# Supplementary material for: Mitochondrial calcium uniporter-mediated mitochondrial dynamics imbalance contributes to contrast medium-induced renal tubular cell injury
Source: Front Mol Biosci. 2026 Jun 29;13:1848361. doi: 10.3389/fmolb.2026.1848361 (PMC13357276; doi:10.3389/fmolb.2026.1848361)
Supplement: Supplementary file 1 [file DataSheet3.zip › Flow Cytometry Assay(1,2)/Flow Cytometry Assay-1/╡≥═÷┴≈╩╜═│╝╞.xlsx]

## Sheet: Sheet1
	一				二				三
		凋亡率（%）				凋亡率（%）				凋亡率（%）
	Control 1	4.22			Control 1	4.75			Control 1	4.12
	Control 2	3.89			Control 2	4.26			Control 2	3.85
	Control 3	4.94			Control 3	4.63			Control 3	3.76
	Iohexol 4h 1	15.54			Iohexol 4h 1	17.57			Iohexol 4h 1	17.82
	Iohexol 4h 2	16.21			Iohexol 4h 2	18.07			Iohexol 4h 2	17.21
	Iohexol 4h 3	16.01			Iohexol 4h 3	17.01			Iohexol 4h 3	18.67
	Iohexol 8h 1	24.59			Iohexol 8h 1	23.19			Iohexol 8h 1	23.68
	Iohexol 8h 2	22.35			Iohexol 8h 2	23.36			Iohexol 8h 2	23.71
	Iohexol 8h 3	23.93			Iohexol 8h 3	23.01			Iohexol 8h 3	24.42
	Iohexol 12h 1	32.92			Iohexol 12h 1	37.8			Iohexol 12h 1	35.68
	Iohexol 12h 2	35.86			Iohexol 12h 2	37.71			Iohexol 12h 2	34.37
	Iohexol 12h 3	35.11			Iohexol 12h 3	30.99			Iohexol 12h 3	35.2
										归一化
				Control	Iohexol 4h	Iohexol 8h	Iohexol 12h			Control	Iohexol 4h	Iohexol 8h	Iohexol 12h
				4.22	15.54	24.59	32.92			1	3.68246	5.82701	7.80095
				3.89	16.21	22.35	35.86			1	4.1671	5.7455	9.21851
				4.94	16.01	23.93	35.11			1	3.24089	4.84413	7.10729
