# Supplementary material for: Mitochondrial calcium uniporter-mediated mitochondrial dynamics imbalance contributes to contrast medium-induced renal tubular cell injury
Source: Front Mol Biosci. 2026 Jun 29;13:1848361. doi: 10.3389/fmolb.2026.1848361 (PMC13357276; doi:10.3389/fmolb.2026.1848361)
Supplement: Supplementary file 1 [file DataSheet3.zip › Flow Cytometry Assay(1,2)/Flow Cytometry Assay-1/╧╕░√╡≥═÷-1/╡≥═÷ 1/CSV/12h 1.csv]

FSC-H	SSC-H	FITC-H	PE-H	FSC-A	SSC-A	FITC-A	PE-A	Width	Time
123680	13140	16281.62	-40.925	34972	3168	18783.83	237.0066	39	2.005
1325888	1849218	9098.005	671.7971	896143	891323	21710.05	1967.923	99	4.096
676670	550526	805.6356	490.069	375874	262198	1289.427	571.4514	86	11.424
541569	101841	2074.844	127.4299	182675	31040	2974.579	365.9581	54	24.400
127674	244934	182195.1	2780.129	40220	75370	248645.4	3961.922	39	24.432
187991	85710	12262.29	1620.456	52134	23469	14874.73	2035.527	41	29.141
619095	98093	206.9217	1.223972	195915	28647	-54.16282	33.79403	53	30.347
1928279	1510479	7466.701	301.5417	1630450	841552	25490.97	984.8495	114	49.395
664433	77444	7540.525	69.91842	203041	21481	9597.751	128.8836	52	55.057
2727217	1375326	43269.16	747.5685	1596452	552056	100770	1141.202	82	59.566
309459	29461	14216.88	158.1916	87383	7675	18219.68	411.1875	44	60.810
498499	822669	110411.6	9786.764	357858	436783	264109.9	27110.58	87	61.117
2075612	845948	23524.67	145.8002	1190594	356298	44810.17	184.8163	79	61.378
105513	13115	-61.6316	-115.1312	27969	2920	-405.3976	-290.6633	33	62.099
157797	209824	235559.8	2939.938	56432	69031	323680.7	4708.352	50	69.393
2661988	937092	12575.19	731.4304	1450003	419219	23021.01	1234.277	77	76.432
3052942	1235252	285163.2	42559.01	2049684	810742	450912.6	59505.67	93	78.056
261900	1067360	100842.5	7757.764	98426	335947	151132	10796.1	53	81.190
205507	33506	73.3798	-21.55935	57423	8843	58.42608	-225.4075	42	83.584
1841142	895917	5965.661	1036.541	1201606	407209	15923.38	2306.626	83	89.081
478331	213492	95269	1718.791	142550	62451	123556.3	1698.247	50	92.166
125482	19865	885.9189	157.5163	34003	5314	1250.404	228.0669	37	92.947
2471360	1097043	12065.7	457.7451	1415617	503671	31655.44	383.7825	86	93.350
2160679	758693	11007.18	419.0668	1391104	364099	22596.87	283.3107	83	105.170
2861495	1008930	9539.883	236.2109	1839495	517748	28408.49	758.0187	94	110.353
2800513	1148860	7855.062	264.6566	1895370	595880	24395.71	426.4578	92	121.496
164632	18899	36.13277	44.8005	50818	5760	117.3205	73.11758	44	123.735
303262	38370	3183.22	105.9346	89042	10500	3780.198	200.0295	46	141.950
215374	31788	22652.61	287.2889	63391	9281	28649.44	524.3453	44	172.132
2550636	936412	10253.98	578.4524	1545796	449944	25503.23	965.0845	82	172.728
1846062	807597	6077.669	286.4234	1030055	326530	9288.1	373.4424	73	176.810
144787	101151	138269.2	1231.06	42504	28829	174557.6	1788.167	40	179.603
112199	61022	68569.3	635.8772	33307	17640	88363.25	855.5289	38	179.672
4071049	1837319	17827.5	1226.623	3036117	1307155	41285.73	2972.984	116	183.038
128379	92984	140674	1578.01	36627	29184	180415.2	1996.247	40	186.518
1225798	1271744	287873.3	46605.04	658165	597224	616170.4	81760.09	76	187.703
291528	347685	216399.4	4118.121	127205	114268	335514.7	6676.434	49	187.759
3007934	1443383	11846.64	896.2687	1886553	805613	35690.79	1597.096	114	193.967
268312	1867839	542.7667	-90.10413	97943	641468	400.4399	-350.6233	55	200.130
111772	98714	11725.11	-64.24356	31451	27303	15044.3	-285.8742	38	201.155
3951410	1317611	24307.8	878.1074	3455037	1269627	91321.65	2114.814	127	201.200
3146646	1171833	11320.74	300.9456	2531726	1046568	51791.8	1128.16	129	207.663
131364	67134	85264.98	1125.37	36460	18533	103592.4	1228.053	38	210.466
2315429	828923	9902.89	32.97418	1392988	397266	19405.48	-257.4481	81	223.692
191125	76470	89595.27	1433.24	52847	20780	110957.9	1486.16	41	228.337
170218	166591	159.5736	-133.9626	50818	52394	152.3955	-349.9297	44	246.065
142443	14288	7183.413	87.30696	38933	3746	8717.412	-6.435569	38	277.913
3164658	1388505	16572.31	573.2443	1950336	816004	46141.25	1699.275	129	279.470
163675	23801	3670.128	44.86852	46270	7881	4675.516	23.1933	40	283.871
137521	25504	9852.223	90.26511	44889	6732	13864.39	-131.0856	43	286.135
102525	39515	105089.8	2159.58	28081	10943	129316.5	2680.362	35	286.312
2600529	1174478	25254.02	530.9466	1714178	605415	62213.5	601.4766	105	295.383
3147158	1259756	11660.63	537.0354	1973998	600938	32607.54	1272.775	87	304.028
662594	600003	272525.8	3394.545	228425	206466	389322.8	4627.443	58	308.613
601027	1442684	55293.1	67795.32	474961	878462	169083.5	134413.9	94	309.207
126152	42013	24209.08	-63.68602	34806	11139	29230.54	-305.2744	38	311.475
3248739	1857841	10576.11	592.0984	2354145	1106451	38215.45	1336.797	111	313.889
2104775	709062	12624.22	43.37416	1139050	304542	20614.16	75.62235	65	314.038
113225	120865	37229.18	559.7213	44133	38558	54333.22	668.4498	48	321.780
423057	73907	2561.47	211.4044	133887	20876	3817.316	260.6882	51	347.799
1881705	1454043	11681.35	307.054	1179651	682729	34989.94	625.9478	83	347.877
2439758	749775	10578.78	284.7138	1453515	375518	23216.32	276.1708	78	350.406
125936	81253	36109.89	376.7875	33337	21870	44948.7	410.8816	32	350.806
2823755	1191732	12892.01	499.8397	1719557	621425	34549.55	741.319	89	367.627
731588	2835772	25807.52	4101.298	316846	1081197	45587.62	7380.941	68	370.745
261688	182493	202132.9	2127.081	100371	63293	309618.6	3661.878	52	372.146
566247	1486242	537219.9	5454.05	906552	2451128	2517418	65234.55	254	379.692
1180828	1908735	25144.6	38818.69	879618	1101834	70023.66	81286.59	130	389.044
126975	24557	3010.647	-88.23208	35286	6621	3334.994	-374.9056	38	392.996
3041028	992075	27367.44	883.8261	1762318	434160	61130.42	1665.333	99	409.933
233542	345897	436757.8	2956.555	179405	399324	1793916	13577.48	112	412.801
349418	1027672	104208.8	2191.36	266455	502928	238293.8	5034.523	89	412.970
166293	187395	179865.3	3167.385	55220	58918	245708.5	4085.543	45	414.830
2225878	928236	10013.21	106.0991	1492384	478791	32167.82	409.0506	110	417.647
305370	421648	117608.6	3068.117	101756	133540	162560.8	3877.495	50	426.642
2281740	933267	21228.94	782.1552	1369596	415620	42130.09	920.4802	80	430.965
127022	17164	661.4275	55.82059	34088	4443	784.4243	87.12135	36	431.988
105274	9195	12036	125.0198	29333	2566	13231.06	124.0504	36	434.450
194111	154005	202343.3	3197.793	57331	45331	260537.8	4019.619	43	452.341
1042050	769917	73734.39	3837.621	572254	334437	135086.6	6085.044	83	457.642
165016	23619	5340.738	113.4678	45287	6370	6503.915	95.08671	40	460.123
2691117	986955	17898.81	987.3614	1565585	459666	37404.88	1314.438	86	462.957
531224	71363	3858.77	81.72304	156571	19051	5659.199	215.6413	44	463.258
539945	260821	121640.9	36548.88	209833	93052	185758.1	52654.41	60	483.310
295022	247220	94149.94	1672.824	83558	69417	121104.5	2304.057	44	491.056
389013	582043	73615.59	14287.72	195981	256804	150065.4	26322.6	69	491.573
2686053	1055681	12704.48	148.826	1717945	539678	30267.92	532.4458	83	492.859
159384	69170	1437.285	136.1747	45379	18444	1466.401	149.9849	41	495.900
2780705	877091	8164.641	568.1082	1728699	517565	25858.43	1336.971	85	515.274
133415	17144	18679.97	187.9522	37345	4567	21399.17	153.66	38	517.315
2569115	951412	10793.94	422.7515	1473758	427104	19930.99	1468.931	81	518.889
889060	150116	54776.86	236.6103	392687	46738	82257.81	206.1012	63	519.974
2805619	1753907	55960.93	1454.222	1776486	786443	128918.6	2396.611	85	527.325
447687	135764	26635.96	360.0862	193457	42458	38261.73	4.136293	59	529.022
208999	32935	7512.354	-68.02771	60764	9107	9573.246	-97.59007	44	540.311
2357161	2040222	11616.27	511.4189	1613175	1090328	35590.91	1001.469	99	541.790
638813	974382	685443.7	119910.6	432561	542132	1732245	214369.9	105	549.667
157797	74831	2980.61	631.0902	44507	20803	4371.766	659.9028	40	556.299
2186085	2557962	91997.75	1019.524	1680673	1405357	158155.2	3278.47	137	560.030
2574955	977901	15821.68	411.2603	1781711	536936	30847.36	885.0655	87	560.496
445126	473610	3166.442	1149.349	166073	165156	5610.365	1603.668	59	568.948
139031	59473	636.179	28.45385	58276	41604	1442.573	-149.5863	70	569.153
3329607	1723698	17297.46	492.8963	2422634	969289	44747.3	2385.863	103	572.818
2604382	1697402	11032.23	746.4626	1769913	886393	27171.87	1673.969	90	580.774
2323420	1239686	14170.96	828.7993	1458266	570377	27702.71	1004.581	80	588.133
412378	65267	20827.08	654.983	117778	17631	25802.97	812.9525	47	592.666
2476277	1825302	14880.73	941.6624	1716132	1045688	46286.63	2021.354	101	612.816
2426191	1026252	11526.92	376.2765	1551598	519080	27199.46	523.9971	82	622.224
173335	92338	143321	1437.104	49141	26618	188935.1	1670.238	36	622.593
140139	58206	643.0987	248.4581	44213	31459	820.3309	447.9544	51	628.478
3429556	1542342	23987.91	1470.14	3044224	1162020	62734.96	3297.439	110	630.648
255751	349826	347288.2	5543.223	122811	140057	612914.1	10405.67	64	636.098
2443655	1252577	69451.18	3465.976	1851489	768447	118209	4843.725	104	639.453
356480	71501	19883.12	341.8185	117182	20693	27618.69	348.6712	50	641.117
4569550	1793811	16837.65	771.0619	2937164	922084	50431.38	1540.924	92	644.800
228429	44721	13186.81	-12.58127	64920	11989	16546.62	-119.0586	42	645.874
2514990	1047614	8053.78	394.061	1482701	542103	20297.1	1295.247	85	653.182
3262080	1382765	7938.567	428.6402	1905193	679668	19144.06	702.1696	85	656.965
2843065	957124	6698.611	256.0698	1736432	460493	20426.07	217.6888	86	660.870
599542	117273	3517.612	99.81566	182706	32878	4712.9	32.8137	52	664.923
124132	188778	182048.5	2320.22	103177	168910	700105.7	9082.79	107	672.636
129701	104761	798.2233	262.1357	64826	73803	1613.047	1014.882	72	690.773
727562	115090	3185.667	239.5826	217003	32077	4380.866	439.5934	52	697.511
254564	46858	3846.723	82.45659	80901	14873	3813.352	88.25873	48	708.962
2584524	796509	6935.788	518.9401	1527429	362825	15074.03	1030.848	79	736.399
513535	1224512	4281.252	2042.928	316098	597315	9313.275	4698.82	92	742.023
126896	66686	76064.77	2894.28	34752	18579	93201.92	3501.244	37	744.886
145878	41805	9434.222	43.41554	40196	11313	10862.29	-270.0829	39	751.809
1849072	1128937	14737	484.3454	1099316	471529	27313.8	487.5446	78	752.043
207995	89025	16209.56	694.4449	60678	25090	20249.63	662.0787	44	756.122
2071783	845957	10850.68	145.5868	1478795	460099	27559.92	673.1276	89	779.428
2897578	1692286	27205.4	728.1431	2002435	865000	76333.52	1632.607	94	781.498
120462	14585	446.3023	-67.22289	33030	3960	727.2093	-237.6454	37	783.902
765447	973521	437239.3	35323.26	350209	413390	851200.9	53923.19	68	786.906
108388	9965	2376.309	42.04916	29682	2656	2620.478	-148.0867	37	804.444
2803659	1072800	11461.06	342.7529	1674810	533616	27744.61	193.5502	83	812.189
338849	519680	580297.8	3128.147	172954	238555	1038532	8688.252	85	816.491
3360145	1935294	29489.55	991.4542	2754936	1399030	76294.59	2303.208	121	817.771
1096063	466519	23296.4	165.6483	400399	141750	35091.59	53.32056	59	820.459
3009138	1027194	10956.32	729.3856	1795281	520323	28626.94	1016.584	97	823.817
779497	1806481	35810.68	25801.84	591553	998658	73030.13	54419.96	93	828.746
3130157	1288470	9397.2	418.7429	2037207	683350	17878.14	1185.336	90	831.474
980632	1555013	22820.16	46138.18	569099	735160	55241.63	83177.73	69	831.658
2618851	1158135	10666.82	659.0444	1937158	631844	28474.79	581.4784	95	833.450
196835	76655	123369.4	1603.144	55459	21709	156159	1828.725	41	836.342
4508111	1524528	18981.09	623.6214	3027563	998419	45049.76	1394.339	111	836.363
2706492	1043257	14631.45	430.5349	1653497	467685	30233.33	1010.423	80	838.425
2416482	1046042	9421.819	362.2002	1503251	476465	24120.92	719.9996	85	843.997
102673	79891	14069.9	95.34166	31888	22571	17660.08	-1.285842	40	847.226
116160	140915	120855.2	2839.93	57061	68287	304160.1	5108.367	63	851.444
176662	12702	7279.077	92.54076	49009	3102	8211.658	5.342402	40	851.845
2733456	1296193	16448.43	587.0713	1926795	738355	57861.25	1339.765	119	853.644
4058758	1742307	20480.21	1199.898	3099879	1282536	68892.66	2958.345	119	857.948
344047	28604	601.5319	210.4396	107785	7826	1333.562	538.1005	49	867.497
3270894	1437914	26757.15	997.646	2225112	761679	59013.1	2639.014	115	868.370
488505	700153	2905.72	1066.867	518806	618834	8720.012	3984.19	161	874.126
2639020	867504	6338.301	135.9185	1716195	442136	13135.44	258.8107	88	879.995
2838211	1190505	29061.23	32340.09	1866215	649556	72838.41	70040.55	109	882.389
1801635	1141040	14912.58	569.0799	1066794	535697	38782.58	1147.187	86	884.259
2491189	1225320	20306.19	668.9396	1735414	653427	43846.55	1116.482	89	889.310
209908	25602	590.3731	-83.95469	60657	6855	472.7377	-324.0269	44	905.364
2636328	1002405	12411.02	359.0541	1662034	493707	28243.98	234.6913	82	914.359
2471041	1139656	8213.128	576.1309	1678448	583075	17827.17	981.6698	86	918.975
2372636	792919	10582.71	145.1479	1588916	413148	24239.07	-48.00248	86	925.606
2281230	860360	5195.084	467.4273	1484654	433019	14895.07	1092.599	85	926.439
532019	893335	267068.7	11051.82	378859	411109	636329.4	22446.19	85	927.998
230650	40955	1503.785	159.6053	70954	11073	2409.147	138.3237	45	928.484
115241	10911	7421.388	197.0623	31418	2809	8300.694	348.5301	36	948.023
2662144	1130514	14869.49	914.2809	1764210	554564	35192.7	1629.771	88	950.862
4025863	1356043	8327.97	453.6052	2727327	771807	35232.82	658.9966	119	951.576
2165428	908914	15251.6	506.2952	1277563	430092	38913.26	1058.381	80	954.182
147758	15448	1802.23	27.65913	40202	3533	1735.552	-86.7459	36	954.740
808231	467227	482303.8	64377.48	288597	161699	715718.3	94949.14	62	955.180
2335974	1237748	17578.2	762.497	1506947	570334	45332.2	1668.696	97	956.562
454432	61372	356.7091	207.6696	132599	16919	517.4374	477.5408	48	959.682
2873569	1861613	7026.592	693.8734	2195643	901493	25276.43	1352.722	114	961.743
251807	223467	143203.4	2947.032	77384	65513	187716.1	3654.653	47	965.327
196031	211766	183318	3078.544	80042	84427	321667.4	5618.055	55	975.911
112854	75865	44411.29	714.2153	33286	21378	55436.92	735.6273	39	989.129
657869	543101	225338.9	42860.73	515598	399265	929457.1	87765.13	125	1003.527
2679711	1094874	8374.462	695.915	1782228	508409	21072.49	1101.668	85	1004.179
537882	356199	90399.21	52918.55	250367	225348	170275.8	112347.3	98	1019.143
100985	73785	102530	2484.938	29452	20745	129076.1	2810.949	37	1020.350
2788725	1227441	22168.97	812.8845	1770705	719901	59118.34	2322.871	93	1024.240
3052757	1223877	90448.52	2054.459	1957340	665111	232168.6	4490.941	91	1034.379
2206240	822285	4408.109	232.6731	1121103	335486	8652.373	-162.0765	75	1037.478
114043	13156	6293.166	-2.586521	31342	3552	7001.61	115.4683	36	1041.077
2653353	991371	15205.77	534.8901	1436871	442293	34757.04	1249.463	79	1044.155
857502	1239665	16472.29	448.6379	619332	650353	45427.19	872.0273	128	1045.714
3485940	1094638	15822.26	902.1767	2104571	565025	49841.6	2193.794	109	1048.455
111466	52713	5330.467	25398.95	45745	25098	11924.32	50073.09	62	1051.126
285313	32962	9782.565	319.2888	79157	9717	15848.34	588.4238	44	1057.721
1666179	2057926	329156.6	59350.37	1026056	1195192	714448.1	112154.9	81	1060.498
3210998	1356002	11689.34	400.9037	1728689	599263	30473.3	510.8917	97	1061.535
348750	324944	250974.8	32549.72	128658	106758	364969.3	46198.92	54	1066.986
2495126	1259588	9742.064	327.1169	1472796	579495	23303.88	392.5723	81	1074.482
2626427	1094754	13438.05	77.26387	1516718	537219	33217.64	114.9814	82	1075.056
2530611	1085200	10661.35	650.8322	1658700	672587	33537.05	1718.019	91	1075.418
2126644	820696	51805.57	694.1781	1454010	517291	169874.9	2625.997	100	1076.112
609572	102455	2288.403	-6.301232	201909	29333	3571.549	132.0542	55	1077.778
2891126	1323072	68741.84	1268.048	1713845	639662	105822.9	1220.083	85	1082.987
279089	28464	767.6861	-104.47	80445	7605	1030.854	-388.3398	45	1084.938
3025115	1219800	22687.65	849.2474	2066486	648969	51321.79	1940.795	90	1091.399
2737853	1187557	11903.34	729.1098	1929436	680602	35880.86	1892.744	95	1097.378
1778870	1455488	15421.16	356.8953	1219838	687258	34622.45	1289.829	91	1104.070
325157	270157	293876.7	3552.148	128279	98996	451134.1	5717.809	56	1105.354
197875	21607	4223.545	210.2319	54012	5715	4768.952	375.7478	41	1112.556
2498239	991572	18320.27	292.7137	1676955	484238	38290.7	-89.03144	129	1151.191
197640	219763	252412.7	1848.816	64509	75663	374335.2	3622.167	48	1154.774
154344	86162	77418.77	1097.44	45221	24819	97777.84	861.7678	41	1159.068
2748323	842361	12896.92	423.1333	1675011	382257	22899.66	739.7394	80	1162.484
3348935	1531025	36200.88	4173.693	2038416	719252	62698.48	7023.688	83	1167.140
111434	54847	29430.52	569.9477	26171	13375	35045.82	705.9062	26	1167.447
198925	34047	16936.85	64.78676	57806	10897	22031.89	-76.38881	43	1176.387
2941607	1307870	9970.375	322.263	1918452	624439	22135.63	927.6831	87	1176.824
172056	248195	10703.15	325.817	184291	274090	19123.04	1468.195	132	1178.624
2356292	769484	12669.18	465.9047	1384403	367592	29091.13	966.787	80	1179.128
2791560	1100991	8267.282	339.3381	1524254	502683	17829.91	-76.7241	78	1182.265
2739695	1438419	16949.79	518.9254	1885445	675551	46341.32	1557.484	114	1183.570
3926411	1784727	16637.28	401.8956	3807065	1751580	73517.77	3659.792	128	1197.174
2785837	1354043	23086.69	504.8251	1810850	836988	63149.92	1438.726	126	1200.257
121823	69817	101563.2	653.0549	34082	19099	124775.5	789.8124	38	1215.505
116618	11133	11132.13	76.08643	32300	2788	12612.45	-53.93179	37	1228.446
266494	491015	29357.63	1021.437	122496	192348	49436.09	1764.146	60	1229.254
3020869	1314805	14111.32	979.3811	1932240	727148	35414.72	1566.821	104	1239.802
2920411	1507578	12024.74	691.6406	1950673	761868	27845.26	1574.067	89	1249.587
2381749	1052128	10114.49	445.5254	1573706	540703	27157.54	1679.03	97	1250.389
200855	18890	10956.11	76.41586	56871	6072	13413.78	34.75771	42	1253.075
108968	63331	60543.23	433.8285	30630	18531	78409.63	630.8549	36	1253.365
758501	127061	2426.225	105.8663	269641	38283	2617.054	530.4059	57	1254.902
3049121	943540	9430.516	366.9489	1863494	509558	29929.67	755.1202	114	1255.656
2171626	972328	10257.01	281.0155	1398836	490239	22599.82	455.8854	83	1260.891
952878	991590	75957.02	19249.79	692033	593912	277086.1	56811.31	123	1265.278
283137	22873	3564.516	195.0662	80754	5950	4652.875	189.4513	44	1265.997
398875	34685	2473.056	-625.8727	138975	12080	-4536.943	-157.1338	54	1267.904
3166445	2190192	20658.26	480.2761	2566939	1250090	65631.3	1354.656	149	1276.904
128433	21122	18646.41	274.781	36614	5967	22729.94	532.1614	39	1281.929
113422	9933	8991.884	158.0679	31301	2457	11344.79	81.48545	36	1286.919
140281	69087	81845.54	1663.427	39363	19923	103248.7	2004.51	39	1292.239
3715211	2064521	20121.69	895.489	2362500	1168527	49465.98	1640.845	100	1294.985
183477	52629	84711.13	2201.068	50533	14807	105190.8	2503.043	40	1341.283
154500	132248	77428.73	1051.005	44056	36881	95654.54	1335.312	40	1352.876
2435357	1009914	10477.91	345.2294	1552510	503044	26723.43	524.4981	86	1360.930
435657	319929	265805.2	4762.633	143523	102198	370889.7	6598.977	52	1362.135
182948	26963	10448.3	198.4901	52684	7236	13098.93	251.0637	42	1363.127
135504	134472	225591.9	1736.329	46967	42712	306695.8	2596.471	45	1374.559
190888	33224	11691.94	-233.4705	54965	9075	14080.43	-194.1735	43	1375.997
210083	28622	3750.242	74.34014	57802	7712	4426.696	-214.0016	41	1377.464
2787355	1328934	16278.71	1004.493	1844563	632419	32323.04	1780.715	84	1379.090
2675727	1033968	13994.65	474.1694	1738960	538479	34246.53	1647.924	100	1383.269
2568944	1412515	36039.79	2065.875	1632944	637335	76105.15	3341.469	98	1395.336
1356144	3484527	1398282	67078.22	1405315	3295390	6628313	181419.7	161	1408.299
246399	167989	118547.2	2513.063	74198	50205	154213	3484.753	45	1414.428
3243291	1956552	21180.21	684.1673	2161753	979122	55325.98	1859.591	118	1423.007
132507	181622	167151.6	2005.881	53950	88125	337165.7	3801.858	57	1428.105
117403	21922	13110.1	123.4568	34410	6118	17008.38	353.4947	39	1428.700
2569068	1143446	12777.99	453.2469	1538699	495770	24439.21	1059.198	80	1440.247
3323841	1258814	6537.827	690.2067	1797798	603680	14064.97	1766.05	82	1458.523
147631	184970	208778.3	4339.81	52992	59064	290675.8	6549.75	47	1473.295
2375005	1001013	8140.192	512.6264	1328027	435961	20252.89	1048.609	86	1474.149
1219695	1556076	66442.99	5093.853	860475	934727	183418.9	11080.02	129	1475.483
302978	42861	11867.29	89.2977	97247	11100	14912.22	184.1322	48	1476.449
356313	4198858	54841.44	1321.317	159231	1472653	83987.72	1723.167	60	1481.281
122114	144631	469.3465	166.461	53533	72358	738.683	223.7035	55	1486.484
168602	23618	4726.699	-167.172	47480	6391	5966.679	-510.6051	41	1487.891
178662	163121	150384.4	23009.69	94894	69923	279521.3	40479.89	62	1502.810
2274418	1020155	6031.338	104.0904	1253876	437293	10295.04	77.54415	73	1504.893
2544095	998135	12394.87	361.378	1521633	446877	30439.87	767.7031	87	1507.923
118166	357229	35006.86	533.5135	32716	100107	44161.79	722.1192	37	1514.386
166252	122807	177130.8	2425.886	52928	37398	238882.7	3348.783	45	1516.439
2235901	1733447	32497.96	500.5428	1239087	741650	72133.36	1385.01	79	1521.027
2605064	1100642	22423.44	571.2672	1561518	573105	59747.55	866.3268	81	1521.307
102684	87810	95513.55	1772.6	29569	25177	121483.6	1928.514	37	1531.851
265689	182350	56796.55	1006.976	105934	60001	82494.74	1254.006	54	1533.975
2537206	1290666	9312.742	1050.896	1680117	770671	24776.6	2365.647	93	1536.555
164032	20342	32.36204	119.3431	48559	5544	-149.6583	291.5358	42	1544.698
2503173	1056876	7655.666	208.3497	1496151	546100	19532.54	85.26707	81	1563.930
2789068	1261782	10478.73	426.1109	1799976	666719	29067.4	1056.201	89	1565.038
2566960	1636609	10775.31	526.4332	1709316	806858	24471.76	1347.514	96	1574.181
132604	77090	65176.38	1369.119	40457	22469	84936.63	1599.62	41	1577.783
2828383	1156879	11527.1	670.2498	1653702	657726	35621.21	1356.108	86	1587.116
2904892	1268954	13593.14	450.9472	1756322	627074	31033.19	1028.324	90	1591.984
3094798	1201851	17317	828.0833	2102181	641158	42763.07	1436.394	88	1595.737
818164	1519333	12441.57	31678.66	492650	801399	38011.81	54331.1	83	1600.961
2616430	1483096	14223.75	410.2028	1711749	803049	39674.14	950.8908	90	1604.948
2892476	1208340	17884.27	511.454	1897437	635106	44786.68	833.1974	119	1609.249
2588603	1440386	31800.73	1144.875	1540388	664791	83629.22	2699.756	102	1617.459
2388497	904590	11696.88	548.8196	1516817	482712	26106.61	1084.259	87	1619.693
200930	39309	61323.19	559.5935	55124	10932	75975.66	474.1029	41	1621.249
402113	65164	1002.133	169.793	120582	18384	1401.176	325.3707	49	1623.561
281762	34063	3876.945	157.1076	108496	9907	5287.253	-50.83578	53	1631.991
2505100	830919	15479.94	313.4366	1537231	406088	37105.79	581.4775	90	1637.597
620669	119086	2333.668	130.1852	207266	34244	2895.967	-155.7296	54	1644.200
115239	12788	4000.249	27.36421	32089	3102	4805.933	235.4263	37	1649.903
2502028	1210894	14984.88	345.6762	1441687	551831	31371.81	518.5966	79	1650.277
2931693	1358919	14270.76	394.4382	1857960	726562	42116.23	1324.474	92	1651.737
184599	78857	22199.29	370.5227	52736	21892	27596.02	405.9327	42	1656.557
162497	19334	106.1375	44.72681	44826	5251	-194.6567	104.0111	39	1656.609
249457	300561	1154.892	454.811	187829	198452	2439.749	1378.92	110	1658.974
2742649	1035449	8581.593	225.1088	1672036	465130	15352.18	-112.1786	80	1672.296
2694944	1500644	12804.48	367.4347	1945492	731639	33524.11	763.8803	84	1672.499
2706798	984688	14154.95	110.1022	1640852	491341	37349.28	964.4392	99	1681.882
2837194	1029961	11118.33	651.0721	1653170	488193	30702.2	949.953	90	1684.105
931618	1233810	926802.6	57615.1	620800	861186	2628009	135658.5	97	1684.818
2545156	1288008	7868.619	599.7057	1588399	681968	17962.09	1139.256	80	1684.960
2002558	700390	9812.013	281.0514	1081201	300365	16044.83	440.1489	74	1693.944
196778	278053	200902.9	2799.079	113304	131615	452981.7	7254.936	66	1703.030
404903	770696	233881.4	26322.47	268265	396338	517151.3	50572.92	86	1721.291
1618791	1173531	10695.07	576.9789	1070828	509244	30966.8	846.8775	103	1723.148
159754	25911	10734.43	-131.6842	42737	6497	12684.52	-86.30292	38	1728.275
468475	89515	10283.98	-77.8652	140070	24274	13903.91	-76.77315	50	1732.052
3346663	1419690	10456.57	647.2992	2129751	761339	27964.7	582.8803	117	1746.315
4209693	1962566	15372.6	1021.883	3107342	1039791	40668.86	1892.75	115	1747.932
2327549	887452	9374.067	452.0717	1509844	454807	27864.73	1379.266	86	1761.257
2487945	734098	6325.116	263.8158	1551049	363979	11729.15	685.1755	88	1781.523
161434	70793	917.1425	279.0232	76528	40224	1204.937	891.6096	67	1783.536
121706	15923	9458.953	203.8566	33534	4307	11544.03	155.8144	37	1789.328
203561	21185	4079.838	111.9114	55855	5493	4617.453	258.5485	41	1794.310
3106126	1344312	13312.95	688.2664	1977129	676916	33710.05	1249.123	94	1799.297
280947	29611	7463.367	463.0215	78724	7865	9135.292	620.4314	44	1802.687
2800215	1417436	22197.55	975.7725	1892089	711365	61402.02	1312.25	90	1806.358
158665	21071	1085.913	110.7371	43663	5711	1148.965	78.66386	39	1808.908
239447	235984	218437.8	31925.81	96108	83543	321613.3	45353.84	60	1821.175
306705	74943	11959.01	31.09851	87576	20340	13954.34	400.9708	45	1843.493
178966	80549	203.5385	69.71081	59889	33441	297.1769	-2.763753	66	1851.109
122255	13047	687.9598	-14.99742	32666	3327	704.0521	-63.31309	36	1851.386
4898721	2783908	44064.59	850.105	5427486	2386821	149927.4	6119.454	165	1853.707
228490	84564	4183.149	107.0448	77464	24489	6340.078	170.6628	49	1867.953
101377	40916	91.7086	35.80313	52297	19057	212.9936	281.3502	64	1869.163
847220	211575	77539.54	1429.06	389919	74986	121266.1	2201.811	66	1870.757
2131420	1121976	87580.33	1479.19	1296433	546298	194038.2	2590.906	82	1874.033
151908	20024	11463.58	-24.60843	43841	5532	14192.67	67.67496	41	1890.712
305871	56966	4104.707	-26.6673	86979	16417	4779.982	47.16063	45	1899.682
110964	125553	49705.55	866.371	30564	34190	63968.29	1057.963	37	1900.115
172735	28759	1017.943	-108.482	57994	17221	2797.694	-479.5881	59	1902.551
2520781	1089033	15944.21	418.6285	1506170	663217	40087.76	1644.371	96	1904.428
3094016	1319975	9866.862	377.1586	1955253	715692	23337.04	1186.799	90	1908.894
1997171	853445	4748.451	211.6978	1181514	374274	10999.36	541.1915	67	1908.904
137951	162549	127777.2	3106.867	42219	48841	163662.2	3528.008	42	1915.562
2861149	1324044	30036.93	391.6855	2038445	762794	89643.58	850.2886	110	1915.983
149082	35422	6820.857	33.47863	41557	10396	8647.964	0.5579384	39	1921.920
3249119	3292422	428030.1	80280.48	2248477	2040801	1343422	160033.6	104	1925.413
310580	47681	3939.764	113.068	98674	14010	4931.578	350.3459	47	1926.674
2391751	1161303	12051.35	400.811	1436622	498841	33036.01	656.1184	95	1929.885
191819	19283	4256.569	100.4797	51960	5232	5373.052	-110.1821	38	1930.595
2815281	1180272	42259.16	684.906	2101143	677623	104368.6	1849.353	97	1932.064
2344180	970247	9941.574	100.4075	1425081	438058	25045.43	86.96198	85	1945.165
2997833	1116809	11843.49	601.7218	1830715	599020	27819.11	1310.831	89	1951.289
2367853	809563	6407.264	573.9947	1354219	358245	17342.3	1323.443	80	1956.993
211375	219208	272144.8	2816.37	100881	162485	758003.3	9385.319	101	1960.505
3045759	1457272	15801.45	524.1709	1938138	688899	44866.15	1325.761	89	1964.469
265898	32673	1263.63	-9.836288	83437	9090	1915.957	16.29376	47	1966.163
3528080	1728914	21813.53	1023.034	3402610	1507622	88320.02	2577.749	129	1987.530
2327512	1183596	68841.45	1633.716	1124374	468774	133112.8	2035.074	73	1993.498
2969837	1181000	6098.888	392.37	1831610	631428	20649.51	679.5355	91	2004.056
3420663	1528324	18164.86	674.0768	2183803	754969	45971.21	1871.743	97	2005.654
115018	89236	125802.9	1375.957	33710	25583	158315	2093.469	39	2010.229
3086814	1335212	17128.36	666.2288	3419693	1307475	59263.53	3397.978	128	2017.618
1505436	3069527	382835.3	24371.01	1008209	1682282	984938.8	59222.31	82	2018.108
3381174	1090085	22213.02	1046.546	2819829	951498	74628.2	2247.003	101	2018.122
109925	49697	25872.72	316.916	31136	14255	33208.36	41.31762	37	2020.017
1008729	1639103	379851.7	41458.34	836936	1235432	1415690	187327.2	115	2020.897
1732214	1258150	21256.04	796.2559	1217673	578223	46323.49	586.0494	95	2023.463
255317	157922	7877.582	4053.416	75800	50538	14381.27	8964.535	55	2025.748
2582560	3530608	1841938	125317.2	2632724	3915147	1.208539E+07	633581.1	257	2031.277
2488571	1309000	8758.906	704.5934	1628707	655096	24097.07	1686.432	86	2032.644
2864089	1010887	11169.17	481.7568	1722173	483021	26030.36	916.231	94	2038.068
128296	10694	4586.714	191.9719	35191	2853	5331.339	197.8203	37	2041.680
218425	222351	87642.84	13768.2	121164	107597	166269.9	23594.76	68	2042.565
748658	1233850	344690.3	47058.07	608273	834915	1034460	83233.2	94	2052.767
714913	845861	70961.3	17354.67	419612	387540	170750.5	33179	86	2059.963
2261839	1544583	10600.3	479.6162	1627219	903146	30223.89	1001.783	93	2065.739
260545	33465	14910.09	170.4378	75851	9260	18294.48	539.4248	45	2090.203
371018	615506	396258.8	6550.362	166640	253796	757051.9	12579.23	67	2092.625
2376394	983614	11552.79	534.5537	1471776	494879	27100.67	958.213	89	2102.637
100996	14228	4691.721	-58.13863	27431	4767	6136.458	-179.0363	36	2109.895
455165	536962	415087.2	4621.953	214945	245713	770857.1	9295.667	69	2121.296
2791376	1979225	20057.39	1165.741	2321105	1145561	56897.21	1543.49	98	2121.751
117268	67743	423.8798	80.0037	46956	33786	869.3665	9.898158	68	2122.518
333557	221140	2183.638	208.7744	93167	61844	3578.654	271.0317	47	2124.192
313936	29421	3135.388	40.81771	87734	7187	4259.96	109.9917	43	2124.240
3078892	1505464	49468.23	824.5216	2235230	895614	109360.4	1681.036	108	2125.126
2139488	969144	6456.486	429.9117	1301058	429768	14920.58	490.9285	79	2138.049
3374961	1164971	19106.94	688.512	2130746	561757	44734.85	1408.656	79	2138.296
3149274	1231805	9014.871	595.76	2011961	663373	17315.12	1154.354	91	2140.263
527859	87685	30848.45	367.9075	188275	25301	41560.23	621.4836	56	2142.837
506694	738845	336095.6	7724.842	223272	257128	550258.5	12413.8	63	2144.623
3057620	1348225	19513.88	1001.953	2036402	654904	40947.39	2087.671	87	2144.951
104389	95710	122263.7	2129.25	44601	80648	322686.8	5362.368	81	2145.959
5401100	3579869	18600.72	1879.356	4239345	2776668	62433.27	4573.852	140	2155.676
2056046	947581	13286.08	358.1331	1451692	509065	36334.85	705.4146	92	2162.013
465422	563288	341582.3	58213.3	243367	209718	564386.6	87896.77	68	2164.115
115530	67213	56591.45	555.4905	35030	23442	72948.34	619.7343	41	2172.334
704592	845297	1523737	25976.31	473735	621728	4604633	76201.3	142	2173.121
135878	19010	4129.059	217.8284	36875	5087	4694.264	261.4954	38	2179.515
176622	20305	1606.37	9.843353	51383	5435	2112.188	-127.9439	42	2187.903
1790221	961640	25789.48	1601.894	1001122	404335	53969.57	2381.78	77	2192.422
146916	61598	11522.79	268.8702	42594	19640	15905.29	339.2289	41	2194.876
257352	514758	568077.6	2458.626	144262	284649	1205241	7203.827	76	2228.723
2586694	1281224	12715.25	199.276	1509570	557345	28841.42	399.72	76	2232.641
151826	187374	1608.954	-30.52846	50640	106374	-10591.47	1351.113	48	2234.920
2190744	950561	20543.54	772.7844	1587680	543629	55602.57	1256.791	94	2243.202
2881283	1330857	5945.96	844.3763	1678847	582187	15374.84	2127.561	78	2247.252
1430660	1699277	253035.4	34869.21	832125	851180	514937.8	67831.45	80	2248.072
168720	76730	68877.83	1096.481	47024	21585	86379.62	1505.973	40	2250.640
2402930	1100167	10657.95	688.3214	1709535	566416	35102.9	1329.693	123	2251.032
110762	247042	195614.9	2846.022	51865	96580	359373.5	5383.157	57	2252.111
125857	15737	7480.024	-0.3754578	33705	3709	8440.009	15.48269	36	2252.398
119151	9902	174.3578	-68.09008	33936	2679	28.83355	-91.14915	39	2259.494
231347	302378	377079.7	7739.233	86239	108427	588871.1	12092.45	52	2266.096
248026	257729	316267.3	4371.143	80503	83997	445213.8	6252.73	49	2267.192
2081312	1770944	17823.24	371.2356	1431559	1084526	55664.27	2073.912	120	2270.105
129732	118089	243482	2015.943	54015	51112	403804.2	3543.574	51	2272.685
1759866	927040	117943.3	1854.962	1348337	565889	286468.8	4425.141	90	2283.052
2842070	1292194	4895.752	394.5013	1665895	583115	13906.96	703.7888	82	2291.632
2548622	2071062	10289.07	686.4028	1383025	852495	21844.72	1285.544	77	2292.548
206605	25093	4526.156	-49.31386	57058	6800	5774.565	-86.95997	42	2297.116
150149	55018	61048.32	1823.147	42178	15219	75510.4	1900.054	39	2304.608
176769	212329	228597.9	2595.766	63577	67276	316877.6	3584.313	48	2322.880
3061106	1104344	9510.129	810.4925	1875170	563399	17858.7	1942.133	86	2333.990
456791	228032	299390.9	37141.64	169139	74436	448171.7	50848.09	56	2335.061
163417	22117	951.7896	97.03748	45372	7325	949.3108	151.3942	42	2335.542
3007393	1466500	35700.4	243.7121	2000727	734980	103363.9	642.9417	111	2337.113
319781	319317	199413.8	21784.35	284577	311347	781161.9	133204.8	131	2338.742
2675269	1526298	17604.85	736.6616	1876207	795250	43052.63	1427.727	126	2349.281
112710	157740	217420.7	2411.163	39759	48652	294722	3281.507	44	2366.322
2512044	1418474	10936.61	209.2218	1646137	709734	23859.58	-118.3932	87	2367.069
168079	169365	8222.341	322.8052	53025	51146	11303.52	429.4239	45	2376.319
2987970	1736802	16566.33	901.1052	1910355	803810	48283.71	2066.974	90	2379.463
474309	226006	113013.6	1896.338	154987	71268	153049.9	2533.122	53	2387.749
3535112	1111047	38171.89	486.0648	2432081	701924	80930.3	1839.13	97	2391.535
2763932	1076819	64174.7	55942.26	1816109	640160	140916.8	87831.07	97	2394.770
109644	42225	29018.02	390.3069	29779	11568	35026.19	465.7308	36	2398.392
114217	17261	3860.142	91.52551	32290	4453	4698.148	278.9365	38	2425.284
2348138	905342	13206.76	300.5465	1409011	387537	24243.38	103.3771	78	2432.637
2940668	1360872	7624.272	573.8672	1762552	584689	19829.99	609.4638	90	2449.455
3522965	1565820	14080.14	747.8683	1967214	739498	29523.82	846.5219	79	2449.893
2853892	834824	6641.8	206.2449	1778369	413013	19001.47	367.6888	79	2450.239
156108	486693	16062.72	1035.574	45361	139372	20768.79	1331.371	42	2452.701
2792416	1088599	11127.65	411.7313	1777901	506266	28771.25	1339.817	84	2457.783
102908	164508	1332.189	-96.70199	67543	175150	7002.442	-350.6514	124	2463.670
2362567	1615591	9437.427	1008.954	1558336	936061	23259.97	1859.891	108	2464.504
2684749	1295183	41103.61	1131.191	1500953	684222	83436.59	1881.475	86	2474.133
190245	239663	20468.6	53037.57	80700	81024	30784.38	76869.13	48	2474.591
219726	318597	320956.9	2126.3	93563	114388	484283.6	3677.585	54	2475.118
2690387	1368912	22576.48	711.2445	2082538	878479	64908.09	2701.726	109	2478.788
1436654	760160	11543.07	498.9527	835933	349261	26079.38	947.1771	78	2479.915
1903893	1385897	44957.76	1550.578	1143203	625361	88553.8	2628.108	77	2481.700
239519	37162	14098.25	324.2622	71206	10452	17964.91	563.8489	45	2494.284
2887682	940124	13264.14	310.29	1830987	477093	29568.32	448.1187	89	2497.949
1982591	3416420	388565.7	66645.4	1107143	1491269	781527.4	105977.2	84	2503.156
139970	85066	145433.9	2454.056	45087	28093	191999.6	2975.26	48	2510.623
555027	239878	249709.3	58386.84	201909	80723	377931.4	81180.66	57	2510.742
268165	40860	4883.762	-58.77328	75053	11185	5633.095	170.3977	43	2524.206
182840	33846	42006.94	657.2015	53899	9104	53042	656.2563	42	2524.620
132201	398702	13677.45	-85.18533	40628	121144	18301.42	-256.5745	41	2547.294
160693	117246	71647.94	672.8619	48920	34832	93389.2	1231.295	43	2567.720
169807	88554	25233.15	1028.95	49864	24746	30676.99	1312.58	42	2579.614
293634	656215	354584.5	6836.294	174977	297923	724669.7	13911.03	71	2588.841
129711	17453	4936.083	-876.3024	36226	4632	-1745.685	-176.7959	39	2589.688
157676	103036	145333.2	2106.555	49088	30875	188637.9	3017.004	43	2630.007
121541	8902	9481.327	88.63701	33472	2216	10354.33	73.01231	36	2630.366
1589280	510203	330.201	137.4841	996651	302700	489.0964	-48.38097	113	2632.296
211824	23409	2786.139	29.07457	59211	6030	3384.304	88.99864	42	2636.621
2406482	1138354	46535.27	1714.575	1534260	558213	120168.2	3574.794	82	2638.678
3587784	1269614	21222.67	427.058	3089394	1015228	77195.7	2176.539	108	2667.690
2922734	1397765	12039.95	641.4516	2029933	702278	34706.64	958.7142	89	2668.388
3327531	1624609	7396.858	736.5921	2240064	869816	18787.46	1258.485	93	2682.425
2418701	1050243	10674.01	703.0103	1461836	435247	18436.97	1437.92	79	2686.890
106910	22518	73.82389	18.37674	28702	6953	-229.6348	-36.95555	34	2687.619
3195532	2412132	12606.3	1010.954	2357535	1660163	59743.53	2819.906	149	2695.331
140156	81959	9264.11	263.8945	38325	23851	12077.55	382.0406	38	2697.650
2956150	786747	10609.78	347.2533	1622001	358680	27642.19	153.2889	82	2699.730
125795	85936	9538.34	88.43283	34826	23918	11927.04	30.69963	37	2702.881
2721066	1048122	21986.98	719.0737	1764549	557887	39876.57	1459.761	82	2704.559
105152	12622	15488.61	209.1888	29126	3062	19302.71	98.34058	36	2706.334
3212027	1100672	4421.302	432.7746	1862978	517662	8320.024	827.7485	81	2709.463
2917070	1014614	10477.61	412.2712	2061578	564797	22576.92	1048.182	95	2710.666
3253304	1068923	11239.32	760.6622	2205138	626539	31298.46	1727.151	87	2711.161
2229068	964840	8017.268	58.31516	1209223	410684	16144.94	-327.2575	75	2724.571
3211265	1739715	9842.905	829.606	2073453	824936	23591.57	1569.173	87	2743.569
135807	50079	44534.01	593.5556	37784	13982	55482.18	419.1148	39	2744.960
2867915	1188859	11650.79	456.4518	1921066	644968	22370.1	560.9427	90	2762.089
1515666	864283	53987.18	747.2453	682008	306061	96066.83	908.9839	67	2770.900
163260	10951	428.9666	-30.72829	45140	2951	566.9817	-46.58866	39	2773.745
3117758	1075799	17962.27	730.23	1904713	528299	44197.85	1642.929	84	2776.349
3162729	1609776	16201.77	503.565	2170832	959204	39095.95	1360.092	92	2778.365
100952	124396	109372.9	1533.244	34340	44174	177655.2	1668.414	47	2787.898
118655	20505	177.5633	147.4486	51220	9627	-282.2878	457.6212	60	2791.512
242863	157923	97744.38	2259.583	75717	51057	138934.6	2865.308	47	2793.424
141957	63808	52250.95	1360.088	40193	18429	64566.61	1974.865	39	2794.394
2501983	1015006	360824.6	55194.34	1574712	462503	663151.3	92182.52	112	2798.244
1006658	397013	75087.99	1343.838	406708	128616	112936.9	1767.382	60	2798.850
2796925	970444	11920.25	183.6768	1672953	488947	34938.59	-71.66258	92	2803.664
201783	124919	71880.2	934.4398	56386	34230	91222.57	1366.072	34	2803.903
102859	138799	196376.5	3008.427	33050	44073	271585.4	3868.862	42	2806.037
2345874	2168581	15710.12	779.3132	1980065	1137522	44359.92	1610.607	99	2806.802
116030	19522	8370.465	86.49014	31909	5026	10106.75	222.6385	36	2811.535
350198	281713	21555.45	12524.17	124782	86317	28749.72	16191.92	52	2814.092
160199	114549	73767.61	1099.841	45231	32845	94326.57	1225.406	41	2815.659
256152	36982	3027.111	76.3988	71385	9988	3511.201	43.73821	43	2818.160
296847	47694	20047.47	180.1692	85003	13030	24485.93	235.4747	45	2818.883
265105	31724	2768.037	30.67955	74293	8417	3411.692	36.05748	43	2823.981
2281057	1425256	13557.32	573.1014	1417219	685916	29990.46	1180.373	88	2834.810
3291056	1633915	11147.79	565.8335	2273284	913258	29930.55	2006.994	100	2857.676
698960	1615703	21813.36	32260.06	402427	743423	46243.62	53771.54	79	2859.312
568129	42864	19118.86	267.7959	165068	11634	23347.4	306.3097	50	2864.050
2842618	1389961	13954.14	950.9998	1695906	666174	30383.06	1342.878	84	2882.977
119133	12837	4259.549	132.0509	31921	3277	5154.503	70.26703	35	2887.172
126378	21464	24654.34	182.241	35443	5924	30113.88	220.6125	37	2891.987
2885660	1635527	22882.49	1539.21	1878400	1083734	62960.99	3093.914	94	2892.467
3120202	930638	7956.242	418.0968	1787056	402197	17650.68	958.0666	82	2894.714
113861	44424	40529.1	357.863	35256	12952	53335.25	543.0583	39	2895.756
2348737	798775	6773.768	269.2548	1385884	370364	18201.33	369.8285	84	2897.290
274483	230480	262792.3	3979.183	88925	74037	357447.1	5608.367	49	2908.845
228258	691751	23256.33	182.4148	79893	236007	33230.7	239.1026	48	2909.421
2244995	949452	10296.8	331.2909	1387983	425081	26767.07	655.2192	91	2910.244
828432	394156	59372.75	613.2611	389033	146663	90682.63	380.7694	64	2910.916
2975371	1362098	11248.23	496.3795	1837444	711404	25928.83	1080.842	84	2911.264
464176	131651	14675.98	94.12708	136401	37313	19493.91	110.8268	49	2927.059
280671	835988	3500.292	667.3079	95982	250925	5035.737	1035.357	55	2931.147
176594	301764	237794	5390.442	86500	132734	429389	10483.92	58	2933.252
200206	261785	142878.1	2763.839	63301	79173	191629.2	3699.554	46	2941.992
1377835	2249858	388401.3	46339.05	807365	1181916	1054510	111173	93	2942.892
372989	429481	244657.3	4135.813	176869	217929	564757.9	9360.333	72	2944.727
2240191	781933	10274.86	408.4478	1239579	354773	18919.96	797.417	77	2955.328
2758733	959973	10496.36	822.5745	1475012	423135	25547.74	2269.68	79	2959.502
334956	597905	332597	4968.288	132758	200877	522675.4	7791.014	58	2961.970
126771	188944	24250.68	2786.328	45283	62005	36311.84	4283.726	47	2964.342
2823635	1341136	11804.14	560.3849	1755050	718345	29785.67	1473.841	87	2966.864
281362	154874	67931.7	19629.63	121428	76216	112758.7	39349.03	59	2967.226
711787	879602	836783.4	9305.865	621964	999957	3905471	108493.8	137	2974.646
2758410	1235953	16093.6	553.131	1888191	618065	41567.85	877.3868	103	2976.249
2732999	1233026	10658.59	428.2284	1516907	576864	21995.66	692.8246	78	2978.862
3462734	1515674	10535.21	402.9834	2495082	875397	31445	1250.065	93	2979.356
1735029	1996287	696355.7	67395.41	1012060	906304	1496979	108722.8	81	2985.961
2563945	1073336	24005.27	667.6415	1634643	572944	53969.35	1400.811	140	2986.973
3521625	1917879	15536.65	474.2766	4333346	1913310	69468.8	737.4391	152	2988.697
2722618	796985	13057.54	179.0196	1640049	389677	31581.54	663.4162	86	2995.512
274693	36927	1156.87	189.5264	79463	10090	1369.097	310.987	44	2998.613
255526	681501	141852.3	8839.458	153058	333389	320783.4	20478.27	72	3001.995
2239454	1089443	17492.67	1520.805	1366076	524023	37780.75	2691.35	82	3017.322
132268	82583	63525.26	1089.715	40614	24362	82843.22	1152.861	41	3019.018
147651	171597	99775.24	40949.34	58345	62817	142766.8	63252.86	49	3026.166
620990	467962	458506.9	66500.85	257839	174223	754255.9	102172.6	64	3045.935
548316	225109	40238.35	44572.7	208867	81606	59684.14	64763.45	59	3051.703
134946	13010	1169.402	-6.276908	89419	8379	-1585.958	421.2194	86	3087.176
3019269	1225467	8390.094	701.6656	1793118	588502	23474.1	1764.077	100	3091.977
888496	239402	32974.39	446.9849	289505	70797	45050.82	612.187	56	3093.912
4465581	1631889	20747.45	555.4417	2904615	1231857	69987.41	2696.813	128	3097.228
3088948	1403936	9202.326	541.7853	1944453	672090	26736.27	1292.651	118	3100.033
1919295	941496	7867.618	52.84983	1232854	451777	19779.62	349.7129	83	3103.851
139501	15006	3819.003	62.4454	38704	4545	4751.366	119.2784	40	3105.717
2565574	805997	9562.83	408.9088	1496867	380817	21284.71	1145.13	83	3111.990
262680	262673	90263.33	20401.11	95967	87947	142301.4	27587.83	49	3112.473
251999	34188	3073.562	178.7144	69563	8997	3792.487	164.2611	43	3116.758
219557	115139	199277.9	2501.913	64066	33223	252206.8	3612.441	44	3119.198
127440	20025	1182.708	-89.19172	34946	5312	1376.396	-53.06339	38	3121.325
294749	587085	332849.6	4084.948	122356	232299	564794.2	7106.113	62	3121.837
594527	63036	8780.554	-55.52163	180219	18284	12293.31	-208.0077	51	3130.811
2753009	1341209	13577.14	732.2501	1810014	766019	37332.98	1312.784	103	3136.731
100987	80342	101618	1218.164	24808	20609	122869.2	1512.119	27	3137.062
1012161	161048	1540.524	304.3187	358347	48963	1730.586	568.9687	59	3140.434
557212	176053	455.2648	261.4874	278216	76080	316.0224	921.5244	77	3144.768
2768543	1317720	8166.539	397.8351	1626046	718663	23787.42	508.9896	85	3144.838
3235033	1412874	15983.86	970.9224	1925592	694924	44219.23	1855.854	84	3155.069
672112	749245	82209.8	34503.01	389321	421602	216019	54906.87	84	3173.554
2713358	1424009	12026.62	443.3687	1830465	707351	33087.59	490.695	102	3198.576
693319	1204176	481926.3	8650.799	310648	451970	835947.9	14360.09	66	3200.115
2533398	736664	7862.2	465.6295	1441578	342544	20790.68	661.2209	79	3200.474
3098931	2168132	13534.31	526.4128	2216667	1138097	34249.65	1380.475	109	3205.226
2679666	1180496	12081.79	581.4307	1668392	621826	28554.22	1684.048	91	3205.915
2936189	1352802	21178.82	565.3683	2585534	1177573	64556.18	2075.366	151	3208.813
3084358	1548895	11591.36	635.0034	2269118	839726	38771.19	1465.826	103	3214.436
171138	19513	5233.858	142.8479	47189	5577	6955.32	-51.87051	41	3222.431
3098738	1385274	38183.63	521.3754	2305709	880531	71077.33	1697.972	113	3223.709
3595690	1433049	19785.53	1194.862	2335463	749321	40433.11	2107.676	88	3228.454
102081	15862	7725.186	28.34575	28632	4244	8963.155	13.20199	36	3231.660
171129	24151	5741.033	-16.13459	48441	6684	6692.104	-110.9937	41	3232.109
112014	19744	2462.874	267.5924	31057	5180	2776.862	533.4096	36	3232.379
160755	131842	11481.82	627.7657	61316	46823	17471.17	809.8992	50	3254.562
204951	89090	120961.6	3693.625	58155	24835	151058.6	4553.672	42	3255.291
2762254	1502134	13405.03	937.0161	1799051	737683	33519.17	2403.591	88	3255.456
125666	24626	76.25427	121.027	42549	9147	52.41875	-6.543059	46	3300.756
494604	669599	399860.1	33342.13	253522	344857	971019.8	70362.25	76	3305.327
885109	1645225	218241.4	55494.07	654836	1494311	827372.3	191933.1	166	3310.229
120644	166783	1787.777	159.7389	57313	96096	3175.267	402.0791	70	3312.574
244917	248968	61918.59	38818.91	115175	115207	130426.3	68463.65	62	3318.062
2895054	1135523	6476.324	573.0569	1675958	572965	19417.32	666.8474	86	3320.284
265339	35707	923.4163	9.120396	104554	10610	1116.595	131.3219	54	3327.163
542959	354080	187328.4	2119.45	167240	106626	254764.9	2267.332	52	3328.757
113344	100047	69235.37	713.0308	36884	30033	93047.84	1252.415	42	3332.529
121205	13458	3029.807	128.0107	34430	3850	4256.182	231.5354	38	3338.469
1160107	786987	9243.747	50.82478	664864	314419	24458.73	-292.6108	80	3342.565
248779	32051	1169.725	-11.32338	69276	8782	1510.689	-26.38812	43	3350.083
470316	95738	164.7412	160.2937	170147	28574	244.5401	147.8107	54	3350.240
2844098	892818	6799.162	325.6006	1658623	381849	13660.34	760.2767	77	3358.186
214841	39863	8131.98	187.808	64211	11197	9675.201	293.7386	45	3360.284
3086076	1721850	18321.24	730.5731	2306699	1029327	48933.79	1331.428	105	3364.759
2988620	1053059	9181.905	157.7238	1957476	638713	28516.59	584.462	95	3369.401
108497	54212	256.361	-36.89035	36537	19043	125.6613	20.91734	42	3377.850
307122	380183	4959.232	1121.366	96940	119536	6623.94	1422.815	48	3388.844
103936	34502	3100.773	34.79878	41527	11076	3372.306	57.72523	47	3405.630
885509	1398902	345929.6	41802.73	540950	908273	857558.9	71283.28	91	3406.794
2740075	997061	13975.09	107.9847	1603534	517383	30187.93	297.9568	84	3408.222
2819999	893485	9337.159	294.3828	1744217	455912	23895.47	711.4422	84	3412.557
131871	97073	24236	937.439	42427	30717	33154.4	1228.081	45	3414.225
2284317	942073	6880.963	156.8294	1302730	385638	12650.77	378.5538	79	3421.570
4300674	1150615	8768.297	792.2421	3068710	988757	28543.55	2397.583	109	3430.824
145903	44799	10485.35	260.1581	39411	12331	14352.06	389.739	34	3431.495
2552206	934719	10575.92	173.1251	1635593	451121	29184.74	535.3159	93	3433.651
684927	836449	25905.94	1157.135	467753	402989	71410.27	2355.061	89	3436.576
2470729	775881	11235.91	345.1525	1491006	340628	18257	546.8171	80	3439.434
3383440	1536546	9209.544	522.7466	2270893	782315	26131.1	404.7351	102	3446.669
2661591	998353	7985.77	409.8477	1521054	482736	18125.05	639.8049	82	3469.797
122294	51734	-122.7787	199.6679	39610	17928	-672.4894	335.7712	43	3473.390
127456	75472	93043.48	1555.044	36855	21774	117750.4	1821.716	39	3476.571
122237	27620	27289.26	199.0756	35679	7298	33001.66	599.0611	39	3478.055
3228687	1648463	20115.44	774.3883	2267596	998384	53386.57	1928.673	92	3484.992
2925700	1284098	6215.062	389.6526	2004451	739170	19229	1421.948	85	3485.106
2547933	1106896	8088.064	702.1276	1561164	481900	18600.7	1270.36	84	3490.530
385260	638008	74150.92	30938.68	197700	292677	147034.2	58340.78	72	3502.350
473556	64152	3055.209	12.35539	145685	18386	4335.868	2.068651	51	3521.897
2822133	1019958	11274.02	624.6683	1843199	496792	26841.43	1024.518	87	3534.799
180453	158061	170474.7	3020.694	53549	46842	226613	4203.392	44	3536.776
177238	163358	160509.4	2665.698	58072	49742	213883.1	3920.221	46	3542.846
2263248	1091819	9147.517	335.6723	1405696	527387	22066.3	854.6592	81	3544.676
1514739	1198780	12724.2	324.9875	931877	636980	28441.42	1290.279	92	3547.803
1825250	1224662	14708.51	976.4458	1161008	602462	40727.39	1978.329	100	3556.213
101710	14395	1234.925	-170.7057	27267	3561	1695.939	-374.0456	34	3565.581
147147	86386	121276.1	2530.375	42716	24842	154722.6	2974.412	41	3567.210
1736520	2221672	12896.64	646.1728	1163497	1128069	43506.46	1383.42	107	3591.352
306101	144593	64927.87	923.8793	124086	47058	90630.1	1045.329	55	3597.388
382744	578589	378194.1	25701.87	225859	420727	1051129	80468.53	109	3610.285
276511	532064	382444.5	12398.23	125163	218065	702966.1	20077.18	62	3640.009
1225490	2354295	18133.33	34838.61	871373	1323009	58020.12	68216.91	87	3642.556
2742406	1302127	18691.82	565.2465	1919095	817259	55702.43	821.4205	109	3647.082
253310	244204	242351	2452.687	103059	89282	359252.4	3805.573	55	3652.174
271378	286780	326982.8	2221.168	124057	132897	630584.4	5383.9	66	3655.059
119569	13551	12393.96	172.5092	33109	3535	14931.08	264.418	37	3661.545
1283699	1122992	24201.63	771.3853	863361	522102	45434.69	1082.948	88	3663.409
1967765	698330	7654.81	440.4729	1125513	316594	14725.27	902.0337	79	3664.810
206926	28146	3935.848	33.63153	56860	8780	5241.658	-10.27452	42	3679.682
464571	106073	21774.32	135.6758	180533	32821	32497.59	162.5963	57	3688.232
2537569	1023223	9437.669	598.9194	1622856	609332	26223.34	838.4616	97	3689.058
2261128	1390510	13358.54	444.7063	1467766	765851	39489.09	1498.519	102	3691.830
192343	262864	142144.5	7460.401	61517	81341	198482.5	9710.363	44	3692.399
444633	518956	324293.5	4304.161	156538	171520	491192.8	7268.353	56	3697.837
2893553	1116053	6484.06	420.9438	1970374	591573	19792.59	568.8458	90	3702.337
2393968	1045874	10787.63	427.6601	1466742	516864	23575.47	1039.49	83	3712.366
155842	102931	69658.2	2231.184	44440	29278	91818.35	2416.339	41	3726.281
110575	52675	13651.52	132.5467	29815	14571	16606.27	11.3573	36	3732.115
2463702	949200	11328.08	326.8894	1695067	481315	27231.93	157.3251	89	3734.652
218831	17652	13641.95	-46.07645	62365	4776	16997.9	-60.99837	42	3739.916
3532541	1299806	20109.12	576.2981	2290850	622893	47310.94	2125.956	85	3743.032
3020034	955399	30285.35	353.9384	1915810	468077	50926.02	124.7463	76	3743.216
2927481	1643834	10463.33	432.3267	1998470	889616	36053.7	910.8719	131	3747.713
1319557	932513	78796.33	3354.208	818446	602091	207559	8016.266	102	3749.934
1827815	2057788	163701.3	104588.4	849583	987324	425295.6	198584	95	3758.387
2701623	1163269	13490.58	584.7057	1732345	595728	27455.45	1446.161	85	3762.144
2724759	1269881	9173.831	533.8857	1796571	641154	22091.95	906.9678	84	3762.676
224562	219328	257823.3	58385.22	100234	71077	386212.1	82280.09	56	3766.450
2636482	732963	19521.92	813.7961	1527945	353109	45857.46	977.1108	94	3774.433
3910356	1428194	21346.97	719.1706	1995553	662774	61420.65	3583.568	111	3774.996
116484	60987	81376.89	954.8657	32726	17449	102158.8	909.3484	37	3784.547
166549	20811	155.0277	-47.30849	54520	6703	200.438	-256.843	45	3792.101
2320565	743452	6867.035	358.8337	1458960	365877	22311.12	404.4303	89	3799.380
219706	110127	141424.2	1872.059	63469	30968	179399.5	1976.411	44	3825.555
1527844	673758	31081.82	440.3262	872257	297299	73166.27	761.3735	76	3834.234
203734	393639	300984.2	4044.379	84288	151924	535745.8	7268.174	56	3842.659
2498985	1324682	15549.23	449.4652	1621293	641057	37002.79	1253.299	86	3843.770
101466	142157	169038.8	4191.323	49417	60723	296188.1	7498.533	52	3847.843
102616	97485	196094.4	3181.014	32881	29600	257878.1	4389.344	40	3852.465
488815	367275	305176	3093.168	176755	121335	442069.8	4878.156	55	3857.097
141183	17676	6998.413	102.9284	39528	4502	7979.746	97.71451	39	3861.855
211949	21595	15997.38	290.9774	61589	5610	19738.53	413.6258	43	3869.971
102112	46551	43235.32	1057.437	27874	12864	54138.59	1084.456	35	3871.152
155265	1025720	372.6802	-10.62869	124367	647653	623.5587	-133.7301	86	3872.082
133481	14742	16428.81	424.8947	37779	3980	20306.8	596.8513	38	3883.801
2518959	1191167	9296.182	325.2794	1510924	509183	20591.12	-205.0627	85	3885.323
2185018	946566	15095.08	873.8186	1307969	421982	30371.57	1225.532	78	3917.612
351394	39058	1887.568	-102.621	100318	10554	2649.771	-293.3021	46	3943.851
240042	38536	9916.931	172.9536	66472	10655	11934.73	113.5923	42	3963.246
2425982	967421	21407.89	470.404	1405981	448384	40615.77	1097.391	77	3966.202
739006	111518	8394.566	38.02187	265173	33788	11573.91	204.5142	57	3969.054
592505	542039	155104.7	23317.44	335792	339164	317496.5	43617.25	79	3975.372
936740	355320	1264.437	415.0475	462877	145205	801.9456	719.6	75	3975.694
316935	311680	151247	3547.563	121611	113799	227291.9	5095.699	56	3988.764
214788	55346	31469.09	873.598	60102	15589	41001.52	1241.881	42	4002.806
117210	70495	51853.13	607.3345	33427	19697	64879.43	633.8495	37	4003.027
2799262	1836231	16166.16	403.689	1788040	1039979	39792.75	800.8237	93	4004.386
105152	62691	93259.65	1442.936	29484	18004	117033.7	1457.851	36	4006.336
557602	87105	12661.87	48.95738	164386	24420	16750.91	-45.45583	51	4012.591
1220976	2004462	16577.88	27689.44	637780	891683	41293.81	50174.82	89	4014.736
739609	135024	11759.15	-49.14097	231649	38799	15985.52	38.68306	53	4022.874
679978	1241061	218321.3	58464.57	420923	670145	453378.3	91370.87	85	4026.829
168473	21310	3177.156	153.8072	46070	5774	3833.788	128.318	39	4028.151
656106	518218	239163	2874.439	258182	170176	342219.7	4332.583	60	4035.155
4397061	1289156	17386.62	584.0654	3305696	1100966	65339.15	1997.697	117	4052.961
1827632	3561018	587561.1	10325.95	1473717	2293076	1835682	29791.31	109	4056.650
490328	48292	34141.71	317.0077	168264	13551	44371.54	475.9354	54	4062.890
2842438	1602223	8897.39	337.6657	1893625	810731	25419.75	832.0986	120	4066.395
2714454	980776	20699.03	421.4096	1471979	442246	33966.3	292.25	77	4070.694
113957	72009	20766.47	367.7054	36930	21723	28692.05	249.214	41	4072.644
819647	222199	58190.54	663.3808	368955	71076	89657.63	865.2681	64	4075.945
470368	83051	27935.98	344.012	147924	23643	36534.4	493.6994	50	4076.439
2113847	1641127	11930.68	458.1756	1601311	898407	43880.56	1475.587	125	4079.706
2347507	1010181	17234.54	600.9498	1747925	564713	37134.95	1938.281	100	4082.133
305939	330332	20212.37	2400.44	154100	147200	40017.25	4058.517	68	4094.027
394020	85694	9999.516	-54.93029	145042	25448	14408.38	-193.3652	54	4099.981
2995558	1546162	9951.223	559.019	2102114	857647	23974.79	1847.028	100	4105.617
2407608	1689302	21015.63	583.8503	1688151	860183	60697.78	1956.59	91	4106.239
2542871	1447125	9664.454	227.2851	1668085	720369	19388.21	653.0372	90	4108.667
243498	265490	231057.2	3543.87	92941	115262	428130.9	7454.966	60	4113.516
2836926	1166289	9724.365	478.6638	1835105	617232	27286.66	1833.45	88	4118.980
2893426	1685394	24129.93	641.7029	2804275	1367125	88940.86	2033.41	132	4123.191
100416	68771	103825.3	1432.537	31491	19899	132726.4	1555.666	39	4125.527
103654	57220	77219.95	985.0482	30394	18682	95814.2	1684.336	40	4127.534
2486151	1647525	46187.37	1353.638	1716993	759462	121688.3	3323.05	137	4131.430
3127653	1439853	20356.3	729.7288	2232382	834497	48586.76	1894.365	92	4132.045
1968189	1183797	19293.29	526.6954	1644199	721286	53372.72	1410.666	104	4144.881
2730006	1667575	25366.72	613.7288	1763290	773146	50222.75	1581.945	86	4151.716
131855	9995	41.83327	111.9802	44978	1038	225.1536	122.6004	39	4151.904
3745829	1638328	21548.34	682.1939	3368333	1304715	66036.29	3292.378	122	4153.231
2723078	964267	10641.77	378.6498	1531986	465534	24307.43	790.1609	82	4158.884
3129195	1105721	22890.65	271.0349	2013920	584330	39543.76	425.6532	88	4162.818
101816	38486	62939.25	918.0426	27864	10503	77501.84	1299.486	35	4168.258
2495239	850538	11026.91	345.2283	1628104	458144	32196.47	773.9282	94	4173.644
1753839	803766	108858.9	1798.202	1273379	460842	244461.6	3021.977	85	4174.234
2581259	1136606	10326.41	431.029	1708374	609579	29888.8	675.0017	86	4175.487
2069218	1136328	24701.67	786.4299	1406830	562040	62988.12	1295.01	82	4175.626
372263	453742	152710.6	2584.95	108245	131757	214500.8	3378.337	48	4183.868
610246	317158	258.6299	-119.2168	347149	160135	-487.9417	-547.7852	76	4184.996
2620628	1240224	8148.622	318.4134	1321262	536013	12373.85	455.4024	75	4189.437
176279	56314	16118.11	107.6035	49705	15420	19501.59	365.7206	41	4193.723
3012949	1198397	24947.68	380.0291	2601524	913078	61773.1	1107.851	109	4195.562
1926741	1558851	69579.48	12367.51	1240879	985335	197865	32109.22	134	4196.664
113074	13883	16486.74	441.5581	31114	3790	19450.72	770.0417	37	4199.659
113911	11414	258.6299	-119.2168	31780	2938	-7418.449	-305.4852	37	4204.051
2559024	629846	53007.89	439.1641	1563165	271740	114579.7	441.9792	79	4204.343
181904	27407	7780.963	-155.6807	51614	7454	9529.789	-387.3367	41	4205.651
219144	278606	222681	2156.204	74835	89585	305451.9	2939.475	51	4206.852
706922	128324	7112.915	-45.54848	215921	36152	8855.612	146.6773	53	4213.337
3620622	1479405	11382.11	295.114	2374200	760356	24043.62	584.1237	99	4216.396
2476755	959892	14661.17	419.258	1571639	499169	39295.59	553.3654	79	4216.701
1665461	1610665	139516.9	23407.52	600558	609803	245894.1	63029.84	73	4216.931
577713	585043	418431.9	40610.65	239214	223046	716950.6	61052.8	64	4219.282
2575425	924368	9797.213	434.1811	1541411	418720	21667.78	1019.006	90	4220.571
2155959	864750	15800.36	369.3278	1347406	395491	31880.04	-47.53811	89	4223.999
4468926	2000864	19167.91	985.7374	2785965	1028670	49106.99	1484.504	119	4225.581
2120271	1503089	67939.06	1186.569	1100240	562797	135993.7	1629.505	75	4227.249
422802	337989	354724.7	46270.11	161725	110348	504749.2	62731.59	55	4241.675
2397308	1074935	11231.75	300.7509	1492794	485457	25624.16	653.6827	80	4241.700
2915475	833244	15879.05	218.005	1677796	403675	36888.33	166.7698	83	4248.741
125896	20411	17149.6	303.173	34374	5581	20725.45	383.6079	38	4255.183
2940571	1336614	13475.32	916.9017	1537177	573404	29176.75	1441.466	85	4265.858
107987	52066	54.90566	17.09908	36164	21074	-113.5094	-7.666001	45	4266.748
2999032	1109410	10567.85	549.287	2077074	574116	26774.83	1065.101	91	4279.615
382069	372608	24294.06	1124.085	215286	164181	50082.68	2333.102	64	4279.918
2251543	1302392	21784.64	818.1909	1494405	696196	46497.96	2734.943	104	4282.643
290839	28037	3812.972	-77.68666	80789	7397	4650.792	-309.249	43	4286.916
2361526	883258	21678.66	583.4409	1275580	391516	38841.74	644.6735	77	4288.164
3351936	1384303	10548.4	978.0849	2056735	642205	25903.58	1803.475	84	4288.752
1394317	1800610	471077.7	44097.91	654229	722313	905313.8	70441.35	75	4291.630
165349	102243	128582.4	1274.993	48930	30537	164435.3	1745.765	42	4297.256
109361	39080	17533.82	580.8828	31887	11290	21705.24	1230.616	38	4299.036
2922356	1270655	6678.474	476.9676	2011172	695717	17107.03	843.2985	89	4301.488
1458042	1642886	154450.2	10309.62	1047777	958826	434645.8	28597.47	97	4302.087
175562	20381	28515.75	347.5829	51644	5509	35327.93	204.3117	41	4307.293
2716434	1325411	11391.38	587.7801	1657945	714860	29847.47	1101.948	85	4307.488
283323	309923	216297.8	3736.74	107529	104985	323146.6	6053.205	54	4311.774
293951	36548	7987.376	181.6165	82311	9770	9872.958	391.2813	44	4312.581
2525174	862010	11125.93	172.9788	1307389	363723	19202.61	396.7447	75	4313.427
238628	195978	226504.5	30631.99	87935	71187	357874.7	42394.83	50	4313.970
135236	73650	5634.709	20.16531	37669	20302	6837.757	35.04677	38	4322.717
2980007	1186622	9839.644	318.0753	2042283	653520	31050.43	508.8425	112	4327.324
2237484	826390	5420.448	367.9975	1211594	332835	11828.22	105.919	76	4342.299
3003460	1183825	17948.16	716.2599	1674471	577623	38395.36	806.908	81	4370.849
2880706	963007	11817.13	310.5154	1864643	467264	27479.22	777.7396	84	4381.751
2962692	1390640	17200.97	734.7798	2045946	839482	46268.79	1018.921	94	4383.734
115746	15940	3225.611	-25.16536	31352	4229	3570.418	-162.7832	36	4387.065
222230	23326	970.5948	6.33141	65988	6557	1438.399	-224.9856	45	4400.456
143772	40601	11807.4	71.91551	39159	10915	14230.13	232.2837	38	4403.789
137279	177736	219517.3	2885.456	69060	80153	419657.4	6275.303	58	4408.062
1456649	2236140	561210.3	44416.84	1034930	1180231	1401545	90808.64	85	4408.832
129483	12879	11617.76	-58.79609	35657	3209	14262.46	-85.36851	38	4410.606
128405	28557	24377.26	1324.113	34977	7868	30687.27	1402.103	36	4411.018
2874788	1193484	16087.42	306.021	2909514	1018981	60980.25	2417.942	127	4412.526
121715	209755	155786	1500.398	76132	101863	324738.6	3585.122	63	4414.826
2828396	1367059	20336.53	663.5731	1793143	671100	50339.07	1358.207	87	4416.023
285395	33435	3943.979	78.4615	79549	9269	4097.359	-5.609965	44	4418.927
1027805	1452902	477455	103250.2	668875	869035	1346452	240311.5	102	4421.810
2224384	790313	30925.31	510.8485	1331374	319070	49031.82	1315.321	75	4421.830
2074975	821394	12331.9	298.4396	861554	264717	18298.27	448.8787	56	4421.863
2392256	1999975	13928.44	383.697	2493914	1570173	63479.84	1846.251	133	4430.163
2842029	1291415	16405.35	213.27	1827100	699663	42036.86	345.8954	90	4433.531
112524	215200	108639	2843.849	46153	85715	185063.1	4357.417	41	4433.713
128951	101623	162834.1	3014.174	39220	29088	210884	3733.787	41	4437.773
148614	134641	144897.2	2496.288	50208	44181	201417.2	3919.068	45	4438.992
2800600	954545	14645.46	461.5179	1787788	562887	35122.13	544.9263	92	4441.635
111709	76330	125008.4	3478.293	38145	24357	175097.2	4684.514	43	4465.339
2824154	1097663	5377.113	623.2335	2075420	708593	19634.04	1858.661	98	4483.697
1815653	1210417	15093.78	644.0045	1145065	530682	31271.22	1059.072	74	4483.983
4007611	2057272	18094.72	676.1691	4416309	2114995	77160.48	4992.608	131	4484.315
315167	150789	19341.96	328.6914	97415	42427	25111.67	536.4309	48	4485.563
2713095	1139977	11467.83	830.7792	1684901	566565	27995.38	2353.465	101	4509.489
2433330	1512614	9303.425	540.2372	1739130	766824	28296.18	-2.820374	127	4528.418
2033872	1906046	88507.35	4775.792	1437347	1175108	302639.3	16885.2	123	4531.805
2996749	1071965	9854.944	875.8735	1906396	516872	15994.02	2218.461	89	4533.193
290457	53780	10479.69	332.9727	81594	14880	12317.39	759.5275	44	4535.932
2212268	2943877	478587.3	88901.28	1219192	1277889	879757.3	142448.9	75	4538.650
332680	31599	5568.193	90.73705	94666	9578	7273.49	-7.655201	45	4545.085
293504	69218	14723.31	-51.68399	109525	20046	19629.33	-192.6606	52	4547.448
100794	82728	97863.43	1446.453	29763	23980	123218.7	1941.826	38	4548.564
131013	29622	5162.917	95.05633	35522	7940	6676.512	148.2499	38	4562.424
682113	394452	221.7543	285.0896	316494	156361	207.931	751.0787	71	4563.762
2593925	1523901	17900.56	663.1093	1682799	762252	44711.3	964.0438	90	4574.730
2165608	858906	15629.48	226.9182	1348421	415424	32371.23	230.78	80	4580.709
260280	888172	1524.012	46.69474	77371	249077	2153.255	74.14666	45	4585.377
243294	27457	1978.469	8.298325	67652	6917	2494.413	-68.94596	42	4585.930
244941	38166	596.6388	193.1437	70515	10542	626.0618	295.9097	44	4594.789
202570	51133	1382.444	118.0663	55352	13980	1210.048	264.8741	40	4596.762
3031730	928272	11643.08	717.5613	2176082	529193	34204.71	2113.943	109	4605.172
2789547	1408141	17107.62	537.2137	1921749	704964	38346.85	564.8887	92	4607.898
1948254	1225966	12100.42	352.749	1194657	579644	29061.14	529.1023	88	4608.506
3447742	1257836	10543.13	544.8436	2018369	574840	21128.16	950.6581	83	4612.112
435224	59314	33716.33	479.2201	143417	17162	46624.9	79.67679	52	4618.585
798642	808578	230325.3	2949.196	326136	276440	349506.5	4492.013	63	4622.508
1136491	2486294	588059	71140.3	622047	1192392	1345530	117448.2	80	4628.185
1891427	2126369	438495.8	59628.46	901552	766926	744940.2	84747.11	72	4628.901
2496473	1060080	9930.771	487.9621	1458346	458792	27597.42	1024.732	94	4639.071
104045	11561	18611.64	208.7853	28705	3055	21737.65	192.952	35	4647.704
209580	28452	315.0616	264.6626	58736	8035	86.00002	390.6246	42	4650.267
2948259	1309134	33203.08	983.0764	1718413	629981	61321.98	2734.768	84	4653.626
401025	509093	374997	33187.94	167229	182503	610555.4	49087.07	60	4660.182
156051	56283	77340.02	827.7708	42947	15706	95657.84	1033.838	40	4663.971
123464	186752	203416.5	4179.363	52224	67802	323493.4	6556.3	50	4679.918
2183265	1780303	23442.33	1088.649	1432213	810724	53220.65	1958.548	92	4688.267
670827	128714	3731.098	-235.905	199514	36273	4860.281	-379.3945	51	4699.880
345064	33347	10722.38	-130.9506	98148	8756	13447.2	-425.0526	46	4706.421
210722	187160	196753.4	3462.183	67954	56954	260310.3	4995.348	47	4716.391
151203	16489	1889.231	-34.86035	44416	4516	2287.668	20.8045	41	4731.563
2570095	892825	12957.57	350.4051	1562048	424386	25926.38	197.194	80	4731.841
1910921	2210608	109877	69625.7	1202153	1032212	358472	154687.9	96	4735.011
160874	14325	2550.311	42.0102	43568	3785	3521.423	-84.73276	39	4740.593
3031070	1328398	10001.99	312.7142	2174976	882587	35408.35	25.73804	135	4744.511
3133719	1468264	20181.34	900.9048	2284337	761377	67997.01	2609.23	121	4754.444
273925	56262	37316.02	937.2251	80348	17189	48701.31	1338.881	45	4755.527
250255	37347	4363.175	-80.86089	84863	10753	5627.773	144.1634	50	4762.487
2399405	1327941	226847	3062.719	1393108	630651	449127.5	6054.551	78	4769.455
136009	148249	221583.9	2049.083	41836	43516	290716.8	2627.85	42	4813.853
3189557	1893220	15096.18	1684.659	2288746	1002279	44690.47	3102.042	106	4822.945
141018	442000	12220.47	39.47384	39821	129314	15684.11	-157.9432	39	4826.244
1062039	1427667	577536	40984.57	572902	570681	1109450	64116.21	71	4829.178
2523148	837367	9206.67	505.1602	1492499	368857	22379.01	968.6611	83	4829.897
565544	122739	25847.23	324.5841	211564	42146	37038.93	1.098012	61	4831.476
2738476	977143	12260.15	575.7643	1745544	464342	24004.16	981.8007	85	4836.875
3007249	1269205	9495.958	547.5317	1923633	630692	24571.53	1226.157	93	4837.757
3547030	1232177	8455.188	278.2983	2184527	696265	25519.42	477.7549	82	4837.953
247879	419509	309946.2	6403.748	94350	153756	499540	10531.19	55	4843.683
2450357	915950	7919.729	457.3509	1448859	420741	18313.04	858.7536	78	4849.079
2929086	1142075	5361.893	220.4236	1922393	601382	16145.32	-239.311	95	4849.739
3436039	1374115	10088.45	399.2726	2205621	738756	21659.71	645.1678	89	4850.713
1055971	1481394	301690.7	5613.705	480779	543981	515885	8437.146	66	4851.937
675058	171312	1719.25	-66.40002	211315	49502	3048.798	-418.7221	53	4862.845
162090	14889	11817.91	251.4027	45014	3892	15025.79	440.7889	39	4863.263
103085	23329	4859.708	7082.688	33519	8013	6232.543	9632.137	41	4872.803
667331	1243232	189170.9	35079.3	471165	806206	475507.8	64628.43	89	4877.939
156810	59468	-275.4084	162.6313	48567	19421	-694.1609	236.8898	46	4891.998
1815039	1049848	11138.59	350.1569	1651451	770780	43653.67	958.2365	118	4898.543
2294301	1683379	13824.58	584.6425	1578534	929668	37382.42	1274.67	86	4898.800
103805	151152	1057.443	211.834	67206	101820	2212.464	1164.626	101	4903.876
192272	109595	136805.6	1802.67	68312	36959	202576.6	2600.229	49	4914.516
136620	17050	5760.492	86.06522	40252	4462	7036.653	130.4257	41	4928.334
3561958	1917372	10419.1	779.6915	2700417	1057916	31139.52	1945.023	99	4929.140
111122	12187	17223.51	304.537	30308	3199	20633.24	136.8768	36	4936.545
122585	101204	118695.4	1821.731	35686	29047	151346.2	2418.278	39	4942.396
3338405	1065702	10275.43	446.3652	2010360	519027	21804.03	421.4	83	4944.181
2645154	1310002	65649.34	1729.06	1640713	536656	136034.9	3126.578	86	4948.460
231772	38323	20443.81	34.13497	59724	8825	25162.85	-153.9344	33	4948.681
107008	16080	2288.589	-212.328	29290	4246	2969.459	-460.3052	36	4951.281
242899	28785	2240.304	-20.37979	69966	7982	2681.496	-85.8672	44	4952.466
2401539	867945	9047.693	286.0369	1433942	381228	20584.37	134.9098	79	4953.922
144591	483907	8790.363	713.0667	42520	138994	11695.5	836.0183	41	4955.727
1159213	1461170	240119.3	50135.83	664176	786395	582754.5	92257.63	84	4960.072
174285	34894	2875.264	230.2495	48110	9386	3147.055	249.1388	40	4972.846
323306	213806	2202.323	323.0858	90812	59473	3976.397	243.7965	45	4975.384
153204	108033	79623.39	1150.195	47629	31272	102510.3	1182.767	41	4975.607
114883	83256	71313.52	944.9843	33323	23688	89768.3	1245.342	38	4984.843
375975	351809	27481.67	34786.39	136392	123738	43725.71	49738.87	55	5012.510
2315738	1724578	10141.4	290.6528	1502472	1022930	31238.23	105.8191	108	5019.970
3041572	1167099	9504.517	601.3	1882434	564848	25940.95	1282.098	89	5033.006
1955208	1406253	134276.3	2697.633	1462640	746947	302922.8	6019.415	101	5040.656
3097328	1501139	15232.84	939.9943	2131573	821238	44578.88	1830.1	126	5044.837
3153959	1359598	24183.93	547.9321	2827405	1342417	82202.5	1039.06	171	5048.648
2146482	755731	61353.71	1145.202	1206344	301659	121824.8	1394.417	76	5049.755
3193587	1201908	21386.58	428.4714	1870605	697580	77157.91	1063.977	133	5057.880
253023	172726	181370.6	26958.77	135978	83255	326152.3	56104.68	67	5061.507
246235	174185	167940.4	3072.381	74361	49686	225556.6	3865.403	44	5061.543
2910748	1176041	12083.65	396.1634	1909102	579492	25343.47	727.0751	91	5061.707
2951438	1237498	11966.17	466.0679	1821094	728979	37479.27	792.7338	123	5066.272
3113201	1178829	12964.7	270.3803	2052347	597367	30566.84	627.4311	103	5068.645
920167	143273	3448.293	-20.20942	296955	42376	4339.122	60.60041	55	5074.323
104797	98488	100335.4	1946.735	32165	28447	126357.2	2325.201	39	5078.000
3090636	1617447	13817.53	788.658	2166719	823734	41456.86	1830.358	104	5080.875
155185	64416	106839.2	1761.833	43284	18081	133288.2	2340.83	39	5089.622
134410	20648	2960.021	-15.94697	37376	5150	2693.316	-20.56823	38	5096.646
184027	88196	12173.01	187.3035	51789	25865	16432	109.4358	42	5120.523
2870082	1019747	8485.08	154.997	1605719	476206	15729.52	257.5223	78	5122.161
795707	184750	16614.28	261.2047	242887	53545	20423.25	-3.90567	54	5127.215
104024	89476	23951.47	836.3832	33308	27440	32088.81	1190.42	40	5128.184
100684	11646	321.0931	29.7947	27411	2981	412.9148	-92.41843	35	5128.396
834738	888478	115845.1	5935.89	418460	374722	262228.1	11623.38	77	5142.348
2845737	1086741	7570.207	418.6473	1931117	588953	23931.15	13.30776	93	5146.798
2768952	1377860	5061.906	329.5917	1682417	692810	9791.012	906.0735	84	5149.336
2572844	1102426	13251.38	619.127	1685136	546151	25422.98	1234.633	81	5149.683
108973	96103	39091.8	143.6894	30191	26340	48679.13	76.07301	36	5151.030
2973804	1138999	17140.7	598.4534	1853924	559298	41048.23	1340.16	86	5153.678
2993658	1256610	12680.6	506.2618	1873635	584352	25910.04	1405.545	85	5155.171
246416	19851	2103.832	143.2587	68889	5428	3015.096	139.1277	43	5164.209
221500	237847	88608.78	2472.197	76137	79508	132285.5	3414.117	50	5166.673
2546120	992696	12356.33	447.9237	1670998	496256	30636.69	67.38065	88	5167.621
4382438	2014776	21724.94	1047.781	3386203	1604230	55245.7	2942.143	126	5171.734
151709	57930	110488	1656.782	46303	17778	147579.2	2325.356	42	5188.830
353227	51860	37922.05	218.0175	104484	14572	47982.56	569.309	47	5203.266
418573	416481	282215.6	67584.17	200405	305301	707558.3	187917.4	81	5204.051
111776	11776	10096.35	-114.865	30965	3114	11809.42	-350.3761	36	5207.743
220497	46056	2666.445	24.29858	64575	13371	3141.597	21.92421	43	5212.694
2770118	1214859	9511.444	524.3031	1900513	678386	26660.48	742.5574	94	5233.695
3033333	904154	10616.53	554.2819	1773678	440444	25244.56	444.3072	87	5260.550
2965715	1050145	8257.803	643.7021	1817888	498070	14497.9	1329.753	82	5263.725
132425	119640	152184.3	1761.686	47393	44755	237915.7	3051.934	49	5271.627
2355278	910134	29548.63	786.9514	1426339	409583	50336.38	1556.595	78	5274.874
160050	19378	135.189	-65.4537	44823	4991	-114.4864	-320.5254	40	5281.236
131159	173594	41132.7	286.0051	41182	56311	59748.89	564.134	43	5293.284
204960	137025	148164.5	2835.121	60342	40413	192482.9	3438.708	44	5298.829
168880	23335	3052.65	-88.27629	46171	6175	3529.796	-74.93764	40	5299.071
683368	213496	106082.2	1543.772	203511	62547	135322.6	1678.077	52	5299.919
3071415	1437892	18325.25	167.9968	2118026	740358	47218.15	638.3085	111	5306.485
3153963	1500774	8966.304	182.7488	2017924	750177	19605.21	449.81	87	5308.324
2376407	951220	5530.413	384.1736	1249575	385863	10084.74	847.8058	74	5312.680
142593	20640	12087.9	1.551085	38815	5366	15138.8	-12.47307	36	5313.271
104991	164022	186375.7	2333.543	36678	55236	275017.1	3998.036	42	5313.402
347550	76500	26147.5	195.3753	115362	21548	34619.38	25.27083	51	5317.108
129070	44549	1566.378	56.59825	35141	12136	1901.246	27.41074	38	5335.510
1594681	828444	12265.93	172.9323	1140712	448657	33478.32	307.4695	88	5349.111
221930	415484	140851.5	2101.468	88033	175331	239414.1	2935.305	59	5355.063
221920	375807	254440.6	5333.994	80740	122707	367785.6	7928.657	50	5358.964
105560	21502	677.342	-83.46952	37752	9029	1747.962	-327.5317	45	5370.978
1633606	3494834	226016	95546.29	1476097	2412931	715505.9	207438.7	129	5374.864
743743	1188229	53303.32	45010.65	405929	600757	164537.7	70380.03	101	5378.097
2098393	1417626	8517.983	625.2622	1453389	751503	27615.14	1232.181	92	5379.221
2869800	1126868	9513.972	312.9395	1677111	531114	12838.21	793.5815	89	5381.189
1887705	642921	19243.89	954.8038	921838	229290	31874.27	1308.293	69	5382.055
130788	14859	7039.325	-51.95892	36512	3964	7684.531	179.1959	38	5393.369
1545228	757026	3333.67	333.2849	931117	300356	7681.964	1250.565	83	5393.862
154218	114981	119652.9	1907.949	44665	35549	161216.7	2582.918	40	5401.614
145520	230131	3954.661	645.9243	133021	305711	30444.65	3193.015	236	5403.733
3147071	1081843	10595.92	501.2471	2020477	547548	23707.41	290.504	91	5404.825
681679	817568	439620.7	5660.578	271914	288486	702829.4	8915.852	58	5405.368
2413796	1001853	12441.18	434.7144	1471161	445812	25926.25	574.2126	88	5406.577
2880627	1136916	31718.96	750.6418	1772176	540369	58803.59	1975.163	85	5460.492
190122	48292	15235.69	98.58412	55657	13401	18902.95	250.8663	43	5467.209
1642842	1274109	7257.559	350.6372	889561	586943	15696.21	512.3151	82	5468.501
280797	49595	36539.33	197.9906	89262	13886	49882.05	217.973	48	5473.308
3381612	1106303	22633.65	443.0182	2103536	563345	59029.84	1330.606	106	5473.770
229010	153942	92508.08	7655.088	94872	62875	152197.5	14164.79	58	5480.743
3072811	1800042	33600.7	1410.859	1965674	828554	70144.39	2603.222	102	5482.783
1055236	1736357	470583.6	60225.02	748479	1002280	1246668	107857.5	85	5483.406
129767	17987	2058.26	-207.1836	35811	5072	2479.903	-357.858	38	5485.841
2858726	1182087	4961.897	360.983	1774360	526118	8902.008	953.001	83	5485.907
2792413	1095456	11260.52	335.6111	1646963	520253	21933.09	1029.828	78	5487.062
1404240	1388411	298090.5	32085.78	842897	661262	699597.1	61403.97	78	5488.645
161876	242141	70552.63	1849.476	62566	88056	111352.7	2270.347	50	5490.703
2186412	1076710	9001.137	419.7364	1294005	478955	23045.35	650.774	84	5494.120
1786971	1088221	16277.47	617.6722	1378113	603409	40070.13	1419.909	91	5494.740
2659528	1475706	10846.78	222.148	1898279	831798	35183.49	461.0958	86	5494.957
3509875	1747256	16156.31	370.1065	2278359	1000623	55789.84	408.8429	123	5498.171
133419	189127	99086.5	2523.453	78034	154670	324221.2	7075.575	81	5503.775
2921477	1341350	18858.21	387.3032	1843286	650313	48391.62	1068.446	86	5507.608
273077	32918	4759.513	195.106	75062	8723	5635.824	409.005	42	5508.570
2121068	854834	11201.84	315.0557	1305125	395269	22517.88	345.6776	80	5511.358
5337319	2384550	20680.19	1450.12	4146025	1853199	78256.13	4044.944	127	5513.739
529053	88704	1717.078	201.9125	161530	24854	2323.89	423.5922	51	5514.885
818889	1369098	353289.9	33282.58	549168	773260	928170.3	64511.3	86	5515.415
157935	152286	78672.44	1165.036	51607	47399	105204.8	1659.026	46	5535.012
112868	72511	77507.74	1519.636	32432	20578	97046.19	1747.053	38	5540.833
1526263	2906184	493310.8	70237.58	785178	1180633	913802.6	118897.8	71	5568.530
2718192	950417	12884.02	483.9888	1560634	467001	28619.36	1025.675	81	5578.541
3209599	1497099	18653.43	1055.771	2241085	888736	50551.38	1884.656	115	5588.061
2984483	1004028	18681.03	780.7999	1859151	480491	39730.59	1240.768	83	5606.000
861092	238730	27294.95	563.2565	279647	69735	38296.35	260.1552	56	5611.767
377107	106046	27326.51	460.7146	139804	32258	38001.88	392.5298	54	5616.815
101977	50662	41678.54	288.4583	28543	14573	52128.57	131.6986	36	5620.730
512877	603698	128016.2	4184.47	189410	200956	192886.3	6322.654	57	5629.688
189764	33141	1382.88	-44.9964	53474	9110	1768.511	-70.48878	41	5637.281
232793	19204	1410.405	103.0427	64024	4966	1258.93	344.8399	42	5654.983
134760	122127	116141.2	2121.276	39176	34653	147944.3	2572.809	40	5660.571
3560798	1194867	12086	671.8242	2148702	632265	33620.25	1246.046	88	5662.593
2998365	1243506	22111.63	990.1362	1692835	562429	44072.15	1482.017	81	5668.167
2059161	771519	28326.43	555.8271	1167980	341827	52127.82	627.8066	76	5672.947
132776	50521	9981.09	201.7212	44003	15118	12914.83	299.5562	44	5686.714
152004	31964	13578.07	30.11535	42416	9465	16701.48	70.65733	39	5691.175
109187	8212	4813.086	92.39684	30333	2261	1681.873	1.97842	38	5705.801
513995	380981	108875.1	4170.878	204188	139743	168965.5	6522.859	61	5713.742
2587789	1117636	9622.79	503.2805	1666984	565661	30357.47	1039.56	89	5715.104
2195955	1384323	7551.603	459.3243	1438254	689595	17659.74	1097.763	85	5721.870
187268	114111	129031.9	1704.306	55121	33712	168988.8	1815.511	43	5736.898
131979	106362	103293.1	2201.119	38436	30100	131278.8	2753.989	39	5738.266
2464518	897465	11244.38	415.9337	1558273	444360	23852.06	1139.689	83	5739.051
3612472	1582103	24961.76	1035.003	2456747	807250	64553.3	1807.78	92	5743.658
3211483	1654068	18084.55	772.6331	2316887	878210	46830.89	1158.036	114	5768.072
188810	89248	124566.4	1993.896	59194	29002	170627.9	2110.643	44	5777.107
3259006	1212317	27197.7	817.2516	2029328	587969	58317.07	1280.174	85	5784.101
3246909	1329309	7675.311	729.5228	2075001	667640	14911.83	1440.188	88	5795.259
2968365	923351	7514.776	456.6237	1631645	453106	19761.99	703.2493	90	5806.002
2408932	938783	8672.954	656.9619	1575025	525700	18696.39	1712.589	78	5806.045
305842	332665	263822	4140.008	108797	106442	360603.4	5447.173	52	5811.426
154128	152488	164121	2358.985	48874	47079	212993.6	3006.221	45	5812.379
2067614	775463	6552.514	695.0932	1381238	407097	20141.14	1794.69	109	5814.313
2293435	802893	11760.19	387.7091	1303335	351252	20740.56	944.434	74	5818.575
145157	17009	9388.496	85.99538	40583	4483	10725.84	127.5521	40	5826.756
1968297	951204	33034.2	559.3787	1244207	462242	75331.36	853.8179	88	5831.935
114528	89181	64067.85	1408.637	39140	43981	125619.4	1743.365	55	5833.945
142595	88161	104814.1	1702.257	43095	26086	135360.2	2230.662	41	5846.082
199378	41672	-103.15	64.84328	62954	11777	-220.2524	-27.30567	46	5847.124
1876279	923231	9325.629	287.0419	1198934	493123	27827.08	545.6837	87	5847.214
119319	9050	299.1793	90.9481	32695	2432	345.5342	7.277624	37	5849.021
875892	146203	2386.628	-150.4358	333316	46448	3791.413	-584.5844	60	5849.423
182725	63473	98638.22	2605.96	51156	17422	123380.6	2943.53	39	5850.016
2935440	878758	9133.814	346.644	1822822	418878	22186.54	413.3561	84	5853.854
336674	66953	23003.08	201.8566	110210	18662	30131.53	226.0726	49	5855.393
2024970	2296088	43488.94	1000.942	1156030	1021008	70986.16	1810.092	84	5864.866
2123029	1847525	82682.42	1508.999	1136250	731028	165772	2671.405	74	5870.833
2772863	1134610	7133.206	465.5316	1722029	576076	20034.03	1140.103	90	5879.468
3213235	1384656	10181.53	444.8781	2010746	747124	22977.15	1122.588	90	5880.224
399702	131496	4091.085	139.2928	136620	39554	5367.908	79.558	52	5900.149
2600723	847881	5834.09	295.4745	1496772	388689	10568.7	692.1639	82	5902.812
537211	117029	34076.07	186.454	210812	34242	48186.76	331.9257	55	5903.366
2614098	1177618	14177.91	735.7989	1807148	652587	36587.53	1601.054	87	5905.755
2184367	1402599	5183.603	803.0795	1384578	603956	12213.25	1355.514	81	5909.353
2426306	1158261	9295.334	260.4014	1539646	635217	23389.54	960.2446	81	5909.367
1752661	1043126	5444.356	572.5571	1017599	418327	13214.69	1192.407	74	5914.566
2292818	2087626	18360.17	887.9716	1752622	1121362	43593.05	1092.96	95	5916.834
280681	22441	1953.269	198.9246	79769	6523	3141.096	185.9962	44	5920.605
913640	1731877	54189.43	102915.1	622139	914901	153836.4	208040.9	85	5925.741
102607	51232	90159.09	2014.106	29414	14263	112438.3	2574.135	37	5927.083
2484016	1006155	10015.61	396.7541	1577581	477962	30207.43	665.1508	110	5932.611
1888361	809802	44843.5	336.0211	939551	297924	84025.96	875.6647	72	5941.850
336469	33313	5974.309	-51.70306	95543	8795	6800.405	212.4217	46	5950.811
427927	128734	537.2519	136.6895	211486	59721	1647.792	18.8828	74	5951.318
2333893	1169605	7055.337	494.737	1417840	493797	13068.92	1204.382	79	5955.528
2063310	861593	16147.15	341.4253	1201548	371898	29343.14	466.5218	76	5971.912
4300799	1746657	32845.63	1349.514	2521577	824532	62560.58	1881.532	104	5978.637
675954	848585	451930.1	7154.254	262980	287291	698063.9	11219.6	62	5980.648
358139	55532	10459.89	-45.17838	102288	15680	13519.68	-432.4818	46	5983.097
2518796	913144	12332.69	442.3257	1487909	398399	25472.71	754.4765	79	5992.908
460384	53298	2048.231	43.2595	144417	15213	2198.988	-15.43434	51	5996.918
2802382	1153358	35440.62	959.0951	1871432	566904	61235.05	2077.276	88	6010.317
3427146	1452092	19404.31	682.7204	2224388	813081	43421.95	1219.582	84	6010.561
395066	72599	1839.525	-70.70769	152992	21577	3107.749	-74.2051	55	6016.393
2405036	875431	6560.597	396.9302	1631039	477183	18732.86	955.3417	108	6022.567
2272814	984933	8251.295	276.6386	1681135	558517	21195.39	1196.983	99	6024.767
2825045	1127756	11657.9	673.4281	1452082	482676	25452.43	571.3952	76	6026.168
1738288	2280522	24709.55	1288.296	1343294	1204094	66337.26	3199.068	117	6027.608
2229321	939585	7712.267	855.2048	1366198	410797	15212.04	1389.987	77	6033.702
863678	423711	3108.209	246.7287	455767	147373	3169.219	355.9493	66	6034.168
3040023	1112655	11827.16	388.0712	1989723	640954	33687.34	963.3914	112	6059.201
2733218	956666	9127.105	529.6096	1639313	461787	24961.61	-71.97516	99	6062.184
484298	302752	67939.02	1499.574	156762	90493	88335.92	1907.461	53	6066.738
3175405	946897	11261.79	456.4286	1961695	479203	27807.76	597.463	83	6067.439
102610	9956	5753.507	117.0703	28394	2435	6351.931	172.9572	36	6073.533
280306	33182	2337.931	63.57167	78093	9041	3243.891	64.20409	43	6087.709
2801944	1344124	12268.87	439.5094	1691829	644504	31260.88	720.5588	81	6090.960
130664	16155	4057.561	38.11704	38517	4362	4829.841	64.98589	41	6100.204
277273	57610	5010.263	74.02322	76289	15534	6078.234	246.3421	43	6102.779
114597	14841	6974.294	-4.600973	31462	3903	8401.761	34.98661	36	6116.721
165071	75163	134438.8	1831.257	45974	21321	168115.7	2005.155	40	6126.432
2709834	1495872	14509.53	601.0785	1786086	752227	36846.23	730.8279	112	6126.465
2636731	1520746	10795.11	529.5842	1904462	919696	27042.72	1160.552	90	6132.139
1555173	1283047	47512.72	4191.92	766321	536995	94293.97	6391.098	74	6139.475
4320632	2505459	36772.28	792.4686	3065982	1617228	126032.6	5068.91	107	6140.660
170960	87297	59314.33	1541.667	54064	26869	80540.75	1910.186	44	6146.142
145718	88294	52465.69	489.1869	41973	25152	65553.48	773.8552	40	6148.471
115459	43059	15671.42	227.8833	38973	12535	19870.15	247.6857	43	6150.287
2140447	891681	21079.83	377.6121	1491538	439490	41768.76	222.4752	89	6160.368
191248	282997	73441.71	7660.737	105871	126703	157012.3	12447.93	67	6164.372
3267464	1321140	10348.06	420.9139	2267004	778116	27838.08	1358.1	95	6177.243
817689	351326	18595.86	31299.06	317356	210505	53356.09	57108.06	83	6200.959
2746946	1194948	30110.3	667.1273	1700235	644428	56757.59	1287.582	87	6224.976
154883	21754	6012.533	69.7965	42994	5674	7027.392	40.75837	40	6227.094
4175067	2044110	33590.01	1562.398	2883677	1402780	92093.45	3961.753	147	6235.396
2352614	1484273	12971.49	820.402	1375015	746543	21130.96	1766.255	82	6251.020
732664	148277	6111.04	155.6213	222002	41706	7400.887	408.0123	53	6254.710
148585	105262	162068.4	6290.355	47735	31138	210898.1	8592.769	40	6254.811
2289471	1046910	1740.356	197.5628	1270269	457000	-1610.351	536.7295	76	6263.595
115506	105801	108125.5	1210.739	35898	31886	145271.3	1386.465	41	6264.834
212791	22766	1107.552	-227.3768	60654	6163	1913.422	-600.3414	43	6280.338
2047333	1344429	13216.15	560.1964	1318245	658568	38192.56	1038.09	84	6280.471
583622	277447	19230.15	575.7814	233967	92381	28489.32	229.387	60	6300.233
139662	110558	187953	8827.558	46392	33336	249563.1	11950.86	44	6301.961
2235358	777278	8634.682	317.4693	1220573	314839	13603.22	418.4972	75	6312.234
1375238	1185033	10607.93	235.5193	912634	603632	28176.96	891.3362	100	6321.537
3453699	1743551	23156.23	855.8188	3570992	1405784	93245.64	2489.952	129	6323.192
107809	14864	15259.59	100.1449	29440	4173	18540.56	210.0135	35	6325.154
198580	25538	6172.962	-46.28931	57242	7476	7510.578	22.22791	43	6326.240
306443	217617	102695.3	17980.15	101966	68071	133371.2	24683.88	50	6335.927
143800	201099	206801.7	3051.232	51994	65158	294266.8	5487.003	48	6338.081
172925	61394	44723.54	632.2835	48068	17975	56705.08	733.1391	40	6338.951
2102777	1969883	35204.81	831.0272	1151776	784762	65609.12	1263.849	76	6348.347
150690	237526	142236.3	1870.195	50339	90928	220556	2781.999	47	6350.052
2950614	1192265	8850.413	790.4256	1980331	701989	27341.05	1733.623	96	6358.067
1950973	1617804	43678.81	1143.62	864611	632951	88218.79	1878.316	61	6358.106
1238497	1732180	347815.8	15221.3	603843	645698	569019.3	21887.13	70	6361.020
207349	87655	745.0536	264.7868	76566	36711	96.63396	1115.094	75	6366.575
1502289	2065071	153748.6	52896.57	808793	964480	311035.8	87736.95	87	6369.368
563464	754882	316907.8	29111.96	352777	404929	694407	46843.83	79	6374.510
2057985	793848	8477.418	259.0996	1160685	333372	18589.37	712.9899	79	6375.195
208627	178663	95880.75	2050.76	65160	53049	126712.8	2550.028	46	6376.308
1328925	1159202	15844.02	484.0453	885620	552778	43107.82	1002.784	88	6379.068
2144663	1573619	38873.3	1542.132	2044415	1089956	134307.5	4524.157	103	6379.252
179165	278208	272149.8	4847.651	69565	99453	432674	8187.208	52	6384.994
255717	25030	4246.84	-13.12023	71205	6331	4693.804	-59.4384	43	6388.224
2111633	1288691	24046.87	892.6554	1391205	613692	56718.02	1890.277	86	6395.688
108650	158972	1199.648	302.3706	47863	57443	1581.202	387.465	52	6398.180
198428	366452	105433.4	33462.13	70692	121705	149707	47890.16	50	6400.357
2554913	1033187	9356.126	638.6534	1596154	516063	20292.88	876.8544	83	6404.450
148527	240069	147979.9	14579.69	67600	97185	235304.1	26920.74	55	6424.400
3493309	1842075	22485.97	1047.268	2385686	991459	61613.64	2208.798	95	6427.555
2496346	2030842	16270.65	661.6528	1718770	1087257	40306.01	2202.965	107	6431.046
184350	151243	197708.7	2098.721	58238	48940	278889.2	2762.847	46	6447.821
2863080	1310715	10866.46	430.3164	1813082	644348	21817.69	1145.434	88	6451.601
966347	1253265	301211.3	77275.69	519972	638511	706830	122687.2	83	6458.481
482017	937096	530348.9	11923.8	233444	369038	954004.2	21824.79	68	6460.961
1622480	1308657	15301.32	323.1402	1086132	583116	47743.58	-40.30106	104	6463.739
3124839	1629718	14543.54	632.1846	1679276	792948	35856.02	1265.319	84	6465.640
123117	131098	160350.1	2154.62	43664	40901	220849	3514.822	45	6477.691
1576246	1689990	11250.99	796.9821	1019379	871727	23276.35	1619.533	92	6478.031
389926	692420	292104.6	10568.14	153460	244090	479720.9	16610.16	58	6484.066
2386539	834897	12516.43	508.8855	1494744	388783	26156.64	1240.06	82	6497.147
363354	485601	430493.5	25475.98	159200	173864	674513.8	36627.46	60	6511.909
4177419	2245731	27458.43	930.7314	4019248	1957099	137278.8	4440.58	134	6516.596
283250	26717	1756.335	57.26337	78323	7132	1802.157	200.6696	43	6526.672
148883	105754	17706.98	140.9658	51716	30338	23351.01	-0.2108418	46	6539.883
457917	371003	355927.4	5353.046	151800	117569	502267.2	8106.754	54	6545.387
108396	11500	12261.17	28.61786	30225	3240	14473.17	-2.689469	37	6550.918
380280	600885	425750.1	21123.56	172564	242449	725480.5	43648.36	65	6557.711
3873340	1114417	17753.37	619.2907	2868326	1018967	50178.18	1325.36	120	6562.926
151125	68725	32772.67	427.0126	42035	19091	40620.31	385.737	40	6566.109
103243	14986	814.2509	-35.17071	27880	3721	1177.242	-269.4051	36	6567.703
2184889	756989	26902.86	689.6783	1185583	322359	53372.61	1193.682	74	6569.193
2300659	1928275	25267.88	1329.952	1486103	1044760	69726.54	3210.351	82	6571.972
101382	61027	49938.67	520.8258	27986	17065	62154.51	663.9666	35	6579.588
1786342	1563262	12167.5	664.097	1375034	962160	33651.4	1165.563	103	6581.750
401547	48125	42495.09	607.9564	133573	13113	56275.55	1053.949	51	6582.627
195925	20437	1601.978	-46.52457	54715	5350	1709.94	0.9396538	41	6588.230
100769	10518	6213.084	29.93721	27544	2770	7099.108	76.43837	35	6590.538
331674	26977	5927.203	153.0755	94115	6658	7495.002	312.4692	45	6591.740
2348032	1108307	57820.13	5966.683	1647734	559523	82333.94	7329.147	93	6592.888
3397529	1917812	15259.66	802.1345	2131125	845939	40275.59	1506.342	80	6592.954
2719937	836192	9155.68	692.4976	1745897	367611	22219.82	1971.568	85	6597.190
170274	413848	138176.3	1558.436	71505	138436	205805.8	2393.543	53	6606.734
3239056	1583104	9498.534	679.161	2874340	1141256	38600.57	2350.377	115	6638.703
223720	19148	4357.144	154.007	62622	5204	4971.037	280.6677	43	6658.177
2745689	1378464	13505.98	828.49	1793355	703482	34163.96	1406.806	86	6661.012
2986749	1100407	13152.71	1098.325	1719464	555608	28275.15	2138.205	76	6661.253
113347	29172	19828.72	160.6474	31859	8122	24446.43	165.1588	38	6664.179
2657470	1260195	10652.39	525.1207	1642532	576443	27785.28	995.6989	83	6669.861
129377	12909	7543.723	82.45831	36272	3664	9208.632	-41.12212	38	6675.825
115542	115533	151062.8	2488.068	38740	36289	207453.6	3802.42	44	6683.184
296808	542651	429576.3	6791.968	145777	207306	734808.2	11653.1	63	6685.595
184521	32309	3487.325	401.174	55608	9341	3208.364	869.3165	44	6688.275
1441378	1589523	389142.6	49897.38	764499	816291	937570.6	85678.59	80	6692.213
3133311	1408251	19252.13	513.6187	2091188	841414	61504.33	1885.527	117	6695.407
193104	153413	121506	2265.283	55467	44087	155886.4	2336.942	42	6698.853
4554536	2421980	33753.21	1277.913	3485205	1394368	95014.36	1994.434	138	6708.500
1439425	441403	14015.18	247.2159	532595	136164	20095.55	663.2501	50	6708.684
2321453	1780930	15238.17	294.2274	1601466	892884	52417.74	379.0874	110	6715.714
618070	798822	332068.4	2337.356	255089	281829	524183.1	2967.051	63	6722.243
2469928	1008919	22383.3	964.043	1471657	430957	38664.54	1757.173	80	6733.827
2645198	1019861	8610.919	516.8887	1837709	544859	24252.34	1104.089	108	6744.851
112992	79172	19442.57	194.2141	35113	22465	26485.77	206.6975	40	6746.620
551381	72297	12032.54	38.51824	170961	20549	15484.65	-88.24076	52	6751.593
323642	36649	23103.23	246.4456	102389	10025	29126.95	672.6317	49	6756.298
271472	43784	12820.33	-20.84608	79586	11877	15857.08	-16.83343	45	6761.427
2679663	1273001	9845.255	777.2678	1836199	650767	29475.51	1054.474	88	6763.167
4151462	1365567	12251.94	875.9459	2646865	768654	33403.35	1088.258	87	6763.711
1416396	575242	48478.96	656.8777	852864	290286	106491.7	1442.85	82	6768.819
597673	597798	289459.3	4808.816	262699	260660	459563.3	8666.838	71	6782.364
2428653	798534	18934.05	405.3895	1315519	331046	32557.15	857.0261	73	6783.526
233146	208393	284704	2219.098	73027	64830	384243.1	3732.414	48	6797.503
139973	111189	165226.7	1597.873	42206	33728	211625.3	2011.121	41	6798.090
288056	413673	329979.7	3192.928	136723	161252	563729.1	6999.391	62	6803.267
112323	91484	20340.59	146.9887	35635	29123	27245.87	158.3197	41	6807.005
126137	18909	566.3599	-52.4992	34113	5281	501.7408	-277.2005	37	6808.740
101004	103878	152754.4	2275.648	31202	31819	204329.5	2819.982	39	6809.208
136251	19155	8454.066	186.4598	37991	5072	10572.04	155.684	39	6839.669
152424	254801	186205	3703.1	59432	90197	282184.5	5179.65	51	6846.933
2354217	1085451	12845.97	500.4649	1391853	508360	31322.61	943.6772	80	6847.476
246842	220392	229461.8	2721.443	101192	73078	333983.1	4592.838	54	6860.254
203610	21155	2888.482	39.34747	56817	5401	3448.431	55.77083	42	6862.724
2124014	937246	15148.86	299.0792	1422669	470399	32740.27	1042.675	94	6879.580
103656	22648	1975.078	-1.213678	27998	6209	3548.634	-103.6484	35	6882.610
161190	136457	110757	1922.069	49279	40309	140867.7	2599.145	43	6884.507
2471112	1108947	20544.5	429.6461	1755020	619273	52437.56	1116.235	96	6886.184
2531525	1095022	5530.809	331.1166	1577574	492289	16650.15	232.0435	77	6886.468
189795	55665	31608.38	431.554	52527	15068	39395.27	402.0205	41	6891.409
887920	1384442	381754	65593.6	519615	747504	922266.1	124247.9	85	6894.627
142633	81429	87708.47	1820.751	39578	22003	108368	1890.847	37	6895.183
539059	71074	1327.7	35.94403	161810	20113	2012.099	-126.541	51	6901.499
2806026	977811	11337.84	377.4847	1715197	439711	24966.52	679.3173	81	6910.118
3284971	1033293	26218.76	613.1204	3038355	923433	76133.74	3988.354	117	6914.905
108565	22461	21938.94	250.987	28921	6879	27379.25	371.1262	34	6915.826
169449	79605	5245.525	12726.17	49771	23496	6977.379	15915.96	41	6916.070
2524872	1100623	11699.79	331.4002	1784278	630054	31938.99	921.9789	94	6917.366
584661	63715	2059.778	-43.40202	176878	18535	2278.044	-453.8105	53	6920.379
2807341	1106314	25561.54	694.6945	1817491	616781	63063.47	1805.167	95	6929.272
134456	92369	51828.13	919.9329	38602	26186	65403.27	886.47	40	6935.453
2471758	1062994	11792.27	480.0918	1748844	628276	34197.95	1453.915	97	6936.987
2643028	925816	14328.54	507.1225	1820030	509728	36379.34	1104.013	90	6942.114
3296143	1668646	17087.8	253.065	2055756	1000730	41885.86	564.6241	90	6950.649
2324431	1576576	9400.737	582.2339	1514287	674653	16593.94	1204.133	82	6956.646
2354138	1621828	18435.46	477.1368	1795171	977882	50592.45	461.7467	100	6989.957
2856651	909487	5932.807	534.2691	1660480	423049	13523.93	922.9059	84	7004.558
198712	41111	73.58973	6.410438	54653	10941	-405.341	130.3286	41	7005.954
143973	61199	12730.93	1.01848	40351	19493	15784.46	-38.38329	41	7008.297
2553227	1378206	11872.55	569.5402	1948187	789018	37627.09	2045.462	134	7009.374
1966655	893050	5439.794	503.2136	1248315	476813	11100.45	1133.646	82	7010.639
104899	58503	50001.38	462.8013	27256	16849	60578.32	666.7789	31	7011.099
3040374	1476110	297749.2	4871.89	2051191	812739	550015.2	10184.82	94	7013.382
109991	67500	32608.67	192.612	30667	18947	40081.81	284.2276	36	7015.418
3441326	1068904	17261.15	685.1202	3129465	1090175	75917.25	2605.508	133	7018.404
330313	274534	251397.6	2739.878	129281	100879	414633.9	4736.184	57	7023.225
2850725	982621	13980.35	463.2271	1677381	468311	26096.04	1108.78	80	7025.392
775016	132618	6104.137	91.61474	237268	37639	8207.128	122.9942	54	7028.305
245456	20633	288.3032	26.51318	228873	18362	1085.13	-455.1501	132	7045.904
2915853	1135353	6418.011	515.4482	1924921	578910	20539.76	1066.329	88	7049.321
2690379	1327362	64842.21	1309.206	1376774	525770	128274.9	2158.246	75	7051.728
105268	170822	269977.1	2670.295	74157	174966	926087	10141.08	92	7058.127
2405360	933087	12494.08	483.1017	1489336	416032	24359.32	1088.693	80	7072.809
173482	18688	4169.883	79.95384	47897	5142	4533.794	237.587	41	7077.452
137498	35347	-45.58784	118.5601	74153	24843	-548.1038	-92.12786	73	7088.980
2417548	834968	7462.898	439.0889	1395329	379213	16278.81	815.4793	80	7097.268
170924	19207	9225.693	145.4228	47891	5277	11125.74	301.0067	40	7108.979
105379	52358	58748.91	1142.032	29377	14188	72656.59	1162.717	36	7109.667
2311662	1018498	6759.129	732.3613	1588737	509354	14991.14	1497.775	85	7112.108
216045	317760	305731.8	2769.198	78242	105875	467479.8	4394.665	40	7112.126
1158573	1637599	359204.1	40357.53	678146	803013	767692.4	67259.06	82	7115.221
2788235	1290647	12808.62	552.8398	1571905	582081	32101.39	962.6096	87	7133.643
622564	98860	17257.42	399.657	195481	29219	22249.62	740.2794	53	7140.782
1238764	2368299	16888.45	26211.75	799232	1306921	60947.68	46770.63	98	7145.499
192009	36485	13670.63	130.7965	51938	9788	16856.6	84.33489	39	7160.235
352326	122546	8946.457	86.6048	163263	40250	12974.8	-153.0732	59	7165.453
133527	99984	152826.4	2853.282	45066	32080	209406	4250.481	44	7167.514
339514	2989718	54018.41	696.7511	111729	913448	72906.86	1189.703	51	7168.946
2606464	1210162	22022.1	514.0194	1489213	592891	45714.05	1389.747	81	7183.836
1407503	1784674	376170	43343.13	822886	1043474	833014	82031.29	87	7201.864
2767398	1173060	10013.84	190.0085	1467994	527458	19118.43	258.8575	77	7211.155
223907	220969	187629.1	2342.172	73047	68361	252995.2	3371.992	51	7215.390
2701707	1090843	9837.608	912.3682	2146872	702534	30302.27	2339.503	117	7219.134
792402	1335750	1776.634	-228.6576	278773	517209	3046.618	-478.4084	59	7223.367
219866	271918	281883.8	5315.924	90800	95019	437143.3	8496.086	55	7223.941
2454628	1087383	8507.527	741.7669	1410793	504048	20410.59	1443.916	79	7224.867
2614051	1117119	10723.27	448.9216	1686153	562743	33009.14	575.9852	91	7225.932
459570	61362	1212.002	15.5929	142806	17093	1992.551	-86.72803	51	7240.410
106816	70615	345.3324	182.3067	56059	37033	543.3965	118.8053	68	7242.440
280236	34054	1298.632	-9.873128	79022	9730	1369.557	-118.0793	45	7247.444
2379163	1136539	8607.811	612.3361	1538226	591762	20786.9	907.7646	90	7251.083
234891	20059	509.5407	69.6771	67245	5703	-131.491	413.9215	43	7251.890
3391341	1391332	16384.66	427.248	2367923	760691	41842.7	832.8357	122	7253.671
128898	12373	12342.07	123.9768	36371	3106	14530.82	409.0146	38	7258.921
2644095	1218441	13156.37	884.7979	1747532	697106	41314.35	2103.865	99	7262.737
145200	114451	597.3412	-20.95741	119656	89398	1621.106	107.7229	105	7305.914
132161	41955	38201.44	258.8134	36962	11798	47034.96	125.6697	38	7315.549
2585786	1170105	9934.073	514.4869	1592092	564798	20274.23	824.5384	82	7317.589
381493	55287	10314.33	41.76837	118611	15681	12905.27	-51.06812	49	7321.520
181583	48210	172.0243	15.24571	68380	31575	-711.6904	26.41225	76	7324.517
2815317	1154876	10599.91	407.6731	1753211	549530	25775.12	966.961	82	7336.147
351454	30214	4627.457	149.1089	102232	8132	5380.714	-89.28477	46	7338.448
330200	37779	7857.799	-43.7373	94655	10249	10376.73	-105.212	45	7350.543
2832508	1245349	17788.36	666.2551	1756992	552855	43756.64	1052.419	95	7351.297
1996699	852357	13455.81	721.7089	1363104	465971	39226.58	975.295	89	7352.917
207800	35904	14893.52	116.822	62480	8104	19221.79	143.9852	37	7353.158
428012	33166	38618.44	508.807	138647	10112	51096.45	649.2209	52	7354.747
118438	116933	104761.5	1225.813	33519	34231	134565.6	1569.013	37	7362.896
213478	454713	292330.1	6951.7	107464	183546	508486.8	12580.75	60	7365.089
2603658	1166614	21392.39	712.6349	1609053	544923	47296.55	1007.026	85	7380.934
189716	163275	60983.14	5591.526	58583	47909	82500.64	7193.158	45	7389.593
2930146	900142	13566.23	730.8199	1842363	510563	38475.88	1361.322	87	7395.419
202171	26512	1053.736	160.3673	55692	6952	1015.706	160.8399	41	7396.562
1486031	1919990	148004.4	74744.17	641191	922385	349333.9	127157.9	77	7397.095
178569	12140	17123.18	215.9747	47743	-906	10348.09	154.9105	35	7397.285
207990	24101	3467.753	206.9904	57341	6709	3759.778	190.9679	42	7431.065
269659	217913	166547.7	3082.786	96733	73809	243903	4953.36	50	7437.361
382106	76857	8189.026	249.5992	105776	20570	9328.682	395.6028	45	7438.041
1818258	744384	10771.8	471.9386	1076206	326908	18504.61	584.1863	76	7439.394
2666700	1109952	8219.571	569.2037	1522661	471989	18534.41	649.8989	75	7441.223
1654905	920243	78780.43	2399.496	1309427	809290	270706.4	5931.35	147	7445.557
145797	12075	186.4289	-84.82713	40189	3192	250.6282	-416.0654	39	7446.668
2515785	783555	13306	406.2668	1283252	343909	23802.19	1090.866	75	7449.074
2422098	971670	14030.94	250.9478	1340004	423091	37123.72	1191.897	82	7459.285
120842	97114	150416.4	1760.087	29968	25315	185683.6	2116.135	27	7459.410
2087969	1242797	6036.312	401.3747	1266313	554458	17181.26	1214.616	91	7462.016
104323	51520	22609.66	458.4702	29674	14336	27786.1	451.5804	36	7467.935
1406191	1528931	12601.5	304.6437	821547	767684	38515.01	671.6898	94	7469.648
1546262	908511	22858.2	418.7046	1328869	508493	53345.05	358.6478	103	7474.928
2532828	1010992	6106.93	454.2127	1532774	460579	12671.35	1447.592	81	7479.632
107804	42203	32310.13	13.57209	30639	11525	39991.91	220.1642	37	7483.766
3559929	1483192	17609.68	879.9667	2446756	861224	42550.3	1886.013	97	7490.882
2453750	1103069	18991.15	685.1736	1513672	504577	34569.25	730.485	80	7498.723
270845	46644	6806.033	-47.38813	84496	12665	8910.171	-190.1736	47	7502.195
220589	114858	145420.4	3385.01	65872	32692	184769.6	4678.66	45	7514.527
207287	24802	6863.821	190.2962	57456	6749	8620.285	370.5409	41	7516.258
3522591	2368974	11093.46	1039.651	2328946	1193939	34870.04	2421.201	95	7516.511
2533756	989942	9353.252	371.0671	1445777	474858	21269.83	768.2714	84	7522.945
2918790	1204970	5699.208	574.884	1781301	606821	13171.59	1287.608	84	7524.937
2295943	992435	12662.42	352.8784	1429330	497993	31775.16	1200.554	82	7525.806
149306	87427	133507.5	1663.263	45084	26005	170683.3	1776.674	42	7535.544
630314	650124	612800.3	30887.05	300316	413980	1684861	78799.52	120	7536.781
3197052	2391187	22867.14	638.4184	2276915	1562781	58542.32	2088.76	137	7544.682
120961	44070	234.0596	30.31882	53295	26943	185.024	343.3751	62	7546.814
2652741	1385096	15965.28	495.5959	1467621	624901	41197.87	-232.3738	95	7549.869
2901764	1457045	35412.48	1258.144	2223935	984877	87767.3	2792.286	90	7550.094
776037	297162	360298	4609.115	224088	88682	468112	6202.679	52	7552.862
1014955	173642	44278.23	371.3623	352372	50217	60296.98	547.2653	58	7553.520
224431	497826	221777	5375.292	107533	209953	451931.1	10295.11	64	7554.962
302228	83131	24644.99	3359.586	88428	23559	29820.03	3858.898	46	7562.010
2739562	1181471	9248.18	247.1869	1801062	622762	22970.01	593.6158	88	7562.027
647009	672617	192357	47609.83	303820	345951	493941	83484.9	79	7564.118
2965679	1204059	41800.58	1490.896	1809512	622984	95532.52	3991.87	87	7569.823
196194	225476	118778.1	2279.833	77344	102051	218618.6	4303.79	56	7578.751
2856140	970690	15484.32	463.8069	1678401	447734	33583.52	679.3311	82	7630.735
3182141	1879843	17849.13	513.5094	2384084	929829	45816.3	1089.034	83	7630.812
119529	193177	163578.4	1759.065	49956	96335	311846.1	3326.344	57	7639.912
178273	51272	34664.08	201.8385	51305	14486	44122.45	289.7788	42	7644.634
203471	26179	36026.42	477.798	57701	7381	44815.46	274.0552	42	7644.997
2201552	636493	6529.365	447.4244	1259299	293443	13602.04	905.6668	79	7647.191
2953496	1446666	23031.3	682.7958	1822657	588659	46578.63	1818.336	83	7652.480
152801	13709	-128.9718	124.559	43761	3794	-744.0444	-14.93202	40	7663.930
2753857	919536	13363.84	439.9429	1653118	476247	34582.38	806.5958	87	7663.968
560483	784581	402330.2	7450.69	259830	337244	775250.6	13505.43	71	7665.907
127355	136826	120862.6	1787.875	38531	40468	153645.5	2257.409	40	7667.434
322783	56424	9412.421	571.5527	91231	15209	10628.97	875.4915	45	7668.326
2925975	1238915	12218.96	625.6923	1913858	583460	28557.61	1068.56	86	7673.432
127679	96593	98782.53	1429.194	32951	26181	122277.2	1466.317	31	7673.808
110453	13329	858.2481	105.4981	29914	3775	1175.643	286.825	35	7677.586
2662015	1113188	8356.835	424.4514	1645595	537211	22898.2	1371.95	85	7678.702
111950	188505	949.7468	-11.66856	32946	54717	1291.745	-42.88203	38	7684.107
2439417	1170296	3716.346	385.2178	1574055	629083	9100.549	491.4311	94	7685.139
3083232	1643928	12452.09	639.1436	2087815	822962	38533.63	1584.012	105	7690.922
148575	13310	1905.315	-286.1749	40631	3860	1694.574	-430.8492	38	7697.503
2113599	1237895	29350.28	792.4946	1348758	549789	46472.18	1231.654	83	7700.907
100451	15981	4851.561	256.8604	27890	4177	5996.029	265.1714	36	7709.112
370590	510487	465111.2	4512.499	185835	206034	811122.7	8661.448	63	7711.111
2776825	1124360	11807.43	508.9109	1801034	579531	31044.78	784.6559	89	7715.051
3011161	1583014	20405.72	535.6168	3003823	1239750	62127.19	2168.897	121	7730.392
158232	133695	48435.77	14441.09	57981	45668	79590.91	19985.87	51	7739.434
145947	26311	1428.185	106.4842	40368	6800	1832.493	117.3043	39	7739.613
2749513	1035445	5580.829	283.9187	1787880	538786	13821.43	587.0968	87	7740.567
853207	1239816	343420.8	1846.746	346749	456267	545064.6	2990.2	65	7750.182
2470939	942546	10538.6	662.4954	1509042	453295	26098.28	1589.458	82	7751.211
2561946	869263	11321.07	373.8979	1462760	393965	23723.12	451.243	76	7751.811
768228	91625	6208.409	-131.39	232036	23306	7556.448	-241.3728	44	7751.920
1747465	1787179	441204.3	64886.71	904100	770808	876463	100719	79	7753.223
673371	750606	207920.6	3006.225	316515	277504	342208	5687.267	65	7753.757
3297311	1167323	6442.622	630.9067	1972672	590496	16680.84	1705.627	84	7754.778
2317252	1004580	6496.123	451.2079	1476578	521937	20944.43	712.0971	90	7756.419
2779282	951189	11339.96	438.1803	1784131	473133	36914.07	952.0657	86	7757.013
1707443	1853800	10933.74	441.6355	1352104	1174494	42653.36	916.1808	130	7765.837
2879038	1088520	9905.489	898.6	1820173	551978	23703.55	1757.059	108	7766.954
1878810	2305109	330297.4	60353.2	1164668	1135286	861242.9	102846.2	91	7767.564
1019792	575519	263375.5	26930.27	407949	401717	799052	51359.42	90	7775.288
275170	405518	369517.9	4673.374	260619	392953	1399297	17935.14	105	7778.810
2338621	1053382	9979.717	191.9187	1554794	498508	26603.55	-274.2511	88	7778.901
120016	18136	5089.496	-23.37851	34390	5171	6240.561	-40.01674	39	7782.483
3148227	1243255	8681.481	398.7349	2114420	643256	17872.24	621.1841	91	7785.840
116630	18779	1936.482	39.34021	32109	5011	2417.004	156.1932	37	7789.467
3116584	1172638	8980.596	490.6923	1816648	555328	24421.26	1167.78	96	7799.229
2158150	1121694	8609.676	380.0677	1325819	465200	19104.3	635.8908	78	7803.437
115205	17289	3108.976	156.6183	32490	4413	3292.781	222.1688	37	7812.912
2569599	1348812	33152.71	1098.325	1279328	573443	65508.8	1909.283	74	7814.500
3921628	1731540	19989.08	920.5709	2552006	920605	54071.38	2822.128	116	7817.628
1062063	368538	61293.32	14666.89	304354	108466	81318.31	19948.29	53	7818.716
3257100	1204455	13205.87	517.6755	3443524	1209163	60763.69	2661.105	130	7838.248
2502133	860288	13613.94	125.9542	1570036	432526	30328.26	-82.23707	83	7843.354
2952501	909409	38156.06	530.3433	1814864	496493	72753.02	2155.84	85	7859.509
105418	28737	1726.767	-74.48175	28642	7802	2204.18	-112.1814	35	7866.801
156072	41203	32761.84	330.5707	42866	11171	41693.63	193.2867	39	7868.741
2713951	1320355	16707.06	545.8533	1710037	693795	43412.64	1364.92	110	7868.806
2772256	1106137	17458.64	1333.701	1862802	530581	44729.44	2399.434	106	7876.159
161719	222080	151166.3	1996.177	52751	67318	203989.6	2489.89	42	7876.885
3390423	1342182	18274.29	667.3295	2587740	838816	45634.08	1061.256	98	7877.305
2119017	888530	23922.65	583.5301	1219653	403994	54501.88	1486.179	78	7879.639
3593893	1233980	9826.595	521.953	3282443	978979	37070.83	424.5074	130	7882.004
2705182	1223827	21660.41	1556.067	1746410	583519	43198.03	2655.804	86	7883.655
2887914	1156996	8443.166	138.0284	1764860	540190	25405.95	-92.91572	92	7885.801
2442030	818331	8251.045	358.6747	1533635	402697	15417.12	732.4762	82	7886.993
175447	18584	771.7798	65.94089	47350	4380	955.5119	54.50184	36	7887.504
138895	74870	39395.93	94.92644	39660	21771	50708.39	-99.93819	40	7905.166
2426717	762049	9480.391	165.7718	1335648	328152	16218.51	695.1564	76	7958.692
133048	31470	20069.13	373.053	36661	8683	24674.63	443.3211	38	7970.349
2157454	978944	16196.9	345.2657	1382106	498213	34662.7	989.0372	82	7972.187
144772	241629	186954.5	17055.25	53730	87769	290078.3	25589.74	51	7973.743
2796576	1058412	9723.356	478.8091	1874301	632364	32803.6	1287.563	94	7974.195
3568081	1595900	7390.318	682.5333	2544286	888669	18423.46	1195.863	91	7975.168
348785	72660	16712.63	287.0527	120807	21472	23739.79	440.8448	52	7977.473
300170	710820	315208.4	2399.507	142728	258228	493613.3	4573.042	60	7980.493
2387720	1092844	7428.163	1013.087	1610848	562202	12425.38	1618.987	113	7981.562
3037476	855515	9760.781	503.4236	1770746	441402	28639.87	1345.722	81	7982.244
3127305	2604164	261984.7	37395.4	3022841	2011582	809072.8	78518.42	132	7983.966
2526192	1089614	10186.92	48.102	1361297	479749	24949.83	330.7189	95	7985.239
351588	386282	187058.7	4239.255	126158	144087	279561.2	7028.144	55	7987.720
108954	62435	66643.9	235.9428	30898	17346	83041.73	82.2946	38	7992.655
3247932	1290477	24322.63	661.973	3393755	1178818	90672.06	3655.29	124	7994.231
2296874	853512	4771.584	178.369	1484808	401341	15210.33	729.2336	104	7997.283
145403	307779	376099.6	459.2666	145294	351805	1636892	8590.209	149	7999.363
2514573	1009396	12433.77	409.7799	1601721	513073	36997.01	1031.131	87	8003.949
3095147	1077962	8459.307	432.7057	1723498	472851	14447.49	633.0065	79	8005.401
112465	24342	13352.56	100.5661	28023	5833	16078.99	0.2340556	29	8005.805
253618	261521	245224.2	9215.234	86643	88596	370098.2	12199.87	57	8006.665
104744	22717	40.23454	-81.78975	39672	7663	-600.5226	-460.5848	45	8013.087
2384794	1443003	11101.67	864.4691	1453483	678446	23160.12	1826.259	80	8018.885
3347596	1580044	13421.87	767.5923	2634292	1299505	45269.48	2398.722	112	8019.737
2373226	918406	37857.34	635.3289	1170685	366989	62975.77	1784.786	73	8022.022
3150882	2032449	15101.96	578.8287	3893898	1816964	67653.98	4281.593	140	8022.923
3115180	1232334	5937.167	528.6417	1901636	620082	13398.96	1156.89	85	8029.112
2629505	1476998	14021.77	644.2678	1565494	669314	33914.84	1080.655	80	8030.141
2160977	953638	35235.24	230.6492	1460756	426352	57298.25	714.7813	86	8033.307
133049	12718	11144.63	318.2878	37883	3521	13647.64	318.1044	39	8036.622
357541	35369	2338.852	80.43922	113767	9766	2917.542	132.1658	50	8037.641
2497425	2499534	70866.95	485.2467	1506432	1443242	205118.4	571.4584	115	8038.716
139917	12579	286.8417	158.7235	39520	3607	366.4468	274.2683	39	8043.413
3520689	1.662054E+07	226069.2	30543.64	7113925	4.798956E+07	2177112	358162.7	361	8046.436
2887017	1096805	8770.073	701.9865	1851073	576661	26473.07	1389.525	93	8051.158
1515209	560803	6601.082	233.1044	692631	205896	11007.75	503.9855	66	8054.872
913364	217077	7787.568	272.3689	302865	63564	10076.72	519.9596	56	8055.562
117109	36892	22585.17	262.9943	32313	10433	27578.6	209.4401	38	8065.219
157462	18069	7254.733	51.0439	43439	4697	8652.356	-68.07413	39	8067.758
323440	44119	1279.084	-95.06017	92056	11948	1959.559	-289.9805	45	8075.095
3122738	1417365	8271.537	569.7258	1954826	699426	21997.48	1992.563	85	8075.136
275266	70575	-92.41914	-24.70089	82982	19696	-543.0573	-342.854	46	8076.253
106719	150581	161415.9	3110.246	34816	44783	218015	3906.645	41	8077.670
158207	81118	126725.5	2476.197	47520	24189	165159.5	3039.552	41	8085.427
184974	34232	8547.737	175.9806	50520	9255	9640.416	149.7441	40	8087.053
2985457	961801	20933.21	621.711	1742916	475862	51072.02	874.7368	110	8089.773
113782	65623	77.65114	114.826	37475	26660	74.86548	205.2269	44	8107.288
2617428	1173863	7447.121	154.3593	1735784	720562	26043.05	577.4057	96	8123.899
527663	732659	1076481	3614.431	211645	334094	1941885	8388.731	69	8144.645
2326779	901989	11918.92	641.8674	1446121	477395	27545.81	1581.159	86	8149.601
2470749	1055802	7785.073	295.7279	1548918	502312	15809.08	280.0741	85	8168.702
2147942	1002088	3072.375	462.8852	1141383	406917	9173.952	953.8682	76	8169.527
2710201	965184	13271.84	393.1828	2999644	912853	47962.98	1547.127	142	8173.197
2276804	1062833	74284.15	4294.511	1564416	570164	125844.3	7448.001	96	8174.535
255775	290844	309973.2	3324.855	100919	118503	525019.7	6973.667	60	8177.517
1918767	988434	59528.34	822.8724	1059578	393046	115035.4	1493.403	72	8186.220
3195278	1023580	12310.77	425.4803	1946822	483992	24837.81	424.8391	83	8189.591
2898236	1463402	7492.265	370.8631	1981783	867572	23775.52	163.7022	85	8189.715
1705085	952150	34975.36	2385.046	1102867	458978	74986.25	5355.479	90	8197.806
113770	16747	5219.784	190.8731	31741	4443	6197.823	362.1332	37	8200.118
2393478	1194303	15992.65	833.6583	1228300	461963	26995.89	1267.291	71	8201.424
3086134	1665197	53685.08	1123.717	2034617	856538	133381.9	2017.346	110	8215.438
115565	46088	6344.64	-9.993637	32301	12306	8003.84	-28.7526	36	8218.768
230991	156912	237148.5	2742.332	70529	45864	308901.3	4027.108	45	8229.551
2590416	1121686	20831.13	732.4009	1590287	525857	46442.48	1601.928	83	8268.635
254477	94408	134661.3	1824.246	71914	26497	168121.1	2233.379	43	8271.516
137316	59418	874.1304	-95.78736	41869	29522	1497.245	-269.4536	44	8280.742
1392975	1538258	978308.9	81298.35	1019961	1429098	4258969	257201.3	131	8282.294
1660969	727353	11495.55	225.7904	999324	334891	27562.5	757.7557	82	8283.979
1632274	3475992	267690.4	77212.35	1388935	2647563	869530.6	155975.5	107	8284.904
2752026	1077544	15721.99	562.6052	1634477	523196	31902.34	1057.254	84	8286.106
2957341	1142829	10922.82	487.2064	1790305	512286	27816.01	1062.276	105	8301.232
1915981	1057673	32717.42	555.9635	837904	352516	59094.17	1122.349	68	8308.578
2874053	842672	7419.281	339.3655	1962025	508736	31100.88	892.5842	142	8314.770
3183128	1966388	14615.47	695.8344	3526270	1613774	62308.65	3114.785	146	8315.791
2443270	850634	12786.63	412.0037	1367713	353697	23100.25	339.8743	77	8316.999
1451090	252668	6477.891	204.8315	527915	80428	9740.587	178.3295	61	8320.062
3347447	1289045	17827.54	694.6163	2076816	666637	30831.86	1830.295	89	8320.954
409364	147545	136836.5	1085.221	125344	47038	192368.4	1244.191	50	8326.652
1107377	1482463	366398.1	57373.31	606212	681730	882259.1	90107.91	99	8334.447
354699	489753	14396.17	38450.39	157851	160688	22405.67	56270.82	59	8335.203
245088	52682	8802.556	-133.6878	76064	15167	11822.17	-315.2108	47	8342.565
4852274	2940711	46429.78	1784.755	3496988	1607729	104116.1	3795.697	97	8361.057
2959863	1241819	15586.48	258.1053	1867072	731701	34400.9	204.7107	96	8366.350
169507	280583	20878.6	490.5689	63264	96314	30946.66	567.7753	51	8385.443
2040124	1343851	12816.23	605.7441	1359481	650783	31931.56	538.0478	93	8386.783
3460407	3223340	22981.1	1389.019	2445745	2081705	65051.3	3714.118	99	8387.318
307299	49854	4144.489	23.60802	88040	14309	5418.866	80.22524	45	8389.060
551782	425886	248819.7	31379.85	228430	246237	549865.5	64023.36	72	8393.426
220528	23301	3050.413	-193.9544	60848	6477	3612.437	-381.8297	42	8397.768
2651815	901688	356012.2	2777.842	1621036	451798	536100.9	5063.071	82	8398.481
124759	51585	36618.52	460.5947	34837	14158	45581.02	780.8908	38	8402.730
640536	115062	3174.904	17.13137	189815	32453	4142.212	27.93568	51	8403.321
4861124	2617597	19664.17	1622.326	4094321	2193371	91041.82	5909.083	165	8403.827
2633054	943998	12913.8	393.7038	1552405	418726	21726.41	243.5694	79	8410.160
772318	207010	18433.34	88.44242	248821	60584	25067.43	-194.203	55	8414.140
2263900	1134536	21216.35	353.9678	1378799	522233	48180.85	861.7762	84	8414.763
2333401	948414	11186.67	583.2378	1348173	396539	25964.31	1885.735	80	8417.155
635234	324063	392087	46843.68	250893	108191	579483.2	67528.37	52	8417.307
619022	841028	521554.2	29809.35	446059	658732	1660053	91657.38	109	8417.933
161077	168423	95730.63	1943.363	62200	51554	129911.5	2663.732	49	8420.885
153567	73366	90497.31	1104.436	44327	21940	118668.2	1371.644	42	8421.718
3098901	1291510	7033.633	333.8602	1937812	611531	12692.08	795.6096	86	8421.900
1891865	1885712	93057.92	1969.965	1005841	764874	199007.3	4089.857	69	8422.135
3280022	1302920	22353.61	412.3152	1855546	706278	42296.92	907.473	87	8430.793
330542	185887	90402.23	19965.12	106600	57462	124735.7	25645.54	51	8434.850
472893	575287	673333.7	9583.285	475274	622307	3153396	49848.36	139	8436.261
3449951	983002	20963.85	877.3016	2281320	595613	60581.03	2921.39	97	8440.605
111573	199018	173606.4	869.0417	36262	61771	235579.1	952.1732	42	8442.443
2059953	1021361	32211.77	581.7264	1345515	554015	80072.08	1920.628	86	8443.310
225152	22168	17045.22	262.1929	64825	6730	21494.85	439.8915	44	8444.803
3106447	1150632	10710.51	335.7574	1836708	581211	31249.2	231.24	89	8468.293
157126	15499	5427.433	-163.0075	43238	4194	6166.333	41.66462	39	8470.699
403487	579704	252715.5	2289.241	163420	189036	364085.5	3336.098	59	8490.873
2657969	1045292	9294.688	520.4943	1621058	481867	21480.59	943.9434	84	8493.906
160151	80223	40260.13	263.567	46813	22861	52270.03	343.3433	41	8500.811
105011	41931	22.14797	-49.18709	53937	33749	-717.7542	-550.7151	90	8501.927
2890514	1131311	19775.66	1005.282	1893237	600032	50040.66	2677.149	92	8503.245
100271	47355	6998.049	217.9807	30202	14426	9678.673	333.239	38	8507.649
279215	75485	69891.42	1399.624	95837	22971	92993.3	1792.265	50	8517.341
1400315	945363	13804.03	624.6007	975691	471359	38119.52	1585.601	90	8517.677
180751	286094	22745.77	63284.88	104889	128790	41602.1	111998.5	66	8520.119
3094826	1196981	9658.075	733.203	1911895	594410	19907.12	2029.365	106	8527.405
469006	68570	4278.661	130.3007	132959	18560	5615.105	138.9864	48	8546.889
185030	304490	1333.44	-131.8821	50155	84232	1850.781	-465.3274	40	8547.662
114401	38929	28893.26	1527.26	31954	11462	35827.89	1892.367	37	8554.064
119195	33178	2350.858	189.7115	37458	10389	3093.716	238.8143	41	8564.413
392136	38836	17.52944	85.47752	113912	10172	-471.7123	104.8794	47	8572.921
3598148	1946858	13918.29	839.1575	2496350	1198809	41904.73	1722.909	101	8574.685
184869	141088	17898.95	313.3416	60137	43458	24888.36	447.5656	45	8585.339
345910	61766	6776.004	124.933	105712	17938	8700.439	-84.99326	48	8589.244
205340	21386	11337.2	12.57763	58599	5532	14134.09	61.10455	43	8599.302
1821001	1323455	20336.39	634.5941	1157910	615454	43675.85	2096.045	86	8602.519
133113	19929	4812.004	-109.4475	36663	5560	5916.149	-127.3339	38	8612.999
3242056	1418235	13775.6	615.6918	2047235	711069	35985.15	1200.736	97	8621.366
2945396	1125400	22629.93	688.5527	2276649	842483	70489.85	2283.51	103	8623.654
2510002	1222768	8367.493	382.9177	1708791	615225	28438.98	359.6302	112	8629.533
2520714	922040	18345.43	915.092	1522152	452123	34595.5	2054.708	80	8630.798
2310022	1066607	11334.8	1221.923	1359403	535774	28110.62	2005.881	85	8636.600
109448	43398	19324.87	330.1512	32006	12252	24768.82	252.7664	38	8638.434
2294613	1078783	9544.178	731.5928	1344697	438085	18591.95	1797.618	76	8638.623
531654	35977	1274.514	132.5975	156953	10167	2120.941	172.7966	50	8640.560
1338589	1552561	485542.4	11321.44	709905	834724	1135284	26992.71	84	8644.774
2652837	1071110	6045.662	474.0292	1592080	463629	16135.93	1251.039	85	8650.913
311805	158290	208242.4	2461.913	96392	47132	271127.7	3316.72	48	8655.966
282185	223912	147320.9	1283.529	86972	65447	189949.5	1570.266	48	8661.367
1512914	1446242	41575.66	1052.263	980003	640004	77428.17	1716.086	87	8683.781
2698141	1126172	13736.25	1277.354	1581084	513411	25318.76	1050.63	90	8691.160
2695327	880016	17143.71	442.02	1555250	437440	36768.89	782.9566	82	8694.157
371518	41294	8206.66	99.06161	108265	11358	10381.13	-95.8452	47	8706.781
3459648	1686986	13790.47	289.5515	3316743	1363140	60745.53	1491.718	126	8717.086
2458153	1218820	12433.21	199.8612	1713906	649242	32741.58	6.485933	90	8725.232
229765	283390	5339.398	-84.33933	104038	101985	8549.215	74.76798	57	8728.217
268533	65497	37711.48	414.3175	86132	18660	47891.7	270.385	48	8731.031
699372	598274	395991.1	3763.879	252814	198358	592221.2	6965.367	59	8732.931
120292	117187	122454.1	2075.848	36284	35428	158619.9	2376.597	41	8742.644
224124	134500	169065.4	2790.488	77303	44970	242031.3	3822.689	51	8747.507
452872	694903	337092.6	33896.37	232198	320322	863761.9	82189.67	94	8755.695
127027	24869	1394.668	-41.69277	49901	8121	2493.468	-319.81	46	8766.011
106597	86708	69660.42	1180.865	30442	24889	86115.7	1285.951	37	8769.215
3497346	1286354	32449.86	408.4654	2921748	1047808	102339.8	1659.302	115	8774.088
2167883	1259708	17413.44	743.2067	1306226	608325	46184.69	1583.024	68	8774.134
2881560	1018279	18011.45	1196.153	1826611	518179	45525.78	2112.841	89	8776.005
3103887	1396087	10902.13	654.1832	2038528	690612	30975.06	1264.689	108	8778.142
493232	77889	1287.489	-23.2697	147810	21699	1562.663	-72.86728	50	8784.418
223797	145161	76312.77	1128.592	63028	40826	97070.2	965.598	42	8786.891
3163830	985136	11407.75	316.425	1851235	479605	26675.92	1079.335	84	8789.577
124898	58382	56887.69	254.8616	36726	16336	71166.5	242.1402	40	8799.955
141316	13052	9024.609	162.3588	39006	3412	10470.31	73.32278	39	8808.049
2809694	1152977	10082.38	197.1451	1690797	558730	25410.67	36.40457	81	8821.040
3439432	3345911	196417.9	36783.47	2971877	1851208	535998.9	71532.76	119	8824.731
129236	215157	247530.9	3548.302	45609	75525	366314.2	4575.39	48	8825.734
2849669	1985346	5207.043	608.7065	1883590	1051368	15567.51	1788.835	86	8831.624
109576	91864	108807.9	2158.55	33485	27157	141233.8	2628.459	40	8835.737
2353246	1460014	13737.19	653.2178	1655169	788362	44369.32	1651.255	122	8850.900
108593	14992	1876.264	74.00566	29352	3676	2499.395	56.33714	36	8853.965
179783	147558	139529.7	1942.681	56643	44497	183354.5	2336.291	44	8855.230
2799784	1055671	22411.54	975.9798	1647864	509444	53844.26	1792.811	82	8858.337
138601	65679	22930.96	10016.23	54858	38604	48915.61	17881.04	67	8873.056
203973	255032	190677	4546.577	67359	82928	280733.1	6763.502	48	8881.760
3475020	1422850	12970.92	907.4845	2007543	716393	37038.06	2202.223	95	8892.029
144481	115674	153193.6	2818.438	43165	33925	198370.4	3399.495	41	8906.612
3061301	976538	13884.6	725.0061	3040876	885662	45686.12	2513.768	115	8915.351
2913647	1266966	33236.82	612.2219	1782228	591733	66606.63	1818.306	82	8918.277
139334	21943	779.3293	119.8545	37939	5826	865.079	217.5151	38	8933.237
248741	180053	155009.4	12119.15	85465	59786	225755.2	17027.82	50	8939.496
163721	61394	88557.59	1037.562	49121	17740	114840.2	1387.495	42	8946.168
111048	18309	330.9923	156.3702	61878	9576	753.887	220.5157	72	8947.426
114607	175794	199485.4	2525.052	41037	54950	273058.1	3920.945	44	8953.569
148620	19211	3982.275	26.9506	41513	5077	4450.192	12.6173	39	8954.927
162537	142735	87200.23	1230.888	58187	46031	119454.8	1346.45	47	8961.594
101633	53000	22778.41	1384.187	28683	15009	28929.95	1578.981	37	8965.213
2303970	824297	66538.83	987.0626	1071952	297705	121559.9	1689.535	71	8972.240
197908	24604	1633.023	109.0079	54821	6857	1940.657	-10.2605	41	8976.961
169952	44009	-196.102	267.2191	59215	14241	-798.9823	405.9735	47	8977.789
346914	1179667	23107.88	173.7763	104584	353786	30997.8	112.4158	48	8983.947
472920	118009	27792.53	366.6543	190211	34321	39046.17	544.2565	57	8984.757
1008074	1246669	425502.6	23850.18	380241	433462	696586.7	34223.17	62	8985.101
2764238	1153676	12577.91	642.0388	1612488	551268	28264.34	1994.762	104	8986.449
2620832	913511	6333.683	520.5831	1570653	449374	10849.54	1022.751	73	8986.558
1923642	816473	6467.685	364.3002	1364189	409863	19025.19	528.2751	92	8987.893
336789	85177	12991.85	80.47282	95538	23485	16906.94	79.0916	45	8993.606
105673	113524	142088.7	2161.441	34814	34044	181590.2	3215.166	42	8996.662
717668	1485310	19518.87	32408.23	442375	819874	60007.73	55019.89	91	9003.475
1842818	1199419	7617.329	369.8664	1058139	560049	17978.47	1023.898	83	9009.898
521768	620221	424337.2	8325.885	238573	246467	735009.3	14979.16	68	9021.994
3019614	1169960	20560.42	415.356	2850981	1057385	64892.43	1961.979	117	9022.614
2374825	1101583	6852.88	376.8705	1530038	488277	16846.74	769.7548	81	9027.780
693491	425596	184369.3	61698.26	300695	175686	341857.8	100800.7	76	9033.333
176239	88349	113705.3	1416.804	51449	25512	148548.5	1757.871	40	9033.647
515949	422662	298611.9	6000.74	187681	150133	445428.3	8964.875	56	9044.291
139098	38818	86.34722	119.5746	56185	15706	-253.7045	323.5081	58	9048.570
123950	17316	649.2675	-35.42959	36068	4565	479.6574	-104.0227	39	9051.977
2257460	925305	8779.657	536.6074	1474204	467580	24505.01	421.7292	103	9053.790
160044	859783	15997.78	65.91929	43981	237173	19361.31	213.9075	40	9056.943
229214	49639	32787.34	275.9014	77069	12242	43098.17	44.17292	48	9057.064
2770616	1101309	14867.35	619.5889	1500956	455037	25720.65	1239.798	74	9059.482
413449	201186	23185.7	176.5779	156305	64927	33717.92	-30.00877	55	9061.860
2696500	1172530	37918.98	953.459	1600239	524588	59021.1	1482.864	84	9073.385
2797798	1251535	13138.17	372.418	1819917	628468	32789.97	78.52266	110	9075.424
2484865	1493357	7541.688	676.7511	1826649	814723	21116.51	1648.335	117	9077.538
2647255	1071647	26549.49	320.5289	1782043	519582	67116.22	-19.0237	90	9078.234
1333811	1438012	197571.1	68873.52	738297	760899	509657.9	152767.2	109	9085.117
116371	93063	107440.5	2632.307	33601	26277	135855.3	2854.42	38	9087.577
3758566	2992995	11724.16	1606.894	3195786	1881793	45039.57	3334.805	111	9090.975
167248	248948	206708.6	2053.637	58501	81386	295826.4	2728.585	48	9093.524
4024312	1529809	11124.24	496.2216	2517328	904783	32819.21	2012.315	103	9097.406
340626	34737	9473.81	221.7187	103361	9963	12122.91	329.5131	48	9113.114
122289	13421	580.8938	95.40939	33315	3462	644.3179	151.2827	36	9117.146
1491574	2487549	646205.7	36208	738066	1009909	1266779	58988.54	75	9131.063
1887515	1969044	504567.9	72923.68	1067387	973798	1274665	122343.7	86	9154.360
258823	326493	25376.54	585.3159	98459	111889	40294.43	1102.631	54	9159.010
2749358	1304122	6759.412	337.3207	1988232	713607	25455.07	452.0153	104	9168.870
2679751	1005071	5896.852	580.4431	1808526	546671	20593.85	1033.545	106	9172.864
3134681	1078896	10809.53	335.509	1775719	585238	27624.99	765.7638	89	9174.456
2675612	1235156	12463.91	376.4437	1790578	786687	34394.25	683.6681	94	9176.041
2484141	849944	16745.32	604.3482	1614150	407078	35878.63	1287.065	90	9178.767
3687767	1067809	22132.52	523.1304	3213386	1021683	73694.67	1911.336	130	9181.185
1514346	898201	1762.359	369.3966	909827	331598	2027.254	902.2781	81	9194.367
2501882	1226349	6536.696	645.3694	1678550	580680	18830.57	1319.282	86	9194.942
3296453	1187412	30507.41	1102.984	2185691	619508	84778.53	3132.37	103	9195.833
3291195	1423760	17251.5	648.5098	2243618	781490	51040.27	1558.305	91	9204.311
2128594	837998	15504.15	653.9532	1124870	374919	28758.5	1429.651	76	9206.086
2157601	1232040	6970.653	317.923	1446001	608414	17223.78	253.4986	82	9206.539
2825001	1256585	15927.2	200.0766	1670187	669435	37099.83	893.335	99	9207.510
163001	152580	181424.7	1832.987	54216	46911	239023.7	2489.494	46	9211.802
297286	31009	5913.727	-26.98532	83682	8460	7456.81	2.965007	45	9220.766
2391873	1183846	18548.91	485.8121	1566881	622095	43520.57	1225.389	93	9225.255
3002454	1123831	12934.67	395.7002	1893955	539307	39349.3	479.6353	100	9237.576
122479	25620	6985.485	-23.21137	34588	6806	8517.976	-202.7366	37	9238.857
2941444	1432150	23504.53	616.6979	2099792	754190	53110.46	2008.405	114	9242.488
1309712	1205378	366639.1	38029.63	475092	387301	521739.6	59334.68	62	9246.062
1859776	1312144	90027.3	1667.07	1088409	514850	182322.9	2501.736	76	9252.248
2529733	1367928	10343.71	504.5402	1828708	792970	33305.86	1127.288	105	9254.499
2967104	1878115	57702.83	1049.563	1714990	812692	123697.2	1262.977	84	9266.305
2448186	1256892	16127.54	632.2476	1288470	544456	33744.85	1096.116	71	9266.458
2616579	1065038	6117.047	436.7569	1698427	630694	20336.91	1454.519	84	9266.828
103497	229715	231606.6	4115.812	36853	71557	314293.1	6249.23	43	9286.142
110894	19225	1547.758	191.2776	33968	5514	2485.216	340.3774	39	9288.545
2396500	665180	29001.81	1143.64	1410002	325893	61688.29	3308.056	90	9290.527
2733948	1034909	9601.466	383.3491	1652723	500980	21804.74	910.2978	95	9296.664
248413	87806	115546.9	1220.806	70492	24644	143387.9	1423.482	43	9298.340
2584922	1269041	7755.061	874.0467	1690536	569987	18224.13	2013.547	88	9299.108
3208640	1571203	8779.771	503.5911	2094852	838343	17532.85	768.0234	93	9303.110
2936853	1407777	8938.173	434.7969	1779837	675922	23874.77	1222.421	83	9304.588
2993639	1706172	10656.66	833.5073	1880326	827655	25604.9	1423.455	97	9310.222
2837022	1047794	10408.19	153.2613	1870178	557072	27890.94	188.4943	101	9327.431
2882956	935111	12726.25	511.6924	1640325	430199	27725.08	1389.361	80	9346.132
241017	92645	60738.54	1194.724	69747	26426	76010.77	1441.05	43	9356.347
104062	73873	56847.74	566.6107	29018	21099	74240.27	745.8256	36	9375.387
1736063	647606	12803.25	183.6125	1163423	337087	28121.15	1091.366	85	9380.932
2686847	1350536	10436.75	535.1516	1635089	637228	20518.24	1402.425	81	9381.466
104394	17971	30944.21	606.1285	29443	4835	37195.86	611.5153	36	9385.581
1695281	1862214	41822.67	1442.718	1143343	941019	109280.7	3192.51	92	9388.593
4841781	1984568	29268.33	1229.288	3360472	1014088	71422.2	2731.346	136	9389.483
2589666	926078	6374.337	369.7329	1521784	452702	15156.41	477.9928	79	9394.885
471643	50665	1900.664	286.4944	138484	13149	1957.815	737.2704	47	9395.510
758577	706041	458029.8	8752.506	274776	235642	691351.2	13106.57	61	9396.988
120115	191418	159065.6	2193.458	52994	69521	235714.7	3566.65	57	9408.254
2588555	1019907	19934.38	353.4428	1793639	540636	45250.28	667.4846	89	9418.722
2179413	1162716	8566.922	626.2199	1305822	502024	21133.11	888.9459	79	9422.913
2160476	1435339	13805.87	783.3358	1223185	649227	33808.59	818.9443	88	9430.101
2609915	1451040	10060.7	520.2648	1700990	784728	30127.06	639.7163	90	9436.223
120791	85962	117858.2	1668.2	36789	26017	154121.9	1548.863	40	9440.885
2982617	1558384	15114.33	1526.047	1913846	786160	38180.29	2979.856	95	9476.684
2790773	881668	13386.86	439.6303	1712309	439645	25048.67	1114.496	83	9485.043
2232164	869137	14099.81	456.0368	1422085	423645	32651.46	758.4551	120	9490.454
155119	20824	12156.3	-20.29138	43289	5828	14030.81	127.9664	40	9493.224
2042399	1444666	10222.5	710.9827	1349176	734858	29596.45	1696.071	92	9500.455
101334	84244	127852.9	1969.964	28718	24028	159211.6	2818.448	36	9502.835
3224535	1132669	13384.11	467.0265	1797736	563322	28268.9	1564.106	86	9513.754
3104996	887221	13644.38	181.5738	1668931	402287	25296.25	714.8699	70	9513.774
301458	66065	64707.92	10407.53	92226	24117	83225.89	13204.79	47	9519.518
184578	91065	117757.6	1927.677	52150	26185	147534.5	2539.792	41	9523.920
3047868	775945	14041.23	324.4664	1782238	425219	29224.82	471.5483	85	9526.385
3352485	1343478	9841.282	276.8395	2323040	771718	23543.26	652.1243	98	9539.266
111547	71315	14526.91	1079.578	30852	20076	18461.45	1477.398	37	9542.929
411316	471110	692905.4	34337.92	195800	227739	1279965	62150.99	74	9550.036
126997	242171	170969	2749.557	44735	81555	250755.9	4157.221	46	9561.703
156623	27874	2614.971	156.7057	44720	7651	3228.663	208.3954	40	9588.936
507551	630005	448421.3	49636.18	406270	525005	1632673	126797.4	103	9590.188
221626	5024536	204772.5	17804.23	125635	2564618	402919.3	33978.91	66	9595.333
326861	227673	160881.5	24632.15	119013	75717	228700.7	34567.98	53	9603.000
110195	39759	41937.94	829.131	31743	10810	52625.03	968.258	37	9603.623
2515799	1226848	16348.31	651.4789	1373920	583629	36809.41	1259.125	78	9607.554
274086	314946	360868.4	12306.04	103011	113594	566940.5	18961.27	49	9607.929
3131925	1191142	17744.34	291.5897	3166776	970732	65928.48	601.8919	127	9611.860
3075348	996386	10259.21	746.6995	1942666	481068	19947.52	1757.552	82	9615.645
2708049	1400637	8175.097	826.6035	1754424	709320	17798.05	1514.861	87	9622.183
173076	145015	146373.3	2089.89	51858	41759	187081.6	2677.956	43	9623.135
185870	179429	54234.02	1249.725	54882	51271	69157.79	1300.194	42	9624.471
184124	91185	8673.754	14878.85	85293	49413	24370.59	28522.07	70	9625.154
2787329	1286255	17335.53	757.4179	1623992	603117	39494.44	1758.75	111	9630.452
1881386	900920	4436.305	604.6158	980281	345227	6007.301	1276.549	67	9630.735
154710	116566	41247	515.5561	45522	34532	54130.55	522.6135	41	9632.740
1817545	896227	130558.7	1457.601	1125965	593339	357879.4	4353.155	93	9635.348
2117027	1498060	25588.57	959.8044	1484622	662005	48345.24	1293.12	95	9639.566
142492	170881	22912.18	840.9373	70109	67736	45899.32	1323.088	60	9641.871
1834425	685644	89234.83	1112.109	1078781	318974	193188.9	2454.112	75	9656.254
2447159	1371870	13697.12	669.9843	1602738	731805	32290.46	1305.404	80	9656.272
117191	205712	814.8807	423.7387	107323	174596	3509.634	1661.964	117	9662.862
2481516	1171434	41797.3	198.3679	1495910	533358	67356.95	516.3342	100	9664.936
160749	155615	131724.2	2699.886	49267	47895	172630.9	3407.41	40	9665.430
2499353	1226345	14533	515.702	1570927	618329	33551.07	1202.001	92	9671.895
2765780	1736258	9632.188	543.928	1518987	860204	26377.98	1922.209	95	9680.774
388030	508782	5081.075	1623.833	115593	157536	6652.531	2116.701	48	9685.027
110061	11240	139.4442	164.934	29967	2482	-172.1615	158.774	36	9685.246
270482	29604	16660.77	50.51563	81713	8089	21186.4	-68.72271	46	9688.993
712485	161032	27232.67	380.2194	232621	46184	35544.71	395.1158	55	9690.077
2760454	1271855	6814.665	583.3698	1989284	792345	26908.61	974.8511	97	9690.495
577061	99272	57394.64	786.9116	200939	28610	77034.41	1071.749	56	9691.658
1166724	1446954	320604.3	34449.05	607678	608006	690551.5	56101.64	73	9691.768
585460	117237	11618.75	457.0622	169718	32686	13352.85	1033.524	50	9700.742
3085381	1350507	17259.26	683.3921	2156316	758036	40584.55	1303.883	89	9707.367
2548536	968619	10930.56	538.0921	1462877	442259	25308.48	1383.11	95	9712.469
2610788	1179477	18597.27	495.8535	1582792	563497	39654.2	543.7607	110	9715.926
110800	14813	3126.627	37.07838	30797	3832	3452.209	-65.77294	36	9725.530
246302	172276	249136.3	3277.293	131639	83384	513077	6391.225	61	9736.952
100752	79039	68469.78	972.1988	29193	22515	86019.06	920.8565	37	9741.950
207291	208239	146267.4	3150.122	66868	63671	199397.9	4267.646	47	9745.829
2931146	1244194	11678	437.5361	1766003	606055	30181.21	1449.925	101	9746.881
153928	42261	10518.25	152.4246	43880	11631	12897.67	52.02523	41	9756.163
3047039	1450459	16141.77	519.1991	1465052	571785	28757.06	295.8583	74	9791.169
367999	46628	3204.528	1069.868	105274	13217	3944.52	1429.384	47	9797.766
2517044	1149232	16577.18	856.5436	1456818	512884	36966.94	1313.458	78	9799.208
251651	44435	15858.16	185.0109	72085	12270	20004.9	-29.70527	45	9803.333
155652	16306	11763.08	61.29319	43360	4170	14113.57	116.0569	40	9804.711
2587972	1094370	19508.4	243.7412	1784930	559259	54945.21	590.3835	94	9818.122
361479	280016	191751.2	2716.006	121136	91312	279131.6	4006.969	52	9819.928
100897	14110	7670.854	-75.83582	28098	4208	9480.334	-130.2201	37	9822.058
2517606	1311357	17231	687.4587	1727656	661311	48159.11	1013.904	123	9828.020
2378229	782022	16607.19	278.2249	1323132	323996	29330.43	571.3506	75	9831.079
3191684	1459065	15502.32	26.21584	2023113	771019	44687.17	825.5167	112	9838.357
1291659	1301534	346128.4	70571.12	615624	537680	669194.6	115100.9	68	9838.399
245822	135180	120864.9	1501.541	73891	39423	155312.9	2048.474	45	9842.796
2653644	1256493	21729.63	787.1069	1751039	657174	42832.38	1478.42	83	9876.378
244259	60557	3934.507	210.8244	80360	19360	5104.232	199.501	50	9902.330
154336	19431	21296.42	243.4452	43605	5184	26113.58	100.2553	40	9914.709
353988	35101	7804.75	128.8964	100534	9662	9387.18	-2.815227	46	9932.182
172198	22516	10249.45	71.10424	49947	6348	12728	-62.55975	42	9939.162
210236	74377	34115.16	7903.829	63899	23823	43371.03	11233.91	44	9940.104
2807721	1156671	6239.608	631.1204	1614235	538427	11225.08	1248.711	81	9942.497
233761	25009	5306.285	292.4256	65080	7182	6295.709	567.0475	43	9946.274
1544824	903311	8788.354	-83.64403	895964	442972	18764.72	-136.2431	79	9946.956
457239	633324	404645.7	8364.487	182683	207071	603523.8	12518.93	59	9952.974
515032	1359306	3828.434	1665.088	209216	440515	6812.153	2200.731	68	9963.913
2723292	1125902	16900.44	790.0269	1570438	527291	39551.72	1957.508	84	9969.389
4003081	1329245	13624.1	451.4914	2594543	697126	37156.74	1082.145	88	10020.684
203700	233410	219149.2	3246.426	84582	82691	332262.9	4501.367	53	10023.105
3030790	975927	13481.44	40.02098	2716440	848723	41071.07	-251.1273	144	10033.752
128145	14363	10732.62	21.57611	35432	5374	12567.93	110.4749	38	10036.436
284159	260277	33597.21	4137.362	89210	80679	45866.68	5098.785	48	10037.818
2448758	850871	14466.82	237.2249	1482838	409537	34563.61	662.2961	85	10040.363
141952	10200	12290.66	208.3734	39868	2583	14780.62	84.06884	39	10041.919
166331	79704	21963.88	314.3979	46141	22014	27277.21	74.80917	40	10047.585
106654	22476	3645.219	-81.54701	29520	5548	4610.687	-229.4778	37	10051.382
878806	2001093	25352.87	29095.72	595792	1169456	76079.24	60621.2	119	10054.887
158580	24943	2828.118	-204.9662	43670	5327	3411.224	-237.8751	37	10055.359
126220	198192	71207.53	2054.237	50075	68448	103172.1	2810.531	49	10065.382
982533	1065169	290501.3	85370.87	513401	425282	555844.9	147548.9	74	10066.378
2736216	1268337	7392.151	388.2695	1837802	604151	16421.14	1028.997	87	10071.773
3494234	1107683	25335.38	447.2393	2898202	986031	61662.77	2206.728	119	10074.502
129691	97556	144235.1	2029.568	37991	28475	184994.8	2659.247	40	10083.675
2793509	1573896	11012.39	603.3174	1594611	801315	31888.34	1135.267	101	10084.849
2945182	1132562	13161.27	402.0938	1679727	576523	31335.47	695.8263	79	10084.982
2844268	858789	22094.24	480.639	1744065	436143	44820.56	1069.321	86	10120.537
156802	20347	16575.93	-108.2763	43556	5669	19423.89	-295.0972	39	10122.882
2724976	1236615	12583.8	456.1906	1730821	597731	36777.55	397.7111	87	10129.005
253913	188687	143630.2	1278.619	80961	57429	193792.4	1415.27	47	10133.626
267253	53463	7462.559	38.13773	75785	14732	9629.338	135.3382	44	10136.810
2896356	1050303	11841.54	429.0018	1985902	626338	31438.88	1376.946	101	10139.367
127357	32852	32218.59	490.7446	35038	8759	39350.57	475.4528	37	10142.145
2589500	1253721	17383.06	561.5778	1491975	606880	40300.84	580.7099	82	10142.395
160784	38633	5965.564	-24.44473	44215	10533	7342.203	12.45702	40	10146.214
291879	48545	8104.447	-163.2299	84538	13438	10879.81	-387.6042	44	10146.324
3115199	1250457	14842.32	776.1896	2098549	667628	39799.81	1299.807	121	10147.131
2389890	995234	6830.587	397.0785	1572722	494641	19309.17	825.4099	85	10148.242
158149	227427	277647.9	2485.463	53886	75425	393055.4	4025.331	46	10150.774
882072	248744	1321.579	162.8248	299306	72901	1824.329	260.479	58	10154.861
2553503	823526	4436.345	619.61	1406542	385672	12861.47	1258.234	77	10162.521
361022	111275	5377.799	128.1347	122854	33392	10447.88	470.5494	53	10164.770
2961440	1844401	16059.34	479.061	2476396	1068351	57341.07	1842.62	105	10168.791
235246	129923	3766.875	1876.947	66674	36370	4762.517	2460.674	43	10187.478
135957	17165	340.512	-7.999674	51396	6356	328.9737	-93.33932	50	10209.553
2828217	1147781	11305.54	382.1323	1753657	624807	34331.44	1133.705	94	10215.322
664509	2548243	29593.13	2888.548	220556	945542	50635.32	5635.577	57	10222.897
2553706	1081561	5859.338	322.8412	1595903	501768	14710.38	572.1762	81	10230.444
259001	183497	28235.59	318.8985	109558	61422	43756.37	400.4583	58	10247.623
2770641	1055185	10206.39	103.3007	1577546	467358	18673.48	-23.11367	77	10250.256
1134046	1381838	13206.74	3441.55	861493	735804	38584.77	7956.651	126	10253.539
125532	12605	801.9779	156.5954	33252	2759	714.1934	153.2276	34	10254.042
171518	119941	70898	10843.78	54600	43162	109768.7	15801.28	47	10258.875
274732	27748	23392.4	-178.1667	85198	7795	29726.84	-153.6917	46	10260.640
133651	19675	3749.814	-59.59828	36284	5131	4410.668	-291.6952	38	10270.117
148110	130691	943.2631	355.2644	63272	93668	3499.945	938.3579	71	10276.284
435056	395202	419636	13953.38	144296	129347	614173.9	19938.37	54	10287.283
167791	46919	2754.342	244.6501	49116	17410	3473.049	249.2282	45	10287.643
635312	921908	591455.3	42058.59	295397	434355	1239998	66397.35	73	10290.783
1560516	929352	71499.3	1542.251	1131842	506953	197058	3140.351	104	10307.201
110197	17397	3096.744	113.3786	30458	4676	3567.35	72.65836	36	10312.795
3406985	1841472	22556.59	1475.106	2548306	968544	50633.68	3098.814	104	10313.692
414449	75892	8886.82	44862.19	174571	26806	13044	67624.97	61	10321.886
2733169	1153877	8371.902	345.2833	1699470	598506	24615.03	483.8971	95	10333.025
2896288	1176260	12222.92	548.1218	1766928	581106	33415.29	1198.539	86	10356.033
154452	15805	1708.486	86.1488	44465	5063	1279.891	79.82365	42	10360.409
158701	98275	135033.4	1728.699	46716	29314	175194.2	2152.549	42	10363.520
151791	230215	101263	18218.25	67632	88620	170144.2	29153.25	55	10378.805
2711318	1212203	9333.065	623.9718	1883337	619358	24951.24	1527.517	90	10387.150
337696	159265	205121.8	3237.977	100898	46306	269588.3	4324.251	47	10389.809
2580860	990862	11881.25	652.2876	1500264	443660	26036.93	1157.285	82	10396.336
176486	145029	22724.07	202.0061	48817	40231	27889.46	539.7069	40	10413.612
727411	1016528	111858	50483.63	375099	423840	223391.3	80619.99	75	10416.328
2585881	1044832	4000.895	517.2712	1442206	448279	11724.34	1447.868	80	10418.893
240357	52183	5760.492	86.06522	73389	14762	7382.671	192.6336	46	10427.456
115181	25806	135.8188	18.45567	46262	10473	170.7324	160.4316	51	10438.995
159945	29633	3981.532	-23.9425	46655	8150	5172.751	-152.3589	42	10451.753
448418	60507	930.4006	-21.88465	136167	17212	1096.571	-55.79656	50	10457.578
2744901	1196627	7769.143	529.0204	1885412	647127	17196.38	1353.441	89	10458.064
2187042	2127088	407962.1	81389.26	1488131	1195521	1079403	279005	100	10461.135
2440383	853150	2308.807	471.7626	1353375	356107	4738.294	1089.16	77	10462.530
2522610	1436754	34637.11	1107.72	1788294	742687	80185.13	2357.36	116	10473.977
3558178	1627671	31983.39	1337.59	3549729	1912113	174246.1	3060.987	167	10483.325
2411107	1097028	11968.71	285.7019	1524212	536568	31150.6	459.4292	95	10492.193
1028081	1519376	417891.2	29028.46	552770	656912	960886	59546.5	73	10492.334
180530	237774	571.3741	509.7793	118287	192130	-511.0748	1235.544	84	10499.514
819116	397710	1140.1	310.9396	613279	270200	1690.424	977.748	122	10510.256
120670	282171	403483	5484.8	56091	115046	675899.9	8736.005	54	10515.748
1591189	1017840	12857.07	623.8672	1013804	455461	32252.47	1523.869	88	10540.903
2572609	1124172	13768.24	433.7503	1611036	517170	34424.45	477.3214	82	10541.242
2431050	978806	9483.395	431.3396	1422042	473492	24516.97	1016.007	83	10545.205
333650	240762	178661.3	3761.646	97562	70116	235961.7	5130.115	47	10550.326
306452	25734	93.16199	75.59399	89532	7173	84.28019	-223.1279	46	10562.460
2913357	920281	10434	640.5467	1833388	494975	28561.96	1859.933	86	10562.919
3887000	1895151	44680.21	1043.517	3175746	1184191	149605.6	2536.747	161	10564.898
3293716	1239424	7477.238	215.0254	2215831	697801	27496.27	308.2868	131	10566.658
2918364	1139179	21683.44	633.753	1863160	657335	60293.17	1309.813	110	10567.687
2817007	2208068	26498.79	768.8234	2282892	1227625	81217.8	2768.759	141	10576.680
2673536	897396	9471.477	680.0545	1674454	474391	22558.4	1571.846	90	10578.256
106006	53893	101301.2	1715.759	29507	15422	125907.4	2399.925	36	10584.025
1510370	2407060	459220.4	67244.19	985422	1147562	1065666	120849.7	83	10584.091
302268	44706	1422.266	-66.66415	98143	12923	1988.53	-305.1494	49	10586.738
534677	2113036	21048.2	653.1644	395253	2086275	91196.02	2780.892	130	10588.282
4153405	2069066	22200.15	1216.398	3389038	1335250	68310.34	2557.142	109	10602.160
2357592	877860	25072.79	722.0255	1442698	409126	57504.93	1423.041	82	10605.301
259337	217248	114726.5	1585.856	83894	66301	153758.3	2323.178	49	10609.414
524450	109317	24565.32	245.0509	168266	31566	32010.25	261.7251	55	10617.947
3153066	1271535	15934.05	921.0901	2123006	705815	46484.8	1971.837	110	10621.509
3203189	1082537	30046.63	568.29	2062468	570484	82441.25	1761.704	91	10626.182
129944	108645	137693.3	2292.941	38242	31244	174776.8	3050.624	40	10650.973
135333	45641	55505.63	1630.74	36944	12480	68438.8	1815.657	38	10651.338
190322	15170	2196.444	164.9317	52176	4499	2554.219	293.4478	42	10664.754
2385357	1347801	35867.57	1803.657	1462463	594763	71342.46	3242.82	97	10675.350
2585438	1057183	10140	296.8538	1585160	510862	29335.78	206.5814	103	10677.473
872956	1277482	324884.8	1550.078	417377	486591	537446.2	2622.498	69	10680.279
2556035	1651871	13345	765.6548	1670328	776179	34348.47	1508.255	103	10686.281
490026	1423466	16009.6	28381.22	287236	712412	41092.35	45775.81	77	10687.844
2811887	1291028	5736.075	467.5788	1607569	622153	13932.67	505.0882	92	10693.085
158933	17310	1409.202	-18.78419	46427	4340	2367.782	-74.72388	41	10701.135
813096	172032	15759.51	70.20698	256374	49174	20405.07	92.71093	55	10707.814
358512	135503	5578.673	333.2289	117454	39684	6272.31	776.4147	51	10712.733
273028	35850	5329.708	-57.94505	76490	9677	6394.305	-114.1405	44	10715.337
2973778	1307934	13596.72	629.4325	1680763	688660	27104.11	1357.719	81	10721.024
2591265	991844	10759.09	404.7662	1579408	513275	29301.58	553.5032	83	10721.044
630228	77297	17465.01	124.7845	202045	22364	22627.03	311.9698	54	10724.959
219175	293924	262241.8	2363.413	97729	138773	456021.5	4632.503	59	10739.243
3448336	1570617	17454.75	363.2613	3851939	1612081	70228.63	1412.101	130	10752.079
152678	247049	37300.19	6809.502	49127	74650	50721.55	8335.169	45	10755.041
124230	31750	35252.18	3747.211	34542	8536	43189.73	4425.997	38	10757.141
3229663	1279827	18574.13	701.1835	2490458	976763	62255.05	1983.497	114	10777.709
379787	45106	17791.57	84.7926	116256	10576	22493.08	-63.75425	43	10778.152
210861	32563	683.0829	123.7044	58860	9555	1316.371	-21.42582	42	10779.529
2548359	1490355	17777.64	333.798	1646136	699584	42877.14	1325.98	92	10781.164
743842	181639	6712.063	202.1341	233065	51184	8295.954	63.21216	53	10784.140
526305	74631	4831.811	346.7024	180390	23142	6725.321	651.2263	55	10788.895
290708	39762	9933.976	-46.49914	92920	11406	12128.02	202.7776	48	10798.986
147153	384924	5446.189	28.29337	43110	112726	7127.005	-62.576	41	10800.986
191250	27141	4309.513	38.8611	54600	7437	5242.174	106.6511	42	10803.836
101642	42679	70537.21	996.6953	27887	11921	85885.56	913.0674	35	10807.879
2557056	1451240	9112.401	493.7254	1759917	776144	25342.6	756.1994	91	10810.225
795430	868319	550771.6	39192.96	397475	436430	1371148	69010.76	85	10813.092
2369451	1666834	5245.049	499.2375	1509626	850784	12538.21	871.7519	91	10823.632
327885	397387	96127.44	4571.262	139520	145610	157963.7	7802.028	60	10829.441
446345	682469	5479.044	1655.566	186460	236927	7292.247	2433.646	65	10839.171
2388206	947048	11446.1	185.9059	1445506	427719	26278.08	170.5839	81	10862.636
1794257	2530255	475539.2	55652.91	921154	1241181	1031009	99356.78	78	10878.439
2820883	1004170	6682.979	250.3192	1608107	480398	11897.31	588.9777	81	10897.982
169719	89259	111373.1	1858.417	47383	25449	141365.9	2470.448	39	10899.438
117815	15693	3481.366	-161.9686	31615	4190	4041.67	-88.59634	35	10899.627
216194	58532	17462.69	661.1191	63321	32404	22356.05	1217.964	46	10920.428
462391	115327	24877.21	-65.83098	188654	36338	36132.7	-448.4961	58	10934.807
2174672	1456157	9789.921	501.2303	1384805	795183	29875.14	1450.968	110	10944.893
180677	193864	211949.9	2282.406	57623	66332	287761.6	3240.101	47	10956.139
140530	134552	154814.7	2176.161	50455	44158	219402.4	3368.997	46	10957.890
251929	22989	7344.787	222.0852	71281	6237	9181.736	519.7482	43	10959.969
314345	363965	111284.1	18295.22	136296	167128	223722.4	38900.35	67	10963.668
2545606	990631	10280	390.7088	1534680	493153	25703.18	450.3124	86	10978.742
4295633	2257201	16476.77	987.993	3498299	1474562	60643.02	2718.47	104	10984.559
2767879	1025583	7937.695	254.7657	1769894	543118	16711.6	6.200302	85	10985.288
337586	50157	23342.58	116.0033	109593	14661	29766.58	131.5894	50	10991.092
279660	30719	3548.173	-174.5821	78577	8262	4622.621	-447.1951	43	10995.943
103575	83828	123821.6	1335.078	31575	24969	160347.6	1552.979	39	11002.551
3278209	1165769	10103.37	791.1254	2101907	627790	28186.93	1547.9	110	11005.459
2209384	668008	21174.42	431.0016	1257188	308263	47592.18	1528.486	74	11005.885
3294650	1475959	14355.44	571.2522	2046654	803839	37521.4	1415.671	94	11013.299
2843049	1310991	10363.56	553.6831	1875391	604780	28082.82	1330.882	91	11018.588
1693391	2662210	645063.1	45202.43	842082	1087216	1306395	72690.79	79	11032.000
226256	143415	-48.04245	31.91331	75161	54781	-47.7114	-20.13433	52	11043.705
1531504	2148713	13156.7	629.7515	1233314	1180862	40357.7	1551.527	100	11050.943
108938	24304	4428.989	187.6685	29538	6427	5230.862	330.2789	36	11056.148
2478922	1149477	4852.651	536.7036	1729728	685603	15723.74	1035.354	93	11066.919
195290	88828	40648.49	13976.68	56501	25939	53543.46	17352.1	42	11072.384
119730	81966	123396.5	3054.24	35735	23724	155932.8	3988.277	39	11072.797
1732092	632483	6160.237	27.54185	1082535	322954	13483.72	363.6922	83	11086.578
845241	164748	35587.19	2622.003	398674	55849	56600.98	3844.119	66	11108.756
1610212	1066731	4374.334	463.5334	1138515	489210	17332.46	695.8583	104	11111.119
2656815	1320354	6063.458	508.4684	1674902	641585	10214.03	890.2015	83	11114.532
1960781	1065973	120698.1	2794.536	970988	429533	279824.3	5871.292	93	11120.486
2729674	908804	13485.27	464.4691	1394032	389852	25783.58	834.7433	77	11125.699
154524	108579	183762.9	2236.524	49485	31974	239915.4	2822.177	44	11128.716
497988	57699	16000.74	316.4929	144730	16475	19562.63	583.9378	49	11130.916
120177	230005	232650.9	1235.532	41702	80074	344102.2	1746.692	43	11133.525
2728349	1090025	15943.08	451.79	1622010	572179	44088.83	377.617	99	11137.026
2438467	868321	9599.415	446.6442	1491558	469278	24208.9	845.3395	92	11140.848
225031	104427	37373.92	266.8931	67303	30622	49657.1	420.3436	45	11167.234
2533799	965242	14763.44	477.5414	1495420	480641	32391.99	1390.793	86	11178.756
132684	74108	94676.8	2175.009	38614	21692	120088.8	2768.217	39	11195.519
2458511	944594	8084.697	176.6121	1433778	454735	18621.16	544.4155	84	11232.853
2530926	1553087	10620.94	469.6464	1868198	986491	40703.63	1505.747	131	11234.316
3401702	1571600	8321.954	344.4708	2253787	835486	17935.6	1928.067	80	11234.463
111331	139607	8016.84	-75.62326	33526	40343	9922.607	-243.8632	39	11236.905
2840412	1471061	12123.42	618.4399	1933977	762996	34310.19	1590.764	115	11239.113
655718	1012696	106090.5	3492.581	535270	612761	313428.4	7946.651	123	11244.884
2259090	825573	14103.23	324.5453	1236250	406837	31313.35	557.0087	77	11245.189
292743	756520	497753.8	8128.229	177351	381384	1098691	18358.36	77	11261.752
134163	101389	854.0172	109.1069	79595	78447	3370.012	406.0552	87	11265.072
266303	29694	336.5878	84.56501	86627	8398	219.3481	166.4358	49	11272.762
248172	186452	32663.63	6052.704	75378	56342	44091.44	7821.242	46	11280.836
239579	41547	13001.69	36.05647	68598	11333	16072.72	98.13569	44	11281.972
1607094	925227	100408.4	2759.23	984475	402454	232831.5	5194.54	78	11282.348
2989877	1455169	23312.39	1056.347	2064123	682946	49969.18	2153.435	85	11283.087
3062882	1180414	336.5878	84.56501	2012982	606539	-29423.71	511.0717	87	11322.730
596959	92002	4511.582	-87.21663	190389	27119	6119.211	90.44547	54	11327.068
148821	70736	712.8773	64.41695	49287	29476	882.6004	99.9938	47	11328.744
2580472	1066435	17979.98	359.6808	1473625	485918	37723.47	742.5921	77	11330.307
2588408	1169763	9980.186	1215.851	1701324	656788	33295.57	2959.767	89	11330.477
3876989	1481215	21607.94	766.6179	3095073	980235	67478.25	964.8802	138	11331.609
3470271	1229233	9913.968	297.3801	1997919	651264	30036.5	757.7471	86	11337.705
292451	30197	1581.372	25.4406	76016	6342	1806.743	-120.9904	35	11338.020
194868	113169	116892.3	2182.192	55000	31671	147742.7	2441.822	41	11338.771
110478	7630	723.5435	-24.11792	29903	2065	542.5083	-86.06694	35	11342.203
218144	97638	14029.23	465.1942	71312	33192	20897.04	936.9163	48	11344.705
609066	81520	6842.892	267.3078	178403	23403	9610.646	443.028	51	11348.938
176772	92592	672.9658	266.1602	96886	53153	2105.309	1042.046	81	11349.922
2972240	1017927	10047.12	201.2191	1773740	531898	24341.12	529.3123	88	11351.489
2541814	1396810	25242.87	939.5512	1538140	565188	59447.34	1963.529	88	11357.726
3662923	1628998	21970.64	849.4254	3469192	1514701	82728.35	3291.39	131	11358.198
104946	60060	45778.09	623.5323	30352	16911	56489.02	890.2292	37	11360.405
172675	143889	106791.2	13621.75	61341	51453	150925.3	21042.86	52	11361.441
339703	509349	324241.6	25677.63	145126	199901	619919.3	45963.61	68	11368.530
1404396	1304836	18293.68	817.5398	951732	635356	42621.91	1657.708	86	11371.947
1097187	1418968	395693.2	60747.76	685551	719637	928876.7	125754.6	90	11374.451
3010287	1402772	5764.973	875.4203	2108920	754267	20305.26	1324.073	94	11376.316
116732	0	2411.497	85.9856	22060	-3901	2005.437	24.41758	20	11376.336
2382241	1270446	12910.92	298.1186	1294280	581582	32563.47	1305.116	99	11379.184
3356745	1383779	10534.95	407.0206	1992892	675511	26397.22	793.4401	90	11382.781
304610	32153	2058.72	-11.24981	86560	8803	2674.366	41.15876	45	11392.462
1198382	1006406	10225.44	602.5598	901179	580410	41708.43	1290.157	103	11422.270
197748	150313	214875	4327.481	60640	44584	282228.3	6027.355	45	11424.836
157869	30167	12013.99	250.1871	46923	7858	12388.37	197.3133	42	11433.644
170936	29497	1764.288	11.1189	47048	8113	2348.016	109.1205	40	11441.138
1674649	954859	6577.48	242.5006	1400483	619278	15670.86	95.96349	98	11442.539
1992371	958959	6082.279	448.76	1165282	403311	12903.02	515.2549	73	11443.088
2893212	1074296	9294.938	438.4583	2077542	561225	29062.79	643.8641	97	11446.945
2734250	1342149	11893.87	564.4716	1920111	737349	30321.73	1441.703	118	11449.003
165262	35148	11700.8	206.2549	46163	9813	14359	218.7398	40	11451.373
2416734	2075269	9680.449	117.9834	2092475	1153675	35400.71	1238.837	106	11456.338
897361	1808933	45467.94	20407.16	590765	1066894	130045.9	46063.39	91	11458.820
4058487	1.226256E+07	2169872	656608.4	5005664	9809072	6524715	1951004	149	11459.633
104876	88446	178191.5	1335.237	30232	25371	223025.4	1930.639	37	11482.973
2422057	750337	16825.8	393.7675	1498167	336903	37459.89	720.5223	80	11484.784
[truncated: 8,001 more rows]
