# Supplementary material for: Mitochondrial calcium uniporter-mediated mitochondrial dynamics imbalance contributes to contrast medium-induced renal tubular cell injury
Source: Front Mol Biosci. 2026 Jun 29;13:1848361. doi: 10.3389/fmolb.2026.1848361 (PMC13357276; doi:10.3389/fmolb.2026.1848361)
Supplement: Supplementary file 1 [file DataSheet3.zip › Flow Cytometry Assay(1,2)/Flow Cytometry Assay-1/╧╕░√╡≥═÷-1/╡≥═÷ 1/CSV/12h 2.csv]

FSC-H	SSC-H	FITC-H	PE-H	FSC-A	SSC-A	FITC-A	PE-A	Width	Time
136878	14429	10931.13	-1.98922	38044	3876	13041.28	214.3597	38	27.697
148037	143558	211325.8	3503.218	56550	49254	318090.1	4404.836	49	53.490
358832	713190	696228.2	5559.766	591449	1194624	4478854	35951.9	247	53.542
2049038	1923781	61354.25	996.1237	1124524	841745	118135.6	2319.292	77	57.228
3710878	1785793	10706.34	338.3569	2242904	921445	24486.71	1051.362	91	62.393
3452322	1113297	11038.24	605.597	2976656	1006222	41616.38	2603.403	106	63.113
2004265	767464	12493.88	408.1307	1255258	353767	22713.79	1034.485	73	63.363
252853	254896	128479	2234.876	91676	89609	181294.4	3180.731	52	64.175
154333	214197	203215.7	2395.26	64772	95919	371412.3	4901.772	57	65.528
2597836	1281594	10236.3	588.9958	1595646	605461	21009.44	1508.741	81	66.312
2733609	926375	19805.36	760.0088	1948763	552111	50161.19	2590.805	124	68.201
2369146	962983	13378.04	561.9003	1434739	450991	37378.27	1058.267	84	74.280
120432	72464	99690.02	1999.605	34276	20937	124917.9	2345.314	38	78.902
3154620	1499623	19202.87	892.7075	1942370	764786	43468.47	2773.887	88	80.783
4478206	1486103	14919.93	798.0226	3094604	1120517	37214.06	2795.896	104	81.385
146287	182391	35007.42	2618.432	47159	56719	50131.18	3544.124	37	81.815
3442712	1462040	11605.72	566.9374	2069321	741526	31353.81	534.1865	84	85.790
264804	94379	13622.38	212.7388	77695	27299	18341.44	430.6672	45	93.390
3431740	2109533	29070.77	1956.716	2195576	1088609	58518.18	3872.234	87	102.218
2425855	961592	12848.86	174.0489	1522080	466962	38044.82	18.34959	84	104.300
134666	97510	146634.1	2467.354	41001	29828	191242.3	3324.24	42	113.687
757927	1669596	34729.81	44112.38	465881	914862	81599.52	70991.83	88	158.995
3157247	1141132	16564.02	343.4375	1977370	601300	35838.71	-11.19127	88	160.756
4759936	2073523	41912.76	1253.754	2896904	1043054	101155.7	2942.699	83	161.063
2711696	891648	12422.41	790.4147	1687273	437841	33549.25	1824.263	69	161.086
2623718	694161	9177.183	278.4035	1578326	357721	20678.37	947.3829	87	166.624
1660499	995801	32056.98	844	1034770	449550	52704.08	1951.883	82	170.114
125692	17966	15493.83	346.4382	35180	5638	21586.71	332.6726	40	171.927
222017	47934	17701.33	-83.22083	70362	15260	22565.53	-305.18	47	176.452
102309	20504	5351.437	86.92828	27372	5728	6457.01	124.8362	35	179.557
2442927	1609483	6085.67	458.272	1913394	843009	22789.82	1096.545	129	182.736
205605	23887	3659.018	218.4673	56835	6498	4426.898	235.9694	41	189.104
3019887	1870791	17892.29	792.2991	2167650	991727	55965.41	1368.577	107	196.499
117637	84960	74670.1	685.973	35553	25194	94546.41	774.7709	40	204.406
2927545	1039166	13716.14	607.248	1766538	496731	29199.47	1055.197	81	204.717
3190582	1259094	14235.14	466.5634	1767551	578310	28541.88	1376.823	82	208.846
197702	17669	7715.174	59.78651	54381	4627	9063.923	188.7015	41	210.438
417783	61238	876.2055	199.914	127908	17182	877.4409	633.7363	50	222.360
623771	68347	1284.243	121.1974	183110	19088	730.0111	327.9514	51	225.069
100749	16677	4950.157	75.67241	27532	4476	5799.588	6.439303	35	226.056
582424	757526	8215.211	2449.831	328866	524750	22328.91	6313.87	149	236.070
118876	210477	1969.038	280.6554	76298	197163	10024.51	2179.472	130	236.164
143635	49610	10395.41	56.10056	40341	13608	13050.94	0.9700336	39	246.911
152222	15638	1443.123	29.33466	41245	4094	1790.514	226.345	39	247.913
2562887	1550905	38626.52	2085.644	1683193	722698	63408.91	3329.457	86	265.311
105803	53052	80253.93	1485.459	29694	14642	98769.52	1523.066	37	272.767
2205384	808465	10799.87	548.8986	1386524	409162	29302.26	933.4045	86	272.800
2453636	644250	6807.752	441.3644	1430959	286518	13455.18	1137.799	77	273.447
114755	51462	86082.99	937.6578	30782	14172	107447.5	992.3058	35	274.227
3292391	1492876	12857.59	615.7929	2223599	726503	35390.97	1219.24	93	277.671
3296597	1780383	13067.38	681.6044	2329532	913531	37517.7	567.2031	96	283.343
105052	55547	36509.15	388.3338	28071	14875	45109.38	462.7597	33	284.064
2809605	1090380	7001.335	463.5078	1582553	483356	15135.3	464.03	77	286.268
1174907	294724	23815.4	649.9636	598474	109733	39700.56	1163.089	69	291.272
548133	114739	63361.39	853.2961	299751	40007	108134.8	1566.41	70	295.362
135551	15748	9422.707	192.0724	37115	3866	10723.79	315.8472	38	297.613
4075746	1696725	20455.2	1012.497	4748054	1674945	90596.7	4317.134	159	298.931
2632970	1410630	13277.98	500.2986	1640509	719494	37433.36	744.3392	87	323.728
185615	238839	211620.6	11880.79	63795	84727	319825.1	18826.16	49	336.860
2971369	1173597	19857.56	772.4971	1912603	590338	48630.33	1401.096	85	345.639
880946	1640032	326783.4	59321.87	671650	995704	910536.1	103951.9	93	347.793
200695	164591	213613.2	3013.066	59654	49496	280036.1	3982.805	44	360.441
408444	1259435	407808.2	12621.4	270068	645571	1088738	26103.55	95	371.119
197988	36560	25883.19	106.409	54990	9914	31620.18	137.8565	41	376.079
112332	52046	91003.94	1938.534	31371	14705	114537	2266.13	38	379.590
554763	725700	433190.5	5757.888	251088	294224	851625.2	12138.14	72	384.171
2760972	1667566	8665.954	781.9692	1515624	787980	16517.46	1649.138	80	391.357
2840271	1030879	11561.55	538.2931	1814585	486841	28761.72	1598.189	76	391.491
223366	67860	8017.792	128.2396	64145	16823	10440.26	214.6462	36	391.847
137632	22689	873.4764	86.30675	37346	6218	971.6283	115.1827	38	394.027
3285742	2096049	159520.7	44020.98	3072535	1851027	403521.9	161064.2	173	395.455
3021612	1070434	18041.11	763.8841	1768538	509165	36275.37	1337.974	75	395.738
933246	1554589	445137.3	13916.74	491556	678613	872105.9	24329.96	61	395.917
2763622	1127257	9338.661	677.1666	1799945	555152	27818.51	1163.917	96	398.272
113407	62148	39001.05	436.7492	30771	17498	50591.47	523.8873	36	399.347
4371825	1940735	30045.05	1030.518	3928240	1538607	90802.64	3177.5	139	399.827
137498	181775	190217.2	1481.75	57955	66620	307987.7	2738.565	45	400.442
1628055	1283094	77891.45	1602.421	802428	441463	138033.8	1971.937	65	400.551
2866502	1110715	9919.515	507.5818	1738990	503247	24609.56	1053.684	86	404.015
371933	174842	251240.3	44838.52	144041	56955	363622.5	61742.73	56	408.844
2422680	1350090	8512.768	613.0128	1450932	608924	17680.62	1099.759	79	409.679
2516046	1226482	12982.14	497.8706	1586688	657235	35211.95	1407	90	423.921
2575383	1248513	13873.23	902.6421	1674388	747826	37737.97	1625.506	115	445.689
332524	48744	20500.95	78.91336	104671	13440	26106.25	27.31032	48	471.081
302896	35996	837.8604	158.4319	83983	9876	1264.647	318.0173	44	478.685
2892537	991207	12622.64	255.6019	1846484	474790	30983.86	533.4224	86	488.752
462101	48215	8391.515	54.46106	129819	13133	10705.38	181.4952	48	492.057
614896	231124	233981.5	2930.066	215039	84760	363171.7	4535.589	59	493.070
1295661	1249200	64578.56	55163.14	703056	711172	179259	107297.6	87	493.118
619235	1131475	325057.4	15837.24	351215	490126	579141.4	45305.55	65	493.181
2700347	952574	26986.16	1153.691	1777572	560013	61080.94	2438.453	109	495.471
2504600	912924	7966.141	544.6723	1670938	499210	22436.55	1366.38	82	495.623
2072526	817574	7557.675	239.4505	1269139	366757	18261.16	716.2188	78	496.657
102663	56841	43398.11	1967.012	29679	15926	54545.83	2408.854	38	498.522
2435759	848290	12613.54	475.9113	1423104	356673	27555.91	985.7039	78	499.216
123575	27145	7024.719	-26.85704	33517	7267	8436.189	-2.967732	37	502.845
3098498	1159656	10885.11	232.6324	1662713	602135	17652.19	918.8494	86	503.550
199767	27709	3856.372	41.06812	54720	7730	4223.795	128.1958	40	506.017
125468	19099	7037.444	-100.6882	34536	5423	8626.777	-168.3932	38	510.199
3219955	1578305	16459.04	530.5434	2172598	837410	44044.12	1545.052	91	512.042
456014	931968	7651.879	876.8947	138696	269072	10862.73	644.8532	50	513.663
2642938	930718	17512.39	696.9665	1389214	391717	33144.18	481.5524	75	514.929
4888743	1670223	17928.88	705.0345	3555772	1113401	46827.56	2397.514	114	515.897
995363	2212821	47054.46	35242.86	749874	1322347	155595	75280.88	95	516.996
4085975	1422627	29596.17	466.1113	3103450	1097699	76527.68	1645.667	115	517.724
519244	83322	11029.52	116.8519	147258	22585	13037.33	447.9278	48	518.751
693342	175031	35645.68	-57.41255	225518	48990	45733.07	327.011	54	519.099
3029607	1450304	22469.29	448.6699	3103267	1148153	98867.8	1596.924	145	519.997
799185	1100384	86419.73	28426.2	402674	442614	160735.6	40709.14	69	526.679
321481	43989	6731.805	-90.70677	96869	10926	8463.635	-134.917	46	527.057
398347	459073	420073.3	3902.46	133487	156955	609315.3	5979.527	54	529.675
685587	961155	1034437	9110.526	669073	1214776	5724831	101604.9	171	532.808
2780981	1066394	23823.99	687.7285	1693081	521192	51237.23	1433.963	98	534.496
801984	1093711	426356.1	13467.36	328190	417278	714911.3	21245.26	69	536.631
2470983	1003599	6792.242	105.5964	1640041	545694	21239.46	-210.3587	88	537.040
162067	67703	140987.7	2817.876	47026	19677	182100.4	3274.75	41	540.902
3047020	1135535	12220.78	378.4297	1797307	548873	26388.6	240.681	83	552.258
1476722	460911	4643.323	291.8258	660152	147796	7092.899	345.3319	65	583.286
2676159	984608	12453.94	422.8786	1778071	510252	30639.91	688.9171	87	591.794
2602076	1462944	13136.95	797.5923	1614914	596201	22985.92	1626.327	79	604.720
398114	234180	156862.1	1217.547	123094	85865	249892.5	1773.47	54	608.715
154231	75516	11011.22	-3.515274	43684	20935	12711.87	-29.23827	40	609.335
2049629	1073791	12171.58	381.5092	1190627	482407	27867.54	1022.861	101	626.502
357790	261015	34598.57	39272.27	154992	137662	76266.48	72289.25	68	636.422
127743	206908	253612.5	3617.161	51619	69193	360334.8	4784.827	49	639.855
124611	85435	99180.92	1516.865	35207	24391	125715.4	1493.552	38	641.283
742915	1627990	23121.29	52979.85	476647	883691	59938.65	91614.83	86	650.336
125475	14456	1017.943	-108.482	33893	3947	1395.718	-151.8438	37	680.269
2897272	2081005	96095.54	1147.852	1756995	865242	211899.5	3226.663	80	702.218
191859	24957	7125.56	225.632	47974	4964	8301.332	260.4383	31	702.544
4653351	1781425	51101.27	839.5272	3304649	897612	178514.7	1848.737	111	705.605
2487399	1008184	7677.636	568.1882	1461752	472539	21057.6	1396.811	70	705.771
4091112	2618743	11559.89	673.5313	2585320	1255169	25580.8	1846.923	91	708.185
1342354	2329149	297348.4	37930.56	1147071	1519725	922607.5	115273.8	108	710.446
2501285	1069642	10815.21	246.691	1569913	500914	20210.12	388.7639	82	715.397
255765	307073	279428.8	18394.2	118215	173450	476416.7	65426.64	111	718.551
2064159	935264	6715.527	288.6356	1499493	502015	23104.29	167.2922	88	719.498
104249	113234	113538	1531.888	29657	32441	145763	1749.702	34	720.044
283451	29731	2511.91	-45.4638	78090	7965	3129.76	-74.37244	45	720.732
2877971	1712376	11138.53	351.1662	1888371	819154	35183.4	728.1086	116	723.043
2590872	1093292	12738.7	660.9008	1609095	511509	23187.17	1247.366	79	735.106
2853261	1654989	85503.45	2743.054	2597895	942472	167711.2	3981.359	114	739.683
595902	281061	8391.732	160.4297	210287	88514	11901.81	362.3294	57	746.599
1962032	3469151	723054.3	87854.48	1609161	2479939	2579522	273455.8	110	758.838
3015071	1358597	23376.76	613.0839	1956237	647198	59374.74	1800.975	84	761.821
2268250	1073637	61108.77	925.4478	1154386	415890	116401.9	1126.768	73	770.661
2246453	691694	14169.93	922.9469	1282261	305613	28419.09	1295.493	76	787.574
2077485	1217153	10682.18	637.8345	1348808	602380	24722.47	1336.437	84	817.672
263031	813174	78418.54	3991.572	201810	461111	206165.6	12224.77	75	817.959
246312	118376	77330.19	825.1859	72885	34627	100825	1031.283	45	818.821
320765	149982	1069.53	226.0946	98693	46443	-2397.246	206.9637	48	818.994
1575303	1448755	64292.24	949.3464	1031954	686321	155168.4	1181.267	91	820.545
2329548	1251303	12802.66	489.6973	1673695	715543	40831.29	917.3777	105	839.472
218074	20648	235.2062	-143.8462	60620	5528	98.87863	-451.2286	42	841.622
2964082	892991	11246.29	276.6583	1824714	447518	28412.19	981.4866	85	842.840
789324	1151848	487557.4	7962.49	408049	474688	966823.7	14411.07	69	849.811
2228285	1732993	14847.14	638.4971	1562313	938010	43449.21	1543.659	101	850.392
2599769	1458441	21515.6	396.9054	1661864	724790	46593.47	930.2001	105	853.814
3144103	1118676	8531.395	431.3323	1921230	554557	21683.04	1233.811	96	860.629
519073	102034	8985.562	84.97771	256121	35633	12430.45	24.25861	84	863.576
117286	70094	41182.22	855.878	33751	20414	52631.97	1094.26	37	871.322
3237264	1106659	11775.33	510.5306	1876759	519887	26123.99	890.7576	81	877.220
142401	259210	14252.06	452.128	38589	70896	18135.46	180.3073	38	881.449
1869078	1039655	16525.88	376.9263	1192136	464933	33485.73	1332.404	82	883.270
230812	284262	1626.976	562.8782	134564	225460	3317.747	1894.576	83	902.509
184955	16633	4160.008	62.37485	50709	4538	5294.108	170.1778	40	903.710
141266	111307	136169.7	1645.179	41686	31928	171890	1859.026	40	914.087
103829	148851	97508.38	853.5451	50667	68857	173471.9	1517.396	55	920.698
2622108	846672	22566.96	750.6144	1659184	401560	43907.66	1364.688	107	922.864
2107675	1402800	8984.423	337.1415	1263366	758118	24381.67	739.4772	89	932.369
2571409	1012068	7594.284	136.1825	1513423	447094	13527.66	130.3703	77	933.744
184077	23242	39661.43	430.7197	55643	6349	49830.03	546.4592	42	934.629
2482008	1120448	17920.35	1088.261	1448189	465172	24323.71	1660.818	77	938.008
144228	18863	6101.488	7.995839	39489	5003	7825.485	54.91262	38	938.921
187147	119721	159358.5	1929.308	60255	35530	212504.1	2419.654	45	939.607
3329127	1416133	15453.65	474.2198	2135348	652345	42245.78	487.8324	100	943.144
2296865	1475907	14808.64	365.037	1652941	732526	36924.58	1006.553	97	947.300
3046421	2128196	29346.04	1718.105	3485462	2268724	126463.7	6066.871	135	949.025
2548778	1138563	17125.85	408.5901	1346058	487667	30325.16	1216.209	75	950.923
4287452	1711064	12306.73	551.0613	3843969	1439440	53354.36	1291.308	138	954.961
225890	279813	156693.5	2741.802	77922	93542	226360.7	3894.689	52	958.944
2050828	1912454	562946.8	52737.96	968057	848383	1068981	90565.66	73	961.715
1760926	1186425	15895.97	453.5697	1129120	669771	53433.15	2356.969	96	965.613
139420	107386	40126.96	578.7303	44875	37757	63344.6	818.7117	44	969.519
2815191	1042362	8538.564	319.3005	1739254	468411	21084.32	744.9661	83	973.000
2529316	1153590	7174.886	345.5339	1513999	519352	13706.58	709.6226	80	976.815
126122	119331	94884.78	3769.08	36257	33126	118823.4	4384.312	39	999.738
2893908	1641934	11855.17	638.0417	1889724	840958	32984.66	1911.507	88	1001.286
216909	46008	8222.954	125.7169	67840	12556	10413.08	92.55833	46	1013.440
2093959	1345966	19156.58	803.3675	1281996	565135	41158.01	1562.363	80	1017.586
2575635	1034120	13625.37	72.30894	1540665	489415	29061.21	231.0919	88	1018.691
2585756	1291762	15500.68	567.4517	1686618	769286	47615.2	1028.173	102	1025.324
2065459	3706011	395433.3	184168.2	2250169	3648839	2039023	391901.6	133	1045.210
125976	94469	175465.5	4679.513	40140	28391	227112.2	6434.556	43	1048.496
320864	405890	4292.452	102.3162	110101	132186	5696.47	383.2779	52	1050.663
1606205	2288914	82377.03	13733.95	876064	945244	154300.2	24200.2	75	1051.034
131434	12290	1092.493	54.7902	69237	1834	132.6214	505.9158	60	1051.357
361133	72040	3026.844	252.4371	106992	20265	3959.368	369.2469	48	1052.208
2423994	1687605	21245.44	383.7815	1858648	1149072	66604.65	458.5909	107	1060.299
2749262	1479587	11320.88	579.9247	1850674	776790	28790.87	876.9935	99	1062.235
2404596	1010442	177926.8	4769.339	1453357	525980	289688.8	8097.79	89	1065.673
2447819	968931	6968.876	158.1787	1319469	415690	12418	375.0503	74	1066.737
2686638	1013354	8696.693	598.5459	1696437	494296	23577.79	1925.156	88	1068.058
3375738	1258613	17544.63	318.3282	1946346	671652	48474.7	1051.49	94	1073.695
329074	296305	188146.1	6873.779	130824	113489	302874.9	10408.31	49	1073.988
2564531	1188422	7823.806	331.1543	1685150	662801	23465.33	307.339	97	1078.111
3157315	957225	14219.9	532.7559	1997851	520537	32785.43	540.1768	90	1080.607
2743526	1355676	6747.437	415.0438	1543175	655787	17452.6	1537.572	83	1114.262
4058945	1361821	11004.52	554.4503	2551653	745112	32799.71	1520.121	92	1124.223
163686	25144	38031	734.3387	43216	6285	47711.4	759.3291	33	1124.600
2871689	915401	21930.69	489.1733	1536614	466904	47153.27	1042.644	81	1129.771
152935	43176	17853.59	4818.868	42107	11761	22842.25	5918	39	1137.518
2041760	940013	8420.646	224.2689	1299954	448571	20216.39	868.8611	96	1137.574
109212	94194	116364.1	2608.21	33541	28082	147986.2	3184.79	40	1139.587
3046750	1075023	18919	437.5564	1891643	533767	43527.85	502.3424	104	1143.712
755879	1055853	309929	32656.22	433481	545112	604879.3	51730.88	85	1148.547
111972	15731	5320.157	44.42948	30626	4186	7065.325	-145.7002	36	1151.290
2986554	1110016	10185.33	307.3309	1865711	504570	20674.83	908.8918	82	1151.677
144749	27484	8660.366	556.7733	40578	7322	10440.82	846.566	40	1157.764
166335	73353	19855.24	11.83055	48649	21670	26962.18	294.143	41	1158.425
1981928	1108216	22493.4	806.1993	1199529	497308	41038.84	877.511	90	1164.247
3555306	1440092	20561.99	625.1294	2576022	878085	62364.82	1424.703	113	1171.496
3052918	1251167	14519.26	339.6784	1919272	647200	38614.09	670.4321	90	1181.100
1976749	1575043	6564.642	974.3481	1132783	649317	15338.63	1755.771	82	1186.869
2947123	1496022	10958.32	448.0975	2074916	766977	31494.33	822.9659	94	1187.753
2836497	1084620	10124.84	315.0359	1877363	522232	24482.12	295.0231	86	1192.026
470798	1200079	88609.34	52729.12	328242	593071	235550.7	96254.25	91	1194.916
111006	15748	2587.009	46.72936	29948	4331	2841.448	196.1155	36	1207.661
3114894	1057014	10670.29	370.546	1814881	553898	25766.48	711.2031	84	1209.666
175027	345563	336249.2	5059.744	99473	141821	648334.3	10089.7	68	1218.449
3596920	1366794	15896.4	712.5081	2379000	869654	37986.05	1639.807	102	1237.929
119230	11775	9724.519	210.6417	32854	3186	11522.53	69.90853	36	1239.786
471246	977975	425994.8	38080.34	297067	487458	980865.5	65476.45	78	1240.160
138369	277598	14953.74	-42.84347	36751	75378	18660.21	-128.2035	37	1244.617
3260101	1691304	12433.74	847.7845	2240300	871845	27650.89	1861.036	98	1244.677
2073733	1014057	15394.05	1639.796	1536195	584003	40168.45	3211.76	110	1250.320
3069995	1217379	9004.585	475.2403	1772184	564108	14055.61	912.3982	78	1253.324
320892	85866	15535.07	139.5032	98349	24516	19400.23	-81.69286	48	1255.014
3134257	1420939	19045.48	414.3553	1895886	632298	36603.53	866.7523	81	1255.830
250921	200836	92168.47	2273.958	84126	69136	133630.8	3393.526	47	1256.425
2171931	1010830	13298.63	396.3264	1325917	453679	35699.35	478.8631	81	1259.351
1981900	1177770	18236.36	103.7881	1443415	710162	53646.32	729.2938	133	1261.775
721844	1077673	719438.7	28707.77	427344	589582	1912305	56979.26	80	1271.904
606350	219381	12463.86	45908.45	208638	77157	18096.92	69141.85	59	1274.157
183368	28151	5268.674	98.83775	52331	7753	5866.169	184.8583	42	1283.068
146532	17865	6842.327	-67.61087	40767	4697	8260.104	-1.629002	39	1286.128
106582	47535	46045.01	906.1234	43856	15786	66078.52	1226.301	49	1291.979
2544171	2398617	89241.03	2218.215	1437989	983254	206756	4186.805	88	1292.393
2316529	857097	14804.83	49.58546	1492745	440713	34871.12	170.0463	85	1294.052
124810	64583	84983.69	14879.85	39191	18771	112365.8	19644.57	41	1306.406
3036626	1568176	13286.66	724.0495	1932522	762708	35678.47	1523.868	93	1312.122
170528	130447	162082	2750.404	48378	36973	206232.6	3413.135	41	1321.401
202995	22113	964.8297	65.161	56942	6098	1205.018	46.59795	41	1327.359
115224	102935	49049.66	114.7545	34484	29463	61919.31	135.8116	40	1332.889
481146	827805	218259.5	56164.46	414708	894965	991373	215343.4	132	1340.074
2765503	984262	15827.51	476.4214	1572043	467652	41781.45	1586.649	78	1349.947
112051	62322	11514.43	462.0739	32562	18074	14233.02	655.8678	38	1356.083
2922056	1164211	12998.37	478.534	1814761	593955	37656.2	1731.273	89	1357.920
104013	17837	5966.913	251.3612	27829	5061	7602.682	254.9741	35	1359.307
2120522	913572	10265.01	249.8653	1352809	459345	29604.26	995.9471	113	1363.640
146778	112237	74652.78	1503.465	46845	33949	98943.8	1924.987	44	1370.962
1639523	2010289	36041.09	17076.69	890423	951051	93243.62	30662.24	85	1371.230
164961	235081	247851.1	1920.226	84828	113350	477673.5	3695.788	58	1376.045
3277029	1382778	13054.92	704.3972	1861787	636207	29262.23	1340.165	83	1376.917
3337993	1155714	113001.1	2374.148	1733724	447573	186965.3	2870.697	74	1378.867
1819838	1749093	18727.95	782.0482	1241220	1091237	60849.98	1859.688	135	1385.663
2345198	762004	10745.08	373.7833	1458586	372642	25200.4	665.6628	83	1387.820
2846366	1159603	7018.663	474.0144	1733187	604630	22556.34	1432.142	104	1388.724
2955377	1122837	7681.043	483.6979	1969448	634015	22547.45	852.4227	93	1397.869
229405	31383	22273.81	49.79832	65812	8632	27683.01	62.41552	42	1398.867
150250	243285	7107.545	-914.7758	41551	70457	-1089.021	234.7102	42	1416.602
315929	53068	8793.771	-121.4237	100647	15235	11648.13	-205.166	49	1420.172
2505174	1190410	11614.83	502.6257	1650642	603743	32458.46	1555.227	86	1433.433
180479	84221	55283.71	457.6743	50567	23475	68001.05	686.6483	41	1461.535
170127	137203	128124	2234.962	51201	41364	165095.1	3107.815	43	1469.170
1685897	1171776	102235.6	1569.302	1066502	595955	255572.1	4967.175	82	1471.526
2726513	1209779	8763.299	510.9614	1574901	575220	18495.95	1141.433	79	1475.461
498589	145392	1155.183	262.7692	153279	40490	598.4394	586.8846	51	1482.726
2627631	1376889	9219.056	530.3779	1914783	691539	16015.64	724.3492	90	1483.496
105722	45329	265.6142	-25.22188	28256	12227	564.7855	-262.2726	35	1485.351
242325	387569	45142.43	2212.004	117080	159812	87283.91	3313.845	65	1489.079
144520	21853	34235.7	348.4832	44110	6170	43636.78	409.6672	42	1496.334
3081814	1623608	11635.65	583.6303	2159864	958050	32344.65	1833.605	108	1496.510
4237258	1090230	27082.72	738.797	3604911	1084008	86392.14	3232.171	121	1500.119
2817430	3040989	45506.84	2877.566	2298657	1769896	139609.5	7274.2	100	1502.862
164032	43816	7663.078	61.28309	45399	11703	9156.003	187.4512	40	1508.092
205013	17802	3568.391	134.5085	56218	5041	4619.924	1.192987	41	1513.758
222681	286158	328535.5	2835.74	114289	153330	761927.1	6498.693	70	1516.590
1462185	2127985	131771.5	73320.08	974170	1096801	277694.7	118926.7	86	1517.213
576263	207883	24360.45	430.5318	245408	68891	30533.04	624.2948	61	1522.831
2642929	1431532	21694.41	759.174	1620896	638326	47508.08	1670.587	79	1536.922
101293	44916	4.957658	16.28659	33108	16238	-50.96537	46.33392	44	1555.398
310188	611660	470445.3	30307.92	153432	260318	922180.7	55848.2	64	1555.706
2531706	1741044	13209.82	284.1073	1673592	897452	36207.75	597.7052	95	1560.064
225312	52650	16939.12	279.4614	64793	18078	20542.84	486.8854	45	1577.152
1330764	1573639	337143.4	42665.06	965843	1046436	935905	81515.27	99	1580.716
2285400	982803	9306.332	244.8189	1287350	416411	19110.77	737.9601	76	1589.078
142540	139853	260556.7	1941.888	47661	44147	358608.7	2536.211	44	1589.942
2780588	944648	230793	49733.88	1814689	568680	383522.2	71590.15	88	1591.602
3688496	1205276	5419.124	701.188	2346867	590221	13395.37	900.4057	89	1594.160
2211005	968700	27011.82	705.9997	1451972	517484	57628.35	1213.28	86	1594.662
2381512	899614	15066.35	478.9527	1270902	443563	36159.16	950.6976	81	1597.037
122256	14402	10506.64	68.09422	34422	3433	12447.54	-102.2011	38	1601.192
2705826	1376538	9419.905	376.4756	1467789	607048	19007.04	561.8871	77	1602.903
341976	141066	94584.05	1905.354	114260	43941	130523.4	2337.684	51	1603.735
316259	72831	83084.11	1420.197	95344	23962	105097.4	1727.478	47	1606.940
3768315	1652168	23925.42	837.1315	2245844	765804	53012.2	1137.545	94	1621.378
107793	80537	163593.6	1771.881	21813	18991	190095.3	1885.28	22	1621.491
1083599	654748	41993.91	2017.077	664278	290540	97369.12	3232.584	82	1622.452
2891731	1050330	7880.957	281.9304	1785969	550493	22052.79	659.6042	92	1628.549
841208	776963	546971.2	38949.84	430988	362144	1073620	68776.03	72	1639.597
590633	1129400	76594.16	18935.1	334225	499538	145676.6	30147.14	74	1676.301
1139678	342913	21067.98	250.3177	458587	105837	31502.06	92.85395	62	1677.184
5311034	1855412	17526.3	760.9657	3733176	1279438	54649.86	3220.885	114	1677.361
134226	15178	14448.29	354.8915	35547	3913	16445.64	427.4721	35	1678.257
2505774	903132	16717.07	811.4137	1423646	406991	31965.65	1224.142	78	1682.860
2780513	1428572	23338.4	415.604	1762568	652148	47022.59	1006.45	85	1685.366
2931166	1413767	26415.02	905.8781	1570800	624946	56059.71	2317.008	77	1685.744
2647487	1088736	18112.82	471.5652	1437428	487168	40181.04	639.9479	83	1687.536
386915	508385	455830	4031.061	275842	409033	1541219	17570.66	124	1688.166
1773945	1441211	23654.24	543.1552	1365205	771400	58321.84	1252.487	126	1705.550
4314743	1191664	10437.26	449.0784	3813801	1060882	42870.41	1727.948	142	1711.674
270781	165689	29570.19	25543.85	128699	77675	60447.06	44514.67	64	1719.868
2822778	1632890	11765.83	658.897	2121924	1099649	44829.55	1257.028	129	1720.983
134234	26318	19671.64	-103.749	37627	6329	23836.73	-230.105	36	1721.609
380031	44001	1862.989	93.91582	114544	12374	2448.865	-60.39168	48	1747.862
583142	83798	5692.175	137.8961	170368	23309	7735.747	300.826	50	1753.420
1004045	1549674	87448.73	33254.13	614894	879993	246504.2	54122.05	82	1772.181
307631	30251	2402.163	44.32875	86888	8080	3112.125	201.1651	45	1773.296
2474886	1587595	14231.8	550.0444	1579076	787430	30382.85	689.9085	85	1774.582
3359452	1492216	13902.17	950.4778	1999278	744732	38489.43	1821.371	89	1780.162
2253459	1271589	16268.9	735.905	1405579	581273	44967.47	1680.181	88	1782.846
2502817	820393	9411.831	502.6375	1503796	376654	21871.04	858.7574	88	1783.933
3195138	1363008	17575.5	1085.885	2014295	700038	45602.68	2473.775	84	1784.566
2798435	1570014	10852.97	469.258	2178581	972484	39861.78	1815.889	99	1789.644
2891308	1110624	8833.868	345.8063	1695910	476458	15306.33	557.4198	80	1792.403
111454	8863	737.8513	-60.1768	29598	2139	557.0421	-63.15836	34	1796.650
2168919	1220406	6865.856	471.0034	1169387	507567	17541.52	1038.776	77	1799.230
226035	32196	309.03	-0.4694232	61903	8623	202.3516	-21.11839	42	1806.917
2176630	1483137	12500.61	459.1617	1472816	717735	29422.56	1288.093	88	1810.418
3010255	1322801	12900.38	306.636	2057273	684766	40162.37	478.6353	113	1812.953
180369	24116	899.7907	-90.47988	50765	6442	818.0943	-157.7238	40	1813.895
2625992	886433	6171.929	344.8594	1700544	474302	21202.47	1273.965	108	1817.222
131042	51912	2019.414	665.4063	40570	16454	2664.838	1127.53	41	1828.704
3064987	1960887	33624.34	1463.458	1969167	1058513	71505	3984.431	92	1830.669
1092514	1087122	93828.57	5491.068	591735	554272	213595.4	11993.62	87	1863.827
2172618	1184935	58100.12	2654.393	1464631	601387	118053.1	4686.161	87	1886.290
135361	142642	1595.865	33.35498	50463	45704	2628.471	195.763	51	1896.667
763066	613387	119464.7	5676.025	452544	271714	243010.1	10342.85	78	1902.254
222856	185014	184717.9	2829.089	67172	55658	248364.8	3691.312	45	1906.939
2496949	1145366	9834.621	552.798	1452581	541885	25818.17	1231.766	81	1911.231
3198005	2234659	10162.5	1054.616	2136623	1118835	27875.37	1806.734	95	1916.107
2383308	1514196	101425.3	1870.905	1294173	579345	204662.9	3408.01	70	1916.459
2152928	1213610	17053.96	359.9345	1421408	520681	32386.77	425.5445	85	1921.171
3173913	1503150	27935.43	1212.092	2258713	785051	62483.84	2830.575	89	1921.448
2888124	1248741	45577.1	998.4555	1831744	829953	82587.72	2160.627	79	1921.653
2031471	852295	12926.49	179.8784	1206400	399804	26326.37	228.6357	86	1924.182
2224637	1402299	114265.7	1973.163	1091676	518456	216524.8	3893.075	74	1928.465
106157	60166	62934.26	1042.76	29551	17119	78015.77	1300.531	36	1930.785
2471479	1080427	7305.917	610.6786	1505359	485188	18424.57	1506.704	81	1940.026
2831088	1419503	6775.043	343.0713	1603952	643663	14293.3	667.1942	83	1949.898
3296223	1531355	37155.9	1345.266	3400667	1324055	110694.9	3908.006	122	1955.788
108816	35162	41674.66	271.0172	30773	9795	51327.34	400.9963	37	1960.891
153664	20500	6776.061	45.92485	43106	5627	9016.381	56.54274	40	1967.586
5043757	2235295	35360.22	574.6641	4170318	1882068	102916.4	2243.326	123	1981.785
133650	154536	1244.776	362.8767	57862	90473	2412.991	890.7706	57	1986.185
126377	241152	2329.276	698.8172	108308	215789	7584.619	2396.573	168	1986.214
347462	746924	5877.538	1007.222	396816	906401	27805.86	3814.737	156	1986.345
120280	163473	1014.309	42.04088	68171	186095	5892.314	-129.904	145	1987.725
493277	104495	28884.79	206.4794	158978	29734	38391.17	325.511	53	1989.875
111525	54746	78640.09	1123.692	31132	15283	97529.64	1302.485	37	1991.858
2716627	1145605	17514.23	855.7016	1738932	585535	40686.06	2655.276	89	2000.163
249382	230495	50959.81	3549.884	81706	70011	72177.51	4632.656	49	2002.158
2844230	1233778	7709.691	473.5754	1618345	545744	15138.85	1080.52	79	2005.784
299118	322951	142734.8	4471.458	118714	116345	217512.4	6446.966	53	2006.405
182312	58130	89870.03	6155.702	51820	16091	112052.4	7228.665	41	2008.383
2675143	1197543	20628.07	342.6204	1865796	656912	50407.89	767.3043	120	2010.243
4077490	2155635	17686.59	943.8997	2847632	1189360	56012.05	1717.865	142	2011.716
3216843	1814568	8138.771	284.8309	2011559	939262	17397.07	1139.562	94	2013.213
1170783	2557192	52847.75	46238.21	871521	1361017	127100.1	106888.3	92	2015.143
432089	47901	989.2304	27.64974	128381	13491	1191.63	-150.4756	49	2020.714
276810	48772	22214.94	485.2697	82607	13687	28161.25	558.5961	46	2022.894
3014955	968522	12339.81	612.301	1774715	484703	35265.98	1125.225	86	2024.604
2057983	2250464	264374.5	101913.5	1647543	1335651	885240	260344	107	2025.508
2604507	927643	25967.68	4286.251	1593202	484316	40610.62	5959.132	84	2029.808
2616083	857434	6650.044	468.0586	1542968	400915	14693.71	629.5756	77	2030.584
3574519	1433801	15371.07	577.1037	3298806	1225079	51909.71	2645.193	133	2031.465
169354	109384	111834.1	2796.08	49373	31061	143173.3	3292.364	42	2038.767
235944	65156	17946.3	-98.47289	69127	18598	22788.3	57.76318	44	2039.590
134560	35722	30715.74	176.0056	36944	9808	37551.43	71.34869	39	2041.712
3080999	1154630	9070.141	747.8068	1706005	582336	21915.24	1574.397	84	2056.985
3261987	2524290	45138.74	1566.535	2227963	1563474	132351.8	4518.574	114	2061.196
3284967	1337044	21704.87	767.6693	2037616	661091	45822.24	1418.18	84	2079.156
3565786	1641502	36218.28	683.1901	2279874	815093	70912	593.7633	85	2085.609
1945820	1189378	11097.45	1071.077	1248673	579592	19501.53	1616.73	82	2096.750
957348	820681	131836.4	4712.744	537484	370650	267840.5	8570.756	85	2115.079
105266	46015	92549.41	931.1403	30101	12772	113309.1	919.8159	38	2118.448
3097099	1054966	8874.184	169.005	2068962	528207	19960.69	98.6573	86	2125.680
3166949	1708140	8076.679	598.7659	2127982	902929	17704.56	1694.313	91	2126.814
428299	266174	177990.3	3230.2	112977	72552	220591	4108.951	36	2127.037
306803	984092	23425.29	27136.1	177261	460742	49492.45	42993.04	71	2129.459
631975	2008481	32357.84	45783.71	449257	1136533	100611	78781.08	127	2132.583
3399605	1308694	18371.21	715.3821	2312510	693520	39053.1	795.2584	96	2139.390
2118599	1579062	16771.17	653.629	1372712	881822	40892.84	1752.521	99	2145.434
2736123	1985468	12752.76	956.8779	1873534	994318	40500.87	1548.925	141	2147.322
3022676	835428	10212.3	73.45015	2637040	665496	33725.76	956.863	108	2156.820
117023	42923	6373.974	109.7852	37620	12367	9034.468	-101.0599	41	2167.056
325499	37672	3626.026	-109.7852	135830	15765	4914.146	-174.1455	59	2170.118
3625312	1309254	14871.95	703.9266	3082310	1130177	48790.66	1521.025	117	2172.255
679159	156779	21465.42	47587.13	241939	46954	29994.49	63554.79	57	2175.562
2961620	1268296	7968.918	376.2726	1910890	603093	18257.5	929.7463	88	2176.501
2383569	1078289	8496.304	448.3819	1175506	449694	17187.47	445.7225	78	2183.737
4339744	2108323	20235.73	926.0783	2779120	1091654	67901.67	2176.949	97	2197.788
3325015	1498608	15263.14	591.6348	2202613	784718	36454.36	1666.217	89	2200.841
122003	75859	125303.1	1420.889	36032	21135	156827.4	1728.541	40	2204.106
3042149	1189166	3984.762	550.5927	1700730	516725	4847.056	983.5087	77	2215.405
2434307	854758	8071.172	778.5583	1342315	367637	13903.11	1248.343	78	2216.789
393664	636357	444685.3	6261.793	174707	241363	756931.7	10426.53	54	2217.003
3126966	1334731	33754.95	672.6628	2083973	708513	56435.42	1305.943	89	2217.841
112731	72207	114666.4	1962.505	35085	21396	147833.6	2146.744	40	2219.121
2534516	1004314	18853.67	723.9573	1506297	502911	40825.26	2027.246	84	2220.724
3102673	1211210	8751.695	551.631	1930685	572397	18284.03	483.9283	81	2221.146
110072	40423	16133.44	1524.398	30113	10326	19434.01	1890.446	37	2222.625
3164529	1504422	10050.46	414.7393	1855892	686076	29839.61	756.08	113	2225.247
2328799	1034020	10196.77	206.6845	1396017	447398	19581.45	1149.229	79	2227.160
193468	236544	219789.8	3565.244	55820	70647	290356.7	5036.678	37	2227.441
3168301	1755321	55642.02	1359.114	2132574	833954	145362.3	2777.373	89	2229.669
2671975	892641	14554.19	387.652	1635528	453117	31932.61	1099.898	75	2229.968
2469198	744628	2466.023	437.1393	1426432	337551	3227.201	1465.606	77	2231.648
2725956	1811336	88640.34	2494.655	1720869	976422	211682.6	5021.874	93	2232.490
3926157	1574259	124728.5	4085.565	3431428	1425230	242016.5	8116.822	142	2235.993
144607	574687	9118.288	-20.12161	40315	161448	9671.971	94.20338	39	2241.955
136188	33798	5088.576	84.75395	36858	9333	7166.432	180.7504	39	2242.974
4389061	1971909	28222.69	676.7552	3084747	1088221	69848.89	1751.745	110	2247.434
3421219	1523788	29464.22	809.0991	2287483	797109	73032.02	1749.692	90	2248.280
2690138	967312	5882.883	517.4531	1793046	496282	18204.78	675.3323	89	2249.090
107611	13505	3963.083	-126.2876	29298	3307	4652.835	-325.5429	36	2253.873
2793813	969124	4409.579	428.4617	1664814	469999	8551.112	779.4949	80	2256.083
2819735	1506281	20467.88	923.6713	1921454	782620	47733.81	1581.105	91	2259.226
228980	202809	208709.1	3092.766	78885	63762	284757.3	4307.421	51	2260.573
2242639	868455	10175.79	112.7043	1329261	357983	21328.02	-94.10245	81	2265.803
2119364	1083983	18164.35	260.15	1485036	554930	40051.64	255.5685	92	2274.073
3163113	1384076	9284.079	405.0211	2081075	730399	25658.74	894.7075	96	2275.312
2411079	880728	6443.89	126.7243	1385850	384091	14144.22	-300.3536	78	2301.506
3138475	1296578	12658.75	816.4059	1951837	619800	30199.57	1647.281	81	2308.676
3172523	1366276	17739.32	776.3124	2131573	652957	45104.92	2329.402	105	2328.694
216218	31150	9033.168	216.1272	62383	8104	10680.61	506.0599	42	2329.779
2116878	1738221	33270.16	794.4244	1476000	899985	69447.09	1873.563	94	2336.142
3051739	1183871	17972.73	566.7242	1963020	628751	46463.28	1151.935	105	2340.654
3263399	1160592	27642.42	290.2552	1845666	598135	59126.45	1461.704	85	2341.412
2591976	1035440	6350.3	292.1919	1590554	466895	12035.13	1154.144	79	2344.024
214845	385539	324876.4	4025.289	77050	150124	534697.8	6894.998	43	2344.035
2916976	1038464	17915.62	755.9423	1883881	520773	39524.35	1541.446	85	2345.283
3124241	1283548	11665.56	444.3255	1702690	617985	22130.23	449.4592	80	2346.967
101393	31389	235037.1	5607.155	28242	9003	289709.6	7380.784	36	2348.524
3093968	1993162	18258.7	676.5732	2449603	1077845	49233.87	1033.246	98	2350.430
1259083	1.669946E+07	10127.42	1274.664	630045	8998746	25071.8	2581.167	79	2354.355
121402	133965	-261.2056	-137.4125	43311	46049	-927.5908	-834.5197	60	2365.196
311305	161671	224154.2	1466.216	104632	53743	322195.7	2052.043	51	2370.377
279554	134958	51811.26	1105.36	77218	37231	64980.51	1398.305	44	2372.230
122213	22053	1720.372	25.43848	69519	14621	6710.78	300.3188	173	2380.905
252921	26040	1390.914	-61.15249	70307	7409	1743.029	-109.8218	43	2382.063
3175865	1519431	12294.27	495.8552	1942295	770554	31351.17	1028.566	88	2393.514
2596300	1024009	19803.03	671.3434	1414816	424134	38430.69	1504.823	77	2401.765
155024	401775	130259.6	2083.637	77201	153707	212099.9	2907.824	57	2415.626
355408	35980	4125.111	201.3966	100837	9771	4943.334	291.6542	46	2431.416
342261	453969	358236.5	3804.768	123757	150953	522089.7	5927.299	54	2440.167
1146625	1365958	514260.9	66454.86	637919	785178	1273368	117451.3	81	2440.331
197683	57341	35564.51	523.2669	56118	16029	44647.95	860.16	43	2441.390
329354	279914	272674.4	5087.15	125180	105568	414355.8	8597.203	55	2441.592
199333	88545	19553.71	2848.22	55848	24942	24863.25	3699.178	42	2444.787
2797508	1119075	7796.039	468.1501	1805615	579441	18457.13	1373.019	85	2452.594
501413	288092	302595.1	24685.56	186930	110936	483458.6	37600.31	62	2467.887
246067	29183	3965.44	274.3732	66733	7332	4657.889	501.7297	40	2468.034
359460	234350	228674.2	6450.79	118229	80889	345405.1	9405.211	52	2469.638
2993661	894122	18807.54	616.5953	1912329	515500	53298.96	1219.279	91	2475.409
162928	67929	39493.54	475.8791	44750	18775	49047.91	392.0055	40	2494.145
130426	220313	1153.875	251.9574	152640	426011	10564.64	1708.748	301	2498.581
2614741	902453	14113.56	538.0581	1635059	468080	33940.59	1771.948	83	2516.427
2550881	1091109	230444.2	2934.077	1665075	697096	888971.3	13933.03	97	2528.504
2216815	2985583	360829.6	39803.63	1134678	1347896	778304.9	75344.92	84	2537.762
129523	30106	22287.35	400.851	36741	8408	27067.51	616.9849	39	2542.168
2341111	1682891	22455.37	1853.673	1332459	722040	39223.71	2957.708	81	2543.795
192616	23524	9992.321	73.10497	54725	6272	11667.02	-15.88368	42	2554.490
194890	39245	9392.17	-174.5333	53981	10745	11747.54	-383.4713	41	2557.332
3347772	2017335	12080.03	827.684	2200792	877903	30111.76	1206.918	104	2563.292
2708355	927345	13807.72	1223.069	1765477	482562	28494.39	2087.657	86	2571.014
2291734	1261989	103762.2	1996.617	1296596	720472	297636.4	4978.122	98	2576.938
2943901	1079793	10016.04	405.6925	1821814	576814	27459.6	537.5641	89	2578.787
111632	13070	15696.73	254.2408	29566	3121	18814.67	239.5693	33	2579.529
2869235	1030345	8951.464	320.8844	1823929	520484	22982.06	670.881	87	2583.819
698581	1568863	500694.1	30374.13	442009	697600	1068272	51210.73	80	2586.362
1555086	2728719	359594.1	71295.41	1112249	2080159	905663.2	134825.1	90	2599.285
2443189	1060706	12728.19	356.4135	1390551	468300	28423.34	572.882	79	2602.191
259979	25579	2503.569	131.7364	75157	6779	3560.503	179.6436	44	2607.437
1350681	2493495	555425	43437.34	888649	1242249	1243491	71831.68	81	2615.221
224869	33110	10331.96	-233.7692	61491	8527	12793.99	-406.0548	42	2616.155
2331873	989923	11282.16	372.4972	1421693	459573	25012.35	697.7234	80	2618.776
237236	162942	19707.26	26324.13	68791	48392	28525.45	35274.19	35	2618.856
170128	87562	100926.5	820.6801	49308	24763	126099.1	670.3398	42	2636.669
164138	15272	10969.85	205.4383	45307	4321	12737.4	228.0878	40	2649.143
3386359	1844051	9085.353	697.6178	2410848	1062682	24679.34	744.6426	94	2652.818
3406009	2038594	14362.52	351.2332	2925210	1567447	48052.26	1105.28	103	2652.844
152177	5828	21754.59	84.51434	39165	-2250	15959.93	32.36628	29	2653.239
231397	76308	44784.5	1476.51	71971	22424	57627.13	2185.456	46	2655.599
2634341	1160885	7745.081	217.4828	1464423	571269	13450.68	739.4478	80	2656.971
187985	212469	281816.5	3007.604	78701	75409	424085.3	4808.128	54	2659.999
2995200	829045	5698.683	379.9596	1812154	404637	10964.43	243.2179	81	2663.614
491696	101018	14573.7	-42.15513	188092	29784	20632.55	6.975542	52	2664.033
176628	32620	22613.47	148.9218	49510	9915	29848.02	155.8693	41	2665.739
3049610	1034668	9546.648	224.2372	1785589	530837	30657.85	627.3353	115	2666.408
1908261	1460770	12720.68	567.4941	1389296	1211451	56851.18	2122.115	119	2669.600
510896	879968	425656.3	8527.063	246414	443017	1045014	20706.52	80	2673.547
2718517	1210470	10399.5	398.5126	1920446	636418	31100.04	1233.704	113	2677.191
517863	219518	242376.9	30875.96	196278	77271	378278.3	45495.76	60	2682.268
846602	1625928	29594.16	30044.4	539519	857924	71179.64	53646.25	94	2692.420
2318865	1089912	9757.858	267.8442	1288278	529324	24471.08	420.6115	85	2699.339
3006898	1369186	6104.007	468.6333	1903748	690640	17958.29	901.8029	93	2704.660
237741	24135	2668.786	18.96163	65170	6521	2727.431	274.5227	43	2706.834
379090	1367002	11814.75	2753.857	112600	396643	14493.21	3262.428	48	2725.548
2910252	1514719	33596.36	822.4836	1913180	799588	87531.72	1598.186	108	2762.139
2943096	1255480	14014.79	378.2716	1695193	610632	35222.91	1126.423	108	2769.385
4519403	2159590	26214.96	2328.667	4762574	1675028	100718.4	5853.627	137	2770.573
175389	158742	214889.6	2084.387	65064	56629	330933	2999.739	50	2773.577
2491524	1003016	10954.24	433.6843	1253403	416673	17391.3	1198.391	74	2775.325
3253914	1542915	8426.638	474.4068	2125742	786504	18729.65	989.803	88	2788.695
2764916	1104373	23704.95	578.8572	1653411	536642	55290.59	1412.684	89	2792.086
2123777	871040	38354.94	469.7245	1271304	435923	65651.37	1431.768	78	2792.481
1849691	821594	131099.8	2627.735	1076840	365598	301335.9	4500.756	82	2794.335
2830343	1439127	20497.64	599.3897	2029024	842538	52027.59	1350.23	91	2794.886
733898	1312754	46412.09	31889.3	452042	707391	141986.3	64073.17	87	2808.085
110136	144923	34503.54	11225.94	38201	58076	57213.28	17855.01	49	2832.529
2449714	972793	14115.39	665.7955	1676821	504493	37533.52	1616.927	89	2850.466
135421	241213	273557.8	11285.04	70078	144032	649452.4	27539.79	58	2850.752
2270231	1132776	9727.732	504.1793	1364664	546534	22281.31	932.7201	85	2856.602
3535658	1149068	27429.87	720.8423	2294734	602953	56937.97	1703.626	100	2861.047
2913438	1390392	12057.9	235.8675	1961075	711638	27691.02	1187.263	89	2867.942
166987	248540	352981	2718.027	64588	118388	639127.3	4933.589	69	2870.115
1204126	1984269	130276	53875.29	629158	975960	226059.7	104161	86	2873.840
2599071	878186	8830.889	314.2351	1647292	405035	21690.56	178.7282	83	2882.760
1600771	1563286	413263.9	34360.32	630167	549822	679326.8	50127.87	71	2885.052
631953	104956	14923.78	-121.5317	186694	28645	18691.4	-318.6919	50	2885.656
4557524	1351606	21863.72	988.8113	3408005	1096748	50928.2	3887.431	129	2887.333
1903989	1059148	12370.82	127.8392	1173099	493598	24328.56	-86.87983	81	2889.308
2116581	1140853	5836.286	511.1585	1219802	553704	11714.61	1459.268	74	2889.353
3075814	1036081	8741.756	410.0613	2064409	571237	24531.88	501.8624	91	2890.784
2554263	1099842	13922.41	618.5649	1538819	534815	27587.5	1367.158	77	2891.288
2701120	4636187	564333.8	59347.37	1567443	2196879	1227662	112519.5	88	2893.713
2666735	1094279	14029.36	713.1755	1496986	520310	28208.97	1281.729	83	2895.644
112309	139700	188.1084	13.9312	29144	37287	-209.1502	-153.9033	34	2896.401
1778595	1476286	19451	625.0011	1211178	748329	56160.1	1701.562	121	2896.508
3688124	1495013	33749.99	781.3762	2615182	884754	68429.27	2277.028	130	2899.007
2102739	1202227	58422.59	1521.989	1120425	473635	117346.6	1786.818	78	2904.040
3425827	1242074	28810.52	898.1666	2161670	627532	56628.86	1877.106	88	2905.950
1143723	1272637	96215.08	57920.65	459676	494771	216086.9	92361.09	70	2917.592
276168	382411	400761.6	3616.413	105897	131642	593669	5781.029	55	2918.843
1283767	687938	45467.42	212.2387	841807	352104	121222.1	529.1347	84	2934.864
101727	52587	65360.12	1935.679	28155	14375	80024.95	2391.41	36	2945.391
134591	64328	44640.26	855.2662	36425	16737	54143.84	1205.702	38	2947.561
3228791	1276055	6147.593	256.3614	2143529	650083	18707.94	750.9274	88	2951.534
2810722	1277672	12835.95	453.9068	1811757	613182	32216.01	781.1164	86	2969.255
133633	163856	159154.7	3426.639	45892	51981	221176.4	4337.718	44	2972.571
2159027	1003729	16789.58	115.9798	1322577	499429	43615.96	250.6637	90	2980.761
1830480	1276054	13640.11	420.1885	1240140	698738	47252.11	1451.422	98	2983.020
121629	97728	118340	1640.876	30251	24536	143956.3	1916.684	29	2983.268
2598530	1327694	16252.4	306.2799	1447067	590856	45937.67	989.5696	81	2985.550
230986	90054	16954.58	350.2352	69364	28275	23062.4	509.3201	46	2989.692
2678390	868785	44256.32	807.5157	1468343	360907	91969.95	1469.524	74	2991.261
142437	82774	13996.34	150.9266	37183	22248	17117.65	364.7695	34	2991.902
237229	76295	132.7344	97.89951	79210	31180	-1089.474	-8.224747	94	2998.478
106406	98489	21883.65	1067.943	30705	27246	27111.79	987.613	38	2999.650
144898	17833	6699.257	-4.023151	40201	4668	8050.89	-154.523	39	3002.913
127086	18873	696.0746	248.8349	34151	4857	425.4946	179.7713	37	3006.388
104230	12430	2103.945	-14.75761	27862	3211	2230.567	38.02146	35	3013.607
2807404	1004353	19192.19	778.2435	2715541	818428	52823.68	2598.672	114	3015.919
2055607	1528854	38657.96	1313.12	1124448	552287	80292.97	2109.842	76	3018.425
2650601	924927	18763.21	277.9741	1508363	411909	38842.35	1119.586	78	3025.530
3189870	1096440	14533.24	730.6672	1850871	521806	37442.41	1056.037	91	3027.643
186983	92306	54222.35	791.4038	53539	25735	67960.59	1084.471	42	3044.011
2695933	871016	25694.05	483.6265	1655709	433323	46426.15	1263.277	83	3086.292
103294	107756	111884	2030.889	31338	31590	147052	2718.212	37	3087.103
2721608	1202123	15642.67	552.0197	1738436	621924	30347.67	973.9709	83	3093.554
2389216	790632	16124.9	204.6263	1405756	368090	27184.09	264.2094	79	3095.367
2149991	2129791	398785.2	55653.82	1027637	825347	730583.4	83915.05	68	3095.725
144836	73628	112648.8	1658.833	42789	21964	145447.7	1801.071	41	3097.916
729226	879756	29752.32	31885.64	402364	510501	94435.53	53241.73	89	3098.657
2548893	1094030	7714.124	544.9376	1524287	561431	15075.7	801.6072	83	3099.462
322370	53659	17520.91	485.7407	103415	15344	23759.54	726.0028	50	3102.205
2997150	1225284	17703.9	673.4085	1750200	593728	38758.84	1705.603	89	3102.807
824847	1022462	370894.7	34473.25	457061	427329	725716.5	56929.39	73	3104.233
3054513	1542709	6954.375	447.2654	2131807	724461	15585.06	780.3098	93	3106.286
3632070	1519367	24595.73	941.674	2279156	834764	62637.66	1583.441	96	3112.396
2227088	959121	8659.906	360.8395	1471834	491201	8347.768	581.7562	81	3114.181
106712	102017	123489.9	1719.799	30700	28179	153899.7	1957.833	36	3115.193
187478	81631	123170.4	1681.784	54412	24097	155295.7	2238.948	42	3120.090
2257875	1091561	9618.777	487.858	1530392	527335	23060.38	931.6118	87	3125.174
2594531	998321	9172.951	657.0123	1464276	479869	19800.53	1741.704	80	3132.536
120282	161352	111197.7	1769.645	36932	45959	143375.6	2146.245	41	3135.740
204019	250754	271686.4	5634.327	79729	81326	383277.6	8116.36	51	3168.067
104188	17562	3496.207	-50.10414	28656	4524	4216.997	-46.82585	36	3176.182
3532210	1417889	13510.42	477.8509	1943712	626379	30903.35	807.0077	85	3178.137
2420341	956954	9819.118	420.0289	1507510	475062	26055.22	949.6535	84	3181.844
4602696	1845568	17707.09	607.9496	2566014	888347	42858.76	1425.624	94	3186.127
1843844	1238918	15814.46	680.2991	1267764	592395	35209.21	1340.394	82	3186.530
2681597	1026735	26784.43	805.72	1581524	450623	52121.21	1199.757	80	3188.057
2551285	941186	13789.69	176.6631	1613835	472491	35312.57	928.5205	90	3193.458
274971	70359	14823.16	59.94678	81974	20192	19191.55	366.3353	46	3197.874
118844	66158	56128	1203.181	32612	18047	69924.98	1437.795	37	3200.335
119666	17039	30760.65	333.542	37210	4700	38705.45	399.2864	41	3202.118
1199248	1494715	427215.2	47684.73	675482	660902	921522.9	85281.84	79	3207.062
2686677	901509	8190.091	170.4458	1560100	465842	20462.7	473.4173	82	3207.787
578241	1001573	344623.5	9195.682	305149	413952	655601.7	16066.91	69	3208.565
121099	17161	7182.209	-34.51991	32938	4522	8512.88	79.99654	36	3209.372
2559184	923369	9440.31	354.5395	1562712	449091	22114.02	202.7923	81	3209.834
121367	13159	4805.464	86.49368	32978	3189	5673.773	378.544	36	3210.867
185700	122974	132087.1	2639.672	55082	38031	178450.9	3516.913	43	3213.753
150975	20039	9901.679	83.14846	42061	5567	11690.86	-60.31477	40	3216.789
123644	85076	136905.8	2362.253	42582	28883	196181.6	3381.47	45	3217.659
3024579	1183400	126455.2	3918.091	2638850	888456	272217.3	7322.926	108	3217.760
2291709	853287	19044.43	274.5063	1448796	389057	42636.38	1009.624	79	3218.207
2639356	1089890	7508.688	270.4998	1636183	678102	19908.81	831.1225	83	3218.221
178980	21292	6957.031	-16.11683	50850	6005	8623.758	160.0413	42	3222.784
178756	23274	7785.243	58.70354	50045	6621	8971.391	-52.98315	41	3223.382
183466	37758	19154.46	164.6731	52849	10635	23663.78	112.7818	42	3226.944
3153254	1064999	6970.419	180.9567	1927950	515069	21122.29	323.5016	84	3227.518
152837	17651	2942.273	42.60689	41618	4615	3126.336	104.1202	39	3229.535
137467	32830	2975.087	154.8849	37534	8758	3741.683	145.5718	39	3231.082
2127736	1217589	11393.93	110.413	1391299	604463	27189.42	618.4425	88	3238.863
2760439	1345643	15125.79	581.3987	1700689	652880	26169.06	1155.272	85	3250.184
2719199	898635	17894.13	326.0341	1594272	415002	38603.09	686.0146	75	3250.623
3194127	1220950	29042.43	680.7944	1928580	600959	67469.57	1741.129	84	3251.214
166140	169354	162231.8	3050.852	59027	56785	229830.4	5493.402	48	3266.201
1992004	956957	4671.979	359.7022	1246975	434656	10751.25	339.8956	84	3271.818
2701878	1116894	18611.8	518.7621	1634430	546139	34726.85	814.8059	80	3293.249
173441	143873	29563.27	1073.845	48178	39741	37297.66	1317.867	40	3297.274
2687477	1420724	6998.243	339.9528	1841014	723899	15931.77	925.4178	89	3298.308
123456	101006	128074.1	1951.133	36192	29276	162824	2655.621	40	3312.115
2563526	1347093	11605.99	1218.898	1541872	593473	24543.73	2051.158	95	3312.650
3014570	1626229	6691.563	538.0842	2095153	840763	23473.94	1204.1	87	3312.689
663977	101628	3313.492	-85.81149	192081	28057	4277.401	-162.518	50	3313.735
351800	654635	5272.13	1982.34	158647	250166	87.31615	4354.435	118	3314.383
100437	66189	51525.1	326.5379	29428	18984	64850.62	505.9963	38	3319.198
338322	35800	1161.117	91.9152	94992	9874	1011.604	162.4301	45	3319.804
2707027	1538014	11080.17	653.5632	1665463	776517	28813.63	2052.719	87	3322.052
317510	21357	6554.807	-28.23675	87105	1966	8704.639	-150.5974	35	3322.212
2586941	967587	11917.48	805.0753	1263349	417064	20903.52	1444.983	77	3325.640
898639	438852	1556.632	162.0007	363000	158194	2232.73	66.71008	65	3328.629
239813	20737	3242.324	57.4295	65519	4926	4156.479	101.8826	39	3328.744
139169	154041	195928.6	943.8756	44444	49900	273185.2	1653.655	44	3334.014
2649457	1463821	5510.93	547.9772	1811396	699116	15444.05	1608.601	98	3335.965
295718	52257	49535.73	394.8081	93678	15111	64137.37	478.6328	49	3340.779
4618809	2219834	35549.12	1107.481	4378800	1712213	119160.2	4043.848	150	3346.520
157247	180710	243225.8	2893.808	54269	57694	338856.1	4216.602	47	3380.254
4612422	3110251	379625.8	41065.85	2894569	1930495	767395.1	66294.84	113	3401.654
2989033	1068480	13580.64	708.7458	1838635	539517	39003.45	1055.403	89	3402.573
2875488	2180801	14398.64	740.036	1841600	1072000	45476.23	2183.971	130	3405.573
238768	37333	8083.558	53.77596	69331	9776	10207.37	-130.8411	44	3406.574
151920	13766	2189.186	-81.0238	40888	3623	2273.877	48.78903	38	3411.246
2900661	1486078	21521.56	710.048	1916485	740228	40867.07	2155.229	86	3411.566
221784	19089	2677.757	-74.32924	62055	5113	3447.615	-197.1118	43	3414.427
227487	410106	274289.3	4276.771	146491	224377	671071.9	10656.74	73	3421.477
2253673	1041887	4140.557	413.1739	1473969	495910	9203.747	269.5808	95	3424.894
2279730	897551	17460.27	511.4677	1418165	434116	36828.03	1296.447	85	3428.322
2790879	1083553	8313.912	532.6281	1707288	484914	14863.23	840.1815	80	3430.729
280251	18522	1136.935	-14.60491	78414	5087	945.6693	-26.0818	44	3432.662
158108	239103	226988.4	3306.37	55018	80457	318724.1	5263.598	48	3434.337
1976379	1511843	11334.76	784.9274	1309207	778863	32459.11	1795.134	123	3440.443
2880303	1116829	5841.55	116.4009	1688502	522281	9868.098	-439.0192	81	3447.071
3645116	1526692	28233.33	479.2238	2443695	858915	86290.42	1977.808	101	3450.455
3447324	2593063	12259.34	525.8804	2588333	1701112	42303.18	1356.573	140	3454.483
2840914	1041669	17291.29	276.784	1810959	513152	41001.89	1704.828	98	3457.086
292531	53235	19559.62	490.3712	90005	15094	24972.31	729.4841	47	3471.892
504732	571675	270569.3	25308.08	255155	237025	456748.3	52603.91	75	3480.301
2412467	908782	14816.62	52.88909	1427238	406952	29154.91	32.60801	79	3493.039
352022	683410	2380.855	955.395	168668	289700	4086.564	1709.943	81	3495.115
4344696	2727212	185107.3	2042.058	2980105	1247466	270781.4	4509.558	92	3505.686
2862341	1226899	13445.17	544.2402	1802208	629009	31267.19	637.6513	90	3509.777
2393430	903589	14021.52	304.3026	1362290	394643	31782.49	820.5	83	3517.428
120160	16506	4372.735	19.76341	33284	4492	5605.771	-277.6704	37	3519.575
157052	93906	83391.38	1243.98	43012	25734	103384.7	1363.941	39	3522.683
238293	30533	13005.91	1.449953	69859	8413	16877.26	-144.6373	44	3530.162
125155	87854	78211.84	1424.316	36765	28544	107456.7	1926.985	40	3533.136
2900179	1180107	6585.603	1584.332	1647126	551850	14267.93	3469.845	77	3533.514
275142	238136	138610.3	3682.979	136680	111790	244827.6	5741.315	62	3539.402
2393010	995096	11982.06	342.7813	1417991	399318	30577.32	416.9241	97	3541.471
3123051	1360176	13171.51	757.6194	2040198	712446	37176.99	953.2307	101	3544.681
2678307	1188378	11683.66	114.7216	1797955	633299	34405.38	119.0658	87	3545.227
3018918	1190712	14084.13	654.2944	2126062	658111	37097.52	1538.666	91	3545.943
109896	267814	108277.5	1351.871	39120	84810	147841.7	1942.583	45	3551.877
990814	255071	7629.949	157.0504	496097	95151	8938.358	478.7702	69	3558.241
1316547	387368	21274.14	44.65092	462104	116515	30381.87	2.049071	59	3588.345
2394077	1101069	17943.46	570.9361	1573811	555709	42177.13	966.7109	87	3599.739
2796083	1184588	9608.135	310.3894	1728796	591521	19197.6	537.465	82	3611.848
2955574	1152087	11524.77	253.5855	2018918	596780	27238.29	120.4095	81	3612.035
111018	28418	120.1061	-17.28327	56258	12738	-444.0576	250.8999	60	3612.828
508639	66015	5782.397	-178.087	144373	18280	6876.126	-314.4746	48	3625.719
3572208	1603575	12699.97	625.4744	2581192	946425	47951.41	696.7928	124	3628.180
1599892	294565	14835.95	-14.89366	582556	81319	21588.85	127.3647	49	3628.239
3878391	1226915	16314.84	674.2938	2312115	652350	46154.18	653.4133	87	3629.173
107469	25997	16155.99	375.153	28868	6690	19697.79	456.4888	34	3630.098
2023474	2385333	432861.2	43544.28	1242136	1488520	1026637	82845.95	119	3631.559
314553	276771	69800.69	26973.68	144289	97857	95197.54	40804.07	58	3632.550
362203	754316	8932.068	717.6753	105848	211813	10465.78	1190.975	47	3633.786
2801808	1313340	25552.62	630.9783	1623915	613920	49914.87	908.2499	97	3635.019
167668	194133	38085.61	740.4808	69340	65857	55057.53	804.2214	52	3645.629
181245	135199	177967.6	2022.468	57569	41549	239464.6	2788.049	45	3647.441
133984	14671	1118.138	29.1	36655	3961	1564.779	-12.1717	38	3655.741
4465244	2719848	23891.96	1031.948	3379429	1450045	66725.47	2305.205	129	3656.208
819520	1068117	130054.4	64822.18	464319	517561	290963.6	106412.3	96	3664.026
780812	84215	729.8416	64.9758	256474	25376	1028.456	71.00523	56	3666.933
541191	252955	352562.3	38777.29	207726	89396	558026.4	57242.99	59	3672.873
3294939	1353938	8913.425	493.3581	1981016	669464	21364.37	1103.668	85	3689.097
346275	423760	387094.6	22616.09	148661	205180	765600.2	46481.13	67	3712.296
2497367	971778	71441.37	1728.587	1330406	390111	150026.9	2329.124	75	3716.635
132855	15000	2925.495	86.02132	36329	3599	3245.256	371.0077	38	3722.469
2466674	936783	8853.594	521.9678	1495454	437584	21764.51	742.0875	78	3738.963
118710	74792	70359.21	887.3094	34395	21729	88362.13	966.6892	39	3742.165
3006771	1559677	8697.759	394.3925	1877580	739876	16959	515.5997	81	3745.347
296969	52445	24816.45	164.9135	82333	14262	30639.02	109.0449	44	3747.037
2345407	1136467	13159.43	321.3576	1405360	528186	22333.92	48.14914	80	3750.165
2748673	1093844	14934.56	881.9172	1872616	640971	43200.08	2217.509	88	3750.468
325002	42974	1718.814	96.66273	93138	11963	2271.496	289.1318	46	3753.413
2410764	936154	10533.21	512.2704	1305473	354602	20932.14	450.8644	76	3756.059
2893915	1426281	8280.25	480.472	1796319	661892	14245.77	691.0331	84	3757.700
4410219	1941229	23175.53	1101.041	5588539	2545411	121640.5	3444.928	167	3764.795
2893606	991699	10284.69	333.0337	1869118	540764	28917.24	1183.81	94	3775.755
1889737	768417	14343.99	843.8998	1251145	414911	31780.84	1408.737	93	3776.808
101084	10974	12961.22	152.8811	27824	3078	15166.37	103.559	36	3781.437
2422439	1050773	12135.32	463.7272	1413578	521322	26260.08	858.1749	88	3783.716
2897071	1339939	23545.35	525.8245	2032575	692827	62808.86	2142.805	95	3784.513
2234206	844522	24451.07	264.4907	1284619	374709	54274.32	291.9258	79	3792.493
3149639	1172264	25442.27	698.8569	2231187	719062	73455.59	1740.74	97	3795.950
3196830	1282402	11213.5	273.3768	2306719	753836	33648.8	596.9382	97	3807.975
2558849	1502856	16484.12	716.9357	1451767	707576	33398.36	2384.976	86	3821.940
2205874	636518	12677.29	401.7382	1190825	275525	21556.22	809.0599	74	3834.854
1163604	1482761	121949.8	2643.421	884651	924551	348865.8	5910.219	127	3841.375
2790136	1011644	16238.19	403.3249	1749359	483454	36099.51	1023.281	86	3845.389
2477469	884180	6285.511	304.515	1412072	455499	22208.18	1075.242	95	3846.956
2271624	1516381	71274.68	520.5731	1189125	600458	137997.3	871.1967	74	3848.559
3890335	1699780	18180.55	475.8192	2697567	1037816	60909.57	991.113	135	3850.160
290614	478482	322697.6	7615.817	127590	175309	555856.6	12521.23	59	3852.411
4414325	1452761	34086.52	2069.949	3453065	1262608	88289.41	5509.153	115	3853.102
141209	17754	1613.023	30.88595	37497	4607	2094.982	31.5321	37	3854.327
3043452	1017326	4986.855	455.3916	1824183	465700	16417.53	960.5179	96	3859.464
2633689	963535	103062.3	4230.341	1581337	460035	160915.1	5498.316	92	3868.167
2452204	1109775	9812.707	613.9515	1533613	494537	26881.76	1503.714	93	3869.735
3622117	1698642	20675.57	1131.786	2427090	963617	50014.89	1704.857	130	3874.165
235056	184473	242374.9	3657.247	74018	55954	319117.7	5191.961	47	3882.256
256703	84786	104044.4	1509.007	92561	47884	162689.9	2267.93	70	3886.411
171639	164294	195369.1	3498.386	59578	50057	264128	5062.985	48	3887.273
862864	145947	12795.6	-56.28718	274158	41862	16758.08	-407.4876	55	3890.081
114962	80668	79704.77	1628.483	32887	23155	98964.94	2125.945	37	3891.824
2900284	983839	7503.222	215.2864	1886660	471666	20269.54	507.2134	88	3892.582
1643971	2728812	592129.8	74721.52	1133001	1649734	1714817	149909.9	94	3905.260
180602	25827	13707	187.5633	50048	7093	16359.88	126.8127	41	3911.099
1920645	919323	7148.862	455.2787	1203031	405233	16254.91	813.9186	80	3919.151
161476	164487	60842.71	5910.733	58093	53023	90468.04	7780.649	48	3931.225
2367927	1254620	11500.31	370.1049	1855650	860351	40740.64	1224.422	106	3958.517
458902	213102	13940.64	24411.94	146303	66408	21308.35	33447.73	52	3959.634
115295	60972	48155.15	794.4734	32589	16881	59986.27	1198.976	37	3967.610
809653	559605	17716.61	443.5797	350445	206316	28528.75	347.7134	67	3969.101
134233	26014	25860.82	221.6286	37686	7220	31641.81	221.7438	39	3970.765
126031	81883	48239.16	669.3849	35738	23048	59938.12	841.9048	38	3972.029
185909	28862	10726.12	107.5114	53348	8021	13191.92	110.6833	42	3973.007
109651	11416	517.4939	148.5326	29575	2986	662.5902	37.65327	36	3979.247
167611	209196	203087.8	2393.665	66043	73658	302440.7	3286.791	50	3981.478
2143178	938601	9540.496	289.1226	1448392	512217	24281.69	129.865	84	3982.303
101020	69877	56709.08	2670.563	30196	20454	72590.93	3454.165	38	3983.685
353340	660142	16983.56	913.0652	152765	293383	30028.44	1711.908	61	3988.021
1286212	2339638	544090.8	52378.34	720920	1017977	954064.1	85639.18	75	3992.745
2648932	1409687	61007.17	966.068	1587956	562483	131182.1	1670.901	79	3997.569
196666	645819	2609.19	309.5376	56158	184929	3337.206	371.776	39	3998.094
221851	40534	3396.698	67.21513	64641	11575	4437.653	5.421732	45	4001.790
140681	111582	518.051	30.45246	38291	30388	845.4583	55.33855	38	4020.575
2955119	1266030	6436.889	251.7316	1732703	581132	16975.79	675.1841	79	4021.497
1386201	448537	10388.99	172.0243	505980	140245	14589.97	500.5036	60	4041.808
2983183	1168844	13225.2	121.8939	1854772	571940	28692.35	510.171	83	4045.851
715943	1705089	342666.3	53604.32	410792	727046	746573.9	97642.02	76	4051.907
2514175	2025027	24956.08	623.8207	1571484	1013017	54525.92	1563.72	88	4053.479
213662	266827	96214.09	1451.793	69943	82595	126609.4	1649.906	47	4054.595
3708339	1133543	16393.44	414.9838	3290834	1055376	58065.79	1628.333	119	4054.874
2975217	1235253	18830.44	696.3002	1882424	614059	54631.73	1035.494	115	4070.458
2716844	1045256	17177.93	376.0959	1739773	511411	37816.8	456.1617	107	4076.217
3831213	1249246	17496.62	787.2368	2330499	720971	35779.42	2165.342	90	4077.121
187748	159285	197144.1	2497.96	60061	48996	268760.4	3587.377	44	4078.012
138940	142019	47674.23	152.6785	39160	39446	59944.4	-224.9991	39	4079.952
2766694	1055774	11954.25	636.784	1792532	534907	29857.28	1167.538	115	4083.953
477008	211318	17365.29	16839.13	151799	62797	22671.94	21891.51	53	4085.392
473938	59182	1673.63	-134.8353	138061	16610	1492.966	-108.8378	49	4089.322
3012090	1002399	18197.53	382.3757	1632676	391615	30968.15	872.6835	76	4089.460
698567	86332	46610.68	473.7229	268164	26051	67357.41	759.2692	59	4091.578
228765	19944	3094.443	133.7097	61333	5035	3581.795	112.5797	39	4091.713
110242	113890	47765.52	2335.541	33056	34404	65995.68	3161.221	40	4107.056
3365313	1222171	25202.82	315.3142	2186628	736361	74386.18	512.8289	95	4107.769
111089	57936	72958.7	1442.244	32738	16652	91651.73	1879.317	38	4110.149
3953763	2044516	28196.44	727.5326	4509989	2124843	145497.8	4252.864	136	4145.542
4744180	3159189	100614.7	3801.544	5457071	3224434	285123.8	10987.69	144	4149.218
219513	231346	209509.8	3565.539	81628	80010	317213.6	5568.965	53	4151.955
208102	28075	8118.165	231.7961	57332	7489	10037.37	353.6227	42	4155.723
321355	43831	1493.127	76.13901	96746	12228	1487.443	164.957	47	4156.511
2690727	1021768	9185.297	417.2358	1514955	470696	21336.36	853.6973	80	4162.935
208089	36287	4846.022	-0.3425548	56963	9833	5939.96	16.23966	41	4173.107
138335	606674	4537.307	292.0815	58451	255856	8240.879	533.1375	52	4174.009
2528730	1309841	10090.91	438.9182	1458557	674208	29434.21	1512.418	92	4178.436
284385	28549	1196.548	225.8168	72355	3016	815.9788	406.5807	31	4178.453
2664095	864704	4778.771	222.3349	1471712	386962	12171.67	364.4964	77	4179.390
125511	63399	90203.31	1260.743	36214	18152	114132.8	1488.297	39	4181.091
2753473	1886612	59319.86	26595.87	1658208	1112731	204433.8	79565.98	121	4184.965
2650442	1044996	12094.45	8.608784	1795720	552594	27802.54	132.2148	90	4196.526
2858644	1123083	11385.81	268.5818	1554130	489924	24500.49	-7.620179	77	4197.462
273217	70440	12810.73	-11.46458	68725	17114	15826.86	-91.48444	32	4197.638
2493406	1155324	15294.25	621.158	1659826	621641	41987.06	1874.062	100	4197.939
1153898	1423922	65603.06	84842.72	776424	898135	227156	177140.3	102	4198.678
485881	53746	12256.14	310.3417	143940	14838	16175.3	73.37374	50	4209.031
1748611	1376114	23430.2	1434.394	1179221	778260	74571.7	2739.133	90	4227.945
3071544	1230843	23724.09	1061.104	1841601	571028	57843.22	2465.361	87	4231.230
292446	34091	9609.952	-14.87207	83805	9374	11581.74	-214.6117	45	4237.220
119208	71495	102488.9	1891.844	34907	20846	130788.1	2419.586	39	4242.585
713550	153036	10485.79	-74.90575	216817	43219	13141.57	-87.0723	53	4256.578
968096	1348111	495617.3	34089.68	451395	542236	856834.3	52854.54	69	4268.353
2256656	2007170	27605.92	1532.508	1487620	1120365	65911.92	3126.275	102	4269.419
117005	25996	6725.418	-37.78771	32833	7094	7570.408	118.6182	38	4272.342
298550	40485	1722.617	334.1155	83218	11012	2700.906	548.3396	44	4272.579
212671	24040	26264.75	269.5022	64908	6684	32910.73	129.1453	45	4276.498
2903444	1504882	17252.4	634.3797	1689089	722758	41886.2	1637.577	86	4277.252
832170	214278	11573.45	133.5804	273657	62195	14567.46	539.743	55	4278.301
203479	174927	198846.5	3631.981	59104	50886	257580.4	4338.187	43	4281.642
121146	13882	8672.874	1.973475	36065	5138	14162.63	286.9972	46	4283.963
585798	1196584	72481.88	44251.86	412807	670125	209362.6	79427.72	120	4285.059
2593672	1396609	21988.22	480.8947	1593472	682373	59150.94	907.1797	114	4289.007
155718	143334	157078.3	2229.43	51520	47659	218783.5	3055.058	47	4293.717
1480653	965255	73031.46	3367.772	588333	349957	136168.6	4490.336	75	4296.321
3561917	1407728	33683.97	734.877	4758111	1815903	117534.4	3618.8	201	4302.367
122249	104726	93525.59	1787.668	23075	23115	107491.9	1892.922	21	4302.515
171464	20558	9636.541	-164.6982	40370	2770	11673.69	-260.8446	27	4302.741
582688	524158	75692.82	2627.803	307270	211725	132038.5	4163.656	69	4304.209
468419	48579	11702.12	45.06554	131796	12454	15191.6	21.92926	46	4304.463
310104	251565	2067.666	-88.53719	88495	70433	2599.985	15.86218	45	4308.690
1928582	1258393	80368.89	1907.916	1020416	488353	157078.7	3301.373	73	4319.116
2937866	1151584	10725.51	507.5986	1760262	585287	29151.98	719.0298	88	4324.199
187305	22690	4510.524	194.9356	50944	5559	5561.378	259.7177	40	4328.641
2006461	1409294	14478.68	817.5181	1325668	680956	46613.73	1879.285	89	4357.780
129355	88290	136711.2	2746.253	38806	26397	180098.6	3787.814	41	4378.487
1714240	1478707	27759.46	383.4135	1125886	637576	58908.55	1210.059	101	4379.299
2660378	1110238	19813.52	241.8341	1614031	546834	30396.47	1023.948	88	4382.011
860131	144912	22897.95	203.9857	289844	41470	31413.26	464.6314	56	4388.974
257352	103152	126673.1	967.746	73532	29521	161339.1	1170.303	44	4396.537
161200	28239	17201.55	147.6973	45068	7774	21145.97	141.0949	40	4399.901
820448	343294	447910	79749.75	304471	122394	717689.6	114022.5	63	4403.844
4537765	4103415	35437.57	1600.534	3665594	3086197	97068.29	4229.874	115	4403.984
2781300	1371643	9516.378	681.5932	1550856	582585	20909.57	866.113	67	4404.068
111263	40858	37403.29	948.6672	32260	11300	47548.06	1217.834	38	4407.933
192152	15503	2290.139	-111.551	53145	4268	3667.747	-339.7887	41	4411.064
100962	120407	66982.84	1096.169	31802	36275	87612.63	1474.543	39	4412.946
2558111	1486983	27960.65	505.4624	1657796	689989	60392.89	845.4631	94	4413.336
195350	130038	165747.6	2490.923	58768	37835	219048.3	2620.956	39	4413.738
151224	32470	7065.494	117.2754	63110	11543	9805.787	268.9472	50	4415.946
2610467	1134397	17163.74	707.1373	1418417	483658	28385.99	1453.256	75	4421.194
2606555	1322503	23930.19	856.446	1575996	639405	53064.52	1820.016	84	4423.491
103659	130697	96507.22	871.6115	32690	40555	132934.7	911.7037	40	4424.563
112619	8768	241.3669	-5.732696	30551	2267	217.5152	-39.30044	36	4427.204
3501443	5671490	143112	2797.186	3056525	2690188	255677.8	5080.962	126	4430.423
385612	84285	24806.47	336.3484	143133	26458	35305.02	499.6069	56	4436.736
176648	150224	975.9319	313.5634	106278	121239	3255.098	826.5914	97	4446.320
2556875	1065406	7223.688	395.5114	1510163	506275	12976.34	994.7048	79	4479.529
3033494	1143761	20251.06	420.8719	2037883	640658	43620.71	1363.98	100	4497.083
2310719	1290910	11394.6	631.3177	1405474	637105	27728.56	1381.86	86	4503.039
109684	114384	149345.2	2169.23	35650	36186	208147.8	2706.534	41	4504.412
204211	272756	198471.4	4680.963	85056	96249	294564.8	7113.131	55	4510.772
139371	61470	45379.79	518.8477	38897	16983	56576.81	768.597	38	4511.035
149700	200632	157410.1	2951.688	45306	58819	199405.5	3789.553	43	4513.569
179822	36013	10953.74	347.7563	51509	10937	13690.19	496.9812	42	4514.879
700671	270476	196886.3	2199.067	239081	85927	269324.1	3357.257	56	4515.142
3027120	1336702	8667.859	439.695	1819322	705608	25588.06	1045.878	95	4521.940
2415070	1059107	8757.355	353.8165	1237512	453151	17767.25	902.2922	74	4526.812
976871	1757201	381669.7	31785.73	686361	961469	944157.7	58645.71	92	4528.820
171565	17601	1663.682	145.5962	48851	4861	2149.04	358.7532	41	4536.906
218794	219899	157916	2906.894	83635	76502	239575.1	4201.139	53	4541.902
2660571	2069169	22790.29	745.4774	1861969	1041194	62469.51	1882.637	89	4544.273
113868	15980	3405.701	-89.0804	30762	4196	4202.923	-123.8007	36	4608.957
2637990	896384	11719.69	520.5372	1639203	441577	34324.14	747.7557	85	4610.202
3278117	994289	10793.21	199.8572	1748671	453884	14605.9	142.2112	80	4613.056
3312395	1294424	13669.27	651.9917	2144482	665597	24972.51	1726.456	85	4618.814
218025	148564	86697.77	1269.191	77186	52413	135980.6	2302.385	46	4619.482
3679793	1854709	19072.46	758.4733	2543421	818410	39289.63	1990.223	135	4625.872
1743966	1603637	14408.09	1076.675	1064150	748120	21663.67	2692.597	89	4627.136
884377	382607	69939.3	74479.73	374132	140576	122190.9	108001.7	67	4631.618
471516	1145932	25215.45	33805.5	332686	727537	75236.93	58282.41	89	4633.739
2372668	891563	8618.153	403.8477	1440085	463998	21954.29	1401.778	88	4635.093
3117638	1690341	8864.39	806.4144	2394743	970587	26170.27	1855.098	105	4653.739
3059195	1783174	20318.09	389.2269	2138632	1010344	62455.76	1550.616	103	4662.987
2865680	1172769	11513.59	350.1948	1691953	559638	27880.94	500.9327	85	4666.884
674332	1462693	114841.6	7928.295	495313	795720	273596.5	17789.47	94	4668.406
137767	120813	103671.5	2476.672	45405	35076	135356.9	2673.139	44	4679.026
180838	83445	96779.86	705.3788	54130	27063	128886.1	842.2911	45	4703.403
168233	18233	1780.792	-59.25602	46397	4821	2167.393	25.11217	40	4710.461
2055037	1567328	16457.63	802.7479	1338922	756312	38984.61	1631.115	91	4713.366
178504	164627	61530.6	5443.747	55475	52998	93493.38	7775.303	40	4713.654
214829	30756	2837.742	19.64886	59117	8546	3646.535	-117.7364	42	4716.350
432440	369210	63891.74	39425.98	229991	164133	123120.6	69036.94	65	4716.495
644221	1069135	420221.8	11113.09	438211	687058	1396881	39934.8	97	4716.722
222833	473597	311110.2	3794.247	113385	203004	576439.9	8439.301	63	4717.947
236688	337547	267354.9	2548.632	90158	110240	376293.8	4785.331	53	4721.033
2320130	890321	5177.757	331.9207	1369792	398381	15425.83	768.2225	80	4722.855
2435673	1756361	8650.774	1394.154	1561975	831473	21421.08	3342.507	96	4724.036
2451943	1394284	21816.28	370.6374	1686005	786402	55750.63	896.485	111	4729.863
171144	24181	11646.5	39.06871	47693	6227	14327.37	-52.70903	40	4731.158
284906	29481	3398.951	-171.109	80419	7917	3547.543	-133.4915	44	4731.997
143766	198710	217097.2	2184.716	57981	69477	321565.3	3511.761	51	4733.517
2395896	1780030	17619.89	845.4981	1577053	888726	43631.09	1545.486	102	4738.218
663099	891242	257707.2	44809.94	331826	359745	484412.3	66215.08	68	4744.979
103141	26609	2426.661	192.8035	52796	16918	3432.912	142.004	82	4746.040
111841	14657	1228.821	112.1727	30808	3933	1348.095	61.00907	37	4749.767
1365055	2962095	485973.9	65157.35	914097	1434377	1156247	116350.1	84	4750.089
309463	44785	26547.47	195.8194	96868	12761	33572.01	327.9879	49	4752.310
169025	18250	1551.537	194.7338	47683	4129	2066.197	215.6743	40	4762.227
128938	14371	7981.466	-38.53297	35631	3804	9563.646	-213.2086	39	4781.254
1142187	1280446	68782.74	64832.16	631003	643325	174236	130171.4	88	4800.863
429523	256431	600.7648	175.5499	122066	74709	1079.106	232.7166	47	4803.250
355613	264983	288047.4	26742.97	122591	91989	411121.8	38330.57	53	4805.531
200321	157011	273661.8	2534.064	65407	50131	371724	3780.913	48	4830.021
3131714	1353651	11811.89	392.2683	1994533	679937	26040.37	634.7903	85	4831.631
2746655	997773	12578.45	242.961	1807227	454473	30853.36	713.2022	87	4832.594
285073	354105	33865.84	54330.71	199978	195843	81415.97	125594.2	78	4833.775
1478382	558573	13299.43	493.2114	849765	251250	27232.02	1015.312	79	4837.469
153693	14361	17355.24	-144.4194	43603	3645	21197.39	-412.304	39	4840.251
2693836	935966	9521.457	367.8624	1660534	487607	30046.74	910.2737	84	4842.057
3178819	1177439	11108.02	421.5558	1806361	574835	23838.1	1029.698	82	4842.982
106193	66194	472.8669	173.9545	28880	18302	728.3559	88.18959	34	4850.848
1309199	2020137	63410.37	48244.25	751297	966691	155539.7	95317.84	103	4850.871
209662	29715	4447.205	153.0472	59569	8249	5442.007	124.8952	43	4860.040
2103527	969038	6611.715	332.5742	1666862	566442	22454.69	926.7706	94	4860.504
121814	127932	133671.5	3023.673	40331	37987	181089.1	4170.278	44	4863.883
3225294	1482992	28291.8	846.8094	1974899	720563	47544.59	1631.333	84	4868.031
2144478	924835	6409.493	-23.32602	1426897	473483	16766.49	-382.6983	89	4887.625
190433	28004	7913.173	122.2944	54143	7665	9373.729	51.1205	42	4925.005
1165473	1737714	368147.2	36794.63	830312	925824	932414.3	71433.59	87	4925.353
2680968	1020678	18302.74	457.2362	1531229	460986	39816.75	1113.37	81	4929.493
3381288	1498182	5926.848	596.1266	2236759	754860	13166.34	1760.364	89	4933.036
135842	6077	4501.424	165.245	27082	-981	3402.052	155.4448	22	4933.114
864073	829743	49883.81	5596.72	545044	347997	105761.8	9033.872	78	4941.799
251910	38596	12386.97	203.5143	76676	10625	16192.62	130.8815	45	4942.722
211503	17960	2032.648	5.501971	62058	5004	2806.042	46.21048	43	4943.843
405928	217336	246434.6	2584.058	127792	66029	329770.4	3853.039	51	4944.783
2880323	1817937	11011.31	1026.473	1975643	1067670	34267.45	2742.913	97	4950.802
566224	478324	231465.9	4408.059	164868	135237	304756.5	5741.534	42	4951.040
428255	490321	332666.5	34335.29	208028	215470	632760.2	61856.81	72	4953.087
623812	1022883	8326.258	1917.852	390774	475475	38256.86	3267.838	234	4953.518
2603441	1114167	19310.11	498.2751	1633510	516836	43157.13	1216.689	94	4957.479
111147	18675	12608.9	1.579446	30779	5946	16001.59	131.3709	37	4958.946
2983041	881993	10917.38	415.9895	1619039	412782	26902.02	452.7992	79	4960.636
2283545	1086389	14034.01	515.5063	1511340	492398	33957.49	1070.518	115	4966.562
2493655	824257	13509.85	517.9323	1393096	373950	27828.76	1222.441	78	4975.451
892829	918057	418982.1	8654.474	383477	371900	787452.3	15042.62	68	4982.606
379202	57148	8046.974	266.0405	109080	16099	10056.76	581.8318	47	4987.859
142398	40590	29975.08	545.5856	40346	11154	38128.6	506.2949	39	4991.904
156566	20775	5472.827	96.46026	42939	5580	6966.285	120.5516	40	4995.746
2905855	1127141	12466.01	156.1416	1861148	590766	29401.13	29.17701	88	5004.570
2324758	1598586	12546.4	290.5726	1669847	862450	23659.18	403.4441	90	5012.949
143965	139160	81197.96	750.6135	48119	43101	108176.8	940.356	45	5023.096
316326	256959	291635.1	40810.71	125258	87100	439640.9	57939.68	57	5025.962
132956	303953	2127.207	824.895	82839	217154	6263.565	2178.673	88	5026.346
710925	64068	10632.92	-155.0779	215583	17937	14054.48	-429.4403	53	5046.337
695142	252059	25288.13	373.0387	231104	76809	34404.84	768.1437	56	5055.544
182746	18748	1885.073	45.73803	49972	5145	2423.471	-116.7375	40	5086.091
1933815	1086176	20369.49	1304.83	1184695	504755	44709.2	2106.347	85	5086.283
2707902	1095106	6838.799	721.8969	1713592	567705	15091.07	936.3949	87	5087.462
110471	128659	64276.93	1438.549	35899	38445	85619.06	1858.417	42	5120.639
3262126	1772863	5764.925	782.4274	2503169	850240	16354.72	1707.556	101	5133.071
927593	167742	4187.477	164.4221	306096	49204	5900.299	-114.0531	56	5137.749
2687899	937565	82046.2	2590.551	1707846	489967	122073.3	3386.659	86	5140.755
2115751	1090249	13054.43	524.4669	1506176	576446	46631.37	1181.746	116	5144.477
3099919	1529230	13021.06	905.269	1816663	674790	28434.54	1757.271	86	5160.176
989836	1323534	405236.3	36573.5	596562	689846	949774.9	63376.39	81	5165.553
2681317	1072155	12362.56	835.0279	1606606	516677	22244.9	1360.959	79	5165.893
479482	683005	121432.6	63114.84	224457	299076	221482.4	114040.7	71	5173.385
1001864	1629771	209813.7	5394.804	692866	834440	338208.7	16551.77	81	5173.406
2423533	1128151	219490.7	3630.294	1702284	610618	308453	5953.618	87	5176.345
102980	13325	4125.587	53.32803	28399	3613	4426.3	89.05537	36	5178.468
120959	85439	42474.01	452.9902	39711	27734	56961.03	718.308	43	5202.659
2782674	1066681	7233.255	324.1346	1795607	626976	19053.41	1634.214	99	5210.827
100093	136236	84198.67	1270.812	32211	48477	122841.1	1561.168	44	5215.579
102910	10577	13691.65	-10.22911	29494	2799	16122.51	38.97141	37	5222.737
2712336	1134913	11026.9	517.2295	1643671	544078	26678.55	881.9559	84	5262.153
713185	1175972	371368.6	2835.065	328786	421934	588561.1	5654.052	65	5268.546
2239064	967235	9430.168	387.9988	1409743	478620	24325.86	783.5094	83	5273.868
2733041	1194631	6452.626	396.4671	1706332	610488	14977.98	609.6685	84	5277.690
130636	64884	25588.16	1106.864	38531	19272	33420.73	1519.756	40	5283.523
109074	131967	169387.6	1866.129	34974	40041	224004.5	2023.755	41	5300.820
2440853	974015	18709.97	531.6345	1353749	439953	38199.94	829.0283	83	5305.292
271386	375721	330590.7	5316.997	97927	128982	500019.1	8420.251	42	5305.436
389670	194776	233658.5	51194.54	146443	59982	345998	70890.89	46	5305.479
1603978	2795086	313718.4	39134.93	967669	1356097	657371.5	98351.23	79	5317.343
223044	145473	142282.8	2847.511	70193	43599	187378.8	3519.195	46	5321.358
239043	199664	54610.62	771.5315	72015	56126	72233.22	1246.64	46	5351.354
190159	81869	126732.3	1527.228	54066	23010	156789.1	1748.045	42	5356.621
371401	231708	59400.32	40854.29	174524	108007	96122.7	74660.95	68	5368.692
2572902	899511	21156.19	512.624	1666881	440286	62924.44	1493.174	105	5369.269
2627182	1185439	7483.084	436.1842	1604638	545374	20799.78	1440.911	73	5369.286
3116684	1161265	6047.156	528.8143	2119491	601842	18875.18	1387.862	94	5372.480
3044113	1379684	11521.85	518.0061	1952372	678266	21632.8	1128.039	86	5373.711
3364703	2022559	17361.37	681.6987	3763289	1579027	61603.44	2696.265	116	5373.748
277068	60225	6660.743	-58.48088	79714	16612	8104.002	-328.166	45	5376.942
320041	487053	417535.6	5740.627	137953	194084	728964.3	9809.049	66	5383.291
141135	38692	1217.533	-55.203	52984	11710	2501.647	-556.987	48	5384.560
2687274	921222	4967.032	343.244	1628157	447873	12533.21	965.4711	80	5387.930
2041855	960825	20532.48	414.3761	1381115	551251	55970.39	1665.862	97	5390.813
2066637	928388	21511.9	548.4376	1350098	456161	46076.3	1151.621	99	5394.166
750400	108306	7852.188	247.0702	274173	32309	10890.13	419.9109	57	5395.210
3214889	1609396	12200.03	296.4158	2179880	935422	33752.84	611.9672	101	5396.430
2816204	1261487	17566.25	949.2166	1608336	629058	34758.12	1826.307	82	5407.654
288199	45673	13653.32	151.2876	92360	12895	17117.01	374.8624	49	5413.005
673744	96660	12386.18	231.6293	210562	27909	18116.83	236.9878	54	5426.125
121555	102992	127870.5	2195.436	38182	31108	165870.4	3291.255	40	5429.076
3422315	1686140	22471.55	991.3434	2301005	900843	60803.28	1839.408	87	5434.539
102446	41089	-21.50203	-85.90586	35828	18178	32.79806	-43.71964	46	5447.387
2902869	1122905	12143.14	216.6025	1691452	526723	26028.92	-295.561	84	5459.856
2721940	1088879	13204.11	513.9288	1723603	513405	26912.99	1125.221	86	5465.215
3295341	1295951	10586.31	557.6298	2066482	668124	24495.11	920.1536	84	5479.288
557606	240467	122902.3	10808.36	184736	70018	164958.9	14408.42	46	5479.519
136374	231033	172590.4	2196.236	53667	85894	262878	3390.858	50	5483.380
2441361	756245	6825.823	252.7641	1495395	345777	15029.67	255.2312	79	5483.640
209858	229919	263742.9	2938.39	69913	77521	382537.7	4691.822	39	5483.858
2652128	1842826	6382.815	768.5129	2110474	1002131	24718.98	1765.939	110	5485.128
2316093	1006664	6519.28	401.8756	1254662	438953	15136.15	1278.908	78	5489.599
2891401	1252053	18813.39	1165.753	1918517	641176	48158.72	2769.96	93	5490.686
2603708	1655800	13903.65	99.26519	3445009	1517025	82471.9	1095.293	182	5491.438
128128	69614	127298	1561.811	37391	20067	160217.9	1891.639	39	5493.410
148279	297342	4672.076	6670.688	210643	377685	49485.07	46780.1	211	5494.719
127663	42529	62722.17	669.2803	35234	12434	77907.51	617.11	38	5495.980
387864	609871	2266.053	92.91491	143575	232749	3622.506	-117.2786	56	5496.072
877807	672435	132173.8	35019.2	382919	259150	253924.6	53991.26	67	5502.332
205737	302444	240886.2	29324.47	95382	135481	453481.1	48873.07	61	5504.278
112334	100737	120815.3	1088.675	32551	29847	156979.8	1096.604	38	5506.793
3252006	1264808	11486.23	840.1313	2347525	703213	28258.31	1682.629	94	5507.174
260137	236746	311411.9	7047.822	108832	87675	486403.3	11042.57	56	5511.457
1963149	844436	13291.93	579.2919	1187787	356719	29399.98	1250.343	77	5511.776
2865617	872649	15013.19	434.6026	1767589	462723	29085.7	1176.568	89	5528.932
2509450	1123763	21720.53	382.4164	1586764	504273	50328.8	518.6851	86	5530.860
394813	43229	5335.159	91.27067	111652	11716	6544.561	241.2377	47	5538.018
201859	311650	263.2161	59.1232	59856	92085	399.6486	-119.5094	44	5548.997
2837188	1517496	21774.41	743.663	2544727	1066586	62639.23	2043.214	118	5559.758
319619	624347	426419.8	6457.2	139574	233224	692363.3	11292.93	59	5560.633
1081930	1076374	81088.49	40242.37	490703	421311	149547.7	57911.09	68	5565.302
2546096	1071918	12094.23	402.6402	1658247	500697	32307.64	489.93	88	5567.961
215701	69864	94546.35	1400.78	59323	19372	116502.6	1616.282	42	5572.476
2953423	1086171	24552.83	2783.847	1893184	554849	58655.71	4129.442	100	5574.706
4121573	2654757	158828.8	27409.54	2688318	1366428	353589.3	54416.49	92	5577.649
203819	134635	129489.4	2431.478	60667	38758	163459.9	3205.125	44	5579.587
2383891	1792892	106956.6	1864.939	1250313	731989	217886.7	3505.108	76	5580.700
787185	1982917	101036.7	70223.82	519586	1080730	334098.8	154143.2	92	5581.127
2614274	869473	8640.141	294.6838	1642560	466200	23334.36	463.1862	109	5582.966
162548	12582	665.6907	-135.7929	47621	3801	647.1682	-440.1275	42	5584.316
3059205	1509827	9779.675	520.7048	1990322	764412	19662.6	1662.552	88	5589.444
366666	35809	7765.081	45.6048	103924	9634	8983.397	181.2891	44	5590.211
142169	198715	214141.9	2016.979	63492	78503	362631	4344.405	53	5590.530
225067	200196	28012.97	19062.93	143234	105140	51402.33	44979.2	70	5595.063
582609	79726	19094.78	222.2618	209216	23092	22157.81	190.4913	55	5595.504
3438402	1481984	21916.5	367.2159	2015513	775559	46995.5	1445.348	88	5598.599
688323	786664	235113.1	26857.22	336986	319785	478517.7	44504.3	71	5604.621
120900	37488	576.2349	-34.9202	39473	19568	710.8911	-248.2972	48	5610.035
115470	14316	599.6909	51.70448	32207	3977	59.98443	78.36824	38	5612.634
1498071	2425004	423087.8	45830.66	980529	1324947	906778.6	86209.56	83	5613.852
775377	739274	104869.8	24065.23	515630	484888	279848.4	48743.82	90	5631.738
4816207	2505373	26990.19	372.1124	3491212	1923912	93447.16	3731.954	112	5635.661
129837	110986	125574.9	938.7692	34537	29920	159154.2	1137.713	30	5636.082
157743	249512	101606	1483.892	64865	86155	152025.7	2067.505	54	5638.869
2698755	950036	12621.72	863.7344	1606717	442911	29686.69	1911.085	80	5642.636
219774	149769	95553.48	2398.855	69050	44749	127181.1	3201.64	46	5651.405
2617019	1091842	11117.94	329.1291	1597993	528675	28654.42	946.6296	85	5657.056
177430	169761	-19.60455	118.8211	72490	71753	-273.5755	243.3675	52	5662.019
217014	174803	161399.2	2168.654	66028	52507	214128.6	2349.894	45	5671.357
726064	96060	4701.983	-46.61541	232773	27209	5713.297	-67.14346	55	5680.440
2466050	1308377	23103.62	490.3898	1626696	633754	43752	1250.088	83	5689.472
2752681	1408013	19829.67	739.5103	1823492	794156	48786.21	2418.665	82	5689.544
2819173	968235	123152	1624.422	1835420	524799	189643.1	4123.357	86	5690.100
1123450	664157	24405.77	1988.01	524257	284416	59732.15	4294.544	75	5690.528
561055	114879	15367.74	66.5824	173944	32034	19459.4	118.7927	52	5693.788
3516062	1172239	17091.79	159.491	2229820	622785	45604.14	-283.4357	99	5694.374
257120	65770	6778.378	181.5914	108722	24909	9322.69	395.4649	61	5697.613
1592176	2360918	33752.3	3214.044	1090319	1148150	111479	7828.172	119	5706.474
1600193	1639130	291997.4	33915.57	713096	609591	506894.1	50701.94	68	5708.007
598035	88869	7462.43	40.15632	171540	22145	9000.588	-134.1846	46	5708.310
573774	1073628	30142.63	3646.476	315128	529536	56671.01	7281.041	73	5716.484
644049	365159	136433.3	60136.25	292662	147798	204991.7	98895.7	65	5723.203
206778	185024	195060.5	2350.787	67415	58383	263679.9	3141.456	47	5726.785
2233620	1248673	29488.32	510.6308	1328728	564877	52428.07	514.6014	107	5743.412
3235398	1576994	9372.484	289.2994	2076600	786742	21582.85	-75.77203	94	5744.167
2907155	1556578	9399.688	692.385	1944083	766075	28448.39	1228.277	91	5748.005
2575388	943168	10089.04	296.1866	1586048	476916	24001.81	206.14	87	5752.398
100269	61139	116911.9	1986.382	31280	18719	152374.8	2362.264	40	5753.779
328238	516722	3521.342	1135.279	157548	226517	6387.394	2118.854	74	5762.064
124590	7382	88.73724	82.23071	44212	2782	23.98085	31.54915	50	5766.539
161607	86468	71157.58	553.4241	44997	24147	87820.73	738.597	40	5782.239
2050417	1203831	68477.83	987.0403	1064095	445688	122750.6	1491.194	71	5792.665
3179772	2176414	18257	796.8171	1980633	1155600	50279.57	2209.769	87	5793.281
361416	39002	6380.126	169.8998	102461	10682	8230.351	197.6526	47	5796.001
3028972	1457127	11098.36	259.9455	2107843	759348	31561.31	776.3268	103	5796.531
1530073	1810124	294601	44280.91	771390	710367	547167.1	70232.66	75	5797.818
142835	149295	71154.85	564.8168	39781	41912	88797.49	461.0407	39	5801.129
3124756	1492141	10805.24	793.126	2063377	761408	21155.51	1210.722	84	5802.498
113656	31345	20762.09	92.33517	31210	8555	25472.91	126.4486	36	5804.737
244070	151214	158234	2000.129	70252	44239	195587.8	2159.921	44	5806.902
630699	785220	526189.1	16108.39	295683	310251	931743.4	26056.12	70	5811.117
233442	408505	311999.9	22423.21	102347	142897	482732.3	31229.82	56	5812.554
118187	13591	9239.888	17.38017	31934	3432	11152.67	5.13055	36	5814.164
2976292	1086548	22652.82	565.2587	1995860	580406	48496.14	1888.405	92	5814.812
2775598	1725810	11253.01	671.6916	1937232	845388	38722.02	827.9022	81	5814.929
960690	500398	702368.6	68396.15	422679	216437	1316521	134058.6	68	5821.650
3017468	1332354	14402.67	536.4562	1703905	579283	27792.6	865.645	84	5822.752
278142	19465	6480.16	-2.494978	76993	5276	7943.048	-32.00465	41	5823.406
165416	151729	152687.4	2025.286	48395	42955	194216.9	2408.192	43	5827.666
120678	312290	173558.3	2479.963	50538	127188	334198.9	4735.777	59	5838.683
1639548	1193741	17748.91	813.9321	1036529	543439	35528.26	1558.484	86	5840.142
196713	23314	5269.224	27.75875	54252	6442	6416.34	-5.311315	41	5844.184
3418514	1427981	8191.949	610.1786	2010624	607351	20700.05	999.2632	89	5845.934
1918753	1784075	108733.4	1509.263	1104499	743306	229202.6	2928.752	76	5862.947
118004	191676	1042.489	382.9858	33677	55746	1602.099	623.458	39	5875.761
317729	466942	378739.7	4145.357	157998	295012	822183.6	10693.78	77	5878.745
2598636	997752	13569.3	620.3784	1689189	473496	33938.07	686.3109	84	5893.491
2579419	1086474	12600.28	323.8203	1733113	572289	32247.81	643.5397	95	5898.761
2640475	1823548	13603.89	892.4008	1707035	918403	34142.14	2200.946	94	5900.536
2744335	1365292	6821.786	628.345	1779077	625429	13041.02	968.3969	82	5906.856
2729592	1292384	13517.85	236.782	1856934	646242	30691.46	461.4983	79	5907.001
2211460	1114120	7936.161	434.9865	1400937	534814	19267.72	1004.375	84	5908.424
2651076	1679714	5665.876	470.6804	1692361	833405	9787.378	1306.596	76	5908.653
123463	18515	6174.602	-87.52517	33425	4748	7204.963	-233.7941	37	5910.211
2742216	967545	16475.7	567.1464	1759338	480918	35715.14	1216.592	84	5914.345
151071	304929	282869.5	3055.083	100768	217081	824083.4	8305.391	69	5914.765
2306704	1467682	19766.72	285.5685	1753954	863284	49228.41	181.0312	99	5922.411
3049001	1180146	8939.013	296.6761	2042045	661397	17412.31	651.3682	95	5923.381
3507719	2126384	14414.96	1750.688	2807344	1463995	47986.9	4454.685	142	5924.958
127133	116121	189720.7	1536.194	37273	34181	245772.9	1876.277	40	5927.249
2474484	931494	18373.11	592.1102	1531303	470410	39713.54	1632.222	83	5931.214
210611	33754	3840.829	143.3048	57539	9280	4729.59	6.412053	41	5933.342
3105605	1183104	27859.99	1093.948	1810053	616237	82440.35	2853.833	110	5934.163
443394	375317	274190	5360.065	158912	143527	467912.1	9232.445	51	5934.537
106968	226542	249079.9	3579.4	48258	80698	375048.1	5138.574	52	5936.108
436981	263040	117243.5	2522.653	136250	83973	173330.6	3443.727	54	5941.467
104737	32188	92.87131	17.63582	29345	8870	68.71281	-104.8878	37	5946.142
509567	658597	3423.731	1332.325	264155	310115	5218.783	3269.017	83	5970.290
2789759	1752300	18080.04	546.2825	1837926	917258	37568.73	1019.86	97	5972.362
129966	81735	108910.2	1683.817	40337	25371	144982.6	2178.003	42	5980.455
101578	9101	8645.194	121.9565	28091	2297	10620.49	101.7114	36	5996.783
1133161	1538901	407547.4	34289.92	654012	760757	931537.9	53814.7	81	5999.813
2568610	1287223	14738.33	651.1548	1668629	612860	42481.2	871.9561	87	6001.217
2897594	1070104	22451.96	516.1622	1564793	493683	46685.99	1093.886	77	6002.043
2425091	870544	9590.25	417.963	1345114	373070	15310.85	986.7692	74	6003.020
2028796	850769	57327.14	1216.625	1141280	325905	114994.5	2727.298	74	6006.098
115772	66180	47181.19	887.6265	31418	18391	58411.84	1127.537	37	6006.995
121723	99429	498.067	-16.67184	34938	28954	271.7669	34.89275	38	6009.335
2003120	1270563	8580.535	632.261	1350431	723608	19628.31	1479.486	88	6016.205
111041	8099	241.7787	-27.79195	30124	2187	10.35941	-52.49072	36	6018.012
2319161	1212569	8518.12	326.2425	1363113	574227	22553.42	446.5629	104	6019.448
2824215	914581	5346.229	277.6777	1586292	439645	11720.83	96.37225	80	6021.192
116620	169597	18125.17	1981.789	47631	70621	34872.69	2629.82	57	6023.583
203265	14641	16312.42	649.6423	58831	3171	19747.52	601.3326	42	6024.252
771135	1470528	334838.3	52697.76	471516	717519	759954.1	96435.6	93	6032.268
2612226	1101156	15989.66	99.08817	1701167	588601	36931.02	624.6257	110	6034.884
3273063	1844058	12515.02	984.0889	1966206	909993	32203.61	1599.901	96	6037.222
2876926	1480781	25728.4	915.6838	1922967	799503	70091.29	2229.864	84	6037.292
103296	65504	76304.38	1212.8	30499	19603	99338.52	1273.188	38	6042.815
127748	82429	58411.66	661.5621	36480	23295	73714.5	773.4839	39	6045.768
356711	280404	278865.8	48831.21	151575	98708	454445.8	74003.25	60	6053.722
2080041	860795	14806.96	141.2787	1425082	531060	44043.39	775.1562	101	6058.557
2662953	835922	14697.28	355.062	1580248	383062	33277.59	303.3555	85	6066.713
609996	1649658	29212.64	8021.302	448248	939549	79440.7	19348.48	95	6073.563
136789	62118	-16.83504	-2.577437	50173	25897	-165.5002	-117.1845	52	6090.662
285207	28597	4681.58	100.3207	82437	8092	5602.46	367.8059	45	6111.702
2837919	843733	12968.68	426.8063	1638090	415671	28488.62	568.488	84	6116.596
2619027	763260	14925.56	241.2116	1613438	379214	37757.36	853.7156	101	6131.234
175421	18977	3142.13	169.8475	47371	5116	3612.574	444.1505	39	6132.611
272458	40209	25173.87	-60.52037	83447	11504	32669.38	-37.12319	47	6133.777
2428516	1086746	9402.368	962.9993	1612437	527231	26216.52	1882.442	86	6134.190
100740	65791	77812.88	1720.728	28118	18149	95747.66	1817.913	36	6137.057
2941424	1071276	7094.029	515.1692	1884928	550497	17108.07	530.1487	84	6138.224
379753	106918	754.6056	162.4122	212566	37377	1507.887	283.015	69	6140.540
144613	19367	2886.495	226.6333	41337	5188	3028.023	515.2675	40	6141.809
157736	262177	256892.3	28246.21	118195	206444	782402.1	82248.34	101	6142.021
2999829	1139797	9114.348	666.4454	1808029	648466	26390.08	1217.467	110	6148.166
108136	85438	104212	2124.892	32617	25024	135633.1	2310.392	39	6152.970
2620998	1178913	14887.3	354.7178	1713794	713722	30210.21	746.7511	94	6159.031
202098	282356	238556.4	20540.73	107842	137411	509554	41562.18	62	6159.507
632663	92278	12426.05	14.89185	184713	25709	16537.29	-207.7166	52	6164.685
2454329	1078032	20605.71	410.8389	1461001	464959	49506.26	324.0491	79	6168.339
2100869	787721	10805.05	171.1539	1199269	332795	19490.39	-443.6678	77	6177.082
193867	140004	115349.5	16601.2	68492	48750	163677.1	24747.86	49	6190.161
2693930	1029783	53392.36	978.8402	1911816	544726	158582.4	2665.996	96	6203.188
1996877	1124663	23463.94	891.5388	1088437	471212	40813.52	1491.935	73	6213.604
837963	1705445	152886.3	60697.65	570720	992386	448824.6	114350.1	99	6215.893
155017	211090	251520.3	2464.23	75401	111843	529195.3	4385.795	64	6225.959
465053	722883	497177.9	3657.094	221463	292128	868266.7	7129.419	66	6227.927
1308615	662490	9080.411	337.3289	573780	244883	13352.69	473.5475	70	6233.472
3605660	1552302	36671.45	742.9785	3286272	1415938	127200.1	2967.912	119	6234.635
2378194	1532497	26413.24	793.1348	2771985	1281618	82044.34	1822.82	140	6238.489
122555	73768	95956.87	970.8066	38320	21683	125196.5	1055.229	41	6240.720
1707135	1793103	12254.75	519.5416	1292166	1058894	37012.34	775.9241	103	6243.008
169446	30934	16220.99	265.7997	46583	7372	19256.88	501.9355	39	6243.689
2807921	1071965	9261.81	534.2256	1744116	486438	28368.1	732.8306	96	6247.888
182868	36366	10259.07	-79.28075	54368	17085	12270.16	-33.67533	43	6248.841
134217	70113	10006.2	403.1077	38432	21450	10792.35	556.9803	42	6252.423
171012	110409	119423.4	1806.979	46366	30974	150448.4	2134.476	39	6252.686
265797	312282	302182.6	3693.926	92129	105323	435371.2	5935.091	52	6256.876
103216	41221	44620.26	402.1442	28357	11494	55083.71	426.4546	36	6257.883
2792774	1089313	7999.601	271.8574	1549394	499214	15631.23	1152.666	82	6261.848
2410674	1342332	39037.78	1128.464	1593638	599540	88209.18	2309.699	102	6268.385
103174	146511	158886	1203.306	36032	45744	216325.7	1692.737	43	6273.074
1283193	1210856	153162.7	8222.883	794358	649463	402214.2	16466.38	95	6275.974
136826	12954	8773.997	234.4218	37781	3420	10356.86	189.6475	38	6281.842
124063	80606	63226.68	1848.68	45438	25772	92011.36	2947.566	47	6304.779
369393	633482	91568.26	3980.328	153450	245687	143233.9	7438.638	63	6313.453
2226090	1254153	16374.77	581.6702	1213296	521136	33704.02	905.992	74	6338.437
342634	429661	245362.4	2024.345	114867	130020	331569.1	2780.211	51	6339.986
2402983	1803476	14176.28	605.0336	1900349	1023929	52763.75	1238.297	116	6344.314
2616093	1052248	8054.547	553.9507	1569705	516966	16597.3	1354.648	75	6344.766
103770	77655	112120.9	2064.809	31587	22963	148094.9	2111.146	37	6345.531
295603	29969	5838.611	224.8238	83132	8415	7932.398	712.5279	45	6347.578
107073	82684	-274.4233	53.48952	30506	24145	-1521.202	96.90092	38	6349.115
256311	233641	255816.2	2278.048	82408	75299	357873.3	3448.028	49	6349.361
136633	16803	4581.183	137.7678	37235	4707	5526.779	284.6964	38	6350.412
559596	63297	1052.679	67.51953	181156	18999	1227.174	-49.59031	54	6351.431
307365	37079	4070.633	-56.76408	88982	10128	4499.947	-108.5423	45	6351.948
2713442	1287830	21720.1	498.478	1711240	622674	51741.36	619.4187	86	6355.601
1047270	1628677	26854.56	21350.63	633803	748534	62428.4	40212.55	90	6365.468
179367	16623	57.65094	36.70403	53641	4454	98.16001	106.8748	43	6367.691
168972	233294	130145	640.1299	57807	73377	178150	844.2193	46	6369.096
132367	79589	106106.2	1731.318	39428	22936	136607.9	2173.12	40	6372.134
2915383	2044612	18873.89	236.0468	1942418	1173707	53580.81	846.7214	104	6372.753
4446143	1777911	219804.3	4245.16	3255767	1188932	386839.5	7647.79	113	6376.345
2655200	1067275	14565.11	467.0811	1606118	466859	29896.86	517.8421	84	6378.699
152781	17935	1114.795	112.581	41781	4776	1742.455	-22.73932	39	6385.664
3374613	1494292	21343.86	986.6191	2151124	891045	57577.59	1834.585	113	6393.136
369122	47309	30613.32	-36.25681	138813	16303	47471.48	-148.1462	56	6404.182
2607933	1006687	8180.281	401.8575	1630669	563386	23350.79	1065.822	87	6411.184
2207705	794178	49884.61	818.6047	1100042	290000	91718.23	1105.746	71	6414.970
133494	35484	739.66	36.56293	36016	9659	1153.697	160.983	37	6415.945
3796553	2049827	31945.36	713.0621	4481452	1920213	135710.9	2517.202	142	6426.051
145202	120369	748.7032	-104.7384	58560	101160	-6149.668	72.93723	101	6431.536
228209	31349	1232.018	124.7126	65035	8319	1567.217	-81.52259	43	6436.554
169280	76634	155031.8	1846.924	49179	22325	194045.9	2469.79	41	6439.132
4681707	1752179	86059.67	3302.013	4106524	1251013	173965.8	6909.321	117	6440.561
2626305	1105672	10119.72	363.7725	1739374	588677	31936.32	604.3635	117	6443.136
1945724	837505	40950.3	917.2524	1030766	301154	70897.41	1477.862	71	6446.618
1915176	1638801	10811.14	685.2766	1387556	1054413	32781.85	1361.692	96	6446.854
3232053	1904174	105777.1	10560.67	1636911	822457	177337.6	15475.12	83	6455.495
2919110	1283641	3354.623	240.2698	1848124	627516	8101.734	129.1605	83	6461.332
240062	373051	111505.8	8581.316	96659	134645	182553.2	13246.59	57	6473.813
3620968	3078033	23910.49	1492.28	3635302	2698372	106239.3	6136.167	170	6479.411
2925137	1281758	7648.98	625.3118	1820560	632387	15040.9	1829.614	86	6480.689
313921	63683	1312.407	56.14467	99576	18512	1624.747	160.1989	49	6511.795
250336	306761	336923.7	4364.686	114560	107630	515762.8	6940.734	58	6515.617
2385060	1444781	8637.549	632.0568	1657512	713437	23659.37	1072.417	89	6541.896
266850	30406	440.4726	117.616	77905	8448	437.049	296.1086	45	6550.126
274908	261792	304769.4	5305.678	94063	83203	422189	7485.009	51	6552.481
2194745	768066	12030.38	337.8285	1213395	334312	19353.07	1077.094	76	6554.842
2668092	911961	22448.28	823.692	1351525	378641	43273.35	853.9655	74	6560.525
2111120	832003	17756.13	497.8922	1192595	374403	34948.54	600.9048	81	6561.728
2495390	1597377	10783.83	690.2073	1810638	943821	32488.7	1285.875	89	6561.946
2044802	1039230	64760.87	1173.911	1134938	383332	129167.9	1954.74	67	6562.052
119405	12003	1875.836	65.06725	32609	3198	1683.432	55.75417	37	6564.096
460628	52534	24117.74	113.4574	149755	15575	32903.39	228.2014	53	6567.071
3897045	2241144	11573.64	505.5526	3251324	1544210	39754.98	2125.258	111	6567.593
3070720	1736371	12150.11	357.5986	2271735	912083	31047.92	1501.204	103	6572.979
345627	307008	408346.6	1380.921	132404	122484	628281.5	3054.289	57	6573.845
3255025	1838342	17148.27	261.3636	2031908	1018812	46426.62	1037.21	116	6574.778
2204979	934029	8768.297	417.2421	1162170	462579	16408.21	574.8587	92	6578.896
246696	184730	200106.4	1571.687	80269	62481	303836.3	1901.96	45	6579.315
2636269	1549657	10972.41	806.07	1831104	735229	27915.56	709.9504	108	6585.937
151895	81729	108545.9	2189.247	43834	23512	137228.8	2612.778	40	6598.921
100879	12085	12432.27	151.996	29185	3232	14702.72	301.2789	37	6624.016
155752	312106	315943.1	1842.793	75393	146869	605091.8	4659.289	64	6632.257
2487665	1303633	6548.525	788.6672	1552820	638657	15700.75	1347.662	83	6640.654
2325326	763229	7617.797	393.799	1426114	369062	19138.67	473.9457	83	6655.254
2646333	1380792	14809.02	530.9824	1830597	721950	39274.69	1817.372	118	6662.665
144551	62089	13807.33	151.1255	48717	18113	17935.8	253.0376	46	6667.287
2062638	1104454	74050.5	1617.133	1096148	439666	153219.2	2652.754	75	6671.004
162268	51317	445.5594	6.883999	51077	15024	435.8298	-106.7159	43	6683.489
2603399	1258630	26835.64	849.3512	1863481	610481	61910.94	1954.015	98	6686.710
138906	15926	611.6168	5.98835	39133	4514	526.0689	-266.7013	39	6690.095
2916722	1388813	16522.46	508.4178	1794111	647197	43588.2	965.6583	95	6692.361
2531044	888835	12955.31	385.7304	1626762	432074	33097.31	323.2972	98	6694.793
100445	41274	7417.27	292.6548	26909	11176	9042.228	230.8235	35	6716.944
113510	20635	2136.654	-41.46447	30640	5593	2435.09	-126.4095	36	6732.373
2821166	1086916	11277.36	713.1885	1637180	525231	26850.6	1506.198	86	6737.328
2462546	1297318	4666.303	526.519	1416997	670708	8722.297	1182.861	84	6762.147
2678441	1013205	18387.57	616.0281	1683122	496320	40988.29	1276.786	92	6764.599
2451155	1071036	5194.075	217.5726	1651746	520097	9768.984	-249.7569	89	6768.235
2526484	1196767	14604.67	536.3878	1772536	575517	40896.7	535.9651	111	6777.176
2567151	881601	21577.71	113.9681	1741942	461371	59676.12	185.6062	84	6777.563
436200	155201	21857.58	43959.7	177917	50830	29945.79	62440.8	55	6778.247
2520141	1084298	12689.37	837.9999	3215540	1191532	75250.84	4174.404	139	6778.493
2621674	812168	12507.93	501.109	1551697	418209	28854.59	1740.825	84	6780.126
360595	77140	21033.87	283.2256	124475	22432	27967.81	440.4318	53	6788.701
1864696	2777925	68976.34	1057.306	932721	1005111	132144.5	2227.414	73	6795.674
2772920	1317357	17681.17	356.6793	1946348	712102	45645.76	675.5746	109	6804.213
2007919	854544	61137.33	807.3381	1210052	358472	131303.4	2244.447	77	6812.232
2484423	1166499	8646.737	769.7346	1535307	573521	18205.47	1633.232	82	6841.651
2395335	1524751	20158.73	426.1594	1512458	832337	48027.64	1286.822	91	6844.477
135343	55873	77440.02	1140.382	39958	16102	98215.48	1023.793	40	6856.803
2767622	1075952	8753.286	167.4021	1695096	479202	17377.31	901.4051	80	6869.533
3287158	1135185	10092.08	498.7497	2004790	556224	23889.11	498.3578	92	6872.188
2773797	1209989	16868.68	270.5967	1539180	551726	28421.97	16.07837	78	6873.321
2676728	966457	34265.91	1345.135	1656483	470024	75009.83	2112.086	85	6875.132
3164495	1006313	9558.397	462.5467	2084035	611165	24796.06	1342.847	92	6875.971
2698772	1200670	13174.23	1918.228	1771401	547021	23919.85	4142.933	83	6876.673
3117910	1393532	155964.7	2691.675	1813415	610728	329426.7	5082.495	82	6877.413
156330	25488	9511.985	250.2253	36167	4952	11126.25	417.9323	27	6877.646
2161143	1233359	58185.85	721.0558	1209907	499306	110943.9	1408.176	73	6879.887
986493	2040324	29095.66	55427.13	553537	1000981	92262.48	94414.43	119	6881.435
2663694	1036247	9185.563	616.1974	1784537	506717	26083.43	977.5939	88	6885.677
3023979	1025509	7026.067	498.9489	2058214	600236	28126.35	947.6179	128	6891.411
3045486	1500121	65819.66	1286.551	2800419	1225431	240175.9	3673.69	115	6891.896
3241735	1027955	21544.67	317.7226	1992096	545179	52577.67	1552.074	99	6892.805
306789	31501	3272.426	87.09794	86449	8587	3299.903	142.144	45	6894.771
113748	224522	194794	3109.141	85114	188931	626445.1	7639.555	112	6898.416
261661	172946	161728.6	2553.256	76593	50162	213600.9	3095.835	45	6899.174
2432476	992558	12806.56	413.1361	1458459	434874	24726.87	1095.804	79	6900.698
2349915	1336095	10551.93	313.5771	1778210	740941	33911.54	1054.13	97	6902.396
2933589	3496918	26517.04	7468.199	1911868	1301487	44723.91	12423.23	88	6903.659
2398572	1377056	15180.63	599.5071	1655379	748653	33730.27	933.2135	98	6907.869
2332968	991389	6391.317	151.2894	1326875	428422	9997.513	226.3579	75	6910.718
106343	73585	88694.89	1454.805	30641	21188	110747.8	1831.393	37	6928.623
153306	19855	11751.22	-66.00114	43282	5207	14572.83	-91.02965	40	6928.736
3154012	1008098	8686.898	360.9553	2019503	525411	24979.93	782.3885	89	6928.960
3300673	1666760	20798.79	722.0543	3714454	1615882	88843.38	2650.439	139	6932.077
2433598	1416360	19798.06	624.0591	1555969	615025	35916.88	642.5615	81	6935.876
2552605	1616756	19706.84	596.1851	1781130	858302	42149.39	1915.702	88	6953.752
2890615	1243739	7869.507	429.5779	1763244	602169	18210.42	1071.52	85	6966.035
3455739	1430314	18871.52	679.3884	2399425	754344	44935.33	994.8057	91	6977.823
2959358	1385927	9334.713	660.7348	1775695	675924	22969.52	1288.685	82	6984.563
173848	13626	1485.868	-169.8164	46510	3101	-2413.548	-397.6905	38	6985.367
3503348	1714491	9242.996	546.9329	2119193	960253	22391.67	973.8381	87	6991.452
2275448	593448	6563.931	610.4503	1285688	256636	16120.81	1784.215	71	6991.665
130314	13386	660.8219	80.90773	36959	3428	503.2104	168.588	39	6996.996
2181346	1354753	22369.92	969.9682	1272273	691215	57294.19	2231.366	84	6998.030
189912	135687	146780.7	2004.253	55284	38186	183523.8	2815.928	44	6999.234
1918354	811519	8232.748	238.3075	1131389	353179	16841.52	382.5053	77	7008.271
846733	784752	65666.8	1237.548	672953	508367	220930.2	3653.144	139	7015.791
484107	396138	13254.91	282.6181	559150	450555	65707.27	5245.723	265	7019.317
2574719	951593	22487.18	919.0951	1481989	428723	40591.92	2016.822	79	7020.284
2437092	808232	22135.68	1020.676	1424990	360392	45989.59	1897.099	81	7032.263
642134	767855	377258.6	26725.49	418455	614311	1345751	49302.48	103	7040.146
124441	96994	70843.46	2414.625	36985	27533	92316.2	2590.699	39	7041.464
272906	65325	1022.464	70.86736	114980	19938	1589.188	28.31588	55	7046.117
113535	126456	64547.92	1282.555	36705	40015	88210.2	1340.552	40	7046.277
102773	81135	634.6044	193.6804	41011	48460	914.7767	425.3636	64	7052.082
241176	112821	121901.1	2983.438	72350	35688	167524	3952.289	46	7080.138
284858	29553	4485.711	-120.4939	80003	7941	5306.471	-163.6011	44	7087.644
139848	20627	18247.48	-116.8118	40454	5662	22606.49	-367.0743	41	7093.310
176129	32658	23713.31	182.6547	50391	9324	30344.85	252.3764	41	7095.540
2890344	1143757	9880.733	504.1624	1711415	526051	28715.2	746.8828	113	7098.293
1039139	225083	12562.28	11.28826	347059	66933	17619.57	53.54342	56	7099.281
387144	121593	7863.023	-78.48905	115059	33479	9793.757	-74.32157	49	7100.559
160825	96822	51928.78	628.4487	47339	28151	66197.58	522.168	41	7101.880
140096	87644	84745.2	2028.166	38824	24975	105385.5	2117.025	39	7104.265
471720	103376	3997.067	170.822	188522	31412	4963.092	404.811	58	7104.991
113777	16674	12411.26	949.0193	32891	4188	14460.29	1339.164	38	7106.198
350970	232047	54442.19	19965.77	109192	72223	71958.5	26867.17	49	7115.521
3205092	1482230	10357.99	234.4848	2121144	767463	23611.51	1023.304	93	7116.829
2586822	1031539	17653.85	658.6111	1538579	514775	50896.73	1597.96	88	7123.458
2611602	837319	3688.247	449.2612	1456119	401258	6017.24	543.1191	75	7124.135
726249	2283881	28487.65	44958.63	555761	1307341	84867.04	83905.63	108	7128.586
1194642	1239877	422452.8	57582.05	624078	605406	1019846	86907.17	80	7136.475
2857849	1275904	10029.07	420.8172	1874729	636531	23233.85	1408.65	89	7139.868
137477	20616	4564.728	176.1357	31267	3299	5476.266	198.9653	25	7139.991
2866645	1343349	8677.84	221.2589	1797943	703457	19486.33	244.9178	86	7141.812
101803	9602	7098.284	-129.4431	28167	2332	8193.878	-248.0991	36	7161.723
105143	75110	15444.09	498.5955	35137	24110	21109	734.4153	42	7182.754
700275	1434912	86515.49	84320.42	570730	1057334	276166.2	187168.7	111	7187.583
2525331	1230645	18822.13	685.4957	1625541	643028	35192.5	1132.799	83	7203.203
103916	61773	96919.47	1133.288	30321	17753	121897.9	1454.894	37	7205.501
3185694	1302397	76439.16	997.404	2024952	647230	111669.6	2849.742	83	7207.076
170218	144453	179898.1	2669.657	51155	42704	230916.7	3646.094	43	7208.758
103444	12538	15512.7	4.722795	28790	3584	18542.58	-40.27694	37	7210.401
2250234	1428064	11923.52	976.2051	1245377	619385	20005.68	1411.182	74	7210.959
2861834	1014596	7192.084	483.0591	1723455	488636	20689.84	408.7318	94	7212.099
295562	45447	12905.65	114.8773	85361	12432	16662.48	-163.7307	46	7216.719
3601389	2563779	9923.116	670.0636	2415914	1472255	30825.35	1385.233	101	7217.675
2671732	925551	24440.38	744.029	1563120	431725	40817.89	1142.305	70	7217.690
2862065	812349	8197.665	333.356	1798125	394969	19658.91	642.0833	78	7218.201
2723726	943884	8445.831	502.645	1578268	470976	14714.02	1124.652	82	7221.479
132207	77608	10497.67	286.3851	44684	21725	13810.99	484.5992	44	7226.384
3235495	1100794	21147.59	943.8614	2028448	609935	52418.39	1946.993	92	7230.531
203046	22221	24597.01	265.4904	57945	6119	31983.6	365.5594	43	7237.893
741789	719488	77967.66	13536.45	421557	470386	243802.9	33548.77	89	7239.213
3473947	1831231	15011.65	614.8234	2378486	1086479	48104.03	1280.831	127	7241.890
3144225	1244664	4900.661	317.7949	2168551	619611	8963.47	680.1567	89	7244.023
2787240	895927	16071.52	101.3088	1521205	419219	27244.39	259.5323	77	7257.313
2440713	1066189	13443	312.5528	1443018	467851	31506.33	1104.239	85	7259.797
3024840	1433592	25383.73	707.2807	3760317	1617777	82709.87	2877.05	139	7276.484
243084	272759	248521.7	4801.729	83812	94451	366781.7	7927.119	51	7281.811
320975	180387	35116.69	301.7082	104177	54917	51115.67	411.4555	51	7293.163
2773546	1431848	22719.71	457.6335	1495321	672011	41302.56	1100.561	81	7298.881
2933421	1127049	4523.831	612.0208	1876595	517787	7271.528	1288.627	82	7306.181
1549678	1.649862E+07	151167.3	6651.021	964200	8511382	335751.8	21441.32	88	7312.559
2923389	834511	21165.89	939.2285	2540144	553556	62907.89	1923.554	106	7312.691
2729615	807227	9978.498	289.0941	1545496	286015	19823.69	817.3713	66	7312.742
2206898	913867	5741.42	352.8096	1547771	460226	12180.75	660.1904	84	7313.476
235527	226523	241211.9	29642.61	89108	78184	345561.9	42532.64	48	7314.014
4370498	1549619	11980.67	723.9823	3882104	1401113	62856.09	3108.009	141	7314.486
142224	280170	3740.723	-11.28998	36905	76612	4740.183	-34.11236	34	7315.333
2573744	944390	13436.21	543.5288	1522444	417061	23251.84	1065.061	82	7319.850
1287869	1889891	474141.7	31818.02	742973	826723	1024155	57505.14	76	7322.327
808345	671681	71790.81	2487.302	525763	341953	173159.2	4044.397	86	7323.712
209396	22220	23890.5	617.1567	60846	6199	29135.72	629.3699	44	7325.816
116475	74816	36883.96	297.3972	32419	21102	46358.57	366.0009	37	7329.123
2803163	1029782	10205.78	503.3878	1766422	516873	19000.6	896.8131	84	7330.055
2577872	931498	12875.27	308.2484	1608138	445210	24136.14	372.8094	82	7339.126
521144	2653821	8672.106	1717.084	174230	835900	12031.8	2315.624	53	7344.517
136013	92378	99786.56	803.7137	43000	28657	128227.8	738.0244	41	7351.109
928029	1731425	1748004	48171.22	1683530	3101696	1.033168E+07	352887.8	285	7371.617
1039427	1327151	328452.2	38949.73	545462	540599	635972.6	64458.54	73	7379.723
2409925	1689262	247940.1	30170.42	2084640	1357449	767233.7	79708.07	117	7382.284
2754067	1164546	11993.14	607.1871	2103181	600638	29455.8	1956.311	93	7419.539
3584787	2484134	13189.33	1026.055	3194802	1645423	57299.96	2047.536	120	7421.209
243649	313364	257695.1	3654.675	99424	117947	411243.2	5513.109	54	7422.298
225724	354898	200842.8	2674.719	75502	122797	300520.1	4217.157	49	7429.179
1775183	2772064	265266.5	73351.15	1060855	1403004	700122.3	127605.4	80	7433.091
123050	235941	209136.4	2619.277	53715	118093	434201.7	5457.371	64	7434.050
2551314	1660251	10344.82	393.3799	1439820	672450	17449.33	698.0421	76	7435.932
2273027	1629568	22514.28	1011.195	1424355	838521	52997.81	2893.615	99	7438.158
260916	48031	16125.72	207.509	85126	13681	21119.2	199.9466	48	7439.963
849692	815243	52858.2	11918.71	516845	431817	136303.8	33221.88	105	7440.103
3230004	1322927	13529.22	762.1448	2289196	743640	39745.49	1023.624	145	7441.490
351677	37982	10160.96	31.83751	101651	10416	12096.8	206.2707	47	7443.498
336838	44426	7508.494	-101.4723	94552	12012	8747.085	14.29445	46	7446.389
136698	168441	165950.2	3121.765	40592	49752	217557.5	4007.473	41	7451.291
353278	304847	245982.9	12751.06	115551	89351	320766.5	16898.7	50	7452.130
102419	73407	85.40253	118.7106	28139	20423	-185.0805	360.6331	36	7466.610
339308	39962	711.9891	109.5448	108964	11143	562.8638	174.0039	50	7485.761
2619065	882465	10639.32	370.0019	1478303	411352	26757.09	498.6553	82	7489.744
133750	12878	4998.111	185.7719	36693	3659	6110.637	255.6794	39	7498.515
598512	102781	12779.5	164.0296	176252	28227	16190.56	366.1778	51	7518.822
2019900	861257	13030.17	387.9584	1191399	432079	29850.66	1161.489	90	7525.135
100426	104393	43021.58	1022.195	39110	33440	65373.91	2032.695	44	7525.767
2107763	1042665	14041.47	586.4327	1601428	643826	46269.7	1332.79	97	7531.220
426430	54394	275.8767	111.3013	129668	15045	-358.0818	282.528	49	7532.766
126415	14408	2188.887	33.01919	34508	3711	2141.684	51.81166	37	7536.576
155457	16323	4548.312	-20.50212	42488	4325	5603.97	-171.4113	39	7539.323
2534167	1998153	33093	2499.917	1529613	758903	65916.74	4316.581	82	7541.637
140433	90351	84393.44	258.7843	38578	25583	105921.4	509.9155	38	7542.691
534938	271681	350.726	535.5305	153292	75793	-134.971	296.4223	49	7543.877
3082752	1453365	11998.26	933.4505	2203631	1017977	37894.88	2579.926	94	7545.850
167044	169339	135579.8	2597.069	57294	56996	203052.2	4059.792	46	7546.923
1451047	1015229	11022.72	441.8302	965616	508720	34372.38	1087.815	103	7550.388
2514738	1196776	11980.3	464.0346	1535105	568696	26987.66	458.4761	75	7550.528
4763302	1986222	30683.17	1231.692	3750731	1418442	94356.75	3457.064	109	7550.954
346803	112511	74631.89	2095.471	124175	42670	116202.5	2429.458	53	7553.040
3032465	1117113	8150.002	156.2147	1865014	514224	14889.87	611.3472	83	7558.998
454822	79347	4067.072	-79.25168	178289	23874	5673.087	-251.3572	57	7565.973
404599	52601	907.4694	86.41515	113635	14318	987.1957	371.9425	46	7573.150
155934	100025	87917.56	1553.662	45607	28643	110920.4	1744.562	41	7578.373
828392	283822	4573.052	342.9378	256219	82549	5797.327	791.7646	55	7581.765
578434	277586	51943.07	52936.39	238961	140085	99528.09	91279.91	84	7582.896
250406	1183856	3039.755	97.57927	74467	333234	3418.329	-223.8976	45	7628.708
3328617	1553155	18615.19	903.2741	2228270	909444	52022.66	2270.939	95	7629.170
3212121	1800988	11390.74	597.873	2359736	883090	38193.82	955.9091	119	7634.107
219578	127161	70476.84	627.3817	61862	35539	91066.63	771.5129	36	7634.522
290823	322776	368778.1	3264.839	95619	113068	545963.6	4959.842	52	7635.655
212243	35154	820.2017	74.97297	61334	9649	702.1788	90.95647	43	7638.062
3016163	1425592	9251.709	332.6791	2008848	698091	22878.23	480.8231	87	7640.966
157850	150960	183792.5	5758.263	53104	49862	262772.9	8375.975	44	7641.737
136628	86744	111526.1	1857.39	40266	26245	142957.6	2193.398	42	7651.294
2994394	1691606	31025.07	639.4921	1879078	867391	31903.44	1243.095	88	7655.486
482885	319717	8373.38	1619.071	150835	96588	11007.79	2143.98	53	7656.793
2889376	1082551	12366.04	202.5271	1686370	562255	39060.38	197.2115	110	7665.246
138634	204921	249244.6	3177.698	43706	64250	339471.4	4087.062	43	7669.500
2834144	1443365	10169.84	330.5594	1741165	701663	20785.93	844.9052	81	7670.247
327372	50766	33600.2	74.93058	114886	14791	45920.76	35.00266	52	7673.687
4244957	1558554	15616.3	307.8145	3629697	1543053	68991.75	2207.088	131	7679.583
1930382	1080033	15942.86	267.8225	1034921	462352	29203.13	388.6703	77	7688.298
197649	26234	2494.017	-15.88903	54492	7102	2814.416	56.00559	41	7690.933
226458	30435	13466.4	181.1844	62868	8031	16492.29	229.7587	42	7699.251
3326388	1802231	16353.91	1157.672	2136816	997590	40968.43	2727.643	92	7703.852
2777865	1172718	6823.538	304.0929	1749033	556590	15293.01	-62.66421	82	7714.538
105810	34027	60610.79	972.108	27238	8772	74476.51	1085.831	30	7715.056
2783628	1220883	8681.836	580.6838	1767488	615349	21855.15	982.044	86	7715.465
328741	523709	2004.525	335.5489	356630	763317	20284.21	1231.102	285	7718.084
1384836	1911932	527314.1	48639.5	674076	811366	940336.3	77682.6	70	7730.430
993837	189139	27794.81	237.3267	339334	55656	37985.75	128.8501	57	7735.315
3346716	1179635	11971.04	374.3673	2190352	605074	40269.45	649.2262	113	7742.423
3215563	1557051	13681.42	587.2442	2205524	782556	30185.95	1110.243	85	7742.971
4176624	2036308	22261.04	1405.636	3522908	1264905	66247.91	3563.926	136	7749.439
3950373	1901739	25316.86	1220.904	3022770	1058590	64597.14	2466.471	134	7752.016
1012571	1447380	332896.4	43009.21	492613	658771	695817.4	68977.88	76	7753.189
2518858	847044	10752.14	372.7666	1471563	406642	24597.4	1384.435	89	7755.248
953602	1234638	191668.6	43959.89	515601	615045	392031.5	74570.67	69	7755.504
478275	993428	77910.31	33885.71	224003	420564	125279.1	51888.33	66	7756.059
2054072	682362	9787.111	357.6347	1347218	342383	29110.04	93.06469	95	7758.162
117366	61166	551.3174	135.6654	31258	17542	157.5389	335.3302	30	7758.425
3279405	1984009	21334.09	686.0238	2305438	1115602	59537.86	2486.501	91	7758.548
2412027	1420854	18585.7	676.5173	1902013	837153	62887.09	1670.548	131	7765.395
3698811	2563602	258859.9	3579.054	2650391	1340357	537305.5	7976.74	94	7767.788
112316	53493	22869.71	692.0489	31697	16269	33383.58	1319.103	38	7769.101
565770	116960	831.2071	12.3893	177616	32982	-824.2874	207.6149	52	7770.196
2913390	1145792	18710.41	743.5718	1808374	509912	40497.92	1204.349	80	7770.567
120185	33596	27498.77	362.9266	33470	9507	34455.12	466.9085	37	7780.476
2406816	1143279	9562.579	490.9448	1675812	692948	28677.22	840.3484	94	7787.229
464468	3214204	48036.36	650.5673	207185	1315004	98295.02	640.3469	64	7789.701
151850	108592	188946.5	2554.598	46969	31854	244109.2	2950.692	42	7792.672
410944	58049	1337.292	73.56369	117562	17165	1598.998	171.9042	47	7804.577
344083	734384	648825.8	2909.973	174330	318472	1213334	8549.26	71	7832.908
161228	157456	157762.7	2973.952	50823	46437	209687	3750.041	42	7833.266
2496801	1182792	8307.089	373.6099	1204841	507706	18193.44	289.9637	75	7835.653
3680683	1191416	12297.74	285.3556	2905736	1007883	51896.1	2092.151	119	7845.833
102868	125108	130898.4	10259.72	31427	39200	176448.8	14018.01	35	7846.349
2748662	1152161	10325.77	566.1219	1690945	569617	29764.98	937.8195	102	7848.612
324999	582565	414636.8	7408.759	200987	285252	972474.9	16782.86	86	7861.336
237037	125684	139099.7	2161.559	87287	40639	197099.4	2821.392	51	7874.306
157439	118560	159616	2609.257	45315	34130	202604	3250.287	41	7874.896
128585	84457	100089	3390.189	36496	23519	124968.6	4350.019	38	7890.701
241204	30966	2841.473	180.1121	67321	8194	3545.614	474.7862	43	7904.285
114608	224005	312185.5	4007.504	54132	87075	509960.2	6590.728	54	7958.831
182625	29934	6005.209	74.85034	52607	8198	7891.082	217.4733	42	7961.244
3156781	1186631	11254.89	220.4209	1997169	575378	25766.47	180.2054	96	7961.938
4730687	2212037	149474.4	4540.634	2994191	1150894	257181.9	7783.531	99	7962.975
232767	224013	335652.3	2807.632	104864	122189	710650.6	7147.383	64	7964.011
1492087	1804431	66305.72	7785.607	1018517	938226	210100.6	17834.53	94	7967.708
3111559	1296739	14445.98	922.2238	1773269	638049	32351.75	2472.583	84	7974.102
171691	30440	3787.586	-56.03365	46789	8477	5484.494	54.78131	40	7977.223
129532	180708	67779.97	875.4623	38768	63782	125375.2	1106.511	44	7977.255
2034354	816233	127177.9	1923.097	1271429	368870	294812.2	3169.532	83	7985.437
3726336	1411624	12528.49	539.1497	2113190	697529	33742.27	964.4869	108	7986.622
719285	213672	65533.11	560.7855	237803	64161	94464.2	965.6014	56	7992.615
129205	42501	38076.45	289.7984	36547	11795	46495.97	469.23	39	7996.341
273723	22932	3499.122	-17.52358	77501	6137	4465.534	-289.5903	44	7996.690
1428848	685738	4097.262	433.404	895778	316578	15593.99	1547.025	116	7999.256
139588	91520	95782.65	1364.877	42746	27120	124755.1	1669.736	42	8000.952
110152	14125	7593.574	22.28473	30345	3679	9225.66	83.42744	37	8007.987
3025280	2302714	11395.73	801.155	2337090	1193223	28325.29	1307.991	106	8024.767
367105	78771	22529.4	150.0195	128822	22958	30731.18	137.7829	52	8025.611
374438	680223	241372.8	3628.457	134852	212724	342191.2	5168.686	55	8050.174
2644404	948524	20967.12	716.8311	1712934	483850	40876.47	523.8757	92	8068.189
137556	166698	169472.4	2884.927	44863	53078	232618.6	3866.189	42	8073.526
2542654	833553	7702.836	252.5619	1495202	377475	14424.13	482.3679	79	8075.456
857344	1088619	283956.4	35477.67	520234	570997	513568.5	62633.5	75	8076.792
103791	14776	4448.61	-25.15497	27910	3987	5700.854	236.647	36	8080.640
3787754	2323897	6258.414	790.4143	2375644	1085834	10320.33	1494.905	94	8082.982
3868065	1498395	35577.54	288.3916	3422043	1107630	114756.2	1777.578	151	8084.091
149788	121786	122326	2297.292	41426	34115	158548.5	2710.87	36	8084.800
456543	831273	475762.5	39335.77	315592	426850	1207173	73384.75	84	8085.285
105284	90285	41287.55	600.721	31238	28089	55337.28	854.9651	40	8093.494
2985225	993554	9588.587	225.2023	1761989	453658	27358.63	-9.907444	94	8096.694
140659	63349	14819.85	205.4232	38594	18286	17703.56	522.4573	39	8099.005
184362	167681	203601.2	3152.784	62982	51001	269358.1	4186.374	48	8102.298
2880094	1121034	14326.85	627.3665	1695485	570577	39815.64	1130.529	99	8113.057
531248	1111110	598225	9625.427	268181	439891	1096073	17269.13	77	8116.453
206795	140779	166741.3	3057.928	62455	41768	217009.9	3767.276	44	8127.167
184076	18357	14904.79	3.19997	51733	5063	17616.56	84.9768	41	8131.824
114728	178018	194152.4	3196.466	39139	54647	259275.6	4194.246	43	8144.944
845028	725832	52244.84	15111.97	307216	239642	90625.9	22860.93	67	8168.012
2015852	2474234	54997.75	1300.824	1206242	1088617	132891.6	2224.898	85	8180.613
109237	49790	16250.08	295.6134	30088	13716	19292.7	207.7802	37	8185.007
268796	289476	253226.8	3518.663	188619	303616	1214827	14131.45	131	8189.117
3175109	1468822	37932.97	1500.445	2188490	766390	82674.39	3150.155	107	8196.704
637678	1698292	559537.2	10965.6	369440	901501	1316098	26672.5	79	8196.995
3160338	1252129	8056.55	397.6625	1921289	615717	25719.67	1348.94	107	8201.796
2596223	1027875	9873.427	165.214	1690772	574608	27337.94	79.07051	97	8202.891
415867	133441	154780.2	2075.13	123073	37915	195662.5	2664.167	49	8208.554
2731896	981752	23486.09	342.3517	1741958	446341	45830.03	937.059	88	8210.263
918826	683699	254422.3	23808.64	377494	247892	383657.5	32898.69	64	8222.014
103106	130513	109386.6	1724.261	31602	39403	150270.8	1894.035	39	8226.250
303342	473261	85427.16	7513.031	140655	194350	168069.3	12057.83	66	8249.605
2296687	843671	8379.33	354.2144	1220638	345473	16339.93	891.6838	75	8253.274
404422	833025	457180.8	9018.683	243514	376777	945457.4	18852.68	74	8280.460
2894533	1348411	13145.13	310.4153	1927586	625913	31319.87	752.071	86	8282.098
2274873	736338	29717.41	1118.665	1111575	294902	61196.93	1766.762	71	8283.007
714058	808521	9369.683	2223.703	278666	284725	14689.81	3206.137	93	8285.418
3157542	1625182	13732.65	-10.12808	2182046	927146	48688	296.7961	136	8292.293
222714	246096	257436.2	2637.935	130484	138147	580729.6	6866.014	72	8299.679
219181	211390	216641.9	21783.23	79962	74637	317188.5	32835.57	54	8306.313
536049	769271	141439.7	2395.832	231176	271903	211333.1	4311.169	63	8306.908
2459995	1111476	8849.08	170.6173	1520637	526566	21862.54	53.97973	90	8309.578
3113874	1230009	12297.79	581.3475	1664965	512537	26847.76	1300.607	77	8313.538
108262	140696	141486.3	1854.116	34796	41554	183916	2594.494	40	8314.610
2379767	781667	13424.71	395.1845	1449818	407862	37969.64	443.1692	93	8316.621
3672662	1442390	16115.04	718.045	2468448	835076	48872.12	1701.302	113	8318.210
2759343	1150741	284930.1	2638.554	1635134	606599	525624.1	5919.686	85	8332.464
1190731	1463491	513872.3	76119.77	984047	1153466	1748357	281768.5	117	8333.930
559319	77147	74.36487	369.2989	210804	23290	-474.5544	1149.288	57	8335.441
1227533	1653428	436298.9	42891.58	615139	702896	825177.4	67789.97	78	8341.187
104273	51369	16567.8	96.89375	32647	15839	22834.17	91.16358	40	8350.500
229847	33130	472.1967	75.05089	66035	9402	421.6835	114.3197	44	8353.333
2771790	1192421	9252.767	550.5269	2434931	911402	29917.9	657.8142	107	8378.187
142848	23449	11240.54	-8.514415	39763	6317	13926.21	-143.9823	39	8386.187
2455698	975299	7929.29	557.9752	1445140	465130	19114.7	1270.395	78	8406.733
3233495	1379459	45502.48	2008.194	3714225	1262238	158607.2	4824.418	130	8412.649
2620758	1176938	17668.47	539.507	1619257	567511	43864.49	804.9004	84	8413.839
2889376	1278824	152415.3	2963.433	1762095	591617	234063.3	5620.291	85	8422.674
3116187	1415427	9522.861	439.6602	2003343	652830	16442.36	931.9451	85	8423.888
2885136	1600156	13107.84	658.7821	2810062	1083664	45780.76	1363.149	124	8427.835
149255	117318	133127.7	2145.93	45638	34782	170870.2	2653.784	42	8437.321
3550953	2122982	7384.512	851.3687	2453525	1145551	22028.46	1774.105	110	8464.457
3388018	1196630	11142.6	240.5794	3281007	1038033	45653.51	1101.46	122	8470.638
3234440	1284217	16623.92	641.8174	1871848	623944	32880.81	1065.451	92	8489.418
2741297	1268960	15209.41	462.3661	2007985	642378	38764.66	614.7662	90	8490.834
2710367	957820	14019.21	918.636	1713194	487945	32384.59	1865.858	83	8494.625
3530921	1863082	24367.83	424.4687	1957213	900246	67840.46	1242.757	77	8494.664
2774890	1091643	11937.31	245.2217	1593325	487539	23813.15	13.28778	80	8499.637
2611582	1259816	13855.48	336.1959	1592999	585490	32226.27	1042.64	85	8500.271
3409153	1621226	15108.76	956.8492	2231179	1030270	49637.5	2617.164	99	8501.961
352974	103575	2691.871	17.63976	97016	28015	3416.456	-69.62804	44	8502.762
3875145	1417885	7422.72	691.8705	2343654	709009	18228.28	1854.95	84	8503.294
178266	226471	192879.6	2662.627	60289	73294	278877.4	3806.545	48	8506.519
405255	718174	187217.2	3075.449	162483	269896	298531.9	5110.253	61	8511.237
3006468	1338604	14348.26	605.2852	3380869	1302329	81113.65	2161.746	144	8511.933
2603504	899308	15275.49	304.8571	1619850	435644	35597.41	-6.467866	83	8513.677
1131839	1262070	426618.6	29365.58	650837	581429	915714.3	49401.71	76	8516.481
130652	113097	131041.7	2333.102	39731	33099	169945.4	2836.851	41	8517.571
3107582	1312180	10286.23	855.8118	1800696	687606	22140.61	2302.966	83	8519.707
2692075	1338291	10918.8	518.785	1746927	610604	27533.11	1091.985	83	8520.780
161717	118248	4869.131	-17.66792	48201	33379	5978.936	-108.3688	39	8521.452
294521	185074	73270.89	37392.32	141895	90168	134264.8	65471.29	62	8525.684
2193220	908483	15909.92	485.5619	1352714	417699	34478.39	1712.559	80	8525.833
317010	425657	313668.2	4544.15	108627	137064	468950.9	6969.962	53	8539.047
3024695	989970	82713.06	264.5898	2431080	767503	289099.2	1231.629	117	8540.264
108874	17280	179.1216	76.2244	32031	5783	158.2736	183.2244	39	8549.069
3202126	1474661	13307.35	432.0727	3810264	1449898	65116.02	2077.805	147	8552.271
194171	95547	26907.39	572.0266	60179	32953	40586.06	1139.666	46	8565.289
154656	54885	11386.28	167.5144	46350	15663	14346.74	238.5047	42	8582.950
1325359	1586638	456419	38859.3	657899	703908	906191.9	59719.98	76	8592.429
2660213	890290	9816.365	572.4251	1576700	394338	16691.46	24.09925	82	8605.978
2982145	1274637	3768.595	365.6992	1826276	579828	7153.723	1035.579	83	8607.937
101645	233083	221428.4	2321.449	39261	77719	314138.2	3262.513	45	8610.059
107015	11195	12575.24	74.42341	29490	2866	14697.35	57.05152	37	8610.516
250377	42775	1790.748	-11.68865	68789	11913	2597.296	42.2491	42	8614.657
2316586	1357580	9181.865	517.7296	1576502	670515	29644.5	992.1562	123	8616.029
3060986	876787	10692.51	523.3484	1863780	439046	28098.19	887.6706	101	8617.592
3211308	1349729	10827.44	461.9319	2130162	674085	20356.63	427.6812	87	8620.116
2813413	941840	11256.35	260.2117	1554380	422050	25215.18	481.5353	80	8622.004
120704	25990	500.239	90.01561	35409	7650	728.0087	-15.76045	40	8625.579
454151	104354	24413.06	295.9609	180401	31840	34713.24	433.7649	58	8628.880
162738	30574	25933.57	241.1599	44474	8191	31656.4	165.6442	38	8629.138
2932557	1021980	26708.83	1049.6	1805365	513188	51301.25	2761.75	84	8631.550
302098	354556	391108.6	6553.476	234763	310487	1249645	20179.15	122	8635.444
216108	58617	30138.94	501.0072	63307	17560	39949.78	347.227	44	8645.010
177201	24207	2968.442	-163.1588	48128	6510	3704.582	-259.0893	40	8646.963
100394	154271	105.6046	271.8035	27144	41841	140.4293	430.7922	35	8651.997
366944	38773	28838.37	291.1591	126176	11544	38407.58	647.1489	53	8664.539
1129697	2171586	504401.6	75396.61	813127	1152179	1225046	128182.8	84	8668.572
161276	21557	3911.398	103.1498	43677	5843	4352.759	300.638	39	8677.312
1519082	1117591	42233.1	1154.657	794132	498372	104892	2890.036	91	8680.084
2161121	1854557	22588.14	716.5667	1446616	949067	62145.11	1623.319	91	8695.710
1252981	2019784	476468.4	39384.2	693876	863402	979456	64156.28	73	8702.340
190759	19445	787.2664	-82.28764	55160	5413	677.2532	-66.45674	43	8708.899
275164	49896	11968.63	380.7135	76072	13427	14222.65	927.3608	44	8717.465
2761939	1102555	7418.603	287.4631	1821362	545085	13662.51	1288.965	85	8720.987
108549	17967	5328.223	-159.7313	29312	4626	5644.277	-176.2115	35	8724.625
3457577	1441345	20247.48	1289.388	2266579	814480	37834.2	2465.659	94	8725.257
3141561	958229	10377.5	304.6777	2130814	502123	24535.61	1162.326	82	8725.699
3742769	1036925	12912.16	731.9408	3012742	987173	55930.94	2391.538	122	8726.858
135890	171848	178067.2	3418.124	43909	53091	248385.5	4867.328	44	8728.360
2655635	896674	16810.57	412.9589	1450849	441033	39651.23	668.1871	87	8728.537
712488	1293604	73349.45	15071.01	388929	585158	155348.7	27161.33	77	8729.188
265479	206438	235489.5	4649.067	97077	72745	359981	7109.737	53	8730.874
104387	27860	8970.357	88.16557	29294	7700	11004.8	159.4096	37	8734.801
2097168	3222874	544316	81921.93	1217561	1512580	1263935	137715.7	107	8734.918
173013	35103	18536.62	146.5806	48742	9714	22750.09	139.2625	41	8736.520
1991615	770092	7394.759	206.8942	1249531	402374	18468.66	755.3603	104	8737.581
2848877	1096719	11029.72	441.8228	1759338	566448	31159.08	1311.208	97	8741.830
2271090	781838	9259.267	339.5916	1402608	378209	19275.58	475.2434	93	8744.462
138716	110005	58454.57	1225.387	39952	31244	73822.8	1424.898	36	8744.899
154583	23182	5091.151	91.3833	44760	6383	5825.708	332.6805	41	8746.211
202806	121761	197212.2	2341.169	71630	44260	306527.7	3864.67	51	8746.332
274317	374026	275045	4406.022	132534	149012	489419.2	8450.582	61	8747.093
3643204	1757190	11116.8	456.2929	2923728	1062249	37466.49	1523.572	115	8748.243
2327856	957641	5479.883	392.4448	1348133	442514	14415.01	1046.68	69	8748.258
3116267	1059384	7109.25	167.979	1932377	534482	18886.69	-260.7948	87	8749.933
215090	328076	252639.7	2551.143	92764	155167	512632.5	5757.177	94	8754.192
4035125	2432558	16930.72	613.6686	2881313	1296617	45849.42	1415.268	125	8760.652
2852635	1069391	8513.228	433.9466	1872288	546039	19032.61	834.2073	89	8770.679
437735	423644	4228.939	313.4557	240282	162566	9026.563	288.0776	74	8773.357
2987490	1257221	12384.39	368.8861	1916815	623320	27917.94	1016.609	87	8779.230
160486	123274	63916.36	947.4352	46260	35167	80580.77	1050.427	41	8787.912
218963	27672	3220.5	101.5701	62562	7360	4033.16	75.6283	44	8791.271
2065042	694148	9769.017	312.2385	1088864	284497	17927.87	205.1797	73	8803.616
2744303	2112008	12673.46	555.2889	1964071	1036996	32102.24	1777.488	92	8811.332
206843	230663	166521.5	2867.56	77384	89220	286918.4	4993.439	51	8821.547
352173	41549	3255.025	124.6018	101139	11369	4001.549	85.17715	47	8825.869
3686108	1181847	12025.66	708.5082	3214688	1084582	54016.59	2772.012	130	8826.856
2643238	1483362	48046.25	824.1439	1624102	696847	115248.5	2648.744	69	8826.883
2501147	1318795	19165.26	324.1196	1434901	677228	40984.69	67.30273	73	8827.189
141380	47111	19752.67	817.5901	40214	12930	25358.04	889.9778	40	8830.098
176109	159083	80093.66	1083.523	57442	48186	105657.8	799.8411	46	8831.465
3784288	1220252	8368.955	250.7074	2439271	657612	26488.6	381.2908	105	8836.273
198203	32401	44332.7	723.5253	64344	9366	57993.5	1007.735	47	8845.701
185568	128562	156902.2	3184.777	55535	38734	210665.1	4060.286	44	8846.300
301525	36908	34911.05	577.2995	95960	10427	44486.41	665.405	49	8849.857
3755379	1376981	26943.59	740.8177	2327052	792087	61956.93	1860.397	103	8851.420
2728832	929394	19343.98	328.4009	1800366	484119	51365.48	1242.507	128	8856.303
216291	26779	6327.28	42.50445	59331	7274	8102.703	364.0211	42	8863.654
246224	32695	1718.757	50.67086	69420	9010	2349.898	157.8497	43	8866.344
2143171	1375622	115723.7	2036.364	1279559	607971	167293.9	2923.407	85	8884.785
128511	31767	13129.95	47.59967	35138	8481	15699.43	133.8515	37	8908.808
109909	205696	192196.5	3273.928	39231	69207	278338.4	4728.104	45	8909.347
135165	128770	180504	2562.474	43879	41152	250449.5	3602.324	44	8911.481
139941	12504	12388.57	194.2854	38597	3240	14245.27	355.1052	38	8912.126
477566	52165	9412.776	3.501548	148899	14707	11671.93	110.4087	52	8913.227
828031	894477	300930.2	3403.144	367670	328127	484575.8	4956.545	69	8922.393
2050497	1625685	19372.85	674.2471	1410789	918996	56531.09	2264.176	121	8928.966
495020	396137	158535.5	46850.73	208670	258285	445406.5	119524	68	8929.018
102707	88542	140192.5	2070.299	29602	26451	184306.5	2413.288	38	8932.875
1188958	706971	86597.32	5135.646	734334	419167	224444.5	9867.438	101	8933.590
136851	54133	42431.64	318.0866	39555	14597	53203.2	325.0601	38	8934.043
309526	119983	14558.66	-25.99167	88526	32626	18586.28	89.43486	45	8934.476
106501	20132	4834.984	0.2457634	30651	5506	6320.715	4.449074	37	8940.284
152214	77956	7266.756	-58.68618	41520	21430	8001.571	178.5739	39	8945.713
2865568	1201092	15809.6	849.9985	1773809	605671	43995.79	2097.006	93	8958.893
333053	437767	448810.7	6020.139	126054	151198	674729.3	8792.456	56	8961.024
141549	19567	10260.25	105.5508	39171	5319	12297.62	68.37188	39	8962.452
210958	138692	30846.01	484.2595	58416	38036	38066.32	526.2566	41	8963.469
121429	46318	42488.95	625.8406	34683	13345	52278.99	1047.054	39	8969.556
1517260	1045834	6813.954	344.472	1036427	637791	22001.94	250.9207	99	8972.125
145379	13648	2127.255	42.88798	40098	3668	2829.846	-13.2148	39	8975.736
259471	356498	260638.1	2827.183	128332	214014	672329.9	7345.731	79	8977.757
2588828	1517890	16393.88	626.9211	1540509	789022	30930.88	955.0468	83	8985.851
3091364	1542890	15577.29	995.4276	1835591	761447	37685.23	2012.096	82	8995.858
2483437	1262032	23873.42	899.6142	1942289	794281	53830.07	1545.854	94	9015.233
2547815	762838	9051.222	246.5291	1550236	362819	21239.02	999.7052	81	9041.330
161390	64052	39715.99	468.8687	43717	17498	48466.93	563.6089	39	9042.810
3418106	2358674	16593.96	1313.129	2271929	1406841	51956.41	2415.473	96	9046.766
223069	178078	157974.8	2597.431	65793	54057	223445.9	3329.13	45	9048.666
741817	1190764	103617.9	4532.38	336411	432825	167952.4	6728.654	67	9052.656
263135	41659	5465.091	-1.426639	74264	11511	6786.759	19.38533	43	9055.763
152455	42575	21147.09	232.9334	42111	11775	25788.84	189.9858	40	9056.961
313998	407399	71387.86	5705.287	109325	144123	119087.6	8725.297	54	9057.149
130227	14653	4448.545	100.8543	34872	3775	5530.203	-18.79621	36	9057.442
3125169	914751	13366.29	698.5908	1826685	424784	27553.63	1412.033	83	9064.647
142137	14044	10843.46	86.62669	39639	4087	12994.47	55.0952	40	9067.133
208305	277187	275851.3	10636	88282	101984	423511.9	15344.63	55	9067.483
3196666	995461	8390.554	272.5993	1981725	504480	20654.71	535.7873	92	9068.896
3394216	1233244	23797.83	1299.492	2193789	620446	51199.12	2529.447	82	9069.172
2588232	894695	12684.77	378.6622	1538453	403341	25497.49	632.9106	82	9070.934
2312186	1172373	64185.12	763.7614	1138843	442955	126443.5	663.7777	72	9072.599
2777645	1864257	14207.15	794.5917	1878021	899548	42665.3	1573.464	90	9074.606
3130048	1126130	17271.85	658.5807	2355846	748203	52922.68	1989.427	93	9074.753
2959888	1222023	10824.04	577.4199	1827180	623789	29856.85	1408.599	89	9075.997
2816676	1477765	10104.62	505.9453	1682143	726050	31283.05	952.3693	104	9086.953
107766	17116	7477.973	-62.08033	29839	4795	8642.199	-190.6125	37	9088.319
184628	26322	10364.75	269.5123	51562	7178	12690.51	288.835	42	9091.856
155447	203469	175430.6	2443.535	55196	65013	246162.9	3220.157	47	9096.717
211352	20768	5284.944	16.49653	58413	4889	5921.793	143.8539	42	9096.918
202228	168844	175180.6	3100.516	65451	54805	243673.7	4911.358	46	9099.958
104327	97080	125346.4	2212.655	33451	28984	163269.2	2840.562	40	9100.679
4798772	1976136	29947.04	530.6209	4229967	1824927	100188.6	2959.865	128	9121.191
937283	1129989	22508.57	741.0161	526651	457875	49497.72	1426.278	79	9129.375
2452200	1120060	12300.25	542.9943	1670101	571737	40582.78	1097.137	94	9143.962
2042718	1520946	11694.87	1002.109	1076681	553658	20410.65	1489.908	72	9148.793
3245053	1342051	12574.15	544.5803	2113957	724518	35577.69	817.3707	103	9150.616
2382920	1232192	11104.43	212.0729	1665070	801217	31831.53	585.4426	105	9156.238
2994838	1481034	14264.27	761.3712	2076644	769989	34786.25	1027.258	91	9164.484
2055180	1380365	5980.179	903.4522	1264799	658676	15356.12	2576.254	92	9165.402
138412	25573	1528.727	348.0162	37696	5831	1760.154	450.7138	36	9165.953
193666	14608	2291.197	106.2968	52779	3752	2337.778	206.5938	40	9166.253
1763380	1611667	106656.7	1817.1	1115538	719507	251298.8	4315.098	79	9166.332
167708	75706	57297.01	1077.96	48079	21833	73291.33	1057.378	42	9168.436
129473	59638	18941.56	-8.689931	36583	16884	25008.92	1.2161	39	9168.750
3378665	1485269	16401.8	643.7813	2035916	776370	43748.73	988.5574	118	9168.854
551299	63481	6024.83	-12.97308	166672	17309	7071.001	187.4829	51	9169.781
3582237	1586697	8699.438	743.1508	2521082	925940	21365.12	2107.56	101	9172.128
168268	144794	109228.6	1803.003	51692	42554	141153.1	1998.065	44	9178.253
2308059	1678866	13010.87	595.7354	1540555	847134	27523.38	775.3863	86	9180.383
2281059	924111	14311.18	606.6218	1537342	472531	30975.84	1205.576	88	9184.564
3195162	1836213	10404.08	826.8527	1962220	818751	20998.98	1547.247	81	9186.348
123704	65532	7089.822	-122.2254	33736	17863	8844.091	-282.6646	37	9191.890
170196	148621	180528.7	2895.926	49709	43196	229805.2	4060.038	42	9200.688
120884	129925	175833.6	2255.538	41628	40217	238079.5	2913.354	45	9201.959
174330	190999	220834.3	2698.949	55602	56240	287542.1	3717.697	45	9253.862
343297	221672	188510.2	27293.38	125604	75539	287266.4	40602.36	53	9258.851
2136160	3438653	43992	562.5517	1501250	1962627	135850.3	1339.143	94	9264.228
427043	72348	25646.21	215.5108	148299	23110	43177.93	141.6957	55	9268.824
2539012	1502036	14057.73	301.0927	1681369	689460	29369.95	547.6642	91	9270.279
104009	75945	104950.4	2618.636	28903	21388	132414.8	3081.513	36	9273.482
2945988	1411639	6150.282	854.9745	1900687	614203	22750.55	1538.195	99	9276.412
2317792	1093504	9128.042	327.4748	1650686	641520	28347.61	896.7795	92	9276.944
1252337	1006889	128436.7	6738.958	589449	408757	295245.4	12399.18	80	9278.807
127342	154050	176433.8	1596.17	41738	54097	260930.8	2613.063	44	9282.350
123467	108845	112349.8	1908.859	38237	31510	146578.1	2342.414	41	9282.620
2475829	762198	9407.374	822.2789	1385054	347993	23921.61	2021.68	79	9285.884
1230941	1541057	515253.1	27842.08	677514	764717	1074029	45945.3	83	9287.897
2122717	985854	52690.64	661.8163	1352130	526350	94628.14	1279.01	102	9292.269
2929239	1272006	9808.186	184.6021	1878661	601907	24549.13	-64.62063	88	9293.401
138350	18887	9772.013	124.8074	38116	5285	12370.11	13.9415	38	9297.646
3026017	1027762	8775.645	396.1848	1740141	517222	19092.49	398.5907	85	9298.398
3363738	1495950	11339.45	399.2535	2217736	707049	32388.13	1357.348	92	9299.662
3529625	1510416	17454.54	710.2915	3201415	1291624	70511.59	2256.382	123	9329.413
246577	440959	532987.6	4007.092	128566	193687	998406	8093.373	64	9330.935
2478166	1264742	12024.29	401.7045	1437405	549997	25018.1	685.895	80	9337.361
3234995	1762377	31160.04	468.0697	3748577	1574896	102997.8	2956.62	131	9339.432
134165	18093	7816.039	-78.72795	37172	4797	9272.589	-212.3255	38	9348.309
3007418	1413413	18242.97	734.8365	1869145	733588	42326.01	1562.287	87	9355.165
3198342	2143735	10898.81	893.6619	3021674	1433996	36376.69	3317.395	158	9361.802
913978	1073797	227852.8	38674.98	474604	465764	415162.9	57157.05	70	9370.608
190219	16513	6286.771	97.3337	52629	4435	7652.161	-143.146	42	9372.122
133339	17183	3438.217	12.24063	36014	4589	3880.466	-85.39899	37	9372.797
2494140	693854	6382.605	365.5431	1295494	290345	10416.87	877.0122	73	9373.246
155357	918172	8810.97	266.1015	42792	261871	11087.57	350.499	36	9373.837
451599	73514	21003	140.6687	153009	21508	28216.86	361.5941	54	9375.075
2457415	1186004	12349.18	465.9532	1413961	532651	25491.28	948.8053	77	9375.240
101436	40392	17258.94	-311.5615	28331	11303	21083.92	-404.9759	37	9379.195
2311164	1143643	90669.86	1986.608	1322892	450813	183031.4	3134.785	75	9382.536
2399265	838660	10389.81	799.9069	1473720	415421	26812.74	769.6464	84	9383.797
255915	194669	179115.5	2805.285	86015	64026	267229.5	3945.678	49	9386.813
101480	11275	5898.935	79.14328	27606	4122	6854.002	218.709	36	9387.749
121120	115848	127383.8	1956.473	34096	32582	160989.8	2518.566	38	9391.965
2468730	1381982	15254.85	189.8269	1579498	652136	30169.83	1174.562	90	9397.208
2694280	1157988	71940.38	1212.779	1272837	471615	140543.6	1896.775	74	9398.804
296158	187580	67662.06	983.4295	89660	53690	86688.68	1442.499	47	9404.693
244252	83385	502.4191	149.7019	111545	26595	224.8387	330.6457	57	9406.998
178029	33145	7967.562	147.4678	50530	9016	9453.898	376.584	42	9409.809
1769282	1795263	17180.48	648.7288	1345052	978516	54530.61	1803.046	124	9412.183
2711642	1261130	24126.62	537.1793	1737094	584958	50317.62	1365.294	85	9425.632
110601	28876	135.0598	61.56489	34061	11174	205.1938	184.4726	41	9431.797
3475330	1341642	21233.23	949.5383	3708328	1284907	78253.82	3190.275	125	9432.039
108543	10492	2684.015	-0.2297156	27819	2462	2914.344	-5.374093	32	9432.850
318616	48392	12119.92	-280.057	98936	13667	15594.21	-472.0066	49	9451.316
204197	694623	433.9243	110.5583	67517	200713	648.1774	59.72726	46	9466.761
2888396	1151525	15963.8	471.8086	2934472	926006	57532.96	2235.007	130	9470.510
3263312	1465806	23137.96	2344.448	3596058	1314717	60171.76	6066.284	128	9470.990
141630	43188	478.4948	39.14461	40204	12393	362.2239	105.876	40	9475.701
754881	490490	477755.3	48527.02	328304	255315	1042621	80647.91	73	9483.655
2826707	1097102	16259.73	379.2249	2879272	973507	69258.01	2546.773	124	9483.905
2643273	1242856	4882.623	693.3906	1730131	581428	12118.83	1112.101	84	9484.700
4270915	1958320	26870.8	1206.292	4738083	2257876	122043.1	5310.999	173	9492.225
2669873	1048503	26067.07	1248.949	1744980	506522	60325.66	2677.137	116	9494.476
915281	292866	131355.1	8780.004	374329	107774	197296.8	12957	64	9495.613
2457781	1657422	12632.73	379.1495	1575112	854005	33916.66	1083.392	89	9496.950
171434	14708	452.35	103.9068	46747	3878	387.6097	84.22296	40	9500.225
134158	15984	6900.131	326.0711	36490	4038	8009.791	456.3911	37	9505.418
2342440	775434	39059.34	11385.36	1324079	374283	68434.86	21502.22	78	9507.829
2987057	1473508	16928.82	955.9429	1801221	711423	39940.52	1835.559	83	9508.182
118336	12110	2414.258	11.58822	32186	3215	2844.444	258.6845	37	9510.731
5635175	3596121	49031.9	9220.31	5527505	2952086	178274.1	24686.36	125	9513.870
168689	294351	37090.76	20800.64	106028	173993	94682.73	42879.16	76	9519.704
157576	18103	2258.181	294.0478	44208	5102	3652.001	312.477	40	9523.036
134073	16802	2448.163	153.7094	37160	4391	3003.267	120.8299	39	9526.030
130000	19668	5675.146	-111.6535	36279	5246	7005.13	-252.0383	38	9564.398
176946	44835	767.242	230.5939	57921	14866	1067.608	162.3712	48	9570.438
2011399	961246	8320.84	455.6312	1400580	509347	21773.99	562.7234	89	9571.189
460804	132988	1154.585	-9.14482	151278	39453	1822.133	-80.20496	52	9585.943
2845561	1181081	7342.437	649.4233	1856058	625222	26089.02	1577.79	90	9589.596
2049714	1505345	75248.99	19812.67	1169744	988231	243840.3	63730.39	104	9593.056
191024	18816	16129.92	266.9048	53307	5077	19531.56	194.4088	42	9595.393
798917	1505838	161394.4	52416.35	637628	1117304	540412.8	135455.6	112	9596.026
2565736	988538	4974.251	199.2053	1752089	475556	14315.13	-423.9476	82	9596.038
3135581	1260045	251067.1	45716.44	2232104	812789	432890.7	71864.03	117	9596.756
2459838	1321029	13578.42	1009.065	1517955	592435	28790.11	2045.103	80	9597.980
2658510	1400631	9424.322	416.84	1775514	705547	20780.39	1165.701	81	9598.104
2723409	1131804	71756.25	1199.276	1658996	519318	109007.4	1477.832	84	9601.781
102184	12857	5868.995	-140.5484	27816	3412	6772.201	-362.5198	36	9604.979
2688445	917594	16215.99	359.5189	1617967	472311	39338.23	1168.228	87	9617.576
100410	110545	154.2526	-35.19695	27424	30893	157.119	-220.6094	35	9619.062
490783	1410814	17012.49	33632.9	277127	674128	41814.57	61334.88	82	9620.277
2242138	1547606	9797.406	556.1533	1593545	833227	23683.17	1012.992	97	9621.557
1276523	2820157	75354.33	45135.51	942446	1659067	195962.7	114364	94	9628.258
387588	572806	341836.6	4834.716	153190	213931	556120.8	7754.227	60	9631.681
155701	20249	16194.54	694.6049	45433	5794	21542.84	814.9852	40	9634.296
2462611	1271068	96526.72	2613.805	2174849	726589	148869.6	4677.66	110	9635.039
275643	194763	56058.89	1564.125	131466	64394	88274.75	2113.263	60	9636.093
2825089	1065947	15829.17	544.1821	1656160	529027	30011.67	958.321	86	9645.373
166699	35098	5274.787	18.9582	44249	8945	6592.676	-88.68607	38	9646.098
135298	130029	7322.751	238.256	44581	41458	10044.4	290.6107	43	9650.118
3120645	885667	8230.899	376.5736	1835785	412233	19472.45	867.9139	85	9658.409
2865844	1036560	22802.93	1563.659	1780624	546159	53647.71	2395.094	83	9672.982
102668	144510	193028.3	3042.228	34569	44749	258052.6	3865.227	42	9680.514
263539	343849	376858.1	4827.125	92746	107766	516168.6	7178.34	51	9688.403
1950561	2565553	42913.1	3607.805	1471539	1730936	155981.3	10510.29	142	9690.833
2197475	1229304	14882.36	369.4289	1472756	690846	41225.82	799.6038	94	9692.447
110042	96935	265.7676	81.75604	36865	32478	-22.24487	238.201	42	9693.395
1095871	152734	16619.88	64.39949	361543	44515	22702.73	426.077	57	9697.532
128257	149119	160591.1	1404.943	55755	60931	277328.5	2633.435	52	9702.310
116708	11549	4911.683	-88.79113	33260	3209	5533.013	-0.200547	39	9702.673
1402564	2040847	510327.7	25036.85	720460	803834	827099	39671.45	72	9704.384
2474427	1410165	8744.122	763.7209	1606331	651406	22888.15	1716.395	101	9705.173
138487	102071	88163.89	1814.216	41728	29834	112656.4	2368.744	41	9709.695
111068	55728	2067.142	9841.538	36811	17800	2653.833	13565.11	43	9711.611
3069357	1152294	13317.46	289.6169	1850815	584674	31032.78	128.3824	87	9714.911
3267016	1336669	9609.564	866.1837	2258083	667007	28096.13	1497.967	92	9718.250
249688	107328	137686.3	3072.937	74856	32180	179150.5	3914.245	46	9721.067
285939	38622	55589.06	639.7347	93949	10984	72134.63	708.826	50	9726.987
2726436	901066	5786.709	473.2925	1469260	403925	11244.13	1122.97	77	9729.469
4177672	2442978	20420.33	1135.515	2667327	1148533	43355.5	2867.143	103	9730.263
2046631	1770805	3719.01	499.8344	811353	597906	5078.168	794.2516	65	9731.543
344280	52905	40189.63	505.7116	130456	15547	54536.68	708.1722	55	9743.371
1087032	1564751	428638.3	38025.94	478266	678231	848066.9	61111.18	73	9760.012
1599353	1599821	92300.95	5953.893	872387	1047269	365068.4	16118.66	125	9762.375
614139	1314498	37502.4	36009.41	380608	741165	108065	66500.45	89	9797.352
2073768	1385063	47389.11	857.7075	1605605	782600	79167.25	2339.833	96	9799.067
127080	351203	15944.81	2815.542	63725	142174	32266.33	4744.875	54	9799.223
3289831	1077319	15444.01	218.6071	1811938	526716	41607.09	451.7399	83	9799.676
2793208	1157644	22591.52	523.0798	1851362	597690	72812.93	1579.219	125	9803.520
2874048	1457513	10319.79	346.9818	1858119	711111	20023.84	752.5701	85	9805.149
195747	108139	170642.2	1809.589	44605	27209	209341.2	2355.797	26	9805.223
503013	525043	263408.5	78741.51	301895	425645	921742.6	198194.3	94	9810.965
2950321	990068	8335.906	251.4631	1711633	420618	17183.55	1538.287	81	9812.292
301164	45809	16064.27	261.351	85842	12981	22202.31	620.087	45	9813.588
2478481	1193135	10941.57	600.5084	1856221	595848	32439.63	708.9376	118	9816.091
3492396	1525172	20641.48	820.6917	2285846	843474	60393.04	1124.442	121	9816.868
2568315	1509561	11979.28	808.1821	1663660	857589	25304.71	1457.652	94	9817.857
112456	43270	67105.72	457.4868	30909	12070	83255.02	546.603	37	9826.425
2168097	846644	4884.383	322.1373	1193028	347916	10876.09	357.9303	76	9829.764
608347	917190	512374	8562.38	372089	497465	1211489	18913.8	76	9833.058
241871	22607	671.4235	-6.617848	68793	5998	484.6959	-57.74773	43	9836.081
479057	115469	48484.64	740.0609	175430	33685	65823.12	1045.053	56	9841.845
285408	287883	484.6959	192.2523	127913	150969	1331.357	119.4177	70	9877.073
270802	260437	230642.7	4489.52	90520	88607	341954.5	6679.748	52	9893.726
2957913	887342	9695.871	470.7642	1752231	452758	23445.02	1140.261	87	9909.778
441068	67790	13586.87	345.85	143624	19242	17596.31	713.8909	52	9912.536
933519	792753	2452.216	559.1261	357678	271599	3916.065	936.4782	62	9913.567
1363627	347447	51134.31	260.7727	484298	105674	71863.76	378.8055	59	9916.047
2577695	1254093	11625.09	639.1489	1783047	659017	41307.45	1789.858	124	9917.587
465628	57151	14825.15	247.661	133414	15423	19112.56	553.7021	47	9918.459
583460	1030604	479194.3	8291.938	326079	444534	934646.8	17753.33	72	9920.920
394097	532551	81039.14	2513.468	161649	180193	119496	3437.526	60	9923.357
109489	42253	7735.779	112.8213	29794	11271	9179.612	256.0537	37	9930.564
3616504	2531818	18167.45	1086.704	2942604	1705143	50066.99	2906.36	139	9930.901
397823	859667	289143.2	8060.302	211396	409376	681290.7	18083.27	77	9942.231
124135	42737	5134.817	159.0997	33321	11400	6223.557	194.4302	36	9946.845
151748	119566	136133.3	2917.42	46904	35164	176041.8	3597.592	43	9964.820
148914	216662	185418.7	23364.25	72845	87820	311832.3	41338.32	64	9997.931
3548325	1427445	16385.27	730.1597	2289403	817967	46433.03	1093.287	93	10009.623
2416210	1337926	12572.14	450.8684	1437160	643343	35436.06	1717.75	105	10029.722
2650694	1381369	94265.95	1907.131	1308044	507250	181442.8	2988.389	72	10030.363
986509	1685778	83410.34	62510.25	625900	932024	240768.4	127369.4	87	10037.650
2493960	1326105	9446.099	279.7064	1710936	634985	24929.32	-161.3299	90	10040.165
1891199	2017271	23428.54	991.6337	1494456	1229386	79241.49	2664.149	145	10043.857
1631384	1448645	103011.4	14118.66	872197	720222	276145.5	31601.66	103	10048.815
2313573	819900	9893.225	418.365	1227600	338966	17445.29	573.623	77	10057.147
2666846	1805455	15031.8	971.9244	1808316	933908	34264.39	2056.354	92	10061.965
116062	24724	10471.74	-245.8829	33020	6859	13043.7	-260.9889	38	10075.365
100481	12821	2837.791	-137.3581	27104	3334	3018.737	-183.3963	35	10114.142
139459	19961	3329.729	19.85193	39078	5673	4268.883	48.70778	39	10118.671
289423	197269	188775.4	3150.222	90080	59421	252280.9	4720.783	48	10126.221
130071	108695	63799.46	1055.257	40668	31362	81291.85	1346.103	42	10130.884
255729	373193	282358.8	1956.572	141329	179224	602247.9	5033.534	67	10134.106
216189	21984	7343.454	-147.7231	59829	5943	8850.534	-414.5918	42	10137.059
2922849	939281	12195.42	259.0792	1651428	442755	25063.89	142.3059	78	10138.329
2767989	982071	11315.93	438.6381	1803114	473299	25076.92	704.4318	85	10146.176
352520	50603	2966.101	92.17812	99145	13674	3287.371	-37.05274	45	10147.216
1175479	2188447	16387.64	28786.82	769747	1079367	40286.26	52042.81	84	10148.401
2362117	882620	14197.72	644.9476	1368180	382009	32488.35	1103.927	77	10150.463
3234020	1649354	8561.698	1035.972	1977131	857997	23612.17	2419.209	88	10160.329
491891	220487	213434.8	32658.73	170684	68857	299910.9	44516.82	49	10160.753
146911	111458	455.4667	-38.54165	53312	69218	511.9872	-421.675	75	10176.216
2914511	1259197	11576.11	420.1982	1769674	646420	26989.57	444.2007	85	10195.962
2400541	775669	5377.767	441.1393	1344725	340134	9516.321	885.6013	76	10198.370
2048972	1613795	6357.825	612.109	1403508	849949	21412.67	1020.716	94	10200.016
3871411	1573474	15520.8	737.5574	2842568	884914	38735.1	1889.019	92	10200.570
108928	85782	12802.33	291.745	32670	25987	16576.24	355.6796	39	10206.955
2941259	1146159	9233.396	431.3143	1741818	630968	25265.41	1212.307	88	10213.575
2685140	1120696	137261.8	2237.023	1687630	528239	346400.3	5605	86	10217.838
2751221	1422034	39958.63	458.9536	1847253	700310	113657	280.7531	104	10223.995
1177244	1279613	373389.6	32788.24	729932	649627	878998.6	63788.11	79	10226.848
2459893	1053554	11227.62	490.3458	1473503	483276	20573.03	1124.541	79	10229.655
2688668	1133467	5469.322	494.9645	1564945	509306	10488.22	1074.746	72	10229.709
2578827	1260061	7126.957	469.431	1549751	597450	15403.63	521.4177	82	10235.135
2454009	1812435	9441.271	386.4012	1698346	1086712	36565.29	1339.255	106	10236.040
2787097	1199322	9628.2	512.502	1739511	611329	24383.04	1546.281	97	10237.363
288886	23900	6868.875	17.5688	82263	6356	9487.948	-77.31575	44	10238.452
2613970	942990	9848.88	423.7461	1427775	412146	18121.73	879.2836	80	10240.148
2594346	1488221	19186.9	814.0046	1564136	695075	35822.29	1511.173	81	10241.164
322251	46531	23647.27	105.1579	100856	13157	31040.83	143.224	49	10244.355
126776	105316	137111.1	1467.718	37712	31088	176615.5	1992.028	40	10249.523
108607	136882	21724.05	14842.91	46388	71375	37119.85	34205.45	65	10250.373
1964043	922065	14026.28	620.6182	1131791	383687	32492.68	1286.304	86	10256.485
2655081	1124553	46565.15	388.2748	1751822	596321	85009.02	312.2021	103	10264.809
2581550	919547	6400.934	422.9056	1481510	402559	10807.43	1055.811	78	10267.373
2012346	1269758	4100.952	703.873	1228805	519645	6609.898	532.8356	80	10271.183
3053495	942552	7480.573	553.5455	1827034	474930	14517.14	1450.984	87	10275.422
1581329	982700	42318.69	567.3405	1014475	589282	96633.32	1557.465	95	10294.045
102930	29573	12032.25	-66.44109	29193	8542	14494.7	67.21291	37	10340.973
323274	176584	85392.27	1605.051	109119	62579	131401.6	2241.316	52	10354.000
209659	26160	5494.329	182.3661	58337	6998	6881.552	350.7446	42	10354.988
563158	66947	2548.365	-5.709785	174916	19926	2121.87	267.663	53	10359.031
1121209	204396	38278.25	464.759	517001	64143	60451.67	802.0045	65	10366.645
3239874	1281328	9426.623	271.5089	1931134	612880	22934.79	-12.31603	84	10376.260
183117	140530	13589.56	147.462	51896	40096	17511.32	198.121	37	10376.758
371672	55803	1816.376	181.6235	108059	15592	2511.748	269.5594	47	10383.854
123283	28830	15161.93	329.1981	34793	7880	17803.57	491.066	38	10386.922
3129495	2043357	22341.12	498.1127	3015355	1635768	75214.61	2068.618	131	10388.716
2839316	1110399	29297.83	987.0424	1785793	580676	61624.56	1866.226	79	10388.904
1449129	1501032	114606.8	11284.08	573671	549822	190675.1	18545.86	66	10390.727
129535	99154	108337.4	1962.246	39190	29110	139626.3	2370.78	41	10392.137
2770881	1086179	12663.61	521.7064	1839478	550160	34220.42	1274.682	86	10445.160
2048563	3052846	684256.3	78199.53	1295051	1597743	1509194	165903	85	10450.448
1855044	1816871	37116.39	571.9507	1206601	1082641	86700.72	1613.767	162	10455.812
2835311	1037059	12507.53	726.1671	1872674	570027	33548.23	1621.41	93	10460.383
2253853	2390907	41277.48	1211.17	1888059	1746489	130822.1	3763.697	117	10464.959
100899	37638	3298.748	-11.68986	29919	10502	3577.733	4.16415	38	10466.277
168898	163825	211167	2360.075	56077	48721	282348	3078.123	46	10469.410
3582171	1665729	14684.54	772.8954	2054150	843787	33331.07	1967.659	86	10471.555
547293	103849	3557.564	-86.93342	163444	29442	5569.065	-360.3884	51	10474.016
2904702	1481408	12388.91	423.2354	1797461	755650	25256.72	1457.558	84	10474.941
188249	35033	3293.855	-28.98575	54685	9441	4589.08	-79.36855	42	10475.890
179341	226511	243493.5	3195.285	65564	73157	343385.2	4231.875	50	10484.225
691599	1029688	547361.1	7889.744	320928	437401	1106565	15615.35	71	10485.351
546690	178231	21074.63	396.3603	187702	53853	28437.68	98.81848	55	10486.570
2523237	1095756	12197.91	360.7202	1506101	479835	22602.85	80.44971	78	10491.954
235553	100021	42260.68	598.6876	64764	27559	52154.88	626.9131	42	10493.495
[truncated: 8,001 more rows]
