# Supplementary material for: Mitochondrial calcium uniporter-mediated mitochondrial dynamics imbalance contributes to contrast medium-induced renal tubular cell injury
Source: Front Mol Biosci. 2026 Jun 29;13:1848361. doi: 10.3389/fmolb.2026.1848361 (PMC13357276; doi:10.3389/fmolb.2026.1848361)
Supplement: Supplementary file 1 [file DataSheet3.zip › Flow Cytometry Assay(1,2)/Flow Cytometry Assay-1/╧╕░√╡≥═÷-1/╡≥═÷ 1/CSV/12h 3.csv]

FSC-H	SSC-H	FITC-H	PE-H	FSC-A	SSC-A	FITC-A	PE-A	Width	Time
2548191	1075935	8543.466	539.5953	1565031	525313	19360.87	1501.97	85	13.610
3185772	1392922	12693.74	613.3702	2097625	762442	38875.06	795.8783	91	24.230
2387052	1015439	13229.17	247.3222	1416925	467641	26855.42	196.5045	75	24.672
117001	62262	98456.32	1698.136	33564	17335	121025	2156.505	38	38.819
2635459	1450140	87360.01	7624.895	1614615	669519	141079.6	13225.65	81	40.309
3124188	1085592	13821.24	418.1236	1800503	552854	35651.22	652.7892	84	40.884
193949	403512	366826.5	5742.671	108638	191095	763514.1	14764.32	67	41.935
2790792	1314667	10996.97	703.5355	1607886	631450	29510.6	1334.425	89	44.201
241736	895200	155006.5	2539.569	88095	284715	230081.1	3655.336	51	54.125
2954776	1359578	19286.23	605.7109	1806401	601924	31358.94	938.4486	80	55.931
2687367	1007460	10966.7	707.8926	2181022	921563	45095.16	2778.807	140	56.864
2266269	1542245	143600	2858.956	1215706	643602	289854.9	5891.877	77	58.808
2755174	1213837	11755.84	424.3343	1733742	599843	30580.31	1604.493	79	58.846
136464	57731	99375.57	1334.856	40305	15706	129938.5	2023.854	36	59.456
5573206	2852670	58054.16	1935.006	4709915	2379611	269341	7984.834	194	61.580
2551382	1027692	6774.801	378.1061	1457977	454452	15916.87	814.5627	82	65.577
102795	10811	8101.338	57.21745	28344	2982	9527.505	-86.0079	37	69.661
2748089	1111128	7535.793	362.5993	1641035	498413	14136.22	402.7978	79	71.491
1373216	1377196	5028.115	529.4543	1044140	805734	19512.01	1859.222	121	72.216
742267	402073	427564.3	17761.5	254657	141738	664077.9	25501.19	60	74.897
2997118	1024566	10273.5	601.6441	1943875	507732	22273.2	1621.887	85	75.752
987724	2222625	591946.4	27633.91	510764	1055982	1324565	41739.14	78	77.931
3134758	1029416	7598.733	238.5423	1758426	483938	18820.68	98.70372	79	78.614
120720	38771	12746.84	-91.27046	33032	10608	15147.34	10.29764	36	82.010
134506	24700	10082.6	-321.8862	36264	6669	11746.19	-362.2761	37	82.056
382242	443130	400829.4	6368.648	191283	200508	764840.5	12304.45	66	83.584
226109	256362	284187.5	4038.413	98938	100724	483258.5	7507.095	58	88.881
2623638	1175912	14257.34	338.3681	1650834	572389	38195.73	441.6337	95	93.385
2788858	1329936	14356.08	608.1604	1732301	660858	32040.85	1252.322	82	93.867
2664330	1059573	7702.739	566.5759	1610720	484546	12783.51	976.4534	73	94.186
182357	20801	4184.909	110.7915	49795	5899	4783.147	372.7052	41	98.423
3563567	1519709	18282.03	640.2164	2608520	922869	56906.11	1498.21	94	116.012
2707030	2051679	81025.7	2098.401	1905605	993058	216449.6	3802.9	89	127.678
119134	21241	3284.23	121.3992	33321	5733	3497.176	309.7564	38	136.616
3187713	1583204	23261.6	615.6561	1677003	801096	48380.06	1874.11	86	142.432
507012	669043	115172.9	2532.618	321441	389348	248495.5	5289.501	82	146.841
785247	105126	25625.47	164.4945	299398	31803	35381.09	326.6606	61	149.723
1133081	226829	870.0771	-1.204089	428604	67776	1750.029	140.1708	60	152.405
3140186	1224313	13104.09	592.3212	1880925	584644	30225.93	735.4888	84	154.090
727585	111590	5674.403	87.45341	254644	32593	7755.449	367.9909	57	157.665
2885884	1013725	7607.357	541.3014	1677861	471606	19263.09	733.0421	90	158.862
2586888	1043619	40749.67	505.1222	1697242	541303	76254.18	794.0231	88	160.145
367043	129831	162995.5	1944.944	107894	37786	213679.7	2614.495	47	161.063
118128	14105	2580.243	183.703	32049	3895	3020.821	190.3039	37	165.853
429542	420513	168268.2	2965.202	136256	124187	221838.6	4022.431	51	171.384
654915	6278282	58630.72	1520.04	495478	5428467	159475.4	4197.496	100	178.382
166730	33360	17043.63	21.42179	48347	9022	21377.45	164.7844	42	179.786
3303584	1030835	17826.58	537.7546	2082614	505778	43015.88	1580.015	94	180.254
1011188	1412804	169048.4	38789.93	677745	821424	368154.7	85582.54	87	184.393
2967796	1189005	13213.39	587.5926	2012967	643748	34783.66	989.6308	100	189.359
3173535	1506250	16175.78	675.3052	2122386	744527	47552.52	1601.192	93	205.753
135925	21665	17846.69	254.8615	42333	6217	23537.77	159.9156	43	212.151
108042	108583	105879.3	1823.974	31055	30102	131717.3	2057.881	38	215.459
2121113	1188541	13745.49	383.0245	1371012	546145	36297.74	472.7547	85	218.143
310129	48645	7079.471	383.2641	115622	14156	9478.792	597.0018	53	233.724
331257	42633	8898.996	-15.56555	98632	11847	12616.19	-65.46975	48	241.859
2387759	823436	8008.451	383.584	1318338	361055	17359.14	654.0193	77	246.394
2864018	917715	18427.26	355.3173	1772495	461911	39118.3	557.8772	85	265.524
2686756	944746	10886.17	575.4802	1501868	406189	25566.49	1632.982	79	273.066
3096289	1064279	14314.98	594.0745	1920884	527014	35496.35	2182.076	92	284.610
265991	26439	3705.769	-43.26011	84364	7409	4765.739	-42.78978	48	288.704
1184492	1304875	384976.9	35470.83	651264	774368	1002051	59004.91	82	291.993
2725356	1217433	6691.991	297.0226	1780571	583081	7165.939	422.8213	83	293.244
241396	594762	20333.51	367.0077	69078	166221	25163.12	420.0273	43	294.487
334120	274987	27166.84	580.6923	186463	117736	74758.26	605.2861	73	298.762
5597915	1635898	23943.84	752.4813	4473727	1318056	79573.37	2197.393	119	299.850
261687	24139	3378.91	-14.22521	72263	6592	4660.691	-57.67345	42	301.127
2645460	1264089	14989.33	698.036	2128454	761609	44269.28	2120.651	127	310.740
4696289	1467647	19994.2	418.8354	3411785	1363432	70114.53	1538.518	114	318.158
119003	120246	45748.73	816.7581	46370	61418	98240.99	1750.121	62	322.477
3268457	1387626	13831.1	529.7049	2051482	612041	32446.35	931.9697	86	355.447
2934156	1248255	8709.911	407.6438	1776686	564491	17437.59	287.7315	83	359.841
2681046	1042302	10481.73	566.6787	1550483	436293	18576.13	1294.895	77	362.433
147753	34367	26161.84	32596.31	41720	14896	30198.56	37022.43	43	378.832
321101	212750	188.7867	940.8336	100295	59587	-1816.99	515.4648	50	378.858
801293	124174	7467.557	69.41852	237616	34895	9462.587	-71.66621	52	379.646
101967	26529	4734.354	25.72653	27726	7005	6123.782	-12.21217	36	389.064
2668266	1094779	8253.192	356.3656	1797046	548243	21854.88	1033.082	91	392.423
2833700	1850173	7926.02	343.4458	1815268	898727	24388.73	1535.462	111	394.714
3393892	1308773	17918.27	839.5612	2902264	1064302	68335.75	2269.485	121	403.768
2682932	878656	21217.25	214.8377	1577161	406010	47387.01	78.00964	79	407.012
2968212	1180082	23207.93	1282.379	2172780	593142	66794.28	1589.302	105	411.124
574113	61835	7450.416	-22.11477	165248	17324	8830.251	27.32687	50	413.742
120106	51981	73827.53	1179.218	33175	14430	90850.88	1345.558	38	432.051
123578	134616	2347.023	140.2634	35068	38529	3279.927	-76.98147	38	455.861
2338177	1117198	12979.8	706.2064	1552572	554454	33772.64	1693.117	88	462.509
139031	55612	106281	1437.161	38574	15550	131993.1	1623.191	39	469.056
262466	31851	3645.768	222.374	81491	9387	4835.493	414.1726	46	472.444
140685	70709	71195.1	1264.025	40532	20538	89234.64	1693.135	40	479.551
3928739	1893954	26283.17	809.8519	2257321	1109456	56310.71	1738.889	91	482.228
3138365	1039701	15413.25	246.0328	1962040	516720	34059.64	458.8184	85	487.631
124358	39880	36651.8	346.8053	30700	9977	43907.15	200.7609	29	488.040
2305981	924087	7802.118	451.2752	1440143	458282	21993.92	1470.076	105	490.651
102076	71871	89256.91	1938.931	30080	21327	114735.4	2430.57	38	493.687
115923	122057	150589.9	3173.11	34279	36898	196749.5	3914.753	40	497.110
168418	34728	4087.928	-108.2529	45921	9425	4882.938	-139.6548	40	498.652
2316364	1006287	18500.63	255.7591	1515282	461837	34612.07	811.3223	89	500.135
811661	1034512	438894.5	28570.08	318654	419093	827011.3	42402.08	57	500.326
137381	50717	87922.32	994.978	38024	13985	108231.2	981.5329	39	502.021
168911	20120	3516.207	-96.98217	47395	5313	3758.704	-182.8775	40	504.502
610038	86490	5319.171	28.57123	203593	24685	6635.074	-16.7872	54	507.275
137264	27770	1389.541	54.04503	37586	7502	1592.627	255.8209	38	509.998
3337302	1245914	8089.582	615.9092	2106367	669600	20920.4	1587.555	86	511.623
249498	35928	4898.844	18.05629	68627	9559	5626.894	17.29004	43	515.365
1376091	1012096	9503.588	381.4337	887863	528222	31117.31	1073.219	103	521.134
2952132	1391314	8531.604	584.3021	1855171	712506	26140.25	980.4175	103	525.837
178484	59987	-167.0101	47.03275	57064	18715	-711.7631	74.42271	48	563.734
124601	88298	140341.8	2643.816	35965	24828	177106.4	2946.385	39	584.882
103708	43205	43599.61	928.0165	28290	11833	52457.09	1170.424	36	592.658
698470	1253252	375673.8	36144.55	455317	609349	881257.8	71441.01	82	596.851
2347836	1650010	261918.8	33049.88	1395201	998162	470286.4	51727.79	98	599.446
3229837	1775593	14602.2	918.7433	2308256	887560	36881.03	2155.82	89	599.563
147998	215175	182504	8109.677	75004	105825	345383.5	15461.32	59	602.364
323619	104130	654.9034	32.7594	177614	35756	872.1683	-49.50502	66	610.869
241136	209684	23558.98	937.8632	82243	64596	33701.39	806.3696	49	622.086
130776	56131	62490.18	434.6629	35297	15284	77971.82	502.8555	37	622.285
2707986	973094	17568.82	377.8471	1663961	454978	49560.11	998.3004	90	622.949
3313849	1384023	13111.52	601.2523	1983169	688292	35024.26	1824.009	107	627.669
201362	261193	123374.9	3532.348	76317	88299	181929.4	5603.361	52	631.827
136110	76987	94382.34	1260.382	40179	22236	120686.3	1433.245	40	635.675
173779	42894	12444.75	-11.80028	49515	11877	15382.04	-47.47533	41	646.450
3113609	1075896	10342.99	437.6436	1983208	579070	27865.61	1131.139	90	653.450
1001771	1745714	497416.9	32313.71	571008	784878	1032335	55646.04	76	690.761
2114531	667184	8196.793	159.4815	1198962	272195	16176.68	36.17506	76	691.600
135162	22333	9726.287	42.38727	36552	5930	11298.77	-58.89288	37	697.842
430736	98527	29163.77	222.3334	157158	28820	39538.61	162.3945	55	698.944
146289	100870	47615.75	582.0942	39883	27518	58612.56	350.6529	38	700.887
275257	373973	308001.8	4424.537	119597	143958	490874	7000.233	58	705.866
212056	29988	9618.979	62.82893	60726	8422	11843.03	30.78805	43	706.675
2903080	1094878	32399.78	909.6715	1815777	597765	78446.39	2009.565	110	708.003
346085	266920	268452.3	2776.715	130515	105119	461942.9	5313.411	59	716.528
3524129	1295629	21164.93	657.3668	2335876	745703	57597.13	1466.773	117	718.898
228347	126893	56075.88	923.6802	98469	40077	83497.13	1544.762	55	720.829
3417547	1482525	18487.97	703.581	2311068	732948	37501.45	883.5408	91	727.789
1736016	673598	62456.12	857.5649	966559	322791	171132.1	2357.084	76	728.542
2252127	1012903	14708.82	643.4005	1424868	477567	26117.95	1422.627	82	730.669
1066007	2591591	2317112	108907.6	1310395	2776066	1.11863E+07	433019.9	147	731.327
120725	49643	321.3273	41.761	68741	29089	293.3173	463.7916	77	734.508
970303	209077	551.7857	159.598	365979	63442	1374.935	79.14691	60	735.568
107325	17941	6990.047	46.13216	29454	4697	7992.181	90.92519	37	739.239
265106	334723	257632.2	4121.725	96468	115936	394063	6999.328	54	740.790
150113	39427	573.4654	-38.52167	66870	19262	1238.599	-181.2344	63	743.730
3359845	1583864	18659.92	391.8372	3744359	1432466	64741.01	1171.769	153	744.512
1456039	1806442	361756.3	35932.26	623779	720994	595627.1	53013.25	72	748.256
3537098	1488207	16180.27	417.6592	2753521	1181151	62296.36	775.5532	118	750.722
1149630	1008098	54056.16	37341.32	563152	449409	110454.6	66959.59	78	754.063
3306567	1151600	7322.655	427.27	2014262	568311	20057.89	751.6692	81	754.127
237998	473065	41021.23	4762.045	127545	212508	87481.62	8490.396	66	764.627
1811019	1107927	23872.79	565.7048	1132655	538427	54085.83	862.0493	96	803.223
267203	231635	14117.42	44993.5	117189	93389	21912.45	72836.8	58	808.079
2780856	1140502	25199.62	427.7743	1672556	528305	49838.03	343.3077	79	809.333
2762757	1815235	24091.34	557.2568	1793615	782652	49662.12	1560.621	83	813.195
771250	175071	2958.955	63.20641	247219	50158	4194.849	252.3613	53	813.978
2139641	593244	7194.846	408.6617	1090802	241000	10905.57	1006.688	71	815.980
485041	96085	3925.052	-125.815	142279	27059	4909.139	-283.4251	50	818.165
104537	135427	165121.5	2726.011	32564	40271	213649.2	3965.883	40	818.705
225516	27050	8489.392	56.37651	64561	10712	10166.05	-78.89449	44	838.230
194858	201227	152755.4	3368.496	62671	65248	236470	5124.967	46	841.797
1844409	987994	10571.41	274.7735	1793908	878072	36416.81	1393.621	114	845.843
119960	56432	33083.83	1018.236	32853	16069	41626.19	1121.991	37	847.495
1208599	1788678	348838.2	43466.19	802917	862593	768858.9	71939.2	82	850.851
658651	5453386	91442.84	2799.375	684059	4999382	437028.6	9615.584	147	877.218
3052796	858487	7218.956	438.1923	1619461	359794	12573.15	325.7232	79	902.932
2515126	1302797	7401.129	622.9775	1707867	668227	24754.62	1052.81	100	906.817
3162862	2182764	37281.34	1182.215	1989230	994603	86948.58	2069.1	86	909.157
2779976	1335244	12775.54	616.6002	1619528	657876	28917.35	900.7935	89	911.797
218175	22663	257.5398	100.94	60216	6207	-196.8045	231.3202	42	914.755
526794	576396	19275.98	3672.187	279155	225248	39120.57	6350.551	74	918.366
2544244	879705	8348.139	419.7028	1405703	429970	21519.07	1311.406	113	921.603
170815	30345	6585.861	80.29458	47892	8295	7397.464	86.50497	41	929.940
105066	10540	3630.839	2.52233	28543	2535	3978.714	-120.537	36	930.481
124597	66140	92327.5	1539.073	35075	18691	116186.6	1521.747	38	930.626
306892	52166	10459.04	14.94362	96282	15054	13113.34	25.99087	49	931.253
2473828	1487402	74829.78	1268.994	1419328	597625	147539.2	1793.103	75	932.073
1058265	3476775	354782.8	48174.75	827175	1950959	1150015	96072.79	89	932.128
1675884	1251770	19955.16	622.452	1204674	667050	27447.73	1379.272	87	932.902
2837050	1157988	6446.143	263.4001	1599615	534920	13600.71	535.8585	86	935.511
2461944	929213	11504.26	261.5367	1512424	463476	30952.56	381.9271	87	941.016
326258	59000	3429.286	-129.4743	91842	15839	3936.986	-218.5323	45	947.272
103136	14259	1496.276	120.6859	27321	4367	1859.388	306.434	33	947.416
228798	225738	138881.4	7930.964	100776	106919	281570.5	12367	65	952.678
2171410	844018	6836.562	366.2187	1646382	416518	18925.08	920.6815	101	954.288
205204	50407	15594.82	205.9051	61084	15123	19932.51	132.7123	44	957.116
188217	21474	460.1902	215.7786	58565	6195	232.0652	389.6058	45	960.907
3364665	1481436	10563.4	774.9261	2065481	769462	28495.18	1356.543	89	972.664
937656	1034879	72505.98	23000.39	545550	463626	179676.4	41697.57	89	975.738
102944	14394	2601.269	42.67744	27909	3673	2920.303	57.76842	36	981.198
3071358	1930098	17985.47	648.8907	2268962	1031634	48143.82	2237.104	97	983.715
115940	87036	124746.2	2216.025	35681	25714	162322.2	2043.836	40	985.154
178941	249142	147123.2	2934.977	62167	78055	199388.7	3817.973	48	1002.096
103001	41827	75708.29	823.5769	28226	11490	91115.38	853.4974	36	1018.483
2209610	1341084	9366.663	677.1371	1345616	685662	25373.69	1551.726	87	1023.426
2767618	992462	6683.852	424.1938	1858823	512336	15977.99	1265.767	89	1024.386
2575325	1413913	14670.27	823.9485	1704817	629424	30708.82	1581.001	85	1034.898
1996017	1019856	5662.574	194.1556	1063158	435993	14284.49	445.4618	71	1035.116
639091	1243110	264612.5	22727.27	312529	475539	416088.1	34013.92	66	1036.239
2489715	1069965	9746.013	593.5488	1477118	490455	18163.31	1073.3	79	1038.284
419695	40988	3727.327	88.63762	121055	11441	4484.791	237.6385	48	1044.760
2898177	1019093	24524.92	766.8639	1710428	486451	57788.49	1539.236	83	1046.818
2847844	1291350	6565.029	718.2923	1814654	557687	13882.27	1058.342	82	1055.987
2062706	2661212	198620.3	5589.543	1149875	1107645	484432.9	13798.1	96	1058.365
129013	822467	8121.928	204.2546	46743	302034	12830.73	191.6574	47	1094.541
274277	76565	5565.658	99.10189	90874	22611	7397.932	235.4376	49	1096.934
2271972	1098974	15639.37	650.4949	1244456	436554	35763.91	657.5726	76	1105.255
3539725	1441122	14038.06	545.923	3279689	1189596	64839.99	1859.525	132	1122.182
226169	27415	10897.49	304.8513	61513	7475	12778.14	357.226	42	1128.570
1610480	327188	10231.14	294.7394	556282	99222	15187.02	296.588	59	1132.735
112176	105129	89379.7	9067.262	36156	33767	120119.3	11744.83	41	1133.397
1727506	885823	7569.302	432.7774	934688	349346	13453.19	700.0853	78	1136.288
3176693	928014	15528.17	325.4966	1875081	447900	38793.88	595.5601	101	1142.473
119355	13136	3472.113	-48.63703	32320	3357	4385.864	-154.1258	36	1148.224
2771636	1192773	15718.97	641.0397	1885581	593687	40384.55	1897.663	87	1149.898
1262158	1218461	19296.17	1294.282	518363	475061	28792.84	2158.71	67	1153.600
3094259	1031198	9569.661	520.9258	1671750	496762	16878.92	1298.123	74	1154.073
222758	18618	1808.972	31.68894	64035	5372	1856.837	283.8012	43	1164.534
2644838	935197	7588.624	583.9969	1499600	402370	17346.93	969.7761	78	1167.867
133981	168126	175161.8	3300.219	44165	56679	253216.7	4161.119	46	1170.343
2605693	985489	8471.523	319.9478	1655848	490776	25350.43	962.0735	92	1175.214
3223557	999476	10515.43	383.8289	2145267	552725	22892.2	-3.188162	89	1175.948
620201	112807	2329.421	-22.20369	199246	32067	3269.067	-235.4187	54	1180.902
107584	69182	54010.84	861.8398	29958	19276	67395.2	1043.831	36	1206.575
2970929	1008630	15756.66	161.6171	1844225	539645	39090.15	278.9276	93	1207.612
3134280	1130274	21590	828.1997	2042235	610198	48370.04	952.5517	87	1209.586
2746688	1144874	12668.12	498.0569	1681025	647749	34406.79	1518.863	88	1230.286
1439757	1454552	367782.3	48495.13	805776	582308	669958.2	82935.02	73	1233.980
270799	141199	13147.47	305.0783	159495	50616	24060.91	407.6349	69	1239.831
636454	698331	371071	4609.888	233624	223698	528220.3	6402.104	56	1240.016
114539	22161	4382.796	-43.68431	30558	5911	5049.213	90.41821	36	1247.806
168150	51567	6028.327	135.5238	54174	15305	7018.09	311.0969	45	1249.656
142231	16821	602.63	68.28155	45541	4654	667.2491	42.98286	43	1256.301
926406	441643	782292.1	5093.176	489927	201991	1492836	8854.858	74	1256.385
4102827	1776698	23279.5	664.0801	2850032	1419973	61483.17	2028.572	119	1257.534
106350	118513	3448.721	488.729	70693	121422	12897.51	1242.048	104	1259.039
683734	400849	11180.6	2428.112	831941	624034	95617.2	12293.68	217	1259.081
195204	13957	286.1554	-96.17776	53628	3954	87.59068	-243.6043	41	1262.416
259969	368318	253637.4	3571.575	90365	119168	349201.2	5012.952	50	1262.644
2971902	1250899	7569.311	510.7762	2134804	623170	10841.87	1095.856	88	1262.674
247217	59418	23544.15	231.9965	89201	17946	32141.65	239.8163	50	1263.553
590026	675475	245706.6	5178.827	241418	231954	383139.7	8599.204	62	1266.169
3106515	1296278	17870.92	579.3746	2786037	1056728	58711.48	1789.418	123	1280.811
162128	11642	60.17014	-2.658484	63321	3438	192.7108	-151.7311	53	1281.452
202057	233087	224161.8	2112.114	99288	136661	502907.8	5830.561	69	1282.241
2442274	996112	8928.12	326.2435	1683184	550968	27772.59	1209.524	90	1289.970
2110117	1362730	72085.22	1355.937	1077145	493772	134436.8	2143.542	70	1290.517
2622146	1667406	11416.74	457.1306	1706011	878784	32958.91	1220.213	94	1303.459
117218	105691	55231.86	924.136	47337	33614	73698.05	1139.851	46	1308.130
115206	14417	1036.175	12.89445	31421	4002	1127.77	-43.28615	36	1309.497
275172	266467	252105.2	2981.06	101983	85342	354198.7	4769.802	53	1318.304
2825436	902745	11433.75	222.6836	1656711	406030	26983.94	454.0106	82	1323.644
102991	29641	299.6396	36.88187	28146	7903	87.00932	15.47936	36	1340.558
2644277	981828	16053.66	645.8777	1551377	463573	39519.46	852.1494	82	1341.894
286860	43955	7239.925	126.1748	79733	12169	8081.79	222.0304	44	1348.109
3082742	1210878	15508.77	519.2886	1882027	553466	35404.71	1098.262	81	1349.296
381037	429567	355904.9	5236.288	182947	207310	784326.1	11498.47	68	1350.190
2005513	1269810	15353.92	610.5704	1242074	566277	27611.71	832.6751	81	1359.441
206822	22651	19370.38	384.6015	58200	5913	23761.48	523.7228	40	1360.160
2893779	1093834	11813.99	546.9662	1818252	533650	23983.52	1163.772	85	1362.877
306820	31072	1322.5	54.6923	86915	8636	1478.989	0.1734978	45	1366.816
193343	22111	2351.302	-20.35244	80593	6227	592.5693	6.729274	215	1368.656
491849	620780	49183.29	44620.52	313463	406873	175189.2	152590.3	123	1376.199
2771004	1034967	10919.37	431.7025	1779122	499540	16582.26	792.8128	86	1378.828
210090	32584	656.6878	145.5026	58856	8903	1029.037	436.9216	42	1384.901
145591	195635	183356.4	2244.017	60129	71448	287621.3	2963.288	52	1392.995
116979	108966	102522.7	1722.979	38804	32581	135257.9	2361.392	43	1394.035
236709	25672	4633.408	9.252613	64690	6912	5764.133	13.54121	42	1396.139
3369469	1342862	18793.97	578.5473	2296336	757423	60829.79	1909.594	112	1415.030
2662442	1041703	12218.35	400.7794	1593626	459793	28200.33	447.9725	82	1417.397
2596224	1447088	15133.43	743.2996	1527097	698887	27426.76	1191.29	83	1450.250
201872	22246	9379.179	75.33622	60846	6131	11677.13	388.6616	44	1460.765
2443653	996389	20153.59	693.8983	1572150	522377	44714.62	1021.566	105	1464.580
335032	205809	235346.5	3148.641	100054	59549	303234.1	4264.618	48	1473.779
2435254	1362960	12899.05	764.8265	1526155	573789	32557.73	1347.942	84	1475.272
2384593	1728489	116602.7	6426.875	1081306	699526	218793.4	11618.63	79	1475.801
1579509	548336	25496.72	145.0222	868218	212418	43417.9	-107.836	74	1479.855
244605	37387	20846.71	270.1584	67401	9263	26377.03	343.346	37	1480.056
4309113	1983386	25284.73	910.5279	3047050	1192622	67063.47	3039.567	119	1495.707
3257677	1594715	116931.1	2013.611	2103914	872501	208379.1	3357.242	110	1496.922
1581660	1268847	12352.98	703.4059	1086386	619063	36974.92	1626.31	103	1505.313
216541	118134	247515.4	3306.537	73304	38919	351289.3	5636.475	49	1507.049
118673	67012	117399.1	1935.263	35579	19411	150094.2	2325.449	40	1519.646
291171	31598	2251.851	267.9587	83796	9334	2406.047	436.7699	44	1536.781
185859	200753	208350.9	2392.307	60344	62182	278697.8	3752.38	46	1555.625
148128	178237	89082.57	1288.019	54635	56954	123946.8	1300.056	49	1564.078
2152482	902350	7840.673	520.7271	1203222	379895	12756.35	1666.361	91	1568.120
4629768	1466661	18458.81	674.7766	3742739	1524354	71991.88	2189.368	128	1572.211
212109	196003	225402.9	3986.528	73341	61602	317209.9	5892.498	49	1578.014
110420	11885	18887.47	55.09248	31436	3236	23184.29	-20.21992	38	1580.317
2606217	1543293	8444.24	636.8738	1682641	808347	26361.19	1012.624	120	1581.156
183469	269821	238363.9	3517.437	72029	88003	338982.3	4651.446	51	1589.405
257455	29238	2997.526	163.656	70335	7668	3763.952	391.3672	42	1589.771
381133	46013	2839.664	83.37232	130182	13376	3424.757	238.1775	53	1592.142
2188558	833840	11166.09	764.1995	1414524	412555	30500.29	1558.009	87	1593.593
2363792	937878	12856.66	645.9265	1460156	429103	25132.81	1112.389	80	1595.945
3078461	1501740	19178.77	644.1746	2033753	762584	50102.46	852.2567	89	1608.642
342971	35473	5041.43	-100.4617	99593	8651	6460.337	-364.6425	43	1609.197
3414158	1488392	29571.07	920.7225	2108664	804143	77253.95	2235.156	90	1616.989
1236811	1107341	13211.84	12236.82	672367	558634	43367.25	25605.45	100	1618.803
131314	16900	5070.36	-5.624802	35739	4662	6001.536	85.37901	37	1623.513
133291	128249	92318.43	1946.378	36973	35283	113271	2234.302	38	1632.963
357086	529752	180659.3	2746.134	152630	196870	292666.5	4586.294	59	1668.521
2329637	1237127	11574.52	679.4271	1523282	639171	32395.75	1363.251	84	1673.097
176445	18293	1063.749	128.9266	48242	4730	1209.386	368.9694	41	1677.469
219177	230828	258633.3	3714.674	78305	73262	366049.7	4645.449	50	1679.957
258393	225023	223094.3	2948.733	80284	68844	298496.1	4201.41	47	1680.798
176298	164198	147024.3	2683.207	57986	50245	202167.1	3811.156	46	1684.877
779685	831403	38425.59	49959.56	540540	703779	181903.4	88275.1	147	1686.450
2284120	939331	19866.3	2792.24	1266520	422895	36235.41	3446.725	82	1688.257
2775018	1405447	17766.55	866.3933	1880681	748930	52251.13	1373.063	119	1689.313
2251806	990585	7233.586	522.0869	1311753	446719	20010.36	1072.509	93	1691.620
1623338	1298160	12994.97	813.0244	1095700	663068	24032.24	808.7607	84	1692.720
3323347	1091481	13373.45	258.5602	2102358	520994	27455.02	687.223	89	1694.308
483728	94307	63634.85	642.9449	158045	29463	86376.63	896.4029	52	1695.518
1134299	1576909	382664.2	37887.62	666718	718237	840018.7	63880.32	81	1695.991
172710	156911	83152.91	1376.295	70255	56519	134058.5	2148.987	52	1700.084
211266	84502	25607.39	525.096	79622	26113	34856.52	773.147	51	1703.098
2448234	1691913	75256.58	6256.578	1783488	1013502	169028.8	11893.76	111	1704.560
2613231	1258647	10713.13	482.3809	1855174	633678	26208.22	949.6367	87	1709.872
2989996	1684730	19173	625.0054	1919770	841476	43859.13	1763.672	89	1712.573
166641	12029	3311.498	23.4755	44625	2812	3464.353	-130.5204	38	1713.449
2316180	854129	11750.17	294.1499	1474130	377053	22390.07	952.0693	87	1719.244
2194489	1081942	12611.85	346.1554	1287432	512854	27913.45	524.2549	79	1720.807
3177532	1438373	13911.32	698.1614	1895666	735983	35233.72	1441.868	104	1729.963
1500218	685858	16128.32	698.1348	812400	257011	29942.12	1404.328	73	1730.937
177828	23293	14470.77	81.65562	46952	5249	17556.43	102.6295	35	1731.197
3303386	1125542	16375.48	492.5691	1963817	533240	33815.59	1443.937	82	1733.014
103579	45931	96127.77	941.215	29700	13044	119596.5	1023.06	37	1737.020
2418882	943712	13492.19	434.4733	1425383	432264	27958.07	795.8342	81	1739.483
118866	74110	20011.84	96.29665	35541	22103	26419.91	-29.82487	40	1768.734
898012	1699864	354262.8	46268.58	563459	729524	763795.4	78446.84	77	1782.562
2436836	802202	41842.88	423.8101	1443271	346371	96386.46	898.9877	78	1784.881
2868990	1235706	13526.55	444.5294	1828742	651315	39637.28	1683.196	117	1786.584
257515	96965	18984.88	33.07531	73948	27911	23823.65	114.7761	44	1789.908
106609	93932	109671.3	1823.299	33982	28458	144738.5	2399.136	40	1790.350
2937787	1449329	79533.59	1725.116	1680181	633284	173983.5	3117.78	79	1791.071
3253681	1166597	8472.048	264.8723	1946532	550667	17200.11	263.9041	82	1794.454
166862	105289	138594.5	1804.247	49721	30320	176191.8	2441.003	42	1797.771
3221865	1237203	8116.768	612.9971	1835297	625699	23769.12	685.6236	105	1798.878
139647	251692	178795	1469.406	73484	205481	532676.8	6346.808	93	1806.173
3374468	943788	15277.48	742.5713	3077788	923410	62139.85	1971.075	125	1815.287
1579070	1664869	463288.6	36850.78	796194	688809	802594.8	58768.61	71	1818.519
240961	219442	208362.2	3543.679	83202	68533	296384.1	5592.329	46	1818.890
962077	2378300	58025.28	98183.16	707445	1571944	197532.4	184118.1	123	1822.076
311593	33036	4270.352	-5.503687	87129	8524	5768.469	-101.0827	44	1829.003
2682325	853308	5920.719	145.0085	1783024	418312	13116.95	219.4703	87	1835.951
3089307	1351009	18326.45	414.8237	1992952	678591	39257.61	1224.83	86	1843.484
113669	24512	255.6101	84.21771	36824	8227	176.2633	89.63571	43	1854.267
112659	64069	480.481	101.8588	82321	61110	1261.611	365.4542	92	1865.096
3773528	2392147	16012.84	658.7523	2510146	1484348	43896.31	2073.321	103	1872.639
2207877	893987	15218.14	404.1101	1321286	424942	29655.97	1375.506	77	1873.194
2506454	1166416	16362.19	481.4816	1576576	583147	44801.95	1079	92	1882.005
137836	71960	623.4861	164.2803	75268	46367	475.1358	966.6279	90	1901.215
163803	26116	6976.717	270.0504	46298	7122	8407.809	456.1164	41	1903.793
159691	167946	192144.4	28196.42	66687	64723	308007.8	43533.67	53	1908.819
2836208	1615998	6184.331	401.0747	1693774	752992	11131.59	1100.164	82	1920.290
3817437	1494302	27372.69	1036.07	2294701	766861	66033.45	1039.786	89	1921.361
167490	23335	8530.49	195.4624	46716	6140	10426.16	75.67605	40	1930.808
1297123	1739541	92493.9	79814.13	656425	747558	178878.5	146133.4	78	1939.683
3031607	1411423	15508.07	436.3885	1781267	669892	34669.05	749.1228	85	1946.298
2349842	721307	6528.412	243.5615	1476919	374749	16253.83	612.0743	82	1953.185
2438937	1570759	21369.17	512.9765	1838307	805470	45259.51	1195.156	95	1968.996
105851	13278	90.95769	31.91119	28492	3320	-274.5606	-147.4907	35	1976.649
1660355	2715343	508923.9	47079.85	1034791	1312324	1298578	106379.7	91	1990.087
1114785	267186	4666.892	345.4342	404510	81631	6456.663	395.8861	60	1991.914
103877	43658	21787.32	166.804	28233	12196	26765.56	69.43649	36	1998.657
107779	24719	1019.001	-15.63418	29216	6765	1204.751	-152.3637	36	2002.308
5718645	2672231	37438.43	1524.611	5685719	2660959	115302.9	5844.909	145	2014.836
2665317	1072019	17335.68	614.3958	1713544	532076	39778.5	757.8745	78	2015.138
2351587	1007970	9045.287	167.3831	1304126	451017	18131.32	41.90331	79	2017.771
381071	61775	18074.94	329.0157	123762	17827	22832.18	403.4494	52	2020.145
192714	24626	6681.445	-69.46	54290	6412	8326.306	-364.1554	40	2020.174
2799776	1174695	11187.29	511.1495	1764787	591274	31786.47	523.9272	97	2021.878
109933	37667	41414.54	788.4478	30678	10074	50479.59	771.9866	37	2026.845
2415857	1114328	15207.71	1082.61	1380787	504965	31968.14	1997.784	92	2034.910
3029557	1385048	12442.74	488.4902	1923250	720999	39456.88	908.1553	89	2040.095
2586457	1431921	11167.08	608.0566	1710946	747980	30382.19	1497.003	89	2043.240
1170030	1590426	336927.3	66526.16	613605	809596	832151	111484.5	86	2047.540
220280	188881	113854.3	1839.369	67178	56943	149532.1	2263.324	46	2053.515
104570	38900	46020.54	1444.644	30346	10944	57837.27	1558.216	38	2057.105
143280	174035	81534.45	1071.194	46140	51609	105485.9	1173.58	43	2060.980
2853144	1055619	8317.997	375.0402	1927817	563768	25761.08	654.9804	88	2065.000
245317	40042	10536.86	-185.2536	69254	10720	12969.81	-106.3552	43	2079.271
3079245	972941	11430.85	221.1008	1875233	440024	24284.25	730.4967	83	2091.641
1189126	3610319	1679509	36667.62	2130554	4157869	1.228839E+07	362376.3	292	2098.464
147092	109582	44338.28	573.7213	43070	32057	57834.04	233.681	41	2130.151
216253	88334	17307.52	257.4474	58147	24100	20606.47	445.7285	41	2130.450
3018021	1219285	14710.08	561.2192	1894326	619988	36874.17	1184.807	91	2133.868
176661	218367	194055.7	3051.383	56204	67103	263937.4	4447.413	42	2134.483
515551	224682	32540.62	39943.41	242952	94879	61533.85	67549.28	65	2134.764
2778396	933984	8993.797	518.7926	1677336	480846	23768.85	986.662	84	2134.820
2661750	1071857	5606.837	393.1762	1672091	501952	8809.008	1187.384	84	2137.757
521970	82212	8649.354	41.35809	147392	21310	10835.32	-36.20211	44	2138.157
3595653	1562069	15991.73	1066.791	2366927	968277	50630.85	3174.221	116	2152.330
1581881	1149895	4989.358	635.0314	1126076	586755	15169.31	995.1361	87	2170.758
3439478	1568021	22499.98	797.2535	2257769	827301	51149.21	1293.629	91	2171.639
295705	423251	47796.74	4004.049	122113	161589	93218.2	6871.901	57	2175.977
2766679	1034210	18280.02	718.5057	1565842	472893	37550.12	1607.538	82	2182.596
247938	248755	1994.924	594.9304	311651	276935	7701.996	2515.683	172	2198.675
132241	92672	115433.4	2103.134	37760	27373	149526.4	2587.148	39	2203.246
2350721	980976	9059.418	290.3498	1378199	445159	16613.08	639.3778	81	2216.334
178107	17831	652.2147	59.14631	48415	4437	639.4572	-54.01788	40	2217.659
230504	160070	32048.7	317.1921	68151	46600	40744.43	180.8774	45	2218.061
2774338	1374076	10795.96	672.461	1821947	711271	21242.75	1410.168	84	2222.181
2618329	1983565	14887.31	635.7155	1733456	941228	38122.32	1276.198	98	2225.573
104151	72630	58380.14	404.0982	29105	19644	70891.62	474.696	36	2227.939
2751659	1073912	7121.91	720.1572	1910829	569523	24503.64	911.9267	123	2233.147
2323854	1750930	17453.46	1008.447	1315500	719581	35893.89	2157.868	77	2234.797
3048398	1280371	15552.38	744.012	2027141	742690	49368.27	823.9059	122	2238.655
356214	539271	469309.5	20960.36	162018	197806	773532.5	35163.67	54	2239.023
3012967	1366668	16822.42	790.2532	2030992	815343	40808.25	1511.693	96	2240.705
361769	212552	42271.47	180.1353	109573	59760	54282.68	348.7221	48	2243.962
2397011	934459	12606.27	573.9583	1419068	402256	24608.09	654.8964	82	2245.527
123741	55433	69247.6	881.2706	33685	15639	84689.02	1187.251	36	2246.411
406310	344115	263023.6	29740.91	151835	116772	407086.8	41643.2	57	2253.289
2668650	1010883	12851.57	506.6585	1556549	445787	26980.26	1011.54	86	2262.408
135352	17850	11907.17	278.5579	37522	4817	14392.86	345.8668	39	2278.102
2738398	1160086	7364.206	309.2908	1779453	573874	24378.25	542.9698	89	2284.688
234171	124091	27774.43	243.2593	73358	34970	35959.7	395.4	46	2293.868
572116	907583	475562	41578.63	243494	324101	807074.1	61857.03	64	2310.847
318687	245579	238954.3	3730.484	95865	73154	316240.4	5291.01	48	2316.891
120071	4768	140.6877	51.75504	43986	914	-17.61018	-115.4659	50	2317.723
3718613	1774284	20104.44	789.9708	2237301	965154	67649.87	2080.184	109	2330.815
2991816	1241265	27034.22	652.7754	2742056	865276	69849.95	1469.593	97	2331.215
2149158	766920	40068.33	479.1668	1257324	375372	68539.22	1262.206	68	2331.232
677947	1206361	484437.1	80904.5	369752	623756	1195894	122663.9	74	2331.909
178936	120660	161317.5	2305.418	62848	38767	222216.4	2915.055	47	2332.747
112422	47010	12278.79	222.0826	30222	12954	15523.27	230.2019	36	2337.490
2364190	950546	14581.63	677.7039	1490624	503948	35649.04	1218.103	83	2349.265
109734	87999	88690.48	1867.439	31059	24847	114545.8	1893.86	37	2351.926
240299	55376	7732.275	11.3256	65864	14922	9669.653	-166.4632	42	2355.829
3361652	1906862	13761.68	645.6949	2646689	1153913	47042.77	925.5461	137	2357.606
2487070	1115875	12621.84	408.7169	1351788	543445	30889.34	604.0236	83	2358.311
2499366	1205854	15173.8	237.4901	1496562	526066	24214.16	325.582	84	2377.307
117494	92586	759.4421	383.7163	43860	40508	1783.57	897.3443	52	2397.298
120631	57076	39415.81	456.0647	35648	16131	50126.02	577.8662	40	2398.351
330777	50863	14927.78	315.892	95963	15215	18660.04	483.8209	46	2399.917
100030	15700	24262.36	400.6466	29253	4784	29442.79	425.1828	38	2406.653
102865	22391	4896.39	56.40951	27662	5752	5422.37	56.72098	35	2428.110
2916598	1042653	11086.87	517.5989	1830426	482756	27362.99	1359.465	87	2433.345
2097560	1333990	57630.85	79392.92	1076599	808826	172729.2	164497.3	92	2440.380
357200	252226	49755.48	28211.19	130873	88725	71157.45	41227.45	56	2441.718
3214055	1657168	8364.489	617.35	2127255	798784	15655.44	1368.183	91	2443.147
279988	251939	179782.9	3126.238	86063	77182	233087.9	4219.645	48	2449.990
799087	1294230	357026.3	34619.91	545530	616484	777006.9	59110.7	80	2452.932
598346	1078316	331389.3	54949.09	221749	328693	496648.3	78182.3	59	2461.253
3214588	1109006	12795.85	486.6768	2096149	590416	32973.96	1563.046	91	2461.946
199085	127050	174417.7	4755.299	55864	36305	222875.2	5731.259	40	2462.800
256947	24856	5543.251	152.3262	71195	6748	6912.921	126.2306	43	2470.152
623917	210764	29309.71	45176.33	216770	76207	40742.73	63551.12	58	2470.461
345862	65632	97769.89	1407.912	178783	21080	156876	1640.543	64	2472.754
384291	410535	267755.9	4579.928	139228	138014	398803.6	6819.166	55	2479.205
2534345	948815	18858.6	631.2474	1613753	504760	34917.34	885.3956	83	2490.386
3120101	1398376	12764.48	508.192	1956937	698843	32888.65	677.3231	79	2490.563
284596	336771	127652.5	19335.8	218764	239319	430475.5	51210.57	109	2491.601
2703485	1074360	9158.604	303.077	1255925	454537	20398.86	611.6044	75	2495.474
4406349	2164738	37219.46	1727.119	3157140	1283123	118865.9	3157.191	129	2539.253
3366753	1737632	16358.15	857.0625	2256264	893182	40016.09	873.6855	82	2539.609
2532252	1533578	14607.11	2217.037	1594377	698997	28539.87	3455.112	89	2545.235
2673684	1031000	7949.782	769.0263	1760484	511758	25351.28	1776.952	113	2548.181
127616	22015	7474.897	-29.63765	35009	5866	9116.657	-150.8869	37	2549.135
128921	140050	83334.71	1270.135	41193	41520	109133.3	1697.711	43	2551.443
111228	13790	13523.65	317.9466	30404	4018	16577.13	310.5518	37	2551.918
138030	64358	37584.19	262.6349	40676	22757	57513.4	446.8213	43	2560.204
2754077	919370	16041	593.6996	1602813	392006	36431.38	1353.525	88	2571.063
244589	133525	21745.49	554.8238	80724	41928	30084.3	1010.869	49	2575.759
2034446	2088128	734662.1	14514.12	823605	780637	1232290	24482.45	69	2594.307
169307	226318	143565.7	2816.893	57807	66948	191559.2	3653.636	47	2599.194
280074	576800	58792.88	923.7042	169851	265408	109786.8	2424.677	70	2613.393
880599	1413659	7306.086	2873.654	575869	648805	15703.04	5671.333	150	2623.906
2699374	900726	16840.24	433.6889	1582480	440008	36535.84	627.4926	84	2625.691
442985	165097	16218.78	394.1181	117435	43495	20214.28	683.1655	38	2625.880
1976568	833780	6890.103	451.5142	1483844	450999	18875.2	1246.859	92	2641.568
2942249	1302552	18621.06	733.4294	2559808	1167996	59768.85	2049.263	117	2644.419
353447	21257	1581.582	53.41039	98985	5745	1836.602	193.7129	45	2650.176
604300	1863301	164242.9	75736.45	551227	1547388	637960.8	176332.5	126	2653.155
2665815	882763	12065.91	485.7149	1631023	458493	28453.51	679.54	85	2655.854
396471	116290	15539.48	101.8688	138526	34173	21264.86	-154.0129	53	2660.826
2915802	1259733	17361.27	495.7126	2034649	642693	48511.73	676.1627	134	2661.681
122451	10775	12247.05	61.64886	32054	2486	14313.87	-91.76633	33	2662.355
2791991	990424	31249.55	335.1901	1736027	481688	56617.93	1813.681	114	2663.622
369951	95923	23347.64	396.2748	103138	25439	29573.18	403.4192	42	2664.107
2933865	977051	19646.31	463.8959	1870211	527761	56548.69	1598.644	108	2667.188
2400219	1362745	22163.19	1012.718	1668131	707563	57189.82	2190.385	83	2667.436
105004	38808	14349.08	233.1678	29834	10981	19119.94	266.6414	32	2667.912
2555477	1162966	11487.23	386.9872	1596963	585370	37865.25	949.1902	94	2668.360
426738	37971	1150.572	-24.56736	123218	10173	2170.558	-149.3433	49	2670.405
2715962	1337569	16073.36	760.0439	1792520	671497	44507.06	1733.434	90	2670.674
2450453	915172	9072.797	409.4245	1659933	483049	17360.56	631.8149	85	2671.314
2768948	1029961	10855.71	738.8629	1597326	488772	26693.44	1711.813	81	2672.711
2286048	775990	12814.59	646.98	1376069	368352	29195.17	1059.815	85	2673.775
2814164	1085194	14282.23	480.7872	1823468	585808	39228.57	991.008	82	2674.091
2682213	1164754	14717.24	871.1886	1727030	567628	38861.11	1888.886	114	2676.592
120364	114088	134868.3	2151.451	37512	33886	179240.3	2698.32	41	2681.563
161622	25625	4443.919	32.5201	43913	6786	5514.522	-117.5398	40	2681.862
1547842	1225564	85161.56	6241.251	874725	619717	252521.7	13395.13	102	2683.245
3074584	1361754	13563.22	590.2521	2015526	682349	31951.58	1647.167	85	2691.692
3034479	1062191	5200.85	408.5977	1846239	541685	15841.9	720.351	91	2702.258
1054383	1265969	163754.7	6957.698	510490	552078	341756	17609.31	89	2709.621
1772999	1341828	9776.308	495.1893	1210131	748494	27288.41	1759.198	90	2709.776
2585956	1202782	24633.76	613.2026	1697783	636950	52461.02	1155.859	82	2710.053
275760	226726	162946.8	2939.949	118299	84235	271239.1	4686.701	59	2719.138
117432	114798	104789.8	1893.748	35049	32083	132333.3	2136.241	39	2719.517
3426033	1449440	12732.44	711.8012	2908645	1008156	40092.09	2326.749	107	2735.936
2752105	889784	6439.182	278.4017	1548944	424385	18679.79	471.9777	83	2741.057
2999351	1308964	11792.3	1464.088	1974045	659602	30542.77	2909.896	89	2746.861
129766	71842	42928.62	1396.572	38810	22455	57243.11	1685.716	41	2766.213
1971570	781390	36997.09	936.119	1179002	335757	88936.99	2421.967	82	2770.297
221960	32292	3111.35	88.2767	58813	8410	3470.03	202.6628	39	2770.939
4429745	1193804	20407.01	1015.431	2879721	880507	69796.95	3438.218	105	2771.166
2653953	1432815	18419.02	796.5024	1497041	675835	38465.42	1852.826	78	2775.014
2080106	1198693	19992.73	551.0457	1286748	572621	49102.57	991.1406	112	2776.461
578392	888633	416900	30969.09	334746	412761	908074.1	60357.13	74	2778.670
273436	44702	337.5245	132.4302	78905	12399	-17.98968	218.5887	45	2779.645
167563	251832	231948.6	3146.594	95863	134743	518457.1	7202.028	73	2780.670
3604407	1656118	61659.18	36325.24	2297463	775342	116569.3	53307.68	96	2783.626
2791991	1069333	16722.55	647.6248	1835290	563459	42274.81	1221.654	107	2788.313
115013	13320	4417.556	116.3137	32178	3604	5125.597	84.42664	38	2792.299
2402657	1657632	14728.69	645.5422	1763865	796276	36406.31	620.1318	111	2795.742
111444	95347	137980.8	1331.566	30857	26391	168520.6	1552.883	37	2797.725
3183620	1183132	13737.13	779.2271	2096289	655953	36913.88	1658.092	91	2810.204
2712146	1274552	31742.12	1451.309	1525305	630157	55908.89	2126.711	82	2812.072
3006663	1353026	19299.56	506.7925	3836067	1324828	72164.71	2129.498	163	2833.353
337402	61325	335.4897	-23.27697	92547	16759	584.0751	-48.04841	44	2840.419
710772	150825	94944.98	1703.417	274594	48919	147588.7	1863.985	60	2846.155
1305254	1814359	36987.91	34954.44	739687	926387	101979.6	59913.14	84	2856.034
190840	49224	82383.8	846.972	58069	22230	137558	1297.409	51	2867.522
325536	74463	14478.45	133.5506	90565	20563	17653.28	120.6936	45	2869.505
3035671	1173665	10374.52	648.1064	2261615	711075	29203.28	1245.648	99	2870.178
162918	13526	1226.084	170.5665	43373	3179	1178.461	383.4194	36	2870.894
190423	210302	266536.2	3246.437	67334	66820	370304.8	5018.134	49	2878.131
3184544	1277420	9480.811	1221.711	1849192	608443	17054.28	2401.889	84	2879.370
164210	97891	1677.594	162.5942	46568	38667	2951.962	266.2126	31	2879.440
2692927	1897915	17848.69	473.5733	2782047	1396742	61495.17	1684.845	113	2879.548
3091122	1184548	20723.51	413.8867	1982597	601136	47343.4	931.285	103	2902.685
1184718	2945036	49514.3	14010.89	490029	1022523	73289.02	20452.71	65	2904.915
2420124	1270402	11746.82	424.6321	1505506	633525	29873.96	813.1373	83	2928.307
153008	212008	109305	1484.007	51693	67792	152058.1	1622.834	46	2930.897
767469	1452563	486351.8	77143.98	472676	787016	1329769	134174.3	91	2961.186
249854	33056	5264.04	77.50468	71502	9037	6423.356	400.679	44	2971.524
3203992	1583679	15323.63	583.9299	2254049	856874	41621.57	1053.657	116	2978.583
1873289	1085189	14761.27	948.8528	1194758	561003	36605.39	1431.485	78	2983.991
355952	54638	86515.89	1392.364	145146	11868	119320.9	1861.73	47	2984.107
298723	48753	556.1539	-18.03055	84337	13276	-955.1647	49.4482	45	2985.692
102197	93307	78620.84	1299.462	28621	25939	98372.61	1459.181	36	2987.412
3853597	2328651	13468.84	1361.833	2932943	1554860	40554.41	3634.22	133	2993.653
2485558	1290814	14337.18	715.8793	2062747	852163	57897.57	2475.54	144	2999.272
164869	130761	145045.9	2094.891	50241	38341	187610.2	2480.889	42	3000.809
415254	505251	344608.6	7333.817	191445	206630	591143.4	13087.46	65	3002.651
2189935	931242	24577.84	96.24881	1269236	412715	39461.81	565.4453	80	3008.261
2801450	1055118	14424.9	1267.258	1686787	514480	34664.08	2076.839	84	3008.781
2018076	749189	9028.049	14.86379	1159192	332362	18414.05	124.2182	77	3009.505
217615	343227	277047.8	12799.82	123159	182123	592337.7	27598.61	64	3009.997
122964	70919	206.3645	119.3041	34294	20094	273.301	229.672	38	3012.832
402119	46814	35747.28	229.9661	133068	13585	47190.09	92.34607	52	3013.258
3049608	1973511	60086.61	1365.537	2189301	982328	126892.4	2650.185	93	3014.766
3079323	1139235	11499.65	474.2002	2079171	586683	32831.92	407.4866	89	3016.458
2731461	940920	12831.08	420.6074	1619748	448995	24447.1	389.0623	75	3016.671
2602072	1396914	72516.51	1085.875	1381302	556480	148775	1516.284	76	3037.607
2639158	1319071	14473.93	329.2013	1496569	589230	37590.74	644.6926	82	3040.465
1706357	793058	17791.2	371.846	966698	324205	35140.09	592.341	78	3045.661
183449	297411	325191.3	3478.965	122312	213619	880134.3	9651.675	75	3052.030
1510889	1593353	70257.75	2378.91	907041	641510	203125.3	5277.276	93	3059.849
2832498	1258825	12584.81	331.0454	1803074	644751	25221.55	397.6186	80	3060.107
2999583	986864	11098.28	479.9571	1925446	484266	25370.75	535.149	85	3064.567
270856	60870	821.7278	66.75337	103951	18536	1136.652	-119.5642	53	3065.940
2978512	1812209	39915.57	819.1488	2039043	854887	89762.26	2152.211	90	3067.268
140887	15721	-105.5965	56.19534	40076	4119	-969.5936	290.5245	39	3080.252
3090847	1152230	10715.24	465.0777	1890888	535258	19983.48	1164.377	96	3082.126
708593	102281	22802.42	399.7322	265336	29197	32661.21	356.0515	55	3082.635
110324	67085	43618.56	491.2896	31327	20743	54941.44	586.9272	38	3083.832
3379194	1413779	19200.93	47.98634	2199213	765627	51510.61	68.6235	111	3090.835
236191	35912	11170.86	111.5128	64045	9783	13868.07	61.38453	40	3091.696
146185	11973	5277.532	163.5632	39703	2925	5854.792	409.4954	38	3092.998
2507327	1048923	12704.26	667.8574	1383814	470404	23063.79	550.1203	76	3093.285
1592558	701376	9170.125	232.419	1115904	420237	24405.99	296.9775	83	3093.421
3150443	1145088	6382.743	441.5233	1982551	583257	18881.96	1281.886	97	3094.956
2027038	777107	12527.15	388.3437	1026783	318769	21865.01	843.6254	71	3100.009
3070218	822520	12743.63	365.192	1902022	429989	34071.68	505.086	88	3106.840
566102	326060	240886.3	78245.46	272694	127521	445350.7	126474	67	3108.669
270927	32669	6463.058	45.96593	75689	8792	7973.795	-137.4292	44	3112.694
124915	144469	164636.7	2645.783	43015	46000	227912.3	3558.426	44	3117.192
1084251	1113098	14232.39	1196.958	840721	651438	35078.08	2811.264	98	3119.350
193183	90874	33764.96	766.222	74318	27923	49414.35	1088.275	51	3120.066
708135	1059612	27145.04	42561.83	417858	569158	73815.56	67084.94	82	3126.259
1988860	754568	21194.08	358.1723	1178353	317301	42532.14	794.6245	75	3145.610
104771	105229	164316.9	1985.797	36175	32996	220268.4	2603.38	43	3151.424
2470397	849888	10440.98	406.5428	1298263	372085	19922.9	314.095	75	3169.885
270529	22456	4834.887	439.2597	76483	5979	6207.061	467.804	44	3184.835
2571155	1211004	71517.8	5315.588	1654613	724418	147077	8155.614	95	3186.962
2723444	1021919	17150.76	410.0057	1715285	486641	32817.7	301.5327	85	3201.373
1919815	1117151	14364.81	674.9044	1144507	447741	34163.49	1304.874	75	3201.679
2969843	1473007	14825.5	476.611	1875630	661453	31062.41	681.1194	84	3203.437
203676	118105	58205.14	685.28	59076	34860	74723.16	1169.337	43	3204.523
728738	919024	496094.3	26121.04	379447	439910	869592.7	61707.61	76	3206.066
2282607	1250868	46374.07	1045.771	1373401	544506	96246.09	1889.187	76	3206.081
3263090	1302070	31208.2	653.1401	2223309	677009	72181.3	1292.11	87	3206.576
2559819	1500250	28407.71	520.1303	1563250	721290	59175.45	711.6522	78	3208.846
625499	1254952	42765.38	39494.06	354808	562810	118620.6	68490.49	73	3209.262
2445909	1288078	13603.89	642.4008	1421720	557099	34219.72	1613.783	83	3211.783
2708077	1517222	11940.54	694.757	1891445	842127	31992.5	2070.279	106	3217.585
2007331	832833	5019.928	313.6324	1249276	388126	15673.81	768.5382	87	3220.169
104207	85463	1546.87	1111.405	53812	29693	2914.198	1715.647	57	3222.174
2972918	1395729	13412.3	260.9703	2316628	733044	43986.76	941.3057	115	3228.943
284561	154536	45566.77	737.9415	84084	44789	58403.43	1055.746	45	3238.825
2969536	1456314	21423.27	480.1918	2000387	725951	47437.77	581.7048	101	3249.813
1980863	691088	7151.664	395.8755	1267802	350269	18954.34	463.4708	87	3251.320
2447507	2003499	11870.98	687.7656	1768295	1086136	35512.36	1228.772	93	3273.775
2522063	1985534	17543.99	1031.42	1680782	994202	41085.27	1745.83	87	3290.812
355972	57736	10196.22	277.7635	112456	16240	13984.27	667.6636	50	3300.217
2865821	946981	8965.537	522.8593	1636150	451752	18714.21	1153.026	82	3301.069
2414946	705191	14342.71	395.0834	1413673	353572	31633.44	1461.949	96	3303.606
2936863	1898713	12269.63	271.4002	1985162	940188	27752.26	433.4499	86	3309.483
213811	71761	-131.8139	168.968	66678	20091	-793.7986	231.2276	46	3311.100
186964	19751	2755.465	86.48862	50899	5369	2950.735	35.38922	41	3312.900
134407	55790	491.5994	6.258842	37079	15155	604.4548	-178.981	38	3312.939
2807938	1095496	9164.368	369.2474	1846685	515375	20916.26	1027.15	86	3313.362
3420442	1231851	7564.24	402.5059	2089828	596361	17641.24	824.426	87	3316.885
2178426	804083	5717.787	425.2105	1355512	360371	8849.307	479.5848	79	3318.172
140135	166641	230502.4	2837.707	47301	52280	317345.2	4591.029	45	3322.706
2380673	1198554	15535.49	695.4427	1602519	567558	38727.75	1035.076	89	3324.311
2556596	1008649	25600.55	710.0801	1762390	549361	66250.4	1962.568	93	3325.998
215156	32563	15212.22	-19.03823	63224	9024	18119.22	324.6438	44	3332.797
360314	113723	80152.13	16451.11	114836	35908	109780.7	22160.55	50	3347.253
4547084	2131302	9899.959	594.3959	3529433	1560655	38459.66	1739.655	115	3358.683
115269	12852	6055.19	-112.3418	31652	3557	7259.263	-441.6079	37	3363.513
110050	63186	45785.59	756.454	31777	17789	56367.06	842.7798	38	3371.074
105241	30626	23.0523	-63.31723	66828	18855	182.4725	-304.2578	85	3373.316
186067	18293	10612.35	353.8826	52684	5030	12497.08	498.6694	42	3380.689
138302	19892	18059.37	-5.74299	37862	5239	21787.03	-94.15302	38	3396.045
208581	27848	22424.34	57.13701	59508	7774	27695.35	-52.36102	42	3396.113
3797330	1777020	8614.367	822.3926	1794186	753076	20570.98	1562.836	85	3407.422
3511755	1559869	149217.8	18581.56	2422763	858907	291320.4	35541	113	3410.651
1852029	1845412	505321.1	46717.29	931755	727847	881616.5	71773.38	72	3416.668
2059261	1259597	14151.47	242.603	1370171	627857	34687.53	585.4644	88	3418.854
111879	62418	22988.68	301.9294	31136	17336	28633.07	295.7005	36	3421.602
3243398	1404531	20023.36	650.6386	2225172	724551	45168.2	1606.297	102	3422.374
5610639	2577334	21715.91	1345.08	3545623	1380002	62648.75	3675.845	143	3425.325
224203	63791	51349.39	2118.822	64592	17772	65068	2640.716	44	3426.640
461060	943407	481728.7	6974.248	254089	385600	886181.9	11423.42	72	3427.830
2690427	1189551	9406.058	358.4683	1605495	528842	21627.32	416.8282	80	3427.845
2775335	865908	16975.1	545.2828	1630295	441518	37411.32	1432.511	99	3430.939
2766044	1329374	20895.1	217.1952	1707236	658170	45252.88	658.1104	78	3431.033
275109	40661	11222.01	109.1521	73318	10169	13557.68	255.0503	39	3431.614
2871446	1237547	10684.87	736.4476	1700295	560535	19356.13	1138.653	82	3433.290
3120765	1977085	32402.59	928.2672	2559832	1230903	111570.8	2158.958	142	3437.777
2530637	1193052	21728.32	276.2952	1737615	693470	66002.64	1521.22	102	3439.800
221717	20400	19868.74	-74.11214	67685	6147	25565.13	-95.82259	45	3446.957
3144261	1011536	17321.28	167.4675	2981270	901690	69075.37	1338.055	122	3454.870
118125	51890	23812.67	-88.64367	33680	14662	30202.33	-130.1149	38	3474.884
720248	894140	115091.3	8042.364	399618	514501	328803.2	20060.23	96	3478.668
116098	20453	7906.52	101.2518	31711	5437	9469.959	141.273	37	3498.041
251336	19061	2338.359	-177.4899	69146	5155	2638.58	-274.6917	43	3498.841
2353749	1723676	13198.75	1300.699	1623126	1020875	42619.33	3276.078	123	3502.233
2465973	1062070	11130.4	384.3351	1378171	488316	25799.34	588.4753	80	3510.131
115565	76184	111994.2	2606.033	30195	20233	137981.4	3056.479	31	3510.529
2377982	980421	6334.861	408.4134	1595217	486607	18275.7	692.1262	87	3511.167
2449195	1510261	11667	953.1187	1569158	699955	18160.01	921.7751	72	3511.181
261604	215595	168851	1984.341	80510	64711	219656.8	2987.385	47	3514.925
177440	174808	145835.7	2707.238	54553	52253	193737.4	3400.19	44	3528.071
205471	164454	299309.5	3211.367	74215	51587	407183.4	4774.302	49	3534.201
1406092	2000917	440529.9	33625.74	702908	860457	897695.8	55988.59	74	3534.780
2843642	791521	7377.641	474.3575	1712811	399908	15514.51	1226.463	82	3538.262
3062252	1262968	6110.822	299.6527	1796600	578438	15734.28	276.8368	84	3542.316
2619408	1121782	10141.88	142.5842	1867377	599179	36230.3	573.46	118	3545.176
101385	167513	2281.387	212.7085	57152	153745	10120.95	969.5959	80	3549.917
777158	2646806	3211.48	976.868	609367	2125445	35281.46	9023.997	401	3550.144
183520	227066	252686	27093.48	90257	97054	463421.2	47559.69	57	3550.875
2503579	1029605	12648.98	187.8118	1528342	430114	24296.84	158.6841	81	3558.865
2752990	1828458	16875.18	934.6614	1703620	1027273	50070.93	2219.793	117	3563.999
331578	93309	6578.514	-23.64809	98485	26693	8475.052	-219.56	48	3574.036
136582	83767	58242.91	188.8447	39699	23241	72314.52	366.9412	40	3574.880
3837833	1812834	18355.79	909.6025	2515831	937191	46109.62	1802.826	90	3579.013
2000605	1701438	22621.91	1157.708	1310150	765548	62905.37	2259.918	89	3582.679
196368	283797	236299.5	3211.507	68592	97043	340807.8	4534.761	49	3586.853
2388050	910273	13072.93	469.805	1425728	464248	28055.54	1147.808	83	3590.925
367166	57563	1340.635	-9.917335	108249	16217	1714.881	111.2286	48	3595.586
103187	93183	96268.78	1190.922	31462	27085	121945	1234.112	38	3598.781
239444	37074	11419.05	14.79829	69994	10149	14633.5	-382.7602	44	3607.170
467198	108152	257.7821	65.90516	162400	32067	376.9919	-234.2491	55	3608.488
455346	66421	1476.631	-25.48723	137076	19142	1881.698	-182.7763	50	3610.081
128753	58098	208.69	82.96951	64148	31160	395.4903	-38.91106	63	3612.454
316498	54202	13846.59	84.47518	101723	15452	18452.16	28.73403	50	3619.341
341027	35671	1237.8	96.88063	95655	9868	1756.698	192.2111	46	3622.583
2601422	1116557	14361.95	438.3157	1688643	585787	34090.6	1084.363	88	3627.279
1928634	1221843	10438.51	288.8983	1268854	659666	28287.86	658.3764	118	3631.268
3224940	1229782	21004.01	640.5234	1980442	613182	48636.56	1366.198	92	3632.791
2485586	1119023	10739.43	399.5966	1588675	541348	27116.74	550.9008	101	3634.487
184064	189013	63919.74	18175.95	68652	67413	90988.2	28246.8	50	3635.615
2270125	777276	14198.96	203.7698	1458947	384712	35462.99	968.8754	92	3636.610
217122	164873	15027.41	11243.56	62103	51185	26132.16	21450.58	41	3640.821
293561	354204	357798.9	7267.744	122781	132893	560438.3	10901.93	56	3644.076
159606	54854	56516.11	6201.331	49318	22117	93034.41	8837.349	46	3645.075
2067395	743441	11068.13	982.2957	1007043	295803	18744.03	1827.735	71	3649.712
3193985	1101640	10869.3	385.9074	2057988	524906	29573.36	994.3937	90	3666.503
2573426	847777	7475.72	676.2438	1614848	446186	21257.61	1928.031	88	3668.404
338053	395051	306479.3	3245.632	121476	126033	439797.2	5278.184	54	3673.240
743555	298083	169378.5	72054.43	316113	166408	451006.5	133304.2	72	3690.366
2479519	1102133	7029.321	307.4807	1762049	565086	17549.83	1127.579	88	3696.454
3767307	1125541	17156.59	350.1668	2327788	626984	46412.9	767.1837	91	3703.013
115763	82430	96379.8	1471.947	34315	24694	122707.1	1920.45	40	3723.043
151204	61848	16943.15	28.88048	40919	17180	20799.53	-102.0526	39	3729.692
203500	26715	9599.932	63.56985	57885	7089	12267.24	183.7441	42	3735.799
448577	48393	4306.356	41.3154	130272	13857	5555.839	2.51476	48	3743.745
2691362	956428	5922.148	450.8028	1629729	438815	14297.68	692.5645	84	3744.318
456944	57858	6140.697	20.35365	127104	15488	7847.303	57.77317	46	3745.022
140016	77794	12480.92	3094.996	39580	21669	15474.8	3831.176	40	3747.539
200528	27611	38973.78	784.6729	55918	7575	47099.15	1216.433	42	3749.088
3089997	1481165	17274.92	923.1392	1711151	584782	35365.58	1490.893	86	3766.171
3296459	2045986	35572.68	708.0911	2297768	1132847	95303.98	1359.758	86	3766.210
790279	1129235	46328.99	40703.26	402082	593799	117785	63140.74	77	3767.001
792851	1186710	20585.6	32193.73	417479	507735	41579.21	54496.75	76	3769.183
4392006	1330501	25645.7	1176.584	3202256	761413	72340.72	2348.171	130	3776.256
2170445	1389702	12390.71	613.9775	1382639	693759	34959.56	1819.319	97	3783.608
2857532	1334516	14776.45	508.6696	1928979	745727	38677.17	747.3553	90	3800.959
118321	114632	450.7513	160.1369	50384	51846	1145.243	371.1995	55	3809.751
639597	73691	13857.99	93.83458	195591	20452	17905.84	49.34939	53	3823.839
2421101	1265216	11965.69	411.1376	2802774	1037399	31937.66	1802.171	150	3833.284
271049	38525	435.8137	112.2864	77336	10875	555.3062	292.0914	45	3850.945
1039004	912744	380435	18078.41	535348	342953	738225.8	28628.31	71	3856.105
148417	193072	88689.45	1758.588	67369	66440	128851.1	1811.33	54	3858.574
174807	124339	17965.32	28088.79	98536	93288	32481.92	85641.85	77	3867.447
3477870	1163212	5922.956	375.6866	2113824	580549	19804.72	598.1006	94	3868.585
3258968	999670	9191.886	814.2877	2197648	529900	19114.58	1553.412	90	3870.709
131252	91980	58189.42	821.5423	42105	24962	81850.64	1208.692	32	3870.798
3011456	1273152	10582.61	584.1619	1891092	648145	29089.48	1180.024	107	3875.107
784740	454539	399283.4	84181.12	413756	265979	773792.1	161420.3	87	3886.521
2498369	1007661	13838.94	766.5767	1708666	500523	28625.66	1942.767	90	3888.755
3176432	1167042	13882.38	650.3256	2048596	605234	38529.99	1359.534	102	3900.398
3063777	1045508	52207.27	1308.375	1758499	485413	121601.5	3210.541	83	3913.254
151609	26014	236.5949	21.95399	43897	7575	188.2376	11.91261	40	3918.258
2481427	1397514	12881.93	704.291	1508772	651037	27814.45	1680.501	82	3921.093
772958	165036	6775.964	234.9388	248076	47687	9405.452	383.5554	55	3924.710
1503462	1769673	33921.87	37267.64	702437	632096	55147.7	56645.25	69	3940.587
2427665	1453104	31280.12	1638.791	1455808	669605	69681.37	2884.851	82	3945.527
2001525	1241532	161626.6	46958.93	688580	396156	231786.5	64851.93	60	3947.853
198358	30538	40683.75	519.6091	70196	8555	55331.3	682.826	48	3948.658
201600	20874	9358.75	-11.72417	57467	5426	11003.16	75.64546	42	3949.874
3666940	1781617	43462.94	969.6829	2875176	1105608	119670.4	1446.425	106	3952.059
2816393	961411	8715.53	444.8351	1727389	447724	25323.2	1324.991	101	3955.280
630939	352730	145461	21671.16	202234	141017	269213.9	31110.11	44	3955.340
300835	28341	5879.597	146.926	83355	7819	6981.044	202.4277	44	3961.646
3122964	1118824	28077.79	612.6055	1874458	561449	64795.31	2338.955	97	3963.775
841142	948592	438453.5	23335.54	449537	447151	935853.7	43035.65	76	3964.632
1037109	2276438	808459.3	80011.71	874737	1721885	3170954	173430.8	122	3966.297
2581439	910202	10301.59	959.6019	1588191	470511	30040.16	1216.221	82	3966.539
2682592	1413182	15958.88	642.5173	1753470	733319	44428.68	1145.714	126	3969.463
2978367	1095657	12521.27	355.1895	1889941	575292	35038.53	647.9554	90	3970.246
100765	38349	10021.6	21.89192	28195	10453	12803.13	138.6299	37	3976.105
330294	256525	60269.11	998.275	92748	71860	74341	1484.33	45	3976.642
2249146	1072602	23594.42	352.7625	1346844	516391	56180.93	1235.565	89	3994.113
2741520	1251240	15759.39	478.2232	1363213	552536	34779.46	727.2361	81	3996.421
1247184	732158	457816.5	22023.2	458605	226977	648467	32406.6	61	4002.732
2344693	730811	13749.75	441.411	1393046	336407	20832.1	1545.26	77	4002.840
239676	26850	8501.996	-62.43722	67754	7301	10279.1	-17.16226	43	4004.447
103147	13497	4877.932	126.0656	28685	3601	5592.844	471.1898	36	4057.676
2510372	1122410	10770.86	299.0733	1599192	547601	32473.59	647.0506	101	4059.284
233044	590809	344933.6	3006.053	121642	238429	616657.9	6329.931	66	4068.310
3157616	1413443	27002.91	798.2813	2138446	833864	62873.32	1807.53	127	4069.241
558402	84453	10656.77	50.491	165961	24066	13376.54	7.115228	50	4071.241
200458	186857	224029	2172.23	62855	59696	309412.6	2537.527	46	4074.359
3183866	1284323	11296.06	311.4964	3534534	1087879	48137.75	1456.977	135	4077.944
428379	44436	6132.704	176.5039	129445	12055	8084.761	175.6028	50	4080.132
307565	249537	138846.9	19297.93	96550	83954	188345.6	26928.07	49	4083.276
348927	57089	10300.5	132.7575	114651	16191	13531.49	-70.18165	51	4096.857
908978	1193113	257641.8	36784.34	509502	487320	521112.3	57589.95	72	4097.225
228075	22631	10512.41	134.2646	65859	5891	12625.77	19.15107	44	4102.655
681781	698693	316908.7	55691.84	345816	312217	633844.9	89861.73	73	4128.961
3086851	1039714	10841.76	456.8707	3215454	922797	43252.18	1466.012	127	4130.447
1342067	1046409	62056.36	2260.091	1075084	839986	247691.2	7466.242	99	4139.032
1499772	1063696	25662.57	991.1567	1014702	501795	55211.16	1638.114	85	4141.906
799385	1353855	381076.5	3898.088	412002	573141	731559.4	7165.602	71	4143.169
252243	54533	13910.58	100.2671	69330	14655	16655.96	266.207	43	4157.037
157112	91123	69202.06	1092.824	46806	30792	85950.09	1154.781	49	4166.797
2686044	1723378	89912.21	2043.633	1856807	820608	131218.5	2663.654	113	4171.216
2432701	1050630	12039.41	993.5283	1396747	430270	25334.81	1612.321	80	4172.347
1820317	1678748	18815.56	522.4404	1309119	826128	55621.68	1083.039	117	4174.802
2301793	1286862	129656.2	2215.471	1509936	600309	315489.2	5341.108	87	4183.702
436900	1103121	432340.2	5465.242	260560	580009	1158936	15409.14	81	4204.273
165945	132273	178490.6	3475.205	55243	40462	248824.3	5245.182	45	4204.713
289473	31996	32458.13	482.2744	90521	9295	40782.75	941.3619	48	4208.098
2850579	1079656	23346.17	575.4863	1697794	511876	49305.54	1600.933	84	4209.902
2723522	1177472	19779.21	824.771	1779799	583319	57344.2	1153.17	90	4214.218
1462170	1618704	217533.3	83510.96	872033	895700	655528.1	129030.5	91	4227.856
130699	131979	185498.3	2104.796	40929	40658	251537.2	2996.796	42	4250.053
197195	112553	134264.8	1753.297	57572	32356	168755.8	2394.043	43	4258.025
2953296	1455909	13692.85	158.5989	1892387	739925	28621.61	787.3504	88	4258.268
3017416	1151805	19239.15	294.4859	1757994	581302	45173.8	987.4901	93	4264.208
1403034	942535	11533.01	62.40038	894392	445133	27512.19	-128.0045	84	4273.242
199995	16847	2801.448	164.8716	54423	4418	2823.112	310.7542	41	4280.092
141490	140277	143935.8	2190.638	48797	44317	198430.2	2778.901	46	4288.975
115499	18614	21965.26	277.1992	32606	4993	27622.18	497.1681	37	4293.120
2704481	1136176	7320.652	583.5582	1796557	612207	20215.88	954.9343	89	4294.008
381383	317582	6189.959	141.2649	134316	105695	8749.847	314.8971	55	4298.933
230283	157492	173373.1	2811.617	72030	46204	224369.3	3558.262	46	4300.345
2279147	992825	11669.7	629.7306	1370226	436764	20787.8	1565.636	80	4307.161
2790894	1563418	164423.5	3632.455	1623160	660656	302634.9	5860.837	99	4308.357
153343	207117	194229.9	2611.321	48468	67906	271139.5	3742.024	44	4309.343
1062120	1252958	1147812	88107.84	908124	1034365	3840826	205441.2	109	4313.162
493852	61525	3118.924	251.1868	145854	17016	3819.771	597.335	49	4314.041
780961	225194	193870.2	55512.07	279854	74320	281183	75437.77	59	4315.277
2353060	1500718	12100.49	601.7397	1577436	811184	33555.24	1574.401	97	4327.875
101839	78935	85756.44	1055.649	28052	22182	105388.5	1164.6	36	4331.280
144750	239087	168829.4	2072.455	54687	82876	242048.4	2791.241	48	4348.405
100731	29021	141.6727	192.6133	29146	8791	219.6065	162.3986	37	4360.623
2603502	1241350	6411.859	330.3335	1700898	593205	17931.78	456.6174	91	4374.619
2975648	1248830	24684.37	837.9187	1998744	727709	72784.49	1492.312	99	4377.779
2211208	1041912	12104.68	458.1367	1255446	496389	25327.42	1165.385	80	4379.961
2665524	897074	8972.198	496.9007	1591247	433223	22539.78	581.5253	88	4381.868
353804	360327	139403.3	2322.86	125600	117726	196401.6	3193.81	54	4384.149
3633994	2394794	15829.75	910.0984	2688420	1246602	39363.71	2004.562	102	4384.890
2674537	992963	7046.083	483.0686	1777961	521624	20487.63	1583.829	90	4388.273
907327	628365	261033.3	4745.308	293145	195570	370354.8	6221.945	50	4388.565
106083	131254	88941	2234.39	38704	57059	151740.4	3649.552	44	4388.862
2425173	1101893	11894.04	827.4471	1474738	497934	28950.48	2305.026	83	4397.870
914268	1686485	92144.87	69783.35	660840	1075099	332440.5	132507.8	94	4398.230
453720	489511	452705.3	14166.7	204521	183238	746502.8	26518.24	65	4402.233
122080	46082	10843.55	397.6128	33658	12731	13053.47	617.6052	37	4404.330
165779	60763	16775.19	8497.051	45243	17394	20548.6	10303.06	40	4405.359
2474841	1151168	8990.14	310.3189	1695277	620869	27850.34	510.3363	97	4410.320
2921974	994129	10037.98	531.5344	1862351	455119	19334.75	722.7302	84	4412.313
864973	912184	610985.6	43834.17	526190	552413	1416792	118977.6	84	4422.432
2810795	1108913	12233.99	609.5288	1668045	518020	27187.11	1435.775	82	4424.474
3073676	1459118	25681.47	461.4367	1891496	652181	51378.06	889.6973	87	4440.499
220968	215457	146435.9	3298.878	81970	71417	210496.8	4300.515	51	4445.065
114461	39252	13777.11	279.4733	31268	10592	16726.47	227.0612	37	4446.320
3099771	1853441	112010.4	2087.705	1758590	828167	262903.6	3741.177	87	4455.605
878841	175144	43405.39	493.9649	289154	50343	58227.58	319.0511	56	4457.901
2899409	938108	15773.68	458.1678	1765019	455372	33737.19	1200.219	82	4467.996
129235	151519	771.5618	459.9723	94407	142138	2166.069	1108.303	118	4469.376
2859417	1545377	8419.153	544.4839	2175669	951894	25948.85	1392.96	99	4470.856
144006	81528	102003.3	2369.72	40976	22910	127961.8	3034.296	39	4476.025
415769	71796	1323.905	126.4901	159471	24605	1784.369	-5.770746	58	4483.125
2760126	1081344	8739.923	454.325	1625218	461041	13999.12	732.5269	78	4491.691
646040	720760	5522.282	214.3436	197206	245688	8654.473	242.6214	55	4493.629
2690984	1427065	14426.14	279.0786	1675342	673628	42505.77	97.4204	96	4494.966
2165144	901953	7270.648	286.7538	1197839	405066	13546.82	596.6131	78	4497.465
3007375	1311204	33733.31	635.7767	1976870	729027	73989.38	2165.928	88	4498.525
795813	134462	14546.29	354.7884	279087	39583	19299.56	631.7925	57	4500.608
2543904	921233	27226.93	1501.044	1463636	392751	49380.98	2094.077	77	4500.654
2364333	1327365	19224.41	493.6075	1545813	617293	43496.06	795.9167	108	4508.839
3405829	2078289	27540.31	1213.95	3501161	1480938	78733.13	3357.302	130	4512.446
2010571	1428934	13456.71	254.5799	1674671	1089447	54290.28	995.6287	114	4513.643
2203015	1052416	12513.77	222.2678	1125852	449226	24953.97	391.124	76	4515.503
1169408	1893202	314842.9	11830.11	714702	958115	754119.9	28924.15	82	4526.564
142119	185963	222478.1	1998.401	59295	86219	424996	4000.076	59	4533.433
133350	145542	148262.7	1927.001	39608	41547	188565.2	2293.465	40	4557.148
3434858	1617726	14330.27	698.8738	2318854	919342	35365.75	1878.868	92	4584.922
3208917	1363166	30076.72	769.9596	1626533	586139	58471.93	2219.89	76	4585.658
120316	32207	-308.586	40.40552	35873	10762	-1243	46.86763	40	4592.878
282943	72376	69191.05	1577.408	86712	21521	94072.53	1897.963	48	4593.035
134327	18316	6139.51	-70.47556	37437	4745	7210.736	-89.62491	39	4597.272
2584827	1458226	19436.81	1081.043	1637259	759117	52448.36	2353.68	91	4597.791
3062231	997529	21145.18	372.2088	1875787	477179	46670.34	229.1388	84	4601.708
4347689	1990439	29220.41	634.1827	2992366	1187169	61351.7	473.4909	116	4604.429
2697077	1077082	9743.833	533.8625	1641627	526987	18100.14	638.3894	82	4606.351
2646025	989914	11145.68	458.1367	1659814	452704	28275.77	566.1169	89	4607.680
668846	916396	336760	11562.23	263399	299146	511650.2	16418.54	61	4608.524
299141	39294	11056.47	226.9734	83092	10638	13578.47	477.0584	44	4612.145
192472	36132	6835.327	-67.6035	53218	9701	8387.93	-327.023	41	4613.975
2714368	1165987	15069.46	336.5042	1825945	603889	41728.27	-66.69786	124	4615.056
794466	172581	928.3255	182.414	251156	50857	1282.838	424.3995	55	4618.933
2774489	1193889	33559.57	209.7773	1500588	567675	66427.77	1316.043	92	4621.360
188238	108890	14358.74	97.77699	58037	33155	19370.27	-82.38221	43	4622.059
165794	26679	19794.27	89.60522	47175	7417	24253.72	66.88983	41	4624.267
2625358	789489	12195.06	202.1303	1603515	390575	31936.07	-438.6005	103	4626.123
2251830	1164419	14202.18	700.3062	1440383	628000	43222.54	1632.277	101	4629.353
128322	75171	55543.2	809.3331	36066	24236	75120.9	814.1028	39	4632.443
125703	79235	50723.55	803.8809	45313	23603	70553.23	746.3901	46	4644.144
185649	17778	3779.996	0.05853912	50649	4805	4418.21	-190.7804	40	4646.047
158489	246923	239425.3	2870.703	67697	84934	363909.5	4586.427	53	4647.366
160899	19471	5927.922	94.97205	43420	5050	6872.574	116.0367	38	4651.617
1863688	2005600	88226.05	12124.27	1618958	1274584	271648.3	28900.8	109	4653.149
151694	186730	221740	8452.609	52438	65121	332691.9	12157.63	50	4657.210
300283	31473	5214.754	97.59693	84809	8713	6221.376	134.7439	45	4664.926
3125046	991241	12490.37	728.6362	1946718	538565	26647.95	1141.36	86	4671.264
519272	333714	420450	6468.24	158347	104046	561866.8	9159.367	52	4689.557
600236	77792	16702.33	88.53416	175914	21720	20912.06	-110.2448	51	4694.142
102564	41375	1103.507	-54.79464	28728	11304	1408.379	-99.66568	37	4695.378
2460153	736871	8726.1	170.3142	1326901	315583	20175.09	654.8042	76	4700.407
153484	15483	7605.847	-44.48135	44639	4049	9151.845	-106.9505	41	4705.547
322597	35528	7990.833	-59.88078	90731	9720	9498.412	-115.8216	45	4716.430
3567419	1529143	10483.57	600.4138	2493115	859679	30631.16	1591.175	102	4719.431
123911	56853	40593.42	821.6073	33951	15508	49899.22	1121.502	37	4722.110
649893	1106066	391158.9	11267.23	435290	618158	1011536	27141.98	83	4722.793
2666822	1495002	17400.56	1038.059	2005224	954450	68324.95	2407.04	103	4723.024
2832682	1013656	14460.06	452.1974	1688811	468664	29621.6	912.4513	81	4726.571
218438	230519	210906.8	2566.52	78227	77936	318490.4	3899.224	51	4730.706
3005550	1132255	19813.05	639.9026	1724102	606970	38891.87	1486.46	86	4736.954
250519	146349	152897.1	1123.104	74972	43491	200082.5	1710.121	46	4739.479
2604291	1242798	11199.96	719.3253	1625639	627243	22169.39	1243.824	83	4741.720
143073	20337	7936.904	-14.12044	40110	5496	9390.216	-175.2521	40	4744.118
648019	583863	417603.1	6044.91	272547	231939	780908.4	10869.29	68	4748.663
2891107	1146057	12146.17	294.1656	1884001	568353	26732.19	1028.237	86	4751.210
2806031	1676994	16951.35	4197.701	1511563	673829	42152.88	6408.201	68	4751.224
2623312	948834	7240.417	384.1039	1617904	447735	22803.48	945.5788	96	4753.729
166922	17239	9109.083	61.20295	46572	4944	10598.69	254.8486	41	4759.872
2759642	1176061	13763.91	626.373	1690985	564494	26314.24	1199.381	82	4760.572
3013955	1145663	8872.513	648.2455	1773551	571053	22175.62	1130.928	91	4763.692
3285602	2018453	29898.7	1051.577	2551955	1479084	112983	3562.749	117	4766.909
311110	47528	18815.24	277.4868	93537	13516	23103.89	517.3503	47	4774.243
1621223	2864260	545061.8	41550.61	996671	1438042	1287295	90877.27	81	4774.347
2196349	1326193	12560.79	409.502	1453546	641442	29519.36	838.1645	94	4785.457
2359485	770630	19888.71	817.0145	1213793	339115	38517.61	1709.317	74	4789.944
2156861	1154048	23199.29	573.6224	1408567	489504	43223.86	424.0868	84	4794.762
147264	171802	3470.546	444.5884	87703	181609	14756.49	1695.542	120	4794.935
341241	40397	6570.294	73.53473	96082	10979	8250.763	3.715317	45	4799.294
2677970	747934	18174.37	306.7081	1648645	403000	51019.04	499.36	86	4802.958
158306	19658	12041.42	290.239	43099	5047	14504.78	534.7629	38	4803.720
2646533	1021331	9250.837	658.8046	1605911	486198	25249.41	1493.61	87	4803.961
785746	1123626	156344.8	51221.98	553099	687649	423759.5	116071	89	4814.012
283931	1313137	50788.08	420.595	86257	381764	65833.11	482.6151	47	4815.305
215124	248827	230460.8	42846.69	96953	87380	370648.5	65070.68	57	4815.560
186101	8237	1743.279	183.1422	50351	2016	664.4877	117.3802	40	4816.416
692603	106377	6147.399	9.389272	206628	30373	8308.607	287.3914	52	4819.420
171282	14625	18954.84	174.3987	49424	4081	22946.96	359.9318	41	4822.725
2181746	811670	5929.69	301.7176	1345991	434052	16030.01	187.281	84	4825.784
2895179	1027920	8936.162	263.0862	1832978	576812	30460.28	-51.23415	120	4831.117
107455	107023	185658.2	1684.789	32517	32240	243874.9	2126.4	40	4834.927
3041621	1116129	11207.92	673.1808	1966249	546987	21199.46	1883.397	86	4840.518
104648	129238	109279.8	1721.635	44782	62300	211328	3999.9	54	4841.412
2682737	1018235	12391.25	542.8985	1545024	463912	18349.2	887.5506	77	4847.514
3512646	1200780	18383.52	710.6113	2142479	610265	43751.5	1742.159	88	4862.576
2450633	890206	10054.94	579.0944	1304556	397472	19614.94	1063.41	78	4864.287
187532	381834	28251.03	702.677	50672	107717	35279.07	983.3424	36	4864.707
3245332	7710580	483082.3	50433.46	2419828	4665094	1470741	135846.4	99	4865.597
1618220	2083918	120101.3	86417.42	854512	1013507	276858.7	171068	106	4873.740
2477147	1010774	11229.52	195.0727	1547557	536773	25733.98	437.8809	83	4880.336
156299	154414	188809.4	2149.321	53399	47110	252740	3249.711	47	4906.785
3347588	1547855	12040.63	443.354	2242826	825332	27516.11	76.43201	98	4921.893
593857	845214	510149.1	13045.55	309413	426501	1147965	27387.81	79	4933.939
128134	80161	96543.48	1664.393	36516	22832	120628	2077.626	40	4935.931
3261835	1645545	27009.03	1046.401	2056992	783758	68896.87	2267.741	110	4935.978
139377	18885	3145.392	181.3781	38479	5120	4073.653	239.8014	39	4940.000
312966	48803	4467.803	3.083195	86733	13313	5306.931	-217.6673	45	4946.285
202509	77885	9125.958	-46.22542	55547	21058	11042.47	-23.01183	41	4947.043
150842	112311	112224.1	1685.952	54592	43266	191159.5	2102.153	62	4961.400
106968	47742	427.0288	124.5506	29750	13308	654.54	22.81169	38	4965.492
326918	670293	493655.1	2671.038	378877	837469	2715109	32779.8	167	4991.516
1707349	2074583	441035.9	32953.93	899241	934750	932271	65406.2	80	5001.755
2143433	994504	21180.75	582.0906	1186568	422555	37503.79	675.2051	77	5023.250
282515	349973	123683.3	2400.968	91387	111351	178405.3	3104.475	51	5027.558
3162704	7934176	284724.6	27818.13	2211821	4577061	712352.6	59538.47	107	5027.990
2852314	907745	6211.033	968.2324	1626627	409664	11953.52	1616.889	80	5036.220
150947	129020	110686.3	2667.242	42428	36656	140041.1	2983.088	40	5041.063
406244	51109	6520.467	-7.295186	114991	14057	7848.384	9.617473	47	5045.549
2806237	1862489	21602.24	1777.437	2025010	1112637	58024.05	3827.339	130	5051.249
483536	1278435	211324.8	15144.37	393926	864113	668510	46296.41	81	5051.283
151722	23246	13511.86	-60.35706	43382	6546	15547.74	19.68015	41	5059.819
481795	313920	29736.15	62528.97	215987	110439	50509.23	92527.72	63	5064.587
167619	19015	440.9974	62.54047	48094	4945	732.6514	-41.42854	40	5064.864
138182	76429	107112.7	1785.478	38976	21604	134238.8	1862.032	39	5072.100
2503956	1041913	8784.122	669.9648	1634484	503140	24352.31	1260.702	100	5076.477
151638	16872	2482.777	34.72833	41174	4461	2831.816	18.50169	39	5083.661
648956	89494	25283.08	373.7649	198883	25457	32795.53	491.7233	53	5086.450
3115456	1583798	11441.62	646.5508	2102917	931331	33603.62	1068.439	111	5097.993
176145	154696	-380.8273	184.801	79141	125135	-1879.938	561.523	104	5113.661
2718235	1031791	10303.77	644.2881	1672312	505370	22527.95	1063.228	83	5116.324
3076940	1443131	15949.42	477.8791	1891922	793102	41230.52	1194.927	92	5118.707
408962	62239	717.7623	3.714005	129016	17710	744.1897	43.9111	51	5123.413
3066011	1310384	8120.337	463.4835	1907923	640468	20947.36	1400.675	88	5124.818
3054931	1755679	12029.89	704.8994	1715381	754537	30650.93	1407.331	90	5130.294
134297	86418	108971.4	1885.021	39981	24740	138359.8	2425.025	40	5132.031
215794	34037	13335.79	-231.0195	61739	9242	16550.4	-240.6024	43	5133.971
3007732	1106917	3647.092	514.1834	1874688	509225	6527.209	1746.735	85	5139.662
2628506	999220	8555.456	367.8698	1610727	464898	16804.39	868.8477	81	5141.879
130678	26337	8128.533	7.304169	36329	6946	9556.29	104.8499	39	5143.111
2819679	1178959	8978.674	676.9688	1602679	502892	17599	1062.504	78	5143.438
229126	23120	17845.72	20.0009	67904	6257	22014.75	-42.9221	44	5144.975
351877	1584593	463539.9	10923.61	504567	1495108	2937139	69189.72	200	5146.778
100494	58602	92549.02	1687.196	27463	13435	112056	1796.135	34	5147.182
605311	819576	46936.96	1156.771	343058	334175	84614.7	1910.945	75	5151.603
2331984	951839	10537.65	458.6325	1356123	457775	19174.65	989.7672	81	5152.512
148941	263022	325998.4	6977.828	69222	103086	553911.7	12630.11	55	5154.859
3407950	1262935	15173.91	454.4738	1974877	591569	36568.38	837.8101	90	5157.901
2952321	1509696	7678.912	267.0046	1998833	732274	24986.73	910.409	92	5158.919
111372	8961	5245.558	163.1643	24345	327	4058.836	111.9335	24	5159.111
2882920	786662	10962.44	227.5049	1522282	340065	16761.91	63.96166	76	5162.102
1073943	1517043	231141.9	37517.68	660154	898572	580379.4	67009.41	79	5162.331
110033	116244	129216.5	1616.742	32349	33514	164708.5	1913.441	39	5168.598
3414268	1671049	132648.8	20050.85	2004954	804031	186321.4	32400.35	85	5169.958
277649	197235	163020.1	2357.404	85153	58008	208423.5	3367.865	47	5172.384
2828126	1053611	12908.18	356.5125	1652962	480424	25225.15	935.1004	82	5172.646
2353375	1099476	12806.16	466.1931	1560446	494762	35793.74	1785.281	102	5176.764
2796411	1332183	12454.26	667.8322	1832109	755669	33829.54	1475.929	85	5176.983
121047	12244	1413.385	9.61394	33911	3182	1456.001	62.48143	37	5186.455
2702127	917002	17281.06	655.2549	1439727	402436	33490.89	923.6616	77	5225.261
3183196	1703397	14839.46	836.6021	2223854	974700	40964.64	2271.188	94	5227.934
3361303	1552775	13402.96	516.3146	2306025	979026	40016.8	440.5821	97	5241.655
1177977	1400294	406809.9	46408.06	749704	734705	832586.8	85972.77	91	5262.670
3225811	1478081	12779.33	526.0541	1971491	716245	30295.74	738.4431	83	5265.237
2102949	922948	14275.54	522.7492	1055676	341954	27078.95	563.3397	71	5267.810
560134	207643	35128.56	835.0002	221004	61566	49897.63	1130.731	58	5268.718
685869	87540	18457.23	262.0044	210234	23779	24455.59	240.8412	53	5271.389
3082755	1302739	15665.81	596.6897	2118653	658525	43295.07	1045.84	105	5273.656
959671	218695	41842.88	501.809	424058	77087	67008.71	551.447	61	5274.179
342535	265912	237302.4	3166.19	98574	80443	314325.6	4537.546	47	5275.678
136227	56595	25593.05	249.1596	43513	19416	34497.12	91.86433	44	5275.816
103113	20615	7447.347	88.32675	27811	5569	8738.413	243.5423	35	5278.375
1407665	523520	29060.95	485.1291	657540	182657	46267.71	395.0758	66	5286.452
183324	60728	99.34695	72.70397	88851	29858	-328.0048	78.19989	63	5286.584
120354	64389	29428.16	591.2881	34034	18366	37497.94	454.0463	38	5293.031
118065	14520	5438.696	20.37161	32583	4083	6269.5	132.819	37	5296.462
2525502	914827	10320.19	668.9248	1370208	402862	21323.09	873.6075	77	5300.135
442219	146820	15903.36	-52.49344	193646	53660	23887.5	-523.411	79	5312.390
422832	62773	13082.26	183.463	124106	17623	15912.3	292.2203	48	5320.238
252236	81206	17245.04	6749.439	74058	23718	22588.19	8684.56	44	5323.963
291982	336895	263198	59077.8	148264	151470	478686.4	103588	68	5324.931
810270	1062425	758780.1	56138.54	308803	388328	1320199	80184.34	64	5324.954
1495818	1719557	436741.5	44242.91	796091	796405	978962.6	70099.27	78	5354.002
1397079	2013983	74961.23	19215.08	1035894	1237628	246560.1	52311	141	5358.296
2832248	1049998	26244.05	780.4813	1721161	525600	59491.58	1772.161	83	5362.071
239399	287930	226123	3874.899	81246	112456	362901.4	5822.494	53	5364.469
2953865	972214	12046.91	626.4501	1847554	451390	32140.07	1452.044	89	5364.696
2460664	1245195	15849.63	490.239	1598111	613917	39077.25	589.7831	85	5369.521
292069	245339	214621.5	4023.971	94704	74805	287421.2	5825.09	46	5370.150
117583	10351	10798.87	-122.9573	31980	2519	12230.78	-184.0087	36	5370.851
220581	21881	6264.752	144.5022	60554	5847	7528.026	202.717	42	5371.159
178430	143994	106846.2	2011.826	55592	42402	141036.1	2685.905	44	5373.715
2583592	1268996	7797.92	391.8794	1527056	547315	21130.3	370.3502	84	5375.733
2999884	1212282	11067.98	500.3177	1723814	564906	26176.97	1141.134	79	5376.144
123085	140322	180985.5	2727.192	40765	43515	244334.4	3493.275	43	5384.448
2484778	1190702	14138.17	528.5166	1550300	594338	34446.95	2110.083	97	5389.459
507125	259592	17159.56	428.7392	301367	132821	44361.36	1244.401	75	5391.308
1071140	1722042	376714	42218.86	613239	785911	880817.7	85567.34	75	5398.884
138235	20221	3516.175	-33.97752	37441	5257	3675.869	2.04241	38	5407.024
150175	99177	110954.5	1945.651	43026	28303	139912.9	2532.531	41	5408.072
873678	301077	5121.923	94.9553	412453	122604	6209.362	197.4728	67	5411.885
1037932	969018	463858.6	9928.753	680944	624491	1310073	27647.56	83	5412.437
142232	138373	126318.4	1774.78	42861	43345	170999.1	2545.229	43	5422.258
134425	50066	31165.41	837.2971	38988	13898	38798.66	942.8734	41	5459.699
682928	1411683	6286.868	1908.32	246084	463941	8980.741	3144.671	61	5459.787
944393	1365076	415396.9	6845.387	431931	524865	803279.8	13738.04	69	5471.792
759975	1239667	319734.8	17160.17	405080	496119	518701.1	26342.92	70	5478.688
2861433	1064964	8852.577	444.1142	1825444	521461	25983.8	1174.931	92	5481.377
2278062	772862	16031.43	337.0776	1342716	350977	35894.86	439.73	77	5484.973
107796	131268	171704.7	1442.698	40854	70624	384860.9	3220.518	65	5491.397
251043	391867	292793.8	58096.97	119258	154575	502556.6	94569.11	62	5500.475
3060704	996160	7307.75	441.4149	1854521	470357	17877.98	1000.359	89	5515.831
139412	40772	190.2239	74.62679	53428	15452	362.1674	59.88411	57	5531.746
2579103	914705	5777.432	477.6276	1582177	475143	15893.08	1154.986	85	5539.492
131565	121168	140227.6	1819.253	43920	36244	184598.9	2127.224	44	5542.809
112118	84420	123219.2	1356.762	30938	23844	151993.6	1678.121	36	5561.367
3487046	2544355	13998.42	1024.627	2195063	1047959	33797.15	2122.59	103	5567.224
2587837	1730379	11443.27	808.3137	1778459	964358	30339.55	2335.139	88	5567.495
849924	663518	517801.7	4145.335	312724	238306	838381.2	8684.95	66	5575.647
3160430	1509181	16642.64	693.1241	1950241	714220	37284.67	1395.736	103	5580.027
206909	118762	3238.134	76.03253	66594	33967	4451	62.50111	47	5582.901
117812	36592	21215.27	230.1223	32086	11178	26845.06	420.9964	36	5587.250
3555277	2072962	11818.63	818.2993	2248448	1119525	40360	1578.197	134	5597.691
2311947	875146	20201.93	422.942	1344606	410353	38839.65	942.9744	80	5598.801
259206	50494	177.8136	-59.58738	98412	16204	84.90191	157.7826	54	5601.465
3371666	1665664	48081.08	2108.133	2513960	900980	106171.1	3732.98	93	5603.115
2944323	1027248	10339.9	564.0886	1828830	506914	22203.2	1949.959	84	5606.165
3750508	1389732	12459.35	557.1002	3295307	1198100	53301.66	2270.891	134	5615.559
615699	160151	5218.412	56.07059	197241	46630	7178.6	-25.00055	54	5618.741
1960964	897660	7368.549	272.6657	1076784	496607	15881.28	1120.684	91	5620.360
2812210	1142323	15381.7	426.5735	1724276	517843	36278.29	620.5549	84	5623.710
107199	75377	69301.48	6570.516	32145	22436	89842.28	8198.695	39	5628.015
173846	20709	3803.888	48.62048	47461	5591	4595.087	76.76699	40	5653.080
2099029	1453240	9136.818	612.2119	2183839	1118167	29203.17	2106.663	108	5653.254
245216	35668	13093.17	59.89329	72043	9833	15943.57	381.7203	45	5663.775
2564942	930732	8655.676	114.4483	1663763	458067	19717.77	128.6131	87	5664.399
2234755	741718	4984.578	84.71923	1291055	312817	10902.66	-150.8924	75	5664.883
730089	1015704	407913.5	7523.246	319761	405039	732428.8	13769.5	65	5681.571
165907	15982	557.2601	42.81026	46874	4191	767.137	91.60898	41	5683.160
3106991	1438191	19989.92	704.4512	2239171	920510	58073.56	1741.214	119	5684.478
137814	23477	2573.016	124.7429	37693	6268	3163.922	188.7116	38	5695.660
2793318	992247	11312.36	838.1516	1703059	425928	25511.46	1570.901	80	5696.264
346683	147309	122462.7	22192.62	175930	120878	310109	62687.31	83	5698.604
3035502	1391165	18921.29	214.2264	2150381	711737	49666.68	301.9656	123	5700.789
133110	10456	1535.735	176.0077	32083	1260	752.692	176.6876	28	5701.079
160339	144782	102159.9	2158.194	47304	42658	131618.9	2736.041	42	5702.204
2949886	1761193	16901.96	531.8073	2011009	954377	35923.18	1356.655	106	5704.959
104611	20593	424.7276	144.8817	27972	5382	449.6935	192.2891	35	5706.230
105129	19821	2224.842	-138.1548	27843	4973	2728.512	-273.633	34	5706.245
2970146	996589	18107.67	458.3065	1789434	463021	38761.6	1631.205	82	5707.105
257968	34195	3896.703	20.26443	70483	9577	4206.896	126.6277	43	5715.786
1373242	2318859	94598.56	9241.268	901495	1227545	198505.7	18099.04	84	5726.572
1096212	1312485	95513.68	33520.58	744184	812984	286955.3	75010.13	86	5727.348
196740	25195	729.0099	31.09548	57788	7141	617.3818	72.15875	43	5729.006
117980	58252	95127.83	1612.106	32601	16513	118664.4	1603.193	37	5736.376
220489	36572	439.4391	8.76472	67181	10004	528.5638	-40.06034	45	5742.716
169582	17559	2408.38	103.4341	47598	4934	2610.393	-68.63551	40	5746.275
2050255	1094683	13420.76	378.7527	1274855	476671	28084.99	109.5703	82	5774.592
858119	1134982	73034.79	72503.3	618416	736522	197501	136280.6	93	5778.167
2589199	1113655	12475.04	561.8414	1609104	538400	35234.46	992.7607	86	5787.452
1217921	1641558	251746.4	29680.69	559455	650572	477272	48203.56	61	5787.622
3144621	872445	6932.211	590.4548	1943432	452080	23070.79	925.1129	93	5795.526
232972	20665	729.7043	113.9956	63893	5392	877.9899	62.65725	39	5796.217
102422	34397	45014.28	214.4458	27988	9385	56165.2	668.8284	36	5797.651
169516	23518	5874.954	47.59412	47739	6335	6683.585	100.2321	40	5799.243
109930	98551	138280.7	2755.414	33002	28676	175722.5	3444.525	39	5801.191
1225105	1430209	331095.7	30333.33	633300	697362	725737.1	56576.43	81	5801.848
2568294	993456	7924.615	271.648	1498381	499413	21597.58	69.10867	81	5802.070
875772	1257827	81679.38	23103.34	588219	655171	222714.2	44793.42	92	5803.601
169528	84906	112434.5	1929.675	50227	24309	142806	2563.223	43	5806.593
2717351	894019	11336.8	190.6346	1545247	408084	23004.24	855.6905	79	5808.275
744548	1429581	16917.17	38403.62	527756	810523	58015.85	65955.52	89	5813.758
253336	262154	214617.7	1333.52	93038	110618	401252.8	2486.715	57	5814.911
2412610	822328	18623.39	322.0948	1259983	335716	31536.72	441.8659	75	5815.561
327940	92126	171914.8	1972.466	91964	25497	214188.2	2653.32	44	5816.327
3082967	1180148	5379.366	384.9093	1858757	585886	12901.59	709.4606	84	5824.853
1382749	1318270	25856.72	1051.218	904573	678730	62528.95	2735.083	89	5838.982
3241299	1159631	14532.03	733.8403	1957870	551403	31582.52	1101.276	89	5844.438
100166	33887	5445.834	-653.6555	31539	10310	-633.5871	384.1732	39	5845.298
100406	29041	1925.848	-60.12957	27956	8008	2481.962	-93.15431	36	5854.301
208958	307700	288691.3	4621.332	87055	115307	482348.5	8570.049	56	5856.526
2294081	790348	14140.36	713.2029	1441112	364370	29724.64	1255.624	83	5863.563
976476	2254123	25812.07	40717.64	722427	1259368	82188.17	72216.13	86	5865.335
2568232	1072860	13802.48	523.8238	1339353	466073	27277.56	803.7592	75	5886.436
183539	260348	418154.4	3321.579	66271	88257	601713	5609.5	49	5899.986
185913	81750	24610	1515.621	52856	23309	30715.5	1914.039	41	5902.110
258624	38978	1153.148	-17.938	84434	11315	1155.691	-323.304	49	5905.733
934672	1236489	396397.6	13162.38	441000	458761	665369.4	20774.34	79	5907.463
4454454	2161353	17481.1	748.47	3741701	1445799	58488.61	2615.489	176	5909.565
2191601	1494564	61323.77	925.5099	1141151	593742	122501.4	2087.044	75	5913.432
2204016	1296237	10856.54	319.7444	1497127	627771	32219.83	799.5668	86	5921.485
2372469	866763	15557.31	448.3033	1384770	381153	32501.62	459.0164	80	5923.588
2846369	1230966	10682.55	475.7811	1747538	586090	25559.22	1059.028	93	5924.766
225758	21343	5325.155	200.7103	62605	5711	6432.876	361.3091	42	5927.056
2794833	1210787	16364.7	489.1202	1943903	632355	31411.29	432.9149	91	5927.721
248980	39875	1380.893	-107.7106	68622	10976	1801.269	-129.2026	43	5931.728
128112	17200	2144.333	10.43056	34553	4640	2396.745	-42.89161	36	5935.381
193467	139107	165947	4890.223	58653	40685	217010.1	5967.247	44	5937.096
153379	71410	603.389	25.17233	82863	40671	2022.078	280.0229	83	5938.315
2613597	873484	7043.04	202.5066	1556446	401522	17248.89	657.884	89	5938.374
806673	1404295	22262.21	43340.47	490953	800484	133769.1	67560.63	153	5944.316
100956	82049	122447.5	1616.801	34938	25673	164839.8	1847.559	42	5946.143
2656343	890184	10999.02	562.2415	1530442	414740	19218.56	897.4487	81	5951.137
3162204	947533	10047.92	298.1041	1924079	469045	22516.2	121.9192	88	5955.284
112155	98087	144660	2359.427	36488	29870	190150.6	3100.332	41	5964.536
3067596	1153878	14332.86	736.5009	1861684	563290	37663.55	913.2145	86	5984.498
117590	11078	2970.388	259.5612	31897	3132	3783.315	432.581	37	5995.663
167264	109747	41859.41	665.4305	51215	31890	53960.54	1054.078	44	5999.345
417866	230568	30082.79	36925.09	180544	107139	50540.5	63242.22	62	5999.641
2286981	1013773	11245.9	204.7152	1308122	452473	24551.19	497.0843	82	6003.354
2931220	1764487	13950.99	781.4529	1503285	815726	35595.97	1156.74	87	6003.930
2846780	1124493	24701.47	664.4578	1714335	553627	65744.29	1417.397	104	6008.150
3368364	1305147	8452.532	616.6806	2319387	713273	20852.14	888.3765	100	6024.566
180008	47048	6095.925	16.79639	57564	13404	7994.191	12.63587	46	6029.441
2572587	2009190	129323.9	2314.293	1797443	970847	342649	5436.802	114	6029.714
3016580	1030140	16185.78	690.8656	1824731	530864	40456.89	1892.253	102	6042.688
2827075	1153629	27618.09	826.7572	1945817	599243	62284.84	1893.212	96	6048.296
1338357	1231644	5616.405	446.7993	849192	592478	16212.77	737.9825	88	6055.836
3208156	1405610	14872.66	567.8243	2194321	831087	42829.73	1441.803	98	6067.365
3289216	1887804	17907.02	1062.18	2028717	977884	42469.54	2069.633	93	6080.904
126534	100497	120291.2	1810.103	41072	30723	160914.6	2506.39	43	6091.065
2896855	1495062	146843	13077.28	1822665	702611	213111.2	19996.29	91	6092.896
105073	44221	50331.4	634.311	28690	12114	61104.8	675.0195	37	6103.069
257676	541028	299040.3	3308.104	120548	214137	523455.4	7399.766	65	6108.109
287586	35430	4329.239	-34.97743	80533	9608	5745.7	-182.8062	44	6116.247
2642187	1332816	6311.833	955.7272	1647272	603561	12621.81	1846.722	82	6125.491
2867590	1359404	11351.17	403.5664	2741913	1101848	39849.55	1897.65	120	6130.914
2486446	1097142	12948.61	396.6948	1755180	661793	35249.8	1487.554	121	6133.473
2816181	1306334	8212.805	456.1774	1650328	633169	16432.49	992.3649	80	6135.971
292625	155422	133567.1	2139.7	84708	44489	169277.7	2769.936	45	6141.531
2692695	877895	19026.32	1073.112	1601943	437935	42098.1	2014.084	85	6150.647
1152613	1675516	239059.7	55270.31	1031551	1276728	856056.8	122644.4	105	6151.598
2778656	1192365	10400.51	226.3662	1721168	532902	17181.77	503.5428	82	6152.490
3128014	1284647	83410.54	2257.224	1792911	544849	188255.9	3813.975	79	6163.349
132986	27475	17738.86	205.3787	38763	8529	22065.31	-114.1979	40	6171.974
2349813	1514544	8534.907	610.8268	1417631	763401	21981.7	832.8336	85	6183.935
525756	69469	14266.67	-72.97386	153053	19242	18660.32	-286.2198	49	6193.477
1886039	1687245	349041.9	42797.87	1335087	925922	719330	63750.42	90	6216.355
134867	84841	1146.471	16852.02	56173	34833	1223.072	26452	52	6224.542
178276	16903	7265.642	302.4742	48433	4176	8402.682	551.8541	40	6229.101
3424553	1405991	15702.24	574.4484	2065647	644835	39102.99	1297.08	96	6238.918
2526538	950980	11261.89	392.4147	1574866	517106	28116.73	348.0029	89	6242.247
2512801	1178165	10399.45	430.5196	1605697	553193	28374.75	628.8732	87	6243.295
344776	413005	522730.4	23119.1	148557	192176	1010134	39576.7	63	6244.188
2233921	775681	8876.372	181.6901	1282234	326745	13313.01	359.2582	75	6245.950
246077	24372	6112.728	-167.6215	70154	6930	9508.554	-149.2809	44	6252.793
570747	113459	84124.94	1313.421	188622	34333	115670.8	1424.972	54	6258.148
180050	18410	10179.66	-72.85345	50933	4902	11921.95	16.43163	41	6260.719
2185913	731279	12233.2	465.6427	1187984	311271	24434.92	391.8145	78	6265.256
280853	57650	18998.73	176.0827	93519	16609	25190.89	236.0303	50	6289.892
103205	13137	349.5553	100.699	28033	3351	290.0957	217.2552	35	6290.813
659467	1326489	63210.35	66432.03	382929	816224	174878.7	119098	91	6290.952
2673681	1018208	17201.28	573.7357	1701440	503453	37878.97	1219.216	84	6320.722
2161364	679470	19307.14	169.7027	1135620	274435	31053.95	438.3371	72	6326.898
3719754	2202753	14242.92	657.4433	3828571	1653067	58514.57	1959.753	159	6331.885
936972	1078776	316925.8	31441.38	677290	739022	863852.7	51051.6	90	6332.831
2667207	1480762	9599.608	193.6163	1829203	791104	16417.32	385.5469	86	6333.790
104785	57158	86666.14	1372.742	30422	16391	109650.1	1733.356	37	6334.831
213059	288277	248087.9	3236.153	83825	98044	366142.3	4917.123	53	6340.576
2603062	1273460	10176.21	293.6438	1888312	728732	30044.5	351.5968	94	6341.165
302344	21858	619.4408	-38.13753	85324	5939	593.7482	144.5596	45	6343.941
126699	226507	30562.77	738.0178	46394	82569	49243.47	1273.864	51	6345.873
2567788	1294358	33322.62	927.8755	1599816	659956	83176.91	2360.843	98	6346.454
2162064	1531734	10913.91	954.488	1262713	696441	21431.44	1415.016	80	6346.843
2495661	845215	15334.38	275.3834	1472638	383192	33498.98	703.4973	78	6352.268
1920080	1686375	41261.98	703.4008	1389368	1077871	141212.1	2544.572	95	6352.504
264851	29964	7310.212	106.0605	73657	8721	9126.266	292.7304	44	6354.347
251767	22248	3473.251	74.19914	70201	6021	4385.63	333.9079	44	6369.151
2249164	1064941	12704.69	676.7958	1151063	415126	26462.29	1261.076	73	6371.209
220652	321322	309266.8	5050.512	72802	105831	467021.9	7844.542	40	6371.291
111684	18495	4975.631	287.0066	27654	3956	5282.094	482.9067	29	6371.602
2788271	1563635	11263.6	428.1684	1927423	776887	28425.05	1233.636	91	6372.935
167919	24427	8741.353	135.1194	47468	6671	10766.68	-26.32595	41	6374.746
135981	17539	25579.61	506.0941	38426	4801	31520.46	727.206	39	6383.437
3006694	1146468	9720.813	534.175	1894305	573865	22635.22	1277.792	90	6385.125
219130	22231	1282.128	60.5018	61427	6227	1686.742	160.2778	42	6390.894
2087368	1268535	12237.89	907.9676	1258552	571878	25093.19	1997.09	80	6392.270
188352	5892	-10.34326	83.4884	80971	2564	95.31784	26.28376	65	6396.246
3274691	1001731	8106.465	461.4796	1900716	491572	16646.65	1083.547	90	6404.019
203957	194170	190153.2	2356.961	66158	57611	251887.5	3336.393	46	6411.729
132354	131874	163429	3874.563	41375	38899	212521.8	4643.107	42	6412.478
584756	1116495	81893.63	28146.51	287204	456116	169406.8	43878.36	69	6425.876
102725	126010	148296	1593.201	36616	39466	201526.2	2059.38	43	6432.506
604359	91993	24968.76	659.9954	177776	25574	31348.55	756.9429	51	6437.393
182175	136377	142243.5	1445.159	67186	46175	202225	2156.828	50	6439.202
2050205	878043	7088.183	294.0104	1282303	409712	8436.109	717.0439	83	6440.455
308803	216432	227725.8	2706.258	91106	63054	295888.7	3379.615	47	6446.250
2603628	1235214	16361	265.6523	1872215	734389	47218.9	642.2004	94	6446.284
254015	124713	103978.6	2021.476	73506	36619	134615.5	2397.824	45	6450.684
2908801	974184	8920.547	288.3333	1827491	470818	20299.03	686.969	81	6454.119
253351	229112	241941.1	2982.675	85821	73952	340572.6	4459.605	49	6456.078
250046	75251	10739.76	1300.548	71789	21115	13595.82	1471.562	44	6457.524
134026	61063	86501.58	1678.422	39329	17813	109982.3	1886.553	40	6460.289
2074078	984051	56393.32	870.0013	1072004	405468	108653.7	801.7341	73	6463.197
2721954	989414	12991.7	598.4949	1677512	536862	41940.3	1432.791	100	6465.332
2368849	781842	7330.188	450.1859	1441411	383250	15774.61	756.0331	83	6477.709
104408	53302	27156.4	431.1935	29163	14968	33454.04	514.9633	37	6479.011
275513	243929	151913.5	2508.655	85678	75491	214918.1	3561.289	48	6483.543
123446	122140	109894.9	2283.127	35209	33980	136289.6	2599.926	38	6487.711
200484	180916	164641.5	2274.094	59329	51110	212580	2796.737	43	6487.915
804010	365935	354197.3	76417.01	324073	132996	596616.9	115079.8	63	6490.805
114558	8792	4605.632	68.24955	31033	2427	5256.636	-72.42985	36	6498.955
103574	150861	172551.7	2316.807	44388	56988	260692.9	2985.286	48	6502.416
2684572	1197586	13721.86	783.4242	1585401	624001	30414.67	458.3294	81	6502.763
192322	74953	44631.69	770.5001	56455	21118	55868.57	975.5132	42	6515.150
2659416	1058856	12472.65	224.1854	1672429	503704	27114.74	707.1889	85	6517.968
2692985	1077646	12787.49	554.8806	1735336	549822	28651.37	1166.068	88	6522.332
166043	172621	204676.6	2022.039	64815	59082	290760.8	3158.513	51	6540.411
560108	849345	37948.32	1276.237	353491	502657	135682.1	3358.351	104	6545.995
433701	375134	345006.8	38393.52	175463	128172	528645.4	54196.93	59	6550.355
370558	35399	17108.35	-67.89085	102778	9499	20691.35	-380.4854	46	6551.036
2398592	906962	8851.705	270.2397	1680151	477108	30583.86	-529.017	94	6562.907
774900	2148606	75246.93	67922.97	774696	1647167	336165.6	175630.8	141	6564.664
453726	57109	1305.77	-58.90025	143000	16179	1908.117	-95.57803	52	6567.359
2767126	950374	9062.316	416.9327	1716897	497453	28884.73	785.4875	86	6572.865
132365	189512	269655	2827.641	53597	62571	389555.6	3709.955	48	6580.098
3275053	1451704	25979.73	738.5161	2091004	854734	56279.99	1078.31	92	6584.807
404729	651995	383873.9	12189.55	224508	322312	898367.1	28153.97	75	6596.122
2650333	1361862	11756.96	563.1739	1508317	622337	24428.27	745.7719	82	6604.509
2660870	1489655	16857.1	670.2629	1610630	694383	40593.01	1171.665	89	6613.240
425424	58434	38230.6	240.6166	151532	16590	50866.29	417.3409	54	6627.658
419508	406831	233917.4	2103.288	145373	134318	341022.4	3633.872	55	6631.933
113610	12042	218.1369	341.6101	33137	2977	41.51029	367.0267	38	6632.291
3099578	1093589	15548.44	430.5791	1830077	542857	42803.02	1046.646	92	6654.827
100505	42685	70464.58	819.1477	28958	11590	86715.52	1163.636	37	6661.894
3831555	1754001	16348.65	505.4289	2805662	1025354	52166.33	1479.266	129	6664.672
499179	147333	169231.1	29779.64	149376	43099	243045.3	41276.79	38	6664.787
151286	20499	12710.29	182.9895	41324	5190	15562.9	126.4981	39	6665.995
127632	10901	3316.827	2.708646	34626	3084	3148.953	-46.13428	37	6668.967
130875	149793	127853.4	1993.897	42071	44676	167156.6	2740.161	43	6672.319
1724586	622048	9332.872	501.9997	910264	256634	17380.22	855.9868	74	6678.007
1778400	2811411	1473291	19981.4	1967150	2753217	3950166	262006.2	143	6681.372
3588811	1638725	15014.64	599.3935	3188281	1337713	65463.87	2845.749	144	6682.948
130548	20612	6018.363	9.957605	36681	5544	7171.656	20.99869	39	6684.990
159625	144836	222083.3	3902.219	53059	53591	329337.1	6529.389	50	6686.557
208194	132964	166781.5	3710.135	64658	40644	218510.5	4930.345	45	6688.534
109243	28413	19272.96	375.621	29458	7707	23978.42	868.506	35	6688.614
1662665	1206477	17378.54	257.2285	1009622	631586	44209.06	405.3163	90	6696.062
155474	14110	15908.78	34.72692	42494	2613	18024.13	-17.67246	36	6696.516
108535	60099	44935.16	1106.83	30041	16818	55835.88	1283.218	36	6698.238
139539	60890	619.0532	-157.0818	54289	51482	1061.108	-251.6935	83	6714.076
124081	89420	135360	2890.697	37007	27332	179085.2	3762.641	42	6720.059
2874621	1674401	24044.33	1198.021	2131316	999371	65819.46	2211.58	98	6728.581
167409	17087	388.8451	143.0452	44891	4019	450.0165	62.24263	38	6729.411
360834	512841	396030.5	6555.216	132510	166306	583559.5	9413.785	54	6763.399
704409	141098	18129.99	172.095	243097	41038	24719.07	-126.074	57	6767.403
3128593	1205467	4589.273	667.6036	1879194	543097	6563.641	1302.492	82	6771.519
255687	41919	1350.518	-39.3395	77351	12003	2696.594	-103.04	45	6772.835
116162	97539	95785.5	2023.467	33774	27997	122922.1	2498.51	38	6775.937
2838809	1503581	10238.37	681.6984	1917526	750627	23737.09	1514.233	86	6778.740
108695	99258	55828.82	987.2332	31248	27871	66420.38	1072.107	38	6782.945
574739	202706	39958.55	6178.965	178891	59106	53465.2	7684.357	52	6783.025
173320	21786	12497.83	-75.43745	48744	5912	14284.24	152.4978	41	6783.502
371960	704864	285211.5	2054.059	191746	324404	579243.6	4208.841	70	6784.259
3276199	1235624	12650.68	-104.4334	3194961	966104	43512.32	57.57787	137	6789.273
103174	79952	86263.16	2028.731	31471	23253	110204.3	2369.595	38	6792.049
3332967	1256605	19626.39	790.7623	2112303	666992	49850.82	1268.467	118	6797.198
338451	65107	22565.1	357.8828	104831	18273	29649.76	394.3997	49	6809.123
253381	35268	7331.585	68.98492	73198	9842	9116.77	66.09682	44	6815.002
161895	16056	358.5501	116.4046	43889	4281	737.8433	236.8244	38	6828.012
236636	123071	36436.73	816.7549	102619	47604	60431.7	1332.879	58	6830.305
2595753	961771	9990.634	271.3478	1546621	412415	19299.91	485.7426	78	6834.887
1454938	1889052	508709.5	60492.71	752697	812430	955327.8	92019.34	80	6839.578
117284	23904	3604.387	-21.67128	34456	6570	4773.369	41.11223	39	6843.621
511107	91161	11181.41	102.9953	147755	25400	13475.6	146.861	50	6850.409
264977	144088	149067.9	2126.125	87978	43385	195590.1	3248.586	48	6853.570
105493	82515	32252.1	310.9227	30848	23000	41472.57	366.0972	38	6859.181
4104463	1658473	20081.64	1021.252	3203475	1297633	60894.03	3468.35	128	6872.270
3480938	2130097	240036.6	45537.73	2776905	1596442	589716.8	80393.75	141	6873.753
2696183	1090424	22233.69	473.5718	1762003	567483	50994.25	1964.928	97	6877.090
3127486	1513396	10857.82	721.5597	3017202	1151546	33707.16	2497.54	111	6877.498
460641	1176961	35856.02	34015.32	297602	575962	96692.14	57779	83	6880.810
113706	78547	90271.3	2088.959	35401	24246	120903.2	2560.036	40	6883.835
817862	1441862	204328.6	39459.11	743288	1188966	655608.4	95431.96	105	6891.946
871374	1629644	391925.8	6893.878	513908	728512	887715.4	17025.76	75	6892.397
123172	74566	111159.3	2277.182	35244	21732	140533.5	2648.227	39	6906.794
3004808	1010970	10662.04	608.7323	1759441	462155	26095.55	1178.85	82	6913.738
126586	18630	9813.386	-209.1461	35052	5216	12217.49	-445.0963	38	6918.840
202802	17533	17620.43	196.4203	57487	4994	21127.04	108.8196	42	6923.970
2429983	986877	37113.65	927.3458	1627723	530311	78604.65	1286.792	94	6932.918
132496	146442	93613.96	859.9507	37659	40825	117903.6	834.6747	38	6934.099
115082	11040	14188.67	208.2501	33550	3164	18106.12	357.5296	38	6944.193
2513848	951584	10522.65	489.7902	1656297	481335	26278.9	1048.467	91	6946.021
409068	45095	8783.323	73.07983	118876	12742	10769.45	352.2755	48	6950.168
2950940	1083373	12748.68	442.4646	1834849	566236	27676.07	811.4136	86	6951.376
3115735	1099805	16361.74	441.5455	1909455	529358	36577.84	549.4495	86	6952.914
2879857	1360740	11545.01	796.6726	1698062	571748	22850.56	1678.805	74	6953.054
126994	139611	22242.47	633.3088	54257	51313	36478.23	980.7827	49	6962.439
128263	101708	65267.38	3619.024	37844	33114	97550.92	4407.422	40	6962.552
735134	525340	509528.8	24565.81	266667	178213	767733.8	35082.11	60	6967.575
3088469	2024718	22455.47	742.6579	3611194	1838764	88066.13	2482.283	147	6972.846
276078	34080	2165.043	-47.54971	79158	9493	2675.989	-281.0748	45	6980.362
105709	15040	3616.095	201.644	28450	4129	4468.19	247.0274	35	6981.004
141251	168298	192727.1	3342.574	47750	51066	261696.3	4869.898	45	6989.246
338132	315664	203969.9	5642.736	117931	97433	277213	8250.05	52	6990.664
2162152	1063776	14475.02	609.0444	1246055	446386	27215.8	1690.647	75	6990.718
545780	1238887	4501.408	1509.247	208148	408509	6524.924	2423.063	58	6998.291
4170445	1473625	12101.44	805.6026	4227592	1317936	53995.64	3365.028	135	7001.147
332571	491954	525577.1	11827.46	409572	634380	2617353	64449.88	138	7001.217
337731	94703	41316.33	11463.58	97404	27193	52688.26	14527.16	46	7012.182
3230646	1284207	40936.8	1003.195	1856049	614151	101841.9	2141.948	91	7022.769
3039134	1231428	8375.987	562.6954	1702471	580830	22384.76	956.8326	85	7026.985
1938202	1015788	11630.33	510.3948	917845	385714	18345.17	966.1304	70	7028.413
107745	234824	739.6761	317.5606	44421	88497	903.6503	567.9647	51	7051.798
3857380	1812694	14975.33	573.0508	3396263	1469389	58370.39	3384.5	122	7064.663
2191050	863258	10106.01	671.7454	1607962	469228	27162.07	936.3779	92	7086.131
3573764	1563428	30555.66	1474.04	2390149	938980	99549.31	4338.854	92	7086.524
2448893	828650	19234.14	232.2074	1369362	377059	37420.26	277.2249	74	7087.038
162695	22873	718.7151	82.5769	46376	6276	852.9917	78.25449	41	7094.315
146752	15435	12409.27	58.30628	40282	4131	14585.77	191.1078	38	7095.966
2178744	2169867	13209.55	2210.146	1347787	960918	26236.78	3581.527	77	7096.070
2684029	1219863	14474.39	650.1351	1615925	576455	41043.32	1166.866	88	7100.610
141635	19319	3180.483	39.3285	38258	5118	3336.811	49.83294	38	7109.211
2841642	1013595	9941.041	202.4842	1874217	516349	26443.2	168.8242	113	7109.646
112126	52066	73638.14	763.472	29482	14020	90979.49	711.051	32	7110.324
3055974	1302853	29370.8	737.5423	1745719	617164	53763.71	1301.402	107	7111.072
216990	17172	718.9492	219.5432	61514	4823	549.6622	20.90361	43	7112.563
102432	180655	76965.76	15675.63	61230	104810	156629.3	44293.05	71	7128.980
1615800	2604204	442077.6	60287.03	1121285	1361843	1176233	120628.1	89	7129.581
2755866	1084574	13743.15	466.3603	1766321	542163	32847.93	1079.182	85	7133.147
2739761	1687139	19820.37	634.8488	1622726	855933	48790.58	1319.035	78	7133.419
2572249	1422536	10782.37	650.4165	1417145	708664	26180.35	1697.648	78	7133.878
537271	534600	345449.4	83306.84	249531	262016	684747.4	152070.8	70	7143.047
2934851	1017131	8172.118	545.0322	1846004	510892	17122.75	1207.036	85	7148.076
2622208	1025196	22660.96	610.0887	1549591	513115	49519.38	1119.162	82	7156.476
124122	13103	2317.705	301.4822	34351	3437	2670.821	549.6688	38	7179.505
290812	46946	3641.658	20.96538	88183	13896	4590.372	-224.5545	47	7180.063
3253598	1114636	16990.61	303.052	1803435	582081	36902.93	1266.668	87	7180.849
552754	1069411	361105.1	19576.98	284953	456080	697104.3	34136.7	73	7181.876
585311	96741	2200.796	206.3054	180166	26980	1407.604	37.44586	52	7200.390
435593	429681	318571.1	5701.619	145100	138578	453445.8	8535.156	56	7201.847
2185199	1139477	14838.47	195.7438	1341484	483476	31134.75	472.71	78	7204.945
2952383	1454474	11012.58	600.2896	1991271	757830	34940.77	191.0225	120	7205.724
112111	91520	52209.83	487.0052	32732	27161	69146.73	769.785	38	7208.568
391643	76839	28574.41	-68.85715	124931	22546	38256.07	-298.0492	51	7209.135
110290	66084	58371.21	887.3832	30475	19338	73027.4	884.357	36	7213.788
334434	43748	15939.18	75.35236	97453	11580	19757.92	16.83494	47	7217.109
314426	42471	6340.853	33.55129	99504	11952	8332.548	-71.05357	48	7219.794
462892	1102864	107401.3	48042.96	290615	586003	275039.1	105467.9	141	7225.121
366607	625856	62170.35	30197.69	209022	280237	141951.7	59864.15	77	7229.666
1330113	2111277	555755.9	75375.72	762810	928062	1151179	121438.4	76	7230.367
3000940	1454528	14689.52	851.1774	1990208	790409	38979.64	1786.829	92	7231.021
2981275	966481	5180.793	159.4839	1802591	483449	9033.24	543.1167	76	7231.145
2805212	1583485	9285.678	598.791	1553464	646252	14779.07	1358.292	74	7232.166
607417	776110	54366.98	47156.59	265300	296874	99030.34	67041.53	69	7234.527
1633591	1292167	25067.21	824.8284	1047714	585225	62588.34	1791.538	88	7235.795
802580	1746853	7903.662	989.6631	262193	554214	11235.69	1489.184	55	7243.222
129848	61890	35874.32	-161.3152	39044	18279	46749.71	-339.2839	41	7249.316
1733526	5443326	461235	25046.28	1481760	3338810	1534424	71463.34	135	7251.679
200473	216748	149065.3	1620.505	64611	68116	205908	2405.835	48	7256.266
2668263	959039	7638.144	575.871	1744250	505768	19165.5	664.0848	87	7262.484
1507052	2538259	84873.28	74948.73	1209100	2372697	313045.7	161051.7	117	7265.479
2836587	1953076	25322.63	1412.074	1839050	835501	39147	2218.747	84	7271.933
154538	17650	10498.95	-14.79849	42703	4633	12584.12	-126.8547	39	7274.512
2601136	922420	15835.07	608.3339	1649774	438433	34109.88	970.588	85	7283.632
2826954	1177047	23495.19	747.0422	1936151	571008	50587.52	882.4554	90	7292.437
2603595	1095914	21813.03	890.1045	1638233	527499	47596.15	1653.914	84	7314.942
2365210	891521	12774.83	205.7012	1386848	418259	31717.85	314.801	84	7319.426
161762	12639	227.6243	-9.755141	43849	3583	21.45358	-7.08717	40	7323.806
2097575	1350571	25435.72	363.8004	1471228	670566	62185.07	514.5688	111	7327.425
624572	609008	74637.95	11969.6	395881	344011	194881.2	27637.6	99	7328.665
556052	92622	227.8181	-12.78303	166994	25933	-5973.954	233.6519	52	7332.968
1790992	1286974	35349.17	669.2548	942205	528973	70280.14	919.6879	78	7335.722
219443	256256	127259.6	3099.337	75781	86929	187295.3	4526.203	50	7336.930
2905678	1165740	14826.64	302.446	1905531	576266	30258.74	472.7669	88	7344.675
2857812	844886	17323.63	115.1294	1672390	403290	36174.36	72.50968	96	7347.984
395848	53960	4631.139	91.57911	111719	14513	5655.129	154.2269	44	7348.515
3096807	1553886	8197.746	238.3444	2052419	895589	24387.23	527.6778	95	7363.061
474313	836663	1246419	11404.29	198134	302640	1857676	16988.46	61	7375.041
156149	12551	13681.69	114.2047	43769	3500	15710.39	228.2748	40	7376.333
239814	48497	108.1157	154.4422	98981	22850	-167.4946	492.1025	61	7390.238
3699137	1331797	15671.75	503.8345	3832755	1402631	59876.95	2000.706	128	7396.870
305789	359527	316299.8	5408.45	120926	138090	505811.5	9257.725	57	7398.165
232728	29040	504.8495	127.3522	63540	7267	513.6343	240.088	42	7398.549
2729098	1372855	29856.32	1213.675	1570796	705984	66627.25	2402.339	99	7413.508
2867259	1069038	9330.046	577.4064	1833102	518411	21830.86	861.539	86	7416.471
2580915	993394	12966	328.1932	1578030	465195	33654.77	66.07845	84	7420.654
2315865	3406108	607567.1	52577.1	1324057	1631861	1444046	108025.7	78	7420.830
1702769	3034598	461562	53796.22	997711	1286275	878726.6	85865.24	74	7421.502
3447078	1504104	13263.45	727.39	2381632	820977	42712.25	1261.707	125	7430.104
157822	105273	111271.4	1947.047	44456	29634	138040.6	2521.958	40	7433.177
276070	68218	20526.15	263.2871	75223	19001	24836.32	245.054	44	7435.754
1336677	2782613	229454.4	45962.51	1101530	1793191	832080.4	122212.6	108	7436.267
111261	58593	101980.2	2310.055	29691	13178	125626.2	2746.385	32	7436.649
193607	141753	180263	2374.146	63346	43283	238957.1	2858.076	47	7440.369
2804149	1322818	10097.93	422.9073	1863475	692292	17759.88	689.3531	86	7444.527
561924	757754	295497.5	25975.9	254128	316425	543209.9	44845.09	67	7445.835
3366723	1124469	12431.49	836.1087	1906952	526072	26786.82	1393.376	82	7447.123
3028210	1151186	17324.16	685.0539	1810810	515319	35948.07	905.072	76	7447.495
166430	135669	135967.3	2152.313	49419	40618	180856	2421.821	43	7457.907
405387	44507	2636.61	-56.4082	117647	12504	3181.912	-154.8772	48	7466.449
1588238	1994047	488517.6	53397.32	958428	1124726	1367153	96958.73	93	7466.853
693781	1248672	253855.4	19744.21	364631	480939	484837.5	31788.88	68	7468.261
2516831	964419	11923.83	565.1609	1441533	443253	29648.43	1649.591	81	7476.316
2666793	1035114	6333.57	553.5993	1711157	552771	12953.37	1338.01	88	7490.540
2669051	930115	21196.97	406.7564	1490339	405838	37689.21	590.5232	79	7491.380
106307	14574	10247.16	169.4342	29440	4019	12169.35	103.8298	37	7497.007
128930	108641	125781.5	2524.048	37787	30737	159708	2812.014	39	7516.249
2423770	1589221	12454.42	727.8089	1467868	692965	29430.54	1225.945	83	7516.690
3494494	1396616	12227.5	523.463	3700411	1389654	62797.87	1611.386	148	7524.068
142001	18804	4420.6	21.87567	38864	4810	4997.812	-75.18513	39	7526.176
119752	10303	4690.049	171.1019	33003	2660	5596.356	400.6844	37	7527.196
1461397	1464405	13218.84	408.8095	877969	697707	25666.74	941.556	88	7528.565
655098	221668	14252.18	47294.11	215767	73543	15892.56	66038.06	56	7532.245
2833717	1521905	8908.273	355.0994	2156381	870820	33164.47	742.6326	96	7538.423
221090	25894	6798.709	207.6657	60520	6949	8177.083	139.3177	42	7544.439
193440	82933	50609.44	571.3021	55978	24728	64491.25	636.709	42	7544.599
3038346	1105166	10000.61	552.9117	1783249	482962	21240.48	1367.495	83	7545.927
135552	91862	53035.43	368.2009	39426	26545	66131.85	783.6271	40	7553.153
5784338	3171684	35875.93	2360.454	6104596	2833681	163246.9	7579.772	142	7553.438
2500322	1135076	19434.22	793.4155	1452523	518879	41216.44	1914.954	78	7554.234
387917	214776	219275.5	6070.255	135808	83009	353381.3	10948.43	55	7557.755
2433934	1281579	9905.489	523.6	1512490	625010	20284.43	1087.071	80	7557.882
3044575	1326034	10241.78	847.2081	2147869	661959	28346.92	2016.878	90	7572.129
334466	379461	271308.1	3216.76	119331	134646	413831.6	5397.64	45	7572.418
222777	331508	32097.06	702.2335	74413	104571	43776.22	871.6023	48	7573.971
3022782	1423636	30423.44	868.0665	2068895	794034	84653.98	2500.292	107	7575.196
2580971	1108533	6134.125	779.2994	1651755	570523	14846.39	1759.605	88	7581.969
148668	36523	49239.79	331.3941	41931	10624	63397.7	739.071	39	7582.944
172682	39832	667.5963	-103.0671	128725	51265	3070.938	204.092	123	7584.828
121031	34156	9783.93	126.0925	33078	9370	11698.34	166.6093	37	7603.002
1172473	940234	16165.68	973.7587	764616	527398	46415.33	2494.834	101	7610.514
2403574	1020987	16765.39	556.4609	1465047	454554	37266.42	1790.363	83	7619.920
217163	20813	1780.074	123.8474	59877	5466	1895.884	236.1823	42	7628.003
245157	43528	16344.2	200.0703	72500	12992	20243.65	317.9385	46	7630.956
110474	44109	23382	359.3298	35395	13822	30773.16	528.7422	44	7632.797
3048845	969318	5558.536	554.1267	1731267	431756	12537.08	826.9146	83	7637.227
2574458	1028730	25054.15	950.7072	1491777	413861	53257.94	1407.182	75	7638.183
2628004	1582864	7834.892	423.559	1332299	705828	22822.09	232.9006	105	7638.951
464487	475672	316835.6	3975.361	178792	162956	485086.7	6052.028	54	7639.389
443193	439779	77655.76	2191.337	177120	178008	145310.9	3220.766	65	7640.131
257093	28585	39359.91	517.1097	86074	8280	51337.96	797.4672	50	7641.526
118412	24368	52173.5	1070.233	32493	6746	63100.64	1333.818	37	7643.524
3344569	1254751	11951.83	690.1314	2101336	668157	35347.73	2410.462	105	7648.501
2317630	2222037	13162.65	739.8951	1868398	1278518	54343.59	2068.958	102	7649.159
263053	58683	10532.45	-22.61921	79420	16181	13235.68	-10.61425	46	7652.741
486671	2101727	30486.55	1006.985	158626	662227	40990.93	1532.406	52	7654.385
3250688	1731298	22856.33	1322.974	1580376	662136	38364.42	2165.36	73	7655.009
3599376	1441855	12736.7	817.1889	2398473	775652	33837.21	2324.825	98	7660.163
239189	39259	15949.44	211.8756	69245	10775	19173	500.0053	44	7661.604
1836745	740250	36797.18	590.8853	814788	260353	64361.52	179.3773	68	7663.805
2556740	1086455	6098.162	497.4745	1775101	541569	10965.8	1175.022	97	7666.350
2727532	1464899	16326.3	729.645	1811819	870465	38379.68	1958.164	98	7667.278
3299123	1128437	13403.13	732.2891	1968664	565626	37546.56	1210.051	94	7668.941
2401911	1050176	8292.361	228.7292	1560895	527451	19222.77	659.8434	98	7682.159
3164836	1153029	13630.46	336.5769	1912720	560181	29908.62	209.1504	86	7685.918
563824	65126	24385.06	545.9904	163434	17916	30230.07	998.8928	50	7708.067
300805	312391	335843.1	3451.174	112790	114429	525656.8	5533.983	56	7713.508
2393360	1300643	59394.49	1336.133	1404453	528528	129328.1	1857.685	78	7715.928
1532219	588845	17835.63	224.4521	651813	225410	29758.31	135.7792	65	7730.288
2577157	835360	8732.019	593.4625	1482067	388652	21738.69	676.8033	75	7730.312
148715	14241	2616.796	34.44311	40249	3743	3228.517	-70.58365	38	7731.638
2323677	892562	11472.12	248.1623	1369468	410471	26972.28	73.68834	81	7733.681
122284	17064	10496.32	135.5791	33829	4663	11952.12	248.0896	38	7738.384
2239267	944219	3347.154	466.3445	1342292	414972	5174.148	1091.44	78	7741.581
133023	68866	113465.5	1398.313	38427	19608	142138.3	1854.295	40	7743.459
2645168	1501062	17919.23	371.4229	1546644	725088	33382.47	1133.262	85	7751.882
171905	256571	259997.4	2447.379	72616	109913	456668.7	4661.378	60	7757.891
571388	823016	236031.1	1014.125	244335	295489	366433	2328.293	62	7765.493
128240	106391	155309.6	2974.948	38552	30324	198614.5	3632.369	41	7768.473
3094769	1320059	16983.59	772.0617	1979778	828341	54783.95	1844.59	101	7769.549
1012414	1519789	346472.7	47957.58	642452	721207	767442.5	87586.02	80	7770.340
467767	67506	12367.77	-27.72272	132285	18521	15495.41	-115.7896	47	7771.461
3024296	1983657	7942.281	558.1057	2083142	1057213	20368.89	1032.916	97	7771.753
335869	34769	10621.17	28.61382	95159	9508	13067.33	-161.3886	46	7775.582
207288	20868	2111.462	102.1607	57655	5808	2631.443	274.3354	42	7776.947
3059534	1126692	38105.55	647.611	3194291	1016846	96081.63	2208.853	132	7785.322
3291890	1313789	23717.43	337.0621	1973075	819743	49975.22	496.5659	105	7799.234
103694	15872	1768.326	135.5379	27937	4227	2070.218	59.09565	36	7809.290
2235229	1148771	32785.24	371.2035	1564800	624441	75320.8	1456.338	97	7813.995
1587731	1416227	528142.9	63080.24	845559	736924	1089254	109247.3	96	7817.345
200939	159364	1490.592	334.5038	89885	111886	3734.239	855.643	74	7841.794
1608559	788968	49352.22	637.2158	811598	323162	86304.41	821.7961	69	7852.720
211504	55348	6419.723	-73.79815	60169	15240	6318.341	-177.2093	40	7853.103
438562	637874	384494.6	9319.231	188776	234308	599917.1	13778.92	60	7854.472
3980530	2243944	133326.4	6009.331	3900921	1785574	334890.7	16224.24	238	7859.121
288622	34858	1207.359	-83.73901	80060	9778	1061.157	-158.7005	44	7862.403
2875323	1239931	13964.16	450.5567	1746857	630874	35102.22	1152.79	88	7863.590
546567	954602	474675.4	50399.2	307599	438647	931614.6	81975.66	69	7864.167
2707224	1108250	9127.323	385.5782	1762415	580683	17760.01	812.3345	86	7868.991
864289	143946	44075.56	647.5272	276032	42118	60288.89	970.4283	56	7877.539
2465875	813676	14860.53	538.5695	1325176	345427	22980.74	1379.072	74	7878.316
689585	787984	358061.4	8259.97	303425	289800	604781.6	13927.93	63	7880.155
2991239	1156294	16266.74	332.2164	1977934	587112	27833.39	1040.775	90	7881.430
248576	647610	437947.4	7384.369	127569	277326	907951.1	14591.83	64	7886.341
185059	30390	5651.544	272.7427	49803	6875	6945.187	434.5877	39	7886.583
165799	13555	12460.8	221.891	47514	3666	14688.51	523.3238	41	7893.960
3882080	1249535	14795.44	539.9356	2360787	689336	47107.75	785.1951	91	7895.818
179901	21244	-15.59159	134.2436	57823	5949	-203.5789	290.295	45	7903.133
101907	131614	4910.722	379.3471	28647	36665	7996.832	518.2559	38	7904.142
721722	1175944	356959.2	3715.571	295457	411899	557014.9	6219.549	64	7906.956
3267739	2117527	48461.64	1224.37	2293752	1115632	122866.8	4112.467	94	7911.174
205436	151479	28438.56	475.6918	61190	43604	36659.98	281.6295	44	7917.752
222003	204276	393247.1	4373.745	86066	80750	657506.8	8518.771	53	7952.809
1302827	963251	15803.83	533.8281	807523	482065	40548.71	817.0407	98	7959.014
138168	142424	1036.151	403.8979	73963	117129	3043.453	946.0471	78	7959.578
3087682	1375046	14131.97	672.4102	2040811	744312	43657.48	945.6892	116	7980.762
2880498	1352629	9758.472	570.7559	1730344	642435	25229.1	1451.532	91	7983.513
159523	104835	183238.3	2136.009	47744	30963	238906.7	2364.328	43	7990.069
2887000	1583249	20794.17	606.7189	1847343	687791	39521	1499.927	84	7994.916
3030898	1015893	22584.8	753.0466	1763774	501981	47572.53	1757.313	79	7995.413
2312878	1364014	22474.08	529.9797	1375959	648074	59324.37	1619.223	90	7999.920
358032	45259	8081.742	129.0374	102576	12347	10634.9	126.6386	47	8002.442
2600585	1051860	10960.74	269.7501	1698640	532041	30057.46	164.7319	103	8004.667
2875344	1026927	11058.19	637.7271	1911591	663031	34849.36	1666.176	94	8005.277
3452569	1178122	17445.38	806.6102	3630591	1059013	65739.13	2529.138	126	8052.446
895871	1529197	156825.7	82754.78	650500	889508	389855.9	130860.7	92	8055.519
114678	60547	46392.99	422.0489	31118	16557	57221.09	607.8844	37	8056.965
2822156	1404062	12582.26	683.4125	1820606	721431	39458.36	1259.941	114	8065.132
2223735	1250995	11295.31	604.6056	1399545	565658	19933.32	1385.595	82	8072.981
3400863	1540313	9587.844	549.3092	2430008	922256	32959.49	961.1297	171	8081.845
1192577	1292229	353708.3	24480.38	637708	670650	823798.9	45829.34	85	8087.426
3036812	1072028	9633.101	107.7968	1798710	508287	21045.53	-211.4522	83	8087.988
2657531	954059	13652.62	615.3887	1473396	427684	29764.08	826.9496	78	8096.942
182684	23736	6982.756	-136.8186	50759	6744	8707.65	-432.0308	41	8100.326
2182359	1065909	23348.01	1109.221	1321831	499040	37285.41	2196.629	82	8103.550
1170732	2022105	466586.9	42314.14	714871	898879	973092.4	67963.01	86	8106.490
103131	149562	108122.8	2050.13	39752	59922	176295.8	3143.028	47	8121.508
2868635	1485131	19153.08	826.8718	1799312	735628	36328.64	1771.309	88	8147.071
2869875	1122005	16708.89	798.5907	1914929	556117	41103.55	1585.2	99	8156.422
383635	399901	360.7705	66.08512	112007	121581	437.4447	243.0517	47	8160.953
1436102	326056	55128.91	938.9503	526779	101802	79129.61	1209.249	61	8162.770
3162862	1379728	13302.81	471.7257	3171822	1188295	51291.91	2767.095	127	8165.067
251537	314727	1746.896	626.6216	175508	244605	6436.163	1606.836	103	8170.629
2358272	832349	6674.227	699.5787	1435292	402636	17884.13	1310.474	86	8171.471
104671	90381	17985.83	658.8384	37998	30659	26595.15	1278.958	45	8175.230
1611698	1318537	16009.04	499.2984	1058036	665231	45966.13	810.4739	109	8178.509
1615179	1259563	7759.986	578.338	1039664	591505	23923.82	1018.362	100	8183.877
2526577	759134	13049.41	384.1896	1636549	356658	33403.64	396.2159	102	8185.847
2414991	834748	60319.23	1137.063	1405791	398650	137356.1	1638.452	78	8189.253
577293	72101	13599.09	311.0909	178820	20784	17734.38	166.0235	52	8196.138
4185735	2884966	36247.85	9392.934	3124246	1625560	104197.1	16827.04	141	8201.294
103632	73421	72219.91	829.5552	29737	21138	90161.73	941.7271	37	8204.921
2922544	1380426	7383.471	789.5186	1742804	660400	20475.33	1838.6	87	8205.206
2862207	1500733	22644.77	675.4171	1985348	742731	51095.3	1323.386	102	8206.343
129071	18144	12767.12	-33.18916	37494	5009	15359.87	-107.2848	40	8208.048
2476269	954694	10492.01	1109.2	1342128	410166	22025.49	1898.531	77	8208.724
265408	41938	10239.81	190.4915	80338	11801	13037.16	559.9522	47	8220.399
2721266	1354372	15358.21	652.9534	1776527	628437	32701.27	1808.287	85	8240.207
338081	522696	301187.2	5090.158	133223	174817	447438.4	7508.607	56	8247.539
133111	213499	247418.8	4503.438	49689	76495	377901.1	7139.031	49	8254.383
121477	120359	44521.3	1495.386	35577	35549	61039.76	1519.379	39	8266.835
688536	129923	16017.66	849.0587	208979	37458	20186.37	869.181	52	8269.385
521808	305709	227939.6	52146.49	201878	121264	354344.4	78258.84	61	8287.698
174354	16033	6139.26	136.5605	48336	4394	8495.988	-93.57277	40	8289.609
247440	235204	40993.8	50424.99	120811	118486	97925.51	74179.52	66	8289.684
2881286	1409375	14534.25	558.5208	1827660	716915	40557.79	1612.735	120	8297.784
1071078	1948983	269755.5	58055.19	810639	1381251	853099.5	109742	102	8298.186
972330	1393582	122184.1	20497.7	772109	817077	353122	49124.74	95	8298.478
2660892	935908	5684.011	531.0707	1495716	438295	7523.739	660.334	81	8300.106
113692	199216	223188	7547.25	47956	75568	351697	12515.8	48	8302.984
273167	38567	16459.12	232.5329	84179	10823	20884.97	406.6522	47	8311.969
515607	118106	32950.34	338.4462	194317	35133	46073.77	362.9846	57	8313.748
3012483	1159580	14398.1	592.1127	1992385	595117	32168.83	1908.905	88	8343.117
3290538	1388175	27023.37	322.337	2051088	747400	76834.78	1003.476	91	8347.827
164158	391448	459458	3186.989	62951	135972	670328.4	4993.743	50	8348.742
117240	42824	35907.66	145.8873	33006	11911	44488	78.17728	38	8349.681
147295	18913	5374.667	114.5855	41006	5084	6169.313	73.23587	39	8364.156
976842	1660723	476452.6	37819.48	510488	679897	926074.7	62363.85	74	8370.330
528627	101582	2493.387	25.2016	153741	28439	3729.459	-69.66913	49	8374.657
108868	31395	163.2717	214.5052	61606	21324	349.0466	436.7722	78	8381.839
193640	132947	66113.85	924.217	57482	38462	85336.62	1084.06	43	8386.524
237483	331377	330433.7	21738.59	92152	128567	494145.9	40642.41	55	8390.224
3211466	1038436	11767	468.7285	1944679	491133	30382.12	1045.013	89	8390.733
166663	18065	4480.019	15.32524	45586	4858	4586.577	115.9916	40	8392.883
402707	540780	374714.6	14412.57	166396	189643	614822	20250.12	60	8398.253
481075	99374	8878.471	86.388	135876	27120	10780.03	30.75343	48	8400.677
162241	124774	10929.37	16244.26	93192	86986	33687.55	44991.36	92	8405.809
3134710	1306164	14739.39	822.0015	2028836	709605	39197.15	1794.53	96	8408.114
280048	227330	76654.23	1246.457	91913	70946	116405.5	1507.243	60	8408.861
209893	23457	10974.26	-82.19609	57634	6647	13490.93	-108.3454	41	8411.651
609499	71569	12913.26	-82.2184	180581	19942	16961.08	139.2999	51	8419.650
2222858	1003335	141595.4	2103.425	1133417	397133	263603.3	4402.494	71	8419.838
2784117	1231575	11986.95	907.0783	1589335	590029	27660.01	2296.725	93	8424.880
122856	131468	196053.1	2919.956	39314	42247	263325.8	4018.414	42	8429.175
2263038	1496100	40293.18	1137.811	1196408	603034	86118.47	1539.552	75	8432.354
114142	76054	44143.09	404.809	56801	24881	68697.16	794.4796	55	8437.645
1173687	2012436	174561	61531.68	784588	1156546	441695.2	95716.06	84	8438.049
205941	51854	3486.808	159.2483	56086	14227	4482.797	471.9255	41	8439.784
2778835	1067366	13768.05	561.7781	1729957	501380	33739.63	1208.867	83	8440.053
313563	60327	2943.226	121.4698	87720	16438	3625.413	-287.6969	44	8441.284
3702387	1735536	15230.56	991.3231	2214342	847539	37652.78	1862.765	99	8446.029
2981299	1088613	20049.7	582.8485	1792946	510058	47299.62	1021.585	87	8449.416
2725016	919255	10480.25	464.8925	1651176	480401	26281.91	642.0331	88	8450.309
722944	1274702	15558.09	31764.19	537878	877368	52613.77	63784.88	85	8450.544
203218	159390	53535.75	18660.21	77786	60653	85354.66	29536.46	53	8453.828
2363861	951053	9968.736	238.4989	1428398	433799	17246.6	-118.7861	105	8472.883
136620	15970	2902.095	-79.61149	36907	4317	3357.949	-124.2089	38	8483.444
111045	101771	168064.6	521.5006	42500	51616	358839.6	1240.985	58	8484.986
2973181	1221239	10053.12	279.3559	1969058	668008	26638.18	684.7666	94	8490.716
228050	1586810	27368.19	340.7169	90191	561813	41094.79	659.459	53	8496.004
2862778	1221449	9206.436	618.1939	1661992	526683	16116.85	1111.786	81	8499.616
120944	11715	25613.26	-19.74868	35374	3301	30642.53	-86.46056	39	8506.454
189236	124601	161305.8	3409.093	54512	35182	202507.8	3988.133	42	8511.521
1760392	2304070	34952.91	6923.276	667376	799682	50799.54	9725.946	63	8511.949
776639	208152	23873.85	283.5526	239985	58479	33240.94	141.6293	54	8512.857
303048	303821	34518.01	35624.86	129366	131936	75269.33	58666.74	64	8514.079
3237298	1578922	8121.451	352.3232	2220199	772470	12476.55	1272.624	91	8514.990
102853	59903	27993.65	36.71372	29649	16912	34577.81	284.2534	37	8520.383
2450020	1039965	7887.65	567.9672	1570707	487849	15491.54	694.7681	83	8528.538
2357544	1080953	35920.29	1058.071	1537975	508816	67590.27	2370.76	85	8529.876
137981	50685	19064.16	700.6678	38475	14042	24145.77	675.4233	38	8530.898
2709222	1282468	9232.048	280.5084	1680714	584218	16255.58	912.8221	81	8531.480
2772989	1033068	21049.96	281.9111	1749056	512931	45068.57	881.632	84	8534.509
3244351	1242142	30427.63	771.4646	2106289	715656	76430.04	2108.717	93	8535.998
339274	281744	238022.5	4758.569	109438	89558	329926.5	6632.574	50	8539.773
3090499	1712399	87946.97	1250.431	2220230	957147	191719.3	4198.594	125	8542.823
109342	85073	139240.4	1837.305	33570	25190	178116.4	2385.056	39	8549.550
2583037	1314480	8481.003	390.5837	1631903	582256	21309.02	624.6315	88	8551.146
252840	19474	5216.086	92.40521	70806	5368	6509.494	117.2838	43	8552.880
2570156	852079	17702.77	378.5712	1573126	415256	44342.84	940.0659	84	8555.129
3040642	1108627	9246.355	369.4495	1794995	568940	23812.72	379.3494	98	8583.554
2194863	2483843	10543.23	480.8297	1770330	1579923	28762.02	1437.145	110	8612.529
2513695	1562474	7908.837	736.9183	1802244	792461	20935.21	1465.423	91	8614.121
2885755	830436	13614.76	206.8357	1713990	411902	25088.33	666.79	80	8615.098
3070890	1218041	15133.61	412.2729	3464775	1149173	53734.01	1671.676	137	8618.434
3428874	1378744	15073.13	497.9767	2962648	1302735	49401.93	2423.063	128	8620.667
493680	481465	262229.3	40324.21	417692	651695	1323522	118675.2	125	8620.883
170069	152363	195660.7	3411.43	63536	49127	274987	5468.367	49	8622.374
1475741	1550414	156995.2	63466.4	874011	853320	386501.4	92853.45	86	8625.951
2420162	1438272	12279.42	430.992	1632123	744340	37093.07	1233.307	112	8626.531
2953942	1080269	10222.78	440.942	2027813	552753	27334.4	665.5794	89	8627.573
112309	71994	67288.92	1048.124	30933	20145	84663.15	1528.973	37	8628.942
251633	72867	176.5459	-55.40496	103363	23315	-265.921	186.266	56	8648.220
786728	1207325	485042.2	25090.43	434139	533263	961542.3	42636.06	72	8651.759
393691	157376	98963.74	1457.117	114568	45101	126602.5	1804.902	48	8652.904
704072	145487	23280.79	268.8942	211628	40694	30205.11	201.4854	53	8665.522
4317181	1746107	21165.66	505.261	3170955	1394424	85448.95	2125.897	110	8665.877
148670	18791	799.0146	-93.9782	41051	5259	848.7607	-168.1367	39	8674.573
106416	77493	347.4075	228.0081	41732	35853	688.5897	443.912	47	8686.874
2984080	1161909	9276.424	712.1226	1947953	637057	29387.84	893.0895	88	8691.338
4387162	1206892	9975.906	501.4671	2931054	934790	35842.91	1048.205	114	8710.110
332104	230517	69323.54	1460.343	101267	78000	99437.07	2202.005	48	8711.236
474387	260026	39568.53	37101.09	166420	85290	57039.97	51687.95	56	8718.601
3427183	1367213	9094.719	551.27	1984922	764188	28940.8	1159.419	147	8724.274
2038953	926091	15522.39	353.3285	1208289	433290	32073.42	399.6344	78	8726.359
285349	52443	1571.521	-8.141884	95155	15896	1836.328	-83.24757	50	8729.420
531399	190744	166223.5	2351.437	147946	53032	209546.7	2630.235	48	8735.468
403420	384580	207037.3	6057.328	153342	142715	307158.2	9871.936	58	8736.736
3249333	932035	12875.64	693.196	1927880	478438	27335.8	1409.378	95	8739.168
2015127	829557	7785.251	11.70237	1205735	353635	16256.11	-314.2545	76	8741.532
135539	51855	36326.8	190.573	52108	15127	49347.41	399.9083	49	8743.370
624092	994064	86105.77	51972.38	294653	453821	204960.4	95603.2	85	8745.984
310140	45291	5203.676	83.19106	85816	12632	6980.697	-26.52236	45	8747.697
120915	76032	83668.29	1636.133	34554	21320	103430	2031.425	38	8749.481
159912	160597	122203.3	1854.948	59080	52306	172995.7	2754.921	47	8750.242
384217	312567	302088.6	38725.45	152470	107997	465891.9	54939.16	59	8751.516
2862806	1717836	8837.647	724.2626	2028872	799908	27997.11	1670.216	114	8752.253
2101710	1143876	75283.95	1719.641	1245944	527131	157271.3	2495.663	78	8754.232
117938	395066	101601.9	1829.485	46969	150867	191566.8	2752.532	56	8756.015
2654032	1056902	11092.86	314.7379	3419137	1023990	53164.68	1770.602	158	8760.182
2642689	1136526	26582.06	717.8419	1758531	575212	58842.77	1675.526	91	8761.204
118775	46662	3934.814	49.78025	31950	12517	4905.36	338.1187	37	8767.029
106734	66593	133263.9	1985.319	31587	20927	172886.1	2122.683	39	8806.038
1827419	937025	3842.556	585.0562	996094	401934	9054.428	1587.068	84	8812.545
2922064	1010593	12687.05	452.3334	1760013	463756	27731.02	1046.506	84	8818.914
3473812	1411409	20586.29	698.6332	2122951	688908	41953.65	1239.87	87	8821.218
838253	2487010	755.8006	1081.24	341151	877028	339.2766	1058.178	62	8822.642
1343638	1599904	230917.1	50764.03	685507	751341	442941.6	90615.7	82	8837.626
246275	36973	8485.347	103.9586	73009	9816	10394.42	290.2423	44	8838.371
2115571	1442996	69098.83	2252.678	1474529	750573	207376.5	5773.522	115	8844.159
2650423	1403040	14948.59	443.8978	1785038	645043	41729.66	1552.101	92	8857.973
881163	1401028	355819.1	36326.63	476362	610786	696142.3	58793.13	71	8858.573
2535050	1245991	20730.95	250.8166	1573972	580595	52874.55	866.3517	88	8865.280
2585302	1412071	8791.511	288.9017	1605808	621206	18390.07	342.669	84	8869.227
674024	1309200	102211.5	40523.77	406367	635028	242208.1	60810.25	79	8875.557
849656	132449	24026.02	374.6554	273331	37914	32213.29	448.5068	55	8881.368
139464	18960	3622.716	160.6912	38089	5143	4037.899	360.9463	38	8896.485
1678096	679128	11863.38	665.8589	823615	240701	18383.58	1006.603	71	8912.832
2573330	807964	5603.623	349.6386	1711730	415513	14955.38	665.9207	88	8913.697
153317	80325	101665.7	2285.3	44204	23780	131322.3	2870.725	40	8916.420
469227	59300	4595.717	-89.32363	133927	15761	5723.746	-261.647	48	8921.969
106741	9585	3721.441	-22.51536	29063	2720	4349.457	24.11317	36	8923.878
201225	56348	6302.661	474.0471	64144	17121	8283.738	300.9701	47	8925.203
2388681	1060948	6327.74	363.4382	1415692	464413	14154.18	997.2137	81	8930.980
487507	836294	471913.2	4340.691	210548	314845	792129.1	7935.62	58	8931.407
2688167	1110152	15959.01	265.4987	1855407	598904	38000.5	929.7285	94	8936.818
101306	8901	806.3138	41.97144	27863	2355	541.6362	-9.941457	36	8942.133
135516	17815	8851.204	-65.68826	37665	4621	10520.38	-5.882173	38	8942.581
819651	1977680	332719.5	31694.66	577174	1138495	858197.9	54594.31	99	8949.501
115571	45866	49859.44	1071.226	33508	12981	62482.16	1481.817	39	8952.541
2472944	909951	16633.32	682.4649	1345763	390670	28584.34	1244.714	76	8956.478
2754503	1172457	9098.215	324.7669	1641694	551622	24471.46	-38.44315	77	8956.596
2865711	1129251	6104.258	761.5973	2149752	600621	18744.57	1381.656	97	8959.433
335360	591748	359020.2	22902.99	141475	224361	567469.6	39021.12	60	8963.598
2866364	2645090	14673.37	650.5024	1680355	1406744	43693.16	997.5548	102	8980.282
224366	157691	52079.14	1247.812	73049	49643	71411.57	1709.875	47	8981.373
3200160	2356091	19266.34	541.5738	2339221	1649999	44221.05	1733.591	99	8998.501
401678	333042	43039.43	71477.63	187553	125861	83948.46	106242.8	62	9005.966
214679	23758	13084.17	169.1877	61408	6445	15899.76	285.0247	43	9013.529
2993020	1905678	13873.98	2531.534	2049354	1071860	33799.63	4490.234	94	9029.746
103657	79968	57267.89	1361.151	29393	23010	71629.87	1611.462	37	9032.463
193182	68701	43492.16	747.478	54912	19029	54354.04	952.4532	42	9032.916
3479133	2005833	16970.35	978.9672	2050275	1113589	55324.34	1822.828	96	9033.928
2494925	1169348	22964.93	532.3466	1490582	535659	47394.65	1317.909	83	9038.075
250644	29530	2936.597	-40.57629	68760	7756	3616.563	-24.42343	43	9043.225
246154	122853	55327.14	1263.424	75623	41692	79139.19	1590.871	48	9047.149
2958554	1081270	19892.64	552.4486	1668296	533525	34232.17	1387.991	82	9050.731
2288204	793576	14028.45	852.3057	1401019	390465	40041.31	1667.056	88	9053.392
2709270	957772	11942.59	256.4618	1665987	431426	23280.88	251.8814	82	9056.103
2312030	1235626	9802.961	719.3539	1506672	599427	28614.23	1246.412	111	9065.666
166432	163825	162319.6	1490.206	53715	48986	218763.5	2148.937	45	9072.278
150949	83960	53832.34	588.5271	41151	22948	65630.14	622.8229	39	9073.031
2657600	1769727	7655.464	508.3788	1662310	872110	23096.34	838.4366	89	9074.690
2545444	1056538	13274.34	947.8226	1728600	584905	37675.09	2373.554	88	9079.075
142747	80820	144874.4	1352.569	40826	22741	180429	1922.271	40	9081.071
2798574	1189417	24270.26	761.5091	1504192	552837	49669.7	1051.53	79	9087.217
306523	25744	3109.768	50.50443	76976	4003	3874.999	109.3876	32	9087.322
4807759	1794505	18542.49	601.7358	3932403	1502733	75268.38	2587.881	119	9092.526
176604	15924	5411.146	138.336	47510	4300	6682.14	138.4401	36	9093.274
2902309	1047255	5421.748	300.8105	1771989	467688	12753.87	892.7187	84	9122.878
1512996	680674	9685.173	497.3037	897848	368385	21567.71	2301.406	91	9129.922
1334628	1839639	422687.7	12005.25	594032	673489	632855.5	19492.09	67	9136.728
599245	109829	3849.073	30.11848	180266	31958	5311.081	-126.2645	52	9139.709
2973472	1113098	11964.61	287.2921	1699263	490855	26910.78	706.5385	82	9142.430
2589741	920498	7030.767	144.2727	1594943	419988	17669.61	662.3431	81	9144.499
275415	21456	7212.375	244.1392	76551	6020	9331.378	447.2147	44	9156.716
134430	121319	94817.46	1367.767	42411	36282	122991.9	1641.459	41	9157.193
175515	95688	87447.06	1358.367	48790	26634	109523.2	1496.609	41	9165.070
2810989	1277822	25828.7	895.2495	1801058	670404	60326.35	1557.038	90	9165.347
3314775	1798375	15821.11	873.3428	2161736	943232	37196.02	2046.492	96	9171.118
3105028	1390883	36279.22	793.4201	2075935	686982	84009.16	2185.083	103	9173.238
174231	298145	447999	2733.94	78553	215997	1320488	9228.725	80	9177.862
2516605	1113109	10734.31	651.3321	1484655	509574	18029.42	946.5665	80	9179.284
802457	119816	12207.29	167.3712	243721	31233	16510.81	206.0945	45	9179.434
829284	2097619	49343.01	54093.54	600514	1180421	139941	101374.5	90	9179.883
108862	104338	145434	2812.043	33796	29580	196134.5	3899.253	37	9180.358
572417	1397954	48688.7	33754.7	377094	743023	149578.3	62495.69	94	9183.596
2822091	1004116	10175.17	356.7937	1550427	459775	20306.56	756.8861	82	9187.826
232285	22123	3782.854	111.6472	64195	5886	4577.105	123.3545	42	9192.504
1937841	859390	9051.335	838.5129	1227132	363990	21403.74	1254.001	81	9193.284
2207476	870124	10021.62	177.8896	1296517	373151	20792.98	15.88974	77	9205.236
3156847	1651917	15869.79	581.3365	3834073	1734886	77883.78	3206.524	139	9207.317
3029592	1511378	12998.9	923.4585	2008313	798970	35225.95	2156.985	104	9209.763
3542230	2172665	29593.67	911.4715	2428624	1236440	81085.13	3466.851	101	9217.516
2656294	952513	16134.29	167.275	1564102	460154	42972.93	329.1952	91	9250.803
145349	56305	31337.34	541.5567	40957	15770	38834.18	559.7622	39	9257.696
124869	14401	3436.368	-99.49329	34521	4066	4864.181	-330.9557	37	9258.441
117306	19383	22053.11	279.5577	33527	5383	27874.46	320.8645	38	9261.182
166167	25446	6792.807	-184.4849	47124	6803	8133.038	-219.3442	41	9263.572
4796872	1441074	90214.83	3237.086	3754937	1355378	154838.2	5683.777	123	9270.519
2432044	866181	15233.88	251.8444	1476096	414582	32432.78	565.9229	97	9272.143
1167017	1252531	32661.12	7795.065	464207	452512	74857.27	12277.04	76	9274.434
303326	245091	292517.2	4590.776	119798	100935	512402.3	8496.318	58	9276.180
1127608	1564444	135565.4	6493.133	951335	972418	343891.6	21536.99	98	9276.843
2377731	1788514	100510.9	37095.48	1311293	958406	310492.8	90174.08	136	9279.118
515988	862374	1058.121	13.73641	162183	266103	360.5364	179.1188	50	9279.750
2693357	1056764	20325.01	734.2312	1585505	524293	44330.14	1122.894	81	9280.126
200193	28965	7441.558	163.1598	57459	8060	9892.635	224.4498	42	9286.107
3268842	1415030	26600.29	839.2183	2203564	753256	52308.32	1963.833	95	9286.828
2740673	923793	14221.22	496.5665	1697286	420488	27886.92	970.0729	79	9287.486
509865	1359253	27869.88	34642.52	353408	771180	82032.5	61976.52	69	9287.501
160552	137156	227813	8500.716	91420	84705	534193.4	14039.56	65	9290.244
2520527	978547	19958.01	453.0431	1489291	476060	47658.62	1130.924	94	9290.506
3608242	1625640	8233.402	806.2134	2169440	839821	19277.62	1630.951	88	9291.480
3693794	4527086	60639.09	3561.034	4699321	3539677	223874.4	14681.48	147	9291.870
2411245	752730	9961.599	162.526	1285155	376896	19854.25	42.97347	80	9325.650
249320	57765	15961.49	211.142	79072	15779	19383.23	230.7529	47	9351.652
183113	385307	136207.7	2816.708	121564	250045	403192.8	8612.557	93	9354.984
161292	77324	108395.9	2298.834	45503	21509	134241.4	2712.664	41	9359.180
2852807	1483189	12746.54	272.7725	1994548	770520	41660.22	934.0947	126	9366.026
194385	31867	11225.04	-16.28357	54898	8896	13916.19	-65.5404	42	9370.049
1246033	1368237	162811.7	36848.39	688980	714993	381950.8	62816.29	85	9370.084
3461661	1885688	23485.61	787.4214	2125823	1047631	54925.48	1961.223	90	9370.971
172546	36625	13148.04	389.997	48124	8010	16494.28	542.4728	34	9371.370
302402	381121	52290.87	39033.34	112199	149508	83359.55	65147.56	62	9371.572
275276	48644	7229.339	-5.301929	84354	12331	9361.431	133.8901	45	9371.812
2464502	1255183	6488.42	540.3164	1495064	560426	17568.33	994.918	88	9372.175
221696	78017	3618.759	-58.73947	60832	21113	4842.154	-236.786	42	9375.458
223056	354209	259069	13765.97	107830	184399	551160.7	22645.98	63	9379.755
122420	78756	106689.9	705.3293	35524	22628	137036.4	618.4594	39	9380.299
2726787	1263317	10133.91	-14.27012	1691560	636404	35469.51	163.9378	124	9381.449
3630509	1155741	16537.51	2273.252	2935285	906560	59222.69	4254.855	146	9387.760
2062194	823508	6306.884	392.4394	1254312	341822	14041.57	1100.418	81	9390.114
234818	141783	185632.6	2287.469	76035	43986	245206.7	3316.752	47	9399.051
224084	440872	12867.54	788.3603	61968	123170	16376.51	851.4203	42	9399.687
2638901	1010865	6701.898	251.5969	1478197	461089	12962.94	641.6336	82	9400.402
3747851	1828043	15500.87	861.425	2508236	941609	44061.91	2376.492	82	9400.417
2620904	2210035	61652.64	896.1845	1541570	922491	125217.7	1676.169	77	9407.102
1092276	246324	4657.348	25.80758	380960	74672	6612.184	-18.49322	58	9408.066
4466329	2297047	20799.94	1250.888	3284685	1331115	61627.53	2319.798	98	9419.704
130866	365345	7563.82	96.56634	52135	129675	12418.25	168.0142	51	9446.699
2204799	856350	8624.839	361.8856	1381454	383156	21674.57	1038.03	82	9451.322
2651779	984099	15535.74	488.4067	1626434	467242	32511.43	852.6047	80	9455.756
130681	20307	24324.89	376.6477	38228	5925	30003.38	353.5143	40	9469.583
3350895	1240169	14791.25	730.5398	2127465	630856	41917.03	1265.139	99	9476.026
3046614	1249910	13948.73	394.7771	1867290	604169	34528.04	749.4154	85	9477.326
129078	55939	49666.87	298.9377	35731	15302	60811.93	376.1639	38	9480.990
1945201	954687	11637.06	233.427	1208296	432570	25503.45	618.0543	86	9482.474
2610036	1205204	291438.7	33863.97	1640737	623136	504086	50500.02	90	9484.516
154060	234139	190457.9	21861.11	68399	97938	353841.2	32559.25	54	9488.391
845424	2129481	114599.9	58205.08	574293	1238746	249148.4	121806.5	94	9489.178
1379921	630139	9949.269	558.3002	777232	262484	14752.58	1147.103	72	9489.703
130219	36674	29397.47	367.7045	36507	10321	37019.61	599.8784	38	9490.754
314050	2267956	44428.12	138.7939	119815	767664	65975.34	-317.8518	54	9491.496
1800134	1234385	92578.4	2024.968	856099	487146	161047.1	3905.328	70	9491.782
224408	18277	5570.187	106.4501	62007	5073	6562.13	91.7094	43	9493.625
2524276	1037921	8620.245	480.5468	1411115	476991	19769.48	961.1711	78	9493.655
2743450	1022117	12188.95	407.0099	1678535	540230	28478.5	585.9439	86	9496.252
2855117	1409435	9609.782	472.1523	1701724	668730	28345.17	841.1304	89	9497.500
2571796	1119489	6871.508	320.19	1704219	531390	12154.01	1156.037	88	9501.591
2660276	1173383	12846.73	582.3557	1718463	558396	25631.65	833.6057	85	9513.046
1640179	1087940	79006.63	833.9463	820584	434980	144587.5	1085.858	70	9517.043
203364	20591	4356.562	38.0907	56053	5569	5282.094	107.9067	41	9520.693
172159	46265	59428.29	3417.268	47785	13055	73618.03	3796.365	41	9522.974
2656274	1104698	11952.4	400.0501	1725800	598062	26098.73	410.3921	87	9525.093
1510862	909873	123738.9	2767.979	772556	399473	312434.1	5295.737	85	9536.760
369058	66797	19316.25	277.3921	126187	18907	25475.05	421.1407	52	9544.505
142473	81738	127983.2	2278.218	41140	23544	161398.2	2934.803	40	9555.962
3163395	1310404	17740.79	722.101	2244196	742405	48626.29	1198.678	93	9568.880
2312760	753713	19562	500.0285	1514808	367588	45789.81	1424.846	93	9581.754
1254680	2100499	463488.2	52388.05	740384	1070211	1157612	92482.62	83	9584.463
248369	326716	161287.9	8063.667	95668	121243	289810.6	12443.25	58	9589.351
251987	92838	5590.841	252.4779	103110	28434	7824.735	551.0207	55	9590.230
111558	10547	1166.358	-161.8389	30459	2980	1656.883	-154.4255	37	9594.180
161296	190506	3031.786	-12.27394	43508	51953	3570.975	-30.86334	40	9607.581
106079	153313	168631.5	1553.92	75205	136208	606108.4	6820.993	84	9609.709
229306	30806	23250.5	195.2525	73685	8335	29346.08	108.0988	46	9610.000
2740147	901046	8758.381	259.6689	1408361	400701	15605.72	754.3365	75	9610.533
3111795	1177035	15653.11	654.5173	2345218	1024266	56233.5	1711	118	9611.206
3058037	1693928	38867.82	830.9205	2217421	890234	93030.47	2023.915	97	9612.049
232494	31369	7048.764	3.682817	68151	8660	8749.419	55.95866	44	9615.361
136176	49135	50977.39	478.3542	39662	14407	67123.44	836.9376	40	9657.817
181873	75805	37435.03	312.0998	54884	23431	47231.24	449.425	45	9658.466
2706529	1045190	8140.249	433.6183	1699737	530934	19123.03	1390.196	83	9661.369
420586	63231	1242.903	17.14631	130160	17796	1912.865	17.73877	50	9683.953
133522	17076	2139.504	117.1254	35976	4400	2274.604	68.68446	38	9687.908
367933	945117	347529.7	7552.485	214797	447578	937736.1	16764.78	80	9705.384
2827074	1363975	18775.52	398.2034	1775404	685371	45617.27	167.675	124	9712.077
163179	93434	146603.4	1930.766	45928	27035	184756.7	2520.513	40	9717.092
2866437	1045725	7354.443	258.6956	1829822	497672	20698.3	-348.4858	98	9718.872
3109616	1628834	7318.028	733.9357	2061888	850235	17253.33	479.2461	86	9726.511
2705851	1369834	6031.766	488.0288	2269318	860326	20189.78	784.6907	108	9754.350
178275	23048	444.8327	111.9886	49159	6197	646.6756	301.9434	40	9766.661
382371	487996	340357.9	40298.5	168457	174587	518099.4	61774.49	60	9771.535
2366641	1256697	7260.692	614.1864	1719588	712530	19977.71	2348.207	92	9776.228
2309948	1283744	16554.95	547.7435	1317509	644728	39608.66	1255.314	94	9787.319
225636	145429	130617.1	1373.197	75524	46397	185935.5	1991.879	48	9790.933
2138336	835903	15984.49	429.8318	1178949	370886	29021.99	765.7352	75	9795.045
110929	28149	485.4306	-84.85347	42763	13343	435.8783	-263.7229	53	9796.476
455355	328269	253869.7	3599.157	143920	100419	344408.4	4524.628	52	9798.729
101806	90499	123193.7	2364.43	38302	32657	189218.7	3660.424	46	9801.143
2068295	802020	12843.83	455.7728	1323919	428894	34112.43	493.2208	91	9803.009
204678	120186	80459.23	933.9169	67480	40769	117045	1281.224	48	9803.813
128840	14865	4260.8	-28.12916	35380	3907	5095.423	-22.23134	37	9804.146
920954	224639	22422.15	216.453	300908	65728	30915.8	331.2161	56	9805.100
165838	121948	151711.9	1985.655	50112	35091	193880.9	2563.534	43	9816.592
2815562	1096687	30919.92	860.6235	1744507	530207	74499.57	2225.512	84	9817.669
2850890	850415	14878.99	843.9134	1704436	443092	34093.98	1187.877	89	9820.965
208310	39794	604.3417	-20.96478	77202	11999	1296.452	-194.5594	50	9829.755
220583	313080	236908.7	3316.835	107458	128402	422100.6	7209.727	60	9832.296
122285	64589	43189.34	604.0539	37760	18695	56347.78	706.5544	40	9841.485
121448	163708	175299.3	1870.432	44871	52990	243743.3	2980.345	47	9856.262
3225900	1475584	23766.1	639.0582	2037983	731141	55562.32	1182.583	86	9856.348
117168	46068	8.79298	65.73469	35448	13868	-452.9394	77.17798	40	9858.218
447768	575049	3769.508	429.5678	189642	235092	6469.921	469.9783	60	9862.497
150021	36898	4794.297	-35.89942	47101	10710	6295.216	-65.88165	43	9868.405
2336976	1324364	8042.387	462.7005	1478530	594971	19438.45	1039.807	84	9887.975
1296975	1128351	194407.7	24707.73	643011	549026	465635.4	65509.06	108	9905.009
248101	248909	171188.2	2856.016	86046	83721	251068.4	4056.257	50	9909.260
101444	61498	100175.6	1850.738	30965	18449	129675.9	2439.643	49	9914.190
126740	228866	188393.3	3354.2	46247	73844	267436.9	5048.833	47	9917.854
2707172	1641365	13036.55	882.0405	1827854	710630	33544.5	1710.947	121	9918.828
988414	1617426	895775.4	27181.93	631421	1217755	3027373	80869.98	168	9935.806
183428	956	8589.409	102.984	48656	-6022	4657.946	-77.2784	35	9935.961
154866	79311	74307.73	629.1167	46275	23143	94945.16	622.3904	42	9938.702
442074	731390	421008.6	6630.859	205575	309307	850635.4	16415.56	68	9939.597
4898687	2434829	17259.54	1210.353	4187940	2210622	65477.39	4665.804	156	9940.541
102183	92671	85372.81	674.8527	53816	67025	243672.8	1316.492	76	9948.784
3136112	1104109	23740.47	570.746	2109490	595234	52005.95	1266.343	89	9968.624
1309390	2004303	102566.3	58713.71	935176	1182597	318047.9	136828.9	106	9987.743
522504	91193	15098.56	241.3178	151623	25035	18549.95	297.6623	49	9998.648
100080	52866	88574.52	1320.128	28052	14816	109359.8	1191.129	36	10003.419
2422613	864693	3202.784	347.1193	1489364	386222	9212.686	739.2946	79	10007.932
132945	51070	25882.13	763.5612	37177	14221	32049.45	821.084	38	10018.938
2391254	912732	9581.716	223.1911	1526080	490553	22975.69	551.799	94	10028.484
3429772	1297178	17734.68	629.9794	2152030	607280	40140.61	1396.767	89	10030.083
2932501	1006631	7101.506	742.0933	1773154	489835	19356.58	2131.588	85	10031.455
3421839	4200319	132103.3	1729.332	2369416	2028347	317948.1	6404.265	101	10037.307
2920063	1302630	9349.885	595.5516	1784003	690298	23992.94	1813.416	89	10038.017
276807	373857	52326.45	21899.22	109547	142173	99699.08	32686.3	57	10040.700
162552	23178	6484.35	-21.098	45406	6500	8154.653	-291.4546	40	10048.541
135017	11529	146.0491	92.98354	37112	2988	-40.39603	146.813	37	10054.514
2704308	1254069	12751.26	449.094	2153471	774419	40824.43	243.3653	104	10055.954
188608	152358	141687.5	2539.17	58143	45027	185874.2	3231.707	37	10056.360
3251538	1435942	37171.62	506.0045	3350925	1563526	99696.54	2944.668	134	10056.393
2101390	677497	7857.04	374.3719	1096937	270343	12658.03	374.5093	76	10060.649
2360861	1159316	13398.44	664.9642	1540147	549057	30870.74	1519.701	97	10064.612
2769999	962019	14488.78	269.0646	1684654	472153	32532.58	756.5617	89	10067.605
332143	431353	340949.8	4362.322	168400	178169	583938.3	8917.279	64	10099.144
411535	61742	3178.731	113.5806	122283	17102	3955.557	178.7953	48	10114.059
3362706	1503487	13177.54	569.7526	2099753	735385	27235.27	870.8452	83	10121.617
1893592	1935322	70710.06	2842.823	1270393	895746	169617.5	4914.042	88	10123.728
2805921	1041572	19430.46	1070.957	1630293	464115	42922.38	1853.47	93	10130.173
3495036	1414348	51122.17	1450.52	2048570	694187	102922.2	2902.49	85	10136.235
147262	23577	14946.76	363.1616	33706	4118	18087.8	503.166	26	10136.358
624055	1009521	367024.4	24244.19	320704	481436	751638.1	40123.28	70	10137.228
137742	65378	49041.69	504.9013	38036	18113	61262.23	371.3647	39	10139.335
718404	638665	223175.1	40764.1	341545	305416	418798.5	61601.9	76	10142.111
232960	31598	8260.702	270.285	67481	8455	10298.37	416.0643	44	10144.915
100564	59646	13239.04	-63.0976	27061	16110	16456.58	-134.1022	35	10145.873
3356434	1241553	8419.573	350.4235	2046278	576517	17648.56	1194.372	86	10146.236
992553	611591	19242.5	1711.005	771294	391367	58107.86	4502.28	108	10155.561
2695972	927015	8923.179	340.9546	1725468	474822	17605.08	920.629	88	10161.220
691839	1428009	246665.1	52029.89	490109	738092	642971.2	82684.45	88	10165.689
2876110	1348154	8721.772	487.937	1606997	625229	17370.66	755.3625	81	10171.026
124308	85778	82775.43	1352.615	37229	25192	106257.4	1915.56	40	10184.246
292114	139018	162704	2405.891	82189	39091	202540.8	3065.377	44	10198.155
2831301	1266857	16768.02	609.0821	1841989	652610	42952.38	1447.152	97	10199.164
763809	1481872	31095.1	36623.41	446077	732135	84519.27	64792.68	83	10215.317
2441074	1608428	46545.12	1123.157	1342114	676642	97965.34	2744.789	75	10217.780
219949	160464	151366.8	2846.312	70647	50305	207544.8	3940.3	47	10222.534
3677615	1773790	32326.51	773.2146	3708782	1590763	99420.61	2912.375	125	10230.987
2760498	1046406	13020.71	473.3202	1642719	487522	30492.61	1506.114	75	10231.118
4808654	1228701	32727.33	1010.538	3225445	962338	87191.74	1457.108	161	10237.708
184590	151665	161226.5	2319.499	57171	48094	224575.7	3395.559	45	10238.906
2766283	1858234	14818.81	643.5731	1901319	1127949	51580.45	1383.573	137	10241.685
299798	44073	60571.04	733.8281	108993	12754	81975.03	780.7933	53	10247.107
2429952	1577318	17494.16	450.5901	1557392	763148	40903.8	799.9426	91	10248.174
847286	1559535	128613.7	14035.48	645592	880105	380372.2	29106.44	96	10253.357
3174235	1027963	15100.13	326.0913	2072998	517275	40607.54	241.5751	89	10253.726
2371853	662768	12673.29	417.3133	1452905	313245	31567.31	1026.465	83	10256.801
3150765	1642351	6937.645	208.6729	2255632	866419	12940.45	-85.13052	102	10258.645
230565	173716	51466.07	17827.03	104909	86501	119861.4	36915.95	67	10279.379
102085	51586	40138.72	520.0386	28493	14602	50405.36	650.6691	36	10295.242
199149	28721	6044.952	110.1315	56934	7981	7585.548	116.4397	42	10302.353
316103	94777	9501.546	-102.2724	114701	28291	12566.98	31.61203	53	10318.695
135693	142496	221942	6015.545	45774	57578	347659.3	8776.829	46	10338.992
621244	481467	4737.309	198.3013	178104	136213	6321.837	221.2876	49	10339.027
355003	69240	11475.85	158.6255	99937	19017	14464.3	151.5875	45	10342.252
623869	674153	349798.9	6751.942	244551	231804	551026.4	11463.31	61	10342.576
275374	254660	196215.2	4981.636	86108	77350	260420.1	7061.553	47	10343.602
2871188	1343641	13123.87	486.4757	2062846	800658	31712.8	1862.528	90	10345.888
2671866	750959	11688.06	499.0884	1594886	374470	25833.39	1462.574	82	10347.114
196988	16967	8866.287	-113.8587	54731	5030	11053.19	-143.5537	41	10349.032
374168	45564	9984.497	242.2309	106094	12229	12276.06	608.4753	46	10350.128
2882268	1562682	324759.3	27089.14	1828139	968659	736503	58672.22	109	10352.247
3054002	1069040	33867.28	542.4984	1778857	513256	64163.41	1102.885	91	10363.309
256941	70697	132826.5	2617.267	70652	19866	165335	2828.295	43	10366.079
166947	232569	249965.9	4375.901	78696	89478	400223.7	6723.813	56	10367.990
266758	51275	22927.71	160.7018	82319	14523	29138.45	117.9771	47	10377.880
3056284	1479852	9299.396	368.817	1995507	804844	17971.96	953.8358	88	10378.150
121382	67568	105384.1	1327.234	34019	18505	129876.8	1581.733	37	10384.428
265882	277098	201657.1	27388.54	94165	91455	283964.7	36614.48	52	10389.048
174889	138457	153973.6	2396.193	59370	45254	216563.5	2758.519	47	10391.273
113064	105431	142461	2311.856	33463	30982	185475.3	3120.102	40	10404.561
248922	478136	161561.1	5342.359	107114	188588	276776.4	8696.876	59	10411.219
716105	1770629	111746.4	68025.7	492235	940619	342223.8	132128	101	10417.592
109889	122377	46620.01	10812.38	33705	37478	59626.4	14118.76	40	10441.264
496214	61836	15075.29	-176.3336	145432	17329	19264.27	-426.1288	49	10448.807
3396818	2651061	30167.69	3004.87	2560565	1486696	98300.99	7484.487	108	10449.715
371344	62552	657.1965	-65.57058	142340	18615	1270.008	109.2458	55	10456.366
621694	103771	1339.472	8.249979	333327	60415	2036.556	-118.0604	85	10456.383
116457	99661	69503.9	970.3895	37389	30036	89718.55	1241.502	42	10458.066
101638	117583	138346.1	1546.003	50942	72497	360439	4296.828	64	10458.430
143985	92713	111988.3	4714.891	50316	36413	177047.1	7513.921	48	10460.023
283905	366218	194041.6	2897.419	105476	128170	286647.3	3713.448	54	10464.168
137437	17233	1133.503	-164.1111	37523	4691	1539.95	-358.5988	38	10465.499
3012003	1176928	5580.95	453.9012	1713347	550296	4105.87	705.1654	83	10468.966
3156586	1691500	49653.48	14726.86	2024421	846039	100262.3	24995.25	84	10469.777
2464500	1000513	8753.141	388.423	1606702	501797	22481.9	1157.855	85	10470.838
164442	14431	1832.089	92.36242	42004	2421	2178.552	-55.49357	31	10471.086
2846362	1121703	11375.42	384.0772	1893088	600171	29025.07	983.2925	88	10472.000
2679260	1202132	6379.158	435.0392	1682804	610980	22059.16	-49.31255	112	10483.320
158750	84592	56976.04	93.14806	45279	23575	70158.23	43.23023	41	10486.219
298074	299106	234560	5296.815	106188	96391	333474.8	7392.969	53	10488.045
2343519	792054	9882.131	247.9614	1405455	403400	24917.7	520.3433	87	10495.012
2238955	1363734	7684.693	239.1727	1441361	635841	24144.93	313.5441	92	10496.414
100593	85970	241259.5	2210.756	32700	28849	344532.1	3232.831	40	10513.579
108972	98656	26949	500.0393	34260	29634	35302.59	693.9578	41	10515.379
101402	13696	4712.206	74.91363	27757	3742	5802.422	259.0315	36	10520.328
1773672	1249640	88527.34	2275.916	1979060	1117436	411721.7	8849.255	150	10533.725
3001830	1421441	17414.45	821.0604	1944891	701384	41412.41	1274.753	88	10537.501
2933222	1076214	9557.388	587.6919	1592554	486263	18047.52	1194.962	78	10554.977
[truncated: 8,001 more rows]
