# Supplementary material for: Mitochondrial calcium uniporter-mediated mitochondrial dynamics imbalance contributes to contrast medium-induced renal tubular cell injury
Source: Front Mol Biosci. 2026 Jun 29;13:1848361. doi: 10.3389/fmolb.2026.1848361 (PMC13357276; doi:10.3389/fmolb.2026.1848361)
Supplement: Supplementary file 1 [file DataSheet3.zip › Flow Cytometry Assay(1,2)/Flow Cytometry Assay-1/╧╕░√╡≥═÷-1/╡≥═÷ 1/CSV/4h 1.csv]

FSC-H	SSC-H	FITC-H	PE-H	FSC-A	SSC-A	FITC-A	PE-A	Width	Time
2283287	1068693	14502.28	433.1219	1463295	554801	39000.63	1505.81	89	3.391
2024421	896244	5397.767	394.2613	1297457	413956	13468.25	714.9195	82	10.014
2281754	1316422	9778.625	380.8558	1459976	671066	32532.99	1109.502	88	13.671
177154	310234	27280.78	4300.295	134549	203081	88092.18	11356.54	81	19.409
2071397	883701	7779.938	438.4669	1364834	461052	18541.54	397.873	86	28.691
2152012	1126276	5974.785	425.2284	1341805	566248	12946.51	1491.997	87	29.444
2000065	613683	6703.642	99.34594	1097401	251346	15605.31	276.3958	76	38.345
2256535	1273247	14007.01	390.3905	1721269	693028	37831.8	675.004	92	38.838
2515152	957916	12261.28	870.6016	1576680	467122	32941.57	1756.708	85	43.184
1642006	923038	7978.236	136.9318	1096007	474966	17325.1	435.9179	88	46.257
2662523	888643	12857.15	325.8568	1564284	384383	19215.66	1020.866	79	50.096
1457768	686120	4860.192	137.6183	1003319	341842	13830.66	364.7688	83	53.446
156244	254736	25957.15	6950.766	54931	91360	44661.2	10731.25	47	54.092
2557421	911217	6003.579	444.0851	1519098	483855	13446.85	517.9985	87	56.613
3216758	1255292	14325.32	385.5861	2323886	751442	45766.26	1152.236	93	56.953
2790683	1277685	19410.48	476.8315	1919783	754698	34514.76	1269.326	93	60.161
2465140	965182	19888.63	412.0261	1481385	467603	41279.51	1038.878	76	60.194
284356	34359	3257.416	-37.74209	85417	9592	3411.119	123.14	46	61.496
1427859	988808	8080.409	759.2291	900523	460300	19983.94	1235.311	83	62.675
430353	319765	7933.27	261.4024	195713	105486	11685.5	273.4567	54	62.788
1851276	828789	3625.324	229.3159	1088809	440661	8606.761	97.48711	85	64.309
1864027	840209	34874.34	541.5826	1117497	366123	80572.75	1394.582	86	64.986
2461846	1459555	8441.705	145.2387	1623156	595855	21545.79	159.5611	74	65.010
2284194	956353	13604	609.3845	1510530	445581	24193.24	1605.592	80	65.616
434481	157395	18294.81	112.3772	168103	46667	25238.2	231.2228	55	66.401
2539548	1147353	18321.73	660.5034	1496334	559895	42509.29	1604.914	87	68.075
154371	49878	17110.98	484.7304	41864	13383	20152.03	765.1226	39	71.690
2365977	950666	12864.68	473.7728	1426041	472831	26025.79	518.8887	82	71.860
1942175	710456	5783.77	456.7155	1189141	343339	20127.14	1169.705	86	73.521
2642031	1501680	29356.81	518.5547	2001890	838509	59195.53	991.7637	91	74.560
2073844	1065203	11131.53	429.1724	2841304	1100005	53000.04	1671.295	143	75.828
1859817	799114	6345.076	451.9436	1198050	394088	19548.68	1254.944	85	77.437
177419	25416	722.7845	-106.0087	52313	6161	882.6165	-369.0085	37	77.741
1942095	640458	85840.32	2260.578	1059250	297519	197712.1	4827.235	79	78.321
2272314	1099748	4007.217	340.3615	1471627	499138	7002.151	716.3904	83	82.308
1702677	1015221	4328.657	349.1062	1050144	482831	6677.529	351.1035	81	85.026
120253	140113	177971	4390.977	45105	47600	256899.2	6340.201	47	89.827
1784160	901955	12019.89	892.3378	1400529	505142	25689.51	2523.28	96	92.300
1386782	651409	14346.65	255.5175	858653	299033	30795.78	503.4877	81	92.965
2658950	973451	7897.396	337.5647	1712479	472385	20171.07	686.3828	87	96.528
2446517	902973	7143.864	673.9979	1537553	446338	19146.72	1113.787	83	101.675
3111463	1499549	14015.38	1197.187	2711912	1141130	41036.89	2876.792	108	102.042
2417397	1291341	10934.29	73.55531	1583040	658750	25586.25	621.139	89	103.272
454891	82487	4064.9	-560.9391	158040	26211	-257.1361	-75.99812	55	104.474
2097887	889237	8150.802	503.0996	1347371	398107	25028.57	850.3881	86	107.264
2848718	933485	10621.98	828.4976	1592880	456300	22178.6	1412.5	85	109.815
1497686	1128645	3864.381	290.9155	1042001	566116	11977.22	668.4784	91	111.004
2207737	953488	24417.67	583.2974	1252099	462955	53417.34	1760.244	80	122.268
2298261	998948	3512.888	595.4954	1413064	505493	7203.292	1120.446	86	131.676
2953658	1276107	4451.573	350.4186	1949502	599119	9968.793	534.4907	88	138.178
246594	44344	99.54073	69.67609	90009	15251	77.49773	382.8481	53	140.162
2698839	1183371	9269.004	281.1903	1712227	577350	19873.3	1167.233	85	148.323
109705	25121	3360.428	71.43438	32293	7125	4041.331	10.45246	38	153.931
2607389	1062489	11283.24	324.3415	1594996	533021	27702.63	677.5909	85	155.140
1810657	824292	4828.412	384.1916	1230550	410547	15076.92	1329.432	87	156.637
270257	42166	13651.32	182.5757	75252	12032	17507.4	-6.315463	44	158.442
1570661	943978	14793.04	296.2818	911814	410980	33573.28	948.8055	79	167.702
2039303	757032	7412.894	267.2846	1289349	364810	24030.4	400.0257	85	169.495
2531979	874204	10123.82	362.1823	1705616	401282	28383.2	965.6578	86	171.020
2280849	967129	7477.683	504.9615	1537237	551857	23607.1	1560.938	93	174.148
2426947	1231442	8533.309	167.0569	1640602	649696	22990.9	376.6099	92	175.636
2524488	1171176	5711.771	691.0761	1661074	637185	15475.2	1278.119	90	176.121
2216146	1313196	11064.51	835.8173	1366939	619077	17619.77	1300.516	86	179.015
2392924	1052832	8212.797	128.1786	1557858	624107	20271.74	550.8962	88	179.361
1573949	822896	3958.173	325.4189	927034	367719	4550.799	878.14	77	187.848
1628225	425036	30040.4	806.1859	781196	152832	53534.13	1060.438	69	191.382
2085070	1682572	10486.88	376.9386	1492903	851822	25586.47	555.1065	94	193.572
769033	274298	236839.8	2222.761	250922	83447	316183.6	3287.177	55	195.190
2719133	1205915	17714	374.955	1982175	804518	52035.19	1575.136	102	196.305
2069839	1135634	3374.51	601.408	1480679	549835	7770.305	1510.853	88	201.298
2639361	1061181	3337.352	400.7551	1471599	514312	7061.611	474.8342	86	208.418
2344616	841252	7131.938	344.7141	1467820	389904	16892.5	617.1691	74	208.436
1377429	765371	4772.206	309.2795	921068	348785	9974.444	633.6774	83	211.359
1380759	689111	4114.985	140.8536	899822	362180	13152.59	53.34286	82	213.282
2506787	1066601	6954.544	210.241	1639271	534140	16311.01	374.8457	87	214.103
153118	129677	1079.663	-10.36354	88357	162962	5934.365	-36.95514	111	216.552
2051692	703001	3996.93	469.8418	1226147	360971	11682.87	1095.835	82	250.163
2958923	1271944	7078.123	607.4581	1943529	694541	22232.92	1110.683	83	250.213
1946652	990307	6599.41	462.3449	1180073	475697	14046.76	503.6705	84	256.323
209261	75029	385.3812	-68.45635	73718	24374	291.8962	-139.0039	49	258.379
2067384	1110559	72256.66	1052.267	1235196	460583	134063.4	2556.277	79	263.700
2484937	1448900	9254.39	603.2934	1820991	791397	21738.16	1481.879	92	274.350
1671585	848507	12937.49	289.2959	950611	377880	24640.73	629.1988	79	276.173
1678222	1609006	24597.7	848.3906	1264590	936181	46870.34	2260.358	97	276.889
1418036	567159	4142.713	613.8636	835428	239220	11444.46	899.1429	76	280.611
1908290	811757	7686.38	290.9298	1183247	366975	19973.02	530.8819	81	283.421
101868	154396	270381.8	3644.062	46557	66358	466112.8	6409.368	49	287.000
495576	602231	346096.3	62370.75	211975	256989	631731.2	120434.9	70	291.546
3632475	1332995	10848.79	143.8587	2084132	749240	29934.87	361.3719	93	293.471
2621794	1379542	11792.44	618.0674	1721114	640179	33986.73	1207.309	87	295.467
1212794	1115375	15544.29	589.1763	805326	561682	32156.35	1572.702	91	296.479
2571811	1253677	8886.198	231.2761	1746001	695837	24591.71	98.25267	88	297.180
1719999	799906	4589.402	415.585	987447	351970	7967.893	595.4202	78	299.007
637017	1069639	18294.46	633.4271	535152	982975	90943.55	2788.223	124	299.911
992720	199761	8010.695	317.261	480939	67381	14514.36	369.3837	67	301.321
119690	11160	1580.548	-55.44089	32935	3068	1852.711	-73.60507	37	304.545
3233617	2717070	24896.62	32568.38	2065637	1247453	52023.54	45147.81	85	313.852
1675329	728668	9217.57	428.5916	1081849	362600	22910.11	998.2347	86	314.669
2099325	914008	6674.372	353.5578	1365008	446050	17524.73	879.1911	86	320.642
2547331	1127711	25484.33	744.8046	1847517	607545	56814.07	1186.456	91	322.564
257840	151776	253175.3	35979.07	132491	107478	430822.8	105236.6	76	323.791
1877933	669153	3647.464	227.13	1099782	295252	7932.972	0.445402	76	340.310
626395	1.672525E+07	3386.411	446.6954	383295	1.017396E+07	18941.6	1881.304	130	342.038
8008832	1.573069E+07	1785.984	-406.0031	9.302442E+07	3.345536E+08	25908.36	-20021.21	2210	342.267
106359	381096	226.2032	-112.5506	66220	340629	589.3477	-614.8071	60	342.828
406663	452207	162.4077	-131.3705	311866	402923	543.7275	-808.2424	79	342.846
1150170	0	2461.041	186.8562	558600	-2052549	1661.534	147.9052	50	343.432
1538026	0	3709.257	152.2379	1541046	-3439027	-383.8471	138.2356	111	343.496
115604	0	734.5489	38.29841	60825	-111255	133.2431	-113.1737	57	344.285
2112427	589608	5580.417	430.9779	1625805	208129	14642.74	800.9095	938	349.616
609032	1.705583E+07	7011.251	371.081	424056	1.463598E+07	51717.25	1714.888	155	350.808
1.124233E+07	1.569338E+07	15467	156.2991	5.127624E+07	1.155248E+08	253051.8	-3325.156	611	350.881
4768097	0	6521.888	470.5003	1574785	-2494434	7446.935	235.386	38	350.899
1891658	178492	3951.06	233.4425	1296332	-9891	8984.366	541.1497	88	352.042
798597	466596	34427.71	85363.85	331402	181974	56843.06	134155.3	68	371.707
1070024	1.645158E+07	80938.25	12917.99	1012415	1.34264E+07	235792.8	35191.42	121	382.495
2217554	921423	16345.25	417.9181	1441657	448318	36472.75	472.5705	83	384.774
1497940	219749	58611.51	960.8039	679847	71872	94240.96	1578.726	67	388.824
3110689	1134795	6029.457	555.3611	1973308	607218	8745.083	1170.583	87	389.515
2954332	1398607	6930.709	207.671	1840838	779820	14956.79	612.7185	87	390.261
2150465	980294	6152.874	392.6015	1454558	517880	19036.58	1006.637	79	390.335
149640	54924	8041.305	135.8562	48204	15583	10244.75	300.7805	44	393.899
2889500	1182712	10478.62	209.1272	1947760	642425	24287.15	607.0796	91	393.975
2150971	1050496	3398.45	492.963	1378300	534546	5937.644	1005.573	86	395.844
1654203	643246	5441.845	314.9185	1058258	313172	15707.22	699.7314	83	399.510
597725	1534840	521165.8	70003.24	266806	728654	1285486	118783.6	66	399.707
444022	91472	16609.66	317.8705	127242	23962	20945.44	461.9519	46	400.231
2677356	1108571	10074.06	1155.343	1642042	508304	18993.22	1777.876	83	402.906
1618557	741325	4746.578	365.9674	963341	339834	14408.6	1115.602	80	403.719
2519660	1057994	8693.673	551.9804	1413007	529692	20939.53	1491.802	85	405.106
1433249	508207	5761.154	231.97	813280	210374	9848.937	469.738	74	410.361
3097961	2049965	24922.2	668.6949	2117407	897539	62404.16	1435.042	91	411.341
2199156	852276	7168.475	164.4565	1341672	372578	18314.74	363.5096	72	411.417
435196	49599	141.4144	-53.34953	116302	11517	282.2635	-191.6177	37	411.764
127595	76112	1560.734	35.41042	50162	24640	2559.435	-194.3027	51	415.234
1900243	1266424	6955.836	315.0551	1251290	690516	19058.12	607.5369	86	417.778
2354347	1126355	15630.12	763.8264	1388721	545739	35436.87	2142.634	85	421.684
1610306	757283	10426.86	486.575	1100387	396646	25625.15	1419.541	86	425.573
721278	97208	10363.52	460.6901	266605	27367	14723.53	882.2835	54	425.970
1656482	633316	4655.281	183.105	994325	307353	12138.93	79.20787	80	428.681
3123096	1227679	4850.237	340.0509	2006404	588332	16550.64	99.36279	87	434.389
108082	62872	44372	171.8691	28486	17269	54342.46	149.1205	33	435.181
2071509	1554915	9974.97	453.6019	1351001	879806	26132.39	1259.549	98	438.644
2217229	1556223	15190.28	683.1187	2792804	1621460	68121.18	1575.363	134	472.629
2196164	975002	15530.11	420.2177	1429378	461288	32410.13	1076.183	83	475.960
2316452	1230121	7441.639	693.1482	1476544	620320	17684.94	1657.137	86	480.934
189210	31462	120.2272	152.6993	57810	9080	-297.7825	152.8509	44	482.103
2349272	1487315	14434.82	502.8296	1528534	711324	37878.39	1228.3	91	482.560
1314837	670037	7919.181	403.4299	849784	288688	15304.72	285.651	80	487.237
2730873	1312425	22633.08	483.0995	1561275	991285	64754.46	3445.832	116	487.348
180766	29861	369.1194	216.8837	50621	8003	563.2109	402.9539	40	488.393
134272	12871	633.5709	84.82914	37917	3669	943.4568	-22.76344	39	489.047
1142527	930294	108902.2	4261.969	854311	518611	155122.5	7007.873	88	489.822
2085717	1132157	4614.449	492.9807	1340160	571443	5869.496	1195.38	81	490.041
357182	239626	419680.3	7167.003	132154	113152	767817.4	13432.08	59	490.617
1883635	1004560	7792.235	355.6973	1228642	547786	29211.73	160.4317	87	490.677
2093630	778141	13829.02	359.0035	1336335	378230	28950.16	560.0726	84	491.541
802446	780728	15744.78	175.3263	542085	381765	25001.6	881.27	76	492.049
1451901	734801	12509.63	505.865	942750	359323	34175.32	1276.171	82	492.564
2476953	955547	5422.305	307.7303	1382804	439914	11158.21	887.3335	81	492.817
1939303	838942	11501.48	554.9365	1261153	388996	27493.78	1081.646	83	494.692
3128554	1409582	9797.269	355.173	2011088	694404	22376.63	662.0027	84	495.721
2650029	1224482	14947.54	554.0489	1644199	536654	23917.69	364.2447	80	496.289
1220192	1511043	8004.171	419.1998	839108	806198	27659.45	664.8048	95	499.493
1819876	617521	6269.362	181.8388	1104579	276761	11501.64	911.9144	72	499.564
157468	12457	920.4045	-84.44621	39114	1610	1097.088	-63.87093	31	499.876
1784603	1162293	8057.026	749.5939	1390798	776579	34605.57	1772.258	105	500.590
880289	467471	5240.026	233.9602	403483	186295	8407.09	514.2198	69	504.214
116854	10898	2498.264	-113.5002	31744	2986	3111.043	-250.6792	36	509.707
2621707	789552	9858.618	365.3449	1635299	380325	27018.38	994.0551	83	511.296
1616138	986050	6410.599	287.5148	1160253	521126	17453.66	708.4182	91	512.884
2757865	727575	7462.971	266.0785	1581500	349429	20053.22	465.3419	76	512.908
2947947	1000355	10373.83	440.2063	1793927	485203	29069.65	864.8777	77	512.955
3399427	1121283	10354.67	473.9635	2167394	618434	34123.02	1124.698	84	513.446
659126	785258	102482.3	3823.8	331417	309026	201221.3	6635.249	69	517.841
1354427	565672	9311.232	90.11361	770518	259232	27220.35	306.9913	79	526.241
2841203	1152631	6885.436	368.1857	1823370	603275	21616.24	902.4224	85	526.408
606528	967607	1033326	50118.33	521742	824303	3477663	148330.3	117	526.952
3005506	1070021	6625.732	613.5571	2005945	651925	20980.39	1868.922	90	532.656
2320163	1084167	11795.13	716.6804	1473022	568901	26207.84	1580.693	85	549.678
3535877	1390837	7896.709	582.6635	2273033	741915	23901.27	1464.608	91	552.211
2533050	994874	7223.946	391.4742	1623474	457635	19188.29	729.8047	84	553.868
2057162	440890	27070.41	243.5678	1129094	172573	55595.4	71.82145	74	566.270
2468449	1263932	26895.26	917.7717	1771629	715096	49099.36	2150.602	92	590.972
413761	85049	591.1725	137.9303	226357	37390	1292.003	328.0808	69	592.343
2615215	1304980	4047.193	512.6089	1637494	647120	7275.412	931.0682	86	596.925
2124396	1006381	5035.907	548.333	1252322	447461	9454.101	1451.555	74	597.209
251532	86559	649.5905	84.52393	114843	29643	637.592	428.2505	58	598.697
2528279	933785	8898.536	413.5007	1484325	471660	18251.98	1281.54	85	599.812
3072873	1245768	21994.98	390.9222	2252867	790693	65020.23	2824.589	97	602.847
120758	11085	593.4171	71.60728	33038	2877	680.16	138.125	37	607.799
2058498	936352	5315.821	284.0534	1293523	426329	10096.75	160.077	83	608.438
1536618	594791	30292.42	555.9206	964116	296180	53300.36	1010.079	80	608.962
2911420	1247040	16435.26	370.9663	1967896	647307	40547.27	1105.249	86	610.123
208241	304627	322919	4030.953	167514	357689	1318430	22284.96	141	612.709
167924	45029	13880.75	894.5604	44879	10320	16712.41	1181.084	37	612.785
2142953	1054585	7430.488	101.7528	1218752	510207	21449.6	-415.5972	84	613.148
479003	170063	101385.5	61273.63	205225	84908	230730.7	89738.85	64	614.620
973929	456474	3587.859	689.7072	478983	179137	4831.197	1543.791	72	618.185
2615125	905883	6375.831	299.5179	1753098	473108	21550.98	562.814	90	620.971
2767804	1092354	10434.61	115.4595	1641071	506543	30275.13	560.4083	83	627.606
2962113	1163591	4699.787	612.7006	1847922	571031	16669.05	1202.323	89	630.474
1428960	718076	4314.753	410.107	849794	289257	9053.136	607.2538	76	630.957
545801	1166275	174481.9	25533.06	372420	648577	593623.9	60173.52	90	641.561
2517660	1486698	5353.245	683.668	1945100	863005	19781.99	1656.371	95	642.284
2046677	1065519	9739.376	353.5038	1359170	539867	24384.44	868.0787	84	642.832
2083653	940315	13569.21	512.3911	1263246	443096	32385.04	1483.793	80	644.307
153107	226439	40695.86	3970.865	53681	81898	61511.46	5711.5	46	645.683
3114847	1290586	16380.98	687.7767	2019509	675175	52696.9	1985.916	89	656.959
3369008	1140007	7771.412	696.6938	1947608	560650	20618.46	1446.004	88	658.567
1889376	697953	6472.037	280.6739	1086876	297225	12536.72	769.9657	80	661.552
1574055	715491	11907.43	399.5207	964223	317030	20295.46	836.4825	80	662.942
2778338	955454	7769.829	408.9216	1654992	457156	20239.03	624.6042	82	663.191
242975	320085	568652	5858.974	92150	134682	939791.2	10560.05	54	665.706
2183274	875762	4748.257	339.7257	1401261	425700	11412.58	709.7301	83	694.224
1845630	955098	5258.872	533.2483	1157931	450271	11528.53	773.0452	84	696.156
1953954	752939	7620.195	59.45395	1195487	323122	15274.79	-778.043	79	696.949
647489	315534	79293.05	73061.73	275072	144691	151705.7	132879.5	69	698.404
572054	574709	80017.45	91008.48	295030	287013	244512.5	141757.7	93	699.113
1069748	375244	21489.63	427.6421	484800	124746	34414.95	297.689	64	701.631
1745659	765193	12198.34	244.6586	1259500	414672	33583.77	1222.295	91	702.507
2230335	803150	7746.494	242.2795	1452414	383200	20141.66	614.6144	85	703.626
2053053	968065	122776	1922.54	1173349	452827	182457.9	2907.303	75	703.692
150396	23502	8716.411	-53.29149	49400	6506	11454.14	-205.2502	44	704.977
2468161	1192397	23124.92	204.3235	1508046	605786	48209.45	633.6608	88	705.254
229310	545956	24619.12	4951.309	92616	221874	43631.87	8361.374	48	705.394
2341488	1048586	4381.463	461.5074	1647063	523335	9911.69	1301.708	88	707.047
1927808	806835	3289.051	61.70559	1163106	365127	5277.928	-139.4938	79	707.738
249499	135239	6442.372	87.94272	68307	37025	8533.833	-13.0186	43	709.409
2550476	1181327	11223	500.0104	1682040	630961	30118.31	916.9747	92	710.558
3270661	1621000	8526.841	564.9876	2458065	927505	18331.71	1020.066	96	714.253
1368175	784766	13433.98	312.8506	923943	417562	37632.93	1188.622	86	715.302
736140	1160516	10438.65	5239.878	493604	707884	38129.77	14191.13	107	716.594
1740429	802129	6377.179	325.3239	1114458	381205	15856.31	198.2769	85	717.426
123378	39697	8001.644	380.5634	34605	10935	10375.85	642.9147	37	718.301
1935903	826335	6642.164	341.1927	1038713	388908	17783.48	554.9568	81	720.558
1055330	699476	4116.18	309.6816	709206	369556	13359.19	762.6122	88	723.753
2237138	856265	6701.607	568.6387	1363999	386015	12844.82	1299.63	79	724.155
2040252	734913	10396.87	548.8903	1379199	366010	33720.95	469.5555	86	725.156
650944	1188259	135218.3	40104.08	491793	793865	672892.2	80356.82	110	725.736
2476220	1228924	8914.692	489.1757	1639047	592633	16999.14	1497.824	84	726.667
353197	40225	84.32864	-5.13489	105087	11405	-432.3175	36.21048	47	730.202
3027988	1167789	6875.803	440.5719	1862382	569269	20063.86	1392.811	84	730.506
1711844	803629	6005.048	389.8736	1126934	389542	14594.25	839.8878	81	731.234
2282207	1048194	12433.52	413.8171	1494894	509627	29712.12	1029.426	86	733.132
3321803	1230316	6146.285	370.5496	1975458	629369	15559.55	631.9803	85	733.513
3064488	1087281	9176.173	278.5487	2019223	648195	28402.5	632.8809	87	733.921
1703592	792212	3382.77	269.2194	939092	342378	7437.521	163.7408	69	734.021
2971704	1411402	152796.7	3566.549	2592351	1010223	399905.9	9095.543	117	735.343
3041747	1190313	7554.179	340.9536	1938673	597427	25637.08	1123.825	89	736.403
2042176	1069872	7679.477	351.9233	1387988	593875	21070.91	688.8959	88	738.699
580544	1178427	19393.72	33801.24	360035	607963	66645.77	63831.67	83	739.649
181644	25108	368.094	-63.96873	53388	6427	696.3572	-271.2058	42	740.188
3831916	2209248	44621.91	813.9072	2508747	1131988	73221.16	1919.476	95	741.535
142843	433338	37408.2	1746.961	44486	126439	50101.31	1776.422	43	742.799
183995	58621	1381.677	208.1767	81445	18032	1579.063	467.7729	54	743.202
598242	1213833	6542.849	18580.48	291198	672498	18993.22	32652.88	78	744.807
2044269	1179279	8117.083	404.9518	1268938	559506	21507.63	162.0522	82	745.488
1997665	895824	11587.12	310.6133	1271725	429222	24081.11	607.7289	86	746.283
205459	20427	703.7694	81.72758	61666	5867	1207.529	54.2366	45	747.483
2733343	1085551	10702.41	274.924	1779425	587257	34462.4	946.8605	88	748.183
940105	109519	237.7496	-74.21217	309734	33876	323.4266	-178.5411	58	755.183
798386	846574	1479.546	382.0933	404139	348379	1860.389	603.29	83	758.183
135998	183030	253422.5	3241.496	44509	60360	359621.3	4792.498	44	784.357
2322612	1359248	10235.55	460.1039	1373272	614366	20996.95	1094.539	87	799.981
1702145	844236	21969.04	530.6554	1107842	416837	36493.01	1093.656	85	802.011
2625704	1161719	9210.569	428.599	1551351	522077	23416.13	732.4196	83	806.380
101155	122677	68760.91	2048.305	31605	36653	92975.56	2631.816	41	810.217
358755	611668	13765.08	48561.2	182280	233469	24964.74	76316.57	62	815.526
2404881	1245174	7985.18	340.9326	1647089	654866	29483.27	886.357	93	817.921
2473636	729375	26974.47	336.3735	1407230	371491	64488.3	1089.134	80	818.486
1716491	820353	19220.67	380.1455	1201142	418358	38337.38	900.2504	85	818.884
2417779	1039238	8710.863	361.5067	1533143	485425	24230.47	1008.235	84	819.523
128634	13377	667.2653	-51.01947	30762	2165	890.8605	-232.1948	27	819.593
121063	10706	258.5734	-40.20871	34330	2732	253.7287	35.48843	38	820.815
2569193	947908	5137.458	664.7198	1604557	427603	8776.613	1381.045	81	820.919
1850584	993400	11092.24	558.8274	1283083	602544	36045.38	744.0699	96	823.634
668624	921284	246025.9	43141.87	333425	405181	520824.7	64832.32	72	826.634
127492	13914	679.6271	-9.798339	34772	3551	1016.861	-185.3263	37	830.703
4016421	1911111	27950.85	939.8729	3271113	1350784	95776.74	3097.726	109	831.312
2635369	1058513	4265.161	591.2434	1619024	513632	6538.973	1016.042	86	832.503
1122132	874704	4398.686	458.0291	957610	470169	7242.565	506.7949	97	832.828
2795365	1144070	3779.375	244.148	1804960	569021	7586.121	1154.357	88	834.484
814900	585970	8178.763	1738.076	505464	301304	21792.4	2478.073	84	835.297
2825336	1266454	7547.453	-7.07849	1712484	638130	11561.73	1004.268	88	836.196
2647313	1234347	9682.604	443.6732	1656917	674845	24622.77	909.7828	84	836.403
1680901	773739	5552.496	335.9958	1104372	432062	15130.84	658.6714	83	836.578
2922392	1101695	24205.84	533.7799	1806048	633913	61558.39	1165.747	89	837.617
2255776	1344317	5235.65	458.5899	1381646	740854	17361.27	1042.714	93	839.002
197172	38846	1585.853	64.79575	66835	13471	1821.415	352.8985	46	840.754
165687	65307	20979.54	179.044	55095	18900	28183.99	203.3242	46	842.159
2402331	931508	31983.83	674.5268	1410770	462344	62888.13	935.3975	88	843.340
3016297	931767	7630.336	525.9946	1781549	428724	17134.72	1004.313	84	845.298
2316218	991952	5719.87	298.9107	1475285	466414	10469.82	268.3925	86	846.894
1922316	891733	5632.529	210.479	1397957	533203	16345.64	411.8623	96	849.697
2929330	1422813	13841.43	540.2188	2058932	742478	35736.52	1132.515	90	850.913
1046434	1728498	40878.39	8009.6	573272	1002614	107591.8	29659.54	107	853.811
2202044	745713	3943.244	355.5672	1368214	389961	10798.05	499.1601	88	861.856
3463854	2896387	7902.16	981.8792	2237765	1638540	22848.38	2244.119	91	876.732
2684392	1052773	6161.473	86.36408	1517600	482378	15327.29	-254.5976	82	883.873
2965911	1299147	6304.461	367.788	1893322	713079	16830.3	542.1192	91	885.451
875878	285024	551.4628	164.6445	442481	96814	1119.89	-45.15213	68	889.281
2530643	856210	3903.671	208.2617	1583379	426763	12205.15	247.6791	84	899.793
3047299	1302891	25600.27	730.1208	1909002	655616	47976.44	3743.191	87	909.034
1839578	974061	7394.032	311.9988	1161378	471136	17848.42	1071.613	83	910.839
2022905	731173	6807.809	362.3563	1247249	325899	14449.21	496.7591	79	913.209
106297	10489	312.5182	70.02863	29439	2938	-114.1634	174.4281	35	913.938
2029386	910919	13939.03	515.1738	1191580	389385	23189.11	592.0876	80	914.812
2295429	1349064	8362.907	204.5777	1534060	677040	16549.12	560.5812	88	915.330
166172	34049	185.7184	51.27512	57422	10392	235.0366	93.17824	47	920.052
2115963	963141	8786.407	1993.636	1394327	449796	21490.39	3009.533	85	921.294
168875	285314	204779.9	2908.176	58801	95199	290772.6	4584.827	45	921.990
3348102	2094656	38233.54	1257.194	2293929	1117542	108437.4	2477.856	94	922.020
2386693	953909	26060.71	613.8635	1502234	456816	49924.27	1073.897	86	924.045
2199475	1142142	4919.765	488.0458	1235987	455459	8968.307	526.4607	74	924.581
3450742	1448626	76137.3	11510.84	4390446	2105935	213726.1	55169.81	154	925.033
624464	1385650	17712.68	51833.14	457748	871736	62883.23	108637.1	79	925.376
1787476	1085574	5790.246	136.7836	1267352	538707	15773.95	485.1283	89	929.447
2383529	889235	5494.159	294.3905	1500037	401499	18112.38	509.628	84	930.153
607749	1659158	15529.49	21992.31	346936	897300	47057.11	46326.48	84	930.880
1332174	1082909	140903.4	3041.004	564855	430422	329562.1	6530.017	77	931.955
2326265	1100494	7769.078	405.0297	1568071	552486	25415.7	1379.681	92	934.240
2607149	941821	7777.548	475.8108	1566717	465824	16298.05	311.7105	82	935.848
2363146	1075027	6146.963	422.452	1564645	509624	18637.48	1055.067	82	935.981
1653234	869652	5650.786	440.852	1081033	409408	16393.77	362.9362	83	936.720
966125	1113584	6638.853	611.669	609515	536437	14389.02	1218.42	81	940.687
2216711	1088968	20316.96	469.3896	1362438	500414	31936.16	1044.387	80	942.319
3035506	1423796	14623.73	363.6457	2084228	897856	41496.45	586.6603	94	942.975
232283	30059	9575.846	143.0358	66821	8555	12424.43	165.1242	44	945.374
1988224	608913	7146.182	59.66449	1117678	260483	14183.63	36.97512	79	945.435
2827344	1223917	10469.13	560.4924	1821014	668793	33767.32	1416.883	88	946.007
2676360	1111556	16140.73	457.349	1714820	576439	41417.38	1744.039	89	947.122
2468564	1007546	7175.176	153.4921	1533239	524756	18571.9	673.5042	88	948.509
1790590	686115	10631.88	783.072	1190443	330675	24399.83	1283.864	85	949.645
557118	263959	244153	75359.38	221738	88135	381124.5	105539.2	58	950.711
2692408	1213685	10183.17	778.6423	1822499	724066	28999.38	2118.989	92	951.476
2077936	818077	5204.847	393.0226	1297391	387199	10740.66	1208.419	84	955.063
1155955	1021643	704295.7	44785.85	461442	360139	1122958	64735.35	60	955.595
242487	279992	406735.8	21784.72	116882	167004	771955.8	44644.57	69	956.367
2294288	1066059	9133.767	378.651	1354701	545940	19506.44	1290.024	89	963.535
2943424	1580877	17479.02	874.7698	1836915	776110	30475.15	1997.626	88	963.642
2258177	1032964	6870.846	299.2853	1361045	484543	16533.64	708.8098	83	964.490
2190004	960877	8285.999	515.6448	1394231	434668	21727.26	808.4474	75	964.576
1896831	1419971	504420.4	50758.9	1479541	1129821	1089658	88101.28	106	965.217
2042544	844134	6855.061	-63.44319	1238385	383834	17902.14	-174.1185	81	965.746
265330	30069	79.55669	22.55179	77847	8596	-258.7429	27.23311	45	968.244
2084666	1143166	10725.63	302.5811	1498331	587507	25186.68	1020.637	92	969.765
1532408	854778	7203.429	321.4266	933623	370096	13339.79	456.4042	80	977.086
2375839	1093670	4695.395	431.3327	1507918	569597	14398.27	980.0883	86	981.581
1932329	1343779	10836.26	589.6619	1421595	730323	26501.34	1463.457	93	986.737
2211629	1065771	9764.77	284.8496	1434694	555922	26489.26	902.1956	88	988.440
2160372	791973	4350.417	305.9749	1336009	362791	11930.28	511.2325	80	992.289
3069665	1084134	15533.48	398.7321	1969688	546296	36247.62	1005.968	87	1019.789
769926	315408	1926.22	402.817	443692	170777	4621.458	445.9722	73	1024.450
2849792	1075007	10946.72	488.7672	1979847	699989	29833.41	1977.972	100	1024.943
2157125	1007367	8007.086	201.7803	1391314	470038	22161.06	124.0231	79	1025.196
2452232	1208301	13608.37	681.7559	1570859	579696	31624.21	1637.276	84	1027.913
1449650	593020	3660.859	252.2024	910697	271200	7871.606	959.2758	78	1028.541
2046758	936794	6982.837	518.1697	1180508	414653	18091.44	805.642	78	1030.837
2023082	880640	17047.32	791.8908	1296513	434003	38911.11	1107.692	87	1038.305
1923264	1078106	25453.54	835.2349	1279907	574450	71744.17	1841.013	86	1039.409
2105297	1096123	9282.666	380.2244	1363563	584897	32796.5	976.5839	90	1041.422
359198	86718	20849.96	328.6902	168703	27193	31920.8	565.5966	60	1049.229
258372	653992	250318.4	10713.19	155459	391131	577296.6	25475.02	89	1049.333
2159590	928486	7135.701	317.1726	1401660	450675	21779.18	965.9764	88	1050.528
197749	23438	621.8793	17.51157	54456	6602	754.21	-34.53082	41	1052.916
1994744	936500	7343.939	157.2072	1258893	507821	21574.85	1002.379	90	1055.328
2487216	891507	9498.412	384.1784	1453151	391733	23473.88	908.1085	80	1056.591
1850030	745018	6373.255	42.88859	1136736	436339	19203.82	471.5704	87	1056.617
2876591	989638	6230.056	733.4949	2036031	685305	26283.49	1929.805	104	1056.882
3313412	1277674	8921.701	317.1672	1954643	734249	30351.36	697.4387	90	1061.090
1848919	750268	13494.16	388.191	1159782	360557	32748.31	604.5181	85	1062.179
2606266	986143	11531.46	289.6223	1593815	484537	32431.15	560.1575	86	1064.444
2719135	1404492	7778.404	868.6877	1980321	772151	20047.68	1833.139	94	1075.125
2110107	1030381	5527.231	652.6313	1482433	544456	13551.69	1254.912	90	1093.335
145061	137128	153474	2593.085	51346	47385	223788.2	3996.878	47	1104.293
159868	169000	135362.7	3083.312	55036	57882	200816.1	4061.569	45	1116.259
1813799	1011971	5781.348	182.064	1161930	508550	13937.89	517.3376	84	1117.963
2721770	2004035	8588.747	707.0793	1934175	1142623	26302.75	1207.034	94	1122.460
2360307	858451	6193.907	407.6967	1452496	429152	14788.52	694.9313	83	1125.745
1474282	569992	18898.69	645.4786	779103	249129	40758.89	954.7953	77	1134.223
3289610	1441290	10082.66	349.1056	3362477	1267338	38925.74	1566.586	136	1136.010
163580	32340	947.9301	-61.40714	47347	8453	715.0574	-125.8968	41	1139.065
2759926	1175046	6202.289	245.4907	1837308	609823	15586.22	387.1425	91	1140.881
105275	32178	837.1579	122.533	28580	9055	1067.269	11.41997	36	1141.917
577466	166916	394.7717	19.19235	180049	53132	790.0763	-313.692	53	1142.754
762921	1468597	93534.29	90417.41	352039	683417	235702	141187.5	71	1143.290
3535744	1279901	10401.13	607.2768	2402122	674296	26549	1265.599	91	1144.702
1284349	559171	11408.84	346.2681	723907	324151	21747.65	1208.512	80	1144.719
2179174	745269	4459.736	82.24393	1369183	365277	8914.104	545.2606	80	1145.501
1528781	757102	5731.771	269.1981	892886	353418	10926.47	367.6812	72	1145.549
3172122	1392983	7752.445	727.4232	2146528	718019	18803.64	1068.156	87	1145.769
2350071	775968	8808.24	652.4942	1419460	342664	14563.69	989.2856	72	1145.993
1708791	909415	3976.607	396.7663	1148269	421485	5529.549	913.2979	81	1147.212
2656457	947044	6610.577	459.738	1630577	492229	16478	1343.816	85	1147.346
1930515	778923	4338.153	200.7398	1142959	346969	11418.53	319.8738	72	1147.563
2431156	979193	8102.291	386.0804	1548322	498056	23088.5	851.5649	86	1148.147
1676217	651043	6330.695	161.013	1109422	358578	18125.08	451.8003	84	1148.301
1883674	1025041	6887.721	441.8569	1159190	527781	19222.79	1565.841	85	1149.328
1703091	1648713	39015.3	1479.698	1131305	882786	82930.19	2778.346	82	1149.517
333625	146824	5609.525	241.7893	105022	42439	7104.526	288.6587	49	1150.556
1596423	855772	5260.358	135.0345	1112004	455075	13228.74	35.38498	86	1152.981
241475	24801	194.6648	98.98774	82112	13673	-397.0648	579.1376	75	1154.313
868919	763620	84290.63	1302.578	532997	388670	223939.5	2539.106	102	1154.497
1880928	832387	5769.333	244.7929	1289176	477557	22783.93	32.39293	99	1156.205
3294477	1614890	14104.88	564.3071	2349298	864882	39981.24	2433.699	94	1157.312
236823	99296	470.6868	-10.73184	95904	31316	493.2708	152.0183	62	1159.022
2027211	792453	4162.35	307.0379	1115985	355040	11402.25	449.2162	81	1159.154
961164	2216442	28107.26	6980.366	471456	1108526	61522.32	15041.94	75	1159.317
1568563	509561	72999.41	1462.385	928928	219271	155004.1	2701.913	74	1159.758
297517	70082	14485.62	271.5189	104390	19365	20461.1	154.6473	48	1160.181
583800	100823	4259.872	2.00446	205777	29735	5124.289	198.6149	56	1162.037
210278	27956	154.6079	21.75193	61222	8011	239.5098	-70.46546	43	1163.155
2662857	1582763	9902.106	1092.087	1620937	939612	30624.92	3298.073	109	1164.874
2274005	976924	18391.68	489.4378	1417272	457077	46230.9	1048.373	80	1165.329
2485465	946358	10074.69	489.2524	1636129	594181	34790.95	969.5828	92	1166.510
1765251	665871	7275.88	205.0009	1078832	289308	14218.77	534.9197	79	1168.678
2242750	721057	4869.446	649.2867	1442337	327439	12976.98	1234.612	85	1169.018
3542356	1586483	11022.99	890.7918	2713723	910794	38919.29	1995.515	95	1169.612
1613127	594606	47467.18	778.4731	941696	253895	64393.9	1329.718	77	1173.963
1759456	973603	3664.056	139.7423	1279399	526688	11007.87	376.9669	86	1174.313
2058348	933655	4369.554	538.2212	1101577	414568	7337.996	1125.062	78	1175.298
1850307	881867	12611.9	392.1472	1120997	404671	27425.65	880.4488	81	1178.300
2479199	1078888	9678.891	439.2076	1686232	531727	20735.1	967.2194	86	1184.931
1669830	764059	4979.798	159.4071	1045916	338146	15052.51	288.9442	81	1188.718
698512	76747	16530.88	283.2071	239660	19726	22408.9	345.3597	49	1188.875
408008	61706	3599.583	194.0201	126186	17521	4157.255	339.7711	49	1192.626
1448369	364845	5783.116	263.8096	549077	115042	7930.759	128.7638	61	1206.376
637588	1.672184E+07	7011.768	363.0067	443704	1.387098E+07	54736.94	2360.355	152	1207.056
1.080888E+07	1.535128E+07	215328.1	6311.29	4.954645E+07	1.150396E+08	1312141	22077.91	602	1207.129
5948372	0	25521.32	307.4819	2133926	-2898196	55847.66	661.5214	44	1207.147
2097032	399797	7449.059	374.0804	1241619	-91058	13488.45	743.0125	62	1207.725
2383247	1097741	27999.89	704.8156	1525414	508020	50454.12	810.6524	89	1210.345
2605009	942851	11934.25	433.662	1690927	545082	33961.49	1382.941	82	1210.485
2352564	846725	14479.67	411.3752	1414816	392881	39304.1	1217.14	81	1230.435
2659008	1281252	7814.068	389.5555	1720411	647323	23477.28	1120.619	88	1234.072
2686050	1146588	5157.224	355.8755	1755350	576460	12320.06	327.1429	85	1243.958
171225	29132	587.0546	-266.4771	52935	8667	785.2478	-581.9971	43	1249.809
2161909	1746971	11122.72	207.44	1670207	932716	38755.27	230.1163	96	1250.749
2523987	1129067	7523.602	959.3538	1377093	518020	14565.52	2320.022	77	1250.929
457154	135897	1587.694	98.53083	190174	44752	1595.712	51.37706	58	1252.633
2248290	1319475	7242.961	203.7379	1546244	630484	17688.59	287.6115	86	1253.220
2062744	1393516	12767.24	433.7946	1444302	720703	30214.49	1461.135	80	1253.313
2085380	853744	6929.361	431.865	1252234	382901	19641.36	1150.608	84	1255.636
1699799	743754	8037.567	-102.6059	966442	318963	17196.9	-279.6334	73	1255.908
175765	3100328	1437.309	-4.828771	49244	877159	1709.1	14.06049	32	1255.972
1855464	769659	2195.814	456.0223	979842	270201	2691.701	1004.664	66	1256.216
2450312	761359	5633.741	535.3047	1608456	391417	14222.71	1473.353	85	1256.985
214512	16570	3726.665	192.7329	50329	2675	4674.515	226.3374	28	1257.108
1914287	1193035	4080.621	302.7986	1310385	726033	10586.55	819.5961	87	1257.240
2475972	987917	7501.938	313.4711	1512580	468813	18266.3	698.4798	80	1257.704
2995445	1063565	13490.76	675.6801	1796060	499586	26154	1812.439	82	1258.623
2014915	689708	7850.896	517.2561	1146712	337208	19437.44	1336.953	76	1258.893
869976	225796	926.6541	411.6545	336961	68023	1546.353	619.4797	61	1260.606
1842119	690625	5732.296	214.1226	1093282	284676	9007.16	231.8696	78	1262.395
1995022	1133278	9835.283	198.7028	1305167	516680	30519	531.3165	83	1262.705
3048051	1205335	16864.32	151.2241	1956212	623065	38697.2	559.4738	82	1262.922
2173957	1090432	21458.84	268.0724	1529309	646814	55383.8	831.2714	95	1263.888
154305	483855	43753.25	1417.907	36890	128415	53019.44	1852.503	28	1264.065
2200454	1089438	16509.44	446.292	1255270	526935	37028.33	88.62359	89	1265.690
2277036	852171	56543.8	1284.347	1421865	391422	86510.45	1774.146	84	1266.810
276201	29522	7.920949	141.8602	88073	8311	-429.3219	348.7794	48	1269.208
104786	10562	3704	-0.005652053	28132	2833	4195.705	-104.7619	34	1269.644
2530284	1080555	51299.15	607.0525	1566102	577106	76010.7	989.0602	86	1270.344
2351766	1267085	7242.194	418.8483	1440842	640043	13988.34	1604.078	81	1270.377
113865	5024	3097.971	94.20197	25019	-2132	3604.452	102.3194	23	1270.475
191496	11577	5316.612	52.93955	46924	274	3701.344	88.37661	29	1270.643
206375	141872	6664.271	277.0114	80137	43795	10290.52	351.1937	50	1271.520
3070544	1304348	23755.29	448.614	2003768	681987	48526.12	873.091	105	1273.301
2349270	913581	4013.297	198.4866	1317358	411714	5923.36	275.6285	82	1276.920
545934	358057	130463.7	43880.28	341726	423244	430272.8	148721.8	107	1278.454
186795	47001	5376.249	152.3578	53267	13589	6999.801	143.7286	42	1279.417
117790	33873	260.1317	13.56705	35872	10011	321.8844	48.68083	40	1282.002
1445738	712138	8288.728	379.252	912790	346620	20143.51	976.3484	84	1282.036
809011	1897024	57586.61	53959.29	481710	1074982	161357.5	91960.66	85	1284.453
1929842	594536	6956.176	591.0063	1202204	303005	17428.4	1103.053	84	1286.231
2214104	1001773	6783.925	391.7932	1409254	477757	12776.55	1991.455	85	1289.629
1673206	773193	4643.622	177.7828	1045721	349902	12938.86	549.0984	80	1294.817
841865	576741	46307.38	1025.369	539065	241636	104908.9	2189.614	78	1296.655
1689725	1113081	4637.17	231.7112	1028588	506428	13290.13	388.5499	78	1296.784
1686968	2248500	6135.352	635.1228	1190217	983847	16160.93	1360.442	87	1301.630
2071210	1097528	17835.51	476.4707	1448893	545595	35420.17	1091.037	85	1302.103
165341	139086	21831.07	2014.509	57464	53522	37261.03	3265.138	50	1304.163
712708	1705133	16532.77	10612.93	417869	985466	44923.2	21512.55	83	1306.241
136943	20030	3605.348	135.1904	40868	3987	4589.104	279.628	39	1306.665
1539026	657691	10876.8	96.82805	868586	307063	22031.11	60.72273	75	1314.076
2909328	1240815	7697.087	592.3892	1679147	626351	20323.52	1054.446	86	1335.819
163550	49708	4473.116	76.31866	83525	33682	11274.27	417.6323	70	1337.915
3479178	1229135	10538.88	892.4548	2149324	640054	28730.44	1633.689	88	1346.307
265631	1006288	42471.55	1163.344	84788	296648	67709.98	1578.535	43	1346.832
139080	97063	184440.5	2946.019	43662	28596	241892.7	4239.646	41	1347.255
2355257	1109377	6636.479	180.0106	1482569	536960	14821.64	443.1664	87	1349.909
1812182	1078748	9086.289	370.483	1166583	455727	22221.63	693.3077	80	1350.500
3190240	1397793	29127.69	520.5259	2060496	701844	66289.77	659.9026	88	1351.477
1533175	674885	2502.471	148.8945	886900	284221	4314.648	271.1221	69	1351.770
1975436	785631	7379.183	247.1355	1251574	393484	19180.3	1135.955	82	1351.943
3097927	1227824	8235.429	258.9218	2151608	653185	27623.5	585.9788	83	1351.994
174630	361061	43844.32	5213.803	98943	173973	102389.6	9459.135	71	1353.271
2614190	790394	5706.232	308.8732	1547299	367042	17162.68	286.2907	83	1354.018
1518968	677529	10638.04	343.1866	910618	296791	27494.7	926.5122	81	1355.869
2566706	1047032	18465.52	491.8111	1721567	506924	35102.56	1053.742	83	1356.070
2126372	1150322	11476.82	393.4861	1573777	677797	29182.86	861.5867	102	1357.410
1973173	1084173	7093.852	799.1948	1447680	584053	16636.15	1732.058	91	1359.251
2379183	1107240	8991.625	162.1051	1584880	639336	24432.45	446.1712	94	1360.567
1286592	856453	12723.44	493.0967	729314	363255	28846.91	813.9299	78	1362.580
1947190	725416	3880.094	451.6544	1110220	334472	9318.928	673.0063	75	1362.693
1988453	1114003	3986.869	283.2895	1222851	503079	9538.97	-202.6578	81	1364.668
1152321	674563	10932.53	319.8086	719574	291257	24275.67	817.7318	74	1364.934
2599487	943275	10686.95	235.1478	1566716	437599	26225.03	843.2176	77	1365.257
1832200	818170	9018.997	453.1663	1223595	429664	16370.96	766.2186	85	1366.574
2343863	1148658	24232.58	490.9317	1506754	482982	36270.91	954.6168	81	1368.581
1808650	713056	6051.589	350.1764	1024214	320774	15613.24	496.2548	75	1369.300
2054746	915001	6529.962	-30.66158	1225634	412528	8519.97	62.97639	79	1373.093
1907866	756007	14795.33	572.9518	1050751	330836	29390.42	1274.719	68	1373.139
1816271	790891	12562.37	744.2755	1121997	354302	26716.8	987.452	80	1377.920
1091595	246345	22046.59	709.4954	432977	77159	32625.46	1227.196	60	1378.542
2484597	1159684	8184.447	399.258	1678692	725944	23888.06	1186.508	90	1378.599
1737569	1658671	89850.34	963.537	1131892	852483	184041.7	2285.394	85	1380.267
223090	556643	4420.721	816.8582	68441	164770	5065.176	1044.121	45	1383.085
1917554	1103899	6853.009	374.8519	1170585	497729	18572.97	547.3497	86	1384.154
2071549	1117170	6474.12	529.3741	1379645	577490	15428.01	1124.91	102	1389.660
182222	33901	13082.4	259.4433	42457	5834	15922.63	380.7331	27	1389.678
1039102	308231	7654.567	225.5077	428688	115911	13125.6	256.226	55	1389.770
2444800	1265865	6497.883	454.9547	1581324	593857	16309.86	674.0107	87	1393.632
1464911	1261620	8496.659	130.3308	923770	631218	20258.47	70.8064	87	1416.157
1931543	877058	8427.793	378.2406	1283094	408333	16237.25	1355.46	84	1419.831
2587546	1219015	6616.697	332.8573	1767966	670855	17458.6	1068.707	85	1419.958
1024629	1592534	109787.1	96904.63	465941	860701	291603.2	154450.3	79	1426.674
1993238	809394	5129.626	505.8468	1307565	415935	13860.73	1035.441	87	1428.723
1695201	789246	10366.94	282.1974	1074197	353911	22301.39	368.8293	75	1428.772
3204199	1292723	11901.4	259.3887	3469386	1123257	44085.47	1680.1	121	1432.053
3322803	2267541	8354.478	1023.791	2605355	1375338	27844.45	2524.183	104	1435.256
1942086	950172	27019.76	956.8564	1099459	372143	51104.45	1368.071	73	1466.227
535439	121095	476.0644	61.49434	279788	42518	872.1441	466.4985	60	1466.377
2255204	1182071	6930.596	615.6873	1623158	679048	18154.23	1527.606	93	1466.878
535379	1039826	385286.5	4164.274	226274	358692	615846.6	6068.673	48	1466.907
447029	402943	393557.5	43726.07	293223	302973	1136887	98460.02	94	1468.537
187784	173432	38443.96	14984.91	60775	52398	55561.03	19530.77	46	1469.963
228106	68708	4266.129	201.104	74401	20011	5188.496	445.3754	48	1472.157
2490384	726160	10272.21	449.8289	1523051	331904	27355.15	1247.593	83	1473.177
1687788	1234181	6452.222	246.5252	1199610	630087	18553.45	649.158	89	1474.860
1980824	710984	9865.885	439.2992	1212256	334983	24654.37	869.2363	80	1476.841
2612072	1062015	8063.469	367.6668	1622973	551632	26515.05	1155.484	88	1479.992
421526	187808	6836.554	163.2199	140683	57915	9574.053	452.2937	51	1480.983
3027329	1140860	286687	6921.739	1770626	614483	509251.6	11756.7	86	1482.100
1770421	862531	5176.441	243.1102	1085909	383140	14908.91	657.6074	75	1482.230
1466823	795994	7540.921	266.8615	841309	325013	17214.27	573.8661	74	1483.452
3077085	1254243	8536.563	225.5887	1902134	661133	19831.84	643.1989	89	1486.211
2314228	1111447	4466.995	328.1994	1409333	576600	17953.84	252.4419	85	1486.661
1537132	752928	6779.533	585.4252	1033291	373087	19352.26	1277.21	80	1486.983
189100	45963	1141.4	118.7526	43583	9420	857.3276	213.6306	26	1487.007
2411545	1576271	33689.91	392.0219	1482298	799622	63447.35	228.9265	90	1489.270
2183416	931013	10621.56	-149.4431	1495193	475617	31249.67	-244.8274	88	1490.102
2225638	1035604	6155.595	303.2099	1474159	507805	18327.86	486.6215	87	1492.602
1949139	691970	10623.16	91.328	1165744	298824	19518.15	-283.6624	79	1495.981
608848	715741	67971.73	3472.867	229975	241476	104943.5	4570.633	58	1496.641
2023498	972800	27152.08	826.8151	1230593	466603	57650	1906.164	83	1501.874
2103711	640047	25017.4	399.9961	1190372	264819	52757.44	446.2039	75	1503.654
2623984	1516542	18582.44	164.9868	1851702	779392	44215.14	388.4414	91	1505.925
1738370	733298	8558.057	358.4957	1032585	326216	19517.83	846.384	80	1518.075
432437	997110	181343.4	22587.69	356998	600338	424335	70593.19	95	1529.780
227068	29197	207.3415	-67.83645	68896	8147	300.0998	-142.1844	45	1541.123
2498924	1938845	6412.497	492.2418	1703333	1039240	20747.61	1240.418	90	1566.337
1705536	954170	3192.732	363.5659	1205646	738428	10514.44	1789.972	111	1567.765
2612271	1381084	22522.63	1458.994	1761118	685566	48322.22	2668.433	83	1567.847
1712871	973028	5170.781	190.9246	1128730	470585	15074.07	248.8407	88	1570.743
1898254	1581258	22980.65	646.0844	1363788	1015082	66602.53	2022.895	99	1572.999
1877340	682298	13087.07	420.7705	1180797	296872	30122.85	502.3217	83	1575.380
1689833	831021	5415.337	494.733	1058246	386701	13270.75	1113.34	78	1576.329
184533	276779	298979.4	3368.865	59421	89125	407868	5062.797	46	1578.040
3077072	1125087	11339.7	567.2175	2111787	665305	34989.35	1307.033	94	1578.695
1720560	704632	3833.634	146.34	1057868	322045	10782.91	673.3398	75	1578.862
2158319	1044230	6936.547	475.8309	1594985	605073	20708.12	1498.101	88	1579.176
2662886	1016399	18049.95	469.6129	1640591	463899	32153.96	735.0456	84	1580.303
102167	271390	124263.8	4268.437	42905	106406	195552.8	6518.954	47	1581.639
2109608	895197	11331.09	420.456	1217334	406726	24418.43	1415.188	81	1581.924
6063180	4622540	90471.68	4958.125	4458744	3217885	331053.7	12520.37	103	1586.000
1231828	802006	7761.989	297.0498	670698	369750	13648.04	593.0463	78	1586.859
402417	1059984	4434.173	137.9225	146794	353390	6213.351	478.8989	56	1588.587
2854369	1289749	8063.38	509.6795	1720760	647382	14043.73	1301.107	89	1589.114
2036458	1009468	12157.32	307.5622	1403370	509130	34659.67	1239.473	88	1590.480
2450435	965607	6725.887	236.1449	1573710	474939	20867.75	-214.8695	82	1590.871
2206288	989575	3198.311	260.763	1445409	474685	4644.292	276.6864	84	1592.139
136891	308699	21482.2	340.7122	36032	85966	27032.7	410.995	34	1592.735
570786	1577932	84056.23	44621.31	294087	676430	179688.1	79170.89	69	1593.162
1911091	872237	20434.62	568.4584	1208686	434181	40994.66	1192.869	85	1593.852
2590383	1074445	9710.68	1020.633	1501083	479285	19700.36	2088.118	81	1595.146
1601127	572135	7435.098	-110.9106	981284	259197	12940.59	-134.1503	78	1598.998
429289	411432	534694.7	61739.44	224698	189314	1067388	116030.9	61	1599.259
680665	1666355	195027.5	51960.54	420139	878638	432870	120812	89	1600.038
1526132	729852	6186.269	245.7959	990196	336832	14968.7	411.0047	84	1601.790
153490	37078	6501.412	-84.5531	48683	10652	8229.284	26.80597	43	1605.520
2326955	658258	6021.035	202.573	1382671	295241	13056.22	262.2101	77	1606.028
171865	367181	517291.3	7307.782	64739	125830	774258.9	12157.14	50	1607.630
118969	15940	12593.3	57.82424	34325	4509	15571.83	-106.787	38	1617.473
244710	567927	159539.3	8010.289	117527	300069	367965.4	16759.78	74	1618.586
2040020	1060479	9617.945	703.9777	1297927	513202	26645.24	808.7499	86	1618.945
808690	2181143	19681.35	18025.85	643928	1428646	66927.73	48051.1	111	1622.663
2387212	824215	6776.044	264.9272	1229057	361227	15159.33	463.5722	76	1627.131
2017423	988946	5051.773	316.0499	1102634	420729	13231.67	801.962	78	1628.970
2015501	1062503	4166.056	358.5046	1335702	518619	10423.18	1044.105	86	1642.299
3064867	1481852	56919.2	856.3278	2407040	1061997	125152.2	1949.595	91	1642.427
416983	56366	14631.04	155.593	132694	16346	19539.1	295.3236	50	1646.744
1921703	932775	3739.398	321.9006	1169034	400047	8366.233	340.099	78	1647.923
2027873	1274253	19514.44	961.8721	1648033	733308	56448.62	1584.043	97	1672.236
2610081	1196030	34708.77	472.4086	1994601	695884	110892.2	1496.61	92	1672.643
152732	155990	30078.61	1521.688	54568	54373	44185.29	2276.737	48	1677.768
654108	201472	14760.22	106.005	234913	58994	20267.74	-11.52746	57	1679.688
1801791	856153	7062.547	397.6995	991514	392547	10753.06	1514.634	79	1680.411
761949	2242796	36005.21	50449.85	529106	1200704	100205.2	100512.5	100	1682.584
199730	174047	35688.76	1269.388	67802	52889	47446.88	1939.394	49	1684.768
255176	31470	196.7157	35.69262	88394	10043	-306.204	-74.93724	51	1685.406
2378145	1188819	9924.9	1032.807	1929583	751036	38120.44	3352.469	110	1685.953
598841	118681	666.8938	-13.96602	183437	34291	309.1269	-189.4834	52	1688.527
2374297	1153374	21310.94	735.3561	1393460	537209	34934.96	1281.859	78	1690.268
2014950	687038	8277.125	44.92171	1082652	317298	19080.27	-441.6502	80	1691.189
2941966	1093826	7544.595	631.3328	1757276	543138	17084	1265.612	84	1691.807
2631388	1109869	10403.3	385.9654	1463680	484993	29261.55	1288.263	79	1692.793
1881649	1487793	16881.97	406.6842	1309009	766334	39152.82	455.9089	83	1692.901
2371164	938623	7949.241	293.1042	1472630	423757	16464	421.83	81	1695.001
1817292	744337	13993.81	237.2903	1103357	333901	28918.31	682.6552	78	1695.357
1526402	601778	5448.135	451.0134	963828	293194	15861.8	612.4869	85	1696.382
249698	116567	23418.84	1315.029	72943	32746	31042.85	1767.934	45	1700.034
1292785	287962	403.8715	173.8829	614849	96330	-614.8303	200.4741	65	1700.099
2370389	891166	7936.403	524.9516	1434476	465982	22349.43	1133.917	88	1705.462
260456	114825	96036.97	2219.281	77307	33006	121783.2	2293.394	46	1707.189
2070011	1098303	5873.945	672.7394	1249291	519901	12103.2	934.3493	82	1707.346
2145222	1226084	4861.081	92.4905	1484900	641266	13018.69	-26.38934	85	1707.651
230999	48505	30896.33	573.0186	58153	10200	37366.75	753.9249	30	1707.831
2200939	809917	3902.88	189.3756	1456218	424952	13582.95	391.4136	81	1708.037
1972679	878917	11154.13	294.9214	1217766	385522	20372.37	822.4166	79	1710.280
401576	2022615	6319.73	3613.591	132170	623585	8701.352	4978.875	51	1715.110
1959535	846128	19574.47	8.233326	1236861	416466	32579.06	-454.1273	85	1718.647
2179190	1157718	7714.366	509.9027	1419901	530965	18132.24	808.7709	82	1719.002
2845610	1088067	7294.936	532.2588	1787182	517205	15695.3	948.4464	85	1720.554
2179604	1064469	7527.453	414.7995	1463913	560321	18069.79	940.757	89	1724.426
2310859	939407	7206.069	1577.047	1458083	440767	16385.52	2648.124	83	1729.118
2053324	1451072	13674.32	526.2655	1417415	776862	31398.69	1176.729	95	1735.929
248448	55582	3301.34	25.93717	95684	16397	4643.388	40.81651	52	1737.048
202695	37951	11204.82	299.6258	60647	10584	14128.3	510.9376	44	1743.903
1753579	1709084	4622.871	470.7689	1354097	972261	13572.32	1119.943	95	1748.016
496039	61182	3516.28	-19.99262	155905	17444	4633.149	-111.7102	52	1759.219
513343	44358	11504.69	20.47517	149861	12760	14226.36	56.82635	49	1764.500
486380	1311745	13603.12	9982.511	247591	625553	35511.16	21309.94	73	1774.184
227290	38481	156.0532	-16.45605	76244	11023	251.2499	-35.15486	47	1774.693
2282449	859372	8593.01	265.4658	1427319	407503	18084.79	784.5994	83	1778.138
2118567	1107677	8558.153	294.4818	1388927	516575	14821.45	-100.8069	82	1778.845
2039124	672681	61229.39	1072.091	924032	249468	101349.9	1797.743	67	1780.946
2435568	905832	7976.363	416.2014	1490889	419113	14379.47	570.7944	79	1781.314
167401	15177	1303.904	173.3681	47708	4507	628.799	362.5158	41	1782.470
2117073	1071995	30033.33	854.2037	1452318	566190	46024.13	1951.128	84	1782.499
2144332	1064078	16176.85	221.1518	1345174	490388	36396.72	582.5121	83	1783.746
2429350	1715397	17420.16	1091.239	1935062	968919	40760.05	1983.629	98	1784.744
323884	207030	5281.973	62.92411	107678	63840	7027.287	151.7735	50	1785.785
824890	119494	22865.83	2.606606	272482	35329	32269.46	-241.5754	56	1787.025
2103551	945986	13148.71	-11.09942	1354464	425744	21147.94	172.8114	81	1788.670
129276	55363	9890.342	197.7798	52234	17167	13592.74	379.0042	49	1789.534
2815521	1152628	8095.104	467.1144	1728583	591971	27620.41	1290.423	91	1790.357
343283	32997	143.5298	132.3461	111681	9205	-198.8796	60.61877	50	1791.587
2741147	874084	11443.49	539.2823	1835431	433077	32094.06	2014.665	85	1791.642
3371981	1157382	20047.99	922.0948	1957823	522370	43867.62	1693.45	74	1791.719
2652449	1222942	7052.68	708.1193	1920867	720165	20155.59	1037.61	92	1792.059
1815479	817372	5457.372	306.6841	1245016	397526	16368.84	252.5241	86	1793.228
2077727	864720	13327.03	218.24	1326062	421923	38332.9	735.8953	84	1795.937
276237	75451	72.95993	47.50106	87005	22144	-650.7532	-66.35662	47	1797.769
2734293	984920	6925.114	404.4762	1600272	519674	22814.18	794.0393	88	1798.995
1888057	994423	9920.403	87.45402	1200217	504188	31533.88	111.2749	77	1799.128
1990581	1074249	6964.904	407.7503	1301764	538042	10542.67	473.9098	84	1799.896
116309	40337	15528.72	254.4176	40065	9034	21029.51	288.853	34	1799.978
1885667	700721	11769.95	313.3044	1237356	353623	31428.25	855.4749	85	1801.033
1121104	190160	28792.05	764.8238	449280	57713	43001.43	1087.095	62	1802.574
739929	117563	10879.65	130.4179	264861	35027	14988.1	342.2126	57	1804.271
2594126	1331277	9201.64	661.8841	1668240	752891	24039.87	1892.663	100	1806.502
2100207	666545	4644.268	167.6898	1248954	296265	12905.56	6.890055	79	1811.840
2032375	682744	5445.438	274.4014	1152130	301908	8666.059	420.9541	77	1812.449
2041380	757696	8198.812	159.191	1298186	344915	14021.82	487.2608	81	1813.082
219541	116607	4758.447	274.2594	98147	35175	5551.172	544.1863	55	1814.277
1983831	1063966	9026.184	372.1322	1062250	441634	14698.23	433.9249	75	1823.690
3019802	2187100	576557.3	19261.41	2238063	1783341	962374.6	31021.29	113	1831.242
2016974	877128	9533.593	350.116	1278434	438714	25800.31	198.3359	79	1831.457
251929	74510	1566.709	129.5506	143839	34021	3365.386	87.72098	69	1834.983
3164809	1182009	9009.712	379.5025	3001324	1039364	37007.98	906.5516	124	1841.009
3135930	1079807	6834.81	65.47086	1926061	577894	17536.68	-182.5285	89	1857.170
1428181	850059	8610.152	356.9991	953339	408340	19755.78	769.144	83	1870.369
292485	53829	-150.6111	212.6729	114017	17887	-733.3862	318.5343	55	1893.984
580220	78826	949.8356	96.31866	191432	23047	1029.554	53.84721	54	1896.314
2041961	792625	3246.838	283.78	1141929	335715	3932.626	912.0952	77	1898.665
741785	275817	20340.56	334.9933	366389	104183	38799.59	365.7386	72	1899.562
2464654	1438197	105383.3	1963.336	2113299	946195	245827.6	4756.41	105	1900.269
2929664	1156015	12246.5	554.729	1746920	545727	27529.4	1087.52	83	1901.397
199627	2629506	396.7661	909.9053	58820	756564	454.5704	803.5873	43	1904.008
163314	157028	2528.47	55.15314	50832	72075	4985.732	-11.44692	44	1905.885
176878	59781	5287.391	-99.85553	49935	16722	6506.894	1.657969	41	1907.304
2503529	1387645	11065.69	1223.648	1599101	662105	29865.62	2490.337	91	1908.353
1863297	851818	5575.331	416.7099	1154501	401892	9654.313	1635.745	78	1908.891
1910251	909326	3080.401	743.7303	1205269	404077	4345.832	1002.635	75	1908.934
1290184	285399	12632.14	357.2355	654415	110151	18226.3	1042.236	71	1912.040
145975	31527	777.0847	-63.82248	54232	10182	1317.946	-311.6524	46	1913.758
1411585	564228	8204.948	313.308	895446	241884	18849.9	673.4999	81	1913.973
3367260	1873082	68655.3	1901.502	2065583	983786	156757.9	4282.536	84	1917.555
3357119	1249031	11402.99	422.1105	2214547	675789	39165.82	1159.038	88	1917.806
1860088	849280	6997.573	241.0493	1257560	404378	19315.28	542.5315	82	1918.415
1549547	779303	14346.11	404.5954	974958	342013	24837.48	726.8867	69	1918.479
134643	150525	96545.28	2558.134	41317	44473	123922.5	3461.558	40	1919.544
2874810	822427	7948.668	1130.187	1778303	476666	23852.3	2479.654	91	1921.211
2260534	1649085	7573.25	574.2092	1625248	935010	26704.78	1347.182	96	1922.311
2010934	820421	13849.28	308.0883	1348263	418488	31509.18	637.8292	87	1925.275
108441	170499	370635.5	4335.548	33964	50880	484467.8	6674.075	40	1927.459
2132285	1103363	9449.078	311.2776	1415820	537410	17396.97	703.5759	86	1927.560
2963349	1093994	7352.934	547.9128	1876550	553297	25454.02	1187.166	84	1927.966
195825	593802	2965.455	-22.72892	56187	168968	3600.665	-104.1357	43	1931.051
2592542	894971	6052.961	359.9789	1543716	425962	17489.62	537.2442	83	1934.036
342072	34133	265.3397	72.81762	111063	10279	58.17578	-18.37149	46	1934.448
2343712	983208	12299.51	445.1	1525598	491174	30599.97	656.6638	86	1943.177
2494191	1012397	2142.96	250.6281	1300055	443450	3321.025	812.1044	78	1943.900
2151028	1084079	4254.64	458.7574	1251297	506459	12952.36	463.1557	84	1952.594
850011	154860	546.2548	105.3939	357093	51568	631.9238	423.0662	64	1966.842
104484	55499	783.3261	-20.72063	44374	17148	1277.574	-55.84289	48	1995.209
2825458	1816221	19839.7	864.0672	1615570	743444	35989.38	2072.128	78	1997.220
417114	329468	2902.208	262.3723	116834	93421	4140.832	440.1344	47	1998.861
2507937	1079823	8439.129	263.6093	1646757	502683	14624.99	359.4633	84	1999.059
2027838	822387	5068.931	563.5809	1217424	388614	13158.03	1249.56	81	2001.630
2656920	1034438	6983.394	650.0895	1571964	518097	22881.77	1097.313	81	2001.770
2300418	873642	4491.194	215.7172	1342922	395895	9504.638	896.2826	74	2001.916
772161	162473	2548.955	188.2054	288614	49224	3583.305	-51.63756	55	2002.618
2078053	1170702	6847.042	233.7106	1536924	665522	26735.96	375.696	93	2002.803
2819871	1093857	5470.332	369.8193	1925082	529403	9245.378	681.5901	88	2007.109
1582203	618912	6508.945	313.3629	928231	272664	13177.11	560.8141	79	2008.304
402010	2454657	23389.3	41995.28	104119	670781	30456.79	51628.27	35	2008.329
608988	1.671975E+07	68752.54	1288.51	413416	1.335E+07	169674.5	3929.841	147	2008.890
1.120274E+07	1.523546E+07	21888.55	-86.76275	4.211328E+07	9.543967E+07	239695.2	262.8641	505	2008.955
6033304	0	60869.25	667.9144	2170918	-2713152	158049.7	1441.643	45	2008.973
1178456	0	2692.59	459.5363	464639	-2596073	2670.313	260.742	60	2009.005
1884958	783198	372664.9	6017.524	1140210	409449	528254.1	8593.245	75	2010.145
2299082	772733	3900.506	257.7172	1201133	307814	9044.093	123.5551	71	2010.522
898381	1842141	21068.63	18365.22	634646	1115097	64314.91	47220.08	82	2010.606
2843268	934445	4912.789	347.0497	1618853	378198	8837.228	543.323	74	2010.798
172607	22693	-211.5321	-38.56053	46997	4703	-725.1503	2.349135	33	2011.107
2224691	1034221	13580.57	6.756323	1530984	518783	28875.28	776.8469	87	2011.524
1593449	704922	7374.573	334.799	894330	323290	18037.36	994.4244	79	2013.111
1892442	1300238	22192.4	587.5138	1230375	580567	32031.16	1528.716	79	2013.151
1966564	935473	15796.01	452.954	1300904	444053	37667.45	1633.655	90	2014.396
2067566	1192365	8529.586	959.5926	1215577	717307	25178.14	2075.865	86	2016.209
2660804	987298	9403.2	246.8796	1822982	584946	33818.1	-173.4245	94	2019.166
372209	104922	11398.08	451.8157	113007	30464	15242.8	487.5616	48	2023.654
100815	114595	445.406	149.9061	27189	30897	424.7357	347.8806	35	2030.904
276326	173445	19357.43	196.4664	114996	54052	29048.14	575.973	55	2044.893
3401813	1842581	20046.2	1434.352	2617072	1102427	53660.25	2777.29	100	2048.701
1504359	988874	11211.98	406.5964	950382	445751	20176.16	450.6508	82	2061.333
940458	317472	735.324	276.1869	591692	132852	1405.052	639.813	78	2068.795
1757020	886260	4906.232	511.9932	1044218	414523	16265.83	893.3477	82	2106.541
1424375	819059	13425.18	294.1171	897823	397229	32466.91	1267.011	85	2107.287
544538	526351	97675.59	3006.483	221789	193421	189277.9	5095.916	67	2113.997
2886502	1121085	16397.8	409.3564	1876615	566428	26302.94	251.0076	89	2116.086
103952	255241	222186.8	3737.318	37171	106328	388370.8	6847.447	41	2116.318
3168071	1229138	11634.02	577.865	1888481	547884	27496.41	1509.267	81	2116.550
1720773	901175	7579.209	137.3518	1447749	716178	23128	171.8809	99	2116.612
416489	56759	610.7205	223.1173	164165	18339	798.7643	488.0578	57	2119.301
2574573	1000341	7270.01	249.8456	1611883	540026	22242.48	211.3077	90	2120.147
2484596	1375632	6187.625	599.6007	1218873	601050	20165.01	1234.255	83	2121.124
1878671	759773	10867.5	492.1666	1111609	372007	23895.09	1295.497	85	2124.509
2335500	928447	11021.13	201.0591	1521722	516337	29719.53	1132.36	81	2124.623
2354884	1276651	29725.35	869.522	1498416	615519	59351.07	1561.381	78	2124.714
1831324	931071	5139.945	63.36194	1267616	461631	13591.4	-443.8029	87	2125.957
2384085	992314	5739.878	705.0316	1488890	469555	18109.87	1751.989	82	2126.446
1794757	724285	3632.187	278.3283	1085396	358140	5495.16	591.2465	81	2127.238
1962576	925757	28366.13	701.1141	1278360	446858	40471.01	1359.222	83	2128.136
292652	72050	538.0674	14.5721	121416	28085	-748.784	199.75	83	2128.977
1938334	1292014	6717.958	516.2859	1147273	710281	21265.99	1515.824	91	2132.723
599805	116314	229.2231	59.0148	207562	38808	389.1035	-110.992	57	2139.753
2877254	1220032	10050.7	379.7044	1751179	651823	21449.83	971.3691	88	2140.471
1185396	487054	25155.04	218.1904	673940	200148	42529.58	115.994	73	2142.061
1735643	1823119	518219.2	9293.253	1110198	735737	819782.5	14976.3	81	2143.499
858129	389765	81617.66	1552.219	411135	139877	134910.3	2385.403	66	2144.810
553269	360591	485280	80718.2	301175	329521	1848401	172951.1	104	2150.039
2313404	817492	7791.372	509.8217	1414699	380634	14211.05	1343.031	81	2151.480
2393542	1395806	129236	3077.938	1677108	730445	273046.6	5865.594	88	2152.241
1373704	753157	16854.33	416.6614	877382	391581	30536.87	892.7452	84	2158.385
308130	70910	273.9873	-15.42677	100205	19845	345.1547	91.33223	46	2158.763
2478114	947272	18831.48	258.1503	1515492	512261	36597.85	158.5692	90	2159.720
1750303	588773	9285.08	201.877	1014514	280752	17052.2	231.1879	79	2166.059
2311277	1049489	4993.573	350.4249	1489627	526524	14596.89	1220.508	85	2170.416
2674278	1246348	10570.11	513.9617	2010376	773337	36121.3	1292.145	95	2170.819
1455164	1067475	12990.42	1149.678	989040	515041	24417.69	2192.294	86	2183.221
2285519	895902	6380.474	523.8499	1493807	435079	15019.42	1399.706	85	2198.849
2959699	1229041	12733.33	416.6734	1769255	589227	29995.14	544.6995	86	2204.558
248897	1125879	1081.94	235.3088	72108	318941	1268.022	546.5316	44	2205.699
2306060	1270093	5835.018	390.3409	1583102	680803	16546.69	957.931	93	2206.235
316968	42705	-44.9419	108.4671	99290	12498	-21.07408	48.03256	48	2211.358
172821	56083	14590.61	115.4107	59213	16453	18699.13	279.195	47	2212.767
1683585	599357	6434.378	244.093	1061260	277205	9950.844	1018.074	83	2216.079
336507	53531	5738.417	-162.7581	110235	15504	6209.741	-261.5818	50	2219.506
2852830	1318565	96022.5	13570.36	1897338	702260	136750.8	18268.56	91	2220.113
2542373	1176022	9677.663	833.3842	1837387	629506	26507.13	1763.624	85	2220.174
2324341	928921	19695.24	386.8548	1519456	441547	42884.05	1092.985	84	2222.864
2197055	972156	7662.319	104.3923	1529540	520857	22401.16	122.4728	88	2224.617
2834347	1305258	9697.292	448.5597	1676976	605927	29827.33	994.8472	80	2224.790
243953	911209	1501.759	-43.10306	79748	273468	2088.183	-268.4896	47	2228.468
309132	127995	24037.79	143.9625	147954	41043	37018.41	228.0516	59	2229.026
257159	45107	624.237	-81.8277	87801	14831	526.6341	-181.7826	49	2229.798
300662	163657	9444.661	395.9132	98057	52502	12427.28	1073.714	50	2231.274
344395	159164	114655.8	2893.024	144508	61059	160778.6	3943.961	59	2231.560
2083573	910685	5202.771	472.3212	1287076	460600	12445.26	824.1277	86	2232.118
165020	230743	239312.9	3376.876	58380	81900	362177.6	4724.64	49	2237.206
2186580	1106168	5902.375	556.6483	1456457	577932	13879.58	1334.729	91	2238.841
1988976	585179	63454.79	1440.856	993212	206844	112011.6	2302.525	68	2239.616
2932021	1137486	5280.657	349.1135	1867767	554634	9598.212	199.8173	85	2239.817
1511071	765551	10130.16	341.2702	953641	368018	26519.32	416.8698	83	2243.595
4454283	2143866	18127.93	1032.391	2806799	1191950	60079.7	1926.531	100	2246.073
1276619	435375	82646.18	1622.215	627382	147930	145232.5	2149.049	68	2249.046
1972905	685121	45857.59	1475.092	1199577	318687	71242.5	1867.204	79	2251.516
100021	115287	41245.22	1277.813	34832	36997	57998.48	1680.019	43	2255.540
571332	446012	108444.8	72080.79	242649	200118	175325.1	136264.7	67	2255.955
2077961	1166540	6504.657	145.9798	1441501	574680	20443.18	122.2268	93	2260.474
1832350	765266	16203.25	277.3524	1085718	348967	28705.59	303.2654	79	2261.604
980947	950478	403473.2	79434.2	437196	403378	639246.9	135782.4	67	2262.209
1517954	864180	12140	375.0545	830981	340017	22124.13	857.3376	71	2263.349
152063	235187	156100.6	3881.123	83742	115465	332974.5	7710.97	62	2264.690
1776041	1743558	7013.939	594.6941	1127247	826955	19932.19	1465.758	91	2265.402
1513707	303576	1944.145	60.23756	759493	104697	2889.58	397.1895	68	2266.138
793233	845716	337307	4577.517	267555	264826	474784.4	7290.524	57	2269.660
697647	218670	5754.048	92.99242	279918	66930	8274.985	125.2296	60	2271.431
2963001	1053173	10206.78	722.2449	1724417	542226	25335.34	1635.244	83	2282.068
1344863	703066	12510.07	420.8011	847415	332411	32636.24	605.6453	83	2302.486
446666	381689	111553.6	68349.43	183136	139058	182804.5	104273.4	61	2323.065
2962802	1102838	7274.54	382.1938	1953040	653750	23282.38	884.6653	91	2324.314
168942	40067	5334.141	263.4171	51905	11767	6765.814	65.3993	44	2331.247
1800767	839136	6667.218	371.5873	1173433	402145	13402.97	797.3123	82	2331.964
121103	15950	336.5394	116.572	34127	4475	334.8842	251.8102	38	2335.017
1386817	968573	293320	4109.251	867201	485841	400139.6	5130.908	81	2337.169
224769	138477	95056.09	795.4283	66162	38558	119897.8	862.7085	44	2338.977
741014	226834	6804.539	147.8268	365319	85330	13964.18	106.5544	68	2339.360
100157	50463	17903.01	296.7572	33037	14487	23768.16	403.7619	39	2339.827
2717013	1079141	7202.557	147.5521	1697903	511801	8258.489	-226.3966	82	2341.398
2494295	1126978	9651.269	480.1825	1560388	528506	24809.73	1519.88	84	2342.138
2682859	1265744	8970.543	382.1389	2033226	780856	32132.28	308.1653	100	2342.963
939023	533846	6446.304	323.3769	546659	366511	1028.068	1327.061	89	2343.332
1789211	510683	5618.771	300.4589	946986	207223	11104.13	451.1159	75	2347.007
935046	795963	10754.58	928.4157	571409	352778	25866.5	1257.811	74	2347.314
2174428	1022503	51433.09	1076.779	1163736	421314	103450.2	2246.513	73	2348.390
211067	41495	29637.31	495.1914	60477	11445	35922.18	637.7982	43	2350.468
2636634	1033075	5053.121	341.8559	1608233	521631	16545.38	744.1204	87	2351.928
3273541	1359879	22056.62	459.0523	1898585	694601	40822.32	588.6674	88	2352.889
1704547	885572	24247.72	863.7531	1131373	416470	41414.02	1843.523	87	2354.535
2020907	645742	11078.75	300.7678	1175329	277829	18670.7	770.286	78	2355.612
3109502	1527362	8770.348	853.947	2440015	1020671	33686.17	2278.56	105	2355.912
1816499	1020064	4454.585	443.9852	1127068	470409	9231.354	822.6083	81	2358.170
218135	26405	2183.323	-83.18026	58508	6324	2061.966	-30.71689	39	2358.657
178528	37413	1906.163	28.70314	72638	11473	2416.996	78.19434	52	2360.076
2383469	954642	5858.321	494.9876	1555736	473763	17073.34	1432.146	88	2362.151
247500	296693	19239.29	1120.466	69593	86756	25133.91	1173.23	44	2363.898
2641815	1421877	14746.92	641.9186	1769436	882791	38278.03	1280.792	94	2364.657
2623387	1037345	4320.486	289.2821	1730723	527865	8272.918	657.527	81	2364.919
147445	16942	8269.721	-105.0128	41440	4714	9918.183	-237.2265	39	2368.474
2773570	1083325	12699.11	904.5987	1692963	509318	27774.01	1562.32	85	2368.825
912757	1591805	68478.59	943.9312	500714	727969	180452.1	2325.937	84	2370.778
2458198	968017	10814.7	254.7654	1604336	564169	30212.7	848.392	91	2371.546
300280	47953	12426.61	99.81052	107206	14189	17062.76	50.66924	51	2380.936
2952094	1049433	9732.779	253.4531	1904763	523088	27849.77	550.4176	86	2381.271
2451178	858266	7188.887	345.5192	1493678	388754	15236.91	501.4087	81	2409.403
204231	19442	3013.174	75.40424	57429	5413	3679.624	21.50213	42	2431.854
250439	112274	1157.985	78.36602	114791	42204	2100.602	-56.27658	58	2432.673
591357	1322868	9386.559	6741.274	389946	764642	31486.33	15526.12	88	2433.996
1905482	933524	6711.208	59.25724	1113012	412452	13396.1	-79.6989	80	2434.687
535919	327678	11172.02	265.3466	368517	216085	40536.45	664.8045	126	2435.931
226857	291898	459094.8	6799.251	82072	113998	712364.4	10508.76	53	2439.663
2674575	1010773	8337.868	205.1807	1692138	524618	19403.1	482.8947	89	2439.684
543684	1.660382E+07	151557.9	2626.821	431422	1.190091E+07	420110.2	7106.141	93	2442.548
3020362	1031826	203544.8	3643.905	2535838	829612	300531.5	5882.515	114	2443.185
1168151	356982	7518.749	332.0521	895994	261507	18477.09	811.1472	95	2444.507
2770417	1007219	6871.879	408.1366	1819663	520268	19426.95	766.4624	84	2444.526
2819658	1916153	27118.34	1244.671	2051456	1238824	91791.5	2617.203	92	2445.287
271146	106037	2605.798	300.0256	74892	28782	4228.535	413.5138	41	2446.027
144965	381681	8341.364	-21.32237	38868	104531	10317.3	120.3408	37	2446.636
2948096	2080685	11125.49	1133.043	2589927	1055721	31914.28	1667.535	101	2448.282
2507188	1003738	6685.499	335.9567	1633809	469152	19621.55	366.4594	81	2448.919
2166533	799864	5366.818	424.7148	1350145	372027	9009.559	772.5245	75	2449.061
2351834	1509051	13904.61	381.1269	1816030	837960	47280.68	989.3096	101	2451.089
1496605	790527	10538.56	272.5012	936820	352704	19802.41	915.4329	83	2453.094
1786602	627758	5667.33	510.4712	1032324	246782	11904.29	432.9727	70	2453.167
336427	294917	7250.567	7053.644	99743	87878	9544.057	8811.61	46	2454.223
1896927	678465	6864.185	200.2439	1113157	279094	15896.16	-502.457	75	2454.409
2046326	779026	4006.781	378.4242	1130422	381450	9373.874	955.0996	81	2457.976
2360782	885299	3628.747	550.8232	1444486	384831	5840.137	716.6042	83	2460.088
103983	183491	260814.9	3939.742	34341	60179	363106.7	6192.953	42	2461.274
462848	40679	9359.856	174.1166	137438	11565	11714.11	123.3401	50	2466.478
1127370	872145	12229.54	507.169	639722	359006	23366.12	1060.615	73	2481.232
2491589	938706	7604.014	249.7824	1611561	437193	19955.76	269.3661	84	2482.881
1710548	979703	10342.84	580.6657	1122601	480414	22861.04	499.2956	83	2490.302
2292081	1065388	5387.222	402.7787	1434399	496703	16913.6	678.1331	84	2510.943
2628922	1171511	11162.39	415.7316	1833983	597578	31556.55	1257.012	90	2512.890
2426699	1641696	12475.37	259.7938	1570033	809651	28897.56	600.6412	84	2516.322
763746	155735	1396.283	-66.92516	225010	43046	1517.996	-437.4396	49	2516.909
141519	23694	-102.6817	213.7759	41268	7057	-201.2454	331.9592	40	2524.834
1444412	658583	41778.71	942.0438	922601	301952	62484.94	1813.417	82	2527.751
251554	45533	1597.165	-33.83208	74240	13101	2174.619	84.07227	44	2540.430
1764578	1011454	6030.079	186.2717	1048001	413554	13941.25	-160.1458	76	2540.890
1273799	1373581	507827.4	69399.63	758494	772817	1253428	161772.8	83	2541.037
2118059	908300	6403.098	576.5942	1420007	495064	23385.18	1590.872	88	2541.721
1871677	714671	6082.312	260.7553	1224144	340375	13953.89	361.0347	81	2542.115
2330141	1054277	8576.91	235.7827	1557197	512858	29836.96	94.46226	88	2542.604
2909732	1327256	10039.35	213.3381	1781681	651109	27224.04	499.4614	83	2542.805
2041276	616308	23908.18	856.6133	1149623	328804	57226.27	2105.14	77	2544.414
928702	1424439	124260.3	87713.95	469223	852317	388098.6	156053.6	95	2545.453
2333858	1123263	55328.31	698.256	1580429	597071	80321.54	1444.731	90	2546.505
2218778	715947	8393.937	329.1125	1200428	315179	13770.51	726.4238	78	2550.084
2162790	931215	10131.67	177.0529	1281289	428906	16564.53	382.3643	78	2550.303
2383201	1076181	3993.345	588.3577	1490753	483927	6436.445	1336.796	73	2550.340
2330563	1007435	6005.993	390.7376	1431272	462077	11887.16	747.4371	81	2554.166
2240554	881276	14228.9	-76.53849	1339535	367955	24268.42	-22.22599	70	2554.230
2447778	954561	6644.198	371.8998	1604200	446053	19617.32	1370.068	84	2555.351
1646574	790780	6482.429	415.1785	974247	356701	19676.1	576.6096	81	2556.746
670531	214478	3188.073	108.2363	239796	66394	3528.439	321.2576	57	2559.496
3630565	1344151	13445.09	889.2518	2335653	719266	40864.2	2090.642	93	2560.864
2268654	1110673	6977.403	899.9517	1404829	543977	19338.33	1604.214	88	2562.018
342323	110375	419.5681	178.6242	92260	29500	573.6349	99.45393	41	2562.523
2196955	867580	7677.466	430.2126	1334434	417209	23599.57	241.0212	87	2563.433
3745719	1962101	91939.99	1218.835	3009936	1307486	270872.7	5223.418	128	2566.370
2243969	822219	10933.15	325.7191	1278538	377500	22265.78	565.9544	78	2570.355
1893272	1075516	61977.17	1325.485	1271833	530796	100718.1	1764.671	88	2571.397
1645270	875240	3055.04	249.3798	1009162	394234	4576.282	42.47306	76	2571.849
1511595	447776	22142.27	620.7269	781611	152965	38128.11	1076.365	64	2572.055
131605	155596	78525.56	1491.171	43081	66881	137438.7	3583.578	45	2572.678
2183133	1000876	4279.412	384.1927	1333950	466245	7613.929	907.3556	85	2576.600
1236535	754110	8023.138	388.4705	863437	356287	22787.18	840.9247	83	2577.107
251340	28504	1760.51	7.66267	68361	7032	1994.464	148.9966	38	2577.439
143687	14600	4596.589	84.55088	39284	3898	5568.177	-65.26063	38	2585.502
2679865	1138509	6763.941	344.6689	1790955	547042	18859.56	413.1092	90	2587.499
1854873	401942	58313.73	1113.655	1021826	151965	118362.9	2204.578	67	2587.791
1398111	1253551	213176	100156	554934	448850	319958.2	143122	64	2588.435
2485611	1416333	16617.5	554.7422	1591519	564400	29904.42	1149.755	83	2596.044
2279705	1311575	11274.02	624.6683	1572939	676206	23732.1	1060.951	82	2596.157
253216	28368	159.8885	32.99204	79384	8297	239.8408	-122.5131	47	2599.436
2602340	1164417	5826.653	333.5446	1635191	593741	15062.41	290.5197	88	2634.436
269486	56645	180.5589	-39.98242	114890	18985	-222.0611	-249.0454	56	2638.896
2173688	748472	15792.95	641.3944	1417031	328978	32824.62	1396.537	82	2653.303
584586	150144	292.4372	211.9183	229308	47910	-273.632	322.3756	51	2653.539
2047068	710830	5036.852	299.1971	1246396	298556	13889.83	643.2532	76	2653.743
2229410	1066865	26006.6	365.6505	1344019	477300	39355.42	727.7545	82	2658.743
2477614	1257061	24566.63	1130.863	1668911	655625	37078.28	1839.436	92	2661.544
2158892	746450	8016.428	196.436	1375159	364616	22403.39	275.1521	80	2662.196
702286	1242700	174197.7	48488.95	363541	563051	402818	90703.49	71	2662.790
169069	18183	3727.957	47.54699	47558	5298	4950.875	-107.431	41	2666.329
204698	139005	115585.8	1518.198	60677	40121	150468.1	2139.646	43	2667.866
243065	10493	192.2021	-190.6579	68019	2673	218.9363	-436.5049	43	2668.993
1617237	823248	6050.813	237.2879	1080120	402342	19733.04	452.4148	86	2669.150
1794396	714015	14892.13	373.023	1171313	368253	31472.33	901.1321	88	2671.789
2438237	950134	9707.224	262.1305	1492866	441229	16599.97	797.2635	82	2673.984
2103989	716650	7514.227	402.7027	1081449	305464	13301.32	916.9407	75	2674.831
2214841	1068336	12112.9	485.9538	1379557	531544	37218.59	1225.246	87	2678.556
237958	85214	12447.49	179.8058	76563	23849	15927.7	364.0034	47	2683.525
192630	29481	907.962	94.34428	63444	8639	975.5928	37.61219	47	2684.639
137322	23525	4761.354	-21.15886	39289	6627	5815.785	-277.8915	39	2686.091
1527534	3202767	481376.8	41284.88	1078094	1841488	1100628	133250.6	93	2690.951
3240291	1853115	14343.28	855.002	2286280	944079	34395.92	1454.428	98	2692.280
847456	487650	14169.33	323.034	335550	164591	18683.12	107.499	62	2696.742
630074	1833544	35519.77	50081.7	431244	998437	98276.41	110978	85	2696.925
1233755	551120	1277.34	307.1908	724744	217491	1501.403	524.9481	76	2701.136
1895403	985644	12934.37	681.7444	1171689	461410	27442.26	1949.059	84	2713.897
1044958	377446	3472.492	367.3083	553130	166154	5587.806	549.9148	78	2718.870
2527740	1210649	6047.802	518.7213	1761888	696089	21194.78	1144.071	91	2756.765
2636879	1354713	8236.696	504.7393	1668874	851856	31879.03	1249.608	97	2760.380
2700401	1053097	11441.67	614.5438	1392898	462377	25962.7	-89.03225	84	2763.183
198603	45844	10427.76	144.446	67019	13540	13742.22	168.4951	48	2766.750
156992	19083	1043.329	-130.135	44871	5284	1158.849	-200.7583	41	2768.711
1806857	1072029	21465.46	852.1197	1138298	503642	53854.11	2201.394	87	2769.377
100007	220979	176754.3	3808.059	68589	133505	457669.2	10716.41	68	2770.643
2555314	931192	7030.29	167.3412	1620754	461475	19665.74	129.1004	84	2772.191
2299494	1051189	4254.938	594.7144	1454444	587142	10977.22	1293.377	85	2772.496
201985	12802	3824.268	167.6878	53883	2487	3988.016	359.1245	35	2772.946
115411	12649	1778.104	92.13089	30620	3248	2071.195	-3.044943	34	2773.412
1869441	825484	9128.308	401.4365	1297133	432522	27107.03	1593.299	86	2775.369
2023352	1048194	5574.152	653.8796	1356971	583989	16177.02	1484.127	92	2776.572
2471894	1156428	14455.19	418.8981	1549160	563563	37563.13	466.6651	78	2776.661
2145571	1211581	7930.081	451.8614	1409098	736864	29983.51	1726.373	86	2776.790
514899	68716	451.0823	-16.91074	198901	25314	1096.781	-27.82677	60	2780.765
1923260	909584	7783.467	398.9592	1109323	399900	18700.48	555.0009	82	2782.004
2003611	707400	4576.742	363.4068	1188997	341004	12017.05	1186.747	84	2785.909
1900895	1053308	12426.18	512.8732	1290588	531738	34094.64	708.7816	86	2786.773
2231390	1543005	64632.98	1500.314	1407079	737644	165786.7	4052.301	88	2790.862
1681209	1037572	15167.66	333.3731	1010298	477025	31003.13	341.649	81	2814.731
3465340	1435138	39689.98	781.6124	2167178	766915	71493.55	835.0775	87	2814.972
2606886	1175158	10271.05	467.9962	1762657	654984	30733.93	1407.388	88	2824.511
2115647	969141	6395.314	260.7143	1340783	469899	13469.5	679.7394	85	2830.958
194617	168230	14521.77	472.317	69231	51962	20040.64	818.1522	49	2832.813
1264546	548069	3585.186	372.0917	751009	247638	8219.441	696.2224	79	2861.314
1759918	998520	10590.89	407.9709	1218673	533258	22585.82	830.9001	92	2865.423
2284502	880335	7103.234	433.8446	1226059	412283	18461.28	964.4222	80	2866.134
2328058	1138551	10938.41	727.9628	1410718	585964	24311.55	1944.568	87	2867.417
3026195	1267061	9827.209	824.8647	1949124	700031	24428.74	2269.705	91	2870.093
970323	807144	19183.29	620.5251	589605	432422	42383.43	1962.024	96	2871.203
2326688	1166453	10472.68	-120.0188	1519173	561156	24975.61	-196.9899	87	2871.929
2641996	1059293	14307.03	390.219	1731813	522367	36952.15	919.5861	85	2879.987
1800852	824460	17190.32	229.3124	1258833	416259	32023.58	37.80679	85	2880.436
2647269	1450448	4904.957	313.1767	1589445	686778	9386.566	444.2731	83	2880.719
245098	63240	2583.965	16.16739	64144	15412	3373.436	-22.43744	33	2880.956
3057982	1439074	8950.971	562.9553	2855245	1180448	36389.56	1772.543	121	2881.745
2625563	1075464	41902.29	964.2609	1973925	554167	93487.26	2527.183	79	2881.879
2317286	1222319	4993.847	502.3854	1628613	611006	21072.53	1163.664	91	2883.195
2821938	1196080	11625.38	369.1082	1846865	565596	26514.44	1602.573	86	2884.125
766120	276853	10117.16	388.1408	330013	94269	16257.59	334.5328	64	2885.900
2253930	973808	8060.587	397.0816	1393503	433336	12685.13	1388.61	79	2886.621
2023231	849993	4376.579	272.2104	1262985	411941	12730.91	767.022	84	2887.513
211339	35368	3561.076	217.5612	65423	10030	5329.337	354.1084	46	2889.860
281874	1332260	2844.969	78.60896	173221	557482	5956.844	111.8101	72	2897.524
3005075	1630730	95332.97	4203.585	2076384	948321	144430.9	6486.398	100	2897.824
133134	32847	10641.08	248.7486	41483	9235	12771.06	452.245	41	2899.644
1909876	896289	12005.6	584.3943	1050944	352282	26978.48	726.796	72	2905.292
1785454	583756	7314.709	676.4133	1127835	269050	18427.42	1790.294	81	2909.635
2290674	1001566	8107.741	660.2961	1620200	512887	21387.48	1664.341	89	2913.229
349079	277906	32687.35	338.2904	145182	89500	48548.27	448.9039	56	2914.691
125310	14604	70.06931	123.917	33213	3530	59.29004	120.4682	34	2914.910
2225664	979027	6774.898	189.0922	1321493	412881	10631.81	-168.9176	80	2917.212
2098432	1203272	5977.248	339.874	1514285	676262	17231.87	408.3344	94	2918.185
1911645	798694	69803.23	1293.316	1066675	297977	132859.5	1758.525	72	2930.350
215557	61224	3592.405	103.053	63050	17417	4464.969	125.491	43	2934.113
588563	236876	1942.037	202.5408	199553	72054	2764.686	286.1617	54	2934.266
1519275	514954	8291.368	259.8721	873032	226265	17781	281.3147	74	2935.447
218388	24672	1839.138	185.3481	67630	6659	2451.683	286.2028	43	2935.978
134020	348991	4252.863	49.01299	36398	95822	5213.123	-158.1684	37	2942.708
2194027	1094424	8837.074	436.3451	1459792	542637	25198.92	891.8754	87	2967.871
2119701	1814934	8402.173	512.9274	1291244	969637	24495.92	1345.037	94	2970.707
520069	353622	326623.9	82094.81	204133	120301	520049	117077.9	59	2975.831
166742	25716	1077.273	26.98038	49266	6987	1846.187	-96.66626	42	2976.592
3041992	1434722	8344.635	568.207	3296098	1157396	41243.61	2131.044	150	2980.701
2655305	1050479	6918.404	462.4417	1553923	485442	11741.87	1158.345	83	2982.057
2398182	1124192	4815.089	311.1087	1579140	602888	12460.06	1248.997	82	2982.104
310531	251786	22156.44	55.68887	140742	84415	27552.67	255.1709	52	2982.577
2255732	1184197	8110.374	87.91728	1353361	548227	12815.42	305.8604	81	2982.902
2203510	974576	16985.76	503.7491	1492178	491027	41637.94	1235.3	89	2983.792
307569	57640	2555.414	87.27588	92963	15866	2818.945	188.3538	38	2983.952
1969867	1029597	5551.713	145.1085	2023664	969251	19908.82	159.1213	121	2984.412
2354102	926465	9885.796	409.4339	1550003	462694	23722.26	1183.366	86	2986.121
2282837	897517	10147.88	298.7198	1456347	435290	28179.3	463.9981	88	2986.816
265252	107127	1002.642	208.7198	135673	36433	2079.293	604.7897	61	2989.432
114378	59658	172024.5	2414.68	34057	17111	218952.6	2818.721	39	2989.920
1978857	921667	5808.171	544.2042	1250397	452854	11514.51	1117.062	82	2990.524
200419	18226	182.0123	124.8084	54520	4340	85.41867	149.7083	38	2991.000
1562301	581934	14213.51	7.676094	928675	236203	28032.6	178.1087	78	2991.747
296229	506233	15409.1	14279.63	77170	138802	19185.85	17596.16	34	2991.785
2861553	959552	11528.28	558.0801	1949358	495909	31831.56	1444.439	89	2992.949
1243589	453694	18367.21	527.9584	606141	158842	31158.48	461.2951	65	2993.818
2541802	897318	8192.95	407.0345	1338960	404176	22514.13	1029.217	82	2997.021
2151812	1009490	7770.184	465.8705	1447821	524327	13392.06	1045.882	85	2997.469
192560	37617	2989.718	113.7796	68656	10700	4039.942	-30.34769	47	2998.188
712594	111175	2394.945	63.36749	252559	32540	3380.695	98.51801	57	2998.545
145250	262466	514812.9	5486.428	98315	181878	1494176	17207.11	108	2999.873
825670	820082	78811.58	14366.01	534836	396434	119040.8	19112.03	89	3005.044
792004	435736	83793.41	1931.129	391405	151001	139948.5	2273.411	66	3007.074
378415	101407	800.6052	73521.79	166980	39528	1295.515	111257.6	60	3007.357
2223634	1196770	13087.5	679.7089	1465921	638042	28021.1	779.7644	92	3007.634
2786648	1194821	5373.189	465.7981	1745285	553517	17203.48	867.4185	89	3012.566
2789191	1236965	9741.726	301.1657	1887187	679882	28325.68	1254.934	92	3013.609
230956	59932	1641.437	8.797219	94088	16829	1181.877	251.928	46	3013.976
3546382	1302214	18046.11	1045.165	2224028	707386	52005.54	2210.404	91	3018.656
1586692	819607	8086.772	472.3135	948777	352181	13744.69	1036.14	77	3019.258
2248235	1419459	12429.33	1057.42	1290343	628281	12330.89	2048.585	82	3023.792
1952504	995243	5934.656	521.0031	1343341	554515	17762.59	1271.963	91	3028.594
410627	124283	6482.082	61.22849	154937	37452	8537.838	174.4051	56	3030.369
2007229	803746	7688.835	502.5766	971370	264744	13238.9	1110.922	70	3040.997
2401996	895778	6273.989	500.173	1604279	434765	15667.67	786.4224	85	3041.439
1399667	709948	6730.796	534.4385	1020896	535752	28267.45	477.3137	106	3042.007
1527743	1076000	12246	1171.8	898691	439808	23163.47	1445.777	77	3048.501
3663912	1966594	26568.93	1641.731	2220499	983855	56293.19	3606.41	85	3054.268
2529016	899819	6125.34	291.5636	1551327	410744	16788.23	840.1739	82	3062.732
864971	1293286	9816.519	429.403	649030	864499	37736.72	1238.685	103	3084.678
2037973	871831	6485.909	157.6777	1458088	486672	24546.83	330.7105	96	3086.925
2009168	389126	5315.813	-43.94542	1096083	165262	12095.75	-308.5783	74	3090.692
1597062	845701	11305.6	428.1241	1216830	471142	30887.18	1075.335	96	3092.091
1878828	688104	10672.85	424.1765	1176682	335484	30163.47	539.4761	78	3092.244
1992219	918948	26375.02	999.6342	1344435	430141	59296.44	1946.242	88	3094.212
2849119	1159515	17546.11	670.1144	1786290	560830	36232.71	1145.113	82	3094.393
340158	34151	3669.24	-35.00367	89500	5976	4277.11	-220.4762	33	3094.556
2170997	905457	50299.38	462.9202	1324420	413024	130440.9	1642.558	80	3097.217
2505027	902878	9618.519	366.8952	1595484	467153	29348.28	1198.783	86	3098.212
656441	159100	247.2612	58.41912	285554	50697	65.07935	45.63508	62	3103.635
2675860	1181220	8176.494	320.4025	1632772	556408	26511.91	-311.0636	85	3104.286
1698123	1026816	7176.412	212.3143	1124446	493799	22512.14	341.5025	83	3105.013
2751902	1000080	11008.42	555.8879	1824951	554053	28711.93	1532.353	90	3106.291
256070	43631	201.4634	274.0094	79548	13651	-360.5526	789.8835	46	3112.008
2703812	1229168	19337.67	-41.69045	1739531	623948	42815.87	970.7964	93	3117.438
2346095	881955	10914.04	327.4694	1428542	472020	31176.4	1118.716	81	3117.600
2610150	1171468	14331.6	240.6833	1622931	600489	37568.89	704.8367	85	3118.485
1197006	489658	49710.33	1041.683	511489	160437	77423.4	1743.773	65	3122.315
2390328	1082198	18034.29	479.8659	1564442	509763	38016.26	933.4604	86	3135.476
1942016	859126	5115.132	247.9325	1204490	384817	9981.114	60.71769	74	3135.557
1426676	636525	5336.168	216.1254	768313	263120	12735.63	318.3434	65	3135.598
2511148	1200831	5693.232	480.7439	1817984	711761	18391.99	1906.392	94	3154.707
1929053	1040335	11639.05	296.1411	1241041	507627	20461.82	471.5439	86	3156.576
238874	19362	1615.93	-14.53234	66372	3873	1949.579	-71.5444	38	3156.931
1948737	935285	4800.854	299.1571	1194258	475610	10950.89	-60.83355	86	3178.471
2433621	957700	5685.828	455.8093	1526072	491489	18946.5	851.599	87	3192.353
2643734	1152537	19097.1	435.9272	1509881	556435	36204.07	780.235	86	3193.709
1976294	727727	8762.241	418.1136	1245497	347267	19904.97	531.6744	81	3195.081
1897696	673433	4565.317	120.0509	1116378	315844	9699.399	56.2564	78	3197.242
2740309	1897525	470070.2	5230.895	2230359	1512820	982452.2	13966.13	104	3200.715
1893612	965709	10998.87	533.2625	1235266	498997	28512.56	1085.043	81	3201.025
3079442	1257615	5201.722	457.4722	2141423	625042	13651.11	1654.606	90	3203.198
1090992	1124705	11004	437.5246	771805	682276	36943.36	806.8503	96	3205.263
2373732	1398701	7346.725	316.8064	1654817	717177	26983	578.1465	92	3207.957
302141	646316	336639.7	8364.552	194699	340157	701617.4	18181.26	68	3209.898
2018446	1108569	12602.09	498.5589	1437393	592335	30924.02	984.0333	86	3210.033
2937179	981233	12085.25	292.9322	1914543	463252	27221.19	1293.87	85	3213.922
727209	200928	562.4923	211.0574	323648	66153	-1465.375	505.8675	55	3214.064
2026656	973030	9295.311	401.4049	1374280	528126	27374.56	803.8013	92	3214.985
2710545	1103208	14352.58	459.6635	1819550	597135	38042.78	1034.644	92	3216.024
2544478	1166682	7277.963	453.7011	1801558	578443	27064.25	605.4543	91	3217.715
188345	1154219	26236.95	-30.49737	48082	321955	33209.24	-3.81019	30	3217.857
115723	24260	3061.313	-145.523	31420	6631	4136.043	-313.1766	37	3220.458
348786	38775	7396.834	2.595604	106870	10632	9822.841	127.4933	48	3221.899
2567450	1100251	5867.275	370.6991	1560109	532957	19428.61	709.2231	87	3222.581
336931	649165	228737.7	53488.64	200609	313440	499298.6	107146.9	57	3222.602
2346083	790773	4579.092	186.0687	1406172	353866	9450.378	619.0906	81	3223.750
105915	12523	2884.049	-32.01464	27499	3043	3405.467	-101.0467	32	3224.370
2073731	1388834	31247.38	353.5026	2363656	1162518	93517.51	1460.831	131	3225.827
1811126	770336	6049.691	145.4494	1119527	363760	15344.45	-132.0667	82	3226.878
1803568	1092536	6911.064	436.4979	1207392	543654	16957.64	1083.796	87	3227.935
402624	50287	24355.55	413.2359	123661	15372	33279.9	564.022	49	3234.548
125251	22813	189.5537	-149.2768	38792	6727	180.2763	-269.9417	41	3236.673
2760828	1500202	7197.615	537.2632	1744253	739343	14011.12	888.8003	89	3243.119
1615316	760268	5125.54	413.4348	1034959	375381	15027.38	681.56	85	3249.133
2515070	1032429	4916.721	582.4838	1759323	556124	12894.62	1068.464	90	3253.339
2463443	1179132	10478.54	507.1376	1708960	616129	23997.24	1136.796	89	3255.326
1798310	754243	7250.188	137.698	1123827	329069	17140.21	215.5243	74	3255.492
2187934	798527	10307.38	509.7688	1354983	364136	23304.58	928.4713	81	3276.160
3368374	1183449	10470.39	353.3112	2142802	614069	27833.59	865.7461	88	3279.556
2777526	1445759	7163.63	365.1536	1745177	715878	21784.48	711.213	88	3289.314
434194	88379	8773.505	226.4927	132218	25174	12240.89	95.53655	49	3294.260
2756726	1149066	12603.71	301.3254	1793013	606533	38123.9	735.9711	89	3296.721
2100670	1477824	8157.81	581.0911	1294053	660699	22207.53	1882.336	84	3301.254
2153258	1036850	12181.09	389.1404	1400615	499443	28505.53	1601.054	79	3301.463
120581	63673	1615.801	-137.5137	40098	18827	2094.126	-361.3447	43	3303.012
3082095	1013596	8872.367	369.2664	1974648	507351	25297.99	437.6189	88	3305.328
2178445	1100115	7900.222	512.1581	1777373	803670	31053.98	1375.333	106	3307.216
166056	14261	383.9843	-62.25535	45508	3855	473.198	-378.0932	40	3309.999
402789	373952	362546.8	3816.524	130212	118695	521600.8	6205.639	52	3310.999
116507	30626	244.8389	33.76769	39360	8995	45.41021	40.46547	43	3311.696
1997039	1033451	9800.644	333.6873	1527552	529730	25119.19	481.348	91	3316.815
2237961	786885	7177.171	294.2051	1260951	374179	16937.73	191.6601	80	3319.506
1632181	672871	7749.393	243.8624	1072137	317760	22914.48	320.6061	85	3322.364
254886	27734	626.3121	-161.1263	71958	7742	570.599	-478.1092	43	3323.307
200549	251110	459095.6	3741.148	67214	80224	632772.1	5701.09	48	3325.787
2513175	1061087	4346.324	260.564	1808501	572070	11381.22	590.2418	92	3330.640
2355437	1144376	8993.539	147.8298	1401589	549316	21299.8	299.9584	77	3330.659
1859752	882823	8328.607	365.5134	1095241	363663	16990.77	738.0287	77	3339.756
2146467	1066681	5856.827	440.2026	1462046	541540	16362	1437.508	89	3343.573
222263	72848	27450.83	330.826	83551	20799	37873.13	373.0574	52	3361.656
310170	325040	36564.75	1488.333	103060	95604	50815.06	1764.713	50	3364.933
2126888	1107896	11755.3	448.4121	1301062	547680	25932.07	1186.375	85	3395.430
2008027	685621	3937.172	325.441	1135123	291844	8324.465	602.1095	76	3396.633
2986022	1020449	122361.6	2756.165	1949505	525238	292068.3	5402.379	110	3397.629
198336	19315	3272.781	144.0468	55145	5470	3847.07	186.4066	41	3406.370
133325	21750	254.4393	-225.6138	36603	5846	347.6093	-572.021	38	3407.917
1830855	681532	7228.992	140.748	1127992	308344	21096.9	-232.8442	83	3410.754
2763817	1122904	9979.467	523.9547	1827634	519275	20886.08	1217.493	86	3420.388
2247443	1112296	8664.348	510.2004	1421827	515913	20020.15	1310.1	83	3421.111
1793331	1368194	60352.2	31559.32	1275053	629903	124677.8	52846.86	88	3425.216
1522857	723257	11596.94	282.2004	1010339	379914	23789.37	806.7096	84	3426.770
159076	28744	10759.93	16.6454	45011	7652	13865.33	-83.22043	37	3427.254
2707991	1252895	8165.642	489.9641	1710323	768104	30967.32	1088.803	94	3433.377
1476671	1232202	18234.78	769.0147	1012905	837482	45798.36	1650.616	97	3433.612
134066	36220	278.8723	48.87028	36723	10080	-317.8553	122.7394	38	3438.464
2071546	797985	8543.417	321.6022	1378904	414277	22634.66	317.873	85	3455.156
2160624	1129853	4269.182	309.6648	1434041	566540	15117.35	697.6129	88	3468.445
173858	169961	205448.8	5753.925	60467	83919	354786.1	8670.28	61	3476.098
3028426	1219674	18504.12	576.2572	1985292	669154	45531.57	913.0074	89	3495.637
289869	165877	78364.03	1171.416	150816	59345	135329.1	1623.14	63	3499.226
1745895	952848	19707.52	648.0875	1094467	404311	34539.73	1191.733	79	3504.779
2500179	1097473	6196.572	522.3133	1576845	516522	19831.68	786.221	85	3515.110
200809	231954	62223	22328.11	67098	76408	101507.1	30405.13	49	3516.958
2741622	954958	3078.06	499.0672	1840945	512167	7834.723	910.5834	88	3517.974
865588	620436	17423.23	2605.797	336974	231719	28525.66	4177.157	61	3520.373
156900	210409	10702.2	449.953	49493	65532	13795.78	612.787	42	3523.346
2262160	921457	4340.47	336.4064	1391303	477997	14552.33	72.91926	87	3523.864
3102250	1167377	15223.26	433.3723	1958781	585431	34481.78	1019.072	87	3524.573
891376	140409	15355.92	251.2834	326146	41690	21357.72	285.6241	59	3526.035
2424548	1133504	11008.53	319.8728	1702880	597623	31998.37	1275.434	89	3527.817
3710504	4728122	923362.5	239695.1	3506847	3381574	2365111	602641.6	116	3527.923
327859	202610	9817.56	-8.746855	121620	61916	13497.99	-62.36092	53	3530.205
275817	170745	7189.969	172.3635	98915	52783	11074.78	300.3394	52	3532.227
1938172	606823	11847.75	160.1083	979691	251643	29756.27	527.0731	76	3533.676
2403203	926224	4275.552	225.748	1553240	467618	10376.2	121.8647	89	3535.097
2531306	884965	4819.805	-12.56986	1493713	426612	12799.87	-247.9007	82	3540.753
1095025	557024	6042.295	323.5137	531165	203292	11148.42	649.7429	60	3540.878
2259348	1277301	11947.63	505.7356	1489518	624803	26374.3	807.7375	85	3543.187
1989421	689763	96113.16	1669.316	1254631	329516	138546.9	2392.1	81	3543.708
2179536	777617	5827.049	155.4877	1300672	336382	17660.61	318.6386	82	3546.607
2317901	1027590	19325.52	148.0571	1651847	530610	46359.47	273.8719	89	3547.491
177219	27762	-198.3144	20.53744	50474	8005	-930.2795	66.86722	42	3549.186
414103	37230	147.2198	152.8151	139671	11535	271.1774	215.9776	52	3549.483
2116813	812985	7280.886	314.2805	1372763	396574	22129.32	385.5905	85	3549.933
1196286	2309443	55617.85	54033.59	709595	1440431	161556	135609.1	102	3554.733
2128984	1234677	7558.418	415.3437	1461628	612459	19007.14	450.8719	88	3555.055
2280686	1092178	9486.066	373.955	1516031	656804	26983.16	763.1232	92	3556.060
2815317	1259300	7680.478	398.7792	1841810	642184	23670.65	864.793	89	3558.168
1994892	873971	55581.49	1429.823	1227597	413566	84621.09	2483.026	83	3559.211
2159328	1180527	9510.992	656.3682	1494501	709885	27697.21	2387.372	100	3563.525
200992	65584	326.0831	108.0766	60440	19147	519.1411	60.2956	44	3575.395
1927576	1102989	6614.396	478.1884	1394979	608898	21491.08	1514.434	91	3577.800
3120336	1170034	11879.15	997.5897	2006988	624257	32183.23	1980.834	90	3582.506
462030	865352	399030.6	3522.502	214346	311923	662925.2	5794.066	64	3584.116
2667100	1411330	7120.077	389.4209	1595904	687212	17054.3	760.8857	85	3602.636
2275713	1026466	6698.854	221.0349	1425079	503124	16313.64	677.4669	85	3604.629
165517	252474	3327.63	615.1541	47697	74540	4222.746	863.3469	41	3625.553
922093	1256971	74290.78	87581.55	539339	737394	246153.1	141436.6	94	3626.316
2462816	1314794	6067.107	388.9432	1565863	648423	13378.2	496.877	86	3627.064
1808760	940369	9556.387	415.836	1244263	477297	28770.63	958.9064	85	3630.792
1908221	873711	8427.591	303.2697	1193608	399689	22612.89	408.0055	79	3633.874
2335464	1284939	9387.656	849.1162	1701749	653043	16173.33	2463.658	90	3635.395
259474	303541	115680.5	43914.58	126903	135564	226841.4	73478.52	64	3638.681
511519	491266	435738.7	50474.21	330777	496986	2711365	143846.6	186	3639.902
111808	103721	317596.8	3877.818	44654	47300	612074.6	7927.459	48	3639.925
348591	31293	1883.805	174.9204	102057	9179	2039.802	487.4725	47	3641.071
242826	27097	10233.12	107.4536	77560	7723	13520.79	-43.64213	47	3642.371
2121591	936464	15221.68	395.6	1271247	455897	33972.1	498.4146	81	3644.414
172790	17677	10887.05	202.3536	47550	4718	12915.14	216.5109	40	3645.399
787259	714695	23872	546.8187	384103	291915	49556.93	641.7581	74	3646.214
234479	317544	101412	2890.815	72417	105446	159783	4640.223	46	3647.156
2733118	1024509	9084.085	201.8002	1555427	518368	22771.78	519.1416	86	3655.933
2150366	899146	8894.652	396.0595	2399368	824307	31286.79	1893.83	118	3657.896
762542	113994	452.2046	74.92776	389810	41885	924.6194	-119.0527	68	3665.524
176371	124224	6739.234	293.2243	61920	37024	9606.738	441.5904	47	3671.096
375083	158649	6766.694	192.2727	155675	48804	9703.566	428.6569	57	3671.671
2260722	1158569	8169.098	248.4668	1607406	619845	21222.06	702.1452	92	3686.461
2246211	1052520	7897.937	563.4869	1492456	524434	20026.61	1209.17	89	3691.594
2701088	1262757	7307.661	708.4276	1798092	634759	16947.86	1252.203	87	3707.510
788187	787151	72312.45	64899.24	423312	351765	156114.7	136504.1	75	3729.465
1619638	963361	5559.569	537.978	975154	378460	14086.38	790.9702	76	3733.826
360625	69084	4103.948	16.44192	121891	20333	5883.747	-261.6712	51	3736.950
2579371	922870	4559.132	-2.059063	1661762	459070	10870.43	55.74479	87	3736.976
1548145	773897	7426.297	370.3558	957878	348504	16982.49	289.2197	72	3737.245
2668401	1083398	4828.169	419.2264	1641627	495296	15529.94	1235.241	82	3738.340
103100	67872	3659.389	306.4138	25423	16814	4134.356	385.0662	26	3738.439
2106017	699207	4331.346	572.7193	1275320	333243	11762.35	1291.398	79	3739.275
619689	1.671782E+07	6520.814	346.6548	419685	1.308822E+07	48174.91	1907.63	146	3739.775
1.131834E+07	1.516206E+07	25155.88	-91.93166	3.558341E+07	7.268459E+07	181401.2	-3205.627	390	3739.830
5598239	0	67901.04	640.0407	2012104	-2356413	197953.6	1646.473	45	3739.847
607397	1.681556E+07	8365.499	492.2047	413897	1.330725E+07	65594.38	2165.969	149	3741.269
1.116772E+07	1.519746E+07	34922.68	895.6263	3.6756E+07	7.706042E+07	291475.6	-1446.334	411	3741.327
6144594	0	61503.11	810.7017	2276608	-2579740	176840.3	1307.68	47	3741.345
1707446	752431	12049.13	201.1305	1120402	372027	13024.07	873.8357	82	3742.850
1583413	733746	6581.186	543.9673	1086513	340252	19790.64	1193.127	78	3742.942
567800	734566	98659.77	5112.858	294165	316122	219808.6	9459.544	59	3743.040
721656	1195584	78278.2	76918.77	346315	818999	269206.9	145157.1	82	3744.150
2815962	970987	5897.546	663.3431	1785025	471652	13797.72	1207.508	87	3745.076
1586808	654178	6700.275	323.8304	1031248	329567	20520.64	1068.079	85	3747.150
137494	18457	402.9026	64.02232	40016	6425	281.0362	-47.44111	41	3749.175
466752	30585	3397.175	169.1466	135460	8513	3976.672	520.757	48	3772.472
915889	199181	50684.95	766.436	333184	60407	71649.02	1124.706	60	3778.216
2632246	1008523	5749.915	157.5873	1726224	508692	13481.64	489.9919	86	3791.236
2199075	1092716	13072.62	677.8503	1514731	557529	26464.36	1353.779	87	3792.593
492146	40796	963.9576	-108.7135	159707	13100	984.6603	-119.6926	54	3795.849
1404700	1123112	35435.98	1109.763	712169	463993	67973.76	2097.577	75	3826.668
2461342	1169381	7133.271	464.5224	1753000	685038	20866.35	838.3327	94	3828.946
2178470	896755	12639.68	83.15028	1313530	449888	31954.48	148.7503	86	3836.714
2016441	784776	3958.738	160.3375	1249105	403606	7126.399	337.5111	85	3837.722
995916	139976	-143.9013	154.7074	353108	41872	-972.7264	276.9753	58	3838.759
409773	531561	348310.7	3833.093	195034	260617	720393.2	8887.418	70	3840.055
409442	59025	71.13512	44.76366	140599	16005	200.8578	49.09656	52	3840.419
628220	1552169	32937.29	10339.33	436735	926334	90601.77	24847.41	94	3841.916
1855186	928304	8624.233	636.9728	1232711	484998	17689.87	1111.428	90	3843.521
147365	121055	240216	3514.911	73493	107589	731859.5	11820.42	103	3848.667
1506074	1141193	5277.08	420.6282	1057112	581108	12442.51	804.5227	86	3852.611
2625333	1000119	7728.133	122.9217	1745957	531060	26565.89	564.168	88	3853.230
2114729	1395929	6145.001	468.7343	1414733	729317	18758.11	1107.708	81	3853.298
442472	112404	10716.14	325.9475	204879	35026	16613.84	221.2686	56	3853.884
1667538	794266	6509.736	582.249	1132606	383046	20715.4	1650.054	84	3856.134
1933825	966811	10332.42	462.1646	1232528	553782	32159.02	515.3171	93	3856.997
108558	16654	4777.624	146.4999	30298	3829	5226.333	447.9308	33	3857.452
223884	19444	514.7728	-12.07581	62969	5182	660.0872	-141.9865	42	3858.313
430710	536229	8509.48	492.4857	207887	223914	13900.74	1144.683	71	3858.664
2688554	1184862	12630.48	617.4737	1841491	556799	30254.38	978.3943	85	3858.960
141040	103109	22803.64	505.5556	60325	32563	32983.02	827.7428	52	3861.025
1783722	1816030	9138.684	1379.943	1303020	786000	17556.99	2484.549	84	3861.621
2453773	1102478	7840.512	460.7503	1636965	538359	16096.4	493.7278	86	3866.948
197403	53824	246.1146	-17.41589	69532	15960	-141.0995	-29.69579	48	3867.989
2681632	1226102	4592.786	722.0981	1926536	616399	9175.422	1649.657	90	3868.026
482686	48377	336.3456	119.5999	140706	13497	834.8809	-123.1394	49	3871.412
341666	57610	296.0061	-62.59528	127786	17342	216.8935	-45.21098	54	3873.574
2926057	1318652	14198.13	997.8884	2305220	796760	37733.89	1611.093	99	3879.559
105378	131610	32625.52	2523.188	26598	37825	42328.57	3334.919	28	3879.846
3208077	1147659	17129.83	237.0173	2008553	604277	57785.2	1043.709	91	3881.422
1930257	1319828	7219.069	405.176	1315999	844692	26812.86	1314.629	91	3881.753
543855	73275	15263.81	143.5372	164749	21005	18946.79	159.5572	51	3883.135
2022567	761695	7176.5	445.3015	1199772	338301	17782.75	1332.063	83	3889.959
2142261	1122806	6161.981	375.2909	1529543	632127	16469.74	1004.004	92	3890.657
204726	31496	816.4794	117.5086	73337	9159	1330.744	191.506	49	3893.889
3715082	1808678	12801.42	352.8763	2302884	1049384	38486.75	1425.756	97	3894.010
466019	65199	16604.64	630.592	133526	18641	21524.63	849.6064	48	3900.247
2758465	1633854	18881.8	471.9093	1981076	952151	56971.95	1672.737	98	3908.120
2165112	998582	30024.89	595.4178	1391796	409824	47555.66	614.741	81	3947.722
257469	58138	388.837	65.04635	104514	22009	247.8102	237.3401	52	3948.004
938542	104516	370.8877	48.62926	303612	30334	602.1697	-127.6522	56	3953.259
1569322	621989	47115.65	896.0576	752042	246509	93172.41	1290.49	74	3954.376
2254690	1039478	8387.041	343.1048	1495913	528255	20565.79	1159.583	87	3958.172
375019	43274	24731.61	756.1216	109771	11369	33078.34	776.0277	44	3958.652
3094376	1624982	61678.98	1625.396	2342782	1108693	192129.6	4631.553	93	3959.679
216672	9680	298.8806	-45.00891	60190	1464	226.4858	-7.591313	37	3960.220
2865751	1347790	8158.109	1092.048	2008091	690886	20610.66	1224.127	89	3964.524
2339313	946465	7690.49	117.3384	1379458	436459	18803.2	231.2192	79	3965.032
2072464	904436	4490.023	530.8856	1248084	395229	10601.17	1325.492	79	3967.830
2364498	1315188	7115.668	427.0553	1683689	704799	22189.98	1062.862	93	3976.549
195673	22818	5896.23	74.53252	52969	5831	6306.133	138.5475	41	3978.139
1773498	761870	6523.325	229.2935	1151444	380379	19928.14	60.34092	85	3979.663
213024	312659	31591.04	1390.05	99548	117550	53257.54	2007.24	60	3983.179
1329902	775378	4789.978	359.7222	883471	369016	16424.37	1275.534	87	3983.499
166214	587868	28415.67	551.9847	47271	163934	35942.4	446.8888	41	3988.865
1163167	925833	14690.09	436.0961	786608	450543	31774.8	815.6061	84	3990.400
1951694	795264	8678.688	161.1369	1325382	378228	22003.32	838.722	88	3992.986
1860818	820309	15175.48	586.2484	1165122	438030	31313.21	1403.03	85	4006.820
102344	33599	3560.866	64.59136	35988	9376	4921.113	13.85177	43	4007.995
3348041	1510941	12815.15	528.8998	4173651	1980830	57315.46	2680.305	162	4017.324
2799702	1329413	12153.33	104.135	1827885	680203	28262.17	341.0735	91	4035.503
289515	41476	460.1094	60.79025	94200	12504	642.3801	56.56151	48	4048.614
2374802	849689	7818.728	144.8851	1522327	418134	21743.28	433.1422	85	4055.714
1636850	1180042	21417.38	494.0388	1175669	653672	56066.93	1547.969	83	4055.743
1295068	586981	29475.59	709.462	873645	300854	78558.33	1760.456	84	4059.597
1913761	1138959	7831.978	515.9785	1407216	646284	17241.09	1233.007	88	4060.307
2236751	888516	8825.955	531.945	1528603	469532	28878.26	933.4182	82	4060.494
562613	154847	50864.38	931.6162	196995	51863	85624.41	1071.647	58	4062.378
2556248	1019374	6403.679	192.5105	1765123	511667	22284.75	363.2239	94	4067.879
590595	2308896	85754.18	83590.98	419893	1335892	276405.2	179653.3	104	4070.467
253454	28602	11969.5	-23.4108	82240	7774	13613.62	333.9995	48	4071.850
476172	278634	7597.078	498.7805	227579	96533	14125.62	740.3234	63	4072.485
181629	17751	9630.687	36.14417	51824	4808	11807.41	-100.0856	41	4073.055
3024669	1484391	9494.407	696.7548	2070398	801124	30896.71	1363.964	97	4074.640
4150669	2516039	17262.86	767.875	3277534	1730064	74555.85	2080.413	109	4075.836
1008959	513108	35034.45	430.5433	537859	238781	73330.02	999.8113	69	4075.940
4114689	2408715	14248.77	1628.602	3164319	1577584	52093.49	4351.747	98	4076.061
863630	943610	493908.5	4163.562	311471	297505	689552.3	6121.435	53	4076.655
2639844	826545	5276.821	174.6654	1735604	391867	14912.54	54.08571	82	4076.838
1646258	842930	27138.46	617.7753	1128313	399103	53800.97	1766.04	77	4076.955
1772121	678764	11149.44	-69.40469	1222554	373214	26508.34	-286.55	85	4077.237
617251	1.673021E+07	7829.063	233.3979	426316	1.396286E+07	51787.7	2582.749	151	4078.172
1.115721E+07	1.528358E+07	22606.09	-17.01621	4.469487E+07	1.022722E+08	220448.1	-3689.486	540	4078.240
6127758	0	57749.97	859.7787	2208653	-2743698	138136.3	1401.183	44	4078.258
1540701	0	3967.297	214.1059	777883	-551325	5815.664	177.126	58	4078.627
2191498	711861	8569.207	199.8911	1479860	8794	25309.93	297.9005	71	4078.725
652348	449434	2087.723	35.57664	259638	153277	2769.07	-110.4692	61	4080.837
2567109	1866644	1253257	64041.27	1948515	1141149	2625240	118353	95	4080.947
303528	627565	87259.41	1790.37	212207	327775	213977	3530.705	70	4081.202
224963	33339	20335.18	309.7683	69639	10842	25906.29	261.0848	47	4082.799
691541	1685524	20343.73	9613.537	425797	933193	59292.97	26281.74	89	4084.115
147650	45974	11984.06	2358.494	40866	12322	14581.09	2951.782	39	4084.652
123254	176727	190676.1	5092.714	51402	65803	300087.6	8303.396	50	4086.114
863711	1656412	94756.18	78106.59	484624	830067	238839.2	141215	81	4090.559
426109	40489	276.1028	45.26881	143550	13686	399.9231	157.4511	53	4095.964
891877	1671104	89003.61	7662.381	428804	634701	167124	12359.86	69	4114.730
1730565	851731	9268.898	392.2054	1116065	421572	19037.71	926.4742	84	4161.611
750371	1581132	11271.74	675.9972	563302	807217	29722.08	1279.993	90	4168.417
178443	325757	365621.2	45637.11	114446	189484	882909.1	126138.4	72	4169.987
2312256	1491501	15842.03	15843.33	1463294	792533	36279.85	24377.33	88	4170.794
2199406	1110796	41773.73	1191.761	1362431	535283	95167.73	2160.363	86	4172.266
1991359	1241078	2575.697	145.3572	1148230	571502	5398.438	368.1649	79	4173.786
2008969	603655	6665.813	299.7894	1231803	260976	12810.5	476.5691	73	4173.845
1697982	1274480	7549.867	439.5741	1163722	768170	26838.86	845.8876	90	4174.231
2541451	1164955	13401.73	410.4913	1529234	584956	32129.59	209.5522	89	4176.740
113890	196693	145326.7	2582.485	57644	95852	290668.7	5036.782	55	4177.440
2861889	975193	6282.854	517.8972	1759526	496070	16535.3	776.5704	90	4179.952
600079	159480	225.42	321.5621	248268	50346	-593.3283	661.3799	61	4182.120
130243	11728	234.3745	-52.72649	36962	3331	228.2784	-191.8493	38	4182.581
2419825	1125768	2639.355	338.1967	1573311	554460	2342.501	210.914	83	4183.125
2140346	1145198	12419.46	617.84	1271622	541656	31844.87	1439.523	80	4183.330
2105794	1030851	9344.726	254.2941	1340272	515978	23834.43	-6.774995	86	4184.573
1901512	878953	14256.67	536.4658	1204570	432708	30882.96	1234.942	83	4188.682
1823863	1017203	9743.114	466.9659	1272792	504160	29714.24	543.1208	84	4189.003
2060134	1288363	9165.522	398.0813	1256452	579432	25015.08	1264.33	86	4192.385
2279451	1094116	4026.66	286.5636	1412941	529754	5568.693	426.665	79	4192.607
228136	105117	12135.84	330.6529	87868	35250	14876.51	773.2701	51	4202.049
164328	79449	130874.6	5396.138	71557	29673	198951.4	7306.899	51	4204.044
471143	454953	445625.5	7148.491	185876	153741	662355.1	11029.1	59	4204.074
1537781	1182946	7303.664	474.0028	1165780	700555	27462.89	736.0901	102	4204.410
482813	98117	30887.75	7863.252	136460	27450	38678.9	9814.106	47	4206.911
1896204	826424	4132.612	412.3172	1150454	372701	8495.536	1288.492	82	4211.330
3014524	1430674	11925.38	790.9378	2023896	749862	37328.56	1819.421	93	4214.045
2297581	1315467	14129.11	810.8214	1542317	686999	32411.24	1840.023	87	4236.133
194388	630931	13249.41	212.4105	62659	197957	18052.74	582.2109	45	4243.459
1320586	508539	5881.211	-3.30635	785138	212505	12125.28	-691.8273	76	4249.389
1449275	535931	18298.49	679.8474	919372	263103	30545.64	1427.482	81	4258.586
601714	157777	3380.323	135.5715	348600	60743	6927.398	103.1473	72	4266.479
2536282	1043298	15891.7	442.1843	1552510	529861	33348.94	1454.088	88	4267.607
288921	214219	23917.91	173.2121	129191	68750	36034.15	122.6861	56	4268.289
1927409	990612	11350.15	247.7139	2281161	939111	28111.93	1766.693	136	4273.032
1718181	942150	5398.163	466.2043	870090	373193	11505.8	534.3148	64	4273.070
2101277	978850	82157.89	970.4797	1442904	498586	114569.5	2117.451	89	4277.698
2151800	1275786	7620.227	496.4493	1712522	815836	26885.11	1623.232	101	4279.782
208972	69480	425.2686	-4.196145	81453	16051	655.9692	-46.39397	39	4279.830
1479008	1302268	17007.92	485.5597	836205	537395	27864.48	711.3018	74	4283.410
3242451	1394600	10440.68	645.5858	2036644	760995	33381.2	1887.445	81	4283.488
187977	34266	1903.095	139.1447	56430	7113	2582.415	165.3905	35	4283.795
2236621	908249	7087.207	231.151	1405993	424029	14707.11	232.6468	82	4284.718
2886270	1291060	16522.08	842.4724	2441128	1036110	45919.39	1978.199	112	4285.634
195507	167644	279458.6	7068.909	60109	49495	365589.3	8791.695	45	4292.117
1847011	745149	14149	874.9585	1364317	448053	21837.62	2271.566	99	4292.440
2267248	888833	6928.408	353.0021	1543669	486385	24572.93	1172.955	92	4293.422
926104	1810727	98462.83	81940.2	523120	963501	253069.1	169467.4	86	4295.205
1901050	689261	4553.246	636.788	1079150	292821	7564.918	1829.408	73	4296.991
2365149	1122103	16090.94	766.5133	1495628	615277	50058.77	1753.542	85	4297.239
117134	190624	44768.23	1855.852	43289	74245	71476.07	2592.593	44	4297.755
2863273	1086137	5425.511	273.269	2003529	589219	12202.66	-25.96301	94	4301.549
1413392	796724	9929.276	308.1771	974016	382880	26250.97	1000.486	88	4304.301
2418630	1279721	10835.2	871.8141	1558849	634581	33238.65	1192.958	88	4310.052
1766655	1046285	14316.41	524.8688	1011822	439057	23174.58	897.1779	74	4310.675
280764	56861	119.6378	-41.21588	80523	15924	289.0541	-219.5949	45	4312.784
2543713	1087565	11084.31	41.9672	1693095	629438	27877.96	-155.6386	90	4317.368
2945691	1093603	13583.47	383.3392	1654078	513804	29897.87	517.6969	79	4321.057
2292057	912804	46608.67	677.0122	1429853	441560	115935.2	1230.922	83	4326.309
100394	84295	49123.51	570.1266	33149	24309	65368.55	694.465	41	4329.374
867341	174837	31121.23	652.655	315909	51441	43926.64	864.9561	59	4338.846
2292306	1052436	9048	624.9927	1428004	563899	25381.7	1176.573	88	4351.900
762032	132384	12297.88	189.3347	279766	40116	17874.13	419.9133	58	4365.464
1678984	1004474	5851.999	296.8974	1379332	547327	15928.78	737.8489	93	4387.488
1250451	220157	30235.71	67.08179	577332	75843	51367.65	99.19495	62	4387.839
1875107	929630	4925.11	123.2766	1272396	481887	17227.87	-76.09046	85	4388.181
282333	36684	2491.917	-295.5869	90347	10307	2807.229	-362.9603	48	4389.064
3058368	1235179	6526.345	525.8589	2065574	603336	10769.99	625.1989	87	4392.358
1518199	251076	66366.58	787.8495	700477	82689	107661.9	1188.447	66	4394.566
2807201	1472440	23276.66	786.4879	1791759	661179	51776.98	1000.292	80	4394.720
2380400	1098001	6289.023	484.0095	1639105	560306	16474.29	1042.35	88	4395.474
2219513	2633898	23257.63	693.2266	1736855	1839103	69154.64	2130.647	107	4397.626
2355248	911447	5671.343	275.8938	1292943	405145	12256.33	182.3138	79	4400.055
1828317	699922	7096.331	119.8381	1129513	335470	20481.29	401.7426	81	4400.527
830723	261207	5808.76	-11.88062	310363	88735	8857.575	-149.605	55	4400.985
2321756	1594841	13027.95	2438.278	1561207	766717	26615.23	4262.069	85	4402.191
171047	200150	180263.8	3832.047	53935	61811	243938	5437.32	44	4406.100
247018	27987	10983.78	3.434026	75997	7794	14015.84	-106.8794	47	4406.849
2043542	805190	5435.289	104.8619	1171108	375245	11920.99	109.5699	78	4407.424
2484651	1119960	11838.59	506.4271	1673218	627814	34319.57	1475.413	96	4408.195
130102	50492	801.0413	-16.26984	37039	14691	691.4641	-38.50169	36	4408.875
508621	499946	707987.8	64238.57	250356	226855	1357821	119162.6	71	4412.627
2475813	1018620	6120.875	408.2061	1525619	468180	11545.24	855.6401	82	4415.068
2499924	1346054	17720.09	1936.079	1689400	715895	39562.2	2825	90	4416.016
2212101	980440	5350.952	281.998	1394610	459595	8054.216	355.9983	84	4416.950
902259	300155	26814.39	56.40931	401467	97302	40353.35	510.1529	62	4417.791
2380729	1171214	6281.264	402.1261	1571330	692229	15435.77	1456.793	94	4421.128
2357190	2018205	21088.07	1186.427	1462127	945557	50195.97	2484.8	87	4422.425
705757	549997	116532.9	2985.916	372288	247746	258968.9	5657.371	79	4428.929
2979359	1047968	9537.477	1117.557	1910219	566804	22201.51	1945.203	92	4438.948
2555631	827942	7067.012	531.0569	1673093	437850	19049.63	1130.758	87	4442.452
2058196	841717	6830.861	299.039	1240749	411504	14658.08	873.7018	85	4475.553
2083861	1288446	4144.4	165.6208	1458859	591127	12315.42	-22.18895	87	4486.596
398900	654439	104195.2	6794.316	194537	287056	239673	13218.05	65	4487.840
1041265	238964	4958.078	-32.46741	363601	70877	6718.111	-501.7362	58	4488.534
2276856	891888	10486.98	390.9235	1364411	386181	24444.61	787.4213	83	4490.676
2305297	922976	16020.46	289.6555	1491862	475179	36875.93	-186.4467	85	4492.056
1714955	2128118	28843.99	1203.35	1296188	1533410	96866.41	4649.924	122	4492.385
1917392	868287	8653.576	459.7504	1278718	427678	24356.8	925.057	87	4495.724
530099	73405	1208.587	147.0844	169198	18235	-9190.287	379.4823	43	4495.814
1820102	713959	24250.88	1189.298	1166748	348846	35311.16	1653.724	84	4497.316
1916050	963018	5496.267	277.0872	1255589	488510	15094.37	1009.921	84	4497.796
2595427	1239265	8961.936	485.3774	1546786	673817	26095.49	1304.859	89	4500.222
461271	98541	15784.16	75.6597	232116	33426	25565.57	116.1147	61	4500.918
1967715	1534585	26342.83	1393.267	1292557	701140	61372.5	2523.498	83	4501.147
421661	1316618	94114.27	6948.957	259672	822333	297412.3	21807.37	91	4502.318
1659123	743638	7323.89	236.0922	1118796	350214	22249.48	711.3003	84	4502.433
102871	468672	17123.98	140.8586	29195	131611	22289.89	95.48498	37	4505.176
166729	34832	5268.238	11.9005	53100	9714	6270.824	299.6284	44	4505.667
693129	182471	1642.68	20.61829	385250	76027	4706.658	114.7119	72	4507.630
2524016	993797	11172.98	422.2084	1699925	499279	35047.48	398.6669	85	4507.750
403109	30527	-116.1093	1.708131	117164	8892	-376.7659	-206.7834	47	4509.276
121384	145689	273132.1	2686.294	44181	63468	509660.8	5706.816	50	4509.303
1817512	1472747	20211.03	702.6326	1326124	1016189	61448.7	2051.532	103	4509.874
1666641	708382	5504.058	170.966	1075007	336287	18768.21	1012.254	83	4511.418
2686160	1146122	7920.206	309.2824	1857273	721405	30505.43	118.2685	93	4513.111
2659683	1211626	8504.427	165.213	1813368	578007	18841.51	507.7072	88	4514.695
2022523	1065682	11305.85	346.0881	1375883	571595	33058.55	1053.874	94	4518.462
1689797	666149	2582.593	506.3649	999110	284327	3630.814	1268.526	74	4518.723
683750	1173259	115989.8	53316.07	321470	532434	266297.3	88933.83	74	4523.288
130871	18811	5883.053	-94.57127	35722	5081	6887.52	-133.114	37	4524.690
1239350	263106	12121.34	369.7397	485695	82052	17261.83	987.0226	61	4527.325
215713	68775	866.2983	-4.66032	108942	29902	1706.452	-69.5584	63	4532.736
1773564	813850	6952.881	392.4804	1205016	399670	20618.12	670.053	85	4535.217
1961616	1142084	12183.8	1018.751	1302205	547705	32888.19	1606.389	86	4536.092
181704	62441	45074.05	639.8442	51161	17530	56038.81	753.0157	41	4539.503
1322754	722600	14926.43	712.0872	739098	337392	26190.37	1244.206	83	4547.497
1672379	792373	7649.715	598.2061	1019615	361642	13305.09	592.3981	83	4550.582
492140	146059	28273.77	300.4039	188747	45504	40649.98	781.467	57	4561.073
3554152	1794984	14577.43	868.308	2637297	989530	51525.93	1407.419	97	4564.399
1635464	783642	9010.325	432.4142	914846	351549	18235.64	661.8915	79	4565.601
1002486	2262124	443726.9	112001.7	835243	1819043	1489289	268876.3	103	4571.063
1809811	808205	3773.852	267.9427	1101448	397352	8915.613	381.0432	83	4576.160
2702408	1144880	16161.64	474.3397	1811323	600755	39708.18	1418.992	88	4581.974
2549717	1303810	6471.892	251.6948	1803866	672091	23227.47	164.5674	91	4586.226
4134540	1546264	14833.05	405.5246	3598811	1484947	57618.39	2540.713	118	4586.252
604590	1.671265E+07	7997.381	447.1769	398991	1.206511E+07	48246.12	2529.383	142	4587.010
1.130177E+07	1.514434E+07	18083.36	-21.195	3.452949E+07	6.978261E+07	141895.2	-1424.717	374	4587.065
5708432	0	32304.63	396.3633	2041602	-2313178	92853.23	949.4192	45	4587.082
2850832	1479590	10791.77	566.064	2235047	683018	30503.48	2070.549	88	4587.730
1671166	614302	6144.371	134.825	1020780	221624	14512.87	17.59747	71	4588.072
2219320	809735	15698.66	395.9631	1561052	422288	31435.98	1125.363	88	4595.703
2409017	1107026	5158.613	271.6756	1664083	539641	16444.61	693.6208	91	4599.483
2311907	688820	4603.492	273.5575	1293742	303659	9245.62	396.5552	82	4601.524
1779434	631595	7221.346	275.8484	1131188	299937	21298.4	478.1606	83	4604.151
2614202	1461728	5179.679	395.6442	1792242	748992	16929.69	1004.817	93	4604.566
163587	147984	3783.468	664.5589	43809	39905	4604.494	1070.413	39	4608.271
1737270	1245741	5025.426	555.8412	1428643	696845	14757.13	1185.449	97	4615.204
3694711	1561096	83906.19	2668.899	2108944	768316	119062.5	4570.912	84	4621.701
1682656	936574	6098.275	339.4583	1155803	469153	15799.27	964.4846	89	4625.556
2576238	1239531	10470.02	515.3646	1641929	599110	23334.45	1321.173	86	4627.584
2895642	1612076	4680.32	932.502	1836899	874271	12818.82	1893.371	90	4628.111
427603	42914	12252.35	-21.11335	127039	11783	15673.31	-67.38973	49	4629.476
1740617	772359	5819.208	418.6159	1139669	369884	18118.94	844.6845	85	4631.489
2925303	738372	10972.22	434.0979	1986753	554157	31331.71	1098.368	102	4637.488
1502581	229159	11648.09	279.8398	707817	77360	22566.11	732.7375	69	4639.926
2555395	1257768	13342.41	431.0266	1650959	651529	33317.93	1063.549	88	4641.096
1646281	676316	6564.86	80.31668	1094070	360086	21617.26	105.2759	92	4643.813
1368934	293715	13119.89	236.0474	712255	110619	26522.8	784.369	71	4685.442
2168254	848329	13647.38	322.1416	1325799	411074	31866.64	1099.391	85	4703.642
151013	35990	2726.365	103.6761	40282	9404	3394.486	70.53349	35	4704.242
141270	17639	6140.738	-89.65216	41032	4832	7671.645	-306.9497	39	4704.602
1763662	825740	6078.856	127.2526	1151367	371142	7484.796	96.93786	80	4707.904
2743524	1210870	6792.952	344.4941	1803280	747261	16342.33	1057.339	93	4708.386
160855	218983	477440.8	6377.261	60340	82087	732835.8	10253.94	43	4708.910
2279800	1013029	11982.51	460.7162	1511751	594386	35835.02	1265.341	93	4710.172
2186488	843442	4750.058	358.4666	1380822	407617	15699.62	1052.825	83	4710.524
2639457	1084420	95121.63	2083.998	1721153	558025	134894.4	3853.701	88	4711.442
1577926	1021244	274264.6	3803.326	809652	438907	457910.3	6354.708	75	4712.643
1976822	952470	14306.24	699.3317	1302835	532735	31440.69	1926.684	94	4715.635
384548	423499	6324.373	-37.07727	121363	130599	8006.4	196.8791	49	4716.439
226947	52634	1611.005	31.17642	74812	14334	2112.35	-192.9671	47	4716.891
2288205	753822	6225.704	317.1212	1369176	374627	18878.07	561.4461	87	4716.904
3116120	1173800	13554	312.5801	1960549	594703	30084.15	653.8907	91	4718.770
2386834	806016	6690.279	386.2689	1388091	400849	19873.2	606.2465	86	4721.135
213917	36922	133.2431	261.8263	60092	10006	54.78454	222.1165	42	4724.828
2649731	1291362	4509.482	508.0854	1747850	673885	10041.24	1340.066	89	4734.135
1614311	1087920	30625.07	827.0526	1110853	554067	59410.31	1838.856	83	4734.433
1735928	874142	11298.84	143.0967	1108374	381198	25481.84	-231.8364	78	4734.642
963744	485229	38533.51	992.0279	477454	194030	71013.55	2413.149	70	4740.877
366501	51123	153.1222	-80.03429	109035	14521	-71.30469	-182.7393	46	4741.225
2449452	1389968	9469.288	667.3694	1639751	744181	21343.7	1426.642	92	4743.462
1850062	750861	7622.367	541.1414	1013647	325180	16300.04	999.4247	79	4744.202
393697	56973	1679.516	101.3177	117134	15215	2145.955	63.19702	41	4744.382
1737745	6770084	239342.7	62176.59	657139	2665007	358053	90656.17	65	4748.570
141657	0	39.16065	44.36478	41654	-11905	-190.0543	63.34882	37	4748.791
1857265	1364257	12303.51	554.5248	1363799	676285	42609.71	1129.462	93	4751.888
200686	204540	38289.31	2495.168	80846	91269	70089.04	4343.188	57	4755.499
3035217	1069636	7222.718	410.6508	1979408	570770	17575.29	479.9164	91	4756.821
114190	287791	26735.75	472.7262	31869	79680	33721.12	607.5311	37	4758.883
2582186	1065023	5516.904	267.1174	1666869	588344	16692.03	562.0167	93	4764.498
1863323	1042746	6195.886	392.412	1187021	520860	15568.29	776.7231	86	4810.360
1050972	146760	7290.866	95.84439	416244	44527	11137.29	167.344	61	4817.412
3607653	2484476	6588.752	628.8786	2578951	1400385	20283.9	1267.146	104	4818.826
1956699	822345	2067.618	443.4698	1117755	333534	3276.35	869.5333	77	4819.783
528167	322117	7727.657	145.9902	255432	108817	12605.58	319.057	63	4820.692
363133	157268	2120.255	167.8954	153728	49587	3218.836	33.80947	58	4822.394
130560	70658	29553.32	651.2775	44757	21280	39158.38	744.1096	44	4823.870
1734313	811484	6965.897	126.6074	1129502	470404	21152.93	126.0934	93	4824.340
2724120	1060800	12470.38	556.5118	1816842	559046	33603.58	1553.445	89	4827.094
2475995	1304304	6943.111	263.8863	1418084	568550	19481.63	349.594	85	4830.375
3057973	1198419	8152.772	534.8162	2000303	575416	15237.47	1086.327	85	4830.997
2293146	935036	11792.73	1098.027	1708905	505518	20492.82	3034.083	92	4831.656
2104355	900174	10411.57	381.7756	1422035	457539	32425.46	1070.977	90	4833.726
111300	145204	67936.16	1981.988	34866	44521	91603.84	2471.207	39	4834.512
1573956	661839	4624.34	166.5574	991305	290184	13468.98	687.8138	79	4834.976
2227903	700350	16146.29	620.5496	1365327	322720	27157.87	1126.982	78	4835.807
2069323	1331669	9366.623	787.1429	1697000	822261	34160.37	2572.323	103	4837.074
2299577	1088786	12730.84	315.0324	1435522	516484	28742.77	1112.915	84	4840.974
3014632	1136324	10374.73	551.0762	2116181	658769	32894.66	1083.459	89	4841.206
2159050	645628	8788.717	176.3037	1252147	318556	20561.68	583.1747	85	4842.420
158262	833622	387921.8	16268.05	94550	392398	729129.1	32138.32	66	4843.643
2866201	1302183	15072.27	527.101	1989901	695858	37959.52	835.6251	93	4843.894
2125749	892928	5754.202	574.9703	1303944	443169	17559.2	1106.231	86	4845.109
247323	29413	5136.578	-212.1535	77914	8280	6578.74	-464.6806	47	4846.565
200579	246502	70491.58	1897.262	92773	88144	104941.8	2455.872	59	4848.127
1615599	741214	6788.988	422.0646	1107170	387962	20869.36	1181.899	92	4850.106
434371	56412	2905.171	-237.0542	170017	19502	3126.167	-33.8554	59	4855.896
137456	17758	9426.744	66.49146	39874	4926	11037.35	150.7248	40	4866.096
294174	251933	5419.875	-44.91999	90174	74742	7243.792	-262.3817	47	4872.227
2731862	1191345	15894.03	530.8497	1549185	589678	34778.66	-166.65	86	4878.735
230814	563940	582001.4	28666	92986	206555	904948	44390.98	54	4887.696
1937385	926014	14366.91	704.6023	1249812	420656	23261.22	949.7106	82	4891.823
2326902	1236358	15829.95	32.07056	1639427	644503	36965.25	386.7003	91	4897.083
1473408	769730	6893.559	585.0168	829316	349004	14376.62	1037.205	80	4906.521
1977584	776340	4924.521	429.3615	1262724	335756	12333.53	804.2049	78	4906.568
145647	36290	254.1244	-17.5685	50652	10820	372.9951	31.326	46	4920.459
2024763	768832	6390.825	393.3603	1282330	375414	14958.54	538.4664	83	4922.007
2209780	841784	6405.73	379.2154	1344637	396749	11664.59	959.4649	83	4926.276
1507802	562142	4169.496	336.0096	860490	250944	12012.92	704.3405	80	4928.016
754962	1939009	15553.59	19943.84	460804	980320	46282	37875.02	89	4928.936
1783432	708268	5464.276	370.6907	1038813	318226	15652.07	592.6672	81	4929.321
562046	480530	35340.85	7080.452	243759	163814	53692.65	10208.63	60	4929.915
2685359	1079226	4039.078	248.7766	1784982	520029	6480.62	443.4388	88	4932.940
2567453	1311791	9892.046	280.5346	2072907	764809	25098.27	1683.36	97	4934.967
2376150	1083998	11240.44	602.5007	1689969	593655	28978.48	1429.997	87	4935.560
366250	493862	226028.2	2887.542	177606	260401	478576.4	7633.851	66	4936.198
3032444	1352321	7503.375	572.2643	1895654	630275	16598.51	1679.474	86	4936.520
2396041	779290	5825.991	187.6399	1409103	337979	15499.77	3.582998	75	4936.954
151934	190184	254503.7	3472.913	73280	129986	634737	9203.348	69	4938.016
2691265	881826	7726.688	286.1296	1541107	432126	24866.43	727.7213	88	4939.856
2633283	1190403	3211.351	478.8866	1679169	555177	6965.429	1227.675	85	4940.696
235062	98220	3141.193	-128.0177	80752	32113	4059.046	-360.0967	38	4940.706
162736	34796	393.0357	-0.5578375	85620	15927	500.2794	-19.9902	61	4942.201
2007974	870429	33434.29	479.8053	1299697	520384	74235.41	2290.525	88	4944.346
2498780	1034558	60666.97	1641.022	1707130	591194	148127.2	3544.503	91	4944.580
2452217	939269	6163.709	317.0422	1482162	476362	19764.79	565.8474	83	4945.119
1791074	660856	9079.878	64.40555	996487	362474	28126.88	-107.4576	89	4947.481
137752	23712	829.8506	158.5845	38178	6449	1319.585	147.1117	39	4950.096
189618	19048	4889.05	-94.53432	52067	5359	5623.89	-123.2777	41	4952.336
2056094	781969	8305.991	140.7679	1355941	449045	17382.39	712.6743	89	4952.540
2588380	1322538	6189.563	444.3218	1826632	679659	20702.48	851.9135	92	4962.748
2423594	832527	30358.6	834.3976	1364694	378592	57768.23	1590.152	77	4963.123
2565413	1038240	4539.293	229.7957	1608784	511238	9025.44	71.23908	75	4963.226
1455056	744690	7777.395	118.8329	991497	362897	17756.9	407.7818	86	4965.760
2319793	1111576	14136.63	302.7397	1600208	604476	37473.05	1061.627	94	4966.399
2215716	1087738	4935.494	429.7824	1413063	539071	14136.75	472.7223	89	4969.537
2081375	998440	8769.185	497.1143	1328732	464855	21871.37	431.7098	84	4970.836
2287613	916305	54395.21	965.5298	1838164	520285	107281.3	1526.218	99	5005.818
1886382	666396	8620.358	72.53048	1168883	288633	16175.88	-388.7087	81	5030.351
2697258	1043161	4539.293	229.7957	1619176	558454	-23655.4	100.0122	87	5030.729
331144	24860	1013.599	178.1431	94236	6839	1686.169	372.3603	46	5032.762
1464697	320575	8686.479	430.0157	620066	105206	13378.34	775.8561	64	5033.818
137726	37753	705.2632	136.5126	38308	10453	930.6993	114.0724	39	5038.059
3025255	1163641	13783.6	1412.54	1960498	702851	39811.26	2027.159	91	5038.193
340977	64351	19121.17	75.46359	100341	17453	23407.4	118.6744	44	5038.829
2352637	943160	5807.872	158.2472	1508479	464815	17528.27	542.6822	90	5040.316
2532965	1056586	8005.302	89.03709	1666363	498490	21790.02	-156.5841	85	5044.775
1531041	580323	28217.38	353.5198	813061	229115	49207.45	993.0487	67	5045.109
2430411	1083339	6613.314	401.3441	1489360	542081	24961.82	1205.995	88	5045.588
1128136	653037	208778.8	52659.73	450025	261861	349550.6	86318.66	62	5046.144
2771770	1384203	86755.73	1769.85	1686871	730349	151220.4	4244.39	90	5046.536
139195	8844	-36.85139	138.3029	35560	1509	-239.9054	123.5224	32	5047.069
2983623	1318421	10573.37	650.4922	2221852	751039	37069.74	1269.664	98	5048.170
2659063	1098163	6289.96	281.8748	1799210	642993	19245.3	479.6005	96	5049.867
533114	51619	462.8143	65.40102	163008	15175	-2.083185	126.2998	51	5050.694
2230552	753159	4688.717	1051.294	1297024	344194	14013.45	1430.464	80	5050.793
859523	1461957	19828.18	33809.73	587416	924485	63973.46	67930.22	88	5051.805
1660890	934345	6633.371	275.4579	1087687	451063	18369.95	969.5645	91	5053.386
1893188	1116656	1997.137	341.612	1184142	490680	2682.836	111.9399	81	5055.281
2092261	1196107	3613.947	578.953	1424636	584340	8901.838	1315.026	84	5055.663
2497177	1161278	5568.758	675.6557	1653653	659462	13009.49	1882.934	93	5057.775
827721	253193	46458.75	972.5852	266941	73346	64006.82	1268.418	47	5057.941
675412	1226113	69238.73	8238.546	402731	547208	165396.5	15633.45	65	5057.966
2179854	1104177	15251.61	334.294	1640621	625174	49467.68	770.6006	95	5058.785
3253597	1027431	9286.889	548.6168	1883243	496562	25402.72	832.5491	82	5062.373
1324855	776029	7250.567	178.6434	746728	342547	19232.24	152.4805	77	5063.026
1923186	1180982	6040.519	413.7693	1234218	613828	18929.98	765.9763	87	5066.139
419104	1778383	469919.2	12996.63	193966	617890	755715.1	20108.6	63	5068.501
2484047	996086	5977.006	374.9089	1540916	536235	11779.53	897.9252	88	5069.031
1289405	1321684	22580.85	533.6159	981545	751021	73138.88	1111.316	93	5071.286
1952682	683094	10997.69	145.4321	1159711	308767	24472.55	1116.4	75	5071.564
2044261	1087536	20735.5	617.1613	1324371	553575	47657.15	935.1359	88	5072.597
2069960	1342045	5930.021	499.67	1459788	718637	16375.48	1070.568	96	5076.621
2440117	1156611	41248.89	892.2842	1640035	573406	79637.67	2005.139	87	5084.579
2033986	1106719	4957.634	302.5965	1352517	533052	11354.68	255.0621	87	5092.126
2282790	1270424	6313.917	454.4274	1398841	621776	17345.69	707.9551	88	5103.082
268558	44043	321.1577	28.7854	87802	13077	184.5557	-55.55756	49	5129.879
2112625	1180687	6884.742	285.2857	1551376	644955	24187.87	611.3651	93	5131.181
2979156	1412901	17557.35	619.497	1952720	728579	55742.85	1783.604	91	5132.698
2972058	1382601	16939.02	593.4753	1831144	644606	42943.44	1149.44	86	5136.020
2238955	705090	12322.44	211.8002	1302604	326053	27297.71	285.8603	80	5136.483
1731986	1198041	7931.066	342.7196	1198375	583151	16244.58	428.4046	88	5141.327
174176	302006	242307.4	4227.964	61933	123678	416200.4	7743.763	47	5141.784
2375430	1053394	7708.512	460.7451	1504527	495071	15021.31	1526.434	84	5143.840
176060	50329	7283.099	60.96214	46762	12682	8768.772	269.1736	34	5144.142
2252911	871010	10717.31	135.7791	1474460	434075	29861.52	991.9277	85	5144.428
2210720	1268175	18839.46	649.0012	1550045	754890	58294.66	2458.398	88	5144.737
3384807	1011881	6351.947	453.9548	2362335	781311	13944.41	1587.4	106	5148.453
125824	51692	23707.4	337.5052	37177	14976	30409.43	212.0835	39	5149.684
527278	358080	3715.103	373.3967	250606	126395	5690.431	415.147	64	5150.923
613043	953676	108976.6	41694.27	272905	493295	358038.9	71658.2	81	5151.241
2393103	790922	17584.27	417.6232	1505514	369142	41398.15	1450.806	82	5154.343
2506753	875333	3144.56	147.4978	1459375	414515	4078.626	-87.91435	78	5154.701
2436474	1067619	6954.302	620.2759	1547982	528679	13796.71	832.6534	82	5154.920
2347317	1085630	9147.218	449.7153	1570989	540961	22993.57	444.2253	77	5155.040
2238111	999087	14662.35	432.0883	1446522	487608	27090.45	1461.684	84	5156.943
354037	47998	6858.096	14.11994	112935	12340	8985.263	-50.9793	44	5157.314
2062564	1473490	5610.123	638.7033	1466692	648576	17982.43	1243.329	89	5157.997
2671371	1257442	21158.45	602.2986	1764484	686258	46554.43	1430.818	89	5159.512
2481125	1500892	45560.05	1717.908	1355437	621999	86937.92	2610.633	68	5159.566
112499	13523	-242.029	109.828	30897	3940	-1029.295	192.1156	37	5162.766
1181927	1168871	6430.462	289.6565	776636	583751	22077.14	29.0999	92	5165.074
2225009	898517	11327.37	87.99167	1636003	555435	29582.06	452.1411	96	5165.436
2111488	1021206	64327.44	1446.282	1065977	415697	130139.7	2520.903	70	5165.954
1862813	894591	8437.183	465.8893	1049558	402170	15345.94	1094.719	77	5167.701
193146	15936	1055.731	176.0803	52081	4105	1743.61	6.094528	38	5168.276
499055	308886	64947.58	1444.043	227582	138335	134633.8	1566.202	72	5170.569
2847202	1197492	8837.47	383.2881	1692108	552519	16277.41	696.6804	83	5174.671
1739967	1207507	10662.54	194.6602	1280786	653624	24356.8	175.057	95	5175.915
184573	21678	68.61593	-40.87383	53974	6488	-210.0626	32.22801	43	5178.000
804479	90345	380.6093	-40.76967	265542	31185	317.5727	-352.6987	59	5178.957
281320	26903	546.707	-26.67113	80014	7333	966.4688	-226.0749	44	5179.299
2457461	1045120	4304.135	466.6349	1620248	567910	13127.52	866.9506	85	5180.161
325344	151058	1053.527	257.3975	108711	44544	1139.454	446.0326	50	5181.073
2664638	1154146	9822.356	197.563	1811904	564446	22245.16	106.9219	88	5186.196
210770	75144	2959.116	123.1832	63248	21731	3972.917	251.2972	44	5197.535
202843	22421	150.9502	63.27827	64890	7309	213.6395	146.2573	46	5201.824
2395318	1166343	9810.802	331.2256	1413222	521893	21273.39	540.759	83	5206.249
1424813	849076	7896.572	256.6833	924926	391058	16552.18	747.1409	82	5208.793
1817191	626945	8234.178	669.1019	1287478	325692	17535.7	2051.613	103	5214.565
2330892	995213	5189.077	186.2918	1764177	536838	16124.91	-92.37483	88	5244.597
268607	214850	19953.66	489.6682	128587	70527	32461.45	539.7969	59	5257.450
3155145	1400716	10828.22	652.8192	2151488	796752	44381.55	1569.495	140	5258.588
223170	190399	10654.26	292.8524	106468	66699	16700.02	702.8676	58	5259.748
163537	25590	889.1891	-2.954308	47669	7156	1254.796	-90.56517	41	5260.278
1984202	833840	5394.053	514.7958	1346247	411235	16251.54	663.4031	85	5262.066
2311717	1482013	49658.5	1039.143	1417546	693368	110981.1	2872.814	80	5262.861
2716388	1460258	17835.67	411.4475	2569602	1179295	51293.79	1565.824	115	5264.328
101307	39031	32508.71	238.9975	42024	12158	46579.02	312.2799	48	5266.397
2454082	911394	8493.114	388.8409	1662344	531709	27745.06	1358.486	92	5267.053
1545622	880175	30267.89	970.4504	974357	409448	50084.6	1521.826	76	5267.369
122922	266717	333004.3	4307.68	40155	100339	543948.6	8052.793	42	5267.810
105702	71793	2627.752	128.8664	33496	20817	3604.637	21.2927	41	5269.160
1350697	772079	15126.77	144.2582	935221	385619	24531.14	450.9692	88	5269.377
240253	190545	137032.8	5314.974	86029	62978	224192.4	8290.715	52	5270.119
2372774	1277158	11518.85	455.4372	1643661	731988	32780.07	498.9483	90	5271.878
157989	21288	-55.60006	25.00085	45632	5992	-253.2604	113.4442	41	5273.985
232673	40510	647.8303	-169.2228	85115	13026	1202.692	-542.0674	52	5275.473
1902232	943332	4721.556	397.5681	1179021	479483	7895.006	1124.909	81	5275.623
196740	97582	48015.65	333.5475	85506	30966	73209.87	752.1003	54	5282.545
345007	44586	553.1342	185.404	110254	13065	754.4118	165.4401	50	5283.063
2122287	1548858	7839.664	395.8723	1206030	738820	17518.11	1295.144	84	5283.347
2403529	1243931	4535.208	262.3836	1681540	679763	7390.536	1038.502	92	5284.619
2377606	1038577	14714.85	158.5325	1579009	497711	34866.84	955.662	87	5286.565
790776	1179190	417894.6	92208.96	379401	457840	680791.1	156264.2	70	5288.684
270844	345070	13555.96	844.2966	126293	122363	20850.74	1691.579	67	5291.840
181276	21450	-116.723	-51.20356	52360	6306	-158.7742	-144.1524	42	5310.188
1987626	917143	6876.845	377.422	1235217	426327	12871.2	871.8339	83	5310.545
299861	83933	377.4037	243.6916	89342	26643	541.8624	549.026	46	5321.789
113065	16163	12192.13	435.5533	32309	4518	14786.72	723.1916	38	5325.083
283101	142318	52600.41	1274.801	86996	42060	71167.6	1599.982	47	5325.176
129225	12185	4040.58	131.5605	36766	3329	5219.478	351.9172	39	5356.374
2948622	1160481	7591.176	231.6298	1809405	532321	16994.93	735.4292	82	5357.288
2397921	1094395	12368.19	700.218	1467410	475925	29177.26	933.3918	82	5360.281
886490	1447059	49430.19	90621.99	461909	732940	197112.4	156321.5	84	5361.186
2602354	1493478	4962.535	12022.89	1751511	718894	15541.88	16017.52	89	5361.720
464615	62451	1280.747	-27.29952	156250	17964	1631.635	-181.7922	53	5362.860
145562	12724	208.8353	111.9486	41710	3566	313.4548	117.8939	40	5364.001
1922613	762919	111642.5	2413.64	939886	285563	180093.5	3961.551	70	5366.798
2571927	1184516	7551.191	481.3835	1926852	674741	27018.11	1545.093	87	5366.891
2360804	794320	6200.149	200.7986	1343572	351727	10699.96	266.276	69	5366.903
524440	56525	6474.855	127.2684	158655	15983	8776.177	419.1081	52	5369.964
1680118	738506	7133.408	165.5026	1039540	316799	14778.77	-152.6651	80	5373.307
1556667	692369	35585.47	758.2506	1010972	354800	65051.77	1941.05	87	5378.028
119875	62736	10534.76	35.04848	40455	18077	13036.85	142.9975	44	5379.577
2298144	834249	10250.7	285.9241	1499573	426554	26977.57	287.9273	88	5383.504
241956	20197	-183.724	89.43789	65088	5206	-470.7353	42.73881	39	5384.081
621837	943118	206677.9	67064.05	323182	523959	464715.8	133863.4	78	5388.623
123663	19316	4507.448	-647.6218	32786	2683	-1008.286	20.09234	33	5388.752
1960402	874949	8625.13	169.8438	1309210	456604	21760.64	880.6441	85	5388.765
2023396	886653	7491.506	38.97232	1329684	423018	22193.53	132.3511	81	5388.944
116009	14693	5365.421	305.9159	33125	4124	6245.826	440.2257	38	5390.072
156147	37470	9289.012	187.3112	42970	10194	11275.34	338.4789	40	5395.187
1815556	851439	41169.55	975.701	1216420	434311	75044.67	1880.071	88	5397.304
2446038	927541	9018.367	744.2569	1450677	453046	23844.28	1948.809	87	5398.877
160690	91875	36904.82	565.3972	80935	32733	55066.86	767.8795	57	5402.080
936615	1699155	761996.3	11870.74	555529	882199	1728858	24016.34	79	5404.394
2766582	1034476	4642.823	580.8978	1818469	648186	19137.35	1260.135	95	5405.843
1939251	1123578	12807.36	510.0211	1269935	538777	26287.13	357.2814	88	5414.132
2786636	1394973	5466.302	323.3991	1857179	664677	13225.47	898.8544	88	5420.882
447389	143404	445.0992	185.9502	201879	49250	416.4836	258.068	61	5422.820
2284314	777522	7495.817	65.35187	1469678	374636	21458.08	-516.8172	82	5456.782
2593489	940754	7697.531	257.3253	1434845	445465	21286.25	917.9081	81	5463.342
731457	291629	104017.3	1885.91	376948	118145	196846.1	3450.84	74	5467.337
2794286	1114231	4987.105	248.3556	1647127	519893	16165.39	165.8006	83	5468.000
395979	530061	380779.2	6512.876	158439	199675	628076.9	11532.73	61	5471.189
192348	87082	21135.29	526.631	98555	32685	36191.06	624.1069	61	5471.772
3603359	1371063	13817.01	296.7324	2410908	765693	39746.35	1369.5	97	5473.667
128037	40786	76925.12	2529.476	33315	10500	93658.81	2643.496	31	5474.146
923679	808579	508608.3	7027.272	362513	285299	782604.6	10835.21	62	5474.905
3009890	955026	8137.091	686.0726	1741478	479470	17881.21	1402.893	89	5475.737
1627547	1029866	71055.16	1638.163	1059790	441007	143909.3	2760.447	78	5476.577
214554	349177	102276.4	23197.43	81531	111912	143006.8	32018.32	49	5477.087
1659777	748162	17895.63	208.818	1027678	359854	47179.75	503.8333	82	5477.134
527442	788981	94872.42	51805.86	418091	527091	340413.5	99242.5	103	5478.329
2080202	887904	3979.191	231.3945	1416563	436632	14869.44	71.28793	88	5478.896
600257	622990	168794.6	51537.46	300906	267958	295872.3	88275.97	76	5484.411
3223618	1432929	15747.03	1187.002	2093974	777379	31984.9	1673.372	90	5484.490
1761216	784364	6026.946	172.7225	1225784	424157	13749.35	166.4691	83	5484.944
2636350	874952	4738.043	421.1956	1755992	429419	15032.8	1518.78	88	5488.438
2921174	826918	3846.65	505.467	1635360	371401	5700.774	831.6586	79	5489.245
122475	21028	19.34617	10.21609	29343	4765	-169.5212	39.3941	27	5489.386
1024230	754881	32257.5	992.1454	551930	310546	49742.55	1632.047	78	5491.147
1663431	1046969	8346.428	258.9491	1159467	527410	26788.22	1137.175	109	5494.574
3425926	1284441	6867.81	471.7222	2062161	641723	14757.37	1322.415	84	5496.789
304739	34261	248.1655	-80.71101	86349	9592	452.2854	-270.0839	45	5498.614
147146	21369	11515.32	166.9461	40625	6307	13772.84	143.088	38	5498.725
192137	51493	179.3154	323.1965	64793	15033	37.87683	517.5495	47	5502.022
1527506	1223474	11827.32	245.0491	1241886	853039	41089.27	1308.254	103	5507.171
127984	17956	446.1812	12.79453	38892	5124	547.3529	-36.76408	40	5512.278
2065260	815232	10107.28	292.563	1321470	389064	25656.28	433.0607	84	5512.478
2467655	1141099	17383.59	584.5011	1551125	613458	53845.54	1116.627	89	5514.180
190855	22333	421.845	174.2965	55566	2513	697.6006	240.6153	33	5514.217
2446649	1068417	8539.832	440.1181	1485028	523694	22021.68	458.0798	87	5515.646
2251686	959667	9724.77	628.6057	1414841	470446	26437.32	1260.67	85	5516.466
2886183	1089582	14653.48	414.3641	2898251	1006525	61671.84	1252.422	125	5517.901
1896413	812874	17563.04	405.679	1908774	735570	44109.87	1064.59	119	5525.019
250445	25156	225.8964	173.4935	76545	7642	456.484	414.312	47	5527.546
583760	1438051	821494.4	22070.95	335191	608808	1640503	39588.57	71	5531.384
1835304	1409578	17011.52	570.0427	1223945	739696	36130.68	1598.796	87	5531.422
2308457	1111306	8382.06	467.8217	1403950	546279	22481.73	1019.879	84	5537.612
1908487	1025209	9315.666	661.4757	1194484	526193	23056.32	1198.196	83	5539.716
1543172	628874	10639.87	423.9229	916231	338308	30347.2	950.0383	87	5557.795
1559789	871402	6771.604	490.5662	1052244	408776	17628.92	1001.198	83	5560.297
1118854	372357	3662.926	94.90494	692043	180450	8500.647	161.7568	85	5562.141
2070481	767219	8558.759	144.3946	1160803	347076	20670.87	-13.53768	79	5565.881
2103386	975665	12130.97	422.3535	1193123	416219	26138.19	965.7139	78	5566.700
1770288	680346	7160.61	568.5882	999395	284167	17467.84	1424.378	78	5568.026
1728922	963071	9323.005	437.4196	1106119	409343	26987.76	472.461	84	5571.169
108675	106550	127.8737	142.599	29588	30187	49.98837	265.8067	36	5574.250
2836649	1347191	10260.48	242.5171	1852558	739408	29645.13	701.0656	94	5575.458
2481846	708388	4250.126	232.4069	1399511	324300	14234.41	196.6679	77	5575.556
2281027	1001344	3269.042	155.5848	1375993	491565	6808.939	157.1936	75	5575.827
2351698	1075592	9174.623	302.7718	1509089	551083	30699.62	365.3248	91	5579.280
1545418	1538711	51381.73	879.1686	996430	759629	82506.18	1325.361	79	5579.320
316951	29144	1469.469	-85.45662	96024	8395	2750.015	-437.7271	47	5583.644
1559717	1305356	15014.11	576.4702	1067697	845178	50704.59	1787.609	98	5584.339
2757081	1438640	5925.572	397.3102	1987874	754194	12770.92	1001.265	110	5584.890
1983002	1076551	17965.54	569.7595	1274515	487407	32934.59	490.7119	81	5585.604
254484	120780	11933.27	120.8026	88527	34915	15980.99	281.3349	44	5585.907
2507183	1156433	9155.18	356.5697	1733032	583446	23654.79	1050.075	90	5586.441
1144668	664820	2906.649	161.7332	825287	362510	9135.931	407.3396	95	5587.479
933098	633233	9718.544	-8.498467	690743	355125	26731.56	-305.6719	93	5590.346
1618917	887315	8973.95	297.6485	1074983	421755	26227.05	592.9271	89	5592.143
1798263	728062	52501.91	516.9746	885152	275573	92225.04	1108.817	69	5593.754
1427287	920947	7160.748	1269.568	895241	431311	15591.47	1961.387	82	5595.670
2806973	930752	16491	499.9446	1719335	455964	39894.51	1195.18	85	5601.454
2985775	1303988	13784.71	426.38	1800170	617507	26912.65	1052.269	90	5606.132
2688446	935123	15280.04	421.2018	1669609	448297	32192.9	798.4417	81	5610.398
2007992	752120	5541.878	142.5237	1275230	328838	15797.88	-76.31554	82	5612.647
2360031	1438154	5890.974	422.2889	1499200	700703	14833.39	1056.476	85	5613.360
2257840	1196983	3885.859	267.8249	1406587	624281	10821.68	-26.23966	90	5614.078
2615373	1140904	12134.84	486.7958	3034181	1222666	54334.91	1720.207	161	5616.794
2511133	802453	7116.904	235.8775	1415452	379167	12314.49	882.9446	81	5618.119
2511505	1053203	5503.574	241.0357	1417400	460257	11380.96	641.2802	75	5618.372
1373664	634083	6989.272	308.2437	843973	283234	14976.24	636.9195	80	5629.028
1683351	756915	4954.138	154.0996	919982	346485	12756.69	692.312	78	5638.105
802482	864055	98505.43	52462.07	411200	479458	252961.4	95133.85	78	5638.402
2312220	1413757	15282.93	469.7858	1537076	610164	28271.25	1511.768	82	5639.602
2806161	1311727	12050.34	400.9562	1820609	647150	30355.06	795.9066	88	5644.545
184317	23289	5515.701	-229.7094	51263	6499	6761.688	-542.007	41	5660.381
256245	29624	-100.3562	52.44126	84758	9297	-508.9512	124.2381	49	5666.245
2591586	1433411	9036.615	646.631	1780485	817013	26647.42	1618.436	96	5680.865
231239	149194	25509.56	538.1748	78317	41336	35714.79	612.6416	42	5681.274
2272797	924885	9938.312	588.8769	1486283	461365	25430.82	1221.505	88	5684.478
2399877	1927443	95249.05	2936.661	1371775	975404	229616.1	6717.244	82	5685.333
2243885	824410	2985.802	284.3431	1369790	355013	5288.957	531.9191	83	5691.216
608399	205017	15688.2	137.4677	267511	70698	27621.02	-109.6646	64	5692.344
385209	116273	885.7898	-90.46515	225483	43997	2024.38	-615.3082	65	5692.407
2642619	1136742	11078.31	385.8317	1686339	572218	33811.14	716.5771	91	5695.859
1003127	205639	1568.824	190.2462	496807	69340	4252.346	432.0873	62	5695.981
2128369	933589	13689.91	267.0219	1287354	440827	25901.41	696.7877	78	5696.165
2056095	1514374	3038.948	547.6954	1610961	796699	-1697.215	1550.229	94	5696.956
2351202	675203	6354.442	55.59581	1317245	297423	12583.43	-131.7559	78	5698.031
2327842	1214216	5831.53	444.8428	1638735	639337	22091.3	1089.062	90	5699.846
101390	49854	2865.898	1.597311	34966	21604	4944.166	-299.4655	48	5701.611
1319460	1126691	13379.91	782.6307	920818	617755	44694.59	1256.449	90	5702.829
2204862	1033232	8894.846	393.0317	1296085	475153	23963.79	784.6113	84	5703.963
131977	9500	1211.566	178.6556	34958	2121	1494.968	359.8741	33	5704.521
788042	1632329	15857.13	576.1596	746144	1009931	59908.36	1088.188	99	5704.846
1845956	804540	18076.41	774.8043	1158525	432358	46856.71	1176.319	89	5705.810
2235725	981755	5758.715	426.3208	1522063	491908	16267.92	1048.046	87	5707.519
2772684	907579	9500.035	311.9449	1552242	469621	26088.65	-10.15674	87	5709.513
1863650	893832	618.6738	176.9729	1192338	413479	-6953.382	396.5916	79	5709.923
2416598	2133584	339737.8	10190.73	2293683	1751240	618252.8	18893.42	134	5712.102
2214747	979049	9714.846	518.0337	1475818	495696	29925.45	836.7278	82	5712.334
2908542	1123425	6511.892	532.9388	1983517	597147	16275.09	1436.014	92	5713.365
1833214	1361992	16022.68	489.336	1231937	672662	37193.86	1642.803	88	5717.095
2647019	1757455	28561.72	519.9682	2068165	1075588	58424.96	1578.647	101	5720.271
100673	91179	74614.65	1567.952	28928	25330	92420.98	1656.622	37	5727.583
1902607	977552	4503.968	609.879	1227941	475796	10596.32	823.1901	84	5734.818
305307	44362	64028.48	3789.301	84509	12443	78909.13	4247.976	44	5737.083
4202320	1829946	32035.97	813.0244	2520692	975263	87275.88	1627.002	99	5740.805
2561662	860117	6377.042	124.3437	1679810	520500	21410.03	-234.9039	91	5747.451
2036132	845759	8249.842	486.8478	1330282	409416	19146.53	944.8141	85	5759.530
370503	173345	10771.86	1970.929	105008	48688	13679.08	2170.58	46	5767.593
1412835	698537	5130.53	491.7167	885395	335448	14895.15	1669.589	81	5777.674
222455	1383160	23266.29	-67.01902	79162	484362	34125.95	-311.7242	50	5789.905
656584	318745	32940.19	543.9067	372870	124683	66507.49	1148.572	74	5792.421
271102	52034	17540.37	87.9405	88580	15662	23496.79	65.8122	48	5792.998
1722299	958224	9188.405	571.7885	1092306	426055	22573.04	1358.74	80	5793.078
2330964	1100679	8478.879	376.8893	1473312	498192	24554.83	674.5602	84	5796.435
2427433	859857	3439.396	400.071	1422556	397533	7081.231	1262.011	82	5798.948
139717	8033	-216.4171	22.14242	36321	2105	-461.5063	70.41075	32	5799.398
2289851	823323	5452.011	640.4556	1435776	377978	17318.74	1347.833	86	5801.736
2517991	1129556	25296.6	646.8187	1658279	518355	48637.96	984.9976	83	5802.834
2174650	755725	4909.81	65.47843	1395060	353099	13215.81	-340.7548	83	5804.976
2716142	1188177	5346.988	484.5685	1738160	587658	16978.79	1315.752	89	5808.501
1386907	570282	3117.35	166.4134	789111	230982	4860.895	173.5172	68	5808.638
2459586	1176138	3802.831	580.7727	1678193	675879	10098.45	1289.833	88	5808.940
2090443	866818	5052.128	372.9988	1250153	396618	10939.27	995.8396	81	5814.116
160380	63611	4971.376	306.6189	51590	18507	6891.718	176.2818	45	5815.576
2000774	868927	8202.897	251.6031	1243337	414776	15634.7	192.1665	83	5815.755
2714265	998956	9728.387	322.0852	1582047	454801	23807.31	870.1278	81	5817.188
630544	2375015	29040.76	39535.04	363091	1218264	78825.07	72452.07	83	5819.461
1893652	1007127	8044.688	192.3693	1447049	577285	28155.83	-153.6242	96	5820.415
120701	170564	59669.87	1689.505	68136	81068	112590.3	3433.26	59	5821.698
1987624	1041244	5030.981	469.0418	981546	426618	7314.814	565.3982	72	5825.967
621722	873005	15857.4	228.1201	185155	249570	20389.61	427.9348	45	5826.153
2405359	988645	5314.448	274.2509	1492382	474823	8527.745	675.8575	82	5827.724
2407746	1202084	9906.773	675.4153	1610684	625646	29774.63	2146.431	88	5839.939
1971476	1286978	4719.909	610.8052	1311386	609603	12236.97	1641.1	81	5840.489
2325516	1195299	4969.608	224.8734	1599684	673100	16038.69	458.0331	94	5854.791
1957236	1213957	5594.451	492.9586	1240059	602086	14364.82	830.9021	86	5869.682
2391671	1368917	16941.59	397.1059	1630092	779476	46167.14	591.5484	88	5870.141
2159556	1067543	5934.72	394.9937	1426835	620163	16889.58	1381.59	91	5879.394
542733	939484	461886.3	36027.57	358522	745981	1401311	101496.3	121	5884.571
698459	119772	997.3774	-21.52262	268781	38903	1421.596	-290.5677	61	5889.356
106395	15817	482.1928	137.6125	30005	4410	777.4803	383.1206	37	5898.801
2874167	1625064	7646.315	635.6952	2211583	1070829	31509.47	2195.787	103	5899.112
1755359	1054395	4852.925	563.664	1209315	511274	7077.332	1463.572	84	5904.482
1887200	945671	7615.835	65.08138	1199794	510715	21938.73	-776.9828	87	5905.630
159558	30263	14648.51	195.0787	52161	11977	17661.92	79.45041	41	5905.839
1603458	680428	3797.824	346.4931	862267	286464	7846.584	490.8766	75	5906.018
2334075	1045413	14112.55	538.2033	1444038	468555	26993.08	1248.695	82	5907.695
2774332	1331429	11779.85	189.8799	1757125	715455	28657.35	10.20781	86	5907.909
175479	371198	118450.8	3205.927	79040	162210	237316.9	6674.104	52	5908.472
2078368	630632	3590.346	213.3493	1088216	263793	5564.212	512.3099	75	5908.995
2014753	671160	9886.07	311.3944	1176693	288019	18562.88	798.8021	78	5910.084
2741383	970204	5228.997	437.5473	1813289	498095	10041.66	646.0057	89	5911.238
544128	130109	10347.13	201.0476	193737	37297	16149.25	121.1232	49	5911.544
287588	52597	2453.871	-76.11206	80006	13974	2559.726	-261.3446	40	5911.786
2238002	1084372	4234.898	376.5982	1629117	545270	11188.13	373.0287	89	5911.895
1615452	893662	16821.48	1039.389	1199544	495854	41256.18	1200.235	95	5913.646
1508984	712959	5458.422	321.5331	898194	310336	17199.29	636.0215	83	5914.784
104430	8003	-37.29548	-26.63318	28745	1815	-285.9374	-47.85361	36	5916.435
216225	49454	3113.256	121.0025	60876	13847	3592.55	132.0321	43	5917.055
1794085	829349	20060.94	657.2311	1114552	352196	36346.04	1358.805	80	5919.195
936565	150292	2411.553	256.9774	344693	43640	2669.069	623.921	54	5919.480
896428	207608	10776.78	472.2217	309357	61988	15044.56	163.0875	57	5920.737
2546804	2015136	12127.93	641.7916	1777190	1208382	41459.55	881.9702	101	5922.008
273443	19644	11030.47	70.71475	68108	493	13030.63	-166.1078	31	5922.169
110997	45979	9386.43	-6.70717	31625	13268	11191.22	-3.416363	38	5925.108
160775	38108	207.2769	58.17285	76994	16348	-99.53265	258.3228	58	5927.658
2573547	1657011	8372.62	162.1799	3153442	1457327	38216.96	250.579	134	5929.398
2357629	1321431	17567.99	718.9668	1584774	660267	45613.37	2119.236	85	5930.004
144127	98169	3451.103	-1.613762	54425	30855	5105.928	79.25703	46	5930.805
2858138	1077779	12092.79	315.8481	1852988	556071	32162.3	807.8453	89	5931.079
2279128	812872	10848.12	216.9563	1335422	381577	26828.38	353.3957	79	5931.568
377306	52235	10420.81	-59.55478	108571	14011	13104.71	-276.7682	46	5932.560
1118294	856994	36135.84	690.0531	1008265	563495	98803.26	1777.211	99	5935.530
2354827	1140187	10559.49	320.4896	1706570	586848	27195.77	550.5292	93	5937.365
2613247	971851	2933.795	268.8269	1466958	456538	4878.465	773.989	77	5937.434
844285	375040	32540.69	442.3952	362235	153028	54786.81	1034.178	65	5939.352
1976463	1156635	8154.145	294.6186	1366246	577742	19123.35	635.1499	90	5940.546
428813	492683	35526.69	4426.709	182086	181114	60493.76	6034.947	60	5946.377
171437	86404	1338.576	-24.62105	73178	28580	2698.403	-381.3002	54	5954.296
247189	241767	195797.9	4095.686	88104	97131	337681	7968.704	58	5957.580
1410542	502985	14473.15	513.314	624066	165572	22890.03	765.1244	65	5959.913
3634753	1220556	8244.432	477.6263	3204525	1108418	37750.62	1349.686	129	5960.514
1922743	710217	8505.46	399.0643	1135528	295218	17022.86	1033.41	66	5960.534
263252	54960	218.2419	105.595	79844	15669	217.4183	274.7135	46	5966.751
2442015	866494	6765.952	516.3796	1457779	440510	17507.84	1330.622	86	5968.771
236629	458234	1074.302	-51.59204	71713	143615	1239.197	-34.32038	40	5969.223
434249	1291999	20237.94	17969.76	253377	683917	49834.91	40985.76	77	5975.445
1859040	802031	14779.47	508.2338	1161129	388785	29627.29	323.6333	80	5980.230
1529320	900461	4022.631	-9.856575	968588	384718	9442.788	-574.8173	82	5983.369
3611655	1639112	8455.714	598.2228	2231311	846374	25499.81	1643.577	90	5984.480
1355235	598675	3410.061	280.2922	771169	217739	6462.8	425.0031	73	5990.821
3074026	1476159	334540.3	85683.66	2235053	1076520	534818.5	123867.6	106	5997.952
131662	236612	224358.5	5289.819	44627	79546	310473.9	6641.802	45	5999.994
606064	165990	50173.52	570.0308	250166	50663	71827.71	691.9922	59	6002.874
226408	20635	3036.953	-93.01756	65639	5864	4160.396	-443.6809	43	6004.229
2027531	566208	32538.84	955.6613	1119982	200989	61676.15	2075.802	72	6005.949
1528974	1095443	12172.63	146.3581	1517485	797514	40434.44	727.4839	118	6009.237
1973737	724694	5732.765	113.0552	1087801	359314	18153.53	-258.2931	76	6009.317
2073200	949149	6382.888	95.50244	1231237	447915	12129.64	677.5452	81	6010.686
405339	409461	351209.6	25083.93	204435	220195	639857.8	76910.48	70	6012.390
2576826	941106	3379.443	258.6981	1600779	395509	5651.706	707.7195	80	6013.722
3006758	979577	4425.759	488.1332	1774291	447969	5711.343	1432.138	89	6017.131
2744991	1763870	5986.065	1139.605	1798403	852484	11924.32	1948.09	83	6017.680
2033948	1071912	5039.508	85.81482	1449608	574926	11959.79	18.98696	82	6017.772
1656360	492480	9241.607	381.1327	950759	218499	20381.99	797.0316	79	6018.870
1929158	705189	3686.398	212.5273	1199685	317454	5484.769	581.7418	77	6019.107
1401058	561450	151789.7	2254.46	841285	280619	205927.6	3069.021	78	6019.811
2553663	1136384	11420.89	595.5345	1710291	647390	36879.19	1247.085	90	6020.095
810873	365582	75067.16	76278.84	341520	139612	127280.4	115447.4	62	6020.693
2403393	767306	6373.829	580.8061	1537123	354945	15282.42	1055.859	81	6021.788
2256911	1490288	34854.24	1152.475	1393094	663144	75231.55	2788.179	79	6024.205
823217	546892	26849.56	569.3481	486814	242639	62228.42	1290.331	79	6027.414
623008	1717468	277608.4	51368.14	370415	931482	759439.6	118474.6	81	6027.664
2090908	846998	7758.71	504.5215	1359716	408338	23274.8	1143.756	86	6028.013
2470249	936635	13339.72	504.4146	1539141	493493	28977.64	943.1176	81	6028.334
255514	55499	555.4111	181.0763	74126	15466	-22.44673	288.2301	40	6028.850
2182791	1132570	4744.891	314.2102	1566066	664518	12066.04	983.6964	95	6029.656
1609552	398715	5445.907	48.33404	594082	120223	7335.614	365.4051	60	6030.424
2479058	1126723	9687.498	460.9691	1716137	584419	23491.76	847.5361	89	6033.144
1790003	873002	4662.169	341.1139	1179293	450572	14571.5	992.1609	87	6036.250
1809808	972625	14082.53	413.5233	1268029	463414	30174.63	755.8716	88	6041.173
1493546	641407	7831.469	352.0517	1003065	323661	19608.3	995.3661	83	6041.543
1463587	886102	6992.664	692.7557	894434	403802	18862.74	1144.651	83	6042.311
1881213	872858	19724.13	341.6975	1181126	395455	41604.21	1106.155	84	6044.839
2633809	948562	9627.207	418.645	1402969	450255	19649.06	983.5009	82	6050.044
2004336	959084	7853.899	532.8239	1323061	412183	16100.04	1046.204	83	6061.223
353455	62003	896.3995	150.0081	104391	19481	1351.511	304.5176	47	6063.783
2788044	2706723	21680.06	1827.24	1880406	1699226	69794.77	4425.533	92	6065.380
102018	139580	84239.18	2465.982	38002	52725	132542	3469.21	46	6068.070
2100709	1061284	9106.871	439.5213	1305914	509527	22812.85	924.231	84	6072.445
2737509	1094535	7612.662	286.538	1928971	619865	18783.34	354.0775	92	6111.059
3203708	1756818	21814.62	755.8756	2375187	987573	43926.47	976.9805	96	6124.234
945485	251438	1758.79	-106.0898	477795	83645	3692.906	-295.4092	61	6124.505
941071	528365	2544.651	239.8247	568027	226705	9460.794	612.5917	77	6126.596
1895463	776044	12502.9	657.8329	1242952	367698	32147.71	738.9449	84	6129.716
2032853	1115794	3973.522	351.2101	1396737	606348	13229.86	502.2235	83	6129.921
1400203	626803	13654.02	562.1865	826285	276934	23512.12	935.6058	79	6130.877
2034197	872745	7674.18	184.6855	1255241	437714	22557.15	357.0261	86	6132.505
2455272	1071115	4820.249	277.3662	1797603	569575	18938.98	984.6807	88	6132.554
2195462	934694	6446.91	298.2897	1466253	449231	20332.73	426.1204	87	6134.239
1476099	739519	6962.563	288.0873	940419	351219	13371.04	686.9077	75	6134.429
392138	44596	69.46373	149.0042	111131	12087	232.7435	316.5082	47	6139.118
[truncated: 8,001 more rows]
