# Supplementary material for: Mitochondrial calcium uniporter-mediated mitochondrial dynamics imbalance contributes to contrast medium-induced renal tubular cell injury
Source: Front Mol Biosci. 2026 Jun 29;13:1848361. doi: 10.3389/fmolb.2026.1848361 (PMC13357276; doi:10.3389/fmolb.2026.1848361)
Supplement: Supplementary file 1 [file DataSheet3.zip › Flow Cytometry Assay(1,2)/Flow Cytometry Assay-1/╧╕░√╡≥═÷-1/╡≥═÷ 1/CSV/4h 2.csv]

FSC-H	SSC-H	FITC-H	PE-H	FSC-A	SSC-A	FITC-A	PE-A	Width	Time
1905927	689701	8527.584	365.8807	1213974	328572	18620.17	528.5572	84	26.516
2614893	971406	8473.381	509.6805	1667916	457301	18874.49	882.9608	83	27.766
1767965	1065385	15166.38	431.5579	1103297	510625	28629.93	1501.154	79	28.387
2758161	1001438	9888.501	414.0447	1673462	482413	19143.05	1202.315	84	47.555
3065004	1111131	6240.383	369.0088	2007021	562426	19870.87	189.5823	87	49.003
282902	27181	7472.377	9.724862	80841	5838	9482.07	14.53012	37	49.283
2342559	1385408	20534.15	810.1356	1537241	706753	50509.05	1514.747	90	51.133
2420217	911136	31360.9	1017.166	1512655	417962	54818.96	1500.551	81	52.154
2424870	1081350	5845.37	259.8513	1553361	569862	16052.82	408.9986	92	54.899
2402868	864658	5882.229	324.5472	1497542	423526	11427.99	359.5121	81	55.167
1234399	1198945	29545.91	5751.343	534108	458176	62642.8	11065.7	76	56.429
108523	159665	142936.9	3689.383	81830	113886	524636.8	10394.77	74	56.532
2156942	1036108	10233.42	493.4106	1560058	514538	30248.71	1270.211	87	56.978
1875674	567455	1027.22	387.183	992678	203221	1070.911	688.8959	73	59.884
3059947	1143617	12101.3	354.6223	2089262	635974	38994.34	744.7147	90	60.212
2058050	825483	14536.09	264.257	1329091	420158	43017.63	52.76403	84	64.234
1701766	1259422	5713.563	256.8182	1088306	625664	19561.36	463.1202	87	64.957
387084	27299	5308.295	89.13631	110446	6190	6968.885	111.1775	44	65.428
2054734	847613	5116.093	279.7942	1241514	398789	18101.85	721.1442	85	66.638
2873346	1150859	3838.923	235.579	1705510	553600	7443.786	315.8391	85	68.397
654716	225922	159728	60312.14	333855	166951	510385.8	135003.5	84	70.340
2301894	1388895	10735.78	472.1206	1736049	789628	35489.45	993.0691	95	70.495
2460717	839328	3518.702	254.6588	1567732	404205	4738.076	483.1909	80	71.182
2237026	1618641	10866.06	1280.375	1484283	946433	34091.28	2511.265	89	71.326
1749060	622015	5638.924	235.5588	1100171	298694	10902.95	657.0658	75	71.465
200941	13843	5556.534	-39.58516	53961	1924	5304.323	-36.29203	33	71.839
624047	212576	7581.002	78.09381	218002	62258	10704.51	132.6207	49	71.889
312075	33809	448.2078	90.5029	85208	8114	91.90238	407.7752	39	72.076
107229	20637	3855.249	74.22962	28338	5315	4745.852	-153.928	34	72.589
2152365	971307	5595.533	194.8029	1158529	429555	6882.118	810.6633	79	73.459
387718	54169	269.1831	200.2646	115736	16416	-144.1758	627.7469	48	76.768
356494	986753	6218.454	1024.165	101861	281340	8599.64	1552.512	45	77.054
1970451	1430057	11499.44	571.2304	1351207	868537	43694.88	1314.306	95	77.089
2809423	1099711	29926.55	897.5687	2527537	956267	84070.95	2485.191	115	78.664
2670229	1307665	6476.235	340.0697	1888859	719870	17837.53	726.1802	98	80.463
686346	517132	87393.77	51941.04	273062	179407	128707.7	77004.96	61	82.169
3163995	1219030	4445.187	403.3377	1963858	676323	10015.58	1459.759	94	84.786
2761254	1164033	9687.078	280.0294	1894800	648770	25860.17	356.7216	93	89.223
1474218	1967554	10160.53	272.8991	1098591	1033327	28316.96	813.1901	82	89.280
2074967	963301	4460.851	346.0836	1338958	464911	14240.66	567.7686	87	91.272
2984288	1383395	14005.68	645.5823	1846746	679849	31903.45	1321.094	88	97.406
2581493	1258334	12988.69	207.9271	1738696	627195	35227.52	788.7599	90	100.549
647984	250049	6220.504	210.8694	310881	85468	10556.92	141.8591	65	107.123
287836	428267	30210.44	1008.717	175910	175609	52888.25	1527.381	71	127.476
2039230	782514	12021.1	342.1635	1247272	351465	25412.46	1149.148	81	137.752
1924842	756704	6295.104	217.1346	1253730	369032	16782.79	471.9558	84	151.003
2077323	1232109	5168.754	363.2163	1292329	548122	12011.26	636.5798	81	152.243
1773084	849792	4947.121	373.1093	1058205	405771	9254.244	449.3143	81	160.069
2377619	1020497	6993.423	649.6465	1649079	580049	23812.79	1378.34	94	163.413
1671838	1065412	7730.692	348.5533	1230589	620107	21977.49	820.4389	93	164.029
3029118	2522563	15049.35	666.3984	2342075	1434112	40126.11	1310.853	108	165.625
1538975	824780	8046.319	323.1346	1059213	406698	24021.56	819.2968	87	172.300
150874	14706	-300.7619	-3.720363	41164	3920	-821.8489	-111.7359	38	173.721
1311216	790711	7780.818	315.3403	768956	443024	25546.27	573.8916	93	174.042
2396585	1000518	7669.941	360.2955	1562850	464801	26081.65	739.8506	86	174.817
1783565	786000	17339.33	244.8707	1165242	392701	48684.71	-151.7299	85	175.603
111077	240697	32197.86	2314.728	75027	171721	107165.8	7706.847	85	177.044
2418172	1096577	4741.911	282.639	1577793	504462	12586.37	384.8211	85	177.074
2027782	959836	12668	328.0743	1224283	470903	31547.73	379.2822	91	181.535
1811135	922707	7218.302	370.2864	1127085	412931	19285.78	737.7759	82	188.171
2441518	1197580	10371.8	737.498	1600710	704769	33797.99	1984.469	97	189.112
2189019	1054586	4757.858	330.3442	1546719	506266	14666.87	611.4377	90	192.421
109811	20959	838.2237	43.37961	29564	5581	1290.38	-99.68566	36	193.709
3392797	1351377	15095.3	682.7861	1952812	691430	30216.68	801.8192	89	194.264
992181	1828096	150228	45266.2	595862	968232	483449.9	114610.6	86	202.303
4035348	1891312	8812.431	508.8912	2862791	1269125	32378.87	1017.681	103	206.430
452865	484936	52201.52	6148.202	153974	163687	88876.73	9066.638	52	207.165
2533034	1268119	7680.793	1190.734	1819131	658412	26368.35	2494.595	92	210.099
2839201	1274974	6178.978	312.8451	1870803	652892	18182.25	683.574	89	214.422
1671905	717400	25247.78	487.8448	1090239	330022	47502.2	1137.433	82	218.104
397396	203614	3069.089	92.35808	175889	66061	4708.564	-227.5624	59	224.757
290944	44565	2497.513	132.6079	92972	12858	3271.279	11.26293	48	237.685
2260823	1273693	5469.282	354.9703	1357390	586111	9419.033	577.6011	83	244.463
540257	1228229	442416.2	64637.31	290386	601345	1060760	108534.7	74	255.566
111630	18263	5908.333	119.7908	33998	5447	6824.87	48.90116	40	268.962
4078657	1891167	25735.59	537.6485	3104839	1054886	88049.37	1853.697	92	270.888
4081140	1825333	17791.78	534.7635	2803685	1077071	53459.23	1590.217	101	271.909
152067	22915	3289.899	1.583584	44367	6304	3321.502	-85.9641	41	274.056
1597659	596546	7616.804	299.942	889404	255660	11519.05	905.4081	74	275.379
2525027	1252087	5969.109	217.0452	1819878	657604	12968.93	969.7703	88	275.583
3204365	1635528	8902.613	552.9139	2123800	840274	32148.32	1166.857	89	275.941
100689	147358	303056.4	2837.181	38221	53662	474646.7	4802.347	46	279.238
2401515	941261	9171.368	244.2401	1556343	437129	25397.81	1159.255	89	280.849
2617460	1093222	10862.93	344.8242	1628842	540255	20613.55	100.7095	83	281.743
2284413	383743	60653.75	1378.926	1163027	133401	116971.3	1588.828	72	284.538
384306	73423	13422.42	-131.4855	110101	20194	16754.95	-171.0368	46	285.414
1956543	824640	5274.101	139.057	1276538	421707	18506.82	455.868	86	285.998
1354253	471681	6941.537	179.1129	578656	157917	9505.275	183.1908	64	293.780
3194076	1.668608E+07	243856.9	35174	3312550	1.82444E+07	896579.3	127152.2	128	295.398
1558498	758559	9877.326	-36.34724	1095647	395761	26571.46	-741.6337	89	296.963
1126068	389385	35665.21	574.7756	565550	153820	67343.95	1485.206	67	297.324
1891019	542149	57178.88	626.96	1094502	240964	89193.53	1476.051	76	298.675
132183	101573	10617.04	171.2076	39470	29889	13241.85	330.498	38	299.366
1249971	222379	371.9536	94.47588	556847	71927	405.1392	544.7005	64	299.674
398777	100929	2695.989	172.0472	131899	30359	3356.464	24.00488	52	306.252
741509	421625	6177.056	374.1216	472869	185269	12048.62	662.2037	80	307.384
1396752	1328761	7898.865	283.3533	994876	730240	21338.75	738.3546	94	309.747
1587390	702196	7682.287	370.5189	962738	317803	19419.94	813.4709	81	313.990
2051516	1343949	22897.46	899.0554	1461190	731956	40635.84	1877.503	94	316.866
1995492	853408	19714.01	406.1545	1173552	394632	33247.64	1130.665	77	316.945
323972	46766	11289.76	144.4038	121618	13398	15732.01	109.1632	52	317.800
2438400	1201988	7280.547	288.3293	1504317	514154	18777.63	708.899	84	318.571
1576597	566800	5914.292	182.9333	923912	252658	13908.73	238.5332	78	323.921
2676921	1169224	9777.382	369.0348	1822162	627083	25387.38	884.7567	91	328.675
2592357	990287	6074.77	284.8406	1657289	507857	17651.72	316.9179	87	373.471
2117744	893646	6653.541	491.5555	1265916	415956	14276.09	1201.67	80	375.069
262792	290416	78602.49	1586.102	105471	93342	106369.4	1915.442	54	378.105
189363	44383	5303.168	309.8741	56931	12890	6639.104	779.633	43	380.091
3083424	932126	40214.6	803.119	1847540	463981	74163.51	1710.872	88	380.892
345353	1598166	1760.421	24.67545	146618	601763	2592.209	277.9811	45	380.915
2628738	941641	15289.8	518.7982	1620347	443024	43726.25	1886.793	87	383.947
137063	16308	657.8828	64.33066	45577	5309	950.6592	-72.79986	43	385.391
1375567	853679	16655.51	648.272	892487	425639	46237.16	872.4724	88	385.871
837832	445223	957229.5	60898.68	470194	236313	2201446	134244	79	386.788
517695	47852	9824.706	270.2249	160503	13793	12766.38	415.9177	51	388.062
1747824	932148	4968.801	299.9896	1113640	490152	12492.39	181.3445	86	389.140
212983	18129	620.7327	-58.32344	59999	5119	1429.84	-153.754	42	395.140
3237222	1287609	6499.425	352.7327	1880685	574419	20072.41	743.5801	85	395.195
2294524	969156	9294.107	154.578	1554422	607474	33925.5	-210.8789	91	395.591
134252	143355	154822.1	2295.098	40666	48467	219357.7	2957.423	41	396.588
2706322	1044474	90290.16	1841.246	1782101	533195	191602.6	3443.383	88	397.723
1498534	598117	4250.352	541.3743	946345	288566	7190.881	1361.232	83	399.673
1662049	536926	7074.82	205.9334	938932	207087	13704.4	-225.0638	74	402.432
415175	132255	19776.22	387.2021	165174	44718	35076.06	436.5549	55	402.900
1720425	838465	9340.946	375.8378	1089782	364701	9230.724	113.6989	79	403.975
133433	65600	62283.02	1843.474	34633	17300	76513.76	2300.67	32	404.234
3125257	2098470	13127.74	2300.918	2214665	1153145	29660.51	5538.852	89	405.732
547104	107704	-159.5171	-70.04549	163208	30337	-368.7722	-362.9337	49	406.714
2334407	1050477	5911.757	191.2982	1508476	505149	16188.85	580.4241	86	408.605
101268	17075	2117.324	104.3171	28337	4706	1989.216	199.7518	36	411.703
149556	383559	423892.5	8975.863	85873	165268	801785.4	18806.08	61	413.965
2256751	883579	5103.715	207.5754	1472699	422172	5692.99	140.7787	85	413.979
2062399	955785	7490.763	363.0792	1332532	483664	21012.73	457.2675	89	415.571
280887	36567	231.6211	-25.33028	92172	10914	22.7374	-230.2719	49	418.866
233925	117534	5115.141	-49.0687	78584	35205	7160.731	-11.42926	48	419.183
2885219	1093327	29252.69	395.5385	1885845	564546	64241.29	1823.679	87	423.776
3120805	2099547	9403.321	1541.862	2397107	1103395	23696.48	2883.076	93	424.753
2965558	1668340	17897.58	1881.538	1955265	898011	47335.29	2620.452	87	435.970
2152658	1105146	7833.972	156.6915	1464817	532075	19498.65	849.1436	87	437.114
2285477	808471	50570.14	1200.957	1347140	404745	82100.3	1854.768	86	473.460
4126448	1904895	13646.81	909.2241	2639782	1151440	35185.18	1465.852	103	473.936
254955	53417	340.6654	98.97825	90431	16314	488.9995	-109.367	50	480.414
1580248	1474941	33414.22	1074.694	996701	718351	84936.3	2401.667	90	482.616
1989098	780427	2113.383	290.8841	1148083	355253	3077.704	192.1183	82	483.937
2281651	972248	10899.81	565.5178	1451655	469913	27800.99	406.4378	85	485.170
526943	100081	4807.846	221.1509	170685	28701	6003.877	580.0421	53	486.381
1400828	594406	3511.249	386.7312	901277	282355	8050.607	490.5177	83	487.689
148718	42118	-193.6959	260.8728	64833	14856	-934.3571	552.454	55	489.485
124498	16171	791.239	-81.85929	34176	4586	834.4288	-116.0743	36	489.494
1743717	778663	14755.4	368.6974	1184516	404516	30301.3	604.6425	86	490.076
114527	281492	228355.8	3284.603	58198	136389	536069.1	8466.651	59	490.888
1648937	1003286	11440.97	281.6437	1099304	575845	35523.69	286.1414	91	491.697
183791	16875	1899.808	18.61756	50305	4818	1964.88	111.2538	41	493.594
1816429	1084001	40017.37	775.5007	1117943	620804	100769.9	1220.21	92	493.949
663952	455428	3066.57	256.7206	639552	313879	7793.229	1074.554	91	493.970
755354	265557	13744.62	287.1488	354987	84542	21733.22	246.5899	62	494.487
1042880	601464	65844.34	901.0001	502639	248307	124183.3	1276.018	70	495.818
2283393	1147841	7616.206	403.0279	1599446	568577	21938.52	1070.047	86	496.635
2231865	738300	7603.085	279.916	1351252	350002	18052.6	256.2307	81	497.308
110071	9964	1966.898	110.9633	31710	2519	2891.259	120.9478	37	498.639
110125	112843	166421.2	2464.983	35239	33995	216118.8	3206.507	41	500.096
2186917	940543	3984.948	469.566	1444278	434922	9371.185	731.4865	84	501.667
2224749	957276	11455.86	33.50234	1312597	473304	32563.63	-462.9058	80	501.770
2431574	1005154	5880.549	600.7889	1641123	483443	20619.78	1362.814	85	502.153
2572349	1119114	5093.218	559.0859	1560425	546935	17802.14	1185.272	78	502.254
2164279	1378158	7386.466	852.0875	1449927	711372	15552.96	1859.928	90	504.229
2528235	913176	4483.443	711.8326	1627405	498507	14770.46	1961.531	90	505.195
2432327	1053446	7135.507	320.2005	1680790	534746	25137.93	688.6524	91	506.241
2246070	894881	14298.22	371.4854	1280687	400502	33791.23	824.4412	81	511.198
192414	23405	4911.779	97.19492	53273	6315	5515.185	-96.63507	41	514.859
134969	129867	2582.956	141.3126	43783	41102	9022.154	575.712	58	517.841
1565053	1195086	87119.01	2593.574	1143892	753040	213562.7	6317.329	98	518.231
1593546	449414	1857.886	173.6501	843078	157976	4367.721	82.48495	72	526.808
251024	41270	511.9791	0.3262042	71809	12120	563.1948	-3.043731	37	526.922
2770572	1049579	8690.064	311.4998	1584323	528759	24189.41	1056.144	85	527.622
2457219	1034264	5900.089	482.9771	1502297	509158	13470.71	754.5651	84	535.079
2101757	966362	13218.5	335.8571	1355742	494683	29310.54	1007.214	85	537.501
1954201	873027	11696.17	434.9218	1173351	411481	26504.02	1234.072	79	555.627
2786633	1540327	12576.88	1361.186	2007072	856691	26668.81	2612.358	93	577.295
1774814	806546	5613.918	298.1572	1121847	353639	14703.6	678.1522	84	595.190
3002220	817183	8187.669	145.7944	1757298	375034	16501.28	917.4655	81	597.615
2574541	850970	10868.52	320.0202	1581062	424970	19874.81	1206.014	86	601.009
1756990	649162	7219.021	312.183	1034520	313820	11666.01	234.2616	82	601.819
2008358	752430	6972.792	362.6151	1273301	357771	19163.14	888.424	82	603.185
2024026	864640	3165.392	384.5001	1219460	374260	8767.021	843.4257	80	603.987
1974199	970730	10724.22	527.7845	1450634	568944	36751.68	1489.434	93	604.670
604152	554665	320087.4	91556.42	282428	274397	734174.1	166233.4	65	605.185
1733230	645962	9071.876	392.557	1103411	293730	24975.28	730.0577	79	605.280
2369970	907611	9790.519	648.1443	2449573	753628	42620.84	2986.861	139	607.182
1613245	1263575	50702.75	1253.874	1137117	835151	98549.39	2165.742	96	608.141
234241	228122	33761.71	48707.69	126203	150119	115525.2	125433.9	71	608.260
2343371	963125	5068.091	701.7017	1385504	437925	10079.21	1543.602	81	611.992
1756400	914039	4510.984	265.8694	1275937	474520	13816.97	531.7382	88	612.853
2464120	1130498	12648.6	146.8664	2545871	1124400	40715.9	1860.982	130	613.433
1535229	1036755	16616.7	582.8573	957386	464035	33851.96	1078.703	77	614.591
2058386	1032682	14028.44	524.3069	1431112	618320	35378.94	1250.971	88	614.761
3152124	1183453	20963.63	443.3341	1965111	611254	58633.81	1393.595	89	616.598
1375306	1110154	33777.54	1085.413	909214	617569	91168.35	2353.874	86	618.317
1896638	946660	8126.894	548.54	1269798	492580	16213.4	1196.892	87	618.732
2197584	1081901	12651.96	219.383	1433613	501298	24308.75	1003.971	83	619.396
249697	234903	117152.9	58361.7	133130	101529	236879.6	103943	56	619.517
1322173	1010890	11436.11	498.3444	791351	518737	28769.86	971.0179	81	619.565
1111208	349186	25132.79	706.3914	426913	107909	39084.68	1270.715	52	619.698
1817930	759303	5242.223	199.6441	1237706	416208	18944.47	-351.1094	89	620.250
2114525	950255	10910.21	606.0201	1242836	464772	28893.64	1146.205	85	624.271
237612	64705	27010.64	3271.168	66178	17741	34002.49	3836.041	42	625.240
2452020	1726799	364875.1	31420.47	1841165	1000814	988737.6	80865.66	96	626.523
2524553	1051515	14066.33	369.8552	1585947	485880	31011.71	551.415	84	630.882
1894258	764666	4421.884	298.6909	1029712	336191	9979.758	456.9129	78	634.068
1584519	837125	8654.528	413.6133	1103327	423638	20534.53	726.081	89	637.129
2319185	968403	7306.853	283.5438	2033975	782123	24873.77	753.6652	104	637.316
2808676	1117314	5618.391	134.5135	1803156	597022	10286.79	315.7304	90	641.442
391181	234092	2303.228	574.5655	109935	65719	2656.287	776.7603	46	646.298
151188	634886	14214.28	417.5657	42357	179942	18144.6	599.992	39	679.022
2376749	1210327	6030.442	571.2194	1568840	624007	14008.9	1517.119	86	686.108
2190415	989279	11343.51	507.669	1367129	545515	26272.62	1240.37	86	686.766
2547979	1262957	9936.092	264.1964	1632483	619464	24318.91	1079.509	85	693.657
2741517	1263349	15433.38	494.1373	1743721	643736	33687.88	1064.313	84	697.925
138702	0	162.327	88.64115	30027	-3397	136.1257	107.4115	24	697.969
2078895	1005110	9270.941	500.9115	1291035	512790	25318.77	753.6293	89	699.216
317641	98505	14786.49	164.2241	100891	27528	19374.76	284.9718	48	700.178
296414	459171	340562.8	3659.01	114742	163638	517906.7	6051.223	55	703.003
2091014	1006867	8903.478	398.7896	1415370	519420	28598.29	1151.706	90	704.334
2271094	810381	8108.459	477.1927	1417197	414376	22700.58	975.3872	83	705.135
2392118	852543	8907.167	669.2586	1514846	425988	16573.33	1026.098	79	705.460
1016235	548323	129056.9	66736.72	432103	280119	224551.6	141944	74	706.816
180139	134402	189281.1	2154.448	53841	39490	242488.3	2651.937	44	710.785
2177313	1173982	9556.476	273.8232	1456492	597721	29853.35	760.1024	87	710.874
1869449	1241696	9577.113	388.8534	1226131	541087	16245.06	405.3361	82	712.250
2740949	1064916	16051.06	655.2519	1725825	527124	41631.72	1801.195	92	713.290
2006751	1028758	5287.98	344.0597	1403617	599460	17561.63	1208.881	86	713.530
1160771	890037	2994.668	52.06732	926660	472807	4759.804	-496.9358	93	715.130
2118179	1104528	9863.132	91.69538	1425162	525517	24711.96	109.9485	81	715.288
3144494	1577528	23718.43	1258.918	2541246	1142638	75302.37	3837.989	113	715.401
120427	23258	-25.24853	-27.36674	29609	3683	-299.1067	-13.95855	27	715.731
191462	17479	-31.70802	73.56278	56649	4933	-1488.92	311.2556	44	717.391
928887	455817	25355.21	590.3845	710426	325830	81009.37	2181.752	95	718.535
230634	865162	3319.507	898.3229	62433	243454	4895.211	1043.579	36	718.648
2308833	947898	9308.657	583.4843	1513731	435715	21700.34	1260.321	85	719.065
2507363	1201796	9298.451	492.9529	1601640	563496	18830.9	1142.234	87	723.692
1154407	603090	31895.36	416.2578	834092	405904	79608.61	1287.321	95	723.851
2433384	1172649	11048	531.1923	1779491	621710	31348.95	953.8859	86	724.007
219541	12260	4995.269	-19.81913	52794	663	3611.848	-75.74488	29	724.275
876657	1999823	48036.98	953.4789	574630	1005265	134554.6	2084.595	94	726.842
148087	18282	242.8929	-13.9523	42803	5119	77.40083	-53.13798	41	728.934
2707281	1252977	11785.12	498.1212	1899368	666784	33814.77	1113.055	94	729.638
3079581	1017164	21519.78	175.3036	1898186	508424	47151.56	381.8907	80	729.892
445048	966411	80982.57	46303.61	250874	496550	172005.9	75517.35	76	730.970
1938893	797513	5383.54	460.3086	1162587	395953	15405.24	621.1854	88	731.372
2063018	950828	10365.75	191.3682	1237332	461704	24363.83	487.045	87	735.796
3280285	1620650	11224.25	714.8303	2175003	824099	24030.27	1777.044	90	737.150
2165064	1141053	18861.97	781.7629	1056829	408921	32638.31	823.3478	69	738.306
198445	33221	240.2365	-50.57003	55965	9770	-104.6922	-207.9348	42	741.031
1724127	908644	12883.28	558.0958	1052257	423411	20804.15	888.2828	79	744.812
1912045	1241346	12215.32	526.2151	1404884	649351	37024.42	712.186	94	756.582
2758992	864431	211161.9	9267.809	1729721	562444	336153	16530.58	96	758.630
151463	67686	11213.09	45.43605	51709	19754	14610.82	-231.4964	46	804.259
2146733	1052367	9162.39	384.5321	1220983	525015	30851.68	1067.443	89	814.114
1967113	902417	8233.983	297.1298	1143250	388173	19541.2	825.0215	80	816.507
2253278	865625	9264.95	250.7736	1571287	447999	23707.45	1430.498	81	816.530
2061429	966218	6663.94	454.059	1299128	460396	20788.98	578.4661	75	816.547
2193892	747809	9204.869	111.4193	2016596	705415	40771.68	379.9548	122	819.186
2167288	540156	11055.58	194.1024	1138996	201715	21187.67	380.0937	76	821.008
2113902	1235175	7432.926	157.4019	1574691	738755	30880.66	505.2726	97	822.403
2446764	952393	7218.334	182.2817	1563937	484755	17859.81	127.9734	86	823.391
326195	130235	128804.1	16905.09	83460	35343	170834.3	21244.94	32	823.443
2081382	1087809	14753.93	422.9089	1529508	597579	37318.75	1503.831	93	825.999
162878	251681	365974.8	3049.219	63907	98161	590131.9	5704.013	50	829.055
2202693	1509104	6059.623	709.0203	1668883	774007	14104.44	899.371	93	833.447
3141918	1254735	7748.125	498.0448	1971157	618812	20991.44	774.3314	88	836.471
148095	226936	206260.1	4795.17	76640	109628	375676.8	8316.113	58	842.673
289773	477684	1081.189	356.4169	83796	137916	1666.145	185.2418	44	855.794
202715	54192	634.3299	41.71992	64760	15311	864.6188	21.58136	46	860.404
138025	33200	5997.539	-24.04585	38719	9228	7379.732	-73.94349	38	860.876
1830890	1215614	15570.16	497.4536	1160910	660290	39231.37	1353.606	91	862.843
734444	806114	107690.3	1527.373	444565	358318	228549.5	3585.725	76	865.755
1321086	259971	14512.06	139.7148	597991	88166	22017.89	423.6259	65	877.921
116035	134873	190603.7	3536.129	35494	40053	247501.1	4966.586	40	883.412
128456	18755	-121.2285	175.4448	38415	5230	-305.1624	111.9129	40	895.469
208577	335919	2285.779	769.0764	108722	243925	5695.057	1983.481	106	898.411
1586856	1468394	22796.07	467.6454	1010828	829131	65221.98	1156.557	90	898.807
225168	25214	9563.468	195.817	68340	6684	11673.1	342.2414	46	918.114
152749	244119	368539.3	4854.19	51188	106281	661823.5	8507.597	57	919.391
2061386	655159	7109.152	106.993	1271707	292085	19564.29	276.6985	80	919.763
2960934	1196876	10417.02	483.9901	1998971	651318	39072.15	1294.517	95	921.514
2559450	845803	6773.275	261.3257	1561210	437886	21855.5	960.9941	84	924.033
2406525	1101843	9243.683	426.8341	1628415	570756	24580.74	1222.832	90	925.862
277789	620620	512557.4	22524.99	126691	254338	977473.4	41869.59	61	926.851
2047675	956620	80235.34	1807.134	1267845	521919	200104.3	3542.999	80	928.451
844078	1221916	799945.9	50578.78	636295	1005496	2240218	108627.7	95	928.623
2197314	751321	5863.028	468.3102	1300574	319585	4036.535	429.1426	81	930.560
2334639	1581245	29687.43	1133.979	1548197	803305	66745.23	2371.361	89	931.321
785056	124908	15919.18	247.2304	287746	37747	22805.34	885.3116	58	933.358
2987452	1568675	11554.69	317.2795	2018994	832431	27720.51	1117.018	95	934.915
1798623	980467	7098.083	295.5859	1149545	486884	18556.52	663.7165	83	935.468
2018801	705618	4493.447	227.393	1057599	296805	12217.47	-101.0939	74	935.983
2307281	927726	5000.937	235.3652	1629054	495881	11889.05	1124.165	83	936.050
144913	212096	229066.3	2886.363	63568	92108	426503.3	6089.176	54	936.950
1948448	1134411	4533.625	-400.3886	1288452	566679	-29666.8	1075.053	88	937.637
226075	550073	11759.34	15322.83	88348	214379	14549.14	31388.38	46	937.658
2429157	1448905	64181.57	1694.273	1409367	609462	92066.09	3076.689	80	938.262
3297472	1493051	8195.832	627.6198	2175140	811385	28606.12	1982.58	89	938.857
362410	15467	3106.401	-100.0111	100842	919	3992.941	-186.5843	36	939.081
2142574	850956	43200.14	1138.5	1225783	324937	84682.5	2117.188	75	943.433
2682544	1556316	8786.867	689.5698	1979282	877511	28396.1	1482.801	101	944.325
2185803	904404	7416.503	257.7652	1469378	479447	24017.03	983.9498	92	945.994
2140809	866845	17823.56	413.1903	1341507	431195	30309.36	947.4829	89	947.307
113027	12923	1859.501	23.41777	28319	2680	2617.369	-52.63939	30	947.692
1671237	559757	6225.85	96.10024	946973	225732	13219.86	314.6619	75	951.128
532855	83910	-205.1049	48.5146	251079	33909	-1127.052	-139.8173	66	952.818
2598736	785676	6463.462	445.9078	1423632	344576	13571.75	582.0251	78	953.396
3118859	1368647	18882.96	1703.742	1949579	675626	45356.29	2839.23	73	953.436
2896765	1033953	28397.73	613.5664	1760196	499094	47023.15	1341.368	82	954.140
3090000	1184817	5230.975	297.2627	1927766	569307	8841.741	19.67348	89	955.925
198524	20376	4370.539	-70.92055	55329	5422	5285.663	-41.60688	40	956.871
1993720	973952	8019.932	547.9317	1277314	443768	17016.72	1504.293	85	959.049
126535	11413	847.2912	11.07479	34963	2717	685.917	-123.7035	38	961.229
2335982	1146952	7935.911	17.02247	1638727	547177	20575.36	88.20644	91	963.839
2728060	977635	11777.81	409.1727	1647119	494799	30113.67	942.6428	78	963.973
1476695	888847	4029.865	252.1024	993377	421723	12480.73	223.0235	85	967.541
2690603	1148974	9365.719	426.2731	1604664	547211	19378.7	973.4048	85	972.489
134063	71473	75715.8	1190.495	38973	20521	94289.01	1421.812	39	983.726
1018162	991828	16900.18	419.0641	644162	433916	34353.7	598.5032	80	992.993
862078	1375393	1881478	77760.27	604700	865011	4731994	217814.1	88	1007.684
1691935	850900	6478.497	304.7444	1111963	397278	15388.58	506.5835	83	1018.013
1014549	980873	54925.57	3444.21	656166	567878	174677.2	7949.951	101	1022.338
1603486	762669	10707.24	246.228	910143	341596	25888.72	410.6131	78	1031.999
227834	49331	158.532	54.18724	79357	14454	216.296	-67.12499	49	1033.388
155850	23683	8772.172	106.6844	43153	6250	10697.73	-136.4033	39	1036.264
2034508	881199	4966.887	439.265	1268637	381954	9544.573	1303.536	81	1038.298
452725	52418	5645.206	43.65484	144593	13434	7781.182	-49.71203	45	1038.571
2494312	856145	7978.333	447.9178	1469213	396230	15500.56	772.4691	81	1041.800
2635584	1229222	24204.7	910.9437	1738914	697206	47545.63	1365.184	93	1042.659
3134401	1214465	9415.586	147.0972	1939175	624972	31333.73	301.0761	92	1043.577
2510854	1232076	10370.23	402.7245	1642137	645133	30569.7	1161.021	84	1043.876
515167	614391	552461	69155.86	636112	693551	2613231	301292	123	1044.064
557870	958792	333123.2	48153.57	294853	464356	979817.1	104202.3	74	1044.512
119228	142110	72753.99	765.7001	41518	56629	129901.5	1414.175	46	1045.091
3049349	1426391	5849.625	490.239	1825928	663103	8655.304	1151.502	84	1045.323
2231004	1167811	5574.668	270.8052	1423993	593491	15189.06	-94.7059	86	1050.225
417156	129298	12098.23	137.065	138120	38892	16684.07	155.1624	52	1051.309
2619256	1039809	6895.86	439.6857	1741619	535316	15404.7	1192.264	89	1054.284
2074314	999007	5949.084	279.9267	1404518	493208	20364.72	457.5169	93	1055.721
2564095	1256973	47305.65	786.7169	1649550	637674	71871.98	1781.623	85	1057.249
2213595	959639	23941.27	448.8507	1348534	454212	50355.68	848.8183	82	1059.063
1891199	654018	8455.439	321.2623	1119998	284916	19340.32	416.9284	78	1059.710
1059244	1563979	626919.6	54865.27	556257	732384	1440184	90718.52	75	1061.695
1425781	147484	10890.82	127.811	542503	44630	15744.86	580.3146	62	1074.800
137601	11943	2297.834	96.34167	34473	2946	2693.551	116.3981	30	1074.896
218347	31834	14797.24	230.6776	69682	9827	18142.85	49.24412	46	1084.100
2389251	1318846	9913.2	387.4904	1573546	591078	22532.44	852.5826	85	1086.701
2473936	894290	12055.64	318.194	1461188	439512	28498.7	989.0368	84	1095.805
2157353	1342688	6319.593	412.6106	1610991	766778	18440.49	867.4141	94	1096.360
744141	134308	688.8076	174.8806	408427	55828	1570.52	320.0022	75	1097.801
2084397	906641	12189.11	216.9867	1311922	413900	23905.67	598.9747	83	1122.870
2416101	1006035	8243.689	176.7331	1665148	473025	26130.36	806.8409	88	1133.422
802243	271504	1074.746	113.3441	331017	94865	605.0119	327.9388	61	1135.019
3414461	1472127	5194.083	545.5714	2252626	800681	18070.63	1052.636	92	1135.499
1108846	914424	6162.732	254.1828	743558	440101	11919.76	253.7465	73	1135.751
1831802	2387980	11390.17	637.9544	1471910	1908002	44078.1	1467.161	107	1137.359
2158717	843993	10564.19	90.81335	1442237	421114	34661.39	525.2266	83	1137.678
2007849	1463643	37282.97	1187.981	1494337	879797	73323.16	2403.798	105	1140.075
1069985	473913	382396.5	95149.15	384395	196234	802334.7	136614	70	1141.083
442857	249221	119918	65562.8	259246	119971	271191.5	123476.5	72	1141.427
2593317	952086	6726.888	533.0009	1522742	446441	19602.32	776.226	79	1141.552
292243	45152	58.2323	27.62037	94597	13184	-289.805	-159.2971	49	1143.986
1651779	802872	7390.939	313.4438	1068411	373027	18532.13	1029.227	81	1144.024
2129808	793293	7262.218	105.9668	1299560	369005	23282.6	-259.3661	82	1146.833
1946195	772674	7395.308	135.8152	1166537	351843	16205.03	62.09679	74	1146.860
1263346	793630	6143.628	333.9319	1075836	473823	23316.57	1131.746	88	1146.913
146178	22592	704.8676	-60.43044	40356	6130	1321.41	-100.1508	39	1149.213
1334488	758020	20706.01	265.4046	830818	466678	43635.6	521.8368	99	1151.710
2109604	762293	6892.38	197.1865	1163378	329303	14422.69	598.5747	75	1153.305
2310534	855691	14303.85	361.6756	1528452	402659	30675.87	642.7431	84	1155.770
2557645	1038949	29566.13	732.4348	1477556	502289	63688.91	1845.166	86	1156.770
2327980	634489	19910.38	462.8971	1384379	302702	39964.61	1006.093	81	1158.705
874850	748941	856465.9	91266.55	397994	391125	2305379	153695	74	1158.877
2319670	1083248	3668.247	496.1393	1347417	538015	11709.03	1187.071	87	1160.321
1572215	710412	23559.72	238.7563	1219695	500926	57578.98	578.3843	97	1160.510
1241007	447953	17500.59	537.6652	710987	199247	31724.72	863.8134	76	1163.497
2482464	1116460	8724.639	302.5245	2657359	986430	42568.92	1954.332	129	1166.454
152117	76209	16333.02	249.6783	64282	26843	27624.24	511.8718	52	1169.689
283171	20982	391.7842	34.62226	86698	6205	542.6536	67.91214	47	1172.151
874340	307238	21051.69	223.6624	400460	112959	36789.55	178.9845	66	1173.366
617045	402576	27288.14	482.2371	251744	130943	40631.38	494.1452	60	1179.844
1980695	838735	4465.38	353.4318	1221563	403795	12624.28	714.366	83	1182.730
2491918	845271	6116.184	340.8812	1633610	428610	17320.81	1143.535	87	1186.923
2371368	1352360	6909.264	667.757	1727436	754298	20318.36	1463.189	93	1190.598
1651712	669476	3497.482	273.7123	1037185	313485	9873.733	504.1698	79	1190.968
2103257	1018575	14861.05	280.4951	1303687	468934	38448.05	577.3254	84	1191.878
2198721	851596	4768.443	336.821	1343492	373533	13405.54	1100.943	83	1192.996
1924360	1024760	5500.813	440.4331	1262256	491900	12987.34	1057.121	87	1203.918
210112	306787	86016.95	4032.162	97621	124517	154733.3	6714.886	58	1218.040
409432	56840	2358.513	7.609985	129996	16077	3221.178	28.47252	50	1219.200
2331139	1301959	7482.996	328.197	1494478	673325	18438.88	470.6454	83	1222.312
141499	16024	129.6985	20.33639	39313	4218	246.8817	17.47373	38	1237.865
1520459	923017	3984.116	185.6857	922398	432924	9613.359	150.6376	84	1246.232
148541	9678	1499.013	62.29198	37314	1574	1282.451	55.45532	31	1246.504
100088	322045	1227.691	192.3353	26390	88399	1892.178	184.7156	30	1246.533
1549976	963849	6441.314	370.0949	1069719	484290	16131.47	867.6817	85	1246.866
1234619	823879	7950.945	500.859	1051476	545449	26699.2	949.985	105	1252.037
2555753	1142441	14741.47	492.7029	3175123	1063381	71212.2	2340.564	168	1257.043
1962745	1131598	6825.411	399.8233	1404782	581434	24146.14	60.37099	89	1258.005
1486889	656749	8549.062	217.7901	933806	299870	21484.08	889.4415	80	1262.401
2334713	1316817	11646.02	687.1373	1301761	532465	20250.43	1383.964	73	1264.632
2122604	1060678	14448.42	477.8729	1477630	680735	44248.6	865.6265	103	1268.693
279971	572410	412800.4	5869.025	155593	249864	727899.9	11158.21	63	1269.338
2749371	531503	102408.2	1856.462	1472645	200763	205848.7	3192.374	74	1271.318
1864123	750458	7865.72	223.1229	1211414	356451	23567.14	419.6886	85	1271.919
405990	361113	12249.09	217.3561	170305	124700	17876.02	171.6414	51	1272.162
2132523	1111135	11264.95	781.9731	1410132	601953	31650.34	1291.516	91	1277.291
2761976	1382857	11971.53	632.2964	1966521	861253	28047.2	1825.008	92	1278.152
2375124	964743	4827.087	217.3821	1585931	525857	15140.59	553.269	90	1279.489
101185	15689	751.6343	83.83983	29002	4165	539.6015	84.35134	36	1280.368
216385	31667	5112.209	12.35307	59769	8907	6346.142	-127.2097	42	1283.555
174639	16227	789.5757	-24.61994	49741	4455	881.4942	-85.84702	41	1286.613
174164	17804	5906.961	-15.01165	47166	4794	7112.431	-100.4788	40	1288.426
411802	49081	10665.51	148.2327	118367	13874	13030.82	205.8643	47	1289.207
1849020	1116798	12704.32	541.8481	1180634	550375	28064.33	885.5436	85	1297.425
2362740	1035314	4627.99	422.0323	1454585	490705	9697.607	365.5143	80	1297.688
2557808	895698	4730.389	353.297	1496210	411151	12245.51	913.8708	82	1305.568
303490	281375	17466.1	279.6277	100951	83749	25036.54	507.2424	51	1322.007
2288328	1118781	9055.728	269.8808	1411709	511967	22000.74	629.0938	80	1322.571
2351185	996550	9467.722	535.5948	1290643	438609	19484.2	1106.223	81	1338.966
2336778	809931	40550.72	613.7514	1391196	357060	74303.32	1713.752	79	1343.310
357937	521075	449929.8	47049.09	273457	329765	1156657	119147.1	110	1350.935
2766119	877586	3282.527	288.6444	1604977	432198	6288.967	563.0176	82	1351.079
2516810	990512	8289.987	297.0708	1603617	472343	24618.71	-26.63157	83	1353.569
3305148	1226093	9008.105	482.7337	2183617	680193	25351.95	1578.854	93	1356.033
1541427	937898	8375.204	621.8081	1115024	470154	24531.81	799.8728	87	1356.900
306516	866260	589622.6	10193.3	195758	491873	1373159	26446.36	79	1357.522
2977332	1324121	7279.505	351.4792	1964549	687319	20475.43	1024.586	90	1358.594
210862	14777	1901.552	366.3666	52570	2194	1849.772	534.8179	31	1358.876
1778249	975104	17092.2	809.433	1122706	452078	40513.29	1011.138	79	1359.341
2226305	711354	6341.515	179.456	1232741	298987	14275.61	146.7399	73	1360.178
1447271	772632	5319.6	287.5096	885233	334674	12412.24	511.8787	72	1360.336
518319	74336	575.9684	266.1181	227918	27657	1519.74	160.3094	64	1361.106
2853831	863762	12467.72	316.8953	1760116	473694	39818.24	1668.156	90	1365.688
2253885	1170488	2259.077	201.9188	1356677	530811	3804.34	416.5554	82	1366.255
1921893	877798	7044.509	398.2951	1246171	415584	19354.7	457.8591	85	1367.837
1996176	1119518	6116.046	139.9009	1381768	538405	20939.42	-272.1825	89	1369.725
1804274	972792	6572.579	397.2059	1097582	397572	12093.13	1544.798	71	1369.778
1532679	681416	3036.049	171.1126	900153	294219	4154.695	489.1394	78	1373.746
2389254	891513	13205.09	29.78703	1842084	560803	43478.41	665.4567	92	1374.174
2170011	1178367	7586.396	306.3177	1367519	524183	22942.91	829.5151	87	1376.946
201175	21035	976.3195	-67.49238	54889	5628	1283.064	-141.633	40	1377.813
3447738	1519835	11806.88	579.9899	2345631	860276	39250.98	937.7837	94	1381.199
138635	102315	2686.615	1115.396	26746	22923	3068.548	1116.436	21	1381.242
2777936	1129813	6312.398	540.6458	1931026	596537	13616.99	859.515	90	1382.519
2254373	939903	14297.76	472.5528	1572903	475993	36439.8	706.3134	87	1384.764
2871104	1513716	25646.16	122.5177	2617009	971118	72521.57	241.1466	102	1384.939
1774001	966670	11038.49	648.561	1003570	379847	19477.21	1434.23	74	1387.888
109897	33053	473.0365	61.93005	45324	10391	1056.869	-76.0835	47	1394.651
2205038	957188	3151.561	397.4904	1428612	450775	6397.777	675.3599	84	1396.671
2131257	1205085	5211.677	255.0396	1433963	583543	16818.44	211.826	83	1396.851
434467	345403	41961.84	908.6907	148529	103562	57469.03	1265.207	53	1403.101
2139098	641977	11624.25	402.2697	1270330	306015	26499.22	1277.762	78	1403.534
2470093	905399	8032.633	365.1041	1525578	433084	21126.6	1146.882	81	1403.859
2606086	1319827	14333.39	556.4254	1859164	683710	42873.77	1425.464	89	1408.583
2695352	1302698	7626.122	435.6011	1901241	655351	17854.14	1247.789	97	1411.156
1723870	775165	10257.77	362.9063	1112167	365355	20465.63	958.9967	84	1418.538
2480749	1048052	18972.04	139.9227	1507623	540510	43167.11	498.2526	88	1435.827
2667600	1553722	112587	37515.73	1821975	992753	451513.5	105133.2	102	1440.768
1980177	1059529	15872.75	628.9113	1404942	604934	36495.7	1020.268	91	1456.193
366032	174604	6527.08	248.7532	121163	51504	8827.627	52.70449	51	1463.876
2139396	714360	4464.186	434.6037	1276853	316599	9711.325	260.5403	79	1465.903
197256	35298	70.02087	155.924	58587	9091	-119.3471	99.17406	36	1466.102
124699	182551	319056.4	3665.785	73133	114775	811917.9	10610.01	73	1466.752
2070498	1481177	7251.536	288.504	1284117	728697	23305.2	809.3818	91	1467.434
2665082	1296555	75225.73	2348.018	1682432	622156	116841.2	3184.553	85	1468.099
2411102	1769602	18566.21	1387.322	1824548	951823	43528.41	3134.262	93	1468.501
3075368	1094430	3808.281	229.9884	2069561	594239	11149.51	7.584854	89	1469.160
1988862	1105187	10711.8	565.5715	1378772	633477	38005.14	1154.06	89	1469.307
1747437	985432	5487.627	193.3305	1149498	468306	17337.35	260.1553	89	1475.305
2457320	1305319	34954.48	555.0508	1750895	717679	63418.26	1324.113	85	1475.402
2321164	675220	5675.759	191.2582	1449326	320913	17801.43	696.3739	84	1478.298
3085069	971225	18331.55	507.0905	1786222	444799	34950.39	1087.639	82	1480.884
135104	270334	4346.59	459.5256	89217	296497	22440.85	1611.762	138	1481.604
2253901	1444410	8026.836	486.9383	1466951	808852	18094.17	1544.249	90	1482.366
2203736	734566	5188.908	298.3162	1358824	360335	8754.65	-25.79425	83	1483.553
2066208	1202790	8060.135	529.1466	1381002	652452	24633.61	1459.224	89	1484.004
1056901	531092	54464.3	979.5863	640184	227994	109115.6	2006.265	74	1484.380
2446456	925027	3710.702	239.03	1430238	445507	8195.315	385.6941	80	1486.324
2420484	1170361	6013.914	282.5978	1568696	608747	19517.31	901.4596	84	1486.541
2006665	944869	3563.022	265.2811	1234595	416091	7099.592	131.3687	82	1488.878
3100290	1423805	13006.73	457.3315	2052171	738417	38526.84	1564.988	88	1490.418
2125893	946300	10089.45	446.1285	1427838	468512	21683.04	1186.81	88	1494.519
113866	26333	959	124.9999	39374	7963	1433.361	228.7394	44	1501.219
121743	45200	340.8026	174.9585	42142	13991	494.7888	315.7999	43	1501.243
1747708	674545	3105.965	188.0517	1148761	327902	6119.962	344.3374	83	1502.815
1142137	369320	10653.88	126.907	425525	114742	15577.91	173.3393	60	1508.860
392235	641924	404598.2	7325.322	310314	502934	1364843	26659.12	135	1510.248
2525263	1398859	22676.02	530.9206	1664687	670820	40904.5	1257.843	89	1511.685
2324927	851136	5781.703	364.0129	1369161	411220	16107.4	728.1453	85	1512.917
1883127	754614	4139.297	120.3551	1184452	376190	8896.017	452.8632	83	1515.843
1515826	993972	6964.177	387.8549	938308	470057	16284.97	828.5928	81	1518.623
2777431	866546	7417.585	459.6095	1793661	467210	21865.61	818.5382	85	1532.536
2179590	1013777	8970.147	185.1958	1446698	505980	21706.91	1001.375	86	1544.392
2328935	845331	14142.16	309.9427	1420987	391172	35337.16	434.9825	82	1566.418
202937	20125	643.9869	78.33029	59437	5724	487.1908	43.89324	43	1569.768
2602255	994427	11665.63	68.31616	1618284	525322	32259.12	341.913	87	1569.861
2837843	988206	4612.132	357.3142	1697218	454356	13745.9	985.9653	87	1572.644
599494	1628582	102071.4	70040.93	412624	837286	247199.3	139730	84	1574.696
1579179	843029	5064.749	410.1827	962542	389939	9118.489	1054.849	82	1575.877
384119	1581797	1567.557	319.4286	116270	488511	2475.93	391.7136	48	1577.642
1639491	670459	9661.676	270.6848	1047677	329095	22086.7	754.7242	85	1577.782
2528542	1106248	9633.182	512.7852	1714857	528105	19563.43	930.8228	87	1578.856
3456135	1727653	8714.069	452.0455	2471459	1080394	29018.51	1773.236	100	1579.505
530511	452778	495340.3	44354.53	268937	216420	965844.8	81846.94	69	1580.939
1603689	528968	10323.04	452.5147	1002839	250657	21650.16	747.5424	80	1582.917
2509632	1111840	57394.28	1354.963	2949338	1138362	108955.8	3471.255	141	1583.151
104406	25479	21102.16	3294.399	27433	6161	24403.94	3860.273	33	1584.167
1850574	782754	10296.55	241.3257	1153841	380475	17007.61	568.605	83	1587.041
1371664	1080696	8063.534	616.6575	879099	670597	19519.71	770.1133	87	1588.242
2579906	1447639	9148.042	655.5968	1818955	793297	16060.84	1486.845	92	1590.945
1567401	1376911	3414.68	395.6276	942107	682905	14016.5	1289.025	86	1593.446
1880523	894227	6567.888	454.881	1221208	421662	19732.99	781.4229	87	1595.351
412890	111957	833.0319	140.1267	166724	38423	1972.462	352.1628	59	1596.182
1848371	584309	2612.969	62.99385	1053910	262787	4892.264	-675.9968	78	1597.861
1887018	810098	6545.174	294.1494	1245430	401414	19730.54	944.7761	82	1598.027
2000199	967322	5872.677	676.9218	1181324	441734	8139.934	1516.664	79	1598.447
3152863	1562832	12715.36	166.2598	2346633	1030885	46132.82	596.4865	101	1603.792
137730	19002	3259.813	252.9128	40282	5022	3843.081	154.9806	40	1608.861
152249	52407	2977.38	56.55495	44821	15030	3971.811	190.4564	41	1609.139
1494273	747185	5233.914	438.8398	913943	317628	10318.74	1004.134	77	1631.572
2700105	1384529	12449.61	490.5014	1828249	799519	33939.55	882.0994	91	1640.990
1434483	468863	12549.75	832.0916	787597	169437	23479.78	1472.26	72	1665.426
1329864	273072	31733.63	1099.531	643610	106654	59125.87	1970.787	72	1674.592
1629351	602947	10285.61	99.90125	987023	274611	26263	218.7543	81	1676.669
2571880	1150080	3605.703	442.1393	1504139	548781	5775.986	890.8355	83	1678.428
878227	1900151	20636.04	452.4736	622650	994744	50644.79	1128.214	86	1678.630
205828	184339	7577.611	318.5818	83967	64510	14983.3	510.9028	51	1678.947
2940329	1257680	13890.54	257.151	1935516	576753	38020.84	486.8004	84	1679.095
1773214	914147	21526.89	767.28	1149354	419725	35409.25	1183.609	76	1679.360
3373898	1278229	6869.279	417.5107	2297513	643878	25091.62	990.3159	91	1681.502
187272	454581	110049.5	4835.876	76390	201059	230508.1	8560.884	56	1682.504
1031635	1302955	963709.3	41902.24	500319	493462	1652431	68872.16	69	1682.678
1373819	507809	3509.965	609.916	832645	220482	10943.9	1017.173	81	1683.402
2010931	828217	4894.727	488.6489	1258831	413922	15201.78	1378.464	87	1684.184
2669356	883127	12343.15	75.82108	1605252	430288	30001.91	360.7246	90	1686.673
2372616	872427	12483.85	283.5738	1461539	437216	32620.56	1006.902	86	1688.501
994584	1145383	161347.9	79017.04	611292	787719	567850.3	154324.3	96	1691.583
2434203	1733466	7282.598	475.0342	1537826	844636	25263.03	577.6499	86	1691.780
2591910	1086730	14499.88	142.467	1509755	487323	33544.39	-53.03836	79	1692.288
2220494	1058729	14225.68	551.9251	1628414	587642	36957.02	1530.884	93	1693.617
1665414	731405	6584.917	329.4305	1027146	336561	10190.65	458.5652	74	1695.986
1663067	1033060	11022.7	582.8337	1706251	880827	38257.93	1938.685	104	1696.007
1949984	905819	16907.54	476.0056	1260491	492048	37846.2	1199.931	90	1698.379
2176878	722483	5671.456	367.8775	1314079	329521	17510.62	662.2221	83	1700.326
289220	147151	16358.71	238.9823	106871	52118	25887.92	63.72811	53	1701.404
153589	41208	3499.889	142.366	56471	13147	4779.53	304.2257	48	1702.993
1593162	1076218	22806.04	1218.212	1087641	543794	45086.73	2176.019	92	1705.154
2758548	1053605	11145.78	472.1216	1748473	493878	29812.84	1611.933	87	1708.197
1674254	793678	5300.237	496.2959	991746	322067	9706.933	829.1724	67	1708.213
2201983	1018300	7155.58	475.312	1388095	471035	22349.83	533.859	86	1715.718
2311841	939552	10698.13	263.5386	1485016	513834	26026.15	950.8375	90	1717.581
1958435	813987	6611.199	215.6485	1303884	413956	19716.51	585.7943	80	1717.702
1974244	930366	10477.94	282.2248	1234191	415341	16954.25	277.2829	80	1721.769
3594687	2087497	25601.35	1431.965	2147905	1035190	51399.16	2825.661	90	1726.670
1543242	578972	8295.865	80.22494	897864	260175	15481.06	-219.7249	80	1750.204
2705540	2194910	15391.39	900.1792	2351409	1496183	59950.11	1170.179	109	1752.185
2574098	1015948	6738.967	344.2626	1557896	510685	14468.48	429.9856	85	1757.820
409727	103301	827.5494	53.91564	186355	32691	1366.901	-29.697	59	1764.688
2177838	989721	6344.397	400.0412	1331534	415761	13036.78	316.008	79	1771.228
2277399	1492536	11768.88	517.4578	1495827	788101	25188.12	1154.43	87	1771.902
3120692	1313156	10279.96	953.7134	2018997	716552	32443.13	2357.434	93	1774.381
772241	119697	726.0224	171.5254	364770	42053	1795.197	340.6711	64	1781.715
1944986	1014229	4195.156	341.3171	1290971	567071	14204.97	1109.905	92	1783.489
1653702	939781	21609.36	494.4135	1019941	429885	45468.21	1059.124	81	1784.190
396067	81421	426.7381	-58.40761	137106	23139	377.2988	-145.2933	53	1787.876
312305	37990	440.8682	189.5591	90821	10600	-2.680688	229.3858	46	1788.415
2797104	1016581	18185.69	286.0791	1617726	527930	44408.47	492.6208	82	1788.441
2788108	1267627	26489.49	586.163	1944279	730021	54105.21	1012.26	90	1788.710
2200731	903131	2734.286	120.5363	1395037	430763	7723.07	342.6502	82	1793.646
117917	18532	-153.1706	112.0413	32853	5503	-323.8788	-64.39384	36	1794.534
2434604	1111474	2590.635	443.2077	1492271	560782	3087.071	920.7705	86	1795.220
1829118	580227	7003.257	402.2313	1072863	251755	16489.53	1101.157	75	1795.691
201129	284246	14475.13	326.0282	102251	144979	27865.66	802.131	57	1795.769
2069989	1503601	9030.616	443.4943	1406608	700139	22569.11	748.3053	82	1795.996
2346425	987574	13126.05	171.162	1467811	471643	27697.71	723.2997	81	1796.853
480482	435615	385418.3	48885.3	189961	171674	615963.9	79689.8	59	1798.147
121930	20530	969.9408	-61.57448	34084	6098	890.6909	-245.1704	40	1799.122
1711396	755410	3912.771	362.9522	1131261	388990	14804.57	678.6226	86	1799.272
221800	34146	-177.4422	147.5339	67866	10189	-407.8037	90.68295	45	1800.001
645569	195962	28656.37	572.3484	299252	69060	49432.64	1505.643	65	1800.927
2290193	1027911	9748.217	1762.232	1411644	536261	27353.54	2647.826	90	1803.800
245119	19480	702.6309	208.8914	66747	2894	569.9934	421.9779	35	1803.972
2539326	994642	7501.114	482.5897	1583278	536121	23861.42	1165.342	88	1807.225
1863901	818026	2706.623	146.517	1074651	361171	5153.478	164.4146	75	1807.814
2745503	1239014	8648.287	495.5115	1757192	704570	17326.68	895.6913	92	1808.825
2833810	1136999	23153.36	416.2313	1802943	556819	42812.57	569.2717	80	1809.050
264954	162915	9207.792	1221.999	68052	42749	11039.83	1471.368	35	1809.505
2715496	1075497	21299.46	149.0072	1771612	594968	56405.85	674.198	87	1811.036
323994	43731	8502.166	200.5384	94561	11843	10426.49	148.6284	47	1812.659
1944751	963241	14974.61	209.153	1291743	490672	31435.69	317.4048	87	1813.112
2222606	1373998	8831.753	535.1108	1736474	755047	30008.68	1973.751	92	1813.667
210583	75179	24514.54	460.3581	83130	23590	32019	437.4656	53	1815.230
2210145	828418	5547.361	228.7348	1395884	380397	13957.17	653.5629	84	1815.281
1839585	754355	7856.306	401.4777	1131827	349106	20955.49	945.5053	84	1818.127
252742	293189	311793	3546.988	89196	92903	427045.3	5777.187	51	1827.942
2001612	936190	7555.648	161.7422	1279266	511885	24073.75	-324.2126	93	1834.037
4791218	2450977	12383.12	1873.068	3177004	1330900	43569.63	3818.331	97	1839.331
2724786	1916173	9794.604	1115.556	1878775	958608	17769.11	1467.025	92	1840.488
1788017	665465	9186.75	207.0266	943674	278251	15778.97	500.4056	76	1846.226
219606	31650	11226.6	37.49219	63767	8712	13816.14	-2.142128	43	1851.811
128514	22572	11868.25	74.15827	37246	6203	14355.54	85.2371	39	1868.186
2093422	788780	7350.455	602.2695	1337625	389921	16420.13	951.1437	83	1888.903
151484	101685	145795.5	2789.027	41620	27961	179090.3	3651.909	38	1889.903
2594107	1168672	10395.03	390.1552	1516135	593429	19434.85	877.3249	86	1892.307
1811245	897830	5880.17	309.8435	1201260	459661	18657.22	512.2264	86	1893.670
298244	28682	416.5402	-70.94013	92765	8039	166.2027	-221.9166	47	1895.229
121351	16910	9737.575	84.76293	33592	4451	11996.14	122.7549	36	1895.289
2307355	856168	7328.315	229.4555	1418316	399541	25924.65	630.4426	85	1896.948
1976629	831624	9644.704	692.1271	1179678	430124	26969.88	1330.035	85	1897.329
1981397	1032594	5129.9	282.8073	1241353	566106	8867.095	311.0251	88	1898.081
3282313	1487398	12393.21	1168.617	2014350	800826	27900.9	1564.06	90	1903.558
420398	1195864	137457.5	45132.87	228176	506638	260017.3	80182.51	64	1904.224
225607	218205	7455.211	434.1951	124175	86956	14681.18	528.3776	64	1906.704
259361	143253	101041	3218.195	77540	41130	127973.9	3798.557	46	1907.294
173791	282318	324568	3500.671	65787	101978	516817.4	5242.969	50	1907.669
2759954	956841	4513.447	555.515	1761584	527731	9992.612	1131.063	87	1908.357
2080521	1025549	6149.821	534.0407	1389264	472397	11867.19	903.3116	75	1908.468
202918	14545	487.9256	16.78751	56385	4359	1014.317	-4.960282	42	1910.451
2162025	1794463	40343.3	854.5983	1267548	879467	74040.28	1495.604	100	1911.006
1816634	816710	18391.38	228.4808	1169065	376464	35031.76	81.93024	80	1912.941
2820992	1086127	8101.855	299.1431	1667820	554214	25016.76	613.0879	88	1917.950
1992463	1052828	7323.139	357.2003	1467595	595597	20510.79	534.497	95	1918.960
2383980	1104875	11342.14	122.8666	1560148	551635	27948.92	298.1506	88	1922.374
2736514	1162912	8610.62	630.9317	1915702	604124	26145.15	1497.714	89	1922.711
1890575	756675	7366.458	320.9667	1178331	350614	18648.61	615.465	75	1922.959
148954	51185	1617.836	2018.193	42224	14593	2479.911	2595.141	40	1926.656
2474926	1555375	11557.7	332.8473	1732749	826945	28139.86	689.674	93	1927.208
146070	20881	2228.992	-46.75197	40474	5852	2940.004	-0.06661348	39	1929.452
2394465	1067302	8120.394	634.4753	1577674	535871	26262.79	815.7845	87	1930.398
275104	28565	3817.082	-1.278071	78486	7898	5118.516	54.44562	43	1931.279
2090990	1230440	6860.05	639.8387	1435445	689629	20363.49	1351.694	91	1932.151
2809982	1438802	8490.99	250.1465	1709064	661498	23583.63	1068.316	83	1932.542
2701710	919392	6302.661	474.0471	1543490	445922	17077.41	868.5604	74	1932.625
189126	18208	284.2337	90.09877	54179	5399	479.9239	-30.06105	42	1934.884
852562	2372854	90376.49	59304.82	617461	1441952	292594.3	122480.7	95	1937.632
1846274	814716	25075.19	762.6804	1126972	395398	41837.3	1479.612	82	1940.334
2178061	1132869	6167.472	414.5008	1583293	650263	21881.99	500.1819	99	1944.823
351689	244703	14660.53	382.3498	192008	88471	24502.64	693.0696	65	1946.706
2092913	1955251	10781.56	272.5338	1486858	1238056	35030.18	872.1568	99	1949.253
449392	53305	4237.393	-21.76081	129676	14850	5537.728	-73.8791	48	1953.635
237646	37680	-154.188	159.1877	66003	10372	-466.149	346.0789	42	1972.013
878309	2167225	50874.29	43761.19	525466	1129257	120932.4	78774.83	80	1975.582
1650344	781987	5592.715	98.20836	1057043	376527	14032.62	-150.2939	82	1980.815
2277594	1242845	15752.47	680.2202	1471085	613808	32803.12	1560.631	82	1981.676
3148310	1741090	11054.66	677.2349	2256418	1179093	32943.82	1315.385	102	1987.410
2533431	827842	2834.973	391.0474	1492090	366726	4924.149	966.4149	80	1999.438
1994218	645848	5654.193	231.3616	1154646	273397	10624.82	659.0886	74	1999.837
533223	96301	3101.007	-78.23491	208447	31169	3274.226	105.8388	60	2002.576
164973	16797	2465.014	-62.71548	45205	4345	2795.352	25.74884	37	2002.649
2192065	956142	7040.98	312.8029	1387906	490102	23895.05	155.5026	88	2004.016
2665096	1036201	4835.848	596.1215	1638828	510871	8374.373	1087.928	77	2004.184
276600	861331	26712.85	54518.02	205548	630940	107591.1	127545.6	91	2005.454
2123258	854162	16130.61	349.8049	1314796	379278	38310.34	307.1417	80	2009.462
192316	256214	117970.2	23153.09	74419	84013	170615.9	32736.38	51	2011.140
133489	49848	5799.612	115.4358	35625	13507	7214.265	120.8673	36	2014.392
2515897	864972	8115.162	466.2283	1437577	400815	22069.76	1488.162	83	2015.015
1046501	611754	24598.83	440.229	612411	245795	49265	218.7666	74	2015.979
127626	27034	9926.087	248.636	45600	8060	14085.39	150.112	46	2017.415
3256629	1190550	9918.578	459.7166	1946349	574433	29992.33	776.1038	89	2017.620
760169	275624	2415.784	3.368624	492653	136874	6251.268	136.4426	82	2019.466
2922753	1813048	10794.58	834.6597	2453712	1125718	36551.2	1481.283	109	2019.636
154580	39124	243.555	131.9524	72475	14003	113.3479	322.6892	55	2020.761
2943002	1158943	7744.896	673.5096	1737449	616057	20857.07	1592.668	87	2020.812
375215	68035	9524.097	123.4824	116896	19287	12085.66	395.8729	49	2022.056
2375009	957571	9563.218	652.853	1341555	420192	21364.47	1242.653	80	2023.536
438704	54238	1855.658	-104.0292	150385	16129	2011.469	-210.4504	54	2028.038
262001	251926	105401.9	42564.67	130240	96936	173973.7	65895.18	60	2028.555
3275433	1076142	4238.055	499.1439	2055214	552740	8399.557	1366.304	85	2028.957
2977478	2531089	57262.17	1262.974	1972018	1202623	146601.6	2694.032	84	2034.761
2942530	1311263	24638.45	555.5276	2122179	774151	60672.81	1784.182	94	2035.495
1713754	985711	7706.187	247.0797	1110621	469154	20233.18	903.4455	86	2037.992
2043802	1294085	4229.472	461.379	1421703	598250	12808.65	864.8352	88	2039.288
2634289	842578	10432.47	320.7674	1576285	407499	29097.88	626.8145	84	2039.931
194440	888017	2231.681	301.8611	59980	271637	3051.285	229.9201	44	2051.471
2211805	1376048	11483.58	506.5124	1390148	652485	24597.58	928.408	84	2054.982
2312131	973919	177346	7187.915	1411554	518706	289288.4	10556.4	85	2063.363
1392369	341609	36901.79	393.8317	745693	124343	67901.53	647.9698	70	2072.474
101139	27491	899.2094	43.60378	40514	8403	1130.968	94.25374	46	2073.797
1178883	1318760	9285.347	900.8387	645864	518073	19737.55	725.7664	73	2078.688
2614089	1038101	6918.799	409.3848	1779809	529199	23128.04	1061.875	91	2102.661
384065	216968	8160.499	179.7042	138373	68296	11478.46	305.249	54	2106.016
2049368	1004051	37476.88	908.0765	1270123	493291	67000.49	1726.629	84	2106.969
1855876	900167	12546.77	378.5191	1635534	807482	45252.1	1092.223	121	2109.634
2198215	1257004	8201.605	396.789	1584734	670664	22577.41	431.1109	89	2110.368
2772581	1101240	6944.678	395.6609	1794265	502963	18540.64	490.0019	77	2110.495
1329263	748802	13300.69	411.0301	1167299	541146	36015.49	1367.371	107	2115.134
2020893	1499460	36131.04	733.7433	1273007	688509	74203.13	1529.169	82	2115.703
4157713	2125131	10435.14	513.3829	3027525	1662517	34013.39	1509.473	107	2118.642
2613983	859980	10316.73	285.4221	1548513	368480	21431.95	453.9427	78	2119.941
239371	70026	26262.74	347.7915	80856	20132	36180.11	232.6824	41	2120.168
2028412	1017568	16994.55	569.4838	2109276	1022495	56694.82	2346.616	126	2121.759
3404680	1786388	21419.71	832.7042	1943041	794408	49672.36	1588.148	79	2122.354
2815170	1063404	9382.416	1727.87	2527726	758799	23964.07	4639.571	125	2123.067
104454	462349	8284.102	-64.08217	39925	205267	16485.84	-169.3118	37	2123.152
2271449	577018	17885.3	245.3053	1246077	208965	37337.32	198.16	65	2123.212
2218913	1353870	8939.481	70.60868	1429638	682208	21275.29	245.4859	83	2123.485
2326535	1011355	50992.95	610.1141	1506854	462445	84833.99	1031.389	82	2124.256
807069	1347604	209653.6	99083.84	466895	627092	441248.7	165911.3	77	2128.637
2442538	1009705	8734.715	270.0745	1556440	480358	16910.6	365.5641	84	2129.810
2050995	811990	4456.757	425.6727	1174848	347224	11548.07	1155.233	71	2129.895
1840121	817792	9023.842	127.4691	1180445	396268	24581.59	-587.2903	85	2130.937
2722364	1233695	6012.178	262.8476	1823921	625074	15436.06	592.7504	83	2130.975
2490974	977590	9381.932	297.94	1396037	441530	19592.96	500.5726	77	2132.313
886931	674466	82334.28	76683.09	432848	271311	185898.2	118778.3	68	2133.466
235260	16619	394.8121	34.18654	65658	3995	183.5545	147.5865	42	2133.903
100559	22211	9.438929	55.64174	28604	6258	-200.9063	-142.0896	37	2136.278
2347282	1069558	17965.58	287.7525	1440111	523130	42182.85	1314.888	88	2136.617
1987248	1106565	6781.462	227.1475	1375225	538708	21798.14	810.2471	87	2138.792
2445059	1923049	16265.44	774.4034	1845507	1032736	54439.48	2258.159	94	2140.167
1826571	817285	48010.7	895.2598	1087446	372284	74118.92	1454.287	80	2141.249
1629886	746330	2606.267	198.9582	984295	318729	4505.211	-3.299891	70	2141.273
885412	213009	3362.576	319.1253	475393	81308	8432.161	575.6121	71	2145.264
1395817	1626731	15427.97	562.9146	1031432	759749	39013.96	906.8913	87	2146.082
2008779	699940	6359.545	350.8615	1193287	314814	14519.66	864.6203	79	2147.700
2681211	962848	11878.36	478.7036	1616063	501548	31804.45	1477.34	88	2148.856
1767411	1143044	12206.97	500.4165	1167546	578138	28342.17	1278.561	88	2151.781
105963	12896	-61.77694	105.8897	31611	3695	-325.0415	203.7735	39	2155.442
1926292	1019544	16342.98	797.2457	1341235	479524	21328.85	1861.779	85	2155.517
110406	42232	6752.896	-107.7417	35109	12423	8593.01	-234.5342	41	2157.941
2247665	1048251	15891.12	1201.268	1418915	509424	43974.45	2196.076	86	2159.475
2233637	858727	6466.675	239.4454	1356260	431685	18978	953.0652	89	2160.579
2566500	1169975	9417.104	810.8788	1724714	689836	22423.8	1331.215	92	2165.997
170060	219861	313962.3	3666.822	64479	79969	483728.2	6122.518	51	2167.493
2167088	1142996	9814.281	6073.725	1508180	719276	30990.37	12025.49	96	2168.507
3152997	1237070	5240.115	591.9474	1929476	693159	18735.04	1265.028	94	2170.455
105731	138154	202541.6	4178.265	39277	45051	291114	6640.696	45	2191.292
2239890	894674	5721.323	588.7016	1338178	397305	11758.05	1843.017	81	2212.775
906335	601868	118312	3014.896	486308	258418	297929.5	6116.943	80	2214.231
100675	8634	4346.744	66.50357	27097	2475	5046.444	-38.18325	35	2216.172
2363125	1057703	8085.108	654.5529	1590731	536455	19328.71	1207.598	89	2219.910
592323	265576	37286.5	523.473	269953	95899	58064.88	564.4646	63	2222.824
1973077	1064138	11085.41	399.8092	1240511	490384	27151.19	293.9441	81	2223.011
2103992	699469	5857.699	489.0771	1148673	286904	11639.64	818.0552	68	2223.135
2197953	895967	15563.32	479.4388	1229056	419384	23927.76	1378.796	77	2223.605
419612	99382	4490.177	12.86357	120233	27252	5828.526	-195.7249	47	2224.795
2688430	1674968	15737.86	1205.322	1649284	715183	34664.67	2645.754	81	2225.489
222888	33452	158.2252	-34.7686	76910	10514	-1011.193	-59.48937	49	2227.050
2557861	837944	7555.834	330.7155	1621123	385259	22609.71	1176.463	82	2227.063
180720	46031	261.0603	108.4334	61562	14752	-605.6013	228.146	48	2228.872
2998424	1536706	7834.448	508.6229	1933802	767653	20537.27	1042.687	95	2228.983
2304806	1192137	7606.59	381.4117	1578358	656058	27042.02	-0.3469957	95	2230.071
113526	14461	124.2887	11.11486	32053	4157	-192.1052	1.64394	38	2231.770
2026341	985219	7294.201	434.3645	1401754	537762	28136.67	1130.133	100	2233.341
1282495	884951	5616.106	560.8423	1008718	541657	15827.64	974.4028	88	2234.013
2187518	1270034	20425.45	211.7783	1647329	681656	41258.73	894.869	95	2235.108
2052938	2223948	114355	3547.32	1058617	1112220	260716.4	5836.905	93	2239.090
107460	15464	3904.753	-214.894	30140	4105	5610.414	-428.3385	36	2241.763
1736631	652052	8074.41	181.0924	1220544	354378	19729.36	509.9446	87	2242.289
1913872	918979	5182.182	450.284	1221297	415617	11142.08	1545.655	83	2246.388
2270265	1047811	5626.877	361.2924	1558413	559242	15980.94	485.343	92	2250.209
2103722	807196	3738.05	421.0946	1171525	350679	6925.267	1011.454	79	2252.424
2446582	1254670	4690.082	233.0972	1489691	611697	12946.16	-189.952	86	2255.187
280546	34505	2489.738	144.7268	84598	5955	2827.302	42.1512	36	2255.247
171860	30711	102.94	32.18693	64413	10984	-106.7915	137.3673	50	2259.031
1614083	595881	8645.453	492.9193	976795	301906	23037.89	829.8477	80	2260.508
694301	818417	458666.6	8083.872	277935	278709	726373.3	14447.88	60	2263.181
2087800	808519	8920.563	319.331	1216344	371192	20307.71	207.7211	80	2263.723
254313	37520	667.7982	96.90385	77872	10582	847.1539	435.0945	46	2265.748
2077253	1338468	9103.092	436.0651	2245914	1192205	26178.24	2089.951	128	2267.087
3545626	2739204	50921.87	2158.344	2440635	2178191	180297.6	5788.182	114	2269.937
322837	42544	5231.032	93.25454	93386	10240	6674.284	120.5706	43	2270.654
2890271	1275889	13513.52	179.4047	1694849	695635	35667.59	756.4341	89	2281.012
120145	10174	2181.434	40.09163	32604	2755	2598.015	109.1457	37	2308.918
136637	191724	9026.773	191.0474	58463	68716	14314.2	231.186	53	2330.104
248209	282126	366339.3	6964.781	79694	88455	487755.6	9349.969	47	2330.619
2484504	1021241	5587.095	186.017	1507100	493753	16912.62	865.2736	85	2330.823
1988077	1490041	14881.94	688.4893	1283511	726009	45762.82	1299.731	86	2331.461
3731653	1209361	9056.406	321.7832	2558216	661228	22925.42	259.0318	94	2333.203
634668	524152	1056659	40781.77	281060	242366	2069888	74344.12	67	2334.048
2799437	1295149	6765.968	422.3772	1875171	718434	20256.73	1301.056	92	2342.568
2395818	814358	3721.441	227.4846	1416040	382371	5883.569	272.3544	79	2345.269
2118851	999470	3173.595	381.3196	1286788	519657	6649.834	690.0889	89	2346.698
1481994	1345136	6328.677	411.3034	908983	586913	10967.06	592.8403	82	2353.184
2186350	874730	8444.458	367.8425	1325246	373733	13318.38	931.4844	74	2353.249
101686	112787	195443.4	3024.692	46367	45599	334634.8	6144.055	48	2354.205
3486904	2168969	7929.621	630.9276	2920718	1200115	28471.74	1300.916	102	2354.424
2840265	1324167	7697.749	488.2939	1704700	589965	12709.86	799.051	86	2356.557
1770054	740787	9917.553	803.8642	1169323	361130	26483.43	1712.034	85	2362.316
1938287	874895	6905.428	118.3089	1196650	466659	14285.86	377.2655	87	2365.728
2242909	1200037	6189.547	413.3242	1428991	596952	17698.47	1055.19	87	2366.109
2548174	1046104	5237.919	126.2634	1710354	504178	11815.87	142.6967	86	2370.713
2196107	1003913	4864.189	497.0432	1307470	447512	9909.769	987.9843	79	2391.682
601658	1.672348E+07	17255.58	615.9219	416441	1.392789E+07	90933.63	4599.652	151	2418.944
1.110068E+07	1.521169E+07	29615.05	577.3948	4.09486E+07	9.440908E+07	317637.5	4523.969	496	2419.009
6278147	0	34787.29	511.1091	2248607	-2650535	85249.73	1035.565	44	2419.027
2161190	944356	4162.325	573.0414	1613757	487915	15316.7	1035.927	92	2420.535
1819836	691496	5628.88	205.0042	1140342	331353	13959.55	-39.77864	85	2421.607
130121	17736	4218.103	139.015	32579	4827	5419.237	168.1718	30	2421.857
186733	206518	15844.93	4594.915	67456	66523	21672.9	6345.27	49	2424.523
413451	948694	879625.5	25679.89	283989	585811	2238731	82913.68	97	2425.843
1985629	1060286	14135.36	306.9221	1215361	466266	37659.79	-59.24401	78	2439.784
1599044	895197	18622.71	770.1924	1288753	473085	32411.51	1913.984	92	2445.191
145402	21763	5832.83	2.655758	45392	11130	6178.663	-104.1096	52	2446.254
2393679	1192747	5608.879	251.8822	1491299	557261	16235.66	739.6885	84	2448.619
1349651	945979	10119.72	113.7725	874131	462644	21011.31	354.472	88	2450.540
2510647	919102	3113.66	395.9444	1458759	403361	3415.019	921.5788	77	2450.677
1654139	848103	7928.272	230.1216	963371	372508	14455.51	835.8528	79	2452.152
2117883	731315	10400.19	106.4127	1139951	327477	20651.13	357.302	80	2457.075
1842629	997457	10995.75	347.7121	1347448	491053	27354.75	597.6514	85	2457.469
2523457	741635	5010.48	179.9919	1612089	382200	14783.08	-1.285539	88	2458.427
282201	283820	3977.261	89.67214	92202	95515	5532.399	-53.11224	44	2458.981
1868721	644192	33621.34	322.8899	1127185	267854	72646.3	1167.198	77	2460.162
2823245	1058420	24490.66	192.7939	2022509	546064	51225.22	449.6909	87	2460.567
2674887	1185302	4433.212	231.0608	1741555	622433	13185.1	154.6639	89	2462.115
1879688	950579	5823.302	89.0268	1174263	482671	18119.46	461.6101	86	2467.085
4424301	2979026	18424.5	1804.715	3618042	2286248	59818.88	4783.063	119	2472.603
3228082	1529616	14239.98	812.8674	2290419	955744	34359.2	1918.711	101	2474.878
2772495	1231922	7145.148	450.8132	1689054	538362	19164.66	1052.206	83	2475.993
185555	27388	73.93693	-139.6395	56125	7855	-169.4082	-493.6222	44	2478.490
1555291	805106	3805.285	292.4195	976133	397413	12719.19	90.70789	83	2479.716
2655341	1018190	14307.37	494.169	1689662	562911	40821.16	1153.836	88	2480.249
1734633	930585	9912.935	313.5288	1162631	491269	26504.39	822.0182	88	2481.569
2071908	913887	6095.683	301.8312	1438929	493789	19743.5	585.9101	89	2483.071
1913015	1035871	18216.83	424.5988	1377788	531612	43158.5	976.4912	88	2483.482
2317317	845528	8501.14	294.6859	1321508	415128	20495.27	620.7302	84	2486.087
2015808	1170858	6130.475	148.8246	1368930	579997	16755.61	474.868	90	2497.281
2353673	814623	5318.065	217.7304	1428522	362856	13907.13	216.7644	81	2498.365
834425	1075818	148064.8	53409.48	333459	454715	288758	77281.73	70	2506.604
149164	67162	17397.27	214.5329	60902	20541	24483.9	282.7664	49	2516.236
1137731	575409	4961.3	89.06899	693102	285420	11824.49	-54.54423	83	2535.851
159399	21063	-49.3182	83.09689	44242	5800	-0.4602386	-70.93377	40	2541.147
932045	1.565422E+07	82796.14	13169.63	786902	1.325081E+07	251905	35937.88	105	2542.042
2287758	708729	66826.25	1386.703	1440215	340624	128065.8	1894.337	81	2544.780
3439901	1617996	9083.495	507.885	2059729	846803	19641.19	1512.633	89	2546.435
210937	131039	116331.9	2517.846	59857	40914	162018.8	3299.49	44	2548.494
206719	256889	350934.9	6360.463	82080	83147	486371.7	8724.118	51	2548.581
152918	322860	406801.6	16318.25	51894	119772	632195.1	24451.12	48	2549.290
1695169	374984	16351.58	194.0071	999644	157767	34280.17	-33.91656	76	2552.206
2800341	1189950	12794.38	665.8882	1829158	621745	31076.63	1287.073	89	2553.715
2003203	964004	5441.272	277.001	1320948	500803	21638.4	306.2341	85	2554.409
245201	23972	-43.50466	-7.739679	63029	3007	-2238.084	95.06026	30	2554.427
1687322	599958	7134.78	50.30509	1061539	286564	20292.98	-437.1596	85	2555.453
2518929	1154474	10299.8	-28.14137	1871178	659043	32400.05	1483.633	104	2558.405
458535	67174	-58.49875	273.418	136611	17905	-441.0055	609.4607	39	2558.563
1926507	910168	8502.44	477.4989	1237984	593418	22774.86	814.6978	84	2559.911
131055	10739	219.2189	43.4544	29870	269	-55.9634	15.05313	25	2559.947
1980713	737696	2667.955	235.0813	1136935	334447	5445.891	142.3364	80	2561.743
2849028	1142923	6980.431	524.516	1609687	575300	16831.08	655.0076	87	2564.119
113964	4967	-174.1236	205.0564	25839	-367	-270.5961	149.9388	25	2564.284
274398	75588	339.7772	-105.8939	92845	22604	404.8727	-279.2612	49	2565.737
261422	17751	-497.1788	221.544	74760	4922	-1369.735	152.1048	43	2566.154
1596216	707672	10712.33	260.496	1158428	412708	32457.24	199.4034	91	2566.406
1858412	841882	5763.116	60.68761	1184186	388425	15540.1	-142.2207	79	2566.825
1843305	834540	10511.16	497.4435	1073484	384542	23276.88	1767.457	80	2567.351
301896	587970	285977.8	7972.803	115724	218123	515068.5	14929.64	51	2567.506
3682723	1756385	13774.17	637.8962	2525172	944064	31053.08	1342.461	93	2568.351
260464	83818	163.6027	37.45757	120967	28644	-311.5815	102.8366	59	2572.326
2016042	1054361	14892.1	389.0265	1340060	587355	34246.26	1620.963	92	2575.242
2406478	949026	5945.419	243.4542	1541415	426964	16238.81	534.2354	78	2575.557
1730849	893052	4363.95	657.0276	1123388	410622	12961.22	1230.88	82	2576.233
178449	150770	55961.33	479.1641	44912	40598	69745.38	509.6394	30	2576.302
1904953	1124261	149.5856	256.4746	1328729	633989	-13918	546.7995	91	2579.329
2331930	1039135	5050.699	442.2044	1433343	525432	12881.63	818.3339	86	2588.950
2517198	1027608	5462.628	333.9277	1576909	506053	12386.94	641.5189	87	2594.579
2572429	1192806	14043.47	305.1446	1687140	611630	29915.85	596.1093	88	2599.584
223940	100363	30749.6	428.1326	64620	28400	39411.07	420.7467	43	2600.638
2495114	958307	8652.405	399.9189	1668679	550426	23822.81	1424.898	91	2601.081
172582	30127	8702.62	99.69303	60189	8809	11351.87	111.4665	48	2605.284
567420	80530	8142.114	201.3499	197535	23410	10817.84	596.3134	55	2607.397
2741610	1327628	6861.496	601.6308	1893688	652302	19167.46	1242.802	88	2617.443
1821929	858100	11785.75	332.0306	1143824	417225	31419.96	1250.668	84	2634.729
165498	18152	9292.88	173.7546	51352	5065	11727.16	372.4613	43	2635.927
881055	495073	24206.74	394.6498	409011	181476	40175.96	578.6787	66	2636.844
128458	133982	190541.5	2648.075	39773	40074	248331.7	3146.075	41	2640.154
1471801	665239	9501.215	199.7753	905461	302059	23048.27	58.35462	80	2643.939
2185952	1156348	6108.149	232.0373	1656262	638857	18043.28	792.5727	95	2646.267
1604947	759789	16610.59	240.7357	992895	344187	32814.39	572.0091	76	2646.628
2167596	997872	5818.03	155.7855	1345682	482179	15859.53	-180.1866	86	2648.310
140209	231388	181187	4297.194	104228	191788	726911.3	13949.47	120	2649.746
203590	35783	489.4355	102.5702	73557	11684	736.4706	-22.97812	49	2654.540
251937	30427	1621.792	112.6241	73543	8286	2247.668	-260.4395	45	2655.286
2179991	1199012	8224.924	532.4334	1469805	636747	27834.59	1459.603	90	2655.946
1000996	275479	20173.39	572.0493	602146	129845	45987.7	1020.37	70	2656.146
2503937	1596216	7755.457	445.9898	1567469	773724	28027.53	1319.838	91	2656.779
2223950	902636	10411.08	201.8453	1314922	423897	28634.15	419.546	86	2658.150
1949181	900772	5531.261	199.0516	1310408	508207	12142.07	420.7559	86	2659.063
2530074	1002626	9490.12	404.3717	1661934	463767	23977.15	997.6884	84	2661.707
1391946	1434542	5099.791	425.1401	942495	962364	15432.63	1318.244	98	2663.154
2121458	896315	9744.818	299.7207	1300706	398126	22734.73	910.4724	81	2664.886
397686	43173	214.0352	93.20034	127351	12145	377.977	156.6091	51	2666.190
1550126	824708	5786.717	301.2914	1003489	382383	14756.16	575.5883	83	2666.623
241474	132724	236182.1	3342.398	64576	37033	298753.4	4447.391	35	2666.803
2146822	1049913	6906.833	315.1067	1508344	559934	22730.26	1027.115	88	2667.044
252931	204361	475047.4	5696.677	120431	139543	1302033	14086.53	79	2669.173
2249829	1073399	7441.089	389.2272	1483870	573236	18858.67	458.237	88	2669.652
1942184	1005381	4879.014	452.9099	1335403	583411	10651.4	806.2637	86	2671.424
1860791	1114227	56646.16	1325.618	1208691	521727	89556.82	1877.773	85	2673.045
1210521	418470	7974.772	300.4302	621262	179738	20002.24	480.6782	72	2673.528
248739	41965	22980.87	502.053	70623	11524	28379.14	685.2411	43	2675.056
2473039	813225	4551.332	776.0634	1323569	311660	10040.73	1301.139	74	2675.569
139217	36212	13158.63	599.4726	42816	13107	16655.99	828.2023	43	2678.893
239171	150356	9055.235	261.9517	98119	46540	12589.05	405.4354	55	2679.517
2953113	1287151	6843.094	342.2787	1913560	662751	22296.34	541.5566	92	2681.159
3049597	1639013	9898.764	550.5679	2277137	970084	33510.5	1007.839	113	2685.755
2053356	1449938	563772.9	23345.08	1509670	996603	1076126	40630.52	107	2686.332
2193855	975208	6245.042	499.3384	1423440	505396	20218.19	887.6019	88	2699.711
111600	17285	3874.499	-101.5403	31059	4650	5186.768	-246.3759	36	2701.731
2169961	1168133	5083.19	434.5289	1449492	571140	12005.17	1200.456	90	2702.944
3007000	1376722	7086.431	368.2625	2108893	803080	22519.23	1074.482	97	2706.304
1695795	931290	8124.592	-56.12882	1101343	441044	12581.6	-212.4922	85	2710.060
2299776	1127533	7364.504	445.2479	1537859	573637	15396.73	785.41	83	2710.366
2596621	1008497	7473.169	403.611	1690427	518775	18752.04	1030.581	87	2714.424
2569206	1106171	11676.21	324.7929	1623804	725097	33847.25	402.3811	85	2714.506
143104	35372	3464.628	21.44005	39826	9790	4031.674	-26.1579	39	2721.527
111451	180600	129168.4	3790.668	46810	67542	220213.3	5370.306	50	2743.003
2918823	1953691	381385.5	706898.6	2032248	1053037	859545.9	1545658	94	2754.818
1867397	665372	16218.22	512.1982	1159375	279023	28201.36	978.825	71	2754.894
2849530	1026626	8157.592	475.1225	1730141	479613	17979.57	1006.74	83	2756.906
226838	23574	3622.619	99.70515	64918	6243	4212.677	-26.20423	43	2766.628
3445956	1037528	6511.593	146.9818	1956162	485384	18660.44	133.7628	84	2767.062
243640	33884	194.4468	118.0191	66853	8820	-56.73046	105.1635	38	2767.552
2188030	816524	56228.6	1443.704	2263118	730245	100544.6	2427.627	115	2769.342
1843395	671242	35319.62	1068.507	1090142	300598	73921.38	1134.714	79	2770.169
2824954	1288120	13420.67	395.7654	2107747	748832	41572.95	797.6525	90	2770.360
389427	572955	5099.734	379.1482	283647	389719	14109.58	256.6321	102	2771.126
151571	27096	415.7812	-152.8309	43368	7050	794.1619	-346.2799	39	2771.640
147241	22783	27.65469	-103.9795	44162	6335	-58.36956	-478.6006	41	2771.983
557267	981758	130246.2	50575.58	262784	597796	343075.4	101743.4	85	2772.302
246739	852462	208882	5546.88	163166	460719	404884.2	15513.17	75	2772.378
367261	476724	614610.6	66397.54	165800	214330	1138167	108567.8	73	2773.019
2091636	873889	16253.36	463.1417	1365665	431991	35620.8	706.1661	83	2773.974
2784822	1446906	22905.29	479.9296	2024311	893024	75304.71	1332.652	102	2774.680
2222001	1043373	7443.156	356.9298	1448107	491292	12584.73	676.057	86	2779.061
1729918	682623	10310.88	236.2645	960422	305456	17817.95	281.9967	78	2782.407
140022	20522	278.3313	72.94812	40196	5926	4.715427	51.32145	40	2783.766
2736381	1525822	78255.73	72926	2251487	1375669	206928.1	128280	155	2785.904
225363	34556	1425.012	-47.0592	73800	10106	1416.146	60.21657	48	2793.385
2254617	1133247	349777.9	6313.959	1447878	731929	613503.5	10413.84	96	2797.370
2350039	1340450	7348.372	353.5693	1682910	732809	22429.78	425.355	93	2799.096
2680512	1565492	11721.11	373.3327	1821202	998365	42114.23	855.7621	93	2799.446
281529	224136	142497.6	44224.59	116081	98235	276699.3	80057.97	58	2800.916
1879093	782454	10444.36	88.05596	1151391	390504	21195.93	-280.0938	80	2825.564
3154305	1434564	103338.6	2052.57	2130948	828901	152923	3218.377	92	2851.586
2564327	1140499	4356.126	326.1534	1676408	607443	15043.78	222.2002	89	2862.292
2497635	1008861	10905.68	270.6731	1445722	430713	25092.87	80.13582	81	2864.842
1409391	1059898	47839.71	863.8654	1095865	660103	170317.8	2691.275	100	2865.836
886878	232677	29343.01	593.5403	358697	72111	42964.16	794.4581	60	2866.621
2664321	1207538	3684.654	364.7783	1714165	600018	10975.71	629.5959	93	2867.849
133224	21142	-3.068257	-14.55848	33378	3508	-105.0636	-170.8813	28	2867.954
2821393	1130028	12896.9	642.1356	1567206	516370	23491.05	811.6371	82	2872.259
2572495	1199885	4055.671	286.3889	1656923	627873	8732.648	177.3719	87	2872.808
3304883	1336003	11304.45	399.2903	2102158	689609	38017.97	844.2141	85	2873.124
2191171	698146	5755.809	221.7391	1430466	351124	16771.55	69.57435	73	2873.253
247816	27432	-23.4318	22.37184	70902	3520	-171.8305	-143.2736	31	2873.349
253556	36552	486.8436	64.9432	75024	9949	708.5898	22.03392	45	2875.959
2328731	993659	7126.448	805.5042	1514247	537551	24739.2	2200.029	91	2876.721
1146173	122102	660.4666	148.9588	472222	43292	1242.039	421.2706	64	2879.079
1310414	781087	15885.98	219.007	855686	396606	36148.09	639.2905	80	2883.233
2075075	1026561	12472.31	198.2342	2162062	956035	39762.99	1625.105	116	2883.658
2408170	1547715	4967.872	80.1232	1465107	680310	8465.702	-42.21448	81	2885.754
2331482	1531278	6576.535	616.6366	1646129	743676	14306.61	1084.279	86	2888.079
2061742	957170	14384.15	1060.12	1417247	505969	37760.46	1305.269	88	2891.219
3137069	933929	16676.67	255.2278	2252605	526682	30836.1	279.6852	90	2891.911
248213	57871	30431.57	287.8964	75108	16123	39088.83	315.117	46	2893.990
1862718	767990	9369.925	188.6678	1162601	355758	21340.14	107.1535	83	2895.484
1743697	946726	5025.886	626.775	1146247	436978	10956.59	756.3461	84	2896.234
465186	56160	2523.722	191.8363	200511	19314	2109.976	625.3745	61	2899.709
2398055	1087142	6467.079	264.3873	1505987	486229	13547.76	222.4771	83	2900.472
3174508	1103564	122397.2	2387.039	1893519	605286	297051.7	6724.268	83	2900.748
2539733	1044060	5485.027	202.7046	1403184	495904	15796.37	884.9029	83	2901.707
2269710	1183384	9613.23	402.6562	1549218	567419	31788.24	808.6716	89	2905.400
2544373	1081592	11316.44	352.5649	1715628	640701	35099.97	1516.115	95	2908.177
2292671	1347912	12372.17	528.6452	1641839	839568	39171.43	1165.232	103	2909.685
3034178	1024224	12249.15	341.3468	1849910	581043	32313.26	824.1224	91	2919.265
102335	21483	1126.349	-21.08165	27791	5455	1452.279	-144.9829	31	2919.675
2386083	1366726	11789.88	392.4357	1626191	679065	32113.1	810.9248	86	2919.992
2858650	1593300	12090.29	589.2072	2022555	814131	27702.45	1633.618	91	2936.754
1962083	1071929	7815.667	458.3255	1302903	570543	20573.32	682.4993	88	2940.075
102139	21400	108.261	-66.57877	29290	6034	263.3776	-255.9	37	2948.712
2459603	1042624	3827.716	348.1917	1527439	513203	10456.38	900.327	86	2955.618
2059284	932494	12938.41	431.1635	1391712	445011	30216.79	1065.804	88	2975.177
2171953	1004639	9208.713	363.8663	1459171	462831	21630.15	841.4216	84	2976.058
1670822	783095	6014.802	362.47	1070990	357657	14806.97	844.2776	83	2976.883
2567560	1688354	6811.418	602.8369	1364766	651246	13012.81	1065.457	74	2980.733
2528090	1201113	7653.187	512.7064	1694672	690203	21546.08	842.5193	90	2981.712
1260668	1117877	22956	265.6317	830788	587554	32506.94	1360.251	77	2981.835
2182609	817954	9934.953	516.3603	1400671	391724	22543.73	972.9572	77	2981.851
2493441	1046199	10455.8	534.4107	1595372	521914	28743.57	1209.8	76	2981.971
342838	1521133	3067.886	220.5312	115863	459921	5044.086	61.15602	41	2982.347
2393566	879381	9582.539	179.0726	1560137	417162	17506.79	-184.2272	79	2982.518
1960560	672283	8300.339	166.5813	1139509	295222	14721.36	275.596	74	2983.285
2010004	760893	6250.913	204.4937	1162354	358891	9019.691	161.0664	82	2985.979
3179525	1549397	9681.927	266.7708	2381266	944575	31263.71	270.1521	100	2986.463
213733	26091	3113.49	-492.0312	63036	7246	-4054.25	316.4066	43	2987.553
2078828	1003158	25415.98	734.64	1455646	459503	45823.28	1230.03	90	2987.992
1968809	768412	60556.18	1215.966	817008	271130	103067.2	1528.635	58	2988.047
781429	1820309	53417.03	24093.29	490902	906464	138116.8	49644	79	2988.266
2733486	1406839	12098.48	805.029	1857659	758555	41272.59	2240.875	91	2988.941
1767538	1141742	14309.77	284.8239	1129746	524221	29572.38	556.5342	84	2989.378
159452	53494	678.8681	-216.6891	62041	17167	1657.513	-570.5161	49	2990.766
101241	13881	4457.023	124.6343	27468	3899	5977.264	245.8717	35	2990.960
459535	43438	4713.861	64.67544	143351	12316	6133.64	-25.63085	51	2991.169
2721474	848085	23158.96	469.4261	1811621	408845	48245.59	506.4601	85	2995.587
3117391	1035309	15164.76	253.7914	2085949	573856	38354.72	863.7559	87	2996.378
209570	51014	4684.236	11.93845	53766	12814	5253.454	196.0279	34	2996.854
1206521	997503	4987.582	350.287	808320	489279	12083.99	625.1135	85	2997.899
2337188	899484	4646.892	267.3122	1503789	464711	9429.466	1227.1	84	2998.425
2027171	1100093	32369.54	601.024	1126570	442355	64510.81	674.8949	76	2999.348
2789427	1007005	6655.858	127.2221	1771938	496366	17762.33	198.001	87	3004.938
2762014	1437799	26961.63	1068.221	1764598	725168	47393.44	2243.083	93	3005.557
243589	29100	651.8997	142.1916	75999	7155	298.824	283.9992	41	3006.001
460228	85898	824.0855	92.4141	165331	27222	199.6144	412.2755	55	3006.900
200383	16943	31.21548	43.50809	56133	4745	-121.9148	45.54354	42	3011.084
453649	59519	-1.800583	106.2591	135321	17279	-88.39811	68.72049	49	3013.691
2205638	1331803	8683.007	390.5153	1644890	757272	29664.58	100.2665	100	3014.313
2849201	2216510	19498.75	535.1296	3559280	1826102	86670.35	3010.136	146	3016.326
397710	486990	252990	31280.73	192314	197333	464259.5	54195.05	62	3017.388
1802217	690648	3524.475	273.828	1044919	307926	6022.117	279.4173	79	3022.627
341013	52998	341.1902	43.90273	130082	19796	562.6296	37.0376	56	3030.405
1476662	741520	13986.6	334.3278	942369	354208	26498.46	445.871	81	3031.167
2120941	1074224	7201.022	452.7729	1225959	488174	16782.39	1197.014	82	3032.792
2495493	2044991	199913.5	3460.443	1587100	1004725	453075.8	8955.385	85	3034.113
616018	1368838	16255.3	385.8616	490259	666642	39754.02	1515.397	90	3038.666
2367154	949924	7275.492	586.0566	1429886	442413	16092.03	1046.356	83	3054.141
229782	207421	860.517	273.1716	373314	425847	7949.564	1663.058	215	3055.208
1762661	1029426	8552.751	488.2591	1057151	442597	19065.97	1000.406	79	3058.507
1777787	1277283	24401.45	633.6317	1207693	650791	70041.34	1604.051	85	3062.761
270340	67726	666.2479	-3.87307	107858	20167	786.1764	-237.1308	53	3072.789
358141	342135	498345.8	6221.032	136755	135781	814289.3	10604.77	59	3080.277
2019298	673623	74775.04	1686.872	1131361	254372	151017.3	2761.617	76	3082.165
2319527	1173304	10242.04	343.1709	1578763	610127	26374.8	940.6667	83	3082.319
401448	387203	93642.59	2615.832	253829	168174	195040.5	5726.673	74	3089.115
259496	47914	5585.108	123.3029	74588	13496	7475.567	69.26591	44	3089.693
1705911	843056	11307.53	444.8465	1071013	434710	25353.8	815.5878	85	3090.662
1801616	914421	9978.086	561.1534	1265049	520477	27678.18	1794.11	93	3092.210
2875769	1043778	8698.211	137.3274	1694414	468809	23481.4	25.02679	79	3092.428
710403	1444802	108179.6	39864.95	463643	801248	192279.3	87621.02	85	3093.134
896357	1133439	7699.485	383.0441	630494	531471	20639.43	383.9868	88	3095.658
2629484	967683	5854.784	331.4966	1669605	411680	13609.77	1128.554	82	3097.245
1736958	1467594	12060.97	625.426	1273231	1012399	39465.22	2480.955	90	3097.295
2947032	1818050	4489.167	388.0088	1829800	846413	9262.181	497.1721	80	3097.807
2027499	973340	5317.653	114.7897	1274135	435421	13814.17	-80.85979	81	3098.743
445823	620633	983200.5	22789.45	298897	478895	3362380	74466.5	98	3098.873
183627	226153	295334.1	23639.43	109142	132364	706339.3	53713.77	65	3100.849
1685187	626306	9016.066	389.588	1033351	283391	20055.19	1247.058	82	3103.811
2127687	1270165	4855.639	396.2736	1481290	622732	12743.83	565.1629	89	3105.029
2145550	1080186	8315.405	212.4131	1487586	578440	26956.57	537.9494	96	3109.547
2132202	1330171	8039.803	378.0723	1466815	699632	24623.49	351.6794	97	3111.914
1231233	599455	5202.521	429.3572	750120	271384	13696.47	1055.077	79	3113.399
241806	31213	26101.31	667.0214	72891	9485	34795.99	718.8566	45	3114.537
988515	223100	26645.3	307.7407	361207	70697	38887.84	18.03903	59	3117.965
3457571	1942383	12578.19	1996.998	2710248	1283353	50420.73	3910.457	111	3119.252
1788846	784878	5688.703	348.3957	1094749	357342	11380.05	1030.41	82	3120.857
2596243	1110870	9136.415	587.2699	1789671	597692	24856.62	1287.132	94	3126.595
2177002	1340568	8972.707	160.8275	1522434	675999	20291.63	1037.034	89	3131.958
2362733	1115414	9356.353	697.6209	1471132	563496	24592.54	1257.133	89	3135.882
497317	74568	307.827	127.7037	159491	21757	431.0902	107.9661	52	3173.561
1703850	958312	10249.71	192.0671	1202467	556887	28565.36	744.4454	90	3181.259
192516	169719	88944.22	2480.927	59053	55827	123773.3	3479.016	45	3199.419
1707433	828264	16455.56	460.0453	871929	335610	29388.04	765.0616	71	3199.788
2712169	1172198	4836.47	227.032	1708818	553879	9216.351	525.7671	80	3200.011
236369	16496	5323.168	12.99609	70994	4504	6839.533	-55.20885	46	3202.059
3166687	1058077	8343.165	372.4185	2160732	551523	29038.5	945.3603	91	3202.803
2350324	856231	5841.954	391.3428	1456360	393644	11546.08	342.5193	85	3205.320
2377627	1030547	4531.429	508.9274	1523148	565104	10370.39	712.7013	83	3205.341
2252403	1090096	8604.952	375.7474	1240455	484548	23446.48	383.0508	71	3205.407
3512708	1674506	21463.87	736.3486	2668407	961074	57370.94	2985.322	98	3207.472
351008	140125	3520.575	225.3893	142607	42169	4604.744	363.3773	51	3208.018
105226	365871	37533.07	1076.991	37157	121059	57257.13	1263.7	42	3208.245
2266425	932986	4753.272	152.0042	1389441	444733	13854.85	127.2866	81	3209.573
1936790	981333	29541.17	716.025	1397275	503861	58458.21	1699.864	92	3214.637
142620	15696	3679.939	-61.54319	44256	4387	4584.477	-288.7063	43	3216.714
128208	35872	13251.97	141.041	36914	10138	16548.76	175.6335	38	3228.768
259276	24000	11852.77	97.3868	76094	6606	14267.26	245.9413	45	3229.509
331360	160479	2689.877	251.9267	133586	53602	3288.881	423.73	58	3230.999
2680319	1497859	5896.908	501.4349	1850067	760211	14660.02	1718.423	110	3233.655
3077457	1038861	13038.88	595.7059	1981131	548263	28059.96	1391.171	85	3241.189
206062	37906	48.49462	211.0216	59567	10941	-91.87009	529.2201	43	3243.171
351619	30675	400.2138	90.40923	101413	8656	312.7281	222.9984	47	3261.296
2495793	1280010	5959.735	160.3942	1868874	730315	17605.49	648.5698	96	3266.042
2372707	816263	9932.272	120.746	1399250	400340	21273.15	200.7938	82	3274.810
621724	1214493	37699.06	91499.11	384922	755843	144983.8	142549.8	90	3291.389
2172859	924469	10486.55	506.985	1398313	487335	29183.21	1293.536	84	3299.442
1396790	452708	39128.31	776.4365	684724	156397	62089.46	1180.327	66	3302.866
2501838	899446	14466.46	180.2761	1549788	436357	36342.69	1114.288	82	3303.765
131901	60163	2524.586	37.71201	40772	19142	3438.911	95.14071	42	3304.925
2176621	933445	13620.32	620.0363	1695658	552681	28443.02	2109.049	97	3305.621
993336	2083986	28391.44	852.4715	817302	1339732	107769.6	2036.949	100	3307.037
3687778	1648447	11327.23	512.0114	2487720	811501	26026.11	560.8433	92	3310.442
2235018	888730	12556.75	285.083	1399359	449866	28784.9	-217.1467	85	3311.677
2152549	1270539	4625.382	353.4075	1456329	663008	17785.15	372.7175	89	3312.392
2225306	895367	4598.704	645.2465	1478068	462867	9024.617	865.3576	81	3312.897
2591838	1153867	10080.89	267.3601	1826459	710693	34988.11	873.2103	87	3312.958
1435867	1393973	419380.8	15221.1	715486	553556	792231.4	27383.9	65	3313.315
2100651	746210	6035.739	113.4572	1328018	336670	17158.55	-71.11555	77	3313.435
214125	47766	1084.225	58.97998	65000	13369	1391.988	62.69298	44	3314.698
2082777	728327	15129.51	288.8631	1173993	330961	32161.12	670.015	82	3314.751
427221	336490	197938	67452.72	244546	227728	678277.8	161112.8	87	3315.635
2442353	901511	11054.2	606.3011	1483473	442422	32178.76	722.4762	84	3316.343
101186	145847	124289.1	1670.803	46057	69705	211043.2	2887.887	52	3321.377
175289	14779	81.72061	51.2404	55379	4034	-440.9328	61.45023	45	3323.424
2119920	896502	7536.06	311.5609	2118440	754030	28907.69	1239.183	114	3325.439
2983467	1038249	4357.265	448.9896	1842935	523973	9792.554	928.8516	82	3325.846
308789	88369	1322.354	150.7132	78912	21927	1855.674	51.96851	31	3325.972
1122802	672426	47381.75	1300.766	747624	286003	114878.9	2251.93	75	3326.130
1425584	1031021	5382.442	227.4666	849381	434266	13782.06	342.7611	70	3326.179
2975402	1164277	5379.673	223.8651	1809837	547981	4170.844	-138.1844	85	3328.995
1841171	781869	5248.949	297.6763	1171521	370033	11993	328.2081	82	3330.471
1658946	1385368	13836.49	507.9287	1121625	723357	34146.39	1103.335	96	3334.709
1660996	672506	3910.429	118.2892	926657	317743	12869.75	-417.9569	80	3335.522
2041623	817994	3849.767	363.0186	1335615	374707	7508.3	401.5556	81	3335.807
2558800	1102953	10566.16	122.5299	2104071	863706	32379.62	21.57278	109	3337.753
125746	19224	528.7092	-11.08125	41858	4965	674.8794	-123.1151	40	3338.509
2510066	1340634	14066.08	451.8912	1657405	816455	32235.73	1254.279	94	3343.034
361627	789077	22638.55	28913.31	238592	480630	64909.02	61796.59	86	3346.180
1669486	967991	7541.833	455.7302	1215556	545726	23761.07	420.782	96	3350.661
368355	1.563085E+07	14073.9	1907.765	206964	6459294	27186.69	3004.835	72	3361.192
4430494	2036150	94774.25	2417.986	3888740	1522026	279583.6	7412.924	116	3366.699
3488756	2537373	11336.35	572.6996	2448272	1441962	34215.36	1369.41	96	3374.744
1786093	1213249	7210.873	236.3553	1694607	845873	22092.52	1491.886	107	3377.152
2226553	838595	9635.741	488.4168	1406719	423001	22726.55	1022.649	86	3392.095
207665	127585	42796.49	898.585	67208	39309	64294.87	1173.969	49	3400.067
1767665	970100	4460.471	180.1382	1055536	437761	9479.26	370.9344	82	3401.934
1775661	787687	8393.63	240.1566	1108427	391970	21903.07	30.14815	77	3402.112
1807856	676140	7460.291	245.4642	1099283	287696	14612.11	623.3177	81	3411.170
154189	17206	810.7628	-105.6688	46737	4699	1275.765	-277.5826	42	3412.266
251520	21762	6744.014	-156.4636	70840	6028	8106.667	-338.5494	42	3412.436
2837308	1166297	5415.547	272.7028	1909364	577397	10658.99	1000.172	88	3413.177
298382	22964	7047.408	24.87802	85005	6280	9461.133	13.54292	45	3415.058
437663	72331	257.1119	-32.9984	133940	20734	205.759	19.39129	50	3415.925
642476	1413780	28037.45	59352.41	383920	887782	88689.05	114061.6	84	3416.741
3256836	999735	3839.609	240.4802	2122710	503791	6079.615	459.1434	83	3416.763
2485198	955384	15298.73	660.5132	1700020	519203	41942.72	1332.442	80	3416.779
1093521	1781162	1167754	109341.2	613303	964707	2549698	189803.5	84	3419.552
1865782	1008971	10680.94	126.0134	1653966	577024	36653.4	165.5753	103	3422.301
861120	127531	20414.78	300.3132	301115	36378	28033.29	558.0099	54	3422.781
189924	100707	2431.885	158.0518	68203	34338	3921.645	-41.32468	45	3423.074
2169211	1046503	37473.68	1067.538	1433210	498319	58802.19	1981.365	84	3426.214
2799261	1083703	48893.68	911.199	1814451	610370	73378.48	1726.836	114	3427.432
2796914	1140179	11919.11	435.8406	1659681	582700	18281.47	883.2966	87	3428.798
1881699	971668	49686.46	1399.119	1029410	361031	85231.33	2354.211	68	3428.989
2055489	792528	7226.925	298.0455	1223093	374657	18526.57	788.0271	83	3429.538
1304397	1848329	18090.45	664.7837	1089023	1263893	64826.58	1553.455	108	3431.245
2995210	1142339	6998.178	465.9621	2054666	648348	19845.65	1474.211	90	3432.226
2807377	1514782	23745.79	1018.982	2100975	910487	57066.12	1873.186	99	3434.865
1524957	843660	12634.02	405.9648	1068493	433740	29425.52	1835.668	85	3435.467
999156	437710	7577.789	534.5563	611323	204802	17083.39	915.6994	81	3437.446
2829796	1478203	4123.472	492.6324	1875612	702819	12398.94	922.7924	91	3439.876
2086959	714697	20528.17	262.9966	1203709	306704	35256.54	616.5841	77	3440.494
148982	320235	250138.7	12052.05	71144	181945	578512.1	24765.12	68	3442.663
2418762	923274	5499.311	182.6492	1366615	415452	12973.81	706.0685	79	3444.582
2270763	1138954	5463.945	422.7383	1479782	486838	13132.47	1133.237	83	3445.330
1735730	944459	4113.871	2.013948	1070139	418511	7285.812	143.5717	78	3446.906
2197320	862290	15155.16	263.1729	1330419	388900	24331.06	217.76	80	3447.789
1870797	559069	5908.834	330.7188	1098238	246587	12567.15	872.5865	75	3448.709
2321188	1029581	6445.109	154.5488	1463706	508654	20872.25	-144.5166	88	3449.400
302910	299105	1486.563	788.0836	84880	86338	1968.529	1116.729	43	3450.254
160990	424208	210022.3	5182.791	93590	197327	441573.3	10776.6	64	3451.509
2534791	1114068	5631.165	403.6754	1835636	627176	18888.5	710.9449	94	3459.440
2597074	901237	9045.175	325.3994	1693646	447909	20482.59	1084.556	87	3464.724
1838086	721105	7318.876	548.8138	1229137	368550	18748.6	1303.076	84	3468.538
967499	1512231	15403.41	665.4491	710271	881160	41821.2	1496.93	95	3469.421
177509	25766	242.7395	129.0698	50697	7045	440.4322	352.6218	41	3471.294
2330001	1123327	16040.24	886.8088	1539451	570787	37742.15	1903.905	90	3475.116
131321	12210	3535.973	94.1735	35980	3473	3771.865	80.22858	38	3477.659
1639631	588500	4583.468	336.439	950878	262816	12054.21	715.3986	80	3492.469
1858292	1298870	5680.693	473.5483	1224311	579813	14106.94	1079.011	87	3497.496
2395008	1012790	6027.124	13.69694	1403954	406404	11817.44	-272.5299	78	3521.461
2210620	1112338	47778.45	633.6819	1485561	562158	90866.41	1212.323	85	3522.515
3185149	1434803	21331.43	821.4072	2647431	959426	70046.89	3189.253	102	3522.920
1821096	773961	6753.355	338.1921	1089842	341532	17048.92	985.6608	78	3529.588
1789854	1170645	7919.165	372.4323	1239428	618380	23438.44	618.2093	87	3529.720
2952353	917044	7912.051	280.4559	1843611	462563	14218.09	686.0161	85	3532.399
2377020	1141187	3325.765	222.4224	1450188	526060	4457.007	218.6367	81	3536.189
2040026	950418	9727.458	477.2188	1418236	456640	25914.82	1002.858	89	3540.494
2560025	897378	4806.506	523.3438	1534041	428342	9587.61	912.3429	84	3545.121
3031977	1064201	30024.04	780.5399	1548023	493329	70431.53	1522.902	75	3545.361
349978	51935	-436.5081	179.8135	104165	15017	-1272.915	436.1725	47	3546.717
169355	39620	3325.418	118.4724	47331	11058	4811.334	166.649	40	3550.748
156361	30782	416.2172	-65.89365	47038	9524	500.4651	-101.0169	42	3551.917
1614152	995371	14850.79	143.9719	1076606	536647	33615.63	427.7114	90	3552.294
109126	28002	6850.894	314.1563	33307	7960	8545.412	462.3152	40	3557.578
372266	1172845	54903.9	32845.33	237689	658239	118876.5	73694.66	85	3562.701
757914	1308441	97270.94	48469.71	421651	649599	237348.9	78283.5	81	3567.376
1562910	1285204	10792.97	312.8909	1055314	595436	25644.66	364.7339	87	3568.388
1814106	765344	20550.91	485.7235	1167246	362134	41277.91	720.1083	82	3573.412
2947115	2237877	14201.86	955.3527	2298962	1427298	48859.66	1724.095	100	3580.102
219732	75534	2539.855	158.5149	63245	22541	3217.682	4.975624	43	3615.293
1887497	792582	6284.72	35.62883	1201949	371057	13700.64	52.4777	82	3622.634
2257667	1136438	7989.597	131.297	1614326	600653	27565.34	260.3479	96	3626.410
2088522	844009	50930.02	1312.17	1369611	395937	87622.23	1965.161	86	3633.854
2053388	1011723	8247.307	370.2126	1306658	490334	18231.15	419.5376	85	3635.524
127746	154809	133406.5	18523.81	42090	55112	208531.9	28360.25	42	3635.961
1324055	958649	6280.142	560.2876	889344	461578	23290.03	1249.565	93	3639.473
273693	248902	182029.1	36639.01	149361	148590	500701.2	74169.1	72	3642.226
2776393	1320951	9643.307	823.3281	1942066	660561	29368.48	1351.876	94	3642.435
3761410	2277207	15665.5	804.735	2756027	1326990	40239.88	1689.482	101	3644.905
1840626	802924	7665.759	206.8973	1030501	365891	19199.38	-52.79058	83	3647.397
1579386	763414	10718.36	400.628	1013882	377106	29412.48	1445.543	84	3655.440
1387110	2257669	134180.6	7271.407	854001	1206326	361775.9	19439.45	112	3656.998
127429	6788	10137.22	262.2547	33504	-2073	6076.886	95.53615	32	3657.216
681160	1084484	346597.3	4416.644	332180	428639	601672.7	8036.302	67	3662.121
137727	8962	106.9207	110.6141	38851	1960	198.2659	11.46953	39	3662.786
2513020	1086577	63466.89	1361.115	1606854	537559	90036.07	2170.81	84	3664.157
214928	38772	6141.012	187.3083	55613	8991	7582.375	337.8963	33	3664.375
135188	159279	14073.93	2516.762	38339	46727	20407.51	3351.359	36	3664.626
2210848	997125	4107.258	370.9655	1373551	474508	14064.87	252.0655	86	3667.177
385153	1274629	388329.7	11130.36	204346	629766	808982.3	26777.46	70	3669.344
2244520	767281	4417.847	424.2719	1323180	362476	7653.259	589.696	82	3669.404
3028574	1613084	55269.09	701.7785	2208707	990461	141505.9	2861.304	98	3670.261
211578	19726	1062.021	62.17521	60008	5321	1201.715	20.07317	43	3674.342
1528309	666122	12368.24	246.2099	879610	333939	28643.53	54.19582	84	3674.656
4391072	1896195	9265.556	850.6865	2775774	1152040	28394.86	2720.98	99	3690.607
441487	51398	6489.833	65.11307	127273	14187	8160.006	46.77508	48	3692.082
196881	671451	2188.685	833.0482	78806	253938	3510.175	1137.886	55	3721.240
2442161	1261425	9156.27	386.4128	1549905	583381	28239.85	674.2862	87	3730.739
2258220	1091191	6136.354	181.9787	1407018	552202	19174.32	588.816	87	3741.748
929821	1282005	17609.12	295.0481	653613	618781	41340.11	795.1582	97	3747.075
153773	27209	462.887	142.3906	41944	5202	621.1202	310.6208	34	3747.294
3029621	1248038	8619.284	573.685	1799823	619265	19165.92	595.0244	83	3747.667
2694528	1404607	14664.44	508.7874	1954773	874599	42016.62	677.8083	89	3747.746
3044932	978074	5935.584	240.8694	1757883	462203	20110.65	521.0773	83	3748.471
358536	22190	618.0682	-172.94	108619	6872	653.668	-151.0628	48	3751.502
290563	540613	223766.8	29924.96	235303	374892	987389.2	107293.7	97	3752.635
165821	27944	26429.27	370.8285	54776	7580	33598.01	484.2466	45	3753.357
128797	236473	203728.9	2267.413	60961	92367	339587.7	4848.329	55	3753.607
1301714	1858243	83218.89	48329.8	712383	999254	239907.4	96150.33	82	3754.091
2724815	1120792	5072.968	312.9999	1574149	581235	11923.6	256.1935	85	3754.425
1523739	561390	8441.446	274.2759	830496	236156	20973.26	620.948	76	3756.290
2586836	1064084	10301.17	106.6611	1613799	474946	28972.54	-477.1481	83	3757.180
1823331	1053608	19846.73	1551.055	1226643	512889	37185.62	2255.99	88	3759.432
1214208	748166	7507.533	241.6659	591541	291938	13692.52	-39.35343	72	3762.795
3258482	1166274	8799.608	646.7363	2053139	654913	20954.67	1567.623	91	3764.137
133309	15974	20.77533	-58.98957	39411	5109	-312.389	-197.0472	41	3775.480
176141	59699	12602.13	138.5531	70513	18368	17705.01	109.2493	51	3776.299
1443647	3250055	149330.6	31521.32	1226597	2424517	563362.4	186510.2	202	3779.263
2400642	1358304	10045.46	258.4585	1637506	722374	27183.03	968.3627	91	3786.929
2515863	1217826	6587.557	335.0506	1677832	624396	18422.85	642.9517	89	3787.664
173634	52269	39.58052	100.3044	55353	15421	-262.4814	163.7711	45	3792.463
1760234	719662	5860.477	445.6774	1100764	345876	15549.11	654.4826	84	3792.747
2716051	1344397	8121.766	519.2778	1719367	663954	19072.97	1125.399	87	3796.585
176989	166211	23672.28	417.5594	76061	59647	37696.04	702.5402	54	3798.653
2334520	1240169	5031.336	525.9907	1475164	566872	14326.93	657.3549	83	3802.220
118199	242037	106677.6	3991.098	52418	93690	169416.1	6170.021	52	3804.487
2310318	889358	4233.792	190.7574	1332687	430483	11701.8	128.1109	83	3830.671
101310	183717	155605.7	2910.334	36128	67399	252859.9	4235.456	46	3831.709
500775	661315	420716.8	6300.86	189888	214703	594700.8	9675.56	57	3835.145
572054	62775	377.2826	73.70903	183572	19491	782.446	-147.594	53	3837.199
2676803	1214468	8948.088	592.3701	1779990	630626	26729.22	824.665	91	3837.996
398725	55757	287.1647	28.677	116284	15835	341.9331	94.79583	48	3843.265
2695301	1031478	43919.09	686.0425	2003679	553798	62943.89	720.3734	90	3843.477
1748189	971450	6122.134	576.0248	1312064	519932	18841.26	1464.743	87	3843.807
2286914	1112105	10277.55	1257.061	1478237	539985	25152.61	2068.539	81	3844.132
2112586	952265	4911.828	190.188	1560627	516474	11118.64	240.028	87	3844.811
318985	489499	9674.224	980.8792	196216	231938	22276.53	1507.408	71	3846.095
181714	52891	6908.367	759.8859	51264	14868	7652.953	1000.74	42	3846.920
1580316	923330	9564.953	422.6032	1063950	442398	28376.73	738.5885	84	3848.140
2079216	927018	4854.258	558.4723	1306334	475488	16053.58	990.8894	88	3851.363
2005481	777833	5640.2	559.3752	1219906	379211	17096.44	1133.823	83	3852.053
265617	22700	4593.553	131.9877	77473	6355	5378.187	247.0789	45	3853.635
144310	39533	-319.4298	162.966	54554	12954	-452.3823	-40.90219	48	3853.908
2322928	958367	7956.936	375.9969	1624347	490071	22370.11	513.9415	89	3855.275
2085496	1043212	7850.331	557.3375	1296553	557125	13809.17	684.8606	85	3856.459
2177807	902267	14277.85	377.4181	1312331	402794	20750.16	388.0513	75	3856.533
2286268	904477	11029.6	146.8402	1340912	435196	20781.75	269.506	77	3856.684
1863044	925904	10276.53	429.2072	1102450	426237	19001.48	445.6876	76	3857.052
2103378	894824	5885.919	345.0163	1335749	450261	12827.74	1004.088	87	3857.929
121112	10628	2196.024	-141.0079	31866	2184	2383.099	14.072	33	3858.526
280154	33789	1712.701	51.54228	95966	10494	2394.024	171.4999	50	3859.906
1836799	660959	6241.28	151.8799	1058542	291171	9679.117	-376.8249	78	3863.816
2793043	1263445	5444.51	429.535	1980084	658685	21526.85	549.2869	93	3864.232
1770423	928901	7670.054	452.2792	1214194	483147	19766.96	547.5348	90	3866.208
2647344	1013055	7563.585	209.6	1711216	498477	14026.52	85.58339	85	3868.824
2282327	891480	5063.667	333.3384	1399962	407851	10220.93	704.2081	80	3873.515
212125	691721	2686.97	297.345	77149	260896	4169.657	520.9864	49	3874.691
498104	33962	228.7951	175.0764	145469	9870	141.8746	267.5843	49	3875.921
371522	1008125	16957.59	115.803	120953	312944	23292.11	373.2652	51	3881.970
1707325	1035644	6499.724	238.6897	1376749	603451	25763.26	339.6667	101	3882.501
432010	241412	25290.15	450.7471	148789	74101	34960.82	659.1387	54	3885.815
105719	24862	233.236	74.43734	30687	6859	244.5886	240.8037	37	3894.971
162708	40082	237.7011	207.7948	58181	12994	452.463	320.8906	47	3897.154
2686668	1093153	9879.474	586.3437	1842824	597688	25827.63	1271.404	95	3898.164
1333865	827934	8263.504	85.88184	981105	475611	23768.53	-133.2916	89	3898.429
2723050	1381378	17805.76	628.7512	1873060	745549	42677.39	1212.724	92	3900.731
1958002	1061551	8891.083	420.5731	1356048	534796	23805.34	963.4113	87	3904.809
179659	184598	132890.7	4474.034	64636	85967	265122.9	8079.816	60	3912.410
117451	12072	5810.545	-24.1374	32121	3180	6696.997	31.30218	36	3942.200
151761	126928	26464.15	450.8091	85599	44613	47023.72	301.287	60	3950.256
332422	161309	24574.5	429.7298	92633	45094	30321.64	833.7157	45	3952.674
152708	15855	4563.104	-1.630718	42485	4155	5472.253	58.54276	40	3954.128
356557	1507134	43995.19	11497.09	317964	929700	181079.6	35678.65	103	3955.362
1062958	1621342	38106.9	87798.41	446760	798218	77698.34	130885.2	62	3963.102
3133475	1369365	7747.931	251.0727	2353482	758064	22735.67	583.3376	96	3966.736
1835823	751257	12461.57	506.7806	1128232	334845	28456.23	1590.148	82	3970.985
1832895	826991	6576.398	540.6563	1103303	349963	18381.05	1342.967	75	3971.084
2636595	881322	66430.45	2586.658	1330331	360350	99120.25	3183.596	75	3973.623
3076511	1008537	9855.646	286.7725	2190789	626721	37745.96	219.3562	90	3973.756
1410394	589498	2915.394	634.4749	824367	265166	5147.995	1203.203	80	3974.946
1018052	320958	13236.7	442.2393	428903	105858	21037.97	703.6365	64	3976.876
145155	14975	204.4025	-84.41351	41371	4340	185.1451	-236.6424	40	3985.664
1456599	489214	5169.796	300.0664	791568	197669	7902.499	132.8304	73	3985.951
1846253	1153282	6236.427	274.5782	1307229	645136	15879.48	726.9435	91	3986.611
2188462	697866	9658.325	401.167	1335992	313484	17301.83	643.2665	79	3987.502
2759072	1369090	18937.73	894.8608	1775230	802537	48005.9	2110.951	93	3988.031
1341803	1.675192E+07	302248.9	11642.38	725607	1.001656E+07	634568.1	25655.66	81	3991.624
119444	43101	973.2432	89.95031	42598	14926	1191.808	440.4988	46	3993.128
2411997	936307	12211.56	303.7566	1545575	463878	26499.05	1014.786	85	3996.592
168931	25131	7554.324	3119.933	43919	6192	8916.114	3591.971	34	3997.146
1971829	1035474	7783.127	248.0079	1359012	503731	20873.14	1060.356	89	3998.909
1077655	271915	53951.29	1370.409	393096	83679	77123.82	1955.882	59	3999.755
2021232	801613	61915.38	1478.376	1143073	359432	94266.2	1903.094	81	4000.408
131199	64862	12964.83	-106.6383	38082	18620	16610.69	-323.2783	39	4001.233
2012681	1233808	30379.06	1233.453	1327257	583078	50537.32	1963.679	87	4006.663
899383	207387	3888.322	57.47048	431201	70376	6290.63	-119.2217	66	4018.808
1464918	1924395	11280.2	793.7795	1045789	919616	32234.63	1521.437	95	4057.215
2192568	1257599	6033.405	196.793	1531824	728137	21812.26	777.2161	93	4059.536
1747788	1159439	7356.252	355.4353	1119763	590041	18952.18	762.781	93	4060.773
246128	124274	11107.77	18503.59	103630	42449	18277	29046.94	54	4062.422
3066184	1226549	7836.531	382.3232	2016800	633704	17016.03	921.3932	91	4065.019
2366536	1023748	10989.25	308.6474	1584494	465159	26164.75	-121.1077	84	4065.990
1326442	827484	2854.699	442.2089	881273	403449	4750.494	1445.404	80	4066.272
138425	684936	17922.66	145.9292	42389	192642	23234.81	143.5101	41	4067.372
113853	171948	345094.3	4541.928	34287	52057	458465.7	6535.784	39	4068.608
2188762	984878	3720.093	201.6787	1368097	494511	4073.951	250.7584	83	4069.259
2513876	802535	9743.688	379.8834	1582400	388512	22110.08	1014.359	84	4072.229
1673260	711381	8163.535	257.2673	1075235	343229	21815.52	913.7466	83	4073.878
382321	360081	425606.4	40759.24	278909	376921	1904907	112011.9	146	4074.956
3191969	1069352	12778.11	623.2295	2045066	515498	33216.37	1166.165	87	4075.531
2145744	1619333	19800.61	771.692	2045069	1054583	58148.27	2339.463	108	4077.239
2828966	1594516	21054.36	666.2778	2586594	1406180	76956.45	1617.967	123	4078.929
2900647	1246103	30543.25	964.8262	1990813	681208	59984.48	1211.233	94	4081.631
2271322	1261738	19326.53	569.913	1662412	773572	69400.8	1503.226	97	4082.718
1588637	598841	31220.35	666.3915	909468	263706	64885.48	554.9792	71	4082.882
115017	15488	1211.703	129.6359	32092	4311	1031.233	277.6055	38	4085.724
2044329	921729	4849.776	269.1172	1334259	539376	18548.5	632.8714	94	4088.430
1743712	821207	6593.838	268.1466	1050913	381035	15385.28	605.0588	82	4090.063
2587363	1340327	10514.22	809.0032	1888949	743307	35131.01	718.6481	94	4090.601
110587	14458	207.4303	165.1508	31684	3863	124.1756	294.1311	38	4092.758
2122501	955638	11692.41	290.4621	1385216	472749	19967.92	110.6162	86	4093.556
1703661	1071691	5544.947	407.0822	1215663	504626	12338.13	60.54379	88	4095.319
2042692	815606	133351.7	3160.688	1207652	350079	273320.8	5737.133	81	4099.215
187860	48463	829.4388	-69.35625	57678	15530	1170.419	-428.4233	44	4101.755
260290	24566	-112.5243	-116.8078	84206	6786	-292.6391	-286.8892	48	4101.789
109324	38069	10.44015	102.4977	35383	11085	17.31951	307.5077	41	4105.949
240250	116005	21253.09	76.67999	81014	35719	30736.88	79.96262	49	4113.210
3519825	2273154	16276.54	6522.806	2325495	1143201	43607.11	11388.94	89	4114.390
164826	52272	1331.559	-55.61136	46052	14700	1643.189	-190.4549	40	4116.523
1795904	1177492	5412.196	403.185	1370594	636304	16122.56	1334.963	91	4118.816
2309189	929981	6948.473	305.1148	1487149	465982	19803.14	935.3283	87	4129.581
2253675	1602808	19438.76	378.7625	1644839	887184	50598.75	1003.839	96	4137.716
2693977	1413054	7219.125	701.1678	1746722	735871	19332.02	937.1217	94	4138.601
257467	28018	839.015	-187.7343	74500	7613	908.1961	-518.6894	45	4156.865
1682772	731501	4228.583	256.5068	1067147	324915	8833.465	195.8644	81	4164.362
1135059	237066	493.5292	22.98115	488380	73219	982.8355	-122.43	59	4164.633
495494	122747	2439.935	172.8934	178663	39394	2827.754	285.0861	57	4173.958
206977	258420	314569	3218.519	72250	83806	434718.6	4912.998	46	4173.995
1453674	654278	5876.585	53.35942	888303	284738	7218.003	734.3294	77	4174.424
1498470	1214274	8348.373	431.6691	976947	575125	19740.28	1214.374	81	4174.457
2601253	1078924	8236.656	489.7451	1805363	573697	22631.03	921.3947	89	4174.893
215122	69862	17537.85	252.303	97997	21938	25546.46	617.8649	55	4175.863
2647268	1050733	11176.74	144.6669	1712260	634358	23727.79	362.5702	91	4176.123
5069005	3601211	16340.07	1092.664	4744794	2742392	71751.76	3331.922	124	4179.392
2206339	889666	4732.456	445.9996	1478779	439975	16785.54	1241.561	90	4180.728
113518	34711	743.2935	-113.9599	34419	9970	950.207	-190.7348	39	4182.392
1280680	318394	1750.554	-164.9047	542245	106295	-435.636	-21.31198	68	4182.690
1578092	724670	7527.057	342.8565	910676	329659	12213.85	580.4266	82	4184.978
2557051	1344567	14846.51	2429.588	2915961	1190378	50428.55	8413.332	133	4185.463
3290715	883410	11400.13	263.5206	2086174	530412	36497.19	872.0546	91	4187.329
3468103	1088237	6413.554	460.0895	2068135	536821	13943.34	791.5533	83	4187.804
2848718	994577	50821.29	854.8161	1856951	530726	121067.4	2166.408	89	4188.616
221038	439760	83294.74	3300.886	73153	134555	126787.1	4435.331	49	4190.636
2615661	1070422	14193.68	442.5297	1875523	620642	45007.57	1225.41	93	4195.626
2465171	1608667	6582.535	819.7733	1642464	811214	20142.53	1585.49	94	4201.241
1874585	1257538	6835.472	211.3756	1254407	749385	27668.05	358.5674	96	4202.068
1866208	1185321	6944.758	175.6493	1282996	624288	24538.99	140.8399	90	4205.958
2114556	1228677	8635.037	249.4181	1516197	688790	29861.74	925.8952	94	4208.100
2709816	1104104	12489.06	467.8244	1725003	530199	33282.5	679.6479	82	4208.644
1844821	705655	3220.685	145.5434	1071635	302676	5235.448	383.619	78	4215.113
2895845	1245564	23002.42	1305.952	2002048	649151	50977.95	2813.273	92	4216.367
1778640	1529288	7876.903	626.5136	1475241	934876	23017.26	1792.816	96	4219.677
1825294	958131	11767.39	587.6727	1045226	399881	22436.7	395.3593	76	4228.442
2770699	1142586	9762.719	723.1448	1755554	557479	22446.79	893.9069	87	4230.937
2543811	2031764	103364.7	2598.823	1979486	1388496	329535.1	6372.894	106	4257.990
698163	175269	1339.585	100.2337	410664	71440	3554.617	318.4907	73	4267.121
148235	630055	12232.88	95.68916	43522	183660	15198.94	250.8719	40	4268.352
1430123	1527530	96128.67	1755.084	787467	660894	189515.2	2824.76	78	4272.155
740189	1885155	324302.3	61588.9	403893	831147	675979.3	109902.6	82	4273.569
1410014	758223	8460.332	213.5582	1001224	400268	26640.51	726.4308	89	4274.154
1661737	701583	3935.04	233.7477	1037816	320134	11425.59	568.8571	78	4274.881
1402645	760335	23316.53	491.7516	708754	337321	44302.97	859.8022	73	4275.834
114246	386423	228150.6	4584.126	97401	238065	684191.8	13752.8	90	4276.885
100171	71262	94436.92	2282.527	29249	20439	119368.4	2853.894	37	4278.725
174827	216031	87010.05	12077.25	213032	518813	892511.6	106083.6	230	4280.527
983141	1766971	49869.97	68156.71	512946	915406	112261.7	123035.5	84	4281.570
1449727	701446	10524.72	1707.493	1182529	394758	34670.72	3691.884	95	4283.671
240186	29436	-27.54972	242.9644	114779	13367	-576.025	812.89	60	4286.516
657180	117642	894.7443	-89.75369	340132	43628	1254.901	-201.5803	68	4287.645
1500026	742815	6828.641	99.35855	859470	350436	18322.94	360.3291	80	4287.779
2880162	980339	10038.94	313.3961	1868600	476105	26273.65	99.22179	86	4290.765
261902	56526	1747.518	132.5322	79400	17245	1185.567	647.397	47	4292.273
1002807	441658	4560.44	133.7527	342299	135223	6359.763	81.83012	57	4293.012
2906389	1062241	6252.987	375.1951	1674195	504018	11397.85	1564.849	85	4297.847
2720093	1210515	23976.62	99.7651	1825403	642642	46328.02	1265.399	89	4298.229
1685369	735382	31614.06	717.7361	1683512	656101	64171.65	1911.699	111	4298.752
2540353	1294894	8285.328	666.7412	1671340	600496	17594.96	1188.085	85	4303.462
3163792	1385542	3580.866	267.7133	1864449	653264	8319.548	725.8171	87	4309.968
400490	121801	1065.929	63.61285	177539	37539	1717.901	157.794	60	4313.047
198701	51824	-44.78848	-34.55494	61768	15308	-147.777	-409.7349	45	4317.298
149955	230621	5164.241	761.8658	41227	63953	5988.504	945.2543	39	4317.828
2153411	948014	8097.147	450.8205	1472662	537965	25398.57	1241.146	92	4328.627
4103671	2302113	21977.94	485.375	3064888	1376719	65928.7	1785.859	92	4329.039
235583	19657	164.9834	0.2588842	70065	5645	256.9181	-29.97052	45	4337.896
2433547	1251297	11458.29	4511.153	1661130	660765	30936.76	6363.201	88	4361.548
193142	553999	59206.5	4117.185	107423	288469	115488.3	11260.23	70	4378.987
1895427	1119000	3328.599	475.0146	1278199	587543	8717.282	870.583	90	4380.140
216938	118746	6968.812	34.18796	72636	41776	10662.64	5.6463	50	4383.129
2606767	1232442	6503.64	443.1262	1762861	656803	18455.13	1107.306	89	4383.520
2660639	913470	6725.669	380.1763	1524821	397444	16239.83	487.089	75	4383.775
2037610	920957	15679.28	323.7516	1290394	400732	32543.96	609.9235	73	4383.957
1788031	741691	6546.692	207.931	1091638	329681	14816.76	-43.13183	73	4384.115
1953028	1076791	10663.87	111.4697	1202096	494884	26554.14	575.8585	86	4387.168
2596249	1058626	7719.76	363.1266	1555635	450838	19923.05	796.0729	83	4389.411
2278319	878318	11351.68	317.4932	1333713	394663	26302.61	1006.054	81	4390.449
166336	13959	5924.563	272.4554	48289	4121	7005.599	271.8943	41	4392.961
546446	972260	176963.6	7755.935	314280	534849	403542.5	18898.23	76	4393.278
765547	1448983	248657.1	92311.25	425930	800841	593165.6	171693.5	87	4395.762
528296	660615	239558.6	76380.51	272044	270470	436426.5	133117.2	70	4395.833
2320042	1081126	93629.66	2739.692	1362332	508562	131299.8	2862.963	77	4395.925
2036155	963413	9580.028	421.4339	1384382	478493	27699.35	1307.064	90	4397.952
2566699	1058289	4330.086	404.9006	1466556	457042	9546.689	864.2314	76	4398.249
2152479	896646	7972.293	354.787	1439084	449683	18612.65	958.6401	87	4399.414
669481	512625	54146.75	4738.283	318941	207232	105140	7937.353	67	4400.034
108531	59544	4171.845	158.6715	29928	16712	5714.581	84.67179	36	4403.140
2390983	833554	11320.69	332.9525	1578507	428462	30107.66	786.5072	89	4404.851
322767	169039	192509.8	11034.84	111088	68390	292516.6	24646.86	64	4406.849
2741583	1082772	8995.267	339.5811	1518645	517517	30798.17	1091.144	80	4409.366
152439	30969	586.3198	10.62858	42407	8109	1252.866	-107.2875	39	4410.968
222721	32446	140.4374	133.7911	65486	9417	-505.8426	278.7907	44	4412.578
2338371	924209	6391.746	285.2278	1483726	539713	19138.87	298.9167	92	4416.067
140533	15461	3310.044	108.6846	41558	4374	4215.77	222.3508	41	4418.326
2791021	1872964	8420.469	508.2945	1783070	922715	26569.92	610.5882	88	4424.676
100226	10467	2507.55	85.16362	27990	3023	3046.658	36.58584	36	4427.350
2479676	1187524	5438.922	204.3391	1664227	641322	19776.07	233.223	93	4433.950
696739	146009	1794.083	76.83149	222114	42577	2528.01	109.2194	54	4435.214
688850	105264	22334.86	96.01435	233112	33329	32620.16	309.9586	58	4444.104
3123287	1687882	11543.71	863.8597	2407486	1097168	37907.29	2136.141	102	4445.221
1802202	943939	5892.742	254.0345	1206186	542251	16766.85	549.2505	91	4455.896
2497509	1243883	4997.562	381.8509	1652305	655236	13892.62	802.8524	90	4461.254
2499378	1450308	11078.24	636.8409	1721107	769249	23351.94	1719.656	92	4469.912
2005506	820218	8345.588	397.0699	1304955	397120	18169.54	913.4029	84	4491.690
1987775	998229	6580.936	251.0033	1203470	448690	19090.12	341.9323	77	4491.923
1998030	1001308	5726.377	665.9742	1310684	496615	17172.04	1311.944	82	4492.339
2574250	1142151	5607.256	324.1158	1688390	638808	16495.92	751.237	89	4492.948
2214624	1365370	9211.53	335.4608	1696794	767262	27833.53	616.7554	92	4493.284
1742939	957268	15740.02	656.0118	1106501	455796	41985.4	1431.301	86	4493.896
221170	16409	532.0035	62.44469	57949	2810	269.5303	54.2146	35	4494.152
1360944	1244885	14965.9	673.4067	929215	637163	41188.21	1403.017	92	4496.214
2491443	1105019	13023.26	495.953	1822220	572162	28281.35	1213.314	91	4496.823
1855955	818867	8388.891	204.8387	1109594	387582	18886.95	360.168	81	4497.761
2052345	907372	13253.26	292.8563	1306936	413729	29240.75	1113.256	82	4501.153
2494337	875390	17198.63	365.1168	1556356	498263	30275.86	330.3036	79	4501.237
1947712	1316308	12015.09	561.028	1845388	1100425	29662.64	1177.547	107	4501.652
1831239	1443088	27540.91	1188.863	1312951	879839	48748.57	1866.081	75	4501.682
1877407	507416	1646.492	86.06987	898819	172406	2046.294	-51.46164	58	4501.709
460615	18287	-242.1178	1.840753	136727	-9723	-676.575	-131.6409	33	4501.725
2016280	815896	17589.5	257.8715	1277320	389189	37010.13	779.2425	85	4504.558
183335	35815	1604.925	-76.94867	51902	9034	1756.868	-169.8133	34	4504.706
239936	170451	80439.84	33283.71	147624	103700	253043.8	79892.99	69	4504.809
257226	45659	204.9515	94.50748	84766	13710	63.64212	161.8419	48	4505.773
220735	17142	52.55602	69.43719	66762	5307	-659.9418	170.9656	44	4506.120
2252826	895565	10588.34	385.3381	1363174	440124	22290.73	582.3641	81	4506.362
1345792	640126	5572.173	169.1642	889790	308915	15446.13	904.3027	84	4507.668
346232	41355	4939.975	94.13757	95938	10543	6431.076	-32.43179	42	4508.099
2206131	1554121	94663.74	2550.887	1975622	1063900	152246	6108.795	101	4508.839
1613567	1260305	5933.905	267.1111	1131057	601656	8627.786	706.4615	86	4510.703
3423721	1628538	17392.68	786.1928	2553412	925091	63117.02	2718.461	95	4511.022
2800247	1062942	5253.705	363.9919	1781370	490923	15629.9	657.8578	75	4511.077
2121506	1012551	15363.69	536.1656	1436965	527986	37624.45	1164.842	86	4511.988
1051464	674155	220882.9	95751.95	459867	300354	425870.2	156122.3	76	4517.628
174915	39405	17878.03	468.3521	53407	11278	23719.32	713.7902	43	4528.296
2564993	1181650	5740.152	481.9921	1632711	561257	17413.18	747.2439	88	4528.317
198369	254428	8258.805	315.5581	54756	71023	9841.371	259.8267	41	4530.934
3658884	1546557	11189.6	396.816	2194119	802906	30309.97	1250.395	90	4537.389
2609981	813246	4254.624	427.7597	1654300	390878	15109.42	1352.754	84	4539.151
1695578	963338	6559.846	393.0382	1118705	488676	13739.25	589.9227	88	4542.481
873242	1786883	411470.6	41256.38	549321	983642	814626.8	140066.2	85	4543.382
2274359	900944	10367.98	219.0475	1393291	453712	25595.57	584.7971	84	4549.260
2425744	1103574	10542.05	342.9993	1718637	632410	27620.45	555.4167	94	4552.409
952644	2202901	100883.2	80605.91	550906	1373693	306685.5	156976	89	4558.966
172179	43274	13730.17	6544.229	48742	12296	17368.36	7900.694	41	4563.400
187434	34022	132.468	23.93786	68190	11395	-162.4158	53.37163	49	4583.747
2064082	1044664	9440.52	257.5092	1358223	499102	24713.61	271.7115	89	4585.544
1914476	638447	21534.93	876.1238	1071575	294734	39316.95	1688.291	79	4591.627
2805347	1044256	753833.3	48668.4	2025958	686626	1496102	103727	134	4597.962
2187992	828303	5947.292	214.1847	1248995	347669	14182.42	-162.8506	77	4600.090
3014349	1761595	16759.3	745.337	2627329	1192836	58440.55	2366.405	112	4601.206
169908	135928	23802.82	502.7738	67649	43713	37213.01	531.0474	46	4601.724
853596	1829154	139786.4	66258.73	472473	753053	324329.4	107290	71	4602.032
1477102	836898	8852.504	117.1247	899039	373132	28018.23	215.1769	83	4602.677
147851	24523	19.08779	14.25327	42183	4862	-197.951	-94.51485	33	4602.761
1005542	371715	16858.36	338.0816	443305	136851	29901.89	236.1183	63	4603.389
2132668	1249873	6494.613	615.4252	1288149	584306	16015.79	1081.327	80	4606.672
2020324	914634	4694.216	293.5023	1229979	400296	9829.074	-282.4037	82	4607.483
3428610	1368439	5254.803	346.8339	2619470	1150985	22754.6	740.613	122	4612.839
1547322	2475104	20626.86	517.7947	1453495	1651030	66442.52	3069.921	105	4613.038
151003	89840	3850.655	317.8907	74183	37955	5242.643	755.5837	60	4614.016
2564766	1082867	16342.51	523.3131	1703902	536688	48080.34	760.2384	92	4619.596
352624	66360	499.2862	136.1527	161415	25984	261.6174	115.3533	62	4621.358
229979	359334	471772.1	16919.99	93022	122506	686864.2	25231.24	54	4625.614
1806774	808934	7011.081	108.1054	1191778	406527	23485.06	108.5004	87	4625.762
2408071	1503206	7198.471	555.14	1597621	823946	21497.89	1595.453	92	4627.258
131796	13084	153.3483	-21.06682	34343	2327	296.1595	-205.6174	31	4627.620
250675	143323	8869.654	286.6568	118895	53103	12616.16	747.5349	58	4630.463
1945764	748909	13302.15	450.821	1225563	341909	30949.62	615.35	82	4631.046
485790	58887	3507.406	134.2843	161222	17323	1239.964	500.5692	54	4634.703
2725121	1759052	9300.938	1891.595	1832354	813310	20243.99	3843.89	86	4635.957
2247444	638062	7562.382	212.7732	1275160	285130	18832.97	62.93531	79	4647.905
315917	33614	6208.36	25.61692	96047	9523	7513.436	-116.1834	48	4652.380
1747697	767436	4756.292	-51.43035	1113656	360070	10587.97	-77.60844	83	4670.757
1513931	421403	28082.31	541.9549	689106	139807	39005.23	715.1473	67	4680.216
321763	48707	206.09	-32.65635	112673	15279	437.8646	-76.00871	51	4692.836
2060482	1012469	127659.3	3916.823	1237480	461237	172356.8	5096.856	84	4695.430
1015765	1180918	9080.863	205.2638	677006	642414	33279.73	426.0464	90	4695.976
1788397	921977	11258.91	360.8434	1149238	437126	23454.16	481.9471	84	4698.525
187118	205225	19514.73	144.8302	80997	68533	32184.56	-24.35803	54	4699.293
2509099	987233	9656.008	640.5004	1668509	515196	30761.08	1092.48	89	4705.034
2397340	915225	6995.248	152.3839	1624938	569561	22376.56	210.0131	95	4706.295
2787946	937575	9321.237	105.674	1614370	503496	23187.25	277.3548	86	4706.941
221939	21073	-153.316	83.06217	62926	6005	-1859.873	13.63568	43	4711.850
620080	239450	272805.3	79807.31	241561	89031	475602.5	113773.8	61	4716.952
2365194	842155	12447.09	529.864	1554540	419257	27124.53	1319.78	87	4717.238
2683368	1198653	20040.39	525.1882	1847320	741433	60392.78	2378.479	96	4718.234
143861	19024	1870.959	78.76903	39232	2243	1979.317	198.1763	30	4718.339
2861435	1520776	30179.75	1035.134	2045208	766795	75564.49	2742.269	90	4718.720
2491114	1021676	6455.315	370.0802	1741295	546653	25433.33	604.1431	90	4719.069
668975	1009661	15882.16	325.5565	436558	447289	28010.69	614.2621	78	4719.707
143547	42549	6333.15	-127.3403	51080	11010	7853.253	-332.0832	44	4720.159
2586029	675848	7755.125	498.0374	1473715	315528	15785.2	637.5098	82	4720.813
276568	34529	2797.71	51.40956	80972	9577	3194.331	182.3358	46	4723.020
131777	23524	1905.905	-467.2597	45243	7126	-2099.14	-200.9337	45	4724.767
2051735	8105348	15392.45	571.0258	1478106	6032200	44791.41	1540.517	103	4726.694
2531536	964015	3492.993	281.3583	1648231	408162	5992.63	927.6606	84	4726.817
2276978	818557	9004.867	330.1996	1401160	420779	27869.38	181.5965	84	4732.297
2065516	1285482	8349.084	545.5668	1330754	652626	26539.74	1175.931	88	4734.550
2754286	1155437	5801.284	136.1953	1872242	567824	14571.74	-495.8728	89	4736.191
100634	16302	1001.818	2.83834	27033	4417	1492.457	102.2355	34	4738.461
2350677	1147758	10894.19	528.3265	1515617	552896	29614.15	1294.524	86	4739.486
582425	128082	839.4914	39.19719	186194	37520	1925.687	4.893669	45	4739.683
1733916	708355	8855.936	266.6309	1084231	318578	17347.09	451.7541	81	4742.043
1881969	650621	5368.102	326.5301	1204002	307294	14378.75	378.8978	83	4746.216
161084	29068	410.9689	-15.13842	63285	8733	481.3369	-130.2644	50	4749.113
207176	31534	102.3102	-51.72244	61380	8774	294.8595	-138.4303	44	4750.459
2024471	986997	3827.005	109.294	1320689	476026	8378.191	-143.6218	88	4753.612
599150	65969	619.8687	95.80089	195404	20621	564.0991	357.8261	55	4755.408
1397295	668213	7701.391	165.7699	883933	344343	17759.07	389.4693	87	4760.077
1780012	700029	4531.404	274.9309	1090466	326803	10832.06	405.2661	80	4770.739
2376049	998730	14320.89	189.224	1598827	530282	33258.55	382.0952	88	4773.907
210861	121939	4158.975	78.52357	60422	35785	5667.225	371.4863	43	4780.567
247337	23042	99.57303	6.671441	68362	6283	-151.0148	-62.26897	43	4811.910
1608824	857431	6861.213	371.6714	957332	395627	13191.77	831.7042	80	4817.861
1953769	991410	29807.43	805.7101	1332242	483568	56474	1859.392	88	4818.589
2264235	775551	4796.34	197.8066	1463757	378190	13524.13	44.87801	86	4820.053
2272234	820033	17738.7	348.4007	1353834	400781	40979.2	778.0928	78	4820.112
2487243	1328615	5792.87	361.406	1638881	632666	10302.33	1135.495	86	4821.125
2431495	1142113	12091.46	274.0387	1654630	596416	28083.86	1064.733	90	4821.978
3386353	1509572	15637.03	905.8318	2305245	757517	36303.3	2260.955	90	4829.255
2815395	1199471	55970.61	1349.829	1876875	645153	93323.94	3094.685	86	4830.521
1985096	893505	6444.737	441.6023	1392434	493754	22022.27	526.995	85	4830.704
858984	370418	25947.93	751.0928	524717	163725	56505.25	1214.895	77	4831.958
1659209	1096624	5967.341	135.2997	1297267	655546	25673.85	-91.46758	99	4832.580
318143	39391	5288.457	-54.0089	92790	10694	5839.007	-203.2331	44	4833.152
1961582	1589556	6843.546	710.2137	1828994	1144938	24770.59	2084.512	103	4833.365
2026142	1236843	42264.9	814.0811	1342632	713317	89728.97	1813.001	93	4835.070
124380	15875	3571.032	140.1285	34196	3984	4130.488	148.6228	37	4836.046
2066337	973111	7916.572	1584.805	1461722	506161	20196.28	3073.755	88	4839.287
2221853	1133641	4340.494	695.4029	1382631	563780	8232.982	2000.274	82	4839.552
2985548	1046001	7565.968	469.2573	1903797	551635	18349.56	897.4983	89	4845.609
3028180	1136332	12330.48	195.6441	1832995	637256	38947.05	1108.519	90	4845.994
1568386	800067	8407.478	508.164	971049	341417	21294.28	823.7531	82	4847.941
2259324	801601	12393.6	537.5615	1349577	379591	30018.96	766.2719	85	4848.686
1716676	685406	7135.16	216.2505	1075064	317245	21344.87	611.4738	84	4850.551
1773846	772242	10335.64	458.701	1112961	348129	19974.48	1070.673	81	4852.595
710638	1395564	57369.27	61589.56	362566	673300	128072.2	102496.4	79	4855.520
2461526	1174492	58507.14	1497.823	1660182	685952	96185.05	2920.97	91	4857.305
168009	61430	58740.79	1175.201	52862	17687	77168.71	1301.423	44	4860.374
3197011	1264668	6091.363	322.4529	1970991	679043	20893.62	443.4078	92	4860.684
2992622	1569958	12076.45	1149.199	2049608	900273	29083.78	3237.844	86	4862.661
494896	104086	1812.339	57.20443	163182	32443	2035.07	155.1534	53	4866.467
1955026	986106	7416.027	280.8338	1307335	481521	17780.54	585.3809	86	4866.781
3289793	1834274	69324.14	1685.256	1626802	715723	130883.6	2552.847	76	4872.341
180571	226599	1244.429	383.9267	83317	157415	4157.82	1424.69	97	4907.144
127974	17844	1293.456	-382.1284	35581	4748	-2735.521	-179.3585	38	4920.419
2030851	1068957	8316.221	840.2958	1433023	582399	21060.61	2287.379	111	4923.218
183197	28980	-16.00339	31.30289	52975	8139	-277.0717	-30.12938	41	4924.195
2270368	1093512	6310.695	582.891	1384331	428206	12293.97	984.8982	76	4925.589
107281	34090	22760.36	1228.785	30028	9413	27944.76	1753.749	35	4926.208
152055	182848	110324.7	3708.28	49626	58011	153521.1	4779.31	45	4927.954
2500174	1258948	3870.324	323.0604	1569395	557619	11956.58	803.4482	83	4928.028
1329473	753399	2972.399	306.2719	749536	313067	4470.088	951.7544	76	4930.298
145028	13350	493.5373	100.98	42936	3636	758.2714	-51.11525	41	4934.436
1631242	1685681	324779.5	39507.22	1209342	1079176	835293.4	161322.3	100	4935.501
160618	13253	141.2206	199.6784	47782	478	147.7124	285.7442	37	4935.733
2390752	1156929	7074.683	379.9531	1609564	550102	16460.58	475.3226	86	4938.466
1788532	885874	7006.083	326.8246	1124777	402558	19497.65	677.2877	83	4943.189
357874	26100	260.277	42.54613	110053	6368	34.51789	-54.96712	47	4943.901
441399	367547	276255.9	6844.771	170666	136496	433453.9	10360.98	59	4945.577
2385613	894548	6343.889	236.1144	1435426	439524	19424.4	571.8284	85	4947.177
342565	58628	-111.6361	88.06444	114490	17765	-875.3416	-104.0384	45	4947.536
1651546	1071723	4744.656	427.244	1060451	536676	11060.62	1193.376	89	4948.447
272985	233676	178174	3890.763	129524	118893	444194.5	10132.41	76	4948.923
2660960	861376	5716.196	434.4394	1474733	402355	12009.21	949.8749	81	4949.809
236035	549548	357419.3	6183.368	101687	202181	570843	10281.7	57	4952.457
277143	36078	229.2473	43.01132	79381	8697	332.8252	237.1065	44	4952.542
1622543	656203	10203.25	636.7526	961155	302977	26755.93	844.8215	81	4953.107
1598533	719983	6606.935	407.262	977035	314593	9576.58	615.9301	75	4953.206
2743219	1176234	5607.668	427.0565	1578502	529181	14202.26	1105.295	78	4953.792
119021	230309	115041.1	3513.581	54199	98694	209660.6	5756.845	55	4955.502
2327055	788970	5567.337	197.8602	1415565	370030	10243.49	882.9617	84	4959.799
301611	26739	5054.228	277.6967	82360	5750	6449.453	367.9237	36	4960.013
3024753	1496237	13552.98	359.7265	3017365	983099	43952.38	1072.253	108	4960.544
101258	18525	5437.687	270.5168	30776	5083	6571.674	536.3361	38	4963.486
2119386	1370872	9538.542	38.40378	1587223	666053	25429.52	-289.3073	93	4966.386
2610101	2162109	8144.035	890.0733	1802986	1193279	23528.46	2055.254	94	4974.003
560175	663052	17610.09	779.9086	239113	230884	28283.27	1527.037	65	4978.639
730651	915452	125981.2	84981.3	374516	621080	301313.7	202192	93	4988.198
2249655	991965	11093.24	308.6821	2754148	859411	35941.75	956.9817	144	4988.596
3236505	2342417	17864.32	729.3239	2271736	1362385	61894.65	1802.36	100	4990.866
274363	50279	6810.942	250.9054	88667	14346	9187.017	280.9883	49	4994.421
2943698	1349705	9096.075	280.0748	1994857	785420	23788.82	877.7886	93	5008.902
108199	209561	3068.855	705.3918	119050	309741	15200.75	4019.613	177	5025.682
1842714	806329	8548.819	377.8249	1196043	361584	19328.33	588.6539	83	5029.790
107395	16603	3528.585	-24.76336	29005	4434	4486.875	-13.66121	35	5034.230
3564284	3744678	13771.98	422.2123	4406392	2671633	44453.19	3200.186	140	5034.964
2561040	1904849	13783.88	642.4997	1459971	908279	33356.39	1447.015	76	5035.282
1924249	786311	3568.682	567.4666	1249872	363416	9143.642	1396.23	82	5039.187
2243601	1118095	6267.312	370.1339	1424435	567335	13318.88	564.4135	77	5039.206
121815	7979	2749.474	211.3508	28871	-111	2372.901	126.5395	27	5039.433
2280630	887918	6372.238	215.035	1251982	385897	12759.15	731.9576	81	5040.923
2673315	1436682	14487.44	571.2574	3258229	1698118	84230.15	3388.281	162	5043.698
2810827	1158958	3269.236	777.5569	1637360	567546	8536.998	2187.526	81	5044.039
218462	123727	12653.79	50.11928	82959	38765	16541.25	386.7141	52	5046.038
130947	25367	353.1403	-142.8169	57716	9728	8.171254	-440.1758	52	5047.556
171169	302156	234209.4	3103.269	52334	94119	302122	4156.648	42	5047.603
1674023	545099	8181.339	244.7053	1023043	257539	21336.01	671.7484	81	5047.813
1572744	894453	12707.34	213.4136	983759	426872	35282.59	615.8358	81	5048.984
1612216	651725	7951.204	246.8218	980028	287450	12040.38	603.3889	75	5049.326
172867	19212	14841.98	375.2384	43710	4218	18156.27	308.313	32	5049.621
2970952	929672	10742.44	368.1632	1896237	478598	27542.74	1941.6	89	5051.667
638666	1128640	595015.2	7606.313	295582	413102	992655.9	13376.82	58	5052.010
2874026	1299756	22097.25	824.2056	2228228	1078105	71105.15	2903.969	105	5052.061
1510592	696608	17497.93	173.0486	813242	301566	38444.02	77.90639	76	5052.814
2014093	517979	19292.27	745.8429	933708	189338	34899.68	1254.935	68	5056.975
1936758	5104257	37083.39	40837.7	1960299	4414542	175850.9	127376	126	5057.774
2110388	897010	4606.48	258.1276	1389669	431991	13160.22	512.2449	86	5058.775
141309	31693	2118.317	-51.82579	33848	7191	2553.598	-87.4627	28	5058.951
2753600	1296116	9827.459	242.8287	2056492	758757	35248.16	1028.79	93	5059.641
397834	457392	427745.2	50544.47	378183	559923	2080906	184157.6	129	5062.445
2269124	1008854	14967.94	407.1127	1533619	530148	26359.5	960.8673	89	5062.731
2611081	1080238	10382.32	119.984	1875761	661686	26238.99	625.2098	96	5064.792
151613	31227	37.90105	-123.454	49318	9317	-440.4322	-227.6218	44	5067.510
1690239	852383	8720.149	310.1705	1043487	394789	21543.1	685.948	83	5070.026
701790	69763	15887.67	20.76413	238131	21710	21158.12	-95.65373	56	5073.390
2226835	1163405	4527.835	549.4445	1509004	635014	11122.79	1081.431	90	5080.440
504713	458800	551461.4	66649.7	226754	211096	1103974	106111.2	60	5080.684
2900664	1446578	14069.65	552.3777	1994005	798369	43781.88	1173.788	92	5084.799
136747	19264	920.2108	43.58167	39544	5451	1670.545	69.60857	39	5086.314
241363	34186	-97.61903	-5.952621	79680	10723	-376.8951	-79.7648	49	5087.632
625086	348222	389068	56750.12	412834	239269	1182749	165232.4	85	5089.804
2784288	1189705	9152.596	521.9415	1792138	564819	25383.86	627.2632	89	5093.571
3053427	1122745	4217.675	630.0765	2009818	616175	13202.44	1868.169	89	5094.237
2427673	877635	11575.42	290.2969	1480623	422928	29430.04	640.0174	83	5095.472
2147349	891077	16493.81	393.5403	2384985	811055	49774.63	1271.431	126	5123.902
2247011	1111179	8881.435	211.9616	1512813	569378	26158.95	797.7278	85	5125.204
172198	30730	499.7707	66.083	66192	9636	996.2632	89.63773	50	5135.622
3406841	1593348	10107.31	479.5583	2004651	785772	23020.72	1129.318	89	5137.007
2604994	1016187	11095.09	545.4161	1755273	491435	31033.28	1339.31	83	5137.390
330566	210764	3021.192	1403.25	153402	91660	4151.255	2136.634	61	5138.790
1265672	621359	5590.857	408.4756	837448	293358	10844.21	340.5186	82	5138.979
1548544	948851	4867.225	324.6063	1091646	449600	12829.47	273.8387	86	5141.151
1733616	865945	3978.23	324.5327	1250925	498264	13762.39	212.5915	96	5146.152
1789619	1582997	7255.638	661.9138	1298708	800500	19379.4	1259.304	91	5146.280
148154	12217	585.8272	-122.3005	40640	3249	389.9755	-187.1175	39	5147.625
2465574	923106	4995.842	643.0984	1399774	452487	11865.49	1523.556	86	5148.611
2054757	756029	14509.03	390.1505	1229106	351203	31832	234.3752	78	5149.249
3020510	1415699	5264.774	425.399	1866969	674248	9272.969	703.6199	78	5149.389
165574	3969	401.9094	95.16524	34840	-1813	506.6016	53.10003	24	5149.500
403854	25939	408.5627	-8.792172	133265	4959	-533.8849	138.826	41	5149.578
489582	57529	13985.23	199.5253	145663	16252	18053.96	485.0355	50	5152.973
2115426	827183	6756.497	304.7401	1301204	405193	23008.76	285.0398	89	5153.697
1478765	721649	13354.07	436.3488	1059305	375502	35754.77	1284.889	91	5156.227
2223220	1093950	11072.09	326.7263	1547882	657551	36326.77	1878.578	93	5157.055
192483	38318	1073.616	-56.49328	54787	10606	913.8966	48.49028	42	5159.968
231396	29441	490.3237	-192.5576	67219	8144	453.2381	-441.221	43	5160.478
2322871	1057658	17151.35	353.9209	1607385	564930	39035.62	1177.774	89	5160.854
2497652	1071031	4546.52	663.7558	1878344	596706	15832.57	1881.693	95	5161.603
1590472	691007	8889.67	270.7764	1003690	321346	26808.94	657.1936	82	5162.488
135541	111224	156587.4	3540.068	47835	41257	244394.1	5467.694	42	5162.853
163552	19922	149.6987	-26.54164	46247	5830	-135.3263	-10.52655	41	5163.747
3172073	1371165	15095.05	514.8221	1961440	739201	49485.69	1833.01	96	5167.848
330515	766579	54024.13	1419.928	103258	236381	71152.55	2085.148	49	5173.643
1514118	744923	32330.16	825.6906	734628	259546	51445.6	599.978	68	5174.361
616612	252668	1283.056	280.3682	339516	106906	1395.169	669.2352	71	5176.392
179412	19543	2255.5	148.4335	49539	5299	2915.862	408.4075	41	5177.865
460547	74558	903.2465	-81.97718	139378	21698	965.3626	-161.9157	48	5177.944
359739	57262	10334.49	54.8671	110984	16050	14051.16	-64.96157	49	5181.235
100988	26491	3737.024	15.24217	35351	7439	4955.712	-11.12698	43	5199.380
1862932	972586	5268.182	340.9086	1218949	472059	12501.48	430.0374	88	5201.807
3249713	1883830	9162.834	549.4682	2083411	1115997	24760.72	1644.932	101	5215.644
2471687	814861	9417.854	314.7707	1457758	376033	18411.77	753.5458	83	5217.807
230296	153959	1269.387	103.3353	145732	77540	3058.593	318.8686	74	5219.945
1452098	412532	19688.6	443.811	689918	138805	31763.02	390.3013	67	5237.001
327305	496333	212404.6	5896.979	154343	212926	358233.6	11944.19	61	5251.118
2477760	1240560	16001.54	538.3779	1783592	644359	49067.47	1555.191	94	5252.764
134763	9640	507.8289	33.92342	36394	2462	-51.42561	-24.59986	37	5253.840
829545	2159022	42905.63	37005.88	626652	1223657	118359.1	80733.13	92	5256.173
1925919	848539	5293.269	308.2986	1187534	409061	8639.946	672.7117	82	5256.690
3073715	2093516	332874.4	5697.378	2805120	1403872	592500.1	11280.24	128	5257.840
324638	37782	2159.488	164.2497	88415	7655	2724.927	219.8829	37	5258.252
383795	29251	7517.368	119.2508	116795	7356	9636.331	-67.66799	46	5258.563
205903	234568	116615.4	3697.045	101715	106770	239243.8	7143.818	64	5260.042
1879532	834550	105229.6	2287.46	1174679	427894	160194.7	3597.979	84	5261.445
2641740	937696	9420.18	153.4361	2292503	774922	38279.49	273.5813	117	5264.229
549474	422393	11967.32	291.9029	266159	145991	19917.23	-66.08936	58	5264.679
1900840	1137794	7055.837	205.665	1266901	560769	23544.22	683.986	86	5266.037
3048930	1270911	5501.095	295.3925	2070156	706844	13653.49	1164.263	92	5266.607
1762961	1005665	25790.32	588.7732	1295108	516254	56179.71	1410.739	82	5266.630
2093273	972086	10504.66	458.3789	1378278	468300	25795.87	1001.974	84	5268.031
1706186	860097	12747.07	342.697	1150722	466423	28502.94	563.4268	83	5268.214
2365402	1039078	5868.309	229.5504	1483768	511807	20491.64	396.253	84	5268.932
2089159	1151239	19336.05	483.5419	1474413	711577	40629.53	1507.411	86	5269.941
1579362	604265	6687.122	263.7232	922201	278091	18093.42	915.3573	77	5270.602
2738150	1464530	4412.954	281.976	1753829	705855	15877.27	308.2607	83	5270.820
2162166	1069093	11965.28	511.1957	1554707	552531	41277.16	1591.216	90	5274.252
2199924	849243	11401.18	575.3707	1195114	441770	26646.54	1366.563	86	5274.732
1283554	1453357	8460.897	423.4769	915401	669417	16045.65	1318.031	86	5275.499
1306147	1083695	9372.582	350.2855	854921	481992	26522.45	1352.42	87	5279.103
281917	39428	599.5456	22.72539	95572	14535	1881.044	249.3178	68	5287.120
1524162	469321	25194.12	685.5656	921878	204849	57920.24	1371.278	80	5301.895
2658439	1248034	16140.16	794.4315	1855716	686239	53711.98	2562.846	97	5306.655
356162	228087	1581.792	206.3802	101320	64547	1910.822	159.0327	46	5312.318
617982	927737	19815.73	6113.516	320195	424228	37465.81	11471.67	68	5313.412
153642	244721	75314.05	2624.309	53340	82903	116122.3	3494.998	49	5355.572
1133841	129640	762.793	128.2341	556849	60105	993.8893	532.9793	74	5356.536
694007	816146	14136.65	1036.736	382921	384107	31937.77	2144.154	74	5356.576
192804	20826	6465.037	155.6813	53213	5487	7737.168	403.6215	41	5357.686
2564920	1197435	24785.43	946.3763	1705524	544025	41466.39	1743.987	82	5358.727
118530	18896	543.1139	13.84592	30388	2777	829.8586	-13.41666	28	5358.798
1881745	1511994	14072.59	771.9536	1174374	648155	24299.01	1937.373	76	5359.158
1353503	368609	116.9814	297.1664	670072	125570	-1733.242	269.4136	68	5361.306
408883	649752	6725.055	327.2646	116018	192194	8226.878	283.1522	46	5362.060
104347	29457	25438.88	189.3449	32399	8873	31954.03	155.8154	38	5362.413
664102	1003406	10782.11	451.4548	457333	507414	29377.57	678.5674	87	5363.667
272694	334256	7553.323	3323.077	88022	97680	9994.558	4178.783	48	5365.393
122302	97598	23107.05	717.8948	62185	48550	49708.37	1462.966	62	5368.520
373933	45291	3734.505	-70.39531	127602	12869	4783.123	-111.2914	52	5368.786
2486983	1278520	13791.95	313.3389	1693902	685897	40127.82	471.6071	94	5370.447
1865365	891330	21636.14	716.5594	1210715	458739	51604.11	1045.169	90	5371.143
1976773	1305769	4389.538	710.3455	1310867	616608	10669.29	776.6889	85	5373.096
2558832	970525	7144.559	381.898	1401883	451506	15605.45	727.376	76	5373.222
1350979	759391	5312.623	396.5135	840394	336473	12821.75	1331.949	79	5375.338
444780	435187	119189.5	88007.63	186242	152897	195251.7	124832.3	59	5377.146
623538	1006642	24861.95	51391.36	319767	563774	73725.23	82308.94	80	5380.309
2096650	1246753	13062.34	385.3294	1527340	634023	38181.23	730.7205	92	5381.526
1606037	848672	7561.68	426.8742	1071635	433726	20800.19	418.8522	88	5383.556
897138	689282	8130.931	422.9591	714987	422803	21088.97	922.2968	91	5385.253
2933040	1274331	16574.73	472.8957	1904762	675543	45753.03	1390.139	92	5388.637
1589595	698144	4487.246	324.2853	1033406	332289	8058.35	916.4034	80	5389.041
2521020	1048383	9158.021	312.1607	1676544	575177	25411.95	610.221	88	5389.380
2489532	1134269	6176.668	255.1774	1603626	561589	15838.66	567.8169	87	5394.896
1636037	697274	4711.673	176.9903	974586	316812	14709.53	-242.7018	78	5395.574
299545	635760	34356.91	43642.04	124150	207923	52406.25	61761.74	56	5397.398
3086889	1330914	12128.81	221.6637	1883532	666984	29965.74	550.9299	89	5398.965
2971557	1066239	6591.392	384.4987	1940816	567821	20588.79	1253.273	89	5411.023
333622	89064	1447.103	107.7618	131652	26669	2055.886	-13.84198	54	5413.888
1615785	674972	72304.3	1448.411	948895	318419	114851.5	1991.866	77	5414.097
1762316	962478	14192.18	434.7458	1301452	574534	36892.25	574.2051	95	5415.064
472664	51155	3752.487	8.017135	146835	14276	4669.75	-42.9771	51	5421.541
2643768	1087944	12875.34	135.2379	1542922	543334	30773.61	568.6783	86	5427.656
656533	211121	2531.329	291.7418	282822	75346	4521.86	330.3043	62	5430.897
3367057	1445055	6072.396	478.1822	2475482	844263	17454.91	923.238	96	5436.297
2240363	1193343	8451.692	504.8014	1462751	584340	23222.76	1191.245	84	5445.522
847297	2025125	53749.27	2339.479	366959	850904	85942.36	3431.895	64	5460.155
1981252	1183568	24627.23	590.1415	1238131	537060	50729.36	1213.044	84	5464.348
159460	12504	9190.255	58.52237	44303	3023	10682.58	162.7764	39	5465.146
2783629	972334	7202.863	361.5079	1832725	509168	16851.98	1141.001	85	5470.336
283893	763543	6864.192	1278.243	198744	447641	16507.34	3666.594	81	5471.507
140446	18614	277.645	68.04688	39406	4974	-32.249	222.6406	38	5472.548
100934	9903	7051.243	-50.67389	27426	2754	8250.939	-280.3102	35	5473.327
2509262	997455	16004.01	406.0223	1645619	479359	27470.07	327.0572	83	5473.474
499903	52908	-197.8057	184.4642	150998	14984	-613.8291	497.33	49	5474.341
924664	1561875	68193.59	25193.94	430077	753099	191096.6	46053.2	83	5477.606
2417006	1051781	6625.547	194.5838	1419681	456975	15228.46	664.624	78	5477.716
2201167	1042916	5262.813	346.6813	1492092	541823	16321.93	829.2748	89	5478.884
2418987	814778	4360.656	333.5016	1383018	382636	9565.922	532.4638	76	5479.254
1518180	1655083	10447.74	441.5703	1174163	793933	33300.81	1503.014	92	5479.599
2689973	1756498	10589.11	420.2277	1771236	886223	35392.13	826.0723	84	5479.651
2093576	1010770	8506.784	65.87377	1427490	525613	24450.39	384.5894	88	5480.264
1970448	888886	6998.97	359.8483	1333982	424172	22392.79	-12.32228	84	5480.628
3093131	2130465	45109.47	12945.75	2969833	1799138	154336.8	24924.93	135	5481.289
1571291	788152	5148.415	259.1431	986859	383001	16108.46	570.9931	83	5482.587
959592	1781341	128876.4	69650.7	600187	1337724	371459	142313.1	128	5484.273
2405912	659960	68082.24	1839.965	1339554	249431	134029.2	3231.198	75	5489.380
2880311	1451523	9808.226	699.5963	2079908	806917	33031.37	1556.786	98	5491.125
2140570	937333	17810.98	593.9994	1336337	463020	40808.64	880.6368	85	5492.749
149556	227030	65346.61	4818.623	68705	134129	157093.8	9910.21	56	5492.800
211637	477069	4676.622	209.0341	65869	137510	6002.795	378.1978	45	5494.158
607827	818190	20847.69	41708.02	269803	396705	59748.22	64387.23	73	5494.481
1774669	929334	9260.897	220.3569	1138761	484981	30665.2	606.278	85	5494.645
1989797	728046	75090.97	2297.41	1133139	312159	104803.9	2923.721	77	5497.546
178662	28939	238.2502	11.7158	58542	9232	476.8234	-106.6149	45	5499.173
641231	81291	10288.87	-13.56816	199960	22896	13349.77	-137.0319	53	5499.625
1967716	710540	5051.119	498.144	1228311	311322	9652.803	924.9617	80	5500.487
343464	675490	931758.3	9572.977	136978	243406	1451271	16169.08	56	5501.287
2002768	1205198	7028.845	330.5492	1200700	595354	25201.55	944.4966	88	5504.375
997186	684354	17278.46	914.6291	552357	367175	38360.1	2185.982	82	5507.870
1543349	1002661	7792.558	225.6508	1084557	513171	21009.67	692.709	87	5508.847
221085	21557	607.7814	206.5403	61269	5727	652.1097	295.1614	42	5511.362
1749312	953761	9190.981	328.4178	1135060	456923	21506.76	488.1777	83	5521.183
2549090	1365799	26913.55	460.14	1892612	826074	63374.41	837.4232	96	5524.210
414375	56943	5498.091	154.8247	120700	15351	6706.896	157.8777	47	5525.064
1851756	630458	7380.144	528.9973	1161119	287990	16688.89	970.4688	81	5531.109
1532901	677209	4288.713	113.8541	956475	314357	7794.803	159.3279	76	5531.279
132392	16730	26576.1	529.6993	39122	4962	33110.32	604.4254	40	5535.298
1386397	731852	16643.03	437.0683	680190	295762	32656.27	620.7626	71	5557.878
355371	535946	520099.8	6705.633	147838	190725	789460.2	11121.68	59	5561.373
2718090	1296787	5400.892	454.8116	1812449	635816	16343.81	456.126	92	5563.197
203269	110250	104581	1046.793	58729	30806	130668.4	961.8109	42	5564.231
2072473	856546	10481.84	455.6636	1308438	400046	26686.13	1044.866	83	5564.765
604429	55822	12998.58	256.5038	193254	16297	18157.41	259.148	52	5565.742
212225	22964	235.949	32.04694	63806	6822	161.2934	229.7899	44	5566.660
2746893	985065	15274.32	745.0256	1553994	474281	31666.48	1336.193	86	5568.287
2212614	1083600	33404.34	354.116	1346547	489746	56445.81	565.4478	79	5568.609
2196441	686112	2672.937	235.3644	1170737	305377	4258.37	494.2206	77	5570.805
323435	152574	707.3787	72.20821	148292	54488	989.1901	12.65555	63	5572.813
710525	938860	15100.88	204.9832	213991	278504	19363.49	648.5938	52	5573.622
178276	71768	5271.517	179.4288	73051	21936	7817.104	217.1187	52	5576.497
3227983	1495013	16151.94	594.7363	2129790	812760	35733.55	1678.943	93	5577.711
2181020	1140527	7184.05	374.2152	1460673	569022	24256.79	784.4471	79	5577.796
1814485	1002048	7089.507	210.8199	1265724	564023	24571.89	236.1051	86	5578.097
3242403	1677418	41925.28	854.9518	2098938	858789	106743.2	1621.651	86	5578.608
2009249	1289700	3201.993	453.2332	1436134	710910	7576.65	1161.72	87	5579.306
2884284	1618957	8248.945	453.9767	1934647	833107	28441.8	1456.225	88	5579.544
2477919	1231060	5249.126	388.6507	1677728	583308	14789.73	941.7582	79	5579.604
2510424	1073055	8648.037	327.5475	1414406	520205	25294.39	275.1371	84	5580.455
3562429	1584704	8009.646	677.412	2144380	734245	15816.78	1690.966	84	5581.490
514129	515458	6348.677	114.4254	155161	224689	9471.073	155.1126	60	5581.827
2028540	1058308	7696.183	106.5193	1497229	623433	27326.37	181.7355	96	5583.637
219577	17262	2346.232	-3.622764	64084	4947	3377.255	-128.987	44	5585.038
190552	165766	3429.383	306.5117	64318	50294	5660.766	347.4159	47	5585.525
373271	36516	8121.354	166.3371	114377	10398	10766.22	152.7403	49	5589.928
1881336	1184423	6236.5	476.5677	1314427	722666	21926.25	714.8123	95	5590.154
2886965	1328495	8404.595	1537.579	1997577	747315	15988.85	2799.204	89	5593.802
1367002	866873	8741.829	362.0508	770306	455434	25845.35	400.8548	84	5594.491
145799	22647	456.7747	97.27012	46952	7953	781.4529	133.5489	46	5599.405
2020124	837909	7956.056	374.1235	1307426	377185	24161.14	732.2122	85	5606.596
1864508	933504	8956.639	318.1396	1274368	467040	20894.04	1124.347	84	5607.043
2355343	997785	7572.233	621.3557	1733841	543515	25529.51	1398.304	93	5614.488
294120	25515	11434.64	177.5558	79686	6257	13707.36	197.511	40	5614.975
571836	1288698	46195.88	83439.41	278423	656877	127265	144046.6	78	5615.659
119019	97375	252.9213	-139.3954	120892	73558	395.4742	-694.9088	110	5620.325
2564309	1702788	7134.328	432.3701	1674420	776574	12537.89	579.7972	84	5621.274
3131005	1407240	8204.464	383.3777	2098487	747286	24232.19	1168.989	92	5627.148
329006	72847	1252.802	18.72182	96747	20889	1880.931	32.33408	47	5633.100
2299811	763642	8203.567	350.5066	1371429	346751	19026.66	224.0636	80	5634.244
2267233	746432	4888.55	194.5377	1420721	347947	10046.82	362.2633	81	5644.533
1924012	1183361	26188.65	380.4531	1129905	499516	48813.69	1176.71	78	5647.729
3024801	1689576	8672.034	765.0943	2010833	933284	26430.13	1716.704	97	5661.988
101012	30540	2686.687	192.3857	27965	8400	3318.482	242.4705	36	5665.956
2956074	1763376	25961.28	683.1722	1885713	737270	46869.3	1651.507	80	5666.152
3988659	2439690	14772.69	2989.21	3477230	1763081	56082.39	8165.744	120	5675.464
157867	10385	-270.7414	-4.040309	44539	2661	-787.2422	-58.71585	40	5682.948
1768846	913175	13858.25	464.7974	1176075	474495	28652.68	1426.879	90	5684.190
1846594	630933	2462.22	199.6865	1022845	276488	3288.607	146.7695	77	5685.748
121897	13719	-4.804245	90.69133	33540	3713	-381.118	126.8429	37	5688.360
1937663	2632091	2258280	180016.5	1930007	1978797	7135376	562797.4	159	5690.357
1995238	938464	17111.64	505.6351	1341432	556802	46972.91	454.5989	97	5691.791
571237	967331	633775.9	18454.65	237930	349558	1074136	31154.82	63	5694.928
510740	750403	3650.483	148.6954	293011	264893	4844.334	197.9003	70	5695.266
1437461	1811481	13478.01	343.5136	1025784	874315	34974.75	285.1333	92	5695.471
2232403	902151	5228.133	466.6717	1388426	420987	16216.3	948.4748	78	5695.536
636264	463323	538652.3	59511.94	247486	210547	1164239	89258.09	71	5700.789
5391292	1882336	23304.85	1205.432	3000185	1138638	61017.14	2044.633	91	5700.961
135721	121829	215999.6	2255.652	40265	37079	282923.7	3552.286	40	5705.365
4210048	1628888	16527.05	764.7567	2917654	954119	42373.73	1035.42	104	5705.832
1479449	889152	5144.402	118.7206	910799	381932	14437.9	720.3869	81	5707.945
114340	24626	1369.638	-88.09088	34532	6967	1469.461	-163.4555	39	5715.479
2017310	801872	10471.18	247.1973	1256007	398696	25604.89	720.4562	87	5718.217
120260	9268	-173.3162	4.940197	31839	2319	-496.2018	34.40344	34	5718.788
2116774	852560	11632.79	472.0416	1548796	507180	36465.29	1198.645	92	5719.938
655559	227578	209.021	280.9219	307207	89175	33.23407	168.2176	59	5720.054
1959347	581669	5604.737	238.4783	1138948	269755	13757.32	401.3223	81	5720.928
100515	14081	9873.418	87.21512	29167	3842	12076.04	171.2579	38	5724.390
2335974	1058083	7600.8	1331.245	1914769	565612	25075.26	3089.67	104	5724.976
608365	883799	413684.9	62219.74	308792	521854	1223717	111998.1	81	5730.793
2116467	968681	12380.09	295.5054	1387639	456109	31310.7	973.3898	87	5731.723
102716	25454	14099.6	100.0682	33721	7408	18572.78	-74.62244	40	5738.338
2616561	1174997	11215.75	707.0538	1928092	621240	28904.64	1255.622	89	5755.398
1903223	4700563	300406.9	122767.5	1315318	2584437	903358.7	196285.7	95	5756.275
332683	38905	4718.552	132.0004	105103	10842	5951.798	112.5363	49	5775.172
1028291	2059044	22476.79	362.5893	913746	1430080	61686.88	986.2581	107	5783.486
558469	78357	349.1112	60.7629	209953	24641	265.2186	152.8351	57	5788.796
1423090	425058	51557.64	536.8554	677926	161724	98290.8	549.9534	71	5793.718
1874150	912839	7206.166	263.0327	1205659	434398	20234.48	711.2584	88	5794.721
2706165	975136	8299.588	37.6893	1650858	471937	18059.63	115.2198	82	5796.847
1532809	1214000	13743.3	620.3394	1257719	747661	38017.2	1184.324	103	5799.477
521075	84234	7945.963	125.5759	146946	22667	10481.18	309.7589	47	5800.172
2426180	1174309	8935.863	377.1292	2623354	1081357	29471.07	905.1126	124	5800.953
2226334	819379	7448.792	175.1188	1391498	410992	15289.48	-148.1565	83	5801.930
2447480	1179344	11993.53	476.1314	1722668	612512	43676.18	1043.997	87	5802.216
1327985	700474	2769.99	281.3984	831729	330260	4794.959	735.0053	81	5803.281
3074456	964249	11851.5	476.5692	1842870	448640	18459.24	933.715	81	5804.669
2417532	966208	1872.428	399.5576	1394579	431173	3784.849	502.3602	82	5807.231
1930162	876316	9186.839	315.0139	1231114	394516	22525.95	719.5156	83	5808.209
146254	302764	131893.4	3259.541	127627	250819	414450.7	13145.55	83	5808.409
2821228	1054932	10552.85	830.4446	1787700	520400	30440.29	1776.642	89	5808.979
2396544	903278	12362.61	178.0209	1258786	418302	30818.08	61.27855	80	5809.841
2827178	1334643	41010.69	348.5614	1952969	794462	87611.64	708.6844	96	5811.233
1986479	755697	11231.98	484.7184	1236030	359628	24607.13	1123.035	82	5812.846
130532	139184	287067.9	3360.929	38342	41472	370471.9	4470.092	40	5814.836
432690	134048	4978.982	156.5244	150202	39166	6445.747	191.457	53	5815.559
2505655	1091199	4949.471	445.7712	1796602	609469	14844.33	1494.901	92	5816.460
2090470	733983	10651.29	417.2788	1218242	330576	26707.37	884.8091	81	5817.540
267788	40358	9987.598	318.7847	90125	10917	13410.59	553.2155	47	5818.113
106218	63147	2649.303	557.7653	27241	16997	3534.673	661.3606	31	5818.241
3583934	1759758	9663.832	721.3746	3861210	1418353	38593.66	1958.372	143	5818.509
2028106	818262	8857.882	189.3508	1349892	477803	30012.95	1235.136	88	5819.291
129153	42754	2955.781	34.66303	39487	12728	3797.55	-55.46743	42	5820.663
260926	22540	5997.491	132.9611	75471	6459	7348.008	218.6216	44	5820.958
2047840	819519	4091.586	350.2208	1197986	383471	13334.82	909.1199	85	5824.874
2002442	1224340	12186.48	414.3654	1341967	651905	28613.62	1443.501	97	5826.064
3168920	1389059	6933.785	550.2283	2176159	719894	18738.98	828.461	93	5826.861
2439216	1203240	6317.784	690.8708	1827488	699089	23295.57	1381.768	96	5830.030
1297127	562093	4489.49	132.9623	709806	237333	8362.107	357.6927	72	5830.791
2101350	734844	54924.15	466.4149	1020254	268777	110324.9	580.2521	75	5837.056
2404764	1130352	4910.367	822.3983	1565535	502502	12789.79	1659.549	85	5849.300
2972010	1028992	8079.23	746.3987	1911929	547007	22396.24	1621.18	87	5851.010
2160782	702835	6574.517	241.927	1272171	332272	14127.23	465.091	80	5888.440
1125238	1008607	17835.97	672.4045	566311	403841	32126.77	987.9577	70	5890.327
389061	80300	903.8925	-92.07013	140758	29622	1740.259	-238.4233	55	5891.941
3494551	1476700	8989.68	489.3851	2326442	785676	23248.82	1143.495	91	5895.157
446241	117431	496.8155	143.5083	154932	42629	835.0989	232.8293	55	5896.529
165422	189329	121371.1	2873.701	62234	71279	189141	3968.609	52	5898.739
803885	176427	626.3848	-84.13676	320157	53384	679.2476	-175.7437	61	5901.104
432763	244407	122034	38594.31	214583	132257	281952.9	80797.98	65	5901.198
1164533	1187902	8840.207	699.8942	702791	538704	21624.43	1743.244	85	5902.975
1777047	755111	37647.45	930.5325	968491	342563	86952.34	2088.559	76	5903.705
1695752	870747	5436.298	229.7167	1105334	394366	9843.979	203.4514	82	5904.214
1071917	340466	32243.12	576.2147	501729	119641	60004.32	854.3784	60	5904.278
2014046	1117898	16348.23	324.4893	1372587	595353	33794.41	1227.984	85	5907.558
2471727	1444516	11864.52	335.6962	1783127	857663	35859.85	1736.768	102	5909.016
2071266	1436367	15312.58	631.5193	1525133	826316	42098.29	1308.057	93	5909.896
360502	35413	3046.513	7.606755	105493	9647	3132.868	205.1802	47	5911.493
248137	43648	2906.27	120.7878	70753	11858	4039.967	78.64883	44	5912.284
399300	66614	8461.059	108.4536	136786	18913	9635.902	173.3936	52	5912.448
1846386	612768	3492.646	302.4083	1127847	258270	7274.37	119.2182	78	5913.505
2619271	1065093	84026.03	2577.654	1517261	450727	192634.5	4773.9	78	5913.865
1151830	256019	2220.143	216.5215	656783	120553	7252.254	605.4006	77	5914.672
1019342	1635048	876192.8	46628.86	477038	750768	1626885	84999.24	72	5915.256
2195180	680713	4029.599	428.1407	1255488	315808	10359.37	947.2861	82	5918.607
1634611	780998	39211.93	1032.404	1735867	675621	93836.34	3478.95	115	5918.771
159334	220851	215806.9	3330.394	71192	98241	352537.7	5816.822	51	5919.426
1135991	828978	22052.96	375.5786	756055	383724	52341.77	863.0198	78	5919.468
141280	12721	178.9763	47.24531	38923	3206	65.49922	101.5747	38	5923.493
1695395	747375	4359.396	290.6829	1035588	333587	6835.843	1049.322	81	5924.143
2213043	1003902	6026.453	539.7934	1473084	586328	16584.31	604.5176	87	5924.792
1529760	792591	6925.42	493.432	963121	348947	16270.97	703.6075	73	5924.804
255862	670633	122126.7	6066.966	130295	293605	249672.4	11213.15	67	5925.981
431069	56695	1477.826	-106.6592	126698	13887	1185.236	-175.5554	47	5926.181
2570688	914665	8055.888	376.7578	1568833	447001	20780.94	891.6233	81	5926.277
2501371	1310688	8791.995	468.8319	1617161	771985	31068.33	1307.267	92	5927.392
2151000	1163913	5257.257	183.4807	1354139	529539	9523.402	165.5824	84	5929.906
2024983	1229833	22325.73	457.3273	1317754	665047	52965.16	1544.313	91	5931.508
437815	42452	115.5845	178.3674	128534	12070	221.2859	261.157	48	5933.564
1769379	815306	11208.75	207.0612	1090422	351280	19841.44	1008.817	81	5934.077
356066	403923	142782	24202.67	165654	174836	256676.8	44925.21	65	5935.337
2949838	1929523	134059.5	4069.833	1780863	1188756	284373.7	8333.632	101	5936.970
1573628	1036158	6475.848	471.1255	1118406	535538	19609.12	1076.248	91	5941.823
1687780	591974	3324.069	217.6664	917095	270291	5943.32	213.7563	77	5946.737
3064505	1103168	10223.34	447.8618	2010781	542901	29399.52	1054.409	82	5946.867
248354	47447	444.8812	-45.0184	88787	14229	806.653	-57.07736	50	5950.660
205917	248879	186557	3891.455	79238	112136	322816.2	7277.745	56	5951.162
131712	10769	381.6912	36.07463	37138	2768	408.3931	-21.76777	38	5970.824
2870327	925068	13305.28	589.3702	1830662	430875	27939.88	1142.451	86	5972.416
3188281	1238593	9817.495	617.2625	1853721	613054	18323.96	2063.183	85	5983.698
1630886	872695	3493.3	370.3141	1093285	419374	11889.97	766.0328	87	5985.048
269615	140772	204837	22702.96	85970	45270	288422.6	31193.99	47	5985.986
1972429	1124394	16168.46	383.3579	1215223	495829	31036.24	1261.885	81	5989.819
1799781	1263363	445869.8	55675.34	1404049	856379	751546.3	87823.48	99	5994.298
1927857	1006968	6089.934	266.6585	1328243	498395	19904.01	374.8127	88	5997.971
262975	159259	13442.42	-100.3647	105608	49787	17917.59	-87.34118	54	6004.834
3290875	2237242	538590.4	42383.84	2110704	972856	1037182	73770.55	87	6005.694
2385455	941354	8676.378	603.4692	1386333	399539	16653.27	1292.594	79	6006.577
1022278	796079	9519.471	180.1482	723886	420824	28722.43	883.8417	89	6007.172
686917	146229	1766.032	233.8679	292084	44950	2096.177	325.3601	60	6007.869
2555415	947673	10124.88	830.03	2415157	741276	32771.06	3280.244	120	6008.471
1773214	1120624	4228.648	5.49753	1135935	548724	10602.32	-270.6743	81	6008.993
137203	29137	-79.6132	56.45634	35303	7245	-437.9615	140.0227	31	6009.402
730151	372556	21021.13	498.0602	365859	130044	35800.85	799.2581	67	6010.908
1486851	679762	6002.569	69.23029	870705	309777	12497.2	-159.3468	76	6011.217
368487	40459	4955.155	-18.0468	112308	11589	7294.887	-310.7343	49	6013.325
3191931	1775551	11983.2	1215.617	2082497	1064407	30645.26	2152.147	95	6014.736
1138264	237553	1105.138	75.97066	527467	87543	1754.535	38.52248	73	6016.887
2163099	1151126	13474.04	593.0853	1525482	605132	39482.55	1694.46	91	6017.934
148858	111623	15681.75	441.3961	56281	35877	24153	359.3834	43	6018.232
[truncated: 8,001 more rows]
