# Supplementary material for: Mitochondrial calcium uniporter-mediated mitochondrial dynamics imbalance contributes to contrast medium-induced renal tubular cell injury
Source: Front Mol Biosci. 2026 Jun 29;13:1848361. doi: 10.3389/fmolb.2026.1848361 (PMC13357276; doi:10.3389/fmolb.2026.1848361)
Supplement: Supplementary file 1 [file DataSheet3.zip › Flow Cytometry Assay(1,2)/Flow Cytometry Assay-1/╧╕░√╡≥═÷-1/╡≥═÷ 1/CSV/4h 3.csv]

FSC-H	SSC-H	FITC-H	PE-H	FSC-A	SSC-A	FITC-A	PE-A	Width	Time
2255351	1065634	46196.95	563.2587	1678888	640314	75575.52	1413.682	94	16.845
145503	14491	6326.061	14.6799	40843	3876	7369.292	73.55885	39	31.381
1986041	932458	7957.623	380.8981	1202258	438400	20484.33	1307.305	83	48.130
2370708	939937	6133.955	266.3238	1684338	485361	22607.74	222.7456	89	50.018
2602307	1334751	5190.83	612.0396	1712622	681969	18332.39	1743.97	91	50.958
205219	17262	632.6182	-119.0338	60229	3277	179.5819	-102.8418	38	51.394
216492	30912	4245.919	95.01222	62509	7896	5717.415	-37.73603	42	52.175
197633	25463	260.487	70.51592	57661	7286	373.1243	154.3074	42	54.435
952442	655075	200145.5	3477.067	555653	347751	529415.7	9489.081	88	54.804
2530062	985771	10830.77	175.452	1629639	496632	22635.71	-339.2792	85	55.919
2775126	1199891	14550.48	586.1853	1978911	633369	36484.17	1512.928	95	58.017
553232	608149	16467.74	910.2921	323523	258910	33888.05	2108.509	74	59.403
2169298	1599006	16083.61	818.5683	1610905	901340	54259.49	1336.059	96	62.334
1625579	837724	3060.651	333.5723	1048703	390457	6154.658	5.344723	80	63.972
2398133	1020269	8496.296	620.3831	1583633	546892	26213.58	1787.866	91	64.790
1384165	661469	6038.952	531.9948	949918	331427	17548.87	1267.718	84	65.076
1947039	857303	19740.74	410.3075	1081954	412649	31548.3	542.1998	82	69.276
1183246	1224601	998461.6	78835.38	751601	769040	2287797	199127	82	69.619
2224548	1013251	14651.33	338.6743	1508999	529170	40127.75	894.6176	90	70.154
171752	24107	2639.662	52.1526	45781	6227	2709.691	161.0754	38	70.936
750968	1284382	86699.9	86407.88	529172	996684	351227.8	168816.3	104	71.955
2227849	1355651	28570.66	739.6819	1215791	561263	55938.99	1281.379	75	75.818
1999092	790420	5173.954	469.468	1201409	411893	15357.71	942.0255	88	80.093
2597755	1025594	5906.654	521.0325	1549720	511715	16212.63	1037.002	84	85.559
218980	52614	100.114	107.5936	75501	16911	-113.0734	204.2713	49	91.930
308950	40080	2287.232	58.86724	99794	11887	2752.663	20.89181	49	95.403
2070378	911646	5875.681	442.4896	1223326	422065	15576.6	662.5275	84	104.859
2269425	1249134	8835.467	289.5763	1605423	679368	25268.12	966.9179	90	125.953
401455	56540	226.3163	-20.56691	145454	17866	300.7538	50.72152	55	132.674
2790031	1414045	14738.25	199.1653	1992156	797147	41233.6	1037.485	93	133.399
105843	104483	175285.7	2317.39	35358	36574	260306.1	2888.951	42	141.682
218990	32715	4361.867	-91.67267	60311	8777	5053.468	-179.1941	42	149.003
2859711	1600431	12946.61	177.983	2042361	769070	33442.94	391.5609	91	158.434
1401043	670236	107.2195	-3.428879	912361	329151	-20879.71	-676.4098	84	160.132
2040153	955221	6091.557	319.425	1382781	536390	22204.22	777.8127	90	161.900
2055078	1140835	4347.672	536.3699	1360006	485596	8592.97	1125.472	78	161.991
1711449	740308	13905.3	464.027	1071522	359379	29850.26	761.5474	81	162.686
596271	118235	417.4849	54.92393	214738	38358	1045.969	-249.5149	55	163.176
2191182	1248076	5324.057	592.8683	1344407	548648	13390.34	1354.131	80	164.082
1402691	744523	10437.97	187.9762	913460	356969	27925.9	-76.53677	85	164.793
3067817	1045449	5999.549	397.6648	1832807	477678	13413.37	884.8158	84	168.552
2256979	924103	8516.966	297.4086	1269920	429584	21072.77	378.6287	79	169.777
2068241	993022	6162.11	123.2723	1228157	469860	15124.25	183.6207	81	170.662
1787542	958165	5968.786	347.0917	1095659	476681	16352.79	643.8328	82	172.673
2279513	925836	8285.515	335.7145	1476421	415484	16601.79	847.0021	82	173.411
1561963	808290	6032.889	204.8673	916557	360569	16519.18	887.8907	81	181.880
298599	57186	264.6776	51.9129	136460	22906	-280.3015	-104.6646	59	183.322
503437	143359	968.7134	207.6021	218782	46416	1396.978	515.9749	60	183.836
2745839	1164855	10064.58	584.7071	1808659	686413	31787.15	1075.83	98	190.921
2524559	1184978	5486.981	453.4235	1627093	675646	12915.19	1684.504	91	196.510
2023710	1202584	4574.683	348.7031	1303848	581031	12101.97	453.5259	83	240.491
2049357	789580	29190.42	446.498	1170995	360997	47249.91	907.7387	82	255.422
192429	22189	2702.481	258.113	57419	5987	3251.828	362.062	44	263.553
1642697	666653	12756.78	300.2992	986100	298655	33376.99	672.0513	83	266.512
400301	86259	7514.033	30.73062	127407	25110	9460.164	278.6823	50	267.740
346192	40287	14824.07	-79.18335	109505	11361	19581.67	5.198072	48	268.214
2320846	856553	4319.767	222.3855	1506776	397965	7500.767	128.6396	85	270.227
2409577	963966	38347.06	842.8585	1530554	516973	110929.8	1721.196	80	270.306
2656254	1383666	11698.92	782.5256	2309215	975758	46625.69	2848.563	119	275.591
1714697	787925	10509.97	453.6155	1119670	392602	26161.63	943.342	75	275.660
961415	1013040	16916.78	534.6752	700307	477772	42283.25	1105.44	85	276.353
2247740	1166107	6362.573	350.4258	1432864	654784	16425	1062.442	90	277.813
3304042	1432516	21327.03	687.0405	2132520	752927	56819.91	2329.616	92	279.036
2061216	990626	22170.99	609.5952	1594969	576510	64431.28	2214.338	97	280.059
2083495	903874	11066.92	157.4699	1229798	416476	20845.5	695.3328	81	281.936
143637	16848	222.2145	-143.9767	46776	4813	-29.6975	-379.7265	44	283.407
2493537	1094016	6184.105	342.1073	1552232	619080	18669.43	524.4684	91	284.013
122198	35281	1935.925	157.4204	42385	9931	2259.416	227.87	42	284.780
1613144	402351	37983.65	474.1522	860628	145120	74184.4	1196.865	69	284.801
2222861	1013866	12117.07	358.3543	1491688	528160	33463.81	268.5574	83	284.865
1456158	615873	4850.972	187.9452	814809	250556	12117.63	193.273	75	288.345
2183314	1060890	10453.25	11.77787	1492917	557362	31007.02	234.0901	89	289.086
158754	13535	5113.542	7.161353	45178	3510	5851.635	36.94969	41	292.348
2193607	735020	15070.39	181.3705	1260454	310270	29168.69	98.6258	76	292.451
2307324	1850396	505097.9	50204.41	1581900	824830	1073445	87911.31	88	302.272
2724782	1539269	6889.958	422.5351	1980618	878879	21787.15	1075.83	93	310.178
777849	379661	9325.379	244.078	356756	133428	15055.84	502.4643	64	314.368
141456	98657	101827.9	3563.964	41362	28757	129206.4	4353.2	40	325.779
143213	19514	359.4544	102.2745	42061	5375	627.3052	182.7308	40	327.865
2312695	944675	4861.315	229.4568	1432747	442197	9053.41	759.2142	81	365.991
2507117	1326982	13617.59	2256.429	1730889	642494	25313.11	3826.444	89	369.654
2396283	1273225	10321.96	453.6692	2635509	1080139	43808.29	307.9872	126	371.061
1566618	274485	4736.646	177.3965	701581	92167	7338.392	197.0054	64	371.762
1982107	799857	19483.69	364.2977	1185248	385354	31448.48	70.56316	81	372.673
1627628	721979	5776.511	210.76	973794	325596	11356.52	-211.2028	79	374.481
484092	374160	17170.44	493.1741	158535	117982	23577.21	309.2397	52	375.484
1653091	581950	15604.46	211.5178	1056526	257568	32114.83	-247.3239	79	376.004
3005827	1004768	5642.178	294.0905	1799085	509771	11658.87	908.2887	82	377.530
1577135	1252539	4567.117	263.7918	1211505	721475	13129.21	121.7066	91	378.782
132434	16611	208.7142	-58.03397	40580	5004	191.0717	-110.4952	42	381.144
2436863	1003238	7466.952	219.5057	1493293	470024	21165.02	265.354	83	382.214
1733904	865182	6985.954	500.7213	1045492	377954	14258.85	971.152	78	384.408
2159663	976675	7166.174	309.7876	1447015	495232	24717.95	157.0875	90	386.480
339357	85379	3910.123	154.3333	134621	25335	4887.363	228.7085	55	388.565
197510	23638	5881.309	57.67971	56199	6594	7269.267	198.9525	42	389.525
1295556	821270	13799.58	100.2398	887748	427161	37797.27	573.9734	88	389.819
2047821	763748	9464.872	1002.005	1226131	355150	21484.96	1344.314	82	390.783
2431209	954697	5299.106	451.4586	1598971	481800	11482.41	571.6808	87	393.308
283647	148601	2210.332	-52.06681	75977	42564	2972.923	-248.8037	36	393.575
2295558	1352589	12269.88	439.3642	1672446	744311	39582.62	959.061	103	396.911
2632715	1009516	44574.69	1051.702	1509699	406334	97119.63	1646.486	80	401.710
755803	1268737	9564.211	371.7101	555986	662344	25943.84	1158.681	91	402.789
1357033	678457	64809.08	1154.973	872265	385183	93428.27	2167.672	91	405.932
344753	321603	254286.2	33419.22	194223	242147	757569.6	105286.7	95	408.814
839106	1328322	427196.9	6032.362	389285	487911	689502.9	9611.538	65	418.961
2175815	951954	8411.692	598.5575	1481579	528532	23509.15	1107.033	89	423.142
2361677	1128448	23052.15	575.7958	1616774	550213	47454.98	1375.228	85	423.555
195472	22826	358.5824	53.39999	56332	6430	278.9207	16.8633	42	432.548
2175596	1171710	5874.97	828.5918	1398445	570315	17563.1	1529.67	84	437.146
184239	34077	821.0496	14.85097	50998	9674	1016.635	255.7063	42	470.160
328621	66872	439.0838	-48.18416	117003	23870	1001.964	-218.1826	54	473.561
413399	74168	14685.15	200.8072	171599	22196	20325.84	393.1115	57	474.042
857782	1665325	107891.1	76857.47	467494	824868	264652.5	139383.5	80	474.842
2295409	912638	14819.77	300.4348	1379361	447649	36813.18	606.5836	87	476.759
2030379	886781	10860.5	117.1739	1361048	441440	24964.59	537.5949	80	477.057
2726473	1053502	3817.631	427.6429	1642560	505735	8879.376	947.2579	85	477.800
1855280	619442	4894.113	185.7372	1080322	253547	11910.72	1020.048	76	478.365
663931	654404	277197.6	73584.27	320117	417500	782528.3	154152.2	82	478.642
2336340	1062632	5614.685	333.0468	1389187	503378	19616.56	163.1775	88	481.703
3147659	1363022	22012.07	1186.464	2178199	770373	56781.67	3005.117	96	482.783
753786	148928	6023.732	4.184942	240266	41687	7804.638	-88.08735	54	484.097
1817947	1198243	8058.27	261.415	1509908	738351	30521.77	909.918	103	485.317
1894442	1946583	16366.32	666.8867	1344496	915892	45897.32	1479.376	87	485.773
1486138	740298	43254.2	1418.72	962189	372875	71279.7	2082.852	83	487.191
571466	837303	190650	60984.46	266957	438137	540183.4	87821.61	66	487.266
2362439	1028803	16059.61	381.0215	1455460	512108	39338.14	685.241	93	488.284
651503	225220	18095.37	291.0761	249948	73458	26775.12	295.0608	59	490.108
2030100	641281	4252.766	113.0269	1217669	278425	6506.619	349.6975	77	490.884
1718177	825150	7842.676	239.4389	1208309	436777	25190.13	-95.86044	88	491.683
1873201	809503	7622.407	431.1356	1310718	452211	24203.04	1546.182	85	491.803
142705	61493	11740.75	144.5058	56240	19115	17268.74	504.028	49	493.761
572033	51482	7843.669	208.296	186739	15060	11038.89	95.50405	54	495.349
1712177	1356767	3302.826	377.7234	1140388	663156	4965.716	1129.433	84	498.224
2193175	1098114	9050.956	422.5675	1546855	627122	26357.47	1430.16	93	500.072
2508537	1024032	4334.382	275.2824	1643432	508558	13936.5	-23.46258	81	500.240
3117352	1138847	4511.646	286.7741	2162032	600244	8288.671	208.2602	90	504.072
193252	30492	-87.08199	32.5311	55224	8084	-534.006	93.84346	41	504.896
466634	353482	101843.3	47198.75	189701	139892	170285.8	72643.88	60	506.025
2555743	998223	6169.991	125.1383	1598863	535502	15689.88	111.226	88	508.066
370880	76895	6451.229	-97.33189	120639	21966	8255.639	-259.9865	51	509.713
2501866	1257964	5574.483	101.8319	1679329	680931	15986.91	251.4844	93	513.975
2307969	1282965	14346.54	491.5326	1436040	578165	25538.3	1714.038	82	518.743
2318817	1301678	10039.22	465.3567	1799492	717725	26711.56	1366.206	91	518.867
2385614	869988	5675.485	414.2977	1420351	419138	16986.13	966.6957	77	519.177
2743838	949729	12552.82	424.6488	1718787	466794	32581.76	972.4846	82	519.588
1838333	929994	26003.34	557.1187	1370075	543493	51905.06	1717.862	95	533.972
100681	94615	539.2624	58.40014	32714	33642	1025.63	-228.5881	41	546.912
2262042	970742	9402.481	179.983	1518607	506801	19060.27	480.2278	89	547.181
2078949	781291	7283.292	307.9343	1198469	347146	17763.54	772.8267	81	557.379
1381776	660824	35872.77	784.909	639522	252572	58972.76	1581.819	67	572.528
610622	528857	12137.36	619.4344	225601	172048	17545.58	1147.191	59	590.651
1732588	834423	11895.92	298.1776	1020723	384032	31185.76	269.3691	82	592.102
129776	14664	402.7007	-135.9486	37383	3744	537.268	-457.3129	37	592.665
402448	49635	13586.04	389.9686	116334	13471	16492.75	472.6936	48	595.584
262162	340801	56443.32	38963.81	167802	179249	137663.4	79525.24	73	597.841
1044643	304266	3513.397	384.4222	449520	100291	5700.766	378.6598	62	598.002
2362298	1103985	5053.089	154.8605	1539921	534107	14476.54	272.826	84	599.404
2419824	1032169	5745.627	240.2043	1603899	537989	12765.78	769.0037	78	599.469
2156689	759472	5322.765	363.0542	1385497	375943	16796.01	531.0538	86	603.544
1186448	701393	4874.097	701.6175	639845	284810	8904.607	1193.627	71	603.709
339098	59052	157.9184	1.275547	99380	15805	-621.524	39.4373	43	604.161
2860001	1264408	5904.45	227.3497	1894152	645335	20740.93	532.3805	96	605.397
379779	74536	21367.76	316.1787	124627	21210	30114.95	516.4592	48	606.017
557872	373973	1761.906	1.461661	221672	115388	2428.582	-368.473	61	609.713
358307	64920	5026	93.75868	109174	18369	6544.98	422.1773	47	609.979
157184	27934	205.6944	20.40058	48400	8655	79.14489	-205.3889	43	611.595
2564163	991049	10561.36	291.22	1499785	425272	17180.77	831.6869	80	612.037
102381	172246	127859.2	2060.067	48681	80085	224974.8	4737.123	73	613.722
2012380	971553	12574.96	422.4629	1330115	481900	37557.09	1545.535	86	613.789
2553239	1095729	9305.436	211.9479	1610506	500813	24132.68	739.3067	78	613.963
2950459	1172834	5944.781	706.546	1927798	582444	10248.62	912.2239	77	614.189
3148810	1487944	22939.82	830.9601	2263662	823393	52597.28	1886.251	95	617.159
1300349	542792	7295.953	235.1124	774204	239093	15309.63	708.9446	77	617.990
126175	12845	2756.466	8.34455	34115	3406	2871.881	48.73634	37	618.847
2014822	1170501	15155.53	601.1194	1451266	641610	32440.56	1256.803	93	618.981
300151	47339	74.97045	94.21175	95276	13164	-157.7811	324.7047	47	619.691
2516547	1194474	7171.987	343.951	1721159	575042	23847.44	1149.353	90	623.277
1946442	765337	13554.16	622.5569	1192946	335873	31573.56	1225.564	81	625.381
1511515	368344	14047.88	392.5102	760436	127264	22966.38	572.1375	69	628.138
2879044	1474049	7975.919	376.2653	1814913	758144	20483.01	1390.495	92	638.817
252429	336086	217702.5	2288.606	85206	104355	298590.6	3256.818	49	642.459
245200	50916	1452.731	-152.048	82821	16213	1795.988	-390.4427	49	663.413
118620	36658	10864.43	102.6081	42979	10983	14991.16	28.77228	45	677.372
2022115	1458641	24843.37	838.0397	1356329	653560	42143.13	1388.604	85	684.476
2753434	1543553	11575.41	509.2993	1795506	742418	26331.75	628.8608	83	690.326
364623	69400	1258.987	140.8318	107784	19761	2165.221	168.4247	48	691.733
134182	91076	24171.36	3103.741	37003	25515	30327.92	3766.812	38	692.257
2274390	927344	5586.102	467.1599	1434564	462788	18433.15	1294.469	90	695.316
2715644	860144	7503.125	529.3004	1593329	391068	20179.65	974.1477	81	698.472
313047	56522	8043.033	77.60754	115062	14720	10459.21	277.9192	43	698.666
326889	606471	489358.2	59387.36	174084	282940	960065.9	106751.5	65	699.256
1185232	1069003	9890.011	499.8274	860178	589008	31748.34	963.4136	91	701.323
2714353	936924	6866.8	96.86741	1581109	449702	20798.68	83.06944	79	701.640
1989972	1046662	8465.928	141.753	1314431	563176	26074.63	208.8603	93	702.786
2287129	1246950	5806.266	261.4784	1625151	701053	19607.64	302.4602	88	704.232
1929082	688060	8041.273	698.8608	1180683	339975	22468.24	1183.821	85	705.490
2144632	807934	13854.09	-79.60423	1284354	381238	21343.19	262.7155	82	706.543
2225052	802061	6618.36	275.6179	1360553	362861	18215.32	-36.18394	81	707.316
1952596	1072222	8791.099	310.9609	1264081	545721	27115.31	495.1064	85	707.854
224188	55952	975.9319	-61.43661	94757	19390	1968.15	-299.2168	56	711.468
445423	33937	3147.071	155.1364	150886	9460	3282.196	215.692	54	712.005
2171123	875049	15263.61	193.5663	1389029	449078	35711.54	929.1098	86	713.216
213420	315769	12454.6	568.7834	135955	136662	27044.15	1263.347	62	713.408
147144	15410	367.5046	117.1161	41210	4346	431.6554	67.88479	39	714.627
2209006	949196	5684.262	449.0347	1457308	452308	15403.03	249.5037	85	720.717
195949	32009	-358.7358	89.62209	76411	11402	-1134.803	231.2982	53	722.529
2782041	1424241	12764.23	340.228	1864860	731146	26112.5	773.411	89	723.250
2109475	906816	12320.8	50.03722	1372385	422735	34211.27	323.9991	82	723.791
180729	71393	14406.82	502.859	62221	21906	20689.46	492.7865	48	726.719
2122452	879824	18248.12	748.0953	1325026	407156	38264.93	1641.676	83	729.110
2314404	1126609	16920.37	619.1582	1569915	623080	42254.49	1398.579	92	741.471
340881	49463	16791.61	146.687	118114	12858	22312.43	-6.759048	49	742.041
2048413	1326382	12659.96	1016.232	1765837	796682	34571.91	2345.102	100	751.083
2588265	863962	6589.276	573.8031	1580711	405425	17936.6	646.9237	73	751.193
168119	21998	189.3357	-130.2454	48100	5991	349.4987	-195.2929	41	758.804
1903377	800771	25153.45	227.4192	1104658	360155	38489.67	708.337	76	760.056
1798091	814810	8036.565	225.5382	1164130	406215	17216.76	972.5083	87	773.838
2258631	858363	5773.483	86.19572	1442860	409081	12356.23	-191.0612	85	800.083
1970292	838874	6065.452	399.1814	1238371	404162	16090.36	400.5969	81	801.880
2521648	975766	8281.364	244.3117	1529141	422546	19803.7	317.2481	76	802.196
2359666	1014215	10017.14	341.5333	1492158	471020	22413.55	522.6905	86	804.269
2910901	1478814	8724.404	415.5582	1930039	694324	21235.69	1239.184	88	811.335
2988491	2219151	87816.96	938.1396	2166011	1642959	299214.1	6749.097	108	814.103
169413	58615	839.992	125.1252	46565	16333	724.6659	67.72058	40	816.318
135945	80540	16533.69	8379.802	40978	22510	20743.24	10590.05	41	816.883
1022836	1328789	25143.09	904.91	530656	519260	40978.48	1711.196	77	817.049
2714847	1132689	29085.78	706.5562	1799338	595725	77692.95	1453.985	94	818.522
203115	26987	340.73	-27.03105	66405	8307	496.985	-93.51614	46	820.501
1149607	706448	6776.788	315.8203	837346	398325	21312.04	546.197	94	821.699
140458	26588	4926.12	-1.868609	39455	7075	6078.073	311.3654	38	822.307
693826	1364722	18006.45	414.8721	484002	657507	37376.04	1155.588	87	823.468
2280227	996725	6371.333	479.1651	1516539	507017	22419.47	1273.838	89	824.785
2027850	1009710	50854.11	1092.094	1289291	502210	91340.15	2685.152	87	826.237
304272	25413	6331.422	305.9084	87783	7021	7078.712	551.3734	45	827.383
535063	85063	483.6543	-119.5978	239149	34935	554.1838	-549.7471	65	827.887
1764292	1170831	6019.049	514.8588	1239164	619912	21488.44	1086.813	95	832.029
2389630	1009173	8378.038	499.4003	1730761	523233	19906.22	621.4943	88	832.322
3114287	1450135	12835.39	321.987	2004897	831239	32647.15	935.0743	94	833.034
2459861	1100320	7609.674	426.9679	1652786	573899	22537.04	1139.919	85	833.684
102199	72743	61722.51	1070.131	29561	22076	78973.31	1510.74	37	837.022
1873185	533564	38577.14	872.749	1082690	224236	87812.42	1352.793	81	838.322
2066767	1196308	4935.752	425.7452	1170595	515419	13410.31	698.2562	81	838.888
100705	12975	644.8347	-106.7917	28175	3594	914.914	-248.6561	36	842.639
2638116	1154635	9041.492	382.9292	1646220	616810	25014.3	323.4423	88	846.137
2223864	843441	10776.94	532.1984	1415229	419170	21649.6	865.6226	86	849.513
2383589	1136439	9970.997	578.1735	1652635	676368	34337.59	1365.821	92	850.535
2438464	804019	17848.76	97.56403	1555018	375742	36656.29	636.1605	85	859.571
205623	35116	23561.96	672.4333	66582	10560	30968.43	602.6428	46	861.816
2659677	1109166	6207.351	275.7621	1930132	605102	18031.49	367.2679	95	870.041
283815	44576	368.9579	31.90695	99538	13515	807.5815	-87.21098	51	880.643
2473131	1268822	4139.394	431.3412	1412764	607518	12396.53	726.1398	82	883.992
2618064	1154379	8494.858	486.5899	1708023	556397	19322.39	1134.508	85	893.520
136435	32212	896.9808	-109.0755	44499	9650	1000.874	-248.0257	43	905.753
3043410	2716218	9459.543	1772.772	3025051	1860854	39126.33	5541.721	131	906.656
295405	42002	278.186	-81.03096	81589	7959	201.6249	-166.0138	34	906.917
2295631	1234387	8491.701	364.0442	1383528	606633	25288.82	330.9388	85	909.255
277406	24483	7247.773	66.04546	83245	6547	9447.165	75.55302	46	914.853
3375516	1428840	30757.74	1050.961	2235512	781616	73164.8	2565.585	90	915.403
1744565	897824	181477.8	3721.34	1234261	512158	274109	6124.712	87	916.000
633682	6772376	103681.1	23483.29	713943	7245828	356087.5	79024.02	120	917.182
264290	252760	136355.2	66247.49	208756	195683	549202	130062.8	87	917.573
2176106	817611	8786.326	213.6476	1266982	377415	23283.48	-132.4927	83	920.598
436374	55811	868.5187	70.02016	125539	13575	1163.855	158.5213	43	920.891
1472584	811013	8700.214	356.0393	962962	447284	23677.32	916.8333	83	921.480
2396673	1002759	6566.305	417.1087	1568895	517237	23954.41	852.9603	85	921.868
2329060	913418	9649.137	263.4892	1462432	424976	22335.95	125.8575	84	923.864
1883923	902374	2871.954	375.7259	1232036	408597	4299.146	638.353	82	925.657
2823239	1091497	18925.16	575.6699	1686573	502952	29972.69	707.9296	82	926.440
2322981	1782552	247881.4	7258.862	1842960	899487	395536.5	11695.3	100	927.692
1891225	556938	25505.57	506.7487	959807	204340	44992.08	795.6398	69	928.505
614128	1108349	154996.5	60133	330868	511953	368480.8	91972.62	76	929.570
3039560	1304532	15535.56	569.4335	2006259	698930	43857.04	1061.973	89	929.836
121775	155004	130712.5	3320.473	43160	52668	216383.7	5020.386	49	932.235
1863667	930506	6249.136	294.7493	1192094	480866	20750.66	1020.98	88	932.297
104565	14530	404.146	75.84338	27532	3268	298.7272	98.01316	31	932.756
2635731	1092354	9462.619	240.3291	1662597	550824	24867.22	496.6075	88	933.176
2719549	5120068	92849.2	4075	1714923	2180859	161461.5	8710.688	82	935.607
2135094	852452	6674.469	164.5439	1245157	405164	12074.82	268.4333	78	936.726
114278	16568	484.3648	-5.700096	28034	3720	689.5262	-8.222829	29	937.093
109106	100255	385.4135	-6.461003	31038	28719	559.8359	49.43962	36	937.534
2292404	941071	5272.219	215.3277	1538520	476160	12959.4	228.1425	90	938.279
305450	36772	-280.9716	46.43182	97018	11667	-802.5593	102.4883	50	940.115
106491	13916	2612.363	88.08099	32172	4041	3107.588	240.8181	39	944.164
2262932	941196	6346.925	188.6776	1429977	443910	15602.61	-25.21613	86	953.607
1477940	672627	4386.381	212.7998	886851	286995	11493.01	281.1564	78	958.549
108054	92870	97961.48	2039.343	47056	52338	211057.3	3994.85	58	960.429
687624	1598024	36810.68	68379.95	469437	1047249	139307.9	144611.6	97	960.991
2344747	1253097	5467.667	380.2027	1470086	606687	12034.29	714.2661	85	961.867
2424766	908511	32062.12	701.261	1624191	480306	89611.03	1686.972	84	962.546
136096	15535	-130.191	96.73449	37411	4177	-299.8576	-17.8505	39	964.953
2039607	831205	8046.214	434.1497	1273946	417881	15076.15	1419.542	84	970.051
1913753	1078114	7712.654	474.149	1133193	555182	17003.79	925.1546	89	983.450
458464	52460	193.2195	137.1957	150868	15471	407.8602	330.3089	52	993.236
110046	151262	28356.14	1466.551	67964	68627	68514.65	2911.742	68	996.507
120647	133168	1969.216	621.6299	101062	207692	10898.6	2693.691	148	1024.057
2002605	919814	6186.229	230.8017	1155756	400844	17520.23	-19.16056	83	1024.875
132610	49606	2578.176	91.00048	40607	13782	3164.068	-32.30936	41	1027.644
2727628	837957	7758.372	228.5703	1561257	382885	19676.19	12.5957	85	1028.695
267730	139858	25193.9	501.5981	146294	47363	44933.61	803.0543	60	1029.335
2337862	1039579	7687.309	510.7962	1536621	561035	21766.42	1727.812	91	1032.478
2370387	851601	11154.46	570.8726	1425273	403211	24169.46	821.0154	82	1033.508
248645	27593	39.03146	-78.61663	77316	8207	55.59198	-352.9997	47	1035.487
2363772	981207	7716.118	810.6506	1718448	515880	28972.66	1692.834	96	1038.374
2433672	894545	16653.57	303.5509	1479678	441856	36374.25	1136.746	80	1038.416
1734435	836858	9273.113	107.5989	1186907	454390	26117.43	-22.29775	90	1039.427
1229279	646880	12791.23	-3.658594	791938	339947	35601.64	614.9233	88	1040.496
146175	26720	10380.14	60.29772	39575	6803	12931.14	-17.79085	36	1041.049
2511756	1028074	8865.31	448.2819	1674395	513071	27125.14	419.6924	88	1042.076
194450	60009	339770.1	8124.088	55995	17314	431144.4	10759.32	43	1045.380
1909623	1025202	8258.949	594.5372	1230075	468464	22308.83	955.7592	86	1052.819
122737	13576	3769.298	151.5981	33941	3778	4857.431	87.01568	38	1054.275
2338276	1318329	9158.046	296.1572	1537195	651460	19312.31	713.9591	88	1061.285
2508850	2488034	53655.33	14823	1724210	1524279	135467.1	35186.29	100	1069.762
2283414	1261662	65537.98	1094.085	1507960	627401	108504.2	2434.244	80	1069.838
1581038	739800	4033.531	288.5749	777465	269376	6470.002	374.9667	63	1070.143
1759097	796194	6301.264	605.2481	1121462	349462	13713.96	1172.562	82	1080.543
2748155	1079366	12435.38	556.5487	1714040	556566	28444.1	1060.894	89	1125.220
2353972	938461	7417.302	479.6502	1440037	424595	20788.54	1241.529	80	1128.959
220476	42596	22.85852	189.7107	73774	14068	-273.2525	363.321	48	1132.176
1953002	1048352	6327.498	273.4731	1231147	512077	14487.96	766.1819	87	1132.809
1818244	613804	13559.92	438.7273	1124764	266324	28214.49	882.9346	74	1132.944
1758696	480802	14975.4	650.0403	1197114	227087	32041.76	1066.19	79	1133.190
2197397	863710	17567.81	502.9924	1377366	406780	34955.45	1492.91	83	1136.085
1763296	893461	2667.333	104.1708	1099325	432825	4971.675	-307.424	84	1136.865
1977532	1232627	5566.449	742.988	1346180	617794	9937.763	1784.956	86	1139.393
2449073	987726	11585.8	221.8027	1387216	452989	22190.58	37.7752	82	1140.558
3339362	1141645	8819.876	298.8199	2106190	531664	24888.06	889.6074	85	1141.837
2584598	1030065	9768.354	416.3338	1798064	564811	27883.41	868.5771	83	1142.158
1773457	638432	2667.349	10.16845	981450	257000	4505.97	-421.4091	72	1142.677
2059354	963812	4703.275	308.1987	1297442	453494	8650.766	441.1548	82	1147.835
1447425	1202753	252914.4	99322.63	750851	542303	520669.3	189135.7	70	1148.433
1507856	642406	8130.47	102.0253	846694	269539	15379.96	781.8233	78	1149.453
978900	959179	5793.831	268.2677	651634	407256	11106.35	525.7964	81	1150.022
385935	121170	2199.262	261.5262	155388	36373	3136.082	373.7178	56	1150.619
2616533	1437958	9541.158	310.0273	1626246	692619	27109.81	1002.898	90	1151.102
2146716	847135	6470.374	462.9132	1233767	393791	20122.21	715.4135	85	1153.469
2414698	1110439	7779.276	292.5622	1565067	582911	23243.39	1728.276	91	1155.852
2164688	1282605	4121.324	369.9415	1366887	666220	10198.63	896.4172	86	1157.120
2031544	992316	7166.763	628.7028	1554676	588930	29083.8	1596.841	94	1158.880
2677947	1153951	13604.97	344.2451	1789380	664392	47104.78	706.6227	92	1162.242
145019	12984	1612.886	79.9057	39873	3712	1810.999	109.3973	39	1167.244
535494	459278	125710.7	53208.23	245168	202750	232422.8	90144.37	66	1171.378
2490461	950538	16293.61	162.3496	1478840	464715	35381.62	1021.585	84	1171.900
2572472	830853	9546.285	339.2895	2032773	684472	36608.31	792.0645	109	1174.183
2165805	946261	10604.31	292.0399	1397896	454526	16618.02	374.6667	84	1175.464
161205	702783	684745.2	11528.17	127241	440659	2044948	35507.05	89	1217.157
234888	22872	5452.366	197.4045	67913	6380	6979.252	136.6856	44	1220.356
2051832	897431	7714.496	7.884109	1262361	401878	18423.71	-136.1726	83	1234.198
1694987	852449	7007.472	367.6248	1098338	418797	17299.11	357.6581	82	1234.723
142427	187708	170225.8	9175.512	73711	95077	345923.3	17964.64	57	1236.512
2180801	723703	11745.14	372.8749	1362841	387613	27923.97	31.74092	83	1243.089
2133810	865631	5094.995	343.8302	1295551	397978	13190.68	676.861	75	1243.262
2400268	1065280	7242.694	254.7763	1334641	495450	10919.06	264.7478	73	1243.300
2753644	1064516	5175.319	401.2716	1835235	520448	18191.52	476.2402	86	1243.870
117808	12273	7701.528	-8.249878	28454	1226	6098.493	-179.5731	25	1243.982
254398	573248	374090.4	28727.38	154032	309530	823346.5	63179.44	71	1247.743
1828905	1015645	15659.3	401.6273	1388100	584265	50327.5	1210.872	94	1247.781
1273875	726182	74879.74	75472.8	444004	231101	106904.2	102950.5	60	1250.324
2547842	722319	2320.426	462.0907	1636410	406970	-232.2025	534.4139	87	1252.614
521074	93557	2818.316	104.4444	224057	30099	3859.157	450.6673	61	1256.125
2103312	851621	9282.052	327.3127	1424734	432616	26268.07	952.0247	89	1258.108
2763084	849279	7245.763	394.3348	1522302	421669	19302.27	386.4033	85	1261.365
113331	36719	15833.72	207.528	32958	9749	20218.86	283.5067	36	1262.011
1985924	1142960	12748.01	343.5611	2570765	1075814	58592.78	1753.5	136	1263.419
223427	157327	9615.862	455.2774	59162	41700	11784.02	390.2792	37	1264.052
103745	51072	586.9657	250.5356	32850	14761	-265.2509	35.1696	39	1264.531
1915582	760212	6015.117	404.4247	1166032	355615	14174.38	1025.307	80	1266.002
1589231	801247	4591.163	294.3317	990907	381371	8277.133	372.9206	82	1270.623
243728	47165	366.6891	614.2335	70527	13667	728.8323	815.121	44	1271.874
550011	71930	9577.493	179.7988	211792	21961	12220.8	237.4262	58	1272.706
2624693	1237727	11641.94	594.7252	1686116	605196	33314.92	1344.983	86	1277.456
1390988	810337	8705.632	193.2596	849688	343760	19619.72	738.722	79	1278.981
1371056	1050754	2762.28	42.50798	709078	432507	7777.686	-73.20892	74	1279.456
3433612	1706133	38281.29	1667.322	2384932	982992	81262.7	3817.299	99	1287.706
176300	124292	1221.78	472.1859	79109	120550	5104.894	1720.406	91	1289.083
2515379	1219946	4787.58	319.0673	1600131	620803	14289.49	476.7426	90	1290.409
101098	81188	98223.14	1044.69	34874	30148	156699.8	1299.898	45	1305.165
2983451	1145210	8987.903	454.6407	1870525	542779	21397.25	1167.935	85	1307.881
1608110	684872	4952.014	390.4052	1034257	334165	12849.39	118.9734	85	1324.946
2077610	1136835	15895.64	505.6173	1424485	625637	40578.88	798.6987	93	1331.311
1755753	770499	4458.243	277.4589	1057341	347595	12595.78	503.4675	81	1335.048
2274924	1015284	7830.257	277.226	1228522	459667	16988.63	1443.337	82	1336.211
500120	124129	547.684	161.1883	278133	53780	1306.004	328.0661	69	1338.951
2542368	1062712	4029.042	421.2209	1601701	612354	9294.6	787.5071	92	1342.662
2554575	1658848	22212.91	704.5626	1582562	727871	51454.49	1726.699	75	1342.822
156730	140051	26734.18	965.9516	80749	117096	79998.1	3420.273	92	1344.227
940236	1303161	610767.6	107146.5	481520	812172	2188739	188831.5	93	1344.300
2892328	1005095	3537.62	380.9365	1884244	484773	6892.38	697.1865	86	1346.230
1894970	835431	15352.51	210.7737	1230910	403357	39628.62	1068.442	89	1347.390
555604	1059702	566976.4	15462.09	792785	1244171	3662349	148695	178	1348.481
2570673	1282636	5921.777	362.8563	1691067	659083	24572.04	140.0842	94	1351.282
2359981	1083506	8160.685	223.6775	1539063	535933	18392.43	868.3298	82	1351.363
535059	1485258	3122.267	292.7058	422249	767418	6920.366	666.1594	86	1352.405
2164535	624987	10515.99	390.7487	1251499	295273	22765.69	833.0176	80	1356.780
156899	63431	73924.45	1274.272	43803	17756	91557.63	1630.858	40	1358.287
1706730	720623	11142.11	482.6503	1188101	376036	30256.68	1458.063	91	1363.674
2675595	1067965	5276.063	217.7746	1718789	564022	14843.76	909.9828	89	1364.907
3049727	943673	15489.8	175.0179	1888413	498120	39420.41	290.4024	88	1365.410
230503	33971	7992.479	-148.1178	66203	9451	9960.145	-127.2649	43	1368.341
248955	25165	201.7944	-28.03822	69758	7029	148.754	-152.4057	43	1368.608
2906991	4024555	105114	1781.094	2430864	2595762	362389.8	9066.112	116	1369.989
2273958	953797	6599.749	613.2961	1532234	559179	24044.02	859.0656	89	1370.407
2371028	904256	10076.48	429.9945	1353212	430121	30838.35	666.361	87	1371.578
1935547	736048	7589.827	330.8239	1232027	376579	26217.89	189.2459	87	1373.006
3579658	1009618	11791.19	653.2474	2426536	637294	32468.67	645.7582	90	1373.420
1269249	2725303	38653.84	32830.71	849914	1703530	171274.2	72965.64	100	1374.330
1971868	723570	9473.697	129.735	1220029	361116	22503.21	199.7876	84	1376.944
2594975	1010537	18241.13	576.1014	1597187	451141	37128.36	1041.229	82	1382.105
1976860	722117	2628.261	292.7932	1224555	339298	4658.56	725.6333	81	1384.574
2404477	924650	11480.82	455.9098	1398453	437568	22230.28	855.0633	84	1386.770
141999	20928	660.8946	32.89727	35313	3806	500.5539	6.970294	28	1386.785
2419856	1098803	11720.67	286.3955	1663892	669794	37365.79	972.0631	93	1387.516
2311528	899622	18378.7	395.305	1561663	458860	32440.47	1320.817	90	1388.666
2795359	1069411	11676.88	798.6965	1741235	538830	29672.82	659.0814	88	1395.472
2419755	979565	7907.069	280.1728	1557334	483123	19919.52	335.5807	87	1396.714
2493042	1277228	7002.603	709.3254	1727751	656568	21934.11	1982.682	90	1408.076
2296853	835067	6135.207	481.1437	1446810	393382	14988.66	849.1324	84	1420.307
2755460	1300840	25825.83	377.6631	1734837	637798	46947.54	882.2496	89	1442.746
2330763	1009849	42519.64	849.4243	1546342	488643	150420.6	2631.478	90	1449.763
2742122	1266182	12410.4	478.1436	1595705	667305	30921.95	438.3318	86	1452.511
2104034	1484821	14655.78	394.033	1329704	705441	27033.56	756.8707	84	1458.679
3366885	1174963	18571.81	565.517	2185772	760408	33452.57	569.1747	92	1459.268
936487	1048685	8497.256	152.2448	630379	526735	24123	15.701	87	1461.469
2782571	1051273	4583.371	525.4529	1719257	478116	7442.922	844.9635	80	1461.821
454004	894641	16183.22	1012.235	137552	264540	20243.55	1256.952	46	1462.330
2163252	954127	43869.17	1419.227	1406132	449636	69289.45	2352.247	86	1464.066
1735418	755986	5237.726	379.2913	1040790	336576	16602.67	348.8755	83	1465.301
127302	94821	164.4747	86.33208	33600	25289	70.87675	48.80083	35	1465.998
171701	22040	5969.335	26.01267	49355	6224	7988.491	70.45618	41	1469.167
144662	21790	581.7335	82.28854	41929	6337	1365.245	105.5412	41	1470.433
114826	15362	464.4131	9.17096	31868	4298	790.3427	-114.7303	37	1470.603
3103195	1787647	24417.45	477.3288	2139304	956257	54721.62	1646.559	90	1471.593
2314876	949518	13782.13	716.7518	1511624	460711	22017.92	860.6213	86	1481.614
2474443	903797	7492.2	496.8724	1631882	440117	20248.21	1262.282	88	1485.429
2385613	1048472	4823.729	394.8654	1574129	498710	15079.61	803.0448	84	1487.292
255600	81645	24548.66	83.44792	135835	28536	40426.2	215.6702	62	1491.172
1983106	1102415	6735.188	215.8064	1208974	484924	17391.48	539.366	82	1491.400
988517	1254628	183826.8	113549.3	998717	1038545	574477.3	406886.7	106	1491.753
2739318	1261953	14474.71	770.0886	1976680	802242	36831.26	2370.982	93	1492.591
1811372	897391	9081.404	306.1859	1239240	464177	23492	312.5012	87	1499.017
2203428	1287653	5179.711	332.6396	1474270	715376	16524.88	330.0704	87	1499.188
2399784	1194065	7191.382	322.1602	1621996	578590	17221.59	240.8135	90	1509.121
2783243	1369921	6478.965	453.677	2017263	811085	22699.15	622.5917	100	1512.969
344550	58981	208.149	-17.95264	115011	19934	263.2	28.12552	52	1517.656
1935641	863986	10842.87	142.7115	1171286	401210	30604.04	765.0793	81	1517.710
1910451	1137634	6612.022	546.53	1294091	641617	19778.27	823.907	94	1531.966
2093005	1897081	46025.33	3072.955	1474411	899850	105191.3	6088.971	87	1561.613
2113714	985855	11593.01	421.7663	1323814	480829	26443.12	1263.836	79	1562.087
1695587	807802	5614.782	394.0329	1094339	384748	16175.01	640.4156	78	1562.419
1832326	626823	12944.1	45.3443	1125329	297770	26170.36	88.08482	76	1562.744
1792649	1061229	8622.094	467.2807	1231394	489446	21334.26	1073.999	85	1563.907
1483095	732982	6911.637	224.4154	870994	332478	22902.42	665.342	81	1564.968
527567	447212	15797.42	602.7507	290997	174663	30608.52	507.4333	70	1571.808
1897155	1288488	17337.58	647.1216	1274152	717336	53525.36	1478.7	96	1572.401
2771195	1207649	3728.99	406.3983	1826676	590362	7049.652	708.555	79	1572.431
2272376	875085	9668.039	483.7692	1419188	403606	13307.57	1741.04	83	1573.875
2937359	935639	8529.667	489.5809	1838432	434908	22618.53	554.1933	84	1574.925
2256048	885585	13109.53	413.5381	1571305	437283	36213.9	1657.82	89	1578.763
2612032	1082767	5624.253	261.67	1701065	551975	19276.97	391.0435	87	1579.389
2303551	1071157	8301.8	409.3709	1465787	595384	22192.65	1130.478	88	1580.687
2078003	859820	9180.517	366.9236	1344070	451569	24039.88	923.6605	82	1581.243
360138	38334	335.7643	-121.3165	110562	9115	715.2189	-315.92	43	1581.575
2594747	893833	9136.858	377.206	1266111	387715	17826.76	128.729	78	1584.001
1521894	615736	4179.79	409.5282	950058	275103	12648.26	995.9152	82	1592.335
1973444	914149	64494.21	1809.284	1321842	441606	107040.2	2590.918	86	1594.788
2708639	1054740	7784.218	527.8511	1768582	475584	19746.89	970.4221	86	1596.873
1924722	664314	20790.38	572.265	1209546	310689	36254.02	984.0464	81	1603.866
290573	87138	246.05	108.5934	141384	27863	103.0208	62.17531	59	1605.215
121228	212097	334141.9	2719.978	61977	118674	749646.1	7872.921	70	1615.290
772068	1683604	349675.8	53597.66	421265	853464	866522.5	101539.4	76	1619.681
1728520	825807	6236.742	316.5328	1180854	428706	17738.87	-263.6237	87	1620.871
201163	126229	724.7466	-27.29104	84798	38062	831.0941	-79.59444	53	1623.460
195263	35898	111.9672	109.8879	54347	9661	189.7798	159.6907	41	1648.073
1613436	1117506	4806.466	508.3496	1052188	513728	12785.61	959.1501	83	1668.168
516384	61419	467.0776	123.7875	172103	18009	658.9164	48.18194	54	1675.428
2183092	947286	11352.89	392.3189	1388880	438267	36227.36	1181.883	85	1675.718
525950	70408	9997.142	138.4113	183071	20343	12940.59	490.8497	54	1680.695
199464	132800	63463.21	293.6446	58250	38672	87095.39	571.9728	43	1681.527
2302995	1374700	8308.825	393.3601	1541610	772671	26719.06	827.1267	91	1681.733
2751199	1471777	6263.314	385.709	1883320	689759	15098.3	495.355	86	1682.771
2562499	2031876	7150.041	468.1091	1704954	973771	22513.27	683.341	85	1683.029
2105066	1136624	6746.234	668.2169	1258910	561916	16991.06	1373.986	79	1683.250
2154538	897003	7543.351	244.5117	1341314	412176	23184.71	832.7208	86	1688.080
2229574	978222	6551.238	371.2768	1444299	499970	13681.43	993.2419	84	1690.352
1903534	649821	7378.23	543.2726	1103465	285199	16784.56	928.7014	72	1690.420
338072	38791	2726.034	280.7238	96688	10794	2914.231	652.6422	46	1692.511
1866298	705583	7399.87	205.1587	1184890	336161	21709.9	-139.0545	86	1694.229
222606	1064496	23929.19	5184.59	64677	308778	31027.66	7474.12	43	1695.965
1717677	732046	8967.386	259.5931	1099784	371542	28676.93	532.3902	87	1700.562
469848	54531	555.4272	87.07402	143003	16276	1006.275	183.197	50	1701.909
1741853	663104	8355.802	315.6002	1069865	292221	20179.75	285.1338	80	1703.148
491326	77214	343.6125	68.55415	177265	23297	502.9197	-14.37014	55	1709.114
2412921	1209612	8577.281	573.7292	1392664	586161	21195.27	1402	87	1722.877
171292	188946	11841.25	246.0437	58777	60155	16826.32	338.692	46	1723.501
100763	19646	251.8959	79.75218	27892	5683	476.6538	130.4095	36	1724.291
1985108	850299	8735.547	303.9548	1185932	410617	20753.57	678.561	83	1727.469
216979	237118	378032.4	5197.14	96414	158135	989162.1	13138.57	84	1730.809
148102	38065	584.9714	-15.17738	48865	11393	-1141.424	-102.7491	44	1735.608
2296125	746749	5395.676	317.5622	1302040	328775	11897.87	298.8964	77	1740.399
2924258	1224973	9403.022	530.9052	1973643	665301	27125.21	1418.683	91	1748.834
120380	348358	448.0706	264.5226	35673	100650	890.4891	304.8586	40	1756.078
458551	97323	8816.057	155.3695	137367	27620	11288.32	10.61062	50	1761.408
126233	12488	-20.79955	74.99306	35116	3396	-121.7533	-19.4797	37	1762.194
2264715	1562642	8339.588	443.9333	1505155	850601	23486.87	1283.239	90	1765.880
2309124	1356852	7384.133	560.4233	1654356	751475	18925.54	1569.614	93	1771.087
473635	65966	8065.585	-71.63766	159663	19020	10754.31	-145.5459	53	1772.901
1830177	1049217	4093.96	406.8792	1230179	517333	11194.13	1326.165	85	1773.321
2529126	956626	10023.02	374.6874	1639388	474992	21676.51	835.7499	86	1775.730
2030788	853403	12637.79	456.4222	1195642	369309	19331.32	1151.223	75	1776.397
2145715	940246	31322.61	521.676	1485277	491881	43974.86	596.0184	89	1776.985
2126364	1496522	25683.74	707.1091	1478473	810884	59912.59	709.5787	102	1778.232
1577744	495315	39057.29	823.6566	756546	167929	69447.42	1071.516	65	1778.676
150885	146704	151827.5	4914.022	45923	42792	194197.7	6379.954	41	1785.416
3148863	1231566	14175.2	1278.189	1793744	628019	32238.76	2456.842	89	1785.703
265549	231272	115585.7	3927.224	96357	94658	184124.7	6911.46	56	1786.382
1938963	701885	5600.894	486.0313	1240637	316214	18498.4	478.0798	81	1786.397
2207338	1099362	5105.992	703.2477	1532339	582083	10362.54	1897.831	88	1786.962
2089721	804020	6203.346	88.33846	1319651	404523	19833.04	765.0258	88	1788.327
152795	38070	7586.048	202.3676	43484	10422	9768.023	343.3814	41	1791.248
1890146	1084624	7869.458	336.5849	1368397	545588	16827.71	1004.492	88	1791.301
1554008	618336	8822.597	209.4283	998712	298495	24572.96	281.9518	81	1791.865
2031027	905501	15096.85	283.563	1201597	427986	33384.39	696.9858	83	1792.816
379075	75846	5177.895	282.901	111935	21913	6494.362	447.4612	47	1793.805
989838	966412	40449.75	28863.28	480152	710154	138095.1	54170.11	93	1794.296
3414627	1238152	7400.185	247.1134	2031786	622179	12850.66	67.78982	87	1799.018
117378	51187	57138.54	1069.765	33053	14395	69378.84	1299.385	37	1801.879
2754281	1667407	7174.224	699.6292	1875738	827669	13071.6	1974.997	91	1802.134
2365401	1083916	7591.547	444.5764	1639418	553542	24784.22	1621.551	94	1804.031
344991	53052	555.2335	90.10191	119149	14620	976.0934	123.5402	41	1804.104
1701231	755353	63495.59	2771.984	998807	312858	93377.4	3649.992	77	1805.871
1351739	3395461	90150.37	112072.4	1096682	2329337	283930.8	282065.3	102	1807.998
240986	126175	16582.08	201.8383	89345	37705	21786.16	59.97131	52	1809.924
1856251	960012	5001.389	228.3002	1223306	432375	11350.32	135.6895	83	1811.972
2668366	1277563	26845.42	1305.944	1404871	517076	54004.72	2113.72	70	1812.259
3135569	1439767	7152.641	458.735	2211563	753039	16074	999.9509	86	1812.473
305071	58003	169.0691	-32.32904	105483	19158	268.7874	-246.6785	52	1818.037
326648	58545	593.2718	-82.37181	94965	16418	684.8512	-544.5501	46	1818.398
2049990	951783	6063.862	158.4103	1563798	551024	18344.59	553.2129	94	1821.646
1871346	1287424	7350.729	504.2301	1232994	727649	23888.51	1101.444	91	1823.300
1929011	584728	72880.22	1871.536	968531	215499	132526.8	2769.399	70	1836.554
2234102	881156	10447.94	391.5412	1430191	425693	24573.91	985.8146	82	1879.401
1848268	696101	8943.89	-92.02572	1156082	335586	23020.29	-379.6205	86	1887.152
2337994	1526500	55080.43	758.9263	1457522	730378	89179.62	1834.053	83	1887.671
2992933	2276162	16454.91	970.1383	2247767	1158300	46827.99	2156.453	103	1889.522
1162413	238100	2263.889	64.2263	553670	80922	5091.046	202.3984	67	1892.323
2202304	835601	8345.442	368.0909	1270762	423667	23467.16	263.0752	87	1894.824
135429	31000	6915.118	91.9146	34076	7287	8201.953	125.739	31	1895.146
1984802	963632	10392.56	647.5107	2176182	850899	28458.03	1733.889	152	1896.023
235594	30258	3338.571	53.57965	65036	8380	3855.451	149.2006	42	1898.980
1869340	1014094	13542	1156.307	1266953	494147	35741.83	1705.75	88	1900.042
230359	38106	2310.527	-664.4849	70685	11232	-9992.548	242.9276	45	1901.135
408342	100395	11635.14	44.7035	169993	30626	14855.36	-255.6869	58	1901.977
266596	37216	2958.26	-19.69367	79482	10238	3596.321	57.48946	46	1905.623
1284200	301948	23844.41	321.7901	610627	107087	43145.72	629.3305	68	1905.732
1785470	832794	56535.34	1791.565	1197629	479754	93598.7	4239.148	94	1907.247
2818211	1027166	8750.694	379.7751	1684528	463367	25471.65	708.6299	83	1908.028
1078350	398209	11560.77	675.4046	483276	153296	19409.79	893.9315	60	1908.234
154962	468845	10236.51	163.9668	41870	128553	12329.07	123.8463	39	1911.079
143641	21642	2978.026	-328.538	39385	5858	-560.0377	125.5894	39	1914.159
2402528	1068586	8353.153	356.9813	1456633	589120	23203.24	543.0531	91	1915.204
247373	303525	114797.1	19919.69	108879	118388	217913.9	30533.19	52	1915.700
1889875	679008	27638.13	794.8734	1076463	286607	59493.8	1471.842	76	1916.078
1985731	777777	20115.61	287.3639	1178552	355796	36150.17	137.9907	80	1922.271
896290	1952160	32888.05	26077.41	511907	1167645	86236.02	55999.64	85	1924.311
1556007	695086	14872.16	481.8964	1017329	317171	32070.27	777.0887	84	1925.069
1717852	927175	20339.3	1667.175	1033935	378921	32763.33	3057.357	71	1925.117
1382437	348241	41811.95	813.2602	597003	115559	66479.98	1281.531	65	1932.094
575047	1066799	158783.6	77819.04	414825	827803	563832.4	155008.5	104	1935.070
126008	169815	2492.063	358.3922	58186	63224	4579.705	1113.98	55	1936.271
2532087	937755	6436.849	361.7375	1593274	450250	15929.27	620.778	82	1967.779
120982	94368	56687.11	810.7244	35182	28415	86623.02	1280.948	39	1978.607
2259457	990276	3851.697	504.7409	1346861	448544	11451.79	1300.087	83	1985.685
164880	14871	5103.376	-68.37582	47224	3907	6386.263	-50.98323	40	1990.556
3136710	1511071	17736.83	877.6703	1603195	603134	35977.78	1737.797	74	1998.813
2633580	780303	5921.632	208.8772	1574352	404248	17692.03	187.1177	85	2002.651
3388456	1522999	9766.61	943.5847	2283421	745715	26193.54	2147.749	88	2003.937
349286	233104	60727.38	400.3302	189574	98199	113791.4	916.4249	67	2004.869
1757276	732421	14386.62	302.765	1090285	334367	31749.16	466.2963	80	2005.397
653502	1207967	42008.36	2634.997	383579	515955	94870.6	4178.121	73	2006.224
2944493	969104	7898.914	1.346299	1743132	444339	12962.53	241.6917	79	2006.886
1824320	1019098	5115.738	347.8453	1289894	518340	13189.56	960.0225	87	2010.968
1872215	737684	5239.921	344.9753	1096174	322475	12923.34	635.3315	72	2011.084
129386	40487	1467.612	99.81062	39107	11515	1396.13	76.09692	40	2015.150
2644989	1091483	12747.38	634.6517	1740043	604222	50842.27	1495.797	94	2015.869
1910337	662554	5567.749	425.801	1199329	283456	11181.6	1349.967	73	2016.019
449133	54309	6770.958	0.6591707	137372	12370	8626.155	-49.30377	39	2016.183
1969094	914942	9780.789	784.5444	1035499	375293	20724.12	1763.8	73	2016.293
2397779	1041674	27746.37	447.2969	1540237	496660	45455.66	1270.93	80	2016.626
1714642	693675	6610.343	322.7717	1084828	302891	18037.24	652.4406	79	2017.314
306079	252043	23623.58	381.5669	90692	72189	30902.49	336.132	47	2023.874
2267658	784310	10006.02	234.1344	1489979	382310	22931.46	102.1627	85	2026.723
108697	96135	17949.18	169.1135	38558	30263	24229.56	194.3662	44	2027.938
214630	23016	336.7493	19.54177	60888	6732	325.7117	-104.8699	43	2030.357
2453513	1724048	17698.19	450.2311	1574871	840347	37912.75	1738.356	90	2034.791
794325	228863	1041.633	115.109	465163	88052	2232.989	312.6729	75	2041.596
919823	1166619	7054.78	487.8172	696988	712698	25428.75	800.8031	94	2055.363
199875	478209	184777.2	3309.563	92844	193793	306908.3	5620.901	56	2070.875
2456657	1179315	11372.87	111.4444	1593205	666000	25627.49	664.204	90	2074.491
1446522	1467572	11927.8	690.5892	1118362	934772	40972.65	1771.035	100	2093.615
612767	1.671495E+07	28418.06	639.6407	427729	1.43148E+07	90980.47	2023.91	153	2095.772
1.116473E+07	1.54111E+07	19933.3	-98.40154	5.234373E+07	1.204568E+08	236926.5	-3022.717	633	2095.847
6110780	0	39272.88	345.6326	2122663	-2838149	84638.35	869.5415	42	2095.865
550552	861222	519349.7	40161.59	324042	407487	839370.1	82608.65	72	2097.441
2535837	947933	3745.438	665.0315	1558720	478007	5621.5	2289.066	85	2103.866
2070115	858126	11033.13	107.3325	1236278	463304	33210.21	231.0504	90	2105.529
164896	24938	3167.443	196.205	66045	9654	4789.073	-1.14767	50	2108.657
181530	30785	11090.35	-317.9007	54938	9155	13735.89	-482.594	44	2110.064
2697684	1052412	6898.783	550.2651	1773793	565381	16969.18	1044.136	88	2115.445
146164	38852	193.8816	158.1004	42352	9061	13.38729	197.0736	32	2115.593
2325391	1127890	77413.72	1973.166	1594284	604156	121759.6	3240.795	93	2117.928
245033	45330	3522.263	152.1464	78559	12151	2374.928	204.2478	44	2118.542
1305575	803802	6486.143	169.6441	877811	415141	18481.12	435.5663	90	2118.637
118992	123396	165765.1	1717.404	35315	36807	221989.4	2477.722	40	2121.060
890821	177778	10105.57	334.8081	342444	59196	18601.51	648.2424	61	2124.478
1851311	724206	14100.16	434.9868	1039254	320580	30896.88	626.9396	78	2124.675
2487650	1273809	6921.698	535.9677	1696009	652450	23321.23	965.0742	91	2125.861
163347	34773	723.8181	-122.1574	49243	9959	869.5038	-164.1216	41	2126.659
2222316	1200396	8159.28	526.8796	1303223	596082	24941.42	430.9296	86	2128.936
113705	29630	12210.37	87.92738	36717	8710	15678.35	103.8852	41	2130.338
2653547	3027741	23307.34	604.0739	2035318	1788386	57108.06	2202.15	101	2130.890
1742459	1385790	5892.58	444.0577	1240127	638750	19280.34	1291.559	90	2131.675
1143662	488618	42988.89	66454.9	475062	282695	108152.5	143195.9	78	2131.986
2490331	968593	7290.624	255.8792	1611155	477282	22551.64	536.8185	85	2132.642
130224	13689	572.1493	-2.332279	37890	4147	488.9753	31.63646	40	2136.595
2384500	1123610	4752.4	353.1297	1518470	573357	15624.79	237.5921	88	2137.740
2438604	1047687	8071.415	243.5235	1519528	479327	23018.84	455.5886	83	2138.576
1539822	450965	1210.032	233.8764	811843	171897	2759.55	678.9007	74	2140.704
1193324	452505	35389.17	825.4987	688728	175503	75084.96	891.2745	71	2140.962
1821689	819421	3820.4	306.2444	1182081	415238	12354.01	-140.7417	86	2141.310
2566740	1039632	17081.2	575.0154	1529097	517152	46179.38	1009.788	80	2142.355
2714754	1006998	11213.72	629.3454	1870173	633628	36516.62	1412.259	85	2142.486
1053243	240425	7012.47	273.9055	530480	94699	10298.21	481.0875	71	2145.171
1868061	742433	46135.73	926.0682	1177553	325809	73368.96	1141.206	80	2148.881
1684027	616898	7669.917	251.299	1094997	300691	16950.39	243.8383	81	2154.112
110708	11918	-125.8793	248.114	31534	3562	-387.6097	290.777	37	2160.870
2362726	2372140	342267.3	106261.7	1084843	1077167	659509.9	184376.5	76	2177.039
2319504	604660	15033.81	268.6351	1239726	215307	28127.17	325.5005	73	2190.585
231026	35057	9318.75	82.03188	84321	10207	13184.23	105.7894	50	2206.364
665333	502697	29333.79	190.8684	357968	234252	59359.54	679.1631	70	2209.122
1890391	760927	11946.15	403.9494	1501960	506490	34684.92	1391.84	100	2210.278
1629340	560710	17607.56	491.2723	1044281	254073	39516.59	1084.563	79	2211.598
2177368	926364	12001.03	562.052	1378381	442318	28733.25	1277.285	84	2212.550
2114445	1060742	8666.067	248.953	1459971	568059	31705.27	964.6124	91	2213.870
894412	872678	146878.1	49732.23	456257	498628	469430.8	87533.91	77	2213.889
2776015	2167935	11571.33	572.8848	2803498	1505722	48556.12	2013.775	135	2215.830
2223788	779553	8792.568	381.7495	1445356	367811	25734.56	678.7972	78	2216.136
3691133	1646468	9228.729	972.9859	2348802	795042	30712.82	893.4251	89	2218.514
887208	864392	92574.05	3686.593	355563	291542	187495.8	6550.358	56	2218.856
2241796	863889	5658.771	331.7029	1361470	386862	15803.72	191.8444	83	2221.752
1783793	765843	5957.644	458.6951	1109539	354062	17196.12	857.4781	82	2224.075
2195663	1170616	12142.77	706.6548	1422676	571417	37785.57	1256.656	85	2224.182
136507	80758	24437.53	585.4391	39954	23414	32133.04	843.0549	40	2225.968
283586	265714	33179.29	870.5005	124658	92543	51876.17	1138.02	59	2226.215
369317	73118	1051.516	210.6868	114038	20411	684.5928	334.4871	48	2226.421
2810678	1043697	13328.82	705.9832	1527042	515024	32723.26	1152.122	84	2226.561
366778	233790	73649.14	1575.888	186187	86322	130346	2422.214	64	2231.352
636838	671763	61488.27	2198.837	370927	262325	89290	3328.169	74	2232.035
3549561	2408314	21839.11	873.3527	3610314	1882229	88822.46	2633.448	126	2233.736
179048	43636	-218.1612	49.39339	54917	13233	-468.1353	33.36467	41	2234.552
2300532	968244	5249.159	450.6461	1497830	488433	18279.74	816.5452	88	2242.168
2978771	1196442	7087.667	677.0848	1753487	611883	18852.56	1288.117	84	2242.740
2089794	791523	3375.713	98.2349	1324456	357352	10755.03	-281.6482	82	2246.603
2931609	1109038	10956.59	553.3473	2397231	888999	32570.75	2207.069	121	2247.348
1490430	761035	8287.314	354.4554	913441	329662	24558.35	807.0536	79	2251.502
2214556	1218374	11164.47	586.433	1776519	672427	29905.51	1429.598	98	2257.439
1803416	786663	3495.94	375.9342	1202802	381118	6827.479	742.5259	83	2261.497
985411	1757190	466285.3	94869.54	520201	903447	1204461	188225.1	82	2269.208
2035052	718269	3842.258	199.0991	1210397	334949	13490.47	242.722	84	2320.169
2014773	575384	10667.18	418.9922	1189774	254224	19315.3	776.528	76	2321.429
2165142	856671	21416.06	655.2282	1521113	414733	41249.52	1476.194	88	2324.499
2156993	965334	4153.436	571.3206	1318364	492420	11995.27	1323.88	84	2325.256
1825234	884029	10321.09	154.7947	1209044	533428	34331.83	-122.3504	100	2325.901
2918066	1218405	5360.908	329.5654	2071764	740175	21116.55	116.3277	98	2329.525
2418253	857273	8664.146	560.2295	1342553	428521	23148.6	771.9169	85	2334.275
2231528	1520594	7608.729	551.1038	1321084	724185	24108.46	867.7924	90	2335.546
292969	439004	125507.5	16508.48	143795	202362	270425	32655.84	66	2336.303
1117353	320323	91682.31	1838.916	489355	119048	165048	2203.597	66	2336.625
2440598	959224	14957.67	239.5918	1327028	453619	30532.34	838.3959	82	2337.453
1635973	949571	4144.99	484.536	1150783	469834	7529.851	1580.454	86	2339.489
2594401	1085318	6946.938	360.3355	1733184	664301	28011.54	929.1401	92	2340.474
1334105	647227	8143.866	127.0977	826720	349273	26893.06	374.0889	95	2342.929
192779	75192	481.9586	125.6461	67986	27405	813.2901	307.9676	49	2344.603
434197	808624	25482	828.1403	223017	282641	40502.34	1869.714	66	2346.305
207385	30034	101.5916	131.381	71063	8756	-135.5039	273.499	48	2347.175
2591754	983906	12727.41	618.5251	1592877	458002	22333.64	1943.19	84	2348.718
114148	12993	152.888	32.99941	32241	3732	23.80322	65.57471	37	2353.207
2639178	1350231	7682.069	514.5503	1767917	748290	25738	906.3023	92	2354.088
2896733	1500017	11917.73	51.03814	3293233	1401358	41002.76	628.7024	138	2354.345
963029	552001	131718.1	3091.761	476509	224697	292419.8	6408.785	58	2354.481
2276760	737831	6933.107	248.3259	1408417	345564	18683.56	569.4363	85	2360.993
2978349	1144602	5319.131	138.577	1951397	661143	18824.64	68.13439	95	2363.094
141564	326406	158.6128	84.17562	38388	91207	227.4063	134.2762	38	2369.128
183582	17055	332.7202	-151.8784	50529	4480	401.6672	-244.7999	41	2369.465
366393	34378	145.1447	107.1137	109002	9730	101.2606	308.4286	48	2371.275
2280841	983861	7674.083	248.6994	1552740	494952	19219.3	-254.657	90	2374.396
2579827	1083271	4967.041	171.2429	1614166	527260	14551.37	-83.94247	84	2385.355
1730330	650852	6898.662	380.2826	1051694	293480	14415.29	573.6402	77	2401.241
176655	48378	26949.6	224.9521	71406	14720	37145.29	354.7923	51	2411.156
2715474	1118048	11485.52	601.2335	1714270	542035	29234.74	1707.12	85	2430.653
2031242	1293167	12698.93	438.6243	1643125	760165	32800.07	2452.07	95	2431.393
1861480	932622	7958.963	203.7052	1330371	492194	18305.6	693.8248	92	2432.770
2375260	983850	5050.82	612.187	1566298	504516	16778.56	1975.565	88	2435.724
106721	12365	2156.759	50.6424	29344	3324	2893.601	115.6108	36	2439.528
476685	48665	2681.383	72.14906	147263	13558	3521.875	408.2022	51	2440.073
100883	21723	68.04265	-78.79134	28436	6552	-125.193	-371.9847	37	2441.457
1553529	958052	7275.525	523.052	963674	454214	13725.11	888.9572	84	2443.491
1418377	529683	6952.187	309.5803	858773	253120	18191.75	35.20765	81	2444.789
1432321	424520	6355.709	-73.5866	808764	187375	15907.59	-556.1023	77	2445.656
2912590	1573406	39621.52	1429.464	1524586	714690	84815.08	2983.11	79	2446.537
2014201	1040617	10726.8	409.4138	1296805	526847	23763.54	788.4265	85	2446.851
243296	27618	222.6021	99.96756	72343	5768	238.557	100.6716	36	2447.019
2999691	1390208	437563.2	7231.659	2014507	1014813	829051	13640.56	100	2448.043
3212305	2786567	10614.81	815.5294	2097882	1496765	28108.49	2289.188	96	2449.262
3185294	1234500	11158.42	415.3033	2145808	683568	37211.52	976.2624	92	2449.572
410805	78447	8187.451	289.8258	169390	23523	11125.55	507.0334	57	2450.594
495097	55318	17581.7	35.99389	147308	15682	22498.47	-38.52924	50	2452.529
3114044	948819	3586.51	413.9012	1935832	504199	6588.259	745.9495	86	2453.164
171255	28190	-276.1835	49.74281	55827	9155	-1559.595	-162.5742	46	2454.739
131088	24643	17649.86	252.1851	36095	6846	23695.85	299.1667	39	2455.341
296084	693175	122956.6	7490.544	149507	314440	317068.6	14333.82	80	2456.584
106315	74192	89843.72	1457.489	31221	22413	118729.3	1541.851	38	2459.391
388397	67049	798.2637	-97.87015	138046	20290	-317.5646	-69.30244	53	2460.799
1381523	800597	73436.76	1144.451	936085	399681	112257.8	1722.105	85	2467.124
3024883	1046761	5394.126	466.7853	2115871	539410	19860.03	1015.142	90	2468.112
247363	117370	4780.175	169.1328	77628	33279	6255.927	516.7722	47	2482.158
169529	186201	151496	2093.725	72176	97670	315193.3	3650.676	55	2482.416
811855	506422	7614.18	575.3196	490123	282325	17885.87	955.2239	86	2486.967
2355984	1218543	10485.66	99.114	1546598	764388	28882.13	169.8617	94	2498.491
114350	20878	3949.824	174.6203	33276	5874	4564.518	148.166	38	2505.530
2638569	948467	12508.79	346.9847	1664713	504642	33844.21	574.8179	84	2523.774
1920967	1251351	80492.35	1635.151	1571556	886253	262871.7	5348.766	108	2530.689
1940427	802936	9048.945	500.8568	1197622	368133	22447.78	987.764	81	2533.296
247824	28798	6327.845	2.423116	71387	7938	7255.129	-2.013039	44	2539.782
1936058	1007492	12299.53	476.0977	1453427	581805	39186.64	1443.042	95	2541.701
225389	329169	195277.7	26207.54	96819	139572	369859.4	43290.23	53	2542.016
331137	87567	405.769	3.609845	93879	23264	557.6962	-245.2525	43	2542.294
1793658	429908	56305.54	1069.632	951918	160690	99677.1	1373.466	73	2548.242
1488298	811068	9355.649	286.722	912295	357680	21092.26	667.8239	78	2548.826
2412268	1041942	6370.938	282.222	1578454	534242	20457.64	193.1458	88	2551.479
1907356	966920	6025.751	253.8945	1232325	528985	18107.01	437.4018	83	2551.720
139368	182156	3098.367	166.145	45681	58401	4276.109	482.6679	44	2553.303
343230	35308	9850.204	215.5556	102662	9964	12793.93	422.9533	48	2554.345
102568	135800	30577.04	1514.964	62540	91783	107658.9	4594.88	79	2554.801
2498286	1046853	3998.262	464.6501	1741352	585013	5856.076	1186.311	92	2555.325
224257	381242	3295.123	716.8318	67754	112400	4235.156	997.561	45	2560.811
2823817	1606486	15306.26	433.4291	1988282	866675	43678.45	961.6706	95	2562.264
152206	55159	43649.57	459.8267	60606	17173	61604.5	539.1129	49	2563.211
1775122	586391	9492.123	498.0836	1068168	270898	25047.81	893.6204	80	2565.284
175428	504055	2100.359	-21.24173	50224	143927	2751.944	78.99522	40	2565.968
1756310	1253414	8994.387	1587.708	973271	521482	16780.37	3119.306	74	2566.371
374384	267960	25999.77	503.6335	167317	83508	39709.77	1034.763	50	2566.407
2145232	922245	8390.683	770.5807	1241607	459896	15520.76	1175.562	79	2568.892
113429	3268	-146.477	148.078	24636	-878	-381.99	202.9684	24	2568.916
986715	887999	447992	28906.96	467296	402214	899368.3	48104.9	74	2570.169
2765156	1248495	18163.7	442.2441	1852198	647397	58392.55	1413.312	90	2572.326
2037303	869477	11212.52	382.5186	1182220	412400	18567.05	499.2014	80	2573.244
2064417	1206093	9096.342	354.0364	1448601	549328	24956.91	907.701	87	2580.806
2127762	783751	27586.82	987.2573	1335685	369652	54928.62	1802.771	82	2583.146
2098092	803446	3901.192	262.6184	1467334	451792	11707.87	33.2371	90	2586.742
215839	96914	40982.24	605.6559	70899	31262	62858.48	1148.664	50	2589.097
188214	38538	567.7084	98.30676	58554	11375	1209.2	-50.00392	45	2590.102
2767716	1717084	19128.73	582.376	1814665	985032	52596.76	1394.326	95	2597.352
299408	115886	42118.01	734.2184	149346	38187	65179.08	998.7302	60	2598.915
2040659	1062978	6199.665	270.8683	1319510	539228	16026.82	549.7411	89	2601.253
2324900	808944	4561.215	371.6412	1227094	345512	10356.5	804.6998	79	2604.837
2262430	1114576	15326.2	637.5604	1536452	568143	36628.64	1443.139	88	2622.162
313071	756562	550.5907	115.77	91786	210615	846.508	320.1875	46	2629.736
2069855	1529495	7035.425	1024.602	1524547	884136	26487.89	2220.392	102	2640.510
102082	18780	34.42908	87.04565	33345	4968	-539.327	67.60915	37	2641.026
123195	142632	325745.8	4034.177	39846	45763	454190.9	5845.935	41	2642.079
178435	147388	23452.16	216.234	76571	46625	33120.94	375.8964	52	2642.435
713881	661507	487667.8	5861.595	256737	206642	692185.4	9227.516	57	2645.697
2538427	1117633	6751.612	615.4431	1608952	517825	15256.67	1489.566	84	2646.459
2298866	832148	5098.596	131.312	1418553	391741	13587.54	194.7536	84	2649.984
535995	1768875	33611.1	45545.36	313448	889194	98440.45	86680.42	73	2650.543
144048	46650	570.6716	98.88035	40859	12710	713.5475	38.32052	39	2651.409
1830103	909199	9649.048	280.502	1170123	442779	20277.93	298.0062	84	2653.299
474428	910361	16967.61	37537.36	244835	479749	50982.42	60774.63	65	2653.311
2626515	932901	4346.187	434.5837	1635978	448100	8138.157	731.9192	82	2653.808
2643021	1282292	10282.38	1025.366	1792627	736300	35887.65	2411.768	100	2654.876
2151164	972458	5883.715	301.3335	1265403	423838	10773.59	662.6806	79	2657.408
121536	178667	210864.8	3050.561	72993	141662	664362.9	11438.17	84	2659.639
1958351	935174	4607.174	216.0276	1281464	468894	10798.51	742.095	85	2660.452
2478863	850015	25069.26	761.5332	1465525	404152	44550.61	881.1679	83	2661.482
1931786	647465	6215.07	217.6514	1262202	312545	18042.9	1.627287	85	2664.835
2486863	1146967	9459.712	410.7474	1713953	565594	29087.98	1047.24	83	2664.920
2870705	1081916	13101.6	240.6803	3067271	1072883	51567.98	1328.367	132	2667.531
2105370	817542	5163.772	487.9332	1361846	395226	13928.95	797.6238	84	2668.948
2237129	1136418	12216.65	646.0234	1459826	698369	33251.34	1729.133	96	2669.973
2251432	1249248	14411.11	873.2409	2458423	1189154	61529.86	2767.854	122	2671.610
2559633	945526	12887.61	240.473	1600937	450253	27737.27	792.6064	83	2676.030
107692	48573	324.8316	-106.7433	47079	38064	-173.0013	-703.1051	71	2683.627
2066360	1046298	9848.469	695.8054	1495754	595267	28866.46	1102.116	97	2687.150
2705305	974457	6954.181	325.2933	1668773	481026	18042.6	865.6703	85	2689.347
1514430	591888	7151.269	323.9325	922333	246045	16969.26	652.1229	79	2694.047
1020669	1963730	369252.1	98139.63	499414	1021357	1054206	176506.8	80	2697.475
621843	555960	244248.5	95289.65	296157	226170	463484	151905.6	67	2701.123
1594782	427034	1949.07	264.5288	874955	164469	3685.542	319.6505	74	2710.646
174411	72877	13254.57	303.6681	51906	20394	16805	468.7606	43	2733.223
2375979	1182397	7050.855	580.3819	1608184	646770	22754.24	1605.665	91	2752.238
830966	239778	9788.121	232.4894	298502	71223	12636.58	6.596451	58	2753.835
1208321	784519	30644.5	1742.257	679645	312749	48331.44	2868.106	77	2755.997
2267167	805517	5591.834	221.335	1367947	408175	17591.3	151.6124	87	2757.495
2250562	854069	6739.637	318.1662	1361328	417547	20834.2	371.9594	84	2762.378
1939870	1000008	9208.155	481.9464	1116617	433953	25347.59	756.4825	83	2762.967
1826019	1046832	12648.53	319.8768	1247373	583716	40821.16	1653.836	93	2765.394
2434044	1237191	16038.77	441.0203	1953368	683534	49672.01	1234.198	95	2767.860
2916001	1021443	7452.038	405.6517	1674203	467844	18943.32	495.0568	85	2770.215
744584	1949222	57254.95	71407.02	480804	937349	140331.6	139647.3	79	2779.738
2935338	1187854	454936.1	5420.699	1767880	637824	713266.6	9817.929	92	2779.827
3234820	1865073	8923.001	1499.98	2149770	1113559	33792.76	2691.222	103	2782.452
2451120	1010069	9123.625	287.1104	1582239	597847	23403.34	182.26	88	2787.398
508548	237469	56968.3	620.2612	200872	82517	101047.5	1195.264	63	2793.201
2403552	1045756	21032.43	1321.434	1643612	532007	57033.88	2798.825	92	2795.974
2097566	780194	8344.497	492.2268	1183946	344499	18875.46	992.8214	80	2798.861
2157730	1112842	14167.02	390.3663	1334490	671235	32934.49	851.727	91	2801.203
3328955	1325451	13489.67	770.837	3026375	1138843	52137.55	1991.407	125	2807.054
2183324	1370358	9026.345	557.1089	1704848	782628	32608.23	902.6759	96	2809.525
203263	67966	72353.77	2222.292	55828	18644	88938.45	2539.756	41	2810.901
825620	509458	42720.54	991.5139	350751	175901	67187.1	2107.776	63	2820.072
128878	50069	176.7558	-27.43517	49192	15546	408.7807	-277.8235	48	2830.855
2139013	953128	3989.429	258.9212	1497909	476228	12014.14	357.165	88	2849.593
1949311	896309	10546.06	108.4218	1210408	407973	24973.68	36.2878	82	2851.565
116103	15677	2152.084	-110.6849	33051	4969	2778.444	-178.8181	38	2865.749
1824521	702573	8432.266	464.597	1006635	323268	25891.8	706.1693	83	2869.347
208326	56426	3098.076	108.1869	70563	16832	2078.623	-119.1139	47	2870.355
1579737	663762	5505.479	273.7615	971652	297717	14644.98	531.5876	80	2875.015
191452	470294	227322.2	5996.331	109452	250777	498828.8	14691.54	60	2875.303
1973391	802674	1767.793	237.6146	1155906	393062	2001.941	750.9207	82	2875.678
1821606	797109	4104.109	76.41869	1046093	357549	9884.254	-113.3442	80	2877.618
177919	78699	13075.72	4.40416	59725	22978	17182	-62.4897	43	2878.094
196226	193515	4829.784	393.994	63683	62694	7116.968	234.8682	47	2882.194
736808	71046	3298.554	-8.661973	260873	20883	4725.302	-285.971	58	2884.744
648721	171480	2149.177	309.7334	301951	55776	4412.114	795.0968	64	2886.607
2258812	863257	7274.443	321.2077	1325805	391193	22263.89	314.2263	84	2887.042
2261885	1141026	8037.519	429.4011	1325310	533999	14255.49	648.6354	83	2888.947
2323858	916962	9321.972	78.56828	1418219	439757	24684.85	314.8502	81	2892.769
1592003	1366736	72869.84	1768.029	1089866	753666	227072.9	5454.205	89	2892.980
2298898	734061	5098.386	228.3422	1531527	387369	16624.01	499.8046	89	2896.290
2307192	913431	7060.109	217.0504	1270914	434248	17829.52	-23.66717	83	2903.091
733541	1292824	29033.11	670.1353	601808	589979	46616.4	1321.9	97	2917.802
134522	139551	7999.916	313.8121	47178	41934	11080.6	412.5017	43	2918.215
2570188	1324068	9725.044	1030.566	1504492	558140	21364.32	1713.674	80	2923.885
2209858	1466627	12972.84	721.2079	1545630	808915	32787.84	1408.831	88	2956.805
184942	26945	356.37	56.71835	55588	7897	419.8345	2.585814	43	2964.196
750382	1508498	260032.7	105036.3	413336	916588	745244.6	195193.3	86	2966.002
2989294	1387293	13689	828.1531	2216021	802863	44151	1718.67	94	2971.371
1619187	1545366	6723.077	342.5493	1157078	765929	20430.36	588.0707	82	2971.518
124380	3306	411.1949	43.82905	26279	-2945	92.66945	67.66486	24	2971.635
2434767	1008151	6140.479	414.385	1637503	518843	16209.58	803.4415	88	2972.298
773064	142429	753.2975	151.6005	298668	39250	1740.978	328.4733	50	2972.456
1254211	384204	5298.525	210.5422	893157	224868	15439.42	40.26704	104	2975.259
598641	1.672244E+07	7673.744	597.7482	400763	1.137566E+07	54315.62	3380.983	138	2975.520
1.113443E+07	1.526341E+07	25754.84	-13.12144	4.628472E+07	1.06136E+08	264734	-1688.229	561	2975.591
6675552	0	165719.3	3010.993	2491036	-2901792	298547.7	4551.99	46	2975.610
1300313	244555	38783.27	730.0868	708928	73170	80252.87	1564.613	71	2976.859
1411339	662157	3773.924	219.9323	866333	294481	10304.5	242.1824	76	2977.010
2449832	1008745	7919.948	438.3195	1623238	496333	23232.26	292.8784	83	2977.304
2223336	962901	11694.52	773.1589	1459246	458058	35702.44	1274.419	79	2977.415
209538	57802	10980.2	324.9488	50350	12601	13808.97	359.8896	27	2977.490
2225986	1467948	34197.43	711.9894	1530522	748594	68390.52	1710.604	82	2977.685
101731	68763	56512.62	802.8342	24136	17957	69195.2	918.8113	26	2977.990
2364784	925872	6491.238	511.9109	1515944	452265	5285.332	510.4408	80	2978.107
173400	135782	89337.95	2563.269	50791	44362	129750.8	3862.863	32	2978.122
2860841	2370789	17221.52	663.824	2314124	1564658	68826.33	2619.892	108	2978.664
108302	116280	109561	2047.175	32470	36391	148257.2	2949.787	40	2979.793
2187427	1236638	7885.833	143.2286	1638360	667926	23553.15	700.701	93	2979.929
3522290	1458956	14135.87	1048.848	3305202	1445815	51755.33	3010.407	125	2980.389
2420424	1219833	12903.6	553.1724	1731520	654582	34453.74	1379.107	81	2980.466
891828	1511619	79389.16	91434.9	391147	852991	228113.9	143814.4	64	2980.625
1848243	713594	16645.61	396.6965	1160398	343176	38666.23	933.9297	85	2984.212
1932233	918050	4720.288	151.7506	1178792	417654	14347.94	110.3316	85	2985.728
1097114	440277	29953.93	938.6298	564335	216930	71656	2343.701	82	2987.574
3067663	1214987	153886.2	49481.78	1976934	682965	279566.2	82716.43	91	2988.220
166053	23404	172.105	-79.76591	49802	7140	-93.33962	-291.5684	43	2992.835
367312	227851	253938.5	3539.252	123806	74168	363525.2	5278.729	53	3005.857
1954674	728810	6654.033	249.4846	1253698	322351	14468.25	418.0193	83	3008.581
1516326	589808	13458.1	498.3789	615957	197715	20878.99	984.5132	64	3011.145
196742	20922	66.1694	75.47823	58053	5961	62.94772	203.9418	43	3021.935
2626929	985116	9956.1	45.31725	1640348	481229	28877.94	-61.53532	85	3031.503
288546	44412	367.2381	-81.84557	86404	12976	329.4017	-209.4009	46	3075.651
2231346	1034841	18218.46	180.3641	1387294	572148	46704	781.2948	90	3081.377
241589	1009930	177062.9	6891.644	134067	500018	452492.2	15138.38	66	3081.987
2389856	1025933	70448.38	2228.479	1611981	576689	212057	4891.001	92	3082.264
150206	56429	17906.15	-111.6948	51134	16985	24435.59	-87.28082	45	3083.634
1809776	954362	17178.25	246.0494	2016765	864993	63751.85	1596.109	114	3086.555
2033455	1008622	8480.519	335.6534	1365616	540601	23371.17	1309.889	95	3088.300
234482	38217	770.3587	-36.85462	72922	11764	1437.067	-219.7939	47	3092.794
3265073	1205074	7474	437.4913	2052523	733448	24446.96	1313.082	90	3094.136
516672	1039604	470617.1	54608.2	236850	463049	1029147	84328.75	67	3096.137
1740056	778633	6274.433	415.1091	1128748	390065	20468.7	551.554	90	3099.948
1981651	994615	5692.328	-5.126009	1297712	475063	12152.76	-308.7825	86	3101.096
2551680	875795	9280.171	28.58344	1556474	409246	23323.96	-374.3173	81	3104.419
1980029	726355	11054.51	523.2558	1248846	332135	28922.93	1297.991	83	3105.919
2170108	1005701	12855.21	606.1357	1448211	514789	27914.96	1313.036	87	3117.291
164624	58178	2015.449	242.9768	54799	17096	3132.142	310.2848	45	3118.187
3027779	1069160	10514.86	470.9114	1971385	581366	26936.26	1245.872	88	3121.115
2604851	949602	9080.145	263.3672	1604088	461962	25406.58	818.9925	85	3125.158
102838	180285	13033.1	951.5367	31448	66735	19213.6	1303.163	40	3127.767
2883294	905013	10918.88	923.7734	1768345	435578	26604.05	1436.677	85	3129.796
264223	83888	6941.141	107.1698	96222	24230	9608.571	22.32662	51	3153.637
523273	475513	69565.95	80594.46	227825	179799	114763.6	127818.5	62	3180.659
2046548	1001749	7336.058	280.3412	1215875	513092	22882.64	646.1875	85	3181.340
262465	419897	105136.5	35757.86	134844	217120	226696.3	79589.41	70	3186.321
2340314	1173291	63563.76	1488.175	1238068	455538	122453.9	2282.885	72	3186.361
153303	21570	252.348	72.68712	43605	6020	120.0012	93.73183	41	3189.073
102784	113864	838.1349	310.3924	31090	38554	1163.717	457.5411	42	3190.233
1757653	540270	3790.041	530.6132	1081096	261159	12155.06	1295.886	82	3192.461
1937776	895654	7252.287	667.3959	1138566	407652	12829.57	1209.825	80	3195.328
2514133	1043072	8497.902	392.1519	1693938	509857	18880.8	800.0533	86	3196.548
202844	35137	4645.705	176.483	66769	10150	5486.779	128.4525	47	3199.421
254589	454705	322317.7	5583.489	109440	165522	513926.4	8742.984	58	3201.294
2344004	923472	18958.08	326.9328	1356402	479977	32617.72	801.3107	86	3203.423
2942057	1168541	13119.06	577.1671	1796176	563806	32713.42	1196.539	85	3204.395
434513	265568	283251.4	30587.12	217593	180507	820518	75796.45	84	3205.168
2010384	576185	8556.231	-19.24171	1272558	261102	15343.55	-367.9366	80	3206.705
2566425	844490	6066.009	281.1012	1640196	417414	20376.46	617.8275	81	3206.892
720705	354835	45571.63	240.2432	296471	130701	69840.5	460.9522	65	3213.755
164074	36176	6693.323	-83.16915	50144	10018	8548.165	-190.081	41	3214.208
103730	55360	12371.43	-69.24905	39705	17967	17047.39	-381.1197	44	3214.244
2095920	1253895	11898.49	429.8069	1513245	696861	31581.31	1229.449	92	3215.651
2415655	1065852	69809.73	1457.38	1563465	529773	109909.4	2165.032	87	3218.181
118077	18077	3274.783	112.7587	33071	4694	3920.046	139.9054	35	3218.883
1871344	790884	5154.438	321.2763	1151577	375590	13871.87	720.8384	83	3219.475
1944836	756559	8433.009	140.4901	1193418	366075	19577.18	12.84409	82	3220.681
2359734	876784	7410.237	480.6668	1682022	451752	27111.37	1306.673	90	3221.706
1914913	680673	7364.763	191.2107	1186919	309467	16218.91	595.0983	80	3226.755
2392366	1029918	12524.38	462.7411	1526009	544690	27951.67	1145.754	89	3229.694
2420874	1049115	6318.697	129.7395	1502746	477496	15485.42	274.6477	83	3232.908
2065476	1073732	15498.69	176.7387	1332566	537362	43138.43	1071.38	87	3237.077
1717797	820854	9212.976	297.2528	1245781	436107	23294.65	692.8992	90	3240.133
2288560	1158326	15981.71	473.2315	1521722	600050	37561.47	1273.904	89	3245.320
2839926	1138058	8867.506	538.9659	1873657	563508	19868.46	945.9285	86	3293.520
1806118	960505	5250.709	426.423	1058246	409606	17067.54	725.9814	81	3296.729
3672027	1180884	10959.53	522.9232	3121976	1054578	41339.75	2160.21	117	3297.830
1454772	1228841	85900.08	106155	704332	601564	346820.9	189564.5	99	3299.480
1672568	725225	6691.434	290.1027	1058538	374453	21507.9	64.01273	86	3300.520
1375183	881476	7432.337	463.4867	950228	506134	14683.43	1712.055	92	3302.051
1927863	1000034	14134.72	270.0139	1323253	536840	36644.92	438.7964	90	3302.301
697637	266906	3179.789	206.4284	353581	81432	5682.235	246.3264	56	3302.345
195932	152377	23802.2	371.8633	60580	42448	33702.27	355.2442	34	3302.427
2471858	764935	11859.23	121.4573	1566766	381178	27662.18	278.4121	83	3303.791
1657690	699754	3902.694	395.4023	957901	290744	6613.282	839.3488	73	3304.533
403483	61587	6479.239	-19.36252	124054	16934	8356.02	-328.4312	49	3306.775
167265	65398	616.2918	167.3156	69255	20684	253.0666	514.5837	50	3306.914
623700	1144506	243437	46109.42	332450	624768	545674.4	86837.45	78	3307.004
2756401	1353601	15035.43	1946.402	2977171	1383825	71641	4546.86	127	3307.256
2133084	891308	4922.438	305.6612	1326131	416411	16566.26	324.1157	88	3308.741
1823493	1279507	12048.97	219.1526	1314944	623486	31119.82	1080.857	86	3312.013
1644187	541513	653.8779	251.907	1068008	241662	1675.818	752.8499	83	3312.494
1810026	731204	72074.88	2064.425	965237	412526	208657.8	5065.138	81	3312.892
1746249	1012746	1853.704	270.252	1159786	492223	-3039.448	-8.623418	86	3313.944
2231897	1070505	5065.709	567.0444	1381492	522386	8977.495	914.1384	85	3314.829
1900191	1049652	10564.19	465.8134	1231869	498173	26774.47	1180.154	86	3319.346
1083076	443527	1108.682	317.4606	563292	172038	1790.013	765.4171	69	3319.493
1842278	879924	6705.773	316.0392	1208682	433822	21231.84	158.7381	80	3319.904
2209681	735473	5735.3	104.6904	1376919	381868	19157.7	-57.79285	86	3323.488
2736441	1055474	28023.81	737.374	2207484	851459	71697.87	1767.677	102	3323.595
132956	200227	212776.1	5889.523	42527	61873	288290.2	7387.036	42	3325.751
2510958	974680	7605.581	381.557	1539267	432151	27973.09	1451.672	80	3330.446
339804	2445691	14220.02	202.7384	103640	700590	18343.58	350.3593	48	3333.430
155666	15781	8695.006	46.7887	44435	4649	10278.53	69.92023	40	3338.585
424402	510786	11429.45	102.3018	272137	259624	21581.08	467.4824	76	3341.452
1455166	1687728	14141.57	38.02863	1158442	982556	37376.75	644.4852	100	3349.076
119809	25058	12765.23	262.0839	29493	4832	14932.55	288.2054	30	3349.417
2004239	775212	12630.77	425.4319	1406431	383969	29824.55	1038.247	89	3350.267
2623528	901941	10537.81	393.6093	1674973	469727	32430.18	950.2969	88	3352.730
2479033	1018255	9325.161	1013.109	1591256	518619	23194.22	2090.352	89	3355.237
2448079	1499587	13126.95	282.0319	1486466	782875	34735.36	697.5825	87	3361.516
2479657	1349456	32935.13	763.6352	1593252	677259	87118.74	1519.613	87	3365.500
1785906	929072	7504.158	263.1516	1162383	417255	18729.94	297.7612	75	3365.525
608301	1.672297E+07	13481.92	594.9512	412662	1.271829E+07	66669.95	2610.195	146	3366.233
1.114162E+07	1.519863E+07	15965.71	129.5344	4.282502E+07	9.628202E+07	204326.7	-510.6091	512	3366.300
6093116	0	37108.86	346.0359	2178702	-2688780	78546.95	657.0945	44	3366.318
2792856	1072109	11927.84	330.5834	1676636	548913	29614.18	481.5191	86	3403.399
1908425	745680	6493.345	369.6076	1234706	405501	19356.3	604.6279	87	3406.709
2135926	1071542	7296.34	229.0566	1431076	520918	22735.96	266.2958	87	3411.386
2485985	1026167	13833.14	513.4109	1628719	563460	38044.41	1290.409	91	3414.809
2006052	834649	9248.406	181.1544	1294946	420199	17088.85	189.9151	84	3415.871
3431662	1193332	11430.5	242.1507	2045516	598611	27642.67	630.2204	87	3417.746
2389353	1140503	4099.272	230.1147	1603281	567293	9101.509	273.2928	88	3419.072
1794297	768317	19056.93	516.7076	1078408	301345	41253.21	543.6637	75	3420.024
142467	111507	220681.3	2463.96	43312	49636	357876.3	4197.593	47	3420.574
2787949	855955	3267.63	380.7881	1655217	463670	9525.776	222.2408	101	3421.737
495177	707070	110705.3	2104.506	352987	392169	323865.5	5445.759	88	3424.187
3015280	1245488	12158.67	536.367	1984563	691875	32802.91	1532.661	93	3424.406
3117103	2163211	23237.65	1646.102	1729493	1198169	56575.04	4686.852	87	3425.724
2455354	978656	5383.653	552.2923	1507253	404097	15041.03	1202.595	81	3429.919
2501878	999509	4242.237	402.5421	1506612	460840	6479.078	920.6607	80	3431.277
2815296	1002285	9657.082	389.3459	1749200	538317	26560.61	1052.928	88	3435.643
246361	1415955	17833.58	2334.748	102464	517132	27711.19	3856.359	55	3437.103
1869135	690078	7728.69	254.8415	1097055	288495	13122.82	549.6256	77	3437.525
1555091	758452	18309.14	2935.315	1067626	364330	35281.68	4801.967	86	3439.311
2916406	1174130	12533.71	426.3991	1809230	574104	32024.37	806.6929	86	3440.557
2062963	1357775	41728.98	922.1999	1495970	872064	104002.6	2553.025	98	3441.858
2051199	816327	4645.963	547.4459	1210377	355616	7596.933	1219.801	78	3443.705
324680	1120083	662438.1	9764.158	191575	644736	1851107	32748.69	81	3448.318
2810467	1047543	11136.93	407.3963	1627242	492186	32643.46	664.6053	84	3450.588
2442114	1161861	12171.14	466.5731	1581298	657383	31861.55	2085.123	92	3452.494
1877829	560261	10304.6	303.1685	1006226	229557	19828.55	1022.672	75	3453.887
2392150	939917	4310.183	387.7646	1417360	436142	7937.275	698.8261	83	3455.837
2632215	1330859	9853.289	136.1117	1788171	670932	29051.6	787.4745	89	3465.775
2421139	1276263	7530.012	265.4312	2774722	1332128	34665.51	882.6329	133	3492.914
1842769	998746	8816.331	682.33	1254023	496370	18752.9	1423.458	85	3503.196
1849396	1409120	10117.61	131.0758	1311877	658851	25594.27	1026.984	88	3507.517
415565	402863	110720.6	42693.3	193390	161729	236392.3	68339.15	65	3508.398
2283779	803927	8017.752	238.2455	2057652	787178	30628.66	1536.536	118	3508.454
2697608	971197	27437.91	907.685	1770272	505781	50510.26	1136.574	87	3510.444
111730	9870	1037.394	290.719	30875	2798	1046.744	488.3735	37	3514.855
1123399	754982	12643.94	766.5368	726358	339310	20624.04	1546.2	83	3516.347
1430107	567179	14885.42	383.9874	966800	273023	31213.73	582.3442	82	3517.685
2246521	834327	65413.32	1370.023	1188278	329879	121752.6	2146.8	73	3518.463
486803	284843	20969.4	337.5034	239606	104742	37924.66	739.641	68	3519.662
2587454	990950	13888.13	685.4984	1607527	567005	28495.17	1153.545	93	3521.544
543292	326333	10214.29	-35.83684	171421	98841	14053.52	-86.30201	44	3521.728
762391	161922	3524.12	91.87917	311569	62898	3873.836	502.5549	63	3522.786
3446691	1251799	5433.601	553.1048	2110186	632123	15318.15	575.7177	85	3523.420
2210642	1000177	4247.647	286.7636	1351297	440774	7423.818	299.7125	76	3523.824
2576002	881025	16745	609.3947	1604397	436687	40015.19	590.8145	86	3527.522
1637551	718166	8746.165	247.4269	1062051	322023	18923.1	560.9662	83	3528.782
2108494	961274	8048.782	362.7803	1391451	470391	20407.62	990.3438	85	3530.586
438869	45668	297.2657	105.2235	135700	14167	255.6101	84.21771	51	3535.638
1439015	594647	7408.275	26.94919	873949	241757	13161.22	309.1008	77	3535.948
540967	90532	6796.19	-2.971769	177712	24380	9206.564	-8.824672	48	3536.138
329749	185649	2263.139	185.3344	152989	58551	3775.103	232.7626	59	3538.570
134723	74516	7766.922	79.33989	53993	23633	10847.38	119.062	49	3539.372
126932	41229	410.6782	51.90341	36139	11528	616.7762	97.2459	39	3543.818
1672040	841891	6391.35	338.2848	1126843	391978	16245.46	555.278	85	3544.176
1966101	757786	8838.996	0.06853115	1186136	351752	21405.49	-523.2497	77	3544.442
1517149	510000	16562.4	790.6711	704272	177322	29672.44	993.136	68	3552.075
1963397	1512279	8882.653	364.7861	1384129	791624	24761.75	925.7842	91	3554.236
2032815	820929	5503.703	364.0172	1391638	382918	16659.27	995.7306	86	3559.662
1968038	774695	4320.026	343.3483	1156006	372447	11408.43	618.3273	81	3562.944
444265	231425	12171.35	369.5428	180690	79103	17141.27	511.3709	58	3565.682
176954	434788	2225.165	231.7988	54020	131876	2901.594	334.4605	43	3577.330
2199092	1091825	16243.36	400.5801	1593706	611449	40303.29	1167.357	91	3595.096
129429	16521	1652.991	-124.8655	34729	4370	1918.654	-182.0943	36	3617.297
2890722	1235816	8107.652	427.3088	1892012	635680	25344.49	1007.927	89	3617.892
2669579	934028	6655.446	274.2813	1761427	475044	19200.5	414.0479	86	3620.546
207964	28407	18622.93	376.161	61984	6950	23434.41	696.7891	38	3620.912
2801042	1128554	19513.54	726.0022	1798196	546843	46994.64	1677.471	83	3621.129
281329	50851	7951.421	102.7905	80416	14179	9573.536	-39.63189	45	3622.954
230154	444748	157733.9	5877.097	96089	175604	287405.3	8917.379	59	3624.264
1848618	944700	9641.878	392.5338	1180129	426293	25039.02	1577.886	82	3624.373
1923059	896901	3551.758	81.90199	1163890	429344	8548.852	-185.1797	82	3627.513
593294	80167	1556.6	-24.99469	178162	21749	1853.712	-151.7491	49	3628.043
416013	1038044	133404.2	52044.14	254626	540611	366075.7	92911.71	78	3628.205
722438	95987	3203.6	225.002	253825	28201	4659.488	445.4997	56	3629.221
1791864	851076	5863.835	393.1941	1192096	432450	13206.81	565.5407	85	3630.132
3222795	1087608	35021.75	816.3698	2057731	574357	70849.59	1365.744	85	3630.767
137131	18277	3665.437	102.5436	41831	5167	4601.603	396.8293	41	3632.351
2241904	773026	7031.751	285.131	1265545	336361	19485.46	399.0421	80	3633.609
2366294	1310910	29689.03	405.7483	1522696	720213	63625.18	575.3368	93	3635.911
126800	412857	2784.88	1611.256	35293	113313	3698.647	1911.765	38	3637.358
3087446	1197024	10834.99	390.8455	1967811	601747	28844.06	405.34	87	3637.922
257050	21581	3259.547	-71.04883	70547	5261	4330.781	-137.1994	40	3638.603
1934424	673115	8440.841	174.363	1170445	313750	23130.07	639.5834	81	3638.669
2733276	1422407	9418.403	868.6917	2048882	770750	30379.53	1882.386	93	3639.734
166702	52191	6750.804	-59.44072	45446	12704	9248.681	-41.88515	33	3640.010
155091	196825	21643.21	668.5416	44109	54803	26483.12	920.0798	41	3643.247
2073339	969444	10632.03	437.0511	1324782	424404	24261.29	479.8	84	3647.929
1244531	1241082	13234.14	716.6077	1107134	956031	50832.43	3290.214	119	3652.212
2862132	1502868	16429.6	943.7808	1786777	707639	41238.42	1727.791	89	3656.938
2187179	984832	8072.908	298.3085	1299145	494743	22905.64	911.8784	87	3658.143
125267	19627	12592.14	200.9915	37943	5243	15955.96	359.9368	40	3660.709
199520	74599	2626.202	28.08949	71544	22673	3487.163	466.1972	50	3662.265
2307045	1421451	40679.58	897.2086	1460018	710810	81326.2	2153.16	90	3678.835
2745058	1543508	37168.61	365.4367	1939890	843309	65805.72	957.5574	94	3683.473
1690975	1068301	3386.904	204.6245	1198180	547713	8436.223	-65.97238	86	3715.463
155157	26403	176.1261	13.65546	51015	8381	-136.1822	-28.40338	44	3719.362
247585	58826	596.5096	70.16227	91875	19344	241.165	169.2964	52	3726.648
196756	45092	-73.22639	128.5373	86502	14030	-1234.013	359.5744	54	3727.143
812565	406905	49563.46	1492.818	560928	197718	113237.6	2818.104	82	3727.660
2150174	1232898	8123.115	420.0838	1286982	545251	19690.03	624.6053	82	3729.282
2002814	833614	3833.093	545.4179	1305603	401211	14201.77	1347.365	83	3732.666
2298705	1016452	4637.058	264.7274	1476303	483535	9296.747	535.1981	82	3733.123
3218477	1215506	16446.37	447.3676	2232146	816423	55371.47	1477.046	99	3735.637
689019	1600003	100537.9	87173.6	307860	905823	294457.2	133622.6	74	3736.185
171797	23262	94.4781	39.4046	47351	5529	65.17625	106.6211	40	3736.905
2074984	788624	5574.685	176.8029	1207576	359201	15369.56	694.3198	82	3739.308
984147	1325865	1645540	129955.8	611776	672626	3321847	249515.2	83	3739.438
1749461	921666	8563.95	547.6475	1113206	448486	22149.05	1311.752	79	3739.546
1467834	979996	6781.285	386.1731	875359	383392	15046.44	711.8168	67	3739.635
581203	43742	4428.473	-54.25719	178567	12425	6473.846	-247.5864	52	3741.162
3143569	1245390	12232.45	336.7507	2697254	1034032	45849.96	1641.19	120	3741.595
1717960	562523	8377.336	-36.49864	1019311	282226	21943.19	-143.6253	85	3743.859
251414	54837	456.5809	-149.702	119498	20566	789.5999	-540.6234	58	3744.901
2521160	1132391	25779.85	674.2802	1557306	534645	39074.14	1232.232	83	3745.403
444343	673940	624301.9	22063.96	257200	407526	1591259	53442.88	75	3745.923
2228934	765084	10212.28	339.4536	1374225	347554	20953.2	543.8353	80	3750.056
2235938	1184921	7550.626	396.4649	1303207	551196	22820.45	696.1376	85	3751.150
1477099	823853	8137.737	425.9796	997729	430501	28289.42	1212.152	89	3754.677
1250073	1287125	802271.6	137257.1	729255	760344	2273748	320563.7	83	3754.892
568856	52533	204.1925	12.61669	160368	14494	-81.5672	-194.2625	47	3755.576
196509	44101	11137.96	16.24753	64929	13187	14883.12	76.31967	46	3758.401
316554	277672	544808.3	34292.09	244640	266223	2028816	129303.4	98	3759.535
3166313	1399524	20565.38	556.6426	2225964	777249	37888.59	1818.831	96	3760.782
2120826	1189593	18180.26	917.861	1449747	656813	43894.39	1712.597	79	3760.793
718921	476563	120664.4	2744.399	338296	195347	243691.4	5586.801	75	3761.868
4256434	1474387	11143.95	641.3854	2611600	843798	36830.09	1561.151	99	3766.654
2109764	958480	7461.065	608.3527	1250646	436826	13561.25	1230.537	81	3769.488
311646	80446	3007.191	28.26521	112081	25166	4033.79	-90.46232	53	3771.041
640368	178752	11894.28	214.4135	243677	56070	16653.66	411.5381	59	3771.934
289575	107847	162.2866	73.64696	80960	31999	-21.93804	327.1569	44	3784.894
2351075	1118261	9045.457	430.3587	1633261	559977	19972.04	1265.024	88	3790.661
370530	185734	46509.15	11263.33	116338	65420	70009.59	15709.62	42	3790.827
1679793	821024	3444.054	280.4006	1052576	403521	10634.33	291.7199	83	3792.952
1931086	913419	15086.02	312.1211	1309971	462557	29360.7	410.9958	86	3795.128
2403599	1115711	4329.214	231.0261	1684261	637651	14253.32	369.9467	94	3809.739
419517	295603	79439.78	3034.615	150213	102976	127644.7	3597.923	55	3833.341
2703355	1215668	11352.02	718.4444	2922171	864796	43085.8	2049.953	130	3834.415
2059812	1015305	11104.27	480.095	1446368	543291	28045.95	1110.188	91	3835.953
159955	17779	305.437	40.04762	46251	4879	308.3033	104.6351	41	3838.327
2572956	1076573	6923.531	366.7039	1886878	558952	16130.59	1740.808	95	3839.200
2342317	845500	9761.499	70.32022	1402545	392315	27208.52	-164.3054	82	3842.270
2115154	911619	5605.957	266.3029	1320308	441197	14009.78	518.992	78	3842.395
790000	1231855	145807.8	67440.26	466074	860481	379906.1	152904.5	93	3844.301
139311	19236	868.22	59.06315	41659	5106	1333.594	100.0958	41	3845.519
2273623	1041541	12688.02	937.194	1284241	477571	19175.28	1495.678	80	3846.616
2336417	737360	8858.495	492.2625	1386337	316365	20013.14	607.1084	77	3847.714
2810952	1080899	15746.16	263.1276	1746956	532443	33412.64	614.9203	83	3848.220
178762	65823	734.1936	106.3495	49406	18377	1140.81	174.8374	40	3849.852
572573	69056	1425.908	-14.18817	163655	19629	1756.456	227.2459	50	3851.234
3276297	1164357	4828.929	376.1172	1903026	623336	10506.72	473.0826	89	3852.571
433893	871785	224582.3	56463.6	320063	522729	658345.3	136480.1	83	3852.913
1970672	847530	5464.106	482.7151	1182045	365198	10256.07	1280.151	81	3853.790
2331557	915143	19360.18	44.07017	1447176	402430	35563.7	145.3842	82	3855.191
836613	397810	45988.34	385.2776	377270	148837	77653.02	124.7308	63	3855.816
203015	31533	1534.88	158.1308	66843	9219	1960.132	247.937	47	3860.377
1576913	913252	3219.894	251.6573	782394	404176	6492.215	949.7703	76	3863.789
192238	133304	23178.14	-80.33455	86729	45885	39095.37	-5.824138	57	3866.712
3217289	1364105	13397.07	655.1617	2186098	750495	38277.08	951.9287	99	3867.931
123471	323476	3706.326	963.6597	56999	234634	11591.8	3174.939	68	3868.447
2776422	1246248	11947.08	248.8158	1944835	672366	35276.01	796.7828	93	3869.806
2267642	1263150	7237.68	567.4978	1480288	633751	25170.94	625.9014	91	3871.024
2177474	1026629	7904.59	209.5295	1601071	546250	23776.36	572.5826	91	3872.459
1964697	834980	5246.769	487.99	1198284	400929	17288.61	1209.169	83	3875.801
2076167	1441271	54732.25	1668.03	1413458	798801	119216.6	2990.732	82	3876.233
100384	80471	125709	2125.479	23135	19434	152778	2547.249	24	3876.266
437194	579554	8711.72	879.3835	364293	344377	24975.08	2733.086	93	3876.963
2552091	1202422	12555.07	608.3259	1593476	609010	32342.56	1006.906	92	3877.685
2675289	1290067	5591.293	495.4128	1743710	737215	18583.31	1088.861	93	3893.746
2011945	923527	11258.16	356.9515	1208120	410624	21532.52	1132.47	79	3895.204
2696113	1014834	7577.369	228.6167	1598632	489477	15045.62	380.9353	81	3913.340
245553	234480	82315.89	1126.744	71486	67600	104554.1	1372.658	45	3917.946
697839	1079404	12636.35	197.629	478535	513358	32659.3	245.3269	82	3918.163
2617517	1121897	7584.208	543.6326	1592807	582756	20025.05	1155.395	86	3929.885
254090	31529	3942.678	145.6486	73667	8566	4796.333	119.8078	44	3940.445
1797330	796860	6030.789	300.1694	1165279	404327	17398.31	-348.617	87	3945.936
2613033	1254114	13401.91	251.4657	1573290	603975	25320.37	322.3993	84	3946.564
110607	20164	-254.2294	128.5836	31755	5617	-667.0634	125.9904	35	3947.230
1228270	450017	16124.84	330.6356	632610	157660	28192.71	567.0694	69	3947.876
2279199	1327378	14725.89	32.9442	1750653	791587	47704.71	223.2923	98	3948.764
2633821	979202	7345.691	207.9551	1570413	450239	18962.4	556.3112	84	3951.655
2637016	818730	9727.967	516.1456	1452187	389416	26735.17	809.8087	81	3952.250
3389240	1369701	42068.27	808.3768	2323239	765679	63410.05	2499.294	95	3955.200
2491627	1277588	12298.88	111.1906	1800942	682294	43146.57	569.2085	94	3959.649
2717037	1191171	11781.36	400.6626	1916401	691856	38860.88	626.9198	97	3961.069
2106053	1327386	106972.5	2647.65	1498412	693616	168712.6	3866.263	92	3963.097
171028	18423	6589.398	-6.214332	48375	5141	7784.694	129.7825	41	3966.925
356364	34463	2724.637	-88.07524	111420	9826	3579.486	-195.088	50	3969.727
2942372	1664272	14468.54	100.9775	2131478	955769	40720.25	1027.356	97	3973.176
2042310	1016147	6517.503	617.1312	1178450	480759	18186.11	1342.019	85	3975.133
2605770	1327637	6888.012	249.8151	1730524	780239	24117.04	577.5585	93	3985.541
1319679	247477	11049.7	160.9483	599620	87897	18786.8	65.57906	67	3987.582
1685968	759173	13736.54	460.3119	1078538	350006	26549.48	992.5301	85	4005.933
2198375	1027289	34003.6	771.882	1534025	497864	61759.6	1568.794	87	4013.444
172820	15513	1545.11	107.6587	48113	4019	2056.16	138.1185	41	4016.154
428465	84913	732.9017	1.535441	152347	26341	1510.778	-43.40091	55	4016.572
1963809	816627	5021.752	566.3698	1089335	345296	10384.01	671.7411	74	4019.067
2273612	940206	10914.81	487.359	1471737	485738	32475.21	699.817	89	4053.814
1574688	818417	13224.43	337.0043	1007090	395290	21413.85	-44.45229	82	4056.507
1702615	1027597	9855.558	303.7852	1262316	553515	31077.89	1579.892	93	4057.754
420946	44005	160.0016	-0.02422309	127157	7846	-37.86068	-111.5518	38	4057.796
277449	204913	13833.58	225.3482	136827	77960	25819.52	632.5717	54	4057.913
571896	460445	439339.8	82894.01	284484	237050	874868.6	168256.4	74	4059.480
3029259	1173326	8820.304	182.7583	1992637	589387	17748.37	213.0099	88	4060.520
2822295	1293533	8492.21	527.971	1971507	767959	26793.5	2148.415	99	4062.310
290893	99273	3723.904	142.1303	113666	31051	4686.674	67.58755	54	4064.172
422349	73319	644.5198	-23.7464	140526	23898	1273.319	-286.2306	53	4065.779
2082340	842513	11142.5	351.5945	1232403	404170	30274.74	738.4651	86	4066.445
112788	37065	499.6173	-40.89492	36510	10699	1008.351	-146.1016	42	4067.539
1465736	1060197	7731.952	1141.372	924053	508869	21599.15	2278.882	83	4068.073
2058131	778398	6174.101	326.5469	1154711	361587	18128.71	598.2786	79	4068.478
2106896	966162	8121.403	384.3301	1293529	457559	25691.9	860.9355	85	4070.132
1670988	1058364	10905.8	940.6556	970189	424898	19970.05	1702.309	71	4070.516
2060941	818716	10365.74	410.3705	1200338	414324	31467.85	689.7758	86	4076.561
663610	1932462	36977.64	54864.92	491485	1064574	98105.69	122973.6	80	4076.838
2014541	853926	6884.612	162.3043	1353868	408826	19122.54	-39.73393	84	4085.886
130802	231660	56471.81	4096.707	60585	90468	97982.36	6494.338	42	4085.900
3030509	1318842	11362.23	136.9746	2062577	713470	33271.56	866.2223	88	4086.102
2296571	751261	2598.475	180.0795	1495022	408867	7311.302	260.9036	88	4088.166
2390079	1243087	9895.688	583.0106	1643402	651581	26825.04	1686.877	86	4088.573
2920901	1054172	5597.349	494.5414	1885684	501521	16642.26	1277.179	86	4089.606
675903	1187312	38517.01	32187.4	292461	472490	88891.47	49289.52	68	4097.865
154695	68722	710.6003	68.74461	57224	32033	1057.976	109.7573	55	4099.270
100125	50050	55535.91	1376.382	27516	13712	67850.13	1810.365	35	4103.410
2297379	1317724	18913.06	858.4104	1483251	831480	55605.75	2238.333	95	4114.103
674587	72484	491.446	24.28092	263493	25320	1088.061	-16.57192	60	4116.912
199396	62643	1632.337	104.1067	102324	23282	2760.915	235.7043	59	4121.418
2562138	3691873	46449.19	668.9621	1759818	1485214	76883.55	694.4565	88	4122.428
2619106	1150027	7402.72	613.7486	1895692	631430	22820.02	1687.199	94	4142.888
1505396	560574	4843.575	116.0095	818346	228889	10475.05	186.6396	76	4162.689
187576	290089	87941.75	2785.182	64687	104089	140465.5	3820.012	43	4162.802
500555	62084	617.7532	35.1053	163745	19755	333.8264	158.9624	53	4165.262
595452	661457	161122.3	61511.51	414582	529792	647906.8	157551.2	111	4166.679
2447632	999798	4591.316	26.3096	1458329	478854	13569.27	-113.6182	83	4169.392
2460568	1051111	7912.688	442.3641	1664146	554106	21271.22	1309.072	89	4170.199
517151	993506	522356.6	23536.88	250541	481137	1244892	48211.11	67	4170.508
3080701	1324102	32428.36	697.5596	1999423	632590	56266.41	1259.264	88	4172.498
1641469	883704	3434.502	132.7751	1123382	423576	11436.36	-333.6917	86	4173.557
131280	88067	124026.4	6352.596	40108	26358	165161.4	8400.277	39	4174.251
591833	1263068	103809.5	64726.82	293939	689558	251546.8	111206.4	79	4174.732
328845	641309	3540.026	1249.59	149794	253579	6110.903	1954.641	65	4175.435
1219598	460394	111183.8	1908.644	684438	234545	308033.1	4170.034	85	4176.231
3045212	1170527	26518.13	748.0417	2127252	667787	70170.68	1614.44	89	4176.466
2800775	1154589	10477.57	319.2782	1817908	554645	18689.61	1068.565	88	4182.173
265896	38789	2814.997	171.9219	75184	10477	3769.984	156.4993	44	4188.868
2622454	1299041	15647.21	762.3667	1678272	791577	41156.3	1776.609	87	4191.621
2029445	942038	14440.6	599.9976	1276707	425012	35263.93	985.5209	81	4192.143
2049044	836101	8881.709	238.9221	1524491	448695	29454.65	1005.476	93	4194.490
299545	72901	51.36102	150.6091	119503	27135	-936.3514	411.741	56	4195.835
2258006	1133178	3817.696	301.6336	1273632	513405	6658.151	278.8921	83	4195.926
1531477	1554473	10023.95	-30.4462	1140901	942141	30826.96	110.0005	95	4198.266
2172834	927148	9373.647	396.1321	1391938	429960	21409.32	1151.198	87	4203.023
3095029	1798659	9135.647	677.3803	2165699	999645	27134.87	1283.292	94	4204.176
2971212	969670	7613.146	216.4683	1902728	486894	20480.52	741.853	86	4206.259
1720419	787241	8255.566	38.02399	987270	340567	15446.24	-128.7136	79	4212.897
1725107	827599	39232.26	683.4781	750619	275735	64331.56	1303.688	66	4213.912
189293	30688	502.0315	30.75767	66722	10313	877.126	-158.2184	50	4226.165
2582970	912994	17240.05	796.1574	2532848	782549	47902.99	2140.76	111	4226.902
1937652	761973	9619.762	378.7162	1180313	327929	25656.34	854.0526	79	4236.611
2525490	1004541	5209.085	342.4126	1655424	517140	14579.54	976.0048	86	4237.400
1924484	867797	5424.163	372.463	1178755	367998	14661.42	1212.222	80	4241.655
826023	1148605	64919.37	38416.1	348849	464642	130578.1	63529.81	68	4259.986
2208026	1113794	5250.846	377.4032	1482765	594159	14568.04	280.6594	90	4261.168
1826699	870796	8228.179	465.9651	1137319	387085	21556.96	984.953	82	4263.609
1800304	2087337	261471.4	8275.268	1254200	881045	427366.7	13566.93	91	4264.518
218823	34273	406.205	90.5471	73210	9505	568.5723	194.1824	46	4265.244
2428967	800760	6799.21	293.5937	1445564	371452	16941.42	1009.13	82	4266.027
2113212	1161262	551070.8	78658.91	1363982	674766	1076754	133409.1	97	4269.275
1495247	642953	7959.746	394.5925	938569	293356	21800.94	797.845	82	4271.550
2592943	1114809	6655.705	645.2441	1640119	561461	14252.37	666.0839	86	4277.829
133869	146931	61399.38	2181.63	42177	46460	89594.9	3345.294	36	4278.099
2830405	1126950	11434.8	612.5326	1876268	577201	31848.19	622.0456	85	4278.325
1914541	785781	9052.716	426.3142	1292199	398742	29974.48	1195.673	87	4279.205
238218	64839	1628.009	-78.27054	74686	18031	2446.023	-265.9827	47	4281.617
217705	33861	989.4807	-54.38628	76340	9944	1695.624	-291.0003	49	4286.754
472593	47382	1192.559	69.39076	148513	13847	-1071.92	686.2493	52	4288.261
2260601	737999	10939.31	588.8326	1436471	335684	25189.29	1089.262	81	4288.713
2596033	1383126	5275.844	361.806	1759049	654826	16408.29	1229.847	87	4289.128
433787	48553	511.971	47.32737	131266	13798	715.4611	149.0452	49	4293.925
148703	130579	2553.436	102.5605	49104	38203	3658.929	110.4801	45	4295.285
2928560	1216004	8081.427	462.0827	2065422	703277	28267.88	1111.252	95	4296.514
1666798	736239	6597.416	321.6319	1078500	324550	12186.16	1169.412	81	4298.581
2285958	935051	11392.66	286.5965	1462101	430883	24213.8	690.6343	84	4299.546
2435323	1130183	18392.05	655.3832	1666924	666822	50691.6	2037.479	96	4300.682
310148	41538	8014.2	168.7567	85190	10148	9803.413	462.2888	40	4301.137
2494214	1100357	12094.75	269.5658	1583884	538809	29146.39	1040.835	82	4304.098
3128170	918947	6092.058	280.3529	2034359	509814	16828.45	977.3864	85	4304.397
2669229	859773	11591.26	324.0173	1813920	502535	38428.07	483.2	91	4305.356
180959	125346	42463.57	8225.492	65005	49685	75800.66	12552.29	49	4313.444
1627891	916790	5136.255	167.8929	1098301	459885	13794.09	233.031	87	4322.706
732042	1348291	102152.3	89605.29	372087	795323	249993.9	146344.9	81	4331.046
405097	25284	115.1565	-80.57103	123828	8142	110.8287	-262.9482	49	4342.647
129913	195034	2206.594	334.4711	302807	751630	14645.33	3135.538	482	4362.696
310509	87082	514.6114	52.94743	105377	30122	490.6547	130.3948	51	4373.244
679863	232259	1637.674	286.3387	473275	109229	6640.048	905.4971	83	4379.329
2164652	933136	10219.02	93.48344	1409043	442158	23867.27	214.4996	82	4382.691
143055	139003	169731.8	2221.591	38258	41154	219369	3030.797	32	4382.991
136640	153376	258843.3	2370.45	48517	61974	430686	5171.279	50	4385.973
1008724	560462	21796.43	524.4933	496222	212965	36832.17	684.8508	67	4386.404
2505505	927502	7082.079	576.8888	1600690	434489	16898.86	1205.254	83	4387.011
947782	1260547	122048.5	90524.23	551232	896657	395280.4	163572.2	95	4389.259
2664931	1124648	7541.874	470.7244	1665433	534941	23489.79	440.8196	85	4389.534
320029	65989	629.4611	-116.5795	123802	23801	510.0413	-469.3949	55	4391.573
1467416	821433	5686.054	139.7768	861123	371855	15808.8	378.1136	80	4391.952
592950	143606	1046.171	-49.54398	187691	43526	841.082	279.9683	52	4392.692
711994	107758	262.5944	178.2127	336096	40635	-451.8413	185.02	68	4394.100
903977	1956416	66462.79	61097	576682	1122245	187865	125531.2	92	4395.067
2582386	689682	14844.87	345.8236	1646583	321559	27839.41	649.9095	80	4395.311
579828	116870	-54.95411	264.9079	256875	37328	-469.3142	270.5343	62	4397.017
2041867	818351	6636.027	437.0757	1452699	457843	23685.53	1288.653	92	4398.737
142159	23214	6115.562	-40.02935	47542	7000	8079.36	-5.619857	44	4400.304
2243316	731254	6871.225	340.2307	1324431	322911	19259.21	543.5997	80	4404.424
1540998	2001446	10067.3	370.3156	987145	1199424	37727.66	520.9902	119	4406.051
2367113	766168	7631.2	246.8703	1332589	393691	19859.98	1297.149	83	4409.434
3035062	1136908	10885.07	592.6382	1973523	645775	29926.18	1356.623	92	4409.678
2452565	1295291	5942.415	352.8864	1424015	636699	11640.58	490.9204	76	4409.920
272716	60395	11285.61	178.001	91562	17590	15241.26	542.7824	50	4411.701
2533389	1452536	6734.373	712.9238	1650938	796596	15038.38	1665.978	90	4416.353
2327877	923911	8435.164	466.1798	1369900	437022	23278.09	592.2823	80	4416.614
2653733	1157884	11436.04	749.3536	1990447	710953	36777.68	2520.692	95	4417.487
1465195	563318	22641.01	452.9586	608364	190843	34576.97	797.3743	64	4428.497
322372	458440	5363.29	214.2226	126691	169324	8471.531	397.9466	54	4451.452
2117522	940964	11871.15	450.7411	1402456	490748	28087.77	894.1694	85	4459.792
2584401	1174886	54808.88	1080.002	1645553	603778	78261.25	1324.206	85	4471.394
1783091	1259750	9476.983	500.2621	1157251	558503	25872.92	891.8869	83	4486.641
2316900	1146676	10255.9	392.1759	1697554	590183	29665.4	603.1492	94	4488.309
313256	34673	2357.463	117.761	94294	9614	2891.461	195.9187	47	4490.440
2889061	1552540	7206.36	-114.9952	1954964	840998	21035.11	92.04782	94	4490.838
293880	170527	6109.313	-36.13004	109488	50715	8780.085	45.54576	53	4492.963
1423419	287049	688.3151	166.9515	671348	117938	-2520.678	463.7256	69	4494.441
2136457	848639	7013.205	246.7998	1130336	378768	18819.4	821.8885	81	4497.791
2129057	848181	10899.14	419.6131	1372537	411639	26014.72	457.4816	80	4498.175
2657456	940108	8357.756	316.319	1747302	463546	17090.97	1078.61	85	4498.754
2557742	845268	2286.756	456.9358	1491743	390162	4892.369	1337.988	81	4499.271
1790159	626800	13480.7	317.1267	1022657	279511	32045.92	360.5918	73	4499.520
1671557	799523	7507.751	222.6346	1025346	387210	22283.78	300.3645	85	4500.231
407217	42035	2263.195	-18.67378	120082	12112	3644.412	-131.4308	48	4502.317
2716299	1252177	12268.86	158.5117	1680989	606329	38944.28	401.9185	88	4504.209
1828302	1184365	16054.02	327.8267	1434543	724921	53411.67	1552.061	97	4505.291
1567857	763280	8735.571	662.9513	959119	355018	14954.28	1308.079	82	4507.819
1790686	800719	7596.109	388.9199	1110019	375909	22740.66	239.6184	82	4509.991
328515	27358	2499.532	7.31739	87002	5401	3097.091	-32.67139	35	4510.089
118691	41766	15589.4	165.6859	44724	11602	21623.07	311.4406	41	4510.360
501972	54363	9655.508	-70.42751	157533	14739	12639.64	-181.8439	48	4510.490
2113790	956807	9366.712	395.1302	1355173	450042	28802.25	1027.356	86	4523.375
2308602	847355	4078.683	333.0775	1304530	384633	8242.212	527.9457	82	4527.006
2390607	1009855	11710.29	354.8897	1581316	495657	28830.92	1376.23	87	4527.770
109182	25417	2457.319	354.3918	31823	7496	2918.938	625.9648	38	4529.975
3262021	1219474	12246.33	291.7534	1817817	562201	25828.09	1092.338	84	4530.056
2012446	797163	10962.49	195.498	1285007	377011	29480.92	63.69511	81	4538.163
2682490	807939	4432.259	402.1979	1528481	373844	13391.69	1332.936	82	4540.227
2482820	883060	4958.756	269.435	1476867	404578	13732.54	600.887	83	4541.534
1701121	893396	20895.43	540.1475	1116583	479521	50756.32	1026.165	89	4542.680
148360	11130	222.7716	-12.05684	41623	2931	308.4406	-69.38461	40	4551.454
200238	193477	45996.06	13952.17	73839	70882	75448.8	18299.92	51	4563.902
2013302	656247	8357.893	392.2992	1138730	291752	18106.59	881.4622	80	4577.057
504985	125849	2326.91	-29.84234	160604	37320	2842.854	-107.0866	52	4579.662
115848	104349	62465.77	394.1753	36122	30944	82216.02	359.1152	40	4584.097
2399690	1129719	5733.378	290.9669	1703975	614239	15468.51	1070.081	91	4585.236
2376657	1029847	16604.69	723.585	1433428	435896	34417.81	1737.276	82	4589.198
170913	17413	6349.355	41.32781	50110	4758	7861.659	-10.29269	42	4594.516
3390644	1749339	9333.55	11678.9	2454201	1306095	38704.64	16224.4	110	4595.281
112030	198316	193008.9	2845.017	35282	60814	258628	3921.427	41	4599.272
2856204	1354586	16299.03	749.5699	2013221	743854	43237.68	1208.098	93	4599.755
1990587	913033	5919.476	383.1874	1247422	412464	11899.02	624.7314	80	4602.996
2310812	1174779	6461.855	299.139	1574965	634352	20931.69	582.9294	94	4605.679
1372621	908821	21898.31	385.8337	837940	542810	47773.73	957.3604	88	4606.159
836317	512553	5844.4	1899.991	231243	148703	8248.671	2552.016	43	4606.248
2592924	1058436	12610.79	253.3076	1849973	613270	35042.93	657.3222	90	4607.236
3204444	1762101	8226.991	500.136	2428409	1064763	26633.38	1853.457	89	4607.268
661107	75248	27082.85	564.7773	218571	9790	38035.94	516.6288	38	4607.325
2537722	810887	12109.36	572.4628	2573854	657140	52089.2	2434.364	116	4607.937
101015	5686	130.5867	100.2086	22717	334	264.1366	75.99075	25	4608.287
1947089	1116090	8393.21	309.2171	1299208	660213	26503.19	700.1913	92	4612.119
2806690	1748131	26483.07	1452.087	2003208	894171	72917.36	2338.193	95	4613.071
2612811	830902	6217.073	436.3632	1614484	406579	21196.44	633.8331	85	4613.817
2309543	1159471	11169.55	225.701	1476130	502632	19694.01	78.03255	81	4616.074
1522893	1003244	6995.789	378.3061	1100132	622815	27228.36	306.8387	95	4617.135
134489	192731	31638.67	255.1958	63452	64064	48647.2	715.6683	54	4618.262
3889414	1314420	18395.74	847.8534	2632516	766691	55171.95	1250.756	89	4620.011
2540710	1074953	7204.059	280.336	1832800	559973	19053.23	418.2398	90	4622.320
135020	31214	168.4473	-163.2396	42492	8385	-43.31087	-510.7676	41	4623.157
2268757	876345	5271.387	181.4474	1482213	410353	13300.27	402.0917	86	4624.502
2163415	1123905	121072.3	2089.702	1581090	656034	182638.2	2840.361	90	4636.948
156459	21835	2643.457	-38.39349	45941	6323	3428.333	-333.3372	41	4639.582
596835	107988	11398.21	246.7983	257469	34330	17446.56	522.4395	61	4648.069
2546509	851338	5593.522	398.0922	1544562	387219	9976.092	1170.44	79	4648.167
3722269	3669614	30627.61	3521.687	2638409	2074297	87060.52	7991.992	98	4656.032
2033919	855302	8714.183	169.0292	1217763	399269	21543.69	629.8632	81	4667.912
3239591	1447279	9522.313	635.7392	2128611	802357	26614.05	1249.238	94	4678.005
2061090	973605	8679.511	242.0184	1267745	500372	20797.71	145.21	90	4683.537
1900597	1031046	10880.55	413.2889	1325471	529953	22639.11	920.2328	87	4685.797
2001303	838107	4190.723	394.955	1190820	380578	11103.39	650.2228	81	4689.969
352183	60367	824.1743	-174.5987	115773	17543	800.1208	-408.1374	51	4691.260
2274056	1438463	15879.32	994.9655	1479936	753644	42815.3	2182.879	87	4692.282
2646466	1184996	6109.861	642.791	1918688	635539	21464.16	1044.307	91	4700.094
249444	14143	9685.075	186.3176	67121	2990	11520.52	351.1967	38	4700.584
2120448	613007	1258.268	448.9352	1071489	218237	2433.015	327.8891	73	4703.430
2892239	951219	6129.224	434.0047	1813417	469446	11548.97	641.1033	78	4703.580
1514381	556452	5546.707	160.8289	971137	263033	12479.31	-4.772048	78	4704.309
2492555	950235	5499.698	676.5934	1480718	441213	16886.49	1461.034	83	4704.613
343529	43537	17609.73	97.95977	103410	12362	22102.14	388.5027	48	4705.766
709591	567428	33522.69	661.0848	452223	238631	76297.56	1381.78	77	4709.684
1911675	839269	3552.017	202.8648	1049021	373419	1711.555	475.7073	78	4709.846
2173599	1281075	15881.88	595.5972	1388032	709126	47489.12	1826.316	85	4709.928
226083	104030	736.9228	94.95682	59862	26569	938.2892	57.98018	32	4710.110
2244577	963908	9725.383	681.5174	1518189	542053	32175.79	1893.904	91	4711.853
2517447	1357446	8215.211	324.8312	1811101	771064	24174.48	-38.70728	94	4712.112
2385131	799340	13646.24	449.3054	1447351	360662	27261.7	864.0412	82	4712.812
2050208	1168673	3814.425	337.1042	1369062	593558	14728.7	676.5399	90	4715.056
2589273	780893	12721.09	420.4348	1609828	377101	27690.21	637.3791	79	4715.118
2742325	1117681	56208.02	874.6657	1901998	678519	89245.49	2148.574	93	4716.937
153368	233345	214656.1	2904.99	59923	96866	376991.9	5454.867	52	4721.283
2398254	1050639	11301.85	236.6633	1784051	582645	34311.28	745.6066	94	4722.454
2131376	957566	6376.146	216.4726	1354430	459521	15033.65	458.6584	81	4725.032
217562	198062	111449.7	2598.388	72839	78797	167338	4671.054	49	4725.688
260080	108489	110291.8	2847.011	83380	32515	147026.2	4309.935	48	4726.444
144401	23211	598.5686	-40.13402	47438	7491	622.2991	-51.54884	44	4727.729
156379	257333	179189	2671.701	53166	79608	241062.1	3607.158	46	4728.910
942539	838537	445300.3	80870.29	535898	664414	1607622	164047.2	113	4729.479
1918516	795098	6318.059	467.8313	1207534	391340	16504.34	854.0251	82	4729.819
1741920	940556	158735.5	2225.956	1120712	469235	226259.5	3211.261	80	4730.161
528394	1119382	663712.3	22933.81	296465	529695	1468169	48154.46	65	4730.456
149049	222422	232181.6	2631.066	70436	98541	421378.6	6053.624	55	4731.169
2903837	1094561	6905.784	425.2578	1883208	658031	19488.4	915.6192	93	4732.499
303818	151136	30334.74	597.8311	118530	49780	43909.2	762.4658	55	4734.671
1885645	851040	10311.63	490.1564	1030222	389512	24920.68	801.9145	81	4735.100
1933115	773007	3572.082	404.9775	1099337	344621	5096.077	920.6746	81	4736.036
1764020	696200	19690.85	330.4868	1156281	352687	37430.45	586.7586	82	4737.812
2064025	847611	5506.836	377.5663	1278755	368586	16608.31	1042.064	80	4738.495
458973	68204	820.1856	43.9753	169980	18513	1380.005	62.41724	46	4738.569
2260328	1171987	269225.2	14824.49	1468551	681508	484380.1	46670.71	96	4742.538
2635368	1483213	15508.91	673.2677	1880915	853957	47704.09	1717.382	97	4744.729
987623	158597	14746.43	336.9883	433329	51383	21949.6	709.4533	64	4754.807
2741597	1176039	18311.97	3359.908	2671801	877144	54351.34	7322.842	125	4757.718
503421	1306060	177670	78063.3	300280	614283	358164.3	150261.2	74	4759.031
2605344	1231364	6391.237	621.301	1862265	798671	22708.57	2069.237	98	4781.825
2647658	1117276	9301.77	425.4754	1713568	491188	19904.86	689.6907	82	4783.386
2392517	1024436	8185.958	360.0407	1471581	487811	18662.71	801.4363	87	4798.681
2713214	1135634	11933.01	499.8398	1623841	556432	24973.7	1020.284	85	4811.679
1957326	794420	14988.73	426.122	1194991	393814	34990.73	644.8339	85	4813.958
2501039	921359	5814.865	830.241	1214162	354572	10941.84	1252.469	71	4818.795
2078204	1021254	12741.94	188.4348	1422108	507462	25297.98	1406.621	79	4818.835
1706235	784985	14368.75	488.3374	1033442	370890	40569.21	981.0906	80	4819.732
2908803	1330684	15173.16	700.5819	1941388	756272	36941.65	1146.097	90	4820.689
2105930	719917	29125.05	717.9047	1277421	368496	71430.45	1196.159	79	4826.264
1943611	748281	6889.82	346.5548	1140878	332716	11609.21	715.4344	74	4826.292
2908157	1071834	6294.538	507.2159	1773947	502167	10834.7	1785.886	86	4827.349
361285	48184	608.2578	58.4717	121805	14440	886.8152	-59.61271	52	4829.626
2284702	834321	10249.05	46.16234	1516913	416249	26497.66	20.98718	86	4829.713
305014	40660	4581.595	115.7085	90846	10959	6031.508	242.066	44	4830.286
1537433	1227287	15293.97	594.1975	1071589	607909	39468.67	911.4589	89	4831.210
2753922	1106224	6625.474	617.5943	1606569	535752	17594.99	922.0814	85	4832.171
126774	176585	298108.9	3610.122	57738	78860	546555.8	8346.618	53	4834.110
1761944	592420	4691.438	336.902	1012774	275628	10338.29	1042.32	83	4836.023
2352948	1380919	6862.359	572.5065	1760928	740977	22255.08	842.494	93	4836.488
388341	26519	460.3194	213.76	114008	7719	862.4548	367.8927	48	4838.815
2913415	1064653	14645.27	339.5458	1798679	502162	29088.88	158.11	82	4842.210
1805334	715819	9212.693	67.29345	1167612	352914	27033.97	109.8114	85	4843.750
2891982	1062625	3477.24	355.6252	1813333	517085	6417.47	414.526	86	4851.017
2323072	910060	6936.49	304.8391	1412057	445164	19481.96	500.5452	84	4853.183
2126691	1258608	17091.91	251.4748	1526930	786297	59259.15	1122.608	100	4854.551
823665	1771207	159913.5	88851.45	532850	1075867	439107.1	172467.5	89	4860.962
266493	59332	1922.417	290.3642	83096	17078	2567.51	429.5353	47	4862.263
1748808	1058931	16488.91	798.2455	1063122	472435	33631.19	1356.472	80	4869.526
277854	57768	5320.318	229.4062	79854	16137	6633.879	189.3848	44	4870.624
157151	23165	4187.905	3423.361	45983	6628	5351.856	4142.868	41	4882.102
108036	29344	6813.606	-9.477988	30527	8148	8073.409	259.2365	37	4891.243
880530	1390220	80348.04	55436.92	476342	769311	155666.9	91501.53	86	4894.144
175637	171739	18367.87	345.8643	55152	50825	23943.88	517.4755	44	4909.339
1587883	1306661	4405.21	356.0902	1068999	574245	13101.51	1007.693	86	4912.335
312679	70494	600.8132	18.54297	125520	22774	867.4529	-225.8265	55	4916.462
399046	442230	10132.73	19.90068	112132	125170	12656.16	278.7788	47	4922.038
1484526	1419247	11099.78	237.741	1027976	859260	30598.26	1120.91	97	4924.498
1989492	742832	15718.08	311.1675	1212587	340747	49441.33	557.3931	110	4926.367
1660138	879416	13818.27	339.5511	1077750	403078	22034.69	364.208	83	4927.591
2558853	1184391	7804.541	725.9266	1919209	662589	21919.07	1545.846	95	4932.366
2976293	1010615	6135.489	711.1031	1953422	515692	10331.1	1420.355	87	4936.164
2127023	679054	7115.16	263.1285	1374044	321694	12618.27	933.2305	83	4939.196
371858	108319	2213.651	130.4556	113188	31216	2904.816	80.99695	48	4940.021
139934	222780	335917.8	2893.426	79872	101224	639593.8	6378.455	59	4944.298
2536477	1811597	14448.45	1414.868	1776776	920876	39117.23	2887.031	87	4944.411
2299074	907727	5655.679	333.1479	1460085	448377	17485.47	648.8403	86	4949.037
2069914	806117	10893.13	185.4787	1227629	394252	21367.55	1038.209	80	4949.621
2580036	1205356	9674.732	394.806	1669706	578989	23591.93	876.1215	87	4950.657
566432	118883	1051.573	131.6787	444901	88256	3415.495	398.5102	97	4952.268
253618	65094	79.33868	41.58316	109142	20602	85.85469	111.6455	54	4952.825
1541531	813798	7757.071	295.7574	1057679	393868	22713.2	262.5712	90	4955.631
315897	76341	216.627	130.8274	115454	25498	219.114	154.4695	54	4961.344
154610	17911	6620.056	30.37393	46488	5133	8276.164	138.06	42	4963.016
1511410	710959	6403.494	273.5373	919181	340300	11166.82	784.0949	82	4963.500
2292527	1045128	10211.77	675.5269	1484254	500194	22960.75	1003.948	85	4970.264
2028363	1326688	22839.55	616.3886	1162285	534096	38306.36	1525.716	79	4974.060
116097	14116	7778.679	145.6482	32680	3859	9442.037	171.2908	37	4997.175
3065129	4613781	20099.41	1696.695	1793830	2232240	46417.11	3654.578	82	5015.068
181079	29231	2864.808	96.75417	50607	8099	3665.752	269.4983	41	5022.123
416538	161076	425.1636	-18.18104	118866	45048	830.8599	-216.5607	47	5029.127
111862	47606	4629.936	-30.24777	33366	13491	6141.893	-60.81831	39	5034.649
2101539	989486	7892.035	421.3362	1484071	480753	14319.95	516.3588	85	5035.500
3480837	1144063	12392.68	395.694	2204875	627084	36232.27	980.1765	89	5038.910
2313632	1000303	5428.611	474.8228	1472610	458964	12181.61	756.066	81	5044.005
2679155	1318405	16102.84	986.8007	1920583	765540	52650.34	2494.615	102	5045.113
842771	612079	334838.8	86221.7	364422	217496	519446.4	136290.7	64	5046.036
2114776	909588	4734.717	285.6743	1405739	425234	15214.81	143.5888	87	5051.995
516256	114763	3577.532	54.1932	199759	63796	8458.677	473.7964	66	5054.189
306762	40669	496.4683	39.55822	94887	11509	391.6308	-72.35567	48	5058.086
2035941	747045	6801.632	443.2451	1174246	329032	11879.15	1044.591	80	5062.519
205091	39002	3447.268	73.93814	72347	11369	4613.182	122.1632	48	5063.333
2010486	676962	35746.62	834.0614	1181649	272350	73678.19	1387.709	77	5065.936
1354634	1002374	9107.436	399.44	1029969	551253	24801.54	1304.058	95	5069.078
100450	13057	2898.938	47.84281	28092	3435	3826.464	8.371801	35	5074.272
1807831	996680	5973.816	440.3678	1243560	505517	19010.19	356.4339	89	5075.454
252054	37060	10742.22	12.19461	83009	10859	13939.83	-12.94128	48	5078.075
1006291	3027938	303997.3	55729.79	766808	2076698	677414.3	124104.1	112	5079.933
1742270	635246	6090.031	202.6446	1017519	269002	12216.85	642.9955	78	5134.193
1011532	1477641	9442.498	367.2246	773755	799765	23164.52	960.6255	88	5138.492
1789147	870244	19359.78	722.1271	1177333	521484	42049	1578.149	91	5139.494
3627974	1614859	8257.819	924.6998	2466783	886603	23174.05	2249.255	89	5139.645
173824	179661	257825.3	3463.938	71848	133882	832351.9	12610.56	67	5139.789
1648285	508875	4458.017	218.4914	977548	218911	8165.957	531.9188	76	5140.855
577711	1079068	601134.3	6277.786	283248	450031	1101170	11311.63	57	5140.872
2849775	1270039	12115.38	556.5971	1807692	684062	25363.52	1148.19	86	5144.117
1915893	315765	54749.11	1232.603	774978	104006	88946.89	1798.542	63	5145.190
2865125	9025062	232589	58452.44	2045083	4056344	398266.3	92761.48	102	5145.922
1866509	913542	6452.989	156.4148	1150331	409100	15070.47	211.3589	84	5151.155
118722	173306	331520.1	3233.262	45817	69299	525232.5	5148.04	48	5153.837
2501442	1186016	6443.284	401.8114	1687126	574055	21691.24	980.6306	91	5154.153
2685213	895925	12624.6	631.3207	1559997	425923	31310.33	1510.443	81	5155.517
2768256	1247543	9400.075	311.3292	1911659	624334	21727.17	700.4601	90	5156.534
2070310	819536	23103.01	515.4769	1181735	375322	45442.7	707.7953	74	5156.584
884799	450157	30145.21	606.1044	460777	162995	52959.82	1034.082	69	5158.706
2241804	837857	74902.84	877.4811	1354509	371152	105821.4	1213.308	79	5160.830
2124391	924435	7785.178	309.7128	1322910	475937	18395.44	586.8964	86	5164.713
2044975	840586	7486.976	281.6241	1306874	436337	18349.96	219.4414	91	5166.539
1951888	1012136	4587.771	159.8197	1343134	487909	13531.35	400.8393	91	5169.049
2476653	1040597	6985.889	376.7305	1590657	559656	21679.98	297.2515	92	5172.520
461624	147728	14139.19	-18.62977	131358	41071	17766.57	-24.61015	47	5177.956
589361	502602	56212.14	50029.07	227552	215878	145590.6	80678.52	67	5180.971
265195	58826	264.7099	-11.09175	103945	17878	560.5383	-164.6615	53	5184.853
2755954	1167631	5004.473	273.8563	1760747	636258	16222.38	306.5999	92	5187.497
672794	472789	10595.79	378.2657	327102	170701	17226.53	726.1024	65	5189.538
899707	347743	34150.06	467.8063	468468	137452	63645.04	702.4786	68	5189.828
462783	929615	212376.6	61038.01	282512	488962	515783.7	112113.7	79	5200.821
2252341	1051944	6189.491	242.3323	1317652	504406	14626.92	376.1856	84	5214.110
2678130	1569197	8581.755	910.0855	1856203	777924	21899.45	1758.67	89	5221.987
1639752	898969	7769.708	363.939	1292621	528927	16585.85	1049.297	92	5223.717
2383545	825918	59514.55	1178.856	1281285	358431	82180.52	1898.224	75	5250.454
2137997	1004221	7311.125	294.9292	1420097	499636	21555.32	448.1901	89	5253.077
2669563	1555048	6500.83	299.5305	1924739	931842	16530.11	623.3175	89	5253.321
129014	39852	59850.88	1314.459	40798	20570	99934.8	1909.382	48	5258.399
1889576	922266	7744.306	229.5944	1012811	400361	13634.11	217.0518	78	5261.363
1875994	635158	4684.567	334.8908	1107015	286858	13227.11	107.6185	79	5266.531
1987201	1050397	7042.797	362.5415	1492707	552308	16291.07	717.7156	91	5268.131
2104302	1515396	11275.3	1323.485	1561266	727222	31589.9	2267.214	85	5268.264
2149659	1034237	5632.659	208.4604	1334878	487589	18373.7	161.0254	86	5269.905
1940005	724993	5791.328	338.6279	1217593	334267	14550.58	522.1714	83	5271.175
2067890	1215052	19216.4	618.7601	1440372	660832	51026.57	1022.276	91	5273.896
247811	130697	291403.2	14107.09	88633	50897	479489.9	26016.4	46	5274.182
2144814	971276	25704.32	198.1486	1306684	457927	37233.59	397.0869	84	5279.102
112081	99615	12637.26	261.4977	45811	30288	17822.17	497.3902	42	5279.473
2587937	1295097	5176.804	503.0579	1753129	716212	10677.18	1606.554	93	5281.400
3384198	1439477	17036.53	960.4431	2308793	883844	40171.27	2136.354	92	5289.756
2096598	1319149	12413.76	175.6603	1494023	739909	40408.93	454.1544	95	5290.996
2023298	923948	7070.234	402.5933	1236318	436088	19546.9	1392.201	82	5291.457
1958810	831450	6033.914	360.7198	1108281	447641	20281.54	741.4857	84	5291.816
1847762	1073692	5276.797	315.6689	1112374	460666	11141.75	925.7014	76	5292.198
1408586	1582860	6577.488	445.4995	935159	692514	16201.25	1183.641	85	5294.048
2146079	916154	4379.203	246.8327	1307594	422317	11871.56	350.683	82	5296.352
132753	101708	2123.46	383.4341	37065	28761	2770.152	466.3751	38	5297.747
1989248	794040	12639.52	773.1735	1198524	351739	22796.56	1600.575	80	5325.945
370478	77791	552.3671	25.51438	160114	24778	588.0316	46.38226	58	5330.661
1664196	807663	14096.93	485.4516	1028082	361477	24456.33	1291.734	80	5335.054
2949785	1214458	6313.667	286.4634	1889559	715315	21809.86	486.5611	99	5354.791
2938341	1269524	6387.862	1017.787	1845709	632204	20862.7	1957.858	90	5357.785
130598	217968	237491.2	10419.02	48506	81337	392493.9	17205.13	44	5358.228
103588	172358	177957.7	2847.882	34828	60598	261909.7	4004.19	44	5361.169
1456507	778551	4380.947	594.5818	804296	354623	8442.553	960.1167	79	5363.957
1822746	728400	3611.291	417.3353	1122636	314818	10062.42	431.0185	75	5364.257
238395	32403	2728.561	319.3601	64919	8695	3010.671	645.7644	41	5365.073
1739841	997100	9791.286	308.034	1142975	437500	29328.42	774.64	84	5368.621
1143391	1045566	168312.8	61424.79	455936	541804	419591	88890.86	74	5369.346
2145298	838094	11405.4	493.7631	1309078	395495	29907.36	369.3305	81	5369.434
2296393	1045878	14635.2	449.9947	1396271	514936	38505.89	1486.002	88	5371.142
2077384	888861	5516.234	293.2139	1266635	440190	18140.28	-4.386397	82	5376.765
2095242	1275925	18617.1	8888.999	1239817	570926	29505.62	13334.14	83	5378.150
112082	52138	32262.01	265.497	30613	14652	40549.23	261.9652	35	5378.866
2269334	976455	5557.769	394.2371	1447225	528448	20674.92	516.879	95	5383.630
150351	21209	12326.45	149.2239	47424	6305	15507.18	231.5164	43	5388.969
187149	330378	1010.523	460.5858	55873	98745	1526.983	500.2672	43	5391.156
141673	13629	189.4245	9352.742	41519	3883	269.6352	11193.2	40	5393.455
122946	26874	9951.336	-223.9972	35219	7607	12487.61	-243.9677	38	5394.951
2551629	1147122	14758.04	796.3187	1751298	676371	35604.99	1781.442	89	5395.854
141366	16579	1497.188	59.55457	37602	4083	1564.117	91.92358	35	5396.542
2293941	1819815	7184.228	590.1896	1456706	994076	20759.23	1480.746	97	5404.542
2004209	703804	7062.305	307.7343	1109071	317027	15795.68	630.0016	77	5420.528
105700	27101	8026.715	66.95573	32919	7751	10391.06	139.7268	39	5425.035
2507458	1647461	8753.197	809.4149	2920713	1187434	39796.12	2529.338	126	5435.431
359299	169482	60892.73	18113.54	126805	67678	110443.9	74407.12	65	5438.110
2101776	985651	9310.95	360.1543	1404374	530985	18842.99	734.4934	89	5438.814
578923	144411	8377.796	159.4351	195048	44020	11371.9	126.5838	54	5451.729
2520492	1515966	7173.699	254.7047	1638836	753146	21236.17	966.1154	90	5451.973
2604194	1213823	7397.351	244.5212	1912033	669682	18897.62	-275.368	93	5468.109
2130300	943855	7882.644	83.68753	1466281	465160	22407.81	-231.4846	91	5469.509
2381276	1021500	8589.434	336.9806	1481860	502924	13528.88	1033.195	83	5470.652
2209732	703673	5205.985	515.8588	1402244	320671	12561.92	1454.339	80	5471.186
2440805	1004939	8306.225	402.7342	1775758	623997	15071.17	1169.259	88	5472.318
268420	48917	518.051	155.4525	98670	16178	329.9588	297.5189	52	5476.477
1975615	934845	3299.338	432.2253	1209100	464203	4341.899	642.2007	83	5477.651
112234	6315	2925.535	-23.98449	26485	478	2222.597	-71.83174	26	5477.820
2423213	1073892	9030.382	681.528	2572638	1032996	27463.06	2999.066	121	5478.563
1913405	895045	11563.46	274.0177	1132074	430674	28478.64	536.9241	84	5479.020
364111	128009	2302.057	139.734	130461	37953	3054.717	129.4263	53	5480.545
774832	571067	503900.5	64038.71	323268	229728	789999.1	103467.1	67	5481.291
1492021	292996	7221.337	197.8495	730165	102305	10886.22	543.4733	67	5484.790
299802	38372	466.0925	-142.0707	84873	10728	393.5202	-445.6276	44	5485.689
217489	66011	2331.876	-60.5569	81083	20132	3410.287	-285.7404	51	5487.574
1850490	852031	9995.882	470.5926	1161048	415587	25289.37	1134.86	81	5489.042
2099809	767773	6183.758	488.1572	1393729	390449	18292.43	1055.719	88	5491.057
1846008	958142	10252.03	280.7324	1257201	498075	30533.21	762.2704	89	5491.626
1950790	780807	20372.6	459.3829	1176519	361578	37907.88	658.0554	82	5492.707
2709791	851955	37482.04	921.3352	1699680	476935	79971.84	1893.052	91	5497.131
2779487	1428688	21399.34	1166.636	1858495	746673	51359.14	2513.42	89	5499.407
2622794	1062190	4284.256	308.4955	1665680	530217	15960.88	361.2292	93	5501.653
772686	902549	9530.5	476.561	525638	436306	19421.22	840.2862	84	5503.546
2044922	1193568	18935.93	626.1199	1378859	631058	40177.03	1249.525	88	5506.531
2108948	872729	8573.43	243.2834	1362045	439911	22955.68	520.6782	87	5513.087
2726075	986930	5945.233	574.481	1707649	529295	20246.05	1483.593	88	5519.260
1818862	1058124	6017.377	494.0994	1193905	487923	14766.66	1099.078	82	5523.308
1669310	1188956	4689.969	391.1135	1156716	573868	13791.93	907.3412	87	5528.858
2111680	1221093	16221.66	239.7033	1467611	719455	44292.09	1092.369	96	5530.327
168733	116168	1269.54	335.3132	46006	35124	1685.636	349.437	39	5560.032
2050139	752551	7533.404	149.9432	1267779	371374	18004.42	87.16374	84	5561.724
579371	73382	521.5957	146.9424	199516	23841	865.1356	263.507	56	5566.801
2758819	1218556	4035.033	296.3587	1925107	616806	11046.47	461.413	91	5571.044
2113883	823827	5256.676	67.56434	1414847	389249	18886.71	223.2017	87	5574.707
2002320	715236	52305.09	1514.298	1173354	305064	88096.65	1989.892	73	5574.957
2840649	1117646	9810.269	183.3023	1565458	540958	24646.23	746.4075	82	5577.022
1917099	1630826	14210.85	221.0584	1830813	1405015	64650.49	1304.794	131	5578.484
2713039	919985	4009.042	343.0989	1794506	461471	16302.17	591.118	82	5578.511
1803469	1129272	9940.774	253.5225	1262935	625078	32730.93	-76.98036	88	5579.032
2203937	1214556	7050.912	251.3737	1780718	694713	23184.46	414.7568	100	5579.934
2395846	1006260	10261.21	137.4125	1661181	571076	33988.08	733.1152	86	5580.007
367741	109587	776.5759	397.2507	159297	36928	1090.192	950.1213	61	5581.213
2014947	633011	67108	578.1591	1257720	281042	153332.1	1748.511	80	5582.625
2746873	1455875	13562.37	3447.375	1826042	1002518	43573.96	5953.707	101	5585.540
3602492	1929596	24475.22	1059.015	2549222	1236323	54405.16	3013.097	103	5586.872
696796	1530791	462646	86375.24	412282	801626	1032376	154310.1	83	5590.284
2040779	1046311	9225.442	227.4588	1289284	454798	22826.73	504.2337	80	5591.297
1428227	521758	2434.703	254.6463	846026	203851	7674.947	219.5751	72	5591.487
3713002	2362658	16228.51	757.718	2898102	1374235	50850.37	1603.632	96	5591.961
2679087	1374142	8778.131	169.8269	1527452	623643	21764.76	910.0515	87	5593.779
1931789	605048	7874.287	229.8901	1118559	278961	18435.91	767.0729	75	5594.332
2622120	1176282	20266.95	469.5864	1719005	577437	50501.29	1104.865	87	5599.436
2696343	1740385	64621.96	1859.899	2074945	940049	113099.6	3177.966	97	5600.559
188572	54116	1700.299	-4.673037	52348	15356	1857.757	-74.33126	41	5604.699
195154	141881	308525.5	2992.18	62105	49939	456946.5	6180.405	47	5608.292
3153605	990491	27861	718.8026	2009967	501888	71401.62	1615.307	86	5608.555
839244	311703	26784.26	714.7455	368693	109389	47243.86	1236.609	67	5609.670
3000552	992701	15636.53	772.9027	1654683	506413	44490.09	1654.876	85	5610.229
127549	26122	6195.644	-72.55309	35121	7489	7306.474	-132.4016	38	5611.782
3387544	1759492	8529.295	1026.634	2505764	956823	26278.74	1863.49	100	5626.365
2293270	1069050	6998.501	335.9156	1749454	563712	17303.07	905.0876	91	5635.882
454228	79750	312.0095	31.10184	156427	23395	892.3058	-20.4028	54	5637.815
270130	74142	15004.3	260.8807	99062	23047	21226.16	372.5561	52	5678.472
1737287	1012514	17705.47	430.1831	1236645	576365	36914.68	1004.977	94	5679.947
1751215	685855	5642.598	225.0301	1022004	311267	11504.95	16.43799	78	5681.582
1807816	1099994	12227.72	457.4305	1159348	521574	25974.06	655.3329	79	5681.715
488357	46807	9051.238	-222.4732	153355	13115	12038.34	-505.3172	51	5683.572
2590867	1325805	4266.041	843.1168	1597015	712963	10054.27	1980.191	91	5684.516
151790	40812	22209.85	143.0029	45316	10648	28975.14	91.47656	36	5684.941
2225500	1293274	218019.5	4772.99	1662229	651960	325786.2	7809.366	89	5690.953
1790843	1049582	4569.427	321.4595	1340205	594091	20797.21	809.282	99	5694.278
2007761	772919	4925.885	486.1651	1142322	339776	10306.3	635.9233	77	5695.989
2037386	972210	4030.996	546.9397	1358564	476089	8760.917	876.3041	87	5698.465
393123	166111	4645.584	131.5005	147608	51742	7109.855	-107.1081	55	5699.732
1822843	666528	14850.36	385.0335	1190029	319517	41319.41	634.1362	84	5709.823
2757989	1218551	8182.501	726.538	1830560	629568	21194.24	1918.149	92	5711.753
1396730	1356761	9949.794	753.2247	772953	563162	19485.33	1776.061	73	5717.200
2093999	876764	5546.102	435.916	1298552	398326	8180.79	815.7844	81	5719.435
1667888	700865	11316.75	144.5196	1128744	345013	28011.97	16.07737	83	5720.245
143278	32557	89.82727	112.0739	49927	10264	-286.5591	71.23586	46	5723.017
1866554	1261716	5885.071	280.1383	1306774	774248	18306.09	201.754	97	5731.797
604420	2029535	24053.14	622.7526	217248	685663	34883.19	653.3092	57	5736.464
1632639	933357	3622.264	167.7563	1069740	482119	10597.52	-54.98297	84	5761.820
2156255	760656	6404.002	187.4641	1287957	349290	16599	359.4042	81	5763.362
2231541	1072601	5187.212	293.5602	1511923	544762	16444.15	622.6871	91	5785.108
260729	81658	9354.972	109.8196	79244	23647	12457.79	-246.6756	46	5787.920
1753597	653567	7712.978	219.1026	994160	310430	23440.6	271.8979	83	5789.438
1844082	646570	15637.16	231.8121	1094372	301656	34482.41	977.9813	83	5792.077
2295030	1119884	4868.227	371.4622	1414194	557829	8221.856	1142.875	84	5792.470
2722830	1173796	4845.65	411.7109	1708232	583280	13689.75	957.0451	88	5794.133
1223564	794847	9816.018	93.47507	909486	374614	29477.02	140.2563	85	5795.029
367984	65117	748.9293	-45.77093	130544	18848	779.7088	-89.2001	53	5796.557
3517138	2099791	11551.51	1085.737	3162918	1723985	51728.83	2893.221	119	5797.462
3108567	1056564	14840.6	412.4371	2295989	580312	40220.07	1186.331	83	5797.541
2454412	1156038	28274.23	746.3376	1774082	718588	76254.13	2373.031	89	5797.936
643666	1021962	117736.3	7494.741	345163	691181	400515.3	16354.85	86	5798.648
1570324	914782	10117.68	333.0653	1040529	407052	26576.24	558.6784	82	5800.661
2467747	1052986	3440.55	303.9048	1719460	562852	7965.253	589.8001	92	5801.999
294459	114481	6623.165	309.9266	94553	33407	9429.942	454.0313	49	5805.733
114674	12846	1247.65	130.4631	31004	2969	1472.651	146.0856	36	5810.456
2104076	1209135	8317.949	407.0471	1445294	573401	23769.99	734.4981	86	5811.257
123741	11891	2196.21	27.96535	34503	3054	2226.57	178.5966	37	5812.008
1800971	693894	8961.613	115.4239	1118087	318981	22767.33	244.7806	82	5816.264
456410	40937	6301.184	75.25971	143609	11775	7810.096	264.1272	52	5821.327
251821	88940	842.277	73.79633	82000	27541	1605.328	322.9932	49	5823.245
1830400	775554	69758.87	1142.699	1199455	343428	165050.3	2104.258	83	5826.128
2160060	860511	4218.652	317.936	1454287	410427	10445.24	636.9305	87	5831.587
3443521	1437985	12469.19	1012.684	2596151	780995	36756.55	1772.733	94	5836.723
2980814	1008278	7162.645	224.2954	1720334	477031	18437.84	158.7952	83	5849.022
587848	84627	735.534	179.1567	200794	28370	547.7324	379.1813	55	5860.593
1424112	864627	8209.244	183.6898	864749	452701	15818.78	659.6775	85	5891.958
189592	15663	5566.263	199.0147	52463	3993	6845.727	144.9	41	5898.803
209433	344824	7275.492	336.0566	81614	127893	10015.58	412.7575	52	5899.597
2285038	1047511	6861.496	101.6308	1459045	541330	23433.58	490.9076	89	5903.651
2170087	1163901	7515.915	329.4599	1540041	653096	26942.88	751.92	89	5903.974
1797036	622710	9555.611	302.9475	1110203	289717	21958.11	1295.229	82	5905.208
384240	103061	664.9318	157.3163	116570	30239	1377.074	-1.160992	49	5907.929
2410067	1164714	10300.64	333.7378	1532766	618577	23725.93	1469.839	90	5909.925
1773039	793213	10183.05	358.6597	1006844	342393	23779.67	1552.106	71	5909.948
420454	600439	347630	34609.04	156116	197608	526012.7	48770.78	53	5910.644
1738711	913407	35513.14	669.6589	1038260	416898	79316.41	1290.368	84	5910.718
3124667	1045535	3390.263	402.1412	1821506	536332	7532.959	735.0071	85	5913.390
1354581	1505353	11163.72	832.5411	1019973	961291	39396.95	2250.779	96	5914.441
2288118	1059953	8634.513	179.4937	1475098	563595	27965.79	862.7234	92	5915.313
2764961	1165515	12397.12	420.0549	1861595	550977	38387.68	1130.013	79	5915.404
2547795	1167049	9389.353	228.8722	1626342	573688	29326.16	934.9653	76	5915.449
2994186	1307696	6188.207	715.517	2284881	768604	25011.34	1275.868	98	5916.890
2227066	739207	9417.136	122.8741	1335166	359112	18936.22	-315.9219	79	5920.487
2664212	1516164	4698.826	580.8389	1612400	770384	7707.996	968.8195	84	5920.755
1512791	941400	8411.935	438.5226	946864	460763	24789.34	1072.814	89	5922.530
157156	18129	1532.522	7.470097	47834	5636	2069.564	116.1898	43	5924.859
1603812	1004481	4226.832	205.759	1183667	508269	14209.16	-158.6976	90	5926.885
2038388	945213	5933.315	448.1959	1364626	461757	12026.88	814.3315	83	5927.199
2030410	805547	8056.937	516.6068	1271494	381372	20230.36	1181.851	84	5929.162
497750	49032	1199.245	152.4287	167299	14637	1225.357	275.6711	54	5932.270
2016817	895460	5432.075	436.3244	1299092	481545	18062.11	1310.863	95	5933.495
121187	79253	60640.55	1100.825	38286	26102	83897.34	1479.174	40	5935.545
307726	307488	64480.57	8819.246	108279	108573	140015.3	12636.81	63	5936.162
252398	44698	681.678	-73.09346	82554	12772	743.9879	-156.0598	49	5937.141
3039579	824465	5000.5	398.4279	1839151	477026	18550.33	713.6077	89	5939.219
2481650	1025557	67491.04	1140.04	1649261	539420	120534	3218.152	90	5950.823
2032555	1193191	12579.08	451.8703	1427611	690694	35150.48	1476.846	95	5953.183
2178763	1074107	6440.789	300.1704	1385934	517951	16866.65	692.8883	86	5956.480
2186721	793608	11510.52	335.6363	1345618	393677	26243.28	745.5917	79	5956.568
979597	431770	24579.74	675.9758	422869	151760	42435.55	1194.524	65	5958.911
2262797	980067	5485.842	330.5873	1540492	461545	13208.65	474.2758	85	5964.749
117868	41569	12190.96	-46.27942	50389	12834	16956.62	-119.0576	50	5967.677
3344734	1637872	12038.4	540.6747	2216579	858280	32848.96	1985.035	90	5967.918
931241	554550	408797	8313.117	517149	254429	797591.6	15959.57	75	5973.148
281634	104339	410.6378	36.90922	132880	35317	812.1354	154.1337	59	5982.714
2116344	905940	11232.48	195.6463	1399735	470956	28653.51	-39.24029	85	6001.508
665829	1222835	413970.3	81839.68	309851	623235	1202370	144738	75	6002.043
205498	43190	196.0939	29.78208	60673	10670	384.3961	40.6854	41	6002.411
472488	563452	47102.18	4793.996	178971	177445	68638.56	6209.91	56	6004.402
2018530	871268	9081.388	150.1883	1217518	382105	23263.04	827.4481	83	6005.063
2152833	1080198	7061.247	339.8865	1582156	592813	20725.55	897.5928	94	6008.343
2982363	1696931	368842.3	5651.593	2041811	1000884	940633.4	15962.86	95	6009.531
1028876	644698	24185.82	549.6603	562852	283935	62101.08	920.6548	77	6011.465
1756711	974072	19420.71	473.3606	1040840	463738	43282.18	684.6943	81	6011.651
2086725	760827	9097.787	315.8285	1376581	381138	26650.37	588.0121	82	6011.845
2082433	916277	7246.829	65.1814	1298195	411694	14916.09	498.5745	79	6012.431
850428	1953782	64357.64	68536.94	561636	1489700	256876.8	151316.4	108	6013.996
829955	872841	740792.6	126304	595644	661699	2434274	410647	103	6014.810
3015178	1000045	6158.751	550.7556	2050893	513300	18737.95	844.6097	88	6015.254
363429	103171	570.7443	175.8699	126016	33289	905.0391	108.7649	53	6019.651
331383	105856	3804.155	247.5821	98459	29669	1547.726	129.2822	47	6022.296
1657344	1100163	15416.64	927.5459	998460	485788	26364.77	2191.11	77	6023.398
504761	249756	41038.61	568.5436	194632	77913	57100.81	909.1932	57	6024.892
231764	252602	2608.689	98.60966	66466	73813	3204.674	98.84744	42	6025.098
3474771	1728633	9988.833	752.6069	2346109	1099164	35505.62	849.7418	105	6031.190
2259417	1078630	7995.402	337.4616	1383861	471786	23682.74	754.0536	74	6031.267
613266	1317602	81225.84	57830.6	355634	716684	192538.5	99179.71	72	6031.715
1075482	389552	34181.38	1150.299	400986	133724	61927.4	1290.647	61	6033.746
2153048	995328	7249.396	493.8119	1435531	501482	17862.74	1066.552	87	6034.807
3485555	1251742	10550.03	608.8502	2288890	647298	27344.49	1211.128	88	6040.884
402016	319409	30737.65	364.8522	130388	95992	44157.05	764.8001	53	6050.694
2328799	938529	26618.9	126.5401	1523817	449662	51592.32	541.8651	84	6058.840
1876494	851380	5662.138	357.2183	1216417	415705	15909.71	504.5933	81	6059.133
1246262	1424398	12377.63	755.8597	1006510	1020434	48640.04	1733.698	103	6077.807
639879	2996449	3882.032	421.3756	569355	2286472	13701.31	1526.381	101	6102.130
235623	476047	172596.5	6210.358	130909	272587	417404.7	13755.47	75	6103.490
250227	32903	125.7178	191.9092	74413	9951	248.4158	462.253	45	6106.633
1913487	877599	7662.157	419.4156	1297287	455570	13176.17	887.949	89	6115.505
1652921	642632	7240.345	307.1144	1122886	295313	19872.7	645.3185	86	6116.858
1790797	611212	6039.332	447.9402	1078107	277529	16559.69	1286.06	81	6119.555
2942750	954838	7329.09	217.3439	1848897	486711	17922.65	67.93031	84	6120.517
213887	29315	1230.331	72.95539	62969	7503	1462.017	171.6158	36	6120.743
2755683	1178038	25760.85	518.0141	1689072	570623	55383.11	748.3713	88	6126.370
2316509	1064609	9542.773	409.795	1512347	527306	29574.34	807.2531	90	6127.953
136494	440841	1036.837	-91.20082	44643	144252	1119.793	-356.1382	44	6129.792
1881183	710364	16010.92	95.02888	1168573	370239	39828.3	104.7078	88	6133.463
281579	592976	17357.32	651.2819	117135	204418	26125.9	1126.482	48	6133.681
2468086	778704	7470.068	202.0572	1530500	347825	16444.88	95.58137	81	6135.539
160122	21466	-201.1243	1.941783	49111	6270	-958.0957	-14.13003	43	6137.706
2420316	1056518	6025.258	495.9653	1455177	495400	8918.237	1230.666	83	6138.464
1901973	800871	5093.873	376.9917	1143488	362896	7026.148	1278.937	82	6139.729
2616516	818785	9625.479	226.8936	1563093	395359	25971.3	229.7303	78	6140.008
1926217	1202801	5977.732	644.8043	1268555	584583	17966.59	662.6072	87	6141.568
1684655	955898	4359.816	471.6225	1189267	462698	9656.775	1050.39	87	6147.240
319920	105801	4859.296	354.7473	93291	29516	6633.581	53.42775	47	6155.040
2810398	1086898	3924.842	346.2152	1514773	533384	7728.068	623.931	86	6155.889
207902	42038	15478.8	-59.39955	73680	12406	21068.36	-333.7369	49	6157.732
2019849	709825	13105.72	223.0865	1027896	290990	17969.27	480.2227	76	6160.067
168580	662202	12654.37	166.0356	48409	189726	15884.55	-39.78622	41	6165.621
2868016	1642580	21629.49	570.5168	2078520	981012	44763.99	1156.462	95	6167.268
1635284	1043727	5422.192	340.7466	1098480	480851	14350.69	832.9354	84	6171.092
3086129	1268513	5397.46	430.3055	2006087	668291	15639.03	749.5437	87	6173.948
2436452	1184928	11255.25	652.3698	1732495	588400	22086.29	1026.783	90	6181.675
272338	39836	183.4091	-6.392573	85799	12346	228.8193	34.0729	47	6192.452
185899	140551	8804.22	184.0728	91955	44263	13203.39	447.0322	58	6195.829
2719532	1090379	4572.398	275.0319	1470791	527843	11978.32	854.3192	81	6199.124
2462564	851869	8814.772	378.5542	1531590	406431	27566.1	842.2387	82	6209.827
2885264	1082699	7057.032	499.493	1815133	537405	18452.33	1541.71	86	6216.770
2320435	1105233	7594.462	227.1569	1389394	480878	20273.1	529.701	82	6218.095
1590408	835838	4247.203	496.8275	898972	375975	7048.716	1035.69	80	6219.268
3079927	2363663	13939.09	3639.165	2232026	1182623	41503.31	7682.674	91	6219.399
2522921	1276374	5845.006	249.9036	1549476	714737	18939.12	685.6609	89	6220.301
259348	216231	32694.27	58.29467	108007	68267	48699.04	-281.7911	53	6221.055
253318	28056	1729.52	148.122	92652	10443	2817.67	239.5373	52	6222.192
371082	223547	342517.1	20639.8	208233	152860	898490	56703.29	76	6226.280
2667212	979096	19239.02	546.5045	1645543	473630	32431.96	860.0413	82	6227.634
1744937	850039	10975.22	574.6656	1205892	410812	27177.24	871.1946	77	6227.688
1617081	969770	2817.944	266.4978	1095920	518463	9147.582	209.663	79	6227.969
1313311	688386	5025.79	190.7889	703652	269404	8452.347	197.7073	73	6229.880
1818335	730734	39494.17	1059.788	1183676	361485	85732.96	2235.027	84	6232.160
2995674	1347134	16557.16	544.4251	2059608	742998	51521.78	1644.015	92	6232.539
112997	64698	8321.582	256.5243	52198	35143	13362.63	740.1172	83	6236.979
2312667	1078345	40774.61	990.5342	1800338	630477	85519.84	1830.696	98	6236.993
3722311	1039908	14531.86	1470.865	2422864	890953	53289.75	7769.605	99	6237.292
2594922	1069981	10744.43	383.8763	1568659	485307	20129.17	575.4119	79	6238.095
330992	304978	380021.9	3672.843	119184	120094	626817.2	6622.006	53	6238.819
338776	395091	454732.3	54340.03	145634	169169	879657.9	89735.22	63	6239.421
2017128	1025612	8388.22	480.9351	1218391	477936	16677.29	1386.138	82	6241.358
425776	65206	2735.101	-251.5811	159448	19349	3958.512	-398.6299	56	6245.606
2475678	1006767	8496.586	553.3412	1453907	480192	21920.46	1414.645	84	6245.789
2491075	786311	8158.125	248.0458	1561920	404048	24703.45	446.1743	86	6246.548
214894	508414	209440.6	30334.5	120762	331688	565777.1	69123.68	74	6246.967
2084365	1084756	15935.83	158.8334	1306501	564946	34218.12	45.01265	90	6248.305
2039452	941691	7065.18	450.3207	1329646	471737	21771.99	1172.01	84	6259.397
1226823	747826	215753.8	98738.03	400099	264151	415588.4	136306.8	56	6259.721
2342173	1041445	6910.346	494.6013	1503465	632611	18268.53	601.1591	95	6275.658
2855871	1138146	5290.136	419.7494	1899345	563420	16623.15	903.9289	87	6290.185
2387835	984053	9311.968	438.0079	1711676	646602	30698.84	2002.436	102	6293.518
117670	12228	87.14658	91.45961	32013	3240	166.8486	17.99048	37	6304.058
2678928	848636	6040.171	434.8193	1506561	432056	17682.46	633.4945	80	6317.017
192049	15016	2464.44	24.36701	53268	4047	2509.172	12.93008	41	6328.521
1261360	1636450	14850.75	628.9777	1086489	855629	44562.57	1350.446	101	6333.520
1098676	1815513	5823.859	345.9466	880275	931994	19825.79	1300.068	96	6334.096
2651747	1768571	21823.63	802.5789	2623080	1238660	97144.25	1917.942	134	6334.965
347729	971107	3333.67	208.2849	91134	265640	4629.322	166.8405	33	6335.196
120004	20655	949.2381	-50.59536	35526	5656	816.4956	-101.4937	38	6335.908
1188711	841986	24639.58	350.3649	769542	419731	64597.28	417.451	89	6337.022
2339494	831253	6469.518	445.0364	1449224	404545	16234.24	1261.893	85	6339.278
2908341	1016966	7716.401	415.6099	1958559	620345	24924.4	509.3789	94	6341.575
2115706	856972	13818.72	332.4861	1279329	427692	27286.03	1124.54	85	6343.813
2667255	1214408	12692.42	821.5607	1704592	572127	37731.07	1889.499	82	6344.014
343417	42537	4002.986	93.97033	117508	12158	5296.402	196.8478	52	6345.761
2273424	1211035	3888.08	592.5053	1416856	526807	5746.281	1558.11	80	6346.050
2298385	793046	5499.141	294.6736	1432178	344091	15870.12	201.2901	83	6347.166
2062702	720195	9806.748	50.80893	1392506	395932	31292.71	566.9785	87	6347.373
1907659	750460	8957.221	184.056	1194775	342288	21689.68	676.8549	84	6349.544
2243491	1130575	10585.79	440.7041	1791577	742527	33443.51	1179.478	97	6349.806
132574	275561	280168.6	4350.745	51138	110807	460818.8	7410.182	49	6351.059
1934951	634026	4344.507	85.82542	1110563	273746	12971.85	-372.6491	81	6354.668
491555	506855	187455.1	51077.22	178955	182880	331143.8	70831.41	57	6357.215
2288369	881074	5322.781	144.0519	1290038	386262	10108.45	-272.6055	80	6357.595
1594935	835240	14277.84	424.4192	1036344	375959	39983.46	680.3807	83	6361.304
202110	20740	407.7714	-27.67831	56161	5670	328.3681	-68.25217	40	6361.967
2048256	1031248	220421.5	3992.348	1422992	593842	326912.3	6104.316	94	6363.132
3003697	1009980	12603.04	702.4218	1824166	498404	30691.84	2049.445	85	6364.853
2436079	1453305	11464.31	198.2858	1461040	707964	28484.94	704.0167	84	6365.843
2133492	852298	7091.865	236.4806	1450729	433141	20607.22	121.6216	87	6368.435
107713	50917	6148.207	309.2731	29668	14761	7725.049	452.3655	37	6370.405
310149	537285	565798.5	18929.6	138583	204563	917330.4	33852.14	60	6371.981
110300	26472	7482.341	135.2911	32296	7533	9647.982	234.6554	39	6374.172
4062192	1729646	18633.39	962.6552	2934327	1079673	62507.95	3235.105	103	6375.172
103146	116772	351410.3	3979.052	34165	38407	494537.1	5811.113	41	6377.935
2243753	1163053	14253.64	286.9015	1449648	575095	37521.09	1326.715	88	6379.566
2046585	986810	12362.66	599.0128	1365610	515321	27658.38	1165.959	91	6381.296
2307965	1019481	7725.428	243.3109	1345525	508225	22618.05	702.2618	86	6400.371
1065833	205760	81624.18	1825.28	435679	64886	125069	2796.568	62	6405.291
1855332	792083	6137.436	383.8231	1139681	369902	15061.3	729.6788	83	6418.478
2623390	1144181	6626.693	520.4188	1672133	569659	17893.78	1019.085	88	6422.286
1964026	1616179	13146.49	664.2201	1256297	815188	35585.11	1998.303	94	6423.622
349884	76203	944.9749	266.0181	179677	26987	2364.997	265.677	62	6430.923
1726439	1267448	6385.286	261.1573	1283798	714783	15826.08	420.6271	91	6435.610
1715547	836372	10770.5	39.12563	1123472	393241	24144.82	-28.43962	85	6437.048
191369	56308	4241.18	-65.30574	63776	16417	5530.259	-97.80434	45	6437.677
1784346	919822	7577.716	332.5667	1193604	473857	20084.21	902.8813	89	6438.166
506362	424159	47388.7	957.7656	267634	164432	105160.9	1502.354	70	6438.924
2407638	1175949	76559.38	1994.106	1479832	539627	178082.8	3674.884	84	6439.905
944232	278604	916.2947	89.1452	506488	106228	1436.897	-357.7695	72	6441.204
2685105	1960795	7206.061	1999.048	1979704	1133901	18298.68	5098.821	88	6441.509
2261660	1146019	13896.53	507.2888	1525129	576301	32310.46	1258.526	89	6442.900
1564691	710844	7906.189	278.2994	982792	359348	21917.88	205.0172	82	6445.701
275806	1150166	27029.05	-16.48098	91653	365672	36741.45	-257.0952	49	6447.527
1790988	804873	21230.64	411.9112	1084469	397278	42288.22	1324.725	82	6449.259
868266	947656	7084.905	126.4821	648838	541064	28558.46	-116.5624	101	6450.351
2125279	1002817	7260.716	348.1829	1438231	476797	21241.82	315.302	88	6454.623
234787	51605	2679.8	34.3768	65110	14254	3268.873	-107.3908	42	6458.364
158426	27138	494.2478	-35.12226	57520	9576	718.6343	-72.41148	48	6460.367
2680223	922799	6064.072	311.3801	1781706	457553	17878.7	1395.255	86	6462.090
3112820	2222105	14696.64	693.1537	2395381	1607636	59512.36	1791.171	105	6462.440
117213	36183	20700.86	174.147	43769	10948	28251.79	362.5666	46	6466.841
133399	34488	6204.542	-117.8335	39809	9975	8256.503	-164.1108	41	6469.071
387401	73701	27553.8	175.0083	144425	21660	38267.83	-106.7409	55	6474.756
1914016	874868	8484.281	558.112	1122297	448295	22945.77	941.1038	87	6474.894
2969122	1213278	10266.55	397.6433	1850387	590953	26058.15	1013.232	88	6477.659
2471747	1065477	6515.808	362.3752	1742280	569352	17347.73	941.6611	93	6482.442
793021	880650	886433.2	90544.27	485175	548310	2061707	207138.3	89	6483.139
992146	146386	233.1149	154.4548	401124	50771	320.5037	210.8795	63	6485.217
2001224	1184934	13336.13	372.9305	1405767	620034	35909.89	923.5666	89	6486.917
2354050	1308144	5943.586	412.718	1582774	683220	16946.88	814.3437	90	6491.463
143106	198955	136915.7	2332.831	57470	96175	273872	4280.815	59	6496.757
377015	1796335	8611.864	267.7528	157954	620928	13465.62	490.2971	59	6503.556
543668	94795	27087.32	323.1347	175855	26920	35270.39	587.5903	53	6536.931
2533520	1370381	20317.01	437.3826	1819830	851282	53321.79	768.9952	97	6543.093
245365	19929	5120.518	23.15747	69885	5402	6173.536	116.6282	44	6544.957
2174529	1547237	9822.962	672.4758	1566178	720891	26167.5	1148.497	91	6548.747
2647184	1146471	3907.894	626.6541	1734171	615856	15931.88	1689.403	92	6549.078
876800	1504440	520628.8	7283.508	404911	547969	783196.3	10979.05	66	6554.419
2252290	1025701	7010.637	443.1693	1534882	556058	20477.58	600.2759	90	6555.606
1631770	763424	8808.531	460.4524	1041886	346495	24868.63	646.4041	81	6557.695
603580	287846	37804.45	742.9394	290542	97560	60269.99	1000.148	66	6559.333
100602	181986	5108.326	244.9119	26950	49626	5982.835	440.07	33	6559.599
2526457	843159	10685	687.4279	1521072	461929	25194.88	1314.458	85	6559.986
160623	243408	573214.5	5757.43	74916	117501	1146001	12659.49	60	6561.342
1747200	325419	3378.377	87.85148	805287	120075	4527.343	-83.48466	66	6561.367
2580861	1078509	6960.31	276.4114	1740888	666984	24610.18	981.5954	92	6562.519
2450388	963212	8890.93	188.5952	1564977	505453	30510.41	493.5516	83	6562.857
476723	101247	5371.55	132.034	169477	30549	7440	109.3841	54	6565.302
116242	18074	26253.53	601.1172	31988	5014	31846.54	710.2826	35	6565.501
1761735	2222155	1772200	209537.5	1066295	1222642	4015104	453901.5	91	6576.186
179625	28723	4508.183	200.2725	56123	8150	5627.814	284.1576	44	6582.681
3368821	1281089	32618.9	892.1398	1972035	664919	60443.18	1997.227	87	6583.185
591909	2264891	20186.42	11212.17	457671	1297962	64991	25718.79	83	6583.334
135393	49297	928.7211	129.357	46512	14196	1092.736	269.7553	46	6590.796
2441293	853175	4458.824	268.3752	1590840	421256	13402.6	459.3658	85	6603.805
2438292	714064	9269.965	313.0521	1475464	357523	21886.09	748.5916	85	6608.091
2141322	823456	9302.214	465.4115	1262011	385659	21216.21	652.9875	80	6636.795
3342815	1524392	7339.07	123.9078	2263786	870909	23461.65	114.8688	92	6644.922
2245503	1046032	7312.069	295.7932	1364220	480572	18975.11	654.4812	82	6650.720
1815618	1038181	6269.976	359.7505	1017869	488483	18593.05	1030.46	81	6652.222
353151	17086	-558.2533	-11.66735	103784	2242	-1595.381	-228.4247	39	6652.354
177610	218163	445616.6	6256.776	71730	103197	870187.4	12993.03	64	6654.472
269721	29260	1090.313	-129.8961	77508	8052	1074.73	-542.6536	45	6655.692
2174247	1054331	13043.32	698.0657	1303098	508479	33810.08	1123.729	84	6657.517
2004388	1116206	6458.617	271.605	1562772	648177	23943.58	256.5184	90	6657.608
1500537	845310	8894.612	381.0654	1078237	453013	28412.49	820.4424	87	6662.397
2530382	962710	5325.752	347.6243	1518547	460491	15243.65	1130.438	83	6663.702
2131858	1324370	8563.184	137.7579	1547011	680912	23251.48	633.1119	90	6669.097
1946284	1394458	9060.604	381.179	1362351	768974	28323.75	1160.213	88	6669.368
1861013	702848	7251.713	4.478445	1210949	339576	21399.63	-150.4062	82	6676.845
2247629	914881	10698.83	846.4387	1459099	446222	25230.02	1343.4	78	6676.992
1659784	771388	8983.825	440.2275	1069732	429940	22825.64	1224.391	92	6682.704
3848322	1770229	7997.978	344.0909	2821369	1027252	20653.11	967.0173	101	6686.536
119901	14898	3336.899	-92.17984	32457	3995	3979.385	-146.6334	36	6690.122
2119627	985914	5807.662	380.2774	1339292	535384	19786.02	827.7915	92	6691.583
2935232	1047528	4700.95	469.5333	1739049	481034	10371.16	825.5897	83	6697.773
127016	22377	510.1462	44.58995	43217	7027	750.1808	44.04897	43	6705.664
2446706	1442728	6948.545	382.1043	1790859	764705	25812.64	552.5616	95	6710.221
2651501	1132004	5442.443	461.8325	1667226	582638	16365.09	561.0633	91	6732.138
1767744	795020	9590.549	303.92	1106770	403047	24204.27	1152.005	87	6744.140
1817962	737631	3213.176	356.624	1092544	348214	9371.491	1070.442	80	6747.426
2010450	1019681	6936.732	519.8042	1192058	455708	16220.21	1402.911	78	6748.288
2432538	1416509	61688.64	865.0048	1901385	906525	127793.4	2727.524	97	6749.936
368355	122361	193714.9	2376.425	108515	36445	251782	2999.566	47	6751.385
1795707	1282723	7468.647	349.2617	1318229	633756	19826.21	1278.009	90	6756.319
701603	219782	6850.361	291.233	290118	69780	9872.756	566.3104	61	6760.414
2327259	893758	7338.989	218.9195	3449929	1139972	47436.69	1254.86	160	6762.380
1289065	1019171	41166.33	979.1646	703120	375236	67549.26	2089.661	68	6763.030
1101150	991160	4090.891	267.3207	656214	469414	7176.856	627.2504	81	6765.735
2405722	1309185	3868.217	465.3636	1318384	610512	5653.716	879.4302	79	6765.981
442612	81903	19597.41	352.9324	143244	23568	26014.68	317.4874	51	6768.493
3395414	1788309	4350.765	409.925	2403891	1001573	5382.329	1260.483	92	6773.090
2300299	912547	11650.25	558.5284	1349345	407598	26510.92	1048.078	73	6773.248
2286835	831238	7144.51	163.905	1364499	438818	22173.4	806.2477	88	6774.712
202048	49916	118.5639	84.93865	78853	16899	-40.28299	-11.20328	51	6776.264
2449635	943876	5059.831	408.8903	1512832	484422	16136.16	685.0067	88	6777.327
2919795	1201520	7169.04	624.3751	1892979	611420	13026.56	772.4778	87	6780.694
3410682	1842105	12954.97	859.7792	2228477	1019129	40250.55	1506.945	90	6781.046
135882	47028	22412.19	793.8857	34533	11095	27553.06	1077.114	30	6781.488
1983527	877127	16679.49	429.8212	1204376	472499	37210.43	1196.419	89	6785.381
1718639	1097993	10473.62	5677.846	1732684	862212	35729.09	12498.58	116	6790.086
144054	144515	3009.226	3433.972	34514	36695	3484.305	4229.608	29	6790.413
1957347	1048331	4362.028	218.3041	1390912	596207	11669.82	799.7131	93	6797.602
1868483	1201334	4796.413	399.7962	1664822	634722	11553.48	742.4538	96	6798.928
2335473	1094472	8283.851	642.9539	1684489	580698	23220.86	1408.519	94	6803.686
1790859	883758	12941.09	529.7766	1212021	478998	24527.51	1179.491	83	6804.038
1667236	1007617	6526.708	285.8067	1099088	477911	18945.19	215.7872	90	6805.982
1050016	140213	37263.16	481.8309	436064	43663	56354.52	835.5842	63	6807.358
1888042	1087841	8041.152	778.8782	1378094	575902	23610.6	584.4352	93	6812.580
175556	221769	314691.7	3317.871	64686	98566	570273.7	6223.616	54	6813.826
1648878	1280578	8427.784	550.2418	1145103	716101	20986.82	1330.997	94	6819.001
101294	42591	401.9659	16.1571	33600	12765	441.9744	125.3999	41	6827.032
2445633	1150392	11694.07	405.2239	1607502	626770	26083.93	860.5229	91	6832.771
1560670	776547	9334.624	427.7476	941894	303465	20730.29	932.9107	76	6834.339
1843009	898125	9439.761	300.6185	1168282	417859	21494.65	692.9194	78	6834.601
2186203	893625	5284.67	489.536	1414062	450276	12122.45	883.5793	80	6834.824
444227	145973	9826.401	24.98086	148851	43037	11523.96	-171.2983	53	6852.441
2235319	956873	6945.493	148.5435	1446935	453439	14343.51	241.9683	84	6855.821
2504020	1034821	10045.26	308.4875	1560877	505180	26248.85	689.79	79	6856.187
2065202	1194150	9010.213	465.4304	1150610	623415	17033	1374.951	87	6863.562
2063661	1010775	15193.98	281.5865	1420452	498846	36730.35	369.5024	91	6865.160
250529	899751	60680.21	6934.117	132855	383067	127190.4	12337.3	64	6867.896
2189082	729447	4211.886	204.9096	1416094	421004	15170.03	62.0327	88	6870.444
2248339	1323571	13865.13	294.8075	2212568	1371461	65960.27	2058.317	140	6872.533
2340289	848793	8026.166	388.0348	1421280	392314	21955.68	692.5784	80	6872.895
179179	11494	438.2683	73.9332	44702	1221	353.6409	193.1111	31	6873.191
185776	213464	245713	4171.899	57359	65970	331738.1	5560.887	40	6873.428
1980809	886558	5791.788	659.5617	1331195	448511	12876.26	949.1066	85	6874.348
387187	35311	4404.621	-87.82494	117184	9997	5468.79	-277.9588	49	6877.414
3041429	1088889	8512.944	453.9872	2119373	546611	15248.6	1193.726	87	6878.867
287292	463740	340472.3	30651.03	254310	458201	1484328	106396.3	95	6879.226
126174	16845	3887.49	-226.4099	31713	2730	4434.883	-373.1797	30	6879.429
205883	48943	259.1385	44.70996	87281	16449	102.3183	26.2764	53	6880.173
2367462	883793	2846.067	311.4509	1616999	454326	5689.171	997.3283	89	6880.508
1557909	258375	9378.524	7.43033	559240	79910	12117.29	-207.6782	60	6881.848
207231	342716	286358.7	4316.981	108651	171059	563637.6	8725.555	69	6882.597
2094639	1310029	10295.77	300.4384	2035085	960456	36288.15	1685.135	116	6887.930
1928069	892604	30637.83	268.2157	1105173	412671	51889.42	9.112926	83	6888.507
307096	55619	-50.73121	-66.69978	154136	21399	-407.077	-389.4216	61	6889.313
554789	333334	321183.4	4931.713	203181	114936	469549.7	7519.793	56	6891.052
3437099	1899182	12913.58	1037.735	2077654	902673	32838.86	2408.489	83	6891.784
447581	55383	-54.54231	-7.151361	120993	10152	-13305.18	-153.3841	35	6891.900
[truncated: 8,001 more rows]
