# Supplementary material for: Mitochondrial calcium uniporter-mediated mitochondrial dynamics imbalance contributes to contrast medium-induced renal tubular cell injury
Source: Front Mol Biosci. 2026 Jun 29;13:1848361. doi: 10.3389/fmolb.2026.1848361 (PMC13357276; doi:10.3389/fmolb.2026.1848361)
Supplement: Supplementary file 1 [file DataSheet3.zip › Flow Cytometry Assay(1,2)/Flow Cytometry Assay-1/╧╕░√╡≥═÷-1/╡≥═÷ 1/CSV/8h 1.csv]

FSC-H	SSC-H	FITC-H	PE-H	FSC-A	SSC-A	FITC-A	PE-A	Width	Time
1959194	676723	9058.828	346.4346	1182339	325915	21328.77	706.7906	78	0.639
1376007	998366	19796.45	852.2903	855365	470755	42313.68	1880.062	78	2.097
1376745	549381	7485.079	201.8972	798438	223601	15125.35	541.4626	73	45.779
247192	29103	200.7609	-11.8895	76295	8384	117.5869	-227.9208	47	47.460
584118	1127714	199805.9	15892.94	365447	635794	519523.1	33888.62	82	50.456
1283258	757356	4788.387	493.9511	908127	377504	13234.65	1130.534	86	51.674
2185066	927866	37264.82	721.5927	1283246	431319	75405.98	1094.08	79	52.702
360479	748612	134505.6	1990.644	212277	306773	242182.2	3371.982	68	58.195
1204821	622951	7135.435	368.211	699901	270245	12870	1000.007	78	68.920
2483197	1813206	11936.01	937.4088	1702010	941530	24085.87	1252.043	86	71.949
1397386	514844	14192.22	152.7389	840277	241142	27409.8	393.7296	78	74.860
2308759	1014619	80791.34	557.1256	1346411	568152	156953.9	1439.336	114	82.265
2407159	1276857	9769.824	612.1223	1587842	656900	22625.17	919.2382	86	92.209
1672636	806908	15730.73	332.348	1087046	371470	30007.08	529.981	81	102.629
1992134	701190	10598.17	434.9241	1147045	291486	21765.88	876.89	80	109.683
2879855	946975	22816.6	1115.692	1943794	543574	58030.75	2691.375	92	145.710
1482163	692882	17044.37	322.3149	1514312	523518	47942.95	1282.009	111	149.113
1808095	780871	10874.57	491.1499	1036577	331934	20630.66	1380.247	76	160.545
3519318	1719475	11509.2	1246.826	2285744	931553	27090.18	2059.723	92	161.600
1447370	660589	5594.588	443.9388	856368	276187	11075.31	698.2627	73	162.292
2413689	1142122	7290.648	489.8758	1271530	518115	14612.37	1369.281	73	162.518
1882305	524788	4072.571	162.9571	1036979	217947	10547.05	-297.7211	75	164.204
1800783	621694	7713.833	361.9794	1085957	272562	16437.7	801.6155	78	167.783
2245213	932954	11797.74	785.3052	1456292	513220	28144.3	1839.035	88	168.580
1210651	663054	6948.109	295.1671	750731	278469	15942.84	361.8249	72	168.605
2510920	1062202	11019.06	780.3577	1589888	554276	24531.03	1358.985	86	171.025
2083953	770897	11985.61	209.2712	1160742	329606	26101.59	271.9807	75	171.772
1138051	507039	4916.269	464.5489	656762	216914	12227.98	828.3932	75	173.695
2342508	941494	19070.12	388.8103	1495700	478956	46220.1	1060.927	80	173.866
1344091	4099242	957.6112	84.19975	645445	1351062	2049.701	114.048	68	175.530
2364934	958889	8247.96	438.1185	1528282	471369	19569.26	995.9839	83	214.036
1876875	1120922	23310.63	974.601	1203473	506506	43794.52	1616.969	80	235.074
2192032	1133202	33805	1437.46	1395485	527936	64289.41	2321.754	82	271.100
142877	28138	592.1414	122.7909	104253	12507	1176.039	608.768	77	273.484
2316393	1181877	15888.84	1330.596	1486985	542907	39755.42	2462.195	84	276.011
2094693	1258754	8386.388	650.1989	1320693	630737	20115.25	1605.415	88	280.607
1557598	1234630	13855.23	668.2319	1551386	895959	41655.88	1720.72	105	281.856
2380497	1050653	8444.305	385.8646	1539719	556832	20455.05	858.5176	89	284.402
1388279	751892	5400.375	212.886	865029	317639	10001.41	149.7967	74	284.691
2034790	1003054	9350.434	524.4726	1191142	476436	21307.33	1244.875	81	290.677
1184396	959537	21304.4	12681.3	494665	376424	35188.83	19893.33	70	293.912
352550	332234	3762.54	741.5706	116956	105001	5410.541	1038.423	50	295.925
129563	9946	127.0339	30.71982	36956	2888	227.9877	0.1925735	39	296.904
2013921	1311405	7612.75	1019.525	1077358	606664	15182.85	2049.188	78	297.983
2000149	983882	8590.378	462.8446	1196768	448847	22101.53	788.5898	78	306.182
185616	64631	817.1981	-65.5948	54807	20667	1003.595	-87.41727	44	308.919
1649645	621824	4992.33	463.6038	1005793	285630	13434.28	1026.807	79	313.721
223293	19654	830.9164	79.43113	63278	5245	859.5319	7.313353	42	314.481
2374935	874158	8972.739	597.8228	1445304	422813	20072.21	1168.609	82	329.853
553997	354266	65264.93	14407.38	207880	124810	101136.4	21494.48	60	373.191
1192592	569090	11151.32	229.3246	665848	219740	21809.08	248.6727	73	373.415
1918701	758540	6603.471	320.7605	1186845	352442	15382.36	322.4782	80	375.684
2142410	995681	34247.73	1441.752	1370701	451568	57231.18	2153.433	82	384.611
1156322	1721173	8544.491	6195.448	646733	894003	16740.53	10148.04	77	386.132
1775876	705180	11847.75	535.1083	1552935	546211	37602.98	1015.931	103	389.010
2416254	999876	5272.259	605.3219	1403041	441229	12537.81	1424.809	75	389.349
2360337	1039302	4009.833	486.985	2097196	827263	14627.96	1485.037	111	391.729
1945937	821906	15423.94	766.4944	1067374	374020	31339.33	1932.27	82	405.362
2344292	915290	13581.23	277.661	1434942	437466	25573.1	764.0306	83	406.111
168885	267899	161780.6	2459.775	57903	94430	241676.3	3463.778	49	408.705
118011	11042	-63.09306	17.07909	32902	3095	-169.6585	-36.58614	38	411.273
2782715	1400652	7778.735	566.64	1692204	721506	19515.75	1472.684	85	414.632
147875	131496	38879.01	437.3102	46872	39601	50926.22	449.7172	43	426.149
1698271	786587	18184	734.3219	991508	361784	29797.39	1400.156	80	430.381
1943199	861360	8166.466	195.8456	1158832	366026	15481.16	591.2612	79	466.145
1861043	1052254	16780	484.3578	1198494	512031	32471.59	1178.339	85	481.166
1328554	627070	4677.769	284.8691	688983	239456	8316.431	493.2656	64	481.211
1728563	459060	9126.41	196.7095	883287	186535	15399.25	418.0487	72	485.455
596721	316546	140098.3	12635.85	250151	122221	244942.5	19038.77	60	485.987
1802644	1141898	3122.251	386.7081	1073004	567448	4225.636	786.9309	88	488.226
1777689	771695	4573.254	417.9088	978214	324396	10137.48	836.2163	71	488.395
1551655	764307	4218.491	507.9592	847070	308306	8467.729	1535.494	73	488.786
1820964	845780	11632.68	255.0579	1222947	400240	25456.73	1519.776	84	493.151
439100	594870	167565.1	2763.376	202542	225000	248023.9	4767.362	60	493.690
1168639	224809	7872.196	153.191	412730	67760	11059.54	241.5319	58	494.383
170534	75080	1559.046	-141.3467	59152	23663	2384.496	-367.129	48	495.401
1801683	519679	4633.408	384.2526	997022	223172	7972.706	457.7277	75	500.646
2843808	1064913	17385.96	438.1607	1700195	520570	34991.78	534.6828	77	500.771
1691717	662885	7669.045	327.4244	975635	295136	14347.89	642.3386	78	505.394
1809456	1108087	5929.553	350.7374	1132699	471118	13249.62	318.3792	79	508.393
1640789	1291869	6771.418	696.593	1116670	536912	16981.66	1505.339	84	515.581
2211214	1045235	11604.02	437.1815	1523093	566225	28379.5	992.19	87	516.757
1583402	507236	18414.92	173.0927	893576	209426	29946.01	546.7697	73	517.607
4308004	3594509	31241.23	1996.387	4145774	2396014	129703.7	5613.634	130	523.680
2376428	925446	13863.95	328.9783	1487692	477752	35397.89	1642.243	88	546.274
2708688	903226	32667.36	963.1673	1475014	431923	67815.28	1964.381	83	549.097
395450	72388	1037.911	32.64465	145164	21913	1708.018	-187.7838	54	578.595
1710229	831269	7641.753	441.3517	1431035	713205	23512.49	1648.552	112	594.729
1563443	835520	4864.763	284.9607	930761	363851	11723.67	723.9644	80	599.124
1947353	688427	4997.699	332.8311	1632397	475337	16587.23	1840.097	100	600.301
1724697	612874	6783.958	453.7885	958037	282419	13430.94	1235.287	77	601.818
1498917	828741	6587.96	109.9925	950570	399103	17021.38	-568.376	84	604.644
111839	123182	72089.11	1826.377	43445	38816	96219.56	2085.005	46	606.434
1962466	1400756	8708.103	310.9041	1291645	712142	19897.12	1013.805	89	608.676
2921084	1298378	11091.9	782.8762	1802822	684698	26324.37	1634.924	88	616.808
1637227	975611	14001.4	478.1992	1675456	765980	45167.52	1429.394	106	617.363
377571	190730	61051.61	693.6741	131870	67676	82907.54	1241.605	55	620.911
344706	351761	56895.63	1130.718	121058	114486	81996.66	989.6805	53	621.362
365592	1485893	12196.46	945.9293	115210	436462	16580.98	1265.998	50	625.815
3017974	1381459	20129.01	515.4352	1978544	737483	51269.18	1653.364	91	631.363
2756945	1244785	10698.22	496.5258	1782351	585497	24781.05	671.0061	85	640.530
2066696	735269	13225.01	452.9206	1206840	375073	33699.25	636.6776	81	654.824
207377	177307	554.5795	147.196	67418	91405	892.8549	158.5182	70	687.593
1991535	1150496	9822.646	505.5211	1300315	550961	23745.01	656.0931	84	699.292
2259064	1150015	3002.556	631.9321	1267780	484579	5301.634	1115.095	74	711.248
458739	119142	3068.419	118.4545	153472	37254	4481.731	51.07891	53	712.370
2349979	908190	23610.85	252.3992	1385628	413732	53381.66	958.3786	84	715.964
2191927	1018535	16870.79	503.2934	1579066	530185	38029.84	627.5061	90	720.278
1013062	1498827	40030.55	14022.6	444296	567687	72223.43	22462.05	67	730.250
1575616	848532	15285.74	410.3827	1023554	435355	38321.54	538.5313	86	751.337
1381700	921715	3412.855	392.8902	715354	381069	6157.678	301.9102	72	770.787
651359	1017732	99454.77	12925.46	304838	408745	175636.3	20541.93	67	811.795
1839508	883481	8510.676	411.3137	1049032	372361	18355.5	804.6431	77	812.267
1179934	1771446	17800.18	731.554	937374	1049245	56222.43	2899.593	100	816.109
2116164	1008410	6243.549	444.5533	1343881	488783	15027.78	878.5031	79	816.147
1313100	380234	9744.043	186.8322	595766	135070	15575.06	-157.2517	63	816.958
2347847	784915	16100.02	437.2073	1495482	393261	41282.34	838.4716	88	817.538
1105080	492894	4250.481	-85.64425	580362	207256	7960.158	-252.4667	69	817.944
2778362	1803077	11550.46	367.8895	1647866	854556	23352.79	909.5336	81	821.394
1869441	702214	4321.625	537.1182	1177984	343519	9035.09	1279.851	83	823.227
2170823	979244	9606.036	530.6915	1167824	470191	22679.52	1304.417	83	826.074
169593	15299	-15.1475	49.17973	47406	4225	-53.58146	-100.2896	41	827.681
1963173	755413	9657.438	321.2948	1107205	301486	16072.5	1117.167	75	831.282
1012616	555163	4836.64	115.0076	538865	211492	8087.16	91.25774	62	831.317
676079	6181759	3919.594	521.9705	546777	3788259	12129.89	1595.509	90	831.751
1281289	869264	10023.26	339.6526	746162	365739	18760.4	759.3785	78	847.358
1697057	808594	5192.17	559.8467	953095	318345	11704.72	1285.691	76	854.896
2777994	1381690	8746.003	562.4501	2469352	1100238	36182.09	1717.398	113	865.335
2252735	897601	4524.291	307.9545	1200814	381154	7533.67	473.9049	75	912.671
2834900	2214341	6029.263	933.389	2054216	1301882	20581.2	1309.365	95	915.072
118118	92147	46268.39	446.9782	34277	26767	60262.58	397.215	39	918.670
1205469	1026589	22576.02	265.3107	755257	575470	51905.8	518.7554	89	919.947
2696134	2411426	9491.727	801.1405	2317069	1590926	37573.66	2552.15	102	920.420
2211157	1184911	21506.38	1275.231	1646751	595239	53198.64	2958.715	96	932.029
2074031	1027834	6452.457	508.4915	1262233	490142	15035.1	748.4492	82	932.445
2868165	1333633	10611.96	359.9384	1919417	756256	25083.67	536.4604	91	934.299
1821474	854751	14253.1	560.9793	1043760	380893	27255.29	932.9637	75	935.583
1095086	1494194	242856.8	22487.91	590964	642717	519188.8	38830.73	74	937.942
581844	1480135	15666.82	2596.544	344387	764600	36957.22	6902.856	85	954.193
163007	367667	33281.82	752.7455	70101	130730	51939.82	1127.86	52	965.770
1125857	518784	4565.042	468.0904	647875	201645	8422.899	860.9448	73	984.182
3082672	1746958	19505.81	456.1141	1616395	738298	36071.14	560.3634	76	1024.232
1780201	889283	8304.603	599.9678	891466	339042	14341.71	973.2274	70	1032.269
103020	76784	8634.714	129.4646	28133	21737	11148.91	282.672	33	1032.729
2264612	893408	12580.91	282.6066	2305641	768705	47570.17	1653.653	123	1033.949
2003967	757342	12024.09	576.7336	1183228	345887	23232.6	1068.83	77	1034.474
2122068	1217185	8062.718	613.7748	1206288	549762	20068.29	714.1727	77	1036.228
2104998	941753	8612.251	386.697	1305600	426947	20812.62	834.064	80	1040.582
2755878	1790471	22576.13	904.2956	1716049	835281	45261.6	1771.856	87	1041.427
1768348	731805	10877.8	440.6851	1064682	330229	22369.9	610.9717	76	1042.096
1615628	583804	5217.547	335.1949	971844	275300	8966.11	310.7767	76	1043.303
3143393	2218615	11529.26	870.9395	2659486	1322362	32287.43	2555.839	114	1054.558
156984	17320	810.569	22.35912	44722	4662	877.6428	83.70721	40	1055.790
1600560	691655	4653.045	77.42687	869872	290100	11419.19	-159.2215	75	1072.188
284302	317807	63885.19	8293.921	128046	117473	108519.8	11815	59	1096.156
1454739	975951	8928.718	223.1575	913802	457208	20127	843.7245	79	1113.020
2136004	910411	6699.629	583.9234	1189890	410396	13763.18	903.4788	77	1133.700
942576	1090220	205500.3	8776.506	551362	531399	531687.3	25307.19	79	1136.118
1654357	750173	8077.81	393.6032	1018799	368343	19624.81	1127.99	79	1136.845
1420085	589093	2143.315	182.577	707687	235345	5229.586	506.4625	76	1137.928
1620914	679540	9599.366	228.6512	980166	336669	22113.67	348.8423	81	1143.566
3076675	1134300	10586	468.6739	2037823	620279	25243.34	963.4838	88	1144.663
1745310	715846	10647.68	426.7981	1052432	333766	22944.79	800.2455	78	1145.103
1722374	640174	3909.622	193.4054	980672	277054	9059.846	299.2882	74	1146.150
1816724	862665	2746.397	243.7934	1002694	374008	5362.611	787.3202	78	1148.138
3065353	2258961	17693.45	1367.912	3568643	1625344	57704.64	3974.302	127	1152.353
2256508	794759	4368.423	243.3839	1357749	376749	10458.77	237.9831	78	1154.456
507025	200651	1056.458	70.97576	169238	59387	1502.025	280.8586	53	1156.066
2241153	1059260	20944.35	932.1088	1410393	520236	39005.58	1819.097	85	1156.538
2448907	1155635	20867.29	964.1968	1499675	571754	42295.2	1965.722	83	1163.696
1743084	609423	8618.8	393.7547	1017010	262494	18635.43	743.3624	75	1165.814
3383192	1903376	32048.35	1338.242	2074817	857436	57173.66	2739.71	79	1165.981
3038776	1495719	11745.73	769.7889	1549934	673913	25880.34	1447.819	84	1167.078
2526908	1061128	15673.33	588.608	1723245	526740	35378.6	600.0197	82	1167.383
156118	143255	795.4538	8.534197	62524	63731	1845.46	8.438313	53	1172.755
1558977	818242	6153.592	334.4981	950651	361214	10802.68	692.4943	78	1178.430
1759388	944319	13276.37	603.5298	2013225	759403	45103.98	1906.537	120	1190.028
1763585	1011225	10249.94	579.0334	1131316	468632	20166.1	889.0986	81	1241.213
2158784	895445	9241.938	204.085	1274835	397751	19165.87	2.031307	82	1243.102
2257567	911399	9059.66	630.3149	1408993	425571	21193.25	824.292	80	1243.803
1779992	946711	5553.715	363.8203	1107429	443245	14071.25	199.1465	82	1245.400
200926	128542	67117.98	1234.723	59986	37592	86686.94	1469.75	44	1249.221
144592	141282	400.5771	100.3569	55973	57666	400.4157	290.3802	50	1251.005
2302103	1443178	17156.78	597.1389	1517247	733230	42899.25	1339.797	86	1251.046
1687763	594450	5037.417	134.1158	891906	244365	9054.638	490.0377	73	1251.934
2207639	1039287	21183.25	761.7304	1712805	615272	60621.54	2116.56	97	1254.490
1071705	779044	4533.698	426.6009	607591	315573	7674.536	991.6343	62	1254.513
2226887	788339	11438.67	348.976	1324464	355661	22690.01	999.9081	80	1256.198
2396741	1202218	5215.392	509.5051	1284171	528340	12030.19	715.8563	80	1261.182
2835275	1241535	21930.05	1124.266	1828294	630721	50135.8	2112.458	85	1265.460
1812208	797678	4287.357	385.0493	1095119	406632	10401.31	323.2512	84	1267.600
3483543	2565521	18990.56	1116.259	3256393	1667302	54067.84	3455.638	103	1275.997
868532	841774	12695.29	386.1483	390436	344097	24040.42	821.5837	69	1277.072
1589144	893723	8396.73	316.7105	975249	395197	19357.35	291.478	78	1277.196
2250816	898758	6049.15	544.5273	1324817	408146	13971.46	961.5064	79	1278.475
1936660	779234	10188.25	464.9114	1125573	336829	23219.86	439.6619	78	1291.402
979582	1332862	13593.09	357.9542	558568	657686	34623.61	943.6631	80	1291.974
1639971	657925	8566.123	404.335	907921	283700	17500.47	617.6826	76	1293.002
3440342	2374395	15047.31	1057.692	4418401	2654412	81467.6	5146.812	137	1293.281
2384196	1136304	7832.001	499.975	1517069	568326	21611.25	1121.142	84	1339.359
146666	20577	945.2574	-4.022546	44568	5920	1106.099	107.8324	42	1344.868
2591734	1333217	5930.304	729.6293	1789105	731877	11147.96	1453.809	89	1352.030
1960583	818935	38063.98	484.5924	1925383	642267	74814.63	490.1749	107	1353.022
1857455	895015	5322.135	529.1448	1101565	423411	12506.19	731.3588	76	1353.568
105974	29831	5318.961	0.601439	29488	8462	6645.474	-54.28373	37	1357.801
2656238	1445414	14412.66	474.0178	1913542	691798	35005.71	707.6785	95	1359.065
1805961	693731	7005.897	282.8513	962435	278905	13203.21	1106.058	72	1359.414
3270016	1529064	18573	859.345	2229149	833044	52887.5	2023.489	92	1362.588
1765834	734557	5530.042	421.227	1068153	321795	11502.65	1536.769	77	1364.025
2952818	1290778	15845.95	875.7677	1922783	766252	48751.76	2800.622	92	1369.995
2722335	1467323	5225.614	756.0342	1564600	662019	10215.19	1497.034	82	1371.923
1727298	1234826	4479.462	508.4054	953203	581916	11399.9	626.5543	76	1373.264
2150109	1077864	8287.598	334.4147	1392672	509630	19147.1	29.73273	82	1380.867
1481490	615066	5344.057	295.9903	906483	278387	10948.33	963.5348	78	1386.415
1964405	948707	4070.229	168.294	1190934	421737	7923.323	416.8339	78	1394.115
1800212	861769	7955.168	419.2513	1165553	413968	18748.21	684.1318	84	1397.716
2786615	1762677	9316.497	1070.356	1815461	894294	22594.91	1829.593	87	1400.538
2149939	1132611	6484.132	622.9333	1370960	517426	14986.14	1763.495	82	1403.333
193800	254075	38465.07	373.8762	60706	79532	53890.48	258.1602	46	1459.824
2248070	1006586	9325.363	588.0803	1209743	456002	17773.98	1250.324	77	1464.777
1495144	493276	4764.511	226.3868	839073	199347	8530.151	-80.48877	73	1467.732
1820738	633383	8018.568	366.1281	1072152	300317	17580.75	785.1298	77	1468.429
2283803	1383193	13436.92	782.4265	2635022	1340080	67641.71	2676.357	135	1470.374
2188851	931390	13029.29	511.0851	1260688	412566	27549.89	548.5706	79	1471.785
1772522	922993	5439.423	540.267	923669	361074	10890.38	587.8749	77	1485.032
1735972	753331	2324.593	209.4911	940332	319781	3985.901	298.4289	82	1491.897
1919245	1137207	77805.3	2057.817	1231419	741695	131977.7	4129.406	95	1522.230
1796762	695162	7887.158	435.038	1008916	284531	14441.53	569.864	78	1532.335
116637	24201	119.4763	23.80736	50678	10514	327.9402	172.8094	55	1544.800
2170556	1024958	7375.437	305.6747	1142156	426064	14439.79	425.1138	77	1566.585
3284156	2267839	16332.61	771.7376	2738464	1549722	44460.8	1878.091	111	1568.976
1282035	638156	4819.611	240.458	827157	293054	11916.54	257.2101	80	1573.531
158761	57943	709.7606	-43.13455	43193	15861	1170.145	-80.3838	39	1578.724
1880880	552095	3313.298	417.2164	982960	229883	6522.72	504.3806	75	1583.707
2394784	1191575	27845.08	858.0927	1612719	576984	50830.94	1688.428	87	1587.780
1416919	659633	60494.86	892.7894	741697	266510	84456.85	986.6588	75	1588.986
2445009	831860	7024.364	416.1941	1274898	363921	16154.49	617.3691	76	1594.047
2014545	1054808	6004.16	310.0014	1169600	462816	12910.6	1178.165	81	1598.967
105359	132199	106361.5	2366.574	36190	41049	146457.5	3101.768	42	1604.501
1723145	1037082	8621.004	187.4375	1056357	474846	16106.12	779.3289	77	1677.958
2245582	1213129	8632.672	645.7586	1416304	552393	18526.24	1043.074	81	1683.344
230796	13402	-207.4303	84.84923	65605	4051	-568.0233	109.7385	44	1688.736
2373405	963461	13420.79	565.748	1355807	417939	25591.07	1186.445	80	1690.792
1190365	1810274	20037.36	400.6239	749407	865342	45070.69	-307.6725	127	1691.755
464530	132134	2912.584	115.8792	161266	38178	3769.734	363.5353	53	1692.218
315205	358584	75574.42	1477.841	118612	124859	114512	2125.73	53	1697.738
2815730	1453445	15645.96	625.5457	1826181	714254	41881.61	1334.236	87	1706.695
1900433	827818	7618.831	377.6503	1108135	343228	15637.01	374.8342	77	1721.354
1414972	2742724	25059.64	614.9171	1016962	1602374	63471.14	1888.504	123	1725.340
2018929	836625	34495.06	702.1606	1584445	575422	66230.27	2089.464	98	1782.965
521255	103977	1260.569	178.6041	181072	31670	2143.509	54.54908	56	1792.705
2205729	885743	12685.58	131.5449	1204950	404683	26009.84	1018.185	83	1792.889
346631	212129	92.48374	23.69159	96766	57938	-152.6297	87.96341	45	1795.846
1426111	694533	8644.04	343.1226	853814	299930	18842.21	793.6061	77	1798.135
1944654	1342066	15379.04	764.9557	1275144	654511	34730.41	1759.295	88	1799.888
2388903	1236467	10647.56	428.8167	1504043	708722	26275.23	1011.994	84	1802.661
2737915	1357040	8007.118	513.7757	1615471	607769	20202.13	919.9141	76	1802.919
2092121	1369753	6342.669	583.2899	2133395	1162571	27394.63	2333.913	114	1805.278
148866	27856	312.7523	-43.00506	40549	7613	556.2266	-316.041	39	1806.924
117114	126241	72963.98	1953.484	38929	39399	99963.93	2704.19	43	1809.208
1374532	1026369	13084.5	617.14	861285	464553	27623.94	1375.915	78	1811.783
556301	1770729	14039.45	211.7232	231097	710342	23322.54	725.886	62	1813.297
963180	2048380	41134.3	13682.77	541437	956615	92208.61	25584.18	78	1885.899
1777905	814386	18966.72	738.6884	1195497	384116	40708.32	1698.072	86	1893.125
1433512	585641	4573.302	385.9018	794222	244794	10351.78	878.3783	72	1898.607
1345000	540510	9561.586	397.0877	850507	254017	22770.4	1134.339	82	1901.285
2218988	1067454	13805.73	457.3556	1349632	476966	29057.69	848.5984	82	1905.300
1427637	565474	11572.93	141.6548	888591	277255	23659.88	564.343	82	1906.943
1569891	721005	6624.731	441.7012	906222	337382	14737.19	903.3187	80	1908.547
1935486	639686	5752.854	424.1644	988321	282231	12220.17	825.518	77	1909.874
1202017	711002	3914.249	136.7396	663474	293026	6621.614	-40.85032	76	1911.606
2280556	814181	12131.7	567.249	1287304	354153	25381	1015.675	81	1916.066
1929119	746843	3352.661	286.5521	1051950	317636	7183.13	482.3476	75	1927.871
2003183	1090487	10735.07	233.2229	1815954	767969	43571.13	1826.115	118	1944.600
2040018	1599173	23375.29	792.2953	1350798	779600	62169.58	1787.797	88	1951.635
190748	345784	22195.46	649.0734	103417	158898	43464.06	1186.521	61	1992.779
2837427	2177329	15352.72	863.7435	3117057	1769901	51996.46	3367.708	123	1998.481
1437115	626917	4709.937	282.2401	854444	270092	9757.688	629.8687	77	2001.252
2090731	968929	11721.15	388.3269	1790884	764762	42200.5	1273.347	105	2006.043
1837995	842673	10386.09	545.4414	1124526	364502	19868.42	1180.934	73	2006.376
671909	200984	4576.548	116.4347	246764	61008	6817.434	86.97127	49	2006.532
1945839	1033413	4788.96	656.8686	1201367	479579	11292.67	1176.984	81	2007.349
1512136	1057132	12824.97	125.487	1035728	486062	28441.79	1050.227	86	2012.620
2708875	1052620	12034.08	514.2952	1641761	498827	28555.91	1485.805	86	2013.730
150532	182939	129496	1922.532	63404	82943	250036	3140.821	50	2014.213
208932	84234	6789.908	188.9322	63326	24850	9046.951	235.1438	45	2019.430
1890409	1037650	6455.146	607.1046	1224331	509159	14283.87	1314.551	85	2020.470
3085520	1302859	6725.652	724.1786	1633015	581628	16430.68	1770.625	82	2021.799
2139569	857592	7237.543	366.5176	1340427	427455	20880.92	626.2355	85	2022.825
2225385	1742911	10882.96	781.9427	1687229	941809	28635.34	2338.374	96	2028.328
143743	241260	40501.78	612.7937	45533	72577	54802.55	553.9131	43	2030.804
1131931	870587	10172.52	398.1748	659413	365238	19119.05	561.7692	75	2033.752
1638190	761858	13350.75	300.8275	938515	337309	30387.84	1096.189	81	2038.553
1866876	820666	8373.815	581.0079	1055550	374542	17564.06	1561.531	78	2041.346
2014269	721319	9282.924	501.1872	1159398	311777	19092.84	752.5407	74	2042.863
2061901	971635	16614.78	222.1327	1229881	464322	40316.51	601.4547	85	2103.807
3035228	1910013	34345.57	1381.672	3048643	1492378	99120.79	4659.518	118	2107.079
2149552	1208582	6096.442	758.722	1400042	554976	14314.06	702.207	84	2111.489
130522	225708	33144.38	228.5245	43473	69614	43444.72	379.3041	44	2112.723
163864	22226	922.2697	-66.71461	47253	5836	869.6895	-120.1483	41	2112.928
1754020	761071	13090.76	316.2395	1049973	318204	21937.86	877.1415	79	2118.654
1745592	709160	7269.84	236.87	1457951	515850	24567.01	499.8069	103	2123.425
1862493	712193	2725.719	488.7691	1048405	301599	4927.016	406.0024	74	2131.214
2165877	1135670	6379.593	646.9765	1314500	547649	13853.34	916.5038	83	2133.134
271758	75422	6670.844	-106.9344	80924	20496	8158.981	-234.0774	41	2133.559
1608472	774364	16680.22	449.7166	1074958	384793	39302.29	1667.401	85	2134.393
1979543	823260	13161.52	820.0578	1355820	443652	37191.29	1761.174	90	2137.997
956953	1.63037E+07	113300	40391.13	653826	9260340	285235.2	119169.7	93	2138.199
1895609	754095	9467.706	504.5971	1210164	356177	22303.04	1155.592	81	2139.877
429108	44397	3106.966	-140.0924	125324	13022	3813.053	-297.6983	48	2153.113
3433064	1764111	26412.54	1007.236	2215521	860619	55503.86	2095.995	93	2163.038
2716562	1228490	19352.99	375.1042	2457222	1040192	57442.44	2290.033	111	2176.462
1972294	1017834	19193.34	354.0785	1309288	511338	44199.91	782.6328	85	2205.150
2791371	1432279	10654.17	684.8651	1865323	724387	32272.82	1580.941	87	2217.370
1595948	881853	10418.7	457.7485	1464886	610506	40005.92	1923.148	92	2217.428
1833838	886586	8384.901	423.4127	1572689	632466	29342.11	1607.671	112	2218.076
1932664	1369894	8630.088	811.1304	1212396	700119	21199.2	1684.436	79	2218.337
1446500	653479	7576.513	460.7398	831908	276244	14498.73	738.6331	74	2219.758
1699155	689959	10092.44	305.6985	1015416	313485	20403.62	380.9189	79	2220.936
2187997	1372491	13082.73	957.3956	1613153	688428	30737.54	1475.867	92	2222.347
2051435	787351	12991.69	395.4961	1296518	382429	23599.1	1139.09	79	2222.757
2272841	777834	30581.16	919.371	1307570	365521	60689.77	1706.742	75	2222.868
1298053	752118	3637.677	67.5382	1137072	474007	12767.98	-15.31232	102	2225.332
1039060	360088	12896.51	320.1925	493893	137171	18695.55	725.7097	68	2229.821
2271345	754915	4394.14	419.6832	1279410	338927	9877.536	491.6226	78	2231.137
2183104	1133862	9811.439	618.1339	1407054	588587	26241.22	1480.888	94	2232.526
1297700	732812	10495.92	235.6372	1384333	648528	42027.66	1130.219	117	2234.389
2613165	1118544	7814.981	578.4243	1705245	558236	19790.07	1233.208	84	2239.875
1648355	686540	14335.35	385.143	945109	299093	33091.32	573.1594	79	2240.933
1863755	918660	11339.32	651.272	1084622	423177	24045.58	1162.841	78	2241.424
2578719	905220	10700.81	81.154	1615598	465321	27859.91	63.95944	84	2246.041
219082	347911	289142	1702.46	83354	145508	475084.6	3662.324	54	2249.528
2150938	937736	15612.5	648.3605	1285283	476066	40628.81	1815.515	86	2253.046
2117574	800811	8338.749	832.0541	1333749	373138	16812.55	1522.674	82	2260.077
2491484	1094032	3756.274	714.4722	1148472	435277	6068.198	1418.786	76	2288.393
1918182	1289112	8378.652	552.312	1225417	681884	21262.39	806.3415	88	2326.693
2895801	1406276	12594.83	674.6046	1843089	666578	32733.56	1225.641	86	2332.856
2360663	1202114	14110.92	532.438	1486290	647459	38171.33	2401.146	86	2335.758
1632310	608702	10810.51	476.3672	946162	276686	21626.38	1040.964	79	2336.467
3031632	1716981	9813.119	591.8922	1970144	876937	27384.06	1358.434	102	2342.013
1390992	850465	5470.937	344.7321	809219	362112	10014.29	1057.943	78	2346.023
2079752	1548755	9310.644	646.1984	1484448	889327	28919.78	1378.444	96	2349.439
2015673	805575	8086.514	476.3507	1198975	350067	18546.74	707.1235	78	2357.404
2856197	2161060	9920.137	1138.492	1964148	1084146	23457.1	2576.523	85	2357.631
2309490	1217544	14290.88	642.5428	1769660	721283	36871.23	1668.229	95	2360.925
3506174	1675807	19166.17	1012.988	3426607	1382256	69361.96	3781.813	105	2361.042
176580	439818	338695.7	3629.689	96563	180290	580017.6	8569.474	62	2361.793
363146	42207	786.9677	31.75535	115457	12067	1121.125	13.6701	50	2367.246
1859602	683332	9267.494	320.4076	1064635	314936	20984.94	-14.73329	80	2372.963
1873206	713486	8797.631	412.0209	1090761	313301	20530.62	896.6445	81	2377.948
2170052	952329	12744.44	290.0758	1301947	428353	24227.82	549.616	80	2388.043
2012821	987350	32825.82	893.3638	1207372	447209	59881.08	1733.112	82	2397.754
273342	61006	1289.5	-101.559	89454	18230	1902.764	-58.80769	49	2402.890
1620502	697717	7902.273	573.863	883737	293282	15545.05	1046.067	75	2429.090
1925096	999990	9592.624	349.6214	1195925	546472	29922.52	648.1496	88	2432.839
1738346	909706	5567.555	303.8288	1148039	394090	12597.41	634.2328	84	2436.811
361629	489248	13965.12	404.4196	153679	177102	22872.32	963.6724	60	2437.841
2174037	963167	11295.93	485.5161	1292523	434531	21770.21	762.2661	82	2442.502
1615883	725867	11438.12	170.055	854214	290229	24812.94	-61.58225	69	2443.008
3395911	1623797	16009.59	678.2194	3126392	1388196	66039.09	2732.975	111	2443.330
1847489	935292	6611.748	519.5695	1082557	459521	13104.21	1262.304	82	2445.457
3147632	1392917	29126.63	927.6782	3418126	1318986	107788.4	2462.247	120	2453.765
1207715	623197	5133.534	257.2845	610304	234551	9276.69	411.0842	74	2459.758
2145691	1013861	12160.66	474.0812	1320386	521446	26838.52	741.9376	86	2463.029
1669328	1520039	5269.32	588.7448	1031026	684064	12859.02	921.5873	79	2467.259
153576	391246	116749.9	2485.687	69975	157289	208761.3	4292.25	56	2468.440
2324818	920809	4729.501	523.4248	1352843	396429	9816.486	867.4077	78	2475.303
351386	703407	155592	2750.314	184720	279961	299605.9	5267.716	64	2533.224
2140198	1135590	12696.15	732.0239	1325392	489711	25849.75	1535.222	80	2540.081
488585	1081137	30873.12	2154.358	187979	373677	46259.51	3273.256	58	2547.299
1544999	938537	12388.92	376.2343	1099484	453547	24770.72	-42.50667	84	2552.761
1221130	628100	5959.388	181.4441	1197856	485591	20173.55	132.0261	106	2553.422
366029	265246	62807.62	630.9839	161430	88803	93871.79	940.85	58	2559.179
1603034	658772	7576.464	242.7468	891333	287673	17084.9	298.4833	76	2560.266
1676964	898152	19263.46	695.9886	1045540	427225	49138.23	1887.009	83	2562.647
2169778	1145032	4921.501	632.796	1270182	548408	13103.76	1394.369	83	2566.746
2062039	999441	11941	390.6907	1284308	477610	27911.23	652.5732	82	2567.750
2129072	671493	11048.96	188.054	1249956	296486	20295.31	104.5046	74	2568.339
2313047	1305277	8531.968	469.2498	1584149	639313	19585.37	681.6647	89	2569.119
1549235	1059725	8519.881	579.9892	1072905	513171	20303.57	1522.316	88	2570.287
2007839	735467	12797.94	313.3759	1211632	312970	26085.53	554.2929	80	2572.785
1576950	766442	7554.938	172.8444	927264	333727	15349.27	58.23966	77	2578.935
1654447	656073	6307.215	590.3918	971115	299637	12843.98	859.7519	78	2581.395
4548275	4929035	51484.18	3403.427	4960900	4061445	183801.1	9827.026	128	2586.525
1615340	512548	4088.615	271.6484	875960	227617	8201.872	345.7506	76	2644.899
1438331	831370	18368.07	295.8352	904182	412676	32993.46	680.2404	79	2645.508
3747571	2082625	13534.63	1021.366	2422255	1126113	36739.09	3139.245	91	2649.050
2106173	1028947	4547.254	386.6501	1300832	523116	11491.42	618.3842	82	2652.335
1984249	1022862	8527.374	337.9109	1182050	408851	15549.33	760.4512	76	2652.950
2517810	906869	10576.22	309.0821	1610365	436736	20142.44	852.5029	83	2655.712
2728016	1068745	19741.81	659.153	1751617	623712	47068.94	1797.779	86	2657.010
2074189	863704	7147.772	425.4356	1251659	449990	18864.01	640.4689	86	2659.395
1798734	607662	12442.45	133.5309	977757	299549	25950.43	-194.2673	80	2660.733
712377	424312	5427.667	223.9588	376782	174882	11767.7	379.6274	71	2662.509
2104735	1013057	11533.33	682.3539	1251772	505936	20984.26	1605.365	84	2663.946
1631738	803693	3966.175	497.2674	931799	357680	8690.362	1072.457	77	2665.658
106386	118959	93358.71	1832.682	50289	74253	245408.4	4150.738	58	2665.765
2483745	1386163	9208.914	438.8372	1491176	669174	18218.74	910.3234	85	2667.269
1476252	757720	3577.79	425.156	908019	344898	8095.799	675.0145	80	2668.370
1497364	609802	7854.4	118.7519	820134	237758	12932.83	361.9651	72	2676.268
1300688	477599	5657.495	382.8864	713746	206477	10564.85	861.7181	77	2678.211
408707	339023	74893.73	33191.79	210024	212755	215460.1	115685.3	96	2680.671
231813	21984	527.9906	172.0222	67328	4365	805.353	260.1097	41	2680.727
2179725	981845	5976.562	584.9728	1325065	421579	11533.63	1193.311	78	2690.930
295354	308831	45008.44	1196.286	96805	97704	61100.04	1280.705	49	2706.535
1555381	1024502	5040.517	460.6696	874183	440121	9877.932	688.5656	81	2713.011
2648826	1037370	9366.025	390.2289	1521817	469365	19197.65	255.4581	81	2752.018
1626531	827481	2947.594	193.8412	911547	353969	5741.679	348.7725	74	2760.838
1402489	361589	18898.47	39.50997	743782	139444	27198.43	-84.85417	69	2762.827
2078626	1018746	15264.44	649.4478	1297340	544628	37749.54	1522.841	88	2773.141
365241	51876	711.1252	138.6691	110150	14583	959.0646	248.9906	48	2775.582
2123960	1420077	8451.128	794.8828	1471687	694640	21975.07	1545.787	87	2778.859
103221	6637	342.5386	69.70869	28828	1881	282.7964	81.3056	36	2781.712
250489	412549	1728.535	7.263797	100794	145955	2597.829	-59.82759	53	2784.527
2480284	1111210	10240.89	642.3359	1544536	591671	28506.06	920.9783	89	2786.633
2418247	837805	6859.921	391.8574	1390395	366041	14984.47	445.7343	80	2789.201
1549831	498927	7577.942	141.5342	781429	198284	13142.6	-56.21986	72	2792.432
1889320	1014806	9404.145	497.7436	2002427	811218	39941.08	2092.478	116	2792.650
4129721	1724921	35128.46	1149.014	2887079	893339	77477.25	1793.024	94	2803.112
100269	134224	52912.66	1270.868	42344	53611	89846.21	1981.131	50	2812.230
142082	34845	108.9312	-92.6752	49251	15156	-253.1474	80.42791	50	2818.109
124601	22745	3801.958	156.8982	34508	6476	4773.159	138.1424	38	2826.363
2596941	1056661	10324.68	661.2788	1854387	719269	29447.03	1499.573	100	2865.493
2456886	996491	10237.13	419.8773	1527640	506426	26226.63	1083.989	84	2866.486
2900590	1185907	18676.09	670.511	1671090	583121	38448.29	464.2917	81	2868.306
2018396	962983	38177.39	603.2735	1221154	439981	66957.92	1188.755	80	2871.873
1229643	695309	7164.68	255.0026	789817	332992	17020.38	212.7669	80	2874.882
1842697	830009	10112.19	293.8554	1095887	396831	21536.79	643.8555	75	2874.966
2140465	1596575	7096.468	945.8183	1414778	848334	22645.68	911.287	87	2878.025
3517608	1906826	11354.46	899.0935	2391632	895830	26734.49	2304.907	89	2881.859
1760199	653554	3588.771	378.5758	958493	270987	4770.656	958.5026	73	2884.004
2170557	903739	6374.337	244.7329	1143773	384130	13650.85	408.6431	79	2884.822
219060	305371	45549.95	-108.6382	75415	98494	62721.81	-387.6686	49	2895.209
1923629	1110833	6559.886	408.0324	1132854	523306	16251.87	783.3566	86	2899.320
1932708	1055821	11623.33	385.4022	1171749	444018	26658.1	935.899	78	2901.068
2465391	1181095	12217.78	487.8619	1433520	545709	24130.48	820.6239	81	2906.119
2492634	1145830	11488.52	538.8024	1588307	537320	29094.94	782.2386	84	2908.598
1628657	669068	3427.131	294.8359	862889	279341	6614.283	136.2047	73	2951.483
1909319	1128309	6446.966	594.2816	2039699	935734	23910.29	2167.309	116	2958.879
1479427	806361	4164.32	338.7544	805052	330899	8372.983	797.1276	75	2959.843
1979293	860689	10743.31	542.0378	2228381	806734	39116.22	2137.176	116	2978.429
2114333	795935	6297.356	353.8105	1157267	353827	11946.14	700.9506	78	2985.031
1902671	768125	7288.218	387.2255	1085047	336104	14567.78	159.6965	78	2986.213
1682250	775072	9448.198	434.4043	981430	349149	22666.51	648.2893	80	2988.285
729825	1608868	11913.32	635.6737	460752	760392	29273.95	1641.479	94	2998.291
2250630	638238	11376.32	244.9471	1351234	283608	21933.83	205.7213	76	2998.353
2141910	1106935	7432.474	539.467	1396474	518027	17967.6	662.462	83	3002.816
3625415	2397472	18613.07	1139.58	2673690	1425274	52921.64	2630.575	95	3006.091
1783195	623344	5696.131	107.3267	1092522	285300	11574.32	307.4549	78	3013.347
165599	20190	-15.27669	-73.80168	45826	5347	-279.3648	-181.7994	40	3029.143
1931458	790402	10544.92	610.5856	1193939	345256	20057.09	1076.785	78	3032.530
1806884	970181	5423.75	394.5223	1128796	464117	11215.1	967.1467	82	3033.769
1904753	1044200	6890.45	555.4642	1233317	493996	15573.14	1529.025	81	3068.437
1816547	962839	3765.164	591.1929	1041783	392695	10124.38	1244.102	79	3073.138
2726265	1690087	8829.218	668.4756	1514594	761329	16491.59	1568.86	75	3075.781
3236320	2245019	11565.23	855.7632	2256841	1405519	32524.76	2378.687	106	3077.904
2070041	891625	8939.327	213.6308	1736071	654454	22512.1	1201.508	105	3082.357
339722	39628	645.6906	36.08513	93877	9936	696.2522	89.80931	41	3082.851
221433	87282	14.82453	205.8667	62179	24236	261.3752	275.3881	41	3083.329
1896814	1208687	6939.074	389.4672	1257874	523610	14755.48	648.6859	82	3088.106
713033	1743960	187337.3	14260.16	496139	977246	511229.4	30540.08	90	3093.334
1734749	846877	11168.7	707.8242	1102936	356254	26691.21	1731.135	78	3093.746
1633654	870968	6150.629	333.9245	1034801	388081	15353.03	577.6994	77	3094.066
1712259	763070	7164.292	511.0583	1009069	325039	15002.28	683.1724	79	3097.761
2211217	1054222	26577.3	526.5262	2348584	889401	87387.18	2465.985	115	3098.327
1796352	425652	6525.893	407.924	906691	178644	14640.81	909.1871	76	3100.989
581220	991652	21472.93	923.0461	251444	337239	32672.2	1512.47	63	3104.625
429306	577848	37697.86	10455.28	195629	220827	68566.05	15905.34	62	3105.601
1738168	591119	4975.696	535.9973	1070642	260715	10793.18	1012.862	78	3120.672
1609303	588666	7111.841	455.606	887841	245564	12998.92	1204.456	78	3126.542
1735368	840932	33727.73	363.5795	1426711	518241	79030.63	1396.493	95	3139.881
673320	920678	42508.79	12893.99	334678	395714	92695.82	18534.07	71	3180.611
1658161	828997	5722.284	370.5634	1487676	578447	19839.8	628.0521	101	3190.508
2374393	1122091	10075.09	264.1943	1567469	551456	25434.52	319.9723	86	3196.526
1955201	816200	9934.259	308.4602	1151056	365479	20698.76	894.4491	79	3199.493
2131733	1028977	9116.188	825.1805	1374452	503946	22837.78	1581.644	83	3200.925
1923846	939160	5345.752	675.7463	1148993	474148	12248.73	1582.408	75	3200.993
1602242	928341	13698.9	579.7287	1632976	682578	53677.1	1857.866	118	3204.441
2709973	1541536	19643.86	580.2479	1485067	676166	40884.49	851.7219	76	3207.371
1649614	889440	18281.28	464.3233	1055112	402493	30652.17	419.1521	79	3210.056
1714241	703791	7133.771	425.4503	1036905	329808	15662.8	753.123	78	3210.541
1862501	788317	9613.859	236.5656	1097103	321093	16864.96	313.1323	78	3212.016
2477496	985562	7283.995	468.8332	2101276	857041	28917.47	2070.776	115	3214.661
1960351	815824	7882.668	442.6841	1200610	376658	17725.71	848.2702	75	3214.859
1353615	975206	9487.835	330.7005	1009235	485425	23775.32	963.7313	91	3217.462
1540650	637049	7087.424	212.1196	859407	249610	12520.05	702.365	74	3220.644
143659	328140	211646.1	2826.122	57910	198774	569366.8	7613.123	66	3224.519
1005792	2604974	47469.96	8235.073	783192	1653195	144889.1	20357.46	96	3224.808
2743327	1121114	8554.067	702.0697	1759716	636937	23010.88	1548.734	93	3227.135
2800294	1492070	16502.48	664.2924	1839808	660296	33971.89	1345.445	89	3231.571
1908693	1169766	12567.03	202.6039	1334035	686687	43646.01	687.3391	94	3237.638
2078071	638985	7747.463	477.1401	1938414	572222	26392	1156.191	111	3251.726
2149764	1113198	12274.64	505.6798	2185928	887003	41398.76	2253.718	113	3304.511
2020776	1094281	7528.066	467.7112	1103567	452095	13899.24	886.8996	72	3304.792
1902543	614358	28059.4	556.2524	1078511	289682	53535.88	736.1863	79	3307.095
2360826	1003963	8348.946	594.5866	1598987	516880	20982.08	1123.678	85	3307.975
960880	631160	4581.255	339.7573	581295	266422	10284.44	290.0697	79	3312.138
1951065	1377078	9252.33	463.5897	893709	494726	16122.26	824.0063	67	3312.591
2447158	1041263	10971.26	355.235	1563544	502334	23614.26	370.9077	79	3312.670
347097	96414	4290.045	358.6624	104580	27673	5078.346	385.2261	48	3315.056
1460052	1576540	12077.4	1025.063	953296	806956	27599.53	1460.427	113	3316.490
1863530	824555	5852.426	430.8358	1055933	382370	15249.69	848.5694	82	3319.784
2271216	778438	10668.23	480.8423	1473177	382069	23387.09	1498.598	83	3321.400
2767990	1243380	12059.1	529.6956	2011625	900535	37768	1953.185	96	3325.400
210109	149201	151.9595	63.13303	72393	59842	-88.22855	81.69609	47	3326.638
1609100	753786	2447.872	845.7512	908808	317377	2942.507	1804.573	79	3327.019
1384706	728957	6602.769	159.8616	889795	321521	14548.16	372.52	79	3332.402
2218594	1099558	21774.29	1198.68	1875811	748058	58878.29	2745.414	109	3341.422
134002	101920	59601.21	1512.386	39749	29201	76550.11	1826.439	40	3355.581
133878	23363	318.2913	-160.8021	39859	6723	314.0038	-328.1852	41	3376.740
1937461	1000097	10850.04	405.6797	1136154	496299	23103.55	491.3991	87	3406.368
525373	584059	79843.56	1272.512	240068	221899	141198.7	1739.511	65	3411.097
137523	186937	908.9147	173.2072	59364	64047	914.9463	438.3392	54	3414.492
1634726	650511	11371.75	394.6059	1013951	321382	28297.29	261.0193	83	3414.942
1616105	914396	7037.234	496.342	997495	397173	16925.39	806.4366	75	3415.168
2406434	1263629	7795.699	817.1989	1603712	598323	18293.3	2151.594	84	3418.473
116803	222258	158710.2	2340.602	51020	124978	357320.4	4337.595	64	3419.510
2282488	1255173	8709.959	750.6368	1385563	615285	15648.22	1762.221	82	3419.946
209368	70834	43097.75	2410.234	62498	20122	55967.68	2786.251	43	3420.743
966843	976367	30543.56	1928.782	424820	434772	54835.11	3045.228	66	3421.322
1980595	810443	12541.98	547.2093	1251328	401682	28885.9	970.319	80	3421.386
4075531	2563836	14724.62	1084.128	2833953	1401018	30445.79	2643.85	96	3427.957
613206	692799	170841.1	13372.96	276327	294085	331808.9	21423.7	69	3435.592
4298972	2388870	33655.78	1190.933	2864656	1263235	60823.48	2242.501	92	3436.274
1516939	614615	22262.07	389.4877	913282	281525	45111.22	996.4948	77	3442.365
2009059	931036	5944.684	520.5599	1339786	500864	13371.61	974.8251	85	3444.903
390544	747027	4166.572	225.4302	179974	272018	6599.111	201.3879	62	3445.754
1359028	841473	6024.354	385.0955	792865	365364	14397.49	414.201	80	3449.198
1811364	811575	7317.77	362.9729	1086031	367484	13918.04	546.1935	81	3461.219
1125356	756323	3689.644	443.0602	660587	334674	7738.105	951.4867	76	3467.818
157627	24574	269.7644	-58.8191	56883	7663	533.1582	-283.7215	47	3477.461
1932182	986773	4222.657	505.3596	1103131	443252	9060.427	415.2046	77	3482.435
2377668	1352216	14217.97	1016.034	1428946	587912	28446.08	2420.609	83	3507.037
523206	3416826	8977.633	365.1187	432628	2195713	18392.51	648.3182	100	3513.914
1587348	841333	17191.94	579.08	832679	386815	33100	1046.91	78	3514.823
1993164	989353	7717.992	531.381	1373952	476103	16494.96	594.3752	86	3515.484
1336233	644161	4112.337	432.2347	774402	284255	9981.856	986.6108	70	3515.625
298612	226977	79323.68	7489.322	124118	76646	122174.7	11161.06	56	3517.529
2461818	861024	12289.48	367.5443	2298951	742593	42432.76	956.9263	107	3519.788
1694061	804343	7531.676	583.1918	1054262	343317	17126.3	901.5251	80	3520.417
1703269	1178074	6442.63	458.9055	1244010	611938	18499.68	801.8962	90	3525.028
1206202	610977	4344.305	135.8545	688817	241183	8857.397	9.42056	68	3525.066
1478929	797868	8552.089	592.3544	877469	354999	15644.57	1131.747	76	3527.897
1462820	775509	5948.148	232.0615	877384	354153	14141.83	361.9903	77	3530.578
2140129	902207	5364.477	430.0518	1182655	416632	12480.51	742.0548	79	3535.181
2213517	1237531	5133.518	601.2868	1264805	573801	13313.06	1405.25	82	3539.268
1987627	763639	4905.021	312.1674	1210540	322237	9953.822	549.6449	77	3543.633
1577065	732406	14103.19	309.5511	931471	309973	23615.85	486.6788	74	3543.857
1852993	755088	5216.57	397.3355	1110036	333389	11009.04	858.7996	82	3546.215
104377	50647	38961.39	431.4565	28136	13806	47158.67	348.867	33	3546.862
2269644	1063803	11531.03	452.6851	1378660	494656	28798.71	910.8664	85	3561.424
2232014	877216	7038.784	472.1189	1292106	396550	15190.43	837.0977	82	3623.328
1549823	896073	17685.64	365.0367	909497	421924	36172.76	503.7397	79	3625.567
1807181	920457	16690.19	403.2817	1014569	417541	34649.3	510.966	79	3625.996
1191205	745556	7073.9	314.0658	686626	328533	16205.88	329.9736	77	3626.554
2205685	686766	9786.57	256.7125	1280631	301799	18012.48	305.0042	75	3631.208
1367764	944312	4354.14	388.4393	940554	482656	10175.94	594.6822	85	3636.123
2121714	1066371	8014.208	496.7555	1386783	504246	18820.22	1402.77	83	3640.549
1536552	836651	6831.572	162.9368	906386	336828	12522.6	-150.0022	70	3640.654
144228	185898	99472.75	27753.87	79557	113763	267763.6	60302.82	73	3643.011
221583	35004	691.3268	10.51807	65433	9180	945.2332	136.9809	43	3643.293
844542	219215	651.1327	107.302	289619	67172	168.197	293.7964	57	3645.750
157660	27250	609.5739	22.28231	44514	7579	711.1898	-237.3402	40	3650.228
1921605	995783	5432.543	460.257	1129436	411951	10206.11	1201.34	78	3653.497
110321	253766	8859.448	196.1254	37281	80454	12379.32	260.6158	42	3663.908
2175644	1105475	5887.825	627.7421	1308161	488391	14150.85	1236.692	78	3669.334
1804908	794039	8139.473	445.7298	1131588	358633	17165.29	557.9142	89	3670.327
2026096	840361	17705.61	709.1622	1206079	389387	39922.13	1154.205	79	3672.167
248203	699687	126192.4	3603.921	146327	345798	327075.2	8840.881	73	3696.233
1602952	709488	6120.423	290.2712	922298	305049	12664.07	592.6402	77	3723.619
2171369	828135	10257.24	464.983	1229569	379363	20546.25	1105.394	82	3727.400
2106946	1109598	7178.883	579.9588	1267767	427175	14036.87	877.095	76	3729.214
1862487	928495	6660.436	352.5633	1196918	434623	17705.73	879.1448	87	3731.528
6344952	4290891	38231.59	2381.475	5734492	4433769	220571.5	9601.763	151	3737.655
1947915	851101	4103.415	493.5186	1240484	425517	12002.77	534.801	82	3739.194
1589900	707954	18063.42	149.6737	950603	299874	34549.86	80.2748	79	3740.605
2763528	1107840	16728.04	561.8347	1569226	522653	38437.11	1013.9	82	3742.225
1382720	691521	11517.99	484.5615	917668	322369	26509.24	621.321	82	3742.830
2571968	1127224	10675.4	696.8093	1652109	560262	23608.21	1121.779	83	3743.608
1768683	844747	9997.925	579.2986	1109227	396142	24802.81	1174.876	80	3748.252
2557633	1079705	11313.23	762.0262	1795824	649634	40640.68	1051.806	100	3750.639
1980012	901417	5478.051	561.7085	1195072	404453	10607.31	1182.608	76	3751.016
2723992	1241412	10606.5	554.725	1844885	606052	32592.01	828.0101	86	3751.536
1879406	701916	6421.039	265.0125	1079929	312037	13435.37	306.6496	73	3751.865
110605	67749	23886.91	-92.32619	31063	19319	29085.57	-71.41359	37	3753.823
1869620	1085416	8393.21	309.2171	1138433	468952	16160.99	781.4338	79	3755.250
436095	554170	24253.23	8558.961	175419	182405	37566.23	12715.22	58	3759.697
1692684	934589	5951.168	403.627	1260128	538385	15449.51	1085.816	94	3760.486
406940	69086	4775.888	1.749714	156406	20793	6561.993	140.7292	57	3765.693
2357964	1030040	6527.887	423.637	1437062	472982	14821.18	997.2326	80	3773.261
1780875	607209	5599.941	282.1685	897087	258508	10613.61	521.7014	69	3773.519
2376944	2420405	6383.429	696.4246	1354395	978859	11688.84	1189.976	75	3786.162
1031780	912605	38853.63	10661.96	428459	320726	65025.88	14048.78	65	3795.447
2297671	940530	5407.965	781.7938	1323226	431554	11590.26	1527.161	76	3805.939
2167738	1113161	5719.975	687.8956	1302934	475526	11006.35	1260.187	78	3840.924
2861856	933139	14130.05	561.6855	2536600	699625	45498.43	2055.776	106	3843.554
2674001	713736	8372.056	202.2612	2242293	566108	28668.88	1345.547	103	3844.247
1345168	566637	3263.213	215.4237	757982	209269	7084.598	287.5263	72	3846.014
1748667	528303	8759.608	240.4923	956304	207473	16070.47	289.4587	69	3846.084
1944572	731778	4175.947	157.0813	1052125	301873	10020.5	164.0499	66	3846.175
1817346	676026	7465.224	277.7543	1004373	291216	15682	234.3601	73	3846.715
1783222	811388	5153.268	636.4448	1069835	366175	13285.43	790.2273	81	3848.769
136749	96487	2297.511	476.3882	39422	27979	3041.596	756.3143	41	3859.183
4097946	2831871	22870.52	1366.933	3276881	2069455	83827.57	4194.212	113	3864.184
2000355	868829	9727.772	1144.173	1250561	365170	23486.62	2287.276	79	3868.697
1074094	1023015	12804.46	258.4382	737497	444950	23033.38	603.4972	87	3870.819
2248003	1165182	12371.59	615.7277	1396455	533092	27829.56	1194.326	82	3872.145
1570863	798961	5010.69	582.9617	932223	359479	12888.52	1179.342	81	3886.932
2645839	1179976	13009.1	810.991	2416017	853495	39111.49	2304.857	108	3890.785
1777452	519488	6014.196	262.5572	815715	205460	10223.5	507.8386	68	3895.692
1324496	645270	4402.158	372.5294	768450	263287	7934.013	937.2955	72	3896.071
1549427	969504	6282.33	322.9727	1293518	585528	17487.53	538.5439	100	3902.105
2185412	886690	16001.11	576.4406	1295346	389944	28918.26	839.6622	78	3907.945
1568521	1019932	6322.912	595.1331	1358447	694500	18422.26	2074.037	101	3938.194
1596518	655500	4113.435	415.0767	862133	270458	7742.877	923.8	74	3948.538
891619	1284442	1243084	10937.21	591082	796598	3076613	24966.37	93	3949.674
1504817	831741	6111.815	393.5098	953931	361164	14243.42	540.3724	80	3959.491
777787	944585	766072.4	14650.18	456219	592351	1573384	40532.05	97	3959.933
752316	404941	884.8451	33.6708	272185	152791	1203.863	267.7641	58	3967.551
1547684	713109	9037.722	332.4718	837421	299130	14870.1	1092.193	73	3982.915
550976	378758	63592.51	9992.038	203166	122877	92847.52	13648.24	57	3988.635
1515625	886727	8982.421	368.4297	1029207	413652	20471.44	1243.16	85	3992.417
2065815	1132132	11698.01	546.6558	1375791	530894	27706.65	1021.012	84	4038.906
2364857	1079143	10501.03	483.9017	1530307	543217	24911.92	1548.175	84	4046.654
1474577	460053	3957.115	482.5711	788731	186709	7403.374	1056.654	74	4059.585
1927911	744061	5784.222	449.6504	1010666	299394	11674.04	1093.105	76	4062.534
558757	829265	182915.4	9869.48	269644	339978	346317.1	15794.97	66	4067.138
1997864	941316	7023.33	182.3428	1083880	395581	13509.67	51.95781	76	4071.118
2039262	815231	3884.608	303.0049	1333961	405001	10186.95	485.0974	84	4072.975
2225593	1017280	6416.986	609.5957	1290667	468810	13720.64	1380.6	79	4083.504
421883	1604392	11482	343.7401	142450	524568	15845.69	379.8048	52	4110.379
162116	169875	87562.66	1489.734	48345	48715	112583.8	1721.185	42	4158.027
2161654	1411929	11812.22	637.2219	1218301	588640	24547.06	1139.678	76	4164.088
2274189	1118625	29433.32	135.5445	1495120	632830	73960.55	1882.077	89	4171.275
1477365	1086416	6749.334	494.7708	1037515	510046	14659.45	1055.505	85	4175.275
181400	71377	27040.92	266.811	52172	20293	33969.83	205.7411	42	4177.391
2014768	892766	8820.771	706.6909	1196228	420004	22512.17	1575.499	84	4177.648
2440430	1289083	33055.13	1232.367	1445719	594831	51082.84	1721.179	79	4178.460
424032	773558	30772.85	3111.788	249947	370909	71792.58	6319.047	71	4179.351
2010877	833922	7678.629	287.0453	1168653	423509	20437.71	192.0134	83	4181.741
2120887	1119560	8869.032	405.7462	1167354	475375	18369.8	565.5854	76	4183.527
1729290	1246657	9170.012	140.4353	1106970	542917	19227.8	253.1195	80	4188.696
2744944	1608325	15314.12	576.2986	1626127	730063	31746.61	1193.663	80	4190.956
1883993	1060702	8710	390.631	1113060	438784	16319.91	454.5653	78	4193.833
1697211	765313	4665.956	297.569	1349801	575705	17241.02	734.0168	101	4198.881
316213	73589	6809.505	-7.887743	91338	20486	8745.56	-227.486	46	4203.788
1614112	883148	7270.68	598.7491	1075288	380159	13488.45	868.0125	83	4204.967
116282	89816	401.9337	204.1617	42215	35211	755.0981	170.3414	40	4205.114
1827793	1526770	14418.33	729.2021	1794793	1014061	46039.6	1646.902	113	4208.647
312865	52713	259.5746	-118.3528	104266	16114	474.4899	-523.2791	51	4211.846
1467981	933855	5549.105	326.4838	828471	436323	13049.86	627.1246	84	4270.147
3034678	1403714	27225.01	687.3209	1803904	738077	47143.17	1591.098	84	4274.586
1819280	786426	9188.696	504.7466	1076047	375413	24503.61	552.9302	82	4278.214
704594	1335448	13043.65	818.0192	377778	636988	35063.98	1250.293	87	4280.697
1644367	645942	3132.658	177.2104	886640	252999	6090.75	-105.4588	71	4282.795
743026	199022	3587.818	49.71294	322070	67186	5351.598	-353.095	60	4283.185
2305608	930090	14436.11	982.6437	1515610	457390	28215.08	1576.85	83	4286.216
262565	23183	195.3027	10.89595	79005	6349	286.979	-140.2963	46	4288.251
663895	341086	764.7551	81.95174	251976	106624	1428.791	81.39703	58	4296.051
3268371	2340120	14444.82	815.3911	3511776	1630849	58141.66	4333.415	138	4298.110
139611	36074	32.8788	111.2687	51892	13499	-4.319784	270.6216	48	4304.231
1589772	854088	3319.846	299.2741	896987	355684	5837.634	661.9644	74	4306.697
2038577	832664	9037.067	1139.566	1023962	336403	15762.73	1691.743	72	4309.873
1676559	592680	11517.97	328.5638	1004624	270036	24866.93	391.6481	79	4313.862
255226	165179	38139.25	136.7623	82649	50079	49240	359.3639	48	4317.231
311439	107613	1227.416	40.37484	121585	34557	1732.968	-46.37409	54	4343.110
2242236	1022901	19826.06	874.0297	1334532	462599	41714.54	960.2773	77	4343.855
2522487	1627649	5541.176	731.6248	1461409	716593	11899.03	1702.73	79	4372.279
1512749	621498	5664.778	362.8384	836591	263682	10355.11	888.8996	76	4376.263
2122512	846948	13387.47	539.5432	1236060	357446	26323.45	743.0563	76	4386.319
1712776	503693	11207.39	478.2563	1024033	232491	20264.6	896.9245	79	4387.658
2123277	852238	20836.39	962.6434	1253312	399971	43048.71	1473.291	79	4387.998
2105523	936956	10026.5	617.1866	1401569	465617	20726.59	1006.444	87	4390.331
2327974	968014	9486.091	482.9515	1399651	431977	18481.13	1013.565	80	4395.694
166652	17464	24.27961	-82.49384	47276	5129	114.551	-305.4839	41	4411.534
3059988	1697705	11331.62	443.3793	1648928	790777	23372.01	671.7682	80	4421.914
2795386	2046904	32378.71	910.7029	1793417	1093643	71831.65	2177.426	91	4423.073
2168190	685474	11305.88	705.0847	1192655	325316	23659.62	1443.38	77	4424.598
2490141	1476620	12438.1	1342.157	1739668	672474	26377.74	2332.244	88	4425.372
2132214	659838	11318.75	285.2326	1174427	271903	23596.76	394.4267	72	4425.946
1917189	463390	12277.33	307.2917	1102307	219132	28033.91	938.9205	77	4443.728
2813592	883977	4408.723	285.5848	1408246	373561	8528.488	476.7506	75	4485.178
2468527	1183225	11645.92	548.1523	1653586	694259	27164.41	728.0421	90	4494.042
1723529	653802	7340.257	339.737	1009356	307653	18623.75	832.0425	82	4496.549
2465298	1435124	22360.97	594.2568	2319131	1058923	56280.02	2265.305	108	4498.696
1773355	715237	5385.51	367.0251	1088504	304602	11044.58	709.6849	81	4500.599
1184605	901532	51705.64	2552.559	517051	310391	84633.46	4055.244	63	4501.213
1655007	709155	8577.249	261.7339	1051159	311556	20132.74	550.8984	79	4510.608
1947393	956479	7017.153	263.2317	1282200	465170	16911.78	-74.60438	81	4510.833
2201220	732675	7223.122	560.5927	1205000	334570	14535.07	1061.403	79	4512.804
2054786	803646	7965.794	815.7223	1270890	397092	17410.4	1040.644	85	4516.868
1758335	916266	5727.75	425.7767	1778742	836531	22927.63	1630.713	109	4516.986
1409897	641996	7328.186	481.4741	821610	273683	14750.52	929.4004	78	4522.873
2506156	1504211	9215.576	912.8787	1621223	721321	19599.25	1886.667	83	4524.782
1732743	899184	6164.178	715.9749	1020700	403605	14105.5	992.2188	81	4527.248
2003992	913982	11945.32	745.0691	1273974	481934	28605.17	2106.716	83	4543.468
1669042	894981	7088.482	554.9674	1019426	409319	13974.87	1002.016	77	4599.849
2039241	897678	23586.5	460.9023	1127362	408078	50862.08	529.9462	82	4602.216
1843257	1047635	9019.538	554.0884	1176013	538967	19921.53	1304.292	83	4605.951
802405	1964202	23674.91	17720.18	589071	981380	56629.97	34437.95	87	4612.695
2271452	795790	15909.44	305.6317	1361931	377956	34095.26	464.6921	82	4613.560
1430444	727803	6280.804	81.19235	850123	305664	14369.64	-478.7916	72	4613.803
2630995	1130640	17543.86	283.4386	1664260	614271	43106.24	1090.012	89	4616.055
2217134	1089400	5761.307	713.9479	1340858	532953	12593.63	1130.777	82	4628.806
1745690	704206	17138.97	406.7021	987254	303832	36582.48	726.7803	68	4628.932
2841806	1354168	18061.54	850.9445	1844054	749600	44232.95	2328.878	91	4633.763
1615044	905657	4978.482	320.5965	941056	393270	9807.766	1003.663	75	4637.408
1850654	1002771	8642.038	749.4108	1252346	483166	23802.84	1908.771	85	4641.993
3789310	2429082	27516.46	1055.382	3664263	1640923	92829.02	3280.904	124	4648.514
242198	355488	76556.13	1388.573	103889	127231	121905.5	2601.801	56	4654.919
2133594	923333	6173.083	373.6933	1785003	804364	22611.01	1062.275	103	4693.467
109537	41903	1609.293	120.4227	24357	8260	1956.951	16.39479	23	4693.481
751953	882913	7863.25	230.4784	518458	392177	17512.25	167.9874	82	4705.697
1663191	985549	12796.43	227.5931	1044151	470480	28674.82	424.6935	81	4709.194
2332299	815703	15901.24	308.8121	1937777	679569	43427.98	859.7139	98	4709.332
160764	31728	243.119	295.0152	45070	8830	24.76407	597.4365	40	4712.064
1675706	810671	9094.67	208.2769	1135112	407703	23588.87	189.5619	87	4713.595
1984448	1820226	12415.87	533.357	1323898	819679	27313.6	990.5724	80	4715.046
2259186	1092710	20386.06	608.446	1452351	500502	37578.49	695.4551	87	4716.882
1280286	755881	11882.23	465.147	812875	334261	25817.47	1523.866	80	4717.591
1060285	1232543	167949.3	9948.093	566565	513324	344254.8	18253.74	69	4717.828
1795393	1002636	16525.54	475.9751	1432687	586005	56176.68	1333.176	99	4720.165
2171622	1152317	12678.56	1100.555	1642141	579123	28488.25	1855.542	93	4721.235
1464284	1062998	5214.172	606.6806	887010	438006	10663.12	732.5778	74	4721.620
2243118	1112151	15386.42	477.8949	1496656	578142	33093.68	973.8201	84	4722.364
1781903	743630	12857.77	331.7673	1062552	333964	23490.6	693.7022	79	4730.883
1426753	837485	7808.626	193.3387	824448	380841	17929.1	764.002	79	4731.414
2111244	1031598	7108.587	397.0743	1251478	431421	14495.78	894.0572	76	4733.627
1519749	827717	8324.086	436.1641	1474442	705555	29486.22	1730.933	117	4737.008
1871397	955323	7535.124	388.6957	1196698	445829	17028.8	237.5562	84	4742.288
1586149	636267	6099.203	309.3246	931850	269866	11638.5	117.2202	75	4743.527
3069937	1231066	13962.97	656.7287	1959688	698562	35584.05	1405.455	88	4745.850
2237977	1209078	10313.72	566.8555	1296039	557872	25421.15	778.8964	84	4747.682
1622140	1012160	8077.955	422.5823	1049662	480278	19708.33	947.9713	84	4753.085
4852826	3128573	20179.97	1891.102	4820342	3037384	76210.31	8151.336	130	4764.866
294049	239102	54701.99	531.3834	88700	71462	71439.35	728.8773	46	4773.314
2451022	1027609	10273.92	485.5825	2393267	876460	40170.83	1346.418	114	4779.524
2967209	1802216	15124.47	992.5881	2625478	1313425	48910.53	2241.775	114	4789.999
1712484	837848	5953.994	328.2203	976689	406714	15412.9	689.0839	83	4816.403
533226	1351598	51458.66	11052.1	276991	533770	90515.13	17419.87	69	4826.619
1474457	836153	2360.661	130.3009	783110	324756	4468.352	182.0042	70	4826.837
2004038	593463	9070.657	489.7325	1100123	270567	17356.74	863.3644	75	4836.858
134876	65187	623.2599	230.3129	38354	18464	545.7057	176.4729	39	4839.108
2306933	962727	5590.083	670.5872	1345977	489578	11559.17	1528.636	85	4839.453
1941994	984633	15378.5	789.0336	1349041	508793	34614.86	1470.922	87	4840.273
2288508	1228229	18385.32	854.3522	2168308	986645	66077.13	2810.501	117	4843.438
1736647	741075	4148.51	242.0294	924027	319357	7714.689	754.8562	71	4843.775
2215418	937408	8862.032	905.7536	1303257	428031	18925.32	1510.647	81	4849.595
1743714	668380	12428.58	381.527	1320556	382971	24453.58	819.1305	88	4873.212
2139774	1020442	17340.14	622.7533	1288897	497817	37709.38	759.6196	82	4916.808
227230	32875	373.956	63.18773	64492	9233	759.9589	125.6419	42	4920.227
2196073	1149090	9312.751	628.8952	1474762	570808	23110.6	834.3848	89	4928.879
2331088	1256963	19826.97	359.8995	1584674	628703	52825.31	1526.438	86	4929.723
1641073	1194841	9329.69	520.4575	1031041	580235	17339.41	1274.859	78	4931.768
2462019	1082639	12635.98	234.6824	1557484	489295	27138.46	367.7753	83	4934.734
1760518	630976	4629.072	498.8766	964293	256238	7265.819	1268.449	73	4938.586
216712	34474	1492.554	-86.7785	63159	9365	1562.106	-204.7871	44	4939.718
3162057	1.33433E+07	210250.9	25782.9	3644986	1.159976E+07	497571.4	76900.48	135	4941.015
1713147	704755	12444.45	399.2439	1086503	298510	28906.21	715.3957	78	4941.764
1881394	885010	9531.033	374.4843	1187807	419644	17453.28	792.4728	80	4942.113
305321	287804	190081.5	2242.273	117815	104130	286315.4	2853.215	56	4944.833
1261678	670174	8124.754	253.8479	741752	295746	18611.99	1015.734	82	4947.144
1686883	846845	6084.629	521.4219	960845	339107	13123.79	1284.486	76	4954.886
1337637	621827	6113.996	203.1961	855557	268502	13591.78	222.1424	80	4958.341
1730142	1334196	8593.212	715.4368	1094016	598200	18978.48	1179.997	76	4958.517
2284273	812826	16059.34	479.061	1349846	379620	33670.27	1198.848	80	4964.503
1764005	768907	7328.412	415.4416	1015483	361666	16406.58	694.0934	74	4964.523
769131	1013259	21430.9	5564.094	419364	559153	62769.71	11254.44	79	4974.244
1957532	815066	23584.23	418.2288	1209629	373689	46534.63	302.6668	82	4989.185
2625567	1204362	12411.05	546.0495	1639820	677250	31781.57	928.6324	86	5026.734
1813390	671822	1205.93	-14.53335	908582	257178	2333.604	-493.8055	70	5032.800
1203775	340944	7347.459	414.7006	641201	142543	14227.91	907.6033	74	5033.622
1459085	834504	4784.632	349.4914	798853	368238	11454.06	514.7615	81	5034.710
617330	53364	35793.96	14516.25	238714	19116	50640.17	20684.88	60	5038.031
2003043	853787	9288.608	662.3693	1292397	417977	22853.19	1231.426	83	5049.038
1969138	728721	6569.567	428.6393	1120036	328409	12708.76	816.209	76	5056.387
1691790	600417	9183.133	138.5472	1004640	264677	18130.49	-116.977	76	5056.940
2666895	1837596	9823.551	991.391	1734640	945185	22520.91	1673.241	87	5059.459
1477655	621191	5708.129	138.6002	824856	266725	11784.04	-328.7231	74	5061.446
107831	299008	102126.3	1824.031	83283	296291	465824.8	6939.804	102	5062.609
2013376	1685793	6874.132	419.8124	1131594	644466	12090.93	376.1154	73	5067.102
898668	234302	858.3369	-161.5147	318650	76514	1077.54	-774.058	58	5100.390
226713	96581	432.3578	103.7837	73928	34245	882.1886	372.0531	49	5101.925
1910095	971782	14501.97	594.166	1249402	498133	28093.63	943.3271	84	5108.523
656103	1226283	17633.87	1314.486	326679	555506	45583.89	1970.478	81	5141.322
2359018	1084650	18359.77	691.0285	1362279	538710	45893.01	1202.996	84	5141.955
2278308	1179317	11553.65	755.4294	1594712	574035	29620.93	860.5489	82	5142.213
3389166	2804176	13793.75	1582.08	3024209	1763119	38316.02	3265.325	101	5142.332
1585224	605313	7643.489	336.1019	1005683	275193	15678.36	1306.884	81	5143.761
1463961	540111	10715.66	224.0161	843590	215303	20043.35	775.7618	72	5144.115
211648	171900	36018.05	546.0018	63866	52434	48179.59	646.9563	42	5144.609
1693071	978375	8579.373	525.4283	1023886	462277	22334.11	670.1213	87	5148.708
2642141	1161302	17158.85	814.8415	1889749	608626	34386.61	1896.767	89	5149.105
1659348	691027	5696.648	99.25237	1010310	324778	12088.74	363.4302	75	5149.663
1204102	672761	28045.29	792.2822	769126	340893	51669.17	1309.806	82	5151.038
1863902	686837	8332.507	288.9522	987723	336772	16573.1	217.1304	74	5151.181
2213233	773354	10881.66	427.1286	2313810	671382	48615.08	1311.29	111	5151.673
2643154	864469	14791.5	726.5026	1815001	462048	39603.65	1646.034	89	5158.935
401739	607359	27120.95	11063.3	152750	209801	41302.93	15860.51	57	5160.528
151186	11421	423.9201	-155.0021	41759	3321	572.5934	-212.3962	40	5162.145
1737443	1052204	8918.649	333.6064	1518246	876290	27636.78	1269.067	107	5164.302
1518849	627723	10505.64	271.2383	910328	268146	23186.07	889.5245	80	5168.130
1475147	678719	11636.87	-13.54515	841345	286157	21413.16	-674.3535	76	5184.066
1728519	696424	16971.3	432.8301	1112086	335721	38843.07	1311.483	83	5187.528
1578772	905787	3985.489	195.4882	1109476	412910	7623.788	18.9369	86	5190.171
1748113	897945	12418.31	667.0049	1256367	472772	25768.33	697.937	88	5191.088
486839	249433	100455.4	15571.46	205090	84885	157949.8	21816.03	60	5195.457
2141755	1301091	5027.849	705.4926	1217792	555494	9609.12	1201.248	77	5197.568
1822375	799138	9409.521	569.9698	1109537	353316	21994.18	1044.037	80	5210.187
1787936	722667	8889.961	453.7346	1122921	344279	22492.97	969.262	81	5248.563
2795817	1186454	9002.816	518.4948	1780950	576531	21760.27	667.6975	85	5250.248
2970068	1538694	11467.82	752.7804	1862880	691611	22211.54	1147.759	83	5252.768
4550746	5184879	23372.64	1755.678	5390639	5445368	122457.1	8920.425	135	5252.887
234120	0	151.3378	57.2225	52145	-10895	176.554	22.59388	25	5253.164
1836721	863982	8766.02	296.5698	1107253	355267	22798.85	424.2457	69	5253.183
1232714	565278	6173.431	352.6433	773141	249703	13438.77	316.1616	78	5254.179
1459485	815828	22296.76	722.4962	797024	335897	43833.64	1474.339	73	5259.403
1885698	880875	7173.473	445.7373	1159974	409660	16988.32	1104.381	78	5259.865
2193435	997742	19271.07	623.8929	1874789	742713	63147.01	1906.146	109	5260.467
1736612	875996	4611.979	375.3363	1147180	474197	13346.14	1091.49	93	5262.597
104680	66892	37.23088	-97.35752	32823	19855	-247.7941	-331.3424	39	5267.899
2377783	1112161	17125.38	509.6575	1586017	517619	34759.23	965.1467	85	5275.403
1558878	710803	4846.506	429.5877	1017901	309788	9896.43	758.9037	82	5279.052
2076841	1179875	5168.399	556.2674	1286903	539022	10974.54	1069.764	81	5279.701
2079005	1073856	6741.947	250.8339	1303097	497196	15842.88	158.2104	81	5281.046
2276187	889558	13347.98	422.226	1493157	429583	30610.19	1200.194	81	5281.472
2742891	1316473	25218.93	1172.996	1496753	706397	48225.21	2215.392	84	5283.236
243979	101729	6638.982	234.6504	72963	29519	8545.872	533.249	45	5284.351
1596180	1629701	2828.344	354.0013	1018236	697174	5781.21	356.0838	80	5284.704
2323832	1003440	9588.708	520.1849	2373339	915547	40883.19	1668.909	117	5289.029
1811108	985379	9104.989	265.7921	1121913	449078	17881.84	736.8026	81	5296.568
250177	189278	111408.9	9079.255	97643	69385	181407.2	12981.51	55	5319.807
1707086	918088	4230.545	585.2245	1045453	416114	10729.37	1166.043	83	5322.432
514844	1058785	491.5752	-102.7377	168076	326338	188.2618	-129.0909	52	5354.722
2041021	858058	8068.12	419.9975	1223287	373074	15717.56	616.243	82	5360.273
1593875	442993	7057.105	326.4826	772522	166836	11705.91	329.5194	63	5360.471
2805267	2009552	9595.83	565.1601	1733600	924791	21049.13	951.0296	80	5361.200
753780	959480	198227.9	11955.01	346750	374985	371324.9	19579.34	66	5368.712
124536	966725	398.4213	24.66718	34990	265662	385.0502	108.5913	38	5372.643
2017517	894903	7485.159	356.8856	1211104	417377	14107.22	855.9714	79	5373.793
2494143	1435994	22956.69	770.5329	1634300	802453	57916.34	1072.839	91	5381.953
248078	30767	576.9051	-61.01664	69774	7840	950.7803	-277.8173	40	5382.573
1979128	783814	16630.87	595.8182	1201081	365959	35769.44	1008.778	79	5389.604
757797	230485	5866.403	321.8246	319758	76556	9944.497	460.9869	62	5397.893
220737	47728	6036.603	84.33287	77346	14851	8817.744	-42.87335	49	5401.736
2203826	778943	7249.679	598.7712	1254478	361538	14477.5	1304.688	78	5402.183
2022721	1121289	11387.33	682.3634	1371548	586438	32128.55	1475.701	88	5404.039
555224	886349	10910.41	1102.992	281930	369740	22564.69	2207.941	68	5404.756
3083097	1744215	17666.57	459.78	2216574	1134501	47805.46	2992.794	97	5409.610
1947188	722728	27334.42	446.5771	1078589	324040	47798.81	971.7515	76	5416.254
1695087	538231	11877.51	210.8267	884564	208927	19006.3	213.9928	70	5419.846
1841126	889432	9041.331	572.9525	1097339	399649	19640.42	1102.743	77	5428.758
2905866	2473012	10402.47	1477.085	1877933	1362147	27121.99	2875.146	91	5458.945
128880	147132	95954.3	1917.176	40869	43588	125525.9	2391.82	42	5461.558
920390	1452219	6425.521	429.3676	574153	728924	17804.97	359.865	114	5470.191
1559358	557093	6577.359	197.5181	903091	244892	12623.26	511.5124	76	5475.214
2500874	977738	17737.88	517.5192	1684514	575165	54777.48	1367.521	90	5475.896
1466818	396039	7441.679	208.1424	739100	153838	13587.73	191.7257	68	5477.261
1727388	791833	9194.89	329.8554	1033751	366471	19898.69	723.5784	82	5479.773
2151109	685713	8385.104	373.3836	1285671	366997	19765.03	780.8125	85	5480.396
1866364	1075370	8078.003	515.5753	1423933	689853	25233.23	1683.938	105	5481.788
2864164	1340021	4763.704	926.5031	1816240	716998	11627.01	2374.874	87	5486.396
2480300	1573609	11513.83	1065.16	1938610	999322	40561.87	2455.147	100	5487.496
1865977	1177605	19160.24	511.8412	932647	445824	33278.8	706.1801	69	5501.845
600009	72540	1310.219	-81.54046	190397	21229	1750.086	-188.8373	53	5521.273
1867307	698337	7195.645	630.5467	1811630	637642	28208.38	2712.814	111	5556.894
1382952	582440	5981.011	312.3326	743740	238203	10554.22	965.2471	73	5566.096
2352858	894613	9976.858	455.33	1457983	463499	24427.63	880.8648	85	5567.011
1958865	1310506	10830.91	876.4323	1417534	815041	30514.99	2968.893	92	5570.580
1519226	615004	5252.017	187.2348	857302	261063	11424.51	492.0128	75	5572.973
1780321	729312	8190.584	303.375	1159705	326835	16942.97	1109.907	81	5575.786
303043	489212	130757.7	2910.967	127028	177756	219104.5	4070.868	58	5577.084
2398690	1447050	8111.318	963.7813	1325670	775301	20389.53	1772.946	84	5581.072
154357	47689	3699.519	85.63921	41417	12548	4535.837	-153.707	37	5581.917
1626557	741259	9955.034	499.4706	913060	314208	18634.38	853.5134	78	5583.914
1576664	664485	8460.356	447.5547	965796	295057	17523.81	862.3235	78	5584.394
2054319	602264	5397.687	-10.72709	1093694	263152	11043.09	29.89987	71	5584.677
3977149	2102185	12096.48	711.3171	2572249	1090339	30553.3	1198.38	98	5586.855
2426289	1064702	12985.08	592.4465	2093649	761723	39924.87	1470.812	106	5596.941
1839672	842858	10438.28	354.9309	1132493	355831	21981.09	654.9219	81	5600.399
1610671	750824	11620.1	560.8669	978481	350101	26249.03	280.7644	81	5605.597
278375	492234	125668.9	3361.248	147647	238582	308411.4	7415.599	72	5607.226
2104730	798253	7866.479	805.0137	1141607	348418	16321.05	1780.4	76	5608.258
4171736	1.650376E+07	24277.6	7162.453	4461110	1.817322E+07	120739	30374.65	146	5609.420
2481977	750129	12274.54	444.6938	1430872	313027	29952.8	643.7925	76	5610.127
118725	15756	-29.62483	72.26302	32181	4666	-159.3233	176.9266	37	5617.602
741124	515982	85001.72	12676.25	289981	169088	129058	17234.55	60	5621.837
1691215	1748596	4059.143	450.8893	1087323	782048	8616.587	522.0731	79	5638.157
1533875	764720	5143.263	495.8844	859092	304351	11839.06	530.3597	74	5685.095
1787186	653738	10572.78	331.5771	1108990	287818	21593.35	822.7175	77	5685.784
2571739	1471997	29947.98	656.485	1596943	674447	48660.05	1264.819	82	5689.041
101184	9338	431.9541	78.8418	28121	2728	660.0306	187.0216	36	5690.990
123987	11466	2861.166	-80.72182	34499	3217	3421.188	-237.3089	38	5692.468
117088	65569	5793.968	94.24799	35697	18581	7426.83	143.2791	40	5692.768
2333740	1742879	9156.262	933.4139	1563773	811657	20535.77	1862.902	86	5697.043
126326	91580	75851.12	1295.024	37601	26879	99130.38	1619.139	40	5698.531
1904119	875817	8033.554	506.9716	1161659	388373	15066.32	994.9562	78	5699.618
1104433	581157	10840.76	660.0148	648547	252042	20486.63	958.9745	68	5699.734
1510806	1087819	10307.62	849.7339	961388	486068	22909.58	1725.311	76	5699.902
1911467	893174	10259.15	497.7088	1219305	458021	23650.81	1268.649	83	5700.622
1607796	877858	9673.594	396.9698	992763	381416	22232.15	1075.794	73	5700.830
2741530	1557321	10851.13	310.5229	1608351	762188	25924.46	633.4705	83	5702.915
1704423	790446	12629.06	264.6782	1028331	332035	24747.4	1321.849	78	5710.854
2461181	1174960	5411.905	595.2268	1638457	603268	13283.62	1443.488	85	5714.722
1938759	828180	13274.9	32.74123	1224883	430587	33080.9	454.6582	87	5719.198
2593756	1017830	17935.41	556.0945	1755812	523159	42954.5	835.8466	87	5722.202
2048179	900054	8384.054	483.5347	1340341	457002	22971.96	969.3346	86	5732.123
2062393	1094263	7552.152	888.2453	1272647	534375	19118.85	1361.798	84	5734.164
1952789	1191332	8303.996	750.0549	1347042	560630	21296.76	1394.396	84	5755.100
104095	34532	-34.51789	-70.03288	32093	13148	-177.2726	-339.4905	41	5761.433
2973995	1292404	17870.28	1167.466	1999506	693870	40549.58	2240.915	90	5789.477
2356894	824950	16605.37	150.4874	2011466	575722	42335.42	1305.933	108	5793.734
2146018	775268	10794.66	614.6481	1181237	328224	21555.74	1332.128	76	5794.210
3017600	1312167	14630.39	712.6871	1637869	539045	30704.06	1514.686	77	5794.836
475680	629808	76957.31	11213.84	198754	264936	161758.2	18247	55	5794.946
3241325	2657980	14791.32	1807.529	3829529	1982975	68943.23	5637.069	138	5798.360
2316946	880241	11139.66	396.0035	1414407	399623	22876.86	1049.019	78	5799.255
2210648	1279173	11949.73	410.4335	1291101	613261	23560.03	827.7122	83	5801.399
1925584	891888	16910.06	139.642	1223195	487871	43953.46	649.0974	89	5802.411
2260524	997699	7850.298	495.3421	1385218	475768	17490.84	1315.069	86	5805.149
2101830	984969	11298.08	733.207	1484188	497314	29560.72	1301.212	89	5810.194
1654717	664136	9558.22	246.5722	1022233	294344	20053.08	639.3617	81	5812.328
1514914	821541	12263.83	518.2344	1633822	721988	53237.74	2004.089	116	5814.942
1938972	1284972	18134.22	621.485	1756200	1226407	64203.29	2386.147	116	5814.970
365367	672855	112830.5	12273.69	166011	260479	188967.5	19351.58	54	5815.418
2932298	1028722	9546.358	666.2791	1837147	533917	26759.78	1175.267	85	5816.654
1604559	754152	5869.165	122.4272	922583	339242	12963.01	218.6231	78	5817.866
2293848	1167340	9520.609	677.9844	1517490	543880	23896.12	1779.348	84	5819.830
1679597	695771	7837.815	159.1384	930227	284457	15432.42	290.2744	75	5828.961
1829278	1284042	4849.025	390.2252	1100632	548008	10086.86	408.5014	79	5848.936
366992	59696	446.7302	-58.28448	121331	17040	548.4591	-350.9232	51	5889.164
2156871	632515	8579.744	238.3748	1303221	300507	16798.56	178.6866	79	5899.394
995646	387199	2759.809	174.8635	498147	141029	4152.184	106.5007	68	5904.244
1792254	785837	7404.408	40.50574	1072153	339759	16308.22	-534.7535	78	5915.996
1084475	348419	5082.746	144.5928	564207	131355	8918.827	-75.41918	69	5926.081
3881663	1917412	20476.11	1279.487	3045282	1632799	77665.51	4413.934	123	5927.058
1544221	657079	5473.909	548.3046	894307	261749	10937.77	941.0546	72	5927.519
187716	39038	5389.079	92.5115	54281	11242	6899.163	-33.78949	42	5930.552
3253451	1559394	12241.02	921.5168	2776699	1184319	44109.57	2256.632	108	5935.200
1437093	882390	11939.73	394.8731	938957	407501	28601.59	428.2307	83	5936.711
1801184	872779	3977.786	409.5966	1065594	395855	9650.728	754.2603	79	5938.630
2241648	1031974	15257.77	675.4063	1487913	497879	37649.59	1678.224	85	5955.783
1490595	677899	4898.925	173.0447	841158	276011	10299.62	177.8853	74	5984.286
1961713	679342	9356.941	516.5361	1108046	307348	18561.94	1125.937	81	5994.013
2380992	1239475	11882.37	791.1273	1434319	651703	34772.46	1852.244	88	5997.128
2224780	1485508	10144.89	736.1509	1382838	694237	19188.54	1694.77	78	5997.635
1902123	1008960	8110.196	246.9428	1794960	830187	31785.63	37.048	116	6000.724
1634243	864163	18566.02	390.3501	955771	358948	28601.83	1190.197	68	6000.849
475460	426415	70403.55	2381.928	183582	135023	98813	3218.81	57	6007.120
902102	222745	396.5157	116.9414	483945	93803	-172.0647	219.7601	73	6007.310
2005719	1103648	7744.75	519.5305	1270361	500638	20876.63	505.8536	84	6009.123
1987880	973726	8311.586	193.9627	1230635	469308	16925.04	577.4866	80	6010.475
3799198	2188591	22506.58	1225.303	3491918	1591309	70380.45	3727.252	111	6015.351
3398151	3006758	14862.91	798.2267	2603166	2283409	41524.31	3307.652	104	6018.894
1664116	797049	4383.482	336.2169	929333	334960	7486.007	546.7635	77	6024.475
2617541	1143432	21462.98	578.4775	1570908	499140	53449.99	1234.547	80	6035.494
2422079	1304752	10422.81	659.157	1667889	693737	26221.74	1519.692	90	6036.593
1772702	1118781	7778.565	553.6644	1187786	516347	16774.37	1041.169	84	6038.254
1453255	605991	5471.074	420.7124	770870	249549	9347.64	411.8746	72	6038.780
1826676	1012574	7456.083	233.0696	1031507	427316	17904.28	417.5748	77	6041.773
2065159	841549	13799.46	477.2584	1549075	545738	39447.79	1081.464	96	6042.690
1879491	680099	13600.51	538.8864	1105002	306470	30270.39	947.0914	78	6067.986
2568042	843770	8039.989	547.0456	1561809	451180	18513.12	1216.963	82	6112.259
1879367	848862	10329.51	429.584	1160760	395037	22191.07	1295.704	81	6119.722
2057587	915595	8309.414	462.2753	1234862	389558	17755.31	1042.011	78	6121.724
4125130	1985019	16340.23	902.6407	2881738	1138196	44945.64	2021.323	102	6125.676
1139211	574782	6287.941	157.1652	764617	275060	15044.67	52.07236	78	6126.132
2020464	868502	10560.28	464.3757	1146951	371750	17315.61	662.2831	77	6127.522
1926388	2005642	186521.4	16165.57	854758	853571	387364.9	27658.2	76	6128.772
1791177	1071179	7475.317	526.3019	1294815	550628	23133.62	1709.072	86	6129.242
1410134	1.493776E+07	97526.91	23735.88	936415	8248156	247806.8	55580.59	88	6130.196
1609456	834990	4406.744	550.8695	1024269	356656	10292.62	630.8915	80	6131.433
2561356	1269889	13316.08	748.8167	1562495	573322	28998.96	1360.05	86	6132.771
1977017	1225075	5816.859	470.954	1802659	909078	21113.67	1520.743	108	6137.852
564948	201058	18853.17	763.0294	183317	57159	24854.11	904.4932	48	6138.217
2078708	955342	29105.47	445.7223	1198550	425397	62140.93	719.9209	81	6142.412
1392605	707152	7830.734	879.1574	799479	287099	13972.58	1475.346	75	6144.319
2078163	1013167	5570.22	543.4454	1211469	444036	11376.62	1005.904	76	6144.398
1469737	775300	12179.04	327.4355	970651	394140	27047.27	948.8978	84	6151.230
2930773	1574917	15140.4	1181.297	2056564	948027	50684.94	2813.437	105	6160.229
1804273	929531	17135.89	189.1447	1077691	386767	33316.04	358.8225	78	6162.439
2068568	767275	6472.683	520.5809	1117536	344999	13769.7	1301.54	76	6163.380
2425462	981913	11997.44	680.5679	1514425	539984	30519.17	1122.291	88	6170.468
2144327	880454	9378.969	797.3665	1271317	464664	24132.17	1997.381	82	6172.166
110649	12025	97.3768	40.98748	31816	3411	135.3747	103.5196	38	6181.327
108018	155694	97248.23	1511.979	33931	47148	137212.8	1909.075	41	6215.744
1212613	481487	6070.693	145.4273	631879	191212	10443.15	13.23025	72	6218.228
2298160	1171435	31829.79	862.6935	1463493	531763	64502.95	1782.025	80	6224.639
2083788	1113778	15419.11	920.1904	1911688	806790	51263.05	2702.246	116	6229.571
2849047	1665993	13320.31	745.2079	1991077	996929	33792.21	1762.301	102	6231.101
803303	650250	202924.6	10600.15	315023	254100	358202.8	16190.62	51	6231.209
2281036	982078	9779.077	623.7908	1490162	477931	22471.71	1348.321	86	6232.087
2318857	1000677	13662.94	750.9026	1494697	543781	37067.93	1547.924	86	6233.563
2123855	1071707	9674.361	681.8594	1281732	506780	25100.65	1318.017	85	6235.597
1565868	546492	12190.2	496.8298	871850	231556	21368.99	1672.002	73	6240.860
1693288	442775	6971.041	61.86727	907054	171636	12411.13	-126.961	72	6242.280
1815164	717495	7575.172	512.9327	1093116	307326	14687.55	694.4609	78	6248.891
2175384	991044	13593.65	614.874	1332804	460761	31945.25	1121.078	82	6251.760
1870516	802357	11244.85	439.8663	1156778	348886	24212.58	662.8097	79	6256.161
1517532	744159	11290.7	520.2679	918772	333372	23362.21	1059.178	78	6260.507
1842403	938451	9750.971	484.8353	1153123	451274	22337.02	1374.703	83	6263.570
1387511	1074212	6167.108	529.5531	926002	465242	15365.7	1160.875	83	6333.083
1839614	596961	19235.38	619.0285	1061965	252775	37553.55	1757.044	74	6334.007
2185051	1167099	10095.08	514.3174	1463560	640742	27776.13	1248.015	90	6340.030
289551	433143	5233.922	141.8386	110355	133838	7693.445	164.9132	53	6341.479
2373394	1143996	16298.75	769.6106	1612891	633376	40166.41	1681.053	89	6342.253
1830580	855101	4609.419	274.7046	1042448	389229	8802.936	782.2576	73	6342.444
1569797	805822	6717.554	241.344	812177	303052	12831.11	732.6028	71	6355.068
1573891	737374	10809.68	442.4869	896603	338058	25207.51	882.6392	79	6358.344
2427928	916946	12726.64	630.6366	1463561	421428	25857.44	1118.114	79	6358.687
1651248	850292	10585.66	239.7239	1035337	414928	24162.51	867.0146	83	6360.655
1073975	2628140	8759.544	1616.502	767490	1479027	25721.6	4115.662	92	6365.505
1144842	559878	4276.667	-10.41229	593900	205508	6530.18	-49.69295	72	6366.720
1575282	1090860	7818.76	331.8805	1042508	519250	19424.71	410.7843	83	6367.422
2040417	942918	12134.36	431.8655	1380173	462584	26540.4	571.8361	84	6368.275
218129	110726	1401.895	17.26732	121327	75731	3943.486	-304.4676	85	6378.271
2082317	1086123	8020.667	645.826	1406351	548030	21411.67	1223.86	86	6425.862
1371606	765705	3482.407	149.8815	786807	317029	6143.459	70.95628	74	6426.690
2256351	869302	9700.805	503.0542	1235171	388570	17875.87	767.6624	76	6434.073
318719	520517	277395.6	9427.77	209421	276507	652059.8	21175.6	86	6437.263
1321708	584145	6930.152	200.7511	1039438	406341	23481.67	926.9873	102	6442.104
2009446	829219	7154.813	815.4224	1083404	335370	13054.68	1614.432	73	6443.395
1527113	791394	3508.149	185.1774	837654	338600	7290.6	-228.1173	74	6444.297
1708531	750754	23147.45	571.0818	1078845	365591	45126.99	1453.226	84	6455.310
163635	213828	119763.5	2507.025	47765	61890	157534	2905.854	34	6455.432
2446364	871496	35032.77	581.785	1496349	460574	68268.37	1416.182	85	6460.476
1209848	609395	4433.89	282.9632	711527	254422	10061.77	441.1115	70	6460.783
1203371	1688975	98484.98	17641.01	686579	745136	170900.7	32411.39	74	6462.219
1894854	680425	7315.396	306.3145	1060121	267789	12824.82	221.5079	73	6463.482
2128933	799995	13945	406.3151	1255038	364282	26286.95	1063.308	73	6463.642
1923921	747422	6370.623	615.2674	1578207	547283	25865.82	1830.908	109	6464.968
1395818	570409	8381.422	305.9135	844009	282227	19313.9	954.7302	73	6465.059
4298069	3439635	17019.37	1962.912	3897140	2607061	69092.63	5177.57	115	6466.778
4146867	2224669	17877.99	781.3568	3676471	1532358	58675.62	3146.578	122	6474.060
1477838	550375	3540.147	294.5728	863517	238961	6725.854	49.14955	75	6481.049
1766821	845682	7482.164	419.3167	1050862	408057	15863.1	545.2998	85	6482.730
103470	136550	109909.4	1447.039	31692	40849	143700.2	1700.546	38	6513.694
119507	51673	274126.8	5690.149	39400	15950	366878.7	7520.154	42	6516.206
2702172	1540365	13064.47	1227.023	1751028	895763	32494.18	3669.088	92	6546.496
2151442	1002617	17684.56	491.1913	1822089	682377	64615.27	995.8634	111	6550.572
900303	558051	3984.641	130.6102	540452	236386	9794.951	219.5065	76	6551.962
1516482	659763	6317.816	252.8662	902072	281130	12852.2	840.5679	78	6556.021
1735723	684414	10604.04	593.0782	1204488	375398	30673.22	1512.123	87	6557.573
120986	10769	204.5639	-24.43675	33734	2854	187.3979	-99.96655	37	6559.023
1749797	1534842	12558.15	653.882	1120654	710486	24265.8	1503.152	79	6561.480
550694	634659	150351.4	14478.44	270447	282911	311405.4	23368.76	65	6561.929
1647309	1080181	3563.587	475.1998	1240379	553814	10426.77	1378.588	91	6566.002
2112725	891938	6354.846	330.5377	1279417	420420	15012.12	138.756	86	6570.602
678938	1290220	6257.073	592.6072	395912	534712	12640.56	960.0236	77	6575.265
1509742	647032	15438.92	579.3391	916250	307505	30425.02	1452.84	80	6577.790
2226367	1242689	6749.48	273.7498	1253260	577623	13835.87	377.0182	83	6581.425
2249114	791663	12661.49	508.012	1313914	380204	27171.18	1294.067	73	6581.462
125043	21785	14103.57	975.4965	34564	5944	16688.11	1279.581	38	6604.356
2425715	1322837	9059.91	798.2789	1614770	644798	26199.35	1228.914	86	6604.901
1816149	620448	5735.389	212.6776	913384	250398	9510.903	298.381	72	6606.158
2936475	1455833	10916.21	684.1568	2760984	1205407	38786.84	2377.574	122	6609.186
1834613	1114421	9875.324	119.9409	1200818	505475	23558.58	365.9202	85	6613.543
2532302	978583	8017.623	365.264	1639819	489561	17261.69	661.0424	82	6661.669
2399385	847828	8309.043	624.3287	1423632	397899	18710.19	1512.603	84	6662.615
1874823	409208	4707.813	393.5457	1071937	167487	9046.467	680.2135	74	6665.715
765993	477724	199899.1	13935.52	262855	159547	305303.8	18925.79	50	6665.873
1760465	1099704	10552.27	339.5283	1243959	554526	27115.59	647.067	88	6668.108
1823395	937383	5233.624	255.8816	1075008	392793	10545.87	361.4497	73	6668.457
2208599	799740	6223.872	361.3849	1235286	348428	11414.25	480.4896	77	6671.221
2180077	985728	10416.66	474.0424	1971386	717074	34937.72	1082.462	108	6673.045
1193628	351022	9640.206	371.7743	645002	134649	18046.54	1179.103	71	6675.709
1906974	738019	12737.35	307.0959	1137374	306794	25043.28	386.2722	77	6685.946
1669132	1082291	6164.88	126.8738	968236	467938	13280.19	293.9814	82	6705.368
1445839	754011	17600.22	840.3285	838197	328413	33991.13	1216.676	75	6710.142
2271723	1260106	24982.51	742.0167	2274566	1015042	85422.63	2380.683	107	6716.096
1694593	1109789	11134.88	720.6914	1647448	795525	38021.92	1985.646	109	6718.339
3303287	2159934	20816.71	1426.476	2427414	1259135	54936.06	3639.701	109	6766.628
1863726	764741	8922.977	265.9836	1109760	317318	19485.29	636.0665	78	6768.443
227076	473390	266378	2766.211	105053	207924	535884.4	5760.243	72	6770.320
535245	491619	156989.9	16908.16	257364	229570	314529.3	25699.24	66	6773.481
1922567	829545	12076.49	539.1929	2097456	740080	36573.21	2106.115	111	6774.513
1627441	861894	13115.05	311.7445	1070475	407674	31307.79	940.8093	84	6779.693
2798832	1156969	24015.82	1284.124	1806223	653952	61022.28	2901.894	86	6780.230
2206382	882377	7474.082	342.4797	1314586	420480	15743.29	448.5401	79	6783.619
2205321	1034113	9216.48	523.7485	1407698	495361	22372.2	465.6406	83	6784.045
2041993	978894	11743.48	633.1131	1383176	462660	29873.64	1646.183	87	6787.498
1249650	572518	7244.406	165.53	781353	267373	18471.04	390.0175	73	6787.658
2055794	798110	2381.283	339.3334	1226426	361961	5360.625	724.606	79	6789.508
110832	231452	10820.23	511.9683	40168	87113	17234	875.0276	49	6791.265
1784676	480611	4800.539	257.2024	965769	195749	7761.004	531.1916	71	6794.770
2033508	867177	9745.642	505.6022	1284946	431125	22856.42	930.9614	83	6796.502
1657740	1131530	6756.529	866.7355	1787353	825185	24324.47	2445.708	113	6808.540
2374609	1162682	13146.61	709.2027	1451127	565738	33736.93	1204.256	84	6864.633
278952	40136	-63.71479	136.1686	143873	18357	113.2348	355.7055	64	6867.219
245751	285327	181980.1	8655.067	139525	197324	496498.2	23027.91	80	6872.038
2535655	1052905	45567.93	1016.775	1581809	557022	85101.42	2305.905	89	6876.918
2750940	1178338	13814.11	420.1495	1579108	492321	27262.86	1142.875	78	6879.753
147749	115811	475.7575	-27.46151	61542	45214	1031.613	-181.4491	53	6882.505
475507	141301	656.809	-59.51481	145523	39511	196.5623	-196.2853	50	6882.604
119345	49226	571.0189	77.83038	37749	15062	1004.709	-73.57762	40	6883.110
3861792	2835993	22867.44	1149.375	2847905	1564180	60679.64	1943.2	113	6890.412
1803089	1151127	10378.71	129.5034	1127270	542159	23959.62	662.2109	84	6894.387
2680628	1474531	3390.747	707.0715	1658162	660498	7750.127	1341.757	80	6895.168
1793838	851749	16693.87	595.7518	1146282	425671	36822.04	1374.308	78	6895.341
2160544	1202762	10266.93	438.5887	2594364	1049835	38041.55	2725.821	137	6898.081
2130212	1042930	6611.312	432.6323	1129025	426509	11551.65	786.7175	73	6904.552
580956	762656	172516	13421.95	287235	363766	366682.2	24169.44	62	6904.652
1870019	706239	15854.7	473.5093	973441	273743	25473.84	971.315	72	6909.866
2338749	837219	9465.631	583.8958	1286189	374817	20534.7	989.0566	78	6915.635
1442970	838634	2971.389	431.4171	922268	379196	6387.079	1076.899	79	6974.621
2668968	1326747	13579.35	728.9318	1747223	623769	28331.88	1580.043	86	6978.520
2001314	1080941	15787.06	952.2426	1281551	537915	35940.35	1885.184	86	6984.809
2419619	1164576	6343.332	354.1946	1511944	653107	15836.18	122.1736	86	6986.497
2511731	835188	4543.686	411.1637	1291601	329418	8631.477	226.9305	76	6987.366
1930951	922269	12828.81	502.9339	1144621	422615	29024.67	833.3506	79	6987.989
264865	289207	22569	1031.322	105611	100300	32188.79	1347.033	53	6989.173
937649	1589579	9786.731	566.6893	643402	906813	25728.57	756.6582	92	6989.828
2588256	848808	9471.735	551.0173	1356470	355281	16600.51	695.1869	74	6994.986
2220527	753072	6745.411	587.3354	1308806	324771	13354.46	1055.293	78	7000.478
836267	1401656	15002.2	278.184	520223	655291	34881.61	490.537	87	7003.194
2054415	601361	8474.132	388.5725	1171386	263795	16661.11	951.4669	75	7005.800
1434676	780207	4919.797	175.0412	822664	360662	13105.46	399.1249	79	7009.351
1330629	433103	6413.393	150.1128	738099	184280	11464.99	250.1882	73	7019.998
1543842	696919	8010.429	243.2993	923356	312021	18872.1	920.3047	80	7025.080
1671184	590728	14690.09	311.0961	970572	265498	28542.1	732.7916	77	7027.922
371443	224833	9350.28	542.4946	176811	88422	16132.53	788.5283	64	7082.426
1344248	921793	6871.782	472.1505	876311	425322	13787.26	1199.013	80	7088.481
1532947	840363	4041.492	320.4292	852608	348738	7094.013	609.1715	74	7090.754
1260327	519872	6739.395	228.201	753401	209184	13905.96	156.9329	75	7091.265
2208113	1096862	7691.233	418.2315	1343016	507152	19341.25	339.7937	83	7094.997
2542056	1328040	13194.15	466.3614	1747813	596815	27701.37	1056.773	86	7097.184
1929415	725060	17420.81	331.1459	1086573	292995	29901	781.2461	67	7097.295
1308809	582713	13849.52	195.0546	808765	253304	24449.34	619.7405	81	7104.885
2161037	1238013	4690.122	623.0914	1524206	624095	11812.53	1429.177	88	7106.933
1630075	638386	20691.08	420.5529	858629	262645	44818.13	763.6718	77	7108.457
827783	206992	1152.865	-122.8973	316051	66964	1599.45	-335.1609	59	7110.639
2288899	692370	8899.868	408.309	1344447	326125	19177.25	855.393	80	7113.712
2084936	1013626	9840.361	884.9719	1290067	477336	22927.66	1864.71	78	7114.878
1604150	887735	7633.655	458.5171	955837	384180	15606.82	487.1785	78	7131.719
2617422	1639209	13052.26	542.7795	2647353	1414037	42779.79	2471.988	127	7175.619
1502907	483419	3827.893	314.1661	786609	185869	7943.04	764.9965	72	7192.852
1480428	763466	6694.978	281.5927	861791	301764	11907.08	842.5718	75	7196.705
918131	1098397	28282.43	1165.158	492974	657815	75276.72	2785.68	87	7197.078
2346425	973461	9899.232	574.5005	1478048	453576	18724.92	1407.484	79	7197.383
1878911	1326150	19898.76	972.5691	1490810	786999	45410.08	2842.49	97	7198.639
1964242	872045	10557.2	371.8184	1237470	409698	25929.21	621.7873	81	7205.010
217884	32713	999.7029	67.14276	60274	8705	1348.669	-26.07343	40	7205.623
1418903	723766	7613.469	336.4218	814868	293322	15793.95	688.2503	78	7209.949
146214	138134	61387.96	516.2728	43323	40670	81125.35	307.0624	37	7210.251
492581	634904	178402.8	7800.845	240973	247043	298375.9	16860.71	66	7211.213
2301985	1456941	7237.115	482.5792	1105878	587519	13147.5	914.0749	72	7212.417
2113814	911695	12878.84	283.7348	1313000	435629	25408.84	830.6683	83	7215.775
1668800	1006782	18342.21	590.5568	1111234	548075	42251.52	1195.006	87	7225.061
1929087	1103354	9170.327	307.39	1230230	500555	18364.46	633.3535	82	7225.774
2085324	981201	25390.16	44.3558	1276493	431707	42327.44	368.081	80	7231.947
2213598	897312	16080.61	428.0005	1366086	453190	41031.29	823.5974	85	7240.710
2893878	1165928	15617	718.7134	1968277	721111	44609.72	1660.662	101	7262.226
982329	1041354	42662.21	13152.91	426856	373477	76622.69	19333	66	7268.100
1408547	969297	14146.05	77.38377	885401	427570	28584.17	231.7381	82	7297.271
2443902	1016877	11962.08	545.657	1527900	525764	29496.23	824.4921	89	7302.312
2473687	1140352	14096.12	607.569	1530842	611864	31728.71	1348.238	89	7303.617
1471393	700743	5281.408	603.0054	851110	304728	11440.15	950.7623	76	7307.776
860786	1850091	12447.26	792.8395	552773	882392	30351.44	1524.428	83	7308.028
1303352	838040	4966.023	218.3893	842764	371765	11833.75	285.1231	81	7308.461
1748530	972464	15420.01	531.0602	1159330	490320	40484.69	989.2534	89	7311.195
699454	1075246	79955.3	13151.43	306950	427054	160886	19202.5	67	7313.445
1890896	844600	13699.66	364.6183	1755890	643519	51847.52	898.142	113	7315.170
1680594	889718	2316.712	332.6252	993987	361096	4659.504	601.4974	77	7317.070
2917849	2478816	22928.72	1410.557	2980195	1847667	63916.95	3641.35	132	7323.109
1465665	658945	7317.778	315.9718	886973	277272	14259.52	648.0544	78	7324.202
2912113	1477286	9171.538	757.2156	1660301	652543	15999.78	1034.631	78	7329.968
2720328	1079925	13203.08	780.0775	1703803	545614	36694.56	850.6531	85	7330.854
2059918	1581755	7182.984	453.3685	1297753	735565	15673.32	760.6091	85	7334.070
2063740	951837	15194.17	403.5586	1855050	742835	41908.68	2036.342	107	7340.928
2113062	1060361	12014.43	540.1232	1357826	506647	28194.51	1710.81	85	7351.775
290500	45875	217.596	115.6879	101792	13758	258.6299	380.7832	52	7359.734
223045	304052	3408.229	199.5559	66756	92235	4529.491	289.2063	44	7370.266
1372243	600896	6223.104	326.4953	743065	229830	10439.48	523.7589	71	7388.302
2235942	1081117	16710.49	492.3607	1482084	519060	42339.77	1394.308	88	7397.635
273089	159488	156611.3	8292.638	100851	62202	263472.9	12033.25	55	7412.211
1925385	1369891	16001.03	546.4522	1209850	645878	32468.51	1710.781	83	7412.932
1932293	1052020	7156.444	196.1877	1318473	528816	16175.91	423.2866	85	7420.766
466613	743274	388263.5	3710.882	271390	454246	972420.8	11252.64	82	7422.091
1483957	875515	9808.517	382.5545	941670	386561	20264.04	890.0047	79	7424.427
2010260	909126	6183.112	498.2502	1215675	419663	15046.34	822.8318	81	7425.301
144522	19105	212.5818	53.40948	41258	5214	167.9064	110.8383	39	7426.186
1653157	752773	7725.113	576.3562	1064629	344155	20080.2	1309.46	83	7430.449
2160344	828973	10408.46	727.223	1430147	431494	20547.06	1780.278	84	7431.987
1969336	1018103	97592.02	8046.508	1240536	590342	176889.9	12220.55	96	7441.482
2336868	817689	18688.62	349.7078	1436197	392901	37937.95	750.7285	80	7446.036
1283142	1387338	70986.71	942.0123	716632	685294	177385.2	2419.275	83	7449.005
2028403	1004128	7159.189	465.7927	1324023	571676	22589.39	931.3866	91	7450.623
557425	544553	129689.3	9385.708	226438	180022	205328.1	13545.29	60	7452.245
1864830	976486	11888.38	572.2628	1225823	446741	29451.79	893.8873	83	7463.944
1917639	741967	10651.88	283.1951	1169699	345993	21647.42	1055.936	81	7468.275
1464573	752922	18923.18	590.9545	868253	318286	35634.95	1360.13	76	7510.390
182178	22745	44.9419	16.53286	57635	6775	107.4617	-38.46374	45	7519.269
2633715	1494485	28462.67	880.2224	1846037	842006	78030.63	2443.393	90	7522.602
1773285	790745	7248.508	663.9397	949751	362847	16520.89	1251.643	76	7523.821
1507352	667482	6818.823	377.7714	916994	313280	14425.86	1424.119	81	7527.978
1722736	592281	3590.628	318.3086	978537	247363	6862.133	1138.539	73	7530.503
1480472	704091	20752.02	452.7841	855774	314220	43426.85	564.8766	71	7530.522
1977441	961383	7308.145	513.3579	1238241	420747	16199.24	761.9299	77	7531.269
889412	1199955	11141.07	170.8002	465460	517015	21338.26	-316.5757	69	7534.320
2239026	885125	42751.77	1191.02	1559380	504761	90571.6	2318.747	91	7535.001
2071590	1295473	20041.93	1047.966	1339284	606197	46009.98	2172.164	83	7537.659
2546284	1088153	11581.31	776.4499	1516446	508513	22327.18	1497.118	79	7538.692
1469641	723113	56805.2	1293.732	869832	304515	85569.22	1746.589	78	7540.422
182903	148706	57203.93	1282.355	55845	44431	76209.02	1718.523	44	7543.176
1634349	754903	5200.47	117.6523	886588	307580	11133.93	-155.1727	76	7544.610
2318669	1447864	16109.43	883.8525	2778125	1059804	64514.47	2711.367	126	7552.071
1800752	911114	14440.22	684.0522	1052120	407585	28680.78	987.836	82	7564.576
1415996	435094	9418.912	32.6185	681695	166277	15286.46	-69.72191	71	7573.936
2362023	709034	18904.57	678.6328	1277995	289218	33182.73	1223.005	73	7619.256
2462270	1324137	10199.68	536.2662	1532082	654405	26945.19	1059.588	83	7625.668
1881261	1421430	11192.94	485.3362	1024470	570426	19508.78	909.6865	72	7629.116
1668219	668322	14132.09	92.3927	968195	317047	31465.52	523.1116	80	7637.672
2274847	957707	19311.33	526.0997	1893892	717896	55767.39	1650.072	99	7640.795
1170556	456194	12713.31	229.5549	633770	183714	21013.11	795.214	71	7643.550
3121795	1557776	20984.2	1184.374	2360955	1204283	65103.18	3684.652	103	7644.673
1737610	849259	7914.53	601.0992	1014368	391724	17510.46	2055.244	81	7648.876
2856117	971145	6826.994	437.5956	1429191	406452	14047.39	712.5799	76	7655.152
2078889	923141	5300.076	436.3191	1135774	418950	9791.108	717.0595	80	7659.101
1610370	961339	7091.284	495.5642	995659	446519	15773.39	1025.21	78	7659.162
4114449	3108642	11698.69	1598.558	3096665	1841502	38179.93	3297.907	106	7671.968
635018	1209392	8239.063	233.3989	274578	445786	13537.19	621.998	59	7672.839
1964822	1087120	11584.56	459.9817	1293338	543899	29633.81	721.6945	88	7677.691
2493504	969527	15430.44	477.5602	1408013	463411	34831.42	1227.758	81	7678.369
2011745	1186680	6663.835	690.0741	1029904	535066	14770.75	941.4899	71	7678.399
1494315	505514	24888.65	458.5226	790452	223684	41961.81	471.6953	78	7688.867
1841379	1026758	7935.563	538.0724	1187764	471156	18160.21	996.746	80	7718.476
2100655	1190799	7536.537	663.4924	1342433	537956	19306.28	1323.827	84	7729.027
1923237	644590	9131.57	537.967	1070590	285912	21667.7	536.0187	79	7733.857
606144	787069	167567	14593.1	266571	295011	296733.2	23857.1	65	7739.311
1742686	679498	8467.357	322.5473	1016174	293111	18129.2	606.2077	75	7739.732
2196562	939424	9644.122	451.2108	1281919	439222	19696.77	1128.635	82	7755.467
559864	1177829	23144.17	403.5536	303304	500793	46612.7	973.4324	83	7756.458
2030173	1082174	12128.66	614.6858	1384900	554633	32298.5	867.2464	93	7764.347
1659456	537959	9319.484	429.9261	865846	201319	15540.85	861.6713	71	7766.765
2058093	1165786	24862.62	615.2686	1271041	544233	43766.28	730.0326	84	7773.287
3064533	1650168	12662.07	998.9283	2331070	954514	29275.5	2242.256	97	7782.656
2228924	1443331	9907.581	475.2991	1931770	962262	33180.92	1626.266	115	7786.254
1822510	1174411	5645.238	730.6502	1210315	551099	12186.71	926.3317	83	7792.663
2420403	1307121	9697.034	952.5969	1478873	684225	21291.44	1743.162	85	7794.054
2092200	1571250	9977.053	577.3021	1553903	828943	27784.9	954.7535	95	7807.937
2130212	1216060	6311.204	621.8178	2199106	927105	25283.3	1807.732	115	7809.058
2158663	3064294	9388.271	1402.028	1935915	1824783	23665.37	2603.553	96	7834.123
2121128	1089527	15119.09	342.3631	1342046	482523	33533.69	770.5023	80	7844.593
1415767	784912	8722.475	398.8359	887467	343971	17971.96	656.8346	82	7851.142
1458539	977785	6336.46	477.1834	855770	405889	16345.27	698.9157	78	7856.771
1912691	1161064	5598.835	346.3276	1148004	480855	12304.5	398.3819	77	7857.282
2101996	707660	4922.922	485.5915	1192958	332849	12093.32	1213.771	81	7859.214
1009351	800337	129831	1516.326	493642	321938	225576.4	2430.55	69	7860.144
2714019	1301795	25971.82	549.6548	1781081	710479	58059.08	936.2988	89	7860.706
1609980	660829	15614.15	185.1235	1004974	322677	36020.23	402.6892	78	7861.426
2014871	1116988	12718.37	509.8264	1211142	456032	24716.02	1515.365	79	7864.119
1885628	888000	8474.285	370.5504	1122666	400390	20811.39	728.2406	76	7864.990
2185242	1032895	5675.542	460.2896	1270673	459077	10787.58	959.6671	74	7865.432
2444002	1047721	13167.89	611.1411	1584034	497512	37848.43	1399.612	85	7870.367
2830683	1100305	19451.75	3003.893	1517644	470890	37122.75	4207.036	80	7877.353
1948282	1437112	13209.2	778.1968	1707040	958094	50979.79	2269.009	118	7892.445
1613390	684421	8067.305	417.1149	918300	305174	15869.09	795.4377	77	7902.719
137161	88069	46219.13	498.0681	48849	29882	64435.25	714.7668	46	7956.645
1219661	2966546	132908.6	2896.448	1235426	2501621	524489.3	12012	122	7966.831
2231715	864141	10124.31	620.1114	1328878	440611	26966.2	1012.564	87	7968.751
365646	95190	13429.71	3004.464	108500	29350	18055.73	3894.78	48	7971.052
1681563	664605	10330.42	618.4527	1057793	335043	26565.48	1336.227	86	7979.742
2011158	998570	6460.063	733.397	2014019	796874	23944.66	1505.364	105	7979.934
122172	35453	31722.32	573.1584	33603	9935	39037.99	656.4335	37	7981.568
2490763	999729	10172.64	568.1574	1928609	712203	31435.12	1232.486	99	7990.702
2220438	1176623	8452.944	469.6213	1511479	615206	23663.62	1427.805	90	7993.524
2269905	755548	12818.48	289.4211	1297679	328079	22896.81	706.1495	76	7995.596
2589220	1393096	12675.6	724.981	1664882	754501	29838.13	1654.294	89	8003.152
2526559	1020653	10595.39	478.3238	1405373	478462	26755.8	1221.84	82	8012.296
1821074	689830	13163.49	304.7731	1676136	555488	33381.44	24.41112	105	8014.869
233450	264356	175293.8	2768.217	93346	97285	283574.5	4163.625	53	8059.007
1732669	1260485	6043.95	438.2755	1057556	592238	15700.64	833.6772	99	8059.118
1931967	670813	13467.62	584.009	1220817	314108	30085.64	1255.677	76	8059.361
1449616	755440	6239.737	504.1018	987286	379444	17362.65	1130.515	86	8064.629
118575	15002	1028.884	-45.05635	32913	4238	927.8734	64.47903	37	8074.345
191336	31532	3869.194	278.223	52269	8769	4989.221	434.0511	40	8074.877
1799217	928108	8918.277	495.6598	1162995	425550	27931.7	1176.629	88	8078.188
1453094	739435	30045.03	-250.4799	953864	360852	76832.45	289.8102	86	8078.241
728399	371272	1218.93	188.596	352851	141226	3280.597	271.9221	70	8082.234
122153	49156	43721.19	434.5207	34380	14246	56031.48	680.0707	38	8085.357
1596080	762274	8595.126	576.1614	1052168	361579	19032.63	740.205	83	8087.168
2792475	1437374	13911.14	857.187	2426498	986856	37406.55	2210.198	104	8093.437
2143194	1160374	12893.46	961.6317	1315551	556607	28591.08	1248.744	90	8095.680
2597881	921954	15074.25	589.8152	1503078	453787	29162.99	1031.446	83	8100.245
2108797	851520	15752.07	483.2771	1116246	389575	29005.13	701.1624	80	8119.537
1693682	1070694	10069.68	379.9728	1124110	532650	24129.09	1154.824	81	8119.746
2383708	1378701	7313.522	585.5841	1397898	616149	15814	1234.365	77	8175.435
1207952	499757	4041.589	131.4153	702883	214619	8727.021	187.1818	66	8175.484
145233	30067	861.2841	-66.93878	40592	8151	1371.043	-141.293	39	8178.742
2021537	797005	7684.031	468.268	1127927	352732	17788.21	809.2771	78	8179.150
1346188	667821	2827.44	243.1314	809131	270404	5717.617	537.2349	77	8182.295
1698054	708648	5267.786	518.9656	1002743	297816	10763.67	802.1086	77	8184.115
1394678	785054	5026.112	435.7424	1374436	639247	18472.98	1359.739	104	8184.591
1431084	752416	2658.855	205.3908	488737	227442	3402.689	317.353	54	8184.926
2076058	715360	9067.517	398.1844	1240545	312803	16745.78	925.282	79	8187.017
1698887	588925	8719.681	286.2379	942626	241698	20116.52	476.2326	76	8189.888
1508693	617827	8993.45	539.8425	850063	265151	16426.34	1010.249	75	8190.519
1436385	854022	6329.266	355.2186	981363	382806	12875.54	632.21	83	8193.098
1848366	721016	8081.984	219.0025	1058154	292954	16212.71	441.9907	76	8197.195
1289985	1175802	5669.47	680.1633	842217	553081	10541.86	1424.026	81	8197.955
2002989	690877	6702.35	119.5318	1076746	296115	15402.72	82.54904	72	8198.015
2574824	7788558	30916.04	2796.181	1154249	3013976	50659.58	4319.086	72	8206.437
2186030	868192	16125.49	570.5427	1341855	399350	44649.73	1519.904	85	8209.751
1648281	796325	6325.56	303.7519	936358	365090	12006.09	967.3235	80	8215.328
2299716	1647601	11962.06	1014.659	1498540	841226	30199.48	1836.295	88	8235.556
2373385	1061880	3416.65	552.3441	1462664	514521	6350.356	1588.184	81	8279.133
2433955	943617	10859.95	688.2529	1399215	425260	22867.04	1124.433	81	8281.983
1902994	501505	7735.642	286.8411	995411	233242	14848.46	680.3066	71	8282.260
2490188	1150985	9235.285	433.0424	1467475	551506	21843.2	543.7637	75	8282.346
1703937	927354	10682.21	949.8298	973997	383947	21662.58	1459.755	79	8300.783
338137	346663	143634.2	3075.039	149643	148780	275441.1	5623.022	63	8303.632
356781	61696	1642.68	20.61829	102049	17356	1858.145	-205.387	46	8304.834
1297950	890091	8021.975	281.6378	735866	357565	14863.64	68.12218	74	8305.352
2048060	1016267	6932.478	539.4165	1262208	434031	17163.14	732.2245	81	8313.783
2503248	2334711	10775.47	586.4099	2057965	1325363	31239.49	1523.638	97	8314.603
525929	1120345	59738.85	658.5793	256305	474664	90297.88	658.1351	64	8322.897
1772663	621370	18499.23	386.9601	998314	246770	28909.78	815.8821	74	8324.852
1778548	885324	6241.353	228.8694	1145941	392557	12184.22	699.6908	81	8330.932
2045586	922599	10634.42	524.7072	1252395	408469	26867.43	555.7768	83	8332.280
1982874	1089203	19763.58	569.0204	2090245	874952	54351.61	1896.804	112	8384.843
1635665	678626	3719.115	263.8193	972768	327956	10795.52	632.5249	82	8396.659
2982886	1311805	13794.5	585.9717	2993066	1290795	66003.47	1852.101	121	8396.841
1399725	493258	8749.136	75.99932	781839	212406	16592.06	108.4022	77	8399.834
1772425	753430	7394.638	536.9116	1718443	642888	29014.06	1670.876	109	8405.424
2708194	1659152	11025.04	827.4967	1926083	822797	28886.22	1965.273	92	8410.268
1420773	1288284	10102.73	504.2171	1132311	642900	25449.34	1072.84	90	8413.522
2574185	1558173	3867.313	604.4938	1550635	760031	9362.456	914.7425	83	8431.839
1845341	808973	10978.09	639.2532	1133547	365296	24062.28	1464.438	83	8432.875
1824471	622227	11140.23	308.9211	1068374	292499	26010.09	186.1486	80	8434.465
2622174	1900950	11452.24	590.0229	2010827	1103082	36862.84	1299.438	97	8439.900
1493335	874034	3531.726	316.7847	865120	369816	7372.143	482.1487	78	8441.262
2039243	1224475	7043.791	581.3986	1193412	594443	15173.78	1206.492	79	8457.523
3096068	1761748	11142.49	523.5957	3423297	1582081	37391.16	2169.412	117	8483.291
1980484	891888	4982.592	522.0051	1018001	384961	11998.29	620.4459	76	8491.489
1959520	991233	7796.063	452.1466	2222996	956091	31103.48	1961.209	120	8499.256
1947101	553936	6927.382	197.1497	1148484	253827	16001.67	583.3604	74	8499.966
219381	28686	530.2352	-19.30085	62793	7691	997.0141	-31.47033	37	8500.278
2495517	1019058	18069.03	655.8674	1658845	532719	54962.46	1195.902	88	8502.228
1034130	715463	33601.93	516.6819	1035889	558255	85300.49	1367.259	99	8502.465
1623784	853704	12200.24	449.3856	904661	384398	23090.99	1125.207	71	8502.702
1953730	727260	9322.424	196.5032	1082164	337442	21806.74	-120.9904	81	8503.615
180783	25938	3003.881	-76.25841	54874	7388	3926.651	-432.0451	44	8505.339
2093712	733165	30166.34	979.0637	1600556	445002	70842.89	2251.708	91	8506.907
145568	20013	1203.928	16.7548	43859	5634	1441.193	12.61235	42	8508.900
1530889	1005021	19368.32	541.899	1055028	465467	49322.56	1022.483	84	8514.093
2281170	1563854	8591.145	622.7343	1776467	877850	28089.45	1039.929	97	8519.645
1940699	781843	11015.21	199.9119	1046795	355780	25968.5	289.1335	78	8521.216
1882751	793668	26066.49	383.0327	1074640	352709	50934.38	806.5425	77	8521.644
2670163	1065637	7179.157	481.9193	2005890	721173	22681.23	465.1711	100	8527.664
1875805	1252527	23550.13	529.1355	1049604	509290	43621.67	1270.842	74	8533.386
2084539	1400806	16986.53	163.6387	1846611	902009	45018.64	333.8183	99	8536.720
1928091	999536	7719.485	336.166	1148621	511621	18430.7	832.8224	85	8549.143
1548958	576161	6147.157	294.4241	911081	254838	11913.11	607.7039	77	8557.155
1471290	478471	2252.908	235.8065	815872	193504	4288.923	266.8239	70	8557.526
102683	11911	-118.2329	113.0137	29304	3157	-404.146	299.1566	37	8559.364
1830062	789310	6390.631	271.3882	1616174	639653	19413.12	232.4516	105	8573.128
477080	99551	954.1231	13.70169	295698	44713	2112.536	-148.9939	67	8573.243
212380	296827	243743.5	2226.308	95399	126341	430224.4	4962.711	57	8599.688
2334084	910321	6876.95	516.4069	1373054	448216	16360.63	927.7058	82	8601.878
1797801	1000434	8089.711	363.8906	1122349	453058	18852.96	860.0596	78	8602.077
257591	33012	768.6631	-166.6106	78169	9513	1489.001	-406.2673	46	8613.040
2147244	1351816	11929.38	853.3615	2093503	1196106	37613.57	2850.407	117	8616.045
2448574	1082160	17549.87	564.5741	1393121	453207	33586.79	1018.86	74	8616.920
1878830	831290	8812.947	125.8168	1152935	362184	18587.42	790.2699	80	8617.833
1831601	805590	17353.44	836.8397	1025070	352939	27671.98	1469.001	76	8622.256
2505542	1293710	12923.29	542.3385	1776040	636249	28272.76	1597.55	88	8626.859
1159499	6501093	143228.4	31697.44	960948	5260482	422742.6	92475.34	108	8630.472
169629	88155	12042.48	133.0868	50235	24851	15147.24	121.3127	42	8633.401
1559730	702521	8772.391	212.653	733865	254839	13497.42	399.7216	67	8637.692
2250268	1128526	10105.51	710.8174	1441297	544910	23584.99	1375.12	81	8657.912
2589784	905492	15620.07	858.2719	1925084	710837	42219.17	1981.661	108	8715.937
2304733	1508454	11868.78	519.0828	1433918	722284	24047.72	1082.533	85	8717.638
1586814	946766	5743.947	266.446	997902	455318	14641.48	508.0907	80	8718.361
3170358	1927457	6771.822	471.5349	2583162	1276907	29883.91	860.7047	115	8720.174
2009836	1064093	10337.08	592.4941	1395862	601108	32806.32	1776.17	91	8722.660
2286082	1108928	13017.07	170.8442	1565544	604992	39538.81	737.3654	88	8723.990
2264394	889685	4691.107	638.9496	1254305	367070	9130.763	1113.083	75	8727.339
1731632	558653	8474.333	463.5435	953305	240329	16153.87	736.4586	74	8727.892
2314878	994869	10904.43	555.8532	2049262	699433	40569.96	1984.983	108	8729.300
102337	62637	53753.58	287.8603	28047	17935	68668.91	407.5428	33	8730.019
2431942	1109801	11052.66	786.5219	1520903	513156	27322.39	1853.308	81	8739.292
2140502	991484	8732.607	662.3777	1359135	452757	16372.98	2015.928	81	8743.163
2280453	1150994	7752.938	485.3523	1916120	771457	27158.78	1737.852	108	8746.209
1545068	621958	6562.639	380.6362	919110	269863	13065.64	911.8542	69	8746.233
2061289	900741	10196.39	665.7391	1664092	710593	40710.25	1761.796	112	8747.641
2356309	1222964	8209.664	864.6294	1185070	449403	14563.6	1084.297	72	8755.510
230903	35807	14.55807	6.905093	65640	10185	-61.6962	10.87808	43	8758.407
1830291	999239	4945.199	434.3858	1186955	460819	12528.38	1197.166	85	8758.556
3377243	1501282	9227.752	910.1265	2311027	923070	31780.99	1812.716	94	8759.315
422756	102007	872.5882	6.43456	143805	30656	1430.083	-63.78887	53	8775.461
2345264	1528299	9998.7	692.1871	2501488	1220350	38956.23	2215.199	119	8784.335
1864635	1070907	8596.66	395.9406	1773491	804826	28693.73	1472.972	106	8814.986
1523800	802155	10512.79	378.2089	992084	376612	23637.69	848.5359	83	8820.004
1431240	583798	7114.651	99.20171	829431	237325	13110.31	276.4266	74	8831.568
2414578	1432686	11447.6	740.691	1769683	863804	29092.38	2134.606	98	8832.742
3863247	1426996	20156.14	716.5312	2949917	1044644	65324.69	2176.778	112	8833.336
1441351	492930	5697.617	84.11295	847020	197492	10810.04	-172.5654	75	8843.806
554376	1048098	60382.91	12563.9	339936	507637	139289.8	21346.19	75	8844.807
1875714	838016	16274.01	609.1695	1166440	416972	35995.46	1055.253	84	8851.480
2019589	932528	16640.04	327.4982	1218555	427240	33523.15	732.0186	83	8874.542
168121	147532	514.6598	145.9405	104404	108234	1661.34	150.9331	90	8906.113
1598209	1074763	9286.259	214.7074	1000346	478579	18585.06	-360.3909	79	8931.629
2538004	1005175	15717.22	465.2918	1713522	536315	36868.22	949.6629	87	8935.035
2577956	821873	6612.725	457.4289	1644754	463176	16460.34	1010.357	92	8940.005
1070805	1418476	16606.32	479.3503	648226	698386	34782.57	959.7877	84	8942.163
1751052	946337	9787.902	501.5208	1139475	415981	20049.55	1428.869	81	8942.346
1512056	714539	3188.129	154.2282	921407	321706	5279.575	647.2692	78	8945.512
2088498	602849	19869.19	590.824	1228256	301053	40624.16	1138.184	81	8946.341
2058608	965971	4638.293	448.5497	1222388	416596	10410.75	753.8929	79	8953.863
2504843	1054124	7926.948	938.3122	1618601	545538	19610.87	2001.995	86	8958.883
2417673	1289545	11719.35	994.5861	1568668	608743	26482.37	2244.187	78	8958.909
2091321	917671	11824.51	476.4535	1326698	480819	30631.49	1086.129	88	8963.131
411758	301988	56824.89	1032.898	134016	95059	76477.84	1361.839	51	8969.318
1947043	675940	18249.06	420.9605	1140884	295381	34938.2	1059.393	79	8989.408
1666826	818050	4390.458	227.213	966834	329538	7375.445	383.6735	74	9020.641
2432445	1010187	8007.151	575.771	1537973	459196	17598	765.648	81	9032.763
2859392	1112996	17230.21	418.5726	1863872	607023	45528.14	1591.5	89	9041.305
1442639	693759	5840.598	412.538	891016	294043	13998.07	717.6779	79	9044.948
723650	4507165	25438.41	1587.413	1217554	8933039	151868.4	8243.132	212	9046.351
2132554	1330011	9580.432	821.3759	1391528	721457	27377.13	2185.431	96	9051.988
1472572	687213	8868.111	263.8787	857037	316907	18761.01	437.2902	79	9058.589
448610	720132	112413.5	8788.694	233025	246303	198993	13578.92	64	9059.988
158419	30617	188.6575	67.85219	46013	8792	389.2327	136.9894	41	9062.309
273751	53064	254.625	68.35947	79630	15238	234.4795	86.25841	45	9062.809
2053049	1139424	6581.315	416.9487	1459242	573426	15208.75	691.4614	88	9064.017
568180	120002	3256.576	100.3787	204684	36433	4561.974	203.532	57	9065.758
110182	119268	605.1572	-18.08213	29749	32498	638.1329	-95.82733	35	9072.758
2040448	1027619	4280.397	275.0509	1233103	477000	8211.715	551.3343	80	9075.548
165380	36570	15846.47	992.6933	46309	10261	19633.98	1359.67	40	9077.486
2113817	949365	15415.17	481.7574	1339370	450166	32573.06	1467.736	83	9080.962
2080529	875236	6358.471	477.016	1377801	425633	14975.8	1049.982	85	9083.719
3161782	1290226	26312.92	985.5703	2382027	943091	68995.6	3412.533	110	9150.205
1852282	745340	11026.22	215.3271	1164567	380875	21636.25	605.5443	84	9151.818
1621552	840327	8009.5	398.4329	922491	386987	17897.53	585.5461	84	9156.377
1837167	684218	20479.27	402.0331	1113600	314315	32127.76	831.8148	80	9160.660
894205	1599840	10840.49	461.0531	565704	757716	26687.15	1247.72	77	9161.162
2043985	1133053	10706.8	331.2919	1330145	519775	23877.32	1120.054	85	9163.260
1954054	857222	16048.88	517.5668	1164014	395336	38434.66	927.2531	80	9163.717
494856	414184	111149.2	9278.635	214591	139300	171805.6	12912.17	60	9166.909
2062982	1283293	6008.787	753.3356	1426718	772410	18773.06	1311.557	91	9170.464
2559834	765142	9226.307	573.3345	1401579	327756	18170.52	1101.262	75	9172.387
1786029	830974	3208.501	195.2967	1101360	392015	6039.299	760.9448	80	9177.451
254185	37685	62.39059	72.022	84226	10421	95.8023	81.21405	44	9177.837
1835572	1418642	11898.7	707.7767	953463	576833	22349.19	1168.952	75	9179.079
1642179	709221	6469.913	516.9795	942792	311171	16300.38	1103.375	79	9183.542
1951382	604121	9489.022	296.5297	1031069	259340	18802.2	559.3633	72	9184.216
1413816	605246	3823.687	426.7715	847096	260853	7425.837	924.4221	77	9215.231
3114042	1451048	19722.55	678.9252	3271939	1475665	68491.71	2942.043	133	9222.605
1767185	839663	10568.63	365.1743	987660	362289	17680.51	835.7745	75	9253.513
2465666	989892	8222.332	619.8064	1985473	830484	33057.67	1802.001	113	9256.410
1388875	775486	5709.05	530.4677	1069346	422068	15342.38	1322.232	94	9267.803
2457662	1152527	7156.896	439.1227	1680115	597916	15930.71	879.5712	89	9268.725
2489747	881080	8276.196	325.0553	1488239	376462	16917.22	496.6125	80	9277.305
1456076	457798	4986.056	233.5066	698289	172430	7543.828	346.4432	63	9277.632
1509265	528596	3885.52	116.8737	887136	223507	7058.502	70.28156	76	9285.038
299428	22996	190.6438	130.5664	91699	7044	233.236	199.4373	47	9287.095
106557	128256	48306.14	669.747	36099	41251	66192.52	694.8954	42	9290.634
2344384	891081	11164.25	480.4644	1467921	447550	23896.82	1612.248	84	9293.802
1592983	674010	7886.375	369.1507	971909	304078	16807.09	795.4597	79	9301.093
1733809	890141	20030.38	384.6278	1196565	474257	42383.17	1091.062	86	9314.125
1852946	926386	11168.05	467.9171	1451615	524620	24241.18	559.6943	92	9355.491
1656827	608638	2491.514	429.4712	911762	236044	4782.978	609.7296	72	9364.335
1870401	952138	8568.617	255.9759	2112247	839237	29752.47	1492.619	112	9367.304
1664479	513303	11694.78	97.12054	1062528	244073	23436.96	-280.5781	82	9368.279
2104358	708143	7296.728	473.0009	1215883	287163	13329.39	868.9008	77	9369.324
925039	1763954	1256986	9994.665	1103311	2380827	5682732	89051.91	176	9369.512
2279419	3489433	19777.55	13257.01	1899539	2331182	64882.53	31382.4	110	9370.492
2364294	1099350	13786.17	466.1708	1531990	590301	37661.74	1488.476	90	9377.652
1638928	657166	5747.436	586.944	972162	279311	12095.21	1215.5	68	9377.693
2038459	1275117	6294.627	365.2032	1571132	716497	19906.73	1035.421	96	9380.088
882614	1947281	56607.67	35755.16	548513	1057625	174689.6	70287.16	85	9383.612
1987389	1145591	6491.133	497.926	1167083	476754	13322.37	759.9116	81	9386.529
2743241	1083344	11112.19	668.9563	1828231	549582	25228.21	1543.661	86	9390.171
1608590	794945	9889.6	646.8867	1018767	390965	26441.06	1577.131	83	9391.484
1929592	870424	13827.31	448.2498	1098173	432435	28576.89	1204.785	82	9394.533
2102824	1159224	8349.988	281.4367	1154219	463664	15809.62	458.9951	76	9408.528
2057433	1098789	6595.93	594.8457	1197348	472801	16352.83	783.827	74	9408.636
2226867	1082096	10724.46	914.7508	1472891	537782	25767.91	1641.997	87	9418.955
1790112	1033500	15679.23	730.7586	1177263	509453	31748.13	2185.444	86	9437.453
1854311	1009097	18914.02	640.2722	1220493	464885	42794.5	710.8708	82	9464.237
905714	2056040	13043.05	5671.105	610447	1233984	42034.46	13352.24	114	9477.296
1446553	849443	12653.89	611.1053	947772	409978	26420.9	939.0322	82	9479.588
1212977	438265	7641.56	194.3796	632340	169464	13925.92	673.0595	66	9479.940
1977616	1041772	11752.49	179.8164	1901284	753471	47818.01	1077.989	109	9488.087
2460995	930246	33789.45	711.6979	1649991	539723	86750.49	2148.604	91	9488.674
1140490	901150	3941.451	289.8252	816620	442761	9899.006	515.5331	88	9490.997
1952323	1287293	7131.51	585.7756	1269177	571168	15356.29	839.23	82	9491.832
140350	20929	564.624	52.75061	43315	6076	254.2455	27.41407	42	9494.567
2086834	940300	9587.521	304.3557	1155540	489859	19737.04	858.8408	80	9502.944
1924955	663850	4895.195	262.5815	1130364	289924	10740.1	576.499	78	9505.074
2484845	1381527	11781.64	380.622	1656605	729818	29533.91	1267.071	85	9505.495
2538756	1566160	12504.81	768.5575	1796110	903744	35874.41	1993.673	95	9508.747
2288440	1136012	10335.83	502.6742	1250767	568275	30310.41	1462.332	87	9515.304
1945280	1043160	16811.09	654.8845	1339884	545604	35484.96	828.7139	87	9516.532
197518	41782	7324.835	111.9563	59383	11789	9314.632	177.6245	44	9524.936
1475857	907416	4108.914	610.7274	920760	410784	8567.124	1326.191	78	9537.730
1833809	802288	13040.42	321.4828	1107879	370158	27584.41	118.6035	78	9553.055
1081122	1473334	8229.244	386.8118	572398	662424	16999.46	742.7774	81	9581.581
2376335	776889	4326.695	395.3886	1223257	319317	8904.664	864.6188	72	9586.739
2332056	1077107	14666.77	925.4517	1482908	525852	34755.11	1857.74	87	9589.353
1989061	848401	7479.984	234.6304	1275854	394478	18634.95	266.4309	77	9589.529
3142136	1413120	7400.871	627.0146	2931419	1334986	34529.96	3688.139	127	9590.208
2480460	1037229	10621.94	391.5023	1610533	535945	28206.41	806.0977	85	9602.411
1090779	498731	2394.492	320.4326	613989	194201	5280.576	694.1251	74	9606.133
1540793	682288	6398.205	309.2983	854430	291868	13100.72	191.8058	78	9607.131
1564127	739576	7731.855	330.386	877994	298845	15026.02	952.7552	77	9610.313
2016660	880084	7339.813	424.8009	1151801	380426	18027.5	257.843	82	9616.460
181058	157829	73321.32	1198.062	53315	44979	93267.97	1531.739	42	9617.441
1217866	706289	6107.011	234.2011	715346	300064	15108.11	388.9433	78	9620.472
1521197	586313	9771.374	87.89922	877000	240235	18346.31	88.96655	76	9625.854
1810458	746616	14320.1	295.3378	1087426	334896	27036.31	1104.474	81	9634.256
1829584	1045764	4307.171	419.1981	990643	458320	9118.699	582.8192	77	9652.762
1514571	867630	7653.663	364.6379	981168	368552	16359.68	801.8417	79	9682.815
2484227	1014541	20414.88	1111.299	1497302	428284	38099.08	1717.543	80	9685.416
1816375	812321	6833.752	222.6231	994236	362300	12502.39	493.9061	76	9693.937
224868	70331	1966.818	205.9749	66284	20634	2501.906	313.9758	45	9695.663
147963	76482	61323.21	1418.59	49301	28326	98989.07	2139.472	46	9697.467
2334927	979992	14357.28	604.9873	1411685	488810	32019.46	1680.401	84	9700.062
1340544	503581	95045.53	1897.948	772331	345581	162909.9	2923.264	93	9700.769
1566380	802946	13001.31	495.1111	899163	315348	29885.68	1239.451	76	9703.532
359615	239457	2851.404	-6.317078	140829	78373	3717.678	-119.9739	54	9704.382
1927133	838224	9895.34	479.0605	1115513	385179	17497.28	683.1415	81	9705.580
1437765	716317	10042.26	245.9186	841657	312657	15958.42	821.5836	71	9705.837
2326965	812281	8787.021	421.5477	1513277	420325	21233.97	1000.431	83	9706.597
432090	123489	1052.743	-183.4898	230608	55344	2026.818	-309.6591	65	9707.289
2083106	903679	5855.14	638.4454	1290768	418532	14189.38	1072.148	84	9710.543
1403230	664654	8167.386	337.7131	859987	285346	19207.4	353.0545	80	9712.971
1586315	807651	6646.807	440.5246	908676	369814	14049.28	464.308	82	9715.833
1600694	798875	10950.4	556.2373	1014794	349157	25608.61	724.9218	82	9717.161
1961514	1082367	31579.1	732.7671	1323199	549502	67385.09	1717.285	84	9717.500
2047488	734994	4377.79	347.0361	1123760	327100	9594.966	844.2844	79	9719.429
4454124	2491891	21391.01	749.8336	4904992	2583577	101448	5250.639	153	9729.509
300920	286068	83286.52	1570.07	104491	93900	116894.4	1634.901	52	9731.781
304541	58160	45429.55	397.688	92645	18136	68736.17	559.8654	48	9747.752
2233713	836373	12876.45	446.0787	2125411	722664	41012.75	1613.265	116	9768.853
2931865	1529731	12120.63	833.8408	2911316	1281879	47175.89	2345.389	128	9786.346
1373742	1110049	6923.063	342.7713	793004	457020	13834.17	294.2633	76	9793.790
2559185	1495584	28868.87	970.7695	2617183	1211795	84066.91	3032.773	114	9794.335
2786484	944780	19999.99	547.0012	2766812	791722	73449.02	1999.686	111	9794.488
816103	404589	2241.33	260.4727	390128	152148	3478.661	333.4207	65	9801.547
2130394	932045	10191.45	430.4502	1846130	729402	24303.58	1209.715	107	9803.109
1468893	639918	10474.15	325.7697	878971	286783	21411.88	501.83	77	9805.001
252731	412890	274197.7	2942.958	211205	342573	969472.1	11731.96	130	9810.394
1404314	472106	10104.73	97.92899	799402	204524	20020.69	458.0232	75	9816.765
1593268	784771	8877.147	169.5786	882243	369664	16549.79	284.4848	81	9818.534
1539588	561444	7357.027	343.3238	885264	245577	14150.21	746.7854	78	9823.845
1403896	734488	6333.57	428.5993	822228	311879	13034.33	557.36	75	9829.065
150043	22216	1942.215	-81.48474	41638	6199	2453.702	-214.0877	39	9830.899
153357	13360	-20.78341	-19.00927	43352	3646	-260.1882	-184.5589	40	9831.397
800380	1.102435E+07	51386.28	8167.515	317098	4083510	84007.29	12667.35	63	9832.162
2911673	1396769	27866.38	1041.029	1943243	705367	66956.04	1765.026	84	9835.274
1871099	944628	11212.54	538.5162	1165491	470245	26318.34	1572.791	84	9847.363
150745	45103	6585.126	232.4003	40510	12228	8079.069	436.422	38	9848.114
2326029	1403553	6381.241	683.7394	1566701	641019	14910.33	1682.404	85	9903.027
1815994	901470	7565.16	544.3735	1153357	428024	19061.17	1591.098	83	9905.932
1781635	991617	14505.99	484.5886	1109094	481750	31739.78	1034.645	89	9910.889
2208901	999313	10735.83	940.1136	1361653	523650	23906.29	1979.885	78	9911.327
1544279	683361	11119.54	350.8978	870224	284665	21902.51	570.2295	72	9912.533
1607423	734181	4739.981	390.9167	1074203	331724	11774.15	247.7002	82	9913.316
1245260	2941774	21190.97	19578.62	959471	1955622	77587.41	47181.17	101	9917.131
2204320	1660587	12558.83	830.7844	1770997	1059905	43328.83	2486.981	101	9918.579
2236084	900694	14037.11	217.0601	1631758	532709	41252.67	-229.2596	94	9921.715
2171356	1054162	9804.084	436.1924	1263971	478299	17985.9	782.8292	79	9923.988
1399375	725270	5524.648	318.0032	888014	303587	12130.01	390.4918	78	9925.584
275031	75599	1250.727	98.02043	79166	21382	1644.489	242.358	44	9938.367
2485281	1271508	8309.107	623.3194	1576876	603595	19443.8	1675.037	81	9942.267
3943943	1816464	23973.65	1224.192	2558796	952217	56379.69	2207.963	87	9942.622
1629327	815675	7486.015	499.7624	981251	354854	17652.54	1147.799	78	10000.444
1996600	1103131	29539.61	709.2504	1320615	506646	62193.34	760.379	86	10006.753
1471570	616100	17758.7	176.5227	907324	296812	37468.24	199.3197	81	10013.278
2008131	933292	9178.401	681.228	1239927	450404	19515.68	1723.693	79	10013.744
252440	374324	204749.5	2789.552	96321	149304	350027.9	4798.99	55	10016.995
1534130	2053820	27782.43	6087.109	725110	800029	58236.43	10555.78	70	10023.407
2165500	899364	9855.921	313.7329	1365843	430516	17268.54	804.0571	81	10024.847
1516181	488513	5003.496	460.9969	899137	227670	10976.67	739.4565	78	10029.669
2070761	1188407	3911.794	675.0928	1119894	550546	7666.13	919.8439	77	10029.981
1681259	724281	18110.6	521.8848	941377	311334	33766.96	1234.934	74	10030.202
539053	790112	21975.63	3302.707	225246	288279	38597.18	5340.865	63	10034.432
2333901	829528	22386.78	581.5422	2310182	779014	97526.39	2993.953	126	10041.798
2179956	804629	5339.519	585.6432	1145926	328161	10428.37	447.3577	71	10042.505
1863143	753942	14266.98	140.982	1079967	312948	26817.51	241.9597	78	10055.167
1984246	854879	9643.88	736.2456	1253117	413683	21920.61	1068.625	82	10062.253
2507629	1423411	13035.84	518.1428	1650862	773601	28962.47	1258.301	87	10070.333
2039979	813241	11200.38	447.2661	1184847	376547	21047.03	1093.333	78	10073.825
1726301	729735	6519.07	373.9058	1027156	306522	11895.04	999.3031	76	10101.098
105269	5202	22.0753	-1.176636	29103	1450	-56.29445	-57.89923	36	10124.908
1849636	853325	15277.16	325.6166	1085532	376992	24952.48	1039.338	76	10129.524
2491768	836711	14330	546.9133	1824157	576112	39203.84	2080.567	101	10131.278
2615706	1306959	17398.93	282.2935	2162425	1004145	49954.43	1149.558	102	10134.708
354983	26468	70.55377	178.8473	115663	1879	85.84661	283.6467	38	10134.833
1878375	1615259	14930.04	2077.568	1479363	882140	41838	3687.512	92	10135.208
1752901	932451	5326.737	488.4825	1033013	434271	13861.3	948.3582	74	10135.277
2288698	937809	12447.57	709.7943	1398625	428044	28641	1390.559	72	10135.366
1934009	1119162	12771.33	479.2055	1353041	582538	32655.84	1158.825	92	10140.157
1831746	768193	4389.174	450.3978	1022615	321028	7622.125	1076.176	75	10141.974
2025293	772493	8946.797	737.556	1228466	334100	18207.45	1867.948	79	10146.590
3190945	1189947	19352.63	615.1566	2124795	754932	55552.11	1842.052	96	10147.861
801608	760992	21480.35	1181.977	350819	329394	38991.41	2259.135	57	10148.009
1968681	1097860	6119.575	725.3932	1174168	505970	11409.5	1742.173	79	10148.713
2369144	1150538	11630.02	593.4401	1535565	599937	27462.96	1985.081	82	10148.830
1798429	936609	16365.09	811.0633	1715459	726708	54012.43	2227.611	113	10150.361
104277	52018	3863.251	371.0782	27033	13640	4520.9	548.4426	31	10150.921
696222	485822	47377.2	1934.421	248409	157596	66374.51	2757.708	55	10151.101
2468116	1146246	17853.28	1026.913	1514132	559632	37887.8	1924.945	85	10153.256
1968015	744115	6321.006	437.4073	1157245	324874	12036.08	655.0082	78	10165.263
2026176	719669	8545.444	524.3106	1929121	582006	30768.72	1754.381	106	10170.624
1493732	879194	11017.89	470.5262	1056762	443116	26859.15	981.9677	86	10171.180
2508269	1025107	11092.66	614.767	1679975	530121	25616.9	1579.729	81	10171.326
3813881	2355423	18750.13	669.8564	3488170	1734358	56083.02	1671.654	119	10183.383
1370662	540829	13222.41	384.2959	701111	196181	22919.36	431.9044	69	10200.254
126912	306429	22027.5	945.2421	58920	128746	42945.84	1393.093	54	10200.808
3404472	2419247	8859.561	913.1092	2503127	1387994	27390.04	2077.574	100	10216.483
2721707	1378261	85533.27	1292.763	2680601	1050407	186189.8	4128.289	118	10218.843
2412779	1465177	6071.443	524.3193	1548682	666213	15356.45	899.2067	82	10231.571
106951	99394	37267.39	1728.222	33706	30820	48991.46	2024.13	40	10233.929
2151493	1234269	7323.761	363.1108	1328494	590821	17600.82	237.2425	85	10234.443
2345472	1196117	9924.287	354.8951	1306426	571007	23928.77	753.6505	80	10240.154
568510	1870303	90663.93	11360.46	403894	1045239	190386.5	40383.39	88	10241.404
2969455	1076237	12588.65	505.4935	1755454	565155	26440.55	960.2053	81	10245.545
2063893	938266	9770.204	653.0677	1325199	470052	26247.28	855.0165	87	10247.227
477853	831255	116780.2	15074.32	276273	391104	267529.9	29516.44	76	10251.675
1612078	745359	6179.099	232.8277	926651	316890	12093.92	485.6855	78	10254.113
1928154	707349	8024.462	805.2799	1120482	325294	17863.54	1163.437	80	10254.738
325343	67181	566.5699	225.4706	99867	19843	700.9111	345.1389	46	10255.379
199678	1988337	765.1749	387.8913	62716	597579	902.423	337.1413	45	10256.641
1575248	957099	4416.078	467.5263	903573	376229	7164.857	845.977	75	10257.213
2846957	1163380	11357.78	456.6159	1678180	529080	22804.96	1219.366	84	10260.351
2091943	780223	7784.516	413.8081	1248782	361259	15856.54	835.2433	82	10264.221
1563297	979628	4641.515	195.0861	909783	434787	10992	656.2512	80	10267.508
2060485	689868	13497.01	671.7808	1139702	315186	25419.47	1430.138	71	10267.686
149027	163066	118758.9	2516.589	48965	49565	161015.9	2970.817	45	10272.027
2139708	996061	17111.58	334.6432	1349278	488546	42918.24	1293.065	85	10272.866
2256995	955726	8951.907	610.8205	1397233	456438	22819.91	1345.215	80	10280.553
1946699	1050780	6910.127	638.6326	1267506	496115	12345.74	1488.448	82	10290.586
1684116	988691	7681.132	216.6851	1646923	868304	29667.85	814.796	115	10315.479
1758197	819452	12953.63	536.9721	1079694	385935	30246.28	1417.561	85	10339.447
1901874	1088819	14155.05	296.0883	1280509	533407	35688.34	1213.448	86	10347.113
1837687	960896	10574.01	390.3993	1031716	421288	18504.97	1016.135	76	10350.568
2057604	876091	29697.28	917.562	1317640	466128	75351.33	1447.943	90	10355.605
2213042	714921	6556.826	346.4728	1232815	308899	12759.78	862.8682	78	10356.951
1721434	608555	4651.39	212.6651	962437	256939	10270.67	177.0508	76	10360.240
1316063	912569	4711.794	471.9729	940016	455287	12588.57	225.5051	86	10363.339
1825550	1020290	13613.51	742.0157	1099275	476313	33751.36	1213.18	84	10365.753
2222885	962605	23795.63	755.8091	2357630	859022	74676	2453.124	116	10374.068
2133634	1458491	9713.005	734.2986	1464410	687633	22724.75	1378.908	83	10374.289
1673550	1183905	11402.96	688.114	1132282	580225	25303.42	1477.838	83	10377.303
1370050	923509	7493.977	156.6168	830071	408597	15183.25	246.1307	81	10401.844
160303	256466	281519.6	2115.327	137117	245198	1047552	9894.301	112	10439.949
2808147	1482140	19773.3	901.6227	2423342	1083697	58897.68	2645.624	111	10442.707
2141449	1439146	14571.09	764.2202	1597543	710330	35352.64	1333.755	95	10444.635
2093849	1028224	8110.793	393.8569	1309824	560995	22359.06	561.531	89	10451.313
1819166	598530	10413.16	247.5467	990109	256781	19275.91	595.1969	76	10451.902
1823654	592696	14157.7	504.7072	1004498	251313	25897.9	1470.292	72	10456.797
2141730	726779	12601.24	433.6809	2013699	640562	46152.65	583.634	119	10457.457
2288682	1015404	14565.45	696.0312	1511945	466412	33938.13	1607.303	84	10461.658
1554350	766011	6760.736	254.1301	906504	336277	14288.2	496.9285	76	10463.173
135035	46750	2468.098	-142.1593	37731	13033	2899.197	-331.1944	36	10463.722
225285	85313	504.042	77.46835	69740	25067	226.2436	152.4435	46	10464.365
1923334	686640	13820.89	439.1735	1213046	354301	32623.25	730.5148	84	10491.327
1918174	1067794	12267.6	693.6918	1301857	567128	27997.3	1542.189	88	10506.068
1502911	619536	9024.375	400.3925	862113	257107	16915.18	715.9053	74	10527.014
125917	142353	35438.01	515.4704	40024	42924	47844.32	651.2019	42	10548.879
1827431	857112	4376.934	329.1592	1007095	338919	8164.73	801.0954	74	10551.908
163352	23717	1619.467	23.95875	48542	6620	2334.476	-69.93104	42	10552.950
2333341	1069975	10040.91	595.1127	1378104	472415	19912.43	1149.602	77	10558.211
108681	79881	61624.03	1093.302	35878	23984	81368.26	949.1078	42	10562.950
106589	18303	423.2015	153.1013	31081	5070	351.0167	343.4887	38	10569.190
2275097	1677927	17022.3	401.4904	1738160	931373	42753.09	904.8302	97	10574.731
2108511	960944	7654.124	685.5717	1166412	459044	22098.87	1001.972	82	10576.287
1559781	526111	12631.98	500.2576	898399	239151	24432.91	845.1038	75	10576.525
2989717	1771159	13682.82	784.042	2435528	1245149	44801.63	2787.046	122	10578.389
444859	568814	31139.31	17542.05	165415	192535	49728.44	25243.08	49	10578.693
2234526	1201688	15026.15	450.7366	2404179	1097279	50557.61	2146.76	122	10580.714
1937983	950364	12585.76	581.9094	2008983	844648	53125.75	1910.205	118	10581.694
1894710	1133770	6808.859	502.2052	1220407	538243	16658.03	608.9095	88	10583.396
1739090	737524	10110.33	151.1238	1011234	316463	23980.63	-134.8124	78	10588.433
2043096	993208	11389	578.1229	1217848	425699	24601.39	1368.859	78	10589.237
1630825	789146	4514.933	407.3012	887220	358107	10318	781.2397	80	10595.851
2363856	1433269	5753.831	737.0238	1511323	849131	15101.13	1372.947	87	10647.834
1751261	830857	9587.174	200.4057	1037343	371730	19611.63	208.8863	79	10652.557
2368945	1357192	9480.956	375.6905	1509600	676813	24145.37	900.4814	85	10656.215
2366614	1009091	9273.211	543.585	1366845	512525	24366.72	1410.629	79	10656.510
1972499	1070782	8449.488	586.1186	1263850	556254	21694.53	1351.158	85	10664.152
1960771	841180	11388.52	273.1926	1172800	419811	25046.76	378.7714	82	10664.790
2846764	1420009	7596.868	595.8107	1804702	684379	16543.72	1004.359	85	10667.518
635413	413552	125019.6	1865.68	225693	134165	177250	2280.72	57	10669.276
2581727	1196385	17269.71	738.8885	2404860	972935	54233.03	2608.867	109	10670.575
1641037	915966	7014.852	533.5628	1021115	398831	14366.35	1072.682	79	10676.974
1939843	715456	10340.14	404.0538	1196349	328318	21979.77	816.1113	79	10677.482
1904952	546889	6783.352	353.8756	1072039	245505	13336.13	372.9305	76	10688.691
2120404	1173514	9068.308	542.0706	1432480	614910	27891.32	979.4396	92	10699.233
1892743	1192110	5718.965	688.0409	1628777	871283	21317.65	1880.389	114	10708.465
1758302	817978	14536.73	301.1652	1497004	576550	41254.04	1327.544	100	10728.469
4497893	3514044	22475.01	1874.846	5387237	2671945	77149.82	5737.141	128	10735.906
1842363	766765	8987.192	340.743	942076	318075	15132.75	1066.397	74	10772.115
3972342	1776215	12813.07	1780.2	2691066	1138723	40109.82	3612.197	110	10773.049
213333	221753	92212.09	8248.681	126958	165975	325216.1	21264.41	78	10774.447
1512662	695833	7762.352	306.9975	989098	328001	19019.62	959.0768	84	10776.418
2931212	1411698	27433.56	569.3101	2063503	778591	73902.98	1328.36	95	10778.777
2880010	2458917	30936.74	332.2032	2247843	1299623	80375.94	1672.903	95	10784.102
1302945	638715	6661.639	474.3901	730990	259909	13740.22	652.782	70	10784.550
122667	18236	500.2552	246.0133	36159	5322	610.236	418.187	39	10786.531
1688008	1274151	12844.38	634.6938	1165200	660475	34890.62	1287.24	87	10788.678
317360	808329	5605.133	310.4214	109859	244688	7367.613	474.8005	52	10790.683
1884655	571425	30829.5	476.6356	1023450	258354	53482.66	895.8444	75	10793.236
1584908	541466	9421.892	564.1898	857827	210810	15201.96	797.4374	73	10796.845
3349303	1630282	13758.08	561.2119	2121803	903235	38154.89	1423.511	89	10797.248
1876527	700834	10493.68	504.9591	1084986	307175	21711.95	1172.65	78	10801.336
2761795	1305485	13635.1	810.9089	1995604	673638	38028.28	1448.73	87	10801.658
1923010	706770	8236.422	227.7789	1091821	292177	15391.61	506.1478	74	10817.697
2130099	613716	9632.107	263.9397	1086443	238559	17205.77	566.0897	73	10824.502
1218185	436966	6966.721	207.4889	681954	177990	13267.2	246.8497	74	10825.772
1924963	904305	10354.17	263.0356	1210610	440951	27239.22	340.2759	86	10881.421
3235736	2288974	12955.89	1251.647	3116604	2053685	56625.67	3614.566	142	10884.405
1795514	863849	22494.74	426.0076	1084331	419118	44906.73	644.9223	82	10886.935
2147219	920427	11029.85	564.8042	1330915	471024	23622.91	1032.663	79	10887.381
920984	318563	12548.95	1235.207	373368	107526	19335.29	1823.652	62	10888.543
890503	690918	185889.1	25639.56	467207	269071	343638.5	41883.43	70	10890.627
1831015	981108	8127.636	599.4332	1011071	394051	15551.46	602.1445	73	10894.734
2039926	934028	10575.27	480.2192	1287439	443831	23304.63	849.4631	82	10900.752
1118977	642751	5382.167	325.5061	707832	266718	11726.88	392.502	77	10907.666
2169924	1135666	16445.48	867.4954	1459018	546875	43892.48	1726.872	86	10912.036
1795602	667561	4511.041	561.8612	1010252	276011	8973.199	1168.757	75	10914.959
1661911	567387	13356.13	451.0525	868205	215164	19078.27	792.6368	71	10986.176
2007622	876667	8334.291	276.6955	1178441	418856	18695.68	723.6911	84	10987.843
1053548	2171037	27063.81	11065.52	656157	1108239	74871.64	22114.97	84	10991.076
3079385	1494376	11304.03	421.3495	2168342	957783	32195.19	950.1118	96	10992.340
1844480	873955	7069.677	270.6735	1203007	409226	16795.62	709.1107	82	10993.408
1889707	842508	11270.07	608.2365	1125536	390041	22724.94	1172.882	80	11000.154
1467679	934818	3871.858	392.8396	892582	400220	8449.488	961.1186	74	11000.348
2056920	879504	9388.625	458.9768	1811111	739057	37153.98	1281.542	104	11000.506
2125400	949394	12034.56	366.2266	1888063	743731	48214.28	1854.965	114	11002.068
2339103	1075120	20118.95	953.8829	2174726	806615	64547.84	2205.565	113	11003.699
1998313	1149398	11942.46	508.4804	1330884	628813	30109.46	1477.249	90	11006.912
1148101	532666	4608.926	141.7755	626560	221908	8617.767	659.9034	72	11009.399
2466318	1602499	16053.07	1623.964	1640623	816443	35411.65	2849.264	89	11010.158
1860436	1010612	11186.16	466.3121	1229997	471856	21857.3	1229.735	84	11014.318
1772971	654771	5042.181	528.4302	966385	271111	10293.33	994.7893	77	11016.330
1979782	1019159	11381.14	607.2546	1253354	490534	23927.1	1185.89	83	11019.127
2023078	1665142	10900.21	1215.46	1334133	766775	26291.37	1978.673	83	11020.673
2071851	1070924	9034.403	649.9494	1369823	490585	20847.02	1234.114	87	11022.762
916715	838419	37853.92	10516.82	408001	290858	61728.01	14812.34	64	11027.758
2153303	964182	6612.127	560.5149	1359583	445892	14674.52	1054.336	81	11031.018
1818676	1154266	10069.84	314.9496	1198966	530026	20420.12	1357.545	84	11068.467
2011691	844785	10262.1	295.2835	1244055	405625	24807.57	944.1904	82	11072.850
2293265	1374709	10193.83	737.1086	1492936	811835	31707.9	1892.234	94	11093.947
1373028	658701	2639.097	342.2339	730074	238167	4874.783	581.5187	71	11099.444
2605210	1363447	22345.2	512.5259	2648141	1298233	94086.18	1965.999	128	11100.674
284629	40112	121.6806	192.4902	94446	11732	64.09428	529.7769	50	11102.049
1866499	1156795	22560.6	287.5299	1039620	472899	35121.08	483.0761	75	11106.317
1648694	658507	8210.762	222.4714	1017133	305240	16743.1	654.6677	75	11106.563
1939606	988439	8848.701	629.6719	1116118	412946	17977.63	1162.019	75	11107.687
1384279	772569	6441.419	509.0798	950039	362607	15843.6	553.1058	88	11112.237
1679678	665099	4119.451	274.2111	934996	266066	8618.098	482.8558	70	11112.384
488950	255305	124912.5	9132.085	162215	84437	179374.3	12057.03	54	11117.633
2554652	1078722	11206.22	543.4248	1485394	483114	22812.3	1120.31	79	11123.381
701081	1102757	6337.058	374.0974	460580	583107	16696.53	1007.37	78	11123.793
150682	25420	273.4463	8.651073	45988	7329	321.6906	51.70872	42	11132.264
1761388	812668	23440.88	626.8572	1092945	373844	38108.88	1658.132	80	11132.600
1309888	733495	25892.8	175.0263	769236	338019	45565.27	730.1577	80	11136.107
3382290	1461660	8005.956	781.943	2151550	771892	21693.74	1785.27	87	11143.572
2424997	1290982	11230.63	458.9124	1459528	567955	20049.75	800.8416	85	11149.930
1468291	1373345	37743.12	638.7652	1090245	833223	66904.31	1354.469	90	11167.128
1581572	966950	11667.38	619.064	1068980	487741	25306.69	1817.368	87	11178.178
1635353	921679	6703.189	481.411	1041098	408660	14147.08	686.235	80	11208.195
441484	363936	1281.627	99.57384	150028	110214	1642.067	217.7066	53	11212.342
4239120	1479660	19789.63	943.2722	3508597	1173749	78616.41	3634.097	109	11212.413
2470330	1102631	47687.45	914.7753	1584903	536056	107990	2297.242	87	11215.268
658915	1145348	180201.5	9336.005	303203	427374	317559.3	15260.21	67	11217.984
3345964	1221716	16932.7	770.3851	2553245	876067	66059.05	2296.103	113	11219.520
1902515	827944	6755.148	153.9342	1135465	356457	13714.31	104.5106	76	11222.188
1664930	813078	9048.154	356.9706	1705940	718403	31161.24	386.8978	108	11227.066
3255053	1665678	30120.9	1001.603	3795994	1832509	124148.4	4932.053	136	11232.500
156051	61163	4319.63	146.4052	45341	17272	5389.225	121.4906	38	11233.399
1338180	590702	5307.189	528.2955	779604	313431	14724.87	1330.091	87	11233.449
1699666	1067229	9230.327	416.7559	911408	436311	15647.24	574.3621	74	11238.166
2284760	1168144	10262	31.29865	1763320	814251	32979.21	137.2912	98	11246.896
1294994	780650	6407.184	544.0063	792317	338002	12895.18	903.3831	77	11274.881
1510056	739387	7177.018	437.2272	850299	303450	17363.98	875.3234	76	11277.477
2034274	990160	11401.58	350.3127	1187856	476641	24239.57	412.9255	80	11315.639
2225644	1009748	5841.292	620.4381	1174546	475344	12694.79	1753.219	80	11318.410
1381872	983129	7506.758	628.7775	845777	408885	16264.21	1418.58	76	11318.602
1633108	1019024	13265.99	922.024	1218295	570828	30709.15	2278.954	92	11319.998
2119631	1382715	6181.545	491.4756	1985094	1017415	24550.57	1444.173	112	11321.147
1537220	638108	7210.583	303.3972	882469	273958	15299.31	776.4295	75	11321.851
2739380	1120286	7303.704	738.9969	1943126	663151	22424.16	1138.164	88	11321.903
1581801	888349	7383.77	-74.52444	890152	390403	16458.69	-276.4055	75	11322.344
273994	45107	18673.57	84.87355	77262	12248	23215.15	-111.6595	44	11326.848
2307405	983235	8166.111	138.8967	1338139	446669	15571	109.3327	81	11329.530
1961846	722671	11628.93	563.597	1214980	359526	31959.4	1150.043	85	11331.131
1796545	879083	8280.209	340.4779	1181444	386517	23488.84	564.9555	85	11343.064
1691584	670322	12386.62	396.5654	952795	296520	21742.3	495.2827	79	11344.234
1052504	1566957	137279.8	9065.435	587898	635888	267901.7	17629.95	70	11344.618
2025916	686950	11396.69	333.0168	1164143	296342	25646.83	471.4213	79	11354.345
1419149	932746	8032.868	127.0704	1041508	466356	19352.28	308.2077	92	11360.168
2795116	1772331	9067.443	821.1949	1893541	854969	20508.88	1423.772	92	11362.695
1513602	789843	5803.666	270.8525	898772	351504	11563.5	211.013	77	11387.893
2193673	1198702	45869.9	1095.322	1374871	577850	71159.36	2088.168	83	11397.627
846966	1117713	29237.84	14955.67	460704	452207	51336.08	23123.74	72	11405.972
105353	92536	79848.91	1032.743	31653	27217	103896.4	1353.31	39	11416.928
267478	614968	42691.84	1705.644	159538	268104	81978.55	2913.287	68	11419.141
2913971	1668452	14962.35	853.918	2551424	1131614	51130.11	2998.378	116	11420.401
1258996	766783	7113.521	304.3644	749354	284619	13175.23	637.0849	65	11420.536
1926783	701824	8216.511	257.6441	1082839	282336	16677.06	1202.171	71	11420.883
2030981	908162	10169.53	538.6047	1208335	400728	19894.73	879.1477	77	11422.040
1596204	607303	8468.988	328.3126	887702	238994	15448.22	809.0005	75	11423.377
374651	118224	126404.4	12916.41	148236	44291	210588.7	18160.28	55	11423.924
1425602	622958	13430.4	384.3654	867506	261555	28288.87	955.2323	79	11424.830
2009209	745559	8496.86	330.3018	1159741	339267	15635.89	1157.996	79	11427.488
2565742	1295823	16605.96	969.4026	1677621	706605	48460.91	3126.476	93	11432.479
1763627	724333	13160.72	348.1728	1117686	361428	33199.82	971.5458	85	11437.031
3763229	1961435	16176.6	1381.187	3012232	1377382	52861.87	3955.177	106	11442.076
1818575	855955	8179.425	633.9807	1199601	435591	21720.3	1573.449	86	11444.244
1722867	969811	4590.146	466.4781	1122221	453174	12020.28	386.282	79	11444.716
1450363	579036	7725.662	380.2772	787965	239289	12553.49	773.5524	71	11445.490
2281111	976388	20242.95	657.0396	1417370	491204	46165.03	1280.853	85	11455.877
1627587	617717	2915.111	529.5155	873492	271117	6611.909	954.5463	74	11469.152
2199942	949638	4842.542	507.1582	1259612	443122	13210.16	935.0585	81	11475.766
1997562	831769	10284.93	547.9988	1150949	348303	22799.83	440.104	74	11515.303
1397677	879603	6766.024	218.3691	903662	400931	13930.79	3.360045	80	11533.268
1978966	925961	3999.942	63.40837	1041751	376784	7821.868	-138.5668	76	11546.772
2081580	763407	10377.57	256.6672	1276082	347530	27800.38	556.525	72	11546.791
2244133	913810	5902.649	333.6088	1258036	465648	14826.99	531.3961	71	11546.845
2413709	1419862	9490.233	746.3554	1795878	792108	30982.82	1471.572	94	11549.850
1814985	549361	6709.601	287.4885	1120308	255934	14620.28	933.1418	81	11555.480
197049	53279	601.3785	-21.53836	62403	15317	574.2244	168.3691	45	11557.901
1601493	734195	6618.393	337.6133	977205	341852	13519.89	845.488	79	11561.372
1055169	1972484	151451.2	6294.176	659668	940083	263304	35672.56	83	11568.160
1521105	1111793	14318.13	263.6213	947672	493443	27601.57	741.1345	78	11568.179
744074	1160776	138863.3	2964.576	292593	453816	226362.4	5072.456	64	11571.378
1659992	523462	8798.519	116.8931	852185	211184	17517.84	-231.8166	74	11639.350
1957825	908781	18816.6	381.2917	1706144	702248	68699.02	1265.21	111	11643.175
1960284	877562	8581.504	492.1216	1217982	407115	19123.54	1179.123	81	11645.898
136010	224687	105494	1671.409	75233	205431	415853.3	6136.717	90	11646.852
1493167	493683	5383.661	255.2911	632738	165523	7895.369	509.8564	64	11647.851
1555868	964156	10947.44	430.6637	1025970	418903	28546.28	761.1898	82	11648.036
1738025	800739	11313.92	344.9262	989980	324629	22039.13	263.569	67	11648.109
1865514	732306	9355.149	200.794	1157442	357534	22307.27	401.9834	85	11655.307
1766329	776364	10827.97	359.8552	1052736	372897	24388.42	368.507	84	11660.545
5165403	3095454	48981.06	2889.625	6490131	3737900	183840.3	7870.381	161	11664.334
1971020	1411655	3573.317	588.7997	1173925	595494	5813.347	916.4594	77	11665.805
1923865	1247924	13344.81	346.6815	1573836	849770	35846.72	1785.657	105	11666.350
3326049	1325477	13439.4	275.071	2757078	1022154	45312.32	1682.558	107	11667.701
329189	232596	1799.46	-100.9423	102432	70085	2323.704	-370.3811	49	11673.188
1803728	868453	13414.1	654.7112	1106238	385678	25653.94	813.3976	81	11674.920
172141	258196	214986.3	2073.472	71622	144327	338341.6	3505.638	60	11680.777
2053060	748658	5423.67	489.5339	1119489	319318	10473.84	986.8138	77	11740.617
1370769	660220	28476.59	725.2193	764904	261198	43818.27	1089.551	77	11744.523
2008763	852472	11520.78	472.1595	1444147	484812	26341.87	986.4049	86	11745.953
1946132	785140	36037.8	581.1597	1162845	359498	62505.78	878.4181	80	11747.215
1561605	965853	9430.055	671.0151	1076400	487539	24305.19	981.4839	87	11749.765
1752456	747098	8105.319	510.6446	1067469	353220	19546.58	1475.247	82	11751.010
2002071	1132228	5701.929	360.4925	1172863	455323	11917.6	850.0579	79	11751.986
842056	1178754	135245.2	10544.22	436977	543961	278377.8	17409.44	72	11752.677
2148647	809771	6702.003	390.5818	1350459	385972	15390.32	1229.333	81	11757.152
2300475	923343	8149.849	424.2368	1361126	480290	21572.44	633.7256	83	11760.945
2486355	1044237	8131.956	578.8115	1491856	463086	15604.9	923.4551	78	11764.271
2678766	1359817	11623.6	709.3638	1757459	813264	28443.15	2107.031	92	11767.922
1380439	703022	7832.793	268.8611	861338	325612	16888.78	784.7047	77	11769.932
3121233	1564915	13192.31	932.6263	2050269	736888	35714.27	1417.717	84	11770.083
1799198	869938	9295.521	554.3747	1166868	401291	20124.26	1074.12	85	11778.810
111168	37716	15026.17	356.7343	30435	10340	18469.21	387.2801	36	11780.719
2021681	1005081	10546	312.43	1259040	445294	20037.72	910.5716	80	11783.236
2442318	853208	8031.85	674.2168	1418457	402902	16705.13	1201.132	79	11788.781
2181263	782470	8595.457	399.1138	1310224	381088	19252.22	1246.606	83	11790.191
3345638	1914893	19171.06	780.2842	2116965	952609	47252.89	1767.309	93	11811.496
152928	11083	155.7464	19.5881	42844	3064	320.4714	-101.1158	40	11851.361
2049771	614743	11146.5	414.0182	1115833	254949	19315.43	899.5094	79	11856.332
2213082	998306	6961.351	588.2615	1229286	464357	16022.09	1170.421	80	11858.925
628855	645241	210855.7	15519.86	327650	262367	382155.5	24992.83	69	11861.291
594294	631217	36558.39	15353.25	294993	238911	65193.69	22098.63	66	11862.225
2930244	1287395	12447.5	632.8047	2397879	690310	30966.78	1440.88	101	11862.707
2246285	1336697	18182.19	559.5833	1409595	688667	39755.87	1830.13	87	11864.359
2030105	900591	3010.8	518.7458	1679680	702335	11138.8	1753.127	107	11865.330
630796	450828	130857.6	9177.586	238776	144750	198193.1	12999.02	53	11865.748
1376140	554261	6419.223	465.2739	819434	248930	16455.23	887.093	77	11870.497
2155846	1042182	51170.96	922.4988	1535606	577061	104710.8	1972.118	87	11870.649
124272	149876	39527.5	460.9933	49023	55038	59586.51	554.5009	50	11872.586
1833831	1229882	7511.102	592.1524	1241898	595924	19193	828.1273	83	11882.934
2021815	1215764	5555.459	586.5694	1254036	659640	14934.5	1335.925	86	11883.980
2101649	795321	7689.545	491.4744	1249165	382357	15414.05	967.9177	80	11886.026
1559052	801200	10979.04	93.11606	918229	351926	23084	531.212	77	11888.918
2172471	1210974	9804.883	783.0773	1302624	491763	21216.14	1278.997	79	11890.655
542180	481401	68423.16	11059.91	223360	184135	128072.5	17383.37	62	11892.736
2575044	1336984	24399.32	619.9373	1777341	773721	62778.3	1542.203	90	11896.867
2481833	1324730	16891.92	626.2527	1410036	657278	34503.37	587.965	86	11919.022
363957	621705	91788.59	2287.622	217336	298973	190372.1	4936.459	69	11948.351
314690	1196408	25569.7	9598.521	166054	496126	51901.66	15255.35	68	11965.979
1779000	913825	8662.975	750.3979	1097668	426357	18399.06	1655.376	80	11968.305
1551911	910274	13960.72	723.0517	934225	415223	23745.96	1359.956	80	11969.637
297790	403268	184839.9	23329.54	149470	179124	389618.4	56258.91	71	11969.994
1506219	745136	16310.86	595.8666	895632	321880	30267.12	982.562	76	11970.305
611794	1256106	104666.5	11367.49	283052	487755	170245.7	17036.65	67	11986.230
1802251	867693	8742.321	619.98	980496	398483	18033.17	966.0262	78	11987.802
1693451	758869	8518.661	427.1646	887467	301920	15304.96	500.6162	73	11992.960
218626	149252	23851.07	7998.831	85148	60906	37717.93	13485.39	54	11995.109
2007165	973910	6657.133	451.0385	1320523	452849	16332.88	548.6981	85	11995.146
2913443	2035826	12934.49	976.727	2269979	1197888	33003.15	2403.846	104	11996.621
1996287	721410	6608.478	180.0401	1109100	336470	13111.85	-75.79534	81	11997.807
1539289	549939	8662.651	130.4444	889286	262149	19802.81	612.3759	80	11999.230
2492514	1488919	9323.385	853.3649	1740071	832314	24956.85	1861.709	95	12003.406
1851042	631949	12376.95	453.9574	1071265	275157	23419.31	791.9606	78	12018.670
128530	31441	19917.72	66.83977	35445	8819	24523.54	54.0626	37	12020.279
1580936	660980	9249.657	520.9742	866614	298710	18869.61	818.6638	78	12023.599
1568360	724192	4069.446	-22.59328	903375	303062	8021.878	-279.3483	74	12032.479
1006451	1274936	37688.63	10849.61	512096	520892	73504.23	16402.74	71	12044.921
2358016	1522331	9112.409	696.7242	1499792	787582	23263.57	1772.373	91	12071.620
1952189	780924	15155.33	276.1485	1137587	354975	29874.51	617.0583	82	12075.930
1889495	913182	8346.88	376.8841	1177218	373114	17629.39	400.1306	78	12076.445
1748999	900172	11473.53	272.959	1222855	465411	30023.05	1186.683	89	12081.365
1090675	1475610	47463.69	17707.97	728655	837848	130581.2	31574.36	84	12083.349
1451521	870351	8391.991	281.3925	906406	408028	19000.62	302.8108	80	12090.155
2190419	639775	5805.482	195.5911	1162475	270432	10035.62	177.8749	73	12091.088
189290	236033	54260.1	1185.972	64523	79869	82855.5	1289.094	48	12093.956
463968	63731	215.9084	63.93078	139606	18179	341.9573	203.7923	50	12099.359
1895724	1151630	10894.59	928.2684	1318184	562406	28911.19	2137.68	86	12104.119
1244560	652233	4999.588	459.5593	766901	310578	8899.48	1164.365	77	12127.832
2147525	856645	9012.813	331.0563	1151387	369262	21785.72	770.0352	77	12135.002
1771243	822829	7068.958	203.7769	1066389	357422	14266.48	258.0529	77	12177.205
289305	37754	9231.458	86.59319	91081	10975	12255.4	9.448618	49	12183.550
2298307	1183178	7745.873	611.369	1420297	580760	21358.16	450.5602	84	12184.846
3545967	1489780	18859.46	727.1231	2622469	771240	42325.49	1992.362	93	12188.457
1352946	549069	7180.546	397.7195	837188	251025	15858.34	1103.984	79	12200.576
1990965	823749	7902.168	309.8781	1167139	364890	16427.91	267.0237	80	12207.336
209012	62151	17209.53	1460.549	58612	17170	22550.49	1757.985	42	12210.322
1306845	764865	16131.87	392.6236	762132	333881	32419.04	811.9004	79	12212.338
340353	47796	52.70136	98.41628	101498	13709	-184.3296	114.525	48	12214.871
2759155	1386384	10751.82	752.8131	2511944	1162792	43967.8	2550.034	121	12217.882
1507875	647108	12797.89	392.384	861106	279189	27410.88	95.5739	67	12217.971
2455741	855643	9937.254	746.0291	1497147	399844	20624.44	2118.143	82	12222.990
1994054	1199579	10034.01	656.1061	1365596	614639	23038.92	1313.699	87	12235.985
2280835	849995	21092.73	941.7565	2078971	852463	58367.57	2787.906	118	12252.333
1596007	758449	4165.563	225.5755	978455	339552	8644.339	354.0796	78	12269.459
2260405	1093137	12774.66	614.7268	1393276	537878	33617.67	1286.417	85	12285.178
1850103	831594	11421.79	331.4044	1200286	390112	28018.33	854.1618	83	12287.862
2068858	1128148	10946.07	498.8601	1498908	598618	28666.15	1528.941	92	12288.635
2950652	1348546	12835.23	512.0102	2597187	1068877	56269.68	1801.792	109	12288.681
476313	3593449	176035.1	3685.545	336612	2026062	387745	8765.493	74	12288.896
412353	424003	134236.3	2277.404	157783	141681	195905.9	3720.139	51	12289.293
2233860	927758	9865.748	363.3189	1186166	434336	18131.52	991.8743	80	12290.053
2034435	784082	5760.686	333.0374	1241649	374993	13942.3	854.7032	81	12294.275
2038020	606693	14130.59	287.6077	1215282	272788	34198.46	70.84071	77	12294.942
2411392	1207467	8704.719	629.3909	1506260	543354	17025.91	1266.971	82	12296.767
2140298	1419835	5742.163	653.7028	1443693	763109	13738.32	1698.055	82	12297.215
2417992	2317249	7678.557	835.0557	2295000	1712366	22854.52	2851.234	113	12297.867
1640638	914386	5417.735	285.3879	1021656	404336	12334.55	632.0585	77	12298.572
2529225	659052	12105.92	516.9589	1554925	351956	31754.36	947.548	87	12302.967
1666776	964643	22394.81	487.3872	1335694	613514	56821.01	1390.457	109	12309.451
2151186	1183777	22570.06	702.1682	1465411	642546	40477.78	1847.248	87	12311.592
3077050	1703418	24460.12	826.1882	1803376	766925	59328.14	1169.681	78	12311.848
699197	1761575	156060.3	22042.93	468897	830783	333012.5	39038.5	79	12312.987
1494560	550238	13668.08	108.1636	783043	208510	23983.02	77.84371	71	12322.963
2164858	1096056	19529.47	617.7098	1519822	597175	40529.14	1747.857	92	12324.806
2693102	1436729	10026.26	902.2215	2070370	931630	37542.5	2351.635	105	12325.923
1953766	1094268	19092.06	764.6522	1220252	501662	35261.09	2029.93	81	12337.049
2465360	847378	18929.7	661.0169	1868834	649177	46443.44	2258.789	107	12337.869
1824942	679479	15093.39	197.0615	1111320	274263	35502.95	360.1252	78	12346.393
1972876	1345141	4483.863	517.7722	1312969	589403	10369.41	899.8419	81	12355.555
1218513	1146133	8451.168	309.877	780055	494751	19535.41	399.8546	84	12357.305
1940373	1004583	5807.388	478.3169	1154958	464127	13998.83	799.5687	79	12365.635
1820971	812023	5348.239	199.3884	1104358	359634	11413.16	75.64648	80	12397.510
191865	15626	139.9933	-31.14503	57383	4565	-124.2806	-58.11602	43	12399.275
2487796	1202888	4319.113	404.4796	1477014	497765	9249.101	14.05444	79	12406.102
1627339	1048119	6648.381	400.298	896272	404784	12580.72	910.6345	72	12414.985
2250836	1264249	15049.42	790.3892	1491887	666993	35347.31	1479.522	89	12417.205
3662441	1698224	11936.7	1020.309	2335886	849052	30387.08	1764.298	88	12423.074
1792475	773730	23199.92	657.5318	1075876	368182	44049.75	2113.241	81	12425.567
250022	61358	531.6079	115.5016	76232	18817	926.4846	148.6789	47	12441.965
1348086	761896	9071.554	397.6035	835764	349526	17036.27	589.4803	79	12445.033
202416	777982	28119.58	2131.593	105060	310422	52861.64	3646.21	63	12497.707
2490614	1103404	8694.416	602.8735	1678324	519469	19767.69	1145.429	86	12511.086
358516	406284	24644.64	6505.636	177589	164301	49410.77	9831.791	64	12517.910
1288920	665671	9918.021	452.7968	771932	301578	20654.34	822.8408	81	12520.108
2192932	1140559	12208.72	473.1656	1470271	576952	28844.54	960.2703	89	12521.650
1176158	382262	4155.43	87.03365	598379	142783	6984.387	-6.053349	71	12528.172
2656218	1066448	11819.79	675.132	1661739	572161	27346.71	1910.809	90	12528.855
1989912	1063099	11194.62	334.0945	1580959	683603	30416.04	718.1319	99	12529.692
2701465	1068067	11014.8	424.97	2698737	1085445	56343.28	2636.202	135	12529.887
2180235	658074	26858.22	512.1013	1615777	488459	68039.74	1379.082	119	12531.007
178551	279749	28785.45	1086.774	64893	95271	42115.33	1588.604	50	12532.216
3167150	1469140	13972.54	835.3519	2060321	845083	40238.3	1854.709	96	12534.127
1939493	1288323	13317.25	433.6482	1069887	528520	29208.58	537.886	71	12534.354
2396225	1166298	6096.289	776.7441	1475996	501445	13114.68	1426.797	79	12536.080
2558798	1192261	5981.778	347.2222	1607890	560362	17222.87	517.6288	83	12551.050
620808	161117	676.7122	82.62111	272880	50603	1047.915	173.205	62	12556.789
1614417	1012749	6298.987	609.5757	963935	467432	14164.79	1112.687	81	12612.332
2090153	1351865	8339.241	839.9832	1459764	730989	21123.07	1811.39	90	12614.419
364506	185114	1735.035	296.3285	101051	50938	1932.494	882.9142	45	12621.145
1212374	667398	4298.491	320.4471	663635	300134	8500.817	799.7324	80	12624.330
361368	213533	746.9834	31.50909	104811	61363	1010.555	-102.4188	46	12625.979
104565	7491	-43.34317	52.23708	27692	1681	-205.1857	18.52622	33	12625.990
2203660	915735	6071.888	439.2554	1443993	419104	14212.35	650.8434	83	12627.752
1940241	1250759	18185.31	495.1337	1369313	695888	48772.89	1423.581	94	12629.873
1741719	867068	18973.73	316.6799	1440071	698101	44814.98	672.1238	103	12637.018
147195	163903	67466.25	1183.607	46435	50427	89377.02	1499.646	43	12640.971
1339934	603183	5730.165	247.4293	741510	270697	13670.12	341.8697	81	12641.344
2180309	619775	16225.56	163.1421	1183153	290783	29308.63	99.48774	76	12645.308
141916	27847	6614.582	-102.8383	43768	10439	7149.993	-249.8839	51	12652.049
2046612	959856	12410.1	342.1866	1233215	465688	28527.63	958.8737	81	12658.107
[truncated: 8,001 more rows]
