# Supplementary material for: Mitochondrial calcium uniporter-mediated mitochondrial dynamics imbalance contributes to contrast medium-induced renal tubular cell injury
Source: Front Mol Biosci. 2026 Jun 29;13:1848361. doi: 10.3389/fmolb.2026.1848361 (PMC13357276; doi:10.3389/fmolb.2026.1848361)
Supplement: Supplementary file 1 [file DataSheet3.zip › Flow Cytometry Assay(1,2)/Flow Cytometry Assay-1/╧╕░√╡≥═÷-1/╡≥═÷ 1/CSV/8h 2.csv]

FSC-H	SSC-H	FITC-H	PE-H	FSC-A	SSC-A	FITC-A	PE-A	Width	Time
1716780	822951	6718.539	257.2022	1097273	386754	14455.52	366.8504	81	5.231
1939191	673746	5551.826	487.0922	1137728	306595	12326.85	721.1669	76	36.862
768490	1957679	35514.32	13682.49	438680	967197	90396.14	23278.99	76	38.282
2983780	1310928	10470.39	853.3112	1983901	717082	27534.32	1791.811	91	42.088
431090	468493	7411.901	173.4275	261842	219073	17187.24	433.7562	79	45.107
1787506	779986	10549.5	460.9268	1202589	362835	27989.35	1338.333	83	48.563
2947076	1509596	14396.26	730.3788	2319257	1024542	49177.69	2567.33	110	57.301
1545053	798522	8282.316	323.1746	897010	341434	16715.06	889.703	67	57.451
2808168	1167069	17396.73	363.6107	2185898	740211	62081.99	1281.402	100	58.313
1797211	874137	16552.89	486.0386	1096608	416052	31175.82	1002.799	77	58.755
2484162	1202162	9539.826	940.2191	1755640	663056	25786.98	2672.254	87	59.006
106199	30581	2441.211	-3.290201	40401	9949	2913.238	58.78509	47	61.183
1526258	560702	14252.27	230.0978	888755	245391	28352.15	60.12533	76	70.880
1386702	642188	5264.742	488.4036	842042	257972	12000.04	1343.195	76	72.289
2290637	897148	5512.213	324.7925	1644362	646103	17199.58	615.9808	99	77.580
1816938	710836	7611.297	354.7344	1127976	313874	15487.51	773.3479	80	80.016
1936195	1299464	5701.267	589.5878	1198459	620211	13791.83	1096.355	80	80.756
2014240	823382	10284.55	257.0535	1505065	580165	31140.26	995.9164	99	95.676
102102	217868	156155	2187.294	33057	96082	280009.5	3461.639	41	95.875
1888317	740209	10093.6	412.5313	1052081	306267	21927.25	558.6694	77	143.697
1892692	850518	11158.85	424.2417	1230365	410836	26849.42	1165.369	86	146.385
1888311	1149288	9396.409	274.8567	1174586	539553	18763.72	316.9009	80	149.967
1965203	730892	9482.054	483.5324	1176245	351078	19069.15	1528.95	78	155.660
1591291	497148	7515.042	405.5854	860675	190853	14206.82	799.6381	71	156.528
1702492	684168	10490.52	554.4146	886674	278320	19805.79	971.946	74	157.443
2695556	1020954	11814.59	443.8802	1654021	522598	25794.38	697.1887	82	158.306
2344159	1158309	9290.15	560.1473	1416223	561366	19169.68	1317.483	78	158.534
370581	272409	106123.8	10955.78	149523	95735	184879.6	15849.82	59	167.300
496803	1214352	61265.23	808.9337	349858	559534	195761.5	2179.922	89	167.852
1629467	642613	9679.044	296.1855	985370	274874	19605.67	645.7437	79	169.289
1700812	699732	5464.365	228.6779	952632	271342	10725.88	642.5463	72	170.412
1734847	670804	8400.017	312.2376	974006	273409	18141.85	752.3882	74	172.995
1730256	1095007	8792.229	480.7982	1113265	484538	18483.34	760.2468	84	176.025
243139	20598	107.0983	76.58855	65688	2780	66.34703	166.4527	34	176.128
2439044	1230368	21040.32	729.2972	1545122	576207	46266.01	1687.321	81	177.894
183726	29390	91.90238	32.77525	56722	8048	222.925	-30.07891	42	178.597
316544	455316	76673.57	1381.673	140769	175545	143573.8	2159.733	60	178.778
3239699	1438512	22971.37	697.4206	2307361	1026896	55470.92	1938.734	104	180.520
1634205	963042	13534.3	698.414	1004860	407606	34287.11	1092.085	82	184.694
2130860	976407	6009.917	423.1729	1198407	438727	11247.32	557.5107	77	189.579
173394	18160	136.6424	224.3372	53935	5253	281.8114	315.4474	44	193.717
132379	215278	124382.7	2239.332	54332	80884	212302.8	3299.624	53	194.151
1889275	701517	10366.6	631.2462	1147527	320753	19892.48	867.4719	79	212.502
1639837	818301	3644.371	353.575	971034	381572	7395.138	622.8396	78	251.585
2221261	827435	6464.124	341.8126	1216283	335063	10273.5	929.6429	73	262.790
1908591	758523	2519.564	147.4347	1046966	310897	5088.196	-81.19144	73	263.504
703623	1407996	206766.9	14955.25	440277	646837	474573.5	31725.87	77	265.778
1821913	779228	11190.56	303.6778	1135689	350492	21770.38	400.2417	80	274.565
1277063	439409	6581.622	5.904579	635969	162643	11676.01	-125.178	70	279.847
1568055	734597	6327.32	432.4986	931963	303998	12572.16	856.8661	75	286.332
1441770	667339	7451.691	426.7017	820700	273060	18040.13	748.0258	76	287.820
1892752	1278238	6213.544	725.871	1129988	592980	12109.77	1300.403	75	291.053
2479227	990650	11397.68	676.8738	1388812	410433	25340.23	1199.541	76	292.537
1757393	930266	12545.93	391.64	1191401	477494	30728.9	1517.111	90	309.973
2318023	1084330	71812.72	973.1498	1437581	527352	150418.3	1822.801	81	325.774
1490383	722840	7256.259	292.8243	889824	327914	18843.08	467.4806	77	363.703
1844519	644431	6558.085	264.2915	1064680	272671	12375.66	599.1432	77	375.004
1713483	770372	4999.79	159.5302	1049913	342954	11795.45	383.6351	77	376.534
2292379	695228	8325.24	339.998	1282907	296707	17024.08	811.2347	69	376.663
353747	279815	22661.2	75.05382	113090	82296	28921.76	363.1591	50	387.921
1938217	640773	4703.889	611.1104	1123629	271917	10803.7	1520.348	79	391.037
1769588	816432	8926.707	301.4468	1119487	397939	20915.77	519.2207	87	392.065
1266086	486974	6725.346	135.2227	714087	209560	13434.11	435.832	75	402.097
2909988	1163969	10188.3	885.9033	2122352	770876	30708.36	2010.068	103	407.998
1759155	857281	13123.87	236.4758	1078437	405011	26125.41	618.5531	79	417.751
1922789	739343	8291.352	478.8745	1194413	354494	17622.99	672.0519	81	432.296
2261550	1181476	12800.53	648.004	2131851	781496	40599.21	2496.774	102	478.925
1619254	1010353	7845.445	493.0404	1124999	497983	19125.54	1022.835	89	482.844
1751168	637857	15189.41	634.2441	1112890	313745	33520.48	1117.402	84	484.428
1689213	834637	3665.865	236.482	892191	347782	7804.597	521.9185	76	485.960
2313106	1144203	10742.54	632.1481	2523321	1021703	40408.16	2216.266	126	489.864
326692	462497	155051.6	2865.07	131103	167302	239338.2	4262.23	51	490.340
2010789	1469095	7969.888	861.1332	1315595	646970	14668.68	1333.177	79	490.810
1000447	301744	9816.833	96.35772	517788	119656	17234.64	286.9359	68	491.427
1515323	789221	27402.95	547.7161	937365	365977	60119.24	1011.841	83	495.857
2692252	2545285	25599.07	1358.294	1888072	1274562	61319.75	2535.087	84	496.310
2311879	1623625	6195.539	413.462	1377031	747876	13496.14	1075.905	81	501.790
1687515	720644	12977.29	448.5677	1086568	333491	31422.23	746.3405	82	507.429
185929	101747	853.7426	207.1464	55308	38735	1332.488	289.255	45	508.671
2668486	1123361	16357.08	561.2159	1766981	560148	39052.87	1158.292	87	509.539
3131429	1120639	13688.09	889.2844	1796692	482008	26650.59	1193.981	83	511.877
1460836	983776	3246.144	325.8799	780716	368428	6155.021	515.2924	69	512.505
306260	354706	29720.7	692.1913	96616	109359	43653.32	854.2864	48	530.691
1503018	658688	22985.71	551.3559	888672	277284	39956.29	792.2894	76	540.763
1871239	756123	9391.863	361.5109	1058329	327162	18840.06	545.9152	79	552.389
1601532	705359	10477.45	24.29565	930920	268790	20070.22	230.8949	75	587.153
2935068	1557093	8959.4	743.7422	2282745	1220375	31673.6	2428.169	109	589.495
2195946	978989	11774.1	529.7072	1291679	506635	31709.67	926.978	90	593.838
300367	380178	97205.06	8077.192	141339	125494	155223.7	12004.31	54	594.217
2010510	1006510	6008.617	615.36	1252568	508232	15581.88	1548.768	87	597.244
110004	12495	261.7143	51.33931	31577	3349	620.6681	-182.3141	37	598.174
2541000	1663019	9205.297	995.3577	1644131	819749	20579.67	1692.585	83	598.235
1407032	596726	4270.917	204.415	731047	232789	7682.263	261.5224	74	602.722
2557272	1380240	10625.67	348.9666	2403855	993110	35763.88	1220.577	110	610.212
1713562	755030	4827.822	440.2764	965012	321349	11894.55	991.374	79	611.588
2279722	992814	17529.95	641.4405	1449580	484804	38103.71	988.8759	84	622.918
739298	852128	38474.35	2369.541	382417	375297	103915	5093.63	80	627.243
2984901	1161477	10565.99	609.5543	1882765	577982	21908.96	1391.301	82	627.748
1494585	614902	6233.528	522.9953	817844	263910	12083.27	855.218	79	629.499
150764	122621	89734.86	1252.153	45731	41440	128542.9	1751.678	42	642.967
2199660	891917	7877.412	540.4404	1193783	376005	15410.69	1442.402	78	694.973
2125647	868433	22765.06	624.1083	1455069	451074	64752.21	1309.156	89	698.830
2279990	1005710	15662.14	857.2183	1489541	464068	28345.97	1641.014	81	701.447
2820604	1060420	13145.68	864.3363	1697314	599163	32798.52	1804.292	85	702.286
110332	133430	42710.12	1295.014	33560	39039	56897.02	1671.518	35	702.674
2397978	1131761	62826.53	1554.263	1626586	696073	141363.6	3286.771	95	703.315
1454418	751111	6948.594	475.0974	836520	302494	12993.84	1221.186	76	708.079
273059	169447	3672.301	401.556	77900	49446	3908.799	737.5239	45	710.542
1581688	696866	4981.106	45.21885	941454	301192	11228.52	-23.78434	77	717.755
1722591	714196	6840.624	474.6343	956496	287815	13236.74	582.2335	76	751.784
1694039	750652	11484.61	412.3648	977566	306141	25479.41	1040.513	75	764.115
1734067	635151	8217.738	238.4675	935427	262905	13697.78	190.889	73	801.470
2207920	1268323	6631.102	732.7844	1457111	606809	16182.93	1579.277	83	804.239
1710139	1019532	5820.904	423.3719	988579	402970	10916.21	809.1568	75	807.109
2435104	1473359	9466.212	699.8121	2523764	906571	25213.91	2860.718	138	809.968
2085246	791295	9067.759	488.1496	1324003	456706	22203.36	1181.937	83	810.520
2054480	1236105	7527.308	1010.82	1114871	542286	16491.17	1637.92	78	812.131
1887786	765312	8389.948	172.6865	1809591	579217	26475.43	915.1859	99	812.386
2475517	1347058	17932.58	631.5012	1724505	718652	43206.48	1945.587	88	818.182
2217451	777829	11217.31	510.8295	1259386	325413	24001.24	871.2213	72	818.579
2032663	1021213	9251.999	515.6373	1113299	434679	20284.14	779.1127	71	819.224
1772778	830061	6084.201	262.4835	940506	332847	11698.42	71.59769	74	822.609
3297515	995451	24101.6	943.78	2599743	820901	66188.42	2821.486	109	826.150
2154336	1057696	10731.65	661.7155	1314326	474267	17838.75	1082.004	71	826.432
1640969	711531	11914.09	373.5622	912039	287104	21094.89	720.4451	77	834.561
2114739	1274234	15059.23	761.9763	1421216	577052	30939.77	1706.768	81	834.891
1714027	886146	10568.9	517.1348	1083584	441467	21681.92	969.9714	84	845.635
1873305	770205	9945.426	805.8533	1093110	370378	20700.98	1844.13	80	859.901
1712779	720868	7479.297	354.7291	1049717	327313	16357.57	491.1461	78	861.786
2070072	992924	12011.74	488.5113	1249504	459878	21466.19	997.0151	81	892.268
2109876	1013702	9053.749	410.1655	1295407	457629	24904.09	342.3011	84	902.693
1610257	761764	5317.476	398.8152	1049944	385128	11938.38	619.0671	84	910.222
2213999	1260731	24750.1	623.4608	1228315	546701	52297.6	709.3754	75	913.261
2580974	965758	10198.69	817.4091	1620722	516663	24261.96	2500.705	85	914.805
109732	201573	159263.7	2051.957	41343	69925	244171.8	2628.683	44	915.494
224975	16513	840.5007	39.05195	63383	4429	923.5859	147.096	43	916.186
178557	54340	167.8579	17.84525	50245	15321	138.2008	28.11291	40	916.378
3894990	2471846	25790.98	1109.678	2966424	1574932	80119.66	3489.782	106	921.135
134945	244204	22331.02	421.5663	63086	93248	38598.34	494.699	53	925.119
450285	1022101	20945.73	2847.909	232567	404270	42245.37	4759.892	70	926.601
2642723	1086887	10645.65	396.0909	1673171	553916	26469.69	833.012	83	927.672
118036	23302	360.4879	-38.87421	32186	6441	673.8782	-294.9711	36	929.060
1424381	600371	9910.133	122.932	762315	226395	16801.35	88.28577	71	929.784
1908338	634286	6672.491	54.82855	1045211	260773	11428.87	-13.61458	74	931.914
193295	38268	125.201	74.98357	83741	14115	265.5496	225.7874	57	935.517
651969	1108032	20847.28	433.076	479766	532677	45652.79	909.5638	88	935.726
2128103	932592	9209.608	396.7373	1215087	415459	20328.23	605.7676	77	938.786
2392625	1073706	19399.45	477.4199	1420609	485467	43871.82	1080.844	80	941.741
1532076	625937	6027.697	301.6144	908346	278323	13875.77	222.2761	77	944.208
1821483	995333	16283.65	489.7822	1242140	479317	32468.7	629.7547	84	945.389
1884598	1075868	7052.018	437.2146	1316555	521541	16615.22	809.0699	84	945.795
1649644	755881	7124.833	705.7366	990419	317942	13757.58	1475.284	77	948.611
1639367	526529	5056.569	397.3597	898448	212490	9108.922	1001.226	73	949.799
403300	63921	3296.132	91.6866	130836	19208	4325.121	60.61514	51	960.340
1540986	679363	5329.805	128.041	847778	295055	10619.55	-71.1538	77	965.935
1528891	552262	9610.267	152.0826	782375	211097	14618.18	153.444	71	969.540
1572267	1296077	20829.33	791.6589	1128135	628100	57245.09	1967.432	88	1002.239
220840	32946	6213.552	53.86982	60591	8985	7608.657	99.1143	42	1026.600
1796956	883093	13188.14	482.227	1162328	409131	32703.19	872.0107	84	1029.808
1956535	780990	7327.185	684.6182	1220160	398607	17269.87	1095.866	84	1032.342
1669985	568323	5518.697	457.8595	991180	233980	10427.36	697.5029	77	1033.587
1758112	593561	8955.977	547.2349	1050011	277930	19663.21	1090.464	79	1034.532
1537968	878738	16388.86	611.6438	863089	397604	37849.45	1305.464	83	1041.987
1486961	872677	6836.651	349.2059	866040	366816	14347.25	855.4304	77	1064.242
1522731	737993	4001.532	179.1795	894589	292695	6737.837	174.4253	74	1066.281
3216701	2022667	39637.48	1258.167	3902091	2017880	158660.5	4789.76	133	1074.008
2425230	1319118	12717.77	659.9135	1503134	611520	29775.74	1410.271	86	1076.921
2579031	1553740	33996.59	943.8906	1468531	653983	70273.02	1999.713	79	1078.253
580482	259483	74287.1	11014.09	199481	81007	104743	14578.49	55	1125.155
1517146	1293284	8391.361	572.4832	1066495	609079	19956.86	1502.208	85	1142.417
2293027	1732328	13399.03	1608.879	1597292	904196	29138.57	2662.96	85	1143.181
1676062	785560	10539.29	417.3967	1022888	328183	23132.89	564.1768	71	1143.205
2169790	1006725	7392.611	334.2033	1219046	426376	14753.08	405.0321	74	1143.951
2380258	1536042	19761	734.3923	1656021	820469	52259.19	1043.902	94	1144.722
2711173	1301791	17014.15	622.6639	2518005	1042951	58435.09	2264.19	109	1148.780
1499930	768343	3587.843	283.7094	826086	302123	7415.05	842.9744	78	1151.954
119596	42222	23225.38	-37.13167	30097	10435	28353.19	43.97661	30	1152.142
2047304	1498811	6437.212	621.6852	1262175	696211	13385.94	1547.763	81	1152.833
3109962	1349406	18823.99	953.2274	2010582	690492	51611.93	2423.044	90	1158.270
1629959	817914	5260.536	351.0089	897785	341124	10215.49	382.9912	76	1188.813
2302045	903402	24736.07	389.479	1480701	462156	56426.81	1034.182	83	1192.508
120933	17708	257.1765	-34.0077	40894	5333	351.3639	-52.56127	43	1200.263
2424963	1306366	16935.21	528.0238	1608836	653063	40385.61	1615.511	87	1209.111
1928023	1101903	5410.824	643.3825	1165167	481232	12520.8	1706.257	79	1221.469
1565635	593646	3306.031	218.2621	826176	233757	5914.276	526.9357	70	1233.522
1777444	832631	9611.22	105.9455	959698	318588	19637.92	-76.89689	74	1245.847
1873359	860076	5871.765	113.0531	1122377	390428	10768.56	69.40449	77	1248.603
1641158	812177	8679.696	535.9917	983459	382593	21001.14	325.9359	82	1256.681
1565308	585245	5249.393	337.6124	854697	232093	9529.991	187.6342	72	1258.670
2335280	1008634	15524.94	500.9614	1289224	439616	30509.92	860.6225	79	1259.690
100339	132646	101546.5	1711.464	32430	42741	142682.2	2231.029	38	1260.301
2644678	1046139	9885.966	547.4095	2655826	801334	40597.7	1535.991	115	1265.869
2261980	1311260	17046.07	577.0709	1487730	639109	40775.64	1099.385	88	1268.263
2193037	1178961	18888.85	689.895	1402013	593268	44633.92	1548.179	86	1272.172
1797901	880331	13846.75	316.4531	1704167	727676	51449.14	1388.469	114	1273.652
1383481	845935	9344.24	449.3638	1005607	421021	28735.27	526.9943	89	1291.272
2192427	998707	8889.323	541.8264	1305179	457686	19821	1218.758	80	1301.141
1843059	998356	11741.93	282.3362	1116841	426916	23566.28	-223.1883	78	1303.128
2586739	1009837	8917.955	625.7063	1581410	500862	20708.92	1344.986	84	1323.840
146413	24525	216.9339	-30.21679	45077	6891	-151.2005	18.75775	43	1340.372
2039785	819762	5337.807	424.8896	1175825	367049	12035.03	765.1592	79	1346.766
1788735	825649	6120.956	438.1945	1010438	403266	13366.54	991.5548	81	1347.436
1925123	1022022	6435.5	585.9315	1237678	468976	15862.31	1276.414	78	1347.665
1856298	1082711	7842.264	636.4982	1130245	499062	15445.4	1634.407	78	1353.619
2509971	1138446	15091.08	514.3937	1573457	542433	27267.83	940.1593	83	1356.049
2070989	1220904	11344.79	534.4843	1341025	561927	27224.88	986.3406	87	1357.639
2061434	1062781	7396.761	800.6061	1287715	504809	17928.67	1677.065	81	1358.554
2107939	854835	11303.85	502.3763	1327891	413054	22319.59	1350.212	80	1359.198
1111263	1520139	20626.37	634.8655	693358	744588	55105.85	1174.269	82	1359.804
2734508	1.641429E+07	265116.8	79440.7	2339152	1.416933E+07	1013537	272405	118	1361.314
2113664	845041	7053.98	265.9322	1252410	374407	15942.09	232.9329	79	1366.758
145388	46347	378.8571	33.48246	47290	13908	573.3362	-36.50308	43	1367.820
2566486	1017100	7322.324	354.3176	1535648	476148	20490.14	763.4691	86	1369.175
2524199	861642	8783.937	500.9915	2308901	763650	37762.4	1649.991	117	1374.300
2385935	1384072	5973.146	716.4642	1554633	680268	14077.11	2248.304	89	1376.712
121737	18343	201.7299	-27.02892	36291	5142	253.2523	-66.44302	40	1384.565
1652393	681200	18233.64	818.1797	960392	287061	30487.05	1092.913	75	1425.935
2076259	1020844	13619.47	305.1583	1350247	486334	29969.07	436.4512	81	1463.875
1008476	158554	7554.599	146.8932	440020	70347	11126.23	308.9358	69	1468.846
2881436	1166364	14976.71	410.8521	1920032	606293	32508.24	1090.065	87	1469.839
2193245	805096	10808.03	530.7239	1292286	411882	23360.7	1223.395	77	1470.036
100354	29900	21718.8	65.66505	22993	7159	26149.05	-78.84776	25	1470.383
1497008	771470	12141.95	375.7733	869140	322961	22753.67	1020.747	75	1475.394
2529819	1307774	11857.89	1876.649	1833640	648150	22581.62	3693.506	108	1480.271
1796524	1021678	7896.451	336.7007	1258363	523804	19597.08	654.98	87	1484.895
1788838	859636	10763.85	346.0819	1159971	413022	25566.43	586.9904	84	1485.747
1394496	729732	8563.482	273.7149	840222	289808	19295.5	398.377	69	1485.796
2290743	842206	10004.32	354.3784	1904129	676611	31758.99	1593.881	107	1490.931
1855415	972631	6961.957	313.1744	1102220	407076	15631.72	410.5952	80	1493.043
217540	211751	152641.5	1601.891	79862	106827	341128.3	4667.642	66	1500.595
2225700	1077569	7148.37	322.3496	1274630	504491	14725.73	472.9674	78	1508.255
1630878	611784	11854.36	213.1579	898542	265611	21011.71	551.415	75	1518.964
2271505	1181111	11081.22	668.4122	1511275	589233	31235.29	1339.242	85	1527.767
3207956	1512780	140150.3	33792.38	3217632	1580776	356631.3	83635.76	136	1543.065
1895341	622959	10015.92	235.7099	1058743	277255	20979.16	513.0986	79	1565.692
2090732	834739	13103.6	709.3921	1313875	384756	24591.09	1717.342	81	1569.207
1814093	504820	7405.417	415.3605	1023757	213952	13609.24	480.6304	74	1569.732
1686454	613179	8372.645	271.1764	975666	256478	14683.61	506.0279	70	1569.948
1954796	689186	3954.612	427.9313	1066254	286356	8880.635	990.0766	77	1571.329
131273	22041	1878.815	96.6385	48504	7465	2114.635	130.704	47	1577.190
2347039	909285	12859.64	1302.498	1527717	416984	32651.37	2525.468	84	1582.333
1474664	680611	7079.931	329.1979	894601	331807	17008.23	574.5156	86	1588.458
1798652	564266	8580.301	245.2947	878144	209643	12270.08	139.3351	68	1589.577
2203615	988842	5999.129	466.7253	1289639	451720	12391.94	547.7997	81	1661.302
675383	1024095	208543.1	14295.65	349451	413385	423089.8	23362.38	71	1674.487
1620117	782535	4250.118	279.4081	918785	297224	8276.907	438.9531	74	1680.436
2096797	958815	8954.232	324.4859	1444181	453709	18599.16	450.5805	83	1680.890
2783506	1239483	16731.19	231.3815	2458024	1085452	68320.34	1619.703	127	1684.656
1879219	645568	6721.349	400.7979	1098736	304345	15471.41	696.6636	83	1687.784
1340383	588196	4224.934	251.032	695560	231973	8434.623	490.2577	71	1696.239
3096111	2186000	20481.32	713.7379	2887333	1549598	72872.93	2688.585	116	1699.506
1592625	551482	6198.373	291.0542	928467	248539	11415.35	166.3304	77	1702.982
2260063	1296067	7780.148	841.4367	1578511	634709	17818.16	1684.966	89	1718.049
3081840	1417116	15211.06	827.1279	2020194	738363	37564.36	1197.489	87	1736.829
2494022	1137199	13957.48	617.5188	1608444	534793	32171.79	1206.48	89	1785.509
1502191	796386	7183.719	301.2628	911322	379301	13262.08	1045.586	77	1787.650
140025	15290	2080.682	895.5898	38146	4177	2424.61	1131.099	39	1791.535
288134	15110	322.9018	-123.4656	82383	4209	392.1556	-252.4312	45	1796.240
1984475	911167	58008.74	691.5421	1301112	428623	109805.9	1642.938	84	1798.908
1525071	787834	4289.787	612.6996	835858	350295	10184.23	1449.489	78	1799.690
2229815	1855847	10750.67	1176.978	1412855	834038	21502.24	2261.827	80	1809.807
791352	121968	1387.208	137.3808	326628	39476	1834.689	457.9883	62	1815.247
1335907	940247	14587.67	645.8348	972077	459987	31061.35	1713.272	88	1835.352
344082	48514	1325.237	121.2984	101651	13804	1395.734	504.1539	47	1836.401
2008344	997113	6813.518	507.5348	1746661	731776	27320.66	1661.557	107	1883.686
1733878	802964	9692.714	598.2184	1091404	360392	20138.76	1285.033	79	1885.944
2298142	983859	11856.22	355.8895	2373955	781748	43483.34	1244.748	113	1899.845
167657	164083	6077.055	233.5117	49587	47836	8017.316	276.3082	41	1900.863
177105	267541	130059.8	2893.391	64752	87319	187485.6	3911.816	49	1901.096
1664766	542265	5840.048	483.617	880940	209424	12594.91	1032.592	71	1904.995
2603836	902690	13745.21	731.064	1559680	488625	35894.91	985.7219	85	1909.460
318663	552646	170325	3109.231	125087	208276	287664	5187.147	59	1920.115
1156570	1674236	19810.1	670.3267	697042	729736	39482.93	907.407	77	1920.369
1440799	882130	7901.74	550.9396	963070	435440	18984.93	1501.068	85	1927.590
1801926	702081	10025.83	268.2831	951991	283678	22650.18	184.6386	75	1933.309
192057	189488	1152.954	110.0899	53160	52522	1361.951	157.0152	41	1950.431
1849025	975505	10176.11	482.6578	1149374	433975	24370.33	776.1097	79	1973.370
1480071	756761	12080.33	541.6398	899331	323409	24793.42	462.2272	77	1977.785
567344	214034	12532.26	11.60821	172987	61071	16039.53	-102.0889	51	1992.287
314954	253344	163593.2	13184.94	129195	85667	248790.7	18021.03	56	1996.785
2166828	960940	12926.11	388.933	1242464	395293	29691.51	851.3916	80	2001.768
2126642	844701	7036.346	291.4698	1372522	402129	15661.68	786.2845	85	2005.825
1943657	1475003	37701.03	1155.822	958708	648698	76205.42	2009.04	68	2006.225
2068000	1.673474E+07	109890.3	28370.79	3592296	4.724256E+07	958475.3	258652.4	241	2007.982
2464306	636449	8208.703	457.7677	1542471	65532	18916.48	1179.918	77	2008.327
1445992	1252754	249381.5	10555	1004171	486053	485555.9	19345.51	76	2008.349
2225336	990461	6787.083	639.3389	1474450	484308	15390.49	1242.308	84	2033.183
652503	470227	133935.3	10213.71	270838	179873	209210.7	16988.58	63	2035.491
2980217	1166353	12992.79	331.3369	2088044	799610	38241.02	1187.117	103	2101.207
1423598	693365	10655.75	597.6374	861998	293066	24298.71	1176.416	79	2107.039
2184076	1212735	10118.98	390.8782	1404004	599518	21264.92	344.9778	80	2107.272
2013609	803231	3543.983	594.0209	1274647	365990	8345.45	946.0897	75	2107.468
1576260	821741	3130.422	321.5323	959138	355688	7218.496	367.2585	78	2112.718
1325234	545536	4873.232	355.7419	746519	214911	11799.54	679.046	70	2112.757
1931799	974994	6555.025	577.7319	1115393	428407	12965.08	1139.324	80	2114.806
2537632	1463454	16163.34	1104.096	1484953	743681	36748.37	2009.91	81	2115.625
2288102	896136	15668.6	506.2888	1418524	480410	32208.26	1277.232	87	2125.070
1831869	775545	5527.797	362.55	1067784	339302	10261.75	691.3335	78	2127.408
155515	74994	12641.78	987.8482	44555	21925	16243.23	1449.6	40	2137.157
1611082	679785	6046.373	337.927	927694	290760	10954.81	643.6029	76	2137.329
116360	180255	623.6475	-25.74288	31520	49344	992.5894	-149.8336	36	2143.232
1719916	963819	8616.563	663.0766	1075478	458611	20432.15	1075.814	85	2148.638
2214825	913330	14767.67	473.9325	1361652	414965	28857.74	1035.372	80	2151.075
2179170	940892	7836.717	426.2964	1361391	453266	18475.69	942.3483	82	2152.210
2270718	1214556	6179.244	511.8067	1279453	532668	11546.76	519.4217	80	2157.670
2188676	925511	27721.38	837.8942	1356129	424979	55387.06	967.8019	81	2171.061
2183095	1103716	6070.297	448.4843	1389305	482332	12765.74	379.0095	83	2203.771
111471	120064	78431.71	1457.677	39122	36421	105074.2	1746.822	44	2207.858
1837685	741259	9160.146	325.8551	1038709	324769	15851.86	595.9172	76	2211.861
2159505	836110	6774.268	355.1828	1737996	645611	24388.21	1168.536	101	2212.668
1614719	523905	9158.555	335.084	819702	202253	16560.19	496.9883	64	2212.882
1227820	611221	6292.972	250.4414	725756	264186	13804.58	631.5206	77	2214.632
1832166	983771	4102.204	168.6929	1025781	468009	7238.35	-208.5986	79	2216.661
1913939	1212879	3763.654	880.4102	1067315	527178	6532.304	1964.001	80	2219.324
162741	12495	599.4244	102.7428	46220	3406	675.7999	143.7524	40	2220.621
1959591	855622	11262.84	471.2776	1214350	419084	20929.53	804.2408	83	2221.263
1851117	836088	8146.126	216.7724	1037899	382485	16838.89	579.8841	80	2225.379
1985866	808263	4674.434	196.349	1128271	337170	8614.068	311.4356	76	2227.475
1727847	754785	10082.95	407.0638	1084393	402778	23204.21	699.9149	83	2232.740
1516341	751908	9216.197	293.7892	908554	323542	17674.97	78.57161	76	2238.899
2651139	1115670	15723.74	660.3542	1596007	533729	32790.98	1703.377	88	2242.920
637330	1011237	261812.5	11429.18	280377	383271	473451.6	18397.32	66	2252.157
1904915	959723	11461.47	617.6948	1245786	438050	26655.26	1230.308	81	2254.525
1681019	459193	14865.18	340.9003	925634	189566	28121.66	880.293	72	2323.799
1092865	606553	8925.432	352.6304	621824	249673	13692.11	982.7058	74	2326.224
3552951	1558911	28407.65	1474.138	2339982	836267	85862.66	3708.363	94	2328.242
2752038	946898	12795.42	399.7395	1800504	692255	38815.55	1819.442	100	2338.472
1711329	670269	9308.116	107.5621	944422	276734	19539.61	209.2504	76	2341.243
2832134	1347138	8663.556	616.3143	2344305	1190295	25647.63	1943.306	106	2341.307
1580903	973427	3698.873	345.7321	935495	428949	10112.82	1002.765	80	2344.032
2126035	830972	9130.093	514.1797	1388785	390165	19468.81	940.4379	80	2344.105
2036106	638789	6694.558	600.6531	1077444	262001	12103.57	944.297	73	2346.179
1750007	817371	6523.245	574.3051	1111071	398084	14957.44	1305.624	84	2349.647
1653283	746868	8763.282	479.9637	1007068	326833	16944.78	1159.646	78	2389.357
2033489	1065894	7575.568	459.8758	1200192	429811	15478.74	1441.61	76	2395.510
1895930	800370	9675.516	585.6933	1148010	370108	19953.19	1012.737	77	2413.425
2327060	1588160	11877.41	524.8407	1445767	754342	28134.2	1387.489	85	2431.262
1541133	858004	7448.606	381.1455	1231607	583466	27158.12	1294.946	104	2432.104
1559160	704189	9949.333	307.2909	843032	284751	17063.94	313.4996	73	2435.496
2012863	619300	8052.69	364.2179	1191507	265685	19250.56	506.8441	73	2435.682
1362185	434729	25119.11	498.3608	735236	180782	40933.9	376.6122	75	2437.545
1681454	777666	8914.935	454.1409	970604	331079	18143.38	1197.167	79	2440.049
2587072	1017559	12739.55	600.7787	1613820	480634	27536.89	1095.441	82	2440.732
1960498	859435	11636.56	647.499	1111112	369330	25213.26	1542.812	70	2440.798
1425999	871732	6143.217	355.9911	846476	372156	12892.56	428.7607	76	2445.103
2382492	1514483	4691.818	252.8474	1547145	850786	12752.86	642.8639	95	2451.757
1713723	595008	3301.041	264.9802	927387	237666	6413.175	294.1442	72	2452.578
2243476	729018	10374.05	624.1738	1462724	373854	29210.61	1068.593	84	2456.863
1692906	1037529	10887.83	518.2409	1089531	487373	25906.79	972.0128	82	2460.370
1892402	827056	7381.799	143.7591	1114720	363844	16699.63	-291.0766	79	2461.368
1483666	1078145	13558.27	276.9643	889805	464333	24068.21	668.5845	78	2464.367
2072252	941699	8702.668	192.6861	1163304	471608	18351.58	522.2078	78	2472.743
349054	138873	3228.582	53.40706	124497	42201	4222.503	23.38174	53	2474.137
2847409	2143478	37010.46	977.1949	2288623	1510380	103829.1	2779.995	115	2474.754
1651077	910978	13326.87	283.2632	906688	393767	21011.93	282.3836	79	2493.733
1961404	1006775	18085.38	556.5134	1298873	519229	38799.38	1134.77	84	2496.930
1761542	964019	8001.216	246.625	1607459	662403	27966.86	236.5689	107	2511.587
1649107	653334	4732.287	433.024	1526984	524142	17222.9	1251.625	106	2515.379
1313735	646864	6028.456	508.5052	737746	289073	14656.24	714.9667	75	2541.590
2449661	748073	7007.795	362.5783	1305134	310530	12286.63	536.9532	76	2542.255
1704416	922673	5518.221	480.9281	1150587	463849	14404.18	1247.239	84	2542.785
887656	742713	3344.853	361.6757	500472	322301	7347.088	701.7541	70	2542.861
3583069	1966560	19142.01	1390.465	3737776	1812089	83811.6	5662.511	131	2548.323
312026	21287	261.9565	16.30446	98020	6297	298.1377	29.09798	49	2555.345
2235097	1365675	16757.01	468.6669	1446736	645106	34123.4	665.6429	85	2580.127
1761294	761001	6258.696	270.3736	1019233	334040	11407.5	648.4609	77	2597.929
102872	217620	166915.5	2366.856	55072	95684	322285.3	4854.14	57	2604.303
2515084	1559105	41632.38	1494.101	1614195	764597	73917.36	2916.292	87	2616.578
2314093	1099227	12696.42	305.9856	1532316	628160	28389.72	863.719	88	2635.901
2201020	1015859	10322.4	290.6065	2099756	749220	37021.52	1710.603	114	2636.162
2206834	1075815	7894.109	467.0376	1452283	551924	20167.64	911.8766	82	2636.891
2211630	727655	7894.602	724.9667	1339782	330938	13366.94	1688.498	78	2639.737
172507	233179	36191.79	597.0012	71588	86339	57948.12	701.2657	53	2644.152
2619244	1573965	12923.98	797.2397	2147460	920079	40565.68	2895.598	100	2646.283
2275703	1264614	7913.561	1241.239	2141161	1189784	29709.02	3077.873	125	2648.118
2450631	1169437	5277.637	552.548	1563495	535423	11182.77	659.799	88	2649.522
608815	1043175	15845.59	365.8199	474690	602436	45636.69	879.8807	93	2656.419
1597623	751957	8950.906	313.9646	971579	316597	14291.77	300.4138	77	2670.043
2055800	564170	9266.307	229.5784	1204095	239883	20354.52	569.9844	77	2674.669
2163368	661491	12892.66	567.7456	1253976	305057	22728.13	1185.422	78	2676.886
1883738	746081	6757.272	417.6286	1112267	312788	12214.46	430.3394	76	2683.298
294405	274939	589.1781	247.2173	92731	81695	828.4053	446.7925	48	2685.507
2090158	924932	6347.191	12.6392	1155576	417386	12326.82	-137.8296	77	2687.383
1727862	794011	12151.08	217.4592	1694670	611270	36707.74	972.7557	104	2690.331
1879253	786756	3854.555	491.3296	1065536	348165	8221.775	487.8865	81	2735.972
2225294	1191063	15117.89	673.5351	1393756	595251	29751.45	1711.767	80	2754.147
1918810	658887	9271.095	732.8894	1253584	308077	23764.2	1606.332	82	2762.717
1917167	686892	6897.152	419.4998	1074216	303349	15763.16	1153.681	80	2764.805
1510960	541354	8130.648	317.9998	841818	223272	15454.65	521.0757	75	2768.383
144862	141883	88348.23	1480.689	56628	56151	147800	2202.575	49	2769.139
746297	2095471	84187.38	13275.44	366391	875339	167258.1	22436.56	70	2772.481
114257	32220	11900.55	-55.48933	30838	6153	13814.03	15.16113	34	2772.751
732948	583709	117890.4	9540.571	326769	228154	214165.9	15157.52	67	2774.279
1866365	963361	10847.8	425.0016	1113267	433318	22924.94	704.1015	83	2776.049
222901	134258	14565.46	274.03	75862	40498	19871.64	177.4707	49	2780.901
2652924	1248965	13866.21	418.6529	1608764	636952	31625.75	957.0548	87	2784.026
2061805	1046834	13275.43	602.6657	2311248	902573	61418.71	2785.848	126	2789.828
232120	207716	66313.05	733.5517	63272	58076	83947.99	843.884	37	2790.312
1369757	604080	2916.847	299.2657	760236	241031	4392.461	445.9249	74	2792.790
2392990	1013557	33797.35	869.5616	1638337	556109	64730.27	1933.314	89	2795.242
2097991	1257810	12336.15	700.8284	2237304	1090165	48200.24	2964.985	126	2795.917
2036023	551033	5174.398	634.4041	1032050	217487	10587.72	1207.426	72	2801.294
2506343	749738	12108.51	429.5859	1357643	342238	26397.32	1354.426	77	2808.016
2199868	1045291	5690.188	575.1819	1373087	452597	10489.02	874.6295	79	2860.885
1933331	867712	13696.37	416.0923	1316900	419063	33769.16	575.6178	86	2864.485
2044374	732639	7087.521	648.1057	1190057	315549	13859.39	1212.634	75	2873.432
1765942	984267	5028.107	201.4554	1077479	417562	10318.61	459.1514	77	2877.331
1592686	557489	2685.969	375.4891	866072	224044	4029.777	644.1151	72	2882.087
1888654	891745	4569.233	574.4874	1748829	756544	18872.71	1973.216	109	2887.202
2570934	930912	20166.45	946.0474	1736229	514666	44250.89	1267.297	86	2891.258
817583	703495	15537.66	552.1302	389550	255414	24115.78	784.7397	67	2893.480
2253149	1097772	42856.67	598.9254	1455282	570049	80653.59	1396.948	86	2902.438
2066533	718372	9012.538	429.0958	1169148	343547	17924.62	896.6479	79	2903.020
138334	47856	392.091	-126.4219	54239	16539	533.4973	-382.7703	49	2961.255
3369360	1292911	16792.67	1114.535	1980571	715047	37241.23	2386.987	86	2961.738
2053157	1193905	6576.01	421.7121	1901063	974291	24289.92	1235.681	107	2962.378
2206799	1147589	21228.35	88.24006	1925849	726429	50363.82	924.6459	100	2969.615
360750	83983	3208.017	15.36642	117246	25082	4578.979	-30.91501	51	2973.013
2391954	1615131	13221.36	1244.447	1406013	758176	27140.45	2055.49	80	2973.187
1996697	853509	7475.422	415.2868	1192882	361687	14768.69	879.785	74	2973.561
2047417	841604	7588.511	367.0132	1120826	363967	13531.68	473.7916	76	2976.784
1673830	719632	8595.845	518.058	932664	304830	17869.79	1034.537	77	2978.761
206983	105755	1868.399	103.1374	71073	38776	3612.784	97.12034	52	2980.590
1330636	367579	5178.952	0.7487961	703519	143196	10070	-203.0725	72	2984.759
2074314	675357	9713.271	433.2603	1093717	308821	20766.81	1393.657	76	2991.757
2096674	856670	12165.12	732.4387	1373124	436868	31228.37	1869.238	86	2992.502
3011494	1355347	20536.34	447.8207	2050194	848225	45974.71	1848.239	95	2993.227
103957	252594	62063.84	2065.013	43786	82452	90626.09	2982.905	48	2994.606
2590022	870554	8823.55	413.2913	2133401	618462	26065.31	1198.201	105	2998.046
2306544	1254864	5462.523	569.9429	1551027	559379	11835.93	1344.809	84	3001.765
1685070	755610	11912.97	156.7237	1025063	385134	30086.53	210.5491	86	3007.932
2607206	1282036	11945.23	762.0818	1886689	746270	40423.69	1333.032	96	3019.285
1317905	648586	6698.03	140.1535	726599	271899	13699.2	-34.31432	75	3021.306
2258751	821708	11543.94	547.8271	1354952	403027	25605.24	1324.406	83	3075.773
3173743	1845312	15448.43	836.9703	2167118	910243	39341.01	1874.828	91	3081.293
1741808	768005	5547.232	355.7534	910431	291836	9455.15	716.4039	60	3081.316
1557237	667274	5715.364	275.5591	857699	258743	10733.81	690.4042	72	3083.840
1120002	411935	4641.902	189.0303	581264	153684	7758.646	380.5308	62	3083.930
2543242	1036783	18539.25	449.2018	1559978	526659	49393.05	952.3401	84	3087.143
2326298	757006	10884.86	314.6685	1426056	374212	24722.18	278.4787	80	3090.191
1962087	608489	14160.7	395.2749	1090833	250998	24792.6	584.3446	76	3098.812
1312239	520108	6823.813	81.05337	711292	206730	10086.2	-159.4044	74	3108.423
1892609	1064036	19596	578.1357	1199957	513665	43866.32	1635.637	85	3109.747
307286	357947	165600.4	2025.103	97216	107454	222087.2	2715.652	44	3110.088
2045734	653656	7794.092	295.4301	1171737	295026	17807.87	986.4479	75	3110.447
2560047	1240249	10394.07	858.2935	1595520	582860	23425.86	1549.018	78	3110.612
1989713	1010473	6531.553	460.1095	1262650	492506	15890.42	790.3691	83	3115.399
2278935	1078163	10558.04	655.6987	1290044	470654	20768.07	811.4753	74	3116.714
121315	41801	-50.61817	150.284	40652	14913	-19.09587	157.7479	46	3121.840
2117195	1118954	11812.67	880.1568	1365255	526838	23951.19	1481.424	82	3135.034
1791918	700171	8886.941	407.1692	913628	282284	19174.38	587.8066	75	3141.784
124775	12248	567.5873	-71.6758	34525	3531	731.9732	-218.3309	37	3185.828
2388252	1134541	15797.29	854.7693	1532917	590593	40535.83	1658.894	91	3193.839
3492936	1362053	17150.77	1113.005	3362735	1190338	63639.16	3419.324	114	3194.216
2415843	1279352	5013.169	528.6049	1499643	563094	9009.946	1266.469	77	3194.903
308938	231287	791.9011	64.04543	85566	64631	550.623	52.76535	44	3197.031
1585225	644860	4618.236	324.4358	847660	267873	8171.036	593.1879	75	3197.146
2050191	678842	5168.819	237.207	1175414	311680	11444.64	443.1162	80	3197.943
1847847	660463	9432.518	460.6607	1105708	295688	20978.69	989.166	78	3203.099
924649	795614	339370.1	13841.64	439519	363265	665520.8	22221.55	80	3206.515
1897610	741472	8607.714	426.35	1130324	331781	19368.46	492.8792	80	3215.239
1899763	842264	5862.858	330.3347	1209911	426795	19299.89	1126.746	90	3216.614
1719385	708026	4228.729	285.4859	986649	287345	8607.818	440.3349	75	3217.766
437451	153817	1728.963	16.20222	163332	49979	2592.581	115.9277	56	3222.893
148348	10758	-96.52899	23.89052	40477	2869	-491.5429	-85.26698	39	3305.191
1775076	919791	7789.514	320.0889	1030690	433835	16188.75	941.4391	78	3307.914
1971393	770107	10900.64	349.3981	1172554	345658	21836.02	452.7966	75	3308.068
1982179	837953	6713.864	345.875	1109179	368087	14080.52	991.8126	77	3310.668
2364523	1325689	5353.827	424.5844	1303813	605904	12550.03	937.0508	76	3310.760
1948432	1248187	4836.712	566.9971	1838029	828627	16001.4	1884.399	107	3315.189
2126995	1108612	9061.057	499.114	1247955	478923	21751.8	721.9164	71	3315.401
1586593	582627	8276.979	140.9426	886019	244104	16449.93	-30.14482	76	3323.807
1735211	561126	7007.157	450.6701	830137	209797	11818.57	1022.307	70	3324.577
1502361	968336	6516.01	437.3462	926000	426205	13149.28	776.8181	80	3337.512
1952484	898898	10108.61	412.3713	1100215	365973	18430.04	311.9176	77	3340.192
257766	403141	262988.4	3243.971	95124	154908	426173.3	4839.667	56	3352.687
1679771	768944	4577.444	149.3057	963683	332608	7926.02	593.4458	74	3389.989
2044028	824229	8506.203	699.9574	1091381	369505	15679.42	1524.732	75	3400.889
149933	21576	327.4961	132.8733	41900	5898	209.134	247.9056	39	3406.440
1634320	712357	6754.26	449.062	935195	308207	14346.86	658.4873	78	3406.507
1563783	605931	6019.744	97.75892	986157	260172	10510.97	250.4714	80	3408.289
1487319	696112	2235.847	424.2616	816739	283785	4397.846	596.1499	75	3414.607
156283	145219	154182.7	1755.113	56954	50932	229468.8	2893.437	47	3420.260
698322	1424459	755794.7	11380.15	681500	1320125	2504621	40586.11	113	3423.243
1712461	739447	8954.604	287.4324	1002959	315398	17146.92	157.5587	76	3424.044
2918503	1122733	19392.9	720.3621	1964516	601469	43376.41	1259.134	87	3428.831
1594229	744255	4839.151	372.6462	914963	311689	9458.904	485.8636	73	3429.443
1722251	537812	12221.24	199.3635	922050	221558	23668.55	335.0951	75	3432.190
1956675	1057270	15721.19	465.7202	1248158	525965	44050.55	1085.126	87	3433.643
465331	332727	105215.4	8118.501	196050	111236	145060.8	11908.75	59	3434.537
1498159	1141535	9157.569	569.2258	933915	491932	20717.36	853.7721	80	3438.843
426850	989075	22269.53	8085.414	220338	377287	39197.63	11396.46	67	3442.089
3011149	1666347	12972.33	729.2823	2985851	1132997	48531.73	2207.283	115	3493.029
1914669	1095709	8052.109	623.3016	1155658	485253	15342.77	1394.175	79	3504.727
1843148	941535	6928.464	398.994	1103994	404577	13794.83	1033.924	80	3506.555
2427095	1287433	8453.437	602.5505	1725774	651820	18827.99	1562.652	87	3517.307
101120	110934	50945.08	780.003	33147	37611	78469.91	1220.18	43	3523.636
1216785	593698	5147.664	130.2512	691596	236379	10031.89	-404.5895	76	3525.701
3880275	2411794	10322.01	1093.663	3254213	1814091	38003.79	3753.254	109	3526.282
1717135	851246	9907.969	219.2433	1030561	381263	20610.18	247.1952	82	3530.978
2026130	947242	5334.206	387.4078	1237583	398135	11823.52	460.5952	78	3531.968
4453016	2737565	14634.93	1501.033	3269660	1798220	47563.53	4663.608	103	3532.420
1950591	725437	12508.37	588.0463	1127965	329213	29646.88	1048.815	77	3536.632
274829	601228	350701.4	3166.073	128218	249507	634475	6687.043	61	3547.609
2028226	993409	7143.194	450.0944	1229738	478036	15579.13	951.1638	83	3548.262
1694244	659466	13287.55	303.9217	967178	307389	26690.43	493.2468	79	3551.202
859435	1605678	25187.5	1101.518	522433	693162	54165.23	2027.623	79	3551.741
1970962	911268	4890.293	167.2867	914686	360971	8603.168	138.0042	67	3551.848
2018110	909091	12524.93	313.6632	1261390	457641	25663.24	340.0603	81	3555.390
2307631	1007290	9474.271	792.6525	1336266	448644	17797.58	1615.928	80	3571.555
3964248	2389840	20651.85	1174.199	4043636	2283761	75225.38	4666.069	119	3616.371
724132	1310372	209244.9	13486.67	375866	515779	371370.3	22604.81	68	3622.923
1975478	1119599	8119.82	346.5579	1271871	552396	22127.45	914.8601	81	3627.328
1853008	701591	15070.78	925.3148	1713933	653251	63222.26	2980.317	107	3627.446
2351628	928828	9748.532	179.1862	1529330	488809	28493.78	34.74559	87	3628.562
1959755	953532	32703.75	1003.931	1138232	432934	54757.61	1287.38	77	3629.789
1909365	778841	18046.8	378.0649	1261307	400079	41616.46	1133.391	83	3630.343
608776	722563	136479.6	10943.58	282031	278571	205890	16530.42	65	3634.155
1878775	626962	11636.49	195.5095	1053928	266849	21974.85	1064.819	76	3635.182
1689010	761060	6951.468	492.6837	992961	319286	11701.78	1394.114	76	3636.836
197708	249813	79895.16	1560.087	63563	74543	105742.2	1527.693	43	3637.316
1325522	595530	5981.067	233.3244	717936	246797	12165.17	325.4317	74	3638.932
204739	44254	1077.564	84.93855	62746	12424	1277.243	246.2047	43	3639.463
1557484	1079584	9255.843	393.0843	975712	461204	21210.18	1262.855	79	3640.794
2153965	845466	17500.2	543.7209	1352012	381888	37883.02	1046.634	82	3659.255
2003472	645072	15064.64	318.199	1112974	289918	31828.9	282.8214	78	3668.049
106511	28567	555.4999	164.0636	29091	8332	596.332	229.1878	35	3675.744
2325212	1318406	22606.68	551.899	1638881	715899	65730.3	1870.411	90	3694.705
1810323	954526	9957.117	373.1709	1079756	427566	19695.03	483.885	80	3696.262
2100197	644613	8596.426	258.9744	1030333	254280	15408.7	504.6881	69	3723.682
1395328	727615	8934.766	269.2872	833334	318401	16273.71	848.2125	76	3729.761
802114	1601428	18836.51	2351.427	453895	689078	44459.2	4481.322	75	3732.466
1840021	984098	6244.404	587.4302	1023798	412920	12341.33	651.0825	75	3737.016
1995942	814877	8231.908	626.4283	1342089	377366	19507.78	1112.831	85	3740.984
644238	1324074	199352.7	15380.15	387651	635990	480223.1	27497.89	72	3741.471
2204813	1056009	31337.29	1323.564	1469536	534072	65196.64	3068.204	89	3742.334
111158	103169	87179.6	1771.855	32716	30454	114491.5	2116.668	38	3744.058
1072335	988083	4952.983	125.2657	681672	382706	9771.803	221.8376	77	3747.531
2347161	1110432	10130.89	361.1656	2125614	870187	37333.14	997.7607	115	3750.499
765224	680521	2089.136	60.37331	280307	223807	3001.725	98.05182	58	3753.957
468993	384747	143568.4	11603.51	190708	133809	242013	17031.33	58	3756.646
2425648	1045266	10518.1	748.4455	1474082	478510	22902.15	1591.38	80	3757.123
2384409	852076	5606.748	535.189	1427445	469606	14694.43	774.4709	85	3757.921
1544447	769966	9034.371	212.954	885476	323653	18234.85	143.0054	77	3758.796
2048569	907899	10668.74	222.7679	1232513	388313	20860.37	994.1925	79	3766.071
2060898	1052720	9827.936	344.7601	1437655	504226	22888.43	446.3544	85	3768.974
1906435	1342681	4740.991	640.7714	1200236	598377	11939.49	1257.907	82	3783.665
2569196	831772	14647.6	381.21	1564934	390066	31078.61	146.7887	80	3832.402
214602	323820	253218	2265.933	92719	137341	441067.4	4790.399	59	3837.989
2133099	1169947	10286.31	635.8002	1487967	588110	26693.02	1452.875	87	3842.489
1666887	509522	5400.602	271.8535	899340	208566	12311.42	618.3862	76	3844.267
1088944	631420	8057.365	275.5452	634674	241147	16250.34	166.5762	74	3846.900
118605	22661	477.1382	-64.66019	34894	5413	923.4567	-225.8854	34	3847.003
1193942	921351	5234.011	374.8258	748473	448808	13958.97	422.3039	82	3848.640
595276	1439604	22280.46	2617.842	401716	675412	52697.6	5693.816	72	3848.714
2375675	687124	48119.46	1289.609	1385349	295848	76817.48	1851.965	77	3852.740
2739248	933418	6372.585	318.985	1917952	663355	19761.78	1050.28	96	3858.587
1981640	1290499	9518.461	1305.293	1999310	1032136	32257.74	3754.112	105	3859.969
221784	20512	7.291149	57.9508	70419	6016	-168.2213	97.20704	47	3880.629
2243636	1017967	11548.9	564.1138	2199991	838584	43672.33	1588.551	119	3888.296
1904425	757081	10121.89	345.46	1107466	353338	24905.03	640.1663	79	3889.461
1951487	1408722	19154.61	443.6522	1304686	684770	35568.39	1790.708	85	3942.205
1774195	486726	15025.15	278.8807	893042	192922	27322.06	280.356	64	3942.311
2346100	800909	6450.81	596.7285	1199202	338303	11540.82	440.2757	72	3947.348
1736422	897279	5349.499	367.2071	1052341	399695	12058.9	829.7246	81	3950.005
264271	469499	154936.8	9080.589	202044	383251	676403.2	27231.58	101	3952.899
2309844	933047	11683.91	407.6856	1491274	430736	28202.03	952.7286	84	3969.734
1417273	1117906	6594.097	389.1094	905686	508003	15412.29	761.1722	83	3986.337
1788336	1008993	8595.934	376.0452	1106378	443257	21456.62	365.3931	79	3990.359
2998476	1977629	21826.44	1243.176	1700601	828532	39243.27	2323.893	82	3992.444
241312	296515	88705.95	5938.213	178877	195271	294743.3	23652.45	81	3992.851
1860901	847826	6258.624	443.3841	1108583	413568	13518.17	981.7355	79	4006.375
2058485	1139158	9575.159	638.1346	1381751	569753	23180.19	1481.37	85	4059.445
129497	29608	425.3008	-67.20079	41815	9031	503.7191	-292.4852	43	4061.361
509022	954832	19332.07	9155.114	237151	370160	33274.51	13085.8	66	4061.438
1547659	551471	15950.52	538.7199	801193	208029	27276.34	1400.935	71	4064.099
1685038	1106423	12481.16	309.9607	1054150	539160	29009.9	673.4758	81	4064.583
3176453	2231753	20720.11	826.3759	2893319	1467498	65253.79	2221.979	106	4065.027
2128800	1017011	7757.604	443.6807	1363109	458388	17883.48	742.5679	78	4065.623
2239547	1369820	15847.31	729.5724	1455311	712912	37463.7	1285.974	85	4069.712
2222354	816080	10709.91	438.8434	1237163	359294	19920.37	1275.459	76	4070.976
252255	85088	3023.913	63.85891	95579	26042	4656.791	18.88775	54	4072.069
2379453	752167	6752.209	262.3571	1461218	357852	12811.73	707.3925	78	4073.466
1403987	711582	4544.437	165.0556	726335	283474	8953.441	-69.40025	69	4073.936
3373229	1884493	10601.59	756.4315	1989803	915071	27927.17	1294.281	88	4077.222
2098024	799796	10897.26	245.8838	1157263	363648	20544.24	480.6844	78	4084.314
180660	23184	760.944	-108.4998	50252	6394	643.7446	-261.6349	41	4090.489
1386109	667873	1873.179	403.4495	694386	275703	3271.707	520.2014	71	4093.542
1998238	1038024	11455.35	494.5755	1256581	520791	29623.5	992.1783	89	4098.799
2173263	1006215	6729.31	682.6523	1258067	446039	12372.76	675.5592	77	4101.980
643981	167463	374.4647	-22.88547	204902	47812	700.9677	-233.8692	54	4104.145
2293183	1029611	12431.26	277.1413	1255428	454409	24655.69	536.0458	76	4158.449
3605825	1868210	19194.02	780.9809	2512432	911171	41267.36	1900.627	87	4159.412
2059840	639356	16324.16	481.9541	1146343	301717	27754.88	955.0734	76	4167.948
2420872	1145495	26344.94	625.9634	1794583	702251	64684.94	1422.837	99	4175.190
1711148	822202	25139.14	263.4781	1118021	383114	49438.23	1230.839	83	4179.436
3422951	1893688	18082.26	1870.963	3493864	1458703	66928.23	4137.028	136	4180.347
2071311	779089	10420.26	386.5242	1239102	372518	23265.35	885.1158	78	4181.825
1563588	877998	4972.079	342.5179	870854	447174	11711.98	859.6457	75	4182.132
784078	1256719	120204.1	9247.622	376527	471388	217354.6	15850.68	69	4187.223
220429	34905	-101.527	117.6097	63026	10007	-530.5502	227.3462	43	4188.171
448049	77411	245.7351	191.6387	153632	23703	199.0815	264.3522	54	4188.640
334425	66007	1245.47	70.77682	108833	20185	1677.061	139.6709	50	4203.913
163332	190888	98114.69	2114.297	50177	58028	131235.1	2435.263	43	4206.283
1670244	613745	9764.213	527.9298	997729	265511	19134.48	742.5488	77	4265.135
1491929	742042	14481.08	358.173	977142	371782	28298.09	1029.905	84	4272.228
1373451	611712	22574.3	526.5582	865689	296440	57829.36	744.3549	81	4279.963
2301378	584469	14701.42	493.4659	1342481	292793	31404.98	1312.823	77	4280.705
2348831	1165831	10766.15	825.7507	1536303	603445	25366.18	1262.807	88	4284.338
694749	1037600	19140.17	4856.729	241781	307988	27135.97	6469.133	52	4284.759
2455480	1174993	20521.28	979.9877	1664980	646621	53820.47	2008.234	89	4297.208
272556	229597	89411.27	1042.719	85289	68702	117502.1	1014.451	48	4303.489
246276	43786	244.0556	-32.11961	86380	13808	225.5573	-227.4577	50	4311.887
2476145	1181980	10218.86	658.5067	1524469	541701	25587.52	1194.955	85	4383.870
2144676	700940	17476.96	563.0649	1298745	328947	42372.59	1287.584	82	4386.050
189356	77871	210.644	208.6883	53186	22627	251.6779	223.7836	42	4389.445
1820029	830137	14294.14	529.0734	998818	364308	33697.64	739.9088	82	4390.519
1579664	822121	6428.314	416.9656	931480	348678	13760.35	853.8854	71	4390.705
2623272	1156428	16099.96	391.2154	1594350	586000	32597.11	873.2758	84	4391.904
1969605	988595	14151.09	623.6588	1918053	719390	47511.12	1748.15	106	4392.254
1569000	788493	9361.576	412.8692	1046881	365710	22247.49	773.5861	84	4394.010
1151530	1068385	6953.333	260.4153	694073	438912	14556.17	122.3674	71	4394.211
1863687	693069	12016.24	386.8629	1125265	338161	22925.37	588.0399	82	4394.700
1713518	664581	9552.066	436.4576	963050	280503	18295.81	909.2331	76	4400.410
2057518	696578	16881.15	575.8027	1200982	324529	31888.28	886.2767	77	4406.763
150961	146576	55346.25	136.6742	51125	45438	77354.76	50.65027	46	4409.181
2442115	3529446	2221028	53673.08	1831446	3076755	7009275	166076.3	133	4412.365
2693159	1912301	10973.87	720.8608	1627865	920670	25126.92	1876.236	85	4423.891
1869513	943777	9053.766	316.1631	1198788	516062	23676.96	281.8856	87	4483.933
236890	127358	14663.64	161.9025	76546	37772	19624.15	310.0841	48	4492.628
164201	163773	95007.48	6117.423	55521	56384	148718.2	11044.46	51	4493.245
2377383	838882	15324.66	817.7811	1467618	408412	36700.07	1498.859	84	4495.249
162859	247642	84695.76	816.2804	71951	105278	147669.5	1585.354	54	4496.501
849507	1254438	268029.8	19315.51	448674	627284	638231.5	39101.49	79	4501.354
157728	13080	277.8872	158.012	43838	3699	276.0947	467.27	40	4502.887
1880501	817224	11491.87	533.3203	1043374	364852	25251.56	1241.301	80	4504.192
2253186	1179040	8017.631	443.2629	1490184	557847	18017.66	880.2582	85	4505.215
1405725	709274	8142.55	288.2871	738487	291824	16201.14	669.6556	77	4506.929
3088035	1267349	7995.346	541.4697	1716117	527336	16689.54	710.3758	76	4507.196
1740815	917319	11110.73	379.1655	1718794	685603	41723.41	1353.002	117	4509.310
1761196	601673	18443.52	569.9772	1086709	297403	37615.15	1310.18	81	4511.602
144226	17572	72.79037	34.52547	49399	6067	-135.2456	19.46184	45	4513.630
2826548	1265594	16851.55	757.0623	1734430	690012	39510.05	1655.504	85	4521.557
2526141	1166734	7246.174	497.2755	1525609	534909	15441.04	1015.035	81	4523.234
2104234	1104396	17643	453.1727	1131137	461598	36041.29	1198.659	76	4533.344
2406571	1266116	14536.64	271.1768	2049331	827179	47000.04	1280.695	108	4564.735
1679829	736917	7888.643	161.8242	899169	331284	14468.37	-36.99814	76	4583.888
1130611	1891331	11710.31	713.8862	715322	912068	27425.01	1390.542	86	4594.204
2225424	677405	9141.025	249.6065	1273832	313669	17390.85	205.4566	78	4600.329
2642261	1392567	12587.87	1064.606	2631994	1083875	42367.27	3136.349	124	4601.089
285216	482910	33817.57	9131.651	124835	154163	52832.83	12346.36	49	4601.491
2520241	1138626	18610.65	692.9271	1695354	556849	42754.21	1871.669	87	4602.887
467894	4439480	27199.13	1076.045	349266	2401420	68568.3	2886.022	95	4606.198
2279289	1030052	4923.092	748.5671	1569023	516074	12136.9	1673.501	84	4613.033
112214	30757	322.8049	65.54838	31084	8497	301.0768	45.67505	37	4618.419
1247100	660982	16127.01	1812.323	431917	206765	21464.43	2618.268	59	4618.496
1516637	808109	9168.43	352.663	1001107	384107	21205.99	531.4585	84	4620.554
1924349	827094	11296.33	885.458	2249020	870839	48435.89	2361.075	129	4621.816
2084249	969170	9123.487	461.1301	1242617	416309	18935.9	939.1246	80	4627.797
2113709	1145754	9689.355	525.7018	1337734	526820	19785.98	1437.797	82	4632.811
440361	641252	72721.47	1961.38	166612	213068	109933.6	2709.557	57	4634.035
2707543	1261830	12718.79	690.766	1783801	658570	31186.28	1386.295	85	4635.628
111902	64949	31771.89	611.0244	31152	18160	39874.37	666.078	37	4661.687
2018228	824668	10274.92	329.4396	1168763	418517	20737.53	944.8697	80	4668.507
608448	1642795	22047.06	8358.428	323469	749934	51886.06	15936.6	75	4671.672
1712353	481534	10443.76	363.1431	842087	193102	18911.85	533.5847	73	4690.850
3994432	2235299	23302.23	1605.809	3600898	1651686	92148.28	5151.862	122	4694.731
1767575	774996	5184.297	260.9796	1042617	372099	11395.66	302.1643	77	4695.989
1290253	783985	3698.453	539.7926	756197	337824	6653.557	1147.553	75	4698.857
126964	71117	6647.977	250.3561	37373	20572	8382.803	268.7148	39	4710.595
1749115	891534	9633.352	900.7607	1048961	393238	20439.5	1429.757	77	4713.061
1800135	815087	5010.174	341.036	1107962	359867	8960.676	442.5587	77	4713.650
744610	1164565	17264.48	820.6415	355777	490168	31650.42	1368.505	72	4714.403
2077301	593432	10629.16	247.4635	1190780	247076	19890.38	712.774	75	4716.417
228989	2738401	7797.645	114.9189	58081	743597	9268.972	-30.805	30	4716.429
1446967	689878	3067.854	283.5359	756653	268656	6007.309	479.5482	73	4720.631
2626124	1681057	14943.74	1191.596	1939356	947320	49095.24	2371.194	97	4721.130
148218	67401	33543.33	526.115	36091	16378	41540.09	420.3802	29	4721.427
142327	208436	146835.5	2102.379	49620	75687	231188.2	3232.025	47	4727.277
1635165	527712	10715.84	314.9905	971034	213729	21615.42	196.5409	76	4731.742
2128156	958047	14976.18	340.9276	1338925	456019	30467.52	538.7236	86	4732.869
2560078	975707	15760.78	394.0234	1559928	495486	34332.53	663.5485	85	4734.260
2024743	852046	9341.366	556.7774	1257286	432937	23873.84	1127.555	86	4736.226
2212715	855820	17105.25	558.5541	1267251	391254	31851.98	1453.501	80	4739.715
2057057	803091	10705.2	262.5219	1150563	347724	21187.85	221.0681	76	4788.945
2315048	1278935	10238.09	451.739	1543167	674515	21749.8	581.2034	88	4804.625
1895484	834043	11305.57	241.1288	1004373	332150	17670.92	173.1549	75	4810.806
2363561	1214266	7237.22	371.5641	1503436	622544	13991.26	714.6574	86	4812.655
874292	1206391	202283	7547.482	366707	446012	369174.3	13308.83	67	4815.979
1170677	1591750	10823.56	22.48962	910344	794530	29961.15	-330.4089	90	4820.052
1718019	976894	5313.592	256.3741	1064994	464759	12267.71	82.67672	81	4826.175
138631	120014	52311.53	882.3711	43283	37322	71254.95	1266.413	41	4826.713
2918191	1883565	20663.01	718.5928	1849396	936196	44858.39	993.8774	84	4829.950
1817088	565532	10662.65	333.6451	1010201	246386	22134.9	157.7877	75	4843.460
1563106	776610	9962.083	217.4563	940795	368314	25665.99	437.6641	83	4845.067
1708900	806477	5265.275	261.3269	1070704	382724	10907.09	420.4698	81	4857.039
1734660	791560	8005.722	394.9767	1039380	356981	17817.88	330.0071	79	4869.147
2299205	1395452	11932.6	896.8991	2077912	815830	33883.86	1924.113	101	4916.373
1573684	771926	11653.54	429.0555	913028	331542	21376.11	388.9784	76	4921.486
1806670	876099	7329.405	509.2986	1115737	393883	17184.07	1030.213	81	4929.787
652788	137648	3204.537	22.8672	204474	39164	4083.705	-276.6452	53	4932.963
415362	299156	90756.66	13177.12	176602	119551	154024.3	20775.9	61	4933.947
2142287	1097350	13959.93	501.1667	1348198	608818	34938.29	1292.38	88	4934.172
1887969	486390	10916.26	152.1498	1135811	231776	22619.56	663.0446	76	4942.351
131050	10022	41.25999	-50.93731	36884	2773	-161.7052	-82.73061	38	4952.859
2393114	1455107	11464.89	689.2021	1719186	778202	29128.84	1299.36	92	4958.350
215728	51722	518.7051	-26.64166	74742	16232	650.9712	-77.67475	50	4991.690
1849274	908558	6704.029	593.2902	1203649	418946	13484.06	1389.643	81	5022.447
2575300	996077	17707.49	382.8915	1665677	545205	45502.46	477.1961	89	5034.579
179230	230370	100796.1	2029.439	72280	82082	155927.1	2827.095	54	5035.736
2316944	1075809	11947.64	583.7344	1376811	504055	24192.4	1118.713	79	5036.940
2090193	1017980	7095.45	242.9647	1152381	431136	14386.3	432.8114	69	5037.029
1908090	1498979	98505.7	9489.029	1059611	607563	201401	14359.4	78	5041.800
537469	1022894	137109.3	9901.976	231840	438328	263038.5	18413.76	61	5042.202
2195530	686004	5563.776	425.3726	1323677	300851	11553.11	904.5073	78	5045.699
2350325	1034069	12463	515.5739	1609929	521754	31546.26	933.4937	87	5048.596
2032911	831453	4909.26	386.5574	1201383	358890	9457.209	606.1076	78	5052.803
1789955	855401	7783.588	568.9417	1103116	401709	17585.67	911.4222	82	5056.798
103124	59181	4934.533	147.9207	30095	17195	6214.667	192.7095	37	5060.354
2541291	1000307	29625.44	336.8994	2250664	742552	77669.64	1974.339	109	5061.356
1861292	816526	10191.43	71.45366	1044750	350644	17245.67	286.3475	78	5064.686
2004889	763225	9838.795	253.1973	1211936	331180	20869.89	-45.17736	76	5065.154
793481	491590	351908.8	12988.33	463810	415603	1120635	43381.68	114	5072.506
311087	918471	193828.9	3704.015	155561	365172	361598.5	6694.973	65	5086.594
1537581	787929	4445.606	459.2773	925484	338282	10452.62	880.8673	77	5119.749
1674342	718965	6828.827	518.3318	957693	321020	12995.64	1036.928	73	5120.134
1917858	678684	2966.763	363.0829	1104589	290601	6499.159	778.7711	76	5127.676
1914774	738791	7781.602	256.2275	1068445	317234	14530.63	287.0424	77	5132.590
2234730	766782	6485.424	477.7475	1257190	319702	11818.27	1011.35	73	5134.789
826052	1273731	136605.4	11837.48	351252	481409	246769.6	20833.85	63	5135.300
2118434	1317251	4931.562	569.3483	1342902	614948	9346.122	1373.093	82	5137.561
1871968	937271	19351.74	660.2844	1057460	406139	49304.47	930.0861	77	5141.182
129923	74231	22823.91	282.6392	37765	21069	28787.24	277.5163	40	5142.524
2114263	1238053	13878.75	628.8474	1444553	609532	31402.14	560.2313	85	5145.551
2034889	783174	9960.452	711.691	1493884	396315	17844.06	1577.24	86	5146.303
1217385	561187	3365.047	311.7698	692106	230425	6566.014	609.1505	71	5146.708
1527336	759855	4347.035	124.4617	854079	318533	7606.557	444.4164	72	5148.185
1562914	587809	5290.693	301.6693	917408	262776	11378.29	823.6647	79	5149.569
2525627	1465786	6934.601	428.1109	2394370	1339255	22007.92	1595.061	120	5153.040
1646304	819673	4455.094	357.912	1021659	374774	10576.61	803.0264	82	5154.657
1550342	1010777	3621.375	462.8841	945954	440412	6398.423	790.267	77	5157.750
1641605	741142	5194.067	389.5737	1497553	566627	18074.72	1098.047	101	5161.979
2350461	912812	8553.777	519.1115	1575977	504797	24632.53	1007.379	86	5168.639
1342517	562824	5333.996	484.438	788744	225282	12137.92	954.3531	76	5170.195
2876838	1195237	8576.305	510.8698	1664677	581188	21351.24	730.5559	85	5179.046
1723887	866518	5143.07	373.9123	1014706	395365	10663.05	733.587	79	5188.066
2024643	767496	31093.13	841.6984	1249288	421406	56906.97	1391.087	85	5196.137
1745318	791138	12862.74	754.0516	1025634	332233	24763.76	1347.495	77	5200.049
1349999	681172	7254.983	344.0079	770916	293512	14493.89	642.3291	76	5231.997
112277	85636	1978.816	112.2484	38424	25381	2393.087	373.6347	44	5244.172
1541089	535734	6633.459	383.4452	866480	216261	12033.45	227.3869	75	5244.895
242529	232211	16939.04	202.4719	83321	71100	23852.24	230.663	50	5249.617
1902637	925818	14335.16	513.1709	1232724	489666	35460.5	1117.234	88	5253.818
1748634	1179845	4216.133	857.2985	962079	483181	7565.168	1747.372	77	5254.565
2281254	1106728	13173.8	456.2906	2146122	925586	42137.13	1935.467	109	5254.768
1846963	778590	7295.355	338.1984	1073209	360878	15608.21	902.9787	82	5260.985
2084745	742915	48033.74	550.9449	1221404	343728	69645.38	994.0295	78	5262.613
4299807	2173864	29843.01	1218.591	4118478	1628581	105522.8	4065.266	128	5265.242
1665034	820750	11199.8	534.3485	1034845	359200	22291.79	1128.211	78	5269.158
2012814	1077198	5883.473	336.3683	1381860	561558	14977.15	825.7882	89	5278.010
2277611	920695	7191.697	614.1149	1327541	392031	13683	750.0165	77	5281.709
1773177	883000	9168.882	595.5979	1147377	418273	20419.03	1327.702	82	5290.600
1380935	705095	4804.124	138.6866	729658	283382	9240.154	-33.65818	71	5291.419
1596721	917271	14500.84	424.3287	960850	365277	29041.04	639.9943	78	5292.081
1913058	813812	5314.343	510.2661	1061897	361801	13525.65	786.6584	79	5353.762
542405	249613	115053.9	9423.747	193230	76962	160836.6	12896.61	56	5355.622
619826	887438	128494.1	8654.699	343631	416476	273690.3	14151.97	74	5359.040
3837042	1827008	15472.41	790.5207	2376128	928454	36718.73	1879.174	84	5361.928
2698674	1177890	9610.84	690.0001	1734656	608974	27313.54	1866.582	92	5363.417
1925700	1325501	3740.634	255.7228	1200795	605735	10252.49	-23.3338	83	5367.989
2042626	1234524	3953.95	407.0266	1205548	513569	7746.446	1024.286	78	5369.220
2356790	851084	15885.89	658.0209	1620400	464262	45842.95	1735.2	91	5371.692
1201248	536228	8196.866	111.471	724917	243564	15654.82	190.271	77	5376.873
1862008	891762	9615.128	357.3831	1071052	373910	20802.04	452.5872	75	5382.984
1628803	547417	12832.89	392.3472	1019254	255181	23518.04	608.7541	79	5388.251
2372746	934693	11012.28	714.3325	1428608	454626	24505.64	1380.639	82	5401.070
114784	18815	-39.30599	176.6561	36267	5556	-180.6881	417.001	41	5403.246
1951762	1446159	4648.24	543.1182	1056574	573925	8732.325	807.4184	78	5426.662
135986	13217	229.7156	66.94392	40846	3955	163.4251	71.48313	41	5453.615
1627368	989581	7505.983	640.889	1080092	447655	15393.21	1824.918	84	5458.786
1938677	815081	14292.61	662.293	1276968	441294	40797.58	1397.229	81	5459.084
1693066	867778	4813.474	336.3411	974075	388650	10571.23	1105.8	78	5460.749
1900863	897257	8701.691	254.8266	1180720	405163	17190.4	134.3008	82	5472.193
485759	434373	124295.8	11346.83	196442	140750	193487.3	16057.17	59	5474.410
2660718	1024031	14124.9	923.4268	1853550	621966	37481.41	2415.425	93	5477.291
1980785	1694775	13485.61	490.4203	1965764	1163524	44938.42	1540.362	118	5481.104
2371225	1096435	8131.722	566.8452	2175004	939670	26083.47	2617.588	102	5481.181
1472953	745080	5558.536	554.1267	935422	335706	12840.95	1110.188	79	5517.730
143192	109157	13659.01	265.4684	43159	32324	18291.68	348.828	41	5518.753
1980784	997565	6643.682	504.9742	1173136	488634	15590.91	954.4675	85	5519.270
2734186	1392916	8116.905	438.9773	1777016	771797	18931.04	608.824	88	5533.928
2106955	1257276	11979.48	758.1531	1233997	556394	25899.44	1243.07	80	5566.148
1879044	1097138	11423.57	241.1488	1247393	569533	25901.89	501.718	87	5569.881
1640875	743294	8154.459	336.5733	982505	296452	17815.71	598.3197	77	5570.852
1709040	926278	14802.19	621.9642	978984	408477	32207.26	1480.376	81	5573.546
912619	1741959	8469.513	1398.237	529477	868075	14691.3	2885.922	101	5576.720
1007005	786672	5561.031	280.7677	649440	332375	12077.32	120.0743	75	5576.864
1465755	668996	6599.063	233.3949	934831	314702	14231.42	509.099	82	5578.173
1035814	402241	8365.604	256.1896	540926	172459	12509.68	551.8569	75	5579.083
1574850	510592	19090.84	236.8277	896574	218817	30902.46	477.1355	74	5580.760
1479275	2001770	16144.93	766.7448	1108535	1291033	57710.3	1776.487	121	5584.614
2107472	772666	9434.811	487.3307	1159228	359046	17500.32	713.7036	74	5586.076
1584639	816396	4126.919	298.1363	939026	380103	7342.413	665.4268	75	5586.855
2468703	1206067	8690.129	185.4905	2133047	884139	32334.39	1150.081	109	5587.282
2521895	1126786	8568.117	795.048	1673229	556492	18192.46	1774.105	86	5589.684
148709	70508	57928.17	966.1367	45501	20478	74277.99	1406.397	43	5595.683
106817	84806	46592.98	875.2698	29951	23811	58394.85	892.9812	37	5597.529
1622148	706295	7893.851	471.0748	957393	313132	16070.29	370.4854	79	5597.571
1476682	751308	5116.949	297.671	841781	316412	11985.53	429.2828	72	5597.657
1994723	749683	5862.237	324.4241	1120374	316571	12298.11	498.3022	77	5615.683
1386008	889190	19027.82	330.8963	893410	386856	33843.48	1351.924	81	5621.470
2229735	862631	16274.14	607.1509	1367162	386849	32610.51	976.347	79	5637.783
119687	317134	186130.8	2206.783	55092	195435	451887.9	6501.329	72	5679.353
1903828	696192	10186.15	560.2136	1116970	293135	22024.26	1214.709	76	5679.828
1811302	825194	9375.117	716.9207	1096489	410873	22966.87	1502.068	79	5682.348
1381409	596099	7131.3	432.8059	884077	265436	15336.61	881.0615	78	5683.235
1920681	1031353	11932.99	390.8433	1496204	572049	35210.52	1898.207	102	5684.599
1864944	1506912	12257.92	1048.085	1461504	839060	29072.6	1662.452	92	5693.711
911607	880340	413558.6	7552.916	467491	392001	866051.9	27017.13	75	5699.430
2375823	1301233	8466.735	566.6368	1588685	706772	17912.27	1636.425	82	5699.508
2322277	815200	12776.13	388.5142	1910712	576359	49536.79	1362.656	103	5699.805
1739125	875861	9533.827	362.0823	1573225	655873	32496.64	1208.733	107	5706.397
2265596	1136819	6806.695	473.5166	1456710	566760	16723.56	897.4796	80	5706.797
2086180	1326597	11171.73	457.3885	1253185	607640	22296.96	922.4672	81	5726.236
2817003	1275873	8806.359	603.765	2467539	1041745	37133.09	1873.548	114	5767.608
2234829	1061680	12714.24	824.4213	1239692	476643	28034.9	1907.778	83	5781.542
2557321	965073	5169.812	456.0641	1532271	464473	10938.95	828.8849	82	5808.472
1748958	879648	9611.356	306.9258	1020962	372401	18244.84	252.5681	76	5810.914
2686450	889607	11179.55	663.2626	1668062	518394	30262.71	1598.195	89	5812.643
2348587	943217	17195.07	967.6292	1445959	518774	45289.29	1354.871	84	5813.900
2468064	1447074	16470.71	660.8656	1476008	667440	38329.98	1625.316	82	5817.594
2145953	817821	7103.121	216.8609	1183964	359104	13669.91	688.8999	79	5821.394
2845470	1253078	11302.51	679.5692	1990570	742924	41490.5	1851.517	104	5829.597
1917230	889014	14556.86	330.2674	1229049	422021	33960.56	413.075	82	5895.733
1861126	762205	11197.19	387.725	1140001	334473	24750.21	465.4445	79	5904.335
2768198	1524046	14908.11	685.7224	1885331	784238	34504.35	1525.824	91	5907.171
1648932	593378	9846.264	152.1226	930291	245910	17971.71	238.8706	76	5913.952
1972715	1067013	6785.128	513.6201	1292980	521846	18936.11	1045.093	87	5914.607
1892672	660775	7663.481	836.225	994252	263514	13170.5	1632.765	66	5914.792
1983353	897909	8530.022	421.5298	1273278	476412	20682.58	412.7764	79	5915.190
4831176	2554333	32218.64	1458.738	4984363	2348004	120598.8	5753.839	145	5917.102
1601423	668852	5615.444	289.9376	950407	322181	13883.48	1008.168	76	5917.851
1355670	1054008	22554.91	298.3491	1218593	738887	74291.85	1830.402	109	5927.359
2161642	1109650	7796.797	425.0409	1398498	500050	17546.85	1018.009	83	5939.117
2326395	1167621	8675.813	768.5505	1522198	587633	19161.12	1138.714	84	5947.895
1427686	643366	13868.62	240.3055	866959	286757	31028.46	446.0052	76	5949.582
1460180	485309	3656.628	255.8112	772439	195711	7866.98	265.9416	71	5957.167
101442	224133	133604.7	2473.282	59593	99972	253891.8	5003.978	59	5960.906
2286082	734136	6455.856	596.0023	1248025	323962	14601.36	1556.864	77	5991.714
690631	283362	73381.2	11934.45	253604	95751	112397.1	18186.06	51	5991.872
480880	734223	84660.45	1477.361	188609	264782	136582.1	2544.831	62	6000.432
1112082	557889	68700.98	-1234.071	594102	236465	143007.6	-2149.792	75	6001.474
2031574	1144461	12453.56	256.9333	1402689	646444	30625.56	834.9818	91	6004.510
2716756	1691167	4232.629	583.9247	1573936	733673	8680.302	1010.905	76	6005.452
1782054	598210	8434.559	366.267	1091254	269227	19727.46	727.2188	81	6014.036
440179	394506	97338.45	11946	182265	131008	147136.2	16793.1	58	6020.133
193762	18892	2229.63	990.1563	53112	5223	2684.693	1301.673	41	6022.168
2759109	1055609	24435.46	789.7378	1688018	563588	55481.3	1120.24	83	6022.519
511308	459787	243458.8	10628.28	202540	155163	363832.6	17990.49	59	6024.959
1201834	525273	4828.815	409.1335	694139	211451	9863.051	936.707	77	6025.698
111028	69259	28448.88	111.2058	31986	19997	35987.38	275.417	38	6030.515
2419472	834195	9804.689	286.1052	1249549	354188	21099.91	657.7236	74	6041.303
2075770	1857105	22035.51	992.0906	1953959	1357957	59277.99	1968.897	109	6043.637
2367660	1050245	11499.66	552.199	1545128	528851	32924.18	1497.211	88	6048.954
258716	404414	143610.8	3347.411	95035	146394	227415.5	5116.907	54	6052.292
642207	245988	3323.577	84.7373	198138	71888	4590.477	39.43044	53	6053.141
1629825	796629	8264.085	701.7982	1038104	378440	16102.51	1460.849	80	6075.467
1623155	673293	6794.01	312.3419	921294	271271	12819.87	533.2202	74	6077.199
1887934	728211	8920.45	477.3473	1139204	312405	18947.25	980.4909	80	6106.060
1998324	674127	8597.411	274.8326	1209580	303995	17979.71	410.7191	77	6112.140
2015239	1149093	9625.939	547.8274	1998659	816927	36350.1	1592.221	125	6115.448
1429763	739515	4495.885	158.0421	1211338	561370	16946.66	458.3751	95	6115.694
2241616	876431	12578.14	701.0063	1415095	408500	26165.21	1324.826	82	6116.656
109036	26984	12116.51	226.4345	30261	7419	14615.5	382.8297	36	6121.679
2463348	1208951	3775.354	400.7266	1416290	613063	6783.594	568.8408	83	6128.073
140883	15328	455.8462	-122.5963	39003	4118	534.8457	-231.9643	38	6129.157
2021026	999910	12091.28	308.0642	1808211	716686	30998.8	1706.273	106	6130.166
1018431	1537164	21198.52	507.5333	644964	724999	49939.16	653.7549	88	6136.863
2413275	1634545	9037.375	728.5218	2276566	1268519	37569.03	2905.817	128	6141.554
1400078	620590	5851.312	416.9962	798986	273755	11344.29	698.5563	75	6147.730
534058	800755	57346.48	33476.84	297608	484788	164251.7	64942.18	86	6156.107
1926102	866102	8897.559	475.6413	1136042	375325	17945.94	766.5794	77	6160.108
1886745	1024961	9702.201	371.8532	1117677	443049	18714.51	741.9816	79	6180.011
107681	37119	10942.22	168.4143	29192	10096	13022.44	368.0704	36	6211.925
2120721	926446	12069.02	515.2676	2169827	798344	43973.41	1384.226	123	6220.517
2816122	1449648	15451.66	458.5068	1791431	695857	37505.21	903.0005	85	6223.253
1948220	1089325	6566.321	323.1064	1177494	529219	18432.27	964.5969	83	6228.743
1718025	1067140	14760.45	492.9713	927755	452828	25268.78	487.8227	75	6233.534
3234033	1768383	18258.58	1131.591	2262649	1071203	49544.57	2678.536	97	6236.822
1491860	520377	11019.37	322.3124	856573	224654	21470.28	839.4272	78	6240.563
1554043	695520	5068.85	533.5925	901976	315356	13842.15	1560.114	80	6241.333
342368	372737	141729.7	3051.092	117598	123138	207137	3874.986	53	6243.982
2192291	919338	10284.54	429.0546	1351394	401836	19252.27	667.5978	79	6248.211
3762415	2098937	14264.35	916.3596	2729340	1168625	47301.52	1976.312	93	6248.624
1757560	805506	12282.35	494.5702	994383	352590	22316.25	1011.691	78	6252.104
1320048	435373	16397.25	230.4354	694211	171955	30605.03	483.9365	74	6255.224
2206552	2097208	14181.83	1143.234	1489887	983497	35081.52	2663.77	84	6256.880
2313121	1006913	8150.576	444.1322	1503434	463923	16205.77	1112.99	84	6319.434
996233	1713753	17480.45	883.563	578106	847335	45044.25	1496.133	105	6333.599
1572988	617333	7476.375	244.1497	934838	281025	15085.43	368.2059	79	6334.546
297729	1364387	17797.4	524.9537	274886	981076	51861.41	1384.142	93	6337.712
1814733	742582	6428.233	761.9772	1029463	291548	10414.06	983.4166	74	6340.365
516241	114512	1007.382	119.0378	175349	35019	802.5996	412.5059	54	6341.339
2492127	887473	10322.46	461.5983	1495054	527497	28729.35	978.846	91	6345.217
1449266	802902	20616.59	553.2726	1063665	431815	56397.4	1009.414	92	6346.596
1858711	816146	6850.942	407.1494	1051254	369479	13703.07	655.128	79	6353.170
1244307	963420	6638.49	351.7213	795873	435296	13470.47	117.5988	80	6355.570
2414591	789842	13056.99	625.0986	1478465	422907	35720.52	1241.817	86	6358.769
661515	725631	283465.7	8379.282	304508	389534	643846.9	19111.44	75	6361.235
2500966	1062720	16590.29	526.6567	1626606	537075	39497.81	1034.266	89	6364.583
289593	192194	1406.659	286.5818	86315	55727	1872.614	693.5308	44	6365.186
205631	52339	283.3778	72.22193	63603	16127	217.4264	352.7123	45	6367.574
1916751	1345281	18068.61	802.9266	1209890	594799	39797.41	1056.153	80	6379.390
2040681	1150946	5734.25	589.8414	1219898	520632	12693.97	1047.338	80	6379.837
1101535	1059656	75978.82	3424.647	476147	363196	117390.4	5087.521	64	6407.536
1491067	744805	11220.68	364.3439	842804	290580	22105.84	439.9693	74	6417.454
209932	349684	294236.5	2492.369	95779	194480	698585.3	6010.572	67	6428.045
1470487	745473	7157.825	283.989	878911	315198	16391.65	599.2418	78	6431.992
1881076	826313	16677.68	583.0814	1097755	370774	30865.27	1214.487	81	6435.461
1739213	728814	12926.99	390.8064	1091759	326745	28103.36	931.927	82	6438.991
153232	13804	-174.6484	10.13191	42836	3754	-729.2521	128.9394	40	6441.432
1963608	1037920	13234.1	576.6135	1177588	489794	29561.79	1097.059	84	6442.091
483960	772941	96983.85	1846.023	200097	274959	149095.3	2354.182	63	6443.277
1816886	1003487	7847.432	430.7546	1188203	524164	19297.47	1102.095	89	6445.196
2269479	825670	13271.08	311.292	1374972	405197	29751.29	229.7889	84	6446.469
2232371	815960	6931.686	270.5304	1385101	425642	18360.3	260.953	87	6447.774
1749590	707123	14019.53	413.5896	1005767	332971	28621.96	516.3004	82	6453.378
1788611	786883	13456.66	286.5869	1072221	344380	32282.69	895.5214	81	6456.500
1759677	903327	5590.752	394.4907	1002465	380760	11641.63	630.7693	74	6486.021
1607904	657783	11047.44	196.2736	868548	289323	20685.92	376.2965	78	6493.251
2211077	909067	6073.922	594.9626	2122237	798252	21914.37	2150.523	112	6545.371
247005	29025	1652.87	80.15197	63889	6277	2084.606	53.02514	32	6545.631
594355	1000674	249016.2	16981.57	286060	438701	504525.8	27769.75	71	6546.811
2063348	1249652	7251.172	528.5563	1429771	654860	17859.07	1155.079	88	6547.369
1768753	921091	4595.386	462.724	1298355	503362	14213.35	822.6993	84	6547.733
185942	16651	656.5667	100.5201	51743	4646	761.4688	86.42464	41	6549.947
2595796	1480867	14834.96	391.2492	1914182	921175	39145.91	1313.904	102	6551.523
1586711	737577	25249.69	348.5694	1079625	383922	60370.47	1492.69	85	6552.234
2327655	1194839	17363.4	634.407	2095846	783082	52310.64	1552.499	109	6552.554
1923906	1158093	8776.564	288.0523	1357867	558328	25398.02	562.2253	88	6555.674
2071357	1135833	13810.74	816.6352	1268176	593151	33808.91	1563.898	88	6559.449
1731302	1015244	9731.608	568.6216	1029670	506806	22532.2	1340.616	87	6563.969
2850251	1204562	8324.941	579.041	1582855	540098	16204.61	1131.157	76	6564.613
1367820	801393	8163.81	409.2278	849389	341279	15797.1	1232.797	78	6568.510
1610494	577066	8089.663	270.8976	852236	242266	15066.86	470.8783	72	6570.211
2495311	1181366	11126.71	613.8661	1558079	614742	31811.01	1312.396	98	6580.414
1904076	854516	14703.45	399.1731	1098487	346926	30214.52	648.1306	76	6586.274
1627322	1263381	5642.025	437.1126	979920	615944	13724.32	870.071	88	6588.653
334903	400569	193299	2999.267	177400	221041	447968.9	7704.271	81	6663.886
1494621	609632	18495.54	38.4923	929688	262940	42952.22	262.1754	79	6667.138
532430	562921	165409.6	10099.55	204182	213775	247176.7	14161.28	54	6667.299
2215409	940759	8240.718	473.1607	1253884	462061	20732.27	1042.626	85	6675.675
2093762	1459623	5444.97	750.4688	1398452	701957	13130.7	1348.493	85	6677.532
189372	569764	26390.32	1229.433	89751	253830	53376.32	2573.148	54	6677.938
2380719	777593	15457.43	602.676	1375735	386575	32355.48	1055.047	81	6687.425
2966537	1632495	23053.53	913.597	2336714	907654	54837.36	1931.904	96	6688.072
2633751	1256802	9955.365	697.423	1877668	673609	25032.89	1704.766	101	6690.315
348787	82538	696.7043	207.7442	114287	23982	1078.969	406.7364	50	6692.455
2144947	846793	13135.64	458.7817	1313512	435640	31077.56	959.9385	86	6693.954
1696403	810993	8258.586	334.5894	1020947	375080	15429.94	94.63111	78	6696.912
2066521	1011711	6258.389	431.4178	1187859	448424	10992.86	502.1269	81	6753.797
1620620	1332908	5384.63	740.1517	1090725	605186	14660.87	1408.301	85	6762.063
1584356	434589	3956.138	169.7117	802885	174090	7648.06	483.4442	69	6763.178
1789334	750937	6963.378	290.9699	1079276	325850	12671.53	38.56658	77	6772.012
2139003	1070328	8244.319	385.6425	1294849	502741	16317.64	911.8918	74	6772.124
2070928	1001482	9607.368	400.4998	1298736	473599	21772.8	596.8943	80	6775.285
1661215	479830	6306.714	379.4638	886963	185612	11813.41	431.0499	68	6775.486
1945031	839507	5969.287	433.0196	1089323	381538	13765.92	1298.084	79	6779.961
1921103	1095608	3383.133	529.1671	846046	412787	5326.858	908.4651	67	6781.453
2159235	840593	9599.915	532.5722	1293245	373948	20901.32	526.3005	79	6782.445
3527561	1998299	23902.67	1036.406	2613780	1111901	60368.32	2244.999	93	6786.214
1451427	665258	5781.469	602.0466	887166	295851	14743.89	767.3543	71	6786.383
2385568	1258114	8014.2	918.7567	1482998	597536	14449.54	2194.711	81	6788.095
1305942	569208	8826.352	228.8881	807947	260232	21992.96	766.2127	72	6788.159
1609746	806777	6869.199	262.5223	969337	370651	15984.98	359.7621	80	6789.992
1703062	982200	5733.007	328.0203	1098060	465983	14106.07	155.1363	84	6796.999
2189031	855678	8569.304	385.8772	1203420	344379	15071.51	898.209	75	6803.848
1644923	671296	9888.824	533.9982	974751	291552	20519.78	847.2038	71	6803.946
2222830	822470	16496.72	473.122	1463950	440930	43501.42	462.1453	89	6805.378
1395842	490308	7762.304	464.0045	723860	211568	14272.46	1102.193	76	6816.073
1958163	785612	6306.666	161.4708	1147439	336920	13117.48	289.3948	78	6818.948
1353514	1339248	6247.295	386.0143	480194	419428	8962.17	872.3438	61	6829.288
2403860	1480648	22892.22	652.8095	1469263	677526	46696.08	1639.435	80	6832.851
1240330	700397	1638.514	273.2178	654240	326735	3232.28	526.8749	72	6841.413
1568470	538906	7218.576	397.2469	873234	220481	13982.93	594.8565	73	6847.515
2924084	1385448	12484.42	321.4913	1905069	687004	28740.46	602.2484	88	6862.080
1657706	642930	9895.05	421.1024	921473	278958	18159.37	1259.867	73	6863.473
1825568	723290	7623.635	161.959	1050131	300367	14320.45	477.2867	75	6866.522
1994127	1213530	12964.42	368.4198	1360059	593090	28165.12	420.0396	86	6873.652
2440173	752549	9480.173	309.8032	1403453	325008	20694.3	589.0905	77	6877.496
3712721	1616250	16469.63	1037.02	2254261	717973	40466.26	1995.905	87	6878.940
2524754	1832801	10730.84	1236.832	2062360	959208	26421.58	2740.935	95	6882.066
2548503	1301326	6656.383	197.1465	1766511	685745	13349.66	645.9844	94	6884.736
3459191	1944342	16029.5	1023.354	4423241	2444920	82734.05	5405.571	154	6886.699
2828633	877931	11600.66	739.6648	1752381	442819	28494.95	1719.577	83	6889.652
489875	197667	123877.9	10969.97	184764	63919	175356.6	14991.19	57	6892.530
1445642	600444	13359.94	313.5052	787829	251666	24518.61	896.7725	75	6897.390
111419	19141	9.035211	30.69983	32326	5627	-88.83413	-143.2168	38	6904.596
2170274	918005	12273.26	620.8773	1290040	432186	25790.94	969.6837	79	6920.699
108981	26965	-32.8465	-49.27339	45035	8146	-189.4568	-289.7372	48	6929.164
1866285	798028	13340.26	230.3368	1120126	376858	24067.84	330.6379	81	6971.289
1927725	671804	12231.91	360.8286	1020867	275340	25673.01	468.6544	73	6974.434
239963	32542	857.8767	-107.4485	69390	8933	1245.769	-418.2662	43	6975.269
2373795	1165150	12394.16	747.4802	2697632	1135755	51998.98	1703.346	124	6977.856
1939841	1096224	6660.153	372.6039	1784319	889303	21889.2	1903.144	113	6982.753
1920900	702875	3406.234	308.8429	1021977	265232	6986.309	182.6701	72	6985.159
2091717	1127668	8475.98	625.3064	1058239	470412	16389.44	1430.559	72	6987.579
2768904	1437998	4774.887	829.8938	1686179	658960	6236.476	1617.571	80	6989.125
410924	317217	135489.6	1522.048	148568	103203	184260.5	1976.917	55	7008.487
259220	22778	98.13579	-2.12174	75228	6578	266.0906	-173.2904	44	7012.500
1017174	1302093	101114.6	16897.62	441951	544813	209664.2	25700.32	70	7020.655
2007268	1092493	14139.11	701.3818	1328616	488498	27646.01	1546.739	84	7028.501
1230364	731310	120450.1	2577.237	522719	248958	187467.1	3701.484	58	7028.728
626387	1616193	187341.2	13949.6	417264	775132	461938.2	25153.09	78	7049.214
1522310	1143472	6005.799	893.7655	992967	495478	12168.6	1396.939	81	7094.715
565748	987342	207590.9	10157.67	271003	393474	430660.9	17001.9	69	7097.794
1681333	840575	10889.34	604.0236	902991	313068	20634.78	1159.655	69	7097.949
111092	9019	148.9155	-92.42893	30283	2495	272.4209	-147.2014	36	7102.621
1276352	286345	3731.284	183.0683	388521	89518	4880.79	487.6543	55	7104.985
2020995	1311930	9319.484	679.9261	1341602	757249	26914.96	1359.937	90	7106.243
2235209	1049323	7847.189	590.7894	1250766	464708	15452.21	1262.428	77	7116.407
216334	21069	-34.69553	88.99268	61406	5711	-67.82464	59.75996	42	7119.146
1251883	678915	8426.291	370.4568	747541	281909	18800.47	492.612	76	7122.484
1395308	683122	9645.648	317.9912	822247	288806	20729.11	842.0815	77	7125.838
130112	118954	21979.22	637.1902	39327	34361	29003.41	665.4088	41	7132.600
3208096	1339880	15706.11	763.8906	2095792	736038	46862.26	2011.52	92	7133.965
1595544	710327	25974.34	135.2923	915111	336298	47455.25	699.1893	79	7136.793
2570405	1368006	9784.253	746.046	1746569	697323	22973.29	1261.144	86	7182.797
1572158	896700	14500	359.4507	929960	411688	33063.13	779.2156	80	7188.463
2184763	1022096	18017.82	440.235	1425979	458885	37218.51	1273.256	86	7190.791
2853717	1037026	24035.04	999.3576	1825749	589199	57611.55	2522.698	82	7191.012
251839	144035	15788.3	339.0636	78502	43323	20753.66	411.5482	48	7199.246
173393	57370	1850.321	338.7389	68735	17975	2342.631	458.8954	51	7204.361
262827	166521	6227.917	188.8028	75610	47850	8097.971	406.702	45	7217.247
2052104	854793	14515.59	475.2071	2105905	734514	55306.45	1477.402	112	7217.282
2220412	918189	12846.37	400.4068	1461141	437301	29881.48	758.0544	83	7224.140
2056690	620648	11192.39	556.4152	1144109	280532	23069.96	1016.233	71	7224.291
1314130	574692	2445.538	179.087	757865	229670	5136.707	285.8279	73	7253.623
1962959	1023173	12342.61	427.8978	1202247	496893	24050.18	872.179	83	7260.766
1704624	877313	4216.601	506.2311	987126	406220	8456.206	606.1519	80	7265.396
1296371	662080	8967.887	345.5211	750514	304974	18559.36	916.3087	79	7295.450
436471	163059	2590.336	182.2507	133239	47024	3478.887	392.3881	51	7302.630
2463239	898824	11066.95	641.4664	1718162	497662	25316.19	1497	91	7303.924
2704240	1418413	15555.83	1174.516	3157248	1226776	77727.47	3227.017	142	7306.851
2094664	789218	12340.05	624.2673	1324819	387960	29005.62	1334.092	75	7307.105
1664529	939568	7260.272	558.2468	1110586	435900	17107.65	974.209	85	7308.473
1680923	908411	8303.609	131.1107	1057225	444764	23294.55	53.91433	82	7308.902
2426086	1063563	5992.63	427.6606	1363962	513663	17381.75	800.7661	86	7315.818
1169300	592455	26726.49	461.0578	755076	262304	45957.03	1030.783	81	7323.227
1931724	867162	9270.029	312.0428	1097203	371626	16533.35	728.8504	74	7326.116
601744	962133	163886.2	16106.78	320738	393589	297849.4	28446.47	70	7328.565
2057657	907780	17050.86	705.3819	1079714	352658	33619.48	1508.157	73	7328.659
2133184	846209	12753.83	252.7245	1329280	382041	27614.32	604.2986	80	7333.023
2553236	1943778	8268.171	669.2103	1273018	823666	15512.65	1661.73	74	7337.021
333509	234618	132852.4	14571.54	169862	87075	218272.2	22887.63	63	7339.925
2303124	1223267	25939.88	611.2513	1537164	592442	53242.36	1119.425	85	7347.442
2004075	744757	9064.819	721.5725	1234498	358605	19794.91	1079.512	77	7347.642
1529916	858665	12109.02	343.5127	977237	375754	23724.8	425.0013	82	7415.775
2616899	1094750	5309.038	640.0294	1627251	580433	15356.1	1795.257	92	7417.843
1832873	1041633	8273.758	644.4063	1086601	457414	14754.81	924.7823	78	7421.337
1899488	948665	11716.33	73.02059	1223108	452752	27796.52	570.0815	84	7423.364
1848074	729195	16466.42	368.4826	1153882	361984	36817.89	1157.905	83	7424.731
1542060	639665	8381.301	385.9309	790832	268957	14594.01	702.9215	70	7425.518
1810079	671678	10259.83	502.61	1085304	307535	21537.78	534.7137	78	7426.083
1995048	906922	12064.92	641.8578	1234090	493315	26270.72	1160.644	85	7431.632
1592215	758979	10140.79	565.7399	1013498	358910	23349.49	1133.009	84	7435.507
3505995	2567490	24369.67	1630.205	3287123	2192225	95863.96	4766.175	117	7438.914
2610887	1006197	17388.19	465.84	2465152	863445	57642.9	2267.187	117	7439.835
2353128	1193967	9926.386	509.593	1424548	652695	24232.26	495.9781	86	7444.316
1557613	623030	5261.545	350.8637	939688	283641	9359.154	888.2177	78	7445.785
1520816	1311117	24353.69	645.5043	971552	673163	54880.11	1185.752	88	7458.023
113146	21954	91.65208	114.8113	32273	6049	127.478	70.65591	37	7517.735
288810	73903	27454.28	136.3298	83351	21798	34942.64	208.7541	45	7518.580
1234112	1895843	36841.55	1069.501	819753	995756	77184.25	1949.186	94	7521.495
2415009	1727719	14996.33	823.0287	1990566	1037976	38328.42	2071.54	96	7525.215
1396548	634470	5695.275	464.4499	801381	256452	10592.77	706.7003	76	7532.580
208288	27442	182.957	0.6724934	62268	7709	307.8916	-123.3056	44	7535.366
275942	297162	142110.9	2704.237	102669	97999	207590.4	3728.747	51	7535.522
2459301	980532	11517.69	723.6045	1435945	463186	26129.54	1600.959	82	7542.167
1760962	1178173	7159.843	283.6985	1540848	762041	23272.47	1102.092	102	7550.871
1440104	1176067	24183.34	729.017	924416	545223	41706.52	1054.432	82	7552.291
1381941	651852	2792.284	386.1904	771753	262458	4513.568	725.4976	74	7560.390
559902	312041	16753.6	428.1573	193256	104222	21340.67	302.078	54	7560.897
669851	1270344	15831.21	74.8893	432158	651096	43705.16	231.827	92	7563.448
1837555	856487	6989.765	441.1728	1210626	448527	17803.33	651.1009	87	7573.194
2646632	985900	47583.18	637.7801	1610281	547878	96445.28	1542.524	89	7584.991
1642838	1081164	5045.321	369.9782	1581723	710465	14180.34	1213.449	101	7591.445
347684	589906	140156.8	6877.43	199201	244336	304396.1	15935.4	74	7595.667
2961421	1111691	13855.13	654.2471	3032460	915546	60919.73	1613.651	121	7620.116
1511171	495766	13058.67	270.8581	771468	188037	23356.38	494.0165	70	7621.740
2724788	1515029	9003.471	586.4006	2175251	885218	24568.91	1329.534	96	7628.598
2096870	1208401	27169.7	645.2798	1447105	669369	63288.9	1704.728	92	7630.318
3363416	2283832	19439.94	891.5929	2613565	1388839	49228.25	2871.054	102	7636.067
1696898	829557	2727.737	363.4786	968763	347886	4818.278	620.6497	77	7638.121
666184	1281860	3373.024	124.6218	352910	581435	6594.267	-347.9149	74	7640.461
354709	39410	535.0799	-94.99799	119588	11359	302.9097	-373.5887	52	7649.188
1800937	840312	6831.16	559.996	1056772	343894	13684.12	716.8549	76	7650.550
1094519	486493	4121.089	232.9752	577036	181447	8091.067	342.6954	71	7651.296
3362709	1788096	6497.98	765.9407	2317591	950920	15215.08	2092.551	96	7661.900
1681517	676301	14708.48	492.4492	964441	262024	29113.2	590.6104	75	7663.901
2260852	832292	15706.4	571.8488	1331581	433951	32926.04	639.9423	84	7670.556
2033175	1185657	16314.84	846.2949	1450719	649518	37514.88	1970.609	91	7672.397
1636785	662572	7258.278	292.5338	1045180	288069	12461.67	270.7655	79	7673.561
1600514	912182	6342.468	508.3189	1015421	435058	12243.25	1074.196	80	7733.572
2411254	938917	10272.75	425.751	1525742	462911	23696.6	1350.06	84	7737.413
325941	78750	353.6005	53.11689	95429	22379	373.5927	178.24	47	7741.431
423718	610398	63275.22	10699.7	188010	213259	101285.4	15650.03	61	7747.335
925671	2400077	16337.36	510.0544	690184	1255926	43011.99	734.575	90	7770.737
2973728	1472366	13892.53	569.8651	2465994	984029	45966.24	1777.458	108	7772.464
1583264	702516	7033.972	234.8114	907123	306012	15454.97	438.0304	76	7789.473
103884	38545	335.4574	39.72768	29993	11206	541.5232	23.07481	37	7800.899
140945	157254	39591.01	124.8538	45016	47340	52539.27	-35.40032	43	7818.398
631408	848741	120516.9	13485.62	347518	393491	266186.3	22339.8	75	7838.633
2988617	1346024	15328.86	752.1769	1686050	615099	31579.64	1083.689	80	7838.953
170664	38296	12532.31	104.6012	46880	10764	15056.48	164.3725	39	7840.964
2480179	741916	13030.91	735.8527	1449824	354928	28988.11	1482.611	80	7843.977
1608590	691549	6132.55	194.526	987328	330818	12850.69	254.7852	81	7845.383
2492010	1184411	11513.65	599.1855	1527865	548395	22050.5	835.933	82	7851.070
1742033	720607	9510.847	377.3891	993906	330359	20272.13	794.8405	78	7851.558
235254	220222	56237.6	8959.41	95151	73100	84320.84	12346.23	52	7854.267
2962935	1627408	15757	1140.567	2073724	844308	34621.19	2372.01	89	7855.854
1949750	862840	13519.67	489.5194	1231318	446192	32236.23	1215.207	81	7856.178
1870436	729200	6260.44	243.1227	1030562	295563	11711.62	349.698	64	7856.202
3430635	1622513	6033.413	774.7918	2244876	935359	13627.92	1766.943	87	7857.184
1777175	527368	8001.014	296.6541	801340	189928	12009.34	447.8564	67	7858.126
1629958	609186	3489.852	189.8103	918541	265720	8038.076	-188.6791	75	7859.319
458817	397334	37961.72	7879.308	199897	158096	70536.8	9846.753	60	7859.951
1852812	849037	9247.599	381.2705	1158138	407107	20053.39	853.3175	85	7862.285
3184334	1953644	12149.58	1209.675	2006067	1113027	30840.2	2403.095	95	7863.808
2372070	1106722	7457.9	782.8082	1455476	579968	16268.38	915.9805	83	7864.374
2156860	842993	10705.87	736.4255	1327594	459457	25290.44	1305.706	87	7866.555
2925150	1059005	13721.55	319.4684	1826224	627382	39321.41	946.6484	89	7867.213
1519114	770507	9588.191	528.2593	985713	370461	24330.38	1212.859	87	7868.788
107055	143142	7941.805	206.1743	33145	43134	11066.56	272.5222	40	7873.036
2050950	961814	8982.283	417.4494	1359454	475174	21007.87	1173.968	83	7877.635
4019914	4295121	24118.78	1925.307	4562836	3730765	95509.06	7405.246	127	7889.079
1394585	962504	3679.575	303.5091	854794	428897	8446.38	306.5659	80	7890.072
2595180	1110241	8473.283	698.6945	1508000	520470	18585.15	1122.596	81	7895.490
2214579	1150557	11034.62	834.1187	1388841	536743	19673.47	1601.987	81	7896.840
2735480	1023180	22066.57	678.6208	1875559	586179	43355.61	2256.128	92	7919.804
1831630	779791	21661.2	496.954	1154857	358561	50531.59	1084.504	82	7950.590
1651509	922264	5637.164	356.8121	1002482	414563	11177.87	689.5043	80	7963.148
1992776	767833	7292.65	208.5876	1216967	352996	16877.01	890.3976	80	7972.112
2806211	1240280	6473.547	241.4566	1755223	615341	17305.71	457.7088	85	7976.565
1781079	793513	7881.498	382.8525	1018791	347428	17787.72	754.3469	78	7984.254
2251786	933460	12093.65	786.7238	1357226	419064	21848.9	1610.943	80	7991.021
2305302	1322989	6706.928	719.873	1410376	628967	16146.3	1526.547	85	7993.106
1867482	839865	18391.13	685.5168	1120601	364981	32083.62	1412.167	79	7996.184
1876869	884255	10592.94	469.6758	1173418	411376	22060.37	400.5132	80	8012.517
3528124	2768198	14676.22	1559.092	4035530	2401257	52349.82	4830.86	122	8035.378
2026296	1069345	16122.68	551.947	1358936	556582	34851.03	1858.937	87	8052.448
1810725	955218	8714.23	512.0222	1199700	457142	23391.09	936.0215	84	8053.674
1974663	1285855	5211.879	580.0106	1323622	599999	13909.94	860.36	81	8053.958
1366671	901209	7071.647	302.39	811562	369937	13129.15	747.7159	78	8057.650
1930140	644131	8400.59	100.1551	1165609	299662	18877	390.5995	78	8066.313
293523	317737	56919.13	482.3371	154593	133753	88919.02	421.5529	62	8068.824
1484081	705995	5738.158	341.2791	882792	308450	13668.6	803.0881	79	8069.546
1845115	1205663	11097.74	754.035	1219379	674242	33022.84	1940.013	89	8070.097
1039334	414229	10808.93	188.595	476761	148961	17231.83	221.3391	65	8074.485
827552	1391634	30699.85	2377.291	456812	674558	89869.17	5059.826	85	8076.021
121952	21287	385.9868	156.4565	35912	6003	635.0243	124.62	39	8078.988
1579643	582735	8512.67	427.0267	898475	267253	18938.91	782.6912	79	8080.002
1342030	605317	3314.412	181.0561	741397	227753	6566.014	484.1505	72	8085.063
2289041	884256	10917.14	529.0232	1275684	382417	22809.36	1228.733	78	8094.871
2857212	1829877	12754.69	723.6002	2113494	1031428	36850.37	1744.232	101	8103.449
1812489	953086	6085.606	459.2813	1061598	442320	12814.79	596.951	77	8103.994
2415358	1148255	16141.99	625.1677	1512480	590153	35118.95	1563.384	79	8104.411
1761756	682576	11792.53	976.0546	1055359	281686	26709.62	1568.486	78	8105.237
1897487	1018995	6088.456	367.8712	1177567	521888	15222.5	273.4827	83	8114.352
2385647	930739	13609.05	561.6572	1304923	454783	30835.73	1316.739	85	8176.968
1269353	753073	5055.689	270.4864	750101	316372	12247.79	534.5432	76	8178.008
1521664	588712	5751.683	239.3329	908496	239991	12538.59	537.6973	76	8185.661
2025481	889340	10805.77	566.0493	1395976	463457	28948.85	1299.261	87	8187.984
3178405	1879016	19748.68	708.1653	2975171	1378700	62357.52	2163.753	111	8188.393
105496	137548	44365.66	67.78123	33751	43331	62208.39	25.2132	42	8191.782
113419	75390	11786.46	195.9283	32328	21246	14598.25	152.3115	38	8195.444
2308916	1067006	10762.24	371.3143	1469959	497703	23830.5	757.7908	83	8200.767
2577215	902829	10726.51	429.4545	1424758	448141	24782.65	661.7772	80	8201.244
1584079	559263	13787.2	200.0221	900673	258040	22969.28	448.7203	77	8209.661
1820095	809403	7916.782	237.775	1128980	363912	17234.98	640.8859	82	8211.203
2321817	1124084	7895.321	416.8633	1361269	503422	13667.12	1326.302	79	8215.272
2707097	1189741	11728.67	583.244	2278005	925028	32205.17	1981.676	110	8218.424
1547142	863045	90600.48	2070.591	824749	358793	161625.7	3520.059	67	8218.661
1325719	637325	6317.631	458.8929	807210	284039	12580.49	1226.667	78	8279.360
2111737	1020203	9796.042	499.3496	1271211	520034	23682.03	1140.156	82	8280.107
1425789	454647	4870.213	309.1764	764488	179768	9132.369	759.8521	71	8283.020
2873686	1675384	15068.75	597.6064	2905232	1231731	57978.3	2260.923	121	8287.088
2313046	889997	11385.86	611.5749	1390936	416038	25619.58	725.3427	69	8287.152
2551779	1414566	13431.12	701.262	1929282	774643	42687.9	1642.211	94	8288.466
1266956	1355130	107565.7	16707.29	682927	609878	218999.9	28782.92	75	8290.208
1543910	784440	6633.847	252.3894	961972	349162	16256.76	175.6525	79	8291.509
2976023	1497634	17062.65	536.6843	1891630	690671	42496.53	1366.75	84	8292.111
1992263	956915	9249.682	504.9708	1228700	452413	20643.62	693.3826	81	8296.731
2448699	1266246	11711.68	645.6898	1438901	634117	28876.32	1713.697	78	8296.989
220984	421926	142055.9	3579.151	105613	161944	233581.6	6005.602	59	8301.358
1353780	595177	6418.964	469.3111	732815	251518	11964.49	992.3096	78	8302.606
2545055	1302821	11800.47	398.9124	1436882	540683	21698.62	521.5687	76	8312.535
2813291	1730159	13176.08	779.9617	1913107	926680	34269.8	1612.577	91	8315.929
1766915	641482	4989.778	690.9709	1059034	293113	10074.66	1302.257	78	8319.705
1916161	699183	8859.053	499.1824	993533	284847	13737.53	726.1702	72	8323.322
3110041	1588346	11126.3	760.9253	2594645	1064383	36351.16	1888.068	109	8332.269
1737719	724209	9267.922	454.346	1038313	334033	19150.12	826.2982	77	8335.808
181397	161298	1525.441	102.4891	81146	53276	2475.083	-48.16438	55	8345.066
2733684	1197329	10847.99	671.9737	1613299	622317	23353.11	701.4882	85	8362.671
2343513	1111743	14646.83	643.3215	1618869	593483	35723.7	1520.36	92	8384.361
1590560	680929	4330.458	367.8471	974906	299383	10437.17	466.0912	78	8385.440
1114079	2418712	69108.18	20200.33	660213	1146593	250945.1	36873	98	8398.912
1497491	532367	13195.74	207.1325	878606	221724	28662.43	24.47581	78	8400.561
1560009	649014	10746.26	339.6125	967788	303627	23010.28	948.8214	83	8403.713
1605022	757591	7199.835	361.9437	957799	324913	14458.88	564.3671	76	8404.239
422281	466113	73603.89	1595.4	152034	153300	107597.1	1779.778	56	8415.436
3356941	1957288	13965.8	1534.321	2174461	936567	33285.94	2282.153	87	8417.334
1604162	1030007	19428.37	369.2579	1091419	542800	55151.98	1656.631	86	8437.351
2208162	1271152	10030.03	452.6789	1793706	1058166	31013.97	1516.09	111	8442.929
125218	41782	23968.69	379.9061	36507	12417	30374.34	682.132	39	8459.505
1267176	547861	8027.143	325.8942	744798	233462	15579.13	201.1638	76	8489.662
957056	1054954	42242.95	8688.239	457352	379864	73953.38	12369.11	66	8493.437
1791854	676555	12004.39	134.5686	1039046	302568	24003.4	321.9111	80	8495.290
2092190	951306	7546.46	274.0644	1127046	410148	13528.96	63.18319	78	8499.817
4090666	2401296	21238.84	1033.731	2416144	1190843	54944.02	2171.555	86	8501.068
1359820	453731	1631.409	259.2403	694904	176324	1429.525	929.2913	71	8502.695
1798223	907379	13825.85	330.4601	1115784	440895	28935.47	430.1862	80	8506.713
2230211	981824	13106.02	734.0435	1461853	463899	30256.65	1646.068	83	8507.311
1680240	702186	10901.69	114.2471	972189	289171	21813.37	213.0569	75	8510.004
2119316	1034013	14167.98	172.2281	1430869	469138	30625.91	313.9318	83	8518.106
1487518	881004	4605.019	265.3379	919948	396883	10474.81	471.6744	77	8521.127
2232727	924250	17384.53	632.3663	1315267	475001	45078.75	1535.168	82	8521.557
2115486	797209	16928.63	208.9707	1448481	427590	37299.98	281.5326	88	8526.181
1840853	869077	11107.79	284.5896	1126669	366965	17931.25	386.6929	79	8531.000
1720179	877786	3935.84	330.6327	982500	373525	8864.874	236.3446	79	8537.439
2070047	969037	8045.746	410.2171	1332959	471225	17203.83	721.3685	84	8539.443
2647198	1117832	22260.68	770.6887	1528070	593240	48921.28	1761.228	87	8544.450
2186613	1425668	7936.08	654.998	1551097	725873	22943.44	1524.44	90	8563.656
2235835	1100436	8961.193	309.4843	1345589	510578	21069.25	621.1353	78	8581.227
131255	123086	633.5225	-8.163886	37947	44985	1054.972	-155.8105	40	8605.115
2092107	805175	3750.476	211.3064	1130356	345029	6965.106	357.7213	76	8609.435
2541444	1211246	15770.04	608.6907	1658124	636325	45840.38	1306.569	89	8613.459
1984032	1012349	7990.243	371.204	1119934	423325	13025.88	970.5754	76	8614.958
1999711	1382374	10604.07	577.0747	1042858	499696	19453.55	772.634	73	8616.676
2703265	982896	20899.27	792.5945	1707685	601037	46999.03	2405.84	91	8620.459
1427415	748496	3723.379	322.2058	887177	341070	7564.756	269.4315	80	8625.522
891262	1279424	66163.89	20033.02	517744	608551	160415.5	31477.21	76	8631.093
1589934	571771	5606.385	400.2413	873458	247684	13424.3	620.2426	76	8632.290
2877342	1495940	27417.99	1109.551	2888874	1228317	83190.14	3325.939	119	8632.887
1686427	958071	6081.456	367.8785	1017377	447941	12198.26	589.6702	80	8645.350
1923795	838348	14286.94	579.1097	1092159	346419	31469.02	671.6085	78	8663.860
1966615	1155222	7120.134	310.4128	1218776	553717	16932.13	310.4665	88	8669.214
110504	32324	4017.124	169.9358	29946	8712	4770.841	252.4759	36	8673.356
1740717	624678	4575.305	479.6136	997038	273650	7759.195	1309.452	74	8697.260
100909	102837	120122.6	1662.357	29089	32809	161545.1	2123.662	37	8710.908
1886467	686686	5794.751	535.1353	1458143	509378	22129.01	1343.636	107	8713.912
1402000	700656	5494.991	328.2708	787169	292877	12803.43	1102.586	71	8714.217
1420142	575311	4790.6	240.6327	731819	248897	10757.58	365.9847	72	8714.813
2268808	1126252	9882.623	880.8906	1534554	546424	25678.13	1872.917	84	8717.073
1566531	724168	6028.327	260.5238	903505	310699	12024.5	179.6743	80	8720.442
649781	1641989	47246.18	14872.28	349063	736678	93479.98	25625.23	73	8725.465
2225486	1241690	25567.92	313.7766	1332971	532869	44446.29	1011.18	80	8726.355
101641	182751	37035.89	845.5361	42207	74952	62191.04	1655.71	49	8730.512
320502	61411	457.1461	-64.78333	152858	19531	684.6494	-369.521	59	8744.784
148583	29741	1.2596	167.8187	61747	8657	-398.494	273.3433	50	8747.936
2309276	1025650	16426.4	181.241	1528980	564722	45738.57	1194.22	90	8757.472
1706760	1197837	6468.363	666.2026	1163100	607288	15797.55	1600.732	88	8783.184
2036272	858026	16601.75	707.0079	1255816	400620	34561.92	1532.54	81	8812.238
2192885	1007790	18615.53	929.2253	1389793	478152	35584.36	2119.411	85	8816.091
375939	365269	108769.4	13619.09	171897	147347	185962.8	21018.96	65	8820.676
1542054	1563481	11728.15	263.3196	910770	825585	25231.76	613.15	81	8821.488
744620	323457	2804.823	143.3859	255429	99414	3852.972	453.5573	57	8823.857
2893160	1518032	17696.88	642.4182	1807735	800421	40317.27	1261.344	85	8824.936
217610	192375	62519.04	1077.51	74615	62997	84412.66	1396.019	50	8830.615
1751747	670554	10782.54	460.3932	999346	320835	23549.94	1032.163	79	8830.956
1425988	550152	13309.27	120.7962	758626	223277	25004.08	201.9132	75	8833.472
2164194	1094342	14409.92	579.4128	1315330	479393	30959.23	886.9662	78	8834.055
139577	129818	76737.66	1458.451	41544	38210	99037.05	1733.568	41	8836.235
1412914	559771	5918.927	329.2664	787858	248990	11430.95	485.0856	75	8837.252
1713089	908591	6893.002	78.09705	1022625	421684	13475.17	184.9238	80	8841.162
1594873	1089622	4861.541	538.4243	957416	464716	7743.902	1079.652	75	8848.622
1331090	623303	9023.075	592.5795	858729	293532	17828.44	977.4874	83	8855.019
3352018	1456630	9904.142	747.7941	2521034	852767	29904.84	1580.694	96	8882.736
2740978	1429626	9013.588	568.9448	1659041	766841	25345.79	1112.742	89	8918.369
1897245	1128201	7641.721	504.3563	1355282	602469	18272.85	955.5375	91	8927.121
861971	220775	49942.66	927.2518	284924	66588	69574.45	1227.236	52	8927.559
2314206	975302	13796.47	742.6882	1296149	473129	30537.28	1948.685	79	8928.232
2205561	816251	16032.06	498.9859	1414848	404474	42527.09	1467.352	80	8928.307
2073011	810234	10982.16	575.6675	1267547	360444	23179.72	1707.438	71	8928.388
2654736	1000853	8107.111	701.3867	1726592	513313	19749.79	847.005	81	8928.913
1616929	713682	12196.46	445.9293	991242	333429	24091.66	927.2103	79	8932.354
506525	323524	32377.77	10284.84	230993	145785	69287.7	15551.5	70	8935.122
3222249	1890175	22641.87	1220.835	3515075	1339933	76815.27	3605.284	128	8935.474
1838876	827570	20788.5	476.5346	1127763	382198	37966.5	1351.621	80	8936.427
1464468	664800	5597.188	434.5647	853348	291007	11865.11	607.6102	77	8937.864
305163	272117	46903.46	7336.592	133156	91694	75260.09	10186.07	55	8938.514
2522681	1647643	12670.84	830.6665	1861724	851887	26080.33	2026.04	89	8942.704
3127757	1474737	9815.113	1232.605	2054289	753429	25458.14	1716.574	89	8944.933
2062832	763983	8967.338	541.6001	1027542	313332	15721.78	1331.637	66	8945.126
2179363	1159129	6585.514	601.3445	1426559	599051	15191.64	1614.922	86	8951.649
126166	108585	39129.69	614.2378	37663	32637	52585.27	698.9803	40	8959.908
1810139	943467	5037.99	547.0333	1208513	490230	12650.59	1412.579	89	8970.566
2554102	2749020	21245.84	783.7234	1995975	1485640	59801.06	2764.627	103	8991.408
2854270	2039895	19064.13	388.6724	2408730	1232383	61478.48	2836.247	108	9004.971
2548380	966456	12003.33	541.7208	1398970	397184	25648.49	1164.182	77	9037.635
2261214	1146318	8598.565	1053.667	1381945	549769	18960.9	2376.526	79	9037.956
372920	198008	2.648391	83.6189	106197	54489	-282.3281	192.627	46	9039.529
2900203	1455695	15574.61	849.8134	2566247	1071383	47455.32	3401.179	108	9051.219
2083516	1259666	14266.27	652.0842	1519277	682290	34164.51	1460.727	91	9061.221
3279147	1548947	15719.78	940.9235	2275399	946181	39886.65	2677.311	96	9068.267
479511	525518	412429.6	4116.388	166258	179498	609774.8	6799.401	56	9086.576
2245206	907030	17372.08	358.158	1346946	397151	32245.96	781.8057	81	9089.530
2271988	1159988	8742.475	476.9579	1370266	571658	19655.43	899.5841	82	9101.734
1059533	1330422	18951.72	941.8472	587641	703921	57423.72	2113.727	92	9115.652
201537	32023	65.40233	165.5886	73452	10096	161.4953	304.7608	50	9117.517
1998446	977557	14148.11	467.0875	1323809	482866	30106.6	1115.661	84	9120.154
2648809	1715087	15586.83	1112.055	1956014	1025911	45504.21	3277.944	94	9142.280
132746	281317	129185.5	2835.2	63169	115267	229454.8	4252.448	54	9144.124
1619534	984008	5950.417	399.735	996470	459579	14925.89	486.1651	80	9149.373
3644578	1812017	18416.81	924.8208	2388763	928840	42630.55	1819.463	87	9150.264
1961484	809693	10799.89	704.8963	1189789	374035	24900.93	1391.756	78	9150.861
1728451	801285	97629.84	1940.067	1059737	358251	159091.7	3269.699	77	9152.835
1350245	640690	5713.442	461.8356	828989	282630	12670.09	779.7734	79	9155.862
171275	313337	156810.3	2916.996	67305	130600	289475.3	4307.501	55	9162.058
1947634	954078	11385	593.698	1202893	424350	23508.75	1535.09	83	9165.120
109706	22398	71.48232	23.71369	30990	6277	-30.27078	-42.64404	38	9167.148
3237239	1561469	10738.76	753.6919	2249994	879904	25511.91	2610.837	95	9168.730
237872	15516	-109.7306	120.7902	67056	4237	-210.7005	120.3198	43	9174.180
2128669	929133	10114.63	599.5045	1156330	400293	18643.17	419.2481	74	9184.836
2072627	752558	14765.08	389.3044	1243487	332497	31609.79	753.3519	79	9187.057
1713278	644285	9801.056	311.6281	908791	270101	16941	1281.19	74	9193.987
1598564	532553	9430.015	281.0209	878810	229752	21217.08	451.8621	74	9198.002
1669050	904546	8467.316	307.5531	1003571	399441	21807.77	534.8621	79	9199.920
1841082	1013092	8165.578	740.9734	1708810	733588	26330.38	2369.058	107	9224.255
1426098	612077	3923.801	159.3651	788297	243559	8287.064	-63.50859	78	9247.455
1723393	610896	7084.752	269.5042	1012620	244079	15984.09	779.8899	76	9253.579
2257991	1574455	13169.45	1242.916	1476953	804879	34724.59	2600.131	84	9254.214
2971736	1986756	13396.53	1304.24	2293735	1297215	34716.22	3715.336	106	9255.471
1906815	827722	15967.16	466.3264	1239659	399128	29628.36	447.4788	79	9256.056
2173736	819837	9268.188	653.3077	1242583	352000	17201.13	591.7578	79	9264.175
1975069	629021	8303.932	376.0642	1201235	293352	20906.61	193.5383	79	9269.098
447995	261654	114852.1	2076.785	169208	95359	173515.4	2868.128	57	9274.130
2838152	1174600	14429.23	777.6336	1829583	597859	36975.43	1743.235	85	9277.007
1578672	666166	9310.765	566.181	920646	320211	21090.57	1241.067	82	9278.269
3224067	2592448	15268.49	1554.865	2339269	1600296	52992	4062.451	105	9281.865
1746951	708507	5878.515	570.0817	983357	301171	11648.58	1287.769	77	9289.192
1339070	632098	5332.615	146.6367	808476	293819	14060.98	234.6244	79	9290.253
2834781	855010	11477.04	327.4535	1607511	423280	23451.72	676.2979	81	9293.084
2397137	814153	7184.147	310.2012	1328128	354902	13944.67	661.3616	76	9304.565
2416648	762827	21637.76	519.3259	1341954	357216	47076.48	1320.695	78	9357.758
1754530	815926	4674.022	343.4083	1028935	363983	9024.852	1002.324	76	9359.225
1314215	836183	6151.582	287.7874	832305	371360	13220.93	485.5085	80	9361.900
1699649	497772	5733.015	156.0192	933634	192960	13383.93	376.0521	72	9365.711
2791696	2902628	31623.42	1493.389	3193106	2115093	95553.34	4150.874	128	9366.715
1755927	557989	7167.586	84.58429	1024461	229075	16015.63	68.35149	75	9368.999
2188194	986727	10767.69	520.53	1468635	509973	29421.67	1880.222	88	9371.405
505203	135675	2353.733	207.2978	159457	36548	3071.713	566.9805	44	9371.632
507421	139043	1204.921	110.6119	180560	39110	2186.109	76.41888	47	9371.698
119830	153348	29746.27	589.5115	44297	49123	42368.37	869.1913	46	9372.862
1416095	797713	6106.486	539.2766	817712	339909	13062.98	1672.238	77	9374.722
1403411	671810	5452.035	249.4521	883439	318536	14117.33	10.51665	83	9378.390
2363008	965619	3767.15	278.9071	1221278	389225	6351.866	548.9665	74	9379.631
2227228	1028573	7009.636	271.3134	1290682	430166	14788.35	603.9569	78	9381.254
2037677	746722	14349.13	326.1608	1274263	360029	34213.85	783.6273	81	9386.315
1861779	704325	12459.45	571.0851	1040059	277697	21599.55	1475.825	73	9397.859
1400141	853403	8078.116	482.5591	944762	366593	15523.92	673.1077	82	9410.951
2789999	1302528	20635.77	925.5131	1883033	738138	55574.65	2114.808	90	9434.204
1867048	1034957	11970.46	258.4509	1047660	436074	23535.4	806.256	76	9466.333
1927273	791537	7790.475	351.9506	1886983	634965	25795.36	1510.048	103	9468.108
1518719	660383	8383.214	246.6555	873454	295356	17725.95	485.2365	72	9468.221
2475523	967962	16269.35	525.8411	1604475	493451	38360.21	777.9658	81	9468.667
418207	82135	238.1291	91.73322	191613	26200	497.5826	428.3979	60	9479.204
1629893	949011	6811.402	446.8392	1076884	411768	15272.1	670.3451	82	9488.620
2251403	1273402	16716.26	761.5299	2116756	848864	59276.45	1696.119	116	9490.022
1708008	987360	11153.6	724.9969	1052268	467341	25676.74	1629.118	84	9490.695
2430874	1453517	31742.28	761.2863	1582573	838141	91929.01	1937.416	93	9495.212
108630	85030	750.9075	-61.0556	35776	29757	1514.742	-245.9714	42	9498.154
2776529	1419010	13531.43	680.8276	1604094	670461	31523.36	978.7889	81	9499.540
2205456	1296859	10701.43	587.0645	1338164	641250	26318.89	626.7117	86	9503.373
1600950	741297	6362.928	282.3747	874083	314569	13026.85	330.436	77	9504.441
2047946	762793	9003.042	452.4622	1165315	338217	16545.29	1136.133	77	9506.734
1848983	1021471	13913.64	286.8268	1184613	514175	33292.64	568.1897	82	9520.330
1692065	690631	7314.718	129.4121	944166	288247	16980.84	127.4567	69	9520.443
352422	276640	5217.055	-47.73421	117619	88271	7492.354	-146.1497	51	9521.856
3633627	1435832	13546.68	770.6328	3409945	1229739	54397.11	2873.256	125	9551.124
1998954	702063	7929.669	223.9206	1151663	316167	18983.82	-137.7713	80	9574.965
102579	11405	-157.9022	154.7221	27897	3052	-269.1185	173.7262	35	9576.940
292979	407020	144583.4	10400.45	178197	308406	593402.3	21855.42	113	9578.212
159919	187606	115911.6	1662.319	46791	55181	150240	1921.46	41	9580.039
142576	179106	97102.15	1607	50866	58159	144971.9	1985.54	47	9581.100
2631029	1424730	5906.396	1150.07	1538268	659040	16866.87	1845.858	85	9582.152
1629838	664514	8188.154	450.7247	994917	308235	20294.02	374.6906	84	9585.962
175925	20651	12.46681	55.20602	57908	6553	-321.8763	154.318	46	9592.345
2045348	893401	10958.77	441.0324	1206077	399420	24629.47	570.8196	82	9595.674
2101918	1024961	8756.483	179.942	2039035	872099	34443.34	369.6026	113	9597.271
3170038	1752886	10451.67	427.0044	1568817	747059	17359.38	618.9845	76	9599.154
1755143	659333	18934.74	160.2907	1022485	277621	39561.63	162.0819	74	9599.743
1818806	1107603	21567.07	264.4983	1216303	505941	47861.16	903.7794	82	9600.236
3022847	1186939	11904.56	506.9344	1866523	584793	26035.49	945.4932	88	9604.210
2708753	1983830	12210.44	461.9181	2116418	1113828	30853.77	1191.143	89	9604.414
1507589	602977	3643.055	264.7644	807096	266777	7691.338	432.2164	77	9605.699
2196289	816260	9879.087	342.3995	1281791	382997	18046.98	719.0394	82	9608.551
1999700	874694	6957.742	597.7809	1304273	453051	19206.72	973.1533	85	9615.745
149091	85486	49.41509	102.8892	42835	23929	-168.7219	136.2791	40	9617.623
1560092	883384	9144.045	546.1719	882156	383313	17311.71	1535.846	78	9622.492
112656	23635	184.9998	109.3785	46690	8009	366.7294	254.2276	48	9623.409
1626925	1153000	4946.621	287.1813	932066	479470	8143.68	458.1245	74	9675.257
697672	219558	828.268	-4.187768	239764	70287	1165.284	-535.6843	57	9679.256
2579556	1206983	13723.1	670.2453	1655009	611407	32658.69	1317.415	87	9683.517
1997717	776620	6286.892	392.3163	1127211	362141	12244.62	380.9998	80	9688.688
2030611	703831	14687.68	489.4435	1143481	297418	30186.04	921.2286	77	9691.330
2688688	1078443	9223.94	469.6749	1852251	785059	29121.38	1978.433	95	9694.030
1719830	1680509	7981.111	904.5181	1138667	753102	19915.61	1756.144	87	9703.676
324466	96751	56983.27	3605.107	100355	28833	75285.87	4408.364	48	9710.845
1841568	1559931	9405.227	824.588	1141085	697706	19607.16	1622.53	78	9711.512
1932991	902338	18905.53	585.4944	1327201	501748	37680.65	1161.755	89	9713.355
2199037	760007	8162.865	658.3638	1156887	339077	14185.26	1464.742	77	9716.736
586553	121816	116166.8	9143.596	190281	37994	159758.7	12363.72	54	9739.397
317857	67262	6322.928	1.130713	102502	20822	8283.262	-175.9613	49	9739.790
1180506	1451896	53673.66	3255.361	416926	510046	82444.91	6048.176	63	9748.918
399402	524126	91263.7	1567.153	154097	168220	126736.3	2119.64	56	9751.690
1683048	784399	8368.874	470.719	999091	336314	15183.25	496.1307	78	9772.344
2007370	863137	12593.15	450.8463	1333108	464969	30394.76	816.1935	89	9787.867
1633799	567717	5334.246	277.4019	878138	245134	9723.849	361.7382	75	9789.792
318752	137175	36296.46	320.9394	111965	42841	50400.04	249.4348	52	9794.573
3182391	1681904	10332.13	1029.206	2859711	1323652	41265.36	4306.915	120	9799.103
1997042	816348	11602.74	410.3662	1214765	442761	27874.76	956.8215	86	9804.043
1463709	2139840	13610.8	1909.406	746117	888722	27476.46	2524.138	77	9807.924
2461170	1127773	22229.95	1110.11	1543815	561892	55371.29	2183.072	86	9811.218
1783793	913008	11516.66	192.7521	1048773	385906	20808.69	98.62984	75	9811.955
2834134	1529671	43219.99	1562.643	2033131	816257	105702.5	2991.403	94	9816.287
364579	106044	11126.49	257.8974	110948	30575	14677.8	221.8645	49	9817.859
1975579	1002309	18347.53	741.7911	1301480	461156	40057.84	1455.677	80	9911.423
988658	770310	11222.69	36.05455	617854	375110	27091	140.6049	83	9914.522
1928415	688296	8515.327	588.6445	992057	293946	16790.09	1279.907	75	9916.380
1403116	660733	7676.796	206.309	790658	274575	18187.09	-95.12193	74	9917.357
2095098	1545637	14550.59	975.1702	1471426	690896	35828.45	2399.287	86	9925.068
1987272	780058	14275.31	385.7829	1251096	486332	34350.86	1267.912	81	9933.737
2011522	1046363	13542.37	744.2533	1258387	476672	28739.92	1704.325	83	10010.080
1553087	616993	3923.445	477.4162	937714	288439	8642.684	864.3178	80	10021.312
1499462	1164510	2149.952	547.6219	787123	498326	4444.201	1012.479	74	10029.207
2087986	850302	6280.957	313.1703	1127923	372264	13592.01	406.1099	75	10030.199
2432281	1057045	13328.71	566.9984	1600635	549597	31316.17	1403.603	88	10032.037
1909937	1374925	7691.152	638.2432	1811371	830451	29276.51	1445.11	112	10040.137
1683741	1038154	15034	765.6072	1015827	454632	28871.74	1410.357	78	10056.205
2618977	1028683	15555.27	917.5961	1650724	554869	40291.63	2537.034	85	10063.038
2104582	789056	5527.942	516.5291	1194599	337198	10883.92	813.8044	76	10072.547
1674690	961661	8925.472	617.6246	1741608	806765	27519.46	1820.95	115	10082.161
1843184	903667	5960.817	362.2385	1067480	367650	11807.37	587.919	75	10105.726
156884	224544	67961.04	1124.407	73895	108811	142981.2	2106.003	58	10118.965
310750	279106	94451.91	8798.371	134129	100432	155152	12218.63	58	10121.356
2106293	1255419	8733.189	903.2941	1423774	648910	17182.24	1652.475	85	10122.279
139896	15299	-88.22047	34.69493	39478	4214	-342.7405	-19.67964	39	10134.125
1529215	478533	9034.314	291.9622	870131	191657	15576.43	524.5519	75	10140.323
3723213	2231019	15162.76	1113.078	2532004	1448431	45982.25	2371.155	98	10145.343
2604004	1508165	26262.37	384.845	1715134	789282	69028.2	1246.842	88	10149.970
3070750	1447898	22912.39	368.9071	2222779	932609	72407.74	1941.526	90	10150.159
3142242	1336566	14438.85	674.2498	2479981	901805	41294.11	2310.778	103	10151.434
1785680	603331	4263.965	297.4154	895586	230626	8590.055	592.8911	73	10154.216
1970343	718732	5690.156	263.1866	1022785	289751	9983.229	496.4133	72	10166.033
2254546	927588	10289.68	239.3145	1366801	451870	24832.71	332.5723	83	10167.916
3320708	1204024	17930.22	527.8416	2708438	834399	56241.95	1500.783	97	10168.063
2125236	1382007	5999.889	673.616	1377332	698529	17735.29	1807.891	86	10221.212
2235203	972200	11069	281.1702	1341554	464546	24271.36	994.3511	81	10224.845
1568465	586466	6793.178	278.4616	877345	239206	13190.54	600.8808	73	10230.306
1683211	721818	4491.041	233.7392	962462	282765	7562.318	338.7824	72	10230.870
641576	560299	167599.4	10306.45	304479	288823	386991.1	18997.98	74	10237.892
3057555	1874398	16868.94	891.5595	2191771	1113650	49851.04	2624.436	99	10239.935
2623621	1277825	17470.89	407.9387	2133126	909309	53245.82	2080.927	102	10240.215
2040267	732605	7339.11	388.902	1219099	344988	15241.46	414.7545	81	10241.922
2952778	1270769	17546.82	534.0121	1930697	663569	45832.77	1331.664	88	10245.293
1852301	845117	8836.129	185.481	1150609	385294	20421.67	583.3221	80	10251.222
2272760	1367985	9138.474	851.9736	1449864	652068	21692.04	1577.516	84	10259.361
1681615	1102823	12619.11	545.1096	1098487	549102	34470.88	1345.641	89	10260.801
2582209	1606122	17669.63	818.3408	1660623	882317	41632.56	1413.074	93	10261.775
2255111	1049362	5969.319	620.015	1291440	445644	13121.39	915.8325	76	10262.092
1352648	582897	7118.002	343.7195	892069	287421	17724.54	1038.439	86	10263.773
240860	16109	130.5705	-55.7891	70498	4898	202.8764	-76.19392	44	10266.930
2167051	1056548	4265.661	427.1714	1365233	490811	8017.308	823.3093	82	10268.670
2001867	674146	8429.061	624.0582	1146686	287872	17969.18	1122.235	75	10274.348
2052011	1004414	8673.625	505.8654	1209795	446021	15805.11	857.6446	76	10274.677
1740251	894018	10360.54	257.1176	1063388	422915	21236.47	727.0723	80	10276.835
2123685	1038982	15735.2	543.7043	1311820	532560	33626.2	1153.19	87	10298.910
2492186	839326	13448.67	395.736	1651927	454176	35150.93	641.7817	91	10343.702
314523	419940	138200.7	11425.91	125878	146570	218311.8	17705.93	57	10345.047
2039324	1070749	15809.57	413.0032	1221955	443210	26973.48	1242.516	75	10345.135
2092824	686313	12228.02	843.3875	1295873	345027	29345.06	1905.245	82	10345.939
1704452	1362283	8009.953	641.3679	2019195	1206053	28323.83	2565.201	121	10346.980
1839698	718848	5012.225	152.7409	1000368	312668	9485.816	455.991	76	10367.271
1910159	937760	9231.216	496.6281	1231007	467188	23572.97	609.8497	79	10367.430
2492176	1110010	24836.69	1333.001	1645737	729203	74493.93	3282.323	100	10372.557
822069	1643451	71635.2	18543.69	427137	844601	161459.9	43673.93	85	10377.520
1910263	815684	7181.983	281.5126	1114771	354336	15157.82	877.7895	78	10382.808
118588	24068	1025.452	180.4375	31850	6663	1332.278	136.2852	35	10383.629
2634921	1018140	13857.79	268.8636	2290802	763957	45942.98	1812.805	112	10396.316
1749254	810460	7549.262	589.6613	1048869	410237	16136.63	833.9393	77	10400.966
2247066	1011822	9264.772	784.7992	1357461	543008	20420.44	1477.499	81	10427.689
286368	223707	122410.4	8603.144	116138	74591	183575.3	11495.52	55	10437.759
126404	165460	12796.3	151.6129	39453	49846	18055.52	116.8101	41	10441.982
2085803	990282	13995.53	773.0439	1377114	477153	32933.74	847.835	87	10445.689
1793279	801028	13888.88	439.3903	1075155	355209	27756.35	978.8608	79	10450.285
243277	148692	4638.164	200.5683	73719	44880	6179.067	420.8323	46	10454.406
1804903	647409	13165.38	603.5024	1147224	308600	30538.54	1288.505	82	10455.547
884046	1396866	22234.92	2079.395	454012	609857	45575.81	3268.641	63	10455.591
2449381	856847	7767.463	555.262	1489197	476638	16538.85	471.0592	81	10461.905
2130448	1238815	15105.19	606.3627	1471097	643400	37106.55	1241.367	89	10466.023
2428793	1036382	15460.55	413.2263	1529638	466820	34747.62	-322.1825	83	10470.031
1420761	590256	5726.063	-0.9804294	874664	262214	11877.59	-9.184889	77	10519.527
1523459	1181630	6307.191	731.3953	904979	523460	12279.07	1327.042	77	10541.860
1597334	688819	4133.742	332.1545	910290	309110	9148.252	558.5666	77	10543.977
1426707	563864	4422.505	179.6015	793053	219755	7811.808	299.8809	72	10546.926
2148298	1187914	11447.47	445.7084	1324264	525916	23946.46	774.1048	81	10553.368
2563007	985339	19639.49	679.8777	1558600	495982	48213.42	1259.089	84	10561.817
110341	11513	1581.937	110.3593	29925	3046	1458.73	176.0887	36	10564.020
1974723	936544	11391.52	538.7604	2394838	974365	41106.11	1763.83	130	10567.555
2072791	1058795	6480.305	651.4841	1190404	505273	14464.18	1481.605	81	10570.123
149138	24876	1603.253	-222.7082	45866	7506	-671.8596	-80.31941	42	10573.025
1483289	980772	4293.227	215.2047	847203	408197	9400.664	380.2444	79	10587.723
254317	95767	8878.56	8569.375	93419	31647	13245.72	12441.94	53	10610.116
2889737	1314803	15623.1	482.8361	1613921	592710	33174.02	1390.258	79	10641.770
1712778	533115	13644.42	196.568	908936	223563	22121.2	43.75941	70	10646.541
1765010	868004	7626.558	897.5384	983800	393809	17756.55	2225.833	80	10660.594
1969806	1339892	8023.881	689.3636	1393054	660559	22333.54	1507.204	89	10663.648
1585650	571258	6579.369	119.2288	848838	224987	13772.41	384.1496	74	10667.287
1891543	881443	9923.754	331.9718	1159111	397087	22039.75	269.4795	75	10667.427
2337991	1092248	8687.375	712.8867	1477078	584238	26805.02	1452.757	97	10668.222
1259136	1378485	36238.77	21394.24	689392	549290	77799.51	35132.65	74	10669.748
1928029	914356	15174.99	78.31929	1664469	746689	43918.39	650.1436	103	10669.843
1211627	485475	5748.316	88.81738	697800	194227	9650.929	454.2313	69	10670.279
1484976	821567	4469.676	348.8136	891841	350936	7224.543	663.3882	77	10672.192
2605875	1249004	11193.79	628.213	1572935	615733	23977.94	1391.575	83	10678.309
1530526	889394	6067.253	292.9223	937908	397179	13064.37	588.0378	73	10678.434
524123	236164	97789.29	9011.121	201069	78430	155332.2	12184.7	57	10681.758
2217087	969782	11179.91	345.2115	1434666	448736	28274.13	857.3528	83	10687.410
1863460	846025	7113.609	662.3516	1218662	414863	16365.63	1458.987	85	10697.134
1837406	878383	7156.202	606.2226	1246533	411228	16504.93	1547.94	85	10697.964
2135373	853834	13826.29	417.3974	1279232	426078	27168.83	721.4053	80	10701.508
1854882	797061	13618.19	528.343	1179261	409538	29011.22	1465.285	87	10710.361
1879908	1029841	6568.445	336.8008	1157412	483312	13851.97	531.7014	78	10720.842
448647	653531	92094.41	2446.614	226911	250630	160078.2	3855.742	66	10778.863
1753208	1395599	9886.442	649.3409	1116114	731683	25220.52	1413.767	83	10782.041
939169	852760	60910.66	8895.956	436989	307559	113121	13733.88	65	10784.575
192138	134586	10136.6	209.343	58157	38519	12244.22	309.0567	44	10787.396
1657919	698925	46608.17	841.0842	957666	306059	87928.18	1247.134	79	10792.753
2677820	1035275	9132.838	533.7847	1581655	521207	20786.61	1724.807	83	10797.078
2383058	990205	5889.278	417.5329	1418406	422827	14386.1	732.8405	80	10805.621
1825345	859895	8039.093	389.1745	1118267	423912	18125.44	1008.749	82	10806.561
1686867	682409	11473.38	165.981	1003739	327929	23133.81	206.0443	76	10810.209
2560892	1093016	8361.146	825.831	1446212	535863	19918.88	1720.674	81	10815.910
1978228	971289	6513.232	355.7459	1210916	427432	13317.25	511.6471	78	10820.803
2782266	1295110	16462.66	599.0229	1901454	664941	46193.8	1518.712	95	10877.261
178247	25749	573.4977	23.47368	63798	7626	548.7498	-42.96509	49	10880.047
2351303	834735	9244.288	526.7469	1916724	643124	37892.66	1630.246	109	10880.253
2236851	808834	18659.54	725.8918	1370631	422621	45421.07	1373.908	86	10881.046
2193937	721132	9611.341	650.9281	1257176	313905	17747.51	1195.133	78	10888.031
2554674	760603	13174.05	374.2545	2106393	624149	43841.46	1602.214	105	10889.653
1973510	812166	11008.92	516.8159	1115938	352273	23866.03	1327.678	77	10890.564
2005233	758872	10305.9	360.9814	1229877	340236	22538.77	753.6717	82	10895.058
2512543	1135629	17132.39	337.649	1519212	577684	37858.48	1211.164	82	10895.582
1400525	563721	5023.117	248.1735	785062	225253	9054.089	311.1167	65	10895.619
1679632	571673	5210.144	310.2604	908885	224243	10205.49	195.4296	61	10895.650
1726400	1159950	4411.323	651.2107	1020421	501776	9189.262	1589.665	78	10905.714
1711126	830215	7693.203	199.948	1044779	360200	16707.78	237.7499	81	10906.885
199194	179871	50433.08	920.6803	63620	55013	68334.05	1186.73	46	10915.525
1754633	837898	9755.904	642.1254	1045251	351258	21925.92	1516.86	79	10927.943
492681	389093	151482.2	9371.71	238850	169742	280779.6	16631.82	67	10948.309
1786863	971775	6184.864	298.998	1060123	425744	15072.91	-107.992	78	10984.693
1672674	800905	8917.567	506.7621	1035236	362259	16853.12	1263.837	79	10985.646
1829858	1043674	12399.94	719.6483	1295041	537537	32555.83	1143.215	90	10986.135
2465855	1108457	11055.46	727.1187	1587409	579949	28335.8	862.4781	83	10991.537
1242821	505749	7062.41	321.7192	728766	254929	17544.32	354.3723	70	10991.562
169189	238218	47744.72	332.5351	69744	94923	85670.38	869.032	55	11000.266
214020	185870	17749.92	313.7869	62997	55019	22697.94	344.7672	43	11001.626
2134206	1030455	9412.614	443.5248	1287567	493113	19938.54	1147.844	81	11003.576
2095764	1002504	29812.62	505.9642	1255302	422452	51378.89	923.5776	73	11003.857
1971218	611325	4585.22	387.1868	1288851	312487	11569.73	676.1161	85	11007.367
251143	232967	159043.3	2557.668	85992	76540	229168.1	3623.713	50	11011.770
1858115	837634	9309.812	237.3181	1204775	396415	18761.23	543.2588	83	11016.006
2239245	917453	4425.719	473.139	1286599	389260	9699.916	548.182	78	11018.761
2444677	1039912	8607.617	365.364	1469604	479730	17867.5	882.8672	81	11025.897
1695824	737552	16889.25	183.6373	1048854	338940	30723.69	254.8612	80	11044.246
2880571	1332502	8747.392	728.2503	1703305	689226	21418.11	1763.934	84	11073.302
2909780	1809873	13251.44	618.1177	2097324	966375	35675.07	1483.358	93	11080.564
2638953	1169010	11971.58	475.2894	1582103	601380	23215.89	1564.234	83	11095.551
1350026	456977	8487.462	289.6542	682003	176830	13892.73	769.8361	68	11100.158
1064311	581448	4897.076	436.3108	607028	255074	10319.2	700.0677	76	11100.702
1675962	712503	8277.473	273.8717	1058573	323924	18510.51	476.337	78	11100.951
201928	27023	267.7701	50.46789	62972	8716	426.7865	34.58542	45	11101.913
1965362	1335287	14956.37	931.7789	1290595	577494	27946.81	1315.454	81	11102.704
1699890	735299	4345.137	169.7348	980865	309708	7996.743	535.2687	76	11103.914
115300	227553	58725.26	1058.435	44857	78011	87624.1	1435.892	48	11108.056
2444740	942419	9131.845	314.9276	1542091	440334	19478.81	502.9995	82	11114.740
2437685	794569	15150.05	92.90724	1472233	449980	31832.92	251.2428	83	11116.187
1412753	2848044	89013.88	17704.9	829969	1218511	190990	31483.53	77	11118.424
2263912	952287	11760.91	329.6057	1946534	723354	47763.17	1809.88	116	11118.783
2262614	1228249	11715.9	439.0822	1381801	638987	27052.98	719.0763	86	11129.546
1632018	736954	5607.58	319.0693	1029286	338438	12949.56	600.5577	80	11131.073
2598455	1207998	11438.26	574.0341	1818770	561631	24808.08	608.1172	86	11133.263
2290853	1070973	10639.19	497.0204	2124804	760619	41822.91	1407.683	112	11142.678
2243198	1049373	11671.34	1088.495	1610721	557821	29012.25	2121.138	88	11149.910
2219136	1300873	5496.258	574.0884	1513973	629521	11944.28	1136.218	83	11153.459
368532	401761	70739.34	1041.609	124845	122710	95864.56	1038.089	52	11195.214
104101	43580	1416.744	-42.86941	29860	12435	1912.631	5.772462	37	11202.915
1843364	758228	6926.971	469.2089	1024146	288691	12084.61	631.024	73	11203.504
198496	158243	134325.8	2877.512	61880	46961	180834.1	3450.968	42	11204.123
1847264	794746	3703.031	390.1338	1023075	332338	7626.969	500.4791	75	11207.498
2451141	806280	9977.255	402.2731	1527641	456669	24310.69	1051.691	85	11209.973
1291046	1007582	8547.608	677.9992	860810	455947	18172.48	1304.98	86	11211.793
2097701	687088	9038.594	256.3463	1200934	290106	19474.27	1292.652	77	11215.232
2939302	1378537	29748.47	383.1944	1848527	783020	65213.95	1297.713	86	11215.496
1772583	660304	11169.02	577.7777	935361	280953	23303.03	1077.694	78	11219.367
764496	1200462	145130.6	15662.71	487175	581555	283479	26594.38	75	11219.873
2240194	912406	14229.64	599.3546	2163916	743771	45939.12	1404.36	111	11220.587
1782471	916560	5264.799	409.3955	1154026	405552	12835.51	913.9707	85	11223.629
132784	84088	3651.412	243.5618	37668	23918	4948.284	229.942	39	11224.838
379709	89653	301.4402	55.62276	128223	27334	314.1088	60.79974	52	11245.332
1718872	714550	6346.335	244.7624	975038	302076	11693.65	599.2844	77	11255.200
2019089	829040	6119.817	565.3583	1092917	357193	10904.65	1239.821	75	11305.405
1128382	948441	5057.271	308.2586	639979	417033	12552.5	679.6953	83	11307.040
222611	38698	23006.5	148.364	62444	10976	28815.82	268.4032	42	11312.053
1310868	626569	7580.63	365.1472	810395	275756	14345.57	1006.672	79	11313.754
3196933	1347318	19777.53	1398.014	2336987	681488	43515.19	2325.164	90	11319.131
2343917	1040779	7131.228	355.8163	1305097	458800	15333.46	586.5146	75	11324.312
1056819	977570	177149.2	9919.234	510356	399368	296281.4	20416.11	65	11324.641
1504591	695407	9704.115	232.5779	918939	311443	20635.36	400.5712	79	11325.809
1349244	798019	4236.464	383.3728	791491	331463	8872.706	645.2176	74	11328.658
2539481	1009374	10761.21	715.4618	1485239	504853	24758.67	1005.228	84	11331.189
571624	1300817	23548.18	6153.417	288002	551698	60081.97	10844.2	73	11332.866
2402894	1203948	13312.64	521.3116	1280058	497765	22709.17	1044.15	78	11334.418
514357	296273	28046.66	849.0858	193457	109057	52434.45	836.6823	62	11343.211
1962480	1066250	17185.9	485.9491	1390878	616706	39806.09	1029.904	93	11345.835
399436	411888	32893.39	7837.641	196678	241571	89668.15	12200.75	71	11348.434
2384577	1293553	21164.33	510.4528	1346981	578807	34758.14	935.3036	77	11380.850
1607073	767938	7218.124	529.312	1015673	364648	18103.27	698.9398	79	11385.292
2017786	857823	11483.66	536.5007	2181446	841242	52419.56	1756.825	124	11415.050
1935562	847659	5264.694	520.4106	1098031	372710	12777.18	950.3643	80	11416.685
2761772	1592920	9438.323	541.8253	2856318	1495887	36968.59	2225.22	125	11417.078
333471	361152	35037.11	6920.16	152132	136530	58510.16	10419.39	59	11419.846
1671535	720461	8893.078	311.2861	936751	327696	24038.8	846.8162	82	11420.023
1884601	500948	8274.638	21.27958	840218	181270	13074.62	-103.4378	67	11426.152
2796332	1053693	31901.33	760.3979	1816257	521258	58936.73	1598.005	85	11431.281
1727693	1589903	17937.93	391.732	1624427	1130188	71013.55	1538.149	113	11435.575
1627965	961395	7204.333	307.2965	800739	361536	13225.34	-52.12586	70	11436.918
1505333	819305	5171.54	397.8154	954189	385206	13353.4	509.4464	83	11438.512
2713248	1042528	11018.48	539.4413	1636375	582066	31124.02	515.253	90	11442.236
1309382	713647	4024.666	270.8506	853867	334017	9947.944	766.4908	82	11443.586
2100212	876946	22581.98	578.4532	1242790	400726	39987.6	1693.785	78	11445.150
2123373	920298	5614.959	235.0073	1104596	346391	10045.68	-135.5729	72	11447.754
1927110	1014037	12376.83	533.9748	1232844	469556	25240.36	681.9125	82	11450.353
2061762	939822	17537.34	713.3762	1275518	456533	36469.11	1545.094	82	11459.267
1530112	1031685	11878.71	582.6536	963040	550241	30749.46	899.1536	83	11494.913
2870023	1107893	14453.09	889.2002	1864053	554469	31577.8	2049.954	85	11531.766
2283702	946771	7780.939	360.3228	1154634	373929	15256.34	619.612	76	11535.758
1588890	755104	7699.558	335.0336	1007018	332256	16480.93	532.3947	79	11536.477
1617877	809727	10057.34	447.7482	1023248	365543	23577.3	917.2269	84	11540.785
1560086	901096	4846.926	360.5273	971496	389901	9348.875	470.6968	77	11543.661
424099	77436	4753.74	50.93681	131691	21868	6169.975	94.14059	50	11544.752
120784	44978	375.1752	-33.98771	40515	19190	375.3286	-52.00979	44	11545.277
1871298	796068	13944.4	759.4011	1239763	398264	34143.04	1858.817	86	11568.025
200752	41229	435.5392	85.32592	57459	12044	641.5403	194.6823	42	11576.040
2076366	1409019	12840.78	722.212	2056081	974911	36790.27	1948.88	117	11637.192
3075799	1535000	57825.43	1133.921	2685113	1211243	144056	2641.348	121	11645.692
149741	510244	62701.25	1777.29	85772	213853	111084.8	2581.903	62	11650.070
1780469	784651	12470.56	272.4863	1173557	346743	26636.5	461.0083	81	11652.153
2469539	792406	26582.19	465.8232	1468705	386283	47064.76	1394.381	79	11658.346
1368473	714452	4634.692	411.0679	827474	327597	11090.31	495.1039	71	11658.406
1604523	944774	4137.9	251.5561	1023823	389040	9765.617	849.7277	80	11659.641
2673428	1135744	21251.36	681.9298	1746555	561626	56423.18	1434.705	87	11660.887
1515632	548176	5980.324	307.4313	895506	244041	12805.66	630.2651	76	11679.830
3071877	1562820	14263.29	823.5118	2506150	1022727	39848.98	1859.732	100	11686.288
456457	616090	180402.7	3349.057	172735	219498	309246.8	5206.387	44	11686.346
2173777	1450788	16311.72	363.7434	1409700	740606	36539.56	584.9569	86	11737.700
1451968	1052557	19418.18	684.7242	908575	464007	35110.66	1661.576	79	11742.509
2222693	781028	7381.186	340.8474	2004858	577405	26684.49	1086.102	105	11743.303
1439329	1040598	9143.521	476.2474	935376	485119	23556.29	839.2502	83	11746.908
2223241	1116981	14656.57	584.9203	1393612	544833	33491.35	1244.595	86	11748.672
1861138	1023027	4420.915	313.8304	1228125	481994	9421.229	543.285	84	11751.914
1863790	886634	5372.583	365.8853	1122865	366682	11119.22	605.9443	78	11753.699
1908273	784731	7227.805	299.9188	1046086	335176	14280.94	250.9731	77	11754.650
2037788	891107	12567.24	355.5737	1074677	353847	21542.32	620.0607	75	11757.636
2074754	887149	4283.215	496.6454	1153920	373980	7672.88	1001.873	72	11757.953
1762514	426438	3348.737	379.1168	914060	171478	5690.479	508.1401	68	11758.539
204493	24082	175.036	-16.18768	62381	6587	-36.23774	66.21461	45	11761.863
2102146	897385	9844.068	436.4386	1213081	391770	20119.03	483.8712	75	11762.219
1476551	486788	4071.957	-14.95463	781514	189877	8304.448	-7.010161	73	11769.776
2104552	656015	13657.8	565.6428	1214663	288838	28977.61	881.1222	79	11775.670
2226259	1027537	14081.96	625.6058	2022601	787250	46599.18	1778.377	118	11777.381
474859	109959	3361.898	517.2229	142949	34132	5095.326	666.7826	50	11778.765
2060216	1026920	11146.23	637.0577	1286280	511934	25376.05	405.3857	84	11783.242
1887446	824151	4124.941	313.421	1107301	358511	7696.271	839.5065	78	11789.882
1942136	765342	11815.92	610.6897	1291325	403355	31503.45	1008.654	88	11790.824
2242072	830933	10597.31	292.0472	1302662	403136	23057.69	82.99869	80	11793.018
3004476	1997738	15515.18	1075.366	2955173	1413058	51049.04	3015.043	118	11799.746
2785480	1591641	16684.43	837.1113	1812510	775599	40264.2	1699.981	88	11801.754
1959114	701766	8313.12	388.7419	1159086	310275	17421.23	590.0844	77	11812.373
1838704	952458	10805.41	681.1016	1033730	493131	23830.14	1372.843	85	11833.303
1273054	654449	3890.752	410.1208	799407	275804	8102	578.1222	79	11842.346
1966042	1003581	14570.23	418.3445	1261003	480265	31709.74	550.9687	82	11845.103
1978202	1086308	22468.73	566.7501	1940922	867990	43626.43	1665.157	113	11855.711
1704211	693195	5643.397	321.9151	1521306	555964	22207.9	1720.283	109	11860.705
1832907	748380	9221.607	678.0107	1239464	408083	27983.57	1616.165	87	11861.293
468019	75667	77693.59	7693.892	173658	26341	114797.7	10519.6	57	11866.588
1730106	921827	8427.986	500.2128	1171136	451316	22133.74	1925.955	87	11873.989
1081242	485663	6585.853	252.2957	591116	193602	14485.57	678.5259	75	11879.325
1952141	1031451	4631.745	691.4919	1117408	509422	9758.617	1099.735	77	11882.687
1899581	1086283	9771.52	616.8783	1253607	474300	22153.13	1451.165	84	11919.946
461195	611798	324040.1	3810.627	189704	243604	554824.1	7076.814	61	11937.085
2116589	843124	14560.47	320.748	1336307	415527	32433.55	1225.813	85	11958.846
2173436	926942	16160	515.5756	1345905	472987	38710.5	1476.559	86	11961.350
131882	16868	421.4009	-115.6396	37304	4759	538.681	-182.5162	39	11962.826
435121	75192	1111.832	112.0074	129147	21332	1953.156	-143.0591	49	11963.785
1189384	598713	7852.938	250.9622	773269	259244	15112.87	658.2578	81	11964.673
1738996	757798	10257.6	521.9319	1056964	325742	25194.54	1413.506	75	11964.930
1076342	572842	7099.431	446.3919	675131	254217	13343.75	675.8348	78	11967.352
2071630	868776	10700.68	786.1714	1330465	441270	26141.21	1762.279	90	11974.016
2681176	997529	8761.449	774.2274	1560483	496313	19807.16	1153.75	82	11974.679
1283986	669232	7437.73	441.7106	772547	296640	16978.35	1025.816	79	11984.332
3337275	1976102	19885.76	1097.439	2966087	1479042	57435.45	3243.039	113	11991.043
2986883	2766268	24147.45	1149.182	1927640	1562346	64160.35	2838.326	92	12001.220
144550	23835	806.3542	-68.03437	41233	6723	1095.852	-247.6932	40	12003.676
1632293	608970	8431.006	296.7782	830529	258176	17215.96	750.6234	72	12037.775
1568250	711386	7423.277	448.7904	897258	310314	14650.46	867.7987	79	12053.042
1807794	644577	12083.8	503.1413	964793	253086	20598.63	880.8578	72	12064.282
2326210	925487	10869.57	209.8691	1468385	422175	23445.24	746.2298	82	12070.061
288510	80724	19977.58	272.2266	82169	22835	25662.66	177.1428	43	12070.822
1647467	501835	5112.242	324.3484	770174	187812	9206.145	560.2357	69	12071.115
2270697	1148095	12643.25	558.6367	1493541	616178	29086.04	1327.519	92	12074.083
2112256	841683	10253.32	557.5477	2055660	641662	29360.75	1831.988	109	12076.385
475247	123742	80044.7	8973.569	154351	41364	128375.9	11564.71	52	12089.633
1635213	811646	13533.32	307.5558	1075961	383559	28030.84	299.362	83	12090.044
2816029	1279901	10230.28	526.8626	2321634	869755	42042.47	1055.088	113	12092.746
1300140	634646	4907.363	306.8305	791030	293463	10009.47	867.6371	80	12097.388
2194102	1120807	12457.33	682.3906	1473053	640444	40251.76	1753.772	96	12098.290
1866851	922014	10522.39	665.8285	1083096	439480	25048.91	1829.461	83	12107.081
2457778	930030	7650.982	844.0236	1539828	435870	19129.75	1285.23	76	12107.121
1954102	900438	9206.524	476.1812	1233494	451942	22474.68	426.8937	83	12112.696
1390218	776307	9063.503	507.7619	782663	337002	16393.04	1140.042	77	12147.159
103837	157304	119925.9	1501.664	42711	81860	271602.8	2925.36	71	12176.389
2933830	1322541	19105.45	336.7258	1954896	597869	45943.21	746.7726	89	12177.666
1996330	730027	5125.451	555.4476	1179283	309353	10172.98	969.1086	79	12181.061
1770540	1113626	6988.061	483.418	1703000	891892	31545.68	1692.577	124	12184.395
215705	174518	26367.05	639.7809	65211	51352	36531.37	916.1362	42	12185.077
374259	213302	18631.22	8230.968	150302	68360	27374.36	11603.83	56	12189.956
1962529	1251337	8656.346	338.3519	1162407	536107	15815.4	853.1643	76	12192.042
2354853	845180	11504.18	481.5484	1346107	368194	26666.3	354.7197	79	12194.680
2017756	746107	12034.59	303.222	1289149	348289	29992.47	805.0829	84	12199.405
1748887	865532	8759.544	366.5016	1222515	486834	22631.81	487.282	90	12203.469
2657954	1113056	15944.3	354.6146	1768707	574159	37473.15	997.6133	87	12208.322
385415	889304	156315.2	10278.24	222549	411039	360267.4	20056.52	73	12216.043
1429777	630067	8441.721	176.2364	870156	265946	13775.85	158.6558	76	12216.264
3380061	2698258	32866.07	1467.572	4114905	2690732	80953.73	4691.759	143	12229.242
1818151	886806	11885.48	320.6799	1070972	387629	24576.97	547.3743	81	12230.500
1606329	956906	7162.758	441.2791	1045183	430040	14440.12	1045.067	82	12240.894
2079240	966737	17952.63	724.6173	1382443	519268	43295.79	1315.735	87	12245.129
1690289	920345	9958.877	626.9175	1088895	438793	21872.21	1043.589	78	12245.465
858703	881916	3984.439	55.63921	284854	275821	5140.607	-40.73334	57	12281.947
2501933	1249398	7645.088	904.8718	1639348	667579	18963.25	1949.188	88	12283.769
2519652	1186484	6702.003	265.5818	1584666	570628	17234.47	476.9591	85	12288.697
2535741	1030055	12700.03	546.4662	1741870	548034	34386.53	1366.779	83	12288.720
3339196	1758130	26236.81	1643.522	3499699	1408898	96469.77	4988	128	12289.345
1834093	1090351	7956.161	513.1084	1170725	557817	20744.4	1196.881	84	12290.652
644281	1721969	51972.71	13145.13	439980	844774	154279.3	25402.21	80	12290.981
3780145	1895801	12620.69	1004.883	2468614	1024357	37578.93	1860.391	96	12294.730
2217320	740086	9440.601	537.4976	1186867	279762	17222.46	1164.688	69	12295.243
1764600	1042712	6598.15	544.5262	1124416	533958	17348.73	1410.518	83	12299.367
946604	534318	7169.759	66.27174	531667	213655	15635.86	-153.9997	69	12299.527
2703636	1114135	8469.246	824.2755	2187331	850646	28033.57	2287.969	105	12300.389
1891790	1061613	14103.5	773.507	1104583	455950	26671.94	1500.908	80	12302.382
550329	103521	1192.971	47.3315	162740	28083	1507.298	89.09988	41	12302.404
1588216	758133	13655.1	264.0308	932410	340175	35056.52	554.3667	81	12303.641
2589415	1541859	32017.11	607.7386	1575712	727187	78031.66	755.2435	82	12310.926
1860282	852728	9481.812	268.5673	1202922	393572	19474.99	359.5491	83	12313.359
2153284	732999	9743.308	463.938	1135963	306551	17893.11	920.1817	73	12319.611
221494	123999	92.6533	-88.33281	60759	34293	131.7897	-277.9645	41	12321.772
2084197	1154332	4869.567	319.2693	1305626	544014	10565.29	698.6553	82	12322.723
2105814	1122982	7564.054	358.5327	1273195	619239	15580.44	789.9744	82	12331.383
1671418	778850	2872.616	271.6306	927512	339180	6661.163	247.4587	76	12393.123
2070052	944474	7478.95	625.7791	1350759	469472	20403.88	1376.882	83	12402.133
1703793	734994	10697.42	524.6408	1002636	310399	23327.92	673.1122	77	12411.414
2025921	551438	5656.308	417.0572	1167874	246093	12660.49	1164.155	78	12415.558
3285843	1874211	26305.39	337.6544	2323416	1026817	66414.98	2265.884	96	12417.765
1461892	735983	8329.834	346.3368	891679	318540	17693.48	726.9085	79	12422.396
2069716	1128089	12846.16	419.4382	1139434	492161	25813.91	501.3781	76	12423.407
3385452	2069360	17680.85	1361.726	2857807	1284872	58179.89	3157.913	114	12424.459
2119281	890717	6626.532	460.4421	1132524	396220	15679.19	840.7644	77	12430.695
1471704	774455	16347.2	465.638	857193	339485	33065.82	752.8287	74	12444.930
1798552	690956	7262.638	661.9064	1082035	312754	14538.2	1199.953	80	12494.480
1910858	1001929	3169.34	400.9319	1067280	442008	6193.318	713.7816	77	12500.835
1757372	922717	8845.31	495.1599	1130520	419151	17863.83	971.3948	84	12505.148
2528626	1057014	11178.07	514.4752	1375735	485893	24731.92	923.0762	80	12507.235
989589	567812	13108.39	212.7031	624482	246165	29710.38	509.6762	78	12508.970
1399892	619870	8865.827	190.2075	877180	282997	17058.4	1009.296	80	12514.272
1931078	825202	6032.339	400.9464	1087091	356156	13299.97	391.1347	78	12519.289
3839972	1709716	17538.22	512.2507	3423142	1574694	69058.6	3037.467	122	12541.088
1620917	805795	9967.299	479.7057	806929	332000	18643.48	1086.203	63	12541.154
1717596	825823	17972.73	441.7242	1076211	384963	39065	1015.546	82	12544.928
1775821	985294	6989.531	429.2065	1554867	718320	25099.01	1359.253	108	12551.060
1583613	812972	3662.498	85.96651	955799	348081	7877.024	171.4962	77	12606.223
2034301	749094	8404.191	637.6369	1198477	341175	18789.24	1371.228	79	12607.989
3374085	1606199	20244.9	782.7584	1940658	777202	52303.15	1044.577	91	12615.604
353640	302089	86638.84	11205.67	150298	109204	141103.4	16321.21	60	12616.600
2112951	926002	10532.69	567.3459	1453441	435124	21691.27	1167.626	86	12620.204
2086724	1030770	7822.393	306.3576	1253854	507316	19242.64	1364.984	84	12622.107
3084471	1182061	15007.86	580.3694	2113002	596079	38771.48	1648.784	88	12628.565
2422164	1118010	9315.181	356.5454	1849267	841881	27666.2	1918.835	111	12646.457
1490877	756778	10839.54	507.1902	816161	296104	17755.8	1049.94	72	12685.594
1176015	2690783	347780.1	23763.44	1250194	2111501	1692703	92643.06	156	12686.498
1989707	1251254	8825.237	590.0484	1325312	637071	20999.44	1868.181	88	12689.204
1558750	535625	4257.635	396.3263	813252	205441	9070.907	657.6964	74	12701.729
2853595	1091922	16898.14	310.3581	1554237	561290	32898.29	1229.937	83	12707.984
3179987	1260850	23113.11	967.0234	2888768	1081382	90311.33	2729.199	111	12717.977
1615968	492160	2451.198	356.2725	841271	180880	3927.289	479.8632	60	12718.082
2649716	1700347	11003.93	1313.534	1685840	845761	23711.25	2792.951	81	12718.807
1869987	1063172	11350.14	544.7151	1940002	982482	34103.13	1888.559	117	12720.644
1792168	558722	12021.26	277.1403	1049090	249502	22860	187.4455	76	12721.444
1887644	683980	8239.87	33.28272	1110440	292167	14986.76	-105.5945	76	12727.871
2224079	986974	15216.06	358.4087	1435966	546541	30477.92	876.2271	85	12730.508
1331463	361018	9453.664	114.6177	686966	147665	20668.28	823.8353	80	12733.854
632086	632928	129619.5	14851.76	277353	209047	203453.3	21152.07	61	12734.502
2525852	1269086	12023.73	566.7859	1602688	645008	29601.46	1055.35	87	12735.686
1766520	639494	5362.095	295.3946	1024172	287224	12794.78	612.8314	79	12741.836
2694393	2167888	7522.536	1038.507	2418124	1859192	30016.84	3377.577	136	12761.489
3180219	2283937	11538.64	1005.589	1871183	1009138	23309.16	1528.813	80	12765.005
1551701	597611	6202.143	341.5116	886342	255922	11811.77	1144.287	74	12773.074
2022781	780343	5187.309	354.5462	1177623	352418	11412.88	548.686	80	12792.818
2920805	1165908	8478.096	811.002	1691631	584739	19726.78	1925.316	80	12818.547
1941631	860022	10309.22	543.5038	1246002	396838	21450.56	1366.265	82	12829.414
2053106	762359	11222.98	266.0139	1233625	346909	24174.09	467.3485	81	12833.410
809296	1307288	29716.09	4654.855	446972	658420	62589.46	10008.38	97	12838.117
2443230	884436	4615.176	262.8762	1452843	438896	9384.726	910.538	81	12840.861
1882773	1149854	12932.8	549.9698	1029377	498251	26592.14	888.3906	79	12848.318
4179117	2090074	9117.085	858.0515	2542020	964756	19984.07	1858.292	85	12849.463
315355	448625	70433.55	3647.612	120634	152981	112456.7	5333.487	57	12852.694
121045	157916	101386.3	1683.518	40104	46639	134935.8	1783.732	42	12853.010
1977517	1062826	12827.71	442.0931	1298173	545038	32085.43	758.9066	88	12882.606
2419546	1352664	7232.666	380.2194	1496462	623002	14574.3	807.7578	81	12891.723
2293106	997331	12185.93	360.4445	1520106	557484	29435.98	422.1622	85	12892.577
2458739	1063881	12691.06	592.7559	2407329	1020894	53256.65	1927.368	116	12912.225
2120107	1124905	7835.159	747.5207	1191561	518223	15461.09	764.1485	76	12925.213
1650918	646209	3696.75	82.03773	877751	267725	7111.502	54.65485	74	12939.931
3549548	828040	10849.66	239.7344	2048832	616305	32109.45	680.45	93	12942.736
1722716	729951	17661.77	425.4713	1019091	349992	39103.91	1391.947	77	12943.081
4314675	2651904	15888.87	1314.592	4236686	2367826	60709.95	5625.839	124	12945.767
856037	1238164	17486.69	5473.666	485608	547874	34605.75	10738.23	75	12949.207
1742487	1027188	11528.31	417.0766	1110831	487426	29078.17	653.6519	83	12949.885
1375322	903171	3647.334	479.1486	936185	417784	9126.58	959.6851	86	12951.661
3102093	1045468	22162.12	591.8709	3159551	1002899	87363.7	2598.363	119	12952.872
2087641	949640	8506.478	476.9179	1154156	418982	21047.73	1129.232	83	12955.127
3231340	1560170	23085.1	1139.054	2590600	1072662	76287.38	3025.245	109	12963.059
1606579	601630	13228.75	316.3827	957598	259303	26238.12	654.3342	77	12973.940
939365	1176080	62100.88	15845.68	382345	474533	109404.5	24945.7	69	12995.702
1463190	597922	13830.47	695.7955	869166	268604	27022.83	1096.415	78	13004.752
2325312	898746	24039.38	587.7325	1465659	461932	51922.93	1204.291	84	13053.799
1565300	870867	3325.83	221.4131	878660	374081	7572.168	122.3649	75	13057.919
2224281	1620254	19209.33	744.7768	2922740	1562665	82382.21	3184.2	135	13061.766
100920	2477	88.57574	22.25395	26433	-634	-102.8108	90.79448	30	13062.309
2070631	662557	9921.97	469.2286	1184506	331311	23226.19	590.751	82	13073.038
1612433	942470	3734.005	343.6767	937083	381431	8152.433	258.8649	71	13073.395
1389519	414603	6152.397	165.6701	778839	177267	12332.73	82.31993	73	13079.706
2464051	1509880	15019.85	658.644	1751465	798735	39500.41	1227.89	93	13082.830
1615864	815544	5692.74	597.8148	954269	385439	12119.8	1174.96	82	13092.521
741912	1225763	14384.14	607.1216	382110	456131	26995.18	1028.393	72	13102.744
159514	18108	92.19306	-34.26658	47084	5363	-292.1708	-137.9566	42	13145.429
2119000	1095166	8634.94	438.4321	1344866	542540	18822.16	872.4911	82	13149.025
2447761	902761	13922.19	434.5975	1650230	448411	38050.26	386.5676	86	13149.943
2518464	1208538	14811.78	581.5851	2409095	1085261	52903.77	2191.148	120	13154.758
2029089	811192	14020.48	492.4525	1228288	342723	27181.62	771.5649	78	13155.422
2406501	869917	16690.28	761.2689	1439833	410769	31012.02	2218.37	79	13156.602
1716721	983748	10035.98	312.8226	1355469	612382	33340.67	1208.278	96	13156.651
2478178	1601266	14581.85	861.6713	1980448	854249	40112.39	2290.827	96	13157.814
2574946	1349602	10699.15	841.3922	1683846	634458	24398.77	1488.017	83	13160.767
2554935	1109270	13016.54	600.9197	1820068	632834	39203.09	1248.676	86	13161.072
1952059	982850	3516.861	470.9237	1036011	397626	6960.374	1025.402	78	13163.402
1550124	812946	4364.831	283.9009	889183	316935	8345.401	353.0967	76	13178.257
4032367	2217760	12251.36	1135.03	2546893	1181212	31982.5	1429.719	90	13184.197
1708090	775673	14916.08	92.5768	1120668	369892	31033.23	543.3185	83	13188.039
2060257	936985	20505.88	283.2046	1572942	533001	41336.22	324.7182	95	13189.016
668977	1173005	233977.1	11217.7	358722	522489	498356.1	20920.56	74	13197.774
1654988	612264	10831.42	118.3579	958968	268327	23498.49	23.56704	76	13201.967
2525859	847588	7459.983	406.5084	1464628	378313	15114.06	874.087	81	13207.042
1924532	860291	5452.398	509.3999	1095487	370586	10825.74	832.1759	76	13211.889
2263216	897569	8724.113	482.6001	1137827	389796	16617.38	962.7585	75	13231.984
1502458	563932	10115.39	306.3953	859422	243952	20459.45	664.8856	74	13233.781
2350471	945178	11143.64	802.4296	2135866	768125	41108.1	2451.544	105	13251.068
3226162	1940560	19090.46	1117.883	3431111	1459890	85027.19	3434.588	129	13259.955
1303566	1322026	302685.7	156754.5	2440785	3007504	2604495	1727420	302	13260.393
180991	32900	650.6805	-135.6329	51945	9500	1391.398	-381.2222	42	13263.656
311171	231762	198799.5	2086.76	96379	73019	269333.3	3104.94	48	13270.460
1464413	541977	5522.209	387.3541	794882	217334	10130.59	850.2086	73	13272.412
1441832	1685575	226777.3	12182.75	701393	669767	439244.7	20535.69	70	13274.113
1456451	841390	5006.04	155.6309	798122	339426	9593.359	447.5156	72	13274.991
2103272	1137396	9398.113	607.6116	1422770	535447	24777.09	1623.577	86	13278.868
2250708	929395	7459.943	391.5142	1192356	385641	13603.05	280.5216	73	13280.019
2002232	1068710	11243.46	899.0662	1278975	513994	27797.75	1628.904	87	13294.233
3089254	1564970	14064.08	983.1794	1816670	724622	34394.63	1974.614	88	13295.997
116094	175762	64953.27	1355.225	65679	103779	155868.1	2076.581	63	13299.979
234886	403829	186306.8	2253.455	103395	151345	311152.9	3376.093	57	13304.434
1780985	994094	8045.52	476.2497	1023432	415195	17808	984.4293	79	13362.035
1867707	1326506	17109.46	570.9488	1241740	637032	44886.17	1434.88	91	13371.184
1798626	795779	5761.388	368.9362	1154685	372229	15372.97	1109.829	81	13371.714
1724558	910566	17137.7	207.8857	942323	399140	33061.61	-337.5648	77	13376.795
2503802	1223292	13405.35	603.9707	1762647	591584	30902	1156.202	88	13389.639
1863294	926772	5036.02	515.3168	999112	392358	11171.12	732.4756	72	13390.005
2026910	875877	9992.83	112.0318	1255322	400337	20238.87	17.62633	80	13392.060
1736420	799315	5228.077	420.6798	1572700	729533	20531.9	1923.46	114	13394.676
2501538	1288348	6893.971	812.9576	1788888	710324	18526.2	1528.079	90	13395.174
1522488	646593	5952.104	201.4922	906486	280519	10941.1	-173.4242	76	13401.470
1177099	869840	39979.01	953.0209	686395	369388	62893.33	1213.65	78	13410.439
1315844	593697	5471.729	488.6183	761382	234621	10949.79	628.3256	74	13423.061
1614019	1072689	13026.6	412.472	1070149	549059	28928.99	875.118	92	13425.865
1601429	716164	11629.25	105.5517	958101	319404	21900.4	337.5327	78	13436.720
4459904	4820865	43236.04	12796.33	5569912	4396512	158261.5	25976.17	131	13476.954
2113994	1202161	26633.52	679.4371	1481647	730407	72073.25	2386.659	97	13479.181
2943170	3287423	10784.85	1596.06	3485110	3158906	46397.11	5826.457	129	13486.705
510761	951231	22791.23	793.3426	292605	412872	59212.59	1428.309	80	13492.791
1825972	820356	17799.6	490.6377	1168228	393049	37820.01	1296.7	85	13495.138
194522	127742	63291.05	1202.419	56187	38111	85803.13	1622.929	42	13496.379
1832720	759101	6266.625	490.2326	1743691	636436	23818.39	1009.534	114	13500.952
2128858	1207202	7943.638	661.9105	1483485	648546	20746.64	1255.558	91	13509.877
2332385	1428170	7631.871	345.7738	1433148	629876	19512.74	1082.116	75	13509.940
2464934	811835	5181.407	462.3956	1643610	483694	14028.44	1524.307	97	13516.896
143048	68012	2899.051	14.82655	53866	23603	4459.745	-214.7572	49	13528.482
3010285	1776827	7305.755	800.7018	2300053	1072263	23971.43	2024.511	96	13542.569
1788015	736697	9166.185	293.986	1145134	374419	22486.99	625.1218	81	13566.643
1949926	950858	8862.33	541.7106	1124202	399034	17986.13	1591.797	78	13572.146
544125	1223050	21157.26	8933.471	296627	557359	50597.23	15090.06	76	13582.424
2917418	1692500	9893.306	823.3533	1919545	886968	20315.81	1643.555	90	13584.055
2345067	1033298	11388.99	500.1241	1485099	452862	25362.15	466.3864	81	13584.998
105378	81192	63604.15	1216.362	29193	23742	82358.13	1466.665	35	13585.796
1875164	777428	3747.957	500.669	1027940	330270	8887.191	950.1331	79	13585.957
1864186	756770	8478.048	468.009	1036740	362840	19370.47	789.5899	82	13586.915
2412314	2394538	13283.08	1342.565	1815508	1656428	43369.54	3382.123	100	13589.819
858143	1253853	223693.4	11978.52	484462	562824	485484.7	21035.75	75	13595.455
1577812	664745	6801.261	230.2986	1434242	485801	19061.93	922.9885	102	13597.978
1399243	468348	2684.669	317.6762	780507	198996	4439.566	991.1464	73	13599.592
1512965	701489	9857.141	466.5575	875791	292272	20611.89	782.9489	74	13599.635
2286803	1438514	19348.42	977.7619	1406764	732838	51138.47	2305.174	85	13600.938
2351535	1276068	11182.85	486.7885	1223743	590026	21582.21	512.3198	75	13603.388
2193948	1331900	14956	546.8312	1199529	549412	29031.72	1004.335	71	13603.602
1997403	925192	4398.403	478.0697	1140998	392535	7713.647	1068.006	75	13610.115
1782547	684946	13108.9	454.6288	957131	289980	22105.42	1009.03	74	13611.117
2823999	1584613	12266.93	891.7894	2188960	1050289	34382.45	2352.366	99	13612.880
136513	78041	58766.54	741.4943	40540	23674	77666.41	899.8032	40	13625.087
1613600	614500	5857.99	297.0353	903994	261631	12124.62	412.2679	76	13637.499
1842852	817088	7323.083	186.2084	977461	328075	11407.74	738.4261	76	13692.965
2335631	898689	14597.98	375.351	1311878	455525	24951.67	786.4551	82	13694.703
2114671	1547265	7554.3	760.9362	1428274	720190	19791.62	1880.986	85	13696.307
1531894	854176	18900.49	789.2195	1014595	398833	44203.19	1700.161	81	13696.759
1486600	559468	6579.434	368.2195	920209	254265	15662.38	947.1835	80	13702.127
1672584	831351	7553.654	396.0292	957708	367529	16383.5	773.4141	79	13706.824
1740462	962182	106575.5	3195.79	1336961	729211	195535.7	5754.41	102	13708.010
147809	393681	168686.8	3081.976	70931	156900	290648.7	4629.652	55	13708.979
1244181	1067362	13252.68	379.9388	889632	549052	33890.5	617.1567	91	13709.494
1902120	772062	9208.083	529.9569	1153363	338315	16671.93	1094.91	77	13710.259
1945947	887319	7150.025	562.1115	1147961	363304	15124.87	1689.531	75	13710.682
1609711	850517	9365.049	202.3695	1098666	481301	29192.18	622.2458	93	13719.449
2200053	1184727	9361.366	884.8994	1408325	550550	22928.35	2197.61	79	13719.943
1915644	1280077	13068.52	882.4394	1330171	653809	31084.69	1879.914	83	13720.184
2434969	769897	8517.289	542.3621	1469656	349867	16815.67	958.2245	81	13730.333
1202596	2560612	14420.34	2400.913	709120	1265780	39307.02	4624.72	84	13749.061
1041072	769489	3456.731	238.5764	678684	322098	6382.355	572.5791	81	13760.841
1889281	843942	12052.41	571.6577	1841802	739306	46218.73	2004.124	112	13770.165
1776831	805950	5746.992	297.0079	1038638	364521	11875.06	327.1788	78	13798.036
262646	21774	-6.281853	-58.09604	81233	6307	24.51376	-195.5275	46	13798.895
362247	47373	9186.572	-8.947805	117097	13490	11667.51	-132.9546	50	13803.273
1652925	770017	9405.768	300.5101	1116225	399873	26343.61	131.1551	86	13803.862
2432481	783217	11085.74	222.7616	2323415	740845	35389.58	1428.439	117	13807.406
2296176	1124251	23631.28	542.4584	1441050	559287	45503.07	827.1089	81	13809.316
102808	135281	19284.05	46.02457	37366	46787	28892.39	181.3849	45	13810.692
203508	248696	45259.82	362.1112	56748	69716	56185.33	697.9307	41	13811.456
1636674	974133	3742.426	196.4649	1048047	492017	10288.46	586.4899	81	13812.413
2753625	1528642	29099.43	977.5914	1847850	682777	56698.86	1221.035	79	13812.430
1664821	780241	7975.305	198.3536	944867	319549	21227.8	284.3191	67	13812.524
1245900	689616	7707.697	832.8624	760232	313990	19007.23	1808.859	79	13815.291
1908687	973736	4087.072	623.8703	1219855	477514	11121.53	1038.612	83	13817.160
114042	33985	2475.22	-97.18413	33258	10188	4213.937	-233.3855	41	13818.671
4329199	1964551	19204.15	1294.523	2668598	1013168	43008.5	2914.077	88	13822.488
1801546	706752	5070.715	176.3241	1075390	313322	8763.048	467.9974	73	13822.906
161814	7939	236.1912	-2.987917	39497	687	151.8222	-12.84722	30	13823.136
709978	1222143	255171.7	13769.79	348089	517055	549952.5	24335.83	70	13829.259
1727020	929226	7274.523	476.1961	1021704	417570	13869.57	1194.168	79	13835.835
2575611	1508429	16958.87	939.6194	2084637	894847	47542.38	2759.651	99	13836.980
169890	277238	150854.6	3725.023	70062	102874	245934.6	5740.005	54	13842.855
671494	243246	1346.101	45.29606	241105	76942	1929.627	-56.67334	57	13847.411
1703065	930012	6104.048	233.6275	1052656	446206	14739.39	572.0015	84	13849.852
927154	438097	2990.703	4.637813	274177	126374	4050.447	-303.8593	53	13864.758
2610454	1533024	13627.53	1022.999	1634005	700381	30117.36	1838.112	80	13885.919
2082140	888580	17497.57	366.0997	1365097	414607	42587.98	609.5887	84	13902.752
253235	208168	80924.22	1481.005	76905	60370	104476.1	1920.895	46	13910.656
2331639	958878	12006.74	332.2305	1521291	496172	33201.91	548.2448	90	13912.246
2096200	738361	11377.05	139.8425	1525353	511618	34639.26	808.4102	98	13912.701
1938709	881173	12242.27	58.33787	1238950	404092	23061.14	388.5026	80	13913.037
2642677	1448647	6913.196	528.1911	2470135	1169770	26958.82	1471.626	109	13914.590
2144799	1167425	7143.719	395.0189	1359421	509272	18457.49	132.9672	82	13916.213
1639090	850738	6509.349	213.3047	987832	379815	14118.33	557.3726	80	13916.825
1772315	952041	20106.57	881.6641	1168220	468622	46485.3	1354.766	84	13919.698
2002058	1033980	14429.26	714.629	1282683	507631	30877.18	1137.773	83	13920.438
2065853	1186817	8420.703	645.2608	1400960	595697	23345.83	1549.535	87	13922.332
3016641	1920699	13413.87	720.7438	3121223	1350638	51584.04	1468.056	116	13922.508
732461	627407	101201.2	15918.14	385600	334274	253176.8	32799.86	78	13925.401
310689	326152	137564.4	8650.487	142343	114725	229780.5	13195.59	59	13926.766
1903151	637811	5645.545	319.606	1131723	301222	12016.94	297.7619	77	13927.797
2691253	1354974	25753.27	1027.105	1757357	695245	47449.13	1951.07	87	13932.509
2011159	921789	6954.254	527.2828	1300740	423066	17531.87	955.164	84	13933.586
[truncated: 8,001 more rows]
