# Supplementary material for: Mitochondrial calcium uniporter-mediated mitochondrial dynamics imbalance contributes to contrast medium-induced renal tubular cell injury
Source: Front Mol Biosci. 2026 Jun 29;13:1848361. doi: 10.3389/fmolb.2026.1848361 (PMC13357276; doi:10.3389/fmolb.2026.1848361)
Supplement: Supplementary file 1 [file DataSheet3.zip › Flow Cytometry Assay(1,2)/Flow Cytometry Assay-1/╧╕░√╡≥═÷-1/╡≥═÷ 1/CSV/8h 3.csv]

FSC-H	SSC-H	FITC-H	PE-H	FSC-A	SSC-A	FITC-A	PE-A	Width	Time
475981	49363	609.9534	-61.7723	152794	14296	976.0612	-188.4552	52	49.407
1745573	914448	10545.11	529.5589	1574564	679075	27884.9	1595.363	109	52.109
1542354	2758219	20448.23	1949.499	1327182	1760605	65402.01	4968.651	122	54.876
1747108	837141	43556	406.292	1148850	445667	68464.21	903.0005	85	56.793
1899307	845989	7919.132	435.4369	1177867	399677	14648.98	1141.012	80	59.211
122545	29575	27161.47	836.465	34078	8225	34418.94	829.115	37	60.377
781029	199178	3526.93	110.4748	309512	67994	4157.198	293.7792	60	62.942
364321	248547	102609.3	9057.519	151406	89854	160568.3	13510.21	58	64.786
1947278	959268	5496.67	427.0292	1120761	446301	9309.117	779.418	76	65.011
1509549	698517	7813.374	431.6555	884273	297669	16897.73	160.4162	77	66.528
2726903	1347547	18091.54	819.6268	2026075	765127	51084.9	1360.882	95	71.979
163188	174340	55137.21	1246.756	58692	58183	79660.52	1288.852	47	75.908
2012799	857198	9278.572	209.8135	1195901	380767	17848.49	398.6024	76	77.922
2172578	1029380	6602.058	420.9638	2206421	773138	23386.75	1597.647	108	82.638
112167	100381	22704.1	607.8806	33038	28949	29668.43	680.7123	39	95.372
1892770	550355	6649.366	166.1562	906434	211087	11313.23	262.0262	69	104.910
320354	1184067	997.8377	2174.411	106166	346425	-3397.732	3198.934	50	163.317
2130317	6412515	70382.23	12559	1817800	4312970	243806	38547.32	105	165.163
175198	25264	191.8145	-59.60211	51952	7274	424.445	-210.0776	42	172.188
134348	13954	2599.71	113.9017	37671	3910	3203.358	10.03684	39	174.830
2066378	913202	5612.359	619.3815	2216591	787371	24763.17	1653.58	113	175.927
418308	670469	120749.5	10945.15	253270	332145	253088.4	19259.58	74	177.679
159930	221354	319233.9	3595.241	58414	74192	447112.3	5432.538	48	206.338
2789042	1247447	12811.97	672.3577	1739935	622824	27907.08	1358.172	87	209.564
2335817	1008463	6462	703.1182	1417956	432902	12762.04	1155.542	80	214.956
1769242	549187	22155.44	86.83179	1002714	250819	39031.72	-120.6649	76	216.743
3841641	2700063	20734.03	1546.373	2654137	1529089	64570.79	3878.263	97	260.813
271826	86213	310.2735	11.35164	95735	25590	182.1657	-143.2136	51	269.932
3611626	3237442	10244.32	791.842	3878481	2339861	41387.3	2620.368	122	272.749
1902875	1004059	17652.78	534.7657	1128186	508836	31267.76	847.57	81	274.489
333418	68234	1365.043	155.5702	100623	16822	1646.516	195.0664	38	274.556
1761852	779018	7397.27	214.5329	1123826	367029	16220.34	150.8927	83	278.656
1312410	525615	6943.458	242.8363	797629	234917	13387.18	356.585	78	280.253
1536991	755486	75470.28	1651.826	1387717	507545	123858.1	2279.821	101	287.761
892473	994036	180792.8	16362.92	447653	466420	372452.5	26774.09	75	299.123
2336166	1411656	104683.6	913.0349	1573178	722468	238198	2281.308	87	315.319
2325617	992512	19951.49	632.9807	1475081	537737	41391.48	1273.766	86	323.381
1432461	749157	5091.886	439.2776	760405	297341	10219.53	835.4091	72	348.001
1257537	555043	14668.02	265.2715	767072	242365	25925.8	581.2776	76	362.057
2025326	918578	7934.021	265.2943	1189727	389575	14291.74	-11.58156	78	376.720
2293796	1216110	8680.472	523.8801	1481142	630883	19560.19	1028.289	81	377.233
2611479	1325153	17317.94	750.9485	1678521	666879	40065.48	2117.578	88	381.068
2066441	753257	5713.265	495.8612	1210362	313688	11846.61	584.2733	76	384.360
1682326	728534	3374.332	385.4336	971808	331667	7337.293	464.1635	82	384.908
1670319	816532	4399.51	413.9106	1095114	385878	11755.78	1175.344	84	391.404
2065823	1177259	8141.096	623.4963	1166517	595292	19940.8	1487.519	78	391.545
219263	36449	26226.29	136.0363	61473	10340	32188.42	259.0866	42	393.818
2284835	1033556	8107.652	552.3088	1438256	477118	21374.44	821.2178	81	404.733
1666058	916673	5923.433	352.6181	1000110	376449	13039.07	717.678	78	425.497
1337195	630650	10878.46	336.5898	782346	277205	18501.09	576.6929	75	481.264
2285349	933666	10578.66	489.7312	1570118	475849	27670.97	344.1468	86	484.203
1665704	1175022	5763.867	689.5795	1188768	575933	13320.22	1012.221	84	487.854
1821154	856427	8624.638	411.9147	1202649	393716	19087.53	1304.305	83	489.396
269025	186422	3686.027	-0.4192612	76409	54467	5148.996	0.05944749	44	493.716
2387626	847927	10155.99	609.5532	2161559	638430	39189.55	1647.623	111	502.174
1688319	1002465	11657.93	610.4235	1195851	486776	21215.17	1091.137	85	502.895
111229	76448	1876.03	62.03936	39312	25137	2998.027	249.584	44	504.435
2699679	1004047	13612.98	469.0925	1640825	524028	36153.9	1048.454	81	506.907
1810920	1230590	2989.985	437.7412	992414	519352	6910.507	804.5781	74	507.709
2468787	1139649	51241.67	833.3241	1707865	799056	98834.22	2324.756	93	508.200
2004290	855318	11571.15	403.9116	1210735	372117	25009.38	1072.15	82	514.518
2535299	619213	19789.11	623.3477	1522357	304065	43254.11	1482.734	79	515.158
2225672	747349	8656.887	564.274	1416469	372002	20067.53	1257.282	80	516.827
1470103	707925	7028.57	553.5887	868449	334254	18296.84	768.0844	79	599.120
2400196	897945	9780.975	453.5177	1438351	479272	22254.85	1080.528	80	608.549
1837166	785621	5963.481	476.855	1100179	337254	13334.4	1353.18	79	620.472
2626083	1017188	7605.273	667.6011	1445091	451757	16207.36	1103.761	76	625.658
2365901	1298122	7452.394	587.6006	1552295	660176	19077.36	1228.768	86	632.045
2145958	1397502	11518.58	303.4767	1965465	957429	37501.64	1552.514	101	698.474
2108693	881153	8896.565	506.7842	1211753	396411	15637.15	700.8144	76	703.650
1700222	771648	3547.915	329.455	917183	339970	7607.074	561.342	77	713.116
2589034	1506507	16265.7	645.3663	1593327	809829	46935.43	1633.992	91	714.461
231083	171593	33741.77	1128.559	75608	54632	48705.68	1286.253	47	715.450
649731	1499547	58691.12	15154.35	391706	809793	154693.5	25914.61	82	718.842
2603289	880018	12732.08	201.8535	1564945	403342	23937.37	572.4131	79	719.249
1354939	1688961	284801.3	16026.09	695771	723013	556271.5	27742.54	71	723.980
664034	317301	31136.13	12513.51	256150	100562	44070.02	16765.32	59	728.360
1943356	837633	6864.782	472.1579	1077095	378382	13300.48	1133.06	77	729.470
3773679	2241720	20951.64	943.0584	4069625	1926916	81269.83	3643.271	133	729.908
2086689	762563	9708.871	173.8935	1211896	395188	23981.02	-62.8693	81	739.617
1602786	552166	4211.49	507.9666	851521	214679	6080.818	830.9703	70	749.543
2261387	803508	17815.38	525.3673	1265084	412247	41236.54	429.0619	82	810.360
2349881	859255	16618.46	164.6028	1509333	466121	37321.73	785.4025	86	826.108
2069455	1036630	5843.787	222.0791	1210360	474491	12979.46	305.2552	76	826.812
1490434	461570	7527.59	115.7798	791596	204890	14560.36	103.7643	75	838.557
1360697	1040175	7211.293	542.2949	742123	407177	15469.14	903.9901	76	841.949
1360749	514178	7385.958	63.16069	715538	194349	12278.5	39.12442	69	842.429
1662247	913156	5480.005	312.4273	1069905	427253	13300.73	301.0243	82	842.757
1460795	511779	6347.764	50.55671	846253	207292	11028.46	196.0052	73	853.498
2231585	1357576	12819.94	1282.211	2422511	962583	44622.77	2456.784	111	853.594
1997358	544126	4779.182	325.2757	1147487	228593	9408.562	913.108	75	855.311
1915061	857277	10891.45	336.7204	1203769	409462	20653.62	505.9442	82	868.349
1598438	749741	8243.027	280.8284	1057835	368880	21408.61	959.3018	83	910.023
1016027	1737297	13834.37	10744.23	1060271	1061881	42608.02	21749.71	108	910.610
2237862	726551	9021.63	630.7875	1498564	340123	22687.45	1149.276	82	910.749
628626	1.67022E+07	3934.653	239.8035	402819	1.102261E+07	26092.29	1042.319	137	911.116
1.139226E+07	1.532415E+07	13259.76	34.9198	2.906947E+07	5.501175E+07	68657.02	-1734.746	296	911.160
5099009	0	25201.17	278.5512	1834474	-1911940	64172.3	479.6053	45	911.176
1794666	793799	9033.192	325.1237	1198282	382779	18962.57	819.2868	85	913.781
2284502	786451	11492.24	496.2668	1387873	378356	26873.54	522.8984	84	916.772
1577351	933469	6806.388	634.5607	1004182	404145	15197.93	1048.018	80	918.739
385999	99505	487.2231	-19.11141	119751	29076	349.7813	-90.33353	50	921.371
138069	27581	309.5226	7.459701	54369	10181	587.103	76.51588	49	925.183
1349323	660916	9136.786	550.2165	728893	298860	18597.95	1250.755	80	927.023
1920417	800362	23419.81	502.8886	1222466	389286	52346.41	1087.352	85	937.568
2236943	855592	3091.221	262.1733	1192828	369087	5208.222	371.5369	69	937.683
1049132	1891184	26899.64	693.142	717242	962970	63867.77	1472.429	91	940.497
2120582	936774	14700	343.6693	1338747	437834	25479.33	1010.525	82	945.111
1998895	1019205	13313.11	498.2431	1184419	451142	29697.93	1360.468	81	965.230
280246	26327	57.71554	35.69473	106686	8932	-275.7072	151.6743	54	974.901
2623238	1038490	8403.893	501.6799	1526424	478521	18391.43	899.4727	79	1003.042
1653922	967022	9036.987	234.5776	1038971	436543	16713.08	404.9877	81	1029.916
2326433	1189340	12011.25	433.581	1559899	637061	28361.59	740.7671	85	1031.454
545235	921025	122708.4	3399.254	259378	346730	205856.6	5006.235	65	1035.167
1432612	619735	4770.971	125.4573	771394	258082	8581.407	181.1355	73	1038.385
128947	230587	159769.8	11082.13	76126	147588	463066	21186.8	76	1043.233
1879516	628034	4138.764	472.4318	1014555	275479	8683.112	529.5002	78	1045.706
2672100	1323336	10736.97	687.9498	1802975	682142	26206.54	1600.878	86	1046.702
2536333	1264919	8471.435	461.9606	1628079	590085	18448.03	1093.329	82	1052.773
957622	1.283024E+07	341233	12890.57	1119992	1.021213E+07	1073704	58885.95	140	1073.974
2650013	1960724	11756.95	985.175	1677060	927556	25549.02	1718.497	86	1080.712
1621934	881019	6131.444	383.6852	919345	392883	14668.38	572.2204	78	1084.986
2078055	1202126	10569.65	1068.028	1338020	567374	26280.91	1345.177	81	1086.103
1283318	703730	7511.934	126.0327	753513	312201	12384.42	102.8826	77	1097.251
1754150	943750	9326.695	332.8886	980702	394029	18632	546.855	78	1132.387
1507040	601966	10987.96	281.8322	779830	229944	22187.55	38.21091	71	1136.499
281154	224311	35531.25	293.0539	88290	65163	46338.04	389.9556	48	1137.790
1943802	593365	18865.23	543.2935	1098559	271851	44939.38	947.2236	79	1139.925
1362775	432376	4228.705	176.4894	703960	171141	8150.317	73.16936	71	1146.008
1651206	640765	7682.408	290.5015	935193	288148	16835.63	271.3524	76	1147.752
1662716	660268	8419.557	319.4258	1007940	283556	18464.08	405.0191	78	1148.440
1709971	726877	20894.04	499.3474	975477	306886	31703.66	1067.844	75	1149.163
2321589	902869	8365.24	496.2419	1503200	453775	19761.24	1574.357	81	1149.240
2609213	1555798	17619.39	759.5701	2314870	1162097	53807.89	2408.045	101	1153.913
1706649	922189	8992.393	446.9948	1094468	432975	23149.87	845.7333	75	1153.948
3577265	1839652	16272.87	783.3345	2273498	880618	42144.32	1604.433	87	1156.131
229238	155090	607.9106	79.52166	60398	41761	617.616	84.12506	36	1156.653
485251	271993	174776.5	15522.65	239735	98123	288744.3	23494.69	64	1161.252
537779	393605	180254.8	12441.34	216716	138734	291233.1	18482.55	60	1162.904
114801	253894	145451.5	2132.527	54938	106705	259781.4	3899.451	57	1170.112
1780282	1060213	10376.73	769.788	1138104	478108	26660.44	1805.562	82	1172.372
2217800	1159678	14592.89	111.083	1343264	610842	36479.3	401.6293	88	1197.057
2515828	1429867	7102.62	1380.933	1503346	627326	15042.47	2211.388	82	1243.380
2979367	1856250	11421.8	1659.403	2140661	1030779	27762.19	3747.021	89	1247.917
1779894	683132	8321.849	580.486	1011519	290201	16455.73	1051.02	75	1251.533
2843056	1127456	12312.36	416.2514	2114757	800951	43169.91	1485.851	104	1252.886
1788816	665453	8858.641	396.2416	1030928	294866	20319.59	772.0108	68	1253.118
2150647	1052413	4827.176	450.3693	1243200	485007	12128.85	1361.658	80	1255.319
1854525	687784	6185.34	275.9295	1125157	315330	15118.6	334.434	80	1256.046
100914	55951	23547.87	111.462	29947	15934	29529.35	197.7272	38	1259.947
1731394	688804	8823.267	433.3319	1147067	329441	21646.39	1322.085	82	1268.035
3013257	1463520	16547.95	625.7497	1939778	823983	37708.71	1035.716	90	1278.876
1615414	1058750	6115.812	502.9346	867379	433086	11112.97	984.8436	65	1278.968
1562787	674189	5170.692	457.9374	935410	295476	10473.71	660.8336	77	1289.910
1787130	603674	13881.72	504.4209	1030522	263609	25713.72	691.795	75	1304.769
2321457	1472490	5645.061	389.6758	1206881	672307	12378.03	1030.802	79	1332.566
1972326	1090619	11806.58	444.0329	1290959	497727	28777.03	186.985	84	1346.225
1318171	788789	12696.5	585.974	834901	372687	27435.12	1623.086	84	1347.526
108339	25805	10138.55	-117.937	29483	7137	12307.19	-128.005	35	1349.712
245364	34471	123.5054	70.22757	70754	9702	122.7464	-11.66321	44	1351.540
2459688	924832	8871.584	678.3791	1531036	485364	21549.76	1659.989	83	1352.982
2444204	870948	10489.35	244.583	1370203	448622	22422.42	368.4135	80	1354.667
2150864	980936	10138.03	765.1373	1344483	518015	26625.01	1546.661	84	1358.505
1605946	888506	5930.57	428.5909	999535	387296	16351.55	1132.012	79	1361.017
2934436	1635865	9682.419	899.6999	2024433	877123	26990.61	2303.052	91	1362.512
2402989	711814	8471.887	454.8955	1410277	342010	18549.68	895.7018	79	1363.607
2072621	781076	6716.343	666.5182	1118109	340103	10454.49	1273.599	74	1363.964
2249846	1330680	9619.067	545.8162	2210525	1011389	45577.35	1666.419	117	1364.276
2038243	924944	3609.659	411.57	1202372	402565	8641.545	741.4816	80	1365.315
1947211	702131	10988.51	460.7531	1203464	310848	23813.28	636.2692	78	1366.009
1513446	1226728	6948.238	668.1485	951533	627482	20955.89	970.4472	87	1367.273
133223	128199	31781.9	251.5848	38003	36638	40966.8	346.8775	38	1368.045
3016297	2039391	12370.12	544.9391	1954202	1041839	30380.35	1213.267	85	1369.471
1572011	854349	10036.62	474.7308	1007342	378039	22727.38	931.5297	80	1371.086
1575529	862004	3827.207	559.2649	917529	365653	7772.396	837.5521	79	1374.284
2496340	871253	6143.37	212.9691	1483901	394678	14074.36	228.6991	80	1376.277
1743275	958676	5851.24	590.0067	1046372	387328	10401.69	1114.197	74	1376.984
2008090	715329	6037.394	478.219	1065179	314316	10360.62	1209.107	73	1377.981
1667040	762352	7672.169	387.9748	987385	304516	16893.88	329.9704	76	1382.861
2040811	1114757	6345.14	325.9343	1233256	486845	15569.93	735.4872	79	1388.566
2087981	599605	7620.712	301.3796	1188056	265527	15413.79	471.9549	77	1414.472
429312	71293	2299.869	252.0489	124597	20388	2924.865	377.1119	48	1443.986
2781556	2560445	19164.27	1183.261	2009165	1464704	55268.14	2575.915	96	1464.266
100281	128253	1342.153	1403.864	31711	38892	2276.679	1864.386	40	1469.727
2432772	1387269	7897.024	624.6182	1412702	669563	15763.11	1357.689	79	1477.350
1347774	744083	4812.384	431.4979	829105	320264	9249.004	828.0684	79	1481.417
168436	354834	41359.16	544.4172	63609	141287	76474.18	1075.366	52	1482.859
2046062	1155411	9363.207	418.6345	1361447	582735	22324.76	597.4667	88	1487.061
2111801	760699	13825.01	343.5809	1335683	392026	33892.31	463.8965	85	1496.716
1777499	938357	8064.511	554.5169	1664269	555280	27224.96	1344.328	100	1564.858
1883584	1144054	4186.872	814.5092	1071465	478096	10109.49	1289.245	81	1576.168
2030314	1239295	8858.107	748.3183	1265568	577018	19012.85	1221.051	79	1578.108
2082711	890906	27357.69	614.2285	2159599	766071	78002.16	3497.489	120	1578.826
1456070	630301	6521.226	574.5956	1531879	507139	24267.03	1436.974	110	1585.633
2060437	881291	7263.801	518.7391	1245478	408854	12057.19	1168.971	77	1591.943
310814	502151	93220.59	11787.56	141052	203514	170879.5	21711.45	63	1592.593
1521486	2435755	11891.81	471.769	1269066	1402195	37705.52	1898.176	101	1599.215
2121612	1217465	10674.39	696.9546	1383181	591042	25250.63	1146.435	87	1602.740
1975044	866257	7596.731	269.8304	1162529	364140	16651.12	966.9041	78	1610.296
519008	518509	174835.4	13790.18	254167	233379	366653.3	23854.59	56	1610.305
1827664	683634	9267.146	466.4576	1010722	304948	18231.21	715.5294	75	1636.879
237165	269096	115967	3266.355	89242	89798	174643.9	5032.742	53	1681.070
1869808	780368	13047.99	531.3941	1124398	338008	24584	734.3623	78	1681.264
1898814	833755	4700.07	217.66	1173486	365521	10036.96	125.682	78	1682.060
226261	30719	71.91026	32.65211	68524	8852	1.857103	-60.26724	45	1685.835
930011	1235123	183005.9	2939.455	573072	552105	316674.8	5252.49	80	1688.808
1925411	1007435	10481.72	488.6798	1376324	507957	25762.6	1068.762	85	1689.142
627471	129120	104183.6	9537.984	199890	39684	148203.7	12645.49	54	1692.193
1806064	975138	6394.442	461.8398	1093079	410891	13672.63	474.5083	77	1692.631
183108	129351	983.7883	206.4329	60962	42764	1706.847	252.3847	45	1693.859
1689778	739961	7087.933	501.0464	966796	304518	13600.21	777.9294	75	1695.953
223242	420427	570.4778	351.9082	61081	117502	722.2759	355.0645	42	1700.157
1843887	690880	37677.04	796.2742	1044110	280955	60764.34	1401.012	76	1733.406
110636	210315	99047.28	1558.096	42014	69855	144093.7	2207.917	47	1781.396
763286	1458322	411934.8	12112.58	480181	768616	1077844	28618.19	94	1787.390
163987	165142	10838.51	398.3389	62439	52044	14072.43	508.978	49	1788.200
2950832	1423409	17867.51	913.8649	1930912	765372	46699.8	1971.899	91	1793.828
1772662	727993	4607.029	312.0486	950177	324028	8913.313	776.3744	78	1795.572
2180855	1034298	8488.124	685.5589	1281196	458404	16015.08	1139.431	78	1804.438
2473650	831696	18665.07	655.0959	1479597	438808	42396.66	1224.121	85	1808.524
1785539	763753	14783.66	411.632	1185917	371203	33502.47	1101.994	84	1810.871
1470683	630430	6322.023	515.2609	802668	269714	13528.76	1441.211	74	1811.986
1763212	703303	10146.57	209.9092	1093887	343583	21481.2	121.8551	82	1835.014
1685218	726496	23053.88	220.5459	1031469	313283	39375.01	202.9358	77	1867.890
1401345	620795	18410.59	287.7166	776325	277595	37259.84	596.3096	74	1871.876
166411	21841	4970.69	51.7177	45291	5979	6273.521	-23.75962	40	1893.821
527102	241741	8960.475	117.5877	170772	82277	11952.93	172.9734	52	1904.132
1967385	938269	6441.088	436.1275	1241532	435470	10694.03	640.1288	80	1909.031
1932307	574894	12544.53	319.8421	1056021	232727	20920.24	730.577	74	1920.719
4207572	2449160	25107.96	1531.965	2888247	1358944	60801.76	3300.627	96	1930.701
2521395	1186117	15174.17	950.4366	2256305	862226	52510.99	2312.669	112	2002.493
2218005	1029004	10017.92	657.4206	1342844	520436	23574.91	579.5708	84	2007.100
1787259	596555	5036.561	366.2389	1020669	255590	10541.91	267.019	74	2012.073
784274	174973	4494.795	3.198961	306259	58249	6823.563	163.0894	52	2012.154
2346959	1069076	11056.32	744.9955	1413754	568219	30556	1249.992	83	2012.377
2005360	937862	7317.786	518.9706	1124244	407856	17333.63	927.691	79	2020.445
1655845	730947	7416.245	636.8024	928471	297345	11592.25	839.8755	72	2020.938
2812342	1105857	9488.521	460.6017	1733312	570903	21129.05	983.5291	85	2038.263
2714266	1267513	11870	546.9073	1814702	688630	33197.44	1586.889	87	2038.714
2029172	1019984	6770.651	661.7033	1294154	487447	15763.38	1259.649	81	2039.817
1859545	889706	3438.322	276.2255	1084912	403960	5963.215	652.8934	78	2041.561
1897690	587358	6844.499	164.0766	994491	241363	12944.39	353.3025	73	2060.733
350523	68980	10.98113	78.41982	103993	20124	-45.5394	211.5531	47	2102.870
121201	69147	10928.42	-131.6	34474	19047	13299.22	-237.7572	38	2104.303
1649864	1169672	9148.235	527.5689	1090648	568274	20563.48	1226.916	82	2107.360
1627711	576833	6606.669	458.3004	948355	264599	14509.44	993.0912	79	2108.329
565979	593120	311997.5	11695.56	298691	260051	646834.8	24549.47	75	2111.152
1676980	969467	8296.156	513.1831	1635662	686489	32755.39	1384.499	110	2111.959
4915486	3046900	15831.93	1594.785	3519839	1837349	49101.95	4438.229	104	2117.562
1796378	924293	4181.979	297.2133	1095071	451206	8056.776	581.63	81	2125.825
3068869	1242047	7791.129	669.8565	1825736	596374	15753.58	1069.06	81	2126.691
1210024	388277	22523.7	1207.84	438190	125409	32152.42	1915.266	61	2128.208
149057	43963	49289.93	704.1787	43190	12439	61918.6	1021.914	40	2129.402
650193	987798	129964.2	3840.147	347599	430775	233716.2	7247.242	70	2131.453
117564	15641	6239.366	166.1552	32015	4445	7151.381	290.9162	36	2133.702
1791433	735530	10077.93	266.7865	1064544	320913	16954.95	735.1829	76	2139.687
942405	1329232	17348.29	1448.581	535902	630764	37019.54	3272.889	101	2143.617
1680581	792550	6944.29	651.7167	1068129	404659	18247.64	1818.165	81	2146.591
4183247	4415359	12074.38	1806.496	3575757	3091740	38353.14	4200.983	109	2151.743
1685049	659809	6055.86	486.5617	910159	261408	10787.57	1178.669	73	2172.842
1609074	867977	10567.48	664.3393	892735	374857	19013.74	925.9227	73	2214.411
2034885	1207147	8552.985	500.2254	1326256	528231	16563.33	1260.537	82	2221.395
328443	53350	824.5619	69.34554	96456	15363	1040.64	146.2519	47	2225.242
974281	1648028	265894.8	11628.74	446336	626173	485418.3	18416.3	68	2231.410
773711	850345	168495.7	6613.463	359678	338392	320090.4	10899.99	68	2232.938
2348778	1024045	27226.75	1082.071	1350499	422345	54116.23	1652.675	75	2232.958
1860272	746451	7304.633	333.8633	1161133	346519	16868.47	242.6269	80	2235.080
191310	328483	131324.3	2151.432	85543	133852	232313.3	4292.115	59	2235.965
2212849	964467	8160.814	-28.34111	1221081	425369	20375.32	369.9914	77	2236.856
1551477	1061468	7767.003	234.3283	950461	453979	18179.97	359.9029	80	2237.964
1674901	1003164	14948.99	765.8409	1027224	511719	34824.43	1555.764	83	2242.314
3177838	1691491	13977.27	1042.671	2069782	849067	31118.87	2298.995	87	2242.760
207137	40064	515.879	48.76501	60617	11564	497.5502	116.4025	44	2247.367
4254151	2393069	26557.35	6416.397	4193137	2190530	96631.44	13633.74	121	2248.675
200313	23209	166.5256	23.03696	60860	6489	-4.117924	95.59257	44	2250.721
1872411	830978	7538.24	496.2473	1156181	381629	19648.89	1095.525	81	2252.891
2059871	862511	13262.49	195.5282	1145930	385768	30237.12	341.8785	78	2272.180
1606573	807692	6562.461	789.6617	1105701	401483	15676.3	1292.18	87	2332.388
3524341	1816513	18477.09	686.1472	3440952	1427388	62230.09	3061.09	130	2338.374
1988931	643873	9515.95	172.6548	1136809	295768	22561.29	245.43	79	2340.433
1698270	712655	9785.117	341.9217	955750	307291	18316.7	442.2272	76	2343.975
2037319	801395	7034.876	220.6813	1224666	376873	15028.58	428.3869	78	2344.317
1722098	781315	9442.587	225.2118	1070454	366145	20560.88	1111.29	79	2345.033
2388551	968906	8771.188	465.8262	1522583	431410	19139.79	940.7842	79	2345.633
2054630	986658	30902.33	526.1553	1299979	441231	50020.94	500.9872	82	2350.040
404070	213857	3818.672	-10.50696	120492	64193	4931.659	-119.6657	49	2354.731
108898	42661	49127.86	861.5004	30323	12172	63248.7	801.5116	37	2376.380
1728261	837642	14896.75	316.3572	928703	335510	25487.51	398.3479	72	2398.327
1965923	1021597	39448.85	502.3102	1233172	496299	70241.07	1733.31	84	2437.490
1948469	786003	11671.9	548.4134	1086898	412477	28999.18	919.0176	82	2438.204
1541701	750037	5064.958	313.1525	795688	331002	8806.343	697.7673	75	2438.833
1771740	547195	7054.335	197.8811	1043328	247972	13431.63	865.1887	76	2439.619
1733561	557734	7843.831	393.2728	1062358	256263	16509.03	843.3513	76	2439.989
2247763	1347624	10429.94	782.1311	1522607	784348	20433.18	1059.665	92	2442.719
1755595	707526	5732.208	481.1354	1026911	307507	12244.37	713.0358	76	2446.698
1984911	837136	6220.262	370.9043	1172662	350693	13615.71	332.6997	77	2451.955
1738217	664093	9931.013	327.9273	989665	282853	17432.68	489.4379	75	2455.214
1534386	674082	22501.54	429.0281	928516	298570	46512.64	161.8307	79	2460.492
2156536	527752	6733.945	328.9853	1193208	224686	12828.72	566.9479	76	2466.698
2329049	971153	10849.81	846.7123	1470314	473759	24170.89	1579.809	82	2527.230
2420347	1472962	8671.364	791.1907	1566868	719709	22126.64	1364.976	84	2533.288
2155754	824034	15541.64	380.5574	1272703	370710	36699.37	962.9606	78	2543.602
1423196	638786	3523.078	280.0291	818984	275448	7295.872	705.124	74	2550.718
1742802	961425	6510.576	444.1281	1079677	442036	17000.14	669.6798	82	2554.418
576075	101549	8438.427	227.7104	220441	31289	12783.59	256.4417	58	2562.295
121198	163243	34878.38	1291.002	38108	53211	50625.71	1691.96	42	2563.033
2029115	812832	10247.05	530.4493	1285131	380945	26625.52	1210.587	85	2563.388
2183193	793083	13442.46	539.6295	1702856	528522	31326.92	970.0568	94	2585.603
1827974	883455	7988.62	193.4376	1094665	369684	13673.3	448.4119	75	2586.254
1985238	1031724	11073.91	579.4637	1347440	525220	27156.41	1134.192	88	2589.167
2305121	1001643	15787.89	486.1229	1274919	426336	30967.2	668.8206	77	2591.425
2316856	988169	8071.253	433.5467	1435262	481435	21056.95	703.9049	82	2638.854
1901591	678690	5257.516	554.4435	1059085	276726	10306.04	889.9605	73	2644.598
1479678	678480	7673.365	431.8028	888357	291095	17618.38	759.7154	77	2649.513
1742844	954848	6681.381	431.5493	1216925	465054	15670.48	805.0181	87	2653.521
136184	242675	122714.2	2075.431	62932	91273	211060.2	3200.441	56	2656.202
742123	173408	7785.808	143.6222	255919	50057	10233.17	450.4466	56	2662.535
570753	388558	189520.6	13037.99	211034	138474	316316.8	20425.01	58	2678.351
2264266	873948	13042.63	365.1656	1289931	395121	25161.7	567.2318	77	2698.042
641205	679349	1890.466	1273.962	222655	212865	2756.991	2328.269	56	2702.915
2518271	1150107	11367.93	579.1543	2756639	1173503	51952.4	2150.05	131	2706.500
2256765	1537321	6056.942	438.406	1461407	737951	14513.95	891.4429	86	2755.060
2392007	738654	12204.16	606.8209	1452039	365040	26664.51	366.9765	82	2757.183
109692	70638	550.8895	1.727005	33801	21375	573.2716	-35.49378	39	2762.847
2005791	728715	67654.64	1552.497	1266040	354969	97916.2	2043.86	80	2774.479
3254195	1670974	18956.51	945.1582	3390759	1368731	80726.62	2568.439	118	2774.797
1686510	726783	6282.887	454.8926	898774	305978	13173.76	894.2952	71	2775.503
1672206	764059	6735.374	384.7797	948654	329377	14820.9	720.2721	74	2776.311
2059648	904415	8155.896	95.36649	1206988	408115	16545.36	-161.8773	76	2776.830
1792038	621522	13984.74	316.5962	1038664	266108	34814.66	52.17027	76	2784.787
1984597	812823	19297.14	857.1411	1247541	398049	44474.57	1616.109	86	2802.013
2128725	926828	6852.816	377.8798	1277662	429992	16404.1	873.4501	78	2802.655
2720491	1144999	10338.86	627.2385	1570577	501164	20168.2	1043.797	78	2805.445
2278640	982612	16249.03	280.7644	2015249	749705	57557.63	2021.458	105	2807.037
216168	192343	73955.31	1213.83	62986	56051	95262.63	1380.707	43	2809.296
1751483	937813	7236.025	452.736	1055227	462663	13791.2	887.4458	80	2815.088
1871554	687967	7659.969	156.7304	1040356	327044	16163.97	188.0051	77	2869.557
315037	836014	28811.75	1081.989	189573	353521	60338.31	1573.318	74	2877.642
1288630	1293088	31696.7	457.8452	713362	719971	77692.16	1435.099	101	2879.150
1260682	645431	8468.746	113.3475	730523	251144	14278.01	312.3948	73	2881.280
2329977	1442936	11675.8	596.8522	1643351	808080	30422.22	1590.242	89	2883.638
2872297	1200828	10458.87	501.968	1610830	540600	22826.03	843.3348	84	2886.557
1421916	729004	12596.29	245.3932	855694	307356	20459.33	619.903	77	2892.519
107324	13015	539.0605	108.4292	31730	3772	718.1014	154.6652	38	2894.640
353995	684530	160781.3	2839.576	154977	254637	264027	4171.511	60	2949.006
261343	38221	227.8181	112.217	72589	10804	116.2627	-19.73021	43	2960.106
1492473	490533	5263.386	134.5988	805703	204947	8884.212	168.5619	73	2972.002
2003024	755509	13827.84	221.1731	1161109	334854	30665.21	684.2768	79	2976.462
2134025	848160	9076.527	319.8877	1525053	471406	27209.71	629.5226	92	2985.205
2630360	2163272	6041.213	621.6694	1634254	989536	12919.73	644.8509	82	2986.554
1542435	1617106	3409.141	638.4246	1348005	1069078	11004.51	1851.451	98	2988.524
109058	56461	591.8588	142.8315	32544	17401	905.7415	394.6638	38	2989.197
2182103	811764	11906.53	413.6508	1242940	370853	23619	906.2256	79	3030.630
2002284	748582	8846.957	406.9229	1107179	321645	16227.83	955.8156	76	3079.901
2400417	794567	10568.56	538.1848	2348708	690851	37012.05	1842.966	110	3082.562
2017312	951526	17928.79	472.0473	1230104	440339	36994.71	926.4617	82	3086.420
2018593	1062332	7318.9	532.8102	1280452	541317	18084.96	1172.575	87	3087.218
1471204	763431	7831.105	342.1039	977498	350217	17407.14	29.11302	81	3093.081
4102862	2823811	33491.67	1364.549	4074262	2258387	111453.4	4274.854	116	3093.374
1344354	592260	7634.462	508.4009	784783	253527	14799.59	678.3395	75	3097.453
207474	28773	1936.611	-87.67838	65023	8201	2217.632	-291.1172	46	3099.417
595032	936009	37116.07	15577	318533	404842	74926.78	23269.04	70	3100.883
2749608	1553877	12730.22	1059.122	1784508	904731	32359.97	2297.401	90	3108.644
1615845	760581	6927.181	247.1787	888609	315708	13882.02	890.3779	70	3109.176
2970095	1199720	33695.07	1108.279	1876218	574316	65611.66	2208.482	87	3113.890
1963005	677884	4938.99	203.2793	984952	259897	8192.4	353.1135	67	3114.314
3456801	3182235	30619.13	1919.908	3035460	2047976	97558.69	4989.305	96	3114.452
2123222	629749	9468.731	285.4496	1156491	271121	18723.31	557.7162	74	3125.181
1740156	1174409	6337.833	611.9858	1143680	634338	14942.22	1277.815	85	3126.341
1487032	853511	12754.46	336.6339	897390	388684	28030.25	980.4468	81	3140.347
1547937	817072	3641.787	393.9468	901791	367611	8210.326	1135.534	76	3183.217
928501	848946	13805.29	292.4195	582706	344779	34450.39	384.5894	78	3195.485
1606106	746303	5536.533	382.2929	972297	298071	9372.518	601.2948	76	3199.671
2903180	1089846	11656.85	908.5792	1624882	533229	34282.93	1766.686	80	3200.921
1730382	1147317	8495.948	391.433	1039345	527184	18750.48	1148.806	81	3204.776
1330004	612357	2569.682	286.2228	784479	269024	7127.231	121.3915	78	3207.407
1920296	883517	12327.29	636.103	1274640	469353	29791.54	1100.998	86	3215.756
3080905	1716895	14650.67	1020.768	2177978	889670	37548.66	2817.747	95	3218.930
1567932	605161	10437.86	423.9913	937625	272011	21335.03	733.889	81	3221.967
496530	142676	349.3776	9.724559	144014	40403	520.764	113.0621	49	3237.741
1392743	961263	7547.833	533.8669	895869	423242	16945.03	1124.611	81	3250.810
1752344	1113381	19464.58	569.0468	922762	447109	35792.1	951.5164	73	3261.979
2166079	843815	24497.55	850.8027	1297214	393071	46174.9	1548.432	81	3298.757
1829877	637278	3919.65	442.9623	933306	255504	6262.176	1262.873	70	3300.771
1640890	836396	12020.16	341.2994	1065437	404141	28758.48	820.655	84	3309.047
1697249	665367	8440.824	393.3653	956933	283485	16432.47	461.3672	76	3310.930
229446	43299	1477.221	168.4279	62011	10970	2145.519	101.2598	33	3310.954
256566	101993	1097.524	-101.9337	75631	30443	1065.146	-252.2744	45	3312.123
2069885	592521	9591.349	525.8049	1141184	251903	18104.41	946.7759	74	3320.241
1724908	1033564	8953.03	452.659	1164891	468108	17864.47	383.303	83	3324.287
2256746	741531	10940.7	426.6339	1313745	353177	25000.32	807.4536	79	3328.538
2153445	1112541	7785.84	580.6176	1847204	788844	25941.88	1829.963	103	3330.126
2101075	656885	5219.389	368.93	1316541	328974	13380.52	882.5436	83	3333.152
2786342	2280261	15064.25	574.2548	2635714	1888483	55273.57	1444.132	120	3335.471
326949	569364	142223.4	3009.05	102070	173682	200612	4717.926	37	3335.601
1692047	1200995	11189.81	549.7858	1645857	844729	34713.59	2412.715	109	3343.355
1920575	899765	11400.14	466.5195	1160464	399597	25221.13	1216.679	77	3344.732
1414948	960684	5851.078	405.0299	804880	423889	14356.34	1354.123	74	3402.864
240810	104664	870.61	21.71922	68005	29664	1205.195	-112.4276	43	3411.945
2314453	1007644	12080.06	389.6793	1518497	551250	26602.76	956.8627	93	3412.399
469778	781204	117402.2	8668.824	202312	280795	231429.9	13829.23	63	3416.037
167362	304505	161089.3	2245.249	78203	123902	294892.9	4532.913	78	3419.687
2797967	871757	18520.7	582.8718	1639548	467112	35913.38	1369.065	83	3421.460
2410678	1550942	15752.85	471.1656	1689006	781784	35355.12	1279.398	89	3427.322
213017	87893	12545.39	337.719	62229	25780	17028.64	380.5783	44	3428.865
1613099	878579	29620.89	1173.554	881309	342614	42120.37	1759.879	72	3430.260
1785749	709439	6399.537	429.1066	1119223	306281	14273.4	1275.058	79	3433.984
2197196	926669	11700.62	865.2805	1378384	425983	22387.24	1777.476	82	3436.205
2154727	937536	9051.852	330.4385	1091458	402051	16678.07	327.0257	75	3459.020
2552947	1627626	12591.05	546.1484	2329338	1114167	40337.13	1060.487	120	3476.971
1875309	1126973	8872.447	774.2548	1116968	515014	23250.15	1513.304	81	3477.891
2491370	1237032	13491.57	553.5628	2407277	951619	40879.1	1623.498	105	3499.903
2067013	697639	13701.88	314.2988	1171918	299456	25740.71	488.9119	76	3514.761
512000	282753	78366.38	9244.078	170446	92574	114846.7	12566.55	55	3515.866
2409517	770170	14688.28	589.3563	1429842	346912	28145.5	1085.862	77	3521.770
423725	700850	585214.6	5287.62	272141	466767	1271131	13989.29	82	3526.827
1712693	720749	19038.59	303.3475	1104616	339266	34552.02	1030.965	83	3526.922
2195195	820307	34475.47	726.9794	1311453	387802	60839.45	1399.203	76	3527.975
348013	88642	617.5514	-39.86565	102940	25407	1134.69	-323.2819	47	3529.335
3052150	2201630	6817.797	846.919	2103918	1243235	21093.51	1632.644	101	3533.764
232466	85615	3996.389	243.9196	81822	26937	5518.083	404.9478	49	3537.145
1606714	967859	6593.177	497.2419	1030143	495023	16078.31	1073.332	85	3543.726
129364	234845	58466.25	1136.707	53786	92191	98200.11	1592.004	49	3544.443
768062	128630	1020.51	195.1485	301994	39674	868.6802	254.9969	61	3545.527
1764747	671889	7384.738	285.3361	1021507	283419	12843.08	576.8809	75	3545.714
208522	168541	18955.23	293.343	65718	49804	24075.43	399.5457	46	3552.733
1465016	819929	10670.73	410.4821	944182	383081	26038.52	1148.056	87	3555.431
2075002	1346402	6708.915	657.5872	2199604	1121413	25167.45	977.4045	110	3571.039
105227	13677	-8.227775	144.184	31954	3910	-97.32835	177.0056	39	3582.775
1928492	729410	11337.6	37.51954	1142980	353934	22734.42	71.51654	80	3613.936
1858369	1171748	5658.157	653.7911	1205521	544052	14803.83	1455.728	82	3630.178
1684756	783024	6215.506	304.5887	950682	342053	14793.17	419.2632	80	3631.541
2818617	1336688	15626.09	842.4063	1765003	648130	32658.05	1905.507	86	3633.230
1797418	844039	7512.015	406.0211	1077336	359221	12590.95	735.1624	78	3635.467
1219294	369091	6484.802	221.8369	660045	146949	13181.29	339.2123	71	3637.284
1280917	575090	6924.976	328.4959	755750	251571	13905.76	784.9608	74	3638.609
1241973	656015	13028.92	423.1385	679633	254915	21446.8	846.8048	70	3638.969
3216537	1589034	9891.174	481.6601	1870774	737879	21784.58	647.199	82	3641.178
2001592	725381	12079.04	436.8257	1161865	310810	23194.02	968.38	77	3648.025
1497609	644168	4320.058	405.3437	903881	268275	8556.224	777.7595	77	3650.216
2058624	1131398	5345.575	584.7718	1154981	531627	11979.79	1175.108	80	3656.862
1496158	1153270	10291.26	199.0879	837900	458609	19202.5	429.7609	75	3662.198
3957135	3258342	15704.71	1942.093	3899642	2725787	49211.33	6135.49	123	3665.449
2459973	1166691	12374.92	501.249	1418251	618614	34130.9	876.5635	84	3698.339
173558	168978	49515.93	188.6583	54496	50649	64816.04	139.9716	44	3730.803
1792270	726686	28466.72	160.6391	1032132	301282	56442.64	114.9032	78	3748.020
219665	43614	-12.63638	181.8184	70446	12479	-561.3458	489.7776	46	3756.463
1302415	425642	6008.827	18.32981	707432	169847	13127.36	-240.0274	73	3757.392
2216383	781545	7796.071	405.1454	1267357	328795	13151.35	494.5206	76	3758.566
1984282	901859	6922.498	382.8526	1019129	365841	15142.37	963.0134	73	3762.599
2346687	926147	19895.59	522.0245	1413842	415820	36597.81	1143.575	78	3768.904
323459	120037	2003.491	-23.30241	98573	34710	2484.392	-115.504	47	3785.707
2655451	1129006	9916.664	348.992	2117294	771151	33792.43	618.2692	108	3839.108
897772	1597120	76512.47	13570.86	508845	649355	150803.3	22636.41	72	3840.830
284196	526742	6768.858	470.9613	178288	253153	18988.78	1378.515	80	3842.206
1728400	620292	7772.275	292.5695	1018570	273613	15306.35	416.4163	76	3844.041
960442	1126595	56011.72	10191.91	466182	474679	115274.5	16773	84	3848.623
1992065	707334	8316.746	410.2203	1091388	307614	15600.31	620.115	78	3851.758
2445074	1118523	10216.84	533.7972	1590460	553951	22511.91	1454.536	86	3857.164
962064	561008	121098.3	21103.95	357345	214867	184319.4	33290.44	67	3858.187
3472485	1743448	16365.36	1010.025	2178969	789313	37040.55	1678.865	82	3861.233
2363068	1421892	11565.73	691.6912	1851685	809816	33701.25	1527.391	97	3867.759
119946	147216	1603.1	295.3139	33982	42090	2104.929	251.1006	38	3876.321
1697626	835996	11785.51	367.0654	983361	364166	18778.39	415.7898	76	3879.853
1412036	837587	3177.826	377.7108	846829	350894	7047.505	585.8641	78	3882.034
1808658	1296830	6553.499	960.9515	988310	562779	12329.3	1682.814	76	3891.537
1306851	457974	4973.128	357.3668	710241	188157	9801.742	316.5293	73	3895.074
2054326	1140104	3904.915	470.0828	1066363	506520	6766.452	977.3075	76	3902.467
2471673	1053170	19079.1	623.5182	1508370	522481	47467.13	1560.48	85	3905.757
104598	135674	664.9641	94.31168	34330	45365	1395.419	87.19917	44	3952.562
1858123	921286	8252.345	416.4876	1118097	448471	17297.49	1757.891	80	3959.355
2384493	1063449	15265.78	972.2549	2103785	875594	54429.18	3356.642	108	3959.755
1796378	708885	6625.749	519.5548	1129543	346360	15283.73	1066.671	81	3965.236
3112949	1742336	23440.53	569.9083	2427232	1569520	90528.01	3203.02	110	3970.767
1450136	1324816	427005.6	15099.89	928344	1259227	1748763	48385.96	124	3972.609
184410	74755	12875.52	351.2123	57815	22188	16855.89	470.4371	45	3973.986
1379741	821700	5538.116	295.0651	846254	425674	16253.88	658.0661	84	3985.991
165651	33713	1246.132	-33.31845	46508	9410	1782.432	-225.4919	40	4018.189
2475852	771915	10050.6	693.7184	1371475	329764	19582.27	1105.111	74	4023.299
1772738	607126	15099.12	826.2365	984188	284617	37053.47	1352.005	76	4063.514
2321875	940286	19123.21	434.1696	1338221	481857	45032.95	1172.759	80	4064.141
2072460	1466251	8379.451	524.197	1351743	719189	19449.82	987.1708	88	4072.262
1654480	893435	4749.8	487.5038	909910	388101	9141.065	1139.601	75	4075.538
2206277	987917	6166.107	232.6971	1453132	464159	14554.07	717.6694	84	4077.807
136453	120160	57968.41	587.3458	41012	35921	77390.47	914.5112	40	4078.578
3112960	1734213	44762.7	1301.648	2854287	1196705	108206.4	3760.106	114	4089.758
2221840	972860	4465.857	330.3632	1403562	490169	9845.344	885.2551	85	4093.480
2199832	1293530	9955.422	493.4149	1437448	616491	23781.11	638.8982	83	4095.541
1861017	1171546	6731.063	358.4001	1125784	468022	12551.87	845.7859	74	4095.801
111360	78865	21867.89	1189.211	31617	22734	28598.17	1481.723	37	4096.996
196168	173570	2124.809	159.24	71975	71104	3259.571	287.9477	52	4107.600
2474146	948537	16384.55	663.2631	1618632	472239	37062.32	1088.732	83	4142.237
1638519	639247	16592.23	371.3778	1036384	293999	38847.09	482.9031	81	4168.268
420565	712410	118650.8	16378.15	190074	270933	208873.9	25798.04	63	4171.878
1546446	586769	6253.197	278.1649	822822	251777	15427.86	845.9309	75	4172.908
762263	250494	1334.757	206.9285	291620	82118	1890.701	410.9282	60	4174.586
1997703	674417	26884.49	617.3217	1141660	293702	42564.22	809.0082	74	4189.573
3641363	1415189	20289.46	555.347	2531497	939505	50545.18	1356.548	107	4191.552
1814496	985034	8002.048	405.5053	1078327	490803	18162.32	854.4427	82	4194.410
1363077	2373239	25680.55	647.5681	1147625	1332264	85472.56	2022.499	98	4195.501
2113808	1078339	10090.01	781.0471	1275952	511197	21389.88	1454.996	80	4197.615
273500	150532	50891.86	486.6623	90301	49448	70854.9	485.9803	49	4201.284
1754789	1464119	7203.065	561.4789	1132924	662996	16252.11	1373.322	80	4236.569
1680552	831355	7408.582	490.905	1014548	380944	15132.21	840.475	78	4270.448
2742826	1326283	21403	703.1082	1805894	707552	56844.77	1691.037	80	4270.462
988018	423089	27507.89	423.6148	281385	128622	35539.55	350.8595	52	4275.109
2404653	1068732	13586.4	571.9174	1564510	535419	36814.41	1087.407	87	4276.918
1945577	923458	14996.19	372.0484	1241501	455314	39433.05	1358.584	79	4277.186
2158116	1245573	8600.334	135.412	1379064	575685	16966.71	4.490052	83	4282.229
105842	218965	169834.7	1707.786	36771	68675	237210	2359.482	43	4286.031
1691602	702810	14408.78	456.5767	1079494	310073	31459.04	593.0434	80	4286.443
190632	23408	956.7311	82.32639	52846	6485	1276.064	-16.62562	41	4288.417
1239998	653466	4691.6	396.8788	785911	290728	12157.93	610.4739	80	4294.925
1925241	1206073	6673.193	715.7275	1187056	614654	11306.54	1053.988	78	4304.001
1835194	896837	4379.55	225.7828	1006558	388199	9092.345	494.6116	78	4312.230
2029535	1008613	5024.974	562.9063	1161079	452311	9187.332	1197.943	75	4320.996
2069602	996378	6151.864	767.7468	1205949	457450	14969.6	1896.875	80	4323.195
3313758	2529432	27104.87	1392.609	2651632	1645152	68206.71	3817.055	101	4330.297
2615291	1580178	8791.874	798.8494	2569147	978979	32965.97	1844.197	113	4347.466
3336546	1367675	18111.58	709.7441	2198165	763046	39113.91	1704.508	92	4381.525
112113	37271	205	187.5005	32089	10776	-33.95269	389.8858	38	4387.085
1975392	1126425	7848.917	532.5408	1235735	569216	17692.28	433.0805	84	4396.512
4989016	2954478	29962.87	1783.344	3455545	1552101	76957.8	3893.773	93	4399.583
3164719	1768681	17823.89	1814.141	2306442	1149368	51547.5	4445.315	99	4401.239
2161536	1005313	13085.6	474.982	1373828	465427	29656.47	711.4342	83	4409.683
1459908	634158	15963.4	321.8667	850196	266553	28953.58	131.58	75	4417.243
2437009	828594	9964.594	725.0949	1358151	374606	21100.87	1314.585	81	4422.489
2266920	1234237	10266.64	505.6306	1402454	593109	21355.56	881.9355	81	4441.749
1933203	1169747	9143.625	240.2323	1310549	647913	20959.26	495.9627	84	4454.060
1652844	691958	6486.078	545.6533	943813	285474	12638.74	1160.285	76	4480.075
1622456	744591	7348.121	185.6053	913857	321309	16513.17	481.7552	77	4487.285
2003691	1032811	7288.855	674.1337	1127996	475129	16100.67	1005.113	79	4491.232
2988869	1877467	26745.12	904.3773	2246389	1057015	67704.75	2488.287	94	4503.096
693310	1627307	15606.65	474.2029	414236	720042	36506.72	863.6824	83	4503.511
175398	395563	344427.3	3136.921	70094	179472	668401.9	5656.958	70	4514.224
2018933	844821	5690.431	165.147	1140645	328162	9980.719	488.7746	74	4529.499
2007690	924208	22748	390.5622	1211515	406365	35432.73	879.2303	79	4544.868
146421	241002	5477.042	686.8538	56545	91481	9292.646	911.7883	54	4547.795
2114748	782476	14708.01	218.5166	1285840	351061	28727.63	537.0946	79	4591.266
1857615	683889	12765.96	609.9781	1001156	279121	20861.83	1236.982	75	4600.453
607666	322680	148774	13219.43	245936	137026	261320.1	18826.03	63	4604.130
2267785	971949	7540.332	447.9463	1455973	501437	16916.07	295.7775	83	4604.173
1697392	570273	4687.24	402.5062	1011757	275278	9894.848	596.1314	77	4604.892
1812513	697877	19677.68	114.3819	1622550	537978	49664.74	957.2444	103	4608.930
1126937	946981	14219.31	338.8407	579637	373711	24880.96	500.6299	72	4610.155
2161678	1062852	13816.38	587.823	1316714	452456	27403.21	1246.678	77	4610.360
1607570	641931	9101.308	323.3219	967302	280876	19881.4	353.066	79	4623.095
2710495	896276	11707.87	455.2383	1650216	448024	23561.71	301.4705	81	4624.292
617974	132146	1673.775	144.1438	231211	43197	2080.925	360.555	57	4629.200
1479114	801509	8550.515	382.5809	915386	353763	17941.91	720.1592	78	4639.732
2033445	750351	13647.73	301.0916	1159142	330810	28787	437.5512	77	4642.464
124932	146561	79562.84	1861.908	39608	43523	107022.4	2212.476	42	4664.661
2423789	1323253	5977.652	489.8159	1463573	545581	11222.18	544.1289	79	4698.897
177240	75633	60723.76	331.8507	56412	23856	82786.3	589.0513	44	4704.811
627006	1007823	13623.19	387.6227	336579	430418	27937.58	1037.782	76	4709.368
180091	103674	404.6789	98.7667	50711	29524	440.2303	277.6508	41	4710.886
382877	636572	119095.7	2192.128	164636	231432	186752.8	2659.271	61	4712.303
1092712	2137942	26620.38	1150.328	686571	1070696	60419.48	2945.637	98	4714.452
110398	83068	39348.19	590.7956	28704	20117	48466.71	707.6403	30	4714.661
1854198	920771	11664.75	566.4428	1140551	441773	25314.68	1411.217	78	4714.718
2429880	1018752	9781.476	789.4457	1429893	475529	22327.72	1723.04	76	4715.167
1821540	944025	7238.907	173.3212	1079629	411163	14145.26	183.4976	78	4717.405
112205	131704	3695.635	568.1981	33794	39577	4890.859	627.2054	41	4723.034
1950438	669124	11796.9	298.426	1081607	279870	20677.63	646.4898	74	4723.787
1594556	584511	4214.696	348.5053	938751	241459	8029.266	589.5886	76	4734.520
195076	24242	652.7718	191.0661	56456	6731	756.7857	347.0985	42	4744.375
2522653	1047198	9748.483	336.1932	1434732	501701	19815.77	550.5111	82	4747.806
1833121	681911	9039.143	185.2673	1093512	321037	18241.37	166.0666	78	4760.038
1587620	751840	6631.376	384.7449	903101	332639	13068.41	915.4557	78	4775.814
2959355	1072930	11069.03	890.1667	2918579	973664	39793.45	3211.723	119	4822.428
343934	367741	32984.38	556.5476	124786	113511	48114.36	666.3445	53	4823.396
1246114	752058	14094.59	365.7886	706258	329573	29250.41	274.8662	79	4825.793
1449502	575621	8657.233	293.2241	828679	234129	16952.24	355.5722	74	4842.469
2534488	1376185	9667.078	701.9075	1715944	655931	25819.65	1333.552	85	4842.719
1475233	675999	2006.729	504.2317	812721	253813	3412.54	975.9355	72	4926.278
1667980	599778	2666.009	312.3613	945485	262240	6608.76	1159.999	79	4927.486
1723278	962019	7741.997	546.9267	1065791	415459	18226.18	622.2533	83	4927.936
1741785	606580	8440.106	326.4688	959354	255204	17212.5	617.1206	76	4934.658
2268486	986627	20016.92	782.5658	1394069	446999	36613.53	1007.313	79	4937.083
122074	57414	6508.856	80.37563	32680	15745	7926.472	336.3807	33	4937.692
562959	193624	886.0643	61.49535	223891	62617	1169.7	254.6801	59	4939.041
1680662	833725	6395.347	197.7096	1002563	362691	12212.19	137.666	78	4939.564
2606288	1193071	17958.89	376.7157	1697091	659354	49818.41	1306.131	87	4941.474
2431775	1272750	10327.4	571.8873	1350715	585523	19664.31	1448.306	79	4941.969
180011	54064	622.4202	-131.5663	53861	16065	677.2694	-285.4591	42	4943.918
1060975	799006	9872.078	139.408	654207	377990	22147.42	180.9867	82	4953.634
1809067	1849946	6790.425	930.8578	1331572	981423	15683.32	2698.171	93	4955.538
133958	40876	-26.03174	31.74597	40763	13290	-60.19437	-231.338	42	4958.348
135381	8446	59.1124	154.4937	37329	2423	149.4807	242.4897	38	4974.796
1645178	698347	13238.36	385	1404103	490042	46992.48	1351.781	99	4976.818
1834682	1077353	5292.76	519.3718	1157771	474980	11569.09	1514.208	79	5030.293
1932817	910226	4489.24	214.9984	1039489	416430	10298.03	15.11309	77	5045.110
1821236	657465	8130.85	267.9707	1004701	307388	17737.14	919.625	80	5046.212
2159292	1513194	7641.923	704.3273	2168299	1099672	31642.2	2168.687	115	5046.482
1595950	655227	12823.93	313.6369	901639	272604	22607.37	931.8002	68	5046.919
100331	12705	16.29406	151.6553	26035	2970	-307.4717	179.2452	31	5047.516
2402616	1156731	14565.46	774.03	1652554	601449	37143.04	1718.116	89	5056.490
1152817	1962218	37820.3	604.6586	797539	994621	89976.44	1524.39	89	5059.622
2519087	959268	19833.42	430.9712	1579537	447129	46867.07	498.8279	82	5061.627
1512148	671745	6199.64	286.8718	919038	295270	12953.1	264.0488	78	5062.491
2460237	1384281	9350.441	352.4714	1525929	762689	26836.45	399.235	87	5071.302
282113	297135	141245.4	11821.79	129229	109946	241198	18750.61	60	5075.743
1783440	974418	8793.997	687.5438	1278260	476372	20053.21	1262.343	87	5093.168
1778100	617127	9518.801	456.2446	993325	267025	19785.59	1115.854	70	5093.318
1818721	1257368	13814.98	344.024	1113832	602910	33061.65	1130.428	84	5114.021
2205651	1200523	7745.921	454.362	1388253	535621	19219.72	551.2826	80	5140.033
2267262	998871	7973.981	406.5441	1751627	559744	23055.56	569.3043	98	5141.239
2179835	959932	13764.24	574.3254	1292516	467413	27587.5	992.1585	81	5144.032
2017329	934460	8606.373	603.5429	1263663	450642	18191.63	1615.225	79	5145.090
2180300	1068053	5626.675	411.3214	1371960	562318	14757.81	1237.351	86	5146.617
516282	335434	75506.88	1017.561	178099	108321	106891.2	997.3608	55	5149.783
1455085	605818	9414.657	302.2308	842132	247832	17167.88	767.5425	74	5154.809
605298	655925	55613.69	8489.189	258998	253141	140861.6	14022.02	69	5155.334
200377	529013	48831.15	2185.198	81281	181481	77544.96	2766.281	54	5156.584
288879	296841	74153.8	17456.27	162959	165097	166578.1	38388.41	71	5157.216
227999	22588	15.47048	195.7738	71804	6571	-434.5056	523.5253	46	5161.520
2058020	1084688	10704.92	32.56259	1525384	703451	29855.98	109.7248	98	5163.260
2029019	744508	7851.905	392.1109	1226994	327672	17138.52	788.7672	79	5171.987
376898	433042	59457.98	640.9973	152746	149932	88017.37	869.3012	56	5180.743
153974	220135	143191.7	2114.72	59215	82348	228132.8	3158.684	52	5183.284
2070050	859895	5061.946	344.5859	1319332	415961	11547.59	428.302	80	5192.703
133147	338693	106753.1	2186.232	67586	157140	207621.9	4314.21	61	5202.699
110375	121994	105551.2	1965.178	34847	41122	152033.5	2961.384	42	5249.620
1519941	699164	3895.879	189.3829	880864	285698	9395.392	-52.99688	75	5250.890
1902099	637973	7680.575	459.7653	1184311	303215	16522.88	439.3574	79	5255.315
2185370	782045	12589.82	315.325	1079942	308181	22999.04	249.4387	70	5258.237
1386188	670103	7757.29	401.726	1233471	474501	23952.06	1155.298	98	5260.430
743109	577476	89069.28	13979.93	265483	189655	130373	19249.32	55	5261.017
710714	269102	6563.471	39.51653	311059	92002	11262.31	198.3543	63	5263.493
863185	1386771	18066.1	295.288	397451	574429	37376.38	728.5399	73	5267.210
1560625	1293937	4657.179	637.832	949040	601335	10601.31	1479.471	80	5276.876
589323	1.673108E+07	30334.13	31997.92	412582	1.588757E+07	147829.3	152573.4	153	5278.449
1.161905E+07	1.571391E+07	51072.98	49984.6	4.996308E+07	1.150148E+08	767576	762077.8	588	5278.515
5333016	0	25311.56	18725.67	1749663	-2414378	54529.73	27051.17	40	5278.530
3429581	1492058	11504.82	768.4566	2397223	1157609	39464.66	2349.035	104	5287.934
634520	1.671613E+07	11517.26	8089.666	432994	1.326357E+07	52468.51	31460.78	148	5347.336
1.108008E+07	1.521505E+07	11899.31	4432.689	3.081738E+07	6.350155E+07	139287.8	61925.49	334	5347.385
5451940	0	11153.2	4450.055	1968183	-2152215	32202.9	5861.003	45	5347.401
1498698	481996	8895.33	322.9619	793937	207736	15811.88	673.6697	72	5352.151
3100527	2492565	17818.25	2292.954	2061571	1192201	40875.82	4580.97	88	5358.749
1415949	283473	4949.85	361.7166	665048	105049	7832.171	387.9506	68	5362.348
2018462	1043237	10018.09	670.3962	1206571	431310	17009.23	871.3715	79	5362.696
2136676	854808	9782.881	361.2435	1246861	376967	17958.52	663.7692	82	5364.159
108625	169659	23622.53	241.7179	32349	49266	29548.23	387.0095	39	5372.735
1387795	1010058	4769.614	521.6525	866794	439954	10875.81	1002.971	80	5385.869
1805862	840890	43070.66	802.1315	977946	380581	79614.52	1804.471	78	5397.988
508221	732866	268170.9	12017.21	291900	475142	846628	26844.23	87	5403.551
1513934	582956	11652.44	196.2135	811372	245592	19743.59	-56.10268	75	5408.080
1835607	933071	6759.242	449.3451	1122466	440497	16175.97	672.2773	78	5411.259
1808383	826662	6966.922	407.4598	1161251	400774	14863.71	895.1117	81	5435.603
1990461	834795	13962.23	183.8344	1242286	380758	28171.88	-294.9329	81	5457.371
2434067	1313795	15371.73	598.0084	2202421	923124	36033.36	1603.8	102	5469.407
1210735	647252	4946.879	783.1442	746182	295078	11385.11	1732.683	75	5471.206
1797446	692783	6109.579	287.8316	953683	291089	12136.68	442.532	75	5477.356
614887	198284	82931.95	11235.09	210931	63647	116973.7	15129.48	56	5480.723
2110377	687575	6485.238	558.7742	1169392	322074	13113.07	1327.029	79	5483.388
113141	18885	342.3206	-36.25994	33714	5348	656.2034	-159.4277	39	5484.635
1152294	460437	2744.879	-44.98812	587165	171334	4670.267	-426.0515	67	5485.571
2410619	988617	16402.81	471.6349	2493110	766808	67907.73	2348.079	112	5507.937
206057	14262	220.5835	-24.74196	59162	4141	64.54645	-102.2882	42	5509.602
1652107	890811	4797.519	710.637	1175677	461549	11363.82	1424.747	100	5524.811
1860956	956882	4651.979	531.5803	1042763	383138	8638.412	852.9325	73	5526.883
1932286	712157	8857.809	487.3613	1060195	317789	21473.47	1398.968	77	5533.409
1595750	677886	4412.744	379.0062	944542	294206	8632.566	881.7737	79	5566.375
906069	1067644	86315.71	12020.17	459525	443695	182193.5	21210.35	72	5569.488
1295777	533567	5953.065	233.3539	716221	209075	10049.13	622.9298	71	5571.682
1743413	1199607	7756.522	741.8364	1110323	580411	18681.07	1545.794	82	5573.369
1983846	644755	7462.042	421.2121	1237374	288134	17640.86	908.4807	80	5585.895
328461	122265	962.2379	152.534	98589	34587	1625.409	181.1036	47	5587.907
2626878	1003614	11303.92	954.3658	1688797	559199	31556.6	2350.005	88	5591.317
1632201	805472	5665.844	283.685	1040377	385839	13989.41	399.9247	82	5594.652
1434550	487254	8893.74	207.1908	816465	202272	17231.75	238.3518	73	5598.679
2057278	1020937	14211.2	575.0084	1155321	421813	23726.17	1309.804	73	5599.643
1579573	916128	5898.604	256.1909	951594	421435	15043.15	513.2908	79	5602.478
2075891	1034239	14057.79	675.0834	1778301	820690	48304.85	2142.932	115	5605.014
669299	368356	90678.41	1915.376	261412	125865	129985	2750.16	60	5609.131
651291	1420871	41098.29	11057.96	342623	759668	104626.7	22020.22	80	5655.241
2436967	1228476	12633.26	574.074	2391233	936684	35658.07	2795.804	114	5686.242
3659929	1501699	29121.2	1137.459	3068801	987730	77522.92	3282.451	105	5697.402
1687159	485028	15480.75	488.3204	982376	206802	30305.42	759.0499	75	5702.962
3714686	2430784	23903.71	723.2559	4012146	1965380	80817.41	3540.374	134	5706.659
3134260	1122191	10998.14	388.367	2159819	585614	27619.87	1314.5	88	5720.528
2286167	789794	10486.05	296.0571	1315231	334270	21638.44	446.2283	77	5795.003
2036335	1530248	12703.93	719.905	1492515	849064	36838.86	767.8887	90	5797.930
1568466	588210	8800.223	824.6479	932643	281224	17945.62	1474.625	76	5798.650
287716	30566	437.4608	149.0494	91880	8923	756.5354	179.1346	48	5808.218
2151605	1019026	10082.87	502.0754	1305646	472936	20781.83	1424.494	82	5825.097
203272	337971	39685.48	1211.26	87148	119305	62025.01	1718.601	55	5844.034
1455137	602042	5647.919	376.2644	843171	251563	10465.25	418.0513	75	5880.650
2400607	867494	20751.49	554.8607	1366587	418925	36475.61	959.1592	73	5880.677
225179	14662	68.80971	81.09828	62993	4059	-16.16487	96.32613	42	5889.091
2014872	773361	9144.271	230.1394	1089745	320627	18150.38	322.1601	73	5893.155
2340964	1097912	7963.517	320.0499	1588969	550578	18855.19	965.7377	86	5894.927
644565	1.672296E+07	7642.957	2563.178	440310	1.233292E+07	41283.1	16420.36	145	5896.211
1.135955E+07	1.547387E+07	13825.49	2570.512	2.691787E+07	5.253572E+07	99331.57	42819.19	280	5896.250
4576816	0	18559.28	3089.319	1616042	-1710342	52359.78	3878.427	44	5896.265
1776370	808531	4467.714	270.096	1003626	376047	10295.01	593.5476	82	5903.819
2562938	1058986	16723.71	754.4575	1634835	596606	47278.65	2208.602	91	5905.073
1837418	784366	5289.103	310.8981	1203075	382783	11790.23	621.3857	75	5905.188
2237936	985428	14953.79	550.1495	1849274	743531	48732.7	1645.365	109	5906.516
231152	6596	87.66335	-41.61475	57768	-1792	147.9062	-92.2837	29	5906.574
3387834	2371066	17111.52	1085.652	3735315	1979072	68257.98	3109.677	124	5907.623
1901961	923817	8537.515	804.4516	1273630	435968	21087.36	1572.529	81	5908.268
2312104	1026427	6403.058	561.6	1328283	555565	14678.85	986.7134	87	5913.123
1752667	970392	8109.477	555.0463	1103829	453324	16192.12	1341.955	82	5914.903
1622307	1110013	8454.397	509.4122	1044605	571567	19330.72	879.3088	86	5917.744
2455622	1217757	15269.13	591.7727	1577315	631172	38965.15	1028.915	83	5918.510
602940	1.67376E+07	11745.43	9883.832	405138	1.219354E+07	67428.44	46915.05	142	5919.001
1.139345E+07	1.521656E+07	20412.77	12253.6	3.264312E+07	6.550363E+07	257066.5	150570.1	348	5919.052
5319787	0	24937.75	8894.457	1901279	-2132579	62439.28	13354.99	44	5919.068
173695	141114	27044.4	509.3102	50461	41851	34600.33	698.0129	43	5923.765
1265817	551974	6630.714	988.8402	652294	253839	11755.18	1278.43	74	5925.482
1955990	804866	23014.97	844.1451	1170592	339047	39077.65	1536.726	78	5941.594
3040174	1153404	30053.56	1116.293	2358045	794591	76140.11	2951.438	107	5988.979
2568825	1093543	6447.015	312.2746	1738897	525662	18351.43	368.2287	86	6006.098
307989	62024	4423.071	139.5201	85452	16806	5860.929	63.61234	41	6006.625
297354	516218	55292.67	1411.385	133866	217579	110543.9	2063.73	63	6020.282
1425901	563730	7596.101	60.92106	828478	229921	16808.79	50.21567	76	6020.650
2022085	934477	5865.717	191.9233	1227032	431604	12760.46	-85.22943	81	6029.375
1706352	736983	7554.825	455.8607	1040044	336078	17872.29	1261.178	82	6031.987
1458852	734874	11111.59	272.0423	845997	324355	22906.36	603.775	79	6034.521
1385027	1813288	13824.01	671.725	852285	922000	37157.5	1539.036	92	6054.162
637507	1.672345E+07	6101.553	3881.987	436607	1.247732E+07	35722.19	25309.58	144	6103.837
1.111236E+07	1.545259E+07	51284.86	5002.108	2.643537E+07	5.342113E+07	144288	79843.96	282	6103.877
4841366	0	12913.51	9210.745	1728534	-1808701	32391.78	12237.82	46	6103.892
191970	360326	80282.82	1690.302	82626	125544	122602.7	2363.466	54	6122.646
1977310	738358	11417.97	562.954	1244667	360860	26165.19	965.8296	83	6129.463
953521	1790646	168212	2922.297	455119	662546	269327.8	4581.734	68	6220.032
1874371	788270	6878.855	424.1327	1109959	353478	14353.68	1067.505	75	6223.905
1675762	1053376	7073.722	223.0914	991076	457104	17077.58	506.536	79	6230.911
1847958	739504	14724.33	354.1685	1890918	672478	45868.82	1893.477	115	6232.632
116604	42819	4458.348	166.4438	33048	12053	5422.378	384.7198	38	6234.039
1895729	735549	4972.111	654.5132	1181982	360299	11724.65	1989.823	83	6234.229
2255638	1414820	5684.819	580.9545	1353633	736179	14995.44	1618.156	90	6236.000
157572	430514	151375.4	3119.083	83468	183744	290283.5	5929.2	61	6238.950
1504237	624796	8023.073	389.4798	840076	263341	16479.21	793.6422	76	6240.351
2246317	1114935	9727.063	655.2758	1357774	502080	18038.79	925.2187	78	6243.493
1797643	672576	4693.36	400.6255	1054516	309833	10868.05	796.0875	81	6247.376
2642844	1691243	10126.17	684.8441	2170474	975634	30150.17	1247.391	93	6247.681
704017	653804	292774.7	14535.72	290717	225786	444150.9	21797.68	62	6262.923
3447299	1999985	30117.95	2282.027	1994385	965902	61625.22	4387.13	83	6274.101
1688542	713291	7121.781	472.1758	1053336	299045	14246.94	1172.866	77	6292.276
115211	69694	2098.704	113.9965	31317	18981	2695.303	42.14595	36	6305.336
2918515	1253741	16444.92	610.5756	3048672	1166829	67373.44	2836.963	122	6334.989
1933261	727045	8956.986	422.0897	1059937	304711	20586.63	802.5833	73	6336.819
1652469	718995	6463.099	185.9601	1005925	298481	14567.07	670.7988	77	6339.293
1722610	777747	4876.511	398.2701	1049322	349996	9341.681	848.7321	73	6339.380
2509705	1012585	15145.02	374.6311	1416808	445554	31002.22	1402.78	75	6339.818
1864308	705188	7449.592	147.0037	1088801	303738	18263.13	169.9364	78	6342.757
202336	29158	788.0577	-63.4015	55513	7342	1002.803	-106.3034	36	6343.034
123483	146014	53772.85	596.0868	38112	46228	76037.34	635.226	41	6343.918
109795	152029	134286	1594.249	39976	61087	219994.2	3105.831	47	6346.869
471973	225128	27034.54	10522.73	195136	71664	38859.49	13961.12	58	6348.705
2456850	975792	14403.6	631.3226	1419598	431526	26003.74	754.0618	80	6353.310
428421	383599	100709.6	8833.884	165423	125334	152263.7	12286.26	55	6354.033
2704370	1021359	19446.12	560.704	2886819	978431	79370.51	2304.584	120	6371.944
100439	69296	62480.48	680.0594	29704	20577	80856.41	696.763	38	6376.501
2147080	1236699	13945.72	676.2105	1496702	626837	31174.63	1458.971	87	6381.100
2225353	1304358	9123.649	521.1069	1408236	674913	18853.49	1007.983	87	6383.810
624314	521000	38865.11	4873.311	242704	174480	60928.5	6773.388	59	6429.791
1630067	746883	6859.679	301.8922	997165	354604	15536.27	886.33	81	6435.838
1752422	648996	4348.609	334.2352	981398	286494	9256.408	478.0029	76	6444.584
1734305	517740	34146.96	641.2525	982640	238579	54374.51	1179.508	77	6446.563
1640831	643406	4917.222	543.4118	866505	263439	10649.51	679.5355	74	6448.515
2062912	1031780	19193.65	818.0344	1314271	499047	45984.52	2491.827	82	6448.775
1708986	788931	4824.948	422.69	952443	338881	11447.66	1364.682	82	6453.401
1465656	679499	7396.931	438.5817	906136	313876	15358.56	506.9035	79	6455.729
1643220	724232	1373.804	34.30958	977231	313361	1866.914	1.351143	74	6456.350
2916307	1665425	7228.823	1127.772	2457448	1186101	25234.32	3838.782	111	6462.323
2133366	804148	22496.83	705.7054	1435420	436024	45422.63	1302.684	88	6477.135
2067919	951558	5819.087	373.6333	1199467	436117	12058.15	778.8315	79	6491.462
2237860	933655	20006.02	687.1332	1349806	458837	41807.03	1358.969	86	6493.640
2101538	906265	7461.631	443.2714	1251115	445374	18710.14	919.6102	83	6494.324
1641016	608043	8540.438	290.031	929437	279563	15922.98	609.6832	77	6511.616
2760892	1091873	31982.6	943.7034	2005425	679641	88137.17	2216.061	93	6548.172
1009452	581248	5613.11	248.2734	752273	367509	18933.23	449.508	93	6552.625
1792990	1027506	8247.605	381.1696	1189643	491925	20186.11	748.2182	82	6554.765
2942678	1136821	7960.57	725.474	1803273	600672	22156.33	1416.704	87	6556.098
1833441	1092178	6850.434	243.2226	1482100	643273	20050.15	1325.783	110	6558.446
136604	292760	105583.7	3067.509	69498	114610	183939.7	4771.084	52	6558.921
1982503	807488	24722.54	538.4264	1336024	451077	50949.05	1280.431	86	6562.704
1344587	803293	3295.163	481.826	796283	364008	7338.287	308.0205	77	6570.962
4949589	3024061	13083.79	1378.242	4288588	2602889	49465.32	4791.941	115	6575.707
1585954	762655	11511.42	321.5061	908003	322922	19824.5	570.2539	80	6580.563
1397854	838539	8068.629	583.9243	963186	418784	15187.37	1275.538	87	6586.417
1803917	885410	4241.147	497.6989	1001524	372559	10218.58	881.5462	75	6619.920
1359330	778687	3309.35	275.7846	760295	329522	7522.269	-35.45452	76	6637.579
1779913	724566	6905.533	507.2938	1053213	338098	15983	828.0456	81	6660.644
1064678	496373	14347.85	2.344391	609066	209285	28220.61	-243.9462	71	6661.524
760441	1704873	19198.96	6891.27	410071	763465	44048.5	14648.42	72	6663.946
1699784	753876	7565.184	778.37	1041374	344813	16271.19	1684.576	77	6664.301
3707218	2545293	33076.87	2033.238	2900858	1735899	96278.49	6023.524	105	6664.827
2121416	838957	9058.319	432.5078	1347374	379306	21070.46	945.961	73	6665.067
2417333	745776	11087.83	424.4606	1594110	387318	27482.95	985.2039	85	6666.293
2125050	982859	6682.091	420.4471	1150821	423324	12746.43	180.7888	74	6666.732
2887815	2267883	18195.06	1264.731	3376798	1951681	66069.65	4583.577	133	6668.223
546144	224590	2298.125	29.29984	207482	74960	3136.179	59.70385	58	6696.908
1134003	1822378	20937.13	2154.146	614433	801657	43974.9	3564.011	79	6697.486
1567263	681962	4485.704	301.5073	866372	285874	8487.18	684.6949	76	6705.663
1654114	1211714	4382.61	287.3424	1202915	926145	14097.38	1103.387	103	6714.223
2920760	1352409	14150.17	731.7912	1927956	758134	37173.24	2058.771	89	6750.347
1560331	774270	10116.12	451.2907	969426	334958	22885.19	1465.822	79	6759.863
208463	14900	-23.14112	-44.66999	60416	3903	-158.0153	-62.2616	43	6763.542
2050697	1319044	7475.857	627.2241	1217406	572848	14223.29	1464.269	76	6774.029
1852180	745680	11606.1	560.8817	1127721	361483	27995.08	1217.508	84	6775.434
4176675	1882653	16825.63	1130.792	2692238	945080	45661.55	1913.303	90	6776.931
1732748	1327589	5371.34	604.0642	1145363	640973	10636.82	1065.362	74	6777.105
1653950	740603	9750.349	228.9248	998690	353511	17953.69	645.464	80	6784.781
2084166	1273722	25781.03	562.1105	2065732	1113298	68407.3	2370.188	115	6787.923
2241503	862004	129767.3	10088.48	1509239	541408	225642.8	16285.01	94	6794.863
1828628	866596	7409.486	351.7749	995368	367261	14517.75	753.8957	74	6799.646
2097681	1202770	4181.373	447.3004	1802507	1019409	16361.71	1379.55	111	6801.012
2965239	1279182	12425.19	622.015	1803022	659504	30766.73	941.6671	89	6823.838
179165	299687	154017.1	3466.937	97038	139925	314384.4	6993.079	65	6871.104
2514914	842830	13631.77	472.3887	1459337	404773	29856.99	859.5796	83	6872.257
1830018	895593	10776.62	662.2449	1173327	405566	24698.74	1472.852	83	6873.678
3238991	1640850	25679.62	599.7028	2168018	989401	60545.41	1868.515	92	6877.621
1884807	825872	11210.44	758.8183	1103691	394082	25119.98	1547.235	80	6878.999
1367480	696468	2580.744	269.631	737016	313709	4766.594	100.0871	75	6880.664
2804552	1756726	14246.62	755.9111	1797887	965608	38064.38	1306.536	94	6885.987
1639180	500048	4403.377	525.354	842968	197391	7746.551	1038.271	66	6886.371
323634	210431	41736.71	67.08795	111991	68762	60064.56	178.7094	53	6888.775
2296035	1024667	36120.04	499.3258	1514897	490820	74695.76	1441.28	83	6888.798
1459806	754619	6894.552	678.874	905322	351110	15330.43	1133.952	83	6895.019
461979	242548	26832.65	1239.781	137973	71420	34660.91	1548.295	50	6898.067
2219836	872124	20936.31	323.2648	1282943	450828	42836.2	371.8708	81	6905.033
1610908	624636	11611.71	145.0742	896998	263275	19737.4	368.7885	75	6925.296
2553330	1416288	11000.29	761.0579	1608498	718193	26056.5	1898.47	92	6985.952
563695	944245	103716.6	2271.175	223896	329336	149106.5	2523.576	60	6989.740
1269007	361283	4643.743	347.7654	675081	140822	7872.616	584.1306	71	6993.736
2475116	858880	7868.966	328.6558	1909131	681634	23247.69	1348.658	108	6994.893
1843033	713823	7097.275	370.7021	1181111	339343	16376.34	463.4447	82	7000.116
432788	522482	84044.95	14906.93	219528	222036	161707	26047.37	67	7009.356
224960	9852	296.0465	77.39891	63030	2667	506.7066	67.08492	42	7012.146
1804928	1040184	4834.08	639.3759	1007172	441774	9075.389	1322.052	74	7019.174
1806345	953917	13458.6	459.3068	1233659	498329	29669.98	953.4904	87	7032.048
2510030	942332	13526.36	447.5573	1505035	437531	28153.33	416.736	81	7079.281
1693557	945629	4635.951	453.8866	946059	423659	11196.63	1255.805	81	7085.173
2411291	1265846	17242.19	965.8495	1543072	637439	43170.97	2031.697	82	7085.971
831571	967758	15930.22	449.6409	429951	409096	32301.68	598.7886	77	7090.879
1922206	864565	13547.92	329.455	1132126	410955	35019.43	477.7045	87	7095.265
1692143	638266	13922.52	460.5487	1003854	270046	27676.71	1176.321	73	7095.694
2069836	822021	7445.635	302.5731	1126091	352950	14988.41	681.1685	74	7098.299
3926680	2982987	11673.83	1315.136	3051345	1697060	27873.46	2696.01	98	7106.711
2991366	1978508	22605.05	999.1325	2109512	1047900	50177.41	2915.471	91	7110.745
1510756	581625	6241.659	442.8253	828083	259055	13228.66	1208.395	75	7117.359
1862024	1086667	9604.429	508.9227	1152735	445215	18397.64	1130.579	79	7119.405
2162887	871506	11307.3	307.8802	1182791	395607	22870.64	864.9141	79	7128.440
2626045	1296694	8254.573	944.1669	1652790	641317	16623.56	1756.87	81	7153.969
418856	775127	375408.9	4219.653	226572	359822	790619.6	9490.842	69	7156.654
1516923	704842	4157.335	369.7594	929180	299455	9877.092	701.6865	78	7167.851
2218381	1870923	12198.5	851.6365	1505350	951650	31591.8	1049.939	87	7185.383
2264290	943199	7811.856	392.8739	1940179	806238	30035.79	1268.849	109	7199.296
1575372	681551	9640.158	403.7813	1039792	317415	23661.37	1041.129	82	7202.650
273411	127874	126884.5	12570.32	146754	55634	252188.1	21467.13	64	7204.932
1803567	979760	6507.984	531.5011	1043616	390237	10915.91	95.20097	74	7214.370
1943954	1107571	15212.68	551.8955	1898226	897736	41180.05	1499.191	110	7215.225
818053	1283884	91228.63	12490.2	480414	589995	209170.4	23399.37	77	7216.710
1879719	896913	8492.622	505.9117	1185058	398455	19228.95	953.9545	81	7219.551
1659688	730678	6795.496	414.1281	1036763	320787	16737.43	571.4846	81	7222.754
199342	22538	27.33171	151.067	56134	6183	-95.51163	226.7441	42	7230.418
1103950	504241	2431.441	118.1157	559250	205075	4528.36	119.3689	72	7234.936
2187996	1254356	8046.085	811.1683	1365685	603193	16881.07	1545.814	83	7259.311
1718776	892706	5249.619	271.5798	1042528	370047	11377.85	861.7275	79	7289.908
1647219	807061	6904.807	362.3983	996289	354371	15280.88	158.081	79	7304.721
1805514	723950	8292.151	325.7594	1099770	372447	20260.33	1010.539	85	7309.002
2360845	1020251	9533.835	690.0812	1485661	506694	23354.23	996.3256	84	7312.643
1357937	1205356	41687.17	3044.216	889527	504625	80905.09	3951.758	80	7312.666
1581146	930447	9599.463	164.6372	954082	376297	19585.12	138.7008	70	7312.903
1837364	758730	10071.87	517.6579	1132327	328080	22282.97	875.4807	80	7314.948
1137247	1411346	56557.8	16659.33	636126	669848	107925	27531.6	76	7317.153
2279898	977905	10528.9	610.8909	1577697	531532	26283.67	1895.78	90	7319.316
1381305	664651	6018.347	478.9599	835697	278961	11663.23	1027.661	77	7320.701
388264	51396	341.5455	-24.1484	127395	13636	721.7995	-371.8669	47	7320.962
986929	1620270	13572.11	6591.973	568878	811680	38298.86	14517.79	85	7326.588
1524726	665779	4719.368	384.883	842805	268778	10135.03	749.5695	73	7326.840
145702	234769	199870.2	1856.682	49344	76627	284171.2	3355.76	45	7362.600
1931620	1045819	14928.58	537.777	1231742	476463	35178.43	1055.824	82	7384.609
1730194	709187	10197.89	423.523	1046548	302930	21615.62	443.513	74	7384.929
1447101	773335	8877.397	87.54253	888948	328010	19592.65	333.6179	77	7412.798
2526380	835458	7810.718	645.0377	1399430	375744	16586.94	829.1401	76	7414.192
1481338	865941	16606.4	509.3387	953468	388361	37561.71	1238.87	80	7429.063
2289359	1286139	7602.585	818.988	1529943	641788	19657.7	1645.256	88	7433.660
1598718	780122	7510.868	455.1861	1006097	353931	14406.81	924.8602	80	7443.546
2259359	974925	11069.18	497.1446	1925833	771065	30950.59	1350.211	108	7444.239
1211618	1534274	17421.4	525.0611	814598	776009	43091.43	1040.143	82	7452.382
942054	1303569	17005.64	1411.889	465985	591207	35777.46	3211.624	90	7456.611
299244	31505	1722.964	-61.93449	89120	8765	1924.976	-109.0041	46	7477.043
2041325	1005751	7600.413	337.3006	1142680	437994	14058.1	764.0392	74	7522.315
1646338	777324	5494.966	344.2743	1035320	358234	11585.62	552.8295	80	7528.937
120118	12606	56.9081	110.8109	31755	3059	111.184	294.0006	34	7529.582
2254419	917305	5680.225	449.6157	1242496	391883	10455.31	1104.48	75	7530.406
1619978	792418	4803.769	456.7377	1004396	373501	10897.44	711.8582	80	7531.282
2094332	1242585	8334.404	493.6792	1401138	621588	25376.88	986.2672	88	7532.827
1459163	673217	5794.873	455.1179	821963	302019	12727.72	457.4809	78	7534.814
1936002	866822	8078.326	635.5289	1051825	372277	17924.3	1104.693	79	7545.862
2222812	784220	11333.03	390.1772	1462215	388325	25159.86	408.4967	85	7551.817
1397860	619855	4075.381	56.55273	802591	252692	9589.96	-139.9952	78	7559.631
1816001	763096	17219.23	90.15277	946845	292660	33425.25	246.1066	71	7573.390
2286538	855799	9678.987	375.1937	1274126	360287	22123.95	688.3644	79	7626.203
2521388	1105072	19872.71	551.3162	1700422	596491	47999.04	2139.938	90	7627.211
1708860	667476	6124.258	214.7193	1025200	310106	14218.56	256.9499	79	7630.045
1719441	670352	8127.063	186.5156	969578	260256	13899.01	452.9321	74	7631.611
1497812	738243	3218.521	241.8548	863880	322990	5631.472	242.6312	77	7643.980
221330	22890	288.1659	200.5329	58809	5129	-109.1331	392.7043	36	7644.269
2111513	806936	8398.717	504.4247	1387495	397057	17922.8	1346.909	82	7644.473
2280557	1208734	16188.79	956.4333	1346523	593965	30346.66	1927.115	85	7645.602
2008162	1162384	9928.033	421.356	1278178	613964	24135.91	735.8431	82	7649.018
1574121	541960	6060.229	433.9331	827540	211754	10528.6	1224.934	72	7655.718
489546	213669	123802	8780.889	179579	71671	185175.7	12379.21	56	7659.326
1761769	730732	7714.188	418.9283	1036886	310381	12469.54	866.6339	76	7662.669
110632	17736	27.09756	139.1007	30094	4600	14.8326	158.8656	36	7664.168
2164676	1020860	7215.322	463.7151	1368229	477166	16422.48	1101.804	83	7669.292
100286	71103	35179.14	419.7221	28617	19945	43576.11	451.3977	36	7670.600
2032349	785151	9376.377	384.7394	1268244	355080	21375.04	718.1318	83	7673.700
1685476	789919	8552.913	298.2358	986332	365139	16389.52	882.5485	77	7674.671
2148785	906951	22958.4	1056.287	1192028	449021	37701.5	2054.755	79	7685.138
101753	12797	757.4559	-53.9979	28817	3510	1012.953	-61.76392	36	7729.604
1088440	259774	4650.534	319.7882	518314	95068	6892.219	262.2097	66	7738.979
1318690	466269	6311.672	270.7504	755271	205742	12984.89	595.4744	78	7745.935
3487546	2034992	14868.23	1199.461	2420081	1089505	41146.53	3648.015	93	7754.936
1443381	704062	6738.394	56.34512	777504	289123	12358.13	216.6646	72	7765.510
2307026	968122	9742.226	512.0937	1329811	476413	23086.58	787.8414	82	7775.141
1641673	826351	5827.565	647.4133	1011708	422565	14955.42	1305.915	83	7814.464
1127191	1314596	249794.6	17380.55	603305	578517	509438.7	30786.78	72	7819.444
3326716	1330257	18550.35	1322.604	2316723	762011	51253.12	2810.677	92	7843.357
306978	258024	26196.81	2034.28	100867	78004	34738.02	2437.199	49	7847.911
409563	376673	119434.6	7490.358	271407	197030	300529.3	16478.83	76	7853.915
2258661	799241	9149.051	280.4515	1228867	336470	19970.11	-1.698644	74	7855.042
198344	22223	-47.42073	37.82384	56507	6108	-536.1942	206.1583	42	7856.273
2250924	1199805	11451.31	245.1565	1751728	840853	37831.44	1415.056	106	7859.436
1720011	965923	3096.001	437.4855	970404	396192	5294.496	664.122	77	7870.710
2568811	1713363	5672.118	513.7822	1553437	1008249	12572.29	979.8475	88	7871.930
2178942	987758	10025.89	642.2738	1375528	477240	25770.9	1001.568	84	7880.408
1803786	920955	7014.578	631.6023	1189164	411481	17573.12	1076.228	82	7893.744
1887402	1122598	6950.071	498.8847	2051439	976997	28636.42	2087.219	111	7893.853
111551	104415	1413.086	-1.343069	30976	29999	1994.295	-238.979	37	7904.625
2380717	997723	8919.634	599.4646	1470297	481039	22004.53	1038.548	83	7912.666
1625529	805265	7401.977	312.8555	1019492	346565	15120.58	397.1482	78	7931.164
147847	181924	50306.46	-54.09994	61026	62770	72610.98	172.2808	51	7958.199
1671972	792442	9971.998	125.0295	942024	336900	20070.85	-60.19568	77	7958.863
111377	59897	18946.25	433.635	32361	17175	24866.64	208.69	38	7961.546
1436914	561681	81284.55	1335.153	832133	327455	124708	1593.517	79	7964.865
229015	26480	1218.114	60.71334	65077	7155	1183.944	219.6305	43	7968.012
782948	1129728	38859.38	3244.136	371019	460180	88501.63	5927.615	71	7970.738
1749018	594910	17815.55	288.3429	1493138	485727	33905.16	1138.047	102	7974.647
1631133	1307518	3850.881	376.8582	953179	603640	7598.725	285.5434	79	7976.640
2071404	845368	9555.732	472.9301	1300098	407343	21362.94	1000.872	82	7977.944
2490890	1417870	31346.81	1159.194	1773117	709653	61722.88	2330.078	92	7981.732
1830567	638740	29311.56	413.066	1110300	295581	47936.9	485.8795	80	7983.230
2019712	1477914	19311.44	1165.085	1250435	729706	42981.9	2110.904	84	7988.414
2359426	1481215	7888.999	843.7731	1499149	678167	18076.2	1496.834	83	8003.669
2119466	903708	8582.514	491.9763	1358985	406513	18796.02	687.2534	84	8006.953
152560	21843	745.2313	-19.23878	42980	6190	918.7654	-168.2104	40	8052.957
1910048	757693	8895.5	335.9376	1088161	343733	17938.87	1267.596	76	8061.861
113758	35447	3746.06	295.942	34504	12556	5458.648	505.5005	40	8064.048
1744330	654326	4136.592	240.7444	1045999	278656	8191.803	456.1995	78	8065.055
2273888	1341084	9038.594	506.3463	1187185	532563	17178.13	1076.067	71	8070.178
2113922	874117	18010.93	329.2273	1469861	453172	37600.7	1020.259	88	8071.234
433938	105130	12571.09	186.0195	168060	32706	17277.46	367.7731	57	8074.669
1689527	1802128	1692366	26781.54	1685236	1636038	4578423	106076.9	115	8075.556
104770	13434	677.4793	-132.4893	28706	3574	907.744	-261.6244	36	8089.000
123713	21434	1017.507	-70.41924	41664	6202	1427.361	-349.3973	44	8102.551
1528780	694021	6077.621	443.4304	913656	308446	11730.58	740.9698	77	8112.392
2202737	860823	10725.14	294.652	1404982	429352	22580.1	904.7239	82	8175.987
1949503	933423	7642.044	374.3098	1220144	461173	16987.59	1209.485	77	8176.318
2445265	1143227	13592.96	359.9728	1634315	623010	33333.25	1027.345	88	8178.495
210413	42790	834.6226	5.897817	62627	12075	859.8792	111.2634	43	8179.324
2047236	790062	12305.69	489.2112	1219484	358367	27664.25	1121.115	79	8180.380
1296606	606454	10017.48	117.4845	1212061	478272	31418.41	727.8901	102	8181.698
1694356	884745	9678.681	536.2379	1084947	435622	20166.67	1177.016	80	8184.830
1454161	555185	7372.086	311.1568	848959	241084	14108.61	271.7715	75	8187.681
2327622	827809	11974.69	504.8421	1445038	442535	25331.96	1078.731	83	8188.927
2116984	1282786	9349.546	1069.6	1283172	645230	23757.4	2384.31	111	8190.967
1547768	524878	7764.581	334.6768	838979	211973	15118.99	156.3771	73	8192.993
1250552	508286	2159.512	273.2462	658966	188472	4508.336	182.2505	70	8195.796
2092927	771064	6559.684	583.0615	1180845	339715	13821.13	1404.139	78	8200.487
1912165	781854	10551.97	453.5713	1077735	328108	22354.74	1082.153	77	8211.515
316280	58794	371.7436	-58.4939	104946	17225	491.4137	-287.7144	50	8221.184
1799128	836080	9128.268	261.4423	1102364	388808	16268.93	297.9003	81	8222.233
1558644	692208	6503.228	465.1855	938169	300940	12870.56	834.9257	75	8288.937
227844	49949	659.6996	-10.93077	72270	14489	652.9575	-139.9606	47	8301.522
1958838	943485	6883.547	366.4576	1216444	456509	13889.73	504.2683	80	8301.941
4283543	1954242	18417.59	1412.709	2595458	889085	36768.99	2093.943	86	8302.962
1345608	919550	3835.927	423.01	751800	379956	5908.955	500.7014	75	8312.197
109686	158818	36560.05	3921.008	52715	89259	86507.25	7933.607	59	8313.902
1564830	583957	2563.691	411.0849	875331	236073	3904.043	546.2083	73	8314.646
156086	20427	344.3554	-5.552739	46320	5876	499.1086	-204.8217	41	8315.928
2572546	1128031	17763.95	750.7675	1697462	615096	41387.69	1567.311	85	8349.981
561688	1010318	9141.227	324.5774	294290	473927	28437.33	869.8685	118	8400.841
2180185	832758	11358.29	573.5416	1280744	364993	26068.75	1222.707	76	8400.918
175190	87740	784.4969	289.1109	215912	140199	5792.547	1616.453	161	8407.843
2392764	1049610	12207.68	786.3154	1526734	602009	24718.79	2393.967	86	8417.861
2425486	1036838	12569.69	614.2216	1845340	655660	36673.44	1555.693	91	8418.032
2195870	1244290	6146.43	399.5287	1245736	538425	11760.55	647.6569	78	8422.667
1529489	923391	11704.21	371.7646	935540	407043	23654.5	367.1168	81	8423.421
457260	798748	59148.99	3781.461	218257	285222	97222.75	5722.646	63	8429.375
3738534	1928801	20395.56	1163.078	4044537	1669708	75143.18	3840.896	117	8442.205
576788	185394	1243.363	-36.91992	198880	57367	1394.103	-126.6114	55	8458.143
2370636	1417829	12452.43	415.0948	1348847	799597	30165.19	1075.23	86	8486.246
1973795	1417426	7223.986	406.4684	1307255	669292	17570.73	738.5718	83	8494.150
456016	319583	86690.09	14967.3	191503	116287	145173.5	21538.53	60	8497.357
1714156	595667	9785.609	474.8508	985373	280144	23865.41	274.7668	81	8502.441
2080618	769212	18552.28	511.3276	1249738	340509	35903.57	850.4763	80	8509.623
4262039	5705322	17359.31	1916.995	6231663	6065663	86931.98	9281.487	146	8509.862
520300	173751	1133.519	116.8866	210828	54707	1718.16	153.7568	59	8518.459
2358969	1009068	19841.06	420.8708	1224508	417440	33175.14	107.0965	75	8524.289
1801941	869226	8743.694	379.7824	1061526	403536	16751.92	204.3989	76	8525.205
189753	31860	517.9138	79.47221	54553	9398	651.4637	305.2544	43	8529.019
589910	150865	4948.421	55.92222	189566	43543	6542.228	-50.42651	53	8549.944
2288392	1085414	4634.49	461.0969	1375268	540283	10717.88	298.6966	83	8584.106
1604041	876089	4941.469	398.9226	897276	334066	9757.527	944.8919	73	8597.015
351499	529834	346103.6	2725.698	146880	198212	565275.9	4688.795	63	8613.058
161486	45773	1407.741	113.4261	59998	14565	1837.725	285.5514	47	8613.441
1183932	392985	2248.96	94.37465	632332	151663	3717.622	459.0342	70	8616.846
233291	26465	267.0918	-126.4345	79896	9111	247.7053	-276.6448	52	8620.470
2636784	1108321	15663.12	670.0778	1692025	581394	39511.97	1969.228	88	8621.528
1309379	536705	6406.102	342.162	678649	204613	11173.92	595.0736	73	8625.362
2193318	802336	6735.35	525.7831	1199758	317722	13167.87	1080.143	73	8626.821
1667202	661310	10468.24	605.6202	968740	354738	28573.9	3392.216	91	8630.540
4717322	2281377	34484.48	1273.683	3429254	1336494	96738.3	4370.359	96	8665.629
1736174	706464	7857.767	144.2673	963347	295552	13694.59	928.3491	74	8678.262
2437971	1253419	10224.41	696.7073	1443701	625773	23166.85	1627.29	82	8681.359
295471	53887	35.76135	-43.14606	125415	17407	-256.4256	-337.1004	56	8708.781
116137	69743	513.2226	-112.8527	44797	29662	1071.742	-277.2237	54	8712.113
154214	165710	118297.7	1472.957	87043	86271	284873.4	3086.71	64	8721.165
4119085	2209954	21388.32	1401.22	3190903	1338517	58403.28	3823.768	112	8721.441
1636156	756777	4243.239	324.398	914625	335838	10679.89	314.1633	81	8725.557
1470704	885346	2822.232	183.8809	881055	363358	6780.93	204.2242	77	8728.824
2262480	773597	14009.79	346.9908	1446948	383576	30404.29	854.8224	80	8729.453
166649	8910	-52.17653	96.5082	46722	2446	-78.99956	-15.63196	40	8742.203
254768	17069	32.11174	76.37912	77416	4823	-12.0308	31.73123	46	8743.246
1906329	1271065	9883.107	685.8209	1120165	556648	24340.64	1474.382	83	8747.812
1983977	741549	10476.49	195.4328	1228408	352265	18703.16	-49.38482	82	8748.895
1348264	588790	9217.037	155.6684	805777	247132	17991.8	549.9798	78	8750.135
2675302	1148930	33148.58	115.9192	1642384	628207	68181.46	789.6879	87	8754.275
1849670	596952	11251.7	82.881	1016059	271515	21931.81	-293.9882	76	8756.644
107642	26640	-21.48588	70.09182	30988	7903	-210.1837	112.2454	38	8760.725
2029990	850854	15890.58	725.3458	1196501	384428	36404.54	1210.387	79	8767.338
2967913	1084863	9203.496	1226.617	1737949	584048	20833.96	2359.993	83	8768.076
686546	909332	30716.64	1411.875	301606	374967	75820.11	2529.486	73	8771.463
1078988	437402	6486.587	209.5802	617890	184408	9896.971	359.8259	72	8781.108
1839423	911896	9952.741	597.8006	1227337	450363	22998.8	1612.472	86	8825.809
3067884	1844275	60224.53	1741.69	2220827	1199356	98326.27	4573.849	107	8826.996
1618824	635007	7358.957	110.0461	908460	288785	17280.66	130.313	78	8832.866
2376908	1251689	9344.685	739.2999	1390820	562599	21909.26	1152.258	80	8833.253
101240	27831	4377.636	-134.9419	27633	7640	5173.897	-201.5238	35	8834.935
2089657	1441796	6486.821	471.5464	1173159	683018	16190.95	985.122	84	8835.497
3180321	1625169	11226.82	893.4608	2460786	1064086	39184.46	2383.355	101	8836.125
1737503	742142	15425.15	263.3213	1063514	326358	27623.04	265.045	78	8841.591
214081	344288	32182.1	810.9963	74966	106849	44737.91	923.2141	49	8845.445
130746	98109	23546.45	461.6653	38397	28782	30268.4	384.3773	39	8872.899
2515023	1053810	13559.11	513.8435	1428685	531454	35682.85	799.238	87	8885.122
1631593	663951	6706.234	136.973	957877	288924	12457.99	328.2954	76	8904.550
1649643	598599	7173.974	406.6652	953471	249407	14054.24	855.5946	76	8917.540
2968847	1100531	9451.84	361.8803	1835272	572741	25742.12	685.7097	86	8926.493
2350482	1082079	6723.513	429.4865	1426977	571767	17402.49	976.7823	84	8928.984
626385	101157	6543.971	172.3225	250562	32008	9344.645	99.30566	59	8930.826
1932353	938788	7574.284	558.0605	1222875	452853	14279.31	1448.207	84	8932.800
139691	143094	686.4822	86.21521	47754	50747	975.9885	109.5553	49	8935.058
2267154	938893	12549.03	515.1949	1356492	402437	26647.48	1039.428	79	8935.136
1713451	836987	19621.18	106.5117	1038989	379195	43504.3	354.7316	78	8936.550
2618779	1206045	13371.87	470.788	1537852	567153	29996.68	1067.478	83	8938.850
1720777	881376	5758.174	325.3987	964578	356802	13124.38	853.4014	76	8942.452
2679272	2414437	126246.5	3773.126	2244679	1279260	220996.2	6590.647	102	8943.044
1472060	481885	30565.4	290.6391	821474	183330	57897.98	578.4811	65	8943.215
2645603	1108414	11186.95	485.1983	1713764	500214	27812.68	723.7554	82	8944.050
1947252	1175513	6396.687	645.5167	1154641	496337	14562.75	1316.42	76	8946.823
2753114	1303952	12959.18	372.1739	1899364	624022	29539.82	1112.22	90	8948.228
1811844	735521	7702.44	680.6188	949679	283279	10954.33	1588.673	68	8948.647
2038702	945984	8953.975	578.5231	1279694	416131	22921.74	1191.562	80	8954.057
2490221	2210251	29115.63	1318.261	1739605	1128557	65595.22	2902.848	91	8964.478
1870513	746580	6420.369	416.1089	969205	287784	13266.77	1034.912	67	8964.727
4115348	3796341	22119.74	1550.97	3447880	2254909	66756.13	4341.793	104	8984.590
2817950	1621168	15112.21	887.3531	2018935	914166	44131.41	1665.49	95	9029.660
1437362	418840	9827.903	407.7647	729990	174019	17959.41	493.6413	76	9052.648
1562585	513053	15628.29	386.089	923104	220614	29932.69	426.6856	76	9054.438
1847464	855613	14860.03	702.6415	1110792	386955	35345.4	1993.797	76	9054.465
2000615	896216	7698.936	454.1231	1209875	402198	15606.31	573.2517	80	9064.858
2594666	1335194	15761.7	707.8921	1772108	752073	46896.23	1652.632	91	9070.636
2134353	960314	14378.9	657.8769	1312107	495370	33078.44	1665.013	81	9093.395
2493162	952372	19283.74	629.0699	1534819	475590	43369.44	743.1377	83	9115.222
2913368	1181793	18639.79	565.7338	2250904	761064	45497.68	1301.884	105	9148.711
2263276	1032765	5872.168	262.995	1177041	410160	11306.11	592.051	74	9151.868
140679	72259	9811.835	-59.92307	39679	20342	12659.26	-19.66733	37	9152.359
2427906	1205602	18858.02	1265.331	1867876	690837	67529.44	3352.514	105	9159.178
2710994	1079476	14032.99	562.6527	1494402	522931	36268.84	1939.913	84	9162.206
3115918	2240817	12261.9	751.5121	3037007	1620905	45427.87	1923.93	120	9163.001
1711489	671892	13275.71	332.625	1071161	296964	28647.24	855.6625	81	9165.204
889722	1397466	33471.48	1117.454	480361	644757	63093.64	1833.826	84	9166.783
1730334	647535	10573.78	503.433	1023996	283244	18218.98	500.2885	78	9168.405
1559442	608065	11497	515.5813	949943	257755	24785.63	1318.349	77	9170.275
1709686	790425	5086.71	317.0223	905863	305395	9266.598	287.5366	71	9173.275
2449468	955897	8000.61	646.7122	1439260	451876	14968.13	1076.086	78	9176.434
193222	33313	1094.092	-1.439861	55916	9459	1346.747	-89.79689	43	9182.612
2073444	867553	8017.607	459.2664	1299373	395061	16765.32	557.4702	82	9196.837
1987496	679773	13417.24	371.2592	1135936	333591	29117.66	1020.969	80	9203.088
1709884	834406	12356.41	399.9132	1085615	391068	20693.6	506.1904	83	9211.475
1415060	594076	7668.948	141.4384	741451	222420	13761.57	506.71	74	9263.519
2101056	723165	15635.35	432.0735	1294416	325026	33519.48	695.5461	81	9265.001
1476956	941485	9451.864	470.8768	925997	403667	17303.67	1052.002	79	9269.023
1386454	847272	7380.984	390.8764	916964	389871	17977.33	401.0619	82	9270.169
2066323	1033747	10353.04	468.1982	2643646	1243630	42642	2921.816	144	9272.822
2026644	921820	7347.734	691.6611	1303616	465841	17064.95	1313.354	84	9274.705
2635484	1551093	10639.41	727.9891	1668273	737448	22896.14	982.246	81	9276.175
2092724	762581	12491.47	586.4781	1137449	347207	27215.91	1032.63	75	9276.929
118868	22847	68.53518	-70.86221	33483	6244	38.10291	-173.483	37	9280.748
1208322	615398	10813.69	457.9095	725031	265843	19781.96	469.376	77	9287.962
1749257	882361	14863.24	293.1803	949156	400962	29794.06	264.6343	80	9298.674
1950240	1049157	11703.29	432.8959	1299917	535516	25822.75	1207.107	87	9302.369
2260811	1118182	9145.256	495.9977	1482944	561597	21505.67	1458.335	83	9310.780
602948	757831	159399	8656.486	296811	276586	245800.5	12617.31	66	9320.968
313740	518105	3113.587	193.9548	149984	245568	5461.74	4.05555	66	9335.726
2087360	1405516	7732.663	755.2698	1978147	1150314	22387.28	2292.47	111	9338.921
1499758	684605	15739.63	412.0676	900593	310417	31570.62	1130.988	79	9344.293
1566211	603505	5233.212	527.9408	872902	262657	10395.43	1087.098	75	9361.121
2190612	1192134	7505.927	344.8972	2122483	950405	27223.58	1381.526	113	9361.890
1286175	521323	3034.41	212.3484	672894	200994	4805.65	255.4669	70	9364.868
2378362	1023007	10256.87	377.0365	1438814	489245	26586.93	751.1412	81	9365.812
2046863	1081482	7645.847	611.7626	1326171	547413	17463.85	1892.952	85	9366.323
1830530	849811	7714.293	557.9131	1107394	410035	19002.74	1441.505	81	9367.933
1306305	872053	4366.583	334.6488	783687	349409	7638.718	1113.789	73	9368.794
2768098	1175360	14138.8	-137.574	2117351	780109	45767.09	1311.116	109	9375.046
168760	26992	776.3015	-4.709775	45960	7310	949.4399	24.37559	40	9380.429
2325248	836765	14358.12	716.8665	1262087	384860	28448.55	1288.253	78	9381.347
280050	33727	157.5389	-39.66984	79609	9229	168.5281	-258.2512	45	9395.345
528343	170692	602.6219	-134.7173	171736	52585	990.0701	-485.4711	53	9398.707
2758347	1177466	18938.71	707.7202	2681937	1023850	63940.7	2785.933	114	9398.821
3477612	1346056	15584.91	298.3319	3212892	1276165	67313.81	1893.542	121	9401.539
1865973	687250	12463.05	358.5669	948144	284746	23242.49	742.4063	74	9454.662
1596526	476948	4254.357	353.798	874022	206813	8149.308	-51.6854	74	9475.124
1879817	810326	8662.248	355.5025	1094226	360280	18800.15	872.6584	76	9476.804
1562438	615284	6849.449	352.3643	971071	280747	14959.51	648.3269	79	9478.776
1766479	917244	7182.726	457.4057	1022443	392015	13018.45	633.6455	78	9488.162
1764068	726440	6109.005	499.9141	1044619	321365	14370.15	935.1352	76	9489.329
166164	280935	264055.6	1943.396	63752	126681	471843	4686.786	61	9491.937
2031590	662474	9479.81	549.8555	1262440	342621	22660.96	985.0887	82	9495.495
2464897	875511	20930.28	683.1328	1607314	481798	46523.62	1662.252	89	9499.129
2027269	1038326	6917.911	329.5126	1230960	500410	16935.38	368.9982	81	9499.657
1780677	657496	11371.34	494.664	992546	277835	19386.13	982.3358	75	9526.215
1954170	790818	5892.371	416.0879	1143706	338306	11433.79	862.6778	76	9535.080
1725909	753062	9514.246	339.8999	963590	303698	17036.72	504.4164	74	9538.088
2535376	1029978	20190.34	541.6105	1566647	532370	39758.76	1503.714	84	9580.974
2313758	845857	24231.13	654.1396	1494831	503360	73589.73	1082.439	89	9581.612
495489	1249039	13321.78	565.9964	304875	581632	34460.96	1485.068	78	9588.164
2885071	1269464	19203.22	949.6564	1992044	688097	51026.34	2135.31	89	9593.752
1919051	1117310	6733.396	400.0643	1173619	555355	16114.58	569.1124	83	9597.470
100517	12799	1121.271	-82.35081	27057	3491	1330.082	-79.39873	35	9607.247
116877	35702	5005.685	98.68202	41022	10942	7086.859	252.201	45	9614.517
1938560	862148	10603.31	370.184	1856215	790852	41118.52	1320.045	111	9615.399
956762	2039087	105227.4	21805.77	578530	1168723	299808.1	44967.62	88	9683.494
283204	463230	136693.6	2271.79	129614	197014	272854.6	4490.219	61	9685.462
1727820	1082256	24700.76	925.5601	1422812	636970	79544.64	2052.527	97	9687.800
2045191	728489	6275.555	381.9476	1203860	308107	13140.16	388.131	77	9691.621
191960	243515	45540.5	429.7224	51362	68896	57637.18	544.0093	32	9691.723
1625678	860950	10301.8	362.5716	906260	345003	20236.17	388.0156	75	9693.350
655250	1.671722E+07	4497.016	1702.879	444791	1.166499E+07	28349	9890.578	140	9693.883
1.129064E+07	1.595093E+07	11001.98	1187.815	2.091746E+07	4.72083E+07	66454.12	2201.252	243	9693.911
3886297	0	23557.4	2228.09	1394654	-1310364	63971.31	5229.528	46	9693.924
2346306	769653	11256.33	604.2141	1288950	319680	25692.55	803.8414	72	9694.733
324985	22204	208.9806	15.92769	98712	6460	-149.3838	-56.50368	48	9695.797
2396618	915003	30431.76	581.8697	1601609	450655	63995.02	1609.117	87	9696.404
1354548	582069	14509.77	316.0436	714186	235141	27506.1	732.8727	70	9697.046
1257164	1307161	10485.25	996.1733	789217	604731	22167.27	1605.13	84	9716.601
1921114	934128	5801.001	406.236	1100861	419644	11285.62	583.9987	79	9718.059
412099	672187	8672.995	296.9561	151645	226132	12076.44	493.201	55	9720.866
2702699	1324140	12218.66	614.7353	1801928	723006	27588.63	1036.996	89	9722.705
2102359	811977	14632.03	921.4513	1373040	440803	36769.34	2150.892	87	9739.120
1352324	809283	7069.814	221.6537	767131	313801	12265.47	726.9986	74	9768.359
2058952	1366959	10987.67	848.874	2111131	1236048	42387.36	2619.46	113	9780.297
1547008	670181	8460.744	191.4989	902913	286836	16692.64	411.9296	75	9789.248
1590385	1399217	13872.71	582.7176	924003	647121	31829.67	567.711	84	9800.431
2376846	1077795	12576.67	458.2166	1362450	461538	27692.73	848.0166	77	9801.434
1524162	563609	2679.235	324.4581	847476	224744	4789.808	471.7466	72	9805.295
2680203	951808	11943.71	473.3003	1601906	461384	29898.46	461.6121	84	9821.647
4180135	3600299	19294.96	1547.455	6037244	3963704	96472.07	7217.669	163	9825.974
2175954	956313	10298.36	338.0655	1403050	477420	21907.38	681.5277	83	9827.330
6078541	4144493	37257.31	2182.673	6785264	3753473	166769.5	8367.875	155	9830.992
2908323	1524104	10803	734.449	2048840	826762	24627.08	1608.164	96	9860.767
2489686	1144281	9853.895	486.0246	1651140	574645	23186.73	1035.429	87	9915.683
2556655	1479344	10501.5	382.8344	1869208	809850	28036.7	1098.52	86	9916.108
316742	159214	1773.743	97.75832	129180	54428	2354.532	429.1828	58	9930.369
1968867	1087038	19940.73	785.5295	1316655	535763	51498.64	1349.345	84	9968.386
589003	980066	166115.5	7101.983	290318	365522	310216.8	11424.8	66	10005.992
2773042	2270481	20477.37	1119.307	2931587	1905926	76663.65	3896.101	119	10015.869
113568	142684	58002.71	1301.41	35669	45855	79063.51	1585.761	41	10038.946
3164400	2660416	5291.565	725.5438	2013483	1269929	11878.72	1035.652	85	10039.021
2007518	621991	21114	390.696	1182768	273176	46046.89	204.8526	75	10044.622
1566764	1074969	5447.174	294.1516	978576	477777	12947.47	648.8586	81	10046.226
2441100	1428610	8100.063	858.401	1686788	771555	21741.45	1805.405	89	10063.405
2261505	944482	7820.479	820.633	2154328	765106	28248.82	1908.994	112	10092.735
129139	19220	41.56681	38.01854	38425	5622	-158.7097	104.8383	40	10116.347
1605682	1329053	9704.615	318.5058	1044367	696700	20616.87	830.2331	89	10127.113
2016465	797242	5915.923	688.6987	1164689	351988	11126.81	1049.852	75	10128.932
186007	147609	3503.167	309.8943	51332	49979	5687.661	286.5456	36	10128.961
2648031	957846	15257.22	371.4853	1754821	502934	38340.15	153.8519	84	10136.437
345262	298103	74278.45	2727.331	124741	97143	105127.8	3488.115	53	10182.728
2029646	844661	16364.49	336.1504	1104788	350555	28021.18	434.7528	75	10192.345
1187683	1113504	206175.5	14804.34	503764	375732	314310.6	21771.7	64	10237.120
717572	761093	216793.3	13245.45	347281	281208	376221.8	20533.68	67	10239.577
3084829	1196541	13440.08	1279.972	2468530	836135	45832.31	2885.73	108	10243.029
2090716	689885	6080.891	157.9599	1167122	277580	12169.73	-105.2248	75	10253.752
3015788	1424577	12224.37	712.9127	2084400	750464	37007.5	1804.62	86	10254.127
119289	9627	254.7703	-27.66145	33767	2541	84.19944	-128.1163	38	10256.902
942551	169619	25054.35	15822.68	321591	56548	38002.42	21493.45	58	10264.556
166199	21921	-43.90838	92.31841	46964	6209	-227.2125	112.6959	38	10264.874
2104382	786349	20107.16	450.5793	1181759	355661	38927.58	100.3213	73	10265.034
1495234	509255	11511.07	139.5573	823481	216470	19336.9	298.4199	75	10285.411
2311610	1014202	8620.552	569.5026	2488268	864337	33518.74	1894.653	115	10332.410
2229467	932117	15642.25	371.0801	1558944	548260	48616.56	1538.077	89	10340.955
128921	82125	1231.873	220.7335	45421	25110	1838.136	263.4922	44	10349.760
1697162	593835	7665.266	198.9682	927014	251291	15692.49	304.8507	73	10350.836
2217914	1198174	8049.735	691.6431	1232735	546233	16845.37	1087.951	78	10351.143
1531551	632964	8549.328	41.75172	817588	263210	14754.65	364.8055	70	10353.563
1926835	798880	11917.77	613.0335	1168202	384856	28656.19	1106.374	81	10354.850
110185	139079	28747.06	405.2979	34677	40993	38851.36	416.2897	41	10358.117
2043801	572430	10173.03	312.1016	1124977	252147	22166.72	301.2086	78	10358.479
2297169	1221028	11254.22	371.5173	1577367	646036	30243.16	1310.009	89	10368.946
1529661	799541	8594.932	454.1893	1018870	394835	20357.42	1196.567	84	10375.662
376545	532725	99982.71	12004.49	225045	244486	231679.9	24689.26	72	10381.242
172064	231767	86996.25	1449.24	74174	82441	134059.4	1868.853	55	10442.436
1941445	1070668	13804.37	353.5508	1227964	476424	30621.08	1420.627	82	10447.349
2051789	943206	12021.36	588.1263	1379985	466044	33931.64	1521.237	89	10449.765
1568010	816272	11278.52	695.0212	1053929	377023	26864.56	1038.19	85	10451.275
1905248	750541	8147.838	502.5261	1098245	333580	19346.63	787.0198	80	10453.364
465363	223579	64891.8	8800.07	169901	73973	97714.52	11866.88	53	10453.865
1540919	555501	12373.01	15.52437	876425	231743	22602.82	18.45436	72	10454.302
2249063	1180200	7511.094	639.1536	1629168	687087	20595.93	1579.246	90	10460.405
2912378	1803619	12389.31	620.1785	1747206	875247	25775.13	1247.959	84	10462.105
1740962	810989	5957.022	577.7845	965653	336482	10672.21	1512.268	76	10471.425
2048967	819306	9816.082	217.4658	1159019	348669	17553.44	368.0594	79	10477.225
1964816	906770	7882.224	402.748	1180088	446811	16854.21	668.68	85	10478.309
2770090	1181842	6914.657	145.9808	1617444	610742	16443.33	244.8045	86	10482.580
103419	282345	29499.55	1132.015	42394	101571	45084.82	1565.294	48	10485.400
455291	355317	118304.7	10941.95	188299	131661	192422.8	16237.36	60	10500.073
1850650	1208915	5990.385	368.9836	1038605	484339	11706.67	661.4102	78	10506.916
1408794	565091	6484.964	156.8137	819248	221758	13238.09	233.0395	74	10509.002
1482712	686002	5483.792	268.8824	890468	279455	11546.2	387.5018	76	10548.793
1699766	1089974	4201.083	467.4643	1121985	536174	11560.05	530.5092	85	10552.221
107676	7904	2819.438	-53.71711	30001	2581	1502.913	-139.2692	36	10557.646
2215376	973877	7645.734	394.7789	1317114	461658	17023.24	1199.356	82	10559.425
2453386	1130468	14792.29	870.3887	1597399	611213	37518.51	1867.087	91	10561.320
2220514	867300	13529.47	555.1088	1412068	527960	40066.96	1594.364	88	10568.504
1866858	1065212	4855.34	510.3166	1138817	485668	13276.04	827.5786	84	10572.293
2248953	1516520	6211.614	584.1487	1534116	753673	14811.64	1005.605	85	10573.292
2348474	960210	16869.23	199.5177	1415467	472530	32674.63	662.1216	82	10575.656
1955258	712450	8324.699	364.0758	1126828	320849	18546.06	827.2223	79	10576.736
1925032	918481	13123.68	692.5024	1242159	434874	30824.91	923.2956	82	10597.037
2179908	773134	9874.564	413.0501	1246903	346518	18941.72	1051.287	77	10597.656
1157082	556473	8867.482	429.9694	597101	229681	16613.1	795.3755	74	10606.378
1632972	910843	10790.61	334.2313	926221	411557	22859.98	453.449	80	10609.130
1063519	1436009	207790	13218.01	457691	699931	488993.2	25777.88	77	10618.016
1997975	687980	7616.077	280.0465	1073963	296767	14581.57	256.712	74	10630.859
373188	803085	184699.2	3824.783	166480	312031	311036.1	6732.906	64	10662.109
737544	1332281	10313.39	493.9031	425636	594175	24361.79	753.3389	81	10663.746
3150002	1380086	25233.24	1011.937	2213958	798085	54140.63	2115.163	93	10669.139
2266350	917395	5624.318	510.6607	1398607	421886	11792.03	1140.127	80	10672.775
2125074	820710	19407.74	332.2266	1299467	366897	38987.57	131.6884	80	10677.939
2037650	966090	14298.84	299.3971	1271433	460021	34295.88	798.8235	84	10682.744
186599	204124	78678.5	1867.164	62069	64551	107594.9	2314.094	47	10685.997
115473	79532	39620.83	299.5629	32188	22224	48607.02	343.45	37	10686.818
2910263	1208106	14351.6	771.8041	2067345	862558	38418.01	1968.649	101	10694.316
2547371	1129013	5582.525	788.6747	1495383	526197	12888.33	932.3696	85	10698.684
1702034	981473	5662.986	297.0963	1141845	466332	14927.06	170.9966	86	10699.757
2165750	829193	5352.026	530.8434	1237780	348246	11325.48	961.2635	79	10706.145
1985085	931789	6538.82	409.0638	1158644	420130	14759.17	216.156	79	10716.955
2166616	962646	4902.857	533.4788	1209602	416376	10433.66	1411.597	79	10733.021
188689	23016	8251.9	126.5515	52317	6531	9905.909	79.53963	41	10736.336
1616693	1534582	53794.58	1740.96	1118301	691809	85256.41	2493.603	85	10743.423
1907302	847159	10012.85	346.1514	1202609	350701	22886.81	893.588	81	10784.135
115525	28391	21273.36	353.7636	32080	8048	26501.81	362.39	37	10787.773
682168	96087	1055.682	83.0873	251836	29089	649.429	149.5472	58	10789.697
1574652	644774	8700.899	110.9405	919454	259736	18628.9	95.30119	75	10792.071
103662	14424	375.7323	-27.06788	28593	3947	198.1206	-17.50956	36	10800.216
1987384	1011758	9288.955	516.3193	1228712	457739	24921.51	960.7949	84	10801.411
2490101	1392872	8466.582	584.6589	1532343	598394	15632.16	1247.532	81	10803.302
1915108	898996	6572.845	596.1675	1127844	390644	14263.46	836.4874	78	10819.025
1577239	881427	15033.96	500.613	1053607	456034	37748	1453.062	89	10823.996
2045127	1222355	4536.023	640.2663	1201667	522222	9911.149	1075.786	78	10836.664
2402441	793124	7541.704	582.7488	1209559	352124	16885.78	1472.136	77	10882.488
2534767	1154912	5462.58	490.9347	1536609	538064	11853.28	886.3136	81	10887.162
1892719	962542	6190.29	589.2173	1244339	490956	18365.44	1321.213	87	10888.045
1502031	650508	4486.519	429.3899	942098	305038	9932.66	989.6902	83	10889.195
289356	720187	497043.8	3722.402	256791	739427	2054675	15277.23	119	10891.775
2244476	1080389	13770.55	741.418	2203755	960488	38698.11	3201.341	113	10893.634
1801508	872105	5265.994	453.2235	1025087	370099	10766.18	934.7473	75	10894.152
2310233	1091030	11070.95	453.8901	1331145	521124	20510.18	1231.585	82	10923.547
1775973	1145933	6021.334	588.53	1034774	524317	13263.58	1053.37	83	10927.465
2738321	1661585	11558.46	289.7381	2425753	1208357	36319.09	1451.683	105	10929.656
1941007	960917	5986.485	445.5448	1109207	423168	11555.81	706.1192	77	10943.999
1882621	1114401	8659.131	622.951	1069063	530415	17652.75	925.7692	81	10947.221
1904134	698836	11485.87	455.1836	1196257	350662	24924.88	439.3092	82	10990.692
122552	17868	929.4398	71.25362	38542	5249	968.0917	-48.3084	41	10994.049
242458	25740	711.1979	-159.3414	72715	7312	1015.416	-522.1183	45	10995.799
1749669	876363	7653.203	543.7041	1091556	443889	17210.07	1186.472	82	10999.580
1809474	1125304	4862.235	496.3243	1119644	513639	9440.592	1084.499	77	11000.089
1884360	787583	5677.883	454.9526	1050409	321738	11036.77	1034.808	77	11003.173
1612725	848678	5851.877	501.9148	899716	338442	10908.15	888.3176	73	11004.207
149227	147856	84809.36	1806.934	47124	45363	114357.5	2242.963	43	11006.796
1882034	918562	14561.3	526.6296	1860443	706358	45388.46	1914.6	115	11007.951
1184418	457936	7406.693	114.1769	640399	171365	12810.84	377.5203	62	11008.143
2597083	1413346	10509.83	252.6353	1611473	657793	17195.73	410.5351	81	11009.306
1926598	727692	8289.963	313.0743	1800213	567118	33381.7	1020.374	109	11009.512
1796939	749081	6153.972	250.4435	965747	298996	9852.279	-238.743	73	11010.606
2344005	1401450	8046.214	559.1497	1619327	686005	20516.32	1213.701	86	11016.129
2004831	897525	20767.65	458.5346	1339295	451027	46661.61	912.3948	88	11023.104
153063	127511	29171.24	871.2587	49311	40349	40698	1312.558	44	11024.709
661286	1558926	275658.7	3910.711	376121	731493	615026.9	10486.64	78	11030.927
156407	408767	176275.5	2178.949	90831	229868	393988.6	4615.035	73	11094.357
1444506	629693	8232.135	310.3958	979229	343219	19435.13	357.2842	84	11111.552
3586408	1119158	15845.99	390.7619	2668304	777320	48050.91	1829.474	111	11112.568
168930	97920	1200.658	52.22538	65623	43406	3126.554	-39.91117	53	11120.719
2188934	1164727	14025.81	471.6856	1495013	574782	33434.1	857.8332	86	11123.156
2303193	1130043	5055.107	529.57	1450778	495079	11121.04	1280.683	80	11135.439
1671091	878281	20089.01	734.1912	1068594	405884	33735.84	1002.412	80	11159.569
1623388	636849	6543.414	290.4027	939142	277925	12701.27	183.2873	75	11162.357
1709274	742497	15877.47	508.2316	963892	320680	28198.26	980.27	74	11193.340
1621571	915234	5295.239	590.0151	1096065	461834	14964.69	1348.581	87	11210.705
2459565	1225197	9571.065	592.7236	1683138	718351	21519.7	1770.315	87	11211.689
165401	72414	37709.07	592.6649	46149	20650	47267.52	726.2034	40	11215.546
2735563	1914601	15424.77	847.3759	2340894	1288960	51446.3	1307.878	106	11219.535
1507837	834587	3320.379	197.1974	918333	375905	6792.767	-199.4791	79	11226.178
1719028	1023617	10553.62	865.3343	1158193	520985	23980.63	1740.188	84	11226.571
3177282	1570744	19466.4	1243.785	2622487	1007640	64092.34	3104.113	108	11228.429
3078760	1751849	19730.99	1265.71	2429933	1217732	75893.91	3235.867	115	11235.045
662853	581563	136878.9	12799.13	253038	189184	191264.7	18052.01	58	11238.302
1401357	934769	7370.285	417.4159	930407	460727	19261.94	1657.207	88	11248.608
2740492	2474118	16907.08	858.0707	2120190	1696417	59905.46	3039.604	104	11248.787
101312	93124	73714.38	1228.501	34792	29493	100300.2	1371.801	42	11256.076
664356	1709525	156402.6	14271.66	431012	835255	400888.2	26169.19	83	11258.869
2175945	965049	14592.11	795.1957	1514870	503729	32177.6	1990.644	87	11269.882
2031066	1215008	10680.46	524.082	1787196	811197	36545.34	1604.126	102	11272.081
123581	231962	119208.4	2478.918	48000	90565	196262.6	3959.816	50	11288.244
1948839	809529	9065.069	264.5365	1081407	372603	18695.08	373.7783	79	11312.277
3053547	1436332	25048.96	422.4542	2711035	1011634	75483.02	1608.993	108	11316.581
1633712	863524	10255.92	251.1724	1507026	604395	36706.02	1109.003	102	11317.528
1787206	825070	11322.41	196.7051	1184131	411309	27141.36	369.3582	83	11318.420
1765689	1014843	6553.37	462.9701	1228342	497527	17759.64	1099.388	87	11319.346
1877896	711683	20507.42	555.9827	1172461	320063	41776.63	521.3423	81	11323.918
1948087	741991	12950.19	559.467	1168449	312384	23854.34	1385.361	77	11327.066
1335661	536670	9318.088	186.1272	755543	206486	20312.23	12.07046	73	11328.490
141666	281348	195445.1	4576.449	45321	90827	277326.8	6425.68	43	11337.411
631473	222891	139252.1	14591.62	252020	84298	234245.7	23520.04	64	11344.966
1702668	785639	5160.769	347.3654	1024409	352657	12226.21	621.6477	82	11353.673
2696958	1039162	8088.225	762.1044	1583365	538076	16035.58	1506.479	82	11363.067
2562527	1304158	12267.48	1273.709	1478172	661645	29700.82	2159.052	83	11402.431
2362310	883824	10307.92	235.6909	1510442	415957	21219.21	418.5553	80	11417.615
2173541	1041595	9076.406	399.9052	1216785	562970	26489.64	693.1409	76	11417.678
1622117	893749	6929.11	388.901	1043701	457716	16171.42	1055.933	90	11421.017
618330	1260521	17221.87	4095.773	385504	608282	46843.18	8200.266	80	11424.432
1721906	766440	12014.69	536.0861	1172647	378990	29045.04	1249.419	87	11425.521
267216	400720	82337.48	1070.637	113770	150121	132583.8	1566.196	58	11426.753
730521	1343050	53557.94	8579.012	418833	597554	113024.2	16856.82	75	11427.160
2537876	1065090	15201.95	516.4397	1831318	582731	35569.86	1236.497	92	11427.996
109177	21210	6846.905	32.73033	29600	5726	8123.01	-93.90109	36	11434.156
2069394	1264686	10482.5	1976.568	1340325	576079	20082.08	3061.188	81	11444.066
2093106	1045012	11335.35	650.8437	1349450	496998	23845.09	951.6913	80	11444.229
1614093	886031	7262.21	402.968	1462132	699558	22623.25	855.5148	93	11444.340
1379306	640440	6696.852	252.3231	785872	263102	12357.63	380.7366	75	11468.530
2203922	1119395	9765.271	495.7776	1362535	483935	24356.59	850.0861	81	11477.837
1980240	854120	12411.08	530.046	1233403	402808	22465.32	901.2404	80	11510.742
144791	159678	120948	1203.587	46616	53982	168727.6	1678.098	44	11518.361
2166024	1428296	21318.33	854.293	1438592	722323	49700.8	2503.054	84	11533.279
920658	1233532	45157.48	12976.84	505866	510860	93263.15	20466.43	75	11537.826
2827741	2073897	7687.665	692.7451	2730406	1635740	31914.68	2192.477	116	11538.482
277153	326273	174972.3	1588.481	115397	118486	267089.8	2690.779	55	11545.284
1785506	1304766	13097.48	586.2728	1239965	631762	32601.44	1180.653	89	11547.129
1242856	901215	16181.93	485.4198	915776	425971	45762.29	1479.806	79	11547.152
1915438	1000270	11895.71	598.2067	1235154	480568	26392.81	1456.074	84	11550.541
2026424	924912	14310.56	303.7101	1137217	401720	28004.34	682.1754	77	11556.229
311749	499077	180708.6	15647.03	142560	208346	351066	41827.6	67	11565.008
1218041	538783	7984.494	336.0313	753898	231347	14845.01	874.8027	77	11565.227
2249985	1013041	14464.16	325.6072	1404953	501276	33100.9	907.7802	85	11565.664
2396927	753819	11411.95	500.8208	1323720	356255	22691.33	541.7176	77	11575.288
416240	1443643	110764.5	6273.994	198485	567035	181657	8656.561	66	11583.992
1687538	1042904	3685.106	232.7132	1078729	472615	8817.228	340.201	80	11635.547
1893802	710930	5129.44	336.8736	1093447	300484	9690.018	546.6065	73	11636.044
2226515	849159	11036.64	536.8271	1370167	426265	22511.88	1220.54	80	11644.113
1909376	937019	6858.064	577.1246	1284952	489251	16610.84	1080.701	87	11649.761
1262978	568849	7275.759	410.0183	763562	255861	15421.34	775.8685	77	11653.572
281985	184385	14855.33	-192.6822	84048	52603	19093.43	-178.5441	46	11655.040
2931913	1123692	14304.29	823.6129	1798403	617820	37247.62	1959.068	88	11656.065
1837313	606090	12162.6	396.8012	1095242	288097	27603.32	666.8823	79	11663.641
3540681	3111558	8982.938	1235.355	3067719	2296449	34023.23	4137.058	119	11665.351
2704474	1601831	8173.692	504.8057	1828793	857531	19718.93	860.4457	90	11709.865
456595	261216	130304.1	13827.25	191918	100051	212627.1	19466.96	59	11739.774
115208	527236	174005.5	18883.62	78102	283087	469269.4	38290.13	73	11752.977
1711744	643074	11857.49	726.7071	945485	308611	25831.61	1599.831	80	11755.636
2085045	960827	8740.473	508.246	1340708	491434	25526.67	1067.713	87	11756.156
127804	304309	36277.18	17684.71	50764	138071	83815.33	42947.97	46	11756.631
206701	395486	281500.4	3150.093	161550	319555	888255	10766.11	93	11758.009
818870	1159775	332004	16218.62	336881	458302	602678.9	24345.51	66	11768.074
1875073	807405	18928.48	586.1912	1177932	354481	38871.5	1195.392	80	11769.137
329650	739289	215356.7	4082.165	167591	309740	402174.6	7350.076	63	11772.794
876824	395259	10371.22	121.5816	507435	153811	18203.4	212.531	73	11773.604
2310822	1202332	14283.48	695.6071	1499328	611945	34991.05	1561.789	81	11773.713
1581638	743844	5659.506	304.5971	923431	310625	11449.13	60.47021	77	11775.436
103025	8356	31.11859	-17.47796	28473	2372	57.54597	22.71913	36	11779.722
1420385	656926	5588.791	190.773	789347	305357	11275.2	12.49871	75	11786.832
477735	554929	194164.5	11539.73	182187	211877	308696.5	18086.58	60	11789.602
100880	57409	12655.14	200.9252	30531	16741	16287.95	235.1641	38	11794.242
1458350	610307	6533.919	438.7691	866357	273186	14861.53	960.4254	78	11795.761
214826	264682	75125.05	1655.506	81699	98322	120600.6	2505.567	53	11806.799
1815019	761037	7257.293	526.6756	1015859	332808	12732.06	1092.857	73	11817.336
2926628	1172380	11680.16	466.2247	1749427	611578	31993.97	766.0675	87	11843.654
1789275	730276	12464.75	613.3229	1093747	338972	29406.32	1229.431	81	11851.941
3002254	1147471	15940.7	317.1328	2007841	613487	35399.07	1077.074	86	11854.334
274990	561621	49394.96	1360.066	142980	274292	108122	2421.238	68	11858.214
2372547	1096179	13445.55	585.1856	1588928	581139	35563.32	1229.439	90	11861.707
118826	32034	89.96454	63.0541	27655	7261	19.38654	150.2103	26	11861.925
2137290	900054	8507.155	528.8203	1390180	485574	21060.57	1272.384	88	11870.309
1291191	1249521	11647.74	425.8898	816789	530027	26235.18	887.7571	80	11877.385
2103134	779850	9946.895	376.6418	1268146	355158	19394.52	523.1286	78	11881.477
255099	44192	173.4777	55.03656	73449	12629	257.774	112.9063	44	11894.010
1425531	651033	7846.422	55.89981	919430	291176	18317.2	28.1552	82	11962.297
1901484	872171	9719.021	593.433	1123680	371560	19560.95	985.1795	75	11974.441
2182578	875746	9762.662	552.1529	1560534	473606	24203.13	1404.169	92	11976.555
255727	248382	127267.3	14589.24	132292	100792	213038.5	23757.76	61	11979.549
1236624	549137	10024.16	247.5236	696150	218114	18349.03	749.575	74	11984.654
2058427	909367	9426.228	574.5658	1287836	420585	19526.16	1263.186	81	11993.260
1611546	606686	4524.783	440.8837	833203	239926	8188.412	821.6875	73	11997.246
126692	245601	135095.4	1883.766	77128	163080	398977.6	4788.129	74	11997.749
145671	42277	11987.92	16.9389	40783	11847	15230.3	-254.6397	39	12010.284
1988334	840182	8375.172	434.8127	1172819	376035	17914.41	556.1166	78	12079.473
2130915	892529	11450.64	521.2529	1330653	417079	28434.39	853.2914	76	12079.560
1776577	1083594	10542.56	209.9249	1154576	517152	26158.4	321.8056	84	12082.821
1892911	650919	5184.959	406.8843	1121723	275351	9234.575	944.1447	77	12139.717
3740140	5532961	19187.61	1302.902	3720443	3747653	64575.77	4753.546	110	12166.923
600149	247780	14596.19	137.6078	173423	74021	18641.13	388.5409	49	12171.588
441898	694344	158814.7	4051.565	264134	296069	297012.3	7948.935	69	12180.520
1844011	826022	9020.572	537.9397	1057578	420603	22249.22	1215.338	85	12186.541
335632	32291	215.3513	-67.98905	98477	8895	254.6815	-135.6487	47	12192.925
2197340	740683	13068.1	498.501	1355231	344677	25442.29	104.8546	81	12198.430
1723126	630904	5515.475	461.3231	967502	264101	8614.973	922.3055	73	12201.630
2262381	1043358	13065.82	627.8287	1956387	734700	41682.09	2357.947	101	12201.662
517975	533359	183220.3	12386.6	196265	178522	276935.4	18119	57	12205.451
1674871	669569	6212.341	354.0441	899600	267815	12780.57	584.8763	73	12207.934
1335405	804923	2401.291	495.4542	733600	313798	5010.852	1142.938	75	12216.207
857345	3341586	42954.58	1037.836	423985	1097242	81213.61	1787.362	74	12220.557
1822765	797873	5565.076	608.1855	1016183	372448	11844.41	1118.589	77	12222.784
2068749	862044	9790.204	481.1897	1256634	379851	21385.78	1206.586	75	12222.926
2493881	948602	9610.307	667.0768	1554823	446063	24091.21	1012.274	80	12227.110
1870857	765002	9838.707	395.2101	1148038	365137	21109.99	953.2723	82	12229.151
1868476	572581	7709.126	138.6568	982060	227788	14732.96	-140.0736	73	12231.825
1802776	958849	9563.186	590.8577	1272753	518035	26171.28	1151.953	90	12237.941
1836118	821467	7687.172	559.816	1072559	381796	17132.48	945.6362	79	12250.203
1726696	716614	8939.562	350.597	1033681	348307	19243.18	1215.906	81	12277.988
2736554	1138888	12363.85	1064.842	1756261	637613	28984.19	2950.175	86	12284.971
2150629	564268	12274.38	384.717	1188197	247438	25622.82	705.8756	78	12286.199
2654106	1269366	15224.57	819.1841	1929371	667346	44086.27	1901.985	91	12293.768
1878104	752395	8133.999	312.5175	1126860	335611	18321.47	664.5405	78	12295.885
856899	794169	201830.4	11321.6	408538	348903	396861.6	21631.62	71	12299.200
1836013	745494	5097.813	190.4247	1052453	318486	9786.901	454.6649	75	12300.562
840302	1446282	11289.29	370.4712	605256	862270	36387.22	605.8785	90	12303.180
1749179	1006881	8113.441	352.4758	1014851	464021	20278.46	320.9295	83	12303.523
1700217	769611	20255.59	600.2212	1005704	340980	37191.75	1410.107	83	12307.098
2058747	660620	7324.003	453.076	1210762	308386	17038.45	1024.167	80	12309.149
641747	1070155	16506.13	419.7672	370337	473904	30353.33	1026.156	84	12314.071
3200056	1784004	14204.52	819.9693	1908540	802310	29408.63	1412.099	80	12316.037
609882	1616733	15180.3	1901.555	379729	796528	35235.5	4554.611	85	12322.492
241582	310433	3449.585	84.60468	70591	90073	4225.031	62.01806	44	12324.625
1848792	984847	7008.546	241.4702	1131955	441144	12232.04	358.81	81	12326.311
1714924	759364	5641.452	274.1951	1003016	339968	11172.02	140.3466	75	12338.075
110683	199317	108756.6	2162.929	39382	66090	159985	2562.155	44	12368.896
1776741	867042	16199.16	231.9415	1076081	397881	39704.15	1169.573	80	12397.072
2155856	774508	6757.239	230.6332	1567919	548990	21943.97	422.262	101	12403.047
2011029	1013726	3488.576	490.9939	1153886	447351	9045.731	957.3192	80	12409.786
2440753	1564722	13609.91	1204.534	1528999	818722	34802.55	2178.913	87	12413.398
1927984	629896	9514.933	344.8012	1068900	261270	16409.56	1100.665	71	12413.985
1774211	645384	8006.707	285.8349	952392	291178	18275.4	853.1703	78	12419.969
168498	34086	1256.871	-169.8638	46541	9317	1731.805	-403.2068	40	12437.766
1907618	682840	9362.602	318.7216	1140595	297752	16762.16	731.9257	76	12465.873
389207	224522	54186.98	7328.494	151229	73128	80974.33	10166.79	56	12507.813
2982819	1035217	32615.71	754.6	1988722	582175	70924.16	1763.012	90	12514.232
2327790	1503686	5218.783	519.0172	1406548	668810	11480.26	1120.991	80	12518.081
2215545	994982	7947.885	814.2994	1339804	446774	15590.29	1573.557	78	12519.463
2200741	1403028	10316.99	406.3849	1395901	703793	21250.66	599.0297	86	12524.777
2242726	655951	9176.076	467.5627	1128452	298374	17710.97	1422.392	77	12529.635
2268200	1377488	8601.973	594.1761	1590401	738234	22119.08	1483.064	89	12536.991
3170077	1626126	16271.53	710.5273	2525490	1099746	48860	1328.045	108	12537.076
1455338	764084	5643.898	282.8431	902692	362354	12592.66	395.916	82	12540.453
1868225	823211	8604.678	348.7869	1153263	370315	15747.52	694.9312	79	12542.572
332047	259713	469.5726	-24.57149	104224	74746	765.0861	-95.09589	48	12545.412
2363363	1074630	14174.25	527.3253	1634538	575071	32924.25	1324.2	86	12556.827
2970846	1215106	23999.11	904.528	1918684	709921	52742.9	2470.297	89	12575.311
235940	61548	25437.59	-40.4692	66151	17092	31488.96	78.73855	42	12611.206
257429	181871	18788.96	266.2688	90808	66312	28124.4	321.899	51	12615.763
1547293	646085	11008.46	320.8821	901530	288164	21845.1	998.4906	77	12621.573
2240060	1101976	18708.22	730.8867	1496924	544687	42887.37	1900.508	84	12623.152
174407	29029	91.6763	-26.19222	48124	7882	-94.21165	-90.44294	38	12623.871
123189	76679	17982.07	-188.6201	36163	22314	23268.4	-209.3223	39	12633.357
2225819	894709	6956.087	608.0191	1246024	381891	13797.04	1780.606	77	12636.678
349284	37850	5.676276	83.18318	103971	10906	-118.895	-32.89101	48	12639.672
1732098	781610	7569.763	503.7112	942561	329819	14429.14	1419.646	74	12640.532
514574	1069339	29888.88	3579.99	289664	507283	76506.22	9824.756	84	12643.123
1867271	973066	9592.834	377.5912	1278704	464648	25459.06	608.4413	83	12656.553
3795700	1723207	15947.33	1104.179	2724215	1012658	49095.76	2238.12	96	12662.423
560419	672375	186523.1	21592.33	282284	296781	397256.8	39206.75	73	12715.272
1529104	864719	3707.327	385.5157	944511	383894	7206.311	542.0118	77	12723.247
1712811	714325	10972.07	405.1188	1003543	336369	19435.9	1267.174	76	12726.874
308158	43855	140.2274	105.8213	114237	13514	-206.6229	134.733	52	12727.584
1631576	720339	5881.955	422.5868	929708	310057	11376.05	842.9866	76	12730.361
2813970	1050570	4461.9	360.9326	1686005	527090	11305.37	666.1578	83	12731.401
2665835	1442392	10611.09	561.0639	2135703	879882	29020.58	1740.939	102	12746.376
1851724	614888	10302.31	479.4973	1034565	260632	18947.8	1034.412	75	12752.953
2114159	1214217	6137.064	295.8765	1354134	648384	17507.19	887.7159	88	12753.418
134123	52832	23.31068	57.64559	53357	22964	-70.74756	199.1806	52	12777.875
100875	148972	57229.46	2039.681	45071	56763	93370.4	3275	50	12785.877
1864392	672935	14999.72	457.5407	1145371	329201	36792.4	1040.573	80	12787.123
269138	340412	164713.4	14837.74	129947	124361	250342.7	25410.68	59	12824.752
2170768	688721	4092.942	79.0256	1266240	308027	7437.182	137.7896	78	12834.719
1851623	728182	14038.86	642.808	1047324	309078	27529.48	867.5079	76	12835.644
1575673	609911	7510.044	499.3046	945979	262319	15655.47	555.178	76	12836.145
1759251	792905	15606.96	313.1588	1077248	342367	25586.25	746.139	78	12838.082
111396	122048	1171.792	-43.62083	44966	54711	2050.048	-282.0019	54	12844.646
1073573	1189194	18440.74	1035.378	558061	492776	35990.42	1430.979	78	12845.852
1731453	654744	4520.391	259.5157	962247	288775	7772.122	310.5916	75	12848.646
1942946	1155753	5249.029	452.6647	1275280	539941	11345.9	1095.325	85	12850.930
1676664	881997	7753.018	390.3407	910370	364295	11755.54	413.3772	73	12865.432
2350737	995929	17169.72	426.2776	1919754	822240	56891.11	2326.369	112	12878.256
1614365	966881	7831.024	687.1155	928050	431175	15150.13	1169.897	73	12878.865
110152	30631	5788.784	143.9939	30504	8325	7050.533	335.4284	36	12881.899
1728390	856784	9552.696	395.367	1109506	441907	21853.18	1450.328	86	12941.418
157212	397482	41593.39	962.7117	72150	144923	67094.77	1863.063	54	12943.312
619775	970377	28626.3	2354.675	356774	538211	84089.5	6476.521	103	12945.425
2296228	1182138	8341.01	546.7288	1372577	541535	18830.27	933.3245	79	12952.245
792166	601705	169620.4	17305.62	321025	228108	298251.6	24928.6	63	12955.383
578661	143253	5332.906	79.59483	215734	45812	6596.891	376.7074	57	12957.980
1711589	759593	7916.605	396.8006	1008289	367410	18178.37	791.1329	77	12958.488
2605940	1054829	11849.51	663.855	1528564	482452	24247.58	787.7729	76	12958.564
2282637	1508688	12342.74	597.8803	2325827	1118501	36754.91	1563.969	115	12964.530
2016602	956464	11026.62	490.269	1946997	762728	36802.6	1178.106	105	12967.035
2612405	1513142	11227.29	620.3923	1615164	663074	22148.49	1054.832	81	13022.418
1619564	725465	12571.96	31.89514	940948	316383	20330.13	-64.50547	75	13045.558
101947	136030	103920.2	1699.882	31909	45133	149331.2	2168.236	37	13046.057
2179692	1144905	3989.074	326.9723	1376976	530324	8940.935	485.3995	84	13046.564
1360200	459954	7044.63	318.2777	808231	201990	13492.91	626.3699	74	13049.955
2225944	1010294	9376.239	808.7592	1502079	498477	21899.28	1448.693	85	13054.977
1583386	571099	4373.624	224.6356	874465	220517	8169.623	568.3912	71	13055.568
1837290	650418	6720.259	245.9547	1123694	281250	13913.98	812.778	79	13061.643
1782909	834422	6581.089	482.9813	1165470	388129	17713.62	1084.01	82	13062.916
1978036	850996	5450.267	542.7066	1196549	388830	7852.276	1730.057	78	13064.120
1798914	786312	24861.96	844.3638	1271468	425815	56708.41	1868.66	89	13069.266
1576092	761740	6644.069	498.9184	925177	335324	14679.37	1103.639	74	13069.618
1673658	1208838	8717.274	542.5842	1151225	558710	24732.98	1265.924	88	13070.807
1703039	574083	8692.535	179.1442	943878	279250	18767.79	503.3153	78	13074.568
1565414	904287	21709.98	640.9338	940169	421852	41807.75	925.8655	81	13079.354
1982538	909895	16308.3	542.2361	1284577	451485	32886.51	382.631	84	13081.572
2616264	1886984	13604.02	765.3821	2387811	1347421	52111.5	2867.155	115	13084.969
146151	285200	1025.363	72.45024	40000	79389	1384.567	131.7608	38	13087.877
2081721	927331	8074.644	443.0587	1276993	436697	19127.4	790.5666	85	13087.986
1746851	673406	5046.088	279.8679	1021559	294974	9408.157	763.1661	78	13089.679
2022899	1991812	24659.55	1319.49	1402559	1322714	79580.14	3888.418	103	13108.078
116211	84988	2813.657	99.11481	35263	26437	4758.964	141.1851	42	13131.773
2641724	1031388	22420.83	627.6425	1586991	494254	39802.24	1027.457	82	13156.096
116803	47648	4377.297	-35.89306	40302	14700	6261.175	-33.98307	43	13157.098
2294277	835342	16689.15	841.4315	2236735	720169	45145.55	2069.556	110	13161.298
266939	299655	56245.35	6463.294	164444	176902	149836.2	15481.57	77	13163.811
1990173	825119	17191.47	430.1474	1733069	666689	50951.68	1005.054	107	13169.727
1950919	1140553	10368.71	613.943	1282319	538545	24636.16	981.8564	84	13173.804
2781792	866650	6297.744	347.7547	2132316	637038	17454.45	1399.305	96	13174.133
2158030	1012953	6315.071	233.2612	1931940	817881	19943.41	1431.144	108	13179.189
437419	1274183	75235.55	9569.605	261298	537168	138188	16749.74	74	13183.654
4526761	2255805	27043.64	1224.421	4572759	1786256	95729.63	4396.507	138	13185.189
2085463	1238822	10321.34	322.7587	1371779	618770	21670.3	479.6434	85	13186.736
3024569	2136733	13086.18	1215.898	3309823	1954579	47752.98	3578.345	120	13191.456
439374	50302	346.4789	8.141682	137447	15157	265.8403	33.74558	51	13193.777
1953394	924216	13662.13	451.0188	1243248	462051	28495.42	618.5097	84	13259.229
2582464	1095122	20995.09	904.8062	1483436	485487	45432.85	1424.213	81	13266.354
159916	13809	-5.417897	37.77964	45634	3995	-90.4167	-55.98904	40	13267.697
207228	57835	2377.665	-104.146	75768	18112	3066.118	-111.2143	50	13274.902
365708	38910	16562.26	89.69082	113612	11386	22202.94	203.9963	50	13280.626
234718	34227	591.6085	99.86754	68753	9660	690.4791	195.6401	44	13285.255
185602	303102	149085.4	2274.607	75704	105573	228221.8	3127.881	53	13285.858
1468887	611627	9835.331	416.6958	864425	275214	17137.55	1178.907	78	13286.393
132490	193061	135347.8	2394.458	54282	76777	235335.4	3228.237	52	13296.150
2381824	1199852	13982.17	762.9657	2045453	804166	50093.25	2683.581	102	13321.750
1475569	904897	5729.656	458.5025	840938	389219	10025.54	835.3249	74	13326.320
2547076	1259110	13415.65	630.4882	1618672	645771	31196.57	1084.813	84	13353.358
1877288	653706	5149.069	577.049	1078350	276868	9293.469	492.6698	75	13368.570
2292469	718837	5438.842	424.3507	1290235	334593	12467.88	376.872	80	13371.541
1842614	931563	20139.64	661.9061	1088341	435169	33747.59	1365.721	74	13371.736
200065	20414	189.0693	-79.20706	62061	5781	145.9602	-140.0037	45	13374.101
1465283	1233699	10094.79	503.3604	1036707	591311	23947.13	873.0084	91	13374.844
2168795	984759	12782.03	327.666	1273539	467415	23434.29	151.8065	83	13375.910
151115	52815	7243.469	367.6647	41860	14892	8265.901	751.5367	39	13379.751
1920357	898388	6501.791	706.3923	1099187	426304	15776.65	1411.74	83	13381.951
1568869	938086	25751.31	276.3863	907864	404020	37454.99	703.2264	75	13382.566
1471639	895999	1760.292	151.694	819062	342410	3536.143	-142.8509	71	13391.798
3442097	2011072	17914.02	1062.172	2523590	1072364	43725.8	1471.857	95	13393.189
551215	1184323	134016.3	9214.055	291581	454660	244816.5	15038.9	68	13395.262
3500106	2065760	12422.49	617.4042	2270519	1076350	32128.71	1457.679	95	13405.912
2186323	1097426	15614.81	378.0294	1355989	529381	30348.91	360.792	82	13416.535
2123799	1163762	21928.39	509.5044	1968617	854249	48602.55	2632.094	114	13432.625
165977	377319	66285.22	2121.557	64866	129210	100885.2	2949.616	51	13436.281
104896	70554	46755.49	1054.885	30957	21358	61192.65	1302.378	39	13449.930
2195924	1329394	5972.678	192.5316	1447721	614031	14589.11	732.6268	84	13480.518
1484820	882943	5659.264	589.632	923734	409929	13881.26	933.4871	80	13484.937
2351983	1258570	9272.152	825.7372	1548199	675413	23609.04	2108.658	91	13486.295
632143	543429	425118.3	11557.47	241929	242354	782230.1	20436.09	68	13488.335
1324046	723353	3553.301	354.6801	738048	280712	6213.504	710.8768	71	13488.420
2640913	1145432	13553.68	895.6254	1768616	624551	34740.47	1898.846	86	13488.748
294792	102090	20212.92	79.36068	106744	31919	27410.54	-8.376141	52	13494.947
135296	171260	64910.91	1376.319	43651	62095	102566.8	1658.631	46	13498.976
1533903	605743	5246.89	282.9726	928286	284937	8748.829	487.0435	77	13500.477
180825	297476	255247.6	2787.874	70528	114470	408445.9	4813.631	51	13503.488
329708	62838	2232.101	232.8007	109832	18164	3229.147	513.3257	51	13513.084
1650281	997240	6967.997	531.3053	920053	433708	12875.5	1242.216	77	13518.351
171431	22070	-58.65216	41.44004	47360	6152	-225.5008	-101.5504	40	13519.580
1574417	677483	8205.166	419.2766	914518	293907	19276.96	860.0459	74	13587.547
1963300	1250080	5883.747	613.3288	1749920	1021935	21268.71	2551.433	108	13589.101
3257056	3000870	21126.02	1280.966	3094917	2298160	61081.16	3919.421	102	13589.344
2031889	726794	6569.059	389.7125	1148527	313730	12561.15	1091.451	76	13591.063
1207254	491067	8094.394	353.2167	677866	221750	17331.63	661.978	75	13593.244
1788258	839131	7974.7	473.4407	1029859	361850	15993.7	801.506	77	13607.732
1966307	1028911	2873.657	333.4807	1207405	467830	3553.793	737.6092	80	13615.772
3183881	1944826	15185.1	857.8646	2568851	1276184	43621.24	2136.904	96	13619.176
178780	28909	359.3898	103.2838	70925	10386	577.5268	319.8939	52	13625.354
2202305	929464	7813.107	482.6938	1411238	500085	20770.2	1153.169	87	13627.182
572370	532354	2301.791	65.77234	204977	190227	3942.864	-60.37816	57	13653.113
263375	29638	132.0966	60.99131	90491	8686	312.7604	34.99378	50	13691.652
1524459	757685	10139.66	270.9026	921013	343705	22272.92	594.9261	81	13698.586
2316188	908909	7854.65	411.7159	1462070	444724	20617.43	790.1518	86	13699.800
1193251	606134	9410.321	291.8548	697577	279687	18360.57	1162.913	80	13704.270
1953728	920361	4065.611	677.9586	1133352	380853	7164.026	687.0967	77	13705.613
2383800	1136739	16384.18	575.3165	1323206	491079	34097.63	943.3517	71	13705.660
1779992	764611	22622.83	549.5752	1015590	337609	39581.58	1147.211	78	13709.203
1569020	697539	6153.132	388.5643	909130	315002	13871.7	832.8629	78	13719.465
2718871	1103202	10956.52	554.3566	1806518	599792	27638.3	1932.849	89	13729.263
1017490	1153561	625011.5	9069.841	686552	800522	2045270	32712.59	90	13731.564
1947732	662562	7865.381	447.1717	1175249	292126	15211.87	877.0117	78	13754.625
2634535	1754247	15015.18	825.3156	2106623	1213782	43744.83	2565.119	99	13754.933
1764028	813916	7996.218	590.3442	1080306	359265	19320.71	1410.75	79	13796.611
136494	19568	87.88136	64.35387	44281	5881	-109.5691	180.767	43	13797.859
2010659	1230151	18841.26	417.742	1200451	558744	42594.43	977.6616	81	13803.592
3670494	2075896	25098.36	1494.346	3865527	1717871	90216.39	5118.861	128	13815.418
530365	119911	914.9786	125.3346	231653	39843	995.8918	126.6912	61	13824.957
1969486	861618	6163.564	288.0631	1067081	359799	12180.59	-196.7875	75	13849.709
362909	39926	510.1462	44.58995	112421	11984	908.8259	190.22	49	13907.791
1544934	505721	4933.556	210.0613	888935	213549	10480.11	513.9122	76	13918.423
607188	1378782	199725.4	3743.513	412294	725231	557549.8	10050.59	85	13920.643
1810463	745759	13154.71	317.0373	1081087	327387	22866.36	572.5311	77	13921.398
806705	1039428	12376.56	460.0131	413639	478248	30039.26	980.3508	78	13923.201
2668942	1126407	8537.515	554.4516	1849679	564228	22629.54	1319.609	86	13925.006
1867394	982199	10823.44	477.507	1876085	871053	40554.53	1804.203	117	13932.273
247389	53100	1308.741	-105.3278	81418	15697	1556.059	-125.9168	48	13933.446
1941778	849161	7510.828	440.1919	1094328	386329	16064.49	367.3197	79	13954.982
283360	586401	363039.1	4185.671	238384	474518	1041370	27008.79	94	13956.926
1814706	949023	6967.997	406.3053	999897	407176	12172.98	125.3081	76	13962.489
2065552	1711430	19960.69	723.6573	1231028	696293	37212.62	1084.104	77	13973.085
117228	86032	96162.77	1191.178	38645	30119	139167.2	1730.836	44	14017.408
114747	10214	97.61095	52.95378	34274	2864	72.29784	26.59634	39	14018.638
1681839	745378	7191.818	284.0974	934984	326739	18932.01	671.6834	77	14023.090
2143962	988697	3455.665	692.7297	1330374	503185	7387.476	1476.942	78	14025.994
2300340	1078377	8042.266	667.7179	1424966	528589	17619.06	1311.618	85	14028.272
933826	1966606	21626.95	1953.882	492404	866065	49917.41	3524.885	76	14034.813
305830	211839	7643.538	804.0949	96972	65594	9999.289	1261.102	48	14035.824
2279129	725491	7770.378	462.8426	1292493	330415	17141.38	650.3558	80	14037.887
616986	748166	428272.7	22755.57	593000	829449	1971060	69739.52	127	14041.063
2230586	795256	9352.824	237.1287	1299708	365866	18733.18	700.2952	78	14056.262
1890317	755995	12349.77	159.8683	1095492	356563	29286.78	34.63184	80	14061.183
1580105	666972	6142.256	449.1294	894613	274425	12342.17	637.9617	74	14063.352
1340679	2373925	31546.04	15952.53	781928	1070867	73107.32	28416.86	76	14080.737
1931690	877119	7229.582	334.6632	1142226	433859	20392.06	311.5828	85	14131.529
773833	1049487	58180.74	1347.791	475526	474854	132203.8	2361.867	84	14135.858
334161	60162	325.6632	-72.86294	110206	17931	460.2467	-238.2295	49	14136.385
1578546	1015109	12040.05	780.4365	1078536	468617	25928.99	2140.819	85	14138.681
140077	223098	205670.8	2893.974	115936	191766	677936.5	8851.941	83	14139.272
1124418	469430	5522.799	81.26926	636465	195656	11072.36	103.6868	75	14141.660
2061142	772245	59667.52	1116.844	2107789	691953	130119.9	2079.747	117	14144.271
2597195	1232825	7785.413	946.6791	1514420	577585	17213.91	2188.918	79	14144.937
113565	55128	1572.361	228.7373	32161	15567	1991.453	55.42999	37	14149.363
1969196	634421	8652.365	259.9247	1729096	520920	27593.45	774.3033	101	14149.442
2110274	828344	14830.54	600.8848	1345125	395562	28121.61	1459.301	81	14151.004
1694453	849202	7747.956	360.0692	1047620	377732	13825.41	1165.524	79	14153.117
2313115	1503574	22519.82	768.3975	1589891	780957	57459.62	1521.561	90	14155.595
126885	50272	647.9191	188.7645	34847	13559	748.3964	181.3058	37	14165.858
1829085	714736	6645.878	345.6582	1040134	304609	12664.42	571.5902	75	14175.977
2419688	1231947	7403.293	1026.666	1656540	647633	19903.02	1530.956	89	14191.014
847679	1156402	197902.7	13879.8	411593	516064	421947.4	23727.77	72	14194.074
2023158	747320	13086.69	379.8251	1242327	346254	30834.27	448.9489	80	14233.439
505808	109189	1785.556	85.05846	151750	31347	2130.606	162.4058	51	14238.163
1454766	563387	11070.65	442.9331	844732	265762	24123.99	484.5581	77	14238.463
2077940	1099892	10293.04	733.8323	1185840	495365	18798.88	1548.842	79	14244.181
1810059	692482	16851.22	637.1087	1109441	313653	33735.27	761.4955	78	14244.725
1280142	572677	3806.399	306.2591	810349	260331	9170.569	772.3551	80	14249.182
108660	113796	38621.34	760.3899	34964	35773	52932.91	1016.954	40	14250.008
121448	89980	1919.744	347.7488	36179	25559	2346.014	515.4086	39	14252.332
179467	15016	342.9424	-30.34941	52256	4328	589.9613	-186.8954	42	14255.855
100483	97485	71676.31	1385.779	36117	29746	96372.19	1997.042	44	14261.246
145541	150072	24532.16	653.8229	45877	47619	34219.24	1011.851	43	14261.271
1713586	761127	6933.705	520.2399	1058307	347181	18041.94	547.7644	81	14271.040
298986	107552	541.4263	87.08875	107716	32895	635.8641	236.4992	52	14276.291
2294971	840074	12264.04	343.2054	1388726	375052	24798.35	494.5173	80	14277.363
1168140	1286609	5923.239	1855.646	614492	585298	13149.78	3784.747	80	14342.723
1853240	568763	4659.577	178.4869	1067753	249383	9395.609	552.9717	78	14344.176
414147	856027	169750.9	3297.84	189579	332105	301904.1	5921.006	65	14348.516
2162719	1061116	13344.56	678.7175	2092636	870730	46179.5	1804.771	117	14360.596
1912937	907300	6755.407	274.897	1218154	420391	14902.96	-77.53628	79	14362.189
1603274	1357521	13055.83	268.2659	1097109	624013	28333.84	658.7605	83	14364.444
230425	131997	9347.826	80.84788	104458	47887	15147.81	159.2302	56	14368.117
2089550	836324	6739.411	384.1987	1295933	356098	13122.15	872.7232	80	14370.227
1634058	698447	5262.61	646.7103	1130982	329241	12805.45	1602.295	84	14377.840
1838952	716500	8194.71	285.7812	1176352	346585	15861.25	58.56587	84	14380.984
1930019	690715	5906.694	411.0267	1158821	302693	11445.78	815.9524	78	14386.299
121974	8428	88.9068	95.20631	33240	2460	-42.26121	4.081388	37	14391.076
2300808	1366314	10665.08	936.2954	1594360	702766	24154.29	2089.198	87	14393.918
1798769	760353	7508.955	469.4615	1053552	350136	16340.61	693.5861	78	14420.193
2368443	903644	15900.72	691.8865	1395759	434652	35561.3	1182.728	79	14436.982
2783852	1753688	10254.83	893.3304	1768995	934435	23039.77	2128.577	89	14449.005
3148319	1369042	12309.74	769.6279	2690903	995142	41486.38	2619.11	115	14454.409
1600506	637636	9062.784	815.8653	956323	266136	17887.77	1487.95	77	14456.298
2134901	731339	6158.703	582.7626	1260855	330992	13686.5	1726.512	79	14457.407
103843	162241	10657.46	8.391079	30981	47106	14050	31.20458	33	14457.682
1399028	676262	12150.49	23.54403	807631	283631	26100.87	127.0853	76	14459.833
485892	817452	146006.5	7148.667	223273	301354	247018.5	10852.04	63	14461.102
1596602	564592	5125.774	300.4011	961619	261694	10730.89	79.82475	77	14466.938
1971439	963792	11012.02	218.3697	1900318	750251	33921.39	1040.711	107	14481.495
1781110	754056	9133.774	206.6499	1051828	349370	18132.96	578.6663	77	14483.019
1691190	604881	10830.48	242.4939	1033440	296051	22363.86	142.8408	79	14483.840
2297428	800338	8162.865	533.3638	1347092	362348	13346.5	898.4387	75	14487.618
1358140	543293	10679.64	146.1993	733409	218856	17626.36	72.56741	72	14490.516
1506353	918612	5813.379	478.4548	925306	382085	12409.75	1238.237	80	14561.393
2223703	797738	6589.688	301.7438	1370182	366595	15799.85	580.4009	80	14570.753
3091088	1028817	14930.85	830.4505	2096276	596356	39684.26	1808.435	92	14574.569
2029462	1212974	9349.966	625.54	1137248	479621	19726.34	1510.38	75	14575.399
1462043	802321	4162.947	78.95191	796327	340830	7688.181	309.6707	72	14575.697
472966	570932	52637.62	17443.45	200389	230192	90362.52	27538.83	61	14576.211
2681357	1061105	13633.03	640.2075	1631747	537845	28128.81	2112.263	85	14577.685
1186005	361410	4164.925	313.6672	620954	140711	7855.288	323.6241	66	14578.124
2462038	1086161	5655.113	873.2292	1498337	476691	9362.764	2128.698	80	14589.038
623317	1220389	63440.35	16103.93	300077	513461	139094.1	24607.36	71	14591.359
1284130	883103	8950.938	375.9599	908835	470631	22976.71	707.6514	89	14591.555
100530	13997	301.6662	-10.40977	27401	3770	371.5902	-40.47183	35	14633.777
251819	199430	70829.51	1132.633	73375	59168	93631.27	1089.46	44	14669.179
1818409	942620	6429.63	630.7762	1086346	430854	12591.08	733.1437	78	14672.001
1304072	1283769	5683.002	281.216	851710	636325	14421.71	332.7165	81	14680.111
2070768	891822	12100.85	736.6874	1232009	370131	21662.98	1484.697	76	14694.103
1501572	640607	12914.32	260.6294	909168	296134	31208	703.1692	78	14699.526
1381510	656083	8141.226	246.4777	781562	255962	13353.88	689.3767	73	14703.801
2273185	1125886	14978.11	982.6499	2221073	924279	56157.83	2783.888	116	14704.988
2213320	949536	7785.227	402.7059	1404779	445745	19918.79	1487.686	84	14707.872
1858762	827802	6286.787	628.3314	1061953	341898	14143.44	1133.759	76	14710.054
2074310	861251	16522.58	678.4004	1196114	378700	31947.51	1210.753	78	14712.905
177612	395755	368305.6	3693.825	103699	238281	856925.3	10963.44	74	14737.471
1909115	776709	7914.183	247.1491	1059419	360424	16518.6	849.9732	77	14775.957
2215570	780433	8972.667	395.8333	1212028	382753	19418.45	711.6848	79	14781.249
1887519	754078	9637.187	325.2088	1168786	352371	20368.34	650.9964	70	14781.279
2276465	1427932	6808.891	814.2006	1349462	663345	13720.91	954.5613	75	14781.904
2190267	779019	6719.807	378.0198	1263641	342117	12521.13	529.2093	78	14784.352
440052	796320	126418.5	2289.381	183969	268274	187920.9	3174.189	60	14786.044
2205297	805754	13531.73	566.7847	1337111	378385	27992.17	1137.926	79	14787.064
1768581	874162	6640.024	421.5005	1162775	409494	18664.16	841.2272	86	14787.974
2722190	1284815	17472.49	601.7086	2566328	995112	45580.8	1721.923	111	14790.450
2255508	1372692	5388.021	374.6637	1493743	638859	14334.67	458.2406	82	14791.135
1824762	552703	3504.402	243.7165	1016569	229051	6213.125	544.9314	74	14802.017
1858807	1123071	6611.441	305.6137	1246041	538951	18084.59	412.6272	85	14805.399
2344288	971143	14224.37	541.1133	1414717	500592	33282.23	1152.687	86	14806.043
1462070	974672	7213.069	327.0393	906197	423233	17324.79	143.9632	80	14816.264
2249824	944327	13577.46	352.2036	1459717	486416	30129.13	1232.419	84	14817.961
1634110	747808	7466.919	407.5103	1033140	336564	16777.84	830.6693	80	14827.885
147077	51692	207.067	30.20306	40252	14405	74.91393	48.21989	38	14847.814
1758367	795828	4795.258	370.9623	1019181	349144	10814.91	157.7352	79	14852.264
1664986	563730	5488.192	403.2492	885497	239013	10593.9	626.5375	75	14873.100
2904472	1652039	37627.6	1334.388	2416331	1053812	81607.54	3319.675	100	14883.243
2139452	799948	12887.45	680.4962	1289800	384594	29222.08	1654.942	81	14896.411
2815117	1446590	12078.58	537.8931	1704411	635454	31084.89	907.8835	84	14899.506
2014668	964289	8491.62	584.0558	1271517	452478	18784.48	851.9137	85	14932.677
1608049	686821	5317.767	331.7734	946362	270889	11202.5	460.9604	76	14934.355
2452682	1361867	13979.06	483.4131	1722925	750836	41989.24	1433.748	90	14935.486
2191433	1162610	10722.81	752.9878	1402784	558678	20231.49	1601.688	81	14940.295
2099706	1036316	6558.683	411.2055	1338688	549327	16721.99	937.7061	85	14945.514
1473150	666344	6456.268	198.9431	865668	284268	13267.77	456.7683	77	14947.590
508041	664695	99851.28	1964.401	226917	234911	149836.5	2758.534	61	14964.047
323059	474861	305806	10218.51	225855	468523	1338025	28982.18	148	14990.818
321008	467944	1998.227	-3.544847	97479	135663	2381.364	244.3218	47	14992.799
2165150	874516	8709.313	635.7298	1253129	402688	20057.52	1663.723	85	14999.180
133718	70201	529.347	150.827	36394	19392	598.3344	322.8997	38	15003.107
2391186	1040528	15344.85	439.8764	2160770	1096876	41346.47	3008.243	123	15004.653
3254457	1433083	9905.102	779.6558	2160314	860563	26753.31	1370.199	90	15006.317
1692890	818205	17100.63	865.2199	1023879	396131	37783.3	1588.982	84	15011.584
1984948	1050499	11197.11	185.7354	1124158	458982	19423.15	732.0085	76	15017.785
619640	856983	165644.1	2920.819	346833	425824	333353.4	5118.443	71	15022.295
1163172	2237224	21756.94	12532.18	622695	1003715	43757.7	21692.27	76	15024.110
2014136	764140	8861.346	400.8524	1144422	324966	18578.14	919.6049	74	15024.755
2309203	1076927	11450.8	456.2297	2014748	741623	38220.44	1118.078	104	15031.072
2548406	1683137	13653.88	986.2062	1871705	946877	35380.18	2387.792	94	15062.072
167525	13883	226.8008	-90.63663	46537	3901	220.4785	-288.7269	40	15104.930
2410657	1476491	40015.75	972.7343	1731430	894862	94591.48	3039.285	92	15107.453
778566	1398710	16514.16	1325.612	397611	631406	41055.79	2472.072	78	15108.383
2646079	945925	12281.23	777.7317	1771411	499427	25980.7	1723.377	91	15108.993
251103	403695	109585.4	2384.664	83666	126533	166417.4	3540.535	38	15109.018
2217649	887028	12103.89	689.2505	1340654	413897	25399.47	1977.016	79	15110.304
2197567	832443	10320.9	532.8226	2344784	670793	37869.77	1253.54	109	15119.174
2159717	928769	6317.364	509.9313	1264032	373471	13582.3	776.5065	77	15121.750
1447326	1473858	9145.571	1912.952	750480	653389	19134.89	4220.49	82	15128.176
2086174	1016179	6761.349	307.0418	1200660	451262	16444.3	479.665	80	15130.649
1431562	561017	17531.77	519.1779	755843	247251	30287.65	1208.607	75	15131.584
1498750	445178	8840.538	147.8466	881824	204151	18057.16	75.57421	76	15140.443
134961	185860	133789.9	1751.634	89291	138569	464508.3	5277.262	92	15142.944
2301222	860760	6438.108	654.5562	1372169	412509	14142.5	1210.894	83	15151.352
1639032	1170610	4314.834	315.0954	1053019	600968	8465.476	773.8181	81	15162.827
2600318	1172693	10716.55	553.8883	1986012	796114	30714.78	1894.144	108	15176.912
2061570	853767	12893.86	486.5736	1313994	445191	29644.06	952.2201	84	15210.041
2152018	1052407	10965.23	262.1041	1281271	489567	24407.02	1077.83	80	15213.469
1617786	520548	4254.752	425.7411	979306	228052	12557.12	795.0307	77	15222.631
247153	26375	190.6518	-41.4348	79953	7551	446.1569	-96.20198	47	15223.586
1582890	1330574	11901.34	463.3968	945199	557969	21073.15	294.5741	76	15230.508
1670060	576218	20334.55	428.8578	981025	251752	39203.96	1172.551	75	15235.969
879308	824528	301759.3	9339.844	373170	346802	570451.6	18413.02	63	15236.362
2256566	1212544	13017.43	430.7919	1335876	583691	28588.08	1358.176	80	15239.080
1978911	802082	6855.916	329.4337	1184440	351810	14557.06	780.2384	76	15243.211
268849	40931	1293.941	-202.1981	81622	12133	1700.138	-439.6498	46	15255.468
161182	94819	9480.859	64.7044	45067	26735	11590.88	33.07188	40	15256.446
2041424	939223	10571.73	691.7281	1252895	458187	26947.11	1123.311	86	15258.020
2297961	1044370	17674.16	528.6878	1463270	528938	42958.01	812.3423	83	15259.689
1607873	1194564	9541.474	476.982	880814	465724	16888.38	962.7617	74	15266.271
104468	52298	35826.95	344.5016	29356	14938	45655.2	278.2176	36	15266.990
2299494	963729	9411.201	543.7281	1326355	444644	18028.2	1293.742	81	15280.034
131229	119957	26260.54	429.1087	50192	40722	38588.96	313.0479	47	15289.805
135790	297218	159539.2	3012.307	63141	119047	275677.7	5363.978	57	15316.535
1489110	1015928	6113.697	442.239	935756	458582	14226.91	860.7473	79	15317.516
217387	19926	237.2167	152.8645	64009	5812	387.5209	226.2357	43	15319.204
246281	85576	1160.899	-14.05343	109938	26270	1679.58	-24.6916	55	15320.320
2533337	1030210	10886.72	254.4012	1474389	536113	22486.41	634.2055	89	15324.677
1733192	636788	6242.362	228.7242	1712369	503040	23037.45	1039.912	105	15325.629
2006305	1027807	16358.46	399.0172	1289087	495658	35008.33	432.3009	83	15327.580
1726738	809672	10570.56	381.8966	984214	353341	18025.81	831.0859	74	15328.975
1607291	785069	7515.123	310.5738	979241	372134	13679.87	736.4673	80	15329.988
2007022	1089069	11733.15	419.6003	1264632	541360	24065.88	829.9191	84	15334.035
3111052	2028170	15562.61	1365.541	2308137	1174047	35321.37	3119.255	101	15337.551
1660483	832470	7977.001	203.1096	1134040	370357	19323.73	457.315	75	15337.648
1705209	873392	12260.74	269.6794	1878675	782384	45152.98	906.4855	119	15338.174
1720927	713862	4657.994	640.7146	974700	305010	9392.711	1426.389	77	15340.789
106210	48229	5024.288	808.005	30161	13419	6305.56	1100.63	37	15350.750
417582	776356	18822.1	373.5004	297570	354417	44706.81	596.6898	81	15354.229
2547179	1075079	7377.778	675.3377	1637476	586379	19897.21	621.7922	86	15354.551
2165423	898824	9624.801	424.9912	1193054	390869	20701.64	740.0343	78	15362.063
1710084	969355	15707.66	489.6675	1101858	486816	36749.24	1433.785	85	15366.216
799638	1750830	217196.3	12355.46	466708	740789	506481.2	25684.36	74	15392.622
2772288	1.188766E+07	60264.13	3622.992	2034846	5576996	150555.3	5979.087	117	15413.957
127608	183522	181052	2750.623	43912	64524	271670.1	3139.678	46	15420.048
2495005	969241	17373.4	399.9674	1464504	509934	42775.1	1154.663	89	15423.352
184401	135544	26929.29	854.8755	54665	40730	35740.89	1454.886	43	15429.887
1944291	1071933	8277.779	237.8276	1273073	514153	19035.35	275.8134	85	15431.855
1838853	636627	2645.298	120.3416	896885	238627	4771.358	244.4015	67	15432.082
1771978	698268	12374.94	282.2467	937669	315158	22529.63	83.98698	72	15432.449
623880	539786	269985.7	8395.056	269528	234373	468944.8	20206.85	67	15434.705
1794455	1314623	18480.53	663.6523	1632711	788957	67795.52	1851.224	111	15437.110
2185245	1265290	7319.393	665.7394	1366059	607021	19004.07	1358.315	82	15439.123
2123597	766837	20132.77	1034.895	1276759	386205	41019.91	1595.236	82	15442.364
1924412	702698	11287.89	501.6722	2088596	624875	41468.49	1851.684	116	15446.953
182726	11581	308.8605	-13.44502	52326	3071	281.8517	-44.55846	42	15450.750
271805	242456	43118.78	597.2078	113836	88602	67857.82	565.2592	55	15452.893
1370729	673697	6089.861	314.669	622313	250781	10446.21	121.791	67	15456.098
388340	105400	21478.1	545.3013	109677	29300	26665.68	723.8092	46	15464.093
125969	181617	15145.09	623.6218	39107	52492	20914.57	522.3939	41	15465.248
2304242	924874	10947.55	522.6475	1375691	440521	29018.3	1245.266	84	15467.040
1698337	899014	7691.322	401.2188	897492	389385	16030.15	638.2612	78	15469.500
2171238	921999	5527.522	210.5895	1266259	376045	11700.54	335.2921	76	15473.330
581153	437993	125456.2	2965.855	213252	136823	173249.3	3948.426	57	15480.976
785108	946709	48954.77	14847.41	454618	406609	100034.5	24321.04	73	15485.322
1916273	1030572	6286.73	332.3395	1186940	472336	13963.74	816.6183	81	15493.329
2250546	866838	11867.59	428.2535	1333284	426504	23607.4	1446.895	81	15506.693
2790802	926487	13103.63	396.3875	2557964	819449	45145.61	1693.546	112	15533.752
2152397	1287859	11002.24	808.7779	1483111	655982	25323.54	1975.943	88	15541.544
1509809	748390	8984.173	419.1776	896939	328024	18024.74	832.2404	76	15545.793
163944	137738	45928.87	220.8361	50776	42089	62293.84	439.9156	43	15546.655
1382740	845213	16736.73	238.5845	826434	402973	36629.75	706.9785	80	15550.115
1789513	990959	7134.474	461.3492	1161437	484846	20110.71	1020.068	87	15554.533
1468820	579743	13493.22	340.3258	831211	243222	32816.06	842.7686	72	15554.942
2144115	809123	9681.006	749.9032	1423517	424148	25233.26	1495.934	80	15555.020
2407992	1212177	9745.916	532.5627	1547727	613596	22210.16	809.9576	88	15556.852
1640154	598427	7949.709	567.0368	913048	249904	14319.64	724.4041	76	15558.648
1612632	759612	6255.426	680.8442	1047961	379267	17341.6	1162.544	86	15560.629
1782108	946048	7672.477	476.9306	1057157	420968	17023.2	1059.361	77	15561.020
1233945	413073	1326.408	56.12993	558100	140601	2141.2	121.8814	65	15566.498
1902740	1010142	6202.886	517.4047	1150382	427031	11405.68	1223.722	77	15569.250
586474	235139	2645.944	360.2487	199033	70510	3270.375	775.3931	55	15570.763
1570551	789423	26589.58	412.7589	1004083	363793	56273.93	1079.181	82	15571.600
1296336	598539	3152.441	274.3638	668269	220848	5649.138	654.089	71	15573.700
2720748	1030975	47788.33	1104.26	2649923	905345	121560.9	4001.385	114	15589.744
249286	225087	180534.5	2399.092	87117	79719	267727.1	3295.068	50	15593.123
2078525	1084342	10364.88	17.49371	1605872	831071	34365.57	506.7952	108	15646.187
103900	15518	186.8892	-13.89335	27382	2949	82.47961	-116.8688	30	15646.554
1803125	1214980	11149.53	663.5825	1810954	916328	35850.55	2132.106	111	15648.197
1264845	573085	7675.109	404.5518	691672	226725	14294.33	323.0466	75	15649.454
3836206	1633267	64448.79	1065.819	2514029	1087804	150323.4	3681.465	104	15650.088
2514928	1515296	14816.56	1006.897	2312376	1266244	54883.19	3528.309	116	15653.507
1549976	802846	5425.575	397.2597	861706	339246	9868.598	521.9088	75	15663.436
1981057	904654	5259.922	423.0973	1110866	407923	13123.26	761.5629	81	15666.320
251328	400659	12899.79	1065.72	97633	140898	22044.01	1874.867	56	15686.758
2002964	1064288	5112.032	296.3786	1053390	418788	11068.74	832.2085	74	15687.850
2114410	1181518	10437.91	516.9843	962727	468014	17529.62	1068.488	70	15691.727
3194256	944769	20973.41	852.9259	2094233	552877	56829.84	1721.185	92	15710.273
2713701	1439883	9942.882	236.2193	2435955	1069838	35920.27	1605.072	100	15710.301
106991	235457	13915.69	98.53164	33153	79276	20825.08	-63.72882	32	15710.644
1243802	442723	4148.583	194.0189	695581	174848	7489.108	248.3174	71	15711.570
2168453	1254042	4296.207	371.7759	1305769	579207	8582.78	1065.938	81	15745.529
1769014	452057	29130.85	596.0705	953517	201898	48948.22	715.3515	73	15752.492
1810962	825976	7671.887	408.0155	1492425	588821	29705.23	1496.417	102	15758.002
2356261	885945	8669.111	779.5149	1329599	385722	20920.79	1659.498	80	15766.327
2410253	1286639	10115.9	595.3221	1382371	628747	21344.96	1172.46	80	15768.969
102992	26979	400.2461	27.40458	28197	7264	712.6835	-57.55516	36	15773.324
205486	272308	73057.38	1994.043	86427	107641	127902.9	2376.775	55	15782.092
106039	85034	27647.7	598.4965	30833	24417	35412.98	969.0723	38	15786.834
1967049	958634	6127.076	686.3138	1309644	489155	16533.69	1129.802	86	15793.410
1500389	487877	13796.63	177.665	840683	191405	28934.5	-54.67443	69	15793.861
1320655	570120	6393.691	332.9478	739694	225415	12860.72	879.3421	74	15815.363
1685260	581177	5850.093	264.1716	911798	239477	10300.82	299.7122	72	15829.500
1772826	873850	13799.39	478.2676	1801399	777648	43416.27	2136.399	114	15865.377
2184970	781484	14580.54	225.8596	1306210	350866	33651.38	556.5665	78	15867.527
2628346	959553	22827.72	598.0908	1546176	449174	45804.48	1898.735	80	15867.770
2408568	865118	9820.854	314.7791	1787371	518335	28997.02	765.329	96	15871.993
2083857	1053780	8451.087	404.8885	1799817	771448	25071.22	762.252	94	15872.060
2455359	1007669	10908.02	515.3361	1628146	507659	23980.07	1108.268	86	15875.879
1640141	1035360	4734.402	618.7195	1002536	428959	8489.666	1458.337	76	15879.256
1555400	729346	7958.874	345.718	1486016	537714	24533.59	1412.616	104	15880.760
1625433	696659	8195.453	461.6743	1030735	307835	18039.8	878.0723	79	15882.476
101950	28603	30.08507	-126.3292	36074	8080	-3.964512	-172.4295	39	15882.914
1976456	945920	8902.67	473.9058	1199207	443225	19341.12	1138.813	81	15884.878
1763937	608346	8111.536	319.75	1055801	271514	15068.07	842.7052	77	15885.643
2420885	606141	9396.369	634.8625	1342954	260492	19001.81	971.6388	79	15891.903
1944563	833947	7822.813	862.2972	1133760	353801	17849.47	1836.462	78	15899.122
2338742	1290708	10852.01	1140.395	1492559	676138	31956.65	2380.438	85	15903.127
816878	814085	2967.126	373.0305	465987	372800	5696.995	828.2024	77	15904.185
2010803	862438	8457.716	566.9346	2006724	694178	35543.97	969.2228	111	15932.320
1688848	692912	6519.094	357.9023	1069297	319211	14741.27	917.7319	81	15939.486
2176806	913147	13364.29	354.879	1215371	410063	29088.93	751.1031	81	15972.334
100733	31242	4516.071	-94.86265	27544	8609	5311.614	-103.3412	36	15975.526
675036	1055381	137701.1	9467.817	349767	413637	228702	14327.78	71	15975.744
2512459	879198	16482.82	487.1216	1560285	440708	37448.48	1258.164	81	15977.408
2449149	894891	9585.866	564.5939	1601667	485223	23408.73	910.4839	81	15977.724
2257297	1315257	8826.352	728.8881	2428716	1114378	38183.93	2782.332	120	15978.029
2228782	1331400	11372.3	526.5257	1354457	717647	28194.96	953.7452	87	15980.338
2162670	1020608	9000.499	507.8282	1356032	482044	22615.35	572.6511	84	15981.422
495304	504890	99579.88	9392.455	202656	165078	152576.4	12947.26	59	15986.232
1776093	790830	9492.188	372.0742	1733792	685402	32174.48	1758.092	113	15987.244
1161155	443691	14472.53	382.4035	444981	139982	21432.34	525.8858	61	16001.710
2115144	733229	12053.88	642.4462	1279026	346359	25383.52	1226.312	77	16001.977
1413321	863900	10796.26	558.418	948765	422644	25979.71	1129.52	87	16007.817
174433	14815	185.0805	14.36691	49305	4138	45.78163	128.412	41	16008.742
3830483	2442281	27774.23	1418.288	2755943	1564707	98938.61	3646.734	103	16010.546
2002787	966540	15905.93	501.1371	1317403	489240	38427.69	989.2557	85	16027.566
2175777	987600	17019.31	338.9214	1226701	499785	39015.4	493.6833	81	16058.993
288615	521404	99335.43	1477.631	120337	173353	148444.6	2318.823	56	16069.003
114367	86788	22001.34	276.0078	34954	25632	28444.52	241.8332	40	16078.283
1759664	1070887	11434.43	727.5848	1941474	790012	39047.8	2425.022	114	16083.410
2316351	672723	10175.92	235.6857	1856490	567076	32398.64	411.8353	103	16087.945
2000321	583847	4033.895	48.52258	1078911	240208	7969.274	58.2215	72	16088.805
411033	119478	1043.571	-40.16985	139991	35696	1892.356	-224.31	53	16092.303
232329	201410	60123.5	617.2288	84380	71916	94397.99	750.129	50	16092.318
1309757	707964	5749.188	137.6919	764248	311309	10945.34	25.96584	77	16093.109
1415827	501766	4338.807	268.6457	759501	208819	8108.613	334.1706	72	16096.850
2100313	764465	24048.75	441.3847	1217802	333492	45917.68	1192.445	73	16096.992
1818210	718082	7281.798	253.1492	1044018	318227	18799.05	389.8165	73	16097.195
1967463	994207	5324.727	316.7719	1631772	709751	17927.33	1229.258	101	16098.237
2972543	1340446	9748.686	536.1642	1777097	595019	20409.26	824.1079	82	16105.301
1983586	943968	12050.5	460.933	1148227	430042	24778.21	887.4163	81	16119.381
676339	127438	1978.461	180.2995	298047	40260	2415.978	500.3407	63	16121.191
232133	204125	47773.91	751.3337	71993	61357	63926.54	975.9712	46	16123.949
1413925	482147	10888.62	334.1282	734997	187858	20215.09	561.0482	72	16125.733
1443666	544696	8917.874	345.7179	898069	237991	21212.22	496.5615	79	16148.590
212532	44463	865.0306	-0.4779013	65381	13201	1129.103	-48.47786	44	16180.855
2315943	1094289	12292.8	878.0656	1303450	545571	30517.41	1493.544	86	16188.523
1695388	860906	4075.268	214.569	971972	390582	8300.016	296.6277	76	16189.571
1769727	823375	8074.458	274.0854	1212500	408256	20415.75	410.1737	86	16195.045
828132	440800	153882.8	11753.27	482836	293765	365626	35187.42	86	16199.246
2435162	1332752	19998.91	720.1569	1699814	734491	50716.25	1589.932	90	16199.863
2569323	1198471	14490.69	926.7903	1987766	684035	43443.93	2110.418	95	16204.793
2058159	1242344	10836.08	373.6875	2176899	1038596	47222.05	1436.747	123	16213.439
1785697	966665	9313.219	152.8278	1112151	439620	16625.23	277.6292	79	16214.384
1529102	552589	4855.646	349.2725	813512	232137	8873.417	884.1154	74	16215.627
1559382	1227321	7918.729	1285.495	1287465	972136	30570.64	3161.885	103	16225.012
316700	250252	37792.32	1385.686	87535	69067	47282.07	1702.111	42	16225.614
2384309	1191813	6190.508	70.18588	1476467	635896	15097.46	508.4759	86	16226.535
662249	366128	179849.4	12290.67	253460	128115	277615.3	17886.16	60	16242.107
1537607	930884	11261.67	286.446	937481	406360	25071.45	399.2184	81	16245.235
1992455	1123354	6139.09	748.5848	1206744	484674	13235.02	1343.481	78	16249.125
1950031	980318	13386.98	531.6141	1341938	508890	30667.64	1286.927	87	16302.313
2021704	887762	5962.262	449.0305	1186036	399895	10952.57	537.9247	79	16304.194
1934137	910792	10883.2	746.9078	1160019	513932	29139.89	1251.77	87	16304.745
135707	70875	932.2981	-67.15769	47035	26322	1212.583	-118.4908	46	16308.357
2095766	1076577	4240.816	299.7466	1291293	514750	10629.08	467.4752	83	16309.344
2850315	1018140	27183.4	806.3093	1916554	559868	71693.6	1959.29	88	16314.182
2079486	764111	6978.953	625.7286	1141304	345011	13907.77	1206.672	78	16315.971
2276418	932321	14216.5	742.2462	1366834	419166	32537.95	875.7891	84	16320.125
1960071	1176404	6685.272	526.9893	1218604	519077	18923.6	1146.894	76	16320.373
2224391	1147067	6219.487	508.0158	1856265	781303	22015.42	1930.981	102	16320.637
1931129	932729	9054.153	435.1074	1132524	403063	18054.7	160.9286	73	16321.047
2006074	892037	10360.38	369.1421	1669477	692631	28960.38	681.6017	104	16324.552
108523	119803	54912.32	698.1171	32710	35503	73750.45	899.3111	39	16325.777
2846807	1269936	14155.99	968.9535	2790730	948586	51790.05	3202.412	114	16330.783
405205	293894	49020.4	6774.964	151018	102970	78595.33	9401.133	57	16333.162
2138695	1126269	6225.478	633.1537	1339499	499305	16706.7	1410.906	80	16344.688
2459146	857978	12045.47	492.6569	1489602	411442	29535.62	427.8244	84	16346.997
1272108	617221	6478.214	199.785	756879	270012	13611.23	293.3446	76	16353.751
1854212	1081174	20889.13	576.0538	1755298	814533	56074.05	1717.944	105	16401.555
969860	1192539	135466.7	10630.35	532606	834716	452552.5	24741.69	91	16415.301
[truncated: 8,001 more rows]
