# Supplementary material for: Mitochondrial calcium uniporter-mediated mitochondrial dynamics imbalance contributes to contrast medium-induced renal tubular cell injury
Source: Front Mol Biosci. 2026 Jun 29;13:1848361. doi: 10.3389/fmolb.2026.1848361 (PMC13357276; doi:10.3389/fmolb.2026.1848361)
Supplement: Supplementary file 1 [file DataSheet3.zip › Flow Cytometry Assay(1,2)/Flow Cytometry Assay-1/╧╕░√╡≥═÷-1/╡≥═÷ 1/CSV/Blank.csv]

FSC-H	SSC-H	FITC-H	PE-H	FSC-A	SSC-A	FITC-A	PE-A	Width	Time
2254592	1018306	1431.068	327.0694	1391516	538144	2789.765	550.5529	85	15.837
226561	1215678	1552.934	688.5328	163620	629125	2390.867	1673.954	79	22.698
133358	212221	276.8779	33.15726	39436	60623	486.9325	-77.06958	40	41.539
1692788	818826	1634.291	354.8255	1128526	444854	3508.682	333.1007	88	48.165
1555416	1063604	1670.141	419.6667	1032079	511084	2767.197	1168.8	78	48.205
1856526	1035921	2125.729	426.1076	1219094	539173	4401.956	797.5585	91	49.612
2511138	957437	1887.269	386.422	1797402	650504	4622.427	1305.833	95	52.166
1732675	737963	1259.996	265.6866	1102657	385583	2929.887	142.3893	83	53.048
2438383	1019935	1465.166	341.1627	1637709	522224	3001.167	591.132	87	53.912
1865685	898663	2211.624	552.7473	1174019	453288	4609.629	1052.674	80	54.230
2156679	865976	1146.462	274.024	1224983	359046	1934.48	320.6284	76	54.917
1412057	1633898	2719.857	611.6126	934380	729682	5262.11	1060.782	79	55.076
2272006	1552188	2960.222	809.024	1368162	797311	4637.606	1318.648	89	56.087
2432759	1416643	2850.306	635.8409	1605439	790262	5893.339	1275.948	87	57.300
1485200	1387591	2900.69	598.5907	854327	737811	5373.132	794.8063	72	57.325
1967421	1010283	1626.338	275.97	1275742	511703	3154.54	304.0617	88	57.738
1956030	876517	1958.154	513.2217	1254163	438637	3558.307	838.9597	75	57.804
1787415	927405	1467.572	334.8164	1195350	482101	3567.786	409.5956	78	57.831
2264382	1256453	2823.112	560.7542	1365013	675032	5422.547	897.6954	91	59.172
748533	1220600	1814.648	364.8721	454709	568272	3153.394	478.2267	72	59.483
2287457	982629	1764.886	283.0329	1619508	499561	2728.739	535.3345	89	59.929
2166350	977618	2182.791	643.8964	1538345	642509	5814.606	1459.278	97	60.591
2218559	829938	1416.195	528.2096	1198890	408776	2364.173	934.7955	79	61.263
1193832	620739	1443.268	433.3138	759477	295668	2120.448	789.8675	81	62.369
1518813	838202	1742.883	361.1991	907303	352430	3283.447	305.5119	78	64.264
3709941	5288507	6998.776	1612.876	3180125	3240261	18478.56	4209.935	110	65.019
2322623	949003	1843.724	363.6881	1684364	667480	4295.883	1126.822	95	65.669
2115660	1077884	2933.407	649.8826	1401777	550034	5773.403	1306.207	87	67.554
1750220	1012233	2348.985	468.981	1033627	491423	4480.043	624.3218	72	67.570
121318	51363	63.04462	-110.0721	33791	13998	40.45255	-225.8211	37	68.621
211494	392232	773.0959	279.7515	92969	142164	1097.637	490.0501	60	73.280
2507018	1309247	1912.735	144.7574	1524237	645671	3572.106	13.974	85	73.820
1871138	1336172	3686.665	1161.489	1417518	845525	7490.206	2731.159	100	74.387
1959816	1277795	2399.337	744.7354	1422009	708304	4819.191	1934.518	92	75.210
2326380	993949	1682.479	476.8913	1511535	484795	3241.856	1033.497	89	78.906
1548045	748499	1632.781	519.0428	863486	340272	2595.31	854.5349	79	85.859
2007073	1028919	2117.857	252.2404	1314230	548060	4271.466	258.336	87	86.946
1920277	1311066	1637.561	444.3549	1262720	678929	2988.539	975.9492	86	91.985
2096811	841577	1544.432	430.7563	1344878	451331	3154.847	893.0175	89	97.835
2471352	1284386	2138.091	467.3287	1551455	714339	3837.922	688.7231	91	100.150
2416513	1863062	2547.824	518.368	1882560	1038216	4821.258	1152.221	95	102.346
487207	79084	212.6141	115.4048	153514	23060	81.95477	188.2067	51	110.954
1771932	682939	1363.711	285.762	1225761	421730	2805.437	446.2976	105	111.803
2174457	799609	1826.348	260.1885	1376685	405934	3448.794	565.7186	83	130.741
2603133	1333336	2245.141	575.9243	1716763	759512	5221.439	930.6349	90	147.409
1427235	1333465	2388.388	353.3109	998518	665481	4697.938	750.9667	84	148.422
1711305	756319	1761.987	531.45	1115812	392728	3346.613	865.4224	85	150.565
1981137	1175219	1721.446	649.2839	1426056	634308	2863.33	1697.967	91	153.081
2004355	776260	1410.809	377.9846	1359406	414539	2844.905	1079.618	91	155.749
2209448	1114131	2589.553	616.3633	1528728	656943	5353.52	960.6285	92	156.734
2892894	1369998	2742.933	782.2919	2036852	806601	5817.965	1281.795	93	157.131
1349185	1101044	2187.958	313.1528	895029	560894	3960.846	1018.034	89	158.028
2450877	1030160	2201.168	544.252	1634529	564023	4689.064	1030.244	94	159.497
2109699	990141	1751.014	531.0291	1396420	475593	3256.842	799.3404	85	162.003
2835022	1423377	1587.678	192.5332	1681288	672613	3186.45	55.46986	79	162.283
2218671	1030977	1806.566	413.0352	1247342	465671	3839.076	717.5569	72	162.435
1914131	1268731	2886.697	801.6042	1342133	707692	5848.656	2005.378	84	162.588
2130620	1012870	1967.189	418.9215	1216735	529322	4632.625	443.3653	77	162.740
1939869	1263808	2081.611	615.4562	1246586	711035	4211.232	1262.004	77	162.795
2166546	872839	1737.151	482.024	1513404	461655	3953.022	312.1602	91	164.359
3619761	1539994	4761.063	1170.883	2396880	885082	9095.938	2454.094	93	165.176
1372542	700991	1063.676	301.937	805898	302957	1528.727	473.0162	79	166.056
1486031	813642	1334.862	470.9134	1056347	436363	2316.365	853.6751	90	168.174
1882089	1012255	1794.672	645.7466	1246698	466157	2817.444	1305.57	82	168.589
2341059	991099	1837.442	430.5921	1322828	537046	3428.148	622.6895	81	169.368
1702216	849006	1748.705	223.3614	1076133	423441	2869.362	463.0988	83	174.042
502896	95443	69.40721	228.0123	269730	69285	152.3874	-302.9286	104	175.109
2797784	1889802	2945.083	686.2026	1797600	992529	6684.603	1428.086	88	175.264
2276066	1124648	2224.357	431.915	1520851	602410	4696.129	904.227	92	181.089
2752693	1873214	3076.937	782.2287	2219003	1216274	8217.706	1801.472	95	181.211
1862763	949107	1645.66	427.1895	1114626	578976	3264.908	970.1797	95	182.101
1776268	1057604	2148.862	642.7787	1278326	556253	4083.681	1489.358	84	182.281
1538320	873752	1962.288	323.6268	985970	415449	3218.788	440.8164	83	183.815
1440897	521313	775.7039	348.3762	805800	225972	1172.276	761.3094	76	191.705
673945	337684	1180.391	400.1418	215522	128875	1627.363	681.8224	56	200.253
1985882	1084464	1786.17	387.9702	1473634	642718	4504.985	937.7327	94	204.802
1348454	1343942	2552.758	425.6581	908654	621660	4170.723	441.833	86	252.015
2079745	808103	2057.242	214.9628	1213913	386196	3558.089	357.9911	80	260.891
2155717	1431384	2768.271	792.6459	1400101	723009	5241.528	1741.744	88	261.993
2108666	852975	1691.28	495.6248	1410587	475175	3962.566	756.7868	89	262.944
2591265	813616	1501.791	393.8923	1616773	381913	2490.674	692.592	80	265.643
1199546	1225428	2127.982	312.7834	1045836	730512	5518.31	838.9153	105	267.170
1403330	1641943	2704.879	923.7679	1133115	1059242	6485.4	2243.751	106	270.383
2738369	1431899	3322.584	740.8802	2094929	826307	6851.597	1475.055	91	270.443
2082540	1456298	2494.824	658.9948	2076186	1055558	8662.095	1873.525	148	274.827
2731722	1682332	3267.064	795.8694	1884659	1189762	8124.875	2173.831	110	275.695
1789364	657622	1205.672	239.5038	1035412	308254	2320.547	257.0732	82	276.956
2543616	1244082	2540.21	715.4637	1788206	685971	4871.924	1844.93	88	277.607
1715250	1146814	2450.036	499.4398	1307970	671606	4766.384	1447.117	94	277.937
117872	9856	63.31107	88.88953	33203	2888	24.73984	-11.56006	37	279.376
1867367	1071232	2307.459	570.9567	1331216	619486	4671.47	1195.775	91	280.327
4417904	2607985	6228.183	1387.764	3209324	1876367	17100.76	3566.2	105	280.995
2577707	1305086	2182.887	454.8825	2042946	831178	4695.613	912.3013	104	282.720
3006982	2499572	5012.523	1163.698	2309023	1600331	10215.57	3162.979	104	286.778
2406712	1354474	2283.074	639.4656	1794292	855724	5518.673	1098.863	98	289.644
1752142	812061	1640.904	235.8739	1045095	377828	2276.292	495.4416	84	292.169
2054389	1063867	1965.534	304.1597	1400075	566598	3823.598	693.7843	84	295.801
1527931	841132	1567.88	314.3821	1011249	450025	3486.453	727.2994	91	296.889
2270213	1357698	2721.601	459.3616	1414330	751161	4867.047	358.6319	92	298.480
2236110	1211242	1972.995	375.0861	1401762	654876	4596.282	245.595	87	302.002
1984671	1003488	1820.841	439.981	1102937	427656	2842.006	328.0354	76	344.112
2859547	1605628	3131.351	791.3987	2096898	1024938	7366.482	1679.963	98	363.131
2604196	1054320	1634.323	291.8209	1562528	525152	3082.073	139.4897	82	364.804
1501919	987869	2052.43	477.6553	1015510	514533	4256.577	678.4785	89	367.572
1532604	1095194	1912.445	461.7992	1006968	549760	3735.531	835.4572	81	367.748
1568658	900024	1544.335	494.7702	999782	417873	3028.887	861.1432	83	369.449
2112500	1091505	2481.074	701.9735	1521296	606110	4597.259	808.4545	92	370.133
108713	117812	216.9258	266.7844	30968	32971	321.0528	264.8005	37	371.974
2175982	1343728	2201.168	544.252	1519353	718195	4422.804	1065.558	89	372.662
1974150	884541	1824.345	166.4767	1192049	386350	2924.356	-36.81485	72	372.885
2171113	1090566	2398.497	507.8563	1600206	581047	5165.928	938.6229	90	373.408
2114465	1331983	2837.016	874.7534	1424661	621231	5336.62	1709.06	92	376.752
1658663	850078	2048.813	784.1758	1067237	372348	3747.4	1493.749	77	377.002
2788854	1504078	2226.497	476.6071	1672167	762745	4424.799	831.2715	82	379.163
2425246	1470159	2466.742	879.0359	1591571	715017	5090.029	1874.545	87	380.014
2002995	769426	1633.669	473.915	1238108	365743	3575.432	1274.495	74	380.039
2419416	1296678	2451.094	592.2877	1493957	653738	4299.153	1341.352	75	380.096
2517071	1334022	3433.865	720.8669	1801244	727629	6967.367	1072.396	95	381.642
1569057	1312057	2467.711	613.8964	1004470	640084	4753.231	1262.01	80	384.059
2627191	1487673	3104.681	536.2365	1698160	1039696	7609.795	1596.95	100	384.368
1676879	1009054	1587.533	413.5541	1134264	592036	3559.59	865.775	92	387.236
1862926	1829090	2280.063	420.899	1338550	862404	3996.914	688.8441	82	387.376
1905011	873475	1643.488	195.5021	1221544	462221	3264.02	-359.6925	88	388.486
3703062	3903209	6050.765	1269.295	3717504	2592092	15647.12	3654.379	125	389.331
1976903	804080	1960.245	464.9207	1195380	350682	3339.653	755.424	77	389.750
2133208	1015545	2177.817	471.6122	1395141	559851	4595.773	706.6682	91	390.717
901649	758457	1141.141	247.7897	469661	297241	2036.475	-23.04877	71	394.023
2687037	1136674	2157.744	441.5006	1769785	584633	3672.462	1086.533	89	397.125
193862	154799	139.856	267.8747	83840	68754	252.4691	617.6697	61	397.870
2573853	1585815	2893.609	818.6097	2023240	993361	6873.316	2791.93	101	399.359
172918	34633	85.81432	96.65132	76300	11764	63.9328	-30.19993	52	400.410
545517	138257	51.02189	124.658	185008	44801	-84.97458	265.2278	55	405.082
1494597	1243129	1725.475	320.7042	879644	528981	3505.815	393.5132	85	406.333
1908710	1033796	1930.879	658.1465	1317665	532987	4629.686	1301.788	87	407.641
2376971	1428106	2140.085	608.0417	1489530	761952	4295.924	1266.817	92	409.265
2203138	1274500	2544.393	743.8619	1374090	654481	5087.219	1230.949	88	411.237
2461043	1441082	2866.471	664.5148	1662419	795773	5970.086	1529.905	89	411.769
2090775	1199584	1694.485	461.1635	1441674	578725	3074.095	826.6377	91	413.774
2379767	973916	2253.869	267.6682	1539206	479073	3962.856	439.745	80	413.851
1666542	719732	1103.644	396.1856	987523	351113	1875.594	850.1021	82	420.578
2649317	1255072	2635.229	605.7905	1649081	637796	4684.292	1432.93	88	425.889
2140862	1189312	1672.749	363.2914	1510049	620977	3453.227	762.0807	88	433.825
1957582	1408533	3239.127	919.8896	1366909	731615	6539.732	1722.932	89	442.496
1725761	781517	2113.335	447.8911	1086477	412048	3886.376	384.7505	84	458.160
1777409	733626	1323.662	286.525	1148154	374159	2463.972	625.4344	82	480.799
1785235	957767	1854.608	381.1219	1223429	505712	2893.464	789.6306	88	483.104
3215932	1513070	3352.483	820.5777	2475850	1218452	8298.07	2248.908	109	483.917
1654910	1211805	2312.925	501.1701	1134421	694778	4308.996	921.9355	84	484.431
1857519	957420	2453.516	491.9391	1136787	473700	4499.276	792.5541	79	484.539
2966449	1711377	4714.725	1160.551	2029163	809181	8766.601	2537.486	82	484.745
2822662	1325114	3033.966	797.4124	1929360	728600	6307.401	1259.365	84	484.850
1127649	1288661	1787.906	407.7203	731177	562106	3679.842	1002.471	87	488.694
2344773	1559457	2027.771	519.2037	1595191	907705	3760.456	1492.87	92	489.245
967626	1523609	1661.776	237.8704	422327	636430	3419.807	299.8898	69	489.377
1676420	1013038	1721.204	434.3188	1130372	563307	3588.222	699.6548	93	489.901
200736	20022	-90.4813	70.02026	67988	1316	-315.8852	154.4559	37	489.992
1929377	1172287	1896.086	436.1532	1208694	518600	3442.052	311.6887	82	492.917
2217985	780734	1354.038	218.1539	1231621	365232	2880.957	469.4304	78	493.039
1441855	1472092	2350.77	581.7242	1017995	779536	4918.384	1525.245	81	493.217
627039	1053197	2217.147	403.9525	381678	603307	5908.931	1266.705	90	494.871
1409818	810833	1427.87	314.5295	957466	452273	2196.25	917.9595	89	497.978
2476204	1147321	2071.219	480.9516	1568326	560860	4023.301	464.047	80	498.092
2398908	1399525	2534.55	413.2782	1528852	730666	4610.42	1071.561	87	500.861
3227276	2142147	5871.934	1501.029	3478813	2296639	20640.84	4908.783	141	501.831
2105147	1168714	2225.819	549.7047	1365104	605615	3618.541	1335.292	86	502.621
2200984	1135485	2084.154	435.0902	1654557	941355	5028.591	1256.386	98	502.861
2014458	1028458	1746.783	409.6379	1513928	569348	3491.184	684.6186	92	503.289
2167785	1471932	2371.432	555.7509	1371540	783417	4675.395	603.2108	89	509.004
2164765	1050008	1767.631	302.6379	1431974	547275	3863.421	509.0538	87	509.232
2115517	1072898	2584.757	785.0535	1382192	476545	4161.397	1728.175	82	509.770
1910238	1030167	1644.933	532.2941	1343171	590426	3397.586	1147.087	82	509.795
2602364	1272499	2473.427	462.0738	1721251	674664	4896.511	726.3921	89	513.654
132878	102686	214.0594	202.1969	37888	30366	50.44054	258.7416	39	518.734
2607343	1323685	3296.964	750.5669	1723553	804802	6318.608	1646.752	93	521.464
2219621	1122241	1891.153	528.8631	1313029	571295	3970.341	869.6679	87	526.256
2714166	1248654	2289.073	592.6024	1803233	638327	4342.86	924.0624	90	529.777
1550548	798964	1700.356	416.3188	910033	334887	3139.732	629.1926	73	530.153
1373674	1125050	2463.875	564.4484	915442	665977	5028.357	869.4194	94	531.493
1621564	1083124	2271.407	681.1446	1134921	550492	3981.314	1120.089	88	533.736
1923153	1175012	1840.123	451.2063	1245434	544470	3720.335	541.6438	88	535.018
2413872	1086033	2191.357	525.6636	1628345	596781	4031.117	841.9222	87	535.766
2148514	1019524	1420.094	451.6484	1279602	476446	2410.504	1367.129	80	545.734
1852645	1522051	2008.457	695.983	1241113	833143	4603.678	1817.531	89	551.016
4096805	1799194	4424.694	817.2866	3282053	1307226	12922.13	1560.506	105	562.248
2578941	1310602	2708.173	497.2939	1843638	752956	5370.226	1090.224	94	579.088
2320689	1397554	3487.341	1182.172	1461659	757070	7036.879	2564.393	87	584.975
1790125	1134056	2032.083	420.5833	1024003	487541	3828.41	806.0918	82	585.806
2048091	1186336	2281.282	573.7236	1402430	709703	4828.477	1383.182	98	585.958
2674526	1502054	2544.353	478.8677	1926490	913756	5700.354	775.7191	89	586.131
1919809	1022485	2583.941	657.1709	1337371	527862	4801.435	1415.073	89	588.444
2611306	1310730	2312.053	452.2956	1739370	786747	4211.684	629.9387	93	589.377
2137063	1114496	2141.498	382.8384	1603869	816403	5200.874	892.5942	106	590.550
368209	26143	474.6675	67.69535	98776	4246	416.6451	68.04476	38	590.830
716283	2982950	3887.296	1026.618	645350	2011261	9862.816	3049.741	101	593.093
1683293	1229120	1964.896	392.2515	1395191	765590	4617.219	1246.582	99	593.848
2762178	1416670	3185.812	768.5616	1815929	745637	5427.869	2298.93	91	594.799
2076479	833596	1452.384	244.002	1292824	407427	2343.543	147.7641	81	598.846
1947070	912535	1644.715	551.3255	1242986	493265	3508.754	1035.09	84	599.418
2527423	1390819	2408.671	536.3923	1650530	677719	4306.21	1137.336	85	599.666
126029	234901	437.8969	110.9866	29430	61975	578.1889	215.7986	26	599.823
1745463	780030	2126.432	337.0065	1044002	388202	3575.239	402.5232	85	601.473
2597671	1781381	2827.754	535.0861	1766690	979533	5883.989	1203.294	88	602.027
1868894	997192	1589.575	522.2601	1353011	524219	3312.208	1137.373	109	603.043
2127773	979232	1910.249	246.1152	1340698	483427	3682.975	266.0199	83	603.969
1840898	966669	1687.711	270.1384	1243479	481354	3237.528	226.1197	82	604.296
1905593	784789	1236.225	262.1072	1233277	420374	2634.479	-23.10146	85	605.187
582018	1020176	1842.327	369.8891	499843	584049	3653.366	619.2806	97	606.208
1955775	882214	1745.701	332.7936	1241194	446773	2951.486	289.2812	83	606.381
2189349	1205891	2199.327	510.5168	1286934	519475	3474.204	653.062	81	608.450
2449524	1020839	2492.394	431.3445	1587063	503009	4006.094	1123.523	85	610.595
1470061	1468849	2272.723	644.9552	1144140	758954	4789.768	1331.752	88	610.706
1738195	755275	1267.933	313.5444	1054486	367195	1877.612	724.8116	79	611.294
2002347	1047593	2609.666	411.4691	1330208	554554	5135.997	46.93011	87	613.035
2277991	1346084	3177.019	827.827	1406644	726401	6130.475	1773.825	85	613.502
2337490	1487522	2191.987	484.573	1826601	864238	4640.521	851.229	101	615.372
2223191	1180942	1912.372	259.8096	1507958	612133	3604.266	433.3461	87	616.421
1513048	1148233	1949.837	424.4184	961777	564054	3712.81	846.7267	85	617.449
252210	341699	124.7327	51.05096	129534	143194	-166.3964	-150.0556	67	618.996
2216546	1282147	2807.06	624.0641	1417257	626525	5139.355	869.4468	86	619.954
2515076	1099197	2486.968	516.1253	1581750	633504	4549.16	1169.376	92	621.533
1881194	1524130	2752.187	668.9603	1232301	795017	4977.174	1809.785	86	623.627
1437821	915321	1530.665	192.7373	828745	424057	2577.28	433.1295	79	630.108
1082423	1048955	1613.54	647.8116	788312	558147	3158.771	1300.453	88	632.265
2136229	1167282	2573.081	373.7336	1405680	609570	4520.254	808.5355	82	632.457
2279898	1102599	2288.371	806.7034	1428349	700093	5190.401	2103.101	91	636.260
1715995	1035342	1652.152	513.2554	2307844	821063	4864.229	2512.037	159	636.279
2484067	1125242	1939.841	486.8568	1673849	716687	4482.175	1216.015	81	636.386
2616824	1273896	2235.694	567.2836	1602966	572377	4391.274	855.0957	73	636.648
2582993	1230257	2987.465	602.1038	1703243	836580	6772.653	1380.415	96	654.860
2139354	808774	1644.166	247.4045	1353140	402910	2804.25	355.4684	81	656.106
513108	198412	191.7015	-26.58585	256811	72267	279.9139	-389.2796	68	660.001
1621249	929224	2145.285	339.2935	1053049	434602	3867.692	520.4391	82	664.118
1795025	585907	1397.914	313.8401	1025798	252657	1870.797	643.7923	76	664.988
2373779	903608	2525.895	548.5238	1653079	565835	6228.756	1175.682	92	667.652
1921145	1075318	2546.775	628.5191	1335788	570566	4398.993	796.9849	89	679.931
2629836	993928	1935.554	694.4738	1688170	471215	2925.955	1656.955	84	695.193
2544568	1163314	1663.31	432.6496	1723164	609589	3430.877	861.2968	81	695.281
2291714	1114008	1958.525	476.1682	1531114	520865	3891.471	977.0173	86	697.581
1734397	915298	1628.946	344.5947	1048261	416686	2745.63	583.9038	77	697.860
1685820	765233	1922.11	451.4084	1125459	401992	2756.652	1552.318	89	699.807
2852260	1725878	2494.001	578.1133	1645903	880726	4420.156	1106.94	80	699.890
2714080	1216464	1928.529	585.4847	1632833	674941	4759.481	1133.111	80	699.981
2274805	1306562	2367.443	399.3249	1530712	703375	5487.813	862.3038	89	702.014
2069271	1219478	1964.541	585.3026	1296387	622283	4506.665	1286.491	85	702.340
236540	67638	-53.74295	-35.26639	69851	17154	-246.5991	-162.5144	38	702.623
1857626	1204939	2203.784	690.8755	1244316	700014	4530.653	1896.039	89	702.977
3368087	1393030	3933.7	1035.941	2502234	991927	9870.124	2388.689	100	704.083
367419	1313044	1943.903	470.2724	301034	760799	3507.737	1082.237	97	705.802
2232500	944035	1616.584	428.3735	2231969	804558	3978.65	755.4723	122	711.090
1525192	856193	1267.642	130.5862	944692	393950	2331.44	352.5058	81	712.858
2375890	1284427	2414.468	664.558	1716092	804829	5363.896	1314.135	93	713.276
2215150	1434645	2929.814	690.3997	1785963	886562	6164.016	1530.998	99	715.090
2145964	1628078	2614.196	668.8173	1625354	1282026	9553.916	2048.191	122	716.526
2050943	1005912	2224.963	406.8278	1350919	533300	4512.252	636.687	79	716.590
1247837	944676	1557.302	385.9042	768037	485073	2986.811	1034.198	81	717.241
1166569	998354	1692.879	564.3948	740701	506614	3848.701	1567.172	78	717.259
1765976	919413	1896.272	480.1265	1138499	434938	3869.549	960.1719	80	717.456
1994238	1122287	2227.821	518.4165	1244023	609804	4451.832	721.3814	89	719.627
2073800	949013	2096.411	337.3264	1266563	455930	3755.838	377.5349	80	721.008
1964545	909163	1470.931	532.3331	1130038	424069	2093.399	993.7598	83	722.307
2519074	1161208	2282.687	645.5214	1638442	579299	4353.001	1515.603	81	722.383
2077484	1036684	1916.66	677.1927	1529954	660859	4556.152	1591.37	95	730.177
2399719	1016816	2152.391	728.271	1485613	556311	4242.803	1862.461	89	731.394
447225	1909576	1434.911	329.5163	338926	1668807	5999.453	1086.679	118	731.487
1857164	809295	1458.884	283.0666	1231104	391976	2498.862	658.4138	85	736.791
2469560	1442171	3772.172	1169.184	1692922	883160	7790.063	2374.01	91	739.147
2699339	850339	1511.787	331.4539	1571540	398898	2376.164	388.0701	81	741.157
2241338	1170823	1886.114	732.5881	1530192	628083	3100.353	1853.859	89	745.871
2134117	1743066	2231.487	679.889	1416541	962161	5169.4	1353.123	90	753.536
1415862	1222206	2145.649	599.2411	830167	589877	3620.132	1201.063	85	760.998
1980227	1120489	2240.708	504.5621	1249528	604236	4265.185	700.2399	87	770.082
2036611	1176473	1770.231	418.2637	1292971	642901	3184.351	650.772	91	781.003
1400464	1751527	2382.324	651.1835	940676	877901	4759.077	858.1688	87	802.819
2475661	1255923	3437.409	962.3568	1875269	853703	9314.026	1952.712	98	804.621
2584762	1462092	2141.652	614.8163	1870460	775983	4296.852	1486.683	88	805.952
2171007	1238933	2599.299	635.9609	1370844	611800	5009.851	1346.083	81	806.581
1912038	1089859	2168.257	620.9879	1289909	563848	3986.175	1450.389	87	807.251
2698508	1325990	1593.459	289.7012	1591680	598332	3193.305	776.4834	78	807.504
1678947	1306812	2138.277	386.302	1200151	718635	4352.057	639.739	96	808.411
2335664	1161467	2649.997	390.6654	1506566	560836	4867.5	476.5668	84	809.765
2311700	695505	1720.041	327.4861	1319007	360117	3709.297	792.2321	83	812.471
1203273	1016093	1975.425	477.7364	863769	548662	4133.944	1032.125	90	815.365
3323044	2072332	4577.049	1202.363	3020532	1562784	13585.24	3543.083	114	817.991
2342778	2132157	2773.479	601.8964	1768004	1057179	5564.131	1732.322	94	818.974
2467086	1179865	2255.209	590.4753	1667764	586506	4805.384	1056.505	88	819.717
1176529	3272459	631849.4	192539.9	1107983	2982893	2479950	756346.2	119	820.553
2596598	1257719	2748.125	560.5448	1693211	662414	5212.646	1239.9	88	823.366
2098905	820170	2174.296	714.1188	1558276	450583	3918.794	1300.085	83	823.455
1942344	1128101	2555.511	648.262	1386226	577814	4937.674	739.4687	93	825.428
2773201	1003168	3776.815	893.5164	1797968	574070	6923.272	745.7411	86	826.886
127263	13934	96.33521	-20.86264	29242	2129	72.00716	-31.36183	27	827.103
960765	925318	1535.154	435.0913	672638	458397	3500.066	983.3405	87	828.024
1139739	1343734	1643.238	402.5381	689203	591690	2657.2	590.629	76	828.561
2170968	1044055	1303.573	350.4158	1510707	575293	3231.093	186.0457	88	829.191
1241149	689466	1709.447	618.0106	791949	321390	3275.583	834.6436	81	829.844
2134126	1298653	2741.73	660.465	1550273	681470	5123.788	987.6869	92	832.831
2570684	1205962	2176.929	516.74	1639988	611246	4180.759	644.3887	86	834.644
2711180	1255276	2564.013	656.0385	1850496	666980	4609.839	955.6442	90	838.917
1541031	725518	1278.761	284.9863	901245	311283	2021.4	478.1205	74	842.951
2208873	954256	1682.552	428.8808	1443751	476751	3126.167	591.1446	84	851.094
2288909	953014	1858.121	310.6165	1426491	481580	4030.342	604.0338	84	852.770
2091263	1019257	2195.855	471.0165	1342688	486075	3770.291	620.4551	85	855.261
2125574	834107	1544.141	247.7981	1303319	399257	3061.733	160.4166	83	857.517
1871853	893087	2153.473	680.1153	1147609	433821	3737.162	1466.222	82	865.402
2741195	984292	1593.903	454.6373	1563561	473064	3054.797	1159.415	79	883.041
1725930	1197056	2061.764	394.3122	1194485	573869	4062.615	240.3897	89	890.610
1844951	850841	2047.892	642.3083	1281042	442609	4170.908	1485.806	83	890.792
1600050	1228717	2440.024	405.8806	1023987	701507	4416.086	795.5251	87	908.004
1903480	1287484	3400.727	613.6353	1271087	621100	6384.204	1059.313	81	908.177
2294029	1119554	1542.114	420.0898	1405279	547149	2944.744	410.2513	81	908.712
1359513	755796	1667.396	400.0617	861699	396335	2942.782	456.5337	87	909.206
2233148	1313762	2470.674	614.47	1464331	705887	5347.779	1503.455	88	910.981
2839378	1223734	4370.708	1067.055	1735164	674213	8607.608	2412.365	92	914.205
1714628	1259800	2831.824	721.5005	1389840	909569	6554.072	873.869	96	914.453
1613408	1070176	1964.985	625.2387	959305	457398	3268.502	929.6626	75	915.116
2620332	1733981	2500.396	728.1931	1816079	926494	5671.843	1486.822	92	916.511
2209976	1132141	2013.269	308.2905	1391982	508480	3772.253	449.1728	76	916.582
1847284	765845	1756.658	302.2169	1241169	434810	3385.37	634.8453	90	919.908
2178302	1270917	2830.241	558.7283	1683890	792702	7137.373	1087.932	94	920.124
1501598	651472	1681.914	266.9726	767281	315665	3127.773	-12.08661	68	920.151
1459765	1010011	2520.993	578.2291	798199	450828	4723.138	1060.34	79	920.447
1717202	768092	1771.168	341.129	962449	367636	2932.543	179.007	80	924.961
119107	32130	508.4426	86.83511	30448	8137	645.0365	-31.82076	31	925.248
2667320	1137199	2375.259	402.2002	1587530	578529	4550.928	626.1214	85	926.662
2291994	1261017	2558.62	927.8146	1502015	794805	6323.646	2443.027	85	926.712
2278132	977501	1781.826	424.5952	1301233	428468	3177.665	317.734	77	927.442
1646656	989468	2200.215	340.389	1120121	491976	4169.253	246.0445	87	928.650
1914711	1112681	2054.053	530.4218	1406189	636022	4033.224	1199.619	96	932.563
2381838	918303	1670.392	587.6306	1459504	411669	3115.064	967.7422	79	933.442
2016381	1138492	2021.352	510.1275	1466580	580073	3618.226	418.3372	90	935.110
1699994	722315	1230.177	340.9775	1089738	312928	2368.017	562.2424	71	935.153
1728113	1217698	2070.064	577.1177	1273780	659010	4338.815	1346.645	98	936.580
2248178	1147262	1937.96	313.1276	1356487	633358	4114.477	101.9268	89	937.918
2165494	1016715	2740.027	702.7102	1576441	695926	6280.594	1053.223	98	945.533
1529246	1110880	2272.755	331.9505	1041965	527634	4078.796	550.0612	83	946.387
119542	174640	238.6135	146.6635	49469	61141	356.58	209.6881	40	946.408
174699	96702	52.64484	52.42441	53162	31513	35.62408	5.873694	44	950.324
1938752	1172421	3580.616	724.7493	1280495	533531	6505.957	1328.793	86	951.533
1749407	1108441	1724.918	438.7843	1154599	498487	3122.057	514.736	82	952.978
2804871	1407322	3622.086	826.7819	1580194	665835	6112.284	1667.442	79	953.166
1972128	1023198	2861.925	501.169	1450212	692893	5649.227	512.0762	99	955.100
664801	394148	894.2437	449.3183	211269	117315	1201.675	755.079	54	960.165
1829465	775918	1562.825	362.1095	1152302	350846	2759.784	440.867	83	962.004
1841621	729162	1467.935	219.7641	1053388	348828	2705.048	311.7435	83	977.352
2504920	1227051	2766.906	735.8422	1727302	705056	5845.983	812.763	93	983.914
2758757	1500460	2533.202	762.4723	1861197	781442	4862.558	1491.278	88	1011.112
1390761	1476122	1961.077	498.8011	929371	796785	4043.552	960.1329	92	1012.686
2227387	1004982	1591.747	378.9475	1370687	472634	2933.561	1006.861	82	1017.417
2186187	946149	1876.966	609.9046	1266096	455523	3781.127	1294.896	83	1018.026
2693747	1022808	2121.958	750.6502	1762502	506949	4191.958	1078.777	87	1022.199
282050	31297	-23.10882	17.32536	85089	7248	-202.0528	-92.9246	38	1022.436
1522403	652874	1227.263	183.3969	942034	314402	1874.948	235.1951	83	1024.328
1584015	1018589	1448.476	492.5643	969600	509567	2609.521	1382.49	85	1026.513
1406086	871836	1694.171	419.2088	969607	429255	3161.129	1326.114	85	1027.533
1943031	1255658	1793.841	361.8663	1250636	550416	3420.873	220.7364	82	1030.422
1526537	728894	1253.698	176.5928	936867	340088	1831.451	-69.54579	84	1032.316
2499249	958862	2016.669	270.8014	1559038	510793	4320.551	663.2728	90	1038.358
1800058	922671	1589.204	309.3136	1163956	437710	2888.126	482.3986	82	1039.201
2149644	1150031	2234.959	469.3894	1325943	622100	4246.678	926.903	84	1039.370
2126362	1015846	2275.347	619.5776	1390006	519434	4238.951	1157.015	87	1040.112
1075137	503421	1310.13	310.4723	648395	233114	1958.275	683.2042	77	1040.852
2238937	911473	2576.698	442.2131	1467539	449901	5119.477	711.3074	82	1043.479
1997904	1052788	1998.372	400.4342	1287737	542950	4086.773	112.9133	89	1045.343
2671471	1495869	3884.341	854.0433	1900655	920113	7340.281	1823.734	95	1045.512
1428365	888970	1532.377	353.491	911130	393433	2765.477	305.0479	83	1046.690
2226656	1108239	2286.465	398.9776	1561980	643706	4736.744	488.3826	91	1047.278
1826493	701508	1308.216	449.7477	1051136	313615	2338.957	594.4241	76	1052.218
1877206	1015736	2444.578	522.2253	1111013	469282	4282.69	926.7209	80	1052.757
2103502	1087993	1435.573	350.4211	1362925	525911	2214.741	660.2988	88	1053.645
1735453	751258	1328.103	310.8859	1074305	390392	2257.374	744.1639	88	1055.584
1670393	1333749	2186.941	610.2992	1236801	725780	4649.04	1015.003	96	1056.294
210224	17458	-86.82361	28.49392	60136	5365	-487.8529	-64.79797	42	1061.907
1839655	869255	1297.162	169.3383	1072959	373554	2229.622	412.1574	78	1066.314
1861659	737299	1610.189	278.2938	1060766	324856	2935.402	540.5956	72	1066.383
1617685	854984	1892.154	450.7191	1137833	471761	3428.35	947.6605	90	1073.613
1701912	780960	1385.609	68.61088	997887	389445	2046.423	-53.48023	82	1078.214
2715042	1661679	3788.951	1000.77	1976811	880797	7877.121	2232.482	93	1082.714
2015589	889416	1616.439	399.3945	1042617	391833	2767.697	379.7283	78	1127.679
2530854	1885507	4360.341	1041.547	1994584	1022244	8802.58	2475.309	98	1130.239
1489461	1011294	2005.244	402.4455	933283	487733	3919.618	630.967	83	1131.241
3179638	1502809	2413.935	641.6347	1946024	735593	4671.527	1116.767	88	1133.091
2280162	1008354	1817.434	524.4713	1438304	516112	3715.151	1091.39	89	1134.214
2073588	985287	2220.167	700.518	1313870	466381	4194.704	1348.382	83	1134.905
1800454	1458694	2758	453.1238	1360044	761811	5457.606	943.6505	92	1139.132
1536912	1253243	2297.229	496.4288	1118276	617237	5208.294	1073.526	90	1140.102
2122550	753216	1456.478	164.4129	1310745	365659	3502.698	-89.03831	83	1141.003
2453974	1327150	2015.175	341.0163	1592258	642080	3775.079	248.7661	83	1141.480
238521	997661	1599.878	423.7775	135096	532836	3207.581	928.4291	61	1141.534
1704761	915014	1501.032	312.0015	1009135	386371	2226.974	453.5385	76	1142.761
2452080	1129961	2026.051	405.4512	1594419	565515	3830.178	1012.837	85	1145.984
336157	959464	2424.069	530.1765	204755	512014	5986.041	1405.609	84	1147.385
1923704	1382691	1987.738	300.9645	1455573	752570	4235.366	275.5308	94	1149.462
1889965	804452	1725.047	686.7657	1201655	373629	2687.099	1295.326	83	1151.743
1588013	1030301	1486.466	352.0976	1001356	483258	2513.048	952.3724	85	1155.337
2425952	1306702	2423.334	432.2823	1482863	634753	5592.505	695.2386	85	1156.408
2361681	1367886	2629.166	653.6631	1750628	836866	5413.649	1067.976	98	1158.364
1962855	1001539	1748.552	491.3835	1345839	527508	2802.926	1313.659	87	1159.182
3016762	1077030	2171.963	547.4545	1902753	598340	4075.655	1458.513	89	1159.764
114428	15128	-37.92528	14.45745	32487	3440	-145.2335	34.89911	34	1160.293
2471078	1103119	2114.708	457.6936	1741474	608677	5065.031	390.1421	88	1160.334
1591314	895787	1432.061	420.9265	1057527	469773	2863.249	917.9784	80	1160.619
1635937	1259266	2233.853	533.5486	1169360	731235	5213.309	1385.805	95	1162.493
2742485	1323026	2514.962	563.097	1964106	711208	5644.172	684.8036	86	1162.512
1823736	1109506	2336.535	444.7727	1164228	540368	4028.953	938.2336	74	1162.666
1553099	1122920	1202.83	283.9128	948323	522862	2392.143	497.7707	84	1171.793
1773636	658776	1210.508	85.80785	1096663	313881	1998.631	271.3971	82	1177.111
2603486	1176795	2338.771	675.4508	1598502	552160	3925.488	1086.122	83	1182.161
1857015	796315	1870.143	325.8864	1216692	388817	3145.497	945.363	85	1186.218
2769615	1622025	3428.277	620.671	2029821	1050554	9211.441	977.4735	96	1199.239
2250246	954978	1830.837	502.5425	1423830	496604	3192.062	1014.662	83	1235.251
2203226	1311431	2225.98	609.6814	1395168	674245	4348.237	1371.289	91	1237.413
1468117	1034644	2365.659	536.5817	1060259	617852	4503.58	865.9348	92	1238.212
2706033	1175264	2212.173	606.6683	1664607	617723	4114	999.9954	84	1239.119
157666	48787	1.106188	60.84082	39834	10800	-2.963291	-0.5735825	28	1239.216
2273849	1047721	1580.508	304.5649	1389043	468358	2909.201	309.366	77	1239.326
2459793	896051	1637.973	297.2957	1638622	464184	3281.647	536.7711	86	1241.488
1852560	806556	1476.195	137.5755	1086932	340407	2908.765	347.4288	69	1241.590
2796785	1223436	3091.18	622.1791	1900574	786655	6974.254	980.4048	86	1241.805
2102258	1066589	2152.245	574.2919	1496395	561129	4984.094	1029.789	90	1243.768
2480402	1290592	3161.807	628.016	1682433	709638	5848.179	1028.447	93	1244.730
2319451	810828	1858.266	339.5956	1602289	437205	3556.571	319.2095	89	1245.253
2757884	1133237	2612.67	427.0368	1863610	646631	6123.523	866.825	88	1245.663
2140581	1027419	1966.349	307.0423	1365285	514786	3344.772	331.6873	84	1246.356
1799411	824006	1201.958	360.0383	980120	410045	1660.129	326.1074	75	1246.442
2696202	1183320	2168.152	357.003	1767503	567791	4395.109	404.5438	84	1247.273
1651327	1006418	1408.508	398.3157	1153700	530725	2570.861	799.0532	88	1248.051
2322520	904037	2083.347	385.2064	1651649	483833	4002.711	692.0098	87	1248.279
1510737	1212309	1612.297	260.9905	859866	580788	2758.291	511.082	80	1252.912
1512884	686155	1140.245	339.9187	948572	339281	2038.768	753.6213	80	1253.157
2289247	880156	1405.795	315.7061	1410625	431882	2968.797	268.79	80	1253.423
1872779	1046868	2370.31	588.9125	1228640	551313	4208.438	899.4058	80	1253.905
1360192	638277	1191.041	530.6092	803740	293237	1642.785	1534.603	77	1255.106
1488082	1068486	1902.869	705.1772	1111698	637803	3821.03	1515.154	93	1258.440
1201475	675919	974.3736	9.787641	727827	312012	1290.461	430.3027	76	1261.387
1928088	1304748	2042.902	314.0264	1302638	645499	3787.061	749.0419	88	1262.679
2012731	931242	1796.101	451.541	1429421	503134	3031.39	1165.783	94	1263.842
1904406	1171626	1596.689	364.2365	1309853	609301	3134.701	660.9165	84	1264.000
2810102	1060403	2007.311	495.148	1791193	551706	4035.986	750.2216	85	1265.608
2028135	910255	1431.495	461.0078	1400227	491377	3061.903	548.3922	88	1266.152
2622349	1541220	2435.898	548.4743	1634803	780778	4695.887	939.2618	89	1268.637
2718430	1686795	3629.635	880.6954	2067357	972861	8397.684	2020.573	101	1269.904
1582370	1125508	2194.547	585.2047	1087016	568737	4046.337	869.7321	87	1275.686
1458618	649609	1689.956	453.8154	875208	343420	3159.473	961.3517	86	1278.434
2064818	1458930	2123.315	479.455	1494456	843440	4943.383	134.6472	91	1283.393
2354544	896764	2230.219	309.0714	1445412	473454	4635.111	842.0074	85	1284.241
1889152	1059723	1477.923	329.3269	1239901	492164	3010.671	395.7644	83	1296.542
2318273	1415698	2254.636	427.5578	1652067	751802	4093.37	837.964	90	1297.609
2827427	1085843	1740.857	283.4907	1814724	581710	3255.784	331.4926	88	1307.815
2058690	1316186	2210.784	565.8681	1493062	780348	4969.527	1694.885	93	1315.359
1555465	953991	1541.186	575.2234	959477	519454	2805.501	1320.288	85	1339.008
2066031	1021542	2749.199	559.3903	1234096	499363	5462.507	663.9452	85	1340.088
1402874	688061	1482.437	55.67737	852055	339674	2928.078	-329.3505	71	1340.220
2120123	748323	1563.439	165.0212	1390903	374327	3470.183	-65.35934	85	1341.959
2237814	1531653	2388.146	763.3458	1471933	825465	4783.163	1528.703	88	1344.684
2945337	1119862	2400.403	665.582	1734941	548347	4618.745	1238.363	85	1346.008
2269117	1121229	2496.649	536.7322	1524256	633699	4936.317	760.6639	86	1346.787
2133306	1023924	2463.149	669.5529	1414073	496771	3977.116	1060.693	86	1349.909
2648368	1406220	2517.659	614.7089	1742125	703896	4848.92	626.2403	88	1352.603
246013	178796	433.9081	79.56062	72804	52655	494.2801	151.8731	45	1354.787
644408	888789	1390.615	302.8905	456980	465757	3212.118	513.7762	90	1354.888
2422046	930922	1714.631	568.2646	1465449	462047	2531.724	1363.685	86	1355.367
1589282	1366286	1796.65	505.462	1034301	611659	3457.611	615.4498	82	1355.992
1789054	715378	1307.594	193.8372	1063727	362912	2577.11	45.15385	79	1356.287
252490	16458	-108.3014	51.58457	71802	4451	-551.9957	62.43217	43	1357.480
2100206	1031588	1695.761	534.98	1573589	599419	4476.555	1053.824	97	1358.220
2415204	1083122	2295.267	542.7112	1720631	614192	4798.181	731.5417	85	1358.490
2680996	854295	2020.011	437.3203	1566750	434487	3737.331	854.198	75	1358.509
1783499	980971	1689.278	401.913	1237399	574736	4127.097	139.1107	91	1359.504
2289353	1438403	3446.38	869.066	1603696	785725	6907.568	1663.001	81	1359.645
2392224	1281342	2935.499	726.5817	1599278	709063	5570.986	1828.335	90	1360.913
2904815	1388702	3203.584	694.0043	1798608	692012	5942.448	1414.882	84	1362.887
1776527	1127648	2853.544	663.375	1287210	578935	4815.719	1145.018	87	1363.303
2268095	1405682	3154.588	772.0547	1729172	775948	6196.491	2367.325	98	1367.495
1726056	1113802	2176.057	342.8654	1142451	600527	4128.526	819.9051	80	1367.695
1726133	1267055	2785.485	586.1687	1176379	651816	4964.021	874.6774	88	1368.147
3138795	1235929	2686.114	779.4682	2085912	686756	6795.141	1982.179	86	1368.289
2324339	957176	2198.132	716.6888	1305438	435994	3484.717	1457.549	84	1371.749
2554476	1425946	2874.319	729.3854	2124139	1011660	7551.159	2169.388	107	1372.507
2179536	1569182	2427.379	759.7001	1290243	679076	4398.008	1156.127	78	1373.085
1898361	1215468	2130.808	487.3767	1357756	642702	4669.524	648.0554	91	1374.012
1851904	973901	1819.436	368.1831	1333265	575904	2952.746	582.0999	89	1377.027
1751877	1344923	2191.285	323.6741	1328728	677290	4409.53	335.4686	91	1382.380
2677020	1083298	1985.421	415.2979	1748060	520903	3918.342	1307.151	86	1388.737
3235057	1309803	2289.558	397.5326	2301680	760651	5319.406	540.5375	95	1391.680
1831014	923833	2044.961	453.7301	1067209	422659	3471.427	446.4617	76	1392.092
2157605	1300898	2603.295	620.3858	1415585	687459	5739.361	1213.106	88	1392.537
1578807	877645	1747.017	421.6042	880913	419577	3545.17	559.8501	82	1393.458
1496440	771785	1491.189	106.4179	1140874	440313	2612.403	353.0752	91	1397.214
2424742	1059353	2143.057	436.6141	1446766	497985	4041.678	864.4025	80	1410.643
1831978	850427	1462.299	401.5751	1089197	410821	2215.807	456.1454	82	1422.705
2182828	1531365	3077.422	462.159	1316727	645908	5202.069	1061.422	82	1436.599
1850026	880298	1715.656	474.117	1150930	409256	2949.92	1032.507	81	1439.264
2013218	901985	1585.102	435.9038	1268807	475813	2964.066	436.4709	86	1453.232
2459813	1115114	2934.36	603.7455	1664279	643784	5678.416	1227.876	93	1454.001
1492586	793449	1794.357	728.792	909818	393143	3192.869	1439.546	82	1456.182
2140185	1124536	2608.681	645.6108	1431005	697863	5594.208	1027.993	87	1460.481
2461774	1401556	2782.328	713.623	1839368	895704	7153.093	1076.67	93	1460.617
3323211	1819075	3632.195	731.3271	2557193	1193739	8169.034	1874.476	104	1461.597
2046627	745410	1476.018	421.6011	1299300	364356	2163.937	1016.609	81	1463.834
1825475	857835	1408.435	321.3262	1026841	372407	2371.731	316.7079	72	1464.021
2726122	2040849	3688.247	949.2612	3048950	1674183	11358.85	2705.461	135	1464.089
2088425	817791	2420.718	785.6587	1314517	389418	4588.724	1238.683	77	1464.583
1389424	1226368	1868.73	426.0897	895263	525596	3609.821	846.5468	80	1465.242
1739001	971179	1557.286	479.9066	1198660	525378	3328.615	1006.012	89	1465.867
2356119	1401707	2578.959	656.8878	1304841	661566	5165.831	1252.637	76	1465.942
1632083	1685306	2681.383	447.1491	1173917	876020	5664.649	364.857	90	1470.749
2839173	1283111	2544.999	468.7747	1989779	715122	4688.378	1400.342	93	1478.797
1688618	472225	1020.704	192.1207	994160	221710	1794.365	556.7908	79	1480.115
1975992	767790	1621.913	407.6067	1208836	358306	2783.555	1069.446	83	1482.482
1681722	814284	1381.313	323.229	1113804	399316	2905.486	554.9005	84	1489.109
2106177	1131342	2221.031	546.3937	1408237	573014	4303.521	913.7232	89	1492.272
1588653	852297	1466.926	344.9094	1079294	480664	3297.19	809.5344	84	1496.681
1915958	723892	1172.002	234.349	1231764	355011	2214.555	616.3255	83	1498.862
1971405	1121537	1480.935	422.8935	1370735	595362	3478.58	803.4323	90	1511.375
2890604	2259747	2227.902	673.4049	2081785	1338628	5233.567	1709.89	94	1557.573
1651260	979136	2036.225	308.9872	1053104	484741	4004.641	833.7321	83	1562.612
1648956	773429	1444.479	258.1395	1018106	378494	2172.786	503.336	83	1566.773
2823165	1382709	2823.895	876.6415	1854481	739425	6487.532	1835.444	87	1567.842
752244	405733	3838.099	1154.698	303060	132109	5070.182	1778.401	61	1569.491
2139635	1163417	2540.13	560.4753	1448732	627261	4976.1	1185.939	91	1572.212
1515467	1384869	2296.017	546.6031	1012274	686460	3809.492	1304.814	88	1573.986
1837441	837433	1286.876	298.8186	1059357	367887	2167.344	557.1191	77	1574.920
1743127	992803	1617.335	557.2655	1100817	478197	3463.425	649.6132	78	1575.314
2179746	1072681	1846.453	477.2954	1512925	587637	4127.678	880.0271	90	1575.803
1552005	827471	1498.602	334.3512	943467	360099	2806.769	441.1059	72	1575.891
1822688	1214145	1444.616	334.1197	1279713	572752	2969.944	94.62506	87	1577.260
2142769	886760	2049.483	508.0794	1390863	432230	3449.416	946.6291	84	1580.011
2075515	744515	2002.595	443.8266	1276869	359903	3704.388	743.9386	83	1580.706
447847	1532721	6426.393	2478.242	186034	550229	9052.239	3574.383	58	1583.454
331709	105481	295.7881	-43.56391	120494	34051	610.3329	-270.8269	55	1585.273
2583243	1343914	1557.504	460.8752	1685765	641526	2941.74	644.6836	85	1585.302
1846824	944431	1827.591	397.0096	1223846	422429	3003.186	840.8415	83	1586.423
1539610	892533	1520.241	371.2373	1004539	429533	2263.058	1530.346	85	1586.826
1593785	1375090	1946.349	478.9204	1180300	718180	3741.764	1175.56	92	1591.631
1870812	971007	2099.479	351.8849	1090846	573738	3866.15	622.6611	88	1592.594
1113641	827950	995.375	384.7655	691697	384204	1447.119	888.7595	78	1593.166
2631206	1576108	2464.513	601.3566	1909990	956544	5727.363	1431.833	98	1596.583
3709791	2071740	4624.187	1059.579	2886712	1424068	11836.42	2399.74	102	1596.986
146213	11721	86.94473	16.48865	40289	3356	88.71301	-26.7658	39	1603.029
674996	517838	930.8528	96.05029	417191	244779	1767.381	134.6739	80	1603.098
2024138	1122959	1296	437.5056	1260798	544994	2361.888	1111.124	80	1603.257
1067173	1814062	3308.211	652.9484	667682	1052735	6797.191	1418.884	87	1606.688
2810386	1853924	5316.483	1179.958	2021790	1079711	10474.26	2214.755	90	1609.467
1776600	992089	1623.908	298.3197	1171519	512304	3422.577	428.4912	85	1615.403
2661234	1289473	2294.669	645.7971	1790243	697415	4545.316	1041.929	91	1618.248
2257172	1302969	2794.383	415.8883	1534245	683693	5305.728	910.5058	89	1621.093
1516923	924455	2279.11	467.0361	935993	475306	3978.48	617.4967	83	1634.891
477496	987668	1395.137	357.2398	263068	448754	2866.786	456.4695	77	1667.565
1682542	737937	1485.134	482.2893	1005575	308162	2249.235	746.3351	76	1670.158
2128918	1059224	2580.824	549.6194	1476236	522364	4280.179	794.0823	85	1675.991
2187998	756446	1794.01	499.8419	1531623	389173	3053.522	1085.598	89	1676.988
2122585	1636768	3118.423	665.2589	1248920	968118	5912.831	1065.144	83	1677.023
2834434	1215892	2961.757	628.8032	1979736	901245	8746.343	1838.401	99	1677.837
2632326	1058842	2856.959	781.8835	1793935	564718	5768.809	1674.868	91	1678.906
2105732	988462	1629.099	451.5726	1374528	476453	2788.658	864.712	84	1681.674
1905338	930791	1354.103	342.1446	1224839	440849	2677.386	587.7242	82	1682.315
1220221	658073	1155.934	266.6611	776647	307810	2160.425	337.1149	80	1684.041
1816181	1062899	2204.486	601.7744	1269772	491142	4236.262	933.4019	85	1684.437
2235330	911995	1638.724	426.1876	1303448	415412	2841.432	790.1179	80	1686.468
1999500	848675	1596.996	578.1923	1290304	438236	2894.11	1654.538	82	1687.130
1547480	970471	1668.349	228.9246	1038420	434803	3151.116	482.5543	84	1689.260
738291	1928488	1747.72	457.5031	486560	931007	3520.171	825.4473	77	1689.760
2820809	1789171	3978.666	911.47	2020350	932958	7203.76	1769.379	90	1691.115
1484963	860832	2011.219	371.5857	1008107	463725	4085.91	267.0376	90	1696.193
2521647	1054901	2170.833	502.6172	1699954	520595	4657.623	552.7681	83	1696.604
2831569	1262081	2562.06	780.3196	2532352	1330824	10410.09	2857.988	136	1701.174
113896	19108	79.26601	-35.40638	33967	5802	55.34975	-67.96483	39	1703.802
1159376	2341374	3850.187	918.9581	844494	1520730	11664.16	2497.528	104	1704.655
1658162	793265	1378.762	300.5962	1004420	377214	2289.51	179.5396	82	1705.474
1718135	1678083	2897.905	688.9915	1122023	807475	6529.252	1480.441	88	1714.409
1543454	1460240	2031.582	709.6553	1122748	769758	3410.376	1822.247	92	1717.094
2210029	1224967	2184.244	683.6873	1396671	528456	4089.729	1035.488	76	1717.442
1950317	1165980	2628.18	637.8048	1167540	611729	4963.512	1460.751	89	1719.760
1262506	965861	2255.686	567.4068	790707	527155	4430.725	832.4186	85	1720.250
2304849	1064570	2661.31	667.0375	1479627	520176	4544.905	1438.988	84	1723.239
1828558	1354752	2343.47	695.7746	1245877	602871	3972.134	1435.41	86	1727.327
2148441	835898	1388.177	497.2414	1414845	403242	2651.572	1225.439	86	1729.181
2123516	1375994	2669.287	604.8896	1378074	757805	5726.935	1297.894	94	1753.339
121868	130412	435.7733	-27.70778	33871	37166	572.8275	-200.4299	37	1762.970
2515771	1675121	1834.212	356.0569	1551236	749973	3356.859	845.9479	83	1774.385
2100091	1176898	1786.816	377.8772	1195004	517921	2671.677	567.5457	80	1777.888
1450281	701812	1992.01	562.3498	999631	373316	3468.891	704.8266	87	1780.958
1967112	800366	1838.371	150.4585	1306141	403318	3973.03	-156.719	84	1782.678
2471438	1100546	1684.748	394.5648	1562464	576282	2984.793	784.4883	89	1783.896
2795500	1225321	2775.643	505.585	1851188	702899	6336.662	927.1543	93	1785.774
2517397	1278147	2158.64	599.3716	1847510	692311	4169.221	1809.049	94	1786.439
2371788	1197353	3007.918	548.1606	1633070	679911	5481.515	1023.21	93	1787.668
1134062	679085	1311.107	248.3317	696774	353042	2308.121	341.8614	84	1788.095
603035	917197	1485.464	430.2417	385646	466773	2775.828	924.5583	77	1788.874
342851	137622	156.7879	331.4382	129080	49084	251.9039	657.751	53	1789.146
2979009	2009343	2762.764	472.4383	2056604	990621	6718.838	893.1592	89	1790.256
1313528	632490	933.5416	444.6634	798314	313606	1533.87	783.2761	77	1790.807
3017898	1380341	3386.024	577.7512	1828111	723140	6668.914	876.3433	86	1791.575
2036318	1043032	1762.932	532.3141	1270277	548422	3577.919	798.1375	87	1792.375
2651973	1161044	1673.331	479.2077	1865193	596453	3215.962	1141.223	85	1792.524
919870	1142172	1509.793	565.7408	633781	557337	2658.476	1539.445	84	1795.475
1816024	1187049	2903.339	682.2096	1161526	600689	5621.338	1479.089	83	1796.179
2243272	1412896	2858.042	608.7278	1595810	798948	5861.72	1207.499	93	1802.234
2279969	1606754	4271.846	1424.281	1672820	892905	8297.642	2739.969	93	1805.567
1834633	768641	1200.004	109.3195	1137650	366915	1936.595	256.3239	77	1806.229
2862650	2190206	3461.891	829.8339	2793121	2032847	12926.84	2861.827	124	1806.745
1866467	1193343	1914.585	631.4913	1278750	581080	3218.465	1070.863	81	1807.156
2015604	801500	2506.419	665.3263	1740653	821844	7734.084	2608.065	116	1811.099
219638	267969	274.4475	55.507	83649	94268	379.8826	64.3349	48	1811.571
2307451	1202007	1378.229	402.6729	1482595	680447	3168.347	932.0748	91	1813.356
2887604	1822416	4410.168	997.3768	2367660	1272039	11673.65	2896.162	109	1816.266
1778885	817599	1305.657	224.116	1156249	385988	2185.859	658.4549	83	1817.661
2539713	1114683	1929.223	418.3848	1749035	616448	3682.522	648.085	91	1822.573
101166	46862	324.7185	176.273	29758	13054	519.674	208.2189	37	1834.389
137407	113756	689.6877	301.7539	82837	46435	1255.168	622.3814	69	1837.455
2573546	1118021	2377.585	615.8656	1601357	629131	4752.222	1012.155	90	1846.125
1980495	1041537	1779.743	300.895	1255321	506297	3472.517	-148.6951	85	1882.065
2111226	875586	1552.207	293.6374	1315102	487227	2862.442	368.0946	93	1888.143
1997112	1404277	3388.479	664.3979	1237194	630541	6189.822	1190.285	79	1888.210
116871	112445	264.6453	114.9175	28947	29300	199.8082	159.2476	29	1888.734
2386926	1768189	2723.708	692.0584	1624959	861773	5050.812	1159.188	88	1889.367
2884827	1372123	2770.741	660.2903	1946274	737643	5696.397	1556.288	90	1890.194
2065008	1011146	2075.119	654.3904	1355354	519884	3617.621	1193.424	87	1893.028
1893346	1159844	2290.131	560.4501	1288972	659617	4291.588	756.4405	84	1893.059
2374742	949689	1633.322	244.9649	1455574	455321	2827.512	-54.87901	79	1893.520
1796449	686438	1340.441	368.1106	1118075	324512	2235.29	667.3417	81	1895.380
1946971	869987	2514.913	595.1039	1223972	391223	4204.748	1253.937	74	1895.396
2571357	1005446	2814.23	637.0323	1626658	469925	4696.679	1333.148	80	1896.049
1981927	1157793	1553.435	399.4608	1259135	541677	2792.203	981.202	82	1896.547
2243664	960760	1999.341	385.2948	1312402	468692	3359.274	542.6005	75	1896.916
2577567	1351361	2234.523	507.4521	1758101	718286	4617.388	1259.558	87	1897.431
1644908	1670396	2894.392	634.4969	1444723	1326020	9396.353	1228.865	118	1902.422
1613313	1373267	2413.879	595.6428	1333351	807718	4880.491	1476.697	95	1903.824
1743138	850489	1172.502	320.2769	1030939	387249	1786.994	593.8516	83	1910.271
1671985	993946	1695.713	191.9869	1151001	487235	3031.673	20.74233	85	1910.942
2005902	1261957	2258.988	593.9316	1473509	775984	5271.056	1358.495	91	1911.000
1632911	800417	1264.962	359.972	1050323	440283	2687.414	1087.281	91	1915.800
2730868	1183603	1952.332	151.0594	1829343	665694	4027.863	33.39051	90	1917.121
1385524	882059	1720.493	195.4211	860685	417843	3456.852	283.559	81	1919.828
2116634	1084376	2281.524	663.6887	1428906	524463	4168.777	1019.113	87	1926.562
2459036	1353380	3287.42	680.9403	1632044	740814	7254.144	1232.129	89	1935.033
1627683	662285	1143.241	277.4876	1001538	303423	2276.316	979.4381	78	1935.616
1927046	778892	1224.582	162.7827	1219950	392211	2146.109	170.1749	83	1939.853
108070	205258	228.1815	122.1647	39264	70265	133.34	-52.18763	45	1947.052
1949187	881540	1242.911	345.1451	1183107	412269	1861.011	1234.2	84	1951.290
2101271	1311322	1687.832	565.1209	1380367	625128	3443.4	962.4947	84	1952.105
1718340	1203297	3538.718	863.7784	1276251	718839	7303.745	2003.991	96	1962.271
2283518	1302316	3160.37	744.2228	1438694	664797	6083.087	1248.644	86	1992.335
2276543	990846	2038.986	359.5899	1503471	523902	3101.75	722.6582	89	1996.888
510237	674438	813.1932	371.9815	171417	216096	772.4742	648.8409	54	1999.151
2791483	1198400	2780.1	810.9437	1708607	574845	5555.096	1076.622	83	1999.508
1945535	1018714	1804.313	401.3593	1217874	444538	2854.682	411.2112	81	2000.370
2067202	1159889	2408.655	505.3946	1319036	535162	4117.577	1178.481	78	2000.449
1739037	1225485	1681.995	421.961	1017990	632819	3512.775	753.5117	83	2000.851
1955131	604239	1434.184	559.6209	1162921	266291	2389.188	1325.196	75	2001.649
1603916	1027789	1827.68	254.9968	973678	457603	3196.406	853.0372	77	2002.211
2435736	3254878	2285.682	708.0903	1608319	1344186	4795.041	1764.994	87	2002.899
2676851	1115034	4064.294	964.148	1913292	788541	10747.19	2184.479	96	2003.180
871299	1587920	1588.332	510.439	550158	688328	2892.341	947.7921	81	2003.589
2370763	1087779	2513.315	526.334	1698537	634446	5606.74	707.1901	91	2003.803
1960835	1084015	1772.968	609.8699	1285724	464430	2910.977	969.1104	79	2004.226
1814722	1494121	2729.158	716.2741	1297036	828466	5414.934	1594.791	90	2006.062
2187895	1002447	2568.511	476.3913	1370348	508427	4594.538	772.846	79	2006.151
1955743	886184	1850.28	323.7447	1244456	448564	3244.941	579.053	83	2007.111
1774293	644418	982.1734	356.6653	1097442	300777	1911.872	798.8817	80	2007.803
1898782	926410	1575.889	314.2295	1171505	387657	2349.873	673.8532	79	2011.526
1798957	968796	2107.489	226.7323	1288008	553540	4746.36	-240.0012	90	2011.805
344620	1566421	1759.694	504.78	286123	980335	4615.765	831.7914	96	2015.804
1575352	1155194	1998.776	425.3761	1134732	646644	4558.615	881.0153	93	2020.916
1756604	891509	1676.391	415.7674	1096972	446926	2867.464	383.3719	84	2021.787
3209857	1280451	2524.271	370.7573	2076956	752828	5945.427	446.4531	91	2022.953
346438	1037372	1523.422	727.7795	235689	604526	2775.344	1869.628	82	2025.325
2154208	1012616	1988.804	471.8111	1458720	630295	4563.605	959.2972	90	2026.390
1856497	889670	1519.781	300.3036	1227347	470941	2744.92	345.0061	83	2026.936
2405129	1066770	2336.05	514.8424	1676715	574535	4919.531	976.0795	91	2027.815
1743868	972876	1792.492	586.0604	1145560	478269	2924.162	966.213	77	2027.908
1480177	969523	2186.658	255.3399	1000606	482361	3656.144	-49.11907	81	2028.134
1577974	1075946	1941.432	227.628	1125140	498388	3645.8	409.3693	89	2032.405
283923	164512	861.8735	501.9764	103441	64113	1461.92	610.6298	58	2034.452
140472	40766	83.25475	121.0196	69064	12879	166.889	282.9847	54	2034.752
1950626	963663	2299.683	458.0756	1189160	493874	4601.28	651.8758	89	2036.994
2260931	1836308	2932.802	799.9698	1620952	836634	5779.596	1256.316	87	2037.350
1961440	1648465	5441.224	1809.008	1245653	845111	11088.46	4133.37	80	2037.802
1959362	831914	1650.521	382.4901	1249712	464575	3101.112	560.75	88	2039.176
1447513	1119508	2400.677	567.5425	794260	621622	4319.073	1639.485	86	2046.113
2609112	1227971	2188.709	317.0448	1575609	590463	3986.821	440.2964	85	2065.805
425093	376249	565.8513	283.574	143046	115084	1190.532	241.6824	53	2103.378
1800811	949227	2148.014	327.9007	1127401	455492	4122.495	429.773	72	2105.808
1568160	630881	1278.228	387.063	1036611	299377	2012.696	895.373	84	2107.874
2411435	1050154	2653.365	916.1808	1824836	678439	5773.807	1706.149	100	2109.242
2188203	1012667	1792.92	344.9988	2298697	955992	6209.79	831.4113	119	2110.413
1882008	910378	2110.517	476.2966	1233248	463523	4047.782	831.5241	84	2110.826
1826586	1639237	1764.337	604.1119	1247846	817865	3620.124	1123.064	79	2110.852
2137410	1452372	3238.941	625.9163	1504060	807006	6256.92	860.6293	90	2113.574
2263983	1231311	2581.971	750.4544	1506300	588114	4334.697	1442.237	80	2113.789
2930829	1187573	2774.666	567.7256	1999421	694585	5851.805	1674.925	91	2116.715
1685372	802067	1303.67	286.4019	1099852	458604	2420.12	638.7447	83	2117.252
2135804	1179648	2112.463	399.0166	1357798	632967	4130.278	870.653	87	2118.330
1803646	1162290	2405.328	619.8733	1234511	596372	5370.702	1192.156	89	2118.989
2119649	1181633	2188.499	414.075	1484269	618866	4036.325	526.1729	85	2119.096
2952028	1547308	2383.237	715.0522	1747092	740556	4961.219	1059.081	82	2119.506
2085324	870770	1821.867	470.8334	1307284	376886	2375.986	797.0956	80	2120.697
2722608	1167417	2512.628	521.4328	1863182	579313	4758.754	988.2153	90	2122.812
1512668	730280	1159.228	90.18709	1004781	352614	2277.301	370.2964	77	2123.073
2226580	1328426	4324.798	1190.662	1140556	513634	7351.981	1844.05	69	2123.525
1485595	1395922	2527.986	875.2228	703430	813755	4819.045	2030.539	82	2128.725
2903638	1726253	4252.589	1522.052	2149724	1059361	9943.561	3163.122	98	2138.032
2217112	1056755	2129.944	516.5011	1346104	547510	4059.749	1300.802	83	2138.858
2802030	1363096	2218.641	708.7376	1827792	709628	4338.468	1492.695	88	2139.970
2306487	1330961	1941.658	411.5954	1734606	734476	4101.461	742.7998	92	2141.700
2761490	1611303	2802.046	811.7856	2079849	1125880	8373.727	1723.021	105	2147.374
2112242	1098394	2723.183	497.1339	1320323	505479	4426.688	957.9996	83	2156.848
1260915	1060921	2080.448	508.6235	784277	599504	4496.749	1378.918	87	2160.027
1105006	2514925	3413.089	654.8564	594942	1062870	5659.53	913.5936	67	2160.147
1534615	737371	1593.516	460.6931	950814	344250	2890.347	682.0791	81	2175.490
2248325	644860	1097.766	363.0315	1366380	307557	1787.688	1051.752	80	2209.263
2953565	1286088	2298.084	514.3057	2072157	744800	5378.074	1155.095	91	2209.866
2174211	880506	2444.691	489.209	1397065	447161	4245.943	454.0087	84	2210.926
1694240	1222201	2351.383	509.636	1140399	579772	4290.296	776.6264	88	2211.981
1057598	1598172	2515.479	680.0226	723848	910311	5816.479	1555.009	94	2212.678
1267612	642930	1689.576	412.87	824557	308695	2877.606	724.9125	81	2214.558
1990945	1385862	2472.103	670.2643	1176627	687365	4713.829	1252.68	83	2215.661
2749859	1224792	2006.253	402.3002	1842469	719909	4503.007	703.0173	87	2215.817
1918378	1012554	1355.58	240.932	1179108	464184	2301.742	347.7793	77	2216.320
979630	1825703	3848.507	695.1998	885838	1361163	9803.632	1818.257	104	2217.761
2579850	1486435	3432.936	1001	1917022	968744	7550.958	2219.417	99	2218.053
2978806	1180352	2234.612	740.4393	1994567	636368	4715.128	1435.493	89	2219.191
1963208	1313643	2980.853	846.0554	1361130	659606	6104.492	1648.564	88	2220.770
2726027	925182	2177.009	421.7284	1618786	420017	3861.62	615.3129	79	2221.642
2186106	1134467	1856.788	440.8082	1467303	578572	4088.316	1010.691	90	2223.812
2162189	1420765	2154.45	242.9747	1449635	663560	3872.569	631.7374	83	2224.044
2164058	1503141	2492.168	497.377	1499334	657446	5043.626	615.2222	78	2224.363
2722479	1232773	2656.877	595.6754	1838151	713991	5308.417	1009.119	90	2225.864
1324082	709022	1632.628	412.0648	897703	365572	2981.999	921.8903	86	2227.426
2165530	774607	1473.087	358.0229	1265453	347316	2828.74	550.9444	77	2227.926
1962251	855320	1386.441	-22.5088	1099746	394089	3255.607	-509.4818	73	2228.123
1409145	601977	916.4481	321.1231	826771	281270	989.8845	720.5556	78	2230.112
2310936	1154597	2781.182	637.788	1692294	816744	6270.372	1431.693	99	2231.063
1991594	958792	1791.111	373.2591	1158139	511356	3192.877	517.545	88	2232.272
2603519	1648408	3744.332	854.1907	1765662	841152	6711.563	1866.206	89	2233.291
1677728	555848	1329.008	421.7558	869619	230584	2164.89	970.4724	69	2233.541
2013198	816194	1298.818	159.1001	1219584	371099	2016.418	477.8374	82	2235.490
2483882	1002361	2218.059	342.8213	1668681	599169	4901.703	504.645	88	2236.441
1911879	1136973	1954.448	586.755	1394180	666661	4059.054	1092.902	94	2240.260
1878449	960621	1525.037	452.5472	1433521	570966	4261.6	443.7558	94	2241.232
2416631	1049822	2147.134	576.0274	1769840	601324	4138.078	842.5306	95	2242.140
2847985	1528476	2323.228	402.6875	1747283	687756	3887.611	1318.573	80	2242.787
1969794	1349195	1998.857	705.3645	1311201	654457	3712.583	1412.759	84	2243.117
1967409	1215250	2124.647	349.2633	1263620	554049	4131.441	477.4857	86	2247.564
1852757	974936	2324.722	707.4725	1133802	461272	3477.232	1027.626	74	2247.703
841104	1208336	2363.172	387.9396	760256	733597	5196.183	825.2693	108	2248.235
1821922	759082	1471.819	362.2053	1061528	357229	2439.959	1281.89	81	2249.857
2226314	1036140	2488.793	643.8627	1473062	511821	4677.018	780.9772	82	2250.173
1826812	1058158	1969.474	242.5927	1331550	589757	3894.693	-26.44626	92	2250.718
2184951	866743	1297.211	387.3314	1266747	390193	2684.895	626.6436	77	2251.077
1906110	1299075	2005.93	532.3467	1231996	618769	3648.247	918.0173	79	2251.382
1630613	945684	1937.895	439.1369	1108008	462661	3833.965	594.2924	78	2251.484
3203410	1622006	3806.424	790.2556	2437963	1086399	10354.1	1639.045	106	2254.702
1739583	530228	1505.214	465.3997	1548122	485289	5156.126	1623.033	107	2255.528
2337267	1174758	2230.607	553.0156	1625496	625842	4313.251	1027.323	91	2257.770
1940706	1152285	2120.981	437.7908	1295171	612587	4638.018	796.5892	84	2259.260
1565406	929907	1606.007	374.8956	963772	441280	2093.367	431.7645	84	2260.841
2032650	1487812	2663.756	425.6855	1401848	801708	5106.792	800.1327	91	2261.192
2829622	1539223	3299.588	850.1893	1932605	962018	7789.829	1987.044	96	2268.974
1801383	1593615	2286.312	791.9997	925844	792080	4964.271	1792.641	90	2269.999
2379521	1077443	1797.587	678.3272	1436371	545314	3443.36	947.5005	85	2280.810
1632538	890856	1997.823	346.5132	965530	452586	3713.003	718.6989	88	2282.437
2836529	1530140	2408.792	581.3748	1752657	826953	5454.167	966.1454	88	2283.992
2563184	1390572	2562.681	786.2302	1549852	725103	5159.388	1759.564	88	2302.791
2565625	816187	1399.368	478.631	1488217	393726	2118.163	1091.196	90	2322.168
1909527	573877	1315.782	34.659	1061731	288514	2336.591	-9.235455	80	2324.555
2451979	1089233	2148.418	477.8427	1699644	581384	4348.342	885.2735	82	2324.626
2216614	932952	1851.863	361.5169	1259946	446646	3219.587	787.7014	80	2327.670
600272	206921	170.2076	90.50713	180503	59808	-40.1538	236.7781	51	2328.803
2019967	1247543	2375.292	464.1956	1312837	749683	4980.379	900.3234	93	2331.706
2120780	1728478	2318.383	728.3846	1677956	864224	5125.346	1541.463	91	2332.098
2946563	1598331	2843.927	766.7589	2100515	1080486	7030.217	1715.352	97	2332.387
1886670	988641	1525.312	479.5077	1384621	541443	3270.956	1016.309	89	2333.651
2283164	1100209	1437.89	361.0876	1463197	632704	3441.915	610.7085	95	2336.907
3659021	1607141	4364.265	823.9822	2994982	1345581	12077.74	2551.014	116	2338.841
2232299	1113482	1714.817	362.2379	1465489	580401	3562.15	341.4066	87	2339.730
150092	21853	222.9816	-109.0871	55250	6973	199.2187	-284.6676	48	2345.821
1911214	1105578	1572.53	366.7129	1239541	548753	2916.791	503.2739	87	2348.134
2461551	1015300	2004.807	440.5082	1486044	537682	3733.415	899.7615	87	2351.885
1729184	1183550	1710.432	258.8688	1099735	505093	3495.286	-191.9717	80	2354.496
1790331	702119	1700.234	371.3363	1033330	304775	2429.026	421.4631	77	2364.238
2257776	1028601	2237.882	579.9688	1455012	607176	4549.176	1325.374	91	2369.175
2719079	1911301	2861.643	771.2097	1732975	1013935	6018.557	1381.93	92	2377.167
2679752	1075765	2751.209	481.101	1794103	602578	5380.213	574.7872	93	2378.479
2055337	1155479	2405.667	520.8245	1419570	635461	5699.329	1119.867	88	2379.022
735352	1376311	2090.808	456.1328	536301	752800	4964.57	803.5984	88	2380.949
247413	35374	114.4137	118.5359	84388	10911	97.68362	254.9433	49	2383.332
2779838	1789615	3377.312	667.0048	1741297	984528	6961.311	1448.267	89	2424.259
2172537	951170	2224.567	584.8848	1315395	458019	4420.761	1331.852	80	2428.490
188975	978789	985.9603	438.1203	130261	521708	2040.214	840.4133	86	2436.400
1228020	792249	1399.368	353.631	851450	435731	2508.422	1134.038	92	2438.248
2448555	1129179	2459.063	577.1408	1651712	556868	4964.739	1066.574	89	2440.381
2277740	1188841	2487.945	703.9847	1580869	730888	6030.232	1293.25	95	2441.221
1950528	981822	1910.531	726.0746	1240405	460752	3583.959	1516.268	83	2441.664
1276550	1023038	2809.418	774.7248	981763	508938	4957.795	1737.573	86	2441.807
2044766	1311566	2414.638	427.5336	1324762	574136	3655.344	353.996	86	2443.236
313055	353826	273.6724	192.6185	135613	124021	200.2119	434.1895	55	2443.493
1895952	787782	1680.097	342.234	1228050	383609	2812.26	855.3158	86	2445.538
2209479	1920862	3288.849	861.7346	1686086	1087415	7429.374	1962.913	98	2447.501
2313212	1412929	2392.667	442.6952	1620524	636866	5773.702	817.1644	85	2447.621
2776813	1245927	3332.41	790.4662	1766754	648446	6580.056	1499.13	84	2448.067
1873084	955678	1723.473	351.9923	1327453	519210	3243.495	992.261	87	2448.544
2203864	1073713	1834.374	291.0336	1433129	562142	3288.801	393.7416	83	2451.536
2335194	967805	2183.073	498.8558	1463578	455814	4011.173	684.7922	80	2451.635
2678027	1494789	2270.171	622.3223	1906149	726501	4735.5	1476.562	89	2452.532
2245722	1472714	2634.083	779.9555	1583579	848835	5947.825	1987.108	93	2453.044
2395512	1169226	2368.63	615.1541	1727209	679536	5752.918	798.1551	94	2454.229
3188213	1381943	3474.188	997.0644	1891630	669944	5376.959	1891.255	83	2455.044
2305594	1252881	2538.095	654.7681	1533024	804405	6484.318	1166.907	98	2458.234
1775293	833230	1515.663	395.8961	1114595	416180	3292.927	876.1479	82	2459.581
2632141	1097839	3580.099	982.8237	1589458	528996	6153.826	1221.464	84	2464.975
1748968	784584	2095.563	522.4484	1076587	414063	3484.249	1058.617	91	2466.721
1678035	1179097	2342.728	769.8815	1178926	653017	4111.102	1748.412	91	2468.890
1613568	782274	1337.461	86.53929	993039	351772	2307.378	40.9683	79	2470.166
2176929	2996016	4573.092	857.932	1880685	2001970	11632.03	2265.151	109	2471.225
780586	1144655	2184.89	423.5943	574132	708630	5045.418	1055.964	95	2472.673
1975249	1077652	2346.264	308.3726	1589304	649027	5473.254	480.3987	97	2479.029
1582584	1191121	2106.746	550.8392	1089817	711003	4195.462	1305.273	90	2502.646
1897198	1041750	2035.369	541.1104	1197378	498576	3879.803	1018.696	81	2519.676
1902320	970592	2477.634	724.4684	1178880	456918	4665.568	1428.625	80	2533.391
1158768	678049	972.2742	355.0897	755549	362218	2144.874	1236.353	86	2534.892
1664331	792118	1781.438	430.651	1007785	448446	3593.285	854.9263	86	2539.375
1629726	809432	1585.918	438.7864	1127248	400779	2585.249	667.9827	90	2541.985
4270257	1710128	3955.759	753.7663	3263124	1402736	11114.58	2256.612	108	2542.943
3126304	2470573	4184.901	1157.793	3023060	2365929	15827.81	4987.378	133	2544.600
2817417	1100108	2121.256	339.7513	1912129	555376	3163.503	757.772	89	2546.724
2105924	862047	1631.578	397.2159	1320281	411838	2913.101	607.8048	75	2546.970
2154269	1022762	2201.596	428.1904	1296407	499390	3844.268	1120.81	84	2548.456
1959417	1141833	2751.88	705.0045	1357830	625467	5295.869	1548.924	91	2554.041
2082131	1268408	2774.948	672.6849	1498805	804388	5972.363	1650.577	100	2555.681
1797412	971822	2303.05	358.5911	1314065	512460	4551.59	647.0261	94	2556.683
2081171	966415	2817.209	668.6036	1262796	500651	5585.359	1041.267	81	2556.753
1548779	944283	2154.619	255.9503	1110699	558956	4608.531	569.8325	93	2557.217
2464235	1316722	2576.521	726.2386	2276005	990545	5649.526	2148.033	102	2557.747
2289545	1180619	2531.014	749.7871	1528098	571647	4643.428	1305.811	84	2559.068
2353077	1810839	4446.43	1290.159	1388791	828369	7957.429	2133.926	88	2561.455
1411975	966229	1903.329	401.111	1051547	587706	4342.448	946.1217	98	2563.136
2534878	1131892	2160.489	586.1056	1574240	608725	4517.75	1503.896	91	2564.354
2172316	1220725	2171.616	443.5045	1207482	650462	3557.079	1233.136	87	2564.815
1828637	1068617	2647.123	623.079	1169710	505203	4636.597	1443.794	86	2568.148
2527923	1332071	2873.633	974.4842	1712219	751379	5689.946	1610.217	92	2569.656
1528527	800814	1580.508	429.5649	919030	378379	3274.477	398.8028	81	2570.053
2313852	1028136	2251.964	359.9424	1337638	513008	4216.496	992.2462	90	2573.594
2140159	1911715	3324.61	943.5886	1654146	1142962	7626.089	2373.606	99	2576.579
2682913	1166186	2134.514	538.8434	1651774	597279	4425.59	850.1576	89	2579.877
2385725	1446428	2502.875	673.8364	1590715	767201	5268.408	1399.876	87	2582.941
2335369	1133117	2425.716	441.9395	1351263	574615	4528.7	895.3201	89	2586.144
2224061	1217063	2062.709	270.1762	1416278	569032	3817.276	120.694	86	2587.189
1598822	925649	1519.336	260.3675	1127284	510895	3118.795	503.2054	89	2599.367
1989443	917510	1233.116	357.5545	1233868	441070	2616.061	1061.549	83	2633.176
2043580	733186	1509.744	222.7478	1275955	348388	2392.183	12.76486	81	2635.352
2756197	887240	1681.034	515.0992	1790027	445247	3939.198	1028.149	86	2637.380
2569570	1358823	3435.479	945.6345	1767842	876761	6407.87	1548.907	93	2639.727
2310156	765832	1196.564	256.8145	1383166	359702	2408.267	761.4504	78	2642.230
1254881	1152649	1579.305	432.738	816807	579480	2320.095	1014.138	89	2643.131
2303694	1093051	2170.235	480.7032	1525116	568014	3867.046	1030.532	85	2643.398
110679	34606	366.2934	42.29038	24980	7456	569.1456	-17.90005	24	2643.603
2102318	1131026	2370.826	830.8381	1200056	617339	4724.608	1631.129	85	2643.769
2274545	1515550	2855.062	702.1566	1578270	955458	6192.107	1388.956	89	2644.248
2112344	907945	1768.495	398.5135	1254895	487946	3465.185	653.3599	85	2645.294
2520491	1676727	2625.904	392.1325	1690117	790348	4603.727	660.5237	87	2646.389
1896702	1074223	2876.273	855.1042	1280991	601976	5400.028	1608.936	90	2647.834
1104850	749885	1159.147	310.1987	732307	393435	2162.807	596.7722	85	2648.730
2196288	722079	1879.469	289.5444	1381313	322826	3303.884	345.5712	78	2649.070
2427684	1011418	2207.175	575.3875	1694801	562985	4627.15	810.1531	87	2649.459
2777436	1033473	1951.169	794.2267	1624037	510429	3908.354	947.5878	82	2649.762
2788286	1069571	1895.779	472.1974	1852137	528535	3107.87	720.7775	88	2650.975
3364129	1282582	3273.491	757.9446	2202397	824734	7149.879	1658.132	99	2652.512
2240823	1626279	2330.277	495.6732	1409129	852487	4975.179	1169.072	81	2652.770
1225342	1146962	1704.595	490.7088	789158	545867	3029.912	766.9956	74	2652.819
1865057	860216	1269.766	269.2807	1108033	377689	2300.386	493.9745	78	2654.272
2326898	1074031	2508.551	382.0196	1772455	623690	4778.706	848.3442	98	2655.067
1959796	695677	1304.655	302.2601	1201080	351728	2075.571	522.3253	83	2655.941
2465117	1067645	2780.641	536.8658	1617100	584198	5458.826	846.475	89	2656.706
2288255	1114015	2318.496	695.3683	1309914	463594	3548.084	1467.431	77	2657.345
3198753	1315603	2144.744	738.3713	2174655	764639	4182.737	2004.104	90	2657.714
427138	317738	533.2551	27.2646	291569	202204	945.6773	51.91703	98	2658.332
1581617	475533	1029.126	169.9088	962447	234609	1731.393	118.8525	78	2659.122
2794217	1278639	2757.491	539.197	1934809	721109	6318.261	1292.802	89	2659.570
3555690	1868919	3699.115	935.6973	2832956	1500617	11520.78	2597.159	103	2659.635
1413903	910875	1931.42	384.0687	936431	439121	3807.199	903.1441	72	2659.732
2094516	1233478	2132.859	549.0816	1510228	629403	4708.75	941.4109	85	2660.139
863980	1115731	2541.817	612.2325	555476	634912	5400.173	1637.915	82	2660.410
2505824	1006995	2060.803	237.4504	1595979	482816	3990.802	18.72364	83	2662.204
1557179	943843	1271.954	406.9658	1042043	497426	2637.587	756.4512	78	2662.456
1071842	778496	1633.419	430.951	643913	354038	3196.551	757.0163	81	2665.628
161294	62294	159.0488	46.11288	61988	19406	234.1161	76.31069	48	2666.009
2284350	849501	1996.555	475.6957	1464753	399612	3509.005	1078.054	81	2666.750
1430465	746596	1197.799	315.6367	815880	360838	2211.43	430.7752	82	2668.411
2257807	928389	2019.495	195.3947	1457145	487468	3902.953	266.3651	85	2669.718
2338429	1856301	4406.252	1292.94	1791001	1137521	9974.154	2700.719	102	2677.287
1468383	542591	984.5876	178.3178	810021	258971	1639.895	236.0191	71	2677.401
104070	27684	29.62483	177.737	43903	14164	-16.22139	175.3343	59	2678.890
1332333	901362	1820.244	668.067	842966	411554	2926.423	1555.888	83	2679.676
2124064	908947	1757.708	317.0659	1268660	444870	3362.697	864.1079	84	2680.483
1522230	794418	1224.558	428.7862	891321	381013	2406.685	848.6781	84	2685.792
1959028	1008491	2377.544	600.8714	1359068	501481	4318.798	862.5249	87	2690.394
2317941	1632321	2111.938	454.0921	1619265	862922	4706.973	1031.667	89	2693.373
2192766	1215200	1962.627	474.578	1325401	501491	3190.132	747.94	78	2696.941
2313574	1120503	1683.771	331.7054	1622702	722320	4082.26	386.5628	93	2700.492
250435	35936	139.1616	59.97464	86906	10379	6.378746	-5.917902	49	2701.711
2262163	1109428	1951.347	510.2011	1445590	539787	3606.05	671.0894	87	2705.753
2129907	1092853	1972.349	260.179	1436140	574925	3662.983	140.8968	86	2716.601
1173461	642236	965.4111	306.0774	651071	270161	1255.014	390.4035	75	2731.886
1626592	966777	1480.547	303.9492	989224	476275	2831.913	579.4877	80	2735.508
1863234	1135767	1903.733	426.0529	1153078	512655	3553.599	615.6371	85	2748.438
152083	177988	177.5068	101.4568	47103	55101	258.4119	149.8145	42	2753.898
1831843	910922	2087.465	414.6138	1276393	445432	3674.868	330.1865	87	2755.204
2108255	1119649	2115.2	590.6227	1293340	506216	3863.566	1163.033	80	2757.010
529773	1691039	2620.098	560.9679	334471	845047	5214.092	1201.692	76	2757.457
2232527	1581823	2494.76	660.0041	1577728	902202	5736.6	1037.503	94	2758.123
104608	37114	178.1043	-1.629204	28175	9958	207.7775	-105.8992	35	2760.174
1903113	1129492	2259.376	712.8758	1473315	663158	4942.753	1175.738	95	2763.396
2644250	1126027	1994.311	417.0187	1646917	699541	3926.07	1077.039	92	2765.518
1924675	792063	1258.914	188.8423	1250339	381375	2563.238	793.15	83	2766.255
1858803	1032510	2500.234	668.2163	1232156	530029	4629.169	1059.863	87	2768.491
1926295	870272	2168.854	392.9019	1333991	460968	4091.101	670.2905	82	2768.529
2178573	1524047	3969.445	711.7969	2268271	1347926	12303.8	1862.483	127	2770.462
1957412	1123114	1927.899	376.5753	1355074	585631	3713.165	403.6756	88	2771.473
2411321	1145402	2322.832	455.7444	1560685	571768	4430.047	780.5162	85	2773.241
2108930	1500922	3437.603	709.3289	1704932	947150	7175.879	1064.391	97	2777.981
348343	753642	1749.722	676.215	156320	272010	3016.614	1052.909	59	2778.685
4119663	2278806	4661.813	909.165	2749164	1204020	9526.172	1919.184	94	2779.737
2177545	989752	2015.183	419.0152	1536075	527612	3880.764	925.558	90	2782.794
2284062	1590827	2600.574	584.7773	1632326	977285	7246.756	738.1918	92	2783.109
2774746	1375781	2544.377	462.8642	1930861	802372	5602.856	689.749	93	2786.295
1611333	918524	1744.837	486.9179	1066659	463721	3044.018	1280.966	78	2786.416
1877054	1263952	2663.118	763.7773	1309214	584855	4984.739	1769.696	86	2790.135
1646640	670679	1418.625	130.8599	1071481	352356	2677.862	189.6557	78	2790.585
143620	7964	30.12544	13.66495	40276	2311	78.62814	52.68541	39	2793.393
2558405	1298439	2183.735	394.7605	1641287	762972	5241.318	1088.774	95	2794.334
1852113	1054313	1737.554	506.9659	1345982	609196	3351.627	1177.701	93	2800.874
2258972	1679186	3696.556	585.0656	1565409	1018047	8709.781	1534.662	97	2802.314
2579193	1041855	2092.132	372.9423	1527927	503281	3237.448	946.1313	83	2802.988
2294484	1714923	3213.467	664.5822	1564486	1024472	7299.756	1347.565	98	2804.232
205775	87006	441.385	56.4847	60689	24597	827.9531	-171.1425	44	2813.035
2021526	848550	1725.984	484.631	1200418	381937	3193.257	1058.49	80	2816.862
1728004	784547	1198.445	305.5437	1069502	367240	2042.418	634.0961	81	2831.238
1556993	1214728	2203.453	367.9231	1052434	800974	4026.717	82.5555	86	2840.837
3662164	2308779	5388.377	1056.613	2888421	1844395	16193.29	3276.786	104	2840.874
1676893	1495494	2783.66	833.4313	1189553	770524	5003.133	1701.049	91	2857.679
2107583	1268317	2457.585	553.3535	1313559	623925	4442.53	991.72	87	2859.704
2313246	872485	1759.307	385.8358	1293795	435103	3480.494	1039.157	78	2860.173
1879624	1468498	2506.702	395.2856	1272989	751772	4200.994	734.4771	81	2860.293
1739409	906278	1990.088	373.6263	1047144	378965	2777.152	591.3677	78	2861.834
1879836	912250	1874.649	349.238	1225126	453272	3175.703	489.0164	79	2862.222
2027249	984094	1586.386	337.7191	1182424	500806	3173.159	419.3824	77	2862.252
2405219	1756360	4469.563	1506.83	1663614	1010776	9646.439	3336.877	94	2863.306
784333	1310829	2209.468	477.0575	475882	672971	4661.046	1249.275	86	2866.616
1745939	728817	1509.591	490.7699	1068985	340502	3112.893	861.0547	80	2867.771
1609966	935213	1967.116	466.9319	1102079	633343	5529.614	912.2886	96	2868.404
2098821	1070525	3289.778	456.601	1369189	551192	6123.386	290.8448	87	2871.240
1801324	1405626	2916.677	661.2901	1197545	826586	6829.368	1244.254	92	2873.519
1978302	1053135	2961.498	632.8404	1271933	614294	5708.17	903.5944	87	2873.851
1709783	1215174	1748.447	352.3986	1164591	635673	3886.521	288.7296	87	2874.965
1430451	1159817	2522.762	659.9746	1101570	642286	5193.131	1341.708	98	2876.629
1564034	855832	1557.415	352.888	1028258	431417	2613.727	269.8846	84	2878.808
3610354	2396990	3655.441	914.982	3323530	1737745	10841.56	2881.9	121	2879.255
2007051	1039011	1377.971	281.71	1354755	503505	2365.949	-30.46012	84	2882.620
2013145	1155756	2008.005	578.0481	1516670	704097	5362.716	1301.305	95	2883.184
131233	119643	18.82134	190.2916	45342	38427	-130.0295	156.7112	46	2884.735
2559212	1205120	1718.265	417.7417	1702398	619780	3181.735	879.1484	91	2886.620
1610848	1188172	3496.037	811.9203	1045202	638420	6929.482	1851.848	90	2887.368
1806338	1065298	1876.683	629.9453	1287824	583130	3942.606	1193.659	92	2891.911
1919590	1000598	1773.63	380.7746	1167520	533356	3662.094	311.0246	85	2892.100
2478762	1249327	1526.224	418.3764	1519716	557776	3065.181	1215.92	84	2894.838
2123569	1500411	1822.997	390.6707	1563277	805925	4239.153	731.9859	85	2894.957
1441488	809196	1649.326	463.662	976447	386953	2640.373	1041.05	86	2896.918
2463369	759427	2116.815	440.3903	1450717	341303	3267.694	754.7788	78	2898.957
1623556	829808	1376.606	224.9064	1007434	378477	1806.485	508.0468	82	2905.845
2440628	1345949	2952.528	851.1313	1634333	724330	5578.132	1607.307	93	2908.105
1664059	971230	1872.549	319.5401	1197337	553386	3986.474	336.3464	94	2925.321
2201936	2169513	4174.025	1093.358	1615354	1044540	8467.422	1821.538	93	2930.429
2393533	1280148	3464.959	844.3924	1511208	671189	6581.315	1666.949	88	2962.820
230264	14534	170.474	-85.53121	63590	3988	305.7438	-245.9965	42	2968.210
423820	405912	305.7599	160.0011	264122	189787	1123.677	161.3029	75	2969.046
2122003	1079396	1836.942	594.6641	1286120	555165	3506.267	1261.448	83	2972.478
894310	1701189	2437.254	902.2791	422738	678608	3949.566	1678.657	69	2973.245
2088209	1661990	1612.555	131.9533	1068016	635341	3046.699	-198.42	75	2973.713
2482195	903380	2135.919	485.6413	1528494	426360	4054.21	1043.599	74	2973.755
175968	78407	79.52439	-39.44356	49811	22922	119.4925	-195.195	41	2975.248
2648867	1003501	2059.043	483.7037	1698792	539051	3953.66	974.0684	89	2979.005
1922575	1196651	2846.681	614.3626	1314324	634955	5961.342	1182.163	85	2979.497
2212047	936905	1411.406	399.8986	1353732	421219	2494.752	582.0052	77	2979.698
2637269	913818	2756.337	635.3632	1669753	442844	4901.913	907.6147	78	2980.045
3252102	1499357	2990.461	664.6727	2305777	1004100	8064.979	1828.449	101	2980.941
2145092	1051450	1723.101	389.0457	1429980	547954	2923.096	795.3664	88	2982.138
1380283	965205	1131.097	217.2352	902767	491713	1699.605	412.4269	81	2982.601
2817037	1616324	4775.25	839.8415	1807081	967473	9652.52	1945.002	97	2983.662
2076042	891215	2195.806	378.0234	1335014	487039	4186.557	647.5545	84	2984.152
1724126	823236	1466.264	324.0046	1047799	386727	2341.646	568.0372	83	2986.000
1816744	689643	1486.7	364.0639	1079774	328488	2730.031	765.1486	82	2987.550
123322	195857	420.1171	232.5452	34550	56380	440.6744	442.5869	31	2987.583
3061592	1891549	3269.551	819.5116	2241704	1156351	8254.517	2023.175	94	2987.790
2492250	1188548	2813.164	716.1857	1472790	653648	6204.59	1475.16	83	2987.967
340227	367509	1177.411	243.5705	84318	97930	1535.146	232.0925	31	2988.160
350967	312333	1164.807	362.3842	124317	103151	1695.131	701.0706	53	2990.090
1885275	1173012	1886.349	369.5544	1329263	651994	4070.1	545.3126	89	2991.291
1632505	700548	966.6061	224.9054	1043078	327478	1977.007	515.5086	78	2991.834
1410653	1049227	1355.354	306.9645	915839	571163	2516.762	331.8379	81	2993.223
2095852	1385268	2592.314	666.966	1460352	668983	5110.942	1391.536	83	2993.372
2582204	1603608	3757.469	1133.3	2045223	912100	8216.607	2318.63	99	2993.928
2624461	1131808	2681.657	599.1096	1598591	574219	4712.464	1070.876	77	2994.019
2159639	796167	1698.466	289.5907	1326784	385461	3152.102	498.4126	81	2996.241
2119838	929896	1707.623	615.2731	1498383	530608	3983.188	840.8193	94	2997.296
2917581	1389283	3165.658	833.4617	2028376	945045	7343.107	1873.327	95	2999.208
1991062	1168969	2310.915	579.4594	1425933	706916	4704.22	1559.063	92	3000.457
289492	115029	266.4943	-23.34853	83691	33193	435.9832	-124.738	41	3000.911
419993	1298117	1899.8	565.6187	254677	586229	3610.919	829.3887	83	3008.357
1694868	1090065	2342.929	594.8525	1160212	518818	4106.402	1103.089	86	3015.717
770872	665720	736.7693	112.9789	428969	270802	1115.505	226.4788	67	3016.204
1800381	848136	1475.808	268.6313	1070815	362928	2097.784	472.1289	77	3018.883
2216749	1114160	1976.152	497.6318	1343285	624408	4053.523	913.698	87	3022.383
1430999	669721	1274.118	310.6544	910283	296614	1788.382	509.6518	80	3030.766
2449278	1172839	1668.745	550.8677	1531505	610179	2820.754	1535.094	81	3030.915
1981294	1170947	2008.094	561.0353	1281961	564742	3834.28	761.2471	87	3032.896
2524251	1394751	2074.102	451.5368	1677500	724868	4385.864	845.8741	90	3057.119
2484177	901238	2261.742	441.5354	1502937	439339	3860.982	578.4047	83	3059.359
2016387	999877	1268.03	374.5305	1129917	460981	2234.41	790.4684	81	3076.341
2258004	1127006	2115.846	580.5297	1580365	631830	4396.288	1667.374	92	3078.962
1507927	755663	1374.943	282.1458	895629	386563	2696.393	-53.01091	84	3081.749
1939700	1369694	3079.707	785.8302	1367442	792696	7196.856	1830.372	93	3081.977
1631937	945481	1829.432	430.7447	1137155	475490	3309.035	858.8299	88	3082.690
2581481	883172	1432.82	377.8173	1466607	405917	2453.847	939.8914	80	3084.638
2609614	1628529	3587.108	810.8152	1976547	868241	6756.569	1631.73	94	3085.275
1837303	978028	2146.48	383.1215	1203571	475285	3556.256	777.2548	84	3086.044
2472873	1193519	2781.424	852.7531	1632490	622628	4832.546	1194.597	82	3086.061
2163984	1120317	2583.085	639.2941	1343486	561555	4721.144	1169.627	85	3086.729
1964866	678651	1606.976	484.7562	1185112	318954	3170.277	1198.797	76	3087.080
157609	26115	210.0222	77.7778	51564	6571	481.1754	59.75885	37	3087.323
1847843	871490	1957.895	392.2589	1197935	412967	3660.237	621.2919	86	3089.437
2984384	900473	1791.806	456.1591	1721092	469446	3888.419	993.4565	86	3090.604
2203206	1096595	2055.627	615.1952	1603618	627427	4647.667	880.2007	93	3090.882
1897205	1027843	2878.316	838.8103	2177152	1076397	9845.198	3106.276	133	3094.498
3303488	1937824	4275.617	1099.739	2161657	1126513	9852.748	2785.19	95	3095.157
117212	21585	63.92472	16.80123	38064	6024	-2.494978	-226.641	42	3098.031
2066482	1244140	1338.067	561.4521	1531491	719156	2738.638	1161.91	96	3098.173
1115905	1120285	1773.526	616.7897	784673	579844	3876.614	1209.155	87	3110.870
3090998	1193269	2111.785	472.1142	1981739	628591	4311.087	623.6345	87	3114.623
2271485	1374513	2838.558	647.5315	1469616	761829	6427.192	1075.127	96	3120.022
2280371	1556516	2353.386	603.3478	1450182	812278	4244.24	871.2539	92	3185.096
2389727	1820037	2751.847	1143.009	1686258	1068495	4807.176	2372.247	94	3190.058
2307411	916860	1379.892	220.4335	1448834	446170	2249.541	585.291	81	3192.543
2485679	823349	2037.476	523.8071	1509125	401232	4155.252	1246.059	79	3192.720
1862435	1292746	2557.417	430.9877	1250036	602952	4731.188	200.182	87	3195.610
1821318	760530	1672.774	597.2879	1166786	356723	3195.856	1299.116	83	3196.890
151703	149922	177.3857	306.4742	61173	50194	392.2686	464.5526	52	3199.916
1786318	742406	1365.544	366.4982	1124763	372300	2622.537	741.617	85	3200.308
1844328	1041688	2186.327	557.3875	1223454	611944	4831.448	1086.755	93	3200.502
3147594	1276766	2183.453	539.8011	1964723	651535	4463.854	611.6514	86	3201.657
2229823	1891373	2496.165	606.8019	1083969	799851	4484.331	1291.705	77	3202.315
1860117	938349	1586.62	349.6854	1167222	451479	2999.674	286.347	84	3202.769
2272185	1017314	2158.721	504.36	1359962	526513	4036.607	881.1322	90	3203.741
2732676	1061237	1882.578	444.097	1726373	500259	3527.689	817.3656	83	3204.089
1960719	1058344	1827.236	465.0607	1216539	500062	3469.908	782.6802	85	3205.862
1732556	865391	1421.79	581.4044	1174257	414383	2255.032	1499.501	79	3205.987
1692287	701361	2003.58	334.6848	1002064	322760	3845.859	486.5809	76	3206.548
1702056	684973	888.6562	99.12238	1059381	303260	1406.392	87.62015	80	3207.752
2443027	1513527	2500.597	678.164	1696543	862726	5678.368	1259.883	90	3208.139
2599006	1058313	1883.167	513.0122	1546773	538534	3282.155	1075.698	86	3209.545
2427974	1718449	4622.911	860.7631	1408876	813348	8482.044	2077.434	84	3217.713
1946861	1023068	1735.342	385.2843	1281273	531814	3365.192	465.7489	93	3219.634
2072668	769433	1352.286	292.406	1288273	376508	2580.146	622.717	78	3219.783
1438943	1024223	1771.467	352.086	1043798	573296	3692.026	1077.717	95	3222.769
1804966	1047793	1990.338	416.5903	1219323	514224	3644.589	584.5436	87	3223.685
1373266	1098129	2415.292	620.4395	946120	569332	4478.21	1293.585	87	3231.547
407076	346124	502.411	71.70306	177316	117033	879.0719	139.5016	59	3232.334
664866	748318	2376.583	819.0096	274966	260673	3921.29	901.7264	62	3235.631
2961942	1610267	2600.219	777.8285	1963116	895548	5341.118	1654.413	90	3246.595
2473267	1392767	2990.372	681.6854	1783338	771329	6004.822	1330.906	93	3251.043
2333803	1172321	3484.394	712.5957	1647337	743772	7095.475	1351.961	90	3260.975
2150893	2488846	6151.355	1728.82	1603623	1365593	11209.74	3300.918	94	3288.620
1844787	1081094	1351.793	284.4769	1198691	555140	2510.715	410.7082	87	3291.372
1776746	1030059	1779.896	532.8729	1132963	485306	3246.458	742.8346	85	3292.024
2376453	1006484	2475.688	301.7485	1643718	593637	4824.633	380.7353	92	3292.782
1527856	854976	1772.137	450.9895	976955	441146	3080.127	716.7698	85	3296.345
2145309	1146448	1906.333	541.6788	1488592	620237	3810.42	1524.681	87	3297.652
1910460	1050259	2356.971	609.8319	1311370	644000	3990.632	1630.748	95	3299.002
1204312	725325	1111.452	446.062	902668	436536	2891.808	924.8688	95	3299.263
2319331	1146869	1967.948	500.8123	1444634	583817	3604.032	1046.38	88	3301.138
683425	1816832	2001.335	401.0078	603900	955117	4723.663	1130.265	90	3301.411
1642545	674218	881.4942	289.153	945579	292254	1530.261	542.7954	72	3301.462
1965628	1131458	2003.112	435.7522	1326237	668505	3212.514	835.7192	94	3303.895
1390216	999215	1134.739	394.7111	947050	507444	2413.031	655.7648	88	3304.531
2103858	941108	1925.574	412.9099	1337194	443377	3730.404	681.1949	75	3304.660
1182600	1087404	1494.92	266.8811	778616	573665	2787.165	559.927	86	3305.342
1836601	883955	1884.459	367.8263	1092544	461962	3489.166	809.9091	87	3309.695
1628279	717250	1949.296	573.4963	1057631	345256	3924.495	742.2651	84	3309.880
1059063	542426	1097.419	134.0814	647021	257743	2132.762	363.0956	80	3310.249
1898574	818620	1846.663	505.2652	1224279	402206	3079.239	511.8976	83	3313.018
1907423	926522	1637.594	506.3503	1272765	462812	2613.396	946.9323	85	3313.832
2045739	1648122	1802.512	507.6185	1414488	779147	3535.198	981.285	86	3314.694
1713666	1022900	3592.606	928.0239	1164274	507599	5534.345	1744.608	82	3315.534
1806020	1151576	3066.941	469.6671	1092960	541951	5766.378	572.2182	84	3317.201
2034206	1644137	4545.147	1403.953	1533202	834456	9417.378	2462.839	89	3317.926
1681553	1038117	2280.264	620.8699	1086410	502665	4154.105	1170.224	84	3321.585
1956015	768479	1434.863	236.5233	1201550	382166	2522.77	362.9734	83	3322.661
3028850	1673122	2730.79	597.0394	2234406	1162356	7108.886	1158.031	98	3330.275
3926038	3339314	6599.071	1561.394	2941723	2128588	15574.38	3712.847	111	3332.923
2020672	1224932	2472.418	712.2191	1244090	669467	3986.32	1854.369	86	3333.200
1597444	711860	1009.336	244.7566	971973	303382	2013.358	416.2777	81	3334.542
1950868	1412885	1961.771	456.7011	1398419	748046	3709.144	1185.254	95	3339.478
1956009	1287194	3028.217	637.2396	1520712	749041	6701.615	521.6376	97	3341.244
1874665	1012599	2568.769	597.3541	1334425	539369	4732.294	1136.023	87	3341.821
2274696	1129411	2658.79	581.4001	1476988	620872	5882.083	1670.568	92	3343.525
2087540	1556377	2505.321	807.4843	1517679	864796	5251.67	1458.285	89	3343.844
2083048	1115574	2397.827	533.9527	1343560	513882	4646.23	1121.407	85	3350.143
1472311	770193	1323.178	356.5947	829726	326017	1877.354	728.8488	78	3351.718
1532241	732439	1919.381	462.8011	997149	355257	3446.162	763.0974	78	3351.812
2299340	1138639	1772.984	390.8675	1428556	532168	3232.441	1086.852	83	3354.657
1806470	984833	1219.116	107.5693	1083318	493352	2234.62	68.43819	84	3356.120
2472581	1406708	2141.296	557.8674	1721923	723502	3978.286	745.5246	91	3365.517
1755313	1572025	2332.077	514.4141	1126494	756947	3756.048	1405.505	83	3366.155
2401986	1048772	1507.395	400.0859	1567460	528533	2553.977	1078.483	83	3370.050
3298293	2457046	4964.788	1159.567	2430241	1625929	12498.67	2536.442	104	3379.654
3339244	2627427	4308.035	1015.074	2600054	2175414	13208.42	3165.308	110	3399.109
1672883	842240	1331.365	447.4165	957490	358995	2115.362	1025.599	79	3405.794
2574097	1054519	2804.565	772.4231	1703529	519304	5567.151	903.887	85	3407.960
2326052	1314252	2536.407	603.011	1452811	665430	5524.785	768.9835	81	3408.162
1391503	726058	1751.959	406.8931	891121	373384	3394.995	859.4603	89	3409.549
1985212	901693	2038.284	573.691	1292520	477655	3883.421	837.1758	91	3411.576
998666	548107	1826.929	376.1049	1033336	544612	4944.375	353.5043	127	3413.201
956339	1861150	2979.892	939.1936	491158	746929	5378.825	1658.987	78	3413.699
1664857	1291464	2859.753	769.4815	1294107	742967	6335.976	1672.253	100	3416.241
2083333	960684	2015.74	425.935	1384582	471871	3438.693	614.1721	81	3416.578
2120597	929294	1540.887	439.2664	1332671	434220	2855.07	655.1554	84	3419.366
1993624	1162236	1971	359.3731	1369013	604455	3877.244	793.0646	89	3423.298
2521036	1152779	2508.147	857.0776	1313793	472099	3950.389	1634.539	77	3424.949
1967109	971672	2292.279	558.1411	1238803	517425	4420.971	984.8222	86	3425.258
2427343	1298448	2508.381	744.0439	1674573	715521	4466.971	1469.203	88	3428.948
1414762	1167815	1711.926	188.6538	1063079	781456	4089.309	104.5484	88	3429.128
1675613	810376	1533.886	314.2737	954484	385415	3335.6	850.0072	77	3429.921
1961641	873634	1130.217	465.3618	1187554	422309	1708.486	1211.149	82	3430.613
335837	114804	258.6057	21.78665	112000	33175	460.4889	-23.26435	49	3431.236
2424121	1176549	2724.467	773.9492	1765200	678758	4836.284	1683.059	95	3433.754
1874705	904204	1556.01	281.0901	1180329	402234	2580.283	198.6972	70	3433.804
2217741	1003137	1855.827	408.9464	1438149	466204	3363.981	890.9232	77	3434.098
1680111	1046465	1847.947	407.0804	1226824	630448	3881.136	763.5046	95	3438.240
2371299	974318	1930.297	542.2302	1522949	465651	3584.855	1049.139	83	3439.352
2378206	1043559	2184.212	246.6919	1644246	551522	3755.442	305.5919	89	3440.547
1825795	1128165	2223.534	476.0335	1298288	590098	4427.188	1168.928	89	3450.442
2181102	824450	1864.435	180.7078	1198002	394704	3384.611	-72.04551	81	3452.035
3117096	1586269	3274.759	1003.762	2035450	915674	6595.211	2027.949	93	3453.247
1971295	1200896	1398.415	274.7681	1116373	453912	2500.937	454.1152	77	3455.111
1891805	1134726	2412.7	332.8125	1220008	559029	4247.139	-127.1632	85	3461.041
1750197	868012	1325.406	384.274	1119714	403716	1997.096	951.6178	79	3461.605
2168803	1043322	1754.454	508.5341	1282680	509305	3358.071	1170.774	85	3465.165
1777668	760684	1046.631	271.3898	924870	280149	1476.776	128.4919	70	3466.198
2030754	836421	1676.003	421.8231	1285332	400651	2630.256	1058.506	82	3468.829
2437781	1636100	3852.173	731.6723	2049430	1002572	7212.472	1430.125	103	3511.248
1603246	1222873	2126.585	443.9844	1130769	720450	4838.763	878.702	95	3512.651
1736755	846115	2286.32	369.9985	1055744	470163	3672.858	783.4758	86	3513.167
2345215	1044814	1925.711	613.8902	1596823	563859	4256.198	887.5331	89	3514.276
2149810	1378862	2228.661	505.2957	1365273	675747	4240.768	831.7535	85	3514.652
2212848	1145739	2175.201	449.9886	1438058	570866	4078.376	494.1217	88	3515.715
2477557	1022861	2287.345	525.851	1618743	553778	4187.687	1067.392	86	3516.172
2114085	798732	1960.439	461.8929	1263540	396385	3547.382	806.5317	76	3516.351
2330332	1321919	2077.727	473.0151	2047045	894654	5519.666	1567.72	96	3516.504
126692	135809	232.4609	-38.45112	34738	37803	352.5912	53.26212	35	3517.360
1939583	715179	1363.655	239.7701	1149601	315550	1603.027	218.3244	77	3517.571
1627428	3136217	3712.511	960.7697	946449	2219745	10210.33	1916.734	104	3518.313
3294081	2776835	3832.1	826.5608	2824473	1932138	10823.82	2393.452	99	3518.375
2211551	986371	1897.128	498.0033	1520230	502736	3005.964	922.4418	88	3519.380
2803097	984549	2015.546	678.9629	1502038	512021	3536.756	1785.061	80	3519.471
1424854	546782	1246.649	333.6072	857539	265531	1836.594	865.7141	76	3519.956
2437873	1645624	1927.286	323.6636	1586362	755182	3941.742	97.78335	87	3521.137
806152	1055282	1388.072	233.2565	493363	485414	2712.832	627.6235	85	3521.320
1818396	1070021	1616.455	305.3922	1098270	495545	2531.466	367.7221	82	3522.175
2988830	1123224	2746.26	792.8132	1989452	804671	6367.821	1799.671	89	3522.451
2562353	1931235	3892.456	992.8756	1815497	1238458	8379.266	2480.224	103	3523.258
1723438	852743	1750.368	416.122	946328	419727	3507.18	950.3168	75	3523.330
2244050	822373	2412.313	713.8682	1358084	435654	4162.01	1656.087	88	3524.629
1930668	1051950	1989.934	516.6484	1300357	563850	4096.875	689.4598	86	3525.791
1495508	1208117	2614.85	361.7231	930776	604370	5913	578.1193	91	3526.431
1013324	1337892	2313.636	490.0678	701756	765178	4954.194	1200.091	80	3526.871
1835587	778108	1482.138	169.7204	1057137	337917	2474.873	173.8658	77	3528.726
1460345	644871	1232.527	-86.36065	1012780	351245	2957.558	-180.5926	89	3529.773
2343088	1291673	2376.559	585.0131	1642769	664035	4607.772	1362.942	85	3529.807
2135074	1480077	2820.092	764.1888	1379290	661283	5209.15	1216.403	81	3533.092
2382513	1382448	2373.83	471.4059	1624682	702188	4650.574	959.7824	95	3535.862
2197430	914519	2041.667	505.2041	1375045	469152	4015.598	1178.155	84	3536.404
2080692	1289824	1631.683	411.2008	1177179	551677	3052.957	1000.68	81	3540.595
2013060	1170666	1987.884	329.9435	1392022	634135	3844.559	803.768	90	3544.846
1896063	1244540	1396.969	312.9761	1154625	617896	2571.038	765.0276	79	3544.894
747127	870433	1203.75	300.7804	437320	366683	2254.128	638.631	76	3545.536
1862768	656355	1118.283	183.0791	1060180	297663	2026.471	336.3908	75	3545.871
718485	1113277	1090.41	56.08997	445321	513264	1866.469	-163.5849	83	3546.808
2795880	1102683	2101.797	487.5515	1775430	504134	3460.308	1042.062	85	3549.981
1736066	720914	1519.409	462.357	1007725	324189	2419.83	705.7865	78	3551.840
101738	10613	-37.61038	-68.58787	27557	2527	-139.1535	-106.9758	34	3552.583
2082912	1007791	1638.328	479.2445	1343320	469272	2568.6	834.3785	85	3555.101
2585705	1205346	2644.927	532.395	1664522	628690	5470.105	935.8518	89	3555.689
2122462	1089207	1688.018	234.0942	1434366	571387	3379.952	172.6249	91	3557.262
2486940	1182681	3294.792	643.8795	1616904	646715	5857.207	1356.148	91	3559.163
561470	675258	1512.95	313.2865	539841	620641	5346.907	704.5801	115	3564.470
2174909	1142646	2124.873	533.2307	1294412	573688	4276.23	1152.65	82	3564.696
1628858	1555765	2037.638	458.7839	1044667	743956	4009.413	806.0455	86	3565.086
1974575	1006141	1835.197	496.9151	1314290	497967	3590.225	1043.367	84	3569.343
2541329	1153564	3294.21	652.9631	1706492	695539	8095.872	1377.004	91	3571.231
2448654	1292701	2589.9	595.3134	1765594	689244	4647.942	1032.161	91	3578.415
116471	144526	182.6098	21.72246	33772	42140	142.8758	64.44017	38	3586.286
1664093	914893	1835.561	381.8628	1040068	425910	3550.902	564.0251	80	3604.206
3153385	1549843	2790.524	382.4437	1981777	833379	5607.273	1105.113	92	3617.082
825698	1807341	2211.406	571.7786	358678	770410	3687.302	1323.397	81	3618.144
2298099	936124	2303.947	266.4621	1499175	467471	3910.001	359.3508	82	3620.200
2205411	1112749	1709.601	224.9884	1404425	592664	3174.605	631.1744	79	3620.237
3193776	1148395	2647.85	517.9744	1992607	610043	4831.222	1277.787	88	3622.670
2284390	1118127	2186.884	939.3074	1585219	615297	5578.98	1797.185	89	3625.359
1651823	904272	1905.202	371.8414	972709	446508	3545.751	925.7664	83	3627.821
1378453	1235935	2082.531	507.3238	919877	571991	3664.63	1302.66	87	3629.954
1555638	780752	1445.343	354.0151	1044977	413029	2709.522	523.0999	85	3631.022
2339803	845981	1784.103	170.2676	1479124	458437	3345.846	330.5328	89	3632.375
2000428	914861	2060.698	473.4655	1296166	444448	3694.545	788.3549	80	3632.595
3206908	1315223	2853.576	725.3704	2073995	742685	5695.735	1660.384	97	3634.192
2517064	1380953	2623.885	642.423	1656464	805974	4601.038	1561.911	92	3635.120
2600865	1905378	5106.138	1357.227	2128088	1269489	11162.51	3460.714	103	3637.590
1790398	1040668	2123.186	481.4736	1131863	529306	4025.061	967.7937	84	3638.400
2322252	1019029	2283.591	506.3913	1417280	544952	4233.355	1103.82	88	3639.395
1355962	2214823	2955.685	723.677	936157	1521949	8903.97	2406.719	107	3639.741
2564543	1613206	2334.298	714.0945	1714011	881002	4633.19	1903.284	89	3640.183
1958743	1010268	1590.722	348.0951	1389144	507359	3320.864	627.1277	89	3641.087
3008750	1635901	3802.136	872.8726	2202129	965971	7994.143	1419.643	91	3641.242
2235357	1005345	1844.782	331.5359	1431085	593806	3651.775	628.5095	82	3641.703
2296763	1414834	1617.416	337.2539	1753597	958451	4027.257	1058.478	98	3644.159
1810611	794158	1516.688	301.7486	1175056	424576	2854.327	854.2623	85	3644.995
2512343	1341312	2335.63	458.9028	1477620	686956	4036.511	820.1461	84	3646.047
2248721	1144459	2077.146	357.0987	1373689	521125	3478.265	511.4776	84	3647.211
2309728	947312	1881.867	205.1993	1461313	495509	3928.605	-56.32624	86	3648.360
143205	180300	756.9472	282.0753	47058	61823	870.0447	561.8005	47	3650.253
1577291	850872	2153.626	662.0932	1077923	505873	4027.774	1300.403	91	3650.954
1973147	1143859	1796.796	409.4411	1249375	548627	3429.916	829.4351	80	3651.323
2544090	1573412	2021.005	656.1774	1678716	733589	3577.354	1213.219	86	3654.919
2146544	767093	1007.81	377.9762	1312427	368062	1712.273	917.6039	82	3656.622
2063261	1577697	2925.608	678.0051	1484454	847822	6231.453	1352.294	92	3657.358
1485880	1383676	2360.871	908.2707	1069396	853546	6025.63	2333.912	93	3659.100
2714230	1303374	3043.679	630.0146	1971510	766444	7041.514	835.7262	91	3661.715
1860386	1120946	2218.197	668.8015	1159718	536930	4173.638	1724.414	83	3666.275
2086720	1028563	1372.117	357.5524	1399454	506793	2984.833	674.4825	85	3667.973
2332081	1424104	2731.088	482.9964	1560667	803021	4837.568	959.874	97	3673.575
2472485	1170078	2037.234	433.842	1712745	598237	4117.278	1042.524	89	3674.469
1556866	695084	1421.79	581.4044	997782	328295	2538.991	937.6392	82	3676.018
2776967	1758650	2788.448	461.7422	1895518	905187	5291.218	621.5938	91	3722.585
1206357	854588	2078.914	563.8443	843345	451898	4136.875	720.7037	90	3727.460
1373939	913023	1713.598	459.4133	870898	442439	3110.664	833.3754	82	3728.460
1886708	723271	1281.668	364.568	1174855	326652	2119.867	798.9511	76	3728.608
2403453	1028941	2453.007	703.0123	1577725	520641	5280.899	1314.079	87	3730.705
2003335	1035890	2413.273	745.73	1415781	537945	4263.15	1669.533	90	3731.201
2403728	1345714	2505.579	1053.447	1652282	697788	4449.772	1706.678	88	3732.433
2220249	1167275	1967.988	140.8065	1501538	611263	4225.54	475.9449	94	3734.239
1002635	1847671	2294.37	509.8401	699432	1073664	5579.553	1335.102	93	3737.053
2254939	910244	1954.496	554.748	1302007	432158	3352.572	1053.565	78	3737.325
2120644	1560521	2915.749	566.4237	1601169	1045106	6870.741	1035.3	93	3737.356
2959441	1840377	2298.553	663.2383	2188998	1166165	5691.343	1854.016	90	3737.765
1648651	794590	1426.982	359.6573	954052	392474	2485.2	809.3798	81	3738.289
2290427	965695	1994.077	405.0524	1649812	538650	4563.888	814.2566	92	3739.111
2041418	974712	2198.487	398.6377	1335013	506111	3935.21	746.7233	78	3739.239
1725283	712175	1798.968	266.1285	1155968	332193	3498.516	507.5636	83	3740.414
2315915	1212945	2652.032	546.3726	1492732	583737	5396.912	1126.384	84	3740.820
2096749	831660	1986.059	702.2061	1292931	434323	3612.429	1040.172	84	3740.924
1757884	892441	2088.208	590.507	1171589	465593	3726.98	1234.688	88	3741.986
1488762	662264	1093.624	224.6275	923970	307352	1456.607	662.3943	79	3742.687
1962035	1071089	1753.267	167.7049	1228364	491808	3700.318	432.5242	80	3742.891
2391886	991819	1962.587	459.5838	1437484	446839	3037.639	536.8837	78	3743.389
2301155	1641042	6452.255	1683.521	1319937	735168	10475.76	2597.539	84	3743.593
1689011	800804	1753.969	453.6038	1126298	391801	3133.054	999.1535	86	3747.860
1947711	858087	1515.404	524.9333	1199348	414322	2355.582	1069.032	79	3748.065
1701866	1069287	1987.972	437.9308	1218493	674272	4941.824	705.8715	94	3749.437
2072964	1317727	1875.497	289.1161	1363766	603971	3849.048	-203.878	88	3752.137
106413	29844	49.57658	37.86593	42918	8448	8.599195	68.76257	41	3752.438
2898073	903663	1595.219	293.4479	1993616	704831	3993.095	670.3937	100	3756.415
2877162	1403095	3064.438	790.0273	1902179	857490	7854.626	1427.719	98	3760.400
2272367	1527002	1896.934	501.0312	1306639	727043	3421.697	926.6179	80	3760.693
2183716	903377	2346.159	419.3877	1376722	427314	4196.649	396.1021	83	3762.273
2644819	1228908	2016.677	348.8002	1646215	639452	3772.1	717.1949	82	3762.740
2415548	1388402	3272.248	621.1235	1646318	760866	6268.264	1198.997	92	3765.884
1822345	1479513	1705.41	243.5915	1171675	612396	3155.299	-114.0475	77	3766.345
2098482	1368065	1955.481	570.6063	1429320	730460	4470.314	1135.722	92	3771.911
1714493	737622	1253.585	334.6091	1047680	341710	2536.916	391.9378	80	3773.105
3538393	1444939	2804.864	658.3801	2257293	843511	5469.855	1642.888	87	3773.521
1801588	1446200	3697.161	1059.979	1178484	768580	6755.77	2034.845	92	3779.054
1984586	933505	1490.608	365.5015	1304599	471737	2840.948	610.1876	86	3785.924
2096782	1119346	2078.631	458.8849	1282747	599150	3701.287	1167.385	85	3789.660
2294337	1501519	2455.034	530.7206	1428201	757269	4558.058	749.0955	89	3831.923
2625849	1730857	3702.143	1060.262	1629872	891398	6432.618	1990.346	91	3833.209
2280353	1168895	2974.401	774.9837	1491399	555040	4887.75	1222.653	83	3838.015
2832876	1732792	3078.512	867.0021	1694030	945352	7092.963	1719.323	88	3838.701
1914203	1123078	1790.36	369.3671	1242234	539341	3464.523	632.4551	84	3840.937
1729278	1816879	3191.981	984.674	1164710	1114435	8408.575	2116.006	99	3844.187
1145211	657901	1427.434	-22.40777	724378	297787	3362.455	24.14275	78	3846.497
2561632	1165661	2210.704	660.8798	1753888	589444	4462.49	1679.848	86	3848.179
1817152	808178	1699.855	330.3909	989851	389715	3490.522	288.7138	75	3848.355
2199778	1103727	2001.077	280.045	1299523	505509	4035.082	139.3518	81	3849.975
1727724	1307015	2684.814	721.6553	1366517	830674	6438.278	1292.532	103	3850.871
693956	800557	1410.825	283.9823	429421	391359	3005.738	488.4744	86	3851.482
1448759	834648	1406.635	552.5853	817331	351321	2471.304	948.3794	75	3851.944
2530639	1256052	1812.541	382.1754	1444229	662004	3573.179	762.8195	85	3852.607
2144402	1596315	2136.307	479.5855	1275964	739554	3908.29	698.5971	85	3856.776
2562177	1023531	1795.698	551.5991	1742146	554429	4189.399	728.1455	89	3857.894
2222114	1238882	2102.313	604.4771	1415232	602294	3418.927	1048.016	80	3858.112
2359399	828479	1726.008	468.6275	1528763	422469	3568.278	667.5247	82	3858.926
1826935	844958	1466.595	396.957	1131455	370886	2989.96	703.7447	79	3859.807
1522327	722545	1277.501	492.1676	974881	354319	2417.908	1142.063	79	3860.043
1929218	1051733	1652.45	274.2124	1275823	509952	3038.689	426.7326	87	3861.806
1352444	1748633	3726.431	1055.767	828360	867302	7626.719	2207.515	92	3862.714
2048316	1187629	2027.949	735.1782	1356178	779178	5134.769	1316.107	98	3864.278
1739927	1253194	2568.729	707.3599	1094688	656193	5224.839	1518.146	88	3864.610
3069445	1755553	3309.923	688.7021	2277007	981956	6712.144	1482.122	92	3864.907
3018291	1230983	2583.198	481.2778	1909808	616579	4727.095	779.7711	87	3865.783
2240000	1001276	1493.943	329.0217	1524649	514503	3171.084	248.681	86	3868.779
2135444	703688	1344.898	173.4692	1209840	336919	2157.05	233.6006	78	3872.724
2524904	1251213	2170.13	466.7183	1687243	654289	3921.516	710.6939	87	3876.865
3360765	1575147	3839.496	1023.497	2202903	1041686	7752.405	1712.429	96	3879.537
1942442	849928	1196.184	215.8691	1131537	418085	2311.423	493.3862	81	3891.647
3204031	2085016	4641.175	1044.135	2329008	1249376	8763.977	2187.864	98	3897.183
1334464	725263	1576.987	297.0715	801973	346441	3087.418	274.7206	81	3904.666
2011065	1047243	2687.785	550.2277	1313649	561596	5266.042	921.2166	89	3909.216
2440404	1128948	2328.751	503.8928	1601912	613314	3987.548	1210.192	88	3913.965
2134387	1129869	3281.566	881.7827	1534858	657081	5623.188	1590.823	91	3923.679
2170586	1033475	1802.585	459.608	1336880	467614	2696.667	723.9496	81	3936.064
2638085	1127737	2376.987	593.9515	1633629	570017	4786.264	1105.257	88	3940.677
2378211	1015731	1939.752	503.8696	1567023	570856	4949.236	1183.805	86	3940.994
2175776	1252887	2024.25	386.7104	1324286	564160	2952.229	715.1743	82	3942.477
2466693	1349590	2632.016	562.2529	1467808	779978	5553.748	675.8157	90	3943.422
2993630	1409083	2965.858	752.213	2028003	771524	6429.324	1791.82	91	3944.360
1957573	872709	1692.58	178.4377	1261594	419004	3149.938	219.724	81	3944.897
2736171	1430066	3503.918	1063.786	2020473	891274	7056.863	2236.517	93	3946.071
2227175	1319808	2430.318	651.2772	1526826	650894	4678.681	973.7379	80	3946.210
1802699	1063590	2481.55	553.905	1357999	644271	5882.972	1375.44	89	3946.552
1917202	1342496	2604.03	593.2801	1475791	812382	5526.521	1038.734	98	3949.706
242056	38948	-73.84003	75.62558	93729	13363	-150.8533	122.7078	53	3952.554
503688	427368	1234.74	410.321	163691	148642	1548.687	411.144	56	3956.608
2090056	1036884	1698.725	410.5535	1320766	548526	3126.417	884.1086	88	3958.245
1500560	749077	1679.871	158.2666	915814	357842	2933.141	325.921	78	3958.369
2054567	1495848	2787.916	438.8189	1441769	875578	5646.28	792.5003	98	3958.988
1858506	893290	1665.426	368.3452	1094534	456535	3514.745	785.2281	88	3962.628
2177920	1346171	1834.067	452.0778	1571474	721261	3989.138	200.963	86	3963.015
3121851	1270314	2921.086	623.6557	2174286	801462	6873.971	1484.836	95	3964.662
2130269	1055043	2065.389	290.7905	1361197	557504	4787.975	641.0104	86	3965.068
2009878	1336845	1715.237	543.1774	1243951	646217	3139.942	907.1624	81	3967.945
2643511	1425271	3448.778	659.7209	1698310	753851	7314.686	1067.417	91	3970.053
2213502	915919	2663.756	425.6855	1417829	567601	6563.737	488.4782	96	3971.966
1649632	945737	2235.371	322.3301	1121799	482275	4212.701	-542.2077	85	3976.342
2994937	1351414	2600.284	526.8192	1779886	766783	5435.361	931.8515	88	3977.250
1498616	952903	1130.193	481.3653	927245	463172	2128.394	540.7242	74	3977.324
631367	2555450	3894.135	466.6339	670932	1967494	11167.22	1309.037	112	3978.376
2372411	1266707	2947.207	574.897	1685906	687121	5524.85	767.9741	95	3980.752
2050977	974306	1739.476	320.6894	1360318	525049	3185.659	411.5837	90	3981.575
1574764	980752	1224.259	167.8291	1041481	451195	2386.135	466.6351	81	3982.062
1053264	2116612	2071.413	477.9237	632329	1045218	4294.947	828.9572	84	3986.029
2058228	1298745	2486.621	662.1753	1382756	639731	4675.564	1491.186	88	3987.678
1556951	1076233	2353.749	488.2955	1073552	560380	4541.691	645.4506	87	3988.383
3265084	1276142	2217.115	466.9572	2097811	704117	4841.347	963.3302	90	3991.066
1214042	731629	1714.744	535.2484	878199	447196	3325.087	1420.52	85	3991.413
2317619	1272973	2430.351	463.2726	1711501	763292	5140.736	957.248	96	3998.912
1339618	927400	1429.606	459.2797	895601	470740	3291.223	918.393	84	3999.487
2273597	871486	2076.193	278.2358	1375608	449260	3764.792	628.2464	85	4002.586
3555155	1983813	3588.157	950.6641	3207137	1565449	9344.047	2952.392	117	4002.970
1966217	1091263	1447.588	537.6921	1327372	554944	2135.717	785.6703	83	4009.705
1819380	868768	1466.441	414.9791	1036494	369852	1946.107	513.9552	76	4052.456
146669	16991	152.6135	131.0389	43353	5185	291.3553	385.074	41	4055.752
1848088	1218506	2372.877	767.543	1292350	597669	4420.543	1475.884	91	4059.806
2140056	2102765	4015.348	1135.191	1626278	1078362	8759.665	2036.484	93	4060.193
481917	701514	1432.731	269.83	395948	547889	4166.306	776.4686	103	4061.321
1417801	709551	1831.402	587.4612	871488	333453	2935.539	1116.576	78	4062.952
2864828	1507584	3212.11	935.7773	1916122	755517	6036.917	1751.288	86	4066.483
2291723	1292662	2711.379	587.8326	1570440	761350	5722.098	1201.59	85	4066.540
1573911	646833	1278.293	261.0537	958314	332331	2493.201	606.2283	79	4066.930
1717655	1440493	3869.799	878.1359	951889	620559	7171.842	1314.972	78	4067.793
2028223	1164131	2177.93	438.5959	1262273	552757	3870.938	750.972	85	4068.673
1858297	670096	1451.084	436.189	892913	239813	2274.653	786.6775	61	4068.721
2117780	1323995	2172.722	379.3453	1332221	615657	3884.034	15.08745	83	4071.852
2033291	1121196	2131.123	404.3314	1201757	537813	4142.793	768.852	85	4072.380
1983266	1418987	2583.828	565.1871	1300461	732376	4397.33	1104.224	88	4073.881
1592379	850484	1434.039	405.6418	973309	411078	2669.481	601.8617	78	4074.393
191146	119386	242.9575	235.0384	55273	33497	90.23907	340.0146	40	4074.938
1901725	1143742	1316.218	371.5963	1165178	617383	2379.74	816.5554	91	4081.175
2040828	962827	1280.263	542.7702	1201872	456665	2151.866	908.3465	81	4085.557
1898969	749543	1810.135	513.5216	1216685	440617	3883.501	492.1641	90	4086.718
2057569	1586722	3143.817	721.6047	1729270	1132366	7669.013	1765.429	103	4087.112
2291787	1039785	1558.764	378.6939	1388381	455862	2700.107	826.4546	76	4087.381
2789282	1420594	3035.161	716.2404	1975092	885423	6990.241	1668.104	98	4094.905
2124725	1114607	2307.507	663.9497	1501822	617437	3925.093	1014.179	93	4107.442
2028226	1088948	2182.984	640.8685	1283417	494197	3503.853	564.7955	83	4109.004
2055168	1070945	2882.959	813.1422	1352195	545654	5517.276	1730.064	86	4110.744
2444781	1478629	3884.349	1057.042	1684700	813794	8709.766	2253.665	93	4112.351
2057400	875185	1708.898	314.0895	1352908	439605	3368.422	540.2841	86	4122.538
1189717	1295337	1957.5	570.3158	803569	782465	4988.284	1261.186	93	4151.786
2027903	938894	2238.068	373.942	1213313	430592	3774.457	242.8556	81	4159.463
2697019	1683705	3435.972	953.5637	2538753	1268688	8394.882	2329.977	108	4164.977
1675426	1017730	1975.255	339.7608	1163158	489577	3519.21	1043.586	79	4165.093
102331	558224	416.847	268.0157	65986	265151	780.7827	409.6454	62	4166.081
2625483	1038753	1513.491	414.2087	1648699	542680	2492.41	1337.342	91	4169.484
2104434	1099186	2477.158	622.537	1455674	601765	4950.052	1311.688	87	4169.763
2135369	1079961	1632.079	358.1439	1294598	447710	2898.381	790.923	73	4169.963
539296	1767531	2979.229	1043.289	335762	994507	6036.885	2064.292	88	4171.642
1667179	990696	1578.182	465.8995	1095045	577058	2839.091	920.4548	89	4171.708
2088863	1037247	1892.8	565.6261	1395250	520375	3574.286	948.6603	87	4172.337
2210709	855441	1815.423	477.7606	1417182	468691	4249.052	858.5614	89	4174.459
1464440	833597	1212.89	345.4651	939597	411783	2401.856	705.3729	85	4177.586
105238	22662	140.0256	155.8503	26512	4832	45.14376	216.5038	29	4177.790
1949296	1178861	2188.911	642.0157	1275492	554558	3412.758	1081.904	85	4178.590
2284828	1638277	4032.393	1290.739	1708764	976767	7603.319	3416.882	103	4181.049
1575884	1308027	2218.213	449.7992	908444	661226	4581.982	359.6528	84	4181.826
2448343	2401741	4989.851	1517.96	1757824	1144807	8836.242	2652.465	87	4182.155
2479756	1518656	2577.546	632.0911	1889191	917268	6127.391	1103.268	95	4182.451
2149519	979078	1835.827	455.8245	1493710	522842	3997.834	330.7116	85	4182.859
2336140	941488	2226.521	460.6036	1449015	442359	4036.874	830.0938	74	4182.963
1574375	803823	1723.238	340.026	1008692	405604	3410.562	366.2202	85	4183.927
1165740	1259736	1829.553	475.7273	748145	668110	3724.679	1380.019	90	4184.491
2186194	1835013	2264.834	690.0903	1542794	966571	4363.094	1639.151	91	4194.505
2004644	1161394	2512.741	1113.417	1327725	606563	5407.65	1739.839	91	4196.171
2371485	1204319	2443.52	554.3775	1587895	615997	4384.798	1175.028	87	4197.767
2855660	1455297	3232.684	801.8168	1983195	939182	8178.9	1814.056	95	4199.293
2232429	1652146	1996.717	535.6724	1452575	743562	3666.988	828.3205	84	4206.322
2390169	1181477	2637.652	630.4419	1646746	598700	5161.939	907.1969	90	4207.644
1211070	1758610	2206.981	453.4154	906179	1044289	5403.096	1123.494	91	4208.704
2725085	1917292	2938.866	627.0972	2050111	1076463	7307.588	1506.438	96	4228.042
2639872	1420523	1904.193	371.9866	1577324	704538	3891.277	730.0452	86	4229.627
2113035	1150580	2054.118	529.4125	1357127	588020	4280.954	1156.971	89	4260.364
131372	18577	-32.73346	42.71035	40817	5239	-125.8308	-33.89294	41	4272.765
1898305	997830	1424.996	296.9431	1290766	521792	2524.045	811.7899	87	4275.422
154588	18576	9.543896	69.62663	42769	5028	-148.3987	84.35457	39	4276.259
2135405	1064099	2177.244	308.6946	1478913	549571	4344.628	255.808	88	4276.654
2251934	1125769	1454.37	556.7161	1372245	555487	2505.563	1147.449	78	4276.701
2040721	1085384	1983.2	-34.38255	1336899	544296	4272.322	-348.7872	79	4276.917
149525	140797	153.4048	149.925	47191	44545	239.7682	50.49736	43	4279.872
1463793	864211	2319.57	444.2138	987948	450218	4704.43	837.0325	86	4280.180
1931631	1377806	2373.757	644.4163	1230189	767289	4698.915	1188.826	83	4280.875
2346258	1086146	1689.552	428.8734	1553689	539705	3498.258	636.6007	84	4281.961
1413980	847699	1220.569	147.3601	772200	397067	1908.795	456.3244	82	4283.580
1633463	787518	1318.14	310.3197	1039300	364534	2613.17	137.9648	81	4284.119
2525393	1081213	1611.958	485.0393	1646178	509692	3088.233	902.6032	84	4285.175
1118957	918408	1329.193	590.7291	724056	475432	2892.236	808.8072	90	4286.997
1788794	1214456	2175.193	621.9898	1235838	608303	4077.092	1217.306	88	4287.591
1238522	680444	1241.296	245.3775	746203	316464	2391.327	494.888	86	4291.246
2030692	1035814	1350.647	583.6419	1258994	459316	2572.371	1384.836	75	4291.451
1166487	1287780	2855.151	685.1438	597000	628684	5171.096	732.8793	87	4293.680
2361802	849565	1591.901	485.9255	1520927	439381	3826.061	733.4299	87	4295.162
1235599	1038901	2541.647	599.2569	852206	564602	5855.56	1444.385	86	4295.548
1756674	1120854	2014.44	493.1221	1228869	590195	4439.591	975.1429	90	4304.231
2322075	1039636	2439.426	508.9666	1433867	486608	3819.286	917.4047	83	4305.925
2439214	1049063	1865.032	577.6219	1587216	586717	3888.298	1448.474	87	4311.678
1990026	926458	1680.283	261.2073	1131758	434817	3679.818	143.4742	82	4335.160
2397515	1230919	1934.577	631.6144	1507920	631173	2818.897	1220.361	87	4339.211
2150290	1419704	2341.411	681.0709	1474526	738138	5319.68	1567.498	91	4363.363
2133872	1229573	2883.791	847.0225	1322542	623571	5296.757	1753.797	83	4363.717
1472892	766267	1682.164	309.9366	986350	395723	2884.55	803.9133	87	4369.065
2540533	1428081	1938.21	606.0916	1522507	788929	4063.124	1529.317	87	4371.616
2066407	1356621	2651.297	698.4783	1433154	616954	5459.011	1015.448	88	4372.643
1048449	1324834	2121.805	518.6722	693981	648864	4342.957	985.0485	84	4373.224
2167336	988703	1134.125	91.79944	1279469	437362	1795.706	129.5979	83	4373.778
2036124	1190037	2119.633	536.9848	1369011	664392	4095.696	926.6294	89	4374.219
2903961	2034655	2484.626	646.4623	1940695	1014390	4424.04	999.3807	87	4374.804
145722	21185	170.6113	-9.550961	41522	5955	421.1991	-65.61055	40	4377.464
2124766	973032	1462.549	444.5391	1304851	497075	3375.576	1147.255	85	4380.531
2295949	1000712	2126.981	515.9275	1450121	473514	3834.789	1050.174	82	4381.045
1727518	999538	1667.598	600.0327	1153248	507848	3032.609	818.6075	84	4381.396
2106318	1283355	2555.043	624.3293	1338161	684393	5347.94	1313.431	81	4381.443
1027019	1008740	1799.501	414.0518	783009	745136	4673.214	1168.524	92	4383.869
3061107	1299026	2683.183	465.89	1620784	620051	4821.839	1018.137	81	4387.071
2752209	942242	2154.135	326.02	1578162	496241	3902.331	135.4546	83	4387.684
2466304	1165117	2151.519	554.3965	1447209	576642	3963.034	780.7194	90	4389.233
2033875	929699	1808.326	291.7819	1462951	539679	4628.967	359.8917	93	4389.757
1771564	1088136	2066.932	563.5685	1209959	544753	3881.523	1382.449	91	4390.698
2535216	1028880	1879.017	546.6094	1542867	494678	3697.904	860.8716	78	4390.914
238198	22308	149.9005	-76.57069	75689	6500	-4.642758	-349.3319	47	4392.139
3237092	1830217	3144.996	609.4351	2467742	1393676	8334.849	1533.615	105	4394.665
1922872	754868	1428.726	82.40633	1213109	356013	2464.788	253.317	76	4394.987
1661189	915484	1994.472	351.9954	974866	485618	3693.148	169.5559	84	4395.423
1825731	959550	2177.421	399.6691	1209007	488974	4034.427	696.4459	85	4396.355
1922041	827382	1491.496	695.3737	1105861	381885	2716.013	1359.166	82	4398.444
2188442	993513	2732.291	604.8233	1400770	496333	4973.476	836.3168	80	4398.629
1969098	658912	1272.891	204.831	1059687	271816	2330.309	182.6685	73	4399.377
774828	91599	-4.81232	-112.3075	262722	26531	44.08601	-251.344	56	4401.386
1989648	646998	1587.969	375.4913	1104059	293475	2905.793	268.8564	77	4401.877
2603399	1174888	1919.276	573.8162	1623387	596278	4200.444	1180.556	88	4406.649
249795	1248204	1190.169	-18.26532	199422	964382	3479.307	-426.6723	112	4416.938
2232717	1207062	2136.839	502.5088	1674783	763286	5441.425	883.9789	95	4417.461
1353050	632724	1229.184	372.1204	819635	308961	2073.108	732.6797	81	4422.086
2313139	1081055	1844.104	404.6335	1610344	699217	4037.294	761.0334	91	4479.071
2732725	1008724	3510.49	1179.84	1677462	517727	5937.32	2510.62	87	4488.979
1937977	791195	1170.282	120.5964	1161592	362907	2344.456	86.63285	74	4489.250
2344554	1136391	2929.193	684.4892	1586005	582585	5627.378	1447.22	84	4489.517
321007	739764	523.259	214.703	164002	327155	821.2837	151.8173	63	4490.077
1431233	1721542	4197.384	1118.996	829990	867336	7357.156	1341.305	80	4490.412
2227830	957913	1976.305	354.6097	1501559	514885	2801.803	346.8205	86	4491.468
2096401	892337	1751.797	596.9164	1357000	470743	3683.556	1006.936	89	4492.400
1861424	720666	1299.673	426.977	1133905	328424	2377.585	1115.866	78	4492.983
2448158	1168060	1904.589	443.9297	1557163	573937	4127.299	1089.082	80	4493.984
528444	997659	1591.085	483.0428	250332	451540	3197.253	792.9152	69	4495.103
1218492	1132862	2483.31	432.6516	837579	592983	5073.097	1060.981	81	4495.650
2288392	1348113	2271.124	451.1852	1581173	713120	4679.706	1004.59	89	4496.781
2551685	1388423	2188.451	696.0819	1684505	744330	4965.111	1404.521	86	4497.039
1610774	864337	1549.244	293.0638	1148861	443393	3365.701	629.6757	81	4497.237
2476569	1102891	2571.095	561.0195	1615182	697745	4630.558	1350.663	93	4502.381
2135505	1199148	1590.132	404.1799	1261807	515753	3187.29	917.349	80	4504.979
1882854	1191527	2474.202	574.9623	1265167	673983	4902.841	1252.481	93	4506.143
2994397	2088560	3347.138	685.3469	1876014	997813	6500.039	1280.644	86	4506.430
1938446	969497	1659.588	475.1853	1364096	505330	2823.483	1148.701	88	4508.337
2716311	1211833	2717.427	633.9623	1744849	696509	5105.096	920.3767	92	4511.457
2005652	1051113	3155.945	875.8595	1294638	588087	6521.855	1783.505	97	4513.231
2027445	954471	3462.44	1008.755	1321258	492915	5689.211	2137.323	84	4513.441
1668327	1025516	1733.137	341.6015	1043586	467478	3683.96	406.8782	86	4518.589
1648479	1288649	1640.92	391.8716	1111931	579386	3473.655	349.1411	76	4518.628
103000	205351	531.7371	113.483	43502	69549	992.2745	58.21171	51	4520.159
2330597	1387741	2207.216	590.3817	1512125	622977	4347.398	1009.409	87	4520.544
1757502	1331666	1614.832	377.6257	1262319	772898	4305.226	1371.478	97	4521.858
1802299	707051	1742.98	297.1852	1087865	357807	3101.047	186.7593	80	4526.291
1739333	1142438	2055.062	530.2766	1036412	554466	3744.3	1417.195	82	4526.306
1812121	735671	1347.708	317.0648	1130366	345548	2271.06	452.1945	81	4527.519
1901082	1261830	2060.141	466.5457	1366878	640705	4463.015	374.7722	92	4531.198
2343423	1267678	2262.88	564.3715	1540739	651271	4507.222	918.4108	90	4533.570
2361005	1300756	2935.37	728.6003	1491157	676033	5779.305	1448.358	85	4538.255
1638111	824545	1423.437	243.1674	1011998	400732	2818.259	58.45253	84	4541.961
302905	1627728	1555.59	350.1505	206978	916471	3351.635	755.6997	81	4543.370
1927831	1076098	2155.669	645.7993	1338036	536435	3911.891	986.0789	88	4543.729
2254000	1077112	2138.43	493.2799	1576778	566471	3946.223	762.1385	90	4554.596
2191985	1409167	2013.205	559.2998	1501568	791930	4291.022	921.5219	89	4556.329
1915327	960885	1899.607	568.6466	1261178	471980	3359.322	760.5936	85	4588.322
2448053	1397512	1941.86	736.5664	1632427	699866	4066.483	1226.833	87	4593.901
2373051	1417210	2287.152	653.8788	1358099	694979	4027.403	962.4567	85	4594.893
1925580	864696	1716.327	448.0206	1104711	427008	3206.054	1311.649	81	4597.223
2694669	1537664	2426.943	547.7629	1657166	717174	4507.948	688.3062	81	4597.905
1792207	2569243	3848.733	1254.167	1361047	1992632	10477.11	2623.344	113	4599.351
2077017	656093	1213.714	301.3466	1154074	310753	2050.944	750.8691	81	4600.755
2053312	1101570	2363.64	786.8722	1307090	592231	4807.435	2118.21	88	4601.374
1622812	772239	1458.415	509.134	1043792	355594	2276.292	1120.442	81	4603.171
2266445	1134437	2078.599	521.8896	1438846	641496	4185.055	1014.771	91	4604.361
2072458	1022395	1359.125	357.4219	1293482	481467	2399.708	707.6819	76	4604.396
1868364	1012234	1692.951	516.3843	1251504	557400	3236.511	523.2661	83	4604.802
1642803	948159	1758.047	343.0171	975671	427497	2866.794	159.4683	82	4608.528
2764639	1254789	2400.847	455.5181	1737357	630179	4505.841	580.6095	88	4609.347
207588	710682	1033.647	224.2581	157726	484194	2270.817	237.2294	89	4614.319
2268555	1122485	2230.139	404.083	1640195	702427	5149.149	1232.037	99	4615.383
2041533	898590	1433.038	483.7859	1213600	428438	2268.653	958.5408	80	4620.791
1834679	1054755	2813.657	724.1148	1436006	744125	6765.839	1924.396	102	4621.260
2702986	1846749	2535.543	507.1353	1698178	1026067	5457.162	1028.714	86	4621.349
2546542	1894699	2298.302	620.2743	1604899	968223	4923.398	1212.523	87	4623.816
1997834	1224027	2208.96	438.1307	1362139	647501	3888.209	715.4868	91	4627.785
123746	60210	464.6956	114.1303	36155	17702	720.6045	84.30502	38	4628.567
2700907	1251202	2426.087	654.886	1481947	647002	5622.937	1047.859	85	4630.721
2297221	933397	1475.065	342.7382	1458788	467943	2570.699	364.0764	86	4632.151
1546321	977973	2177.51	632.6563	1086331	579592	4896.446	1102.401	93	4636.412
1580290	1425757	2145.043	499.3283	992665	641510	3974.782	644.0289	81	4639.154
1909166	1070374	2484.53	835.4762	1352061	560486	4876.6	1006.257	89	4643.506
2518456	1070532	1868.254	449.1583	1566163	477437	3379.613	396.6737	81	4654.544
663508	1208886	1985.251	402.3223	338372	526507	3491.653	833.5511	76	4661.242
1863470	1078507	1924.33	401.0889	1278435	544041	4170.739	347.8307	88	4673.469
1663979	1199191	2424.4	353.1289	1134203	725708	4795.186	668.9728	90	4694.838
1670259	754691	1605.95	453.9038	1088242	366555	2751.864	799.0068	84	4702.672
2214580	1197629	1794.462	367.7769	1499786	637679	3484.442	805.5887	87	4705.416
1529705	834613	1801.778	284.7242	937673	429450	2949.411	618.5798	76	4705.767
2792863	2173993	9739.198	2012.529	2565782	1791657	27891.87	6736.359	110	4705.875
101768	36060	21.71196	113.8756	28108	9889	-127.4053	131.3336	36	4707.891
2322240	1284927	2404.028	687.0604	1635910	671593	4635.33	822.9761	90	4708.135
2037994	1303841	2712.574	631.6606	1442187	734983	5330.936	672.8784	98	4710.423
1204219	495664	1344.252	433.5621	810541	320397	2630.667	661.447	92	4713.159
474489	903834	1845.694	645.4046	254667	376966	3599.252	1496.068	77	4714.088
1739703	1286751	2407.718	582.5294	1353243	864551	6565.433	1868.234	109	4714.719
2313015	1202057	2253.102	357.7786	1523135	645386	5273.81	706.0988	82	4714.908
3352534	1082199	2081.28	417.5038	2078096	506173	4196.044	546.1893	83	4716.803
1829899	937902	1407.725	207.4284	1202587	467751	2373.039	577.5197	87	4718.297
1662603	667965	1424.802	299.971	1045047	334640	2599.089	482.9911	78	4718.313
1693117	814986	1602.438	274.4092	1109736	383752	3343.012	702.9406	82	4718.920
2243718	1546035	3101.588	537.6815	1528471	690263	6098.404	1212.44	79	4718.977
2510095	1392587	3999.562	897.463	1721983	860777	8019.335	1776.018	91	4720.799
1649555	1125405	843.9404	141.557	915824	420318	1796.691	145.4562	64	4720.903
2188255	1348507	2670.781	534.6746	1406219	665702	5054.752	472.6212	88	4722.134
1277460	1272446	2139.165	591.1742	815367	758514	4559.963	1781.821	85	4722.266
1847833	943571	1377.034	108.8448	1272893	465135	2563.569	-8.897644	88	4723.734
2111163	1018757	1985.703	395.2573	1420554	514000	4350.256	620.9982	86	4730.299
2161700	1046134	2006.309	448.2921	1638560	745374	4960.492	1039.185	102	4737.874
2958161	1202480	2300.434	586.9675	2038669	776714	5705.489	1632.98	91	4738.450
2762774	1874630	2779.906	563.9716	2018066	1016821	6414.645	1364.933	94	4748.057
1362853	997531	1498.028	671.4337	847953	571726	3184.52	1288.748	89	4757.462
1321571	896834	2019.882	439.3389	937651	449289	3939.021	1187.175	89	4760.872
2583195	1706018	4378.92	891.8734	1747776	970787	9478.938	2250.981	90	4788.259
1001902	925499	1644.885	439.3011	573047	446030	3446.259	699.0834	84	4788.983
2630533	1005509	1620.896	329.7531	1655324	489221	2545.233	355.741	83	4794.854
2094515	1240913	1951.638	568.1593	1347581	541198	3807.934	626.0384	82	4801.984
788147	1726992	3331.942	891.5336	611721	945740	8348.349	1697.673	101	4811.501
159993	20915	318.4528	149.1746	38762	49	295.5943	209.464	29	4811.524
1996291	906074	1779.129	372.9833	1161490	469625	2992.714	551.3485	89	4812.159
1704065	1003245	2117.59	553.2787	1113028	489892	3923.566	897.3988	82	4812.483
1721631	1539312	3047.934	860.4023	1388446	915793	5569.178	1356.595	97	4813.216
1233938	1534238	2276.332	635.4358	898559	903831	5129.795	1518.822	84	4813.458
304106	1411671	1849.101	560.9143	172105	618853	3589.466	1211.476	69	4813.950
2241853	733790	1482.073	295.7296	1314771	332240	2181.499	414.0823	78	4814.318
1211177	1476723	1959.866	548.9753	849522	723199	3173.014	1015.403	87	4817.972
1742774	604156	1193.851	174.2049	1036318	257540	1695.6	475.0032	76	4819.389
1869396	736775	1186.745	285.2273	1095137	334931	2131.551	538.2698	77	4820.403
1825986	883712	1944.403	556.2004	1099778	385201	3595.11	607.6638	75	4820.692
1928272	1158110	2181.668	552.0579	1390373	584555	4957.069	967.6778	86	4821.072
1788752	924629	1719.371	478.5826	1093452	471357	2762.441	977.4847	88	4821.875
2260246	1255180	3589.522	632.4678	1659825	887802	9536.063	1467.76	100	4823.180
2196934	865384	1477.721	254.3559	1243013	379193	1904.419	555.9541	70	4823.383
1819871	904669	1576.648	271.1203	1114767	461495	3458.798	831.2789	82	4823.867
1574156	888528	2109.774	300.4035	1103591	506821	4677.324	244.933	85	4824.504
2047229	1014650	1841.277	230.0402	1472734	561425	3334.138	232.2175	89	4825.288
1878117	1055688	2112.843	314.962	1380297	619132	4454.488	257.9992	90	4825.519
1936749	842500	992.6782	333.1536	1068728	356251	1725.225	527.7402	75	4826.420
1863898	1173225	2481.066	623.9747	1217326	563713	5247.818	1252.839	83	4826.782
3603167	1846206	3337.57	756.7237	2846525	1145740	8022.548	1569.555	99	4827.193
1740625	1261365	3598.388	1025.192	1241657	607191	6010.208	2231.131	83	4827.752
1974908	729243	1678.2	262.5071	1263951	349906	2570.505	367.1043	78	4828.085
1586827	797755	1795.076	545.6886	947174	418762	3215.421	1290.301	82	4828.109
1894482	826167	1531.828	174.57	1228324	413921	2595.948	391.4431	76	4828.375
1965528	771835	1778.394	525.0891	1248135	339084	3459.589	850.1651	82	4829.593
115806	55394	63.63404	83.84306	32297	15321	180.0098	31.09659	37	4830.976
1951273	1038830	1736.965	563.0508	1305613	544538	3135.137	1372.854	90	4831.202
2563384	1759518	3189.211	981.0725	1691117	1212430	6995.546	2413.341	96	4832.572
2105664	786647	1270.331	104.1993	1302469	365487	2282.194	262.5923	80	4834.697
2322011	1448536	2359.498	398.4682	1620792	732841	5378.219	684.0743	93	4836.197
1953265	1120885	2014.933	501.0512	1201176	541646	3914.071	1045.765	82	4838.857
1966979	1364105	1966.172	466.0679	1336406	630686	3323.238	683.7861	86	4839.705
2949105	1768296	3100.692	629.8104	1935851	927355	7189.5	898.4309	90	4840.460
2414573	935981	1912.962	453.7248	1515813	496033	3938.657	1052.227	87	4843.154
1531296	1157346	1843.999	390.6486	1445191	1006807	5514.046	1405.529	111	4846.580
2238446	1692943	1982.813	721.6732	1630981	885082	4446.648	1146.127	91	4849.192
2087305	923694	1389.404	353.0648	1370421	498085	2906.447	836.7623	90	4853.106
2419701	1211834	2370.98	437.816	1701882	678721	4894.646	708.6605	92	4854.953
1433530	712323	1322.29	26.7225	902795	369555	2812.954	-561.7841	87	4856.844
2289989	833995	1907.083	420.5707	1352258	388165	3388.301	823.4235	79	4864.000
2471293	1241774	2216.453	696.0525	1603902	627059	4086.612	1552.937	85	4870.604
2102156	884195	1702.826	33.96329	1294182	428630	3004.753	97.6161	85	4873.533
1945528	1188623	2374.541	335.3036	1245704	556527	4297.345	369.6121	86	4877.815
2783591	1132162	2530.602	521.8464	1587010	532329	4230.828	565.1838	82	4882.837
2085334	1176594	2296.122	435.588	1385832	573629	4059.781	737.7975	84	4890.534
2376976	1295051	1998.211	715.4575	1790778	706066	3534.447	1477.393	90	4915.099
1908158	979941	1648.809	221.7364	1237933	494908	2566.735	441.6469	81	4915.578
2006996	1184221	2631.782	800.2866	1475371	631802	4886.329	1369.857	91	4917.705
2427624	834443	2041.497	492.2285	1538451	410985	3621.456	742.8724	84	4920.910
1783683	1172096	3115.67	567.6551	1200112	635632	5302.821	1330.924	87	4921.888
2320007	1655868	2192.908	501.4406	1763088	1129284	4496.2	1074.997	98	4927.960
1973783	1294993	2327.717	770.0415	1439240	789135	5940.93	1751.1	96	4928.376
2408621	1033387	1860.567	444.2644	1440706	533973	3781.974	1109.774	89	4931.299
2008741	1198654	2519.233	449.4824	1466395	635404	4606.197	1153.168	91	4932.912
1702198	609739	1251.413	227.9217	1057262	293084	2591.555	585.0752	77	4933.393
2408311	1127068	2293.313	541.9923	1513853	636096	4564.623	662.1508	92	4939.123
1754152	1282961	1978.081	764.3541	1191261	685887	4030.778	1565.971	85	4939.861
2495195	1200112	2077.436	415.0569	1679275	692683	4515.732	754.1862	91	4940.549
2511846	1516095	3067.636	802.5672	1643049	757013	5827.234	2074.461	89	4944.085
1081356	869752	1561.25	527.3361	726844	489185	3388.567	1147.385	87	4944.981
2824218	1214291	1762.48	539.3792	1829076	601061	3416.925	829.3046	84	4945.559
166463	69294	477.0817	264.3479	48449	20103	472.1967	450.0509	41	4948.984
1628923	1225148	1953.64	536.8712	1075834	558180	3228.219	1168.459	86	4952.533
2223503	1264662	2292.045	546.1747	1804689	777791	4854.799	1159.394	102	4954.670
1088769	919311	2626.404	603.0604	687562	426284	4512.486	1273.653	80	4956.700
1926082	798530	1519.506	398.3431	1276932	403646	2981.2	825.0054	84	4959.234
127322	17300	31.64342	52.44651	41972	5452	-77.52195	8.155408	43	4962.144
1724480	1037885	1692.814	440.4041	1174887	461380	3390.029	890.1749	84	4967.282
322875	562869	677.0433	405.5735	117839	192577	959.6541	692.9058	54	5025.383
1472160	1015436	1407.862	408.4087	928786	540357	2628.059	1342.822	100	5030.074
2074743	904316	1626.645	489.9258	1392640	495328	3035.201	981.2346	83	5030.488
1319277	894568	1624.206	309.2767	784471	384820	2929.491	195.4462	75	5033.831
2308487	1620848	2162.936	469.7535	1378346	923410	4936.398	915.6523	88	5034.669
1956535	1216547	1743.933	501.0481	1355035	625691	3393.146	1372.726	85	5035.029
2478899	1076349	2425.191	497.015	1584067	477208	3678.243	558.7008	80	5035.814
1776278	1074267	1188.376	415.9926	944702	427805	1766.614	849.7843	73	5037.582
1339196	994196	1526.385	228.3531	922649	515402	2995.814	252.9023	89	5038.029
1938501	1084310	1765.911	563.8854	1362969	739958	3042.056	1452.248	92	5038.747
2061550	903939	1788.358	400.6553	1227587	481366	3245.143	654.024	81	5039.056
1877206	781421	1263.371	369.2009	1145053	371462	1980.633	661.9869	79	5040.437
2394950	1017591	2360.741	535.2893	1503461	565348	4726.198	871.9	89	5041.070
1796150	1035793	1882.877	330.0541	1000793	502388	3960.272	230.1168	78	5041.388
267783	134745	224.0474	61.75958	107945	42291	223.7809	112.7979	50	5041.844
1791242	1031156	958.3621	463.0917	1060828	445629	1686.589	1053.3	76	5043.228
2175196	1025785	1414.313	479.4803	1395616	472907	2829.725	816.8026	81	5045.043
2238869	1140294	1804.03	546.4	1272708	541313	3626.244	996.1835	83	5047.614
2561602	1064820	2323.688	723.6213	1640402	532096	4552.495	1132.896	76	5047.662
1442627	837782	1881.9	392.1946	921179	409229	3444.297	745.3657	71	5047.790
502068	485106	1105.009	327.9893	299038	319396	3335.398	275.0363	87	5049.270
2374217	1085003	2701.633	568.235	1581360	627720	5460.473	1008.238	89	5049.734
2323163	1051295	1926.187	465.8216	1473535	554165	4009.494	961.0338	87	5050.630
1772202	1000471	2268.266	464.5966	1039075	474261	3331.506	929.5963	78	5053.342
2244705	926081	1717.231	433.8905	1473373	547139	3285.732	879.1831	95	5053.951
1639488	1160849	2043.419	430.952	1362020	754134	4416.627	1146.447	101	5056.377
3288439	1537063	3187.063	608.3815	2711335	1232264	9326.849	1439.866	108	5056.747
3761594	2493904	5234.221	1277.796	2577443	1420622	11066.89	2095.475	100	5059.660
1586869	867606	2003.911	532.6371	1020148	457349	3677.686	426.781	121	5064.490
3063176	1688660	2791.84	471.2543	2088401	953584	6173.778	456.5934	93	5066.706
1807839	919388	1755.818	315.3377	1066088	442646	3010.267	745.8225	79	5067.429
1686190	1269290	2360.346	588.3463	1223263	729571	4707.539	1616.585	90	5069.301
3490301	1782711	2648.819	877.835	2547261	1169675	6921.666	1973.972	103	5081.816
2366046	1073666	2117.824	315.2451	1418481	581707	4815.428	587.0599	85	5082.565
1821408	767162	1591.772	237.9441	1113283	360594	3023.21	277.96	81	5083.502
2419187	1012808	1879.154	122.5897	1768397	637821	4410.176	325.3757	95	5087.518
2027592	1358006	3216.034	468.2126	1490049	837937	7844.678	1083.151	102	5097.705
2019965	1112094	1541.307	495.206	1307742	529773	2753.624	1052.754	84	5100.131
1874501	936240	1959.115	545.0834	1328955	551137	3388.81	987.3503	87	5118.703
1781553	731237	1980.786	393.9648	1245298	426537	3336.423	805.8887	86	5123.056
182458	508456	907.9539	266.3454	98648	206750	1769.068	436.4311	62	5129.921
2320282	1302781	2777.685	864.2911	1570524	749218	5078.467	1430.209	94	5133.900
2029742	1238878	2023.241	386.8556	1327373	566445	3398.951	703.8909	75	5134.062
1615495	883894	2712.856	486.62	1039997	407823	4551.203	653.0819	80	5134.518
2283697	1342642	2266.352	478.8719	1614684	734130	4805.247	855.525	91	5137.685
992390	950002	2316.05	311.7204	694891	490236	5030.133	404.1638	87	5139.726
1514872	1232229	2026.802	659.3432	1069118	611262	4790.325	1338.672	90	5140.602
2406832	1132715	2088.531	460.4604	1537687	629523	4171.078	873.7819	90	5143.377
963178	1114344	1886.72	457.501	528558	545064	3648.578	1115.97	85	5144.275
2443108	1063993	1955.675	442.5784	1526101	514573	3714.085	920.5432	83	5144.570
2156969	1446537	3027.764	1144.305	1328693	707740	4997.658	2317.837	89	5148.355
2921502	1254014	2993.99	500.1649	1854485	626099	5584.366	947.4098	84	5150.923
2553354	1189973	2612.242	543.0984	1770496	813259	7717.491	1320.453	88	5150.987
1055753	3381035	3630.201	1215.614	701555	2133270	10011.84	2799.295	84	5151.249
2149733	1388570	2674.39	650.1553	1463114	643505	4614.07	1202.035	80	5151.653
2153984	1008606	2615.463	289.6348	1447702	472395	4982.261	199.0527	83	5152.763
1962571	789944	1480.184	294.0015	1231071	375748	2393.467	664.5801	81	5153.471
2108595	954174	1795.455	586.634	1371863	450699	3532.88	1095.619	83	5154.273
357752	493555	506.1333	154.1674	119761	150633	462.233	199.4847	48	5154.776
2935191	1283230	2143.598	537.5363	1714857	595908	3988.832	862.0071	84	5155.738
1640693	651628	1513.676	333.182	963611	341725	2770.031	296.3925	88	5156.073
2980593	1277456	2689.142	529.0325	1947712	686457	5599.312	1073.259	93	5157.678
183845	825602	1132.97	312.9656	135481	505176	3229.664	1005.251	77	5158.422
3395273	1475490	3208.17	622.3444	2589167	991150	8096.639	1161.894	104	5159.348
1575792	1032436	2271.156	638.1806	1103009	544884	3982.525	1444.915	89	5162.348
3600204	2185162	3289.681	770.6149	3025784	1526838	9086.386	2556.469	103	5162.740
164971	240228	643.7366	160.3663	63670	84295	1147.512	38.873	47	5163.473
1600100	1011352	1605.611	302.9526	1221108	554636	3678.413	571.6764	91	5163.552
1416836	745969	1394.757	441.2944	923045	357208	2349.833	783.859	84	5164.371
2240304	998818	1952.316	495.0617	1349200	541183	3635.158	856.9007	88	5167.898
2325212	1454523	2753.188	715.8163	1590442	784966	5498.366	1056.785	88	5168.158
1478847	1184355	1558.99	312.6614	991469	589634	3202.825	237.1135	88	5177.208
1657794	1100963	1631.473	383.231	1034923	549703	3264.384	525.2552	84	5185.544
2797601	1528527	2409.171	497.3202	1724305	684034	4100.193	871.9822	83	5189.571
2350680	1094331	2090	406.249	1605393	689323	4756.001	1390.611	96	5197.524
1962167	1205092	2377.149	653.9283	1317375	743599	4086.136	951.0051	87	5199.093
2234722	1120433	2445.773	566.0533	1560077	774330	5811.869	1142.672	95	5204.002
2826009	1230579	2813.285	761.1683	1843572	668356	5011.7	1082.816	80	5204.027
1876834	1493261	1920.422	399.6512	1178223	717550	3846.19	934.5333	82	5235.290
1942811	1245884	2286.175	466.0194	2121173	1233671	9610.605	1553.034	123	5235.322
2411633	1094687	2798.291	792.3259	1304892	559922	5224.701	1317.166	91	5240.205
1627996	830688	2332.126	607.4071	1019651	433840	4234.445	1508.663	88	5244.495
2320077	869033	1713.799	409.3843	1402804	455486	3452.411	759.198	86	5246.120
2933356	1178708	2832.494	695.4041	2074151	682973	5580.571	1412.956	88	5247.178
2074249	1007892	1719.371	353.5826	1227516	490879	3032.956	547.5576	85	5248.559
1399584	836637	1400.175	403.5148	796977	390546	2469.107	982.6954	75	5248.928
1042895	441202	692.9902	203.2787	600701	186391	1406.215	371.6457	75	5250.055
552244	994734	2862.192	825.1306	318084	477705	5163.28	1605.004	70	5250.545
1707487	586045	988.7217	113.7229	1033592	268817	1989.587	37.69839	78	5251.520
1349681	836438	2111.785	472.1142	1105539	472199	3570.386	900.2215	93	5252.973
2498571	1170429	2665.686	567.4078	1654540	604330	5556.146	1216.471	89	5253.883
2874043	1381456	3730.42	962.1926	2342894	938729	9622.604	2584.307	104	5253.905
1484966	857890	1672.289	292.3576	910012	385958	3062.937	282.2434	80	5255.083
1715504	1188588	2107.287	651.7614	1208803	588577	4002.518	1695.038	84	5255.146
1744829	1275665	2751.161	888.1079	1237375	644137	5486.585	1256.48	87	5256.234
1752316	908816	2147.167	513.0227	1150519	453942	4849.655	724.1346	81	5256.472
2390433	1225278	3082.258	683.463	1432899	596912	5811.417	1024.737	83	5257.879
1681065	991844	1643.068	389.5625	1015915	469634	2499.257	730.3569	78	5260.876
2519608	1037063	2137.332	510.4379	1722548	542064	4368.334	1135.397	87	5261.314
2473773	1075028	2408.469	586.4213	1658167	525306	4444.298	1198.465	85	5262.045
1890391	1057081	2105.624	584.0007	1256825	567546	4345.363	853.7023	89	5264.394
2933652	1247557	2422.502	648.4019	2114987	973630	7441.082	2061.228	104	5264.990
1409343	965147	2227.878	564.4084	1055040	662337	5558.649	1146.11	95	5267.696
2067283	859380	2557.263	699.0098	1414333	426606	4678.116	1638.819	82	5267.834
1923157	954130	1424.027	312.0826	1272822	553341	2580.195	715.71	86	5268.363
2428557	1277113	2628.996	515.6875	1637680	654916	5368.91	751.4139	85	5268.704
1689214	864018	1230.032	311.9984	1226789	506014	2983.194	590.7184	90	5269.085
2500456	1180396	1846.816	362.2431	1758346	588423	3778.559	866.2654	83	5269.352
2904620	1521238	2401.291	495.4542	2128745	904525	5460.481	1086.237	97	5270.118
1625114	1054358	1475.331	416.6998	943128	466354	2945.325	776.1677	75	5270.517
2084223	1761531	3208.009	937.3676	1514265	879981	6125.703	1801.511	92	5271.446
2399755	1004460	1546.749	441.4228	1458797	495441	2707.245	777.4275	84	5272.665
2168231	1026240	1872.025	249.6157	1276290	482042	3948.969	31.74344	86	5274.654
2227229	851432	2577.732	551.0644	1519994	411123	4520.117	1232.555	82	5277.847
2767709	1180016	2181.127	576.1358	1682489	606317	4438.469	1258.304	88	5281.203
2057709	1007673	1474.831	330.7719	1302603	529925	3381.527	257.3983	86	5284.019
3001893	1442577	5831.353	1728.868	2048860	781213	10832.31	3120.231	94	5286.342
1699380	1190009	1753.541	319.6654	1174498	583682	3708.869	158.2937	89	5289.333
2082939	1523411	2139.157	388.1754	1496133	868248	4360.882	642.4691	100	5293.870
1966771	1186310	2457.174	450.4127	1276668	622235	4554.723	785.5753	87	5295.318
1264511	886922	1239.964	375.5692	886130	447052	2222.597	303.1682	87	5304.737
924035	1437329	2148.039	686.8973	741165	834034	4461.48	1429.993	95	5307.326
1937278	1670907	2948.127	591.7645	1339792	856809	6370.817	987.2395	87	5317.022
1470944	1141622	2455.244	558.6904	874369	519185	4621.272	1026.999	82	5331.101
115968	20138	189.7959	65.68836	32403	5842	371.8324	49.49331	37	5344.136
1966953	932467	1680.493	414.1771	1189610	482617	3347.13	857.348	87	5345.486
2128494	785702	1157.976	375.3672	1183874	329477	1658.433	821.3514	74	5346.253
2478447	1013755	2046.229	574.5477	1640970	494734	4062.777	1050.366	87	5351.712
2836985	1571257	2497.247	683.6462	1676045	767770	4586.011	1156.073	80	5352.978
2576196	1116527	1935.747	691.4459	1954334	663850	4559.834	1658.84	94	5353.945
1018579	914207	951.0387	93.14553	652337	395235	1591.36	-114.9967	80	5358.117
1633543	968079	1607.089	451.7399	1002538	460197	2677.434	930.7172	83	5359.211
1675062	893904	1513.434	368.2168	963213	390808	2259.876	673.8038	77	5360.466
2032244	1018268	2138.067	483.3322	1481165	545877	3683.96	1281.878	88	5360.904
2179945	959472	1686.225	168.3522	1333130	464865	3287.872	-76.12478	83	5361.494
2474828	1533632	2124.066	483.3469	1663868	768435	4676.541	929.0457	87	5362.606
1443439	937684	1030.159	153.7601	849102	475573	2053.262	386.5356	74	5362.741
1663621	758048	1914.827	346.4564	1017191	361834	3104.059	655.3259	73	5362.922
2704949	1508660	3162.994	718.8452	1913884	806581	6609.882	2126.838	85	5363.002
3849012	1425353	3115.113	685.7352	2783310	972551	7221.693	2129.798	89	5363.043
2378198	1388785	3317.303	729.6401	1863028	1063074	8005.584	1443.996	103	5363.827
2297024	1163102	2796.418	821.5955	1532172	620062	5371.929	1422.979	90	5368.093
1605730	1342538	2229.162	466.2236	1143354	695875	4285.273	261.3491	85	5368.383
2618672	1078784	1755.754	316.347	1712638	518715	3351.03	155.7868	81	5368.734
1787706	1542675	3049.065	655.2396	1103412	701456	5768.72	1066.881	79	5369.299
1926260	722489	1085.848	361.7464	1239907	356797	2028.667	1427.075	81	5369.719
2070289	1268181	2287.458	492.8347	1157109	532621	4400.333	994.7921	72	5369.951
2588688	858707	1527.976	344.1242	1571513	426037	2871.655	864.7689	82	5371.085
2260812	1472773	3174.815	784.1442	1673004	1011185	7850.621	1365.296	99	5372.686
1789976	1114768	3187.225	793.3583	1249310	601824	6154.149	1341.418	85	5372.812
168376	18109	155.9079	-45.43514	36911	947	257.6529	-182.0762	25	5372.925
1895108	1130479	1916.313	448.2426	1237679	616450	3717.953	906.9866	82	5372.997
2386221	1298446	2589.165	622.4191	1642056	661228	4592.479	1133.142	91	5374.209
2303555	1456941	2194.87	455.1582	1471756	695790	4600.925	719.9269	82	5374.762
1815109	835952	1501.258	370.969	1139266	375989	2384.569	459.8605	80	5377.805
1963664	978516	2255.847	377.3835	1261400	499724	3898.988	968.9356	82	5378.199
1308439	546271	1502.34	322.8133	772763	256477	2213.691	770.4498	72	5378.323
3247786	1868079	4005.788	909.5671	2409162	1225960	9297.595	2475.076	96	5378.658
2576337	1079871	2439.668	473.9317	1622420	583237	4838.553	725.7322	88	5379.848
2249564	837327	1150.645	52.42219	1334550	374521	2066.399	-84.35477	79	5382.297
1840871	1057508	1611.772	566.066	1215405	522600	3576.143	1013.393	80	5382.613
2187279	1298342	2413.144	497.7486	1556015	698555	5138.701	676.5409	95	5383.592
2054403	1002393	1950.879	486.2685	1238896	410218	3143.115	1060.706	77	5384.314
1715088	854526	1469.009	343.6096	1101852	420743	2444.101	920.2938	88	5387.243
429050	784371	952.0964	185.9933	155070	280231	1885.428	352.6869	60	5389.812
1923894	910632	1469.09	373.598	1327398	496401	3197.94	1297.817	88	5390.527
1798863	1119261	2597.829	440.1724	1320375	751559	5661.831	768.2625	89	5390.621
1733667	1271874	1478.916	423.184	1122683	666301	2808.901	782.7992	83	5391.240
203547	193171	1011.249	230.4812	68467	62402	1489.792	112.6189	51	5394.797
2425911	1296494	2140.602	599.9673	1783249	794600	5340.698	848.4736	96	5395.169
1830157	1089034	1760.534	366.6592	1153565	532874	2757.508	820.1946	84	5399.544
2303290	1072311	2404.182	419.0383	1428950	518632	4084.052	452.3048	83	5400.120
1832803	772571	1025.646	427.4096	941765	307366	1187.73	676.0856	71	5450.052
2350861	1068015	2127.699	332.8241	1414123	515521	4008.307	245.2046	82	5458.642
1479747	1463335	2526.629	646.418	761849	695828	4164.142	997.78	84	5459.848
305628	395958	107.8896	220.4747	136396	168728	95.55199	288.2501	61	5459.985
2501794	1367328	3472.613	1162.291	1654572	767016	6347.28	2120.626	86	5460.224
1620757	1311324	3713.205	918.6698	1311071	741586	6744.466	1836.471	97	5460.989
1475325	648563	1390.825	330.8603	882707	346658	2443.278	839.4124	89	5462.051
1047432	237096	406.9317	110.4425	496946	83413	719.1672	75.51183	65	5462.417
2672629	1566503	3280.444	664.9442	1958037	843529	6438.383	1556.517	94	5463.774
862217	750663	1785.815	581.0213	652693	460041	4085.95	1157.032	101	5465.694
1732691	711053	1152.228	215.1945	1156961	341070	2111.446	696.163	85	5466.607
1734421	986092	2104.009	484.2331	1139813	559562	4660.594	1256.34	91	5467.171
1702739	1312722	5317.589	1865.799	1223507	675631	8918.811	2768.583	91	5470.995
3422639	2275238	4624.704	801.5051	3219492	1660182	13939.34	1979.13	114	5471.685
2166833	716183	1953.438	461.9002	1333910	350653	2845.655	583.5102	77	5472.326
1824474	802431	1413.312	307.6244	1193012	397011	2607.276	573.813	86	5473.798
2131842	997867	2046.366	275.5279	1330494	519870	4185.434	305.716	87	5474.737
2023754	935433	2038.017	499.7293	1326273	499495	3762.661	1161.553	92	5476.643
2279479	1495219	2848.627	662.0826	1554896	736800	5288.812	1502.94	86	5477.030
2287740	1175999	1918.533	647.9231	1552795	614185	4488.094	889.1633	83	5477.292
1786951	914959	1884.685	551.7938	1253535	493214	3962.033	983.8635	82	5477.523
1938775	933043	2104.736	254.1285	1334379	461878	4288.374	462.903	85	5478.525
1748245	871771	2259.319	666.8839	1133983	470862	3961.71	1363.91	86	5481.480
1660655	820689	1441.023	-125.3632	1132762	411715	2611.943	-217.8586	87	5482.646
2582220	1430810	2825.865	658.358	1583900	662914	5163.11	1467.028	78	5482.847
3424296	2191939	3800.352	1260.129	2826276	1421731	9119.305	3307.732	106	5486.048
2375458	1181437	2152.859	377.2036	1769741	758485	5141.802	628.0947	93	5488.432
977057	724322	1188.683	379.9485	716287	392834	2197.898	1079.723	85	5488.924
2018064	923894	1653.968	437.994	1417370	481751	2703.7	910.9376	89	5489.644
2243112	1039891	2071.696	332.883	1532327	554644	4818.319	635.6439	89	5490.201
1833364	863372	1610.262	355.2833	1165963	472635	3362.972	516.0684	86	5492.259
1816289	1456048	4642.604	1099.929	1669657	1011046	11133.2	1949.932	112	5492.486
1655118	1082148	1920.899	376.5827	1114634	642576	3618.525	54.29423	91	5499.459
1830421	1183418	2514.203	731.2062	1328206	621215	4279.888	1486.124	93	5500.285
2096131	1122379	1701.567	366.1445	1456849	564317	2773.309	338.9208	90	5503.065
2462001	1575170	4630.138	1169.723	1771497	893321	9116.27	2355.169	97	5507.027
1541261	1067289	2034.198	606.2789	1177470	595685	3824.987	1234.584	91	5507.851
1954007	1868262	3418.87	877.0245	1321296	850792	6080.907	1688.958	82	5513.437
2343483	1303482	2202.508	492.0591	1709147	732949	4704.406	1103.036	92	5518.779
760641	885950	1152.486	336.1573	475752	392230	2362.429	587.0464	81	5525.864
1883523	1327345	2431.094	514.1656	1400134	728832	4567.602	693.7221	92	5531.352
1809904	1128290	2158.648	427.3705	1137303	534595	3682.466	727.0931	83	5556.633
2905313	1151546	2489.14	497.8127	1770608	543351	4580.666	770.8422	76	5556.657
2452665	2800255	4634.288	1011.126	1989147	1815364	12551.13	3044.893	111	5563.206
2318909	1009400	1835.892	454.8152	1418021	576935	3777.534	1085.413	85	5563.567
1968731	1368121	1821.503	585.8857	1385863	652001	3648.788	1393.939	87	5569.165
2755986	1676479	3932.876	1080.059	1930982	944799	8072.513	2101.365	97	5572.104
1474910	828096	1516.607	396.7602	889876	396240	2484.344	416.5029	81	5572.885
176286	15061	107.3083	-20.44166	50447	3839	149.0689	-110.451	39	5573.460
374723	1008894	1155.651	411.7018	234875	518691	2057.355	1181.947	75	5573.860
2183755	756692	1186.358	291.2831	1711370	534908	3472.056	655.3711	98	5574.677
1967380	1025121	1930.435	368.2105	1378539	535950	3568.157	747.5422	82	5574.770
2098968	1333492	3284.109	951.4167	1362514	607511	4726.295	1807.886	80	5576.571
2265573	1380254	2578.677	801.9285	1399015	629828	4680.384	1431.493	84	5577.608
1759953	853932	1248.975	422.2726	965876	417655	2967.231	262.0155	84	5577.818
2032479	1142532	1448.145	294.612	1431741	557535	3251.788	222.0677	85	5578.271
2519493	1197906	1785.12	498.1212	1609274	611277	3912.949	703.9267	80	5578.530
228957	934961	1720.606	537.4048	117574	449810	3833.125	1107.413	63	5578.966
1217806	1261896	2507.089	514.2299	794870	573894	5108.495	1132.888	83	5579.134
1503893	1337639	2546.306	729.5865	968688	595231	4425.945	1657.106	79	5580.863
2542160	1309080	2734.043	655.5712	1671280	766101	5460.755	1613.197	94	5581.216
1594144	1000393	1586.992	687.6319	1069515	568315	3183.188	1668.939	89	5582.167
1871658	1196923	2619.064	702.1166	1388549	641770	4732.488	1257.995	88	5582.283
535348	1331931	2191.301	479.6718	418846	857482	4747.781	1487.794	100	5582.740
2336704	971178	2169.96	203.7427	1474665	467400	4360.18	-18.42983	81	5582.869
2545089	1135971	3273.185	668.9887	1641706	538419	6173.673	1442.608	77	5582.962
288408	449167	902.2372	168.1681	120877	156771	1003.49	273.5978	57	5584.217
1855691	1051608	2271.94	704.0679	1331325	673455	6628.219	1512.199	98	5584.675
2629134	1556229	3125.981	672.1713	1642106	793902	5506.368	1728.634	89	5585.107
1787097	865600	1418.803	471.8343	1173941	487695	2904.961	984.976	91	5587.166
1992003	1031431	1661.429	508.9203	1142327	498189	2976.121	638.7362	76	5587.592
2764281	1252025	2290.422	493.4083	1807747	666523	4905.837	1065.05	89	5592.615
2718891	1349269	2848.651	646.0791	1848271	855980	6249.306	1682.725	89	5592.908
1773779	1235441	1635.462	289.657	1205963	627214	3144.318	557.5327	88	5595.697
833052	782963	1548.065	530.2335	806719	782020	4714.523	2335.58	114	5595.767
2500085	1422284	2420.524	538.6866	1671159	735817	4617.655	958.5195	89	5597.834
1998631	1090010	1948.029	577.6787	1225786	561208	3785.487	1414.268	80	5598.308
1916197	795904	1594.097	451.6094	1081782	359842	2516.1	1310.933	79	5601.063
1376266	650004	1101.9	298.4366	1241962	423600	2639.113	498.2316	151	5610.712
1490385	778996	1615.308	104.5571	931483	363896	2054.4	-115.6282	85	5616.096
1759316	838246	1759.799	518.7649	1115252	416067	3301.881	1001.859	82	5618.005
484690	154109	173.1708	-33.91928	163499	51388	109.7386	-167.7914	54	5627.612
2096140	1489387	2892.156	778.8188	1449759	773095	6191.792	1597.001	91	5631.078
3022430	2378661	6426.263	1480.261	1935787	1309323	12843.31	3088.847	93	5634.570
3249592	1440926	1909.094	342.2814	2052177	793820	3852.068	592.6874	89	5646.790
123276	15663	-18.25613	19.62706	42945	4923	-17.80397	12.56199	43	5672.598
2488812	932961	1923.709	520.1783	1460275	478910	3518.742	769.653	86	5674.688
2010054	1417424	2292.101	467.1666	1394937	709610	5449.508	960.8159	87	5677.087
2107401	839978	1325.544	335.2543	1174996	373228	2079.503	382.7595	78	5680.496
1968174	1062722	2018.703	551.5085	1446188	640374	3971.31	1354.528	94	5683.299
143674	19063	91.42599	-69.1562	37501	4400	9.600416	-134.3815	33	5683.747
1851071	1111935	2330.511	632.6395	1276914	581447	4578.906	1267.095	87	5684.487
1666103	885980	1724.441	336.8529	1013975	430581	3700.892	220.4417	82	5689.519
2253312	1228413	2166.561	491.2318	2234343	957201	6977.541	850.9319	118	5689.882
1784432	1040165	2124.566	319.2749	1210863	559315	3867.926	157.4054	75	5689.896
1422342	699696	1319.06	77.18726	934495	329415	2340.499	-257.7978	79	5690.410
1805464	1018172	1332.593	303.2399	1234415	523179	2514.3	167.1923	87	5691.085
2586454	1459730	2453.75	878.9054	1812893	761371	4746.78	2065.938	88	5691.262
2057686	1268579	2547.283	667.4459	1650287	713636	4578.841	1268.105	97	5692.014
2214364	1222555	2819.349	713.2957	1467587	602428	5512.407	1696.765	86	5697.959
1721957	798287	1288.644	255.5641	1116107	393160	2481.72	-183.1195	84	5699.457
1251751	1070229	1691.845	455.5435	900921	556615	3148.856	892.8796	89	5700.149
1543957	593800	854.6873	208.0105	913140	287027	1375.782	144.0249	79	5706.571
2981402	1394672	2231.108	638.9436	2977784	1333612	9622.047	2077.387	125	5712.591
2036379	902931	2506.346	588.3367	1408329	498846	4984.86	1439.679	89	5714.809
1609205	1212824	2491.506	726.4723	1064952	711025	4600.416	1681	84	5717.667
2348292	1179315	1723.4	400.0028	1672675	619256	2916.161	919.3645	88	5718.272
2926176	1325735	2798.751	738.2597	1975656	694814	5225.703	1114.021	91	5727.107
102500	72507	268.6098	162.347	29608	21550	356.6365	255.68	34	5727.629
2063932	1200131	2491.062	561.5362	1431906	653796	5156.675	676.9545	87	5730.447
1719597	952509	1730.11	592.0372	1212242	487187	3604.879	736.2578	87	5734.322
1772651	1244804	1713.807	362.3831	1114251	584939	3067.555	397.5788	85	5738.912
1841889	998013	1363.098	107.8503	1128783	461605	2321.532	22.93149	78	5740.185
2371227	1016595	1936.159	544.3867	1463337	560969	3869.145	1185.23	90	5751.413
2890818	1282059	2066.116	435.6859	1809367	727162	3872.722	863.7153	89	5757.854
1750555	1032614	2146.036	218.1854	1153580	553582	4076.358	-130.5879	86	5783.188
2508087	1227034	2747.003	343.7063	2959723	1415484	11573.51	-70.42771	197	5784.487
2496054	1284595	2370.374	587.9031	1959703	816505	5229.845	1002.425	96	5785.147
2435124	1042136	2325.731	457.3273	1647859	634276	5413.803	799.9537	88	5788.682
863377	419864	866.0157	140.3803	490548	183924	1522.364	134.9318	70	5788.853
2587861	1303237	3203.681	879.9904	1710128	625103	5656.979	1640.961	82	5789.200
2079611	1346169	1922.102	373.4095	1478791	675375	4507.875	-13.68332	92	5791.122
814088	1102954	2053.892	720.445	585744	637939	3987.758	1238.162	89	5792.680
2314134	1006758	1837.854	283.5328	1447542	533148	4234.607	-56.35995	88	5794.146
2315388	1166169	3017.187	715.8268	1505562	640826	5753.096	1514.13	88	5796.317
1705738	1061627	3417.03	718.2894	1188616	613331	7947.949	1438.29	90	5797.932
1817738	1099719	2038.986	484.5899	1154067	500852	3065.649	1114.853	80	5800.842
1292670	1600464	2310.196	512.5628	924176	1033027	5392.769	487.9805	99	5801.697
267143	668382	687.3058	417.0967	108034	241519	1143.475	289.4539	54	5802.158
1903474	783427	2213.586	631.465	1249941	382243	3889.646	1099.28	85	5802.800
2798309	1260926	2688.714	645.0941	1810180	699136	5566.417	1680.993	92	5805.580
2246882	1007413	2338.052	608.5543	1496429	589602	5315.013	1359.17	94	5807.239
1411342	928058	1652.442	321.2136	961036	479181	3467.801	424.9834	80	5807.298
1937335	968343	2165.818	315.3387	1439271	528965	4344.047	264.8916	85	5807.433
1572117	753973	1305.213	184.1799	1108886	405206	2858.365	-271.3186	89	5808.219
2126205	874064	1773.089	404.8524	1365232	446719	3586.139	700.9546	87	5809.496
2035010	1076928	1646.871	502.0153	1380795	508234	3146.264	1105.253	90	5810.325
2146733	1129458	2336.89	501.7216	1452807	602019	5018.62	802.8207	91	5812.101
1667290	1362739	3777.719	1004.386	1083843	681778	6490.583	1944.005	88	5814.197
2035690	1091909	1528.816	331.0034	1396144	614101	2735.885	564.3062	87	5815.486
2245161	1162794	1658.038	374.4084	1416201	538681	3021.58	397.1947	78	5815.509
302021	51475	50.96537	78.66608	84263	14302	-7.735239	152.1131	44	5816.895
1462513	1247740	1777.207	434.2599	1098636	627160	3224.642	739.9741	88	5817.370
2600627	1346490	2337.035	780.7006	1597896	688608	5086.267	1652.086	87	5818.200
1778951	759514	1313.529	272.9832	1185500	365222	2436.414	540.4	83	5820.052
2847825	1637595	3000.457	602.2343	1896403	834484	6326.311	1057.644	89	5829.988
1742855	1157137	1660.492	211.0551	982392	546241	2956.936	188.4969	76	5830.256
1719389	1048970	2212.9	501.5637	1143058	526649	4755.597	990.6696	86	5844.171
845151	1314177	2343.317	588.7967	565461	648449	4911.109	998.2914	84	5853.609
1608272	815752	1480.911	188.897	966547	386083	3090.147	138.3279	80	5872.777
1395034	540231	1135.643	380.581	787338	237761	2212.714	457.5904	76	5896.107
1515171	1126986	1404.01	452.9629	701393	536474	2517.505	632.731	83	5897.025
2163780	1421433	2148.055	717.8949	1311087	585012	3879.335	994.7637	79	5899.585
2472864	964971	1873.026	296.4716	1582490	562296	4156.148	-96.06976	87	5901.433
1468704	779326	1513.547	335.2006	944297	395613	2656.263	167.7637	75	5901.626
3762237	1698490	4984.376	1259.748	2727504	1293814	11997.98	2828.491	114	5903.318
1107182	759069	1497.011	343.5801	653232	360037	2457.884	564.3105	81	5904.948
2166087	935776	1383.09	357.9734	1343481	432871	1993.019	562.2046	83	5906.269
1326626	754445	1478.141	310.2955	728857	311229	2384.359	681.8907	68	5906.433
810791	940668	1160.479	305.007	355129	381799	1807.696	332.8725	76	5907.853
2562270	932587	1886.235	277.5707	1582824	476471	3776.137	591.614	89	5908.038
1534666	677178	1351.963	172.4525	927279	307322	2679.162	247.4686	78	5913.222
2557121	1068538	2204.979	484.7035	2008703	681492	5269.377	634.7367	98	5914.472
1985277	1237837	2259.804	721.8142	1258120	549915	4487.819	1237.203	73	5914.622
1559969	1315180	3368.212	762.3143	1109760	744461	7729.942	2094.661	87	5915.120
2660597	1143138	2246.094	529.7871	1773999	603735	4656.888	454.8738	85	5917.167
2421549	1149020	1535.647	443.0204	1529624	546841	3030.889	1204.855	77	5917.271
1793046	1308899	1933.858	564.7178	1164774	670043	3487.422	712.16	81	5918.108
2747676	2080080	4004.98	859.6833	2011266	1197970	9027.031	1937.01	102	5919.667
1888214	1287834	3333.403	884.3232	1337782	625087	5724.981	1797.175	87	5921.384
2115612	1131172	2376.269	402.055	1438645	592723	4904.319	901.2685	87	5926.688
2864712	1593836	3092.674	926.9642	2140995	934579	6658.724	1441.81	102	5927.837
1999484	749934	1468.694	176.6549	1186168	329069	2578.24	89.99118	74	5928.469
1897879	937825	2253.215	699.7623	1216591	453781	3494.632	1240.122	81	5929.411
126637	115112	273.6482	83.62202	37785	33516	345.4696	133.2869	39	5930.332
2084467	1049742	2389.793	425.1088	1344727	575250	3993.442	899.3437	90	5942.393
[truncated: 8,001 more rows]
