# Supplementary material for: Mitochondrial calcium uniporter-mediated mitochondrial dynamics imbalance contributes to contrast medium-induced renal tubular cell injury
Source: Front Mol Biosci. 2026 Jun 29;13:1848361. doi: 10.3389/fmolb.2026.1848361 (PMC13357276; doi:10.3389/fmolb.2026.1848361)
Supplement: Supplementary file 1 [file DataSheet3.zip › Flow Cytometry Assay(1,2)/Flow Cytometry Assay-1/╧╕░√╡≥═÷-1/╡≥═÷ 1/CSV/Ctrl 1.csv]

FSC-H	SSC-H	FITC-H	PE-H	FSC-A	SSC-A	FITC-A	PE-A	Width	Time
2694765	903035	8760.222	543.4041	1606973	430061	20836.42	1446.64	80	5.036
2585257	1219068	9286.889	548.6168	1679477	671580	24226.79	690.7648	89	6.366
2448424	860095	6105.525	382.4149	1405839	406841	13302.31	510.7977	77	14.008
2210925	1146455	5263.394	712.5977	1414611	576635	12674.76	1238.102	76	14.166
2221687	1159273	4582.289	448.6086	1252886	518664	9877.544	319.6214	77	17.149
111898	199696	64510.82	2627.894	45434	92824	122048.9	4220.162	55	32.240
1902817	990604	9089.002	453.0926	1162326	447395	19563.12	341.8669	79	33.560
1568246	887515	3953.191	450.1358	899653	396178	8300.443	430.5661	74	33.929
2141553	1046719	6501.064	561.4969	1177016	458341	13089.45	930.4278	76	35.840
1731233	943916	3139.142	310.2774	860076	379777	5000.097	623.4861	68	41.116
2163645	1077552	7191.681	583.1172	1308924	532962	15219.15	981.9637	81	45.711
1657892	1491579	5187.099	1076.576	1062469	704751	11240.88	3064.438	82	46.578
2483494	1855608	13767.13	669.9106	1756255	1189931	38019.8	1471.952	90	46.718
605463	897031	169930.5	89899.01	299946	424512	380214.6	136772.1	73	48.209
1772332	766283	5789.487	429.8929	1002665	332581	9589.233	1090.109	74	49.376
2353737	903200	10925.88	298.766	1398613	431487	23936.69	520.5107	78	49.952
1255151	450822	4038.667	270.8359	690985	196098	7618.968	328.6306	67	50.280
787766	1144175	11011.35	83869.47	380507	512637	29075.97	139563	70	50.624
2412768	1199550	9243.327	744.8852	1829157	673803	25947.84	2143.106	94	51.736
2299227	890379	3406.331	494.829	1261991	370033	6680.186	1387.721	68	51.883
2203427	1084395	7496.835	268.2055	1112573	422408	13045.61	146.7369	66	52.198
286093	89889	20681.33	447.9565	68385	20998	25030.1	467.1684	28	52.247
339435	274332	106319.7	6035.592	101286	86612	147453.1	8779.497	43	52.618
1554042	857353	3974.685	458.0428	916839	379101	8791.721	566.8715	78	53.335
2853587	897156	5877.069	608.2897	2149345	572317	17903.88	1345.632	96	53.803
237651	120816	2572.379	837.8347	63245	37718	3598.654	1099.154	33	54.009
2232543	661729	6774.833	565.1014	1136679	255551	11028.57	1162.989	68	54.354
1288356	1258429	7219.69	411.0865	826132	558054	14382.59	1006.345	79	55.365
1647724	524630	3409.561	319.3642	869502	210790	6851.257	324.1041	68	55.606
2584496	1238495	8734.166	466.1535	1637551	613854	17434.95	907.1115	81	56.793
164701	23006	351.8888	17.36321	38482	3874	220.9388	32.20691	27	56.907
1978721	921185	4184.199	246.8938	1047202	373992	7764.411	571.7012	69	57.334
1627026	1418414	6333.433	602.6191	1015444	649699	10930.42	884.113	74	57.564
2032788	671417	6444.786	409.5953	1031732	320043	16029.74	785.3205	70	57.577
3715461	1865285	8929.219	809.0854	2562514	1119688	26077.85	2127.398	91	57.993
1832659	663173	5885.515	695.0743	851337	237133	9429.417	1384.107	56	58.009
147007	7743	26.99259	125.1158	29261	-1199	-378.4857	179.4641	22	58.181
2061402	852335	4010.366	259.9084	1168646	383296	10199.04	499.358	66	58.194
2435848	842269	5881.591	537.639	1313610	364893	12293.38	743.9819	69	58.543
1878153	806167	3295.728	316.7447	1077553	342629	5807	984.3727	73	59.135
558381	978345	61485.52	56601.23	309089	434235	124644.5	87788.66	61	59.597
1148484	703359	1904.257	120.9774	660396	290623	3523.022	484.0372	69	59.814
3264323	1444940	9712.617	990.3544	1913027	819482	24477.86	1611.637	85	60.167
1599569	856921	2836.975	359.7592	824186	341424	6065.38	822.1918	70	60.595
2913990	1123513	7764.354	900.7094	1547750	521022	13603.8	1534.414	73	60.717
2232134	885775	6286.932	532.3105	1939487	681469	22479.27	2230.234	93	60.976
4174986	2664082	12510	1296.81	5557023	2899128	57680.3	5182.805	186	61.187
2390612	1750904	8173.523	366.83	2326737	1572157	44091.74	1832.199	120	61.615
847710	408428	61361.16	1513.129	319002	122732	83610.65	1802.428	49	61.942
263659	19531	251.6698	145.7847	69141	865	223.6275	255.82	32	61.991
101474	3795	835.8902	126.7154	24757	-566	613.5869	37.70485	27	62.252
507207	786510	132378.9	81594.67	305929	454108	353826.8	132409.3	78	62.364
414167	225249	466.8919	204.8143	207663	87843	424.4854	54.91656	67	62.648
168162	138666	35325.62	1224.643	49080	40233	48071.69	1520.484	37	62.679
1849993	907526	5584.301	1573.419	972202	356134	9747.522	2554.332	69	62.962
1942464	617994	4712.819	377.8253	1023909	269210	9577.646	786.7767	71	63.556
1382702	442228	2131.825	190.2303	704642	165040	2619.266	527.0876	68	64.549
3364466	1688531	15038.97	812.8915	2885720	1252182	55422.52	3085.7	116	65.771
2111665	944978	4048.574	475.4102	1194935	413151	9913.177	653.4939	70	66.037
1220075	1056957	3179.7	723.4412	784420	492231	10291.69	1583.026	77	66.466
2410932	1541929	8721.474	851.98	1602952	807783	23698.88	2298.731	82	66.620
2268570	890146	10517.57	678.521	1237851	422138	23479.45	977.3068	74	66.973
1774590	1164979	2961.466	445.8451	687253	394246	4219.968	906.7466	55	67.102
2680355	1790164	14113.31	667.0953	1689693	782967	27816.97	1016.138	78	67.779
1143337	1131626	6781.156	94388.2	589667	457600	14920.56	153084.9	87	68.623
4123153	1984194	13354.83	1018.24	4270233	2092866	70778.11	3467.03	138	68.834
922249	1558121	127229.3	4994.698	828532	1753332	1073873	65102.61	280	69.383
1024528	455505	2531.127	466.7709	759768	288409	7169.153	1341.359	90	71.243
3462979	2200340	9078.239	1230.641	2608734	1458307	25263.59	3459.57	94	71.264
718878	2185491	8893.288	1464.256	597348	1261899	32539.8	2987.523	91	71.690
438952	801203	5548.556	1272.563	233159	443241	16246.3	2917.157	72	71.710
2569035	670397	4295.706	160.8479	1248898	303888	8054.394	71.97274	74	72.831
3171897	1368520	12416.31	698.2931	3217948	1119218	40130.63	2490.203	110	72.994
2036340	1639712	8099.473	414.4858	1783379	1158760	24498.24	1558.703	100	73.707
1911220	802591	5368.958	594.4069	1123310	359806	13449.04	608.6825	72	73.905
221896	344430	66866.41	1102.923	72692	102725	94734.05	1061.771	36	74.083
3036408	1117238	7565.112	576.3804	1701414	568526	14912.01	656.1624	82	75.476
106281	344135	129523.1	5904.625	76568	260689	420375.9	16766.91	82	75.867
3793371	1597341	7596.723	816.8316	3769414	1826907	41611.41	5181.118	183	76.632
277082	73543	43591.8	30753.14	94193	20891	60009.46	39789.64	47	77.394
3314752	1614802	6968.602	1131.218	2537533	1148876	19761.99	3078.249	104	77.775
1708131	457768	2996.444	336.8117	897664	184983	5066	500.0026	68	78.616
2015049	727228	5430.856	408.4998	1122674	307575	8685.47	805.1609	69	78.764
1697887	772479	7951.486	601.7812	1025855	360627	17076.56	1053.682	77	79.262
2108203	746076	4802.913	313.8608	1186728	318497	10462.93	532.3848	69	79.275
1975749	1135847	8444.515	538.8344	1311992	773234	26778.06	1639.637	95	83.620
1561018	1582824	9064.375	806.6364	1023353	759738	19072.97	2047.4	84	84.413
175201	197914	235754.3	1729.959	51414	56431	311953.5	2648.896	34	84.474
1500518	732375	5172.533	491.6725	1587358	635020	20458.32	1370.048	104	84.500
2743849	2229767	8221.549	1428.919	1804910	1023383	18107.97	2844.263	75	84.647
2449084	893371	4844.1	560.934	1442445	442975	13541.58	1100.367	78	85.321
2362372	1006780	4708.208	590.4888	1321822	418239	10883.74	1347.83	73	87.648
2289102	822082	5121.382	494.0331	1423380	394418	12097.12	1451.224	80	88.576
1933752	1599563	6275.959	656.8895	973572	672554	14008.83	940.1291	66	88.733
2202467	871849	5206.356	603.8053	1317974	386772	9211.199	1137.508	72	89.013
795527	957817	738298.8	15222.81	392718	506048	1661397	35493.91	92	94.099
2339540	1227213	7487.913	579.4894	2006343	816751	26502.95	1188.225	100	94.249
2216758	1287043	9754.976	547.259	1529987	629039	27285.29	323.6472	88	96.656
3362583	1289174	11051.52	288.6857	2704019	1166485	40849.51	1710.755	122	104.223
135418	36307	12.78979	50.15955	37138	10510	-100.3078	20.43429	38	107.672
2025317	1376583	8611.46	617.8109	1675383	961555	25727.77	2081.774	108	109.516
1695402	946194	2323.486	148.6503	928326	360783	3496.796	643.811	73	112.332
1870998	965263	29038.63	896.3405	1209394	468312	49966.7	1832.792	77	112.364
2553526	989867	4589.612	443.5547	1943549	767536	15043.01	1562.311	102	112.988
2820493	1276888	11011.26	808.4801	2628795	1017532	43546.49	1976.66	108	115.114
2665137	1314428	7797.589	693.927	1610643	641294	16433.12	1701.274	81	116.841
2150457	1145669	12056.77	1066.03	1287750	533466	22772.58	2069.025	77	121.225
2130528	878767	6897.532	710.4452	1197070	346363	13140.71	1067.052	74	122.004
2080730	716421	3955.848	361.7535	1124060	323562	7494.429	149.5517	75	138.639
1898209	1159274	4276.182	559.6574	1151610	525233	9586.697	1223.474	79	141.749
2458015	1177402	11149.7	801.5581	2151292	843981	30865.35	2619.476	100	142.951
2144260	794187	3811.688	270.4981	1098803	333481	7267.83	315.1593	68	143.310
1502883	1449764	3493.768	644.2468	941412	753592	9326.945	1250.853	85	144.949
2247409	862368	38107.1	1248.388	1224495	419035	98536.34	3994.62	86	149.619
2202458	1245037	7699.623	709.0244	1408192	700862	17989.44	1774.319	87	150.987
2562923	906113	8880.699	239.0673	1496925	423037	16370.14	435.3371	71	151.030
3741997	4799265	11403.82	1705.991	3741196	4139963	49518.95	4938.223	118	152.633
311343	36856	359.3253	-20.7069	103951	10155	738.5295	-8.274404	50	154.368
1550473	1051989	3085.311	292.0238	894651	440225	6871.807	456.147	75	154.612
3033109	1566253	11568.69	864.2659	1954235	829139	25359.09	1279.827	86	155.357
1956291	721116	4172.111	1607.633	1172755	334599	8875.855	5939.765	68	155.416
1975707	1549409	7986.973	656.6746	1472424	858758	24165.7	1426.556	89	155.867
3323353	1781580	11979.99	922.0799	3047217	1356497	41100.94	3391.575	105	155.894
360448	585131	2463.552	319.4948	164159	222300	4562.265	511.4901	47	156.104
2082000	743060	6556.042	530.5855	1099393	289489	12611.71	645.1751	72	157.238
1941531	986620	5893.888	454.8695	1259752	463981	10657.37	900.4039	75	157.384
2318202	903184	6165.978	484.7157	1373050	465492	17260.68	1083.189	80	157.725
2871896	974567	7043.968	547.373	2751012	821023	22096.11	826.3694	136	158.227
2262527	1250294	7448.671	880.1362	2310518	1034008	30488.83	2502.657	116	160.213
1982952	690423	6523.688	489.2412	1208769	324292	17557.97	1172.409	70	160.308
3079466	2134857	8451.418	977.8409	2454173	1356269	30385.74	1863.493	106	161.603
2425304	1237260	8794.765	722.4334	1403525	571372	22310.47	914.5233	73	161.860
2802876	1279071	8318.426	758.9786	2310082	909173	24412.84	2189.992	104	163.467
2163135	1121371	20135.33	1088.525	1403651	551362	37692.86	1595.998	78	163.634
1088911	583479	2332.796	581.3107	588789	219704	5047.429	977.675	59	163.693
1788107	928450	5479.326	260.5249	1001607	369592	12751.43	462.0696	64	163.734
2126171	683357	5352.946	422.711	1220305	283632	11422.72	676.2708	64	163.827
2657432	1377597	8258.772	1628.563	1849531	731220	19785.34	4025.889	85	164.481
2108923	1011703	5087.251	667.9445	1323817	556632	17168.59	1381.44	82	164.683
3076292	1317113	13045.88	2048.697	2457004	1068982	39747.53	4257.33	108	164.702
1759138	885252	3266.806	299.9066	959732	362769	3900.345	447.7404	61	164.906
1984426	933040	5603.51	382.6549	2017700	689261	18923.39	868.9243	95	164.919
263253	335160	68659.95	49578.83	115442	105674	107523.8	73253.33	44	165.291
947090	1365772	480019.2	84106.23	663447	889486	1279897	254170.8	97	165.377
123114	122377	122240.3	3308.628	36902	34634	163650.8	4408.643	34	165.749
2593191	1511454	7996.097	670.3616	2080562	1021515	28854.77	2409.798	103	165.864
1932180	670642	4916.107	404.5721	1053748	277378	10506.03	890.1825	65	166.012
1399361	819481	5721.436	430.6853	851282	366154	13215.53	1007.285	74	166.492
2322726	1036371	9604.566	709.9029	1566398	561620	28456.79	1175.067	84	166.601
884683	871246	3060.231	402.6327	517609	352904	6558.876	908.1777	63	166.673
2074185	1141425	5532.472	523.8773	1204716	495804	11987.43	712.0086	67	166.757
2222354	820281	2344.577	631.6154	1221953	346898	254.8672	658.3246	69	167.282
2248603	1108621	3829.226	683.9744	1404527	564194	9372.768	1144.259	76	167.432
1798648	653061	13916.51	226.4143	1039776	294891	25373.65	911.7319	66	167.448
136176	292729	99533.2	5403.173	77097	133706	183394.6	9787.518	60	168.580
1224126	973027	46770.61	110646.7	590936	423073	136571	206202.4	76	168.761
2001156	788675	4371.912	188.8819	1201685	384300	10506.54	554.1093	79	169.336
2196070	885402	4193.63	349.5367	1240850	391548	8817.857	549.1104	73	169.615
1641244	658279	3688.409	634.238	1174190	449999	12782.9	1751.541	97	169.652
220974	205793	46510.54	2179.134	82052	80559	77562.94	3469.693	49	170.258
2216560	1137648	8773.666	661.4695	1361117	484581	19073.67	1708.299	81	171.169
1138592	1334481	249657.7	69083.26	699810	720077	495057.4	157275.3	73	171.196
2455825	927052	7632.718	410.6518	1408474	439026	19044.39	759.5121	80	171.801
263118	162383	29106.8	1362.532	75309	47062	38239.13	1857.39	43	172.511
1602355	818037	5530.017	437.2305	970839	364193	11565.74	519.6901	79	172.736
2273612	908218	5532.771	409.8343	1343197	399219	9988.228	527.694	73	172.902
429251	1176459	11229.25	141371.1	268903	579200	31469.68	236067.5	75	174.134
1491188	688080	6769.787	565.8276	772218	240969	12717.03	937.0193	68	174.455
2663719	1672140	9714.628	787.0651	2439948	1263677	35969.09	1311.047	106	175.680
1368758	669449	5842.027	468.3324	815809	300363	13238.63	911.9605	69	175.766
1862406	849710	6102.441	336.8587	996001	353233	13699.06	889.7054	63	175.790
2115570	760385	7294.427	493.332	1931360	650014	28196.04	1530.589	102	176.787
2620975	1069007	3863.881	704.9875	1560371	508272	6842.085	1467.424	79	177.379
2345582	1041573	5314.86	502.1917	1271848	480616	10891.59	787.7006	71	177.701
2148597	742919	14061.46	336.5558	1249568	340719	25021.91	48.34776	75	178.197
1497525	1464271	11674.88	704.9846	1030853	799851	29308.98	1578.438	83	178.461
2284628	845900	5263.144	544.6337	1285375	361196	10314.36	1103.764	69	178.645
1925024	968433	8170.786	800.2239	1020510	395249	13995.2	1653.09	65	178.774
1766353	964030	4678.834	580.7158	1030789	434623	8827.489	1601.724	75	179.399
3641206	3076772	10064.76	1300.682	3060252	2386147	42701.13	4029.308	135	180.450
2752262	2214270	8162.098	1123.474	2686862	1471062	29957.71	3395.085	109	180.567
1231541	901592	2062.499	367.2064	689008	374870	3782.782	534.6577	64	180.773
1672735	740428	4933.177	169.1159	1008751	339880	12667.04	-453.7874	72	181.041
2119984	677737	2427.799	315.6397	1105747	302282	3452.993	625.1144	69	181.583
2052668	595065	4484.993	312.6095	1140506	254652	8224.02	296.5635	72	182.069
2159997	902547	5281.835	486.9438	1207763	430589	15133.25	902.3251	74	182.248
632498	1799701	186773.3	123277.3	349871	823966	403712.4	212540.8	67	182.547
1153260	1288196	14407.53	75616.76	640476	594459	29041.58	140615.9	72	183.231
2363331	710127	3803.727	488.6437	1237641	298222	7576.44	1133.75	72	183.562
2426288	833291	8220.556	460.062	1464483	402892	21183.53	866.6898	79	184.351
2870790	1932958	15683.48	1008.147	2634900	1399944	44950.91	3282.563	105	184.425
1877399	2140672	5170.781	815.9246	1071098	904874	9575.563	1413.076	69	184.960
2559511	1094386	4388.504	601.4942	1889086	654436	15368.04	1452.539	95	186.101
3071137	1555345	14852.86	1064.673	1750487	783161	36652.2	1668.748	85	186.832
2284411	884907	7073.311	620.1506	1293504	415193	13602.85	783.5495	76	188.172
2779640	1351737	6632.361	775.6032	2779853	907085	18606.36	1197.545	115	188.623
3115643	1166119	13486.53	1007.288	1599224	486405	23908.5	1476.567	75	189.752
2755779	1180444	8412.298	823.4703	1926480	647344	25336.64	1615.058	90	190.827
2657358	1433415	13516.59	521.962	2257199	1185010	46393.49	1507.977	107	191.218
3143889	1240246	14079.71	738.9299	2660689	912520	38099.71	2504.451	102	191.709
306610	268411	121382.2	13059.1	115308	96756	191785.5	19383.07	46	192.077
383631	55825	21787.32	3713.805	109142	15750	26910.35	4572.6	47	193.343
2183890	837687	4248.124	263.695	1236237	365312	9262.617	959.1094	76	194.570
183906	38734	490.2833	-82.55177	52052	10841	20.29087	-113.9199	41	195.475
2097607	795747	4172.265	214.6111	1150911	349358	6742.875	345.7003	72	195.515
3561767	1678373	12738.49	1132.931	2186371	808072	29044.8	1862.453	80	195.901
1387904	899116	3823.42	477.8098	769046	358530	6739.185	825.2313	66	196.037
1027866	1796191	11041.08	62358.19	588599	756376	27233.55	98085.09	74	198.277
2728010	1024305	7921.046	671.1615	1659596	546054	20556.14	1700.972	82	198.845
1309690	520492	7159.827	252.7009	699623	215758	11446.93	516.7874	72	200.460
2302587	715180	3202.445	196.1681	1138800	296178	6201.142	44.65566	73	202.408
2653145	1117136	6535.744	691.5065	1618069	553937	15096.86	1111.562	81	203.502
2156824	826876	4376.425	415.2324	1161487	342730	9485.453	821.0433	69	203.730
2410414	988260	8727.521	773.1097	1486277	496659	19034.98	1515.866	82	204.639
2566980	870654	4246.25	292.9646	1970619	541682	14598.02	515.3452	97	206.532
4168219	2227800	9911.457	1289.741	3191187	1601719	35543.29	3214.322	109	206.702
314962	501619	204896.2	51918.43	263169	381927	724738.6	146022.1	98	208.314
2578538	1890857	10413.42	1118.51	3131061	1625778	45374.67	4239.585	129	208.768
2013720	710927	5105.976	422.2501	1171776	351703	11237.94	422.8609	75	209.232
2528232	1603915	6442.081	2779.985	1897908	1068463	23211.2	6246.909	106	211.335
1796583	1773040	4761.75	800.7842	1917317	1563682	21011.35	2994.466	117	212.050
272682	161324	18604.74	472.7776	88549	48891	24761.17	559.8679	49	214.622
1670811	977474	4834.241	324.3527	984959	422922	9844.528	757.3724	77	216.879
1304939	711684	2647.89	157.9686	701863	322271	6344.333	-98.94949	77	219.412
2509602	1068403	6304.478	523.7856	1474487	511933	13996.74	1425.869	82	221.978
2259212	836024	7123.767	284.8899	1154738	367921	16502.98	172.2215	75	227.526
1655284	631209	3710.242	293.0962	913438	273199	7386.192	575.127	76	229.547
1745405	1392385	26543.12	607.4445	1149543	728741	50773.45	1336.7	85	230.231
1723368	1052797	3258.772	441.0627	1057716	470450	7799.761	675.6144	77	230.593
2579476	1096398	11105.49	804.9207	1596343	535363	21858.19	1512.606	75	230.728
248402	106336	322.7403	66.55767	217000	89284	934.1633	-49.42609	129	245.667
2345373	763733	5771.368	400.5002	1258247	354759	11675.87	1048.842	73	252.556
2613862	1531411	9674.708	660.8095	2204566	853221	24009.49	2133.035	96	262.651
2493494	1228370	7814.23	449.5323	1894122	721089	21324.94	1610.341	86	262.873
2236659	937773	8531.822	690.2707	1273701	404929	15958.91	1204.513	68	263.061
1692257	766942	4285.532	757.312	963149	335075	10162.03	1577.684	71	263.308
3173707	1804301	6580.185	747.1114	2124071	991253	18838.21	1981.182	90	264.537
3880769	2088745	12001.1	1139.042	3220198	1202115	33612.01	2484.232	97	265.717
435849	668861	91497.11	4279.566	175903	248323	156093.3	6402.18	51	266.033
2086196	758661	6640.573	350.4215	1174885	340005	13205.72	1035.698	76	267.569
2421922	958131	9197.771	550.4406	1494014	468902	21240.43	774.5018	84	268.695
3513286	1587260	11163.85	955.5225	2883196	1316778	34424.89	1689.259	116	270.780
1862357	568160	2929.37	400.4636	975089	233044	5268.957	828.7971	63	270.987
2618263	1014044	5610.632	677.6301	1544618	500110	12932.31	792.0406	80	272.180
2545704	874440	4469.394	618.8543	1519410	462777	11433.26	1464.755	79	273.245
3183904	1872519	10628.93	1110.497	2142284	1023225	27288.97	2516.117	90	275.137
1486228	491274	3812.673	286.3563	781351	194985	4666.036	327.5574	61	275.186
2648333	976897	6569.833	752.601	1539488	482837	16887.81	1549.844	75	275.285
893326	1559016	14529.83	440.1575	1037088	953455	51129.25	2355.501	118	276.658
2933879	1414328	11396.61	678.0284	2395007	876457	26286.41	2337.386	101	278.022
1570725	1592892	37757.82	120174.6	744877	751978	79910.23	220511.9	64	278.073
2310823	2015194	15908.58	1037.755	1660153	1104091	40720.27	3058.354	86	278.107
2513279	1817368	10187.2	778.0613	1979194	1159025	36868.29	2276.652	103	278.533
199850	173580	13165.26	54136.52	79857	52918	20700.06	79280.26	41	278.804
3555257	2087178	16218.14	857.2098	3248623	1376221	51992.96	2266.213	97	278.922
2499905	878021	5138.855	658.5188	1332512	408194	12678.35	1494.586	71	279.267
542475	1119125	146918	101344.5	333519	580158	352535	165766.2	74	279.719
2089130	1028334	4480.503	695.2556	1241171	478866	8334.073	1295.727	77	281.917
1681387	1267143	1985.849	799.2363	955722	506032	2968.006	1624.904	74	283.046
2415872	686027	4348.593	303.2375	1316495	284772	8140.797	112.5392	71	283.403
2851201	1309008	7509.116	904.4382	1767409	714884	18940.12	1232.517	82	283.685
974480	1805985	6637.206	6824.906	588737	891036	17290.1	14435.96	71	283.869
2179768	583006	5419.253	449.1695	1227417	253948	8997.043	999.3255	73	284.904
2692737	885628	4852.344	572.7477	1661983	406861	11541.3	1417.207	77	285.210
426941	539383	147977.3	17668.07	171097	186462	228382.1	27122.81	52	285.578
1873174	583662	4159.104	326.505	1011262	232874	7991.995	546.9519	71	286.164
2497342	1203662	17711.48	711.3187	2013691	825917	39431.9	2157.749	95	286.598
2569393	761240	7796.692	536.056	1474258	383488	14338.15	1950.74	70	286.658
2047671	694055	4575.684	770.559	1053815	282016	8769.936	876.0063	59	286.675
1965668	682554	3587.342	197.7815	1007502	255188	6691.458	24.09925	59	286.720
2438771	1464827	11288.07	842.6467	2167597	899585	39289.44	2446.25	102	287.189
1938659	1193938	7104.954	672.5972	2066034	1033772	33180.16	2169.375	115	287.566
2079896	1285053	5016.06	952.189	1385325	640086	10474.74	1894.685	82	288.293
2522434	1014105	6080.858	595.9645	2518336	822099	21094.49	2070.503	109	288.596
2296081	975800	6419.691	239.2065	1258886	447628	12835.46	695.9777	66	288.611
3264063	1115373	6229.112	357.6308	2034545	742183	19641.14	1294.64	94	289.301
4078947	1764837	8058.528	882.3779	3567529	1544284	31945.91	2266.983	113	292.050
2171381	645337	4845.739	519.6981	1216039	290052	9186.71	692.0325	73	293.114
2117940	854858	4557.355	338.1966	1142577	366789	10329.33	88.60956	69	293.236
2721295	1092833	7905.22	543.4388	1686651	580597	25544.22	1262.187	83	293.708
2018258	875673	13651.36	447.5699	1239429	395596	26470.28	526.9272	74	293.973
3783417	1920293	9712.569	1397.361	2559142	984239	23928.73	2941.655	84	294.507
2483159	1035834	5433.036	343.1861	1373540	504340	14499.32	682.5483	76	295.117
2125761	878850	3737.533	804.1689	1159541	370411	6130.443	1211.829	72	295.632
157753	34508	14066.31	-36.14246	43264	9431	17203.79	-168.6257	40	297.003
1834472	889649	5656.22	309.07	1161711	424916	14122.55	475.7649	82	297.104
3330317	1777678	7730.45	508.5882	2270941	1038981	26658.79	815.8003	93	298.977
3975233	1369903	17403.09	826.6951	2780630	859932	44089.76	2222.483	96	300.118
1544346	1145852	5742.817	596.6086	943965	492590	12739.4	368.8008	67	300.180
2167875	1024654	4798.561	522.4871	1260339	431095	10625.56	834.9818	73	300.741
2904835	1475132	14604.85	752.3622	1986966	750032	29011.17	997.2922	82	300.865
1832247	832409	6877.265	433.3616	1069254	370494	14205.41	1024.841	70	301.022
1779189	1058654	5707.952	422.6257	1150127	502351	13483.37	1056.743	75	301.184
1970703	1261385	8690.727	582.4045	1682687	914515	29800.55	1600.7	97	301.198
2744333	1447530	8632.905	1157.725	2644184	1255124	34594.5	3460.851	113	303.241
2690716	1107970	6361.79	784.5385	1486205	505628	14621.17	1341.013	77	304.277
2154939	710799	5070.263	558.3892	1126244	272479	10522.73	816.7797	66	304.374
2491594	983403	8805.665	520.8649	1540543	494566	19814.02	1452.762	82	306.046
1505684	1033047	5700.322	338.7237	915281	442791	10068.12	623.1982	79	308.465
1924682	800097	14028.5	570.2987	1068270	324742	23110.85	1002.349	72	309.686
1959379	1164258	12326.05	827.2808	1161361	513724	27205.14	1732.18	80	311.683
2268358	1197823	5071.313	573.2381	1422807	617101	12508.57	1163.017	84	312.248
200244	51272	163.5058	-23.52849	55699	14301	276.9183	-76.84854	41	316.861
108932	108516	5255.691	1926.706	36509	34833	7206.118	2545.04	42	317.138
2018108	979168	8286.936	563.51	1175290	421647	16093.63	1115.126	75	317.657
2271892	1592293	10504.42	743.4138	2754210	1400725	46529.26	2933.439	133	320.773
2530429	974194	9296.134	482.2864	1635424	548312	21437.66	599.1213	81	321.476
2731646	1204653	10406.84	502.4553	1804561	684042	21845.65	1177.412	83	321.825
2446928	890302	5072.112	420.1231	1653601	545573	14837.22	980.9239	89	321.964
1576467	620077	8145.166	434.9106	924728	265671	14981.14	1107.214	75	325.252
2031631	978189	4777.729	410.4848	1233608	468636	11923.77	519.1691	79	328.172
277877	552565	162276.5	7257.408	120739	231104	287964.6	11865.9	61	331.242
148593	95088	311.9691	16.10765	69660	34104	534.7084	-57.94455	54	331.677
2812043	1068566	5010.61	552.9733	1634715	570614	11228.59	803.2052	80	331.822
1335105	2156734	7939.391	509.5217	772909	958153	20447.63	802.5854	86	333.365
269221	477963	4850.923	3469.952	90738	152066	7116.145	5028.987	50	337.578
2746132	1184926	8348.842	705.6017	1679950	583126	19091.56	1178.724	81	339.321
2671942	1644321	9490.023	1468.386	2056551	1203447	27470.14	3154.047	101	340.921
3479467	1714011	7974.603	912.4547	2107357	875922	25093.94	2000.982	87	346.290
1756679	1180278	9888.332	651.0691	953764	566488	15364.76	1535.011	81	349.648
1714831	867249	7184.115	123.2059	1016503	408030	16216.85	455.3946	81	351.087
1339612	670299	5112.653	52.28916	724652	255247	8884.446	-69.47181	72	363.317
1316351	1419743	23897.95	657.0855	882617	717051	57206.4	1399.999	83	370.415
1727209	2032868	9428.505	1195.238	1058849	1019467	22050.55	2178.926	85	371.082
2244084	784996	6051.742	457.1543	1226138	344689	9874.508	1242.058	75	372.904
2505691	1013581	6477.285	729.9186	1539662	479176	14859.98	984.6485	80	374.093
2547957	1362283	5194.818	768.4656	1653207	655206	10198.21	840.4777	76	374.283
2970579	1494667	8295.228	668.3167	1817039	663864	17270.82	1174.729	75	374.622
1713196	748604	2375.518	148.163	885931	290016	2835.789	18.93004	68	374.929
2150641	828681	7312.998	765.6596	1380860	448693	15584.37	1072.41	81	375.441
359483	278992	62437.2	2231.287	128823	115760	109719.7	3332.331	60	376.396
2058901	881265	5511.753	253.8587	1059764	354206	12210.55	178.9018	74	376.746
2499944	1000854	5422.467	617.707	1276106	427721	10855.5	1210.893	69	376.928
1859987	807905	8647.432	477.6346	1070597	319247	15913.43	1087.058	66	376.999
1898991	861994	4084.464	555.2456	998718	414577	10517.2	1090.574	79	378.075
1761223	965551	5332.882	470.5983	894532	389360	9796.744	1160.249	68	378.085
454459	717363	142492.5	68586.34	236722	321475	267548.4	106415.8	62	378.440
2485746	1441960	11626.49	882.9479	1545182	693717	26544.92	1298.187	79	378.753
3428920	3702034	15268.42	1852.875	4804149	2832498	83496.82	6627.808	140	378.849
142893	89342	4.61046	37.33656	35581	22531	-30.41612	-71.62312	31	379.608
1525250	625791	1967.916	188.8169	958839	350495	4433.414	181.0317	81	379.805
3579979	3649529	24903.63	2396.367	3546413	3262598	87808.09	7920.416	128	380.632
2010665	691191	4381.1	451.5597	1070785	254324	7926.948	438.3122	62	380.846
723309	260336	444.0334	140.1036	232034	70514	298.1377	279.098	40	380.919
185320	24557	217.7655	128.6635	48713	4727	314.1815	262.7893	34	381.350
2194896	1128681	7297.132	497.9427	1443931	540875	15167.33	-239.5792	78	381.372
202821	20265	-10.32711	114.4861	58452	3708	-181.1645	190.0696	35	381.644
106529	10023	236.5869	-56.04485	29448	1346	194.8182	-169.0343	31	381.751
3085832	1073072	7709.045	608.6684	1950799	556487	18860	1125.046	83	381.972
1894327	924593	7053.431	462.0112	1167305	424759	18154.4	1165.581	77	382.431
143568	3516	9.36626	103.6522	33432	-1330	16.6897	-26.40165	26	382.484
1934923	938473	5074.22	527.8198	1062185	380537	10239.75	644.4997	73	383.357
2570062	1056016	5124.62	396.5672	1504671	492480	10196.21	699.7646	77	383.973
3392722	1569379	7549.157	950.6763	2572176	1070021	28466.65	2458.65	95	384.291
149574	203246	111453.3	3745.875	39515	65322	154260.7	5129.887	29	384.383
150691	27433	21602.17	575.4476	31872	3686	25013.91	704.498	24	384.465
1797313	676536	4459.914	423.2184	984393	292862	10882.39	447.024	69	384.586
2252993	829026	7514.639	505.6435	1276894	391524	17795.08	1186.288	70	384.771
848004	298907	2717.37	212.9705	356568	103852	4831.989	312.6768	54	384.996
2104571	926774	1642.705	254.6148	1154801	390172	2631.959	391.261	66	385.124
1421618	472399	9929.729	426.112	771031	199736	20708.58	944.0351	70	385.601
2174113	952544	6240.036	765.0588	1174084	413640	10086.58	1131.541	68	385.725
2117372	984611	2222.226	465.2217	1174383	432277	3786.31	1245.15	69	385.838
2510245	979996	5908.688	301.7397	2192106	691620	19833.35	931.9805	98	386.237
2149766	806995	19379.7	770.2607	2125805	649488	49440.63	1099.493	104	386.516
2738524	2786032	8168.638	1302.533	4055704	2804103	40020.37	6166.068	147	386.690
1595576	691922	8333.742	347.7745	1346603	491161	22620.4	946.9249	91	387.066
1513653	844663	6984.202	324.9734	904527	349514	16555.2	668.7063	75	387.653
2028685	725922	3484.886	345.5248	971319	302159	5398.591	600.1428	68	388.113
2040085	970356	2966.125	451.1747	1118116	388408	5019.007	546.7649	65	388.187
2439016	833497	10829.2	590.6786	1331043	385052	23449.63	1302.598	76	388.643
2567004	1217218	7191.923	548.0823	1613581	556228	17668.55	1069.495	74	388.762
2963083	2380519	14014.23	1496.352	4192396	3524589	94442.88	7845.67	203	388.803
2317305	1425546	6835.537	1460.366	1481339	723550	16160.46	2461.509	81	391.045
1989388	667560	6857.208	684.2477	1235426	320539	17261.41	1431.083	82	392.852
2539885	739158	8101.201	606.2372	1432015	353831	14554.38	1259.624	72	393.063
1945568	641651	2514.558	413.1551	964130	268395	2788.545	897.7283	66	393.429
829337	763681	2653.502	617.1611	329914	277941	5566.941	1000.917	70	393.827
1785252	873850	4552.995	343.824	1057646	369186	8870.68	317.5092	75	394.208
2601130	971626	10638.22	762.1599	1547926	456386	23721.84	1549.428	80	394.757
2478099	960776	7155.491	492.3248	1504865	463996	16039.63	1208.897	80	395.364
473335	137242	1193.899	17.19789	140570	38864	1395.605	6.172446	40	395.532
2255548	945237	5247.754	1128.848	1727273	658797	18284	2546.933	95	396.954
2066233	795593	7897.081	420.61	1216416	342762	18901.62	709.0568	74	397.349
2536455	988831	3413.485	476.7995	1220426	368977	5478.583	584.6318	69	398.430
1993348	700162	4447.948	578.9403	1123347	286892	8119.715	1707.573	75	399.861
2240957	1354990	125182.2	82465.28	1677792	906130	211681.2	137513.1	129	400.775
1713172	1125933	9969.915	251.3292	1034789	471083	26510.06	952.2025	71	400.841
3209734	1158582	7461.695	817.2621	2358887	815072	29791.63	2458.985	103	401.195
2670204	1137013	9583.613	427.9181	1597451	538786	19323.68	911.3231	78	402.410
758551	1064193	25191.1	81889	384480	452188	49131.62	135131	68	402.828
211277	417847	163401.2	4746.564	103287	205875	341815.6	11631.74	69	402.880
1719252	2297627	8059.747	1035.202	1203417	1246534	18389.42	2852.762	89	404.064
2195282	1224965	2664.483	445.5809	1230022	512088	5083.949	766.4197	76	404.796
1729053	720821	2941.361	353.7382	811169	269835	4828.799	378.1358	65	405.281
1498830	955176	6879.631	537.0212	946140	405535	11365.84	1627.455	79	406.071
1984398	545984	2577.441	743.1062	1016340	214593	4135.559	1506.893	70	407.079
2363794	1080157	5122.747	550.8368	1533976	558842	14778.08	717.4337	82	407.227
791636	468007	3558.654	317.9097	431886	205528	7714.956	328.8179	78	408.047
3550194	1662991	5504.833	908.8545	2859589	1269891	18951.5	3132.88	104	409.224
2811482	1061228	6832.258	667.838	1734571	515797	15640.64	1146.313	75	409.431
3385697	730859	7851.098	467.2271	2412577	629403	28190.51	2351.385	101	411.231
2087791	1022107	4529.103	545.262	1236568	467268	6969.079	983.1496	68	411.332
2465614	809156	6732.912	470.134	1331949	352777	13636.11	435.7636	69	411.613
107498	151552	65433.25	2996.156	31366	44330	86176.79	3425.16	32	411.949
316547	39185	141.0268	77.70625	90757	9985	-118.0068	171.9812	42	412.270
2148603	861933	8679.931	297.958	1232780	398197	16467.89	892.27	77	414.746
3312458	2180619	7461.687	989.2632	2895880	1608201	28190.6	3334.373	109	416.650
117654	73007	7130.864	470.8686	32674	21699	8783.872	627.0009	37	418.312
119903	13219	38.81346	65.41474	33574	3407	34.67938	130.0096	37	419.023
1349882	972492	4858.731	269.8286	831839	430735	9841.896	829.7512	78	419.693
583334	78100	16413.82	409.0512	163035	21468	20427.67	661.4587	47	420.450
2976228	1309352	7448.978	719.092	1818734	723986	17837.69	1286.157	86	420.871
1974132	855435	6115.74	425.9451	1143116	368149	13423.5	695.3588	78	422.921
4957212	4053481	20753.79	2909.53	4398030	2864249	86063.36	8947.482	121	424.162
2238475	862392	5491.672	645.7484	1183935	353694	10216.08	701.9064	70	424.928
2418275	2061819	7914.376	3994.121	1558071	917437	18881.23	6886.991	76	425.037
1788144	1106965	6117.532	366.6871	1200985	529122	14731.01	984.2076	75	425.106
2924678	1166671	8390.65	708.5854	2118761	722920	24241.11	1732.705	95	425.845
2614288	1057905	9996.254	558.5391	1586582	513469	23114.13	1044.877	82	427.828
2070193	656530	8221.291	307.9563	1208299	287579	13641.01	531.0583	75	429.707
2705670	1284812	39488.41	1743.618	1694489	599394	82852.39	3009.541	81	432.186
1995398	747953	3623.757	472.5413	1101040	329783	6889.045	608.6664	74	438.115
1812581	852036	4706.182	762.7804	1145869	374856	9841.549	1350.801	80	439.847
1543732	890009	2638.685	364.2932	998632	392156	5769.438	633.7778	73	440.007
4236250	2210396	11027.83	987.0959	4429442	1801601	45187.01	4218.589	113	444.486
2174363	1527913	8371.676	1411.316	2060950	995908	26881.66	2614.729	109	452.325
1192949	474305	4255.083	373.6935	625137	175998	7210.349	541.4308	70	458.168
2537705	1038953	19455.27	761.3865	2388870	901574	46337.6	2225.02	107	461.310
2535476	1067610	6406.844	393.0551	1567765	523430	15412.2	606.1838	80	474.214
2610102	2126048	7982.056	780.3822	1524738	1048935	16379.6	1224.975	80	479.015
120243	113619	6516.405	1009.289	38741	38305	9159.476	1351.952	41	479.689
1886830	796355	2669.957	453.7932	927480	323535	5110.554	897.5912	73	480.942
911500	831774	3666.907	548.3321	523634	322198	8061.653	692.9282	67	481.024
2075372	766852	3918.794	425.0855	1187961	348405	10140.31	385.8097	77	481.982
2118512	803820	6415.775	659.77	1119650	347319	13864.94	1172.835	69	482.028
121533	24875	3074.16	6325.628	32641	6428	4125.24	7949.378	34	482.746
2388572	1390870	11412.77	331.7022	1928551	995000	30669.75	1097.623	101	483.427
1919132	732860	7334.863	736.5132	1164427	312085	14366.36	1103.68	77	484.408
306143	173725	2884.146	47528.97	152572	66871	4411.25	79824.22	54	484.461
2526413	1185413	7247.959	860.0187	1362252	533203	14627.43	1290.112	77	485.917
2011994	838579	3556.781	222.1793	1216747	385303	9452.534	194.7803	73	486.019
1072082	622095	5749.414	71.65936	639307	267663	14441.3	260.8965	70	486.388
3327246	1817775	13262.31	1104.554	4397056	2047182	59484.73	4426.148	137	490.511
2583330	1226645	11094.6	537.4869	2245514	869536	32757.33	979.2202	108	492.184
310563	331873	36154.82	565.3215	126105	114837	51390.07	1201.968	48	492.495
4367095	4272031	31194.09	3889.17	5018493	3169071	126333.3	9588.634	139	492.787
1739159	809725	13045.83	502.7055	965992	349108	22715.07	983.3016	72	493.478
2153648	705914	8394.51	617.03	1200312	308176	15283.47	945.708	73	494.320
2743479	1858285	7946.02	1171.568	2095742	1103469	24863.21	2481.185	99	494.381
995254	1008538	3572.945	500.8531	617972	443045	11079.62	771.6434	85	494.956
2450420	950191	8748.587	647.0783	2198877	856038	36409.68	1520.647	109	495.203
4672368	2971991	21684.21	2293.643	5080163	2853079	115335.3	10902.26	129	495.245
1630024	641195	6965.921	235.6039	900544	283515	15231.94	579.1244	69	495.678
1643436	1088608	6679.362	556.8398	803147	408817	10387.22	840.2787	57	495.722
1077357	1586686	37863.77	72175.41	479652	646111	65970.73	111691.8	57	495.932
2644407	986750	7197.591	303.2667	2780749	946728	31229.35	2057.097	113	496.225
109141	241533	85866.15	3575.862	63262	151940	211272.3	7619.912	94	497.092
1997542	826263	4410.951	563.2642	1222578	374263	7738.315	979.4565	78	497.375
637119	1546059	10610.93	131751.1	379195	843579	34665.97	242203.6	72	497.398
675439	287284	7466.257	11.60558	267754	93798	11654.24	-35.04556	55	497.826
1678030	966348	7233.086	436.1589	996301	445936	18242.73	894.8714	80	498.709
3817779	2187776	13327.43	915.183	3175371	1456460	33755.25	3058.62	101	498.762
1886086	904789	4017.189	168.9265	1092472	406157	11787.37	181.7982	78	499.791
1793368	916519	19880.9	392.138	1128606	420780	37315.96	641.2332	72	499.821
1062818	896398	3580.737	19.73192	641138	389689	8969.833	-231.7589	65	499.866
1739405	1049539	4882.615	615.3917	1022983	486666	9451.129	1372.983	77	500.433
1916783	616271	4948.881	376.856	968898	245233	8739.479	1039.389	69	501.289
275406	416305	16251.11	94451.47	152097	184445	31166.21	167559.2	60	501.411
1918133	965320	6079.13	279.2131	1130479	435834	12754.38	1009.644	72	501.680
3237634	1375636	8910.228	730.8182	2063056	693881	24610.49	2023.55	87	502.110
1637395	1013121	14169.02	609.0782	1069739	563464	35656.3	1464.058	90	502.889
2656824	1180030	7129.742	754.0301	1630634	582481	15158.74	1644.657	79	503.118
2297682	849861	6416.849	533.6155	1315564	376048	15673.45	1133.591	74	503.560
2431119	887937	6177.363	713.0775	1467608	413955	11319.89	1736.068	78	504.080
1710688	871013	3779.318	448.1561	871190	342463	6815.262	605.2838	65	504.297
2713386	1201116	14975.92	1219.965	1779453	616559	31936.92	3126.277	78	504.344
2597451	2114837	7663.118	1201.277	1456186	947198	14027.69	2067.416	65	504.429
1904588	787089	5046.186	340.8539	1094986	341163	11450.09	717.332	70	504.943
2291681	1047502	15946.97	844.2311	1383992	483277	31358.25	2058.547	77	505.753
1946294	981481	5223.127	1107.392	1069683	426581	11543.86	1892.839	70	506.059
2441676	888713	6462.227	387.0856	1325065	472010	14782.24	261.8353	71	506.138
1698784	744974	4105.66	427.1956	928605	291645	9158.7	989.063	64	506.243
2530631	1105002	6054.197	543.8011	2625144	938347	24305.17	1325.486	115	506.343
1968355	770542	5422.006	421.7733	1161534	326935	13960.57	1116.074	67	506.478
2600036	1264411	5831.7	582.8184	1490115	625403	11827.33	1198.048	75	506.840
2383808	1017873	10699.37	572.3608	1389056	449748	21678.17	700.5117	76	507.325
2872839	1494217	14774.82	580.9031	2938344	1308124	59691.95	2891.328	126	508.913
1923879	1123606	7501.712	504.5037	1278643	566664	20964.55	1413.201	86	510.031
1675323	652436	14048.65	52.39978	978364	291397	27852.06	124.0888	77	510.774
2466736	1428543	6949.45	492.9742	1569051	712793	17475.15	1013.326	86	511.776
1825855	766572	4318.629	224.5493	941514	309327	7402.365	431.7997	71	513.523
2265722	958620	5248.254	714.7762	1361089	478806	13615.48	1773.732	81	514.634
251361	264424	82234.16	46075.5	106865	113824	143985.8	64816.45	51	514.915
2369584	1026909	5730.294	370.4107	1419719	465284	13912.44	164.9999	77	515.555
1585529	805718	4331.249	386.7332	925944	332524	8983.607	959.2589	77	517.845
3101755	1041213	8547.334	526.0387	2694457	826161	34058.53	2147.978	103	518.285
1681889	708794	4647.288	214.2553	1084181	338500	11668.63	83.88393	75	518.573
3105549	1634037	10992.73	629.1455	2277011	949340	25830.39	1197.007	96	525.067
4484781	3616376	17922.71	2113.922	6340631	3530044	82672.1	9326.484	143	528.072
1606790	3313343	21253.72	60785.59	1062586	1824277	59761.22	134340.4	83	528.404
2145863	788960	5141.737	254.104	1097179	314221	8603.935	297.8938	67	528.990
2142979	1074558	5039.007	624.8868	1258168	489636	10284.24	1543.098	75	529.288
2870204	1835081	10194.43	837.0214	2801504	1439019	34778.07	2561.436	109	535.426
1970166	990574	5225.977	765.9819	1282267	429222	11812.76	1238.144	80	537.408
1079023	466713	5221.173	356.6732	577943	174239	10533.33	1229.254	62	537.537
3139674	1610814	6817.426	633.9724	2130321	829687	16990.71	1817.037	83	538.239
2504573	1152506	10165.26	402.2194	2003845	821999	32122.02	1249.641	102	540.887
471005	1462811	57753.85	11174.22	413158	907867	107113.8	45488.33	96	541.958
3052374	1423870	8072.303	698.3956	2502406	965797	24449.18	2184.764	101	552.513
2167984	2188820	6229.475	617.5786	1143986	894987	10276.01	687.2816	71	553.483
2134719	1247896	11443.53	804.2766	2267082	1059115	43899.16	2981.911	118	563.590
123099	99760	27.00067	828.1146	36370	32172	-125.7743	1012.099	41	581.289
3532163	1970913	8713.778	1269.087	2096774	927403	21243.17	2716.108	86	583.842
2136583	1307155	4776.017	749.7311	1353319	698549	12722.39	1978.248	83	585.140
2480491	1143989	4360.712	629.4935	1262250	482101	6139.729	1285.493	73	586.365
2431135	1285354	8342.898	548.4568	1641122	664109	17857.56	1069.296	84	586.760
2486317	1014948	9207.558	335.0324	1425302	471381	17578.51	476.4529	80	588.241
2790204	1118308	14036.12	498.2031	2255242	735390	40138.13	1201.123	90	588.261
1967563	997727	8240.427	290.2025	1455643	820893	21486.2	1903.136	91	588.293
2633389	964992	23527.81	362.3482	1632655	478040	41730.67	1098.957	73	588.673
2103638	933166	8420.413	587.3026	1256867	455901	19510.88	1689.384	73	588.834
2292339	991546	7872.034	218.2143	1369607	457519	17534.49	554.7864	69	588.966
2793880	952883	9976.31	651.409	2876845	914205	37814.7	2723.465	110	589.304
3542790	2008682	10544.88	845.5914	3187972	1468360	44053.57	3631.691	116	589.646
2225016	828413	6666.112	935.7465	1460044	430271	16222.52	1835.579	75	589.914
2665345	979380	8933.103	576.5266	1880587	604764	26037.06	1530.267	93	590.406
2215160	984465	10726.89	642.4011	2162942	781699	38357.1	1248.413	110	591.258
2223060	632674	9713.643	646.2068	1106941	267552	21886.96	922.4661	68	591.584
606685	1102259	37073.29	74214.16	293304	526905	77547.85	130189.9	72	592.640
2715107	966794	6877.887	814.2721	1622011	453261	13391.13	1701.016	78	593.000
1821164	1763804	3899.158	3231.911	954604	695042	8991.852	4346.073	69	593.524
2275284	790087	4918.651	349.2061	1279777	365925	12214.03	171.401	71	593.621
2524339	1476922	3803.307	557.7041	1378622	623330	7728.884	876.8136	72	593.844
1915282	912335	5161.487	289.262	1043689	411610	12572.6	646.8022	68	593.865
1686046	687115	5038.838	361.9113	1014282	299863	12960.06	374.0472	69	594.019
2424603	1745191	7770.128	544.8786	2253914	1208852	29706.27	2683.268	105	594.090
950725	1045985	104906.4	51821.97	340942	362011	173194.7	75411.29	43	594.109
1161036	1267508	3748.409	618.6039	688023	555254	9153.322	1291.837	71	594.657
1094872	914118	5604.939	688.4492	836458	523627	11547.32	1729.34	90	594.941
2252700	3029855	11195.36	759.9876	1895837	1725722	25247.66	2020.861	105	595.981
2369120	1295343	15661.98	750.2404	1868392	892625	37574.49	2086.03	99	596.074
1186429	877505	3390.715	395.0761	677546	367741	9792.134	497.912	71	596.503
505657	337788	98939.41	5618.619	180634	107841	138021.4	8118.72	51	596.935
1641177	1202780	9122.64	771.2521	1761657	1003029	38619.63	2177.635	115	596.999
2298835	1511552	5319.583	631.512	1359966	704605	13054.51	1304.455	75	597.253
1511292	1220909	9560.682	661.2178	998229	577580	22824.7	1426.525	74	597.277
100601	4219	11357.01	421.7263	19448	-2034	9270.627	333.9568	20	597.456
2516009	1232795	13692.75	597.6129	1509682	591901	30421.53	882.3418	78	597.727
278246	245965	26702.75	1644.474	81764	70327	34453.98	2219.072	44	598.605
879072	1209684	5578.375	10072.27	401539	503466	10007.07	14748.98	69	599.508
1905002	1325878	14407.12	638.816	1219626	653789	35432.91	970.2047	83	599.658
1582221	666811	3799.076	311.313	922956	292654	10699.84	221.2934	72	599.840
1586990	599175	9865.142	263.4061	856777	270569	20790.69	1239.22	69	599.982
1982813	951189	10654	546.8895	1152809	479859	23665.1	1701.592	74	599.997
2695332	863250	6036.328	682.3724	1535659	399606	14452.07	1233.348	71	600.238
2504952	832412	3907.135	294.7632	1382423	402079	7807.463	336.506	68	600.430
2023659	1135064	15719.55	1678.957	1145075	518101	27159.15	3075.799	67	600.549
2064357	1267241	7443.035	561.9472	1320665	601522	16935.66	520.9587	69	600.610
2423614	1071970	6522.34	588.4352	2234497	863707	26274.67	2052.075	98	600.672
133847	29223	694.387	-52.92229	40652	8246	978.3381	-67.78285	40	601.722
2585686	1057160	4130.48	695.6239	1354123	481725	8185.368	1666.126	74	601.808
2412147	1026455	11904.49	132.9437	1551850	508541	25224.54	257.1887	83	603.530
2528294	1334395	10217.6	443.6868	1679766	728952	25458.16	1247.571	90	604.862
1415100	2148723	8358.813	784.1667	1067174	1175480	30155.84	1002.575	93	605.382
3951439	3577996	10713.36	1744.347	3271150	2388202	29840.19	4371.996	112	605.863
2492389	1302827	5260.1	1014.072	2283928	979666	17799.79	3362.61	100	605.882
2277600	875339	6643.286	433.0312	1323768	392934	14075.61	865.5202	76	606.839
1480446	684876	4063.875	158.2084	874607	297805	9195.842	33.71833	72	607.260
2069428	1031974	4189.35	760.1525	1113972	507855	9671.397	1181.286	74	607.620
1780689	1159054	7869.523	335.5756	976569	523366	14708.62	1068.43	72	608.006
114265	310193	102074.1	3811.542	109247	280769	336366.8	13486.81	106	609.239
2183126	1226101	7731.912	751.3779	2181165	1087727	34858.32	2416.888	126	609.979
2482412	1129984	5221.625	599.6082	1744051	833829	20390.84	1658.758	88	610.006
934468	410207	5693.676	73395.68	421163	152800	12741.33	140885.5	55	610.066
1764111	834685	4229.706	348.3453	1126102	377157	13437.53	132.3394	71	610.186
3852805	2253272	11482.41	1196.681	4258232	1794673	59482.46	3633.474	118	610.662
2487854	817822	7721.666	520.8524	1608401	408075	19111	874.9265	73	610.851
1635116	1079274	4314.357	463.1639	1009958	455965	12071.56	881.9028	67	610.998
2582045	2681918	12598.74	1129.041	2456377	2094505	45450.61	2568.658	107	611.154
2768671	1072272	9558.324	385.5571	2415432	902412	33873.73	738.57	95	611.363
457966	1294979	22542.73	18051.1	299248	696077	67174.55	38397.58	78	611.728
1517811	521650	6221.231	105.7649	800362	203051	14419.18	294.0802	65	611.754
2404218	978410	4190.23	512.0259	1353278	438676	9175.648	583.6243	76	612.163
2115502	922622	6118.542	366.5419	2037002	773267	23550.43	665.0925	108	613.462
2865356	1277899	8900.861	502.166	1703325	645247	23632.43	1243.293	84	614.611
1188389	648844	3989.235	136.9491	650825	260336	8500.203	371.8207	62	614.645
2625124	1078487	12651.44	602.4574	1583614	532904	27774.13	1154.303	82	615.240
256586	65603	433.9323	313.5571	77473	18827	373.3908	228.2691	45	616.145
250856	1024455	13855.67	4380.169	128785	415045	22913.34	7947.77	64	616.308
1485270	1169085	4072.345	603.9896	937705	541740	6463.446	1039.91	82	616.953
174217	14648	-144.7814	152.834	50829	4220	-415.0787	63.72983	42	618.364
334996	769289	3902.331	91135.45	192684	394970	13520.05	148780.5	78	619.590
1870628	594672	9238.628	724.5614	1077493	258372	16661.99	1906.339	75	620.080
2345230	1014604	5477.219	277.8282	1382768	460695	13039.55	522.6083	73	620.381
114840	25606	387.9166	48.17881	35320	7478	547.9988	-46.85703	40	621.870
1826720	800999	3851.6	193.7548	1782395	612946	16775.06	624.0689	110	622.079
1770998	834591	5021.938	360.3431	1023856	366508	11669.41	696.7724	65	622.099
132569	265072	192780.6	5584.876	40218	85818	296643.2	8184.041	43	622.379
2260010	802668	3687.981	500.2996	1238652	346127	7872.89	736.0911	75	623.373
1966305	1371925	4834.992	828.2446	2119782	1154320	19893.46	2430.331	114	623.752
2595568	833221	5117.667	614.5676	1458533	372741	9171.183	1200.267	77	625.139
2146141	1027732	12003.97	328.629	1299786	474473	27298.4	1368.76	80	626.141
1723299	619804	4231.345	182.1095	969343	264207	9233.978	-202.7693	75	630.562
2508908	891983	5988.786	800.2136	1480068	396098	11257.89	1532.99	75	631.096
2508042	1054473	4531.687	754.8903	1568332	485548	10856.15	1200.8	80	632.497
3162297	1725641	7593.509	648.294	1697786	786436	15538.43	1212.02	77	632.969
106443	280460	99921.04	5374.362	57643	158608	198585.3	11245.58	62	633.672
2526007	2454618	20455.94	6188.39	1475570	1701728	47505.59	15318.95	94	633.687
2869271	1172393	8108.646	646.166	1791096	576925	20301.48	945.6169	82	634.304
2688522	1095184	7714.657	442.8609	1461481	564743	17853.34	1275.904	76	634.524
1855125	913774	3476.61	521.7158	1121812	399584	8896.663	942.7703	77	635.355
1893195	822890	3059.295	479.7675	1009310	341717	7049.313	557.6038	74	639.315
2146811	795823	5042.762	519.3466	1940141	676436	16600.22	1387.229	99	639.464
2182038	725090	2588.382	431.5318	1059758	287061	4792.731	582.326	70	641.074
2057228	923069	8097.244	386.8065	1181836	415144	16074.28	776.9114	76	641.881
1487440	940480	7311.165	684.9233	815648	396102	18137.79	1143.973	72	642.033
3320910	1984069	10237.62	1177.806	3130066	1406844	32082.01	2890.398	102	642.166
429656	676359	89054.18	50419.11	233284	282201	177068.4	74962.86	68	644.143
2309146	1423067	8225.11	576.4067	1465570	738071	17001.63	1224.465	81	648.523
2164946	742917	8392.104	373.3763	1332493	338214	18815.01	640.5205	71	648.534
1683652	491877	7733.123	326.2036	816291	186258	12512.91	751.3922	62	648.898
3489833	1480025	12605.14	732.1198	2060754	707181	28371.06	1108.404	82	650.075
2378570	824179	7889.709	707.6708	1454258	407502	14780	1328.158	80	653.189
2288430	1238706	15594.71	738.9214	1554738	630732	36226.63	1833.989	86	656.275
100158	37564	977.8536	627.2869	27129	10377	937.8936	861.0371	35	674.290
148867	203028	72860.29	3667.405	60185	109176	148479.8	7221.756	63	674.936
2291033	941694	4902.728	410.4974	1256664	415104	13272.89	658.0317	76	679.071
2720628	1730804	7776.159	685.0107	1626868	863983	17820.66	1786.607	85	681.242
2677465	1132850	4847.532	460.4402	2252220	832174	15066.69	1332.903	100	682.883
2209804	759622	4176.479	305.0046	1280645	365268	8566.074	186.3419	76	686.311
2818191	1193028	7764.855	611.6373	1644040	550919	14623.1	904.7364	76	688.008
132280	153569	65681.06	2561.495	46175	55415	96179.79	3487.729	48	691.212
2926943	1357226	6880.737	722.862	2389019	1018952	25690.65	2021.116	109	693.261
132676	59747	1707.469	508.2952	38105	17016	2422.93	532.3403	39	696.460
349703	528570	173247.5	11272.68	249633	367925	494446.8	35332.11	95	697.934
1715418	1061663	7045.494	664.1534	1038663	468516	16196.2	1184.367	76	698.018
3112749	1197801	8162.315	729.4427	1741587	511216	16206.87	1595.832	78	700.833
1991255	833047	7441.049	374.233	1112839	358953	14052.08	576.9059	70	701.185
2599960	856222	7304.503	585.882	1481459	392391	15462.01	1031.016	69	701.280
4001703	3297205	13964.04	1452.575	4274489	3164331	59502.68	6770.564	133	702.780
2817861	1069800	8459.089	701.7371	2222231	842987	24988.2	2606.198	92	703.303
362491	546395	74016.37	4088.045	154935	234975	128097.6	7865.756	64	704.483
1932787	992088	6659.023	577.7666	1157272	459125	17641.89	1642.332	82	705.643
1923058	755159	6328.241	699.3662	977494	319789	12581.43	1149.532	71	706.259
2643734	1038755	7665.896	657.8776	2588196	853603	28632.82	3674.738	105	706.724
1919342	836680	2612.387	72.07751	1107548	355125	5656.785	-356.0113	74	707.423
4487849	2865138	16999.07	1123.833	4418300	2249352	63130.03	4624.589	121	708.343
588657	935622	7983.008	68609.24	229447	353399	15328.14	108685.3	43	708.364
542126	760429	181110.8	69987.16	247992	288473	308547.9	98173.96	56	708.891
610564	1171690	75455.12	29795.01	501324	814673	135633	52562.41	100	709.321
1244659	1787453	10412.54	93319.63	750696	899717	27712.36	158166.2	74	709.657
2073978	848849	10092.65	411.6672	1758296	665608	31518.64	1802.467	101	710.175
2481147	992033	6497.503	539.0093	1491924	419805	11870.17	684.8829	73	710.437
1858931	1223151	9133.023	827.7579	1297077	619009	20901.74	1035.239	85	711.199
2677253	1274945	7194.781	909.671	1869298	695494	22080.65	1333.594	87	711.712
1892342	708447	4362.464	305.2414	1029497	295029	8326.16	106.8655	71	712.437
405221	569394	3891.842	57564.96	204792	268942	8305.231	90183.88	61	712.601
2481196	847279	6086.906	267.0942	1256105	378308	11086.5	1429.652	76	713.020
248641	543252	132204.4	6180.783	125245	292806	297027.9	12016.68	79	714.417
3425820	1780924	16033.22	652.8197	3032863	1267591	57581.54	1679.016	110	714.954
2785397	1509229	9267.114	529.4622	1610572	797872	22406.72	863.6723	80	715.585
1968606	893255	5213.624	427.7596	1081118	357712	10654.44	1211.826	67	715.763
1550870	815535	5295.158	185.0267	982851	382514	17341.54	241.5523	77	716.110
3635359	2566744	17679.87	1923.866	2554713	1545307	47541.16	4153.828	90	716.493
3783791	1840162	9346.179	1294.085	2407951	987513	28525.32	2401.206	79	716.547
1425382	821900	5527.999	812.521	977316	396863	12190.36	1478.808	85	717.574
2081132	1013546	4824.455	289.7609	1127808	485523	7910.92	485.6186	75	718.130
2055399	674262	4526.858	486.5851	952544	272442	9604.833	783.8646	61	718.184
2039426	923253	3021.822	487.1599	1178103	418001	5572.924	923.0562	74	719.236
1620756	457148	3453.38	494.0586	761707	171294	5867.292	1151.697	65	719.642
1869911	1022439	5438.18	528.446	1210029	496410	13974.4	853.0834	81	720.576
2798302	1474387	4975.478	805.0287	1557790	674027	9565.898	1298.467	75	720.754
1881931	727140	8774.344	463.3719	1136404	335356	17030.1	873.368	70	720.786
2152720	1678620	4714.37	603.6022	1306893	756604	8672.551	1632.02	85	721.730
2235167	1007440	8639.276	323.8081	1327366	548875	21746.29	401.7088	78	721.815
2092478	804632	9830.874	486.3372	1225426	345190	17174.32	760.6152	75	722.849
1689467	991617	29378.09	795.4931	922182	406496	44547.48	1195.618	72	723.405
1983739	1124898	4844.666	395.8526	1252438	604466	9830.543	913.3848	80	724.448
2247768	939354	7746.728	879.2458	1200758	378996	14048.49	1445.422	65	724.478
181932	209247	46813.7	2098.509	75885	119868	117389.9	5970.596	63	725.025
2135371	1386364	11294.42	727.7322	1166732	676218	26005.85	1361.759	80	725.129
2835830	1561830	23058.55	1053.874	2039800	898141	51746.2	2668.722	92	725.499
1922307	1041671	12720	4390.592	1159134	453860	23424	5406.287	70	725.640
1887636	1707699	7793.923	1407.454	1579527	1222845	23476.24	3558.769	105	726.264
127958	32481	2089.653	52.29895	35896	8915	2563.997	0.04077553	38	727.310
1998907	1188732	19833.86	845.9073	1356698	641148	42344.34	1869.649	89	727.833
1953696	744821	7709.102	154.6603	1121303	308971	11479.3	42.12819	74	728.774
2406927	1081010	9735.984	593.9918	1494486	493204	21608.95	1141.473	73	728.880
2153899	1069907	5602.985	437.7304	1342919	556125	15497.02	655.9792	82	730.053
2441564	1057621	4960.121	451.2386	2475660	1005591	24031.57	1584.857	112	730.092
2893111	1366268	12705.33	1166.703	1628857	658602	30728.41	2134.181	78	730.533
2112870	705238	3231.723	394.9551	1209630	320421	7795.473	1133.231	77	731.724
2681270	1003495	3977.915	407.578	1639202	525489	7775.981	594.0363	85	732.977
4443370	4835385	15139.62	2193.408	2953676	2638793	42263.38	4650.299	87	733.067
3460098	1632151	12799.23	840.1911	2903736	1319946	37229.79	2659.634	108	733.727
2794570	1085301	8620.463	336.5154	2610834	974303	33534.66	2005.363	110	734.005
3879232	2733192	15235.29	1276.641	3152901	1667044	44658.15	2997.693	92	734.188
2470329	987669	7433.524	929.3159	1966532	721442	24323.48	1851.851	104	739.665
2281888	947664	6450.979	609.7041	1389258	511878	13855.93	2001.132	82	742.005
2423688	1654334	8925.973	1078.552	2640488	1480371	39911.38	3759.753	113	748.923
1602093	786812	3594.213	199.7927	914534	324048	6772.564	397.4279	71	749.614
3519403	2348530	12248.9	3798.383	2598164	1414194	35042.66	9630.361	94	749.982
2686935	1326640	5450.122	888.7275	1713248	611513	12821.69	1832.959	77	750.362
2173669	805445	5678.69	504.8365	1255544	371291	13127.23	636.9912	79	752.009
2026963	982788	3625.388	478.3066	1244837	453226	9629.508	773.3138	81	753.353
781126	1030429	9969.786	253.3478	496631	444996	20700.57	319.1877	80	756.942
2939250	1534142	7593.154	591.3452	1976721	846630	24419.45	1493.042	92	757.047
2249173	941565	6906.486	461.1567	1308975	393926	13515.99	547.0492	76	767.783
2489411	1147994	5431.47	711.4115	2007412	788277	19882.2	1121.952	100	768.833
103361	24004	87.97017	47.34109	30023	7329	90.55396	6.969285	38	772.591
2235087	1001988	9463.491	414.2036	1310131	443750	18438.47	820.7034	76	775.526
1816265	1016114	4887.767	503.6504	1096636	466794	9591.905	657.7248	77	785.429
150619	151628	50698.12	1482.541	51812	52315	74234.06	2092.718	45	788.055
296335	43719	121.0831	170.5761	102421	13655	76.07664	280.0526	51	795.003
2391539	1113616	6638.659	739.6969	1518576	544153	14333.53	1132.406	84	803.064
2549287	1158270	8143.139	857.2023	1702332	581125	19345.39	1603.198	85	805.781
130296	11069	149.2061	-34.47076	34118	2583	10.00413	-109.4396	33	806.453
1921015	817158	3826.012	515.4369	1121890	357189	8913.256	855.3825	75	808.572
2774216	1034882	6465.02	374.6836	1620056	465300	11763.21	762.2734	76	809.234
337375	264129	148479.4	6836.808	148774	108255	244118.9	10939.29	72	810.311
2116561	722791	7218.786	675.2167	1268905	320814	14939.66	1177.183	76	810.353
1267245	331015	885.4587	-38.41751	544783	110642	2211.398	-131.2202	56	810.465
2510089	1141011	10289.05	702.4063	1393916	524190	18522.58	1006.601	69	810.564
3734447	1307003	10771.11	592.0374	3323413	1166968	36110.12	1513.754	108	810.849
2772296	1227588	5355.288	667.374	1673571	610518	11159.37	619.1662	70	811.045
1603533	793048	3965.319	104.3906	876355	312650	6561.913	485.7408	68	811.384
4818780	3552837	12770.26	1308.359	5223149	3291656	57554.36	5306.928	125	811.986
1288865	860726	4073.814	49.77814	1011530	536775	16293.61	162.3496	89	812.219
2147430	926650	11581.58	428.4104	1259056	419213	24305.04	827.5048	76	813.428
131342	315069	19437.14	6903.995	37369	94248	27712.06	9280.233	31	813.452
2071618	994838	3985.731	410.4533	1357773	492781	12788.15	450.7852	79	813.650
1528039	667695	2807.714	191.97	822956	279904	6230.622	68.41356	64	813.721
3143832	1704646	10346.65	771.1173	1812153	824807	25573.49	1632.975	74	813.794
1188666	873626	3441.858	439.7166	688954	397325	8219.07	1108.276	63	813.810
2971071	1418755	9510.306	651.467	1789973	786707	28138.39	1743.885	74	813.867
2133947	883236	5496.662	474.0303	1236370	393983	12468.31	1010.81	71	814.276
4705284	4281739	12725.86	1564.749	4300222	2719374	40204.82	4346.526	117	814.630
2618947	1177802	5858.862	845.9098	1605939	622610	12713.66	1786.504	76	814.989
3882288	3493863	12245.73	1769.839	4735149	3266454	54849.23	7215.196	128	815.608
2793100	972679	7467.291	745.4568	1639272	439937	17966.17	1528.669	75	815.863
1198804	753668	3476.126	91.78551	674138	336155	7622.658	224.0996	66	816.146
541164	562147	14295.17	184.9258	410626	332566	29921.6	1381.282	78	816.227
276647	259642	6853.542	522.7753	94650	80867	10453.07	670.8034	39	816.355
1751727	855151	4494.028	468.3094	1522837	684803	22152.37	1994.274	121	816.495
2494708	1114301	6733.59	647.0364	2382919	970318	27589.81	2799.826	111	817.205
2027840	837961	5871.256	574.1263	1277816	399551	14688.75	988.2889	75	817.490
420026	589725	89583.34	88353.95	291287	364061	266142.8	158613.1	85	818.706
3706185	2020382	27516.52	1304.373	3684832	1796949	92279.27	3949.014	115	819.609
2005881	822209	3315.406	524.9131	1114024	330933	4884.319	823.1465	66	819.840
2030706	1469866	13354.93	579.2256	1307645	779348	31030.71	1457.681	76	819.907
1590538	679306	2553.929	860.4897	827321	293321	6695.067	1514.58	62	820.024
2081687	802518	9137.149	560.1642	2175977	711173	33912.09	2061.05	105	820.066
1751435	1186980	4493.883	689.3303	1070743	552168	11444.67	1130.112	74	820.563
2663643	963129	6238.656	552.2574	1450471	438518	12640.65	568.0109	72	820.888
1455291	742410	3035.984	297.1219	905335	324161	9536.427	227.7082	69	820.939
1786151	1117273	5407.763	456.8228	984745	508395	12425.58	865.9592	71	821.026
128020	72325	21441.18	981.6147	39096	22533	29311.71	1317.045	42	822.917
2031849	1342053	9553.875	1033.197	1338710	683021	24714.25	1933.62	88	823.373
1829592	835154	4006.878	439.4103	1095151	381110	6584.327	760.5153	73	823.681
4420339	1712856	11450.83	1143.225	3504214	1381538	44014.87	3658.26	106	824.078
2179362	872258	9854.839	111.8886	1880448	682496	32348.29	886.0809	109	825.019
2229889	737670	8777.816	627.8723	1287991	351880	18444.97	1281.769	68	825.031
1848816	962182	4326.308	276.4443	1026939	400149	7551.732	707.3057	70	825.676
691202	1674147	75822.23	125918.2	458631	868059	175133.4	239681.3	79	826.278
2723795	1111727	6977.217	730.9784	1612297	569294	18279.27	1464.614	83	827.851
2190126	996695	5609.63	505.7742	1286710	467574	14927.82	627.8874	81	829.016
2725601	1118094	10026.17	669.2343	1384239	465195	20183.31	1182.621	72	829.396
3309615	2896706	17708.34	1447.77	2530728	1948944	47424.87	3064.562	106	830.295
1946610	842576	6688.712	379.4943	1089279	343467	11703.95	625.8018	71	830.827
1725261	895405	5364.549	382.0414	1009460	393952	12313.59	1022.075	76	831.215
2000838	1295057	11554.52	804.3039	1319657	716023	28686.57	1413.003	84	831.265
3324470	1383343	8813.666	1317.713	2380821	982901	30398.62	3521.639	104	832.517
4454101	2244126	27602.33	1526.024	4630744	2068440	108941.6	6724.297	138	833.865
1880639	737771	6237.218	293.4643	1009166	323597	12868.51	148.2209	67	834.149
2571400	1234842	6471.924	813.6902	3283066	1378148	31062.17	3794.153	172	834.210
4082624	3871558	15613.4	2931.232	3521197	2472193	49511.24	8699.332	112	834.438
2346796	846099	5186.704	379.6334	1313550	327963	10446.18	387.7945	62	834.622
1967156	558509	5445.325	57.41769	995241	226177	10217.14	247.753	63	834.959
157538	230710	82425.09	2561.029	44444	70213	112269.9	3502.369	34	835.205
2895477	1738756	14636.1	6185.865	2099864	995209	23261.28	15120.7	87	835.495
2457639	1210902	5710.019	515.3282	1481703	587209	13336.31	713.905	79	836.807
2715356	1013977	23865.86	1064.703	1626824	484841	44893.92	2313.765	76	836.999
3599991	1532430	7599.46	758.4377	2041838	688361	14257.37	1572.365	78	840.550
2565384	1162134	6403.453	633.5431	2549702	1094341	27633.42	1071.551	117	843.604
1193863	417174	2113.626	255.8493	640595	161945	4906.967	234.8874	68	844.234
2874261	1487646	12203.74	972.8824	1928850	778800	34209.91	1345.194	89	844.946
1726031	890053	4443.297	776.6096	1459383	698646	15261.02	2780.939	100	845.536
1615057	1060542	4423.878	189.4039	907071	422232	9709.331	494.8273	72	845.989
2244042	914942	5067.146	575.8376	1332145	404165	11138.73	1176.137	74	846.361
1876120	722638	4570.525	554.3015	1115093	333840	10766.65	786.6787	77	847.333
3594299	2488231	17516.98	750.3065	3690091	2386219	79591.38	4134.801	135	847.777
1126491	1634564	6197	656.2517	744165	757422	14288.67	1598.86	73	848.057
625532	802968	2351.545	569.6127	359042	336550	3577.814	909.1525	77	849.830
1384019	407178	4007.177	200.3673	711858	157690	6603.729	441.7233	70	851.225
2632115	826872	7010.193	403.2332	1472744	340287	17734.48	305.0084	72	851.419
2395128	1518195	4588.224	277.7546	1426190	740793	11788.14	669.6866	84	853.734
2545834	1027324	9970.254	652.2805	1465733	473588	20255.13	1482.286	78	856.558
106869	7384	254.2294	-3.583604	29358	2067	101.1152	29.44952	37	859.109
2110751	881968	5197.975	3141.011	1325313	432162	11911.48	4054.938	81	859.959
2556183	1201307	10839.85	424.1449	1615994	608297	25192.83	1330.751	82	864.322
1331918	908428	3089.348	166.4429	843658	422344	7756.442	86.84804	77	864.949
1899595	920889	14036.89	361.0915	1332371	525494	31891.35	775.8352	88	871.527
1719132	988852	5919.831	440.1363	1075017	443013	13423.72	1129.326	79	872.432
2221772	891080	7786.745	441.4874	1261120	406268	18901.13	576.1277	79	883.202
1437212	1014752	5638.625	474.6018	944643	491168	13385.41	774.8395	82	891.680
2610096	2327697	9013.668	1348.933	1705004	1096447	20517.22	2371.572	78	891.901
964747	1025998	2740.059	389.7055	570476	423350	5193.454	836.662	73	892.374
1623915	615361	2696.708	-11.05622	850592	261293	4915.639	-244.3605	71	897.208
2774267	1161349	11283.06	780.3682	1623483	558161	27236.53	1288.664	79	915.055
1847796	1198576	6134.181	575.2913	1126475	518745	14613.8	1003.074	75	915.220
1717474	884267	4390.918	298.1468	874909	346628	6978.445	586.8018	65	915.518
2016160	1186307	6654.073	1264.479	1290709	566103	15216.3	1870.375	80	917.353
4016058	2373686	16099.28	1511.314	3658338	1735635	55570.83	3221.357	106	917.639
3379920	1716629	10864.51	632.5964	2767960	1324854	38822.11	1201.499	104	918.290
2263759	744370	5394.182	137.7772	2034871	583151	21135.12	310.6565	105	919.723
1875349	606775	4520.221	371.5401	1082732	247829	11148.16	528.78	71	920.385
1970845	660374	5379.099	310.9476	1525473	413640	12480.18	1419.102	94	921.829
287308	20935	1946.075	201.9599	79763	4536	1876.506	288.9708	38	922.091
1858668	1016148	9540.771	316.0831	1173182	494152	17373.37	962.9721	78	922.246
2517393	872763	15218.65	521.0357	1626992	451744	34144.43	1399.617	79	922.433
2978896	1500454	6715.422	649.6507	2747215	1191063	22116.73	1910.402	103	922.730
2775738	2265867	13343.92	1391.809	2082809	1250270	29243.85	2314.81	90	923.126
1916263	1255290	9031.367	447.3863	1855467	1090605	26561.32	1666.826	107	923.497
2299930	786260	4576.75	566.4056	1376242	344356	8375.995	265.6942	70	923.754
2643338	1558424	56668.33	2635.427	1515512	811880	176948	6765.179	94	924.444
3425132	1853009	9293.728	988.6326	2213599	864979	21288.65	1708.563	83	925.823
272585	269328	1800.623	380.8904	155176	118439	1578.958	578.788	69	925.981
2298553	770548	4364.685	504.9218	1401328	348366	8912.505	1351.491	73	926.157
1613667	808159	4673.828	471.4361	911791	355880	10326.62	708.9988	69	926.430
2650101	1170259	5053.477	648.8047	1442712	538833	8383.222	1199.654	64	927.138
2080464	1164911	4433.656	895.9969	1130208	556662	11571.51	1538.859	65	927.187
1717139	1186307	2938.406	556.1635	883055	476799	5068.551	897.6354	60	927.436
2675349	1096972	6364.777	644.1086	1474408	570624	15637.67	1645.739	70	927.562
2483944	864152	4834.411	462.3282	1452975	377993	13066.42	977.7415	77	928.145
1594169	1428279	7212.601	553.1067	1022022	687600	23062.59	803.2934	77	928.226
1259895	782445	5100.494	711.039	818719	584630	16194.84	1830.562	93	928.290
2073618	1103266	7290.502	835.8967	1301087	519015	15737.61	1912.358	76	928.568
1823654	935468	8103.34	275.9293	1053490	394886	13925.9	689.063	66	928.641
1855519	911776	4226.557	303.7985	1009843	361857	7872.083	311.2073	69	929.112
1681376	863438	9425.065	467.7331	962116	386163	20171.03	796.3886	67	929.164
2200248	1010882	11976.52	710.5784	1333270	491472	28821.9	1251.528	79	929.675
119286	153561	2354.621	1412.17	38601	45978	3478.37	1900.463	43	931.003
1418053	785504	6652.58	84.69379	816741	349532	10683.08	623.7043	78	931.050
596824	1029962	3073.005	546.7946	356580	483921	5292.429	446.4194	89	931.081
115683	45326	216.3445	150.868	26941	9458	267.7216	207.4749	26	931.179
2972129	1115289	7796.184	622.1292	1985009	585629	19105.05	1264.783	83	931.554
1914650	812678	5291.097	201.6112	1743325	596630	20502.27	370.7228	95	931.933
2241225	1020485	5923.699	551.5797	1325665	501953	11563.74	800.9782	68	931.988
1757428	827496	4744.131	857.3195	1098366	453421	11408.5	2070.317	71	932.027
1362935	524253	3841.676	208.1828	770649	224591	4979.531	85.44542	68	932.405
2777046	1155798	4814.919	673.1331	1653553	568406	9366.211	434.2022	81	933.834
2758917	915914	6595.155	481.9572	1600252	430009	17641.78	925.3482	72	933.921
2327729	1000699	5984.854	814.7795	1448127	476923	12630.76	1597.433	71	934.074
3379821	2488187	8396.439	883.7523	2600589	1363223	24079.13	2576.012	87	934.456
1846675	680094	5207.802	190.5973	1651609	484576	17632.65	1083.662	87	934.552
2092641	969471	4132.668	333.3091	1097990	405623	7464.57	709.8484	69	935.094
1770216	657077	5402.878	267.5258	1704792	523677	22330.14	419.6929	99	935.687
2331145	1006516	5127.026	390.221	1388540	441356	8864.721	504.3667	74	936.057
2876743	1418838	4987.105	1123.356	1691005	693732	7941.159	2091.267	78	937.226
2306748	1440560	4494.513	523.2396	1555837	696419	11790.97	1094.28	83	937.911
2482300	1077407	10212.81	362.377	1378990	477307	20305.66	349.0151	73	938.238
2063856	752784	16973	890.585	1197883	333390	32182.92	1891.878	70	938.388
2232120	790216	17871.94	1157.228	1294309	343336	39810.71	3473.239	70	938.562
2318890	1072197	4095.801	565.6143	1420063	506588	10210.15	825.7592	74	938.888
2655793	2639504	4908.041	983.7329	1523574	1127805	7845.647	1068.011	69	938.930
2230449	1895723	4912.288	1011.122	1113583	785263	8714.917	2016.923	71	939.876
3405633	1220889	9634.029	577.6631	2907918	1021076	40131.55	1710.069	108	940.210
1850195	1580468	6686.403	946.8266	1085411	658469	15736.47	789.5219	66	940.232
2004620	624690	4855.687	239.2666	983712	232836	8519.3	714.0728	60	940.532
2457277	862075	6372.908	1313.939	2174230	713926	22797.82	3268.393	102	940.553
1942746	1208060	5866.952	500.7456	1198041	536577	14917.03	671.4397	66	940.576
2531675	1679975	8479.493	554.801	1468557	846441	22632.1	1717.241	80	941.142
1982841	721277	6699.572	162.9315	1071917	315083	13659	437.4696	69	941.332
1832287	1356425	4794.112	420.1273	1116417	548807	11077.56	381.9397	68	941.402
2619141	828631	12857.66	567.7825	2211017	724338	40715.06	1499.103	106	941.596
2094586	956570	6571.667	708.3372	1161979	401364	13542.51	1148.232	69	942.093
2057069	759082	5196.877	533.1694	1255605	357993	13977.39	1212.654	77	942.542
2051828	896834	4404.314	448.2192	1310035	422337	12236.29	1089.198	83	945.019
143741	43722	57.33604	-5.250657	49706	13969	-31.32852	-135.4918	46	945.994
1373283	814286	6880.43	258.9061	807706	370792	17805.57	631.7791	80	946.078
2269791	1167072	4658.252	511.6775	1419399	564583	12055.99	1000.143	80	946.281
2008351	866422	4260.93	3219.852	1065745	372439	9317.975	4969.144	66	946.360
2242464	691049	6254.521	569.9744	1205712	282028	11977.76	519.4006	64	946.479
1929814	716835	5957.377	759.7335	1129712	334751	10527.34	1854.116	71	946.905
1720264	849522	4744.931	454.2044	1031623	369505	8189.397	962.5458	78	948.720
133472	85904	7451.207	121.7714	36217	24241	11663.81	18.57759	33	948.974
1801840	809064	5168.649	599.2314	1138379	412314	13714.15	1044.534	80	949.614
179427	34456	277.8549	-28.98332	58210	9441	519.456	-147.7497	43	950.165
4801927	3797407	10309.94	1438.399	4255801	2569115	34404.07	4233.254	114	951.768
2081212	880273	4346.97	625.471	1124268	348466	7918.22	871.5682	61	951.900
337481	359450	179592.9	5032.58	161963	172971	342388.1	9154.35	84	952.862
2233894	1508029	9169.06	561.5723	1413295	787130	22324.52	1382.502	88	954.839
2500628	1197554	8263.616	552.8656	1458324	570546	17435.91	1266.972	79	956.263
2108672	1370795	6959.745	816.4928	1180512	607731	15455.14	826.006	67	956.316
3187976	1359384	13694.28	1089.393	2393567	987847	39339.87	3126.992	105	957.650
2514104	1048881	6442.864	845.8718	1531614	476771	13856.12	1623.104	69	957.671
1958322	1132574	7055.474	570.7173	1204194	581908	15723.67	833.3647	86	959.072
964247	2626946	255132.1	110217.5	678342	1442269	706236.5	231773.6	80	959.307
3148084	2532744	13933.39	1446.985	3909346	2423884	64232.04	6265.01	124	959.750
2439906	1004777	6099.881	486.2271	1261068	443927	11102.21	1012.392	73	961.472
168857	29668	-27.67084	-52.01817	50983	8455	-149.0285	-124.5548	40	962.056
1433411	945799	4189.77	441.0921	849131	460053	11656.47	867.6338	81	966.714
1901374	1232916	3742.2	387.4974	1196119	573637	7493.161	403.7341	78	967.221
1396570	474165	3266.427	258.9612	735802	181553	6478.303	307.7722	68	967.830
2514000	994059	5360.367	603.6432	1560309	480076	12453.04	1515.008	81	972.631
2268962	1056864	6038.113	545.1156	1144334	432213	10273.2	715.6871	71	973.778
2846561	1082930	6949.603	599.9521	1667089	583928	18131.8	1846.834	82	978.176
1562619	1565329	4580.973	984.798	952379	695986	12248.56	1772.432	81	979.647
2601019	1274255	12185.9	1173.449	1352655	556201	22295.23	2105.716	72	980.149
1401820	1078760	9339.138	654.0981	876865	475131	21069.43	1790.109	81	982.874
147002	133156	3075.637	34099.41	67636	47142	4505.389	49712.68	54	985.444
247144	274645	75421.49	78929.84	138272	127600	150887.3	137370.3	67	986.145
2807051	1218093	6677.974	766.0396	2085619	898230	22066.69	2223.604	100	991.452
2381759	1196329	8173.838	658.7847	1530417	642045	17074.8	1596.937	81	993.221
2142235	1207501	5416.209	918.6075	1146456	470002	10609.57	1694.283	66	993.413
1557122	1043962	5651.843	408.6998	1011380	476350	11435.19	809.4756	82	1014.437
3143207	1502806	8359.564	288.0587	3062503	1431587	34147.4	1681.189	119	1014.483
2592351	1116906	10629.72	629.3834	3151654	1377587	46228.55	3147.712	128	1014.977
1421212	1212220	7030.968	719.2437	977338	552542	14729.82	1518.378	83	1016.046
2075289	871466	9402.788	643.9388	1120379	360767	16104.52	882.5601	74	1017.788
2744921	1291708	6553.41	602.9642	1485961	581881	11554.3	1120.336	75	1018.545
2820731	1055110	9016.744	691.4905	1625546	507189	19862.48	1773.79	75	1018.935
1569260	1022849	3610.217	418.4898	906688	437464	9551.381	931.5563	67	1019.000
2128259	1571325	9931.174	762.9041	1884160	1032358	33280.27	2526.969	101	1019.072
4212022	3828577	13885.32	1541.903	3549474	2864767	57461.43	5743.3	120	1019.732
2614346	1099287	5761.574	287.9095	1590103	535855	13784.69	442.3835	81	1021.081
2172860	783940	4278.968	344.2566	1096446	322368	7296.946	953.9695	67	1021.424
822703	1434734	70931.16	133138	528182	789190	172205.1	258232.7	75	1021.667
2683941	976459	6427.951	282.0179	1826599	699044	21071.95	1375.746	94	1021.929
2161403	987918	10607	890.653	1407646	478768	22980.89	1736.05	79	1022.236
2017299	680503	4201.276	339.4364	1196340	299534	9508.328	916.7516	69	1022.354
1554010	603440	2777.782	425.2771	699925	228150	5311.267	667.7087	58	1022.461
2449133	1398057	9691.39	431.409	1621565	803782	28861.34	822.8536	92	1024.013
4552195	2988014	11817.56	1147.453	4720272	2846826	63920.59	4318.826	141	1024.124
1769376	1088520	5465.487	820.5164	868854	420921	11702.2	1075.054	57	1024.287
1980762	886890	7796.055	749.1478	1930493	717921	25410.61	2287.414	97	1024.324
132182	229447	87454.31	2526.324	43224	88381	138972	4483.925	39	1024.866
4177084	3697124	12011.12	1810.6	3990908	3172216	52788.64	6208.714	123	1025.433
2347877	1000810	7951.155	403.8288	1428597	459367	24097.9	470.3122	69	1025.467
1759535	1030011	3932.206	856.1556	901136	365229	6789.997	1421.919	59	1025.748
261689	734035	66814.8	75784.35	134704	323666	119206.1	118764.2	52	1025.972
2051709	952973	5340.262	261.5363	1201126	438279	12155.4	571.8376	76	1027.416
1890183	775079	4307.188	450.1957	1105674	369116	8779.867	439.5771	73	1027.927
1909181	1038931	7071.816	690.3656	1272615	536969	20698.1	1701.543	85	1028.693
2161813	750043	8471.79	518.9094	1388703	388377	23834.75	1160.18	79	1028.889
1360501	1209687	5990.11	967.0231	830406	511471	12653.82	1987.115	72	1029.047
2378598	1309867	7413.669	505.173	1406600	630880	18652.56	881.8968	70	1029.121
1039978	1379982	29175.03	79202.71	632014	821413	94687.96	165844.4	79	1029.326
123079	170271	53167.84	2643.148	32318	46125	70880.25	3402.332	28	1029.377
2416898	1837897	6208.546	694.5902	1920691	1347732	23938.84	2096.2	98	1029.622
611187	709504	5055.737	72488.48	299956	282019	11407.79	116956.4	58	1029.900
2920080	1268793	6694.38	884.6786	1792501	636229	18105.63	1802.599	86	1030.711
1780620	709011	5784.973	78.54234	1006657	313477	12958.01	187.3423	66	1030.750
2326296	1125314	5676.615	959.1351	1506344	553877	15529.65	1849.284	82	1031.325
2798344	760404	9245.378	181.5901	1519767	353835	20219.19	606.459	71	1031.591
1568563	791584	5272.671	208.2626	925648	347069	13855.04	296.2598	67	1031.715
3084888	1400332	7209.315	1057.58	1778063	698436	13633.08	1686.199	75	1031.896
2193211	921181	9486.931	94.83065	1308872	402069	25684.9	110.9429	73	1032.225
2931552	1712708	11834.08	780.0766	2231896	1162554	36361.66	2411.557	94	1032.405
2136723	1095599	6468.282	386.2142	1243457	479129	15735.62	474.6439	71	1032.699
783492	1379796	52032.45	90055.53	489717	650711	117043.4	151978.5	87	1034.084
2433064	900712	5873.582	787.7916	1656272	495628	13555.85	2002.313	86	1035.111
2171648	657185	5327.569	1022.363	1209557	283925	9015.582	1584.658	72	1035.537
2599472	962627	7083.29	776.7145	1497438	437422	12300.04	1390.024	74	1035.907
2413358	1040911	10381.17	466.1501	2181605	827206	38973.7	1504.685	109	1036.310
1744490	1007100	9721.225	387.1158	1071589	484992	21387.78	675.2983	70	1036.419
1034770	2145076	15288.73	136723	565872	1036975	36737.92	229329.4	66	1036.488
2451541	1184766	6414.83	408.906	1339919	583402	13682.64	943.0676	66	1036.513
1039384	974443	71827.73	24347.99	531608	371457	122818.5	37710.41	68	1037.292
2364645	1290021	9663.937	860.3594	1970273	950526	27172.58	2412.866	96	1037.636
2888175	1000339	9909.551	632.0156	1594501	479403	21724.99	1140.774	74	1037.902
308397	322606	60161.83	48752.71	132634	121418	107271.5	72460.63	50	1038.199
1951794	852465	4957.02	374.6848	1200914	412787	14063.58	1100.25	75	1038.326
2643582	1100328	8611.702	707.7761	2785850	881198	25636.7	2285.878	118	1038.689
1567927	445031	3088.863	236.5126	788952	166321	4584.195	606.3344	60	1038.892
2244923	886904	4841.508	398.3069	1212437	404475	7975.435	571.335	72	1039.499
2520228	1012241	9773.401	290.6076	2526628	864521	30250.32	2119.979	113	1039.645
1462898	548128	6208.627	224.5786	865886	226338	13867.93	610.4043	72	1040.197
2458065	828460	9837.988	453.3135	1780463	592427	29880.87	1705.143	103	1040.645
2486460	1134183	11161.4	696.8745	2546429	1025123	46077.59	2631.435	120	1040.810
1311249	846193	3920.619	177.8229	784259	352694	8973.7	254.6845	65	1040.933
2046600	834138	6467.814	612.2816	1237386	414972	12289.38	1181.558	79	1042.216
2557877	1662607	5479.407	540.5133	1303534	709188	9578.865	814.6013	70	1042.345
2649848	1299381	17689.02	1171.55	1637000	659835	40598.62	1927.859	82	1043.403
2006126	824192	3205.812	471.6836	1187649	360227	6755.479	1101.886	74	1043.857
1792084	718006	929.5851	475.2327	754727	248125	1131.557	1163.169	58	1044.004
2672037	1388236	10393.22	1168.415	2486173	1183741	43916.13	3185.469	116	1044.588
939802	1057243	55384.33	76854.2	419963	436815	100406.9	127408.5	64	1045.048
2492740	1212567	10404.85	736.7423	1427330	560053	24619.13	1232.307	78	1045.177
1495099	794305	11786.8	471.8795	786151	340781	24706.8	1018.691	67	1045.200
1036412	338691	8690.339	25963.46	347516	94098	12445.77	33941.05	44	1045.287
1532667	632533	9960.759	425.6469	813756	258447	20067.28	464.3179	62	1045.312
2386137	805127	8430.36	556.8712	1336336	351121	18002.67	911.4159	68	1045.494
2061209	788988	5612.368	322.3803	1133383	339180	10891.68	395.6878	74	1046.044
2348700	796134	4393.712	285.7448	1285044	342072	9549.467	320.8317	74	1046.974
2069121	1057333	6751.515	429.457	1245700	478938	15164.88	1173.774	72	1047.106
2365594	1026455	4602.499	429.7004	1333107	446721	11579.2	1043.753	68	1047.167
2060559	1044526	3792.1	420.3169	1128329	438680	8693.714	691.9746	61	1047.230
284962	489428	216697.2	7341.279	202309	329574	553142.1	21857.85	67	1047.337
1733944	823149	12060.47	789.498	1001755	410448	27576.52	1413.739	81	1047.906
2100869	949422	3924.358	666.2849	1163160	379843	5810.957	953.8033	70	1048.095
2542907	1165211	4951.167	1325.527	1645699	613393	13466.68	2208.145	81	1048.475
2148558	805094	15135.28	230.0335	1202346	351291	27620.77	472.3715	72	1048.894
2940098	1250267	11876.21	731.0126	1817768	653883	25736.51	1179.516	83	1049.879
1568439	2479412	9363.684	770.5659	1074457	1294605	20362.85	1939.785	93	1052.848
3496634	2100119	22430.85	1299.201	3544593	2052376	71980.95	3453.942	126	1053.207
2517306	854286	4746.255	371.0139	1371253	369423	9210.868	439.556	66	1053.442
2638243	1322729	9809.623	818.3953	1434855	582039	16648.82	1190.234	78	1055.489
1866404	727697	5173.769	550.4948	997085	313403	11142.1	1154.651	66	1055.540
1696636	861053	8260.362	369.3338	1979329	961110	31310.1	873.477	137	1057.168
308869	337874	166669.8	5456.215	109043	117239	253778.6	8475.262	42	1057.272
1714104	691094	7014.739	316.5791	993725	312121	15378.95	281.9685	74	1058.273
1406048	593744	2926.157	481.9261	724729	225830	4794.007	531.1424	65	1058.478
3515843	1714956	7982.807	284.2741	1945849	784490	13644.14	716.6087	72	1058.499
1857651	830831	4489.967	484.8938	1075351	344201	11478.51	1273.242	73	1059.068
2165366	1287310	6611.78	581.5649	1466742	614518	16166.77	753.6019	84	1060.693
2357380	957394	6134.545	585.239	1524258	523195	16703.33	1682.391	80	1060.968
2322866	818497	5081.705	207.7427	1298187	355217	9193.88	-169.9993	74	1061.754
1861207	863573	3521.528	429.2521	1792616	649176	16140.26	1433.416	108	1064.620
3216022	1884738	9226.605	709.2915	2260651	1118735	29440.48	1492.515	95	1065.923
1531659	783383	5254.181	340.9234	1157430	478963	19169.03	499.577	82	1066.071
4084973	2222473	10188.92	813.815	2180053	989039	21115.98	953.4102	79	1067.902
438826	809691	235705.4	11164.99	391292	604821	583808.6	40881.95	86	1068.217
1549356	851061	4535.086	217.4011	1744425	830478	21668.05	467.9676	123	1068.690
2487259	943799	14491.57	756.6625	1475800	458712	30426.25	1558.663	74	1068.820
298260	711582	116190	37469.27	163569	366466	285085.6	66053.18	71	1070.349
2132005	739180	5243.087	545.5198	1315880	337295	12281.77	878.6539	79	1071.458
2785954	1146068	7686.478	601.9159	1705498	566794	15066.21	1402.972	78	1071.863
3197755	1813740	12595.92	829.4478	1985214	842008	27087.01	734.1789	85	1073.708
2010062	1099205	7903.161	528.7352	1348046	573285	17516.88	564.3205	84	1074.743
3315045	1250059	8719.107	623.3204	2454150	973955	28740.48	1836.245	102	1075.543
2502871	1707832	5876.617	865.3548	2183058	1201446	18717.75	2644.516	111	1077.479
2458325	1272674	10213.11	623.334	1406793	640650	19976.13	607.4357	75	1079.520
2519108	1249704	7207.595	943.8271	1700585	626273	17990.62	1537.149	86	1084.569
2509402	1087736	2417.399	353.1362	1456501	484775	5129.82	627.819	79	1086.716
1187280	766381	3413.509	585.796	731134	326119	7001.198	1512.528	77	1091.993
1274756	983922	7060.965	484.9272	710443	388457	12611.28	1136.237	74	1095.593
2138619	913156	6550.536	710.3779	1234762	420817	14836.18	1169.074	78	1108.405
2880713	1323370	7722.4	618.7466	1662776	627219	17971.53	1069.897	80	1111.283
2499819	1058278	7456.1	514.0673	1540848	521573	16408.63	1255.798	81	1112.588
2069000	813609	4628.079	530.0195	1192770	355247	10682.33	1494.812	75	1127.134
158167	149103	9328.996	1187.557	43713	41571	11558.57	1381.722	39	1130.053
2268229	1042435	7219.432	290.1237	1307216	452859	15128.06	499.0723	79	1130.994
2117119	901277	13300.66	599.0348	1289800	429548	31012.72	676.2698	79	1133.479
2269333	1046362	8721.328	448.0009	1442225	541374	18647.37	2353.644	82	1134.544
3511975	1597586	14465.54	1038.409	2430788	840244	32612.49	2211.063	88	1135.696
2020708	1103778	4122.712	660.7416	1276078	515045	6727.058	1295.976	74	1135.712
2042178	827893	3124.431	196.3944	1119254	345849	4903.907	548.3278	69	1136.028
2445466	1593132	5052.136	950.9976	1519562	744402	9938.223	1605.89	75	1136.479
3343620	1581222	10155.63	974.6055	2027483	842728	28320.96	1875.614	81	1136.627
686019	1211063	154085.1	58904.15	407447	556986	340469.2	110965.5	68	1137.001
911547	1011757	5046.848	486.7587	589567	488696	14581.6	568.7074	84	1138.832
2959760	1524635	10840.5	664.0519	1902777	734716	21836.04	1233.794	80	1139.184
1670275	464582	3442.52	210.6213	871518	181364	7073.803	503.0798	71	1140.386
2381135	1096548	3337.553	600.7261	1254256	485400	5784.779	1206.57	73	1141.617
3218219	2895697	25101.96	1828.829	2839185	2168011	95998.08	5826.876	109	1141.695
1803756	955672	8202.356	650.6809	1243254	484917	23331.03	1702.665	76	1141.885
3246511	1734871	7200.11	638.9042	1960725	910327	21039.87	1158.363	77	1142.187
2203945	1160244	15532.59	443.8599	1518517	571364	34909.06	686.5865	80	1142.392
2184079	1348743	6728.987	687.6987	1786161	982614	19082.86	2220.977	88	1142.431
2245097	957620	2837.532	366.6791	1232246	400636	4426.292	386.0565	66	1142.759
428530	853222	89054.41	2853.071	197675	370668	166270.6	4740.661	58	1143.224
246444	14913	706.3694	-52.64655	69741	3361	1082.215	-112.7307	42	1143.775
2446268	898794	6051.298	792.2182	1399984	410506	11299.17	1466.049	76	1143.838
4222938	2341145	18615.31	1073.257	4390564	1941575	80858.1	4576.519	135	1143.892
2006029	932185	5916.561	850.6069	1280004	441691	11610.45	1399.257	81	1145.431
1989140	1184674	16958.73	691.638	1122079	484075	26473.8	1159.421	72	1145.988
2277119	763571	8295.284	464.3086	1989936	671334	28821.79	2284.544	102	1146.277
1745161	699149	4268.479	398.7659	1046199	312547	10544.14	294.6984	70	1146.445
209253	62289	733.5316	-39.55519	97941	18797	1801.511	-289.2375	45	1146.556
1887994	525092	3728.377	228.4866	1020210	212328	8477.231	340.1263	71	1146.992
1327156	2374832	11842.05	467.9286	986516	1477180	34284.63	1646.442	86	1147.038
2215125	1067863	8895.96	656.8713	1361152	560681	17138.83	1627.723	83	1148.129
2624661	1197978	6110.475	695.7026	1487223	570178	12631.62	1615.31	76	1148.344
2052526	823107	9878.82	518.4378	1124075	357000	16189.97	344.2637	70	1148.633
1811445	950759	4926.451	446.0837	1019355	434059	13039.68	895.5897	78	1149.042
1901712	785789	5536.469	508.3022	1136848	353769	11671.13	638.5237	73	1149.319
2957992	2289065	15882.75	4144.472	2338422	1611016	42058.58	8287.77	103	1149.686
2557440	1157251	6910.959	672.513	1543111	566435	14130.65	1333.599	71	1149.817
4791204	1481945	7618.322	1338.724	4053256	1348649	34842.99	3250.093	126	1150.939
2508615	916280	6438.108	154.5562	1536925	444364	14998.75	97.68009	77	1151.671
1417223	706121	3023.21	152.96	731108	262347	5636.599	-228.1066	68	1152.363
1874611	932696	4458.638	474.4019	1126102	423903	6022.925	1079.301	73	1152.456
2274467	1467399	8934.37	572.3442	1339721	673432	22911.29	761.0651	74	1152.486
2433422	775016	8244.076	420.6774	1442144	345792	15502.13	654.2437	65	1152.496
1005190	522526	1381.362	291.222	550876	214211	2132.657	599.1107	57	1152.641
222937	5673	1316.783	-43.48508	51951	-2961	907.962	-30.65573	26	1152.727
2412540	922970	2808.812	424.812	1287274	430434	4896.979	625.3247	65	1152.811
1992270	750915	6223.306	401.4662	1094627	325915	11930.66	677.1779	64	1152.888
252575	43647	11790.75	238.3114	67371	11042	15049.88	189.3218	37	1153.487
2883054	1085331	7143.25	746.0862	1622350	522217	18509.46	1211.488	81	1155.611
443288	272608	3194.016	1640.381	127748	77041	3838.043	1983.706	40	1155.801
3193963	1057832	4853.41	993.5943	1972046	459578	12079.78	2284.72	79	1156.373
1648499	996709	5838.256	1042.875	968684	449950	12791.87	1658.25	72	1156.563
1836474	768088	4107.355	431.9516	1111584	343607	7072.35	463.2889	69	1156.737
3107589	1069874	9631.01	656.0977	1819001	547170	18646.73	1191.736	81	1157.788
251596	213256	20426.77	2378.588	91417	79159	32812.98	3547.212	52	1158.792
1614002	763547	7241.168	637.9959	962519	319579	14618.5	898.3975	75	1159.440
386464	1018862	242636	98328.69	329996	967276	882481.7	237395.9	121	1159.692
1890645	1191425	5380.609	1021.73	1046616	490970	11393.41	1540.489	77	1160.571
2589239	1333648	14942.52	663.7715	1635144	649537	27047.88	673.8106	77	1160.815
2445066	954824	17856.53	460.4451	1465227	464562	35721.27	1167.71	80	1162.613
2873349	1078979	7062.208	1121.748	1740844	504270	13897.71	2145.119	80	1163.477
1195188	451930	4626.875	408.1926	654524	190273	8037.09	670.4627	71	1164.213
105944	50020	23672.03	374.5955	30005	13995	29774.72	379.4182	37	1165.071
1311804	752557	3221.606	412.4109	868928	389898	9500.729	1394.845	85	1165.785
1967095	861547	3802.039	311.8865	1225333	397578	9079.725	457.4276	79	1169.176
2184205	864539	3549.053	452.2912	1132463	353324	8031.681	1161.241	72	1170.792
1927028	1336437	5604.132	513.5654	1303816	635278	15400.21	574.9104	85	1174.623
259823	124609	162678.5	3836.57	70464	35393	224081.2	4778.721	36	1174.708
2474667	945247	6261.118	545.0251	1417222	427130	12639.08	1061.236	77	1178.644
2496550	1196103	7629.263	777.1491	1939251	830481	24411.34	1807.208	96	1179.000
2205786	871467	3349.641	239.9867	1176032	367006	7442.68	629.9984	73	1180.369
2077531	1024222	4531.614	302.9007	1318947	478672	8507.721	113.739	79	1181.510
2187637	977840	6142.086	311.1538	1359080	460333	13718.21	527.9494	82	1183.043
1961075	514825	10105.58	287.807	1077209	214227	20143.67	458.3263	72	1184.021
2616302	871466	7846.196	621.9324	1460474	404174	17981.13	1185.516	79	1184.954
2809656	979209	7095.983	765.888	1679656	491678	16596.23	1105.803	80	1185.986
2896381	1474934	10603.66	974.134	2242488	812450	31079.82	2049.613	88	1186.366
113619	91735	-81.14733	236.6771	32626	26274	-153.2918	317.0587	38	1190.418
1293211	926369	3297.02	546.5588	736984	384406	6982.514	523.2162	74	1195.470
2172532	1054471	3291.029	296.4209	1205243	456694	6676.351	338.2732	73	1195.727
2224406	989375	4149.245	589.9236	1301180	520100	10782.71	1551.368	81	1196.324
503251	1205383	110466.5	99319.87	283545	585324	229884.4	191556.6	67	1196.425
2090017	833331	3532.687	473.6464	1151417	355156	6761.099	889.0779	73	1210.522
3033532	1288726	10937.05	374.158	2768449	1013735	35852.53	2819.821	106	1213.998
2154895	615068	4891.085	186.1729	1086941	239876	9358.92	376.2514	71	1235.237
992276	790027	6466.684	192.4442	537512	302644	10910.14	29.03056	74	1237.665
2383608	753972	5886.331	322.957	1717481	523308	20975.63	927.6064	92	1237.724
1788776	802577	3252.547	178.9585	1032797	333343	7716.716	332.5646	76	1239.896
481356	100876	1899.534	-8.342936	181820	30689	2348.242	43.08792	51	1240.144
3328753	1355492	8867.878	751.9124	2064218	693492	21265.25	1542.93	87	1241.238
2262241	941411	7303.3	714.0551	2308844	874961	31881.2	2981.296	111	1241.638
1263453	1427099	7032.212	11606.06	780793	605541	11039.93	17032.35	68	1241.758
3344037	2200459	36744.63	1396.448	3108635	1815200	97369.4	5087.544	113	1241.893
2093031	1020149	4446.696	614.1204	1985370	819178	18601.56	2241.235	98	1242.116
3155906	1988120	10963.67	458.3283	3263039	1638586	51090.56	913.0679	123	1242.589
2921158	1282894	9513.326	948.0324	1648365	575537	20560.33	1807.369	67	1242.750
2344912	1009314	4415.699	676.5809	1393485	504959	12836.56	803.8196	75	1243.399
2242804	1194715	5586.32	448.1286	1425384	601476	13532.38	1384.691	79	1243.620
1151395	1810552	9028.687	7051.772	603270	787273	16391.11	11373.32	69	1244.293
1620524	989571	5921.68	176.8702	1041524	468459	14430.81	112.407	82	1247.253
2142629	850833	6509.429	243.2931	1466491	485264	16794.07	608.3338	81	1247.351
1433803	954596	4889.962	344.3344	883938	415667	9798.439	415.0045	76	1248.033
237491	27386	4336.861	95.92574	70256	7022	1236.492	-38.93114	41	1248.386
3397418	1615313	7588.374	666.033	2308335	1160874	25229.29	2323.504	97	1248.643
1900975	812042	6457.487	351.7676	1138974	367702	15132.35	666.4553	72	1249.036
297068	630309	265902.5	8257.629	304214	801657	1362614	45808.81	129	1249.174
2582091	1054811	4714.402	165.5976	1362677	454340	7913.206	-65.71027	74	1249.661
2524910	858588	9128.05	530.4736	1442403	391293	20055.93	1047.952	73	1249.748
2120250	1517681	6139.204	1090.569	1084467	618128	10878.84	2377.535	70	1250.930
1317129	1031031	5124.176	356.6311	891442	467246	14969.59	818.8757	79	1251.153
1843064	606756	3920.821	252.7938	1056147	268704	8499.267	198.9555	72	1251.642
2336564	1156023	5936.48	773.7404	1513991	616861	14556.91	1423.26	83	1252.124
3374259	1976412	11013.16	1216.206	2821739	1720538	44021.18	4575.353	109	1252.192
2351054	806120	12209.13	701.1063	1376332	389424	22915.4	1462.474	77	1252.707
1607231	595814	3736.806	159.2735	970289	273648	7852.922	594.9645	74	1253.206
1506420	800953	4243.925	454.2992	895642	346485	10738.69	801.7023	73	1253.430
1949294	672105	4234.187	262.7005	1042800	293912	7934.546	460.2188	71	1254.412
1790251	902179	4685.253	589.7921	2205225	842750	25631	1890.7	123	1254.826
506545	1080849	5065.903	13564.02	241794	507473	10631.14	25732.18	66	1255.354
707349	447377	5613.749	535.1816	469597	224600	14494.66	1177.219	82	1255.930
126336	200025	104121	1936.983	43645	61541	139075.5	2305.039	41	1256.348
2805026	1016800	7586.743	785.2677	1628542	468294	15232.01	1281.114	79	1257.170
4621946	2638796	14319.04	1452.49	3670818	1933654	46398.68	3411.23	106	1258.167
3844142	2799154	9816.042	952.4716	3692076	2370316	45106.99	4000.104	114	1258.259
2552368	797353	4301.18	419.0602	1315031	351442	8406.605	959.2895	62	1258.295
3640356	1484428	7406.329	604.2292	2252151	713865	14406.29	1307.935	78	1258.817
2571572	1042417	7183.13	482.3476	1538274	472396	14980.34	1260.329	70	1258.879
1701711	1263107	3616.079	670.6463	969666	499051	6354.636	1052.568	68	1259.148
2416853	1773652	17357.99	1000.185	1616872	1002952	43876.02	2562.241	90	1259.555
2142327	1029422	5437.784	331.5029	2332395	1079370	23900.05	1014.782	117	1259.587
1454814	978382	4661.24	621.2476	826586	420319	7948.248	824.2471	76	1261.008
1751592	825441	3371.038	311.9077	981785	328339	6114.601	428.1089	70	1261.337
2615207	1157126	10710.56	553.7504	1570284	685627	28375.13	1294.819	82	1261.363
1994851	870918	6800.785	378.3671	1200481	430721	14773.76	785.0565	68	1261.377
2243482	699707	9023.753	519.4819	1219863	315715	17397.18	1231.546	73	1262.001
296096	179518	49334.63	25802.75	149817	288407	300145.5	97836.06	147	1262.617
550625	547663	27787.75	25691.34	211841	244785	48056.2	43340.71	65	1263.858
2138362	1266739	8283.156	685.0538	1368212	648517	25438.76	1394.362	87	1264.252
1948005	1054684	7305.085	451.7983	1844126	838944	28283.46	2071.011	104	1264.447
2399240	1160467	8967.895	673.52	1532658	571242	23649.67	1270.813	84	1265.332
2187126	1528658	9706.295	542.2642	1288175	792603	22952.23	1840.174	78	1265.661
1838952	1008617	5495.306	620.2255	1027730	429291	8994.088	1326.751	68	1265.712
2226444	788518	7130.913	438.8616	1295353	348711	12628.7	879.7305	72	1266.153
1911770	564609	5724.504	320.2438	1027999	247874	12327.31	870.0995	64	1266.248
3111704	1645767	12447.9	954.7477	2143891	861532	32924.99	1875.093	87	1266.456
1820845	730915	4267.954	328.8414	1096500	335001	9654.248	636.7537	78	1267.479
1734729	711390	3022.395	400.0774	1003127	289435	5605.981	625.2994	73	1268.142
1492872	786008	4308.366	463.0261	863217	310406	7888.24	1011.882	66	1268.152
4258757	1514274	14923.42	1071.519	2561130	796692	36682.97	2047.32	77	1268.179
4629109	4524637	16497.56	2085.001	5590811	3519321	69374.88	6329.955	123	1268.638
2422040	689617	6193.342	572.7781	1371022	316945	13877.19	1247.073	65	1268.811
1430654	1697919	7338.351	682.0112	906332	816761	19745.97	1328.555	76	1269.335
189393	9728	48.13934	29.07275	54947	-5	-42.46307	54.11044	36	1269.678
2338487	1170749	5737.108	451.4301	1523444	572165	15449.81	846.7728	83	1270.144
2208793	769438	8106.215	418.5157	1301152	349887	16374.15	575.7596	70	1270.302
1806457	698942	5381.279	245.6339	1017287	291541	8642.934	407.2818	75	1272.368
1804393	869000	4727.167	356.7606	1046834	402568	8921.75	660.1602	76	1272.794
136150	294833	47240.93	68298.03	61505	113430	79809.3	104651.4	47	1272.996
1637785	802790	5284.024	499.629	946396	358088	12321.72	816.9048	77	1273.506
3507752	1096842	12956.01	718.6305	2252869	690403	30858.15	1794.512	86	1273.642
1584064	647354	4283.263	464.6384	941447	283403	9641.717	1332.557	73	1274.186
1780368	766137	3230.601	303.1166	1044971	352612	6237.864	658.3713	73	1274.796
2443853	1048233	9222.317	791.9084	1507865	521976	22279.55	1756.972	78	1274.975
2135154	1770529	6001.398	509.3988	1368527	936996	17668.87	1361.45	84	1275.577
2931653	1007778	10905.49	726.6998	1379579	397054	17874.62	1427.842	74	1276.864
2130544	1015529	4006.716	379.4335	1221054	450360	10204.32	885.5981	77	1277.318
119159	72633	35575.26	1339.72	27368	18079	43339.13	1560.5	25	1277.378
2774714	968762	10014.49	679.9155	1631390	479540	24753.73	972.938	81	1277.973
1680776	559091	6877.645	224.307	962073	230629	13070.62	287.1373	70	1278.339
3090902	1027345	8790.437	540.0562	2685794	800736	30929.1	1670.302	127	1278.604
103573	170475	50440.69	34973.59	46544	61779	76975.3	51745.25	51	1280.023
1588355	792820	4384.298	214.0996	978767	361072	10822.04	483.7081	81	1280.155
3861319	1813529	15547.27	1370.748	3708538	1597977	55552.59	3271.982	122	1281.516
1974681	684327	4647.982	422.1554	1053106	304536	10171.21	637.363	69	1281.932
3185561	2289092	11929.66	1755.322	2593265	1491798	39595.15	4388.258	107	1282.803
1967698	2226746	14558.13	1076.085	1266642	1149034	32603.08	2139.417	83	1283.000
2288087	961829	29298.09	1108.005	1419629	450359	47750.13	2341.757	75	1283.507
3558220	1734365	8486.098	857.8506	2937579	1276555	31201.78	2394.064	110	1285.633
259650	487716	35813.43	2571.448	131604	210647	61089.9	5142.163	67	1286.966
1470750	1097721	3907.83	377.6633	759570	425426	6970.201	574.9881	73	1288.254
261361	243093	2156.945	2344.616	99122	80635	2829.499	3257.835	53	1289.489
2611173	1499900	7073.278	558.1553	1687708	819430	19191.8	909.2993	87	1289.646
1853864	1067378	7100.408	509.2513	1166619	472118	14794.51	742.0704	75	1289.989
3324089	1522668	8169.994	531.3378	2463381	1092266	27105.5	1976.518	102	1293.173
1355994	629810	4830.196	121.9348	806867	274766	10484.32	26.30688	70	1293.523
2577908	946226	17495.54	913.3914	2353162	729808	64124.63	2646.466	104	1294.170
4095164	3302790	13670.39	1368.83	3162446	2381074	42430.71	3223.22	106	1295.502
2297681	822072	7018.849	517.9877	1294035	334190	12675.9	985.938	66	1295.668
2902903	3511349	7728.876	1173.815	2600456	2111742	25236.17	3450.516	91	1295.698
2599136	1354999	5787.888	736.1229	1384460	635143	11961.47	1570.744	71	1296.383
2878586	1580417	5633.668	958.3152	1808423	820803	13948.77	2034.771	83	1298.955
1703888	670834	3324.19	12.64899	879000	308337	6400.466	-226.027	73	1302.223
1704408	808746	6281.441	493.1006	1041443	364944	11810.34	463.4926	77	1304.825
2357944	1191993	7265.408	915.5079	2380525	1004693	26880.23	3183.935	111	1306.474
2003763	934061	6323.582	569.0366	1215554	424351	13805.08	889.4496	79	1307.783
360588	476947	4245.523	23523.07	202278	236242	9624.744	37754	70	1308.352
2882793	1621641	4896.019	593.463	2433291	1207998	17492.6	2318.815	115	1325.520
2342922	1101157	4575.095	451.6439	1396806	520574	11073.55	819.516	81	1327.939
2676688	1075530	6741.397	696.9129	1546870	526680	16649.98	1344.068	80	1331.242
2619010	1067940	7557.82	643.4296	1627886	556491	16443.94	1344.717	82	1339.367
1242389	1105459	3950.276	667.5552	1114617	892025	14198.74	2472.801	101	1340.002
1289161	982021	5147.058	530.3383	797671	412432	9299.702	457.7728	78	1343.514
1933149	1161199	9173.937	422.8706	1219256	553204	21869.82	705.9329	79	1345.077
123085	172683	98148.38	45728.45	54078	65951	169490	71421.38	44	1345.211
3501683	3085871	13421.32	1385.672	3048586	1905714	42679.78	3300.38	115	1346.186
2143522	1175756	6984.484	554.9327	1267600	548171	16889.49	1398.602	81	1349.027
1656066	1008816	3079.053	467.9243	954474	443107	4729.477	1164.428	73	1349.413
2011685	815682	6042.465	211.4893	988326	312699	9490.468	8.32174	69	1351.340
2199356	1032274	4995.519	398.1449	1090290	460406	8757.703	457.7665	72	1352.468
3129543	1956966	11522.87	1095.86	1605328	813959	27933.18	2153.415	73	1352.715
134183	0	93.83215	49.49755	32258	-5302	90.61049	-72.03885	26	1352.742
2293692	916928	3500.914	673.2184	1973611	697103	11273.54	1819.738	93	1352.800
2435125	966036	4189.124	576.1851	1392189	434755	6682.681	1114.362	69	1353.037
3986245	2288414	33834.87	705.1623	3812361	1700151	90807.57	3834.79	106	1353.407
2886252	1431627	8234.605	678.0403	1755076	785188	19199.04	1796.258	78	1353.726
1811040	801112	3757.751	238.2596	1520186	587003	13417.42	540.2325	90	1354.172
1878216	954212	9167.363	431.8163	1108976	432721	19855.7	707.7643	70	1354.448
1588269	1183680	7124.219	27.82486	955461	547505	17083.68	-104.3412	83	1355.578
2735620	860962	6855.319	557.5197	1688688	416508	16840.19	1512.697	79	1356.014
4214519	2156046	16864.39	1025.215	3866996	1881076	57586.53	4007.298	122	1357.175
2085207	852420	12318.69	692.3405	1155638	380530	19747.34	2010.358	61	1357.227
3097582	1700057	13126.73	926.0633	2880013	1188828	32935.95	2469.517	102	1357.731
2110264	683214	6649.947	532.0726	1169063	283601	13799.49	914.2537	70	1357.987
4221323	2265171	9447.988	1781.434	2843237	1151613	19830.81	3487.346	82	1358.391
2205469	1167979	5295.062	499.0407	1481452	590713	16197.06	780.2424	82	1358.932
2220649	950882	11346.25	527.274	1354873	488793	26137.09	1029.873	78	1359.127
3077668	1159788	7332.279	776.885	1803382	544785	15868.75	1441.488	73	1359.243
3449302	1590614	10824.02	593.4234	2991490	1073971	41160.38	2119.021	93	1359.405
391234	408674	121994.9	71375.93	132684	150756	213005.8	103971.5	39	1359.413
1120742	694470	2354.306	370.2153	578085	283607	4400.963	703.7014	72	1361.424
2680836	1628677	8516.74	738.4412	2486318	1150319	25015.46	2180.275	108	1361.462
1876614	742133	6018.096	435.9959	1872363	593792	25003.43	1962.006	104	1361.794
1898139	623176	2930.129	357.3544	1036547	259879	4210.44	743.1176	65	1361.990
1896431	1051937	4060.152	325.7441	1087464	456088	11073.74	113.4893	72	1362.472
2683096	1155075	7983.67	255.1498	2901079	1051290	32844.91	1532.617	114	1362.573
2399694	1304820	6921.875	626.9421	2190355	987886	24368.79	2128.332	99	1363.012
1084757	1550448	4798.642	302.4755	777202	766537	12308.88	798.7522	81	1363.424
2518913	1028709	14447.83	736.9566	1889907	555125	24746.04	1140.045	86	1363.775
2182570	856729	7974.7	473.4407	1185484	360653	18680.92	313.8162	67	1364.023
1987749	990364	6674.065	264.602	1148062	448769	12985.2	559.4302	67	1364.043
2746399	1061699	6746.444	821.1867	1573135	486847	15963.62	1052.835	72	1364.192
3208916	1494897	8737.452	461.6806	3228054	1367463	31958.99	2672.102	123	1365.209
4292059	3121833	34610.79	1581.508	2979008	2279398	77542.63	5677.615	97	1365.670
2031381	855628	4675.766	566.1573	1180921	372488	8882.532	944.8036	63	1365.765
3102816	1460689	7761.658	724.0975	2892766	991363	32609.29	1245.524	100	1366.049
2654293	831019	7942.128	701.1278	1557686	410833	16153.37	1103.529	77	1366.930
2025104	954006	4352.985	484.6054	1197920	463264	10533.8	878.1868	69	1367.032
2128547	1071735	5873.331	494.8277	1285855	523438	15812.39	1259.598	83	1368.460
1457480	829601	3086.772	534.8135	836932	343764	4582.176	1481.625	71	1368.708
1352495	589783	3502.957	406.9245	690748	226096	6774.745	582.1143	72	1369.877
3758276	1763229	11816.17	653.6537	2307722	826521	26860.15	700.8248	87	1371.282
1094796	642330	7361.331	291.7045	605304	256909	15478.9	751.5865	62	1371.371
2257126	774273	6901.415	477.8864	1328832	328136	14188.09	1092.334	75	1372.104
1556153	755915	5294.617	459.1046	979309	346524	11968.5	7.73211	78	1372.281
423566	1151890	44017.05	109967.9	296960	621652	124180.5	188132.4	77	1372.767
2856737	1128945	10913.3	1151.576	1687120	600925	25031.93	2422.905	80	1372.990
2347978	796804	7269.889	579.863	1305685	338268	14003.7	1207.868	72	1373.375
2260036	766446	6692.935	547.8866	1298211	333974	12501.62	1209.016	70	1373.542
2226012	977225	5923.755	472.5716	1299414	442631	13472.02	843.3757	76	1374.362
2019556	770966	9771.084	279.941	1132501	353819	19748.81	659.1456	79	1376.323
2124347	1274431	5167.85	1002.346	1355035	614892	13710.31	1542.087	80	1376.855
2133935	821059	3075.694	395.4077	1186154	346966	4833.983	828.3898	71	1377.377
2775255	1634367	6312.818	971.5854	2558734	1169134	22961.58	2662.829	104	1377.858
3132186	2392146	17265.38	3056.511	3241569	1932858	56688.56	7147.517	121	1378.210
383231	497486	77958.86	42189.72	184593	201975	139578.6	60787.64	59	1378.928
2293932	1083956	6887.963	781.8221	2381723	957004	29217.17	3606.649	115	1380.513
385432	316082	15958.21	27668.61	230413	213181	34427.23	85933.92	109	1381.495
2798144	725295	9552.592	631.3821	1975664	545573	37024.73	2551.142	104	1386.096
3244698	1608682	38384.13	1060.524	1931966	750763	67205.45	3321.136	82	1387.298
2155033	1066692	5108.447	539.8945	1207948	447938	9758.012	874.8221	70	1387.596
2049684	1130852	7259.61	1162.342	1151438	490773	14910.22	1418.419	82	1390.049
2266862	771386	6107.294	464.1604	1213393	319683	12649.08	1248.798	73	1390.427
1960871	1007513	5278.743	363.3889	1345459	673845	11592.6	771.8244	85	1390.674
522599	920883	16870.17	7497.383	323488	510268	40439.42	15602.77	69	1390.790
1740826	724906	5690.883	533.082	1037658	328446	8939.312	1057.633	76	1391.797
2040500	1578055	8634.182	981.5413	2120468	1350619	30892.66	3036.546	117	1393.689
2058786	852403	5567.991	265.7661	1256910	430418	13759.7	160.9796	79	1395.098
491579	580961	214224	6906.166	278916	330033	530289.6	18459.33	71	1395.485
116834	53159	29541.97	437.91	32803	15021	36690.17	372.284	37	1404.407
2169024	776693	3400.994	1437.597	1091101	294703	5977.28	2151.869	72	1409.796
341940	232509	20206.74	42957.25	146339	108703	55174.97	77172.32	64	1425.755
449361	181694	98939.35	34947.63	180351	85519	220556	58264.98	68	1427.017
2472506	1238988	4438.759	566.2626	2019460	836731	19739.38	1556.503	103	1429.264
2549817	904808	7342.025	421.4826	1448780	463403	15659.18	309.6436	79	1434.620
2076408	696415	3693.778	503.4653	1099624	317773	7929.927	1219.883	74	1438.713
2382885	1112389	12435.53	335.5278	1344301	510461	25300.5	742.2587	76	1439.851
4058995	1909381	9476.055	530.3958	3504619	1423134	33626.46	2727.152	118	1446.456
2035903	796093	2364.318	713.7746	1182791	364643	4696.945	1157.11	74	1447.361
1921097	1259007	4034.209	465.4773	1242678	552401	9121.663	958.3927	79	1447.651
1923353	1002457	2933.399	571.8839	1018313	415929	5656.034	765.0967	72	1451.631
542700	897344	122314.9	81407.88	274774	409893	278709	121608.8	71	1452.878
4167005	1569051	13314.82	830.998	2554749	755202	29320.2	1496.823	81	1453.028
2307405	954717	5696.817	487.228	1318063	447267	10490.44	1024.426	76	1454.267
113935	22873	5480.538	585.3506	29656	6026	6859.105	763.9747	33	1454.906
112615	253386	93071.55	3382.004	55998	126910	183446.8	6144.008	57	1454.925
2449573	1065270	8093.159	544.3945	1462253	488351	16179.07	1420.832	78	1455.367
2238931	850385	9501.352	400.7555	1167438	346766	17902.35	775.8525	72	1456.333
435074	1469786	7780.883	22689.33	243008	790463	20997.81	47565.41	70	1456.382
1452624	684700	4384.136	279.1228	870813	310898	8767.376	525.3746	74	1456.910
2180503	2229616	22566.84	56205.63	1186003	911824	42525.22	91824.62	75	1457.631
2234965	1538296	4818.917	907.5579	1189619	671693	10192.35	1713.321	70	1457.903
598368	156349	450.8804	33.11831	217128	44665	1052.13	-111.4015	51	1458.279
2865223	1397817	7930.767	831.7626	1684281	677242	20253.54	1413.516	82	1458.462
2875574	986701	15665.46	617.7396	1659371	581710	32435.58	1381.52	82	1458.592
1774843	945654	5662.639	568.1463	983264	406405	12412.75	1050.806	67	1458.737
1405308	794475	4156.189	293.9244	814653	342737	9348.165	731.7991	75	1459.320
1901615	1108255	4475.99	468.905	1116217	461532	8680.439	461.8848	77	1460.141
109307	16139	-120.1061	17.28327	30541	4427	-952.8796	123.1194	37	1461.270
3158168	1255856	12409.75	863.2366	1986874	651076	26054.75	1300.721	83	1461.515
505969	1252084	78327.89	96798.62	281071	635514	199946.5	164194.7	73	1462.713
1788762	1471001	5224.58	11022.18	1294304	1175504	19633.78	25534.7	157	1462.979
2209989	704825	3957.196	512.5594	1260213	299753	7186.893	329.8062	71	1463.247
1958327	715868	8850.865	283.3605	1122455	307029	20352	609.3469	77	1463.954
3529965	1239474	10461.39	587.6055	2123747	591854	22200.85	1049.298	75	1464.050
2075526	960132	5682.688	489.2613	1731380	650657	20561.19	1778.244	96	1464.355
276880	679829	140705.5	26710.47	150807	315515	351517.5	59663.63	65	1464.651
2551365	832438	6574.412	477.9422	1417904	332484	10611.5	586.0058	71	1465.072
1411241	1028353	4362.715	348.2053	853955	411930	7507.267	667.7043	73	1465.445
3158277	1237700	11113.66	989.7449	3052603	1123707	38071.36	3447.531	104	1465.534
3292884	1427628	13929.5	851.5448	2704592	959227	41683.76	2503.707	93	1465.576
1590585	567837	4670.744	675.88	846442	215634	8965.577	1037.853	63	1465.966
1991540	771150	9731.503	554.6367	1168398	358325	15411.53	1054.281	71	1466.421
497404	556058	11078.36	88181.82	227791	212237	22567.11	131279.6	54	1466.440
1973032	1178227	6329.67	380.1605	1579537	965880	19471.58	1569.039	107	1467.054
4139200	2518477	14706.71	1160.704	4094467	1902540	51968.52	2788.73	114	1467.220
2533622	1283417	12811.86	533.3727	1466098	512514	26896.14	1169.645	71	1467.627
2342270	806612	8479.146	325.851	1425749	393587	21756.61	459.2239	78	1468.023
2990288	1228908	10746.1	654.6357	1838781	636775	27618.98	1109.628	75	1468.201
4481185	1870983	11363.61	1146.777	2583531	885268	24028.95	2438.234	73	1468.345
1654341	1194824	7490.674	880.092	1563806	864764	31109.92	3126.283	112	1469.627
1963861	1028199	4356.199	653.143	1282087	469613	11697.5	1382.729	81	1470.293
2353535	864545	10287.63	52.60962	1363534	385193	19216.21	74.78686	70	1470.488
1930800	706059	4647.99	625.1542	1062446	301924	10829.07	1092.697	65	1470.596
1865213	1408612	6356.428	743.31	1165990	640394	17581.83	1861.974	74	1470.700
2170817	1125941	7143.412	931.063	1325725	537938	12875.26	1480.25	79	1471.574
2363511	796044	7709.756	347.5661	1414337	387326	19075.22	934.076	75	1471.612
202329	588652	234688.5	9258.33	192931	799596	1114537	51855.09	173	1472.090
1590107	849083	3388.971	297.3271	885856	395913	7876.952	719.5067	76	1472.593
2290927	956545	5509.88	658.1283	1443484	461178	9330.224	1293.381	78	1472.852
2013635	1101167	4981.049	749.227	1184534	475875	9852.772	1269.186	67	1472.865
2485512	1213494	8985.319	1370.013	1486127	600802	21231.07	2670.85	70	1472.898
678299	2053253	18697.31	89401.46	355417	926263	45825.3	144557.7	57	1473.030
137337	384842	107299.5	5429.601	97644	214250	250977.7	11755.31	85	1474.885
2460415	1040314	9257.813	799.8007	2094701	766268	28062.74	2472.771	108	1475.009
1953448	899380	3529.974	391.0368	994523	342322	7061.635	708.8307	63	1475.099
2408042	779565	3487.244	371.1856	1345097	360352	6424.665	661.4908	75	1476.032
2129266	782495	6894.14	325.9332	1278735	385874	17154.97	250.3992	73	1476.095
2115604	758526	8137.406	603.0272	2082957	683609	29447.63	1599.486	108	1476.452
423084	79183	1087.77	300.4699	123194	21989	1375.435	290.0749	47	1477.359
2942458	1358266	9311.176	544.1218	1971692	712747	27273.04	827.4087	91	1477.419
606934	1002826	11282.24	67277.48	379530	499613	33376.56	134038.1	85	1478.391
2904931	1072992	8016.162	497.4743	1740005	551345	14888.35	1369.567	80	1479.376
2549483	914631	3841.91	220.1491	1457056	435934	9452.349	400.8071	73	1479.549
3085153	1138563	4638.987	531.4498	1749679	569827	8001.127	888.6378	75	1479.879
2179738	1153593	10834.51	288.9141	1383874	572786	18690.04	202.5033	77	1480.389
2234976	811921	7703.264	511.5003	1281003	342139	12703.06	749.0294	76	1482.010
654435	84817	-6.9601	140.0016	263132	25602	-374.0125	265.8204	61	1484.524
1714535	1138758	7366.837	611.912	1159586	633622	18272.31	1307.614	85	1484.860
2020810	755648	7999.521	366.869	1264551	354905	21516.54	319.7707	81	1485.860
2851068	1826566	10225.35	869.5725	2435988	1145514	31808.32	2838.783	99	1486.286
118655	3423	249.8046	3.053118	21837	-2429	50.07719	-1.206108	20	1486.352
2171685	1702098	9463.459	727.2083	1487737	938617	30343.66	1786.547	90	1486.980
1945048	890705	4080.855	439.765	1161115	406006	9902.47	352.0346	77	1487.650
3732801	2150017	13302.68	1473.744	4665242	2253488	58724.86	5658.493	127	1487.817
2142145	1411759	6216.516	804.4434	1428848	735233	14411.09	1764.244	81	1488.367
1095388	1002004	92989.82	58502.77	594524	442740	163201.8	109565.3	76	1489.610
1563393	603888	2642.084	451.804	823407	237281	5552.424	509.0063	66	1489.685
116668	136620	28090.6	1693.763	39315	44137	39150.88	2361.188	44	1491.902
2445470	1127385	9620.287	948.6407	2376321	883465	36206.53	2319.881	109	1495.065
408974	957147	11328.13	79169.88	219858	476102	27233.83	141737	70	1495.478
2385862	821658	6881.1	232.8097	1427012	388839	15649.73	598.0042	78	1496.160
2663937	1159815	12275.72	457.5241	1660542	579485	29894.08	1061.242	82	1497.549
2453898	1123772	8687.593	693.8553	1591713	605946	20728.86	1674.118	84	1499.126
2013769	948335	8151.714	691.9683	1192760	454415	18439.73	1160.523	79	1501.463
2274688	1045743	6377.115	701.3332	1501771	537176	17327.9	1751.515	79	1501.618
2229611	1024216	7758.808	815.5076	1803849	805577	29516.85	1705.526	107	1502.526
2880624	1323763	5863.101	420.2998	2681578	1186137	23654.75	1582.082	103	1502.648
2165676	1507777	4481.271	980.1451	1307942	620402	9114.242	1902.46	66	1502.758
2496757	2293437	28345.98	844.013	1744328	1218037	69653.37	1509.88	89	1504.153
3206336	1290985	5547.143	622.7661	2465589	932111	17646.03	1530.736	104	1505.487
116751	153307	35867.53	1163.663	67115	156073	177070.3	4886.59	123	1508.674
1975677	1355862	3022.104	592.1192	1060952	558441	5650.6	1021.879	73	1511.012
274716	688922	3008.653	396.0549	315267	624295	9457.516	1070.063	133	1516.306
2207125	1043330	10274.41	540.5128	1239495	454972	19132.77	1034.794	74	1517.470
2673376	1309549	7453.734	535.4077	2085778	762263	19864.88	642.4432	93	1520.561
1533020	779313	3114.297	307.8526	840385	383727	5481.87	955.1589	79	1524.125
1676734	665950	4604.292	620.4424	988391	295280	8457.272	1276.999	77	1533.709
1593229	863449	6649.899	314.0796	931722	369105	13692.49	726.6501	76	1544.650
2514700	1112760	5561.265	417.7339	2138867	867211	19916.16	1888.064	106	1547.941
1814920	842471	4285.621	490.2992	1527560	627166	14762.41	1571.689	97	1558.013
3360846	1738046	13420.51	710.7887	3334925	1625920	56622.79	3268.981	126	1563.428
2089374	1018782	5020.073	467.6115	1292731	443902	9531.202	762.46	68	1563.539
2391255	2060913	9308.196	1012.55	1381553	961223	20489.41	1868.574	76	1565.195
2951473	1301510	6877.766	644.2896	1941124	630362	16924.21	1418.606	85	1567.602
301686	253329	63895.33	36760.46	106342	83751	94289.34	49197.76	44	1567.916
1180386	1211205	3778.397	556.2886	709103	503113	7985.939	1172.823	72	1568.144
1830036	1137886	12021.37	541.1251	1166160	543792	30437.95	1078.98	80	1568.312
2700473	1049550	5261.424	430.8811	1565652	518836	11769.49	1242.371	83	1571.360
1693612	739494	2033.399	384.3939	898885	273665	2950.905	798.3648	68	1571.677
2449935	1158234	10369.75	425.7931	1510727	617150	27099.14	1013.434	81	1571.771
3290498	1839515	7842.652	1130.442	2146059	933709	19438.92	1688.739	85	1572.673
2038123	984363	11113.55	600.7599	1187116	461617	18386.53	976.1791	77	1573.227
1841194	596330	5021.785	378.3652	957825	236650	8263.762	831.8447	63	1573.311
1924534	910560	3380.856	408.4948	1125344	432600	9216.625	302.7276	73	1573.675
262280	308809	97339.96	45578.78	108633	113404	162654	64797.09	49	1573.988
1148106	407646	1452.053	46.0496	609239	150611	2333.087	264.2688	66	1574.101
2532250	1236474	6989.07	608.2728	2425068	1104557	26584.33	2135.515	116	1576.136
2038781	624888	7250.599	365.6388	1050131	250313	13162.32	744.9416	67	1576.465
2536804	1678463	10917.27	652.0046	1607695	940836	33642	1249.915	92	1577.694
2111501	753604	5405.374	244.1668	1154961	314144	8685.099	342.2144	73	1578.505
3280765	1189427	11797.76	894.3016	2480704	834335	30789.66	2458.367	104	1579.763
1885118	676131	2675.222	309.0356	1052387	268967	2672.59	381.4144	68	1580.060
1798783	1191688	5866.096	607.8687	1161865	563970	16222.59	1459.57	82	1580.741
110833	164229	53350.64	1911.843	36215	52624	77480.79	2534.514	39	1581.285
1398953	1619488	6884.96	766.2543	955902	845381	16569.16	1278.697	87	1581.336
947672	477287	154709.1	4185.355	398891	324805	592199.3	27511.53	118	1582.285
2377408	1853132	10956.62	990.3427	1746176	1049301	29861.21	3027.972	93	1582.531
2586834	783264	5177.846	564.908	1414173	339896	8948.419	1165.323	72	1582.866
2435474	1637741	7560.243	793.0811	1757143	894176	21675.21	1152.937	84	1583.132
155086	89443	32031.6	1240.653	51520	36003	54184.92	1813.79	46	1584.208
232229	12419	-82.1647	33.8235	65739	3281	-121.18	-106.5622	43	1584.551
2055591	974653	4678.681	598.7379	1053909	430189	10339.94	829.0828	76	1585.135
229462	13479	-79.6455	-5.539012	60337	1334	-482.8549	-158.5172	33	1585.202
2391065	1378294	16095.71	535.8278	1523878	635577	31244.07	826.9778	83	1585.630
3179409	1132293	11450.63	943.2541	1785312	547774	20193.63	1740.136	75	1585.901
2049823	882582	2291.375	322.2712	1241497	389601	-2106.431	241.1155	78	1587.722
2606813	1676335	5752.224	715.255	1580948	939315	15275.23	2058.894	87	1588.629
2141431	817842	6457.446	586.7734	1939011	615812	25851.84	1986.921	98	1588.794
2716066	933053	4868.905	548.3646	1415091	453567	8139.853	986.6752	68	1589.009
2372063	1003678	6146.366	275.538	2575389	939043	24838.84	1205.692	111	1589.252
334582	84901	158.5724	69.18143	110120	25326	-624.891	263.9218	48	1590.064
2158776	1514059	7517.513	1023.23	1454893	776678	19870.71	2129.605	89	1590.304
1692346	561264	4189.197	153.1746	940184	252426	9676.227	74.59106	67	1590.357
4071840	2602288	32891.54	1850.907	2805928	1451335	79580.91	4423.307	100	1590.922
1819486	606597	5419.52	523.1311	1081317	268304	12322.37	884.8107	77	1592.952
2039447	1197322	7996.888	439.2478	1094800	500766	15023.11	1045.175	70	1593.194
2249668	1138320	5751.004	562.4305	1440064	524437	15365.03	983.9728	83	1594.992
257929	659053	32155	3296.896	197946	367416	77918.12	9732.583	79	1595.726
2093436	773533	5029.576	522.244	1203187	344082	12454.86	1142.745	77	1595.913
326600	1000330	41944.93	6876.125	293838	789263	119148.1	24326.59	102	1598.572
2279409	1148108	10891.93	313.6518	1300427	533285	19924.41	524.8777	78	1599.014
460697	688198	211900.2	41684.56	353269	572897	700641.4	110775.7	108	1601.269
2268319	776177	4672.221	324.6674	1372856	349670	8662.288	620.4967	77	1601.816
236920	122965	207.5999	-71.87363	65216	35139	77.88529	-373.2077	37	1602.137
1751314	515346	4295.617	427.8607	935257	212168	7306.708	754.5648	71	1602.629
254876	275763	74998.97	4953.649	121367	257197	262965	14828.34	116	1603.353
843152	909311	4852.473	80070.73	406126	395843	10118.97	146984.9	73	1603.758
2091420	761923	4665.213	371.6759	1194782	361169	10828.66	739.7565	75	1604.046
2336293	910950	2898.623	505.8881	1020755	350397	5839.023	952.7646	68	1605.412
3207541	1076997	10348.9	1157.793	2433152	785778	28790.83	2736.999	101	1606.303
2376272	1298449	9522.176	1309.759	1274427	560074	17041.87	2142.675	76	1607.689
2450230	1146307	4646.173	825.4156	1379302	551863	11886.59	1959.52	81	1609.188
2727303	1013984	9889.712	363.8704	1568401	489725	21171.19	434.4651	80	1610.141
1158374	1376884	7167.045	483.6621	810510	699005	17003.31	823.2231	84	1610.617
2136547	1161895	5174.552	616.382	1275458	537572	12699.32	1010.567	72	1610.656
2117687	1183305	5224.572	319.1841	1360409	537448	14283.63	302.585	74	1610.795
2274667	1247115	18935.48	633.185	1516332	607582	47109.11	966.9988	87	1614.232
1840652	861123	3477.49	398.5891	1042684	372758	7046.883	704.9536	76	1621.582
1281797	1791724	9829.68	39192.51	649524	981314	26597.96	85375.55	93	1624.904
2495585	716353	4235.479	617.5146	1315843	286019	7109.669	973.9186	69	1624.990
3227507	1833149	9517.468	1211.436	2529405	1155811	31996.88	3470.649	103	1626.634
2735818	1680647	6909.271	620.7558	2121810	1014429	22524.69	1926.697	100	1627.237
1704130	830220	3069.646	599.2779	964187	353394	7226.748	707.071	79	1632.159
2248414	830048	5604.778	753.4725	1199637	367170	10796.25	1605.419	74	1635.793
2016174	918483	4343.32	494.9962	1158420	451273	8526.962	1109.97	75	1636.484
1070254	735140	3695.902	267.1597	629218	297618	6134.658	427.2227	75	1638.214
2314465	973663	3988.775	441.0153	1382330	456682	8383.852	908.5637	79	1641.920
569127	860944	309304.5	14742.08	420291	637250	922747.1	53326.7	102	1649.419
2051915	748425	6960.827	518.3371	1148736	330641	12526.67	1286.412	77	1666.074
1697463	901370	7582.561	506.8696	950090	370609	16386.79	1221.94	75	1667.047
2825737	1971088	5621.831	612.0186	1855693	1124501	17254.14	1857.129	91	1667.355
3101403	1138594	9041.864	720.8758	1890872	571441	21418.79	1690.837	83	1668.552
1713299	885553	5211.629	662.0466	983164	442337	12879.88	970.5849	78	1669.083
1593318	880739	5762.486	726.7783	842728	350705	11340.47	1555.106	73	1672.061
105225	98839	37752.63	771.3964	64782	121018	187776.1	4452.023	125	1672.939
3011796	1268747	7696.296	823.5031	2088898	679925	18813.51	2335.736	86	1674.784
1849676	674819	6344.099	889.0842	928624	282720	9920.354	1119.461	61	1674.824
2320206	765420	3737.17	544.2213	1308661	331421	7239.949	1110.171	75	1675.673
3525543	2170770	14720.74	1144.686	4082479	2281675	60878.89	5298.527	147	1675.896
1365062	458625	3121.427	430.8266	650900	194158	6762.997	843.8048	64	1676.085
1920793	918160	5847.784	581.5039	1139104	438569	14835.63	615.1528	76	1677.219
589619	754695	74405.77	2441.009	294432	304216	131876.6	3599.957	60	1677.514
2373007	1035045	6954.787	425.2062	1308232	485590	14131.82	268.431	76	1678.224
1809725	901454	5220.939	219.7069	1014741	399891	11329.59	287.6721	76	1679.624
2477014	973094	5037.094	514.1622	1377896	457976	9519.906	1142.085	75	1680.019
2030684	941948	4560.949	422.6795	1151973	402081	7765.784	706.5037	75	1680.664
2499789	1221681	4399.51	413.9106	1425138	546373	9064.238	605.6561	73	1681.072
2179791	684872	3761.409	446.7332	1882144	540367	12029.76	1331.918	93	1681.364
2003790	1147952	2587.13	591.7119	1033463	463480	4199.798	1065.649	63	1681.493
1944069	1064186	3336.972	234.8097	1146996	440806	6419.465	305.239	67	1681.529
135003	157130	123861.3	2807.355	51656	84927	287930.8	6064.75	50	1682.018
1855381	834047	4882.494	195.4091	1038069	355624	11620.27	73.84256	75	1682.270
4575950	2452869	11265.5	1210.894	3185943	1508404	29309.21	2965.404	89	1682.466
2243284	957464	8917.648	661.7504	1376651	479272	20565.95	1469.56	72	1682.618
2393207	1204112	9015.17	856.717	1424665	528324	19509.79	2034.541	72	1683.009
2241925	1159084	3883.292	339.1943	1318296	460315	8559.68	411.2621	76	1683.939
2045459	929888	7171.6	475.0068	1161693	379651	12477.47	1289.492	72	1684.193
274479	59751	13883.07	233.2257	75708	16492	17690.87	283.2838	41	1684.874
122509	195217	42759.54	1522.903	38937	58524	56426.96	2141.16	40	1685.071
130080	121315	34752.31	34120.14	49979	40795	52511.41	49243.61	48	1685.424
1707092	759201	4026.926	235.5253	1005282	355311	6625.66	-213.4324	77	1685.762
231063	504796	22663.47	5695.726	87726	173190	33283.35	8244.526	52	1686.349
3432369	2590896	12873.05	1733.568	3446268	1720783	37442.42	3884.035	109	1686.422
3126694	1880625	10746.01	1046.649	2198578	1079916	26781.6	2178.128	80	1686.540
1599793	613195	4885.99	593.9061	946276	279720	11821.36	931.9066	72	1687.008
837730	683273	2760.099	732.8217	573940	355996	6446.522	1679.345	80	1687.374
435442	185452	58912.26	51886.53	158303	55163	83978.45	69055.5	50	1687.701
2167082	868409	8203.123	560.5706	1185947	390117	14978.14	544.6453	75	1688.099
1939675	666015	2960.65	317.9624	1063923	278958	6801.326	854.2892	71	1688.488
2246836	1144666	8540.236	465.06	1248663	548737	20875.41	603.0291	77	1688.631
2441244	920815	5188.472	586.3789	1491289	425708	13179.22	1496.51	77	1689.302
2905220	1101439	6286.181	778.4185	1705197	556626	15553	1421.924	73	1689.368
3048091	1577817	8868.152	903.8729	2015092	846215	22933.75	2050.834	84	1689.772
2763602	1151603	7716.57	678.5855	1787135	542997	17020.36	478.7704	74	1689.896
2152798	951126	6405.722	676.2166	1254918	424882	11193.12	1404.309	70	1690.049
2633738	1175388	6789.949	703.9264	1627515	630201	20643.66	2005.378	78	1690.302
2383136	1475065	10215.88	626.9354	2286478	1243891	43987.98	2469.13	114	1691.128
3650273	2196794	9051.893	1220.433	2733515	1079636	23460.74	2128.999	86	1691.567
2275269	824680	4420.527	444.8861	1167712	372487	7708.835	1080.699	68	1691.926
2534426	1948121	9914.63	20943.29	3174725	1830721	47642.59	36428.23	142	1692.004
1332767	1713921	5239.074	530.0973	838647	813557	9182.067	842.7006	76	1692.679
298253	250025	49316.23	90871.39	121954	81534	82451.43	128118.2	46	1692.771
2002369	1427921	7988.281	667.4864	1316806	705447	23173.74	1660.299	84	1693.013
1419541	927693	5912.443	696.1994	751955	368442	13697.24	1214.967	66	1693.052
2424635	771838	11259.13	669.8109	1374125	364589	23129.78	909.6241	78	1693.939
2172474	1115223	6133.963	1094.323	1711456	940313	21454.91	2782.638	99	1693.992
1100692	588253	2999.948	563.3074	721475	283737	8266.516	679.4484	69	1694.019
2583509	1640639	6815.771	644.2106	1507131	857819	18566.04	1499.347	91	1697.548
2286823	947056	4651.624	724.6313	1255305	414216	12139.59	1350.113	71	1697.605
4014580	2408632	18634.56	647.4867	3510633	1831379	67206.02	3531.055	106	1697.789
359484	1213794	41173.55	29960.13	216540	626800	68605.5	56054.67	58	1697.906
1667884	671703	5497.3	1135.939	983605	282375	9858.19	1731.406	64	1698.039
2677426	1735451	7098.752	894.4895	1795902	845792	18896.45	1711.802	83	1698.564
1850449	770598	3521.245	324.2928	1039151	316005	6243.678	692.5348	73	1701.925
2697086	934438	6741.535	522.8931	2470232	778269	26972.49	1648.659	114	1704.109
3036115	2401380	8807.078	1045.661	1979477	1140395	17675.04	2280.561	78	1704.506
2934036	936517	6585.853	627.2957	1765241	459801	11437.1	1717.201	76	1704.978
1948144	636846	10909.12	123.1781	1024350	261796	16696.66	630.351	71	1707.319
142079	101522	27466.33	838.5952	42148	29794	34805.75	1269.452	41	1708.988
3106380	1260387	11773.63	630.7746	2290579	871830	43735.62	2693.444	106	1709.615
357119	554246	163419.2	10496.98	256079	338035	342270.1	48685.33	71	1709.702
2024506	719980	5887.356	478.8094	1211354	309396	12544.56	1006.837	75	1710.320
1627018	1196898	3330.585	912.7288	859235	508055	7081.651	1692.95	72	1710.804
158838	27167	226.0821	92.46678	43407	7326	99.19353	215.726	39	1711.640
2368459	768469	4304.111	482.6384	1278725	347665	8238.481	1117.483	74	1712.249
2345429	1085868	7856.645	677.4288	1588366	586046	19439.07	1217.718	82	1712.524
2367064	985781	7275.67	802.0311	1409040	487471	17638.98	1312.75	80	1713.709
305802	431396	348823.9	8142.241	116824	165593	545346.6	12974.62	53	1714.210
2645152	2954999	13154.48	1383.07	2212722	2152821	49213.47	4180.182	111	1714.506
2501217	861585	6924.686	395.5378	1360788	385415	12530.75	550.8255	74	1716.109
2805358	1535156	8829.468	836.4396	1666977	741748	20977.34	1760.361	82	1717.165
2017930	1249464	6589.147	950.8217	1275905	609671	17152.46	1742.76	83	1718.636
319609	903950	163655.7	5175.939	483437	1478119	1596968	68916.25	305	1719.530
1968690	873492	5327.997	406.3013	1292560	444069	12923.73	1379.276	87	1721.137
2192701	681773	19210.33	463.6339	1255859	310368	31721.24	1246.314	78	1722.702
283246	937449	69741.27	68308.23	167103	399036	133573.5	105461.8	66	1723.413
185261	187628	42697.8	3471.786	63124	62090	59574.31	4323.256	46	1723.767
1952310	1202249	8432.371	603.5818	1236127	611495	19725.3	1151.529	84	1725.068
2560738	1336922	8072.287	667.3979	1744654	801927	24064.54	1429.113	87	1725.142
2360807	973485	25175.93	2954.183	1353827	490171	39387.4	4728.153	80	1726.311
2235173	1228874	13182.76	535.0009	1464681	649899	33240.06	1342.755	85	1726.947
2049707	755399	11598.42	430.9878	1137967	308913	17994.93	813.529	75	1727.734
255168	105264	393.6332	21.35618	71572	29676	762.244	74.3131	43	1728.534
1300899	552896	1590.746	332.0916	661623	217289	3532.194	840.7173	71	1732.553
1751934	695874	4877.875	330.0738	987960	290302	9113.5	601.5674	74	1734.136
1758105	1450438	7718.928	454.2462	1074968	756373	16979.86	861.5984	83	1735.623
311125	175207	17547.15	45356.96	129780	59877	25728.11	64435.72	56	1738.351
2414850	1280468	7110.88	673.7443	2017580	981310	23179.34	2838.493	109	1741.382
2158076	1469533	10015.66	864.7471	1453337	845319	24018.08	1826.798	85	1744.292
2683247	946215	10813.42	555.949	2683103	852606	33885.29	1979.907	112	1745.225
2142081	963436	7538.555	413.2019	1300994	448286	17626.51	804.5453	81	1753.954
2640114	1109377	4471.71	754.5208	2574619	990972	17651.03	3187.017	111	1759.279
1029821	1682339	6485.464	367.7417	1245394	1492530	24815.22	934.0901	115	1765.784
2721072	1770958	8934.936	1782.263	1589249	816561	17898.45	3227.414	78	1772.540
2417170	1248374	11591.08	858.0428	1317052	575125	23181.77	1816.144	74	1774.918
2175899	953221	4963.148	325.8029	1873838	652966	17734.51	1367.004	102	1777.988
2637769	1027091	6786.178	528.469	1607553	514781	14888.06	811.6086	72	1778.020
2182534	841838	7073.464	352.1286	2084872	609232	24013	1187.53	97	1778.272
1579536	688828	3842.718	520.0329	870008	277261	6069.829	924.5516	62	1778.469
1714874	920502	4503.467	523.951	1024685	407174	11269.77	597.2795	78	1779.730
3018467	1951952	9487.407	1071.762	2019096	1044078	18520.37	2259.919	84	1780.127
1054521	1227730	5743.269	464.5435	663900	542481	16338.4	946.9045	82	1781.625
2266158	1241998	6653.702	551.5323	1419822	579522	18337.95	1235.169	83	1782.134
2400972	846286	5509.783	597.1422	1389593	380372	14220.48	320.6734	78	1783.381
795559	1230063	153572.5	97288.91	422288	595955	334565.4	169040	77	1784.420
2552406	1048822	5623.938	469.7153	1544444	466607	10744.2	1121.91	79	1785.998
2998500	2167915	6627.799	831.2596	2631709	1402027	26490.16	2638.065	105	1786.497
2012976	632773	11890.32	244.9828	1738205	499328	36337.47	602.0381	98	1787.081
465835	242268	16502.64	80521.27	232464	93578	27753.63	123068.3	64	1787.832
591644	1056892	50475	10890.65	311804	629606	114897.5	37008.25	79	1787.876
594655	1392726	4891.174	1169.16	364287	717807	10151.42	2462.211	81	1788.197
2422638	1047589	7799.761	425.6144	1464376	557706	17209.99	859.482	85	1789.444
1777517	905506	5517.47	352.0361	1062430	404728	14865.52	866.8514	79	1790.351
1486290	1189217	6062.247	308.6427	985700	553198	17735.56	756.8527	79	1790.534
4163817	2034109	11112.51	1413.91	2795622	1190441	27973.95	3469.549	82	1790.619
4076075	1689181	4656.84	361.8808	2120019	763907	14391.86	924.0109	86	1791.821
2732655	918493	8649.111	1201.393	1620345	402417	18163.59	1803.259	72	1792.047
2340400	1028133	5042.277	464.4163	1158755	403913	8545.428	743.3129	60	1792.149
2998575	1354203	9951.045	1093.045	2917246	1034114	27712.61	3131.156	115	1792.450
2340782	833500	5147.107	498.3313	1326710	395857	11158.99	953.2208	67	1792.470
1879646	1665230	6652.507	882.7042	2105785	1392801	32245.95	3125.808	130	1793.257
194012	789171	128206.7	9005.06	107474	366872	282807.4	17244.02	59	1794.646
2063515	786901	7015.231	449.5082	1223208	355598	10940.61	693.6467	71	1794.734
3168838	1222633	10008.88	1048.722	2040141	718283	25734.45	2539.812	87	1795.115
803248	1372651	11574.27	339.4619	490373	615222	25214.5	1101.634	70	1795.261
2176421	838406	5365.793	643.8624	1260371	381609	12861.38	1400.247	71	1795.437
2123236	770008	5063.432	446.3721	1024014	312159	9829.219	621.5754	62	1795.555
1903216	1109070	12001.39	696.9997	1629378	899527	36197.23	3043.218	102	1795.885
4019580	3218752	15069.67	1239.474	3284719	2285187	44037.19	3622.049	110	1796.371
4150245	1981801	27043.86	705.3893	2440824	1047575	51447.05	2389.769	75	1796.392
342224	179056	30779.63	51255.81	111121	45247	40845.15	70841.38	35	1796.580
2768548	802124	5499.27	292.655	1478204	392151	11349.98	984.7383	76	1797.282
1506128	522846	7847.125	216.7987	730120	207634	12141.29	354.8686	58	1797.300
2274884	857344	8153.636	505.6918	1364347	400268	18351.95	985.1544	71	1797.487
1721175	709473	8122.542	132.1663	909412	297070	13166.55	116.3328	70	1798.076
2551572	1276746	3888.467	461.4496	1229364	507054	7142.282	636.2257	63	1798.111
2739999	1350129	10831.49	492.3486	1611312	671877	22505.15	794.5087	80	1798.639
2906831	1144217	6307.417	790.3627	1785535	541658	15351.62	1755.902	75	1798.697
2272893	772174	7472.119	638.762	1950215	595094	27230.37	1400.551	91	1798.936
2334257	848599	6699.5	585.942	1348955	367173	12436.87	1033.335	66	1799.019
2930315	949393	6107.197	653.1744	2198528	674046	16803.63	1333.958	90	1799.782
2129017	986295	7167.029	202.6645	1320155	463697	13213.65	208.5554	70	1799.812
2586040	950834	8537.813	315.4086	1590769	504534	22120.34	525.8826	77	1800.062
1833267	825054	9813.224	355.8771	1176990	419762	21793.99	890.8455	81	1800.883
1967845	745224	6778.726	785.5414	1184918	322302	12435.99	1906.462	71	1801.004
221309	130213	50506.15	2060.165	87604	84456	125090.2	4777.515	83	1802.282
1738090	754450	5533.384	212.746	910159	339314	11801.1	-142.1782	74	1802.315
2821859	1362916	7636.909	767.0488	1791888	594442	19113.35	1322.588	84	1802.871
1740386	656928	11285.69	332.9894	1034690	310187	22956.98	531.4899	78	1803.648
3286127	1141059	23111.33	729.2802	1892971	596776	38590.53	1694.823	83	1804.487
2457788	970512	5881.68	395.6263	1196205	419675	9136.374	1197.276	66	1804.836
2238061	965048	6782.383	494.0151	1216988	386821	11362.56	881.9281	66	1804.970
2065733	1256941	6567.646	364.9158	1476264	669413	20523.66	864.645	82	1805.225
2735831	1022473	7813.721	1035.605	1291155	433558	12799.2	1403.196	66	1805.344
1802767	694207	8431.547	897.7004	998748	279793	17226.26	1652.141	73	1805.968
1309601	514251	4347.753	566.3583	744678	212901	7611.596	990.6913	69	1806.328
299194	54191	470.1136	-48.64934	79473	13515	676.4458	-241.3405	35	1806.393
1603970	1142122	5520.78	456.5597	980246	521751	16552.78	394.0549	78	1806.825
1525390	1546382	4425.8	878.1274	769349	653557	10264.25	2417.974	86	1809.652
2029645	864309	7021.675	317.581	1197396	421776	14757.53	507.3919	82	1810.535
2716304	1614461	7364.375	947.2664	3206950	1439642	32168.88	4376.898	128	1811.110
1820443	1305807	7834.214	371.6566	1133587	557478	17513.31	838.834	72	1811.635
2746636	2020550	10408	2281.289	1976044	975060	24652.13	4060.559	83	1812.018
2139381	878952	5782.325	494.9235	1209531	402609	12616.31	729.5128	77	1813.616
2303177	1305747	7289.235	965.0791	1550482	708861	16347.78	1581.554	89	1815.148
1931556	661446	3438.725	301.1674	1193460	325253	6790.869	595.7939	76	1815.469
3062634	1288978	19535.43	508.8511	2620812	960678	53894.77	3378.542	106	1815.771
2321556	929101	10464.91	392.1001	1206877	396704	15746.7	614.0497	71	1817.419
2593131	1055859	5952.96	719.369	1486219	481183	12183.54	1647.788	79	1819.262
1957366	702352	5516.275	433.2081	1068635	291861	10200.58	444.1372	69	1819.614
1926787	1107736	4361.641	349.3599	1166305	499341	10559.13	685.5419	79	1820.505
2453760	901525	6775.98	640.9365	1234940	387981	15885.24	1418.114	76	1822.695
419525	931088	6700.88	26298.74	223352	401630	14277.48	42492.47	64	1823.015
1939610	976238	4365.84	283.7557	1022059	405401	7022.208	465.5043	73	1823.638
2233370	1202156	7648.479	664.3838	1156482	561868	12187.51	773.2167	73	1824.799
1546110	1840620	7706.284	933.0657	793611	691347	12307.81	1627.906	62	1824.841
2472636	1330368	6060.301	510.9227	2449102	1003651	23797.87	1689.486	109	1826.986
2500085	1769121	19791.21	903.0456	1731207	830591	35335.27	1433.254	83	1827.841
1192938	729112	3416.836	346.3174	619482	294493	5658.424	227.7528	77	1830.134
2616168	2581862	903980.8	139206.2	3379460	4219006	6458325	577319.1	259	1831.304
2145311	1011166	3393.032	655.7426	1009113	356241	6427.644	1068.062	57	1831.393
1630457	743812	4772.933	704.175	897743	295982	7974.522	882.4662	72	1833.317
859777	1566935	35321.93	84704.17	469706	650067	61291.2	135528.2	72	1836.565
1682341	556357	5028.244	277.4357	961363	239458	10462.33	635.4707	74	1838.615
4229101	2460005	19994.56	928.7831	4271466	1890038	65246.61	3381.012	128	1839.436
2177902	915699	9070.738	394.7208	1258032	429846	17234.27	526.9882	80	1840.306
2839859	1192478	9894.71	770.1512	1724921	569957	20209.76	1331.815	80	1841.598
2122451	1243338	5779.749	488.2941	1298148	570795	13993.76	941.2984	77	1842.294
2779343	1356574	9220.009	609.2408	1981233	697005	21894.29	745.4111	90	1843.467
3601994	1473608	10931.52	1694.954	2398079	997411	29720.45	3649.227	102	1845.905
154401	1.078718E+07	1234.893	16517.3	129402	7320256	4080.976	40484.75	79	1846.125
2012414	611653	3340.533	382.2973	1119374	270588	5907.106	513.9674	73	1848.542
2007420	948249	5935.657	317.8589	1802096	766756	23353.27	964.4638	100	1850.247
3802760	2815743	20349.75	1097.671	3926596	1991966	56901.96	3781.807	113	1857.909
4395834	2708374	11547.92	1251.254	3011162	1745566	40759.96	3250.642	102	1858.337
2082361	1117042	6902.053	514.7946	1314954	544630	16278.31	604.5514	83	1860.790
2483256	2113065	9122.422	790.2835	1505428	997121	18781.02	2218.411	80	1866.721
2163542	981906	6038.67	302.0354	1211950	427594	12155.87	345.7702	73	1868.741
240241	524717	12241.98	3625.38	158795	251139	23948.94	6297.747	70	1872.228
2128962	819860	5224.096	592.2526	1224275	406966	12538.71	957.6799	77	1877.624
1705479	560857	3136.986	359.5876	868294	282482	6283.525	866.8008	73	1878.403
3573802	2336445	8685.309	1120.184	2929522	1993537	32288.42	3899.697	111	1879.815
1932036	635900	4385.533	397.9218	1118304	288236	11834.39	447.0313	76	1882.769
2332433	782311	5495.604	381.1825	1230038	356615	11687.89	736.1128	71	1883.455
2530037	1115432	5959.202	387.4709	2073665	875680	20075.5	1367.135	101	1883.767
749475	1410815	180271.1	54076.99	466983	681390	389107.5	101210.4	70	1883.991
4027811	2566436	16558.17	1622.279	2511385	1170756	34563.95	3110.249	79	1884.477
2561233	976153	4480.31	448.2834	1443315	471151	9731.641	755.6169	73	1885.105
2883032	1913689	7071.881	1064.356	2263588	1077083	17984.99	2093.96	95	1885.910
2230890	1007183	6094.673	301.9765	2204148	788774	23283.03	999.5724	108	1886.501
2395774	1161730	8529.788	534.5635	1559799	581472	23531.12	841.8718	77	1886.730
3865158	1434262	7744.54	616.5607	2211070	653468	17706.66	1099.011	79	1887.502
1674400	603155	3080.797	440.6733	880545	236454	4982.85	642.9679	69	1888.183
2395015	1351074	10349.82	674.6606	2371093	1018336	43195.5	1367.167	116	1888.824
2086944	1051244	6236.306	354.5956	1283948	494714	12976.9	376.6247	81	1889.618
2022510	1208488	6075.416	649.7476	1170472	533805	14570.1	1420.363	75	1890.050
655278	317149	7545.717	348.1713	212794	94539	10867.4	181.1805	44	1890.112
2077577	747783	8703.411	618.5792	1216971	356874	21894.38	978.3984	74	1890.352
523027	631382	107303.4	63493.04	253224	275155	217607.2	98997.33	71	1891.381
2160430	1029988	5359.729	816.735	1247061	456527	9362.698	1629.708	76	1891.501
2927773	966380	7744.419	696.5781	1674854	441808	13613.53	1398.013	74	1891.849
3196901	2074870	16698.59	522.0733	2213495	1138943	38086.33	1682.377	83	1891.920
3065638	1796666	11120.48	773.7631	2742753	1356543	37066.43	2040.141	106	1892.011
2065939	714604	14721.21	293.6181	1126909	323769	24746.73	972.9453	74	1893.683
520583	379903	54243.84	76549.31	196761	141459	95171.03	109608.9	60	1894.365
1387203	1748879	4672.213	746.6685	941942	835250	12565.39	1790.841	84	1894.589
2344764	1085778	5967.729	254.2439	1409032	489633	13106.67	426.9494	77	1894.804
741380	1065985	14798.51	102929.5	445664	496208	35632.46	175258.5	77	1895.698
214368	84395	5193.001	2593.727	59509	22216	6568.76	3253.755	39	1895.941
2510872	935374	4948.938	672.8478	1389517	419731	10425.35	1025.792	77	1896.932
2002477	1020479	9149.77	597.3481	1107559	438683	14220.17	856.7175	74	1897.258
710180	637375	6478.408	51571.76	320579	229771	10715.16	77638.09	54	1897.375
2479849	1030164	6261.086	483.0297	1521726	482140	16279.54	960.3748	80	1898.084
3169026	1641335	11237.07	1326.985	3569861	1471781	47111.53	4038.651	120	1899.314
2245006	615235	5567.313	588.8637	1188724	247499	10044.57	928.5863	65	1899.563
2580264	1143302	5814.598	506.2793	1541221	590664	13174.65	1099.167	69	1899.590
2146768	774279	6695.753	394.4811	1175077	315784	14355.53	429.2394	67	1899.973
2530193	1011799	5112.863	830.259	1449812	452688	7394.944	1000.867	74	1900.448
2368227	803329	7708.334	494.7706	1440786	433306	20560.8	1206.301	76	1900.561
741037	1134088	120005.7	73676.18	443322	572349	307155.8	128299.3	84	1901.056
4714225	3919516	16381.81	1971.657	4770242	3018282	63847.27	5183.379	122	1901.299
1644379	685921	4547.933	563.5525	926356	256505	8936.396	900.0526	58	1901.341
2021598	804175	7048.829	252.6735	1180883	336916	15844.8	1096.934	62	1901.440
2059868	886955	7486.686	598.666	1227614	412088	17237.87	861.4711	68	1901.700
764877	1173365	7498.522	93819.96	423577	551226	17712.19	190153.2	75	1902.387
1652677	1380489	10152.92	844.9948	1617089	1162164	31021.13	3248.06	111	1902.443
1368555	788781	3719.447	586.7716	848380	379784	9886.919	1501.272	76	1902.931
121058	10231	295.457	8.483732	32272	2287	588.847	-75.73509	34	1903.509
1101836	774225	2560.105	279.6008	581397	296254	5092.613	584.173	69	1903.568
3147426	1290794	4780.054	874.1501	2045134	719927	11396.71	2192.013	86	1903.596
2076116	1376312	6810.684	879.9426	1365051	822853	20471.41	2009.164	93	1904.367
1184557	615285	3003.533	69.79155	621873	243655	6272.164	122.4356	69	1905.013
2124824	600425	3444.789	378.2948	1117295	268160	6731.83	768.2897	72	1905.485
2265211	842469	4676.024	437.1201	1255116	410102	10806.29	557.9749	76	1905.855
2030588	725437	4777.341	416.5406	1162404	362871	12041.14	935.2797	73	1906.233
412022	1162599	81009.85	88361.68	290391	576056	181056.5	178570	76	1906.884
2116975	921581	17525.89	736.0238	1175567	411202	29773.56	1225.584	74	1907.052
2166803	750824	17252.94	485.3018	1215857	317570	33984.1	154.688	68	1907.232
1972206	838481	9942.946	360.21	1290675	432596	22370.69	504.8578	80	1907.660
258757	541332	6824.136	29451.01	173212	351323	24173.97	67797.37	75	1907.896
1680074	840640	5422.483	398.7047	1068015	384746	13990.76	628.7294	79	1908.479
112560	135442	17837.96	438.1175	32710	41291	23580.99	562.6959	36	1908.832
2157699	1029136	8121.621	865.2988	1328154	515140	16385.25	1699.162	82	1910.552
3225648	1503832	15725.46	1149.107	1753251	889114	30583.11	1967.091	83	1911.178
1922045	592153	4429.837	252.5464	1031808	247537	6669.843	346.2097	66	1911.365
2118713	800335	5595.186	465.8528	1089051	352122	8891.964	422.4465	71	1912.031
219123	211270	18049.48	695.6804	64746	62689	23551.75	1128.903	44	1913.044
2227323	1572966	4601.474	398.8479	1364439	712399	9927.307	651.4606	80	1913.079
1975357	940746	6121.787	347.0748	1263930	433921	13536.26	652.1317	77	1913.516
3293661	875580	6400.191	497.0125	2127484	619167	21949.93	1110.405	94	1913.818
2553423	1388939	8075.46	1695.941	1491122	621885	16418.28	2839.41	77	1914.276
1734156	1149580	8147.717	457.5435	1909253	966634	37903.36	1478.706	113	1914.403
202560	207767	43988.77	48113.02	78165	82438	82289.99	82359.47	41	1914.470
2118137	800285	4932.417	212.2251	1199699	345177	7354.613	271.6712	70	1914.779
2075171	977923	7301.403	634.3281	1770815	834829	29176.11	2279.558	119	1916.278
2612230	1365303	7673.389	915.7993	1682688	742544	21112.26	1495.946	84	1917.394
1383269	796713	3553.64	630.6313	783662	361907	6148.021	1390.3	69	1917.470
1440721	810183	4734.749	472.6696	856192	346270	10813.7	660.9083	71	1917.861
3187131	1339480	8070.438	805.6641	2134091	712752	19515.58	2459.708	85	1918.061
2287533	1013707	5620.733	754.1766	1307259	429195	9754.854	1127.276	71	1918.531
2584113	874542	5443.379	759.6977	1491322	410026	13485.3	948.4656	77	1919.370
113463	167015	2260.619	224.6969	84151	154047	8749.96	531.8808	79	1919.554
2461488	1076739	7025.389	447.0465	2777744	985475	28790.71	1817.017	116	1920.185
500058	1212807	77875.51	62007.71	281698	528017	164248	109156.7	67	1920.681
195669	191750	80461.9	3251.532	57543	59044	117427.9	4267.125	37	1920.745
2568558	1378185	7961.724	1004.308	1671032	681100	18520.54	2475.894	78	1920.817
759346	1443000	11622.54	27116.52	462479	716993	26270.17	53731.72	81	1924.900
2090286	1045633	3935.719	535.6501	1295242	466995	7003.491	789.1976	77	1925.255
3168300	1787356	11292.36	1010.03	2619082	1158791	27785.43	2227.677	98	1926.042
3272688	1648864	8530.022	796.5298	2597312	979123	29066.26	1730.366	99	1928.789
1817515	808152	6848.318	432.527	1158182	387102	15179.71	1207.64	77	1929.558
2366338	1438392	4401.892	798.5678	1361885	646183	9479.373	1212.918	78	1930.854
3260042	2492216	13061.78	1253.41	3064826	1694653	44345.36	3525.703	119	1932.811
3996949	2375252	13480.75	910.1198	2928243	1293994	34923.46	2336.514	88	1933.145
2262355	1551324	9419.559	1147.526	1508531	759785	24306.61	2084.279	88	1934.720
153004	13287	50.97345	31.66492	44649	3826	53.3796	25.31867	41	1937.387
427404	1044316	266032.2	51356.97	206773	417917	513851.8	93768.73	67	1938.428
444033	452361	109416.3	10480	157426	150913	167594.8	14815.1	56	1939.262
2378577	851550	5473.368	447.3824	1343233	378775	10495.52	710.6953	75	1940.187
2036142	1065671	9467.601	740.6122	1156364	477067	19725.58	1381.488	74	1940.566
2286568	1495550	10364.06	686.6122	1477621	806966	23647.98	1219.056	87	1945.412
3176503	1358218	8101.524	726.1907	2314723	689378	22346.86	1580.287	86	1945.858
852720	762121	119754.3	138901.4	537132	406305	260691.1	210545.5	86	1968.998
3319409	1169427	22538.68	598.6833	3123493	1128344	64755.87	2517.63	115	1969.176
624324	238076	919.5891	162.6711	213675	71265	1298.438	-6.845242	56	1977.807
1744627	792775	2728.319	229.3949	970145	320540	5059.403	524.9519	73	1982.398
2453592	1305872	4304.692	598.5547	1501520	594495	10975.16	825.6749	79	1986.113
2854242	1221388	11739.44	430.6952	1746189	576022	26726.06	999.1205	82	1999.420
4728819	2665854	15404.28	1511.325	3067460	1359881	37749.29	2979.877	88	2001.588
1947106	1332804	4485.227	699.5758	1123905	621463	10448.68	1489.436	76	2001.923
2009169	749377	4160	734.376	1149779	330529	6616.318	1166.912	71	2002.404
200959	133746	85708.77	23253.51	68277	41731	118784.3	30822.94	48	2003.330
238071	346690	180374.7	4958.083	136193	243210	428379.1	12249.25	111	2003.546
3024107	1150139	11471.88	1236.196	1802633	545018	23619.95	2157.09	81	2003.558
2628669	1230080	6503.018	437.2157	1829761	760769	22117.22	1340.332	86	2003.754
2172740	1208764	6114.593	475.1101	2046793	901321	22218.71	1957.728	112	2004.653
2622130	1075156	3404.708	567.0625	1573278	554064	8196.575	1053.513	76	2004.981
1856983	861843	3463.409	368.6155	1052931	361928	7755.214	481.0247	73	2005.692
1889177	796103	9101.194	356.3381	1224555	386668	16702.53	460.5063	78	2005.949
2685280	1092888	2153.771	441.0723	1364488	474489	2302.994	562.5992	72	2006.485
2809262	1184195	6048.214	871.662	1588594	619620	15859.53	1819.813	78	2006.599
1857720	841338	5482.12	498.1229	1184119	421382	15124.23	1277.623	84	2007.263
2554878	1159738	4656.476	351.9331	1672464	790125	17036.52	1054.445	94	2008.576
2676759	960702	6803.958	531.9105	1530639	443147	13186.34	416.485	78	2010.474
2701757	1065073	8291.788	565.8117	2665994	966501	24199.21	621.7338	114	2011.040
734490	1079362	14337.48	66851.84	330718	420152	34019.42	112321.6	57	2011.214
3242582	2462897	14040.22	1449.612	2449332	1640419	39062.77	3534.868	90	2011.434
3236258	1720494	18542.16	403.7835	2701428	1069872	48811.75	1956.989	96	2012.005
2093485	1004242	9934.904	673.3672	1967555	753192	26236.16	1575.616	96	2012.367
2214989	562462	3995.751	332.0114	1139938	227151	7286.708	426.4428	66	2012.704
2097570	1043602	4537.331	526.0781	1328144	506624	8562.974	609.7881	76	2013.005
1297825	1061037	2445.401	478.1068	817426	440384	5931.636	1224.438	75	2013.566
1704191	815197	6287.207	184.271	1731404	739272	23549.81	1034.182	106	2013.632
2344532	978322	5755.445	711.7914	1358136	398735	10081.42	1540.283	70	2013.916
2444400	1132438	7788.667	630.2109	1289731	503420	17708.17	1106.795	65	2013.933
3654171	2251701	113819.4	5384.389	2859400	1266494	196903.4	9775.606	93	2013.994
2190744	661967	6795.827	362.0805	1176292	302384	13763.63	646.4137	64	2014.237
353746	699101	88245.21	19715.52	282623	554540	344013	58156.53	112	2014.591
789738	1099026	14045.04	81186.92	340977	375185	25053.02	117030.9	57	2014.791
1943217	838332	3993.951	438.2705	1162352	387381	12024.2	1043.717	77	2015.485
714667	1846868	4327.325	354.2979	520646	910964	13440.14	700.9641	81	2015.527
225405	993876	9753.11	15279.53	143160	458441	20562.11	25420.11	61	2015.639
102727	136023	28583.25	2089.871	40545	57224	52167.32	3948.123	47	2016.021
1345788	592662	9645.132	451.0655	853283	283729	15274.29	886.0291	79	2016.417
2506771	2305941	5239.413	1181.048	1775613	1304339	13405.24	2839.986	91	2016.652
2232974	844645	6827.874	189.4689	1299389	372711	13335.7	113.9921	70	2016.772
2024666	1254505	6816.029	640.1735	1082073	499209	11158.96	1266.225	68	2017.235
1962521	1211225	10334.96	906.7985	1139177	525601	21214.38	1150.25	79	2018.130
1796704	828646	2958.164	294.3203	955116	343288	7159.133	669.8008	74	2019.721
2275499	778701	4386.744	472.7475	1228920	339107	10019.43	1165.204	68	2019.850
2428231	1132004	16576.51	632.6401	1573470	587272	36173.84	1830.584	79	2019.979
1028850	1268690	8961.459	123133.4	572807	560185	22234.23	207949.5	70	2020.456
2197872	830504	4986.371	400.4613	1286640	402585	12223.39	1072.054	79	2021.211
2705686	1033401	10071.4	493.7253	1628057	492774	19584.69	1051.764	77	2021.589
1944575	840222	4020.604	287.4351	1153315	365796	9412.138	716.5933	75	2022.310
1672061	1350787	7881.724	441.82	1064276	640787	17165.1	685.9421	80	2022.795
277009	448054	30371.83	4799.493	91248	157699	52785.34	7432.189	43	2022.836
515302	1268277	3118.052	827.3123	365509	676267	7424.464	1664.62	89	2023.947
2666350	968906	16764.97	500.5213	1777897	499773	34914.73	1144.77	84	2024.210
1891618	993818	6947.423	415.2658	1709174	751079	22316.13	716.7088	97	2024.617
3934550	2891832	23401.4	1837.539	2594263	1492184	47902.18	3465.876	88	2026.070
4612505	2511751	15032.85	1064.772	3125611	1527426	47568.19	2918.938	95	2026.637
2150987	940126	5683.124	701.1985	1304235	413672	11135.13	1466.654	69	2026.762
409934	669787	2185.1	72576.56	196293	261289	5054.3	114854.7	55	2027.129
880395	1512824	5167.325	5057.422	546180	750415	12156.02	9999.749	81	2030.575
2230675	606388	3467.971	437.959	1113153	234463	5791.465	1039.608	69	2030.953
1947526	534404	6789.077	280.0519	1112439	237779	14264.98	500.269	74	2031.843
100594	141966	98899.52	3976.36	27378	43591	136760.1	5201.218	30	2031.889
317279	194677	22936.87	486.3842	98026	56186	29766.98	656.5313	40	2031.956
2292987	460697	3549.368	244.2459	1110367	180956	8400.001	156.2399	65	2031.972
2095406	1208019	8472.218	652.8478	1269809	585364	21355.49	882.9448	79	2032.374
3448827	2266085	6430.833	877.6031	2316714	1040099	19631.1	1764.085	79	2032.557
2493089	1087667	7267.935	704.1442	2433570	828777	30811.6	2131.21	108	2034.322
630486	867789	258558.7	26457.4	439222	643785	581349.9	143861.8	123	2034.415
4110468	3826475	18789.12	2576.246	3355855	2496203	48217.26	6136.536	103	2035.454
1730903	636037	3856.509	117.0484	923502	245365	5300.431	243.268	66	2035.818
2040051	716572	8047.773	237.9255	1244449	363458	17791.14	450.8542	79	2039.042
2865006	1047807	5717.286	464.2826	1740503	507980	14512.12	435.7067	82	2040.830
1652538	1003733	6058.347	635.2039	941194	407002	13370.57	1162.975	71	2041.232
2299972	857145	6740.203	403.0848	1316827	393860	13720.3	604.6485	78	2043.700
1979371	1231061	8011.131	654.1982	1299458	607359	19296.25	1527.269	79	2043.820
1896369	750443	4306.517	226.2922	979502	310148	8897.01	171.7203	69	2044.487
2253982	2062387	8075.387	743.9518	1089599	994097	15229.93	1157.414	71	2044.984
2296255	1090373	7946.165	325.5468	1820830	794384	27750.22	1277.743	105	2049.079
2248888	741533	7167.772	253.5576	1269458	348419	14756.22	371.5801	74	2051.040
108252	47967	8990.567	319.2573	29855	13450	10888.4	353.1595	36	2055.640
1551642	707059	5179.194	90.71394	883302	299130	8982.501	148.4181	74	2060.592
2732546	1189437	20741.06	358.3607	1643003	566260	41734.56	944.397	81	2063.749
1945541	1482113	20649.3	526.5657	1252201	612616	36171.79	1815.88	81	2065.772
666512	1442520	4907.783	362.7701	495546	779003	14707.78	831.5504	87	2073.086
2323719	1614523	9865.529	757.3503	1583917	914935	27419.15	2216.384	89	2083.925
317109	714415	9718.883	1767.453	163439	330834	24674.26	3433.373	76	2089.756
1289232	933967	3322.866	345.8395	754254	363980	5844.15	607.0268	74	2094.056
413703	546676	189210.2	8996.65	176128	203043	291043.4	13711.85	59	2101.296
109005	76062	671.5285	382.367	33664	25209	621.1849	559.6115	39	2104.581
2524518	1852265	9742.024	937.1227	1640119	994116	24149.72	2066.855	84	2106.220
2604863	997054	8517.821	690.2855	1614330	457475	22728.76	1144.331	74	2106.351
2095489	1044408	6225.696	489.1223	1264581	462979	14050.89	861.0768	71	2106.624
1848701	564665	4052.708	410.8153	968256	218547	6291.89	923.597	69	2107.294
2135459	1006134	4943.786	284.5891	1185354	476396	12051.89	751.7332	74	2107.804
1819679	885143	5007.873	236.3671	913640	357649	7623.433	711.988	70	2108.805
1741817	679356	12708.52	101.2439	1032788	303735	22461.82	674.7446	73	2109.026
1812199	613550	7173.004	296.8047	1042364	283921	18294.07	139.4829	70	2109.113
2200700	1158994	4864.157	560.0478	1378174	577758	14801.58	1569.052	83	2109.792
174172	30981	671.6173	-9.645733	41393	5692	942.8109	-12.67049	28	2109.908
2678399	1301355	9929.486	211.1469	2638889	1030051	29170.61	1912.349	119	2110.411
2126728	932659	4572.269	527.0505	1350755	460109	13767.24	1261.894	82	2111.443
953726	1000018	13350.31	463.8903	576345	450719	22529.13	451.0579	78	2112.547
3498962	2452943	12223.95	1031.973	4124554	2242711	59285.55	4100.81	129	2112.813
1483683	577694	2603.013	390.4265	961679	314429	7209.719	832.5215	74	2113.053
1519663	686107	3834.579	272.2041	773468	291229	7980.312	57.63318	72	2114.189
2781740	1347589	10745.65	536.7008	1917950	743553	27607.89	1189.225	87	2114.683
2267722	1044507	8187.879	548.7642	1559294	615986	23284.29	1370.39	90	2115.561
1597323	773097	4338.944	594.626	883158	322126	8940.886	1517.406	70	2115.774
1522228	1088438	2409.963	391.2064	937401	489305	4451.63	646.4105	74	2116.169
2510673	1088586	7355.203	590.5864	1408084	536179	14951.13	810.533	72	2116.291
1922818	735652	7298.868	642.6929	1087526	313053	16285.54	1116.51	68	2116.451
2001682	909390	5765.506	648.3437	1294519	459588	16713.75	1753.891	82	2116.905
2381526	1415947	5366.673	770.7358	1749044	1094284	12935.11	2232.637	104	2116.960
1976362	705672	7523.448	477.3759	1087832	295372	16314.61	662.3275	68	2117.218
2255525	917492	6613.273	511.3499	1318398	448169	20152.56	1163.046	71	2117.301
191216	50461	2600.776	284.7483	50312	13096	3103.252	605.4421	37	2118.069
2363703	922117	7975.79	628.2838	1326455	409115	15650.38	1540.91	76	2118.722
2575918	967794	12993.45	774.2427	2364217	873212	46156.93	1876.017	112	2118.759
1934206	816806	6780.122	404.3404	1139838	368661	11870.95	625.7702	74	2119.366
1044109	1514152	4704.292	511.0523	674185	839427	9034.767	1034.897	76	2119.552
122351	213331	71846	3359.36	37710	74570	114686.4	4883.62	35	2119.575
2740029	1057447	13673.15	466.434	1692961	575282	30478.58	647.1318	85	2120.873
2755730	1078313	8036.396	587.5626	2547233	891422	33788.9	2032.777	106	2120.945
327336	506530	107988.9	48986.4	168088	220795	206543.8	74113.35	56	2121.454
2788698	1206046	12110.13	982.3524	3266045	1458606	64644.44	5555.666	151	2121.979
2444680	1821844	94753.82	105205.9	1636401	959774	164584.4	167369.3	87	2122.578
2372627	890449	12983.13	716.7277	1325877	405135	22949.14	1591.619	68	2122.734
3487905	2408563	15528.44	1727.457	3061886	1923944	64118.09	5342.407	115	2123.094
3160507	1598917	12226.97	953.5385	2685425	1288721	32063.35	2932.084	92	2123.225
3963934	1548907	8253.039	1249.388	2597260	924763	23095.99	2109.487	83	2123.359
2201727	576820	4067.08	623.7471	1109870	234441	7023.629	1318.3	67	2123.795
2449629	990396	6796.004	453.055	1574739	478314	15386.48	601.8856	77	2124.242
116187	151067	45567.64	1333.817	45968	57507	75738.82	1987.184	45	2124.828
2037633	1047219	6581.558	381.9139	1172375	464156	13520.08	967.4601	80	2124.900
1994800	930223	7427.088	639.2419	2206114	798189	36485.42	2024.749	115	2124.916
1857389	875388	3105.601	303.104	983108	353751	6538.61	381.094	70	2125.498
1850151	1135338	10295.65	1255.456	1220959	582779	26898.01	3687.377	98	2128.703
2064276	818214	5222.214	293.5233	1111262	338421	10220.41	87.28243	70	2128.962
2339836	740651	8634.464	86.50063	1247259	336083	17871.5	195.291	77	2130.328
2229589	746083	7227.03	187.0304	1827235	518672	25719.68	504.9375	99	2130.904
3810105	1454452	8655.619	818.4565	2226550	670493	18937.02	1155.963	75	2131.142
1159668	759093	4156.036	311.9465	646596	316542	9679.868	252.067	66	2131.315
263351	335546	159374.6	5458.992	196825	247485	469878.2	16028.53	84	2132.165
2060980	866664	2231.963	281.8205	1125564	346708	4813.765	144.2992	73	2132.506
1555400	944723	2991.963	547.4565	1027793	504569	7814.642	1177.473	88	2135.206
113552	10007	29.08385	76.81483	30052	2516	37.01287	46.67385	33	2135.824
3359833	1440071	13285.96	1063.151	3159303	1306341	48327.75	3847.636	117	2136.903
2070242	892641	10833.6	850.0453	1218185	417275	18312.26	1667.866	76	2137.393
1495846	752882	3723.758	1863.151	796407	323039	8435.181	2622.177	68	2137.461
2939869	1768852	11192.37	775.4175	3001065	1268741	36487.05	2858.513	112	2137.507
873076	1097407	263487.3	105464.2	532211	497195	568178.6	180429.1	76	2139.630
1573739	1396439	6650.036	390.0598	1045009	684891	15298.64	1052.526	83	2140.018
2283614	1056352	4063.301	495.2909	1281288	477420	6095.481	976.8603	72	2140.339
1520128	999716	6361.935	438.5176	907993	439063	16728.08	451.8289	76	2140.777
2607868	1208144	11057.83	330.7782	1729049	590541	25203.33	604.241	85	2143.991
1701195	606443	2598.095	139.1341	921469	236347	4676.113	-204.8927	67	2144.293
2682779	1968242	13035.17	919.2392	2296927	1261670	38765.84	2705.595	104	2144.833
2097636	1826541	3738.284	683.0609	1184978	816198	7610.207	1199.891	68	2144.974
165198	66	170.7808	3.424639	37744	-3752	-35.07503	48.04729	26	2145.204
138475	59562	1458.997	1125.05	34254	14276	1894.891	1392.325	28	2145.276
3529814	2446206	10559.02	2171.557	2201867	1303390	29331.51	4070.196	91	2146.311
1984804	959231	4885.934	297.9142	1253975	483980	15752.13	529.269	118	2147.325
1264663	536048	3338.95	469.525	712602	250522	7075.41	524.8486	68	2147.353
1521108	1117743	6631.514	335.7252	1069914	550464	16647.43	571.4351	87	2149.681
2964285	1458045	10425.61	1146.755	2587834	1082651	32467.7	2660.898	109	2153.718
1635636	702493	3819.601	334.3594	910165	293694	8463.659	474.0795	74	2155.823
2597646	1170630	3650.435	430.7024	1208229	515531	6311.188	1465.82	72	2156.424
2255678	1188056	4165.022	374.6533	1202866	494591	9377.2	590.6209	75	2161.257
2098328	765209	5666.571	678.5804	1266338	351601	11709.78	1315.963	77	2163.351
2896174	1180759	6298.269	542.6791	2068987	684668	17289.52	945.0385	92	2165.735
[truncated: 8,001 more rows]
