# Supplementary material for: Mitochondrial calcium uniporter-mediated mitochondrial dynamics imbalance contributes to contrast medium-induced renal tubular cell injury
Source: Front Mol Biosci. 2026 Jun 29;13:1848361. doi: 10.3389/fmolb.2026.1848361 (PMC13357276; doi:10.3389/fmolb.2026.1848361)
Supplement: Supplementary file 1 [file DataSheet3.zip › Flow Cytometry Assay(1,2)/Flow Cytometry Assay-1/╧╕░√╡≥═÷-1/╡≥═÷ 1/CSV/Ctrl 2.csv]

FSC-H	SSC-H	FITC-H	PE-H	FSC-A	SSC-A	FITC-A	PE-A	Width	Time
202888	15724	-25.69262	57.69717	58769	4402	-58.88632	154.4737	43	0.446
2599057	1827857	8283.351	932.0259	2328363	1201696	27597.2	2293.763	102	0.994
2600408	1216937	6725.564	616.1914	1562124	612085	14499.86	1158.47	80	6.225
4014071	2822570	28695.57	1506.707	4024720	2482358	79971.64	5818.081	127	17.102
2558085	1188092	8504.467	805.2072	3077335	1415922	42421.57	3850.537	138	18.469
140266	11183	38.53085	85.45541	39428	3014	-48.971	62.04693	39	32.515
158967	333753	4429.546	5944.588	64882	147493	8885.278	10714.41	57	39.226
1030149	904952	2334.645	193.0446	583452	351306	3813.941	782.1739	74	43.942
1560568	1268381	2426.758	503.7896	840837	502393	5510.308	1167.067	75	45.618
2291739	1319493	11161.4	696.8745	2432012	1009240	35989.8	2253.067	112	46.160
4011726	1897424	10937.48	1508.096	3384824	1388624	38077.71	4707.617	99	46.609
1403767	620091	3278.796	253.1812	686525	247405	6116.571	584.8254	71	47.498
1718326	841918	5274.754	331.9629	1024555	384987	10722.52	195.0296	74	47.672
2286952	866873	9371.589	381.4284	1456761	420372	22411.09	608.0449	80	48.137
2891915	1059007	6497.657	395.9872	1827207	577364	16021.88	939.4521	83	48.337
1797911	701087	1848.011	281.0712	981136	286156	2687.85	49.21838	64	48.421
2703123	953954	8312.216	402.8721	1675571	453605	17141.34	135.3616	80	50.360
1850010	911812	3027.143	513.3942	1112392	389502	6148.925	1376.17	72	50.616
2010224	838208	6315.418	337.2113	1133468	362463	13581.08	373.682	68	50.729
2416602	1423636	6804.596	693.8187	1538759	720253	13864.52	1491.896	76	50.977
2166905	954431	7579.25	902.3459	2139290	815391	33414.43	1977.664	109	51.479
2650633	1006156	4866.305	807.7388	1558701	501701	9593.206	1090.538	81	53.363
1939995	440552	5023.068	155.1805	937887	167382	8220.58	569.0585	63	53.501
1513855	642193	4291.58	803.4417	883481	259645	6754.341	1229.05	68	53.769
1790751	612214	4825.586	84.59821	1027628	270170	11027.86	-200.9088	75	55.752
1646890	1797611	9400.261	2980.302	906159	809643	17627.06	5108.466	78	56.609
2085682	892556	7746.438	321.2876	1256001	379575	15744.39	681.3821	77	57.196
3386083	1187831	8327.452	586.6796	2582865	922788	32756.82	1690.293	103	58.025
1754978	1754900	7975.871	658.2722	1251420	1019177	23113.01	703.0385	92	58.916
2118960	626112	5899.823	284.0155	1192705	248806	10413.3	276.5258	69	59.085
2635116	1072138	6405.448	774.2561	1500920	530564	14438.6	1631.286	78	59.425
1039080	853222	3577.039	296.2641	608846	349614	7303.502	39.02601	68	59.628
2352537	2045161	7605.306	604.5965	2459691	1409862	28085.56	1272.488	111	59.894
1746911	605381	2315.8	268.7564	853309	230005	3256.81	612.345	62	60.312
1627195	1716005	9209.06	1592.816	1149801	839209	25150.74	5347.809	88	61.646
1230775	497118	1028.165	13.04706	794671	280418	-1699.79	168.5998	78	61.792
2197382	1147458	5184.903	735.8925	1413414	556717	13982.91	1735.86	74	61.805
2371099	1704991	7617.546	1350.835	1614469	933538	24582.72	2207.547	96	63.980
2276126	758668	4765.779	597.2044	1150267	315225	10453.5	1257.741	65	64.025
2348337	834550	5835.696	317.2433	1326014	336806	11958.65	-275.8504	71	64.364
1818915	1062788	5787.694	739.1508	1167347	484684	10376.43	1555.832	74	64.464
2914127	1883599	9668.491	1101.704	2701532	1406665	39945.48	3476.845	105	64.503
3809360	1988500	10476.23	1371.471	3100835	1659249	47028.65	3583.577	116	64.764
2345794	889101	4680.829	721.4288	1290286	396184	10101.57	1147.384	66	64.953
2172771	1545520	6407.91	688.9017	1401720	722630	13951.14	1013.431	79	65.532
1887348	910490	5665.36	603.7548	1062761	377505	14175.61	1256.13	69	65.706
1620418	1024395	4956.625	552.7418	965115	458808	11173.87	1127.081	68	65.800
2301781	1064119	5400.965	531.8011	1464999	551994	13730.4	1103.196	83	66.683
2596685	1147989	8677.509	398.3065	1548442	545891	20262.47	1008.23	81	68.953
144661	314867	122671.9	6236.519	62323	128731	260732.8	11940.55	45	69.009
2268789	776731	5191.677	676.9177	1294313	344064	13130.3	1151.55	73	69.123
474141	674054	68795.52	81601.33	250190	257063	114212.3	126947.8	67	70.356
1945791	965269	7869.208	668.6209	1095502	475461	18267.43	1618.317	81	70.848
4494535	2641060	66940.15	95513.31	4288679	2781770	680777.2	189481.2	252	71.237
3237768	1133490	12980.56	538.0972	2418573	924467	48520.29	2057.93	110	72.583
2224946	602501	6362.371	525.4548	1239564	252961	12706.5	976.5344	64	72.651
2373878	946938	6452.658	708.4625	1503257	499416	12773.29	1182.923	82	73.375
2390337	730931	11337.09	373.5927	1291648	332469	21374.63	365.1911	67	73.485
1718471	891225	5951.822	596.5328	1067339	403165	15008.38	1400.294	76	73.833
2374736	713937	4645.398	212.5272	1004967	273078	8328.995	234.4577	66	74.853
3052962	1116138	11127.71	832.7231	2157453	718788	38999.31	1916.999	95	74.958
1620990	582589	6915.731	519.8263	865714	247987	12377.82	752.8319	72	76.185
126689	260822	192919.7	5332.855	47662	116709	374530.9	9328.997	42	76.281
2595808	1071590	8671.017	687.2407	1536344	517689	20402.43	2087.091	77	76.794
2403425	1550911	8039.868	1002.063	1635919	926917	23153.95	1985.146	89	78.140
2680932	1437165	5033.008	546.7501	1611755	695812	9656.226	1246.469	77	78.389
758459	157915	5717.431	16368.26	216161	41644	7570.659	20411.58	42	78.637
1911615	848029	11397.21	527.9412	1151489	401560	22845.04	1280.599	75	78.792
2113831	1271359	7077.775	1003.508	1325996	562797	16693.99	1515.734	77	79.239
1738173	624316	5604.116	357.5677	942541	283359	13710.9	1236.002	77	81.434
2036744	856077	3361.76	566.2427	1056109	359467	7996.388	853.3198	70	81.651
2251262	643692	8891.003	265.5847	1283846	301343	16262.63	5.807787	75	86.126
2002177	1202850	6896.329	588.6183	1931176	989957	26469.88	1954.984	109	87.767
2789173	1727729	8731.421	696.5485	2382768	1339067	33410.83	2440.182	107	88.392
2223156	1272034	7712.477	508.1746	1887080	843992	27654.04	1702.584	102	90.973
2100737	875553	5478.446	508.6516	1239079	399739	12931.08	936.2173	74	91.571
1515598	454696	3534.778	175.3455	821711	186333	6606.055	-94.61134	70	92.037
2083022	1033977	7035.886	595.5361	1298113	487686	16345.09	1232.941	80	96.232
180500	657516	8118.311	2010.775	249103	1015871	43367.42	10618.43	190	103.849
2013234	1190923	5440.642	568.0916	1193082	497822	8858.06	905.3253	78	105.885
3114854	1678280	13684.54	897.7946	2280035	929360	34342.45	2696.122	93	106.218
251983	656198	64128.07	5498.971	112481	263265	126781.5	9586.145	60	108.295
1048640	466499	3062.412	212.319	648482	193728	5986.219	121.5831	77	111.430
2326581	726431	7539.597	475.052	1366050	339804	16382.85	1080.508	80	112.189
1105091	468460	3405.031	312.0161	605911	215359	7754.391	275.1432	77	142.377
2025307	972478	9458.558	381.9136	2175665	797726	36538.05	2124.174	118	143.866
114025	137586	79559.91	1673.329	49337	86023	243864.4	4556.919	73	144.803
2557851	1199080	10201.55	506.9966	1690200	616315	24351.91	1235.76	85	146.049
308456	870227	15299.76	4269.364	144183	311071	24942.41	6571.788	51	146.285
2536782	1001647	11772.7	660.9082	1535955	530327	29644.8	1378.113	83	148.978
1146050	699733	5153.049	155.4762	643220	279943	13140.05	171.1473	72	149.609
267622	52689	17480.13	13.60944	74498	14413	22593.54	-352.2106	39	149.811
2766133	1205443	6297.857	564.7384	2150902	810679	26895.35	1275.759	101	150.090
2713172	919708	6523.551	788.261	1643091	452959	13360.15	1544.474	78	151.670
1774073	857617	3959.812	409.183	1019316	349323	11907.77	300.4719	67	151.761
1552093	832971	8822.911	501.383	1101557	431574	26342.24	1074.351	79	151.848
1114042	614427	3745.47	727.0269	637397	262927	8380.251	1246.082	70	152.219
1058994	1183504	374947.9	28219.99	820605	1142000	1517410	151593.7	133	152.613
1670418	592526	9947.218	871.5953	950763	247850	18968.28	1292.464	70	152.645
1832845	741233	4146.04	374.3849	1025537	280460	8787.263	511.5128	65	152.767
529132	1378257	22116.91	36876.38	321515	710139	56869.58	88428.47	78	153.666
1801100	708811	4842.776	394.1245	1214386	361108	15261.79	643.8277	83	154.438
2608976	1243913	6127.294	792.2824	1729147	612791	12790.53	1210.443	80	154.706
1714306	658117	7859.438	540.0269	1015848	280427	16079.26	527.1946	68	154.902
367939	357499	132034.7	58520.21	183426	134243	228642.3	92010.37	54	155.159
139120	194435	55740.12	40670	54747	64791	89048.65	55239.9	46	155.639
2445374	1474494	5449.29	604.8472	1380660	663778	11750.8	1300.06	75	156.515
2345153	1618892	9790.397	603.1618	2773279	1243317	43239.18	2215.882	117	156.633
1823782	805817	3909.307	276.4507	1133170	353811	9817.673	458.2369	69	156.814
2389391	966517	8825.907	813.952	1318930	440269	18580.86	2002.214	68	156.977
1458523	890077	12503.01	624.8166	844394	397593	27353.48	476.8339	71	157.194
1761201	651178	12284.87	-44.79232	917031	272909	11858.31	354.5897	64	157.313
2361454	1178236	4953.726	426.1588	1420546	520589	13047.75	691.429	73	157.430
2462390	735469	2134.563	381.8365	1396074	313201	3148.92	391.8704	72	158.034
2124234	1216282	7247.151	685.1349	2027510	848594	25780.68	1333.161	105	158.507
2709681	1766237	13458.55	913.3149	1701171	942563	30032.24	2449.361	79	158.668
1581890	560850	6174.02	421.5585	977458	251090	16466.52	632.4675	73	158.836
3062463	1379242	9570.524	491.8015	3144727	1157550	42877.36	2134.948	109	159.009
1608895	622931	6496.066	280.2161	893330	250089	11745.39	665.8389	59	159.079
1594852	877826	6522.946	313.3481	916568	421727	17631.06	545.89	72	159.461
1510831	485756	3617.758	19.40461	804340	186031	7630.369	-37.01005	56	159.611
2119923	1263074	7699.356	260.0627	1362783	645702	21903.54	929.0807	81	160.319
306521	46634	282.0455	-47.58635	100293	13849	-155.4476	-133.6311	46	160.837
1787024	587317	2703.07	202.0282	923086	226994	4261.228	-19.19074	67	160.889
1638137	802473	6078.525	304.3003	1005144	368462	17294.27	308.3552	79	161.048
5159072	2766439	21665.97	1672.266	4376809	2255328	79188.15	5450.826	112	161.319
1648014	1166663	7273.296	745.3727	1088107	611640	18549.09	826.7866	78	161.675
2528893	978958	9029.672	692.6302	1697345	520415	26640.23	1746.472	83	162.141
1940498	572475	5234.673	270.7305	1039410	272316	12923.46	555.3141	74	162.465
2026368	658093	7316.123	201.21	1096138	260545	15401.64	-41.29642	64	162.516
280150	396271	60439.11	1060.812	101888	124974	85359.67	1770.743	42	162.767
2768643	1085420	7218.601	256.2434	1596891	528993	13872.2	43.79079	75	162.996
1132651	1204507	8722.652	489.8104	768148	624876	25862.94	985.3231	80	163.166
1902123	983418	5193.276	495.6876	1089044	428723	13553.74	1019.616	70	163.307
2165560	1440668	6516.696	567.2474	1416372	761351	16541.13	1466.732	84	163.708
2400778	789386	8217.859	533.4501	1464954	384475	18805.97	859.8207	78	164.026
266592	373085	5791.667	489.5791	125282	138705	9722.573	412.9218	45	164.036
2661386	1070427	5858.24	589.9993	1703810	559477	12340.8	1503.159	76	164.148
2352229	842925	5177.547	803.951	1404118	382721	10400.24	2199.406	71	164.316
630836	1094718	4989.625	43833.99	295830	477438	10631.77	65816.09	50	164.325
1319267	569919	3484.491	148.5818	818327	252301	10415.54	-117.7961	79	165.533
1010677	1269428	4801.193	450.1083	695278	669758	9174.13	1044.843	78	165.563
1753904	732767	4750.115	404.4585	1073091	344093	11769.23	1371.408	76	165.844
2174875	1087537	3776.985	531.4919	1191581	421286	5277.847	955.5178	68	166.011
1797742	466692	3401.042	405.59	921881	173742	6646.063	639.6315	61	166.041
2067715	649758	3613.947	328.953	1208189	295302	7702.481	320.613	73	166.709
2350146	1333017	18156.69	989.2526	1784951	783878	46051.23	2465.229	90	167.143
2734339	806966	4220.614	396.6536	1636030	373500	-6556.438	522.4714	78	168.223
1385812	861760	5035.333	260.4155	922371	416025	13955.61	521.7884	78	168.674
3202842	1310623	9973.33	619.8378	1847532	671870	22674.75	660.103	84	169.339
2168655	948917	8002.548	366.4333	2311846	922486	26309.76	1285.026	120	169.620
3012163	1767321	7594.244	746.1883	3330877	1416606	32004.19	2684.598	123	170.287
3091911	1541735	8355.115	685.6989	2181142	816403	22743.56	1241.201	82	170.511
4259615	2971785	9371.669	1161.417	3296513	1754542	28429.11	3467.051	91	170.868
2383916	1354362	6720.025	1108.988	1387364	584975	10787.2	2168.722	73	171.225
2600505	1274932	23539	593.7378	1444960	573161	56822.6	881.2277	78	172.211
396442	180948	16644.47	773.8604	124085	52730	21319.78	1269.084	48	172.866
2542626	1164545	11178.19	1059.458	3131816	1125186	38145.88	5626.807	154	172.905
1788891	1479745	3180.184	653.3715	840233	578954	4840.685	942.4255	70	175.128
2032301	998835	7889.047	561.7661	1249279	478374	20284.68	1005.035	80	175.331
1546652	1953965	8447.623	4943.387	537685	635674	11431.9	7110.95	57	175.807
2779315	1816742	9934.969	797.358	1639001	899622	20693.69	1364.178	75	176.056
2810068	1312315	7601.898	814.0868	2890254	1089504	36252.45	2149.273	116	176.566
1589599	963729	5165.129	216.738	922894	427801	12126.58	568.9844	71	176.970
2625244	1327174	5918.854	1002.277	3460994	1226583	18322.93	3407.33	168	177.246
4016528	2923094	20931	2750.029	2768066	1530274	53196.03	5312.092	103	179.256
3120541	1208428	18721.17	638.0242	1798754	636048	36302.95	1032.005	74	179.341
2697243	1319216	6353.182	637.7771	1579514	595147	14745.3	917.151	77	180.162
1789166	748171	5697.657	599.1071	1116373	340438	9533.052	1374.194	75	180.602
990469	709729	3246.071	373.8904	662538	325002	5667.313	854.4736	77	180.989
2495408	998350	5405.656	724.1261	1979842	748951	24433.14	1904.071	108	181.019
1932528	1355497	15748.16	981.8395	1331850	668009	48774.42	2540.361	80	181.256
1572881	490291	7467.25	355.4627	857805	201023	16390.9	345.3498	71	181.852
1976420	701701	3855.152	388.2436	1133576	300523	9613.933	188.5551	68	181.875
2463781	954541	7347.435	430.7041	1376113	439196	17248.19	793.9862	77	182.705
1784417	938939	4067.993	437.6159	1187066	492101	10787.3	1229.708	76	182.721
1683388	574147	9867.016	234.1365	907474	222106	16290.88	423.7423	61	182.783
2268536	1585424	5968.415	884.1451	1504289	896045	19046.29	1089.239	86	183.179
1861933	559010	4183.545	303.9879	1014350	227854	10242	281.1755	65	183.272
2430544	1134643	15208.54	1038.492	1535502	517616	33083.31	2073.312	79	183.835
1869993	566408	2270.777	222.2352	1040849	227376	3241.105	279.6049	70	184.332
1979979	798076	8051.212	590.4305	1161042	345036	17164.62	1084.011	76	185.596
2300036	759101	9469.959	391.273	1207966	326630	15896.8	612.45	70	185.805
2403184	1608510	3537.838	486.9051	1344600	708565	7082.063	920.8911	76	187.112
1707999	1273548	1246.689	223.6014	931013	549696	1821.681	301.8601	73	187.474
2214503	926186	5811.594	365.7115	1469320	470336	14418.82	909.1324	82	187.840
3805981	2658214	9212.007	1312.392	2551162	1696837	30638.03	3140.188	100	188.713
2257831	914754	1644.352	166.3778	1251408	349315	-4920.871	-5173.887	66	188.843
1468577	584021	3137.317	307.54	816196	241811	7393.104	1092.132	75	190.899
2269477	699602	21203.11	263.8722	1817050	561586	51277.91	1345.108	101	192.385
2274025	918384	3877.817	705.9821	1215436	396957	8517.766	1144.294	69	192.694
2390432	1257067	11323.14	716.6005	2255156	961241	32242.51	1648.303	105	195.033
1922881	995660	4968.696	411.0047	1068488	451458	11543.69	754.8632	74	195.540
2141671	1743297	8183.43	696.4044	1691799	1251738	30680.31	2495.103	108	195.728
2169589	918919	2092.075	326.9504	1106226	366877	3715.345	213.3619	68	196.211
1698478	666317	5002.446	321.1479	1034244	294008	7908.539	725.9613	74	196.589
1829452	1153619	6596.14	372.8155	1160188	563486	18466.35	822.6926	85	198.197
2113685	911402	3818.551	444.5105	1230316	389306	7982.145	888.3694	76	200.073
2419783	1309402	8809.807	659.2688	2386630	1037673	28945.44	1883.751	107	200.280
2236026	885081	6925.792	456.3786	1347400	395709	15934.37	916.0437	71	200.574
2181765	1434959	6298.26	714.6803	1206752	686300	13299.47	1430.207	67	200.603
1548277	885374	5301.513	195.1123	933561	365317	9256.109	467.0459	64	200.673
1995457	745253	7059.875	330.084	1199662	354119	16311.28	776.8062	74	201.183
2058999	708427	3931.649	474.2357	1150751	310830	7205.399	978.1431	72	201.540
1860914	761067	5627.458	477.2087	1008151	314315	14228.54	491.5126	76	203.380
2170234	757390	5259.082	186.2181	1149531	364915	12689.77	487.9419	78	205.180
1981018	1713213	7259.433	571.3677	1070539	760619	12936.19	856.483	75	206.900
113851	26666	317.7019	20.2827	38820	10253	319.1876	-252.9311	57	210.301
2802956	4919415	12572.55	6100.811	2426559	3475703	37634.76	16894.36	113	210.318
2381582	1131069	5161.552	288.2527	1568076	573129	14244.72	176.1842	86	212.173
2518590	1001763	6212.753	706.9849	1422394	500418	14816.07	1576.967	81	213.180
2147435	1313683	10706.89	892.2779	1563687	752466	25063.63	1193.344	94	214.798
684969	962671	2953.82	205.9454	373760	436140	6893.131	576.0784	77	217.151
1522064	1625972	10659.77	27191.06	625804	758462	29625.98	58562.82	90	220.700
2934375	1226877	11349.08	951.8673	1853560	679965	23983.79	1440.732	85	224.116
2136433	634996	4494.634	318.2222	1316295	302368	9718.043	405.5736	77	224.691
2215021	794371	6527.015	374.7625	1439081	404284	15994.96	1016.326	83	232.446
2417693	1040299	4752.965	563.0483	1515805	490698	10656.42	1446.541	80	234.440
3077765	1366749	8722.063	670.8952	1860576	733186	20928.84	924.3396	85	235.439
2773764	1179468	7338.924	1219.929	1784170	597863	16754.88	2079.972	84	248.079
2541803	1202303	7350.39	728.2789	1663076	600428	18796.24	1246.221	83	255.044
2297886	981721	6280.4	681.2504	1332157	462418	12108.76	1097.55	78	258.918
1674010	875978	4334.85	549.215	1020626	405815	9175.123	763.6998	81	261.422
1034662	529007	3206.886	345.5291	552696	226537	6189.41	462.3439	74	262.425
2855576	943506	5660.539	663.4484	1821850	489985	12811.44	1852.433	85	263.824
1501224	535587	5424.695	520.3864	881642	280112	9626.787	987.7054	76	264.612
267813	34441	-18.79711	43.70491	70321	8132	25.21623	90.37138	35	264.734
197409	429786	737.4637	70.87897	255644	363638	1598.506	-86.02496	121	265.287
1912321	908077	6757.054	436.66	1085127	410089	15913.2	528.0902	80	265.507
3069249	1377701	15125.02	1046.509	1924572	756513	42114.38	2212.74	88	266.234
1817884	592371	3335.107	467.0781	1061852	258418	7355.606	740.5283	77	267.247
2353792	854475	7979.334	244.7738	1395579	407784	21496.8	315.6104	74	267.453
2011029	759041	6175.465	258.3505	1087040	318502	12527.31	698.3204	66	267.542
214793	21983	31.23971	27.50461	57716	4344	-196.1828	-12.7693	33	267.812
2351550	829847	7629.561	413.1061	2216152	727083	29219.02	890.3837	105	268.229
1192711	706021	8797.558	585.0314	733993	326671	13281.49	1179.793	76	268.842
150196	14899	255.8442	-28.81598	40467	3891	479.9562	-218.0657	36	269.469
2118780	866098	5309.401	649.9771	1093946	371301	11229.86	1299.023	73	269.728
2315386	1376978	5838.159	606.8889	1290995	647804	11805.56	1366.179	71	269.961
2489288	913182	7360.378	337.8416	1484376	406645	16874.7	1129.731	75	270.158
106798	2094	180.5266	23.02223	22898	-1607	-164.6927	57.69929	23	270.253
2896762	1504821	8084.866	439.5877	1858064	725477	19901.23	590.2135	80	270.944
1863402	682981	6798.903	579.6378	963926	261016	9943.132	1529.183	70	271.348
2484895	685734	4249.108	654.5533	1338399	292850	8546.438	993.1677	71	272.078
2473563	1147182	9733.966	719.2823	1549528	576426	28152.65	1739.834	82	272.490
2319627	605540	5080.413	352.9286	1312183	268314	12547.28	964.4471	74	272.913
2371031	961839	5937.797	487.5511	1343918	443142	12610.75	988.3134	73	272.943
3459397	1444741	16036.38	1150.365	2701987	1020194	50393.55	3241.368	96	273.360
1571947	608450	2648.948	375.8164	932732	270278	4431.912	923.2479	75	274.114
2079687	1554175	5577.22	793.438	1100456	689238	13317.75	1097.575	69	274.152
1755192	689213	12901.58	178.4629	911217	308480	21233.89	220.443	67	274.249
1570033	1157312	33330.29	776.7717	805449	504307	71074.86	1330.328	69	274.360
707684	1222764	416168.4	68103.37	1013515	1803372	2390598	551129	193	274.975
1961360	902647	6821.641	724.3659	1130850	392368	14618.12	1529.453	73	275.302
2020456	733840	4454.02	484.0666	1139662	321923	9154.389	712.6835	67	275.355
1501195	733056	6636.245	668.0443	823131	315728	15607.04	1093.147	66	275.388
2761734	2219813	7385.409	1259.24	1891904	1165624	20993.39	2447.051	80	275.432
1742389	556904	8272.256	386.6223	1009643	236638	19082.32	495.0547	65	275.578
1978406	838484	5194.786	456.4703	1195264	369291	9356.877	1017.545	75	276.271
1382389	1063194	2226.425	274.6175	839228	473011	3971.229	699.5401	72	276.341
1917280	561853	6549.542	366.5208	1099521	251798	14448.39	743.8764	68	276.475
2129659	1133070	8572.234	449.4554	1171697	530197	17740.61	631.1265	78	276.870
2574538	999908	2677.2	543.7509	1456331	443816	3879.206	871.7823	69	276.902
3906315	1156659	8575.004	578.0569	2478873	729841	28509.01	1468.553	92	277.169
766438	1122762	360139.1	57607.98	326601	499591	736411.3	104355.4	63	277.223
2097610	937758	18386.22	637.2233	1393252	426120	33965.38	1353.381	72	277.250
1836774	731215	6380.167	559.894	1057321	317909	14592.77	1441.1	65	277.401
2549369	873023	6249.645	458.6761	1421425	382231	14101.74	972.7591	64	277.450
1816065	1126308	5871.563	663.0821	1089193	519856	15179.97	1328.602	72	277.694
3577697	1391896	9201.26	620.9387	2594665	742472	20779.36	2431.85	82	277.902
2153288	788493	2585.831	408.899	1147486	333328	3469.335	369.7627	71	278.651
1692391	1102862	8410.376	884.7469	1151075	580709	22708.47	1383.251	84	279.508
2105061	910682	12337.94	641.5705	2212252	695177	29517.47	1461.436	106	279.943
2021019	778627	6906.316	448.1811	1176527	320727	14156.55	1053.872	65	279.969
2276406	1115853	7700.196	621.9418	1367191	568656	19043.41	1118.654	73	280.364
2316130	1033064	4973.403	634.3273	1391726	504031	9568.99	922.0223	72	280.519
2255603	713824	16013.86	611.606	1326009	310786	32363.72	1191.861	72	280.876
2040025	1150340	16844.53	601.072	1395213	571706	39810.84	1096.22	87	282.617
3822698	3183134	10298.98	1390.977	4324499	2910140	42316.29	5198.687	121	283.176
1318980	532742	865.5554	319.4466	760943	206462	-920.3561	177.4392	60	283.189
2458026	1209301	8759.641	1052.488	2088253	944221	34345	2718.755	102	283.699
3312270	1636091	5674.669	536.415	2534516	1061934	16498.37	1759.885	98	284.287
2048709	848478	7857.298	120.3347	1271190	421187	21046.77	97.37004	79	284.902
2873283	1381023	14406.95	500.8405	2868272	1045719	45421.3	1932.875	111	285.226
2029105	955544	5531.059	374.0806	1157499	413590	12112.69	332.984	72	285.638
3042997	1258063	12993.63	490.2172	1757751	650787	34642.61	1177.928	78	285.790
3889558	3105780	11882.34	1307.131	2585760	1745662	28903.9	2829.729	89	285.810
1998725	762610	4428.521	413.7358	1111436	338535	7149.411	509.1997	75	287.174
240886	338392	165598	6874.443	95685	168557	354290	13780.66	51	287.232
106831	105637	3681.32	651.2581	27339	29274	5081.833	955.7241	29	287.344
2257317	899978	6207.432	555.7505	1241061	404909	14210.63	787.0909	80	289.097
1966433	713671	4971.062	389.6642	1063766	299429	10425.27	495.8039	69	289.191
433828	836097	38009.46	66133.44	236161	400159	81496.72	111535.6	68	289.674
2281232	1098527	19390.39	540.7224	1414008	522085	29856.53	1163.646	75	289.790
2284686	1097411	12166.46	430.2458	1382957	506952	27914.68	630.0782	73	290.038
2249227	883113	6229.225	449.6146	1302277	395509	14944.87	486.4335	72	290.242
2214403	939701	5994.64	599.3713	1170928	408280	13363.49	882.994	75	291.531
2858797	972028	7920.327	354.265	1527205	523122	20997.53	710.4553	79	292.180
349948	316840	4134.727	51098.01	147896	109551	6427.846	75018.03	46	292.226
213002	37220	364.8077	65.50417	68946	12290	600.676	67.56273	47	293.174
2905817	1562000	12197.37	806.7992	1888381	875976	33281	1921.864	84	293.242
2209756	753422	6579.321	651.2357	1275134	326928	16545.5	1539.103	77	294.143
1272615	382068	3140.66	99.05899	642856	148242	5871.539	-320.9144	69	295.843
1730963	710414	3155.089	232.9827	920822	295713	6352.173	637.9223	67	295.881
2840972	1496639	7199.254	996.0273	3319539	1235349	27196.4	1884.439	129	297.401
2163444	823878	14731.35	385.1588	1225469	355370	24226.29	979.8368	68	297.539
683666	885724	252110	47750.38	485899	604458	565542.9	190845.4	84	297.782
2603900	965730	5883.4	509.3788	1524651	446085	13212.65	286.6995	81	299.525
2808875	1656599	11331.3	1073.426	1736803	832452	29340.3	1510.931	82	299.944
104544	12244	499.7142	20.09113	27794	2975	630.7207	51.23929	33	300.704
3170748	1729656	7607.712	1348.25	2434706	1162580	25832.7	3129.674	97	301.017
2513359	855328	5443.694	551.6524	1385471	421828	12846.78	550.3487	74	301.361
2906213	1308038	8801.813	690.4191	1658852	668620	21280.22	902.776	76	301.395
5267751	4118611	19186.49	1961.064	5809287	3401767	72702.84	6315.062	118	301.711
889270	1167623	200601.4	71368.45	397480	423930	333585.8	113862	67	303.333
2430689	1406600	8234.064	327.1181	1621076	698347	23574.71	1004.6	90	304.051
2041481	862442	5472.035	202.5741	2080596	769965	25412.63	162.1234	120	307.730
591193	216980	1332.108	123.3096	199177	64479	1603.237	246.2942	52	308.310
1877332	794039	7137.445	539.9217	1081109	325805	18647.84	580.5754	76	308.681
2269914	846220	5316.911	563.8965	1361203	384549	10870.33	1041.76	77	312.285
3130976	1742545	12485.58	725.3251	2483244	1087414	37597.1	2357.777	98	312.960
2400749	1589776	7486.233	980.731	2829172	1529287	33079.21	4074.902	129	317.109
2573302	2302655	9157.214	762.2769	1996251	1424408	29877.99	2109.557	101	318.678
2281021	1344550	7814.771	550.4545	1623443	1107125	30106.19	1262.72	115	323.205
1860213	1018327	6357.05	374.2205	1233669	518951	16276.85	486.7617	85	331.649
794367	1841303	11135.17	81278.65	409167	849616	25504.07	134374	75	334.886
567102	229649	473.529	69.85918	261936	90786	667.8385	236.898	70	350.254
2378786	902581	7771.064	467.7438	1331750	388889	14616.85	658.6357	75	350.746
2323399	1082797	32639.22	762.2165	1318273	520968	59015.35	1072.691	81	352.583
1746866	674802	4488.255	199.1401	982739	276138	8441.898	267.2108	79	355.051
3407484	2032620	11597.7	864.0912	2516222	1183638	33509.04	1718.048	104	367.081
2041611	935629	6185.938	547.8435	1285871	426590	16271.61	990.5157	75	367.336
3904128	3987734	17810.52	2070.067	5569590	5157035	115426.6	11490.11	152	367.675
2579643	970895	9174.639	583.7695	1494866	508810	22430.33	1229.276	82	370.108
2243003	1036603	8265.118	685.6495	1553758	577567	21490.99	1781.447	81	370.388
3751863	2337040	11408.99	1078.246	3755010	2078079	36600.4	4431.202	119	371.811
2503776	1226685	6814.188	856.4384	1521380	618341	15333.08	1420.569	71	371.911
2081384	640333	4594.053	342.9157	1179302	282683	11613.74	347.7825	70	372.380
2171768	1304654	7003.338	807.2197	1320005	560603	15145.31	1729.59	71	372.513
1190318	591671	10912.52	835.689	683899	242842	11774.12	638.7037	69	372.664
1940726	786859	6810.91	563.9101	1181761	372350	16245.67	1083.248	69	372.745
2546498	913350	5890.707	348.3272	1386271	406224	12834.05	499.1798	65	372.768
1845965	1078074	8567.665	427.113	1017178	446569	17479.53	991.6954	65	372.866
5600080	2559850	18570.41	1571.718	3449702	1227642	45151.34	3119.722	79	372.945
2648810	970293	4418.614	584.1615	1499393	468543	10329.6	1115.57	65	373.169
3639916	1910221	14283.11	1232.661	3057400	1137742	39464.18	3872.104	93	373.604
2733749	1252659	8172.546	428.9706	1525000	590659	13780.29	433.0167	69	373.868
2924928	1618982	9091.974	656.665	2591332	1203177	39447.62	2818.488	100	373.900
1639594	900878	7793.212	293.5567	915038	363879	15164.1	732.8867	59	374.000
1724798	1199506	6318.083	701.8279	1117136	606526	18513.7	1035.878	77	374.342
1575115	1056929	5467.021	515.2957	961449	522432	14166.48	742.443	77	376.328
656510	1374725	276081.9	69407.81	685235	1759280	1698377	247635.5	195	376.631
1829240	912750	8206.951	407.0198	1146190	499950	22333.81	34.16424	87	376.952
1557841	875287	4346.792	659.4966	1426313	659750	16513.63	2302.689	108	378.311
2161419	806234	5338.574	334.7792	1332847	350555	12309.05	686.7278	73	378.390
3027400	1046867	10859.18	700.3645	1771539	557539	27431.53	1788.603	81	378.906
2380217	1130431	4978.183	434.6395	1581255	578660	13693.21	1465.548	77	378.988
2297864	816895	4882.857	705.3569	1352931	403834	9867.048	1421.132	78	380.256
1117324	329004	1473.523	69.96011	534210	121772	2424.448	446.1219	65	380.895
1660785	859556	1633.427	133.9498	936484	366221	-45.74126	136.5822	72	381.445
104671	25133	5.175666	247.2552	38649	7525	-477.114	298.6567	40	381.609
2233626	1063564	14301.55	757.0067	2303985	828610	37904.9	3298.485	153	382.679
2303237	792859	7231.915	251.3274	1443158	409863	16759.09	592.3672	78	383.097
2441586	912007	7971.115	341.9566	1975313	641828	21295.29	1698.608	88	383.125
1827861	738435	9276.214	434.1528	1548448	549752	34063.9	2142.205	103	383.600
107892	11949	-118.3863	131.0358	28858	3009	-394.2146	237.7275	33	384.335
1867349	533089	2960.077	280.0449	968064	217842	4956.487	226.7615	72	385.136
236191	571212	167492.4	7587.847	134908	262323	327440.9	14313.25	62	385.503
2272785	890976	9416.619	130.9485	1341998	417107	19729.09	357.9841	76	385.521
2504496	1096229	14872.87	720.7941	1433176	497697	27885.85	1299.226	73	385.863
2761501	749907	4541.053	608.5424	1591048	349582	8450.054	1296.037	78	386.402
2664058	1234045	4014.177	325.3599	1600104	584076	9846.386	447.1052	72	386.644
3665796	2746149	8954.669	1911.423	2969312	1464288	19444.27	4448.97	93	387.657
1951819	618966	5685.529	569.8523	1133658	276519	8706.681	958.1086	71	388.019
1417889	1216454	8806.093	654.8033	925968	538314	19083.08	1701.945	78	388.662
1739976	927678	6406.982	344.0353	1184480	435331	15636.68	926.8818	84	389.455
2399016	1045807	4640.109	248.2882	1674644	560325	15293.89	189.2091	90	390.804
2733572	1036471	9713.958	438.1615	1500514	496731	24182.21	559.1796	74	390.989
3596970	2372599	7171.381	1119.038	2357804	1264351	17927.59	2053.219	88	392.299
2551601	1319623	10320.08	529.9399	1539455	625486	23457.88	564.4114	71	392.404
2670672	1022758	7999.464	445.8771	1688958	548707	23069.23	621.3372	83	392.745
1864805	673731	5695.655	255.3953	1661109	467487	22976.32	-286.2928	93	392.822
1344848	759525	3086.643	286.8321	774783	321986	5034.663	661.512	71	393.278
2152637	841021	6830.627	537.0728	1100415	335965	11715.83	737.0927	65	393.468
765814	494041	1583.148	185.185	389655	191592	1747.284	620.5659	69	394.695
2889044	1228903	6527.613	1146.677	1531892	595579	18130.6	2600.007	79	395.011
1909598	1069687	6929.32	541.8708	1293690	583163	19697.75	1144.493	82	395.348
2084302	857188	13065.51	663.8728	1204316	389878	24334.46	680.2708	79	396.123
2809470	1433237	10866.06	905.3745	1850662	812921	18898.85	2080.455	83	396.621
4172453	2230033	17340.77	1206.663	7476645	3445225	111088.4	10602.37	214	398.408
2465005	884345	9557.146	997.7267	1381277	364485	19552.29	1870.425	65	398.698
2907237	2706295	9891.319	1385.639	1946502	1661284	33149.95	2875.722	92	398.905
2234839	890349	7101.361	588.1142	1411194	435338	16940.69	864.2349	78	399.384
1677826	601523	6683.698	317.2158	987815	251145	14794.43	587.082	73	399.889
740452	1085580	7337.665	677.11	407454	486306	22503.6	1318.732	85	401.712
1078180	1745099	137464.2	23855.9	565169	773475	266247.2	42466.03	69	401.907
1574906	766508	6142.272	355.1271	1229573	597452	23242.56	1194.396	99	402.123
1278326	787065	5149.093	436.0455	715472	327261	13049.79	550.135	72	402.459
2760637	1681070	8979.158	981.8991	1603938	894214	24914.88	2173.749	83	406.003
3339083	1565977	11890.01	703.0281	2675399	897053	33477.55	647.5798	98	408.995
2211716	1103302	6858.169	716.1095	1358190	561946	18323.13	1654.302	77	409.238
2747237	1374193	8936.688	958.0107	1838197	734994	22807.53	2522.997	88	414.885
2354073	1532656	22896.27	1808.226	1549144	880390	53582.12	3482.533	88	415.223
3884228	1637415	15931.38	1228.475	5104544	2151920	91792.02	5859.129	159	418.144
1647619	721481	4192.523	413.6959	952987	304760	8489.941	610.2975	69	418.585
2383668	1122992	9950.528	601.119	1478752	581670	18587.23	918.2977	81	422.253
2157762	787548	5788.445	243.0427	1276852	358950	14342.5	289.1147	78	423.365
807690	1189564	5645.044	483.6781	492049	559182	15107.76	909.9933	78	423.872
721122	1220985	7719.396	478.1788	509721	577275	17484.16	560.0297	79	423.937
2722579	982638	7727.35	432.0344	1596249	425487	17618.12	763.7526	72	423.961
2056174	912493	5940.042	296.228	1121935	408484	13550	578.1553	78	426.847
1964404	1093528	22161.57	662.9499	1240783	588937	41702.73	2347.977	85	432.478
1906468	849360	4124.901	173.4268	1155757	362192	7930.452	289.8079	75	432.941
1903059	1073250	10079.99	484.489	1324550	565818	26786.19	731.4678	87	433.588
3067790	1684346	13734.43	727.6152	3350762	1548705	62602.2	4262.544	124	434.395
2704779	1085001	6401.096	482.8824	1668104	540677	15973.51	726.412	83	440.905
3389572	1290137	11377.79	690.7356	2438188	855133	33104.55	3038.255	106	446.922
2893988	1178393	6744.361	822.4865	2589482	1064249	24745.66	2724.1	104	447.128
2473291	859793	12459.28	1183.109	1426225	410296	23189.5	2414.031	78	448.174
1512802	871032	3593.236	636.9333	921055	381395	7408.897	1282.86	81	472.247
212530	41569	152.1694	91.10282	62910	12206	411.8328	80.73726	43	474.366
100071	17816	6424.681	67.48844	26797	4691	7570.675	67.57989	34	475.058
2221462	933467	7193.869	470.8023	1327702	412010	12938.69	1036.123	77	476.017
2328871	1165525	6258.647	802.3806	1483465	559174	15961.73	1801.107	80	476.543
527551	969480	174170.6	70881.86	303287	471697	380975.9	121360.6	74	478.678
2217768	834105	12179.41	587.3832	1258935	364008	23130.91	876.4626	74	478.932
506771	1279786	90033.73	83379.15	302257	621145	256179.3	143042.8	73	479.477
1804524	736845	5988.455	227.2613	927985	279621	12993.93	204.173	66	479.559
3020828	1244514	5079.993	796.9891	1703480	617351	9387.156	1638.188	79	479.841
1877655	817254	3620.649	317.9886	1061591	350354	6241.877	548.7939	72	480.616
490549	528451	77916.86	107142.8	278822	231594	183892.1	186654.9	72	481.876
2555991	1156797	6210.791	628.2672	1703295	589202	15022.07	1233.325	85	482.313
2618694	1421748	6195.805	362.4237	1816851	905757	16042.72	832.4521	95	482.646
2583220	926021	5127.381	697.1699	1406119	428527	12103.6	1131.292	67	482.724
2870198	3499630	14842.65	3771.143	1765724	1807717	41305.27	8605.172	78	483.051
3028496	1673292	10070.07	1123.917	2381066	895252	20282.77	2472.309	87	483.380
2552420	883989	6666.823	549.6442	1488474	410909	16228.91	782.6599	72	483.601
131684	402549	183938.1	5685.302	70577	186499	398475.8	11455.32	56	484.155
315332	710006	1587.775	253.5192	374374	656732	4378.953	203.8687	126	484.422
1028848	593353	3962.638	208.7764	687073	294127	11870.04	186.9015	82	485.095
4627780	2296390	17945.73	1738.61	3797432	1645684	68451.05	4217.893	127	486.382
1878212	619878	4834.791	503.2737	1392924	434585	12854.16	2216.287	86	486.546
2857144	940961	7495.236	324.4355	1609870	496115	19299.88	423.7473	82	487.551
2468560	984501	4483.055	342.8884	1460618	487484	9884.997	687.549	74	487.657
1932199	636255	3771.01	312.3517	1079674	263714	6499.57	881.7118	73	488.563
996893	401034	7302.372	244.1887	530144	162032	13410.56	366.2202	71	489.286
2136560	919770	3993.063	483.3983	1232625	447003	8707.973	437.9227	78	489.572
2126863	849961	5162.9	439.0587	1763473	617622	14943.37	1728.65	118	489.726
2858147	896054	6003.481	633.099	1832504	471047	11192.2	1387.442	82	490.818
1898035	864970	7823.087	639.2577	1014913	357763	15298.31	854.5736	68	491.014
3048763	1065593	4825.255	761.6459	1762089	507368	7697.814	1237.285	76	491.073
2303954	662175	7648.56	444.3722	1219841	301033	15853.54	569.6755	72	491.757
3115871	1131511	11933.74	894.7352	2022255	568229	25319.96	2172.457	82	492.432
2465849	800380	8778.923	688.7131	1587080	422861	22474.05	967.9844	73	492.467
1460801	653581	7410.326	338.6541	838984	300192	14567.96	625.671	72	493.051
3516382	1421569	8854.176	762.8842	2142889	724815	21203.64	1208.797	79	493.349
5600265	4199022	14007.73	1879.288	5801284	4602818	69994.37	7806.811	134	493.614
2363407	907595	7266.724	629.3185	1454177	410609	16875.8	690.5719	70	493.826
2953035	1705495	3870.817	830.9895	1859294	891522	-3143.155	1924.3	74	493.980
2394460	1369265	13251.04	921.1746	1549487	712761	35589.15	1325.721	75	494.253
1442256	810783	5431.09	545.4661	824014	320240	11146.22	809.0589	63	494.335
2602532	1031874	7349.995	781.3358	1559456	515599	19852.55	1413.217	75	494.532
1773895	677592	2109.936	360.3802	1061266	291573	4299.363	994.3216	78	495.884
233405	786570	77618.57	11131.69	106073	385788	163215.6	20694.28	62	496.273
2273450	1397766	4063.326	354.2874	1140669	564398	6502.025	468.3586	70	496.970
450967	678268	195748.4	55774.8	357964	521587	769231.9	97704.53	93	497.083
2892072	1313492	11206.39	681.4005	2317126	965293	34485.07	1764.599	105	498.268
2500245	1313889	6244.485	617.4186	1436022	607497	15054.45	508.6653	75	498.685
2631649	1942231	7560.291	636.0741	2625243	1793985	38432.93	2110.502	115	498.736
2119060	732858	13128.79	690.767	1250921	343288	26721.38	1087.793	66	498.818
2221621	1099061	379.1478	341.4406	1231810	464238	-5063.125	517.5837	69	499.185
2168419	1003139	4865.223	730.8945	1259579	433047	10324.46	1305.31	67	499.339
1709870	797563	9052.457	430.3513	788548	294575	15469.24	964.9761	70	500.643
2255614	691703	6417.793	284.4796	1238767	347158	15456.44	133.8189	79	501.426
1881488	991670	5822.277	558.1744	1156771	504441	15321.15	1013.287	78	501.535
2028571	780483	5753.209	481.1133	1174864	336011	12484.98	953.4111	68	501.565
2396640	822238	6064.597	381.3046	1415853	385526	16678.72	941.9327	70	501.682
1902025	819500	6557.011	390.446	1065421	349044	14524.45	492.9313	65	501.735
3169195	1337194	12833.73	1004.226	1974062	687570	21564.46	1945.874	87	503.740
2513765	1271715	6715.398	665.6542	1783364	709052	20296.61	1537.318	86	503.946
2317883	978594	5397.121	654.3542	1368057	478665	9356.143	1544.651	79	505.580
1697223	677501	3493.042	499.3513	1007547	307065	8058.923	954.3209	76	506.542
1937554	991273	4656.113	716.9854	1076966	403343	11102.98	1625.281	76	506.981
2077772	859613	5091.41	212.3461	1815121	711337	15095.58	1084.747	99	507.261
1428592	629587	3887.87	314.5356	773521	243561	7019.672	723.8691	70	507.890
2393253	837152	6430.89	423.5949	1460461	437910	16012.61	771.786	81	508.716
3275147	1418589	40749	1531.219	2002965	735339	62597.29	3464.25	81	509.266
3253925	1786445	10351.3	573.448	2148621	895555	24836.91	1438.969	84	509.584
1765287	715023	15067.55	350.7795	954618	316837	29404.44	1133.701	71	510.002
259659	357626	103069.3	68667.33	162986	216426	316840.8	145534.6	86	511.964
1875672	654315	5792.337	338.4827	1010353	284881	10385.32	260.5518	78	512.063
1689910	1013458	2578.499	335.954	983207	442260	4825.4	415.6249	75	513.337
2311399	798028	3988.347	432.0768	1159884	322258	6128.57	616.0988	73	517.220
2285567	1163720	3696.758	785.0366	1883717	936539	12569.19	2278.294	103	519.587
1876913	897760	7989.694	442.2831	1055458	395360	18380.33	1026.07	80	520.725
1591400	1289962	8938.004	921.8213	1480509	825028	26396.53	2288.539	98	520.817
1375095	749667	2818.598	334.4037	801415	319885	6149.87	502.0337	73	521.580
133603	125099	4688.459	1055.331	40410	36840	6166.18	1309.687	41	524.036
1588147	632592	4968.938	500.9698	960526	305932	11909.16	966.2721	78	525.907
3908285	1881574	15888.4	1040.66	3154589	1073758	43192.21	2043.641	98	527.226
225951	58030	24822.11	1342.099	56445	13456	30586.88	1470.547	30	527.474
1584155	711942	4579.092	436.0687	842664	309419	10140.29	354.812	69	527.697
1969807	1024743	3995.299	339.0764	1165932	456699	7596.521	616.8607	80	529.406
2061073	651093	4912.345	682.1136	1255842	301160	10456.91	1298.25	79	530.589
4067265	1793214	8543.829	799.543	3169013	1150772	28734.39	2650.121	101	532.862
897924	1067860	205762	78655.84	379876	452357	354942	137905.8	69	533.877
1407162	568703	8782.903	642.1403	916316	278291	21094.22	1371.542	77	533.903
1846894	713150	5008.647	224.2556	1066143	322694	12288.85	158.6349	76	537.509
1840814	804234	6399.368	416.131	1037560	364688	14136.54	444.7525	76	538.660
1392534	819085	6536.664	458.3741	863329	372733	14209.22	340.2931	81	543.628
2107897	664890	4758.916	298.192	1120919	322414	9901.428	915.1845	78	544.413
2086582	948781	5055.422	696.5247	1251611	496863	10412.85	1283.591	74	544.549
1725815	948796	5353.956	422.5658	1702106	703548	19834.69	1129.788	104	544.831
1627532	873386	42183.57	1334.784	1658439	914173	84350.16	3310.012	122	548.536
1824850	1127472	17181.09	498.6416	1072400	515341	35580.43	711.9756	79	548.901
2565706	1115877	5532.714	488.8424	1602038	599279	11984.99	828.3607	82	554.655
154672	254542	76815.63	1943.23	59668	85881	114499.7	2458.5	50	560.669
1636021	705595	8410.691	426.7015	986926	301878	14809.56	756.9046	76	565.618
1997127	666192	5883.19	356.409	1174901	304073	12357.91	407.6971	80	567.960
2690787	1080816	10525.55	491.373	2109937	743678	32453.51	1413.94	99	572.913
1441321	718742	3793.424	337.1263	739590	272761	6334.74	488.4308	70	574.832
1684282	619481	6516.519	476.273	980987	253878	11742.77	644.2154	70	574.951
1769507	875507	2901.675	489.4489	985649	364201	7118.365	1353.667	68	575.056
2094242	882461	7234.781	440.9149	1165290	380900	16017.88	705.0273	77	579.345
1864521	1052677	6405.302	495.277	1109908	495763	11662.62	927.7484	76	580.331
2243075	714007	4307.906	517.0923	1302298	339569	11196.73	519.79	78	581.943
2265372	887894	4009.389	447.049	1332198	419225	7747.826	612.0878	79	582.801
1753287	806572	5969.093	311.0475	1057946	360328	14596.96	547.4974	78	583.625
2092897	640027	6299.036	452.5688	1086216	266218	10831.62	490.33	69	583.913
2197321	1818152	6728.688	551.7417	1096740	751776	12142.77	1206.655	69	584.434
2556160	944003	8114.685	614.2968	1549408	424678	20501.4	571.8483	75	584.622
1667408	758641	5547.458	414.7208	1657075	563982	23421.29	901.676	100	584.763
4104539	1866041	8721.78	815.9359	3617544	1660480	32172.44	3524.386	118	584.837
1239256	895003	4345.888	298.6267	804820	386970	11888.88	-91.80923	72	585.293
2299071	719556	5081.026	655.8403	1363404	313093	8050.704	1176.504	68	585.308
1065893	923842	5222.118	232.5373	552378	409658	15172.32	260.7039	69	585.472
101755	62052	654.5482	100.8105	30715	16055	678.3837	103.3806	32	585.819
2063908	835798	14630.53	616.6663	2174768	695944	47199.53	2647.988	142	587.311
2570008	831628	7590.078	623.7878	1499075	396418	20145.8	675.0195	76	587.808
636810	1744917	44861.37	107650.4	389713	844088	100773.9	176438.6	69	588.028
1730797	670679	5384.299	292.1993	1021733	269056	11917.89	658.0161	69	588.075
2246929	1514898	17050.14	1091.484	1979873	1049870	44812.96	2844.416	107	588.373
2990848	1041713	7697.184	528.3752	1835218	522624	19453.37	1056.66	74	588.460
2059363	709914	2565.992	140.7538	1000231	266644	4018.884	173.6825	63	588.894
2366242	689186	7101.748	332.0584	1340348	316274	14453.71	520.1107	77	589.976
1815456	743973	6909.684	348.6966	1171086	364701	18713.84	643.078	77	590.188
2112167	610620	3900.425	352.7288	1108709	249213	3250.843	346.2037	62	590.232
3175126	1164447	6584.94	688.4271	2399512	778529	17565.27	1683.358	125	590.588
2012419	1040754	4193.387	134.5715	1162373	517490	9702.791	-184.2316	71	590.728
1422427	1614705	3833.763	269.3214	846650	832999	9731.188	1012.682	74	590.863
2369555	1389105	7091.615	1068.517	1540247	708334	18068.35	2353.965	76	591.039
1706047	1052169	3522.029	390.1801	976773	465463	6090.071	967.6388	67	591.115
2854714	1256106	7253.376	1197.239	1837326	680228	16151.25	2589.835	81	591.736
2358989	545374	2709.853	471.0522	1250490	240234	4245.936	876.0099	65	591.849
2201784	828963	7990.816	534.1215	1248454	365765	18536.31	682.6247	71	592.124
1698210	937604	11844.31	557.6033	973368	407731	23424.48	1336.217	78	593.188
2739550	1502206	9141.599	662.524	1708504	758184	20066.14	1341.482	81	593.414
2210505	880632	6271.042	530.5971	1182882	391429	15047.15	1122.716	71	593.970
2263991	782918	7829.967	344.2678	1340647	343046	15161.28	636.2922	73	594.292
2320413	1043439	12419.69	504.8063	1363149	452278	19539.89	1189.21	76	595.401
2622726	1568618	6881.375	1009.77	1558215	675538	11889.74	1379.066	76	595.986
1425933	764763	8687.682	426.8426	843310	324381	19253.04	577.4874	67	596.006
1635491	784636	5057.199	231.2691	1009236	343638	14644.07	-204.2823	70	596.091
1554260	760660	3880.231	152.6347	891203	309526	7071.38	-396.5717	64	596.215
3279643	1040044	6956.91	563.9006	2174098	709490	27395.74	2144.754	91	596.302
2175403	1089667	4444.524	507.433	1307733	519311	8144.77	1237.968	70	596.532
3256089	1554063	15138.21	793.6118	2679917	974743	43901.62	2021.557	95	596.973
2291132	799179	14644.93	188.5946	1358985	357692	29450.52	23.06966	69	597.210
2294304	685200	9759.554	397.6003	1239474	299547	15376.52	851.3194	70	597.863
2153716	728733	5626.005	437.4178	1446723	485623	20216.81	1424.801	95	598.134
2356096	826662	4016.559	335.0172	1481184	380929	7894.876	251.9272	72	598.200
2096923	1024384	3362.051	374.2008	1318550	441031	5918.225	1043.368	76	598.926
2264312	1050752	4454.875	751.9434	1426461	525576	9238.305	1604.608	79	599.403
1507332	622422	3668.602	303.0881	867343	244947	9517.242	402.4689	73	600.283
3292121	1227643	10384.25	761.7063	2503158	734620	29095.16	1841.206	93	601.211
2780905	1021057	5510.784	518.9982	2543769	778294	22234.68	1067.429	98	601.285
1524383	595027	1995.142	1450.899	648981	192366	2990.655	1911.645	49	601.345
2504418	1426971	8149.51	773.2855	1467299	637393	19829.02	1046.604	66	601.454
2472294	641839	4850.431	587.0231	1428163	295303	11889.04	921.1664	61	601.485
733904	1791121	182758.9	11361	399763	764094	363744.4	21274.17	51	601.500
1861580	789809	4577.113	576.3534	1014831	327128	11751.36	1134.979	62	601.511
1955567	1133576	8291.352	603.8745	1724184	955917	33943.32	2510.556	97	601.599
1924393	854675	2638.774	222.2804	957100	311811	4204.764	159.9344	56	601.776
1344971	777620	6585.118	404.4015	780246	356463	19020.82	580.9037	68	601.914
2533315	829232	3516.958	406.9098	1394209	392352	6167.133	1013.55	65	601.926
3380339	1847991	7744.064	1014.629	2278302	874387	17958.12	1513.827	79	602.274
2248294	773831	7743.014	499.7803	1361290	377714	18349.03	1124.575	70	602.453
366250	316786	98452.98	53234.62	152586	118653	171015.4	77649.88	52	602.942
1350235	807092	39585.34	8619.669	932163	620341	99683.84	20424.5	99	603.411
2115601	814466	3610.992	406.3783	1080825	337952	7416.253	589.8012	70	603.786
1882409	1121673	7019.188	543.9388	2063581	882423	22119.65	2317.982	111	603.833
1971188	1058216	7825.72	566.8789	1277552	450724	19517.04	952.4979	86	605.512
1824425	1561951	5666.45	508.5979	1215727	809222	19090.71	1035.847	87	606.818
2477542	1096412	4964.998	937.5369	1406299	489025	11975.16	2028.775	77	607.778
5062857	3355926	18371.69	4442.313	5413226	2678097	74323.5	11382.85	122	608.045
2087231	1147272	7643.699	489.0717	1265340	578522	19738.01	921.7002	72	608.062
735591	909160	5446.811	659.2039	649280	601332	17547.71	1488.884	93	608.425
2949586	1168758	8892.666	708.3454	1658398	468748	15292.87	1236.356	74	608.798
3697155	1933776	10890.57	959.847	3591939	1465922	40804.13	2857.285	103	609.116
2820504	1089737	15033.37	556.6979	1528028	504786	27565.47	758.3293	79	610.496
1989313	800541	7016.814	237.2805	1183021	376677	16132.17	528.5806	78	610.929
3120827	1119887	11700.02	593.3665	1587977	500723	25137.74	1644.679	76	612.008
1847763	914191	4653.327	432.3862	1209774	510183	13418.14	1279.13	88	615.237
2636654	1365638	8511.96	688.129	2329063	1057762	37747.54	2757.128	117	615.823
3796687	1533317	9701.176	716.0008	2365043	809859	26895.73	1316.704	83	616.019
2546681	931219	6073.252	371.059	1447433	444464	9978.635	615.0744	67	616.139
2369935	1304297	10563.4	649.9261	1464041	706859	29377.93	1110.516	85	617.127
165756	181742	1976.37	1103.6	72904	72732	2983.388	1712.691	54	618.097
1539449	842135	3819.286	417.4047	797204	389411	7054.869	845.8044	76	618.536
1986171	703600	5248.061	467.8041	1156699	301046	11299.19	497.0467	74	619.185
2526901	1357255	11000.51	1617.027	1294314	628971	23771.43	2368.291	71	619.423
2151973	1273124	5604.39	884.5283	1335724	625790	14027.98	2000.374	77	619.864
2519409	1061123	8369.52	585.6261	1727486	603318	22327.25	1246.109	88	620.400
2522086	1216432	5212.848	689.8712	2677536	1028723	21179.56	2616.261	118	620.977
1307507	863541	4686.521	460.6096	771028	367967	10945.41	852.9554	75	621.534
4846620	2677481	14502.44	2118.099	4307433	1893880	53821.71	4067.056	102	621.777
2722479	1533445	10934.14	716.5774	1583578	767872	26616.04	1561.953	70	621.801
2420345	1026090	8123.341	729.0513	1389820	477989	17165.11	1138.941	75	622.480
1289328	674791	5134.406	181.159	767536	290071	12352.18	481.5209	66	622.494
783963	2173664	61251.97	106234.8	495825	1270547	162079.2	269699.8	85	623.027
136313	35465	191.9841	78.37349	37237	9240	246.1954	137.5725	38	623.995
2153055	814742	5014.704	348.3842	1214441	344101	9904.278	323.7743	78	627.399
2484158	742428	6015.206	387.4119	1396691	330605	11517.38	1009.649	74	628.799
1933274	1266058	4843.139	404.0722	1217694	573475	11182.76	1003.801	72	628.812
1867066	667242	4388.577	428.4838	927047	251832	8795.516	601.3254	62	628.885
2826949	1143553	5656.373	541.0479	1670885	544569	14170.03	983.9329	72	629.026
2988778	2969227	7914.877	955.0492	2993154	2374737	32420.11	4310.746	116	631.392
3039046	1888827	6869.029	624.5468	1748546	937192	15780.68	1208.161	80	632.218
3104766	1806454	12633.74	629.0043	2036815	941063	31884.49	554.8217	89	632.870
3485841	1953995	11130.91	1048.262	3109153	1277619	35944.33	2713.611	109	633.731
3258495	1507095	16559.81	956.0428	2163613	754618	43830.79	1362.75	81	634.101
1916289	485938	8286.338	416.596	1059863	203625	13882.35	791.3291	73	636.486
1470581	1081936	27508.98	828.4579	853175	488086	57575.37	1134.905	78	639.050
1923293	605511	5860.598	365.66	1027046	241582	11328.18	637.8755	73	639.879
2657994	860689	10463.84	721.2535	1647948	434759	20954.62	1724.63	76	639.959
1736460	781036	8386.605	506.1675	931720	331455	16811.31	963.852	66	640.123
2681970	809961	5698.731	472.9526	1719165	553263	16499.76	1175.685	91	640.922
2450309	804218	6657.497	710.9862	1363155	352858	10967.71	1785.746	75	644.812
2101628	928613	7546.605	428.0435	1251752	452128	17269.28	479.9501	81	647.512
231611	103028	16841.6	162.4937	76247	33374	23900.39	165.7334	50	648.845
2956202	2895914	13267	921.8787	2544065	1730880	33959.92	2173.168	105	650.332
2128227	1624032	4251.725	426.1768	1366831	805747	10120.69	848.6331	79	650.655
2223948	587833	5800.743	285.2732	1197258	235298	10256.64	365.0702	65	650.773
2724502	1313477	6376.558	694.4134	1583684	575341	11380.23	1496.385	77	652.447
397396	531035	19783.35	4260.176	195461	209526	33349.34	8229.029	75	666.140
2179374	1185266	12252.08	404.925	2160434	894839	41469.49	3023.54	113	689.381
2567185	1096684	7036.144	591.4988	1516607	489194	13849.73	973.0244	73	689.687
1054030	1364648	143653.4	17478.28	410197	564808	269062.9	27313.85	70	690.387
2420542	1177374	6987.787	206.4575	1343052	553704	15021.69	317.3791	78	691.665
2246506	890779	3283.988	406.4341	1315962	397458	7745.509	601.4213	77	697.836
1014650	1141336	4737.583	225.2618	635621	493866	11154.6	271.8528	74	698.195
2832092	1087152	12328.99	593.8579	1805121	616256	26237.11	1279.479	83	698.486
2356683	1447634	5228.303	729.6473	1509392	758835	11809.74	1066.579	84	699.221
2081695	1563220	4413.567	709.8877	1903505	1139249	15080.18	2840.962	106	699.702
282010	297425	110360.2	55669.17	89381	87429	158184.5	79977.26	37	699.716
1862435	776960	3950.196	387.5668	1167125	367744	11716.08	483.0555	75	700.005
2167409	1405569	7504.352	635.1237	1495959	700011	22070.98	1343.985	82	700.308
1303754	733217	5931.426	196.4678	708794	293850	10941.46	211.5235	71	700.872
2099513	934041	7526.201	574.9796	1288827	450161	14983.62	1052.858	80	702.124
2537059	886509	7941.167	669.2661	2400027	735487	30411.23	2605.824	109	702.580
1863212	760767	6219.842	439.9647	996823	315271	11955.55	569.597	70	703.004
1885897	797212	2359.425	321.4787	1037826	336299	7335.582	53.40978	68	703.134
1622557	730912	4908.477	445.6701	943717	291256	8036.824	596.501	66	703.274
2173840	972772	10898.3	432.7339	1227753	454676	21004.39	1431.469	75	703.680
585275	1127946	11516.98	29359.71	324751	655082	29034.44	52664.95	74	704.149
2043499	1100294	9654.563	803.7084	1831892	800482	39299.72	4113.771	101	704.356
2125420	812272	3865.544	397.7482	1130975	343169	9309.157	794.4122	65	704.431
2466083	1663190	8205.974	969.1604	1319956	675576	17092.38	1478.406	77	705.283
2209283	961157	6436.243	511.8246	1560424	573288	20014.39	1368.929	89	705.765
2463539	846981	5881.211	371.6937	1342004	385263	13949.27	542.7004	74	706.190
2684772	1048912	5441.062	624.0312	1904539	832526	19495.9	2251.54	98	706.507
164784	288025	165755.1	4716.838	60178	117621	286790.8	7831.809	40	706.654
2589757	1207535	9534.796	846.9429	2328459	997821	33670.86	2642.763	101	707.203
1770938	1149724	4265.927	626.1331	962771	486260	6975.594	803.212	72	708.050
1140895	1110549	13557.68	66255.05	501001	514302	39373.07	123155.2	76	708.826
2454971	1192212	9779.489	601.7315	1775564	638131	23669.21	1028.001	84	708.860
2601675	660512	4577.994	203.2267	1331836	271845	9267.729	332.3739	65	708.970
1839109	848825	7678.387	322.0801	1102963	366045	18869.38	759.6963	76	709.622
3539713	1960800	11334.8	1049.922	3216825	1580176	49991.15	3888.273	115	709.778
2851159	1509818	8309.446	899.2706	2482664	1024402	19141	1890.61	102	710.379
970178	603578	3125.561	366.2318	926508	592709	15370.13	1654.239	140	710.589
1903403	1400192	7582.286	479.9091	1297678	678093	22168.35	853.9751	81	711.033
263860	26439	191.0233	171.5117	72905	6315	-78.6685	307.3204	41	711.594
1560372	800325	5388.304	354.623	887320	331743	10260.75	269.4776	76	711.923
100732	6082	3.972586	125.4283	26627	1449	-99.31465	114.2914	32	712.480
1839290	919694	5165.113	560.7403	1160869	408171	7545.047	874.2678	78	712.966
1482990	911127	5386.342	525.9054	1273633	762373	21634.49	1804.797	102	713.116
1648222	754032	2933.02	155.9384	929933	364766	9568.725	-26.9394	77	713.884
3764516	3007317	14140.76	1238.145	3409177	2393733	53483.58	5209.713	124	714.905
969030	1052128	3905.464	149.0038	627373	492161	11476.8	362.4884	70	715.085
2802741	1127100	5707.096	1154.749	1608596	578780	11975.67	2192.701	74	715.265
2166573	770984	4741.273	495.7308	1118810	316165	12298.41	509.2592	65	715.299
3023418	1422377	10275.5	695.356	2207770	778404	27610.62	1927.832	86	715.894
1899663	658226	6486.506	304.5918	1014843	253932	11749.76	566.2092	61	715.977
2378817	1048186	6954.407	884.2608	1632040	537632	19648.81	1893.536	80	716.365
973790	1348430	7935.733	22426.05	546216	651608	22173.54	41960.23	79	717.491
633310	1304850	5876.642	474.3513	475781	715207	21678.53	1210.459	93	718.903
2275532	953356	17767.96	641.19	2431719	952238	57588	2500.088	121	719.310
1267213	631018	4152.87	736.402	771852	263926	7157.437	1165.045	71	719.694
3558048	2772233	11497.04	1327.577	4324969	2518693	60121.9	6048.459	134	720.331
1869936	576821	3112.747	332.0757	1005554	234684	5889.237	277.5387	66	720.520
2430453	1596420	5880.299	682.825	1312034	699617	11508.81	1174.883	69	720.784
2780684	1875219	11130.01	687.392	2257196	1247964	26811.67	2020.801	99	721.475
2438764	1393343	9214.421	634.0448	2420950	1031476	34057.14	2107.177	109	722.638
2340555	871712	4698.503	335.8854	1353499	399606	6999.486	601.7739	75	723.973
1956525	1626981	11252.75	847.73	1263788	899962	29908.99	1547.097	91	724.735
2798451	1172943	10677.31	854.5352	2241700	902984	32121.18	1559.763	106	725.712
2693598	1672078	13844.41	1071.79	1798117	895927	33891.25	2168.05	89	726.855
2060663	896399	5627.79	425.1611	1221018	399148	14270.46	383.4812	78	727.365
2642207	2242993	10107.77	1675.492	1533112	1084658	23736.37	2572.336	85	730.445
1856576	843549	4994.889	314.2355	1076301	358766	11745.45	789.8296	72	730.573
1941916	867295	5219.025	358.9823	1099571	353063	11853.16	669.3298	66	730.645
1904007	653181	5673.846	455.5336	1018833	321937	13701.26	1058.388	70	730.717
1630399	561781	2758.937	250.989	913322	310463	8736.58	-87.19392	87	731.590
591632	1021636	8783.477	5680.058	345336	481511	23349.62	11005.99	73	731.740
2367965	638510	8865.391	478.2703	1599428	403864	23126.9	814.0389	90	732.253
2802112	1081920	14227.47	492.6672	1599661	577896	31829.87	1642.682	78	732.665
363868	84756	-23.48024	54.37881	163488	26300	-678.7954	-81.32133	58	734.696
2879520	1595569	17160.46	664.6091	2229965	964118	47785.37	1806.685	126	734.713
2438017	1170695	8034.054	342.8996	1561705	627764	20210.84	1330.66	85	735.382
1443530	962119	4257.99	328.2752	859350	431607	9424.686	676.7877	76	735.846
2312214	1756268	8969.05	702.3538	1134636	826323	19870.58	1459.623	74	737.320
2155740	1109453	14154.69	911.1406	1584026	667018	43972.71	2348.327	96	738.502
3353671	1567130	9505.93	1001.097	2430737	990316	28749.81	2049.903	95	738.545
2418091	889029	9849.655	161.6346	1314890	398477	19576.82	205.8952	78	742.104
1694470	1212367	12893.24	855.6631	1021720	559772	27240.95	1532.027	80	742.621
407817	427038	4380.22	449.6863	202665	214367	10084.6	1021.826	73	745.408
1675994	993932	5271.581	553.4195	1012069	490521	10671.05	1280.436	83	746.210
1926730	961083	7677.604	381.1928	1170895	445192	17797.32	869.9653	81	754.999
2658208	1474010	7279.239	527.5175	2540746	1288233	31707.39	2228.307	109	755.162
1450561	580982	5485.56	475.6279	803782	259388	11617.28	1136.274	75	763.627
1783712	834866	6216.798	284.4027	1606974	725582	22612.5	289.0612	111	777.760
2314374	807772	6063.506	351.4614	1299863	359153	11211.72	785.6335	77	781.282
2684153	1548941	8119.4	665.6183	1740842	781189	21624.57	2069.224	81	781.496
1901877	550464	6567.662	520.9135	1684299	396881	20687.01	1781.14	95	783.360
1674158	640903	5367.763	300.5789	905013	285276	10166.89	657.9847	75	799.169
1915955	694953	4455.207	324.8958	1066433	294400	10503.49	148.5474	74	802.612
2235750	1010327	3517.515	288.8296	1729547	622592	10747.6	709.4208	94	803.811
2211821	814782	8233.313	573.2262	1193438	340596	16458.6	740.6073	66	803.887
3100020	1856061	9901.073	1233.236	2226897	1076058	29211.58	2553.454	100	805.241
2390882	681270	3832.14	466.555	1394528	290934	8249.269	1198.93	68	805.426
1363475	831323	3194.815	487.2661	794704	349608	8390.845	1080.557	81	807.550
2092812	792130	4570.799	456.262	1178411	334659	8419.476	1164.437	71	807.883
2572889	1424381	8353.492	1257.932	2423131	1148171	29007.86	3392.769	98	807.978
2315894	1008844	8058.536	585.3767	1333150	453441	15540.34	1494.746	72	808.413
5259544	2930165	21525.74	1238.446	4378016	2310777	78239.02	5015.406	125	810.172
2077690	1370438	9872.279	714.379	1322951	725895	31140.26	1495.916	79	810.186
3098416	977816	6040.769	581.7333	1819381	465031	12475.55	1475.768	76	810.738
2283892	1072481	6206.302	1010.913	1343389	523388	11473.59	1818.951	74	810.933
2142367	1232606	4656.928	469.868	1110320	560559	9312.654	1317.909	72	811.427
2053166	675315	8166.708	285.8107	1198464	292914	18108.86	502.1346	69	811.521
1863680	917970	20806.24	589.9819	1078032	488696	39221.25	871.0618	82	811.933
2043720	706825	7206.804	549.9409	1260806	374591	19250.47	1523.857	77	812.036
2066634	733380	8551.653	130.4171	1123089	319975	17325.17	559.9086	68	812.338
1254643	1660777	5355.474	1086.347	856620	758873	16435.12	2044.986	90	813.919
1157317	1449070	4799.239	574.3895	725354	655021	12635.72	1613.72	79	814.050
1387659	388901	3830.178	12.83733	775126	157157	7434.428	-84.8142	71	814.582
100918	30041	158.6128	-40.82438	30928	7638	136.8524	-122.6931	34	814.875
1958283	1177264	6817.272	401.9945	1469240	553011	17714.19	918.9283	86	815.018
125436	317671	113619.9	44907.09	56380	131640	218156.9	75501.22	44	815.041
1728804	836537	11311.06	155.3387	1040369	379681	26068.11	1185.799	79	815.978
1639998	3466370	133024.1	186826.8	1222667	1958075	432197.2	399043.8	101	816.949
1844069	823790	5059.088	607.9972	1006200	311170	8386.653	849.1605	69	817.270
4537556	2197724	9134.154	1372.595	3105375	1435206	26197.83	3440.132	93	817.426
2060343	1107472	6866.833	658.8628	1182667	474898	15515.51	1023.318	76	820.088
1722301	574796	4705.811	424.8339	788121	214262	8864.995	656.3272	61	820.226
1923347	894982	5303.184	340.8718	1230798	411215	12241.64	99.4285	77	820.341
851260	590097	4419.244	543.0709	545192	292564	11997.23	1152.598	73	820.423
2472419	1796691	9543.233	605.7287	2782698	1322540	36550.14	3388.435	138	820.472
2854429	1133472	7841.885	720.5528	1761226	590009	19076.69	1754.865	72	820.655
1820895	1460556	5600.499	789.0883	1272561	679726	12073.44	1805.632	70	820.693
2551539	1451989	3360.719	879.3926	1503942	745803	6461.605	1631.175	73	821.036
1902458	565177	4464.767	175.5201	1119234	264885	12018.37	228.5562	68	821.167
3813312	1719465	16126.41	1040.409	2500638	978999	28997.8	2331.216	88	821.654
2539860	1658455	10248.95	860.1763	2629314	1279697	40591.86	3142.832	111	821.742
1634935	1177577	6840.292	776.6819	1006908	506740	13789.77	1581.651	67	821.806
2847098	833585	6754.042	343.0934	2332948	660705	28122.4	603.1872	108	822.770
1866423	736832	4603.46	461.5621	1202452	352716	10338.45	1102.297	80	823.335
176167	152466	3028.75	1535.163	52924	48733	4293.13	2279.219	44	824.372
1583083	764791	4093.33	447.9698	918447	332865	7803.895	736.0195	78	824.477
511638	1295704	88459.27	129120.7	393149	719658	240043.9	236657.7	79	824.673
250055	468886	100039.5	4038.309	95562	158324	153179.1	5998.528	48	824.812
2816089	878985	12589.29	167.4017	2765169	767119	42003.89	751.6395	107	825.587
1790074	1504732	10118.52	944.9445	1115907	760291	27290.29	1354.928	86	826.249
179772	363488	55583.22	4246.575	61656	118398	82690.3	5635.865	45	826.804
1722713	905323	2806.43	415.1547	974224	381898	4466.188	778.3156	76	827.645
1349208	1524015	11341.62	255.9409	940815	752690	27044.73	707.2626	86	829.086
2475162	999728	8553.454	524.158	1437316	505755	22049.16	1263.126	80	829.471
1863854	1105587	6890.596	584.4433	1235872	550364	16952.01	1593.606	76	829.605
2224988	751856	7460	187.5061	1359758	383765	20765.75	425.8088	74	829.740
2289645	844473	6291.736	566.6191	1337666	382708	12167.28	933.1284	70	830.044
2098512	1064593	5876.973	672.3036	1996765	917187	28895.56	2084.928	121	832.056
2930728	928061	12085.35	853.9183	2366534	832588	39755.93	3251.122	102	832.374
2807651	801489	3651.856	533.4979	1462903	343119	4922.995	937.5811	61	832.403
2344840	1020371	5352.914	610.7156	1454649	488768	8020.045	889.9155	77	832.979
1228541	442141	3925.472	180.1246	623894	160536	7100.206	59.28035	58	833.031
1951784	1404012	7262.719	816.8948	1489451	871280	24265.25	1574.231	88	833.155
2706541	736026	6222.499	476.5824	1665982	404421	16583.08	1248.694	87	834.923
2118151	870804	3656.588	615.817	1207511	369879	7084.485	1070.543	72	835.636
1897637	644998	7782.716	520.0672	1145074	298380	17253.27	1308.254	70	835.656
648939	823774	22949.94	6688.504	372351	400589	56265.04	16749.46	85	835.891
3341785	1191234	12495.1	560.9553	2893395	932070	40336.62	2521.56	115	837.170
100066	5584	311.6381	-56.84472	20809	-259	177.7652	-27.5804	22	837.404
2691035	1575109	7154.74	863.4329	2004014	885558	21527.56	1366.183	88	837.583
1942621	769822	2964.138	388.4605	999685	321865	4029.486	586.157	67	838.042
2362322	771439	5072.023	562.1359	1227109	340523	11143.62	943.433	68	838.278
2196147	918256	3919.876	501.9298	1226128	429772	10866.98	547.2421	74	838.679
288800	687019	131616.4	8181.401	145540	295561	345850.6	16615.09	69	841.366
1962238	1267333	6779.783	878.3892	1080160	570730	13596.39	1509.479	75	842.408
2255039	1061643	7288.92	298.1244	1388488	535744	18246.99	703.2579	79	842.730
2966861	1193017	5024.635	786.955	2753644	988173	19498.4	2431.18	112	844.302
3291963	1803220	9073.346	1088.346	1725822	875716	21883.55	1881.956	78	847.193
2125389	681327	7652.783	487.7645	1337399	327037	16326.36	650.6369	79	848.866
2723021	1158103	10718.98	906.5386	1840776	637243	28788.13	1935.387	86	850.175
2210530	696265	5640.458	305.338	1231561	318980	10988.17	231.8031	76	852.434
2270992	1154208	9920.306	526.468	1571347	634370	30299.3	1385.931	88	852.974
2054901	1310834	13271.29	714.2618	1353770	652038	34748.13	1716.744	80	853.182
1196493	1234840	6163.693	411.0446	810269	611225	15187.2	1137.563	79	853.629
3103546	1152541	6824.709	488.9244	1690529	617319	17653.21	1121.703	84	854.550
2633067	996794	8298.393	618.8613	1522512	469507	18937.09	1232.953	78	858.917
2518258	1420141	8363.278	792.5242	1660019	663881	18359.93	1673.006	84	864.431
127167	17240	4735.863	236.5093	34553	4930	5966.186	-18.53419	37	865.997
2553450	1199279	9000.571	334.8177	1731192	667597	22803.02	749.645	89	866.870
2877551	1189311	6684.796	550.0578	1445559	548119	14119.54	257.1983	76	868.252
1918332	961911	7703.555	569.4585	1144857	435638	14152.72	1457.423	77	874.033
1834839	1001646	5259.421	462.1693	865883	381264	10176.23	402.6404	68	876.406
149195	159545	45343.29	2011.101	54780	61624	69564.27	2917.702	48	890.619
230990	241890	88508.31	46182.65	97500	97049	149570.3	70354.84	57	909.080
2497045	854841	5508.499	695.327	1419897	367848	10263	1453.155	75	909.967
2292879	1990193	9291.838	736.9045	1485400	1015869	21376.61	677.9052	91	912.546
3128472	2408477	17815.76	5394.312	2796245	2010783	56849.16	10669.41	121	914.770
1977641	893882	4743.647	427.3892	1207620	409520	11791.12	1076.258	74	915.101
242515	453640	46576.79	784.6006	87689	168658	77958.88	1423.717	45	915.312
2726362	1159221	6646.572	553.5582	2768949	935573	29265.23	1855.733	114	915.534
2087535	718371	4731.81	581.0925	1269272	316149	10945.27	823.9763	75	916.192
279379	710027	1605.74	550.934	371343	653610	7150.292	1511.073	125	916.747
1164871	698598	5651.189	215.7939	733938	302370	14677.31	838.9354	74	916.788
2296293	1173477	5857.336	479.1294	2081113	751891	16736.88	1720.562	99	917.027
3826023	2045221	11972.24	918.1953	2915415	1292406	42174.22	2137.129	96	917.603
1563348	558834	3117.293	120.4215	887486	211073	4099.014	109.1518	61	917.632
210003	94878	56.81121	49.82487	43625	21033	-13.97672	-15.98875	23	917.746
2394776	1749952	9216.488	851.7474	1687534	1008412	34674.44	1774.348	85	917.789
2812849	1437902	5527.159	700.6418	1525667	644290	10393.87	1283.323	65	917.899
1783894	652144	5601.604	349.9291	1102686	299633	14908.17	981.7143	65	917.932
2259127	827985	4892.425	258.98	1813632	660261	16253.42	1384.134	95	918.208
2971690	1185844	7376.341	916.5445	1651738	610470	18175.38	2306.563	70	918.250
1676130	727421	8325.563	209.9515	957253	309470	17931.07	217.7196	68	918.580
2174500	583914	6168.675	411.3277	1155030	263549	9570.888	876.7492	73	920.622
2467896	1445627	7545.402	556.2166	1585989	738347	16898.64	1021.286	78	920.826
197310	226146	90360.28	4183.156	63017	77180	134323.7	6176.822	40	921.171
2266520	1104060	4010.487	304.8909	1212992	480767	8271.691	426.7037	75	921.407
1806367	522763	4130.916	407.5612	947810	204274	7511.482	1133.098	70	921.972
110621	105426	25165.16	403.7333	41442	34009	35664.97	234.8105	44	922.722
2714004	1166792	5629.841	986.866	2722685	1005271	22529.61	3052.989	115	922.854
1929999	602581	5596.728	488.6309	1055670	277452	13172.83	596.43	69	923.051
2221555	768433	3866.093	76.66919	1008091	288227	6597.028	-172.3123	59	923.166
2934606	1120920	10704.22	574.6625	1882122	560525	28727.39	1275.128	74	923.293
1956322	655501	5485.689	723.6094	1957136	478358	15278.05	2280.489	94	923.369
1880203	752958	4311.047	233.6403	1056908	325674	8107.337	10.35416	66	923.518
1905542	732125	4532.955	500.7078	1135648	327914	8192.207	1106.141	76	924.602
2013782	901523	5138.306	479.5978	1208409	436662	13242.87	908.3517	76	924.726
1351459	460847	5304.371	181.701	754752	180772	9135.664	83.37798	63	924.792
2385395	803200	18258.89	673.5453	1401655	358357	35745.71	1098.192	68	924.830
1674427	1348673	12401.56	944.4159	1416521	975919	30879.52	2179.438	93	925.328
1853476	751721	5201.73	410.4711	934800	326280	12667.22	512.187	73	925.930
1041654	388486	60972.1	1889.115	371239	124639	87920.13	2404.294	55	926.244
2380726	871843	9589.015	734.1407	1333718	405924	22937.24	1949.331	78	927.626
1687590	403573	2652.622	240.2878	823889	150184	4196.383	322.1405	61	927.710
2089291	1272670	17613.74	863.3823	2518273	1101310	46015.47	3211.374	118	927.873
3072016	1357501	8312.281	776.8628	2024385	745825	18563.91	1407.653	86	928.598
2370937	924644	4945.926	579.2813	1412518	471744	9522.354	775.7334	70	928.629
1312134	1247705	5575.718	785.6542	820020	574512	14668.97	1391.136	71	928.725
1521468	655858	8407.824	112.114	827976	264795	17102.75	3.91435	71	929.234
1608671	899823	4352.606	568.66	933672	371978	7890.153	872.6069	68	929.424
1364961	678755	8223.745	144.603	713005	280932	15539.17	12.91292	68	929.655
1979609	549307	4010.035	436.956	1127191	247602	6861.221	1199.67	70	929.824
1345148	782959	1571.691	379.8337	736896	318690	2881.732	707.3188	65	929.989
1767070	677706	6910.685	520.5525	1149235	326500	20629.65	1427.394	77	930.189
2413958	1063236	8881.435	586.9616	2408911	869606	39520.02	2859.069	112	930.678
1268447	1136436	6005.137	247.8608	805898	508359	16036.14	513.3991	75	931.162
601484	539003	201474.7	42332.79	279771	203302	377486.6	68100.69	60	931.423
2638732	1120987	7437.351	525.7652	2470872	893652	30766.9	1829.643	111	932.520
2552125	1012611	6833.445	633.6672	2070799	896803	28100.6	2084.323	98	932.718
4498117	3907721	19603.67	1552.032	3610151	2125100	54250.93	4282.291	93	932.799
1422569	665493	9909.543	179.0168	784775	292293	20908.98	422.1979	70	933.295
2873935	1123256	5224.201	731.2375	1784810	564211	9717.688	1473.625	78	933.951
2933893	1233106	8115.032	593.2469	2040259	995359	23102.44	1477.559	95	934.003
2146916	1268238	4864.633	1036.979	1268723	595946	11580.81	1690.522	75	934.686
544564	110068	17952.79	612.593	147774	26140	22698.5	554.6859	39	934.789
2655796	1554172	8234.662	1849.032	2401853	1051491	32310.21	3543.561	107	935.556
2149834	1479537	11311.09	592.334	2561473	1458885	50520.18	2919.147	116	935.602
2633784	2373316	20293.37	1259.783	2309684	2006189	70276.59	4225.199	102	935.618
1645166	527041	5501.708	348.3041	830670	170612	9011.383	525.262	52	935.640
3441846	2270197	7745.259	933.4573	2113114	1345674	21720.13	1810.473	80	935.722
2309087	999228	10955.04	405.5692	1207608	394812	19975.5	851.5252	63	936.101
743538	1079200	5246.938	625.9656	464120	511308	11584.08	1280.051	78	936.563
2104019	776274	5458.995	609.4506	1315275	381695	13569.72	1301.318	80	937.230
2516907	1578559	5131.321	760.6028	1670695	837532	18229.74	1347.74	89	938.283
2285706	927347	3969.243	136.8259	1379721	448997	9199.726	301.1595	73	938.319
2198260	1161506	8936.082	483.0978	1144089	562855	15895.54	819.6313	75	939.149
2554659	1617853	7004.509	742.0512	1825881	849524	15954.07	1280.21	89	939.531
689761	271608	44968.75	378.9977	225410	81761	58968.27	261.4665	54	940.714
2331095	1122696	10097.41	1102.983	1484915	691700	29701.78	2065.914	90	943.257
1696273	718487	10334.4	446.8799	1032581	347911	30513.74	1004.073	76	943.469
2584792	1252821	10316.86	658.4035	1717012	647293	19928.76	1316.251	85	945.609
1716126	914770	3240.225	402.7316	947970	366306	5148.641	818.1106	71	946.180
1673923	759243	4686.795	362.5701	1453998	526982	16683.06	1280.308	100	948.573
2280812	649471	2774.98	484.6803	1189213	282657	6375.088	873.6248	71	948.923
2454730	989279	6154.625	568.3494	1536634	461827	16163.74	879.0376	79	949.345
3075039	1286971	7259.118	529.413	1726253	659144	15265.75	1488.258	79	950.025
2233922	911715	4989.802	424.9675	1229486	408658	11353.49	164.2329	75	951.000
3302225	1220420	5917.563	772.4628	2012482	667526	14872.83	1955.8	86	951.339
4470238	1998876	18036.52	1507.545	4585272	1755245	64727.54	5194.707	113	951.494
2385346	1153808	4896.543	663.3875	1399705	572627	13791.35	1416.425	71	951.760
2466860	938950	7659.154	653.8478	1561127	457941	19369.89	1251.672	75	951.939
1401673	690418	4621.74	550.9316	864885	313032	11446.47	1070.854	81	954.230
775283	971894	235140.1	77514.34	381101	400930	421772.8	124612.9	69	954.838
2672371	1239797	7470.327	573.02	1654713	568311	17477.16	560.037	78	954.911
1637677	945309	9124.65	192.9628	992580	433012	19347.32	619.9199	73	954.931
1028108	1291217	6573.854	596.0223	743289	654088	18932.53	1538.609	89	955.873
2259761	2094527	9876.147	575.8224	1191353	942698	18169	937.4807	73	958.925
2139829	790222	10072.7	551.5383	1306052	376886	22703.38	1290.984	84	960.784
1960338	719436	5638.674	442.5948	1057238	298584	12991.19	434.5681	76	961.996
2080764	925458	5714.646	458.6625	2029870	760501	22504.04	1655.669	106	964.429
3694786	1784909	54880.43	1352.707	2340852	925516	99733.76	3316.313	92	967.145
2299019	1126332	6386.182	669.0284	1526989	553531	17091.42	946.5445	82	967.709
652284	922372	2221.047	202.3913	384127	492584	6835.989	703.3012	87	975.656
2429213	720599	7289.606	678.0256	1379482	328090	14520.01	1218.57	76	976.082
2803766	1821604	10975.03	1077.693	1820794	977480	28181.81	1768.638	91	978.620
2257700	731496	7862.159	325.6353	1215873	314060	14124.57	350.4744	74	981.188
1833926	1137773	3138.795	456.3274	1046539	561325	7660.228	402.6932	80	990.342
2512333	896957	7650.877	580.0387	1403800	383216	15844.13	1623.03	75	991.230
1705318	890271	3823.735	269.7645	1049270	389715	8865.924	626.1936	77	1006.524
1459065	398132	1719.363	275.5837	621364	140291	2889.693	489.1732	64	1007.683
2358062	1148908	6443.316	338.8068	1352414	533707	14185.89	798.6509	81	1009.471
172120	471647	6890.232	6324.496	82683	225734	14927.11	12466.99	64	1010.752
2417991	652430	11772.98	140.8675	1312950	289077	23734.53	288.6012	74	1011.725
2557852	1641864	10876.69	629.8443	1357229	770210	20366.3	1245.289	74	1012.646
3307014	1844809	10748.03	718.3592	2897946	1147778	31397.26	745.9343	97	1013.317
3413436	1616289	7343.705	1145.241	2105762	894027	19420.06	2983.454	86	1014.071
2541963	1223115	8390.013	671.6772	1661524	611855	22974.51	1413.969	77	1014.200
2465220	1255539	5723.963	844.3217	1549690	626401	15500.87	1361.425	80	1014.653
2824176	1293936	9580.844	1174.317	1598318	627541	16756.71	2207.71	78	1015.283
1891544	735194	3389.875	283.1969	1049407	312561	8824.438	493.1635	75	1018.170
1717390	745506	5813.185	356.4827	1045227	385850	13777.82	565.3723	79	1018.557
2783411	1053155	9563.952	625.7473	1799821	549425	25129.12	341.92	87	1021.104
2074483	760622	6393.15	482.0257	1195993	330879	15829.37	916.1542	73	1021.553
495684	523625	117817.3	67324.09	228685	218820	217020.8	98830.7	61	1022.018
2698266	1170253	3156.042	686.8456	1346755	450271	4525.712	1660.75	72	1022.359
2104330	1311628	6724.692	1067.317	2088570	1113411	26594.68	3630.026	120	1023.495
2010266	898965	6733.751	457.0132	1601373	569399	18354.19	1840.833	88	1023.517
1961206	586280	3786.674	380.0977	1163653	286520	8386.477	633.1861	76	1023.968
2369544	750730	5481.652	599.1903	1410736	344577	9720.538	882.2145	72	1024.128
2416980	990950	10969.99	656.4186	1373641	471823	20959.61	849.9128	70	1024.256
2019805	806867	7033.94	172.8161	1130231	363526	16821.26	183.4205	68	1024.606
2550829	978751	5490.711	363.8867	1659197	511859	15154.79	1425.226	84	1025.186
2705443	1166338	3183.018	655.9637	1322476	490422	4928.687	1176.762	67	1025.491
2532557	1210670	8496.102	623.4109	1757459	767376	28899.14	1138.414	87	1026.089
462992	222094	50798.68	52880.07	167502	63651	74714.38	72431.6	43	1026.161
2394283	1608932	4561.942	391.5366	2488834	1059195	19160.02	1905.873	151	1026.390
1966133	829865	11981.17	262.9091	1213654	369791	26778.69	848.5461	79	1027.051
2379547	748340	6141.658	552.2154	1444466	316148	12051.53	616.7855	75	1027.384
2032112	706616	5769.099	482.8266	1145995	308731	11835	671.9442	67	1027.396
431878	68207	229.8286	33.92766	145454	18034	148.4148	-53.3569	44	1027.739
2915505	1478158	14394.2	1465.675	1622096	766033	33787.81	3877.934	83	1027.978
1018804	2006755	6005.314	588.8353	799594	1119168	15360.42	1274.635	85	1028.193
2510624	1435382	4820.572	522.3198	1481122	707070	10484.67	958.2557	79	1029.606
1272276	815713	6500.652	708.5561	735351	358842	13898.89	1032.95	78	1030.350
3723128	1675745	10264.1	935.9966	1886188	710280	18213.97	1641.009	69	1030.392
742118	1080723	47544.06	76733.41	420303	515029	103876.6	128021.1	73	1031.035
1699725	662392	3003.122	216.8508	954784	301146	6642.979	219.0753	73	1031.284
148085	22979	704.4235	274.6335	33517	3723	798.0376	343.1624	26	1031.332
2108940	1281924	6706.137	450.9869	1394751	609873	17996.69	989.2769	81	1031.645
2694908	1116884	11238.75	800.7435	1621922	545767	24151.14	1669.651	78	1032.052
1794657	582040	7706.284	58.06576	1054671	244956	16367.96	125.6508	68	1032.248
531363	509688	123790.1	77232.6	263784	236658	279543.9	120047.6	60	1032.466
2439373	852718	4625.616	615.3738	1314839	377797	7833.043	811.8251	70	1032.532
2054006	823726	4537.92	719.9932	1133196	345444	10206.37	1072.303	65	1032.542
2105340	844470	2903.08	436.2468	1167035	369809	5355.563	1194.335	74	1033.401
1750922	739898	3433.493	507.9203	1043658	303700	7970.13	951.0983	76	1034.030
1984015	838622	4714.539	491.5779	1118738	355833	10745.8	690.6799	71	1034.116
1637380	1012628	6777.272	245.7506	1739244	768129	28461.75	1566.354	109	1034.166
1250520	1226507	4067.371	681.7053	816079	561946	11524.43	1102.634	73	1034.518
1994806	792853	10976.21	465.5239	2000114	626551	23277.79	1253.326	106	1035.113
2355161	931371	10382.59	443.9456	1456900	449304	20129.82	1315.319	73	1035.298
2463801	805173	4872.126	669.901	1273053	332995	8504.588	975.1898	72	1036.016
1427975	1428166	5523.695	364.1403	815429	622318	13057.28	855.0579	76	1036.972
1841909	993814	5942.254	667.9097	1789445	761761	26900.32	1995.044	109	1037.463
2262684	1611056	9717.776	581.6119	2409749	1202036	34222.87	1408.329	112	1037.867
2817055	1357862	9077.182	762.7936	2921533	1165103	35133.23	3293.329	109	1038.656
2175840	693174	6736.408	368.631	1253943	295664	11896.71	817.0637	73	1039.338
2851091	979701	18086.18	528.3983	2510941	741332	54092.53	2601.085	106	1039.454
1427460	546893	6841.205	340.5506	737224	217415	13459.02	390.2464	61	1039.551
2531539	786291	4216.617	662.2288	1376883	381059	8741.699	1614.069	67	1039.826
2034903	1108423	6696.521	554.3707	1211279	516164	18315.95	1063.335	82	1042.076
1451889	624945	4850.737	300.9789	834806	264136	11913.03	405.7144	78	1043.203
1851263	826519	4130.311	307.6483	1013040	364849	11594.76	97.51417	75	1043.247
2881477	1060994	5474.191	778.2639	1799017	599074	16426.22	1715.266	82	1043.448
2260959	1137133	7245.843	1424.323	2339153	979417	33334.98	4047.095	113	1043.535
1575858	1010559	15887.91	110.7293	1067726	507814	36075.68	645.7104	85	1044.377
2546833	1618579	8021.45	2711.713	2454630	1293759	32865.35	5572.676	121	1044.925
2869146	906906	15336.48	758.0801	1658605	458308	27780.64	1349.366	75	1045.284
159263	130497	110590.2	2700.071	37283	34747	139991.6	3381.208	26	1045.391
2590581	1114987	10420.53	835.4859	1783928	648664	31565.32	1838.75	86	1045.733
977628	724319	4559.891	454.8317	564524	327888	9374.003	578.081	65	1045.774
1592818	840439	5064.151	513.2687	976319	379385	10400.79	1378.327	77	1046.446
2769791	1478828	7966.48	320.6235	1829154	770806	20039.31	526.3427	85	1047.010
2251791	1719614	7326.813	346.6716	2169929	1133262	32141.8	1221.794	117	1047.326
1569013	1412795	7559.436	618.1973	1041762	729969	22361.88	1283.125	83	1047.781
3022169	1049375	9056.85	1736.719	1651401	493498	20559.74	2238.454	78	1048.272
2056015	962422	5064.894	814.1618	1348079	444715	11406.99	1984.534	75	1048.396
1718940	1162996	19487.31	760.7761	1539999	906532	57433.79	2503.278	111	1049.236
1445347	870196	4115.042	311.8455	899263	417280	7333.555	725.7014	81	1050.169
1104113	386490	6468.646	271.1619	605073	160115	11684.74	941.5659	65	1050.227
694172	1424094	181983.5	77883.58	402029	665930	393151	154984.6	73	1050.573
2770266	1062954	8108.436	618.1962	1568687	495500	14013.1	1451.515	79	1051.740
1912335	638393	8828.725	535.5464	1146371	297602	21372.08	920.5571	75	1052.028
1445533	1367825	11236.44	2415.077	1284665	793699	23917.65	4724.25	106	1052.516
1720762	637982	6913.059	327.2109	1049211	265802	13064.12	748.0726	77	1053.272
1783145	1311650	6177.428	462.0682	1104781	662789	13584.02	890.259	85	1053.855
1719582	738748	3744.187	200.2116	960594	330076	11012.74	207.2675	75	1054.384
2548354	1334476	11350.23	777.7023	1537404	638349	23735.3	1948.491	77	1054.626
2004545	766584	4791.496	148.5038	1093463	323739	9845.319	276.2585	70	1055.018
1393136	963410	6466.223	621.5104	862030	409009	17208.11	935.7527	75	1055.437
1807422	875880	8350.844	799.3135	1120799	389103	18874.14	1904.011	73	1055.507
2739442	1056503	5526.069	420.7987	1658573	519197	12334.9	439.0074	80	1056.320
169830	333382	81020.38	3244.168	78915	136656	148272.1	4967.649	52	1056.734
3003389	851652	10739.65	833.5641	2444032	740531	36601.93	2047.982	109	1058.236
2677397	2274767	10834.53	897.9106	1468236	1115047	27735.71	988.8306	75	1058.248
2129387	975780	7215.823	424.6431	1316183	481211	17143.4	650.0654	83	1060.317
1574660	578998	6820.405	290.5437	879689	229126	11255.26	480.3686	66	1060.356
3378610	2446681	9022.614	1021.646	2328751	1342121	27453.04	2327.508	92	1060.862
2272777	1686817	6316.783	894.0149	1420119	863365	18071.89	1845.455	85	1061.482
1511762	719129	3596.409	415.4767	865194	338869	8967.007	593.6478	82	1063.124
1954513	1140224	8572.162	497.4659	941179	470620	14923.58	1131.496	66	1063.395
2330256	744840	5354.335	838.5112	1166196	331290	7948.918	1298.151	72	1064.859
157540	179865	37592.91	2126.38	49924	55579	52354.55	2788.179	44	1066.980
1078650	366075	31081.31	651.3994	372132	113343	41598.65	942.9541	58	1068.653
1713695	1286024	4294.785	268.9804	1284642	666411	11944.14	607.2387	92	1070.655
1825418	984746	10823.97	625.4304	1259611	512103	28051.25	1355.425	83	1070.975
2023707	891468	3359.443	305.5761	1306623	612719	12768.76	675.575	95	1071.635
1910721	677204	2977.033	327.6049	1031740	313781	5915.721	363.7277	75	1076.947
1742107	689579	2904.114	170.098	1182520	347943	7814.311	604.5207	89	1082.708
2807362	2303862	16695.17	778.5648	2184860	1494417	51922.35	3791.374	102	1086.441
2405336	932933	8653.302	557.7899	2334340	722532	27956.12	1873.114	105	1090.024
1683387	1098141	4207.525	460.537	1577451	874187	17058.45	727.2885	106	1091.506
2339710	963287	5004.393	493.8679	2067928	777507	15779.6	1631.316	102	1096.206
103896	46132	58092.56	397.4804	29083	13340	73084.12	623.1958	36	1101.810
1433672	698045	5668.153	341.3527	902578	326534	11607.31	557.7086	82	1106.871
2850637	1484940	6738.903	470.2719	1810701	713822	15227.55	975.7553	85	1124.888
2133312	1046676	5074.438	508.7885	1254235	456302	10713.02	1218.396	79	1125.967
2205607	1147822	4173.686	567.4066	1286241	480922	9521.449	914.8635	79	1128.404
2008035	1014459	7911.502	726.5349	1236842	582110	18550.72	910.5507	80	1128.600
1889042	839209	19083.66	520.8606	1115479	386037	33411.9	1564.027	75	1129.602
693387	1523169	123674.7	74848.21	384294	780502	309321.8	148081.6	68	1129.785
1426271	1334730	4551.526	523.0355	1041169	779706	10050.8	1018.689	88	1130.734
1319255	1772908	4937.432	524.5035	810624	852289	13988.47	1227.059	86	1131.554
2478093	1069255	12254.14	669.6287	1861478	683840	36168.06	1733.416	97	1132.390
2716391	1068368	8805.132	622.9415	1762796	594151	22538.92	1360.65	83	1132.990
3402745	1298591	12056.3	339.0988	3120695	1046051	43528.65	974.2274	107	1133.217
2179836	924190	5578.851	299.2033	1209505	397760	10792.85	314.9095	60	1133.229
5996066	1.019278E+07	49015.3	43729.7	8966747	1.021847E+07	242245	120157	162	1133.675
2027702	637038	6734.155	231.9551	1125518	229854	13671.82	549.6245	60	1133.962
1714072	513132	6403.494	23.53727	867727	210109	10332.49	-210.8459	73	1135.433
2041530	581113	4032.207	-3.234589	1552474	386703	9750.566	-290.1066	83	1135.609
1945137	960309	4909.083	795.583	1214354	418509	11960.06	1420.948	75	1136.069
1817372	960691	7660.745	644.6189	1105665	464805	20945.29	1432.973	78	1136.344
225947	118391	11948.65	83.58923	64542	33229	14983.44	86.88306	43	1137.230
2196475	1148510	7919.229	996.423	1401855	657299	19701.52	2116.952	89	1137.924
1836591	1486109	5482.613	506.052	2041116	1088388	21628.46	1039.664	110	1138.018
189276	174262	38296.07	1358.195	45800	44890	49123.33	1651.153	28	1138.186
2436368	1612350	8666.059	795.9541	1854848	1083844	25024.08	1905.035	99	1138.753
2277895	765485	4027.056	608.5067	1417888	332755	8770.993	1343.854	78	1139.806
2122723	1196346	4180.969	922.3586	1209899	485874	8865.439	1446.263	70	1139.991
291174	254600	14335.76	863.0837	92398	78320	20603.81	956.1119	48	1140.963
3649477	1949135	14267.66	1395.883	2649137	1143364	45638.13	2216.673	92	1141.046
4021242	1703812	12678.45	1133.571	3448526	1243540	40326.9	3110.959	106	1141.453
1460287	767092	3104.729	379.2295	794528	307254	6638.458	664.726	69	1141.733
1741579	1044656	3403.271	308.2693	1007469	506905	6202.256	1183.495	72	1141.886
535238	1912995	151708.9	11470.09	280101	745496	259405.7	18582.52	66	1142.703
1626592	755156	4737.696	317.2455	896416	321092	10419.37	681.652	75	1142.889
2333095	1036727	6051.968	641.1218	1410344	503220	13789.47	1117.696	76	1143.244
2514607	988082	6026.615	599.7701	1477595	530815	16980.35	1119.528	80	1143.691
1204292	509662	3247.549	397.6778	627271	193789	5760.573	741.0536	63	1143.812
2047830	1072443	3814.054	749.1577	1206887	475304	6840.519	1210.649	76	1144.589
2436028	941611	7583.166	481.7824	1968914	651867	24119.53	1929.199	96	1145.433
759535	469200	7436.762	1331.85	316470	190805	14727.44	2133.721	57	1145.510
913024	492040	3741.554	272.5904	570247	217617	9373.397	353.1682	82	1146.779
2080204	694864	8787.562	272.4698	1094956	285219	11712.88	142.5167	72	1148.382
2393825	909813	5179.55	147.6628	1356269	414966	12856.43	211.9591	76	1149.390
2522402	841095	6884.37	447.3391	1361952	346893	10419.87	689.5812	65	1149.405
4008568	2240805	10357.23	1277.594	2870648	1288972	33230.71	2817.102	100	1150.106
1155250	584186	3109.727	285.5102	655086	235666	5085.596	678.1827	62	1150.225
3840662	1893930	10572.88	970.562	3674622	1722350	39613.08	3795.678	118	1150.596
2149188	778452	5682.558	366.2799	1165994	326238	11339.53	804.2418	73	1151.462
1840554	880513	5728.929	438.6071	1653704	642659	20201.97	1437.936	107	1151.778
2599880	839904	8277.318	291.8938	1484647	365880	16326.14	294.6683	66	1151.832
2523127	1863424	4972.386	681.4737	1368901	811252	8850.51	1476.412	74	1152.835
2897074	1487936	4965.046	655.5298	1777425	777240	10146.99	1015.849	78	1152.882
1639008	517514	4042.017	265.3537	978006	265877	7319.28	573.7557	77	1153.673
2830545	1559299	8430.756	753.8142	1933441	814315	25599.32	1276.258	90	1154.812
2055583	835030	6104.694	473.5346	1275519	398157	15753.03	890.1388	70	1154.894
1908459	1060046	6299.552	444.4944	1242046	522430	18159.53	819.8436	84	1155.954
2019250	769063	25606.72	676.1924	1140217	330836	40790.7	1192.219	74	1156.575
4186817	1666622	9280.09	998.595	2213212	905559	28534.7	1582.857	77	1156.620
2265918	1118549	6589.64	583.7508	1946743	904319	19220.06	1327.234	103	1158.657
2283175	1410885	5856.423	540.2607	2226639	1095493	23634.56	2334.987	102	1158.709
3071685	1951250	12504.45	1133.61	1723699	800608	23621.49	1804.868	67	1158.783
2946394	1255061	8304.053	796.0468	2422090	905815	30839.74	2582.161	107	1159.791
2486251	1284868	5215.828	971.4424	1847692	801642	13341.37	2744.177	85	1159.887
2111628	937731	5956.287	479.8903	1417641	447202	18110.96	1156.833	75	1160.030
2879758	1252766	6938.896	1798.493	1775270	646760	19665.67	3755.11	83	1160.894
2165439	1552866	6258.575	600.3911	1792532	1217309	26545.93	2126.04	120	1162.018
1646492	1043536	9152.289	432.9856	1076104	508905	15157.64	958.8162	87	1163.303
2278367	907901	3999.344	541.4943	1195984	363567	6367.781	909.6763	69	1163.465
3072584	1022819	8029.315	682.5816	2955517	1029580	37092.93	1782.327	112	1163.797
1690779	558045	5733.774	362.9099	959651	220514	12261.1	654.6271	63	1163.943
4076885	1484940	11074.54	585.3743	2497333	674447	26999.84	1283.723	77	1164.310
1803138	1088023	8807.223	449.6406	1213814	593566	25543.64	1271.27	81	1164.537
202455	223982	64813.31	51276.36	97323	85516	112839.4	77462.41	58	1166.840
2129584	904262	9147.573	1006.664	1447349	446138	22633.63	2037.021	85	1167.132
1777279	899725	3525.412	196.6933	972255	393862	9033.652	21.05743	68	1167.153
2325416	994869	11654.71	738.887	1418878	492060	18618.44	1758.807	78	1168.392
3550486	1785558	9981.801	690.6189	2412410	1035400	28202.7	2004.631	94	1168.582
588057	490686	14939.74	67957.17	261745	183391	26328.94	100610.3	63	1169.662
2562621	1014378	5324.581	787.7928	1492653	466130	12356.65	739.8784	74	1169.683
647201	782327	13853.25	1105.518	373398	358894	29402.29	2183.011	72	1169.961
2280472	1127138	12649.12	388.792	1258971	505870	27300.91	751.399	72	1170.105
629927	1458095	247713.3	85229.05	574949	1247178	1087778	243935.7	134	1171.375
570081	834958	185298.7	77832.52	258228	334494	345609.9	121470.7	63	1171.547
2212758	965359	5296.458	242.8397	1196828	396144	9725.278	417.5325	73	1172.325
2857141	1114031	5497.712	738.8793	1728190	564652	12049.51	992.0759	82	1174.427
2316386	918538	4458.307	401.4496	1255890	400033	8739.616	990.3692	74	1177.307
2457370	1035498	8767.514	351.3548	1674893	565465	23609.88	595.5375	84	1177.659
1956936	824464	60168.29	1651.784	1126578	415287	86519.77	3081.806	77	1178.458
2195116	820035	7890.25	933.593	2163156	656667	26919.17	1247.331	112	1180.567
1665840	1051583	4836.001	453.0994	1160062	534285	13541.26	683.4125	86	1182.327
2167483	677717	5565.762	863.0868	1148427	298221	10725.77	1253.561	66	1182.339
1730056	952911	7545.111	498.2585	1056264	440416	17147.2	387.5181	78	1184.726
2838437	1405056	7741.278	605.0301	1894621	729018	19828.29	776.709	90	1187.406
2856059	1202448	10124.46	1024.09	2760568	1043915	31225.11	2607.707	115	1189.476
1328066	715357	4025.853	361.6798	826535	320663	9478.614	631.0274	79	1193.832
2156819	839148	10516.2	543.7185	1281983	383192	19196.37	1103.643	78	1195.261
1981901	816697	5930.635	427.5817	1003038	342575	11303.15	669.4762	75	1207.673
1815619	1226552	4939.66	927.1829	1059096	579010	11706.71	1676.404	81	1210.680
2847141	1497657	5865.725	394.9222	1800475	760180	14615.26	995.8634	83	1218.636
2415337	1112354	6267.392	650.1223	1636609	622498	15862.95	1188.322	86	1219.302
4023203	1830077	11589.44	696.2798	4207160	1793232	48317.54	3554.106	117	1221.330
2853584	940608	6142.95	282.0295	2394983	747565	20024.83	846.4272	103	1228.010
1696473	952194	5792.24	277.4966	1042480	425430	12530.75	3.824321	78	1230.245
999109	946705	2772.308	417.0649	547514	389727	6505.78	862.8183	71	1230.909
2107775	1427606	11918.86	1220.875	1506258	764591	24266.02	2562.119	91	1233.893
3630925	1421544	9363.563	600.5833	2802874	1161998	37843.31	2026.347	114	1234.392
2192563	838211	3384.603	224.9557	1211123	362886	5573.805	549.9295	76	1235.750
1757691	664672	7920.279	386.2719	1084728	295421	19136.54	882.2525	79	1238.466
1079585	844015	3641.117	545.0432	564207	352888	7361.274	1120.713	71	1238.725
572554	897573	6822.424	540.2532	300357	416496	18048.36	681.8407	81	1239.696
2000080	1088937	7272.893	470.4308	994344	444919	13341.06	827.2218	70	1239.733
1690303	769312	8792.302	307.7878	1002201	297628	18614.98	625.3043	68	1239.749
1436882	387827	2663.942	344.6588	757277	147936	3895.548	616.4306	59	1239.765
1402951	814872	7773.697	270.3651	841411	359660	19410.45	539.8362	75	1240.271
1156955	1776123	9913.572	2350.437	619826	960188	25696.24	5121.312	82	1240.584
3614610	1581422	13974.69	661.0416	3195989	1144654	46701.54	1616.649	98	1240.716
4296246	1884891	17440.05	952.3771	3392873	1394088	60187.88	2626.965	102	1240.789
2817690	1124764	7248.492	507.942	1700062	545743	15232.07	780.1047	76	1241.213
2028727	998295	5837.029	1062.052	1227711	456506	13675.21	1934.136	72	1241.560
1858860	914012	7869.58	381.5675	1096478	413851	16628.91	470.0993	71	1241.735
2083165	1335358	4691.915	563.8335	1201888	619018	10384.99	1484.601	71	1241.966
896109	1375659	5139.388	431.4421	642211	778203	15978.72	1035.663	79	1241.987
2287649	711268	4186.896	673.5057	1266052	293217	9906.668	911.4304	66	1242.009
493179	754892	11753.59	57287.66	232860	285740	23316.9	99829.7	52	1242.234
1714750	519691	6540.338	322.8454	865432	184776	10313.11	513.9438	60	1242.268
2434120	1022025	7923.193	168.8525	2132861	887758	29698.25	480.4214	99	1242.321
1780237	977583	10332.88	533.0983	1831843	899656	43805.13	1935.442	114	1242.807
2799569	1269491	5007.113	404.4764	1725858	643066	11454.11	60.75331	84	1243.721
1771488	803055	6358.883	704.9568	1816800	672993	27621.66	2755.242	116	1244.382
1668229	1054279	8096.776	612.8739	993788	476353	19407.88	1236.206	72	1244.451
1861215	912245	11445.63	786.9733	1275924	479004	27115.75	1707.044	81	1244.904
1716968	809939	4768.646	661.7919	953422	350109	12553.94	1516.487	70	1245.178
2487161	1699441	7889.386	837.7173	1225749	691947	16911.31	1229.462	65	1245.266
116367	32968	684.1165	232.5556	28546	7429	650.8177	440.3473	29	1245.733
1359401	829714	3254.735	316.6436	666722	315043	4839.118	560.6509	71	1245.972
774490	1234635	10685.06	88858.42	448032	559758	25706.75	162675.8	68	1245.994
1802146	1220763	4345.202	418.7255	975878	477159	7736.918	610.6575	63	1246.032
3367863	1343891	9863.463	664.6478	2302438	781201	29809.01	1515.484	93	1246.559
1212953	1015943	4073.33	369.8478	771127	492996	11449.36	369.4377	86	1247.477
2466596	869793	6757.813	518.5507	1317143	396803	17951.99	687.7091	79	1248.825
2461353	1052127	5545.528	522.9985	1250901	451987	11280.54	1069.731	69	1248.898
1668096	908924	5654.984	375.2478	936547	393698	11982.54	444.7127	76	1249.412
2656991	1190047	8274.558	616.2912	1664466	551318	17618.83	1127.65	79	1250.110
2006960	666634	4146.952	438.2536	1096389	280887	8840.408	899.8652	67	1250.232
2705812	1176297	7983.711	520.144	2399755	850453	33149.61	896.7716	104	1250.586
1058045	1259376	296776.8	98518.82	1040410	1339062	1688118	296623.8	124	1250.764
2479458	892794	7009.151	466.3831	1442113	437984	14461.73	597.957	73	1251.172
1741387	807165	6286.916	501.3128	1051272	358727	14849.1	967.2148	68	1251.213
2674988	864473	6519.458	867.85	1686947	424066	17573	1781.245	76	1251.530
2382775	804160	7120.069	686.4221	1435635	384731	18294.54	1663.416	77	1252.064
1237373	1244559	2428.566	100.5293	721003	506185	4444.589	6.423659	75	1252.469
2454563	1566296	22142.27	167.728	1625519	844619	34637.09	1826.723	86	1252.666
1916949	1095034	5766.83	440.1531	1101292	489521	12813.92	970.0776	68	1252.705
2989497	1664143	7219.416	634.126	1895192	913825	16600.47	1055.193	77	1252.730
2328996	693890	5178.185	215.8592	1203339	290414	10528.2	574.9919	69	1253.307
2671580	1678006	14643.65	489.7782	2606526	1245388	45559.1	1389.045	101	1253.366
2513963	1331566	8022.314	557.589	1443398	622470	15457.96	875.5993	72	1253.793
1923984	759666	5706.289	229.8651	1005565	331475	14134.41	56.05807	68	1253.842
2681061	1122263	9126.896	751.6398	1560208	546221	17657.36	1213.106	73	1254.047
5692117	2593459	14428.46	1664.745	4162400	1718537	49157.38	3525.252	97	1254.246
1372077	588011	4007.831	268.2732	874691	276015	10315.37	603.6185	66	1254.290
1729118	553193	7671.661	224.048	872170	207819	14087.36	681.8285	57	1254.483
2912041	1098151	11008.33	572.9007	2291316	866786	40339.91	2267.087	100	1254.525
1599389	880591	2363.099	560.95	913073	392242	2991.26	1136.558	58	1254.539
686579	1452138	70569.2	75200.09	419907	710575	150970.1	146654.4	78	1255.358
2405529	1960093	8101.395	1228.209	1580209	1062156	18159.66	1942.825	90	1255.574
3069017	1761030	17855.56	850.5845	2070126	870889	48901.34	2354.097	82	1255.655
1790488	586458	9448.069	436.4229	975424	248459	17383.93	735.4523	69	1256.078
3076548	2055355	11451	1078.202	2982451	1658149	62233.7	3176.571	130	1256.228
995435	1166760	6879.041	218.106	618088	635625	19094.06	608.3641	80	1256.640
109983	113742	30605.43	508.8784	38091	37550	45342.54	507.2087	42	1257.267
2049263	962610	6112.768	347.3727	1875832	640939	24831.14	1497.799	109	1258.126
2494604	1129973	4828.67	505.1544	1513042	533455	14199.09	1326.751	81	1258.837
2704836	1398914	6255.466	445.8384	2066711	942283	19326.82	1580.87	103	1260.729
1543166	565773	4228.059	61.58235	836695	236975	9735.686	-166.9652	67	1261.002
1189360	637269	5207.438	305.6496	789488	275632	9422.368	791.1212	81	1261.912
1761821	787521	3504.362	353.7224	925316	310407	6100.463	352.1434	65	1262.043
1053814	1620722	9921.743	535.2612	663984	820134	29396.6	1021.829	84	1262.561
3850696	1804181	16534.19	840.7296	2353604	938127	42076.55	1585.185	81	1262.725
2106459	909223	8628.804	534.3151	1302502	451313	21186.69	864.2355	79	1263.635
3802744	1641961	10062.68	1004.98	3060292	1066946	36484.52	2991.878	119	1265.360
2596181	810990	6007.721	332.489	1360085	385471	12463.32	682.5285	73	1265.502
2112578	1025619	7616.998	796.9141	1331975	493602	13940.09	983.0215	75	1265.598
1892706	1195762	8363.263	1261.527	1307628	612120	25512.66	2864.729	91	1266.979
2646482	1151080	3989.914	563.8514	1580513	563354	6164.719	941.897	79	1268.533
812645	1368725	8571.638	1052.541	469204	623203	22132.35	2260.155	86	1270.513
2258311	902889	5683.616	459.1277	1293635	407948	13780.35	557.0074	73	1270.595
2146861	786767	7323.05	499.213	1139015	365894	13416	1109.438	75	1271.373
2588314	1548582	7561.664	1520.877	1695249	926288	18448.45	2774.269	91	1271.879
1508563	1217884	3555.731	332.3303	901224	550619	9842.679	395.6385	77	1273.289
2255951	975988	6314.522	679.3403	1371378	485658	13304.06	1061.546	81	1274.804
2928882	1028156	12582.1	373.4358	1565168	506302	27482.2	1231.312	72	1274.815
2330840	1149828	5494.175	450.3882	2441839	967061	24250.47	1836.357	113	1275.759
2008595	1466913	4251.281	511.2407	1347142	691996	11260.79	1034.573	87	1276.549
2506783	782997	5307.205	434.2932	1372512	361872	13357.08	654.9154	77	1278.237
2383306	867628	4943.916	532.5706	1303402	417643	11791.57	819.1928	76	1279.617
1880543	1155972	6062.312	557.6334	1386598	827784	21018.19	1059.482	102	1280.699
3324866	2147909	11170.73	1410.533	2521767	1279851	35484.29	3026.812	97	1288.023
1344845	797014	2826.18	325.3127	764758	335269	4596.322	510.5892	71	1288.409
2561499	1434397	11877.71	410.7977	1679271	739384	34618.34	838.4207	88	1289.861
2679709	1131613	7775.037	843.1722	1733376	557705	17868.93	1188.662	77	1290.031
2664810	1247766	7012.123	794.9555	1484424	562039	16452.79	1706.444	79	1291.547
3603190	1998156	18249.07	498.9593	3360320	1645928	62874.54	2085.354	107	1292.346
2793816	1184990	7923.347	775.8304	1475131	509777	13822.18	1590.989	74	1294.757
2377185	2585148	7696.07	1264.536	1701693	1324917	26063.51	2601.461	90	1295.386
2996718	1133463	7574.47	352.0338	1733614	519346	18558.78	425.3923	79	1298.164
270592	562800	173632.6	7866.275	238621	517075	669523.6	32380.55	114	1298.409
187448	14628	152.8638	49.0029	52674	3964	221.7543	35.08956	41	1301.380
2839969	1240528	7106.133	935.4275	2243541	914865	28156.63	2443.261	105	1302.125
1230279	2702271	85565.17	168794.2	917431	1596912	245763.4	378774.7	92	1304.421
2184318	1157188	5368.401	462.4871	1834803	735186	18569.55	678.8411	97	1310.720
2332521	1278966	3727.707	754.583	1293714	555696	7506.347	1525.837	74	1317.093
2768533	900471	12439.44	664.9642	1554886	416492	26065.24	1621.212	77	1330.136
4864089	2783610	12067.45	1180.494	5114735	2357939	53262.01	3843.597	126	1338.533
1688934	1261087	9609.669	505.1686	1934871	942745	38545.42	1540.314	120	1340.867
3284747	1701092	9504.492	742.3035	2557789	976684	27672.43	2008.938	85	1340.904
843308	1748584	46644.3	84432.88	470890	756330	119708.7	171769.9	85	1343.880
1921423	755519	5080.203	199.9588	1112222	335435	13168.86	96.00164	77	1344.392
916448	822492	5629.001	249.9868	514424	371482	19547.55	210.1071	77	1344.939
198585	238194	171070.2	3638.003	90192	96324	304568.4	6790.607	54	1345.340
1664534	604441	3786.084	436.1825	831143	228115	5966.663	833.3973	68	1345.606
2011595	656983	4522.345	260.2346	1120899	271047	8822.241	152.4795	68	1345.755
1196755	1290904	5930.643	54630.58	488724	500175	11333.24	96543.15	55	1345.769
2222228	1016033	9049.195	668.8208	2091204	728725	33952.94	1907.172	105	1346.541
2122810	1005265	6612.741	738.4266	1497094	635477	22423.27	1558.292	88	1346.561
1837928	1304799	4508.788	1050.185	1207531	593795	10439.08	1951.816	70	1346.629
2596907	894332	3972.433	446.367	1368611	385160	8183.511	1351.393	65	1346.756
1165580	565373	2567.373	353.5551	541873	211650	5053.646	536.7803	56	1346.790
1568555	2640186	141738.4	181477.8	1632692	2053695	406537.3	312871.3	129	1347.681
2118305	1148763	10321.69	551.7087	1267941	494201	25316.06	624.0186	75	1347.982
2376746	831639	7820.899	376.5726	1456497	393280	14229.84	799.3256	75	1348.257
2159886	769176	3948.282	276.8422	1215269	355018	9149.438	524.3958	68	1348.338
1698299	794598	3146.813	284.1736	809998	286890	6278.164	75.57229	57	1348.460
1728157	966525	5511.995	343.8239	889711	374913	12971.29	745.431	69	1348.770
1661276	1452325	7903.879	970.6317	1473762	773509	30864.13	1763.652	95	1349.118
1565014	848853	5093.582	444.0336	964800	376904	12957.43	446.426	76	1349.516
2549174	1294339	6683.206	809.2867	1745667	712571	23128.1	1982.867	85	1349.772
2803117	1590283	11665.05	780.3987	2059807	1012548	41798.48	2211.198	90	1349.910
2480855	1350791	11826.85	471.1165	1533585	609674	21970.73	1410.411	74	1350.263
2285314	566074	6493.531	288.5809	1372032	279921	14115.43	680.7897	74	1350.564
378567	592477	228379.9	8611.134	169619	228665	395617.2	14121.68	47	1350.622
1813073	893907	2899.463	242.7673	970003	398273	6180.084	748.6859	71	1351.245
1120268	1091191	4314.414	259.1558	683021	575287	13051.67	598.8643	84	1351.679
3422548	1519916	11004.13	810.506	2438539	945874	29271.28	1776.863	93	1351.932
2595923	1358243	7915.37	587.9783	1318160	636708	13643.04	1108.767	65	1352.030
1384875	842416	3977.261	589.6721	876167	360015	11272.63	833.8682	79	1353.001
133896	132725	28487.48	570.6519	34874	36454	35354.5	726.4868	30	1353.083
2849530	1613902	7789.183	1122.136	1759301	832560	24559.83	1580.841	83	1353.158
2001953	708761	5467.183	200.2724	1951991	566973	21504.55	319.4949	97	1353.336
3328167	1856804	16214.46	1242.739	3421266	1537314	60570.41	4102.917	104	1353.463
1870290	1026141	4678.56	803.7552	1121016	438110	10568.22	1637.234	74	1353.981
967577	1511982	8191.408	509.2564	455951	694465	20622.52	679.4198	72	1354.089
1918890	1298794	4725.746	378.9651	1132216	583641	13171.76	1175.583	78	1354.501
1840790	1005203	5024.708	488.9446	1121962	436805	11606.88	1048.77	75	1354.794
234331	30114	835.1393	122.8235	88663	8059	1509.244	386.8199	47	1355.213
753228	1000205	4686.981	3781.543	413443	659575	16729.8	8565.581	125	1355.299
2553828	1204184	6992.599	693.765	1658365	563886	12699.82	1346.495	78	1355.345
2102782	1138604	5801.292	714.1942	1257524	521303	15978.92	1235.634	79	1355.938
3660493	3270432	18620.51	2429.508	3012860	1804771	51801.28	4823.796	95	1356.324
2233777	1113825	5071.184	825.2567	1382992	504001	8042.242	1683.721	68	1356.339
2688460	1402658	7571.716	754.43	2366393	876763	19150.55	2038.235	88	1356.368
2451360	1059087	7140.465	711.4871	1389555	487025	17328.86	1158.376	68	1356.653
2142508	813880	7175.701	348.4166	1773424	598013	28482.14	1513.42	100	1356.735
2587065	1470969	8169.801	1659.366	2650258	1114089	33730.55	3710.174	101	1356.787
2750065	1412356	5294.133	654.1743	2726744	1121713	20925.98	2234.752	107	1357.373
3655365	1909640	16887.83	1033.841	3489429	1712510	54676.83	3487.004	115	1357.642
1148909	954187	5154.115	201.3228	789119	463989	14570.38	150.3224	88	1359.231
2341957	799661	32022.2	700.0055	2116110	696938	73413.95	2422.733	112	1360.786
2440313	937283	4363.49	586.0938	1477180	467833	8051.14	888.441	74	1360.921
4148256	2794556	11464.28	5136.291	3400009	1807499	40541.15	8935.128	113	1361.261
1004480	704649	5363.847	471.1424	649849	340874	14722.75	441.3962	69	1361.375
1049125	1433982	4718.011	281.0782	625063	593337	13305.49	492.34	72	1361.700
2228092	1131912	3237.488	461.1255	1908401	905387	10328.75	1347.693	98	1362.152
145132	240376	56660.2	2840.597	64087	90523	90209.83	4205.806	49	1362.766
280400	154518	1897.645	239.929	166666	64012	2704.733	519.7888	67	1363.289
2780574	855027	9375.545	475.8591	2111648	563020	28764.43	1055.799	94	1363.438
3449342	2147691	45816.74	41675.97	2461454	1085894	82645.57	59772.3	89	1365.163
2351865	1154322	7833.778	534.7194	2022563	857574	25918.06	1608.391	102	1365.700
2896643	1311689	3631.178	653.4735	1451009	598386	6158.97	1031.724	70	1366.023
2492540	1125766	10365.81	237.3601	1453478	509527	24764.92	954.3276	74	1366.248
451826	873400	42859	69437.59	240325	340562	79429.23	109840.1	61	1366.595
2259263	804403	5731.618	537.2202	1296315	379819	16187.41	618.6321	77	1366.938
2828278	1318969	9245.936	1063.51	1741269	668957	26598.52	1757.473	83	1367.274
1099908	238954	7682.311	104.5154	462062	79503	11451.09	389.1879	51	1367.347
3171616	2509643	15298.07	1764.608	2689886	1785627	47097.57	4303.66	105	1368.071
2097567	621157	5137.022	452.7825	1154501	264739	9423.055	921.0225	66	1368.243
2389546	1180482	3779.641	443.1096	1279832	517959	6849.562	569.3481	75	1369.382
2142741	1900285	6596.665	2067.74	1515564	992822	13374.3	4073.438	91	1370.469
1638190	614156	15154.31	198.2949	814968	224145	25541.59	334.5655	60	1370.815
1848808	908291	5269.587	537.7065	1165599	435994	13982.78	940.8774	82	1372.010
2859690	1140803	6274.586	397.087	2312370	889014	23204.54	1397.867	102	1372.399
2696491	966906	8140.176	606.6287	1641696	499322	18347.71	1160.764	74	1372.562
3181895	1733633	11664.14	591.53	2989710	1280356	39742.91	3016.995	105	1372.808
1981542	551716	3424.522	351.2112	1077000	222841	5584.011	1015.461	67	1373.285
2382588	1051210	4579.261	324.0443	1448234	467895	8170.955	438.1996	78	1374.373
2192378	1518953	11261.01	1968.54	1451132	736488	23536.91	2517.039	85	1375.007
2115320	700741	5319.034	702.591	1392055	324218	9811.843	1143.076	75	1375.026
1885609	1461558	7029.515	554.4528	1346988	784913	21601.41	1243.557	85	1375.331
2406858	1157151	6866.171	512.9581	1806639	661511	20399.4	962.5266	93	1376.294
2036953	1053215	5632.707	801.4535	1309183	485675	11820.11	1592.087	82	1377.348
1698928	1004686	4815.646	318.0285	1011914	423322	10384	468.7423	71	1377.528
1313119	828740	4511.259	417.8298	772082	378491	11121.04	983.6817	74	1377.760
101813	65161	6436.195	168.8316	22145	15019	7328.363	197.4485	24	1377.916
1602742	571333	2516.044	639.9413	867016	251639	4564.461	1352.174	84	1378.103
421747	605093	6061.73	6066.717	264094	308826	17294.86	10627.27	67	1378.343
1280764	1014585	5415.111	435.7655	831097	495824	14307.22	1387.191	81	1378.793
1916588	1454697	8700.294	636.0276	1321852	710826	20899.26	1136.597	84	1378.993
1207589	588536	3790.34	166.5701	745658	245235	10387.29	589.2694	76	1379.603
1782435	960472	3176.688	504.8746	1133742	411188	9583.468	1023.939	79	1379.895
2704697	1397926	8959.264	667.762	1618063	649200	19509.33	588.6075	76	1380.065
3259499	1792638	11682.39	1243.904	2593849	945038	28341.06	2264.722	101	1381.063
1609629	593705	7782.91	392.0393	984598	259008	13891.8	549.9697	69	1381.308
2013075	1421591	7514.615	1021.647	1389883	694159	24024.1	2560.932	88	1382.438
2419839	932573	7041.053	389.7924	1470137	439942	16762.34	650.8989	79	1383.555
1922106	695744	8627.939	438.4395	1063033	297362	15924.82	893.4182	67	1383.653
3098899	1954823	8916.945	750.8516	3032132	1539953	35675.49	1992.297	108	1383.697
3140828	1533380	8693.705	863.9758	2487908	1047583	27158.99	2515.822	86	1383.776
2192294	1518771	6507.128	638.6243	1161442	819186	16672.38	1337.845	61	1383.796
2184787	839184	5782.002	499.9699	1861159	539515	20742.63	1865.135	87	1384.175
2343243	2027095	8988.783	831.5141	1731198	1155507	24602.67	1817.676	81	1384.233
2125897	1000656	5251.016	515.3788	1261271	427443	13066.97	781.6625	68	1384.375
2733152	1313767	4892.781	815.9289	1602415	597412	8547.955	1781.949	79	1385.541
3521402	1814499	8545.622	740.285	3295786	1683306	34862.34	3385.309	119	1387.572
3237838	1617161	26942.34	978.9966	2044885	834736	51879.3	1901.569	91	1390.752
2628955	1041639	5955.488	758.0053	1441686	450965	13246.7	1457.8	76	1391.219
2517205	829985	5819.491	523.5752	1337537	360204	11496.79	862.6115	73	1392.180
1780083	922238	10160.49	304.9061	1162716	444891	24933.61	1053.054	84	1395.116
1974283	883473	3427.728	691.7499	1043961	349200	6889.344	1119.623	71	1396.542
1916163	901468	5927.268	402.0662	1208995	376253	10803.63	568.3583	78	1397.836
258918	41040	148.8428	80.58152	98186	12551	450.1699	-205.7794	52	1400.930
2634483	1200200	4786.425	665.2335	1411686	564799	10398.04	1108.722	77	1402.212
2836743	1655642	7702.626	974.5921	1861623	897268	18502.17	2575.538	87	1403.132
2126497	740992	4507.448	477.3783	1286723	334038	9654.32	713.7433	79	1404.760
1654673	1239372	5944.458	836.5925	1185980	607061	14764.04	1452.454	84	1406.047
1809415	870883	5523.961	438.1019	1627740	665038	18904.22	1324.683	105	1407.972
2439769	1086185	8281.994	828.2211	1430436	478260	15071.43	1290.222	79	1412.133
2572949	1242458	8693.714	816.9746	1619787	593689	19928.8	1581.246	84	1419.635
2934256	1471907	10433.17	731.6664	3201890	1383195	42192.91	1876.441	118	1425.259
1939551	777613	5116.957	500.6699	1124558	345242	10790.71	770.2174	71	1425.618
158896	241210	167898.6	3756.393	66250	98369	283716.4	6103.211	54	1427.119
2860330	1100752	9104.117	591.9175	1586634	530629	18842.06	811.6282	81	1429.056
275310	369039	94141.36	5635.059	129524	152149	166933.2	9731.313	61	1434.300
968494	1306035	18336.73	707.3445	629822	643971	34316.93	1719.793	82	1438.511
2269159	1522536	7940.804	1159.318	1252864	673034	16144.98	2109.738	79	1441.510
2274903	1064127	6264.114	482.594	1270482	474780	11832.73	129.2706	76	1444.108
108370	74430	211.5967	162.5512	28716	20341	55.87458	251.9596	32	1444.643
2174070	1018376	7224.874	486.3406	1304818	485348	16024.93	298.013	80	1444.934
2749799	1140498	5662.76	738.1288	1557149	539049	11133.99	890.8192	77	1447.291
1645706	952808	2949.193	387.6111	916294	404952	5028.882	939.3439	73	1448.491
2195501	1037642	7653.655	536.639	1317906	485856	14034.86	1033.383	77	1450.613
3945385	2660831	23621.52	1741.863	3373954	2184743	76781.42	4962.153	120	1452.390
2905544	1107058	5433.133	779.1722	2178425	738441	16153.71	1754.481	88	1452.626
2215913	1674459	5694.597	1412.547	1342628	795097	14604.57	3272.403	72	1452.870
2047558	926145	5265.453	602.3013	1211551	401749	12522.12	795.0676	78	1453.911
183860	449496	191855.5	8272.989	129374	357283	648641.6	26038.48	139	1454.432
1826443	2163261	9073.047	577.3885	1355156	1296908	29544.4	1712.561	96	1454.533
2301544	1281848	15339.22	574.6862	1517175	671957	35957.12	1138.771	88	1455.187
2182818	1170316	5834.833	346.3676	1277394	489813	13419.29	682.9641	77	1456.163
1588395	730539	7990.194	403.211	790514	307270	20536.98	859.7289	70	1456.388
999378	592541	4950.375	556.6411	656388	273957	12353.02	1093.4	76	1456.611
414085	368641	115995.2	75731.29	191100	134987	187418.9	111830.4	59	1457.120
1978265	720876	4281.915	438.8325	1050433	302450	8530.838	674.4125	73	1457.257
372807	436799	9793.765	5253.677	236449	358840	34142.18	15965.94	88	1457.847
2803412	999109	10176.93	735.5404	2100407	673081	31493.97	1266.017	96	1457.888
2068132	908035	3039.069	342.678	1145181	371470	4855.34	635.3166	70	1458.140
3052584	1084252	7067.457	945.993	1638898	539110	17160.36	1400.624	72	1458.371
1328686	519779	8762.758	285.0392	764343	200667	19221.32	698.0514	73	1458.947
639577	648925	3185.085	373.6662	399558	265365	5570.785	753.3641	73	1459.665
121558	61255	80891.22	1074.754	34502	18323	105820.2	1247.479	37	1460.082
2147062	716662	20127.74	519.6176	1029368	287775	31806.57	741.034	70	1460.341
2850780	829323	6859.17	512.9654	2175251	665124	23894.27	2292.614	98	1460.494
2125905	759663	5260.624	208.9962	1291426	369830	12401.91	251.3648	69	1460.523
3360777	1805740	9322.189	934.5369	2308751	921856	30378.38	2056.551	86	1460.761
1673482	523511	4809.938	422.85	808145	205580	10706.09	717.3941	65	1460.999
1090963	490548	2965.43	243.2746	560555	188742	5209.925	454.2917	62	1461.104
1574194	1065352	3288.792	315.7428	856206	446017	5534.942	766.5217	75	1461.665
2152122	837406	6416.986	609.5957	1219455	362794	15271.94	938.3672	75	1461.910
409388	180164	6318.672	10770.74	123072	52716	6812.234	13105.72	46	1462.491
2561270	1053450	5994.261	683.4259	2881329	842564	29454.82	2018.452	118	1462.535
2475051	1230138	6560.532	647.9395	1450758	570246	17723.6	740.5735	74	1462.940
2760606	1237182	13310.36	775.6393	1615345	636610	26779.76	1269.393	77	1463.750
1960676	1310252	9027.063	1249.005	1220027	584882	19594.23	2871.39	74	1463.921
2572314	864273	7029.588	381.4423	1286841	334810	16942.24	590.0118	66	1464.019
1847045	1296670	6962.748	332.0605	1148003	637619	19126.04	483.763	80	1464.531
1562212	589112	6405.763	316.2108	924262	262242	11354.4	603.1016	71	1464.720
2895786	943673	4464.936	438.4957	2241056	681829	7627.244	1152.44	105	1465.130
2199777	1592766	7626.695	723.5186	2046793	1193951	32373.58	1678.442	115	1466.358
1821837	1823070	3286.176	419.1192	1031243	773959	5349.967	391.1397	72	1467.025
1350991	443610	3642.005	374.9154	771329	176757	7377.948	438.3133	66	1467.036
2742772	979115	7059.35	385.1596	1622663	475721	19337.1	545.392	75	1467.234
1429575	762801	2561.026	171.4684	1407299	602635	9934.218	-81.534	99	1467.273
1540344	1963569	12545.33	1666.727	911168	898732	29367.84	2689.968	74	1467.297
2569137	993318	6258.769	472.3632	2121709	788087	24374.77	1300.471	96	1467.602
1721154	846292	5905.572	569.1882	1096619	421429	16240.12	920.0472	87	1468.526
1978679	841007	3760.925	391.8029	1162228	353929	6463.268	448.9357	76	1469.070
2288608	860261	6908.472	773.8708	1309457	365030	14736.24	777.4547	79	1470.811
2402298	912983	6367.91	532.6578	1454524	457060	16908.65	614.8453	78	1471.303
1924144	498656	3849.282	308.0883	1019076	199919	7908.595	646.9532	68	1471.627
118601	10656	44.43321	-22.39394	31915	2468	86.50063	-148.4474	31	1471.933
816928	1263559	9057.254	886.6612	383008	544241	23877.81	1502.983	82	1472.667
1770372	928319	4488.271	355.1378	1078357	414616	12311.3	1073.404	81	1473.266
268100	347601	157081	46860.05	132083	136594	278240.1	78045.25	56	1473.519
1366824	493101	39226.37	697.3252	765393	207333	61567.68	1114.411	72	1474.546
1392307	598237	3201.274	261.3366	822074	269846	4849.478	8.160151	76	1475.376
3015397	1843224	7060.593	1021.981	2618164	1203061	24953.31	2370.219	100	1475.498
3024717	2461348	13422.12	435.5563	2907189	1995697	62980.9	3064.048	151	1476.398
2394061	1190627	22051.87	845.7355	2277873	857212	54644.08	3498.717	108	1477.093
1669466	755453	7140.182	731.5278	1080190	375129	18287.81	1237.385	77	1477.560
1484524	692414	4836.09	436.0866	952417	303275	13894.12	810.6362	74	1477.682
2197687	935194	3430.796	456.3084	1163163	395138	6626.128	810.5002	69	1477.954
1224383	600656	8021.717	285.675	719521	260802	18860.26	324.0081	75	1479.007
636383	592122	3322.85	314.8419	363291	226907	9242.568	537.9944	73	1479.612
1459527	605648	6734.639	286.8854	829091	283075	16044.14	607.2488	82	1480.494
1734735	1237895	6023.74	582.1838	1101275	582595	14457.31	1057.593	83	1480.937
1572238	762544	4041.291	495.4583	1034685	388775	9034.686	754.9087	80	1481.098
2026668	968913	4292.331	432.3336	1150469	406024	6678.547	803.9572	66	1481.116
1876678	781738	4349.634	240.0876	1049205	321282	7358.683	208.0856	66	1481.247
1961856	876043	7935.386	822.098	1808930	645101	31671.74	1613.437	97	1481.334
2420268	709773	7712.453	524.1781	1396303	340797	16633.19	1731.485	78	1482.955
112081	300491	973.5904	318.9003	129338	254628	3515.561	1163.111	112	1483.498
1949549	946289	6398.786	550.2147	1116535	431613	9252.661	911.5421	77	1484.075
173185	445567	214639.5	3601.374	71029	154949	327154.3	6214.5	52	1484.935
2064260	688995	4583.726	457.4018	1252503	310545	7584.216	871.6313	77	1485.129
2301967	752951	5192.622	427.7817	1329263	321660	9837.851	1002.333	76	1486.401
1864746	544506	11324.59	256.3914	1004958	228827	17159.5	382.7473	65	1486.411
2440170	1298953	6751.071	639.5209	2031126	700105	21638.13	1607.272	95	1487.484
596733	831352	205687.1	64310.63	302979	331793	352118.3	96605.18	63	1488.016
2457912	1126195	8663.701	1020.293	1542870	528225	14819.33	2135.499	81	1488.837
661837	1061483	146904.5	70085.44	383183	555761	445873	125311.9	87	1491.890
1872899	664960	5567.054	592.9009	1066875	273811	11621.46	1164.672	74	1492.504
2451862	1045275	6616.939	1672.822	1547866	497150	14615.55	2975.823	79	1492.885
1360382	928731	6762.391	368.8919	842133	417877	13480.03	640.2243	80	1498.842
172623	313102	89546.38	6322.277	86757	130646	161729.4	9993.134	58	1499.688
2618204	1235123	8524.798	706.2816	1452365	680811	14444.28	1292.468	82	1500.628
2940520	1151351	6528.63	724.5302	1902817	605649	18673.8	1096.84	84	1501.142
2071728	913772	6282.959	531.8821	1197497	397341	13374.53	1085.405	68	1501.313
2652428	1512589	7833.31	760.7867	2847326	1389806	37428.42	3134.05	121	1503.292
2770425	952254	6257.049	483.6107	1591674	451695	14609.58	834.6814	80	1504.944
2094473	692036	5420.158	560.0394	1661994	549332	19977.66	2302.215	101	1505.908
2128753	771587	3720.472	617.6241	1223992	380551	9366.171	1169.208	69	1505.990
1318493	803134	43811.44	1102.534	763516	379814	92109.13	2138.495	80	1508.488
2349703	1164219	9138.579	490.9585	1242661	501446	17408.09	982.9759	80	1509.627
1739436	812018	2558.071	373.8936	961044	350917	4696.348	635.1956	70	1509.985
2576559	878988	6999.495	554.7727	2110530	635465	24380.66	1786.624	102	1513.167
1775498	404200	2648.447	164.8885	846995	158131	4935.906	157.7232	68	1521.235
3424388	2891473	8451.879	798.7747	3861218	2090298	35097.89	3720.413	124	1521.565
2049714	1179100	5747.347	603.9568	1352245	587993	13657.55	772.6788	91	1523.403
2163095	1445228	3869.63	490.1603	1204251	646537	7105.35	494.5402	75	1526.102
1599727	880435	5539.504	585.8653	899043	361816	11342.23	855.8538	74	1552.948
2072571	794366	4401.238	230.6619	1170989	335571	8494.438	430.6503	72	1553.460
3321280	1147036	9269.738	629.0846	2772114	985856	30787.4	2165.694	104	1554.052
2942795	850976	8867.498	335.967	2313723	661677	28107.43	1618.341	101	1557.253
2964030	1182836	22562.81	659.2115	2898866	1041581	51490.96	1719.452	110	1558.257
123371	508984	7756.514	5288.837	47665	194126	13661.75	8410.073	40	1558.426
791005	1054535	7274.338	432.2228	509110	531862	16745.96	766.2564	82	1559.407
2629409	1038687	9054.67	802.033	1693524	526570	27881.13	1544.906	84	1561.504
2300033	961612	9768.46	430.3187	1408844	441911	20067.54	1460.281	78	1562.672
731799	1108433	5001.098	670.342	450081	470069	11938.71	1317.02	68	1562.747
1219411	1279665	10087.4	634.4236	850248	735765	26666.21	1121.733	89	1563.533
571757	560746	265323	61672.02	263153	229383	467107.8	100440.2	67	1564.938
2700325	1145427	5167.18	528.4429	1434502	517214	10669.78	409.618	77	1565.639
2108943	1052506	4816.058	670.9692	1270460	463272	8463.489	711.1039	75	1566.051
2430668	1184983	7567.058	499.1004	1595621	583747	19134.42	946.5569	85	1567.278
2427018	747700	4078.182	122.1496	1211814	274864	7298.835	80.69759	67	1567.669
1995643	1253956	7179.763	581.8322	1279005	700619	18264.62	1474.721	88	1568.427
1465388	779444	5724.068	483.3065	916673	342753	13871.55	553.8837	81	1569.734
1781490	1042076	4381.528	585.4981	1244615	538387	12646.44	1821.177	90	1570.582
1690928	909142	8954.241	152.4847	1520310	651917	27191.21	1231.186	95	1570.681
1837334	996289	3316.375	759.7737	960918	394770	6051.354	1213.21	68	1571.079
2990689	1683313	23701.59	803.3417	3320384	1430630	69145.23	2434.002	122	1571.456
1715110	815843	5218.307	542.0857	996035	380915	11112.26	1120.946	73	1571.945
2346624	1155559	5239.308	292.0636	1356582	531776	10149	562.5594	79	1573.316
2271254	948543	5885.645	693.0558	2177768	879988	29640.21	2496.774	120	1574.101
283425	801390	143320.8	8847.14	150353	382388	296474.9	16126.26	58	1574.357
2337218	1139667	7630.183	544.0167	2311872	1104237	34641.74	2629.053	118	1574.577
1415842	492283	4213.323	338.7028	836323	199898	7897.856	408.4985	69	1574.905
3138838	1393904	11377.91	1360.718	2005665	889780	32434.82	2799.629	87	1575.112
1524151	506324	5806.693	520.4168	886836	280434	15766.46	1227.207	83	1575.578
3242476	1596541	8334.566	928.6559	2905379	1062852	30980.96	2656.84	94	1575.625
1795633	1591747	10267.42	1118.519	1200180	929974	25918.56	2694.319	91	1577.755
480100	105251	1001.019	-94.04663	137658	24558	1323.808	-59.49593	40	1577.864
2066591	923662	3924.535	382.2594	1033655	367812	9018.004	609.3092	72	1579.003
2531680	1376115	6887.366	509.9081	1311535	724055	17207.49	679.8422	70	1579.040
1632936	839882	4869.22	465.3193	941430	384932	12601.75	519.6089	78	1579.595
2608020	951905	7424.335	791.6382	1538672	494713	20874.38	1947.177	81	1580.846
1503466	545208	3495.391	197.0132	829400	235247	8416.311	-36.10713	68	1581.029
1873331	1127812	5126.138	560.3488	1432904	577946	14479.43	321.4101	83	1581.269
2322371	1095516	3047.563	772.4557	1303750	511581	6836.409	1884.241	79	1582.309
2475592	1131859	2713.857	533.4759	1202183	460950	6037.111	498.2597	64	1582.363
2329808	864175	5287.076	483.1898	1493671	424098	14853.3	979.6094	74	1582.479
267902	54186	13.20966	106.0991	70167	12649	-475.1116	142.3686	32	1582.726
3875155	2067849	7682.973	625.4202	3366749	1305525	26454.51	2195.196	104	1582.887
3781751	1498359	7958.519	788.7692	2618214	1055427	25422.6	1818.687	98	1583.795
2606186	967234	8196.866	736.471	2023700	696685	21582.92	2126.218	110	1584.373
6661620	4302611	45128.12	3295.064	5864570	2997826	127909.6	10584.81	106	1584.403
2006705	935933	4327.753	238.2364	1178433	435640	12139.77	316.087	75	1585.053
2621047	1424827	9345.783	722.1418	1511817	635853	22023.01	1749.889	80	1585.546
1873064	513416	6148.489	414.2324	1107589	238073	17465.03	405.7822	78	1586.298
834924	1011562	4459.857	377.2265	515787	445876	11124.74	832.1495	78	1586.935
1971130	1031014	21251.87	923.8555	1134196	445185	37180.21	871.7682	76	1587.155
994470	1553702	244673.6	9803.472	484680	650679	470604.8	18236.96	69	1587.802
4481654	2633303	17626.39	1384.563	2787719	1335101	38018.57	2491.128	87	1588.791
2821191	1181499	14841.85	424.2581	2178244	798445	44796.38	2212.801	99	1589.058
1805163	651429	7685.088	311.1158	1114009	304705	19122.45	899.28	81	1590.620
2782371	885171	127716.8	19221.55	2077487	745436	249368.2	39058.91	101	1591.333
2079826	1018746	6545.845	643.053	1217155	459104	16672.68	1348.802	74	1591.526
251432	557076	109092.1	7186.653	97917	242893	223389.2	13341.3	49	1591.765
2503354	1216250	10231.64	1130.667	1684481	646214	27305.08	2451.798	83	1591.966
3885647	1508491	9438.791	940.7579	2341902	799396	20596.85	1596.114	78	1592.168
1833832	1036560	7226.812	456.0617	1177858	477936	18174.72	1035.658	76	1592.581
1469434	660590	5098.338	385.3492	852055	281808	10928.71	676.3582	70	1592.886
1748616	909751	3184.052	514.8149	1105963	413406	8551.678	739.4136	74	1593.281
2839150	1709945	5528.217	918.4896	1714470	759100	11143.34	2088.474	79	1594.685
1772740	1167165	9561.385	572.1168	1341645	697481	23609.48	1320.596	87	1594.989
3114762	2028961	9042.502	1007.784	2620370	1462195	28796.53	3179.179	103	1596.526
413747	556969	137125.4	11102.65	141475	187044	204683.3	16808.08	41	1596.625
1889240	827920	4579.269	152.0432	1078734	341925	7938.664	614.6263	71	1596.923
1978453	748202	4940.266	277.0957	1134427	325535	10666.62	84.07349	73	1597.512
1938460	885528	6576.987	609.5715	1215710	435611	14008.6	1053.163	79	1598.552
1917108	755493	4093.58	240.9338	1019109	322916	6050.354	-208.6458	66	1598.675
2781571	1161175	12434.01	546.7462	1689319	573805	24005.82	721.5625	77	1599.214
831922	1118395	11452.73	4722.952	529360	682420	34158.07	11092.65	76	1599.341
2434713	1118412	3067.2	590.6299	1448442	524610	6219.237	1090.052	78	1600.234
2186662	999393	6746.121	576.2332	1220682	432778	14155.83	1236.976	70	1600.417
2562005	911100	6983.661	599.0512	1658824	505005	20334.24	1511.903	84	1600.911
2104592	955211	17615.21	434.1708	1303386	521351	40239.65	1755.515	86	1601.607
126081	96187	35659.87	439.5448	37202	28061	46076.05	483.657	40	1602.878
1147027	1019174	7861.239	308.7677	762050	509718	21108.97	875.4188	85	1603.076
2588224	1157272	9287.212	418.5703	1670604	597132	20762.04	624.3422	85	1603.560
1998228	670422	4292.395	306.3243	1058597	273672	6177.387	572.074	73	1605.479
2347218	1152145	6845.646	614.9116	1505159	622356	17749.68	1473.822	81	1605.681
814846	1595922	7920.206	59059.28	475666	773855	21282.41	129540.5	67	1605.743
1222641	1139328	4569.83	596.4014	1050034	793165	13300.34	1729.081	100	1606.536
2686093	1136923	6223.322	557.4639	1595470	563431	14774.16	934.9984	77	1606.848
1948805	780424	6502.938	407.2273	1147506	335260	10195.81	924.8228	76	1608.661
2066504	1151869	9278.556	15178.82	1229407	801090	25308.29	31261.14	97	1610.648
430817	622763	47517.7	4067.203	186632	232987	77705.47	6305.183	60	1613.737
2710950	1136305	6346.666	692.7147	1671356	604159	15022.84	1346.213	83	1621.803
1919822	906993	4555.24	402.501	1009150	358105	9012.828	862.054	66	1622.008
2595685	1000880	4113.686	458.0407	1531017	491017	7590.683	973.7007	77	1623.210
1371188	705214	3919.981	265.9147	803588	299125	8438.289	526.7302	75	1623.953
2028608	816017	5768.058	545.9765	1135974	328758	10346.19	1200.183	73	1624.898
2450947	1034955	20626.37	759.8655	1401851	502785	38315.28	1839.432	82	1626.942
122110	103156	37231.61	1287.372	38459	34523	51152.96	1813.089	42	1628.887
2636404	1105432	6146.455	883.5252	1647989	546022	15786.31	1276.349	85	1633.538
3552291	1477329	8849.719	832.5255	2806416	988954	27609.59	2146.979	101	1634.722
2391272	970968	7412.926	829.2799	1386990	444721	14897.96	1516.183	80	1648.486
1059216	846135	2695.02	187.1866	612825	367515	5622.622	130.9047	69	1648.659
1831061	976988	4331.612	646.681	1063653	504616	9741.839	1768.149	84	1662.070
2349605	1257386	6417.938	938.4586	1485578	643801	14729.02	2046.493	76	1662.226
2766274	909672	8937.486	554.8957	1760914	501445	19869.31	1385.807	76	1662.270
2466955	854709	7971.599	271.8869	2313214	794655	26005.08	1076.869	112	1665.587
2490901	1782123	8135.896	392.2445	1967173	1540337	30130.59	1600.209	128	1668.912
468060	650126	315470.9	36922.73	381581	518581	1089748	165952.3	101	1669.343
1473618	639667	5430.048	483.616	839402	243625	10288.75	1019.448	68	1669.425
487355	1206361	209851.4	60306.39	287441	534983	392242.1	100092.4	63	1669.602
777049	1163838	203342.8	161207	454014	658111	571247.7	308817.5	82	1670.151
2171871	847662	9396.829	705.7963	1275493	412302	23297.64	1552.469	79	1670.501
2156525	666424	6398.916	298.1961	1197846	276161	13510.55	53.83117	66	1670.536
1554078	690059	8991.141	357.1748	955986	317624	21233.21	1090.542	70	1670.639
2076173	844044	3925.294	464.1501	1109295	363424	6971.589	1240.788	71	1671.491
2810437	1496636	15299.3	698.4307	1941121	783267	41271.99	1593.961	88	1672.152
1953049	811356	3691.097	482.8511	1129623	372869	11236.42	1009.079	77	1672.876
3396976	2163515	4534.505	601.4847	3018093	1503279	18220.89	2236.013	106	1673.024
2497448	1172584	3615.715	410.6986	1389314	535274	5714.597	1115.669	64	1673.053
249507	333996	50756.51	1445.138	106887	129525	82938.55	2460.143	50	1673.747
981447	1277779	392947.6	91927.84	1707710	3410341	4591022	500459	293	1674.207
529731	442714	7124.914	32860.73	188035	144088	12254.21	46043.62	50	1674.548
1755091	572304	5164.992	140.7577	981341	257241	14403.92	-623.7239	80	1676.401
1941531	877485	22483.18	434.6702	1459619	609664	55148.29	761.1617	102	1677.120
1470791	886359	3262.43	399.5364	1024298	448160	8520.511	913.8986	82	1677.319
1488459	748884	4341.729	504.2251	837993	302231	7833.665	692.7356	65	1677.338
2300279	835471	4318.831	674.5203	1385600	359325	8725.22	918.4409	71	1677.500
2176267	705309	3208.227	418.3362	1161783	298912	5276.345	697.7339	72	1678.562
2040195	850052	8452.104	857.7422	1415665	438806	21323.58	1881.537	82	1678.644
2187553	609003	2805.808	284.2442	1163454	241106	3020.651	177.3283	60	1678.659
2269282	1145123	17306.13	1013.648	1476685	663973	42440.1	2107.87	78	1678.788
1906080	836942	7458.005	421.7931	1648403	542012	31270.53	1101.172	96	1679.362
1841347	1283326	6811.16	606.8741	2176058	1071090	27842.8	1659.422	132	1680.073
2801565	1271122	6394.151	778.8816	2516925	914037	24417.1	1748.379	108	1680.366
1928623	1227979	7140.037	702.5487	1729991	825787	30358.49	570.4128	103	1680.629
2126391	1059529	9873.741	332.1686	2038771	870723	37479.36	603.7198	113	1681.081
1643021	1265851	7809.652	849.1911	898572	563215	15995.56	1616.239	65	1681.264
2186360	826683	3911.31	120.1626	1138268	342377	9221.454	196.0328	65	1681.413
1888633	770404	5239.905	688.9776	1215911	370506	13890.94	829.094	81	1683.721
2735204	912822	5893.468	273.9299	1541731	444245	11448.28	370.5922	72	1683.776
1531788	949274	6178.501	460.9136	923471	408280	15570.49	867.407	76	1684.590
1940427	684634	9960.823	299.6375	1146317	313662	20662.72	410.6347	75	1685.416
2134349	831278	4832.376	431.6211	1144032	381643	12387.62	693.4213	74	1685.814
2035548	706608	5329.87	377.0317	1124791	311103	9178.772	519.1746	68	1685.977
2229783	1157181	10180.17	216.0733	1515571	651302	31585.75	425.8109	87	1686.547
2482233	1523292	13000.36	666.2482	1550076	712018	37861.96	1750.664	78	1686.773
2487901	1144352	8202.381	759.6774	1621771	553424	20756.78	1894.1	85	1687.618
2697757	1007787	10156.68	317.4533	4031066	1164520	41127.9	3204.695	148	1688.015
1472735	1100194	7395.211	449.8291	990742	574473	18524.92	1251.264	73	1688.094
1993111	673623	3687.432	446.3786	1033297	315307	10310.7	270.2901	61	1688.147
988311	357536	1335.637	333.8019	444442	119082	2475.769	706.7369	50	1688.262
2114313	683895	6019.437	383.8031	1195230	300496	11322.22	324.733	64	1688.368
2967018	1176383	9437.468	523.9484	2289156	816572	35554.58	1334.696	100	1688.756
2084619	755958	5017.23	387.0205	1133174	310494	9895.582	944.0257	64	1688.929
1545184	515046	8281.364	-130.6883	857979	226526	16071.37	-552.6703	66	1689.100
2117248	1488710	12046.57	1725.499	1062649	570734	19734.53	2429.201	61	1689.244
2268971	815280	12425.48	429.9732	1233926	354040	22556	781.191	68	1689.412
2473694	1265001	8323.593	553.235	1638431	622705	22087.54	1116.603	84	1690.506
2633341	1298487	5364.008	906.1192	1834790	710994	11583.09	2139.193	84	1691.197
2169936	1044768	5069.036	577.5657	1366787	472145	11653.61	1678.046	81	1691.787
2579083	990717	6913.801	753.104	1585340	467724	18798.45	1164.904	77	1692.160
1493191	540229	4528.691	317.3213	913280	241844	10842.07	670.8265	70	1692.348
2038240	711069	2553.856	408.5001	1197184	328228	3941.879	423.7636	77	1693.850
300928	318258	203015.8	39035.03	136200	116816	337242.8	60268.76	60	1694.908
1364178	541504	3362.075	483.1974	736498	228051	4696.695	739.1456	73	1695.287
2331398	894815	4515.433	368.2292	1313938	401796	10443.57	741.171	75	1695.564
2148393	1159791	10048.35	1557.042	1779760	727139	32040.89	2892.316	101	1696.638
4484622	4178850	15225.89	1782.995	5341532	3813680	72469.3	7026.669	135	1697.363
2433165	1226771	12393.01	468.6463	1504339	628408	29358.08	1014.372	80	1697.832
136446	2676	165.5163	23.1822	30120	-2064	-103.5375	-54.10095	25	1698.045
2411877	1018574	11047.99	375.1946	2073856	957801	35813.64	1552.416	114	1699.460
1935526	829391	2673.292	542.3133	967924	341029	3956.897	626.6025	68	1699.832
2167026	839211	4210.61	381.0932	1266500	385943	9477.443	446.1959	74	1700.298
261858	851055	83238.25	79168.02	177069	425156	255536.4	117478.3	75	1700.658
100932	11940	-44.2798	4.371863	32957	2533	-281.9083	-1.433401	38	1701.125
2090855	709637	5159.759	222.5106	1014949	281635	9597.105	763.9765	69	1701.192
1109072	474425	3211.456	117.8715	684875	198626	7185.067	-47.93123	72	1701.432
1652200	849622	5345.583	287.7707	1007911	391332	11930.94	407.1373	75	1701.691
2519654	1520823	7292.562	725.6004	1800113	798202	20471	2156.223	85	1701.815
2564285	1250720	13011.6	615.6308	1605984	572448	20945.35	978.9647	72	1701.932
2549779	1265675	7707.713	863.8601	2103014	827443	30782.19	1856.443	100	1703.301
2261151	1050317	7509.891	267.3267	1360502	495259	18239.97	672.2676	84	1704.913
3002000	2667764	33056.69	2036.143	2401752	1887477	87945.88	5220.587	108	1705.899
3067375	1083715	12801.93	969.8019	2120048	683759	26733.28	1980.082	90	1706.459
2218308	881445	4675.863	377.1433	1292936	443387	12366	562.5329	81	1708.583
1628076	613988	4812.077	342.5421	1024622	283488	11792.76	785.022	74	1708.781
1951850	592595	4670.8	221.8719	1046378	261195	10534.35	10.10658	73	1711.810
104604	141532	176.5055	54.60085	46992	63662	434.7559	19.43862	56	1713.903
1781471	848588	4513.778	378.4673	1023737	355847	11967.21	652.918	77	1714.893
1429268	500818	3740.553	350.7344	782164	202561	7904.324	885.5678	72	1716.602
3616325	1821102	12992.51	726.3776	3266751	1418677	51094.09	2123.56	114	1716.854
2138942	1129793	7868.732	316.6895	1219856	506075	15589.62	849.6534	74	1717.570
2456199	1163115	6545.142	732.1541	1427011	523122	12513.9	1767.25	75	1718.274
1102566	777288	3663.104	310.8794	636990	336653	9088.59	475.1519	68	1718.474
458775	883418	89624.81	54752.99	254656	393603	188690.1	88467.5	72	1720.760
2500293	930380	9059.288	542.3684	1525718	469012	22241.95	1141.383	83	1721.017
2830517	1442813	7655.948	938.309	2940275	1355717	34115.76	2628.742	126	1726.085
2194942	1140234	7587.55	460.1515	1639009	663417	25430.33	838.5753	91	1727.502
3195108	1891953	9621.644	927.4455	2467976	1148999	31864.76	2550.661	103	1729.438
2228400	1348961	12171.03	702.5881	1311295	686349	27101.79	1347.053	85	1730.822
1889940	718434	3668.554	335.0951	1044266	325141	8031.124	1029.321	78	1731.723
2466188	735007	3740.117	388.7972	1435526	361072	9091.037	733.7998	77	1732.488
2779509	1137097	9518.058	655.3515	1782114	558021	23955.87	1095.75	85	1733.763
3100379	1716456	10405.2	965.6923	2059939	917429	26310.03	2061.986	87	1742.895
178636	143408	10685.67	2208.333	52644	44674	14777.57	2725.508	43	1765.508
2709909	936332	5093.38	619.0626	1683386	502527	12003.55	1647.689	82	1765.785
2999909	1098165	8686.35	432.0343	1972687	571562	24215.01	890.46	85	1776.366
2065645	1259664	6233.795	596.9569	2107449	963000	25347.17	1825.543	109	1776.494
1528462	1494361	6734.381	540.9226	1137703	1281183	28513.35	1853.929	115	1777.198
607621	1632196	6434.507	2492.074	344838	761851	19457.91	5517.006	88	1778.233
1343247	560916	4641.28	308.1198	769333	219585	10885.35	119.5988	74	1778.422
1808103	739607	5335.78	222.1812	942698	303768	12351.48	570.622	71	1778.742
1377619	650012	3114.418	477.8352	718564	239754	5646.644	1052.448	69	1779.679
3451383	1449005	8073.288	714.2539	2308233	936979	21621.26	1839.701	88	1779.868
1581540	562586	2399.555	100.704	796662	217705	3778.971	469.2061	65	1780.489
539609	1300434	286483.7	67771	241115	551193	472359	115000.5	58	1780.549
3658346	3640883	15932.02	2093.382	3975654	3509275	58414.05	7749.218	115	1780.753
2504878	1072679	11226.95	516.4422	1606948	553454	26578.87	1283.301	78	1781.177
1294190	435761	1195.748	128.9318	695263	165239	1217.799	268.7587	70	1782.875
2827950	1270828	8154.621	521.55	1814344	615590	21699.68	739.4164	85	1783.480
2389499	891120	5704.625	412.1044	1419597	404743	12603.15	716.4067	73	1783.747
3438126	1405706	10026.1	717.2448	2078311	668430	27575.3	1635.914	74	1783.842
1695438	798358	2211.438	508.774	891220	311636	3914.967	828.6362	60	1783.977
264072	541570	119646.5	5897.863	116867	196219	193019.3	9135.519	56	1785.055
1970421	664948	5372.833	283.8492	1102555	310344	13588.8	565.5712	80	1785.631
268304	318322	59921.18	1700.343	86792	111572	92364.04	2608.815	40	1785.683
4349680	3978109	33760.29	2229.895	4841858	3103632	118857.9	8860.343	131	1786.781
2299969	936041	5138.919	282.5095	2059642	733949	15460.93	1204.172	92	1786.838
1907056	684102	8057.195	262.5695	1396513	464989	26797.45	789.847	89	1787.061
2494863	964871	7553.993	421.9804	1459611	469622	21173.25	871.17	76	1787.600
739436	1757328	27509.36	116994.4	511298	979199	74967.69	222786.2	76	1787.916
1687906	992929	7737.063	889.6366	1062246	440220	18246.39	1853.345	78	1788.292
1875585	1645241	9792.618	677.8423	1189226	933026	35769.39	1665.785	90	1788.496
904211	1052327	27881.33	75494.88	373327	418232	67839.77	132237.9	62	1788.797
3377611	1180943	9877.222	699.6678	2566324	824316	34187.86	1080.367	99	1789.274
3445097	1866454	19757.12	716.9511	4253943	2428137	105770.1	5060.68	146	1789.537
1394346	676253	6229.443	555.5832	786382	291786	16285.37	728.5347	59	1789.549
2436046	987146	4993.767	347.397	1484862	446895	9400.648	349.2467	78	1790.645
2407619	916091	8477.596	475.074	1397627	413752	14443.08	295.6409	70	1790.810
2878597	937388	7806.075	420.7058	1796576	506553	22404.79	268.9511	81	1791.251
301094	937734	10571.16	8153.811	146026	394582	20650.88	14064.34	58	1791.531
1887314	364267	6836.304	120.2559	914942	140940	11597.96	63.05289	63	1791.622
188889	219349	49131.89	2907.921	62518	73378	69021.39	4040.822	47	1792.547
1999277	635106	4477.993	437.6169	1164952	311241	8381.074	701.9634	80	1792.971
2236084	1008881	4771.455	555.3876	1351110	435702	12166.3	995.269	77	1793.807
2626498	1299423	6506.038	608.7811	1565297	653148	16426.68	1833.201	73	1793.886
1632109	848787	14633.35	338.2607	945126	388014	29957.17	716.1639	71	1794.033
2188824	990240	12899.66	739.7394	2154850	735843	37267.54	2132.201	102	1794.534
1611765	1051167	10577.39	368.9136	1158755	550299	28054.51	663.9565	79	1794.641
1179314	504815	3485.484	367.4389	693117	207690	7835.159	997.5207	75	1795.958
1834913	1527373	7192.948	703.9348	1139823	864993	23277.88	1736.314	89	1796.127
1577825	1266150	3358.636	1130.692	851825	474161	5044.691	1661.069	64	1796.216
2278753	877232	4696.663	802.1503	1201307	376032	9770.293	1636.055	69	1796.324
1961819	811904	4635.628	583.9331	1198922	371543	12207.17	872.3887	70	1796.460
1571094	396324	2586.84	283.7538	754579	142100	3957.875	439.4619	57	1796.556
2165702	760029	5199.162	606.8406	1120563	314709	9492.05	1671.094	68	1796.754
2848639	1213270	6582.51	460.7768	1862557	669557	15752.43	1040.226	87	1798.930
1761048	1245735	15899.29	886.0922	1004445	529879	30782.28	1214.43	74	1801.208
870143	949834	20270.9	814.0171	488669	385529	32184.87	1439.598	68	1801.421
2105995	931774	3756.193	434.4838	1175636	391437	8387.09	1061.098	72	1801.761
2519114	1056334	7822.45	352.3495	1577626	486218	13872.58	584.7362	77	1802.181
1893124	810217	6070.16	622.504	1121259	330992	11691.33	1338.618	70	1802.360
1988291	1114466	4839.853	533.5452	1971855	910815	17757.74	1894.661	105	1802.419
4007889	1146069	7805.251	714.8243	1985191	500902	19305.77	1284.9	75	1803.019
2213586	1215776	4538.163	434.9584	1308131	511290	8115.371	1244.198	77	1805.101
2287285	945090	8055.08	201.874	1275935	421218	15951.48	195.5816	75	1805.946
2815471	1371458	9578.034	530.7209	2035336	768166	30295.38	1103.495	88	1806.195
425069	78575	1036.215	152.8886	123018	22034	919.1934	215.7281	47	1807.072
2135546	1071587	5434.554	756.9677	1197439	476170	9595.927	1751.146	76	1807.115
2294925	766890	4483.879	548.7698	1259346	338557	6744.506	1101.466	76	1809.232
1734619	604068	6546.757	81.92167	994309	268112	15181.48	164.3851	74	1809.718
2404414	817596	10589.6	553.1569	1300253	360038	20388.04	1093.161	71	1809.835
934876	543201	5407.852	64.81007	497404	209283	10539.04	124.4327	70	1815.358
2262065	866837	5700.992	562.6273	1404529	412416	14669.94	1625.996	81	1816.622
1687945	951445	4888.978	328.4761	1070055	416598	12294.77	534.782	74	1816.720
2655913	1063518	4718.706	738.9783	1449575	510526	11975.06	1217.789	75	1816.854
2219044	953590	6156.297	714.1089	1251580	450741	16050.43	1321.343	73	1817.049
2316354	945762	7609.367	338.0121	1317585	435388	16977.02	281.0075	65	1817.083
1167118	680077	4978.07	467.6557	674184	297025	10966.48	601.924	66	1817.395
2861045	1747892	11309.89	720.5072	2736395	1399358	50975.5	3054.625	116	1817.635
1855976	665648	6524.553	335.1169	1198169	400953	16129.34	978.9873	93	1819.384
1610173	1204046	6971.605	646.7859	1076622	603423	16896.3	1354.622	79	1819.530
1795439	687914	6033.583	287.7674	1051821	289321	8529.295	151.6344	76	1821.913
2205358	936874	4362.464	430.2414	1260050	424357	6865.024	812.123	76	1823.386
1822588	667392	3652.26	308.4398	1036656	297303	7183.865	580.2419	74	1824.393
1745613	855894	7155.104	623.3806	1083063	411208	18206.41	1556.098	79	1824.922
2815077	1220475	8374.979	687.8406	1621909	573469	17280.23	1496.375	72	1824.983
869619	258326	1431.592	21.99385	314453	83965	1841.172	-33.94472	59	1827.354
1855419	1492041	9818.916	595.0579	1291541	790892	26484.08	1076.942	88	1827.626
2103379	949020	6832.105	310.8601	1053582	402415	13920.95	500.7752	73	1832.454
1959782	835681	9186.718	645.0313	1064897	392678	17817.03	1015.129	80	1833.062
1995654	1354900	11637.4	759.3782	1371609	750823	31906.03	2280.722	85	1833.148
2139698	1030290	6029.255	730.3902	1372148	496282	13080.89	1548.661	82	1834.119
2194299	858979	11179.87	830.2173	1826004	609031	29619.06	2592.817	102	1837.068
1984698	618487	108665.1	2951.088	1175887	317021	224033.4	5602.589	80	1837.494
1872024	906024	5917.264	386.5058	1175264	426818	15268.36	181.8831	82	1840.220
2325466	882737	5494.264	433.3754	1344049	433694	12266.47	523.8545	80	1844.422
488445	104021	46.12075	279.3632	133452	27374	-7.872503	576.1329	40	1844.583
1963750	1555523	12342.19	496.9582	1364733	851970	28726.5	1367.257	86	1845.147
2593547	1215029	6183.556	913.1863	1522479	520071	10337.49	1820.435	78	1851.683
2647390	1108053	6790.054	1092.911	1590281	533079	14112.97	1469.143	82	1852.800
2306037	1031249	4475.255	496.0108	1450205	471694	10872.52	257.4438	79	1853.857
259298	1142333	30000.19	72168.98	177519	563353	68126.31	126682.6	76	1855.373
1578685	1096366	4994.308	323.3192	998434	465838	10225.58	131.5388	78	1872.829
121759	18835	215.0283	62.05742	33507	5362	514.5064	38.96253	37	1875.003
2899708	1007491	14470.95	297.6301	1715926	482322	28316.58	647.2447	81	1877.537
1814238	1211681	4855.259	480.3282	1101277	590440	12932.42	384.0244	74	1877.597
1843912	524381	3748.014	546.6608	981974	210154	7151.373	712.9174	63	1877.834
135939	17828	280.907	-170.4225	37714	5012	308.7636	-324.4311	38	1878.877
2448291	1263462	7303.631	1037.007	1306386	601184	18172.89	1657.921	80	1881.651
1539142	1160242	4121.025	483.9845	977301	525992	12286.42	555.9846	82	1883.533
1780628	597979	3000.077	186.2888	933654	262731	5011.433	-116.1452	69	1883.867
2381288	1210018	9041.687	629.9014	1449336	563076	21739.41	821.6987	79	1884.445
2284810	1428714	6747.954	1031.969	1952283	869220	20499.88	2283.067	91	1884.527
2617612	1249471	8771.284	776.8123	1625012	642080	23148.75	2003.895	82	1885.128
572604	848454	5654.427	618.3279	304371	430979	14430.48	867.4535	68	1885.240
3260865	901333	7659.041	436.864	2362999	705323	25651.2	1168.793	102	1886.398
1846115	1604686	8819.076	701.9349	1103249	693274	16507.39	1337.586	80	1887.114
2143239	1242920	10951.29	636.1095	1194737	547685	21160	1453.076	78	1887.738
1487207	836875	4831.488	226.7489	862640	420075	11581.82	190.3767	74	1888.006
2975021	1885637	14454.38	994.0143	3113220	1610274	58392.26	2230.354	115	1888.665
2588467	884398	6062.812	1018.561	1608546	473763	17220.11	2092.026	86	1889.982
1915796	571249	5039.015	202.8857	1128357	252567	8639.357	103.7965	75	1890.656
2351611	782598	5798.118	310.6508	1365215	424357	18965.46	492.8708	79	1891.010
2065027	1889629	11303.17	1450.474	1599900	1166891	27745.2	3012.465	86	1891.094
2070702	1249022	7899.342	885.2847	1383102	600175	20984.85	2299.281	79	1891.381
1746332	656103	6169.765	316.1708	1063944	290754	17393.81	206.0302	73	1891.682
1251773	612624	5080.646	2864.895	695008	251318	11797.73	4582.306	74	1892.638
2554520	955702	5028.729	332.366	1672130	462196	12702.25	496.1467	81	1893.002
2198234	1039932	4092.014	609.1592	1262020	458459	8624.08	1029.995	73	1893.455
2728975	1984878	9151.102	1217.156	1932856	1072980	26573.1	2467.13	101	1893.738
2120180	845286	9803.793	753.2342	1160586	383738	17614.06	1655.337	67	1893.927
3638219	2639570	14326.59	1381.404	2670923	1330807	37664.6	2225.065	87	1894.418
2703618	1125728	6452.9	548.4276	1723031	528906	15379.68	801.864	74	1894.575
2134262	1263453	4342.86	7424.063	1207940	555398	8682.999	12062.52	66	1894.731
2575583	796189	4503.015	281.0161	1389791	329314	9135.301	323.4303	67	1895.010
2448089	1092527	5994.834	846.3434	1255744	445336	9692.835	1518.201	66	1895.040
3266919	1686755	12710.34	978.9813	3116664	1196393	38277.83	2205.821	117	1895.294
2662813	1124086	7043.193	684.4846	1733135	577298	13361.54	1210.274	75	1895.481
1714345	694825	5596.445	508.6716	1002343	353191	14129.95	922.7006	70	1895.744
1782900	1066235	4184.764	706.8124	1914549	798626	18001.71	2379.554	100	1895.794
147158	18945	162.2381	-19.34607	39424	4536	-124.2725	-105.1172	35	1896.662
1186909	657665	4494.625	365.2234	731393	290058	11779.45	992.9368	78	1897.083
532683	667566	11488.99	33687.73	276259	353828	38967.73	55363.54	68	1897.204
1824731	1099759	4698.253	542.9214	926053	455337	9796.801	1081.24	64	1897.230
1536180	651606	5058.289	261.1122	817152	296177	12455.28	245.6858	73	1897.609
3675277	1783659	9040.467	1102.077	2691978	1008037	33130.45	2680.529	105	1898.055
900470	767958	3346.871	236.3852	397447	308841	9227.09	264.2218	71	1898.355
1936658	725653	3795.281	276.8591	1069840	293058	6436.583	412.7758	68	1898.601
476527	892618	5820.379	3603.448	281731	419447	14088.52	7460.662	69	1898.715
2181691	1039887	13783.4	587.5694	1269869	527484	37576.12	1138.797	77	1898.786
1883297	743722	6055.69	598.5861	1204826	420647	12854.9	1517.18	80	1899.027
2169952	950338	7535.793	862.5993	1362623	478872	18880.15	2310.146	75	1899.146
2799257	1262390	13532.65	833.6522	2180550	725507	39463.04	1921.269	93	1899.982
2739433	1071747	9507.698	707.8422	1556898	490202	21645.56	1116.203	69	1900.147
115337	90400	31012.97	1344.234	32756	27192	41235.21	1762.252	33	1900.640
2017762	634543	3745.341	354.0454	1218639	283144	10105.93	891.757	77	1900.965
2278659	1131926	20701.41	51431.07	1672654	787183	47720.9	73610.96	97	1901.159
133583	253587	17237.12	81482.58	47129	92274	27448.23	125715.2	36	1901.188
1918492	679816	4869.349	338.3007	1171431	321859	7930.638	708.7812	70	1901.294
2539732	1294857	7316.623	787.1379	1413150	594536	17943.06	1545.994	77	1901.897
1375478	1122057	3744.324	776.1918	862543	614892	7753.293	1917.301	74	1902.247
2309472	978797	6712.822	534.0248	1597212	565187	19073.67	1333.299	82	1902.450
3177998	1419211	7611.919	860.6449	2042643	778388	21304.45	2024.29	87	1902.960
1257642	1115353	4184.465	945.8555	708290	429028	8046.82	1034.063	68	1903.169
3753815	1339082	10774.09	373.6086	4015223	1376649	38666.54	2897.885	118	1903.260
3388417	1886808	10746.67	1489.554	2363366	1044768	27549.3	3729.656	87	1903.884
1178736	904785	6693.985	437.7356	721216	442144	19854.79	518.8956	75	1904.288
2971794	1551120	16861.88	1017.576	2036046	776468	36227.09	1279.922	84	1904.486
2828530	1702586	8150.665	927.1194	1638742	875996	14086.14	1576.005	78	1904.633
2322633	984710	7985.059	420.95	1467476	459324	18723.61	896.6721	71	1904.688
2659706	865586	6770.296	604.7545	1493261	449364	16723.78	1253.448	72	1904.992
1937467	818712	7979.52	413.747	1094457	332780	15209.58	975.3417	65	1905.085
2737424	979922	6976.256	449.1167	1588536	495984	12278.88	455.0698	79	1906.428
2765580	1374970	14215.85	752.3392	2054544	898076	33063	1531.234	91	1906.567
1856285	740393	4143.673	395.7254	1003833	296014	9405.219	246.5891	65	1906.814
1997404	916433	2606.961	156.8583	1171951	462025	4094.816	49.75603	77	1907.574
3304563	1394320	8567.648	1146.115	2511295	798692	25844.55	2053.97	93	1907.785
1381906	576365	3878.988	390.8136	878167	278248	7141.813	612.2931	77	1908.478
1541754	869996	9363.143	544.6437	1027582	405865	20498.54	835.2596	80	1908.885
303688	55473	542.6375	36.91447	93875	13542	404.7516	50.75624	41	1909.107
1297353	618581	3236.632	568.2487	696872	304202	8966.345	1447.743	74	1909.168
1420799	732463	7408.614	177.9004	837863	313103	17029.77	300.4156	76	1909.698
2661697	805532	4997.683	426.8335	1510377	376591	10638.48	508.1227	79	1910.710
3657324	2482691	11984.2	2012.473	3070751	1567706	40694.74	4629.026	101	1911.211
2382164	1274024	5168.682	1661.227	1419243	549148	12232.37	2556.762	79	1912.268
2221811	759067	3999.692	520.4444	1181537	309641	7589.222	855.911	66	1912.383
765273	796778	11525.15	45294.53	370517	301626	21438.62	79130.98	57	1912.526
1998520	704823	12515.34	604.0424	1080618	302282	19294.47	1289.526	69	1912.674
2161954	1138093	6682.786	753.3471	2149506	919818	24597.27	2136.453	110	1912.957
236202	575592	215925.7	9254.288	99591	261847	411831.2	17715.49	45	1913.010
2105413	1178960	4454.488	507.9992	1319271	553793	8659.074	1076.959	80	1914.632
3251664	2017856	12669.98	1187.79	2406352	1037222	32868.33	2229.248	88	1914.961
2615180	1123012	6600.371	619.2067	1569716	490566	17533.92	1391.869	79	1916.115
1705600	2920750	10143.55	866.3426	1581873	2185247	40300.9	2954.701	114	1916.954
1906416	953384	6167.343	666.5193	1280987	472545	19646.53	1444.865	87	1919.096
2835141	1081565	12444.68	661.2102	1668367	509066	24852.35	1650.746	77	1919.357
2347778	883466	4009.801	424.9897	1394948	407165	7309.768	566.1244	74	1919.724
3944159	2177901	22112.06	1374.075	2476505	1129172	58467.16	3122.576	84	1920.064
851451	1611670	50902.51	56070.13	486885	792036	119987.9	114094.7	74	1920.643
3037226	1637826	9538.809	487.3654	2225405	907968	30874.33	1104.184	98	1920.714
1067349	810864	1347.982	594.0253	603005	318483	1925.865	970.8681	74	1922.039
1798497	909715	6656.924	423.0687	1084052	415371	11937.98	1047.124	79	1924.437
2549527	832836	6254.724	394.9453	1425781	369463	13258.65	646.0801	78	1925.208
2398655	916226	18580.93	954.204	1455631	439195	32931.67	1755.132	79	1925.839
2973547	1777960	12313.03	1390.155	2340753	1008270	33223.13	2951.192	95	1926.690
1567541	569022	7352.925	594.914	850520	272123	16523.04	1171.335	78	1927.075
1470832	798477	10046.15	591.3586	822967	369327	21097.49	1211.071	79	1928.132
747755	1109643	3606.058	499.0882	413504	559976	11924.55	882.0575	84	1930.036
2660974	1841330	5028.196	1059.443	1576565	901185	10075.66	2474.113	82	1930.762
685398	1336714	36573.93	31251.01	447581	621650	78250.17	67184.8	92	1931.683
1604071	1279167	6946.171	450.4459	1081085	642037	17886.9	939.0752	86	1932.435
1766033	669603	5290.047	561.7622	1018703	290080	10972.03	640.1246	69	1932.445
1964214	1145724	5775.518	741.903	1134238	485373	9979.346	1103.972	65	1932.473
1925817	924891	4432.865	377.1107	1879134	867705	17839.52	866.8932	113	1944.734
2697156	1673570	5944.999	562.5146	2051575	1120547	22128.26	1667.743	105	1949.675
2909755	1893763	7068.458	492.8489	1967738	982959	21310.45	727.427	91	1951.248
1726378	778155	3071.948	578.9468	945231	342630	6388.718	1410.664	67	1951.438
2166496	761449	7757.758	425.6587	1129252	328403	12032.54	616.5171	72	1952.732
148526	23659	260.1156	-17.43063	44034	6933	307.6978	4.722291	41	1955.290
1512237	805179	5253.575	491.0105	945086	418746	11293.33	697.8891	83	1956.879
1417451	637416	4774.806	424.9054	900699	336318	12083.99	375.1134	86	1965.121
739337	1424371	6479.239	105.6375	495600	800449	18359.3	464.097	89	1992.388
2735672	1135544	6414.063	624.0164	1483503	463370	13384.19	1122.015	77	1993.928
1680186	1242913	9289.44	696.2496	1100007	667134	26186.38	1212.78	84	1994.141
2143237	882559	5599.368	119.251	1111600	339729	8062.242	136.8434	70	1994.674
2889664	1469801	5173.155	497.583	2651904	1172252	20176.6	1740.587	112	1995.256
2330007	772860	4899.143	279.0133	1383777	339505	12042.78	394.0438	77	1996.873
2554948	897426	9112.861	564.6592	1581602	472417	27373.86	1345.901	83	1997.606
2151894	764816	5130.627	427.7028	1305577	369464	12593.28	1026.827	72	1997.752
2634711	825680	7748.044	468.0564	1474976	354435	13977.28	1120.67	75	1998.566
1642065	727466	5608.718	191.9055	942633	346445	10254.69	317.3502	70	1998.590
1399175	1091327	17896.93	3188.632	809808	456006	34114.64	5911.904	75	2000.138
2986591	919230	5712.684	379.9449	2076832	657183	20309.08	967.5236	93	2000.285
1752946	837597	2552.952	422.6302	1092385	381950	6350.485	836.1652	71	2000.532
2713235	1371892	9937.537	600.9885	1749963	796394	25345.87	1220.729	81	2000.716
2159097	884961	6476.841	689.9825	1226819	376933	13507.45	1477.277	68	2000.865
1789658	537697	3234.339	416.5786	831887	218055	4525.526	991.7768	57	2000.877
2747034	1034768	36445.41	86290.51	1709771	671321	92784.91	201798.3	91	2000.943
1875777	741378	3377.828	283.9305	1056887	312533	8801.684	192.4377	67	2001.213
125159	198525	81484.1	3373.438	32422	57094	105372.4	4336.906	28	2001.349
1111372	602878	3493.486	414.2874	792710	294959	10808.74	894.6217	84	2001.945
2754832	1075589	9307.494	976.6516	1639236	543966	20013.56	1663.048	79	2002.539
2316385	763123	7501.421	321.5455	1226131	357909	13491.31	604.6011	66	2002.615
2946338	1019017	6711.038	671.2816	1701678	486061	13835.95	1407.007	74	2002.782
1749234	1053738	97310.95	7328.955	617243	336042	139323.4	9947.367	60	2003.565
391494	226919	63332.68	2317.427	119926	65698	84092.97	2313.022	44	2003.761
2437512	1416602	7259.319	229.3839	1856777	794009	18679.92	469.9591	94	2003.972
1789089	943634	3942.985	359.6044	1033862	383480	8963.583	147.1404	67	2004.056
2619814	1270434	7587.655	599.1364	1860765	1090874	34939.02	2062.276	107	2004.410
471519	1320846	199346.5	50101.04	293826	654209	454138.7	88973.44	60	2004.463
1775982	579769	3353.25	480.4673	1062391	258578	7299.861	1111.55	66	2004.473
1399312	891434	7896.532	366.6891	839184	377607	18702.93	1266.648	66	2004.601
1745474	928579	4613.585	397.1051	970153	414521	13766.54	803.9943	70	2004.649
2006158	1361670	8632.776	409.7435	1273726	651487	25417.97	297.3542	76	2004.794
2723312	1695014	5302.223	1059.01	1602883	896818	11989.73	2691.677	82	2005.370
1874277	1255736	11553.05	608.5154	1811712	912730	44526.48	1820.64	109	2005.728
2298416	1004443	5820.662	458.4067	1411185	465116	11937.09	1014.253	76	2006.139
1802064	744720	3212.353	525.7425	1070291	330503	8819.133	1247.927	72	2006.592
1465067	613678	6801.326	729.2892	937376	327403	18875.09	1029.875	77	2006.652
1704966	1757206	6578.255	480.3891	1078809	829425	13129.49	1148.667	80	2007.553
1989510	1193532	4832.724	285.5711	986056	522276	10884.34	619.744	71	2008.056
2019995	930393	3873.836	377.5549	1136217	370759	7413.984	797.1277	67	2008.156
2199489	1407086	8059.384	650.2547	1276446	579049	12442.19	1184.569	77	2009.212
3523600	1376154	9205.491	492.3299	2105834	660132	20138.68	755.0444	77	2009.304
1762877	796439	5725.836	440.0521	1521218	594016	20642.04	1530.61	95	2009.519
2953833	1116751	9737.083	451.8338	1858210	588292	24344.62	1302.809	85	2011.302
2114181	693726	3057.825	283.9789	1088320	279283	4715.548	241.4326	64	2011.340
1331631	1008341	5728.8	690.6257	765797	433706	15148.36	1088.151	64	2011.381
2819597	1137987	9972.144	654.0085	1638251	561313	23927.47	1398.836	71	2011.412
2312384	1004219	6567.056	171.0006	1823127	838282	25318.94	891.6049	104	2011.884
112129	22461	11253.14	1294.673	28118	5419	13427.75	1675.746	30	2012.483
2626284	767252	6055.755	347.5768	1588878	399573	11918.11	841.9835	80	2012.764
1264596	838726	4262.439	55.63498	822874	404225	11564.86	-232.1833	77	2013.172
104075	73735	92281.84	1830.643	32849	28641	147998.7	2832.989	39	2013.595
3721045	1289757	15778.26	761.5079	2561963	1040789	55681.82	2190.387	104	2013.909
2025386	782317	4985.66	661.5635	1230785	341337	12464.9	1345.301	68	2013.927
1530823	1027296	5386.891	579.8264	1487592	717750	24892.94	1750.906	106	2014.040
286841	1082627	262019.9	13033.34	121077	414176	485355.1	21904.4	43	2014.075
2203057	989707	5227.673	395.7379	1573661	534223	16456.21	1402.951	84	2014.270
2706293	1026860	5420.456	695.9963	1697623	496507	9839.434	1415.106	71	2014.402
491854	55669	701.9042	63.99598	139803	12856	863.5126	85.74054	41	2014.860
1911646	1201875	10527.77	566.0535	1289934	575077	25898.04	796.2723	82	2015.233
1699234	476693	5085.015	312.2664	905657	229747	13289.68	1020.615	72	2015.727
2146789	766947	3984.698	301.602	1254553	335001	7891.816	440.3676	73	2016.151
2376967	1194852	22148.98	1437.761	1464014	578568	48279.49	2398.581	80	2016.738
526220	835878	48357.58	79225.34	303344	403425	95148.13	133951.2	75	2018.212
244101	16010	206.3807	150.3018	67854	1319	-189.473	429.2652	40	2018.322
158202	154758	165321.6	3990.218	56115	60997	264288.8	6455.838	49	2019.245
149403	13361	347.682	4.968558	43693	3491	364.6301	-25.47027	41	2019.783
1901002	846895	8437.975	609.7755	1167947	422918	22829.66	1567.812	84	2019.989
1777367	706005	4200.065	639.6107	1151956	315108	7789.313	1370.118	81	2020.808
2035707	929461	6036.522	679.3445	1407562	443676	12128.5	1429.709	81	2021.415
2114727	611605	8108.637	318.1671	1039836	230292	12641.64	411.868	65	2021.536
2161437	1343367	7884.784	10628.38	1377285	736560	20404.38	16837.81	74	2021.711
2408096	877677	6632.539	741.5776	1435830	403712	16774.45	1399.156	76	2022.109
2567347	1388925	7757.33	916.7202	2288525	977592	25184.11	2592.006	106	2023.264
2068701	712148	10769.41	462.2813	1311763	359383	21173.98	594.0643	78	2023.664
2818834	1237535	8416.359	931.8859	2207823	858102	30552.77	3300.456	100	2025.055
2544321	1037414	3614.536	647.8682	1358560	463864	6610.666	1692.725	71	2025.551
3478571	1476074	9970.028	1218.313	2041338	929533	24821.32	2651.212	87	2026.091
2604840	955878	7187.894	626.6621	1484852	429501	14403.63	1318.318	77	2027.568
4071059	1485420	7928.143	982.1402	4419995	1541242	29473.54	2022.757	143	2029.243
2025960	760539	9387.955	485.0732	1212033	343311	19781.89	1142.386	71	2029.719
3583498	1626670	11146.5	1336.019	2892713	1078858	43532.57	3178.664	99	2030.352
2419284	1281767	7679.606	974.9047	1624510	664154	22042.96	1610.018	81	2030.666
[truncated: 8,001 more rows]
