# Supplementary material for: Mitochondrial calcium uniporter-mediated mitochondrial dynamics imbalance contributes to contrast medium-induced renal tubular cell injury
Source: Front Mol Biosci. 2026 Jun 29;13:1848361. doi: 10.3389/fmolb.2026.1848361 (PMC13357276; doi:10.3389/fmolb.2026.1848361)
Supplement: Supplementary file 1 [file DataSheet3.zip › Flow Cytometry Assay(1,2)/Flow Cytometry Assay-1/╧╕░√╡≥═÷-1/╡≥═÷ 1/CSV/Ctrl 3.csv]

FSC-H	SSC-H	FITC-H	PE-H	FSC-A	SSC-A	FITC-A	PE-A	Width	Time
2136203	922264	5595.839	533.7587	1212329	421407	10756.95	907.0753	76	0.596
1915297	675443	2629.472	242.6189	1056476	265270	5977.054	467.9019	69	0.928
2011092	802376	4503.927	344.8849	1210230	366784	8399.354	791.3329	79	5.013
2174874	1152622	5804.545	397.7259	1295347	516331	12877.89	329.8719	78	11.711
2704198	1481342	14233.75	675.7632	1662304	696366	32800.96	906.9425	81	17.731
2187838	731132	8073.611	459.2074	1191134	316153	13146.8	628.176	74	27.211
2197554	845130	2109.209	465.4848	1209516	357793	4429.433	977.6046	74	29.454
1729919	876919	4657.994	265.7146	984559	368028	9066.709	848.3006	73	33.921
233246	149276	29392.97	297.3517	69199	44138	38447.09	295.4637	45	39.725
109151	21381	209.0129	-47.07696	34531	7940	235.4242	-162.8775	41	42.831
2174923	925015	13254.44	55.68665	1338431	406769	24766.63	615.0812	78	46.985
242120	235826	1253.803	3065.578	84138	88425	1916.369	4369.234	48	47.295
2170608	885777	5382.127	310.5119	1250563	389304	12623.8	534.4357	73	47.386
3915857	988457	6782.262	949.0325	2541647	660854	24429.65	2708.573	102	49.254
1768175	614536	16554.78	112.7667	951624	275188	45950.75	1472.687	84	50.829
208825	402662	123034.3	4370.365	101467	179790	247175.9	8360.383	75	52.081
2385392	729623	4240.203	621.8348	1306268	301761	9769.404	931.1827	76	52.567
2011831	727729	4651.139	294.7011	1038746	295440	8114.814	612.2783	68	52.806
1866423	714448	2645.209	387.3544	1061976	322669	5056.23	871.4085	73	53.378
2541867	675328	2560.21	543.5857	1539027	326985	6197.121	1326.234	76	53.461
2099385	901412	4122.567	381.7626	1141701	379608	7598.2	715.619	76	54.235
417066	522517	151777	13266.3	188564	182947	238158.7	20473.97	58	54.761
116351	36278	1126.147	28.94739	55006	10929	1434.16	-49.37563	49	54.967
2499764	1182159	4479.163	622.4484	1631807	588418	12695.57	1366.108	82	55.208
2357894	1044980	5068.422	649.6541	1374646	465012	11288.51	1007.583	76	57.048
1826702	782140	8685.421	462.1679	1070023	346051	21311.82	987.2295	72	57.251
355838	106323	893.5493	-8.581735	111676	29379	1583.956	-264.9312	42	57.561
2779390	1205539	16260.67	677.0901	2772679	1020968	48283.07	1655.065	114	58.291
3060957	1293831	11225.2	590.6943	2598829	825236	33675.49	1461.097	94	58.658
1894237	669873	2885.01	374.8471	961452	268047	6233.286	683.0302	59	58.716
2970142	910786	2040.714	426.3412	1714300	413063	3557.596	1100.062	70	58.880
3236693	1195501	6966.002	515.5923	2137132	618775	16571.16	1169.41	88	59.870
1465538	1055077	2454.711	535.7671	824133	449677	2996.509	960.8024	69	59.883
557222	832953	42290.54	1288.391	265436	331678	71864.23	2230.737	58	60.191
115645	121054	24347.79	831.3525	30804	33433	30813.96	1156.871	32	60.540
2102654	1380747	5096.578	631.6025	977892	535625	8423.626	1380.84	68	60.951
1823610	496853	2876.548	257.0648	909159	206767	6374.394	290.7248	69	61.390
2386557	762394	3188.88	533.1201	1289206	345292	5130.344	947.7434	76	62.687
1997752	1097660	6579.902	392.1521	1198876	479322	11573.38	431.5909	70	62.723
232025	533003	288388.3	27370.93	190870	307020	675864.8	103535.1	86	62.951
2111140	649167	1679.887	314.2643	1069070	256820	3287.751	3.89265	68	63.395
2229741	964967	7809.749	535.1772	1466294	474315	19568.9	939.035	79	63.617
2293333	951932	5882.463	1086.514	1300029	427645	9253.372	2400.44	76	65.070
516990	451837	668.5329	194.7981	206163	151113	59.1124	654.4937	54	65.366
4301552	4113989	19965.66	3020.942	5020373	3748882	113239.1	10951.9	148	65.848
1203618	2038235	12750.77	15644.16	1180375	1570779	52495.16	50731.95	100	66.167
2198630	1023419	3099.562	834.9731	1328831	510747	4777.891	1470.462	78	66.780
544447	321036	191085.9	29047.73	224546	113541	306651.9	41860.79	60	68.140
2284826	2151890	7419.071	436.3957	1302393	1035706	16375.2	340.6086	77	68.377
2412768	867213	9549.596	443.8131	1542577	410564	21506.72	1098.183	83	69.701
166424	121592	617.1477	810.1924	47868	38490	684.8351	1174.452	39	70.366
3250078	1405203	6062.578	506.595	2505519	946130	22539.81	1190.522	98	72.847
2239782	2945595	15639.16	1122.525	2618039	2481079	52577.62	4459.081	119	73.191
2735742	1286221	4757.479	664.3989	1694059	627255	11897.26	1745.985	83	74.070
2447094	1221879	5760.5	914.0641	1607521	621607	14639.48	1914.379	87	75.059
1565802	489948	6531.198	528.1606	882294	206505	13837.11	1185.84	75	76.727
2379647	815209	5329.943	579.0212	1352878	397349	13837.63	1130.765	76	76.938
1699920	723656	2787.229	433.9177	945369	312836	6079.066	655.2224	67	76.996
2823510	1364078	4521.521	3304.353	1536693	571258	11224.92	5313.734	78	77.498
2537422	1459806	4624.954	594.4691	1405366	750032	8496.538	585.3482	79	78.490
2949657	1538971	6666.879	595.636	1987765	777316	11650.42	868.5052	82	78.920
2033823	674048	4656.266	323.9633	1169906	278785	10072.71	754.5371	72	79.376
3154089	1227385	6183.548	835.1874	1842195	630418	14532.36	1603.794	79	79.950
2248777	752445	5726.66	270.9336	1314005	339393	12603.41	712.3696	66	79.991
2027376	647429	1564.327	369.8934	981593	267322	1887.455	680.3953	69	81.165
2744608	2123412	10838.08	1014.401	2155964	1159249	29739.29	1745.517	97	81.834
2724273	1020848	2776.216	543.5026	1631579	456322	4817.172	1434.809	81	87.394
552790	212702	142.3349	-36.48198	206211	66882	114.3895	-115.4606	56	88.266
1498253	714033	1301.296	104.7434	749404	273051	1894.633	21.36234	70	96.683
2123788	1099614	8768.297	667.2421	1418260	544780	17517.25	1199.268	84	97.888
485475	90069	316.0789	92.51624	141171	26149	465.5758	-8.996353	49	100.617
115101	109340	13597.66	505.2966	31257	29728	16777.84	830.6693	36	102.829
1476035	2711235	29825.9	1689.053	795542	1068452	52312.89	2939.175	72	106.763
1961840	608068	2059.842	330.5887	1085355	257655	3914.757	675.6664	73	109.108
2124939	641755	2881.869	158.2991	1077904	265607	5128.568	162.9991	70	139.094
732236	938843	216708.8	63830.6	417351	472025	447798.8	97487.76	76	144.400
2150942	2110541	11181.16	935.0314	1514499	1085676	25295.63	1911.958	85	153.614
2479948	6841795	413515.5	22977.13	2225852	5537473	1453926	71173.06	128	154.261
108243	24906	199.3641	-5.688488	30775	7072	375.4901	-117.033	37	156.521
2460217	890830	4554.013	671.6776	1401132	428080	10188.29	1729.906	77	157.499
3303755	1345692	8185.069	1405.169	2783155	1189573	30769.49	6492.27	117	158.239
2038708	1013369	4716.8	706.2525	1288491	451327	11214.29	1667.263	82	161.065
329544	530867	5233.527	5319.896	214983	267649	10509.76	10300.65	71	161.882
1574067	934994	4443.814	893.5352	707704	339163	6919.728	1504.251	67	164.673
2092333	820458	2902.838	221.2816	1145618	354678	4865.489	679.8561	71	164.787
1596433	508609	1420.611	193.574	753827	178638	2428.534	663.534	65	165.426
2154468	794649	3508.617	334.11	1193379	366940	7698.032	718.2532	75	166.228
837966	1524784	69238.58	30131.57	411266	622752	117160.4	50071.62	65	166.570
1695755	741939	7679.808	299.8756	970469	329521	15278.63	521.4052	77	167.444
2262170	925383	11695.62	583.9997	2053506	693115	36057.68	1739.299	104	169.769
3310748	2039785	8317.045	1171.177	2402105	1141300	23964.63	2396.49	92	170.627
2015176	1261936	7750.435	180.7125	1188018	592106	19383.46	664.7204	72	171.063
121045	168448	70652.02	25484.18	55969	87325	158166.7	54660.81	53	171.339
1512859	1300094	6711.304	2120.243	852453	634962	17677.87	4330.154	79	171.567
1885042	617814	62869.43	1540.088	1125952	287241	102099.3	2276.914	71	171.660
2194649	834049	10844.95	391.4117	1220802	367165	19408.75	1082.081	66	171.726
4090533	1924331	8156.712	973.2491	2578128	903084	17041.53	1616.724	84	172.463
1764496	788160	2365.102	529.6619	993538	324785	3645.114	654.4681	65	172.631
1871433	610796	4590.097	1373.485	959920	245790	7655.189	1856.418	62	172.818
2389638	1098550	2957.405	462.4295	1383573	478516	5057.917	1548.166	70	172.985
2112989	799296	2908.781	253.4265	1183331	338179	3808.321	744.9826	69	173.282
681514	138679	1020.995	0.07882596	226419	44054	1004.095	123.5107	54	174.255
2227031	857630	4895.009	593.6082	1368836	411318	13527.49	1492.395	81	174.553
2135385	906186	6523.688	239.2412	1217223	393630	11862.56	334.9774	69	174.848
520531	7374019	101964.8	4909.264	366262	3297753	224294.8	10549.98	78	175.210
1400114	856649	3751.461	477.1647	871977	366587	10826.69	833.04	80	177.060
2117296	897299	3296.996	437.5623	1126519	336471	6293.497	695.3658	67	177.082
2518477	745237	7156.646	521.1587	2399907	641318	28952.25	1589.771	99	177.161
2091536	613297	2993.868	330.1823	1055145	266944	4775.024	405.874	72	178.281
3485597	1330314	6303.614	552.91	2840632	1010762	24024.24	1011.912	106	180.431
2449907	1145306	6804.071	873.8942	1683175	606721	18152.38	2290.872	84	181.171
1839189	569233	56138.61	646.6534	1031715	284556	86898.62	1662.29	83	183.059
2076932	1374831	2564.894	782.9118	1447410	842938	8019.924	2469.933	94	183.117
2242432	781445	5146.55	366.4115	1141538	316878	10623.74	707.2443	62	183.208
2839022	1177609	6623.706	410.8488	2868347	991347	22464.14	1263.41	114	184.143
2931866	1284757	8414.43	665.1636	1757671	616809	20145.56	1710.054	78	184.533
3504396	9578836	127984.7	8161.002	5250309	9968217	490078.1	32076.76	204	187.750
1931831	925265	7341.678	192.5325	1010064	369270	13277.86	455.316	70	188.837
2933008	1331724	9714.732	801.0499	1919950	786268	16928.29	1558.02	81	188.893
1320675	869151	8416.933	219.8034	764077	342741	13914.01	171.7745	71	189.460
3041566	1074726	11524.54	819.618	1739844	526161	21414.69	1567.427	80	190.206
3206188	1197983	7828.029	874.5466	1924536	581118	13559.07	1248.849	76	190.519
2384120	924631	2260.216	574.7549	1291579	414886	3245.312	1292	75	192.281
3946529	2090762	13737.48	1461.176	2959999	1411350	50005.47	3508.212	117	195.761
2546968	1251764	11509.22	652.8234	1571501	647425	28359.33	1401.092	82	197.259
1240545	7066315	6507.701	3801.542	551436	2486058	10644.61	6084.241	60	197.549
1509809	930469	2767.948	672.6923	906743	444310	5946.88	1486.244	80	198.223
2062099	1129247	4334.802	706.222	1232961	500713	8767.86	1080.305	79	203.557
2424163	1101969	5767.396	400.0718	1445562	541479	14928.11	1685.846	80	204.401
695333	1239363	6637.448	27789.87	683469	1076720	26126.54	50413.39	123	205.331
2888747	981956	5219.542	475.9079	1714117	482910	13160.8	503.1612	82	209.795
1687674	868936	4895.55	569.5303	1052407	388742	11149.25	808.6232	75	210.198
2716926	1501071	8376.617	521.6048	2446960	956144	34006.27	1839.497	104	217.293
431006	293758	8294.671	536.3969	141883	99154	11711.01	671.7863	52	227.583
105983	212421	213487	2453.222	36973	72334	311856.7	4191.817	45	228.798
1967663	602195	3291.045	202.4186	1094527	268983	6387.499	382.839	75	247.549
874809	1388193	3376.254	1324.157	602580	636919	8463.805	3253.059	85	262.039
2030102	1004882	4680.32	1182.502	1103808	431783	8845.366	1791.152	74	269.205
1888831	904343	3087.192	840.7531	975812	361495	5329.515	1070.083	63	269.233
277327	109858	4254.421	227.7887	67912	26922	5429.185	387.7403	30	269.294
126153	117855	846.5807	272.177	36779	35475	1325.293	292.2903	39	271.346
1698832	464354	1465.044	296.1801	884057	176247	1918.993	468.8569	70	274.087
497034	589697	169408.1	95420.17	303372	346134	417975.8	249269.3	86	274.250
150035	26038	32.06329	-16.61391	49780	7493	-134.4301	-227.6555	44	276.421
2467528	1079763	4630.856	486.6198	1440048	477116	7355.695	723.5155	75	276.717
267980	61071	1478.512	148.2421	74027	16567	1642.261	464.6787	43	277.806
2292290	2768258	7872.527	851.1434	1140259	1289744	14307.79	1175.109	74	278.138
1529322	748491	2744.726	473.034	867171	330123	5407.19	793.9053	77	278.752
2492472	1303362	6780.558	8366.277	1617980	685844	19329.63	15146.47	82	279.257
933146	1717371	21870.68	54551.81	563358	1095922	66667.17	131528.6	78	279.326
2231801	993994	3104.794	128.2202	1139669	425801	6356.8	456.2565	65	279.362
2554247	1111802	6712.063	1077.134	1655866	578474	18163.99	2000.202	81	279.844
3355993	1592302	13802.94	719.7576	3747062	1543202	61705.8	2862.536	134	280.530
2158153	979156	2744.734	551.0328	1196476	442936	5631.924	985.5662	63	280.565
1800152	1221251	5188.464	633.3801	1917684	958781	21397.46	2195.905	105	280.888
1992770	659940	19883.71	660.7337	1144497	280555	35573.14	904.0248	65	280.971
101056	148413	23191.92	1360.683	25243	40128	29106.05	1608.64	27	281.286
2656595	971066	5647.233	496.3632	1500273	443527	10287.01	546.6991	77	282.104
2987235	1291663	3742.531	585.4498	1738664	676988	8570.361	978.725	82	282.605
2407851	1109461	8404.369	478.6113	1237599	472880	15276.13	669.7642	71	283.789
2160295	861082	8275.68	583.1297	1181635	377183	16468.09	639.2421	70	284.083
2658216	1282950	13167.35	463.2177	1494979	562908	24388.16	1372.544	70	284.157
2466738	1066549	10851.34	588.4927	1509807	525613	29485.38	744.0537	79	284.752
212171	72303	904.9987	1093.771	57125	19238	974.7935	1315.727	38	285.369
449219	1368211	32305.04	28546.3	279721	659755	66404.93	43532.33	77	286.199
2084012	677020	6534.548	272.6785	1132978	280239	10506.65	646.0931	75	286.875
2018757	869172	7203.816	565.3708	1989415	627140	20332.53	1601.149	98	287.009
108155	240297	135440.6	2631.096	44713	80758	193456.7	3863.576	46	287.729
111624	223782	19517.74	988.3969	36557	72144	27336.47	1383.282	43	288.912
190460	49232	4648.676	130.0555	53332	13674	5652.231	27.64399	41	289.105
1835547	1352874	3252.288	682.9957	1108070	582726	6884.887	1564.265	80	290.534
2424560	1073943	12594.4	290.6662	1265566	448827	23372.94	719.6334	70	290.685
4238587	3826471	11547.64	15146.29	4781252	3605861	60660.25	35667.99	137	291.214
2749022	924446	7298.544	772.7394	1458093	428504	13773.59	1646.98	77	293.834
2110825	774956	6624.901	329.6768	1241196	353193	14156.15	778.9302	72	294.032
2020953	724489	9249.246	418.0335	1110838	293649	16781.52	1148.139	74	295.823
2961529	1437364	4219.573	584.8035	2640492	982151	9636.961	2016.241	98	296.160
2561602	1182841	5835.099	670.3293	1676233	641403	16792.48	1367.563	77	296.386
2848617	1379514	23884.22	684.0607	2711642	1144225	63430.56	2694.342	104	296.938
2460645	1029811	5777.173	356.6647	1195218	420853	10663.38	556.5394	64	297.216
1756932	1030704	4203.545	507.1099	1040987	437862	7768.037	843.1796	76	298.086
2823815	1152185	3993.176	200.382	1503146	519194	5930.804	440.5573	76	299.750
213281	268067	185098	2702.391	106225	152123	381974.6	6381.861	67	301.160
2511280	1011458	41714.64	521.2634	1621962	496505	100882.3	1620.034	86	301.683
2950906	1909520	5385.898	985.9693	2071036	980726	17710.77	2222.421	93	303.463
2458774	894214	3705.987	687.7085	1383807	452193	7240.434	1665.102	76	304.568
2361561	848026	3928.088	451.7481	1301824	377300	7821.755	894.4494	75	305.665
2049597	627735	4348.044	374.3165	1154206	253782	9340.171	762.9493	73	310.655
2400447	749562	4129.099	232.8226	1301812	313969	9019.32	73.1198	69	310.719
2475539	956980	4617.21	543.5834	1497927	465723	10533.8	628.1868	79	311.045
128361	48638	172.0485	-125.7578	35113	13482	93.55762	-227.4629	38	318.141
3674487	2392490	17654.6	1162.503	2647712	1522967	47264.2	2840.682	93	323.810
2472588	1122142	11809.72	160.5809	2296092	877077	37612.94	313.4985	104	349.138
134468	25342	479.7624	34.96219	36505	6921	565.8755	142.5705	37	364.614
3515599	1804459	6292.52	1257.506	2895983	1153770	18656.44	2899.338	99	371.649
2640529	935304	3143.672	317.6256	1709458	528666	10674.67	598.915	86	375.720
1902864	743125	1979.252	324.1856	930978	277951	2230.098	389.0889	69	376.616
138619	38373	917.5786	490.9604	37391	10347	1146.931	672.9567	37	377.647
3078533	1392021	5867.469	742.6712	1778440	651458	11472.93	1251.045	81	378.617
2678562	1281931	6638.248	636.7562	1922994	756093	17238.5	898.3793	86	379.236
2994890	1023910	10529.73	816.7723	1705597	499629	18884.84	1752.471	74	379.371
3014922	1861932	9322.165	950.5404	2682783	1252642	29284.91	2063.901	114	380.750
3455303	1359953	7519.33	572.9684	2441004	767303	22137.77	1347.375	86	380.821
2535958	997217	4502.547	382.0835	1461994	486951	10581.66	505.299	74	381.146
160767	194711	89027.91	2063.884	62719	68423	129130.7	2833.095	50	383.977
3001813	2187858	16915.13	1122.912	2476920	1420120	60747.32	4307.46	112	387.263
1052368	2151284	142465.1	56717.27	563395	1061615	285400.5	96444.87	84	388.542
1509317	990960	2375.808	456.1212	898525	419087	4239.331	822.9603	77	389.357
821937	261710	1407.329	10.48537	348988	85849	3140.741	4.047375	63	392.131
369185	256743	88901.63	36240.05	208858	136368	207919.1	69561.45	73	392.718
2914382	1114283	4894.71	457.6512	1887244	517680	10375.92	516.9054	82	393.384
3107473	2410023	6262.612	1224.81	1953018	1224335	14300.87	1955.104	83	393.723
1955860	512469	3540.713	504.4915	1063957	201341	5757.948	641.4312	65	393.961
2622541	1053508	3661.303	667.1385	1576354	480517	4971.643	1380.581	78	394.741
177306	937924	2294.209	324.8634	59897	290794	2719.558	350.6556	41	395.249
1949165	482239	1784.434	368.22	1079395	195540	2880.472	789.5001	70	395.327
1787857	874929	3816.88	423.751	1081393	380190	8838.56	538.1313	71	395.356
157958	230218	93801.78	2065.924	53402	80360	142844.4	2759.694	48	398.211
2156747	659515	9051.674	739.4641	1172897	295954	21759.19	1668.852	78	398.717
212882	283520	25038.23	1386.998	64033	87689	34133.98	1719.121	39	398.957
2324317	986551	10019.11	373.2498	1456862	454902	23467.79	721.9846	79	399.308
148241	350966	180057.8	4737.684	62644	165006	360993.8	9018.994	56	400.621
2018449	629746	5123.691	301.7008	1129139	254655	11417.07	655.0829	74	401.882
2452342	1153485	3592.283	558.0704	1203666	471149	7181.103	1154.639	69	402.230
592873	212689	1831.839	549.3984	201344	76041	2779.615	1006.013	48	402.521
1187847	2205114	129152.6	59958.94	708935	1096248	266541.4	103883.7	80	405.558
2847136	1264888	4472.324	682.4326	1903991	643600	8201.089	1279.863	85	407.580
2335222	1014011	5407.981	437.7915	1399824	480594	14740.95	1000.777	78	408.075
2015761	842390	7062.838	455.6576	1186410	376126	14390.2	1106.25	71	408.216
1040032	1443618	163003.2	38949.84	484874	580456	307036	61406.52	71	412.406
2391874	897064	3363.416	306.0045	1504987	423485	9030.447	555.5187	79	412.676
2312611	1072778	5547.934	391.6523	1370005	488074	11174.45	1367.997	70	412.688
2598579	1179540	4625.551	741.3831	1704021	584244	9183.553	1569.487	87	415.048
118392	225620	8300.29	-51.41178	44465	77189	12217.52	-508.1009	48	418.796
2995694	1212358	13842.4	603.0782	2063901	658572	37789.44	1993.099	90	423.639
2283968	882808	7019.196	746.9377	1402166	438686	16314.13	1357.397	80	430.178
218817	128343	811.9094	1095.166	64082	38358	1048.593	1600.107	44	448.126
3063839	1144051	4215.075	764.4507	1892766	564648	10484.86	1502.229	81	454.286
2482692	1438516	4413.099	810.9551	1517523	729420	9642.354	1744.465	80	456.565
2083197	724626	3677.549	475.8007	1146234	313838	7673.954	1000.718	75	459.863
193302	214651	126299.5	2335.498	63631	67957	171480.8	3065.916	47	465.399
2071209	843967	4743.728	582.3776	1121073	366685	9770.301	1214.054	75	466.883
107784	66068	52827.97	516.0547	33214	21832	73228.7	598.3896	41	474.892
802874	577649	53587.22	3902.799	330385	213137	80864.09	5951.657	62	476.423
1391709	571102	1374.127	279.2631	623535	212422	2600.558	553.7797	65	478.556
696806	135975	1666.766	191.1523	223226	39585	2614.607	396.758	49	478.694
3307158	1365243	11232.17	606.6905	2431050	1030975	38041.81	2049.783	98	479.116
2050265	841801	3801.216	481.0051	1191691	356675	9063.107	185.8188	76	480.383
3322461	1499194	7254.628	787.059	2299897	771032	19124.44	1414.993	96	482.053
295459	527118	199665.7	5411.107	205622	395189	643100.7	16270.81	91	482.770
2649274	945693	3268.106	482.7195	1476885	468728	5164.442	1086.837	78	483.338
3015873	1139315	6346.497	679.7391	1796446	570728	12760.45	1336.772	82	484.361
2454219	1124307	4569.063	686.5118	1550288	549335	9818.093	1139.177	81	484.641
2559212	911040	8303.763	488.0886	1922390	664479	25682.87	1908.235	98	486.491
1969971	1049083	9171.684	411.1947	1033675	459566	17725.86	455.2481	75	489.880
1870884	740722	1721.147	263.3269	1003604	319803	1559.264	589.6219	67	489.894
2281619	795975	2942.378	431.5918	1206089	344068	4680.788	581.4346	65	490.026
2276220	946966	10046.73	707.2749	1307537	452844	29385.52	1679.424	73	490.301
2340601	743805	7718.202	559.3508	1293908	325251	13335.12	623.0758	75	491.281
787015	885092	123445.1	35061.25	386644	386789	226879	58156.11	70	492.407
1996417	896570	9858.061	233.425	1121719	411662	19736.91	688.8582	76	492.657
2194223	862630	3966.264	730.2546	1355281	442209	12991.06	1186.587	78	492.845
1225260	1708731	114347.7	32363.36	545035	634466	206566.9	53345.02	58	492.894
2728635	1357859	7163.816	534.1269	1883725	782380	21160.57	1037.994	104	495.405
2148302	910398	3710.605	303.0439	1351210	442293	10156.86	533.4277	79	496.103
2446070	1085181	3836.008	577.9984	1414791	461112	7998.132	1326.069	76	497.160
1867957	690678	4126.903	517.1386	1156766	331127	10684.38	978.5185	75	497.223
2248279	1157159	1380.514	726.3441	1404718	524497	-971.7413	917.8336	78	498.503
2308867	1184513	8569.296	432.8783	1540306	603142	15042.8	1409.341	76	498.530
537880	699082	39810.3	21620.3	280844	294063	68113.91	30501.41	66	499.762
284918	36065	12316.28	1073.687	83793	11289	16460.02	1343.403	46	500.515
1952968	770275	7251.253	308.5447	1781327	576687	17532.05	499.1373	97	501.110
4617377	2622637	7698.758	2238.149	4064879	2173461	31315.84	5455.651	121	501.334
2435175	1283272	5831.401	446.8614	2333933	942940	22048.82	1987.175	112	502.281
108608	150828	1410.68	755.0032	34506	44233	2062.959	1063.14	32	502.409
361848	61364	312.9865	-31.03876	113822	15038	565.4233	-225.3644	41	502.660
2470930	1044884	5738.328	729.2546	1190945	436765	8084.665	739.6168	71	503.541
713056	327882	24383.09	389.2739	262257	108607	37222.28	448.7136	56	503.904
2594889	1372358	3895.209	465.4794	1400589	600836	8889.743	847.766	73	504.231
2264840	1071085	20077.82	752.8016	1280823	442844	27208.89	1001.64	75	504.948
2611584	1069184	3086.514	538.8507	1507414	486699	7602.278	980.0322	79	506.684
2200914	862002	2544.256	542.8817	1225961	361878	4325.928	1235.499	72	507.151
446718	137970	-15.72886	58.26338	161299	43221	-613.385	-87.73389	53	507.994
159600	16894	421.4655	8.35111	44544	4691	308.9251	-14.45432	39	508.216
3683846	1443181	5509.743	457.148	2377595	861027	15211.69	1333.038	96	509.315
2329703	868796	7264.39	337.6543	1305297	386001	13637.91	704.5045	77	511.052
3671872	1978884	7988.563	897.4457	3201872	1388394	25367.46	2039.622	98	511.191
1948780	881878	3271.804	581.1874	1007936	337632	6444.326	1088.661	62	511.503
2488666	1180665	4873.015	749.7732	1551182	600037	13354.61	1787.271	82	513.213
2295425	728574	3571.298	214.0902	2012986	572925	14029.4	728.1697	105	514.685
2125291	1333944	3444.999	906.2646	1050824	531434	6474.33	1557.344	65	514.983
4793529	2295017	8727.061	1077.176	3525492	1401988	28997.62	2537.243	103	515.127
2207114	879654	4265.249	199.2306	1319277	385286	6723.335	713.5121	78	516.492
1889432	712312	2166.925	501.1796	1084275	301492	3967.879	955.0223	68	516.546
2997072	1365349	8929.792	847.0029	2243023	775978	24448.18	2465.906	95	517.534
2570630	1221154	5937.934	563.5313	1670245	570429	12461.17	934.8376	84	519.546
1633707	493288	1650.932	235.4308	865765	187877	2182.387	243.9545	63	519.676
2508132	1070721	11659.33	354.2224	1498370	521646	25806.41	1165.458	84	524.472
2325309	1116327	3007.167	669.2687	1436906	487040	4242.221	1246.544	75	524.842
2188566	660988	3708.958	516.2809	1238128	334697	8389.108	1185.807	81	526.844
1940795	1673148	4109.293	526.6727	1956573	1425693	15372.15	1903.948	109	529.290
150838	80930	10808.27	1042.69	44322	23461	13731.24	1215.075	41	533.349
2448664	2511715	9056.785	612.7286	1506376	1220133	19760.67	1411.44	81	536.005
219643	134880	29661.64	380.6906	64321	38596	38140.38	556.5997	44	537.917
1791132	808788	8568.367	588.012	954449	322262	14339.74	863.5121	71	558.460
1816743	673792	39298.34	400.9692	1126412	394774	87065.29	1917.304	99	560.639
2259218	974850	4610.896	548.492	1387198	458749	9860.62	959.0567	79	571.083
1777642	586264	10518.39	181.4037	967548	230027	17250.28	245.6853	71	577.235
2112071	724525	4786.95	360.1579	1166989	302733	8261.437	743.1793	74	590.669
2432596	939863	4813.83	518.2899	1480710	487894	11822.33	869.766	81	592.514
2232960	791219	2408.178	278.4631	1281160	343399	4339.542	741.54	70	592.766
882668	688740	2247.975	453.5164	467242	282175	4271.321	479.3569	69	595.003
2232213	836198	2205.31	432.6559	1337361	361484	5104.652	380.4406	78	596.687
188760	59907	786.6447	161.8018	51434	16580	725.3764	181.6183	41	598.260
1532729	313549	1301.232	105.7527	771311	125170	1395.936	454.1248	69	598.673
2376979	744186	14261.37	384.7884	1363221	327873	27409.49	804.7737	75	599.691
327451	578560	1690.287	776.7677	94879	169694	1806.945	1203.981	42	600.090
125723	115799	14314	281.2151	39729	37206	18260.69	114.2873	42	602.109
2677687	911970	3979.869	783.2969	1526953	446678	9101.768	1394.256	83	603.207
2413548	789220	4121.089	482.9752	1424490	362284	11019.46	680.2996	71	603.222
3214382	1317757	12697.6	318.816	2594134	961998	51068.59	850.2306	105	605.875
392574	107594	63315.04	1889.965	111844	29190	81473.53	2397.959	39	606.234
2189020	840810	7689.021	171.5499	1302668	368073	14735.87	314.5081	75	606.942
2028701	736680	1821.729	269.8531	1085967	325994	2168.128	498.0064	69	607.142
3907155	2459147	17514.52	1585.661	3051500	1717568	44178.96	4750.648	104	607.240
226831	188891	3271.085	14.29081	61348	55036	4185.975	31.63817	40	608.169
2261124	919058	5515.136	435.3719	1226044	379520	10402.13	826.1339	74	608.435
2057422	2553713	5177.959	1156.892	2278935	1995413	21824.53	4835.45	117	608.779
2844682	1272979	7237.511	1304.522	1776861	626450	17782.89	2111.042	74	608.882
906210	1500563	2285.375	369.1345	683881	756143	6480.418	243.4678	89	609.706
2627216	926181	9555.386	868.98	1510114	418644	18202.41	1696.673	74	609.872
1473002	724303	1867.099	295.3244	779911	285561	3374.792	331.3674	68	610.478
340629	397531	135344.8	25081.89	138670	144027	216967.5	37116.37	54	610.791
457535	575165	87707.92	27391.83	245370	235813	154883.7	44770.23	67	611.360
2547010	956966	11529.87	345.8524	1394821	437425	21390.03	936.9742	78	611.630
1812211	455564	3991.94	141.5598	956395	190031	8210.778	-246.5309	66	611.645
3913592	1385132	20577.27	323.9311	2453876	756680	42707.67	1411.366	88	613.709
1746485	735346	3119.812	456.059	1011388	314511	8201.137	997.8564	74	614.163
416515	568882	5045.087	5483.012	195647	226133	7958.979	9609.703	64	616.119
3932197	2185240	10378.24	1480.571	3778140	1820516	41597.44	6118.128	119	618.453
2236887	1214441	4138.409	290.4829	1418876	628531	11164.8	284.3854	82	624.619
2078016	991107	4225.992	718.8798	1229600	452438	11128.8	1440.565	76	625.077
2779285	1197878	4193.177	606.6017	1572082	598122	8786.634	1177.604	72	625.141
2445371	1041061	4240.695	629.764	1421452	489980	7550.57	975.473	78	626.794
2811688	963935	3966.974	844.1524	2953634	1176335	22013.54	4710.251	135	627.154
2089645	895939	5740.088	858.0013	1852908	676839	19377.34	1916.601	101	628.038
2959459	1306158	4806.296	745.374	1876351	639314	12606.71	1363.894	83	637.092
564985	1067974	12173.04	7796.3	308853	471386	23857.49	15757.91	74	639.163
2547209	1416450	3955.88	423.7489	1308336	667702	8044.826	768.3496	74	640.156
270953	42000	414.7961	-43.68916	85594	12703	695.0007	-125.0106	46	640.877
2168358	1083506	8680.73	644.843	1119744	454205	15351.74	1050.884	73	642.804
2861673	1352878	7795.247	824.2639	1943521	733613	20948.38	1306.528	88	646.683
2239751	810067	10313.94	422.8241	1315058	381867	23343.37	884.8895	78	647.621
1877465	639776	3700.859	408.4463	1032545	264631	7763.046	389.8976	82	655.734
2618296	941287	5834.324	432.4408	1585897	440781	12982.68	1348.793	80	657.008
2458197	1408674	6169.781	722.1685	1682652	729174	15011.62	2052.828	86	672.143
848720	638584	22543.88	1204.935	247908	183212	28571.02	1749.63	52	677.840
2278810	1492693	4361.673	411.3552	2243088	1153310	17796.87	1627.03	110	700.469
1919452	631801	2553.364	275.571	1065635	262215	3975.953	78.86037	74	703.662
2210616	923321	4874.234	527.5978	1204883	456110	8882.702	1457.779	73	703.865
2185637	854208	5193.421	149.6667	1180627	354615	12124.05	202.3493	72	704.383
153493	337971	68947.98	3078.385	59919	132998	121568.6	4693.274	42	704.468
756270	1345483	13904.63	53990.13	388822	572244	30224.65	87911.67	68	704.713
2594051	889965	7385.481	336.2292	1380696	361492	13709.43	415.2136	74	706.945
359088	382978	17149.63	865.1683	132648	126317	24413.8	1096.854	51	707.471
2927348	1703353	6281.32	948.118	1884041	810931	14715.81	2112.396	82	708.102
4010853	1902916	21912.68	1723.766	2490103	1189947	55753.95	3157.006	97	709.230
3237745	864876	4449.49	226.7184	2352700	658283	17881.73	394.8188	101	709.849
1596533	573105	2366.515	304.4585	941902	260295	6687.396	1040.684	76	710.957
2113300	1019889	2723.539	554.0828	1287805	470030	4895.259	1261.572	78	712.920
2462822	952567	3398.45	242.963	1382621	462540	9040.807	253.028	76	713.255
2917681	1123468	6308.935	579.1443	2567686	900667	29454.24	2277.535	113	714.050
2762651	1212969	5055.245	855.5503	2364345	1017946	23057.94	2250.963	108	716.403
2423973	835624	3251.376	1119.127	1351897	362974	7040.593	1943.859	74	717.235
2420432	903301	2593.235	308.8335	1346096	417936	4686.957	672.5469	77	718.302
155876	54233	499.8353	815.0737	42220	15729	934.9304	860.4635	37	718.945
2402280	870071	6726.937	375.9939	1393342	387629	15103.03	1202.674	79	719.287
952829	1340762	526072.8	30707.13	715837	831862	1586669	82040.27	94	719.978
1621925	512297	3204.278	401.9044	968349	208358	6976.773	691.0423	72	720.060
2503284	1080041	6422.525	741.7986	2732671	867202	28074.76	1910.042	119	721.637
1960325	706223	8341.309	432.6858	1145436	324450	18423.96	1078.793	79	725.260
2299042	975536	2353.362	369.3513	1231399	443206	5512.488	226.753	73	725.515
2105210	958322	5997.055	546.0239	1052833	402654	9596.33	1026.088	69	726.259
4545022	2639400	41392.61	2193.604	3148359	1371451	89116.65	4271.114	86	726.485
591228	921196	84904.28	10761.27	273733	422094	181090	21390.14	76	728.839
2576340	748968	6338.592	443.8766	1347175	329542	14755.1	904.7416	75	729.577
1563473	497578	2093.488	351.747	803613	194137	2989.936	719.7482	69	730.411
1684017	730191	2070.363	213.0747	982671	308606	4717.3	292.1805	74	730.875
2371325	879046	8075.613	302.9193	1434074	419619	17636.82	659.0616	77	731.613
3230863	1332797	6022.311	776.3895	2761722	932214	18907.09	2264.27	102	731.798
2496118	841986	12180.67	630.202	1264250	348138	22792.25	1699.195	69	732.360
2876197	1322415	6031.419	884.0788	2034245	755586	15609.51	1210.792	88	732.601
2457909	837071	4269.553	272.6113	1332507	392637	6893.252	621.061	74	733.283
161287	11617	790.2781	136.279	45406	2500	734.3793	275.3228	37	733.760
3195307	3586869	247242.8	63143.76	2548367	2943982	769462.5	166929.3	109	738.865
2030300	666896	4425	656.2424	1107075	319617	9649.621	1068.42	76	744.439
144159	178046	43278.48	461.2265	49325	56678	59647.43	602.7355	46	748.615
2622966	828557	6599.41	587.3449	1770423	531210	23271.44	1571.24	93	751.082
3173398	2136890	8683.637	1349.425	1599691	1126839	20313.89	2704.831	82	752.274
2215080	736433	5771.853	705.4304	1312275	360723	12522.07	1077.075	79	761.626
198682	224752	154190.7	2457.96	58262	65964	198260.3	3120.343	43	768.198
694553	869936	43861.36	21244.35	325750	326871	71316.31	30057.58	66	773.358
2525971	2325989	22699.66	1161.519	1419383	1078240	48487.47	2242.653	80	779.219
3212625	1357541	4927.88	751.8781	2764105	1263199	21494.47	2773.946	108	779.409
2034987	662387	2742.182	403.4	1201134	313527	6087.503	414.0082	77	798.507
2177506	754728	2541.421	290.2895	1193705	319081	4389.409	337.3641	75	807.049
3516950	2120869	4791.754	644.4666	3118031	1984531	21060.88	2611.34	119	808.563
136265	10365	-125.8228	44.1059	37137	2604	-337.5729	149.5767	37	810.248
1671615	1135507	5030.707	692.0813	1012619	498075	10136.18	1528.403	77	810.428
338158	340317	1504.609	1115.487	113347	134633	3024.042	1686.84	56	813.350
2221473	676998	3110.745	363.3638	1276419	288649	5344.662	520.9031	77	814.808
601565	2253869	30623.61	28209.26	415228	1210395	74719.63	54708.84	77	815.026
1810055	485076	1212.002	140.5929	800689	159232	1494.088	233.0007	61	815.178
466258	572388	148307.2	4012.595	181675	197325	232011.8	6268.5	47	815.231
2179741	650171	2903.427	415.1968	1249216	270460	5651.569	756.7393	74	815.415
2434643	815309	4242.068	389.5664	1476906	382424	12089.85	627.2699	72	815.448
2993980	1150365	8966.466	742.7256	3019709	1090306	39970.52	3101.242	106	815.484
2077014	917937	8713.027	515.1954	1257217	404906	19672.01	734.1976	75	816.027
387505	307732	35775.37	587.9238	118173	93676	48135.05	30.36535	48	817.052
3077162	1585835	78936.61	1678.022	2922060	1262720	150158.5	3930.197	110	818.191
3076007	1419933	3964.851	580.458	1883550	718172	8096.405	1024.927	74	818.279
336490	266826	136790.2	27918.89	121753	86546	208118.3	41823.78	41	818.426
3536972	1653445	7248.766	909.9025	2458504	856796	20880.15	1966.346	95	819.694
2523796	1059490	6351.931	672.9572	1503423	494982	14755.11	1435.739	80	820.789
2586229	969619	4822.954	656.977	1604629	454969	8694.271	1323.894	74	820.865
148737	13284	23.63366	177.5991	42527	3872	-458.6076	571.9937	41	823.275
742485	825417	10076.76	42534.95	371549	355610	21994.18	73169.04	73	824.416
1704613	696321	4503.273	276.979	929863	274836	9344.766	19.28824	73	825.454
3617894	1558549	9232.096	748.5014	2265337	966161	27874.08	1451.92	88	825.898
2212391	847379	14513.04	780.5731	1237372	389677	33459.27	1355.212	72	826.083
1836824	797547	7274.959	438.1333	1133063	378723	15954.11	1170.204	72	826.291
2448954	884728	4342.125	326.1682	1428955	384308	8507.066	295.8331	77	827.330
127852	92697	64782.82	1502.752	38197	27281	84251.46	1602.215	37	827.763
1668889	1111429	3868.935	532.2602	1051612	484664	9219.241	1574.351	79	828.348
177794	495978	35752.95	610.1505	78821	167073	55220.18	1012.816	49	828.785
104122	125082	40796.63	818.3657	32362	36915	52819.47	1133.278	41	830.182
3647233	3292924	15480.62	24990.34	2928202	2347214	49888.15	82310.09	113	831.180
2154119	825909	4425.17	669.218	1247949	362524	9574.126	1279.283	73	831.636
2318122	849442	3853.295	573.5108	1422438	430631	10731.71	1285.706	79	832.232
2294393	819326	4343.385	618.9869	2337303	708671	17270.45	1914.782	101	832.313
2041596	792330	4157.699	379.7072	1174922	350340	9598.494	679.7767	74	833.031
2394296	872221	5322.329	526.1169	1412611	385118	10940.72	910.6304	75	833.995
2514028	1000920	1745.322	416.8482	1306971	445071	2874.667	833.3355	75	834.562
112620	21144	-101.85	122.6562	35149	6465	-36.98865	62.32267	41	841.231
2269068	1166001	14771	609.4538	1122792	488042	26218.69	911.1309	71	842.939
2625139	1610747	7699.009	656.1126	1670793	751805	19598.14	872.8278	93	843.583
2616416	1078134	3936.59	459.5246	1585278	525281	9588.813	659.1698	79	844.438
2227853	1141789	5992.88	720.6246	1378478	541093	14364.19	1496.993	74	844.490
258238	435812	39735.18	1997.107	110668	175781	68979.28	3151.882	61	847.850
2598633	979382	4118.078	139.4086	1493182	524626	7797.516	-133.0625	84	850.594
1835171	581088	11054.61	459.2418	982677	241109	19552.49	867.3972	71	851.669
3261208	1066108	5176.853	971.0509	1838964	497432	12979.74	2582.216	80	853.655
2759598	1629770	13570.88	658.1506	1613729	825645	39449.24	1621.254	85	859.354
2513523	930744	4629.032	733.8824	1395003	425490	7585.37	1650.465	74	859.906
2710783	1275965	4753.554	756.9635	1727940	617251	10631.25	1574.163	82	860.886
510803	1758740	7053.641	21739.98	295479	833521	17207.42	52477.85	82	868.302
2187629	684141	3708.692	442.3193	1207727	314643	9818.093	639.1765	77	871.255
655097	1376374	12155.9	38282.77	335113	652630	25931.61	73990.44	78	876.701
2690176	1078573	4673.457	633.4896	1417222	488352	9832.949	1157.039	76	881.619
2021680	839016	6045.097	139.1105	1074682	357413	8857.566	522.3962	74	893.782
2160679	1022151	3772.237	543.1751	1104301	431366	6822.868	1205.189	73	903.363
117964	97664	44970.88	720.691	37389	30256	61787.42	1352.79	41	904.545
2361166	1785857	24826.04	1327.533	1519143	837427	51343.73	2941.636	80	911.847
3624456	1378188	6414.362	509.9734	2608917	844281	20717.32	1588.778	94	913.580
2283528	1132501	20799.6	349.937	1391108	526486	38800.81	518.5632	77	914.065
2149321	1142943	2924.429	540.1747	1131681	469084	5511.487	804.8971	72	918.346
2210346	642521	9382.998	218.7866	1187323	261399	18483.71	473.1933	75	919.347
3220490	2183414	9341.915	610.6984	2034534	1059813	19682.3	854.7173	82	920.539
605594	809343	59679.59	28225.11	269003	366219	125621.7	46239.04	60	920.744
2334121	954337	6115.667	473.9555	2049977	738029	24014.67	83.28906	108	921.895
3071033	2246252	8820.667	1192.706	3218885	1730565	36042.73	4535.451	114	922.098
120035	44542	534.7731	66.04616	32997	12278	337.7021	98.40467	37	924.207
1899802	872831	3599.252	371.0677	1046122	361809	9006.829	283.9173	76	924.538
3624024	2218387	8564.056	1436.632	3982470	2286072	42181.84	5690.034	129	925.533
2257849	691802	3205.57	1631.719	1224748	286885	7386.071	3155.145	60	925.556
2229976	995511	3430.271	511.3839	1124407	399319	7600.566	944.2785	61	925.750
2721090	780777	5684.795	596.9581	1839020	488879	19352.3	1667.204	79	925.784
1749952	1227338	3841.773	394.1688	1696085	937192	18855.28	1448.725	104	926.070
4484159	1711141	8422.237	1340.04	3555324	1297139	28364.54	3210.343	106	926.884
2724779	1094464	3499.784	628.3812	1658648	516257	8329.512	1226.383	81	930.436
1699184	950272	4413.155	231.9469	1774955	731269	17273.31	1151.37	105	931.266
2069508	883490	3879.795	940.6974	1305465	417777	10784.51	2195.109	82	932.723
1817635	1255700	2620.146	403.9609	1056454	583044	7895.458	742.8436	70	932.828
2964487	1219437	5247.528	819.8808	2840818	1099505	20432.08	2576.823	112	934.641
2513343	1011147	5412.422	337.1524	1400888	457233	12528.81	206.1043	73	935.074
783742	1274206	81864.59	27037.69	383394	528384	128528	42155.82	65	935.599
1955924	649766	3812.189	356.4261	1097779	302029	6214.158	653.7827	75	936.203
1662133	443333	1492.772	19.19013	790525	168466	2274.281	73.73093	61	936.291
113364	99426	3643.572	381.69	27780	28459	4972.725	582.4249	27	936.418
2102389	794810	2910.872	830.1255	1222026	357035	5060.275	1323.826	73	936.774
151445	40970	3151.318	-67.47472	42285	11387	3012.706	-73.52837	40	939.850
2416870	1132312	4049.236	496.315	1451740	539520	10649.45	1180.545	80	941.221
4013138	1925958	13311.84	674.4267	5140471	1949787	74240.08	3076.852	147	941.246
1819692	808044	2655.843	486.8242	1091107	337975	6657.117	920.0408	76	943.193
123712	82252	1873.244	14027.44	40563	40439	5489.145	28607.11	57	945.114
154793	34448	350.726	-89.46947	53389	10681	695.7031	-214.1117	46	949.277
3406278	1294982	11199.44	524.4008	2407498	714883	32621.81	1096.722	96	949.419
2075660	1495640	4790.656	536.6246	1213194	815409	12060.02	921.5631	88	950.098
2235128	1284023	7452.321	760.611	1311243	543128	14096.23	1574.553	76	953.064
2519170	891481	6956.305	1213.988	1739441	578674	19048.18	2840.967	94	954.465
155996	303816	7144.938	47.84342	43658	87568	9020.467	23.95481	40	958.194
2874731	1021701	4134.21	356.0871	1568320	492038	9462.264	808.3802	77	959.686
1818610	691462	1961.238	183.7778	1040134	286817	3012.456	8.507652	71	960.277
2384132	1245978	9035.332	619.8157	1492414	542062	20265.77	1206.756	80	961.312
2522950	1487896	6241.684	676.8218	1617966	774354	15741.46	1117.804	84	967.288
116665	144120	181682.6	2412.877	50682	88263	408469.3	6964.27	64	971.689
2030517	733363	20141.46	336.6447	1149123	315797	37710.59	881.4465	76	973.199
2283151	935707	3314.307	667.0712	1387833	418310	6764.264	1464.622	77	973.836
4531294	3285184	15975.92	2048.064	3891654	2459818	50669.86	5189.606	119	982.500
568218	1289465	43565.24	19964.96	332988	656698	100672.9	41908.17	80	989.798
2632683	1119910	4098.934	454.1635	1424705	523607	8570.571	881.6948	79	993.335
2096605	727616	2288.823	299.6383	1208010	348853	4545.365	759.922	76	994.443
1680919	852531	2313.361	588.1074	1022197	371887	5024.813	877.9295	77	999.003
637331	1447689	6832.299	2182.832	513382	784705	19694.07	5077.023	92	1023.823
2332402	735963	4390.014	187.2769	1323809	339643	7005.664	270.885	75	1026.592
2255851	1391605	3283.221	246.5445	1338941	648207	6428.443	664.947	77	1027.515
3816644	1604426	6810.312	791.9961	2287247	800063	17277.2	1543.812	80	1027.788
2597502	1868115	5711.48	1133.118	1550505	911367	10033.65	2021.158	74	1028.322
2167972	912981	3910.026	718.3473	1311876	397201	6081.577	1537.861	77	1030.265
1647639	904936	4206.056	389.7485	873386	342804	8000.562	553.7191	70	1031.332
2055941	775180	1756.432	493.2494	1131420	332371	3238.844	1189.93	76	1032.936
2531395	1015181	4883.1	545.322	1654857	480185	9884.165	1028.669	77	1033.148
1965376	768563	2177.494	351.6586	1083451	311780	3645.445	477.4204	72	1034.333
2678061	923566	3784.526	507.4067	1609844	423115	8555.925	1016.802	79	1036.611
2463149	649408	2097.38	322.187	1612024	342807	4585.454	899.1531	75	1036.632
1862961	659209	2710.862	470.907	935163	254769	5346.536	991.6335	64	1036.938
2499608	807930	3273.564	334.9341	1490186	382868	4922.155	700.7019	75	1037.433
3052698	1520339	5462.847	1064.896	1992366	792347	13821.76	1988.048	84	1037.831
1991864	816821	3562.57	397.3462	1212554	371773	8726.285	839.2875	68	1037.841
3515921	2848457	7628.786	1300.218	2607557	1462866	19786.21	2324.764	87	1038.302
1235264	1783902	6104.104	529.6194	497825	595820	9794.847	1080.522	55	1038.482
2386830	1243090	5518.431	1133.898	1289254	492292	8720.819	2034.074	74	1039.591
124154	6216	201.4311	87.01406	34505	1640	-12.15191	-13.25134	37	1042.886
1625355	721562	13091.54	429.128	970189	312013	22021.81	956.0612	76	1043.511
1910704	751848	5085.208	59.23846	1067976	311244	10375.47	-226.0295	70	1043.669
2560825	1110519	3445.427	165.203	1602075	569403	6071.896	-357.7458	80	1044.248
158418	272851	44195.7	18567.24	62667	134254	95067.14	56747.84	63	1044.725
111121	34747	1118.864	173.9954	49145	7967	1337.486	445.5358	44	1044.779
2269877	1159795	9564.905	204.6102	1341229	557211	22885.9	829.7193	78	1045.044
1510304	514599	1322.968	203.6249	868196	226025	4057.213	184.167	72	1045.831
729769	2033112	7785.663	38739.64	473113	1118460	20546.3	93573.39	84	1047.492
2927672	1383675	5361.796	659.4376	1962090	708840	16904.43	1321.453	87	1047.877
2748629	854800	5634.709	520.1653	1577612	411065	13869.06	780.2416	72	1047.984
254761	364634	64333.86	1705.358	94106	127902	98146.05	2139.783	48	1048.544
2506187	727184	11055.39	775.1292	1401169	314608	24213.43	1727.688	77	1050.564
1861483	1406940	3836.824	705.8811	1127259	654551	8970.099	1092.203	77	1051.145
640062	538329	15140.63	818.2632	196915	158531	21540.37	1072.341	42	1051.169
736164	938589	51166.01	11984.21	271819	352495	79622.65	18724.3	59	1052.542
2503919	775550	12566.31	385.7073	1447863	326565	24241.1	1279.706	76	1052.566
3311966	1137000	10143.19	356.3949	1946718	513374	23381.87	236.3484	78	1053.037
1907104	553142	8687.061	295.932	987383	226101	17191.24	871.1799	72	1053.712
2335793	1076520	4903.358	619.4068	1466775	550155	13550.98	1469.014	78	1053.844
2139729	833613	2979.892	939.1936	1354128	433048	6909.312	1760.75	76	1054.393
2989679	1241215	25069.7	848.4705	1901064	643935	72785.76	2238.129	86	1056.269
2634603	1102293	6506.191	590.759	1625541	540259	18046.78	894.0684	80	1056.512
4171140	2760385	12870.44	4086.944	4454493	3131078	59155.71	18879.49	141	1056.979
607857	834333	257265	36203.57	292271	361938	527475.9	59673.21	73	1058.393
117198	794522	267.1483	44.55735	29640	210630	169.4243	24.61984	31	1058.477
2137529	823922	8139.578	334.7147	1209271	355672	13273.62	5.925976	74	1060.962
2658956	1173958	3465.266	558.3483	1671895	546058	6378.423	1337.145	81	1062.691
2913131	1167404	4923.762	472.4707	1852528	574837	11300.52	991.855	81	1063.135
2216289	764744	46875.04	733.6811	1232273	322234	84665.2	1793.677	74	1064.558
3496452	2543011	9049.897	954.7197	2999558	1685812	29859.48	2961.22	102	1065.086
424625	463679	3008.483	3633.079	165647	161057	4655.483	5383.076	57	1066.455
2475960	1133664	3197.076	451.9408	1494103	548961	6306.117	357.5498	79	1067.050
2075840	783074	14681.71	473.3021	1136347	326633	26342.53	757.3096	77	1068.522
1989946	755551	21612.07	327.023	1175127	380150	35500.46	1086.483	78	1072.077
1958207	847637	4060.378	384.7115	1132272	375949	9308.803	737.4633	77	1078.830
185292	70338	712.0295	374.5389	53489	20005	797.424	540.2507	41	1079.839
2792254	1135793	5802.527	398.0164	1755990	586488	12807.51	366.999	83	1087.910
3246616	986767	7060.133	701.0469	3007367	896369	25725.36	2838.121	114	1103.876
494398	1083702	4236.723	2379.336	318053	517281	12614.22	8027.814	90	1123.533
2582904	1209556	7585.548	616.4396	2315719	822413	28518.19	1903.232	103	1130.948
2678214	1638971	9159.983	390.8783	1485128	693634	17325.08	951.9214	78	1133.236
2403511	1079902	4397.54	507.1941	1378225	512581	7672.961	656.8609	75	1134.282
2450049	1151680	4865.707	660.8247	1428437	501318	12022.47	1726.966	78	1135.447
303274	569609	6329.936	-45.87782	78837	155539	8222.074	-251.1564	32	1135.522
2188625	660844	2765.55	257.0374	1207742	288053	5674.984	453.3698	74	1137.291
3188171	1616647	5938.54	913.4442	3231094	1496364	26558.73	3004.198	126	1138.115
302086	236781	64293.34	1682.188	95759	86508	97660.13	2466.707	47	1138.917
4924508	2735616	6268.611	1427.947	2864713	1329134	8799.133	2669.805	84	1143.025
396743	462405	289993.3	5729.967	185174	212257	539043.1	11122.69	53	1143.319
2130606	732774	4022.146	560.2131	1156059	325977	10109.13	1779.297	75	1144.379
1814960	641041	1533.087	217.3888	1168847	303941	3274.905	282.7412	83	1145.853
2558542	807121	5128.277	730.0409	1474761	387087	7983.396	853.1893	75	1146.284
2195459	1124804	8646.406	571.7822	1328921	524973	15654.7	1145.288	76	1146.646
2552723	1169880	5018.353	478.859	1451872	485002	11234.54	960.35	76	1147.481
2605352	1538758	3812.237	824.4191	1541004	668490	7605.75	1769.533	80	1149.634
2432301	971682	2361.081	311.2405	1373117	419390	4664.43	305.7886	71	1149.837
2397777	1491035	12318.29	745.3974	1470949	649839	27431.92	1782.547	79	1151.121
2783709	1107189	3281.76	753.7548	1556468	522060	5733.782	1565.909	75	1151.594
2149920	661442	4923.165	325.5566	1181454	271941	9383.547	647.7076	75	1155.644
2552606	1097666	4129.842	408.7157	1439141	543086	12042.57	1241.074	80	1156.712
2783544	1319659	7436.979	687.8187	2560936	948991	28076.2	2543.836	102	1156.978
157384	3435	158.3221	26.21745	29464	-3029	111.5554	6.947181	21	1157.017
2548165	863449	4743.889	392.3543	1447066	385306	10499.19	575.1666	77	1159.933
2492293	848048	5137.999	640.642	1551916	387881	14246.64	786.9088	78	1160.252
2505000	1147725	7646.646	583.6476	1634818	591457	18001.32	1135.61	75	1160.389
3181193	1030892	4578.26	277.1884	1966999	549231	11279.47	273.8841	85	1163.654
4284625	2190036	19016.12	1310.58	3459135	1596082	63769.55	3569.562	116	1165.963
1916018	1794060	4219.282	776.8453	1096304	731631	8772.204	918.6797	76	1168.370
2517692	1112894	8954.395	759.4626	1389379	484346	16003.79	1097.055	77	1169.862
230200	212767	119231.3	1995.619	102018	110007	264230.1	4154.285	65	1171.191
2635952	1129131	3923.768	472.3698	1543072	491520	8670.782	1050.274	80	1171.643
2080961	1062776	12573.65	536.6511	1231927	483607	24221.54	663.5212	76	1172.203
3521113	2013018	21040.3	745.3007	2373903	1057064	39035.45	1789.798	80	1172.296
2074306	748558	9099.895	173.5252	1128708	321782	18512.51	242.05	63	1172.369
2447045	1028184	3743.145	763.3615	1380888	445614	8730.791	1737.639	75	1173.106
1660553	588460	1335.435	133.8309	886141	249394	2037.67	520.7793	72	1174.064
546079	1252846	6874.972	9406.691	295432	558808	16581.27	19573.96	79	1178.635
2237669	885400	6725.766	691.1624	1183344	395709	13156.02	1452.849	77	1179.272
740018	1329918	41168.05	34092.92	416522	593851	84752.9	58439.06	75	1185.620
147990	119805	15212.53	647.9164	45570	35423	19981.45	711.6689	42	1189.279
2221346	1655923	3668.651	771.0812	1187191	684437	5973.816	1190.368	75	1189.501
2219968	1599341	7548.034	1358.838	1320819	686557	14856.48	2008.153	77	1202.712
2503718	1258868	6617.828	627.6946	1494172	647103	14721.51	1429.575	81	1215.337
2473509	1128729	3962.598	568.7822	1373966	485477	8447.26	808.4393	74	1221.060
770472	234225	9426.324	10.55188	307276	77935	13437.66	5.320803	60	1232.634
2653815	1374675	7274.483	961.2019	1642893	740076	20031.47	2289.471	86	1238.489
2396167	922702	3684.396	368.8154	1401864	407929	6876.062	436.5347	76	1241.972
2033501	694839	3479.695	567.272	1170742	304881	6305.963	1125.572	74	1242.981
3226607	1415966	14678.4	618.7785	1819370	749677	37695.21	1621.659	81	1243.273
1991868	573818	3263.528	382.3784	1075266	246577	6459.917	329.4179	64	1243.393
1906598	829971	2127.344	400.8752	1018639	323822	4443.83	1174.533	71	1244.512
2051102	746945	5768.243	464.9498	1177295	351175	13513.95	766.342	76	1245.011
2250077	801704	5030.012	484.1812	1299320	365337	12402.22	1090.321	77	1246.114
133728	231919	102112.5	14071.02	112635	202593	384415.8	45800.57	101	1248.278
2333602	1019644	2913.036	358.8141	1493090	530914	6899.292	964.1919	82	1248.871
2206016	595817	3642.748	300.8085	1189875	255481	9241.357	88.1687	77	1250.858
1414812	1531197	3895.242	777.4747	862691	717225	10935.12	1857.436	84	1252.318
2266163	814268	2267.596	240.693	1251394	350797	3030.615	-72.10546	72	1252.536
2628384	999684	4509.127	826.1366	1530701	504339	12411.66	1395.962	80	1252.648
2045876	1078420	8441.236	496.3061	1163959	479027	16610.25	1089.784	76	1255.262
2405239	1802467	21378.83	56127.59	1813250	1608940	68480.85	140908.6	110	1255.375
2395778	1004134	3441.002	421.8398	1328027	426259	8702.038	733.7767	67	1255.501
1773877	768383	4987.856	752.2475	1059018	359694	12788.56	1553.726	76	1255.884
3225548	1392548	7092.939	735.326	2307335	868033	21622.2	1965.565	93	1257.441
1548643	1171321	4200.485	695.5502	914668	518650	10573.17	1028.52	74	1257.999
2133036	831228	3079.303	510.8883	1273065	390167	6805.322	1213.714	77	1259.083
173806	30230	457.4287	-84.824	48446	7652	511.0909	-329.546	38	1259.664
3015811	1871954	6744.805	862.4225	2011777	1061025	16443.21	1449.822	87	1259.919
629100	1130911	21970.62	22818.43	286743	457376	39286.2	39168.71	59	1260.205
2297044	917305	4285.5	445.3166	1217241	413524	10825.34	557.234	76	1261.402
3624054	1919094	6544.892	1439.19	2401691	1049309	13267.09	2779.866	87	1263.846
2583928	1081579	3758.026	640.2201	1470059	494582	7111.098	1154.713	76	1264.672
2342343	1297188	4015.784	597.1287	1319398	674527	7859.229	1137.057	76	1265.964
2623076	918081	2927.876	345.6786	1460992	452870	5473.747	363.3278	77	1267.660
4117674	1530629	6939.478	1164.409	4360383	1352510	27587.44	3993.168	124	1267.793
2284288	2300239	5060.308	1135.822	1333864	1059450	10869.4	1696.894	77	1268.875
2022521	793393	2390.754	331.9705	1171180	339747	6274.885	658.044	75	1269.498
2279720	1058962	2745.348	603.9445	1219924	459071	4628.321	619.9846	71	1269.906
1997489	858491	8753.415	665.3835	1110640	390838	20704.46	1086.629	75	1271.192
212727	445855	88702.45	22461.72	112968	177673	167543	40328.57	59	1271.773
2760413	1414971	8706.495	414.1353	1884022	863985	23697.82	1205.883	93	1272.256
2512195	872853	11031.6	662.5532	1451307	404263	22298.29	1589.277	71	1272.286
2130504	952136	4003.616	552.8797	1049570	356993	9215.059	670.953	66	1272.639
106578	31767	823.6656	161.4745	46741	7794	1225.519	335.6479	42	1272.882
2443312	947014	14562.69	395.4285	1379834	434483	24439.81	1081.111	75	1273.310
3376010	1360278	7332.554	678.8455	2452815	907843	22720.56	2522.511	95	1273.646
4657589	2223893	7800.391	1134.524	3207750	1321999	21928.67	2489.464	95	1276.369
110653	15908	-181.1564	18.0684	31080	4416	-491.7206	-176.2414	37	1281.180
3234358	1578204	6890.256	683.4921	2073836	766856	18244.63	1099.598	87	1281.988
2726806	1215875	6701.971	453.5865	1709026	595187	13284.07	1436.422	80	1282.307
2563661	1103959	3620.108	592.0665	1601658	523176	7435.914	1141.972	81	1289.875
230449	249893	174603.2	3371.597	101076	111764	311208.4	5087.107	58	1291.455
2458751	1603370	230074.9	5501.219	1983455	860099	438654.2	10747.67	99	1292.498
2051033	709847	4334.156	591.315	1151359	310741	8991.504	1117.123	75	1296.427
2627519	971687	7951.43	430.7893	1486373	423833	12955.52	288.7002	77	1304.048
2781376	1154567	4696.146	935.2247	1583283	542471	10352.06	1655.339	79	1313.348
149914	162290	76378.63	1287.116	46293	52505	103302.8	1940.728	43	1315.205
2304966	1025098	4659.561	522.4892	1400366	490738	10061.31	370.1777	80	1326.836
642901	1341092	8939.505	33929.61	347968	613441	18559.27	54183.32	73	1330.934
2410114	873931	3678.776	331.6241	1407544	431793	8757.743	472.7607	80	1341.105
1984079	882654	2527.832	268.2449	1087685	362600	4600.893	532.9316	74	1344.320
2375644	1357422	9036.971	1953.58	1342215	594207	20160.02	3155.973	76	1344.767
166673	619646	1663.246	308.6589	39816	164753	2054.917	376.2975	28	1344.909
1051263	1639268	4153.354	666.3323	710103	782208	12807.8	1299.957	85	1346.058
2828923	1226512	5650.124	669.9473	1925456	627971	11716.98	1265.927	83	1346.898
3806239	1453668	5672.199	668.7706	2310491	675435	12272.86	1095.935	81	1349.154
2030453	900151	4197.134	576.0324	1189247	408080	9386.106	1123.339	68	1349.270
3189150	1407342	4949.519	1038.764	2146230	901308	14900.07	1998.88	80	1349.285
2192193	596780	4006.87	361.4115	1176063	237456	9216.052	1139.81	72	1351.175
732127	1233033	4947.129	1326.108	458944	530349	13919.35	3057.005	84	1351.433
2070867	1191957	19274.97	547.3317	2144021	980647	58816.07	2061.367	108	1352.140
2658588	935134	4841.476	586.3116	2339189	759068	21122.31	1729.499	102	1352.382
1845628	842089	6647.412	1040.437	1113361	364866	13987.68	1458.173	66	1352.506
1819887	957156	3780.949	578.9214	1054952	435462	9821.549	1147.679	66	1352.524
126513	345314	94320.02	2843.348	40297	114333	142451.8	4347.189	35	1352.781
255046	166102	49905.89	1923.542	79322	50137	65840.46	2211.558	46	1353.680
2188804	733778	8777.234	136.9559	1286965	312688	16896.78	-418.4467	78	1354.391
4238551	1665417	9241.365	1416.167	2462856	814307	22737.44	3415.083	83	1354.838
1940095	1060761	3055.161	419.3624	1089853	439829	6470.656	1067.873	68	1355.023
1881577	756408	4245.475	305.0761	1086104	340598	10339.74	629.1119	77	1355.923
149634	9088	380.2782	11.27797	41644	2289	225.0405	-94.38333	39	1356.942
226622	396339	1596.657	2302.241	116358	156241	1745.839	5283.774	72	1357.772
2320547	799996	8545.307	198.3303	1254684	362130	15532.76	331.8355	76	1358.693
2304415	1430663	3921.168	481.7439	2190609	1020266	13208.47	1758.301	107	1360.231
2082702	955868	7094.279	433.1332	1202160	442528	16987.45	1180.506	73	1360.698
1739393	547737	8795.652	427.3056	947739	254889	16148.95	735.1662	72	1361.245
2005411	963291	3198.069	295.7979	1106343	407741	5939.113	201.3617	72	1361.486
2276612	1667612	3484.345	994.6027	1776374	1123274	10714.53	2929.179	108	1362.158
652970	1707085	14069	34687.47	383467	746262	30214.59	70225.12	74	1362.870
2695291	919736	15139.61	537.4108	1718029	479448	42466.8	1128.027	82	1363.258
3048041	1766744	17477.86	1470.936	1874666	863772	28172.14	2029.029	82	1364.446
2565521	821131	2309.284	323.6941	1561399	387583	5601.273	651.9767	74	1364.521
2138194	795212	7125.915	407.5809	1227932	355737	14474.05	999.1839	67	1364.653
2145069	1310840	4086.58	490.9412	1377227	698147	8612.033	905.7284	81	1365.764
447065	312780	101779	29047	180552	124408	166074	49265.95	58	1366.959
664519	599985	111103.8	9112.16	247445	202656	173363.8	13581.96	62	1368.262
1979185	964773	3578.517	695.0515	1266220	469786	8862.354	1025.707	83	1370.821
246654	236826	18188.9	1751.618	80649	72832	25213.2	2246.82	48	1372.261
1896099	726566	3696.531	351.0691	1178351	352106	11213.9	345.3199	80	1373.444
2089853	886681	6879.703	364.0107	1016404	380018	13401.68	317.4982	67	1373.691
1863257	595054	2396.398	353.1584	1011039	251478	4977.392	790.7533	70	1374.048
781867	853380	191139.6	43069.02	363104	387549	382683.3	70198.88	63	1374.168
2091520	912990	4608.119	466.8917	1293494	430837	11935.59	1131.469	75	1374.475
2145566	1036213	4061.961	922.4838	1041603	402859	8434.373	1822.294	72	1376.813
2305106	1140281	4128.615	1052.892	1836215	744694	7916.798	2893.773	95	1377.758
460924	960895	4992.467	25664.58	249106	428469	10620.23	47855.75	73	1380.549
359963	719530	326614.5	32945.17	201624	301291	604728.9	69157.51	71	1380.854
2114642	866789	3893.328	541.7501	1255669	413535	9841.646	786.7872	80	1382.622
1784587	1728162	2837.218	824.7244	949505	788100	4668.677	2083.177	79	1386.167
427765	1213274	19365.58	32225.29	225285	571027	40200.99	54422.08	65	1386.405
262744	43622	-75.30957	129.8371	73618	10842	-160.9382	327.159	42	1386.964
2611176	978042	4776.38	384.6788	1631896	478812	11545.24	480.6401	82	1394.363
383601	606075	25004.64	13536.83	169408	241965	58860.4	26774.99	67	1397.067
2827921	1224097	5505.172	559.8057	1706354	622999	13888.11	1154.501	82	1397.359
1485916	2111096	7894.36	2260.002	896118	1074100	18264.32	4338.765	83	1402.574
197005	24355	4.545866	163.3459	54600	6470	-122.3589	255.6074	41	1405.982
402651	121364	4405.905	313.9903	113005	33741	5368.433	274.4825	46	1413.212
2144731	1348935	2423.738	457.2242	1295472	596901	5183.676	630.0691	80	1416.825
433527	203383	59459.93	20766.72	177954	66860	84678.64	28583.74	58	1421.529
5055030	4178647	13530.48	2804.964	6416468	4806454	64252.39	10525.08	157	1438.142
249897	636850	24181.43	1743.292	95387	219454	39776.79	2847.121	52	1453.413
2736855	3767454	8937.761	2081.856	1870400	2144308	22380.19	4184.49	85	1455.466
240576	582787	53374.27	5886.443	117761	209020	92573.62	8896.657	59	1456.364
2254184	1072249	4587.521	366.8557	1342778	526360	9347.688	629.8676	78	1457.499
2646118	927761	2044.218	402.837	1490723	461206	3426.654	567.9045	80	1464.728
2903989	998082	7475.898	892.2183	1628235	488585	11051.01	1796.76	71	1464.913
3016440	987898	5441.886	704.9127	1685508	471796	11700.45	1727.305	79	1466.519
253274	20494	166.017	109.1102	70084	4062	117.4254	212.1025	37	1466.802
2619401	1126377	6026.065	920.8492	1844216	606944	18737.57	2428.664	87	1467.046
2762751	927641	4054.993	609.4865	1652669	455178	10227.72	926.2309	77	1467.655
4151345	3001296	32575.76	894.3479	4825280	2865139	112216.5	4899.051	126	1468.117
1979418	730326	4930.771	550.4622	1065392	328637	9989.875	1189.457	73	1469.214
2359872	831031	2850.677	598.7875	1574603	471487	6908.658	1317.844	82	1469.555
2170421	1016578	6457.01	499.8362	1247130	480085	16935.91	1063.923	80	1470.650
3376156	1282506	9862.809	846.7419	2429738	751000	22758.57	1866.041	93	1471.070
2551544	872556	4829.001	328.1067	2185858	752185	22071.4	821.926	106	1471.247
2955955	1703303	11785.87	1377.013	2069289	827853	28476.39	2103.247	84	1472.009
2073685	807907	3629.862	439.6629	1250564	366596	10181.74	722.848	69	1472.061
579932	1110957	371256.5	33414.19	430581	1046105	1385001	103747.3	88	1472.120
2006461	730294	5795.745	503.9924	1116145	302684	11381.38	947.2197	64	1472.307
2723507	1022400	4317.046	811.777	1510416	426678	7032.406	1228.037	70	1472.483
2471315	778349	3618.905	345.2396	1406455	352151	6119.938	610.3409	71	1472.961
261583	30291	-224.7256	11.33802	78694	8430	-543.3803	37.19243	46	1474.401
2288767	805399	10155.08	670.6845	1306346	372697	21497.93	1735.448	80	1476.244
2610666	1058730	7410.754	722.5925	1530299	554676	13672.63	1849.508	81	1477.771
3257049	1823015	7625.169	1356.738	1892465	977932	17447.49	2117.306	87	1478.819
247882	205475	25986.3	20776.57	81799	60037	38655	28187.55	39	1478.895
2230096	1028754	3468.447	289.8905	1309726	439363	10012.78	597.1607	72	1479.006
2398440	1030194	2775.974	328.5374	1382456	493112	4266.703	614.0215	81	1480.494
2501085	1208077	7904.267	589.576	1259963	563608	18344.95	1110.162	69	1480.647
2146760	647824	8649.571	397.3267	1274814	300140	15132.8	1159.39	76	1481.483
2273727	1064836	3839.989	531.4256	1354254	488648	10565	1765.697	74	1481.756
4069437	3031693	7446.831	1346.401	3050630	1526921	20548.1	2967.128	103	1484.607
2127201	731599	4689.403	431.1948	1210635	355704	10153.12	1044.966	65	1484.640
1136502	1635204	11784.61	584.1944	770613	729583	18065.05	1155.439	81	1485.656
1604378	1566790	5092.54	6757.184	1234502	1087920	20437.61	17303.03	116	1488.176
634692	959552	54850.47	26477.02	281597	467331	126521.7	38536.53	75	1489.206
3649025	966225	5848.171	450.4482	2380565	727474	20976.26	1558.517	100	1489.860
2166337	828936	2075.159	544.3846	1087470	318106	2904.598	725.0283	62	1489.946
237075	371820	15209.76	894.315	78891	113713	21125.11	1045.096	48	1491.103
2398320	836102	4956.996	140.6883	1326043	376779	10706.31	-98.63842	76	1491.852
3701501	2074318	27262.02	483.9947	5310434	2319345	97802.03	4843.288	147	1493.005
3659418	1548342	7685.072	1530.118	2368729	831732	19850.32	2557.539	92	1495.455
621690	670064	196539.9	29719.9	262019	272566	328967.3	43932.61	52	1495.617
117462	12301	585.149	-49.20294	32845	3397	500.0371	-109.9553	38	1498.583
2985151	1791477	6163.677	1130.047	2008587	933577	14334.44	2196.274	87	1518.363
2063836	778389	3109.291	198.573	1128316	344687	5168.714	348.2221	67	1518.576
113150	217605	11221.94	157.1626	31211	60411	14007.9	220.2627	36	1528.901
1937671	665583	2654.446	368.0252	1058247	288321	5478.81	768.5993	74	1530.037
278129	230244	1214.441	71.24201	76486	63498	1376.905	-139.1366	44	1536.190
1808486	621982	1694.8	378.1182	943041	257986	3818.212	418.5593	71	1536.568
1955603	705721	4569.443	352.4572	1050447	310244	8497.717	348.1786	74	1538.661
389322	142666	3784.792	206.3684	119059	42623	4236.488	367.3693	50	1560.400
2475870	611047	12442.15	544.575	1373879	268589	20406.57	850.4948	75	1564.163
235014	475418	51455.21	1668.595	86495	163728	81088.59	2381.351	41	1564.192
1954241	895643	2283.155	419.454	1130670	383533	4229.908	548.3163	75	1565.655
2189073	906591	2609.714	504.4621	1130072	377089	4165.943	891.5209	70	1566.498
2526901	1031658	23582.71	926.4484	1494220	480290	43776.45	1633.569	74	1566.557
799327	1244672	15272.31	823.3149	621008	800947	38851.35	2713.291	99	1566.935
386863	369700	10646.13	826.0212	133631	136767	15285.7	1395.388	54	1568.095
3139058	2228477	15731.93	1204.175	2045697	1111061	35302.6	2349.956	92	1568.688
2896161	1212735	7326.474	445.7204	1549497	561814	18069.99	640.728	73	1568.912
2613405	956285	6187.674	1192.594	2019453	649995	21102.79	3378.309	104	1569.963
283602	137703	48882.61	599.7919	98016	41565	66713.85	314.8773	48	1570.720
2281444	844007	2757.895	189.1389	1146311	388270	4390.499	117.2072	73	1570.765
2432503	1468167	2992.383	603.3961	1811330	1105340	10000.27	2276.96	105	1571.917
3469576	1.651272E+07	219036	140530.7	2500831	1.13857E+07	525691.7	298286	91	1572.883
1648759	269327	1409.703	192.1438	857907	-31573	1838.12	482.4945	59	1572.942
2777986	1150552	8233.927	626.1379	1678815	554319	22533.69	1567.403	79	1573.433
633284	461165	2795.966	328.6605	335618	201985	6383.647	677.3932	68	1573.720
2129858	915658	2589.811	487.3262	1180782	387009	5467.845	721.1771	67	1573.784
1867054	904846	3260.346	400.8362	998208	383161	7687.705	457.7393	71	1574.515
128427	343793	2362.978	265.9675	35883	96788	3682.248	371.1245	39	1576.042
1749500	573370	8526.001	203.1084	835079	203493	13056.53	179.1648	66	1576.167
604183	1279262	5607.822	24159.04	327337	572350	10904.38	38837.86	66	1576.419
491390	1020346	5395.91	21329.53	247684	454324	13192.25	46808.64	64	1576.474
3548440	2578621	10106.13	1341.728	3403665	1981387	38926.8	3487.433	119	1576.871
886500	1070441	15878.07	27530.15	465078	426941	31405.79	49487.71	68	1577.640
2123352	806026	2831.114	232.6028	1240270	405271	8263.092	357.9411	79	1578.007
1830659	994980	2869.152	310.1291	921712	364970	3895.145	591.4886	64	1578.265
331493	473487	73262.95	1094.461	127841	156048	107583	1358.801	43	1578.311
2626081	1188462	5896.271	839.5267	1669612	555896	10274.06	1811.563	79	1578.750
2327679	747304	9415.505	492.1088	1180841	335984	20746.72	332.5474	73	1579.172
2621498	1224586	3806.876	658.1906	1620516	532975	9862.413	649.7988	79	1579.709
2371984	1305913	3943.3	401.5591	2427450	823347	13988.45	1071.062	149	1581.323
1495956	500395	1755.915	501.3238	784632	196468	1832.565	819.2939	68	1582.431
1400436	445404	1698.757	222.5489	642175	170003	2541.833	268.2302	66	1584.570
1803542	1008715	6689.205	512.4234	1065131	413174	16050.07	811.3948	75	1585.054
2849917	853646	5898.539	257.2002	1694019	436871	10834.64	661.8955	80	1585.538
2862025	1177154	4738.98	594.0608	1865135	567903	12568.4	1509.408	84	1586.458
488778	1268972	6305.333	28416.66	280230	588408	14034.09	50170.5	62	1586.566
1542045	565412	1757.611	131.0798	880691	236473	3776.629	99.54305	72	1587.343
1575658	1891398	20849.9	454.6995	695621	697580	41655.3	932.8022	69	1588.790
1923524	579947	7356.212	215.4411	1052914	240163	14209	1031.326	74	1591.589
2194727	1074418	6398.834	768.2077	1303040	557821	18200.93	1719.887	77	1591.655
1991069	1920977	6341.377	853.4758	1834355	1290593	24547.84	2752.566	100	1592.145
1496805	907879	2256.55	538.2825	892268	395728	4037.213	981.045	75	1592.826
1870426	606207	2194.127	154.2651	1023798	257502	6216.621	193.4283	76	1595.793
1807876	1240543	7286.255	433.5078	846752	504960	11913.74	566.6133	72	1597.282
239498	31171	538.2692	-160.4569	77651	8445	747.8555	-419.6164	45	1597.720
2299783	1236768	4987.977	547.23	1365856	546782	8428.818	909.0931	78	1598.280
1892416	1309964	7200.845	486.7984	1008800	513282	10738.84	830.6815	72	1600.228
2406729	1087080	4240.816	674.7465	1507860	491301	10389.27	1026.984	81	1602.307
2935486	1439946	16010.29	386.1195	2544454	1183326	48053.38	2072.118	108	1606.202
2126389	691946	2950.202	262.4659	1170521	308024	5380.416	274.7582	72	1606.985
864459	1392642	175720.8	49190.78	489938	700166	377332.7	83238.82	77	1608.099
1900813	707898	5427.045	593.0482	1211613	329104	10725.86	861.5486	81	1613.849
2255738	934688	3295.333	494.8016	1284712	421354	8222.631	630.7634	76	1614.228
2699278	951549	5706.781	487.7942	1567477	416181	9458.259	870.9565	75	1614.564
2748003	1161845	16268.9	610.905	1656638	611174	41822.53	1866.738	83	1620.291
267874	372441	55855.88	22689.34	136928	138830	88604.88	34095.76	61	1623.205
1987962	573720	2204.196	168.8162	1023008	238834	3354.841	96.23842	70	1637.633
2660491	932807	20503.9	501.4881	2624583	829986	51603.73	2129.223	110	1641.002
1412133	740462	33699.96	625.5753	834566	327624	75557.14	1060.328	76	1642.654
2400864	1264352	3611.67	708.2807	1182539	587270	6700.67	1020.773	74	1667.387
4608350	2011258	15068.66	1286.62	3044667	1386619	48100.62	1990.321	98	1672.555
331566	242526	68033.88	29079.92	140199	76455	98773.56	39647.48	54	1673.467
2530585	873640	3390.885	408.0517	1445684	403290	6621.639	943.1462	79	1673.741
2488389	834649	5530.688	411.1341	1345129	361097	10063.92	438.8024	76	1676.714
2306782	746689	7815.974	422.2813	1231979	301527	16381.65	1286.68	66	1676.734
646030	1867191	10336.14	51294.63	442558	1211019	37065.99	138250.2	125	1677.805
2507359	1564656	8652.841	736.8561	1350214	684917	19748.15	1263.241	75	1678.493
2640369	1066684	3499.969	547.3544	1537592	524573	10401.1	1420.281	82	1680.041
2177931	809343	7467.323	307.4522	1293834	348887	15398.42	337.1672	75	1680.808
431472	196086	1597.246	-3.843699	130533	57519	2662.545	-274.1402	39	1680.833
2158446	804734	5619.998	531.2823	1186421	323710	9285.241	1261.854	70	1681.204
1880263	846246	10155.88	470.5684	1089256	340890	18276.92	719.9507	72	1681.666
149637	11629	211.1768	-18.38835	34754	1183	264.0881	-17.00229	26	1681.724
2361659	1029512	14961.27	652.0736	1425383	466542	33504.57	631.6921	80	1683.430
4067423	2001607	9674.708	660.8095	3388086	1433797	30619.26	2042.889	103	1684.605
1274623	1174238	2743.935	454.1478	787733	520779	5697.843	643.0804	75	1684.830
3332375	1650890	8715.377	837.8572	2185942	827039	24302.85	2064.82	85	1685.484
174199	219428	76889.67	25067.58	85189	92011	135129.4	39587.88	58	1687.302
1738914	604458	7322.235	371.3304	942495	244614	12750.81	456.159	72	1688.302
109269	294795	32127.8	1143.81	53094	115502	58043.23	1824.58	55	1689.437
265117	398124	27934.34	1260.248	135333	148872	42494.36	2260.062	60	1689.847
2176538	782753	2552.403	368.7093	1157433	353236	3640.052	374.1966	74	1689.933
2154594	1324548	5188.641	849.3545	1347991	626947	11463.96	1469.336	81	1690.658
3279156	1242383	4484.274	745.7129	2097968	780974	15572.35	2635.139	91	1691.331
2977814	1166814	11413.34	416.6209	2916585	1112777	42191.2	2293.686	111	1691.399
3845618	1190543	7094.554	835.0937	2159669	556873	18686.88	1376.959	76	1691.814
2608613	1526739	32065.76	628.737	1680794	746278	71594.03	1202.619	77	1692.324
103967	125750	2241.951	-108.6168	30686	37455	3608.707	-417.2929	37	1693.081
522665	529736	51996.21	30199.74	233811	202650	84451.82	46643.38	62	1693.161
765796	755138	249286.9	31719.61	347579	293817	429523.5	48710.57	66	1693.946
2228512	980587	8959.998	2640.656	1154409	397494	20675.65	4739.773	71	1694.383
517644	1366292	5292.308	18776.44	302620	681582	13232.5	47132.84	76	1694.742
1458902	613582	2008.917	266.9168	765524	245474	4324.136	419.7569	72	1695.754
2629001	1064988	4578.793	675.1117	1566612	475026	6444.003	1468.708	80	1697.953
192676	9810	-67.17869	174.667	56715	2550	-620.4662	257.2851	43	1698.923
368524	445459	115539.4	27477.88	253811	317750	347464.8	70112.82	92	1699.985
437735	1153823	4802.921	10766.86	283300	542420	13323.72	29738.72	86	1700.592
2920043	1713883	4264.571	772.3282	1504855	761732	7595.56	1459.999	77	1701.507
3389999	2373387	9181.211	1449.824	3898848	1823782	39391.72	4832.532	123	1707.025
3156081	2453296	8896.275	1073.826	3080638	1632910	28259.25	3730.494	99	1707.226
3060153	2483837	41902.09	3592.289	2760544	1573099	113481	10937.08	110	1709.351
2342385	951703	3765.123	451.1988	1385898	444648	9201.599	896.8899	76	1709.979
2837276	1025235	5644.302	682.785	3050137	956278	23772.56	3038.129	119	1711.491
3099396	1237832	9330.24	949.3785	1995759	626363	22428.78	2331.498	75	1711.612
2508128	1392408	4446.511	445.1471	1421562	601350	9710.146	747.7099	76	1717.870
630944	657012	192594.1	20826.71	303520	259820	317702.8	30033.56	67	1719.556
2168962	859656	4501.142	685.2857	1243739	364045	10496.43	1649.564	76	1719.894
2698180	839554	4028.428	618.3092	1507955	381338	8980.636	1130.687	79	1723.772
2194515	707483	3463.029	327.6701	1208017	304998	8222.606	521.7668	75	1724.795
278138	28994	-37.05325	63.33196	78976	8258	-260.8907	29.54217	44	1728.809
2663961	1069582	3622.046	561.7877	1521845	519376	9650.985	1375.223	84	1733.553
2059281	930366	3605.711	520.1382	1132209	378953	7053.496	836.002	69	1733.962
1759254	955822	2836.184	90.87311	1011007	397104	6222.079	45.64285	75	1736.476
3027537	1267275	9390.313	635.7339	2548599	968490	29420.12	2107.444	110	1740.985
2507928	1250169	15134.95	532.0812	1604182	604121	33539.08	1373.726	83	1747.718
3299815	2595228	11593.41	24321.71	2219371	1603934	35172.51	53757.68	93	1748.320
2526772	1068048	3897.179	497.1959	1999390	856737	12938.62	1787.132	110	1752.277
245690	298264	27277.37	25306.79	114142	105719	45515.29	36667.35	57	1755.659
2840179	1419299	4477.815	471.6424	1817234	729426	10474.22	824.7604	84	1758.955
587491	599538	4477.984	6359.618	253214	243889	8854.498	10507.84	63	1766.754
2446759	1274989	5267.286	683.0376	1484214	638447	12229.21	1309.217	81	1767.585
128813	45926	413.0117	93.56762	35203	12376	395.5549	85.07965	37	1772.514
3248733	2445032	6449.243	1214.954	2410760	1692606	23463.98	3781.533	100	1778.826
3130138	1158097	5327.868	533.3199	1789113	572612	14056.08	764.3297	82	1780.509
2424091	961668	5270.531	663.5705	2138829	733415	19585.7	1801.618	97	1780.849
1941968	773433	5116.674	145.7105	1044334	327896	9041.017	280.9978	64	1780.954
365249	352444	36334.03	21749.53	127249	125028	59204.42	29118.48	42	1781.146
379770	526356	249047.5	37007.06	187433	227860	473691.8	58314.74	74	1782.070
1797881	855295	1809.448	383.6204	984032	376615	3772.019	1062.207	72	1782.146
2273988	1293670	6940.939	907.1989	1369361	621385	15416.62	1896.548	82	1783.173
168207	411471	976.9332	110.4193	49584	130224	1518.828	221.4407	41	1783.890
102174	11930	-104.7325	152.071	28357	2710	-558.5682	196.378	35	1784.325
1293578	829234	6455.856	221.0023	715615	334171	13992.85	580.4285	77	1785.041
3688601	2492255	18002.71	926.4101	3614325	2032405	78193.34	2978.978	114	1785.123
2168876	866403	3713.803	315.5838	1219181	377828	8584.977	281.6219	73	1785.791
2841609	1074486	3361.874	658.2264	2084204	806237	10048.6	1350.006	99	1787.139
3488210	1761732	8405.475	914.4521	2721239	1206920	32599.33	2572.956	107	1787.920
2296478	892442	4161.849	221.1099	1407160	399047	9038.424	618.3707	71	1788.139
792888	966358	82630.1	21201.53	389343	392231	166537.3	35980.29	69	1788.807
2241997	751745	6727.284	479.9439	1149856	303055	12903.79	425.1445	71	1789.161
2108450	780912	11228.13	357.2714	2032385	650230	37255.35	978.9556	99	1789.240
2286577	1037520	7385.11	623.2827	1277292	485536	14982.77	1487.979	74	1789.659
2145499	757986	6929.506	460.8441	1137146	319143	11607.23	730.7191	67	1789.854
2383440	1086656	8673.536	522.8782	1346982	518857	19511.57	1444.286	81	1790.713
2197869	1268837	5027.089	748.6018	1905502	1028982	22391.97	1859.795	105	1790.800
2127377	935794	8435.342	1057.154	1151892	357779	14500.56	1694.369	64	1790.851
2273063	918403	4960.008	734.2549	1383873	444473	10133.91	1407.731	67	1790.891
2118344	733712	3183.793	518.8521	1241495	324936	7426.596	631.3129	76	1792.320
165024	6133	168.1809	12.79877	39709	-56	114.6479	5.502173	29	1792.419
2493263	1164752	5160.47	461.4084	2796609	1321350	32305.72	1801.207	129	1792.573
2962235	1342362	14023.71	488.9889	1636931	603823	29152.35	1181.976	74	1793.465
2429181	1140767	8238.19	309.5244	1342970	493651	20120.15	325.7097	73	1793.795
1032721	1802813	379416.9	42750.9	807542	1086335	1066543	135489.5	98	1794.377
2236877	1130502	6142.021	562.1631	1353651	515012	13828.33	901.1034	82	1794.583
156230	33528	928.6162	-134.6279	55701	9809	1258.761	-543.1357	47	1796.025
2240470	1009068	6099.881	486.2271	1352358	447984	14806.62	1240.328	78	1796.880
2593465	1187187	3283.52	132.5015	1445128	522860	5835.414	-162.716	77	1797.531
2220560	1120719	20919.33	666.7083	1235340	507179	39405.49	1273.55	74	1798.737
2166064	699197	2364.076	373.8094	1263573	310043	3856.194	575.0937	75	1799.620
701673	1284686	4322.981	3140.923	408777	562488	13077.17	7044.195	80	1800.253
2572558	958132	15248.47	445.7448	1483336	410891	33812.79	1253.34	76	1800.538
2168817	1049733	3887.442	805.5971	1195384	444098	9777.107	1467.074	74	1800.959
485094	1551273	10533.54	33382.22	309017	788592	27070.61	60193.54	84	1803.009
3015651	1056467	4440.043	593.0778	1925547	538929	12074.63	1021.461	82	1803.285
793117	1715008	31256.72	43098.16	451788	900830	71941.26	81511.66	83	1804.509
2942034	918420	8992.514	491.9773	1692922	439971	22225.88	423.6954	79	1805.680
3551169	1231289	4807.685	661.1741	2454450	841662	11927.35	1947.654	92	1806.133
233439	151791	577.2927	807.9276	68343	45370	831.53	882.3428	46	1808.924
3252736	1208828	6121.949	407.0516	2294548	718190	19720.9	892.1622	93	1809.094
349491	896107	32042.04	23968.15	172546	355535	57380.8	39971.9	61	1809.601
2127448	600816	2612.654	396.0392	1026885	232531	4083.584	678.3723	67	1809.841
499136	583670	22094.36	1025.622	147509	168016	29636.47	1508.312	50	1810.952
2031907	613652	2878.696	379.7557	1104896	256876	4546.56	928.75	70	1811.051
2288055	981964	24335.63	490.1024	1361256	451461	48362.4	665.6509	80	1813.992
1816564	672635	3642.708	285.8143	1062319	304331	8801.498	273.4644	75	1814.793
2251082	787833	5798.207	418.638	1315367	348484	11790.8	1034.303	76	1815.814
2693475	1136132	13682.05	671.1536	1583070	567524	29964.88	1080.054	84	1816.620
626550	1294168	8594.73	35129.22	355008	577854	18293.81	57893.52	80	1818.494
161982	198182	19877.21	2293.67	46050	56928	25653.11	2779.517	40	1819.032
372165	212285	3461.261	120.9246	163072	82051	4896.656	130.3712	60	1820.707
1693471	623309	2625.621	162.1732	876648	259722	6443.324	-83.19439	73	1821.535
120212	106577	399.2287	1074.551	29534	27923	466.5285	1194.867	28	1821.686
1903228	9672962	12308.24	1011.844	1083539	4164030	30144.1	1842.265	80	1822.154
2151522	1083542	3829.444	539.9431	1731677	722663	13865.65	1786.733	103	1825.924
3577946	2069081	14464.94	1391.495	2976473	1262945	44055.48	3367.416	103	1826.550
203188	315636	36617.1	1732.799	123083	174522	79506.48	2758.017	68	1831.387
1759732	717296	3628.4	321.8732	938450	306018	7144.72	566.8748	72	1835.768
3212767	1383835	6318.462	617.7733	2938034	969990	20484.34	2010.303	105	1837.128
1961349	770744	6795.1	342.1851	1127561	315706	12531.05	686.7825	73	1837.981
2244203	739431	2635.552	350.744	1225476	313116	5289.902	782.7831	74	1838.528
297478	100757	1447.313	135.7316	93288	29784	1676.633	255.7325	48	1839.801
281288	574221	4685.398	368.7711	78859	162138	6248.716	238.8097	44	1843.682
2142522	691318	2534.195	356.3293	1243315	312615	4918.223	1090.268	76	1847.980
2092911	763073	3116.994	359.4645	1209521	346409	5599.739	457.1975	75	1855.387
110536	22531	13.37114	41.07589	31334	6199	-130.3363	67.7554	37	1861.803
2178875	983222	6198.13	451.0891	1249285	441961	12397.74	675.9655	78	1884.916
665097	1730645	6754.066	25577.09	373413	801161	14562.35	60041.48	77	1890.943
2735160	1312660	4947.719	770.0233	1783146	675244	9863.535	2241.637	80	1891.085
2779054	1487769	6422.169	684.8498	1622096	711112	14506.07	1264.577	82	1893.983
591626	797528	92985.34	31010.41	250679	302400	155430.4	45822.57	52	1894.041
556807	482156	66387.95	30875.77	266607	195811	114090.2	46372.43	65	1895.186
2043057	1293742	3513.72	504.3757	1125118	513711	8385.176	450.3732	74	1895.764
2007694	869492	7841.287	323.6388	1144129	383199	17197.39	478.2957	76	1896.571
2392054	990227	19477.3	292.2168	1513590	479357	35398.13	654.209	79	1896.794
2392923	1119722	14670.01	452.9857	1275657	474610	30305.89	282.9825	74	1897.797
169344	103615	28705.38	19400.29	74941	36524	48112.35	28072.63	52	1898.415
1689970	674740	2369.89	407.9729	1039088	290871	3088.904	501.5068	78	1901.094
2905749	1422119	7063.758	972.5251	1829439	774785	18365.22	1637.245	77	1901.113
162013	40341	462.0392	77.51256	40791	9053	526.6583	177.2139	30	1901.412
2501301	784799	6295.976	641.0092	1336858	338676	12059.04	1405.705	76	1903.258
1335370	456749	2528.381	447.1659	727192	181209	4963.173	1434.799	69	1903.706
2243968	744010	6826.38	509.6839	2197217	561745	29284.7	1285.932	103	1903.996
2563816	1976274	7686.833	1783.865	1589288	915335	21481.84	3158.763	77	1904.305
105134	7912	16.83504	2.577437	26727	1226	-44.03757	-30.66299	30	1904.919
2852203	978346	1360.481	836.2267	2367387	761892	-9541.175	1408.975	104	1905.043
4413355	3406010	32570.59	1272.093	6962161	4047260	199232.4	7900.462	174	1906.035
2309822	673277	2514.623	287.1458	1196819	258550	5444.744	316.5013	61	1906.342
2329567	1083403	7252.924	329.3042	1346964	477491	14203.27	1355.149	78	1907.264
1285437	1509676	9391.209	25168.61	699231	589734	16387.71	39660.81	71	1908.230
2868500	974928	5583.914	704.4749	1745940	542349	14709.67	1833.278	86	1909.252
1244617	1679772	49116.08	4186.196	508582	595959	81146.45	6493.026	57	1909.325
2169290	481412	4981.647	271.141	1154353	204690	8018.996	125.0665	75	1913.508
1469888	517869	2585.524	194.9431	789836	210324	4832.57	178.5932	70	1914.075
2531505	843577	3960.264	777.1179	1384725	367054	7852.365	963.0447	72	1914.383
1981942	534145	2580.283	323.6972	1072416	231587	5470.453	-85.19814	72	1916.012
210503	32518	-228.4318	84.87133	62921	10830	-486.2865	66.97663	45	1917.064
3346849	1584934	66390.77	2425.367	1876922	700569	96127.42	3290.264	80	1919.328
647850	1094727	27421.99	30468.98	345852	517118	58393.54	48132.17	70	1919.817
1801224	958361	5964.394	165.7238	995276	381669	12133.09	61.04793	67	1919.865
2270739	807463	2458.603	631.2071	1212786	334459	3777.598	1334.404	73	1923.302
2385245	1095889	4539.067	795.8282	1380032	505153	7833.867	1267.707	72	1923.384
147234	5835	5.539012	132.2029	32586	-742	-20.30702	-42.07782	24	1923.474
2430183	933969	5955.633	536.9844	1314859	421646	12747.06	889.6982	79	1928.010
1993301	701759	3083.599	381.2701	1595265	468361	10372.37	1197.417	93	1930.276
108490	71067	5101.075	-173.0447	27774	18723	6290.194	-331.1589	29	1930.562
1933996	557797	4707.958	422.5248	1087623	248465	7311.633	958.856	74	1931.318
2335988	1014799	25224.12	826.2491	1307903	425328	50207.37	1916.16	75	1933.351
2217879	1112485	4601.336	322.8677	1319702	506172	13084.92	970.0807	82	1939.172
105948	245766	105405.6	2319.138	46311	88742	159371.3	3058.476	50	1941.159
2139280	1541321	3579.994	468.8388	2043521	1154349	14288.95	1875.82	111	1942.307
2070895	765328	2438.021	437.1688	1117426	340013	3727.795	987.5703	72	1948.375
2680034	1176710	5141.205	731.1807	1570228	655824	15289.24	1761.878	86	1952.317
2744747	1614535	5066.702	1035.901	3471435	1733496	23322.34	4150.915	129	1957.205
2179446	1055388	2617.329	432.3664	1078548	449894	5012.216	824.7421	71	1977.959
1873329	674953	7592.04	77.50549	1076361	286871	15631.81	393.5824	75	1993.075
1946632	740695	4030.188	247.0559	1067782	305451	7216.566	350.5362	74	1997.439
365980	461512	20442.98	500.2546	103830	133307	25455.11	842.0095	44	1998.006
1625944	1124237	3711.348	853.937	971362	457366	6997.968	1687.992	78	2001.454
963141	863388	2495.656	692.8751	566193	385559	7007.06	1389.684	80	2002.410
1814601	728731	2186.351	41.38403	1059320	331577	4431.517	-148.6952	75	2003.252
2882670	1693297	8225.619	615.3335	1664724	780482	18292.63	677.6909	74	2003.274
272621	134345	19125.18	340.8861	76899	37000	23601.86	439.6924	44	2004.840
1933028	597543	2406.927	313.6432	1010693	243253	4299.557	491.2937	71	2005.796
1831010	749206	3191.101	732.8006	973511	301856	5908.414	1274.779	70	2007.102
3339382	1226249	5455.006	453.0246	2465118	888958	21082.8	1503.186	110	2007.869
992864	1034748	55625.31	14729.52	453442	440947	99399.72	27504.38	74	2009.724
1900165	661884	2720.858	283.4685	1007253	259608	4101.808	721.7498	68	2009.876
1355627	445888	3995.146	232.0985	733091	209241	7562.165	231.8045	74	2010.888
2287017	620374	2448.558	350.6525	1272713	271485	5315.796	675.0569	73	2010.905
252780	284553	27903.41	2696.699	92076	109144	43932.01	3984.183	49	2011.402
1652245	735529	3564.653	146.0464	845717	317825	7413.16	216.2462	70	2011.695
2172049	855870	8512.929	422.9896	1268840	360743	16685.05	921.0206	74	2011.984
686374	195423	607.0143	46.65063	229875	55985	722.6635	99.00873	43	2012.002
2180357	990101	4333.397	259.4242	1301613	435062	9092.813	393.5442	75	2012.783
2999574	1358371	7107.11	1373.287	1890152	660024	16694.7	2051.633	80	2013.208
1771366	597575	7726.72	223.125	1001807	262790	13256.39	56.40547	74	2014.345
2665496	958137	16450.18	637.8192	1595476	459964	26821.83	1471.338	77	2014.576
404925	833777	3644.04	16530.62	192621	360824	7462.963	26813.08	57	2014.879
2253049	785957	2793.253	121.0509	1187880	320431	4474.02	312.1885	69	2014.922
2399609	849068	3966.676	708.1954	1375428	364657	7264.673	1317.614	76	2016.407
2259652	1301340	7374.379	462.8268	2329277	992566	33362.25	1449.172	110	2016.980
2342019	1088191	12141.7	832.8093	1443802	468417	24753.91	1188.912	81	2018.781
527124	549354	37125	1140.713	217629	180531	52286.36	2009.993	60	2019.863
1036637	2601095	15825.23	56980.75	726729	1496111	45762	130296.9	93	2021.266
3286179	1649663	5862.301	698.4148	2292832	1048112	21743.66	2349.088	98	2023.225
3292392	1475247	4897.892	814.1934	2206890	732400	9056.471	1945.774	85	2023.759
2749273	1296672	8147.402	540.5888	1623731	621973	16808.07	983.3191	76	2024.161
3792026	1593968	7007.149	997.6713	2568191	831700	18418.89	1720.522	80	2024.438
2279974	889455	5010.133	451.0418	1281295	416682	13691.06	967.8569	74	2024.886
2089697	1076516	4695.395	681.3327	1158059	473164	8884.713	1379.49	74	2026.094
948304	1475324	4142.172	4387.941	639349	895337	9522.692	11426.68	84	2028.377
2339578	859914	3938.157	341.2992	1401723	399525	8559.728	754.2552	77	2029.147
2414828	1081802	4340.123	607.4564	1399636	515298	8841.03	1405.776	74	2029.459
533606	914991	5845.781	22612.79	266551	387553	14348.51	38398.25	75	2030.550
2297595	957831	3782.475	320.7018	1270934	427299	7173.021	827.8023	77	2031.384
1807813	712855	5849.706	395.2274	1008925	308877	12008.41	352.99	77	2032.174
1876439	774312	5975.867	252.0727	1010005	312757	12062.03	218.2738	73	2033.445
781662	866658	278395.6	25193.88	346219	329525	468395	38781.96	64	2034.020
3685735	2240571	24810.03	1155.837	3848220	1934455	93064.02	3062.087	129	2034.079
123151	241542	37810.76	1535.032	27983	77715	53406.84	2158.756	28	2034.179
680427	696523	5045.507	4413.952	422200	424713	13078.53	11398	88	2034.669
2347545	863447	8225.716	551.3195	1339379	447879	22816.38	1384.723	82	2035.204
2508690	781223	4634.449	571.1027	1394504	343686	9061.477	1180.053	74	2035.595
2538919	1077078	6396.501	726.5435	1531602	526312	16802	953.1928	79	2036.208
2764407	2378752	10344.42	18743.44	3079816	2462911	61514.82	46034.02	140	2036.240
2831761	964145	9617.945	453.9777	1616035	464530	22675.99	1093.925	79	2042.905
2556034	1741515	6226.964	734.9399	1587836	816388	14583.78	1378.394	79	2043.252
3904619	1576048	6964.557	553.8003	2129939	773754	16212.75	1331.985	84	2046.400
115038	86755	95033.1	1107.736	33706	24921	119496.2	1387.497	39	2049.345
269368	46372	-31.02977	125.4652	77334	13204	-202.3839	334.123	44	2052.801
1895988	740922	3144.819	518.4606	954719	276077	5692.296	807.8787	69	2054.359
2318408	1048687	12517.57	506.7217	1167421	442947	22700.64	849.3779	74	2060.625
3138856	1096149	10387.58	522.2276	2577989	860711	32912.07	1623.954	108	2092.097
2599021	1198856	10318.15	560.2188	1517196	581778	22148.48	976.8334	81	2097.062
2612811	1656000	11648.73	1066.748	1522668	688532	25344.65	1942.904	79	2103.142
3288740	1313572	15716.72	1254.364	2087775	730089	26692.89	3079.894	87	2106.770
2114983	739263	2445.248	496.1288	1156248	313717	4179.903	626.5119	71	2107.321
2298714	2345279	9384.145	919.6216	1227125	1110644	21481.47	1570.817	74	2107.728
2597646	919707	12691.41	571.706	1567622	484972	31786.88	1376.868	81	2108.140
135027	166999	117138.4	1790.786	50556	72490	200227.1	3092.322	52	2111.523
2236071	1010539	7201.531	241.6997	1229424	428671	13034.87	533.2822	75	2111.755
110771	52126	63082.75	5191.392	28984	13787	80224.72	6285.663	30	2111.948
2162572	537582	2723.006	281.1595	1122425	210464	5815.462	352.155	67	2112.038
2122607	946965	1977.516	554.4354	1229925	393688	2933.076	1076.93	72	2112.396
2922923	1029439	5111.354	619.4763	1715939	466707	11384.86	1064.719	79	2113.699
3012520	1955270	7846.584	865.8766	2438032	1192755	20849.29	2354.787	98	2114.616
3043031	6123424	10420.05	2233.554	2388503	3654641	33883.14	6310.215	107	2115.500
2192150	1475103	8336.318	854.4038	1333947	615178	15006.75	1644.529	71	2115.606
3073781	1149103	7559.306	620.2158	3391851	997647	31106.68	2098.749	115	2115.660
2909770	1176494	8372.152	388.2473	1756298	568613	22144.22	543.4468	84	2117.336
2087491	671629	2996.073	498.8651	1051382	284306	5763.544	1194.626	63	2117.451
2260889	2184323	10747.98	1125.366	1632380	1157747	25700.11	1935.754	88	2118.747
1975972	968992	5661.355	541.3311	1242623	513215	16757.92	1907.536	79	2119.035
192463	589418	205118.1	3014.51	77847	199960	324243.4	4884.375	47	2119.438
2522676	1169942	19579.31	729.5374	2282955	780379	53662.44	2164.975	100	2119.554
190142	498988	275410.3	5183.464	91286	192329	475643.8	8892.849	50	2119.931
2804584	1226492	9152.951	453.8904	2543918	1008115	27736.72	2285.687	108	2120.625
240555	531387	1358.923	-92.54904	116701	217176	1566.781	-168.4599	47	2120.821
2830925	1078265	3584.403	681.2044	1786730	533374	7164.397	1275.043	81	2121.417
1952622	599550	6623.633	333.8592	945965	241387	11644.15	341.4068	70	2121.937
1892229	645971	2625.064	530.2533	1086808	271647	6654.84	1174.368	69	2122.065
1618274	757162	2454.719	363.7659	841578	291244	4482.644	239.9476	65	2122.386
2921757	1131449	5807.913	548.2414	1896906	662857	16192.74	1722.865	91	2123.440
2571483	1141846	2820.375	494.1481	1504414	492743	6144.613	1099.79	76	2124.529
178240	18991	-136.0207	156.5734	50894	5273	-620.1998	331.2468	39	2125.085
1529524	542283	2591.733	176.0497	794958	219583	4334.422	-84.72337	68	2125.234
169675	88064	4410.33	-67.64639	49654	25041	5482.015	109.138	42	2126.083
2279253	911178	3594.1	357.809	1275393	400387	7239.424	665.2469	76	2126.772
249199	19265	798.0538	249.1601	62851	4291	1448.702	426.5318	31	2126.836
1194990	1043306	3576.773	347.3024	714774	470352	8884.656	708.498	80	2128.132
1810346	631884	8140.111	357.638	951905	257049	15447.45	821.1121	70	2128.398
1961677	1012074	10051.05	733.6545	1143250	435006	22344.14	1169.678	69	2128.415
3065180	901050	2226.4	540.621	2321893	686829	5861.986	1656.46	99	2130.239
196356	176475	46430.8	1440.608	52321	52506	61298.86	1799.094	31	2130.432
1989472	620756	684.2537	433.5359	893024	231455	-160.1227	830.0416	62	2130.574
4342058	3169327	9626.803	1518.703	4362915	2377205	44244.46	4430.221	128	2131.117
2063924	1219897	5255.255	589.7689	1630537	856929	18125.71	2535.71	94	2131.326
2894383	1037510	5587.547	928.952	1411265	461616	9498.728	1301.133	73	2132.013
1961762	752404	3071.285	183.042	1129892	328214	8123.559	-289.9801	79	2132.893
911498	1251492	13472.5	50820.31	475992	638308	35167.45	107305.4	85	2135.960
270315	1180851	15374.32	1260.635	77662	327868	19613.71	1582.587	41	2136.184
185448	147881	730.3825	1540.898	51852	40470	722.3162	2120.059	40	2136.620
2715076	1089764	5859.096	1107.876	2788748	945731	25377.61	3334.161	113	2136.759
3742267	1569274	10748.48	711.2941	2617310	797269	26955.46	2477.109	84	2137.144
2362499	1087848	4112.644	771.1906	1470099	527991	10718.6	1490.593	80	2137.940
166894	39958	101.8581	80.34262	44627	10081	-23.48832	101.38	35	2138.395
198765	65330	24053.94	141.6387	58020	19431	31137.3	120.3428	43	2139.122
126217	39352	179.1297	-95.77676	35069	10766	143.651	-322.6714	37	2139.248
1767179	873333	2705.355	525.6994	1095239	403424	6703.028	546.4343	77	2139.312
2974669	1823547	10938.89	1782.893	2524084	1102579	34281.95	3625.828	100	2139.445
2376309	1120892	5029.084	639.3148	1465850	525450	13480.76	988.1186	77	2139.803
2538863	745738	7597.684	473.6933	1526485	368291	18762.64	568.0555	75	2140.009
683667	728659	62358.07	25467.67	321953	289778	103904.3	36730.18	66	2140.969
2065468	1015857	25683.49	836.1463	1130557	421841	40556.82	1455.873	74	2142.022
136746	25394	222.0126	31.05238	54926	12952	212.5091	-148.5801	56	2145.471
1929039	623737	2769.91	376.41	1194267	279193	7446.467	461.4534	78	2148.543
280733	44929	593.4252	-100.3939	131927	13895	629.0654	-313.5225	59	2150.016
2198201	1182659	3969.566	381.7794	1212107	520944	9322.157	622.5416	76	2153.527
1922115	910120	5553.57	459.8412	1093373	400053	10134.34	744.6683	70	2153.577
2983039	2030148	8899.013	1390.432	1952441	1110116	20452.63	2755.867	84	2154.330
1836500	594551	5347.852	205.4442	962044	236286	8684.945	235.2364	73	2156.664
2774044	1996329	6480.224	996.4957	1744440	991808	14763.41	1915.546	83	2169.867
2594710	829608	2770.281	339.3565	1378242	377091	5126.097	420.3546	75	2174.851
1864591	767717	2677.531	491.7033	1075912	330498	4319.703	598.3948	74	2176.905
2640239	1225438	12255.95	641.3685	1711997	593799	26527.5	1054.693	85	2178.347
2170380	753616	2981.095	436.0205	1109086	300370	6184.46	899.0562	72	2181.821
1702915	413319	7627.631	521.3839	555723	167549	10822.46	289.6476	62	2191.551
1918730	602001	2707.552	116.3833	1032015	248785	5368.764	-27.56516	71	2195.022
2658276	1642886	9554.529	601.1032	1684709	766494	21888.59	1350.233	84	2205.128
2535245	1327403	8473.154	575.7131	1506315	630806	19333.59	943.8963	78	2206.957
2972309	1289911	5093.033	765.1126	1838351	675245	13424.49	1664.216	82	2211.910
3534296	1006285	3403.392	603.2519	2268977	804282	11188.13	1498.029	95	2212.515
4089452	2118937	9285.031	1233.884	3068259	1676976	33919.86	4220.932	107	2214.178
2714702	833565	3491.209	793.6151	1545459	390607	6602.801	1471.857	76	2215.549
2313977	1015928	4200.775	503.5084	1946271	744169	15030.49	1211.113	102	2216.378
3372964	1456336	15141.65	521.1168	3521186	1269485	64960.54	2882.178	116	2216.772
1975212	627411	2288.024	327.7534	950325	260200	5059.331	197.9624	70	2218.182
2824282	958906	4083.358	744.4048	1732038	423268	7055.563	1178.704	78	2218.832
706004	1085078	4703.542	507.1603	486773	511162	11212.59	959.5081	76	2219.083
265639	561597	41599.71	3363.801	113306	207243	65046.62	5677.791	46	2219.151
2538807	1429763	3636.628	552.6893	2582310	1091496	12655.74	1722.839	110	2219.801
2991881	1668667	7523.141	1013.42	3201668	1548135	34516.53	2851.071	124	2221.073
1839038	906081	3930.583	803.3891	921168	353506	7442.43	1587.034	59	2221.167
2316716	872292	4965.603	412.4497	1385355	403269	12738.76	206.8926	71	2221.384
684865	386947	24370.41	806.098	248266	119472	34332.75	1144.517	47	2221.631
342399	383367	31358.58	1303.501	163528	191274	74637.45	3086.67	64	2222.622
1888212	601280	2905.381	415.9156	1079425	265016	8336.229	621.4166	75	2223.164
173744	1199717	14187.75	566.3826	87447	602531	27935.94	1579.018	57	2223.543
1921377	580453	1710.311	213.8862	1055556	226824	3007.038	46.28729	71	2223.862
811317	318291	117936.3	44322.96	394804	173427	258995.3	94542.58	75	2224.476
3070880	1302149	7193.909	985.7965	2203883	729727	19971.61	2631.085	90	2225.222
2213627	1058364	6029.756	441.3182	1223776	471588	12502.46	617.8968	65	2225.300
1946194	859254	8998.327	276.1407	1055546	393342	14651.89	673.593	71	2225.876
1776021	498691	1515.994	718.8485	780100	185220	2218.754	1550.721	66	2226.818
3288095	2965010	8259.725	1457.426	3003566	2031713	29222.09	4357.941	108	2229.582
226660	368093	211928	4405.554	112392	158466	376186.3	8214.798	61	2230.644
1944888	837430	3911.649	396.1137	1161363	396205	10982.25	1011.654	77	2232.747
2347904	697246	3251.876	455.055	1306543	294079	7334.371	853.584	73	2233.067
2298648	700179	7685.105	717.1134	1336512	310012	13938.54	1460.243	75	2233.412
3920592	2039346	10801.42	1274.676	2765937	1144774	30067.41	2462.299	86	2233.676
2077680	953331	14692.98	234.6801	1129249	375899	25661.49	492.3113	60	2233.695
128161	175842	20966.98	2812.852	43027	57466	29481.68	4145.586	44	2235.631
2274719	951194	6903.765	300.5482	1374680	438914	13089.08	217.4812	78	2235.674
2449384	4317316	15148.06	54952.2	1603745	2342407	44559.67	130223.9	87	2237.105
2662011	993701	5008.672	458.2521	1646280	463430	13042.96	688.118	77	2237.203
1770196	871077	2230.76	409.9936	918085	384988	5279.615	662.2634	73	2238.349
383316	276336	35940.84	2268.113	152803	100246	57403.13	3591.689	59	2239.730
2933951	1077704	5655.889	736.1177	1673067	555505	13594.45	836.759	82	2240.576
4548798	1754587	7754.512	695.1257	3382239	1320643	31532.4	2337.488	113	2242.124
2162804	1021156	6116.079	576.8963	1286536	443914	13074.18	1184.625	77	2244.364
2216120	990829	3454.519	491.8947	1396619	442251	6062.061	1389.669	78	2247.359
156513	17773	302.5544	69.46242	47694	2736	414.6023	84.33872	33	2247.471
1646496	650481	3202.082	186.2204	970312	290051	7190.704	645.2578	76	2250.163
232010	53213	614.6285	-25.44504	66092	14834	816.9155	-170.5541	41	2250.675
2079896	892270	3712.535	694.7662	2074867	704171	15481.83	1565.165	108	2253.744
598204	1754835	44141.66	30224.02	310778	754428	84139.96	46891.26	72	2255.218
2928685	927490	3515.545	382.1131	1841692	539904	9751.681	223.7331	93	2261.057
2939034	1211733	11260.42	649.625	3096012	1180554	35307.5	2992.251	116	2261.932
2542720	1395726	3747.271	620.7677	1262684	576121	8063.453	1586.669	74	2270.127
2046470	788699	3971.286	620.5319	1155073	357916	7427.718	1098.151	78	2278.214
2595269	1388165	7167.99	484.5262	1523194	674351	14942.38	962.7913	79	2297.849
2089064	741655	3783.928	360.4927	1223392	328856	7353.458	867.8373	75	2323.438
1782260	726679	3886.134	294.7854	930174	311236	8950.212	731.0645	75	2327.486
767221	1337273	6292.221	10371.55	406723	662063	19670.81	26987.37	95	2328.158
382260	454695	199097.2	11012.92	232799	227468	418689.1	28388.63	71	2328.247
2332058	1380401	4661.959	563.1441	1443225	620708	11947.29	1151.786	78	2328.709
3663470	1766152	9079.66	958.437	2540397	1265484	31072.36	2728.687	98	2329.425
2349664	803604	6819.905	454.6157	1247216	324772	11761.12	982.5755	73	2330.498
392760	27887	314.8274	-122.3037	118379	7749	269.8936	-310.8377	47	2331.153
2782448	1426509	6602.26	495.9348	1933353	737623	15677.21	1356.049	91	2334.723
1942288	840889	5767.557	210.0486	1103450	365185	12486.59	225.1799	69	2335.007
240915	143269	20.06479	77.11268	63989	40352	-397.1294	80.14692	34	2335.280
2930596	1424991	9950.965	563.0562	1856011	716499	25878.77	1191.045	83	2335.487
4400006	2216011	13137.98	1078.445	2753763	1061697	39377.72	2457.547	82	2335.791
483338	2000006	15744.19	33481.41	329538	1042463	30687.22	64309.11	63	2335.819
1745989	816676	2217.454	242.9084	999363	368285	6471.746	347.7157	73	2336.587
1882783	820473	4606.641	443.1043	1222793	431657	13854.58	975.326	82	2337.018
3172717	1703791	7326.313	510.7437	2721160	1175876	30181.76	2331.844	106	2337.434
1618073	803865	6169.838	268.1603	907141	351340	11942.04	327.5408	71	2337.766
311850	48682	610.5348	-195.856	86990	13466	1107.617	-603.386	44	2338.829
1323729	2450416	62916.3	61120.34	1034316	1619606	193315.3	116713.9	96	2338.968
2883098	1083450	6913.018	562.2167	1937166	580078	21200.58	1350.236	83	2339.393
1982323	713823	4046.813	221.6635	1086561	298518	7859.955	31.95247	73	2343.295
2703839	1495240	22481.36	431.9328	1427380	621418	41199.38	478.409	73	2344.552
160886	191373	224.9759	156.626	57500	63571	-209.0937	392.0886	40	2344.711
1860308	810370	7091.373	478.5515	952994	320317	14186.53	913.558	70	2345.053
2705628	920104	12567.52	632.5342	1616165	463247	27576.71	785.7108	82	2347.575
3001761	1429865	6416.316	760.6922	2461626	1065402	22282.93	1735.487	108	2349.973
2489820	1013743	5106.38	697.192	1424788	453129	9606.318	1260.651	75	2350.513
1883227	718197	11200.06	405.3113	1001414	283202	17308.62	990.2894	63	2350.535
4078905	1780319	5987.64	724.3787	2827295	971319	17699.06	2202.104	93	2351.417
1528320	701257	7402.244	761.8171	972363	332587	13892.82	1502.823	71	2351.665
4074782	2153601	13938.56	866.2411	3106929	1361531	43673.55	2866.376	105	2354.498
2991796	1208850	6228.861	814.6669	1790064	569082	13760.48	1351.867	78	2355.010
2881627	1144524	7978.681	301.8679	1637780	572687	17789.07	655.1528	76	2355.427
1416902	532640	8913.175	75.39415	752698	205003	15246.37	-83.95307	64	2355.705
1879473	711922	3375.802	456.2221	1067261	317071	6615.785	393.9886	75	2359.060
3511396	1414498	6060.406	1149.908	2971217	995685	20796.18	2653.43	104	2359.164
2947719	1105696	6111.864	611.5028	1702716	578174	13296.53	1413.63	76	2359.475
2555107	1249284	4192.507	507.6982	1577891	625341	8013.974	609.7892	83	2361.720
2460205	788215	3783.969	750.4869	1428953	390065	6405.98	1797.179	77	2362.663
2552677	1842863	7561.801	971.8568	1653320	934143	17784.91	2360.751	87	2365.155
2172729	1622260	6009.19	903.2775	1532447	914080	16198.69	2208.009	92	2369.113
2387650	973578	10422.76	363.1652	1301309	429549	21007.68	379.9948	74	2369.967
3421007	1757156	5499.528	663.6179	3082272	1470381	21434.24	2480.613	111	2374.781
1609747	930209	2948.652	661.689	950261	383194	5457.477	1570.669	78	2380.009
2527855	611158	3998.779	331.5757	1404040	311791	9020.822	330.9037	81	2383.111
115048	66280	557.1229	-33.16998	32018	18630	818.0378	46.28436	37	2386.129
1463162	531348	3232.328	-5.132064	704534	202682	5708.259	-238.4184	68	2388.062
2711193	1062166	16118.56	272.5396	1576197	508759	36665.79	1190.793	78	2404.203
2072126	760727	2931.381	322.1743	1149077	336656	5735.962	125.5951	75	2423.705
2272820	735912	3293.734	301.0317	1206491	313905	6412.141	435.2929	74	2432.408
155874	120503	1723.989	1468.918	48283	36190	2069.16	2091.248	43	2433.445
289258	73657	885.4749	117.5802	149392	26926	2168.757	81.91581	61	2434.345
2246839	847009	8182.905	626.4799	1221498	372045	12858.09	1826.721	74	2435.832
135272	650970	986.4286	212.0529	40606	185373	1178.372	275.4322	41	2438.981
1776119	2957439	7965.923	2688.704	932407	1193154	12432.55	4178.957	72	2439.072
1836681	717717	2557.514	491.9738	999312	291876	5001.897	767.2269	72	2441.575
1885389	683802	24532.46	242.7787	1102287	285282	43064.4	25.03315	71	2441.708
2027785	626371	4192.354	150.7203	1154770	257493	8008.895	548.5201	67	2441.772
679522	934521	26413.17	46216.14	424148	619164	87887.59	90771.98	94	2442.262
678303	961014	22843.72	941.7879	412499	424331	50392.39	2509.535	75	2442.301
2879956	1407921	5851.756	706.9323	2571859	1091220	24358.86	1892.76	103	2442.898
244366	63240	2703.773	362.9271	64217	16022	3618.517	351.2954	36	2443.459
2176989	691998	7214.442	586.8418	1229818	307873	14405.88	1329.994	76	2444.572
1943769	752780	2730.523	148.0777	1038154	316118	5779.176	450.3766	70	2444.920
620885	1244614	23106.52	27069.97	324552	617228	52190.14	46247.84	77	2445.632
1994922	1040448	3430.457	430.3572	1156642	424627	7454.307	448.3252	72	2445.696
244131	521269	124043.6	27210.13	183007	287944	347803.1	56451.13	70	2445.741
3444857	2342963	7075.781	737.7951	1984467	1403044	21130.79	2128.279	97	2446.973
4143023	1856444	7986.189	840.7873	2887143	1043065	26769.93	1969.807	97	2449.903
562241	1412077	11912.82	28377.74	326177	694089	26413.38	51369.11	73	2450.468
4587434	2915059	27477.89	1157.931	4665368	2407240	86956.05	4093.025	116	2452.658
2007627	950711	6102.005	499.9215	1264551	492326	16800.2	1387.451	85	2455.259
2393724	994320	11330.09	623.6001	1613270	497770	33045.15	2075.803	82	2455.873
2362833	1069483	2976.702	754.6525	1214173	495258	7852.26	2074.06	77	2457.357
1943418	735533	2537.061	670.9169	1094907	314714	6495.218	1840.338	69	2457.382
1952107	782815	2296.187	559.5787	1029173	324036	4350.07	952.0248	74	2459.576
1780901	789234	5680.854	408.5251	966434	325016	10339.54	882.1398	72	2460.202
1912960	1018248	3277.44	399.3764	1123734	472345	8524.661	755.3013	78	2461.230
1849193	528070	3737.937	329.1109	842731	190779	6143.669	723.9261	59	2461.275
682959	973893	236113.7	25379.23	414614	671823	723125	77812.31	91	2463.172
704204	134674	515.33	119.844	290252	41638	817.9974	531.2902	61	2467.596
120887	194964	936.1172	-48.70728	32771	53245	1217.363	-68.1786	37	2469.211
131161	99983	621.1687	903.6138	42274	32426	1484.73	1082.347	43	2470.465
2080443	809028	3777.76	269.3804	1161250	348286	8519.606	303.0287	75	2475.607
629812	461519	152567.1	26935.59	247994	226548	301894.4	45821.39	72	2478.344
2464178	748618	2900.262	589.6523	1298377	319880	4904.513	1773.241	73	2479.988
678391	1674389	377782.4	38587.11	405625	822170	884209.9	73845.2	77	2485.857
200404	15699	210.9669	78.64186	59138	3444	110.1908	200.1435	42	2486.373
1350361	1140272	2385.481	648.7292	794297	518654	4777.455	1133.524	75	2488.745
225621	45609	2859.648	380.4966	66207	13388	3742.895	595.3975	44	2490.736
2609109	1233724	4609.928	688.6314	1643688	575400	9565.091	1498.583	80	2499.450
1744102	631776	3155.88	251.8688	937209	236438	5082.141	794.68	71	2530.187
4014965	1845287	16534.88	1845.631	2303022	775261	32639.12	2951.23	78	2534.346
3061978	1367555	5213.906	657.7189	1897277	650693	9900.096	1420.376	84	2539.837
690106	1172267	3295.422	2102.789	393509	481117	6010.28	3808.121	69	2540.634
1833513	739869	1747.55	69.52752	1038807	342611	2393.943	16.51156	75	2541.162
3508343	1204669	6807.058	733.4643	2703097	912454	24166.64	2099.421	105	2541.607
2036365	788157	2812.454	477.2879	1038888	325833	5833.412	1368.572	74	2542.638
3875490	2114527	7963.848	893.0023	2703674	1164817	17729.97	1578.658	90	2544.522
5158497	2397301	9074	1156.251	3013503	1237236	25342.12	1451.269	76	2544.628
2600691	1053015	7598.216	621.6166	1578632	483134	18588.51	1320.113	80	2545.953
2213136	1072532	3973.401	306.2275	1403152	525796	10438.24	636.9379	85	2548.379
2133667	710126	4675.29	214.2258	1288271	319148	7481.889	17.35614	77	2549.438
771619	794534	3111.899	642.1977	521062	425300	10729.01	1281.095	79	2549.603
2107100	1297850	7284.988	812.6902	1364479	592193	13132.17	1169.281	75	2549.813
3338936	1449527	6525.102	639.0379	2471957	872058	22600.69	2301.761	97	2551.869
248195	291749	10765.22	355.8843	91286	94766	15142	578.0657	51	2552.972
1893652	927898	5795.05	546.0923	1101669	433282	14756.08	1295.6	78	2553.455
2205096	744185	1720.776	300.3804	1246898	329482	2933.141	700.921	71	2553.697
3630320	1516985	15538.68	504.9838	2354253	868929	34593.63	1208.977	91	2554.913
743679	1323994	10240.62	54615.38	447158	610581	23660.56	105991.2	65	2554.990
2392083	1198678	3785.56	741.258	1324616	570778	6793.671	911.3907	73	2555.452
1311382	2356902	1762420	38180.7	2013591	3778357	1.199543E+07	267830.7	171	2556.081
1848203	637570	1500.055	249.1421	990572	264950	3928.661	114.6656	72	2557.034
2628804	1149825	16208.51	679.596	1649885	561158	38644.13	1576.11	86	2559.071
2545390	1017664	4561.643	380.5796	1531639	483969	13305.49	492.34	81	2559.973
3344154	1561134	4663.994	843.8513	2103109	758305	8282.252	2074.184	75	2560.014
2544586	1284974	8542.126	841.7881	1513196	587113	15947.49	1664.156	70	2560.108
3515434	1654307	7132.391	462.649	2716734	971493	23270.83	1268.328	95	2560.664
2066267	855211	21684.99	234.5299	1242963	389629	53492.85	252.3792	69	2560.723
2878311	1216888	7749.764	1456.809	2543092	992019	24752.68	3708.089	98	2560.988
584438	586936	137174.7	36941.55	284095	218086	235197	60031.15	59	2561.503
273112	36083	160.3407	150.927	86015	8742	-301.4967	148.3854	43	2561.741
172548	348453	332826	3375.342	71623	135223	556953.9	5798.333	54	2562.497
1512395	560874	1701.68	458.1283	906497	235896	4492.72	332.4976	74	2562.522
4362717	1517157	9309.319	979.389	2957200	961891	26447.64	2568.185	91	2562.891
2209981	1377377	3286.16	638.1215	1259148	557572	6601.251	1371.08	78	2566.481
2016807	696040	14338.34	494.7131	1128604	299270	25063.6	834.3477	67	2566.511
1807958	613173	8524.071	686.3862	964389	238800	14059.47	1570.843	62	2566.592
3625713	3194947	11575.84	1721.236	2399083	1769183	36880.18	3965.942	92	2567.092
2675209	1231161	3694.788	628.3201	1409482	529303	5422.814	721.657	74	2567.854
3362668	1536334	8170.915	673.2053	3441983	1253841	31206.83	2346.336	115	2568.865
2187953	920987	4085.619	334.0794	1049330	367833	6312.948	844.5668	70	2570.627
512521	210327	53663.93	719.7597	159897	76272	83829.67	973.9105	52	2571.243
2255260	1285803	4806.038	499.4112	1337585	511723	10563.17	1012.96	78	2575.129
425148	1372853	29874.03	37640.13	271769	661468	74191.03	65483.91	68	2575.296
3004247	1298349	5765.91	1048.286	2085043	696243	15651.8	2143.706	93	2580.641
841723	1937028	80334.28	33526.9	549342	998626	182213.4	65556.49	84	2581.944
332618	384068	74074.04	16983.75	147670	141495	115394.8	27705.68	63	2583.718
1938810	737029	2808.465	445.8619	1142064	318417	6047.487	601.7666	77	2584.698
1986763	1464300	4034.694	645.4075	1086361	611060	8110.39	1493.915	71	2584.927
183990	20906	-23.27839	4.34976	52142	6059	-349.0627	-92.76987	41	2588.758
2423916	1161729	5749.81	893.6024	1460732	533964	12673.34	1510.306	80	2589.418
348652	479856	239755.1	3733.245	297805	425139	930167.4	16431.92	129	2590.165
2741886	1141539	10209.91	485.7941	2118699	812017	27274.44	1493.209	101	2593.805
3375538	1352210	8550.378	806.6006	2295233	922955	28553.76	2363.114	100	2594.365
3401028	1623606	10521.23	1136.995	2469837	833300	24557.35	3010.198	87	2594.993
3496103	1505145	11192.73	582.3663	2238556	892789	33345.3	1604.611	83	2595.147
2507429	2068953	6491.609	974.8574	1270236	879586	13796.8	1940.641	75	2598.235
2212138	941273	4217.4	603.116	1257889	434487	7806.446	1258.652	80	2609.539
1510764	729583	1869.522	319.9759	866357	295229	4000.919	751.2678	74	2610.970
2551113	864009	4730.979	547.2122	2086121	694750	17557.8	2112.432	102	2618.287
1286847	876385	3272.151	435.1375	823933	426855	7990.332	604.1913	69	2618.305
2434946	2476660	4745.06	702.1859	2281615	1583896	15855.75	1988.358	107	2624.460
3556213	1659495	15079.85	893.0099	2225392	777794	32204.87	1345.719	84	2641.936
2839831	1792596	10773.76	675.6563	1682529	836502	25396.01	1515.515	72	2642.002
2236495	900621	3397.514	195.0978	1328526	381648	7113.448	-397.6252	76	2644.331
3779366	2528401	11193.29	1292.285	2364363	1415890	32533.02	2843.499	88	2644.568
277960	526122	9783.074	1733.216	97245	161066	13743.06	1983.373	51	2645.591
2450795	782393	4858.925	766.8007	1337426	359228	10043.17	1684.787	76	2648.593
1674282	566792	7757.193	215.74	976314	253278	13169.83	330.8622	75	2652.304
1760307	784796	5601.685	379.9175	943317	362784	12572.31	885.8452	70	2652.360
3083630	1280885	13847.77	972.3055	1894084	588913	28229.23	2230.814	84	2654.746
853564	50706	1087.415	118.521	259519	10918	1276.807	284.2675	43	2654.865
1567320	1256284	86030.64	2646.19	1007875	810646	341481	10702.88	153	2655.211
1715004	660647	1816.069	717.6676	1027708	289105	3066.521	1288.728	75	2655.894
1594682	1747901	4393.841	783.7262	1072869	886881	15423.13	1888.612	82	2655.912
3018939	1009516	9657.122	404.3401	1632312	476677	18032.35	1385.145	80	2657.113
3660097	1500598	13609.19	762.6374	2268208	694249	33771.79	1503.239	83	2658.164
1675154	2493177	1033476	45716.79	1316661	2443701	4187290	136958	178	2658.315
2433833	968839	7010.436	868.1984	1554052	433456	14022.8	1628.119	79	2658.980
2616024	915419	4233.033	608.8666	1496871	386128	10128.08	1092.57	78	2660.336
153639	375832	97753.45	3727.278	60197	144685	158205.4	6087.241	41	2660.444
548971	1662895	16177.32	60823.08	347260	863293	39760.68	110364.4	72	2660.617
2199542	932538	12052.08	623.7053	1225818	397508	24478.37	853.5623	72	2661.062
1996137	871690	10959.44	336.9372	1142197	383035	20247.14	638.4365	70	2661.249
2811449	1026257	4739.182	794.0317	1559681	476915	8466.654	1786.648	71	2661.544
1720995	1098084	11858.73	1488.528	1074446	459470	21334.89	2579.91	69	2661.592
2610486	947602	4441.109	263.9244	1311288	413087	8566.865	-169.7719	71	2662.824
2365117	990918	9620.238	855.6476	1406956	407910	17386.64	1318.062	76	2663.838
1900447	669788	3112.392	400.1268	1024867	292772	5963.029	608.9201	72	2664.933
2048402	1003577	4310.845	283.6694	1284128	443885	10738.13	341.7837	75	2665.142
700153	1459136	45306.41	35665.41	359771	594521	82232.3	56979.77	64	2665.524
3619013	1155819	5446.351	588.2701	3137858	837199	20390.91	1860.748	109	2666.207
3398702	1342335	11975.92	860.6655	2420666	820096	31391.62	2474.746	91	2666.588
4547118	1900966	7103.097	1107.864	3118976	1271486	23555.67	3036.338	98	2666.968
2495360	1012047	4439.397	478.1708	1356934	468336	11095.67	708.3336	73	2667.404
2305183	847404	8754.118	326.2824	1349671	380120	20158.05	124.257	72	2667.700
2050864	806178	3114.273	448.8561	1192174	360113	7358.941	704.0484	78	2669.718
2214021	2027618	8016.904	1298.367	1854164	1236434	28627.5	2523.503	104	2670.793
1787174	912240	4035.639	771.2716	1042387	416106	9553.439	1321.26	72	2670.998
3220488	1719721	10431.63	1333.888	2090839	901469	25177.09	2233.017	83	2671.295
966053	850952	2965.705	520.235	531483	339053	3810.566	1178.66	70	2672.422
449030	83782	437.8646	173.9913	144740	25483	577.4703	523.902	51	2672.984
461330	61720	54.88144	158.1026	148291	17482	-66.93645	264.6321	50	2673.144
2675061	1136216	7643.651	271.0786	1578240	529133	16443.24	386.8172	79	2673.291
2104377	1052383	6486.95	469.5279	1361482	488437	16151.04	811.8652	81	2675.523
2351700	1105822	3354.752	613.2512	1329265	500695	7481.098	998.47	75	2678.404
3013580	1922863	8685.389	775.1725	3277131	1611479	26230.36	3072.451	118	2679.266
214425	160702	795.3812	931.5447	60858	46497	1032.372	1525.442	43	2680.911
2470773	1284475	21869.71	613.9491	1501448	649059	56955.57	1616.094	83	2681.611
1940171	808662	2733.664	364.6258	1181470	369171	8183.099	373.4521	78	2683.101
571899	964398	43681.75	3113.195	262922	344621	66966.73	4613.486	61	2683.500
2230806	1051672	3003.372	509.8148	1117755	445397	4688.701	895.2959	72	2684.921
6363005	2762369	12860.31	2026.401	6210759	3688683	55527.85	8158.542	151	2686.371
3496866	1613686	6962.36	713.1163	2319745	851948	17650.09	1639.151	91	2687.661
300640	285272	6721.357	228.7967	86308	82410	8680.521	366.8732	43	2688.381
2495902	975215	4872.837	408.7988	1414938	439645	9415.61	1381.094	78	2690.219
2460959	891954	3883.235	418.2025	1428853	403909	7793.624	771.4975	71	2690.375
2180416	810452	10467.34	197.7492	1306295	368060	21174.12	-329.9554	81	2692.824
2394734	856334	4868.921	454.3623	1347510	403412	10188.82	1002.829	79	2694.358
119708	73542	-24.15849	127.4764	44022	22516	-133.3642	-181.8089	46	2702.584
2450320	1116484	4670.146	528.9659	1474291	506994	10579.36	900.6301	80	2703.488
3630791	2861451	18162.84	674.3672	2804366	1892421	59091.65	3911.711	107	2704.790
2699483	1619325	13683.89	579.8887	1682123	778337	26216.1	1123.504	83	2707.465
171839	124040	127295	2343.245	48791	35226	160513	2969.183	41	2711.262
2024491	1080902	11035.31	542.0188	1248906	508093	24465.68	864.3888	80	2712.449
1849184	808806	2936.266	386.4713	948192	321330	5637.963	828.6971	71	2719.159
2217358	879294	8944.043	389.9522	1192439	394075	17129.81	1253.021	72	2719.469
1899885	840991	3006.82	315.3187	1000351	354832	5956.513	538.8578	72	2734.599
3446689	2213040	11568.07	811.3542	2603529	1661793	35034.29	3620.567	116	2750.291
219504	323819	57676.64	1099.331	83335	113106	87758.05	1436.616	54	2756.109
3109882	1449306	6043.111	1076.396	1836243	620571	14934.75	2128.889	80	2756.960
2446168	778804	2970.38	431.5623	1448459	336959	4838.432	680.7496	76	2758.277
1188183	1143470	3544.839	486.8977	665645	447981	9609.911	1095.134	77	2760.354
205664	246777	410331.6	3303.284	67196	81130	564882.9	4813.344	48	2761.001
2307370	683882	1722.592	350.119	1119787	273347	3606.301	589.0533	71	2762.166
2692465	1024450	8495.899	298.44	1500309	475559	16846.02	827.8582	76	2763.569
1210636	1458349	5133.833	518.2415	802107	741480	14902.63	974.5114	79	2763.723
114671	4602	34.70361	114.0061	29074	-181	-368.5865	181.0396	30	2764.151
3324247	1891952	7151.89	579.843	2319187	1103768	23029.34	1854.078	98	2764.624
2424792	1077201	4548.272	-535.4963	1382854	477356	10569.88	-12420.01	71	2764.716
2494932	1553124	10918.64	1333.808	1415290	795201	26982.97	2766.151	81	2766.294
2695668	1292354	5105.072	811.3802	2901112	1167341	16804.22	3652.873	157	2766.860
2026966	667519	3730.073	233.2426	1071443	248436	7026.205	199.9292	70	2767.674
4539343	3294703	24691.96	1078.828	4553800	2581699	88922.88	4829.998	119	2768.515
2309032	955197	4264.006	437.4096	1307476	418090	11558.75	722.6962	79	2769.998
609264	693067	3479.129	6482.354	254382	285001	7255.646	11989.91	74	2771.447
390207	708202	23877.29	10386.06	186290	334138	63025.42	20649.64	72	2772.752
338046	56260	166.2511	121.0765	101209	16015	17.92508	32.42058	47	2773.626
1924840	579946	4577.008	187.3685	1040298	230956	10530.73	238.6283	72	2773.719
1861315	785826	2582.213	465.4195	1201830	379704	5769.721	238.7372	74	2773.775
2377198	1011497	5460.287	464.2647	1419398	483106	14168.87	1455.099	82	2777.511
2115591	993888	3812.124	482.4353	1860570	720750	13432.95	1156.998	96	2777.876
133813	29863	185.5004	-179.6935	43230	9032	-698.2385	-277.5235	43	2779.378
1713883	889049	2274.435	55.70885	902818	365043	3389.343	135.2736	70	2780.990
1261452	834106	3716.015	312.2654	783449	371570	11540.31	651.3489	80	2782.193
4641427	1914630	27126.25	1230.533	3982523	1432131	82783.62	3693.437	110	2782.213
1964266	681787	1654.493	382.9184	921299	243552	2662.634	958.847	55	2782.321
3411743	1806884	6504.253	1246.038	2894245	1537180	26648.14	3560.333	100	2782.632
1878074	719895	1922.376	150.37	869184	253990	3164.698	176.6	58	2782.876
2611287	922007	4385.824	580.8799	1496465	456911	7648.794	831.3385	69	2783.010
1918001	618317	3125.634	193.2213	1097621	289739	10050.39	290.7486	78	2784.249
664456	1424527	146613.7	40567.29	433830	784494	324541.5	79773.48	88	2786.266
2869109	1857920	5679.845	658.6703	2241551	1057819	18230.71	2254.602	105	2788.441
1095503	2228419	5075.673	2567.611	749372	1131561	11639.35	5932.098	84	2789.060
2160576	910466	12045.61	568.6371	1153092	366665	20913.48	1070.55	72	2791.683
734482	1292773	22080.84	44252.57	374038	646389	46770.35	73025.75	76	2794.153
2772485	862601	6460.24	574.3715	1724479	438414	16982.02	1390.287	85	2795.345
742544	1391823	46305.62	30646.62	373812	529115	79984.16	46841.28	69	2796.900
2104808	990608	4272.492	289.1884	1196407	464666	11238.79	362.7389	80	2801.897
1949097	819781	4586.237	715.0405	1073766	366184	10137.88	1283.159	76	2813.819
2954708	938907	5230.539	460.3254	2468034	750345	20022.24	1261.799	102	2815.566
259026	205283	108416.3	17729.9	115852	68912	161397.5	24975.89	56	2830.739
2143130	1083157	4257.07	561.4077	1271449	483000	8610.677	551.9236	77	2857.845
3872892	2227070	6357.066	1280.218	2616164	1116272	18313.07	3045.749	89	2866.097
1269173	5980616	50911.65	30239.81	1364913	4911369	162445.8	77175.05	120	2867.622
2507052	994802	10177.77	425.4184	2690275	955995	43282.5	1601.649	114	2868.130
1952534	688354	3892.06	420.9325	1101101	311009	-1403.389	802.9476	74	2868.986
2401854	1142211	21049.36	634.9971	2633890	890709	70047.08	2436.225	110	2869.062
521442	1184715	5110.683	6020.573	290320	500631	12271.98	9844.063	72	2871.266
1798246	606375	5138.023	374.6385	975984	237945	9244.611	771.7004	72	2871.791
4047944	2168565	19872.49	992.3488	4136950	1780448	71268.38	4728.48	114	2872.541
633504	959766	80155.74	34941.59	279737	378317	136347.5	51913.59	47	2872.587
2032601	699092	5053.113	388.857	1098166	288001	11105.44	461.9277	74	2873.557
1888290	503667	1814.301	385.9221	988458	200263	4306.332	307.3189	69	2874.064
443604	829844	3114.104	12560.88	207853	339347	5863.94	21407.18	64	2874.710
3095937	1617572	12765.18	919.0909	2084554	922844	35674.73	1582.407	86	2875.161
2855918	966140	5506.174	606.6616	1874237	481463	15098.06	858.3887	79	2875.402
1191451	1290295	3911.851	596.0847	646151	531215	9300.018	1124.728	68	2875.590
2357005	636316	4166.766	222.4023	1301134	273651	8708.401	1071.861	73	2876.052
2835995	1287936	12766.92	1016.84	1777074	731742	34276.63	2302.592	85	2876.828
141372	34033	809.81	65.46834	36720	8545	562.4358	290.0655	33	2877.452
1662950	790336	11167.51	616.995	965349	331590	18525.95	782.1166	78	2877.632
2491166	1044101	6854.907	704.5789	1448875	602383	16907.12	1248.065	80	2877.811
2102965	615620	1959.817	330.9823	1233245	258321	6182.958	141.2723	70	2878.053
1808236	659029	6130.871	470.7677	1096952	303896	13412.35	1181.962	69	2878.089
2154483	644166	3400.396	290.683	1190257	297774	8327.929	1063.611	77	2879.367
273020	65180	323.1844	231.4938	80599	18361	555.0316	515.1309	40	2879.619
118128	136999	39274.72	1004.368	47102	53956	66842.64	1349.344	45	2879.820
210040	164746	112372.5	2711.603	65076	49812	151007	3593.087	46	2881.225
1959399	830077	3091.366	666.1524	1199916	368654	6414.572	1662.943	80	2882.657
2056559	954745	3261.695	301.6421	1165522	404026	8251.336	791.6328	73	2883.042
1353365	3489767	402063.6	26865.04	909080	1997406	1576330	112065.1	111	2883.674
5114219	2372081	21592.44	1086.848	4923145	1989297	84580.52	3616.863	116	2883.810
2426523	1011897	7884.824	268.3738	1361026	426158	13988.09	436.114	61	2883.841
611802	3303567	10584.08	201.9516	927263	5710424	47820.54	1991.625	188	2884.455
2771494	1388761	8997.608	459.2441	1867177	748131	21791.17	669.2509	82	2884.664
1981134	1646420	6794.882	486.2165	1086262	761290	14521.57	397.3461	72	2885.333
2711915	932720	4685.802	768.713	1634596	448812	11216.12	1045	81	2887.249
251083	187613	25071.72	1051.179	81914	65593	35755.02	1577.853	42	2887.657
1965011	860377	4768.436	258.8221	1142861	376071	10273.55	22.63597	73	2888.025
1847678	651624	1506.377	322.2323	931917	263462	2555.277	261.2956	70	2889.439
415522	247224	14251.14	310.2605	152111	78159	18831.52	523.1445	53	2890.062
352332	147926	2134.708	285.8156	100409	41371	2766.898	532.8434	46	2892.152
3380391	2931047	27624.52	1241.831	2273128	1593263	62543.64	3489.97	88	2894.260
185640	60846	12100.2	168.7815	50542	16302	15238.9	189.1228	38	2894.960
2655026	794614	2616.481	492.4884	2029280	575871	7337.56	1288.125	100	2897.168
2711820	1173679	12409.91	548.2133	1383473	468900	17350.98	1422.194	71	2897.774
3091613	2033090	7481.736	660.3782	2911153	1357994	29212.49	1992.323	112	2898.157
1883740	562702	2285.456	274.1229	889358	211324	3051.212	652.9305	68	2904.278
2195469	793195	10901.21	637.3156	1295138	380869	25425.38	1650.288	79	2904.661
2258164	1166796	6802.633	490.101	1355654	538787	16273.54	882.238	83	2908.165
3666830	1575049	6589.212	574.8124	2455811	979122	17272.29	1323.517	83	2908.196
1962858	983371	2892.164	481.8177	1078899	415741	4823.357	806.9189	72	2909.680
3541512	1678944	9595.418	1087.219	1831295	713780	16207.14	1622.792	77	2911.008
2555389	899055	5294.706	567.0918	2236903	727789	20471.5	1617.151	108	2914.253
2328385	871920	3883.816	409.1188	1440547	416242	10648.94	891.618	82	2917.346
2102663	925858	3265.296	339.1239	1240991	448121	5150.926	516.7817	77	2921.133
2135908	669199	3229.769	269.2363	1230910	315544	6335.596	131.3077	78	2923.410
1320838	475342	2627.042	389.9687	670922	181726	4010.552	1053.882	69	2924.762
2370438	746304	6870.014	390.405	1620987	496630	19160.44	1461.812	91	2930.958
2747138	1069878	3862.088	514.2455	1571380	538621	7507.622	849.6531	78	2938.174
2263858	1519235	11142.13	638.648	1242419	619877	19701.17	763.002	74	2942.960
2056548	1150683	4898.796	425.0633	1162482	486791	9123.294	589.158	74	2954.992
2381012	892393	15828.37	572.2971	2372138	714217	47474.95	1516.354	109	2968.830
2221228	696132	3310.012	421.6893	1133847	303357	5681.533	210.4275	74	2971.475
3029587	1260477	4432.009	484.2339	1708894	548524	7807.625	771.4827	71	2971.616
2630758	1010051	3799.326	479.2769	1647763	517732	8464.499	835.9586	80	2972.556
1620600	766486	2458.231	168.2605	1450453	525408	6800.106	-48.53529	98	2975.324
102515	352160	5679.256	589.7551	47350	171058	11561.65	974.2791	47	2975.379
2468062	1218243	4323.062	295.9114	1304188	559571	10707.61	209.1745	79	2976.364
4191472	1862014	10530.45	1086.668	3362095	1212155	36195.93	2985.405	99	2976.457
1284967	670408	1787.155	153.8284	744455	278200	3504.854	111.6515	72	2977.346
2149440	1326628	4422.998	437.5306	1245746	669035	14011.77	1081.706	87	2977.711
2965181	1081515	4015.969	516.102	1960655	551066	9388.286	683.0256	86	2978.641
327374	1129319	12359.34	23166.49	209044	526974	28713.5	40039.13	68	2979.049
2339932	1032933	14303.63	755.707	1371692	455045	27971.78	1612.861	79	2982.343
2829090	1119689	3961.952	828.8751	1685490	507937	8454.35	1916.419	79	2983.719
2136250	954469	3956.906	204.6013	1263128	412316	8156.446	774.2875	75	2984.140
2261336	945054	5143.296	432.8798	1443130	462623	14850.5	836.0137	81	2984.780
2398031	655996	2518.256	386.623	1338572	293012	5854.865	611.4849	69	2984.968
3234221	1428354	5269.926	813.6577	2145036	806597	12930.74	1332.267	87	2985.783
3835141	2195207	6962.894	1236.04	2928243	1366976	19739.94	2938.423	101	2986.141
1434226	518955	6746.331	229.203	701319	197537	11155.76	253.6855	55	2986.233
2714025	1853497	8570.927	1563.644	2359541	1212978	30809.19	4059.558	92	2986.453
2668405	806317	7976.815	1909.136	1589590	395753	14392.58	2865.907	76	2987.156
111648	9736	70.49725	132.8554	28849	1978	-153.6147	72.10516	32	2987.745
1576236	627623	1926.155	403.8263	849611	276342	2749.821	1190.301	71	2987.890
1827003	496101	1923.491	164.2097	998564	215338	5086.162	13.10136	74	2988.672
2320381	711496	3071.584	443.9991	1329381	300019	5182.804	706.1946	70	2988.707
2525993	958387	7166.109	810.7969	1487699	474050	19391.81	1768.518	74	2988.968
1634962	449235	2985.826	268.3396	806072	169208	6633.774	550.3998	61	2989.146
2774573	1123167	13337.98	234.6645	1344969	491155	25676.71	442.1223	66	2989.224
4047661	2501294	37873.9	1110.946	4163521	2251454	122078.2	5184.952	127	2990.493
2232898	1004443	20353.08	686.1912	1170124	437527	32732.36	1431.813	72	2991.403
1924952	783860	9652.027	312.0733	1229071	368840	27304.75	1003.846	77	2991.913
2852959	1529680	12534.49	789.2875	1754846	728099	22756.38	525.3574	82	2993.036
2836535	942023	3786.157	388.172	1597678	448666	8886.537	882.2272	70	2993.087
2567011	1369189	5537.389	650.1697	1741877	716705	15216.06	1858.409	84	2994.295
518297	685610	313639.1	32514.34	236886	329552	685699	63296.91	60	2994.394
1861945	1040073	4171.506	382.7203	1120507	477366	7167.603	865.582	76	2995.519
2065955	2270682	32518.5	32851.59	1463903	1217481	61697.23	55605.77	89	2995.967
1718628	749573	3699.075	670.7031	983877	319076	6328.063	1608.392	67	2996.062
2155762	788361	2408.776	425.3772	1175512	332419	4317.579	1084.7	73	2997.667
2051721	650673	9902.542	554.0242	1080579	259844	18592.26	1136.574	69	2997.838
2588456	1337217	4534.4	587.4998	3016781	1237770	18978.67	1848.97	122	2999.483
1812256	971300	1911.549	178.9282	990706	416607	2952.826	237.0883	70	3000.270
2400417	1703520	4584.404	634.3042	1220829	730941	8668.23	1152.642	73	3002.350
251924	293574	8070.252	511.6908	91698	93081	11359.04	827.4335	52	3006.509
2714402	1027393	4000.337	635.3514	1379066	453943	8069.129	1044.852	76	3007.580
2447058	1540869	5346.075	545.6998	1800954	1010027	17814.29	1448.523	100	3008.150
3358902	2096929	6989.644	896.1902	2245327	1024158	15776.06	2217.825	92	3010.902
1899218	788622	8306.483	398.6971	1314712	437821	21919.5	757.7837	93	3011.542
2637858	899614	4669.468	477.0636	1593198	422720	11395.17	919.2352	78	3012.005
262975	37010	230.9106	-14.22803	78207	10429	528.0552	-78.98714	45	3014.043
2705681	1247670	7857.549	663.2987	1421666	576987	15360.17	1106.671	76	3016.036
3439085	1716787	6130.217	777.8618	2079462	758410	14259.35	1635.079	82	3017.667
2120737	587840	3688.498	367.2252	1111803	236641	7106.1	498.4322	71	3018.324
3005444	1262284	4141.405	603.0519	1848265	617783	9507.876	1048.817	81	3020.514
411279	354778	77521.29	9526.687	193090	143582	125637.1	13763.82	60	3025.798
577180	218015	15426.75	332.0912	158588	60160	19204.21	465.5146	47	3030.505
2184579	672848	22902.18	778.3757	1282580	306378	36030.14	1185.262	76	3037.951
2207381	824282	4010.632	458.87	1250396	368694	8660.859	564.7024	75	3038.715
144220	51946	1019.703	20.26473	44881	15492	1037.693	51.67601	42	3074.534
2307777	776920	3071.689	332.9839	1212103	331651	6078.347	713.3259	74	3084.006
1974272	993450	6172.139	247.8292	1057296	430724	12814.85	517.9429	76	3084.821
2809495	1284201	6809.86	674.0612	1590903	625419	15612.35	1541.383	80	3086.193
174376	167748	15209.13	857.4068	50718	48995	19262.97	891.0583	40	3087.018
2545741	1490845	35341.34	635.3818	1647040	787630	57312.22	1902.771	86	3087.569
523761	370026	121277	54734.24	236330	125007	189957.4	80916.13	55	3087.856
1809107	706046	1762.625	568.3583	949912	267301	1003.926	735.5351	65	3087.883
2184428	988156	3560.446	383.6518	1071348	410609	8596.668	223.9395	72	3088.594
1405202	655708	10017.41	165.4949	772222	266116	14955.06	45.96714	71	3089.475
2103619	833551	3403.505	320.2357	1252659	403923	6943.087	654.8898	75	3090.302
1678724	621724	2545.16	278.7515	945837	275688	4512.591	787.6381	70	3090.602
3013576	1297315	7911.897	673.478	2892645	996867	28648.05	1233.545	139	3090.863
2138384	672616	4421.141	247.7978	1191417	308388	9659.318	120.0241	76	3093.387
2533910	1123727	4499.099	576.5797	1360005	487056	10362.53	1319.832	69	3093.412
3048104	1094420	9950.973	641.0551	1744421	516629	23035.03	1343.259	81	3094.361
266877	624339	94875.31	1854.442	147645	244427	152900.9	2610.557	64	3095.626
391916	420739	233813.7	19864.21	177642	171584	416508.7	29348.4	61	3096.606
2019812	512677	2980.99	172.0356	988393	204993	6818.766	-168.2204	72	3097.124
2406276	1122744	7877.162	1372.476	2114013	919083	26313.36	3072.508	109	3098.120
2250177	826799	11465.46	602.1197	1455663	438640	26118.48	1242.551	85	3098.820
3237932	1176046	4877.383	822.1447	2176314	742766	10418.95	2125.712	97	3099.910
3421562	1409897	7007.375	931.6387	2860231	1020868	20216.42	2852.858	104	3101.041
347421	285503	36193.5	33054.76	162183	107380	59687.77	47737.93	61	3103.403
2667818	1308774	2744.435	290.0758	1595338	613201	4379.881	423.7351	78	3104.535
1705450	839294	2386.838	627.5341	956634	345280	6275.547	1553.949	67	3104.680
2071533	624727	1839.009	312.3667	986716	246612	1975.094	529.784	69	3107.472
127558	11255	367.2139	184.1579	34918	2550	552.9404	188.4319	34	3107.836
1727585	759066	4978.135	216.6464	856124	299430	8621.399	134.3806	72	3109.485
2463798	1216482	8918.98	531.5587	1370158	555945	23773.42	1134.004	80	3110.034
2199606	1045572	4710.962	1563.093	1334857	451878	11342.01	2874.885	77	3110.777
2268562	712267	4500.351	291.3996	1216700	316350	10721.35	260.1981	73	3111.332
1720073	541160	6361.022	-125.3511	953637	225241	13712.66	-135.2512	74	3112.060
2252313	853795	4098.675	333.2007	2091803	735287	16806.45	758.5515	104	3112.172
2587115	1045239	11102.1	373.4075	2261828	800885	42213.13	2263.53	113	3116.722
2122017	966428	3949.994	312.5959	1080635	399015	9025.893	439.174	71	3117.618
2059066	718182	3917.632	318.2528	1080227	316506	6271.89	345.4751	72	3118.731
186612	10635	495.8304	2.650006	52589	2984	849.1887	-34.19825	41	3119.763
576874	1778788	5972.815	16268.51	448762	1196921	20394.77	37019.19	99	3120.823
526591	327692	28722.95	1500.767	184636	116290	39244.14	2169.769	55	3122.252
2689650	1220643	5064.417	587.2303	1822154	647938	13994.95	1235.126	85	3122.385
1985207	1163328	3992.764	722.4413	1189154	501257	6119.526	1257.4	77	3127.015
4474510	3131159	36909.45	1586.73	4421347	2231735	94197.71	4488.95	122	3129.752
115793	5639	324.9123	-76.75488	31367	1497	36.55264	-24.25992	36	3131.296
2450747	886927	15429.42	524.7067	1461431	398754	35808.79	1222.116	78	3132.169
179334	38032	6973.931	-14.54869	49654	10845	8850.873	-263.6406	41	3134.082
2560822	837320	4907.436	1008.82	1604538	385566	11550.55	1678.876	81	3137.605
179241	104947	14819.87	1736.421	50925	30091	18514.46	2117.769	42	3140.952
453167	1214534	29082.05	21921.09	349785	699715	62007.25	41121.16	85	3165.551
2555074	1293201	10064.14	372.7699	1434000	634750	20846.14	607.241	81	3174.980
307868	385702	10965.33	276.089	105315	115418	14820.44	149.3383	50	3182.756
102509	25509	1488.945	-77.25912	27758	6806	1932.001	-125.0149	35	3191.790
1981551	630185	3028.435	368.2083	1043368	259578	7263.324	541.8076	72	3191.904
154636	161944	105988.6	3506.24	66147	70335	195497.3	6167.945	56	3193.748
2134091	661276	8467.785	206.4857	1124354	271554	15428.05	389.9042	73	3194.178
721545	1791354	29464.8	2175.015	309968	696521	46302.28	3308.102	64	3195.004
593829	363571	97372.38	26822.11	247701	125987	153356.2	38419.05	61	3196.903
2956368	1261583	4756.744	816.5046	1783787	573602	6555.841	1705.615	90	3197.617
2100490	862691	10404.21	199.8341	1114181	345011	18518.21	309.2297	73	3198.897
2086006	969661	10481.66	489.6891	1191019	422331	23374.82	518.3627	69	3198.960
146121	124767	543.0008	3171.862	43041	37830	766.265	5042.734	37	3199.498
2075414	716687	4567.497	679.7372	1262916	312958	11542.44	1040.043	77	3203.165
2951943	1927017	20500.69	1207.951	2137241	1138367	55267.53	2273.003	86	3203.205
1606110	809720	2890.177	2294.104	861649	340274	4862.501	4695.286	71	3203.796
187416	92029	466.7708	1534.832	55623	25890	401.4169	1837.236	37	3204.045
2254399	1520910	9772.707	457.7075	1542760	711607	25497.01	577.9803	82	3204.299
2055322	753368	21394.49	117.3328	1199853	315286	32176.16	-268.1497	74	3204.973
302430	298057	743.7779	190.9704	91154	93943	1308.967	203.6396	37	3205.016
2541109	826952	3946.037	343.1652	1500513	393958	6546.071	577.0204	72	3205.344
3362605	1304301	4845.344	822.7551	2072331	734085	13622.76	2003.684	82	3205.509
1854490	715732	6107.939	329.0675	1035662	282264	11572.17	559.764	73	3208.702
3472671	1044807	3417.191	528.2662	2837135	891596	10940.97	1328.594	101	3208.762
2045608	614420	2154.869	298.9143	1126713	257738	2391.925	1391.802	69	3209.135
1633893	697279	41253.48	20820.63	1162497	531034	85072.21	31481.11	91	3209.442
4155827	1741274	18038.55	913.2524	3610098	1209477	67560.8	2003	117	3210.572
1715201	507380	2914.384	259.6201	952062	223354	6797.022	280.9086	75	3211.854
2401828	1170976	11649.55	522.6295	1522453	635927	30762.18	950.3224	84	3212.304
2785248	1060327	4978.571	428.5837	1681562	499122	12904.63	912.0237	74	3212.452
361528	58982	433.6255	99.60129	111125	16907	813.9199	-108.1231	49	3213.898
3101925	1390331	4917.181	778.4176	2042925	693407	9597.728	2019.887	85	3217.188
284869	698802	161835	35812.95	188543	385154	397258.8	58940.46	79	3218.175
2016339	843327	3241.565	600.5387	1267906	356992	8392.75	1113.283	80	3221.210
2085198	738231	3701.707	473.3243	1179666	358889	9075.485	508.0376	80	3224.793
2492512	1107497	5959.864	533.3755	1425559	539844	13738.11	1342.086	79	3226.686
2638082	884806	4701.055	733.5182	1516533	447803	8331.239	1418.135	80	3230.186
2743738	969355	3515.028	390.1875	1390392	446807	8540.77	1112.983	77	3232.272
2423080	1085217	3859.044	483.6835	2161966	804943	11234.58	1600.344	100	3237.170
2221579	828378	2998.051	233.5805	1245764	377553	7829.862	80.28288	77	3244.394
371871	78531	390.0966	107.8651	109373	21469	517.2113	43.57329	41	3244.604
2223449	844977	3919.893	407.9275	1196428	336861	7124.994	765.7133	72	3245.144
1946952	657625	2165.083	467.4445	998310	250112	3532.549	897.6661	71	3288.645
2006020	712456	3183.293	557.9241	1070528	303120	5737.916	1001.314	73	3290.056
2770511	1082346	10933.66	864.6459	1593915	543772	23799.29	1667.282	83	3298.538
2781052	1343490	6168.885	564.2974	1649258	617987	12787.42	1180.89	78	3299.122
3455127	1218219	4984.441	508.739	2290921	686134	15623.24	1511.815	94	3300.667
2580390	1194021	9061.348	432.0721	1428512	568601	20504.74	1363.367	69	3300.699
2216714	964163	4592.592	725.126	1225192	391824	8022.258	1011.597	75	3304.003
3011094	1170732	9646.844	611.8192	1821518	613647	25364.4	1525.063	84	3305.827
1651038	512787	3936.897	423.4805	891741	200659	7047.561	631.856	70	3306.715
2104108	968849	1943.24	574.3677	1230323	441616	3781.103	935.8994	76	3307.679
116868	277023	93600.23	2511.926	46922	109578	148838.5	3899.146	46	3308.018
1925856	900084	2854.82	362.1914	1116948	389632	6688.688	520.4978	75	3309.610
2182402	790351	3742.257	433.4893	1283646	348056	7514.954	672.5981	73	3309.678
2335036	930226	5584.14	513.4423	1357053	463191	13890.13	1029.21	78	3310.539
2216232	715113	3675.49	336.097	1885114	471611	14057.33	1151.151	99	3312.929
187996	45749	28886.19	2028.277	48274	11785	34618.9	2345.341	32	3313.266
1453365	587676	2670.595	365.7014	845135	246817	5343.451	696.0774	71	3313.279
2709027	803963	4899.41	477.9749	1894080	541861	18146.09	1826.778	96	3313.953
1642685	1059066	3480.583	522.1442	965869	476597	9500.101	810.9356	79	3314.468
2599068	782817	6049.328	635.5017	1507525	387606	13793.03	1640.183	77	3314.628
3502210	971676	5784.069	92.67248	2680153	804363	17253.08	1061.282	99	3314.862
4983566	2546505	10372.24	1074.435	2921509	1301725	21940.05	1764.827	78	3314.889
2959429	1633017	6528.17	903.5964	2964980	1313622	23359.52	2210.564	122	3317.268
148921	212115	65126.1	33795.36	63229	79614	114452.7	56176.25	41	3317.332
2167043	770930	4348.666	505.2271	1918236	598678	17622.96	1485.057	100	3317.606
108428	6777	-25.99944	93.74132	26048	675	-50.68277	26.29325	28	3318.070
2722903	1999086	6741.745	925.8629	1978264	1160564	22621.2	2293.81	102	3318.699
2624258	1389841	22440.64	536.7911	1436282	777720	53938.98	2297.181	84	3319.558
475741	64922	384.3315	291.6947	145032	16552	408.6677	505.1927	47	3320.011
3396277	1277184	7473.016	671.6331	1998218	631015	14791.24	1402.541	85	3321.045
1220449	1083014	5403.863	1033.384	830588	656657	16914.36	2760.024	81	3321.088
2863027	1030477	9451.153	481.979	1743103	491147	18753.51	1101.37	76	3321.430
3115039	2388440	21786.78	1987.883	3065373	2552976	82133.86	7095.938	131	3322.148
2811075	1188206	5079.92	469.9995	1644490	650466	15481.76	1238.175	81	3322.579
2909754	1919843	8819.004	5499.945	1541265	785603	15631.4	9165.642	78	3323.400
639436	1988420	7054.279	15151.89	426676	1097826	17258.54	41241.5	91	3324.820
2110593	759750	7195.29	323.5978	1244876	321905	9646.908	360.8099	75	3325.376
2213642	1070619	10176.15	497.652	1158643	481962	18170.19	403.3099	74	3325.755
2648318	947265	2660.244	746.1909	1363540	421030	3616.708	1379.556	74	3326.220
199985	147450	51517.37	2353.651	62033	43210	68211.83	3143.318	42	3326.812
3838037	1504120	6140.996	531.3107	2397564	675703	16658.25	1089.878	85	3327.386
2045628	1091689	13931.36	666.2775	1178312	431623	27216.28	667.578	72	3327.938
2509641	1243755	8970.188	575.1899	1522591	546752	18857.64	599.3857	79	3329.618
335231	157784	44539.29	20276.8	124741	49103	63533.26	28136.56	53	3330.360
1913984	1134385	4143.391	915.7661	1264928	532808	9227.065	1530.225	83	3330.641
2533465	1008297	5376.29	792.3519	1605475	529690	14146.38	1650.336	86	3333.179
2352084	777412	3689.24	793.1183	1416489	355781	7428.736	1176.005	72	3333.515
2382900	626065	4165.692	598.5569	1283426	276641	9224.11	1107.651	74	3334.598
2240371	733534	9030.204	465.5536	1404884	394051	22230.94	625.968	83	3335.414
2239141	1318734	4652.657	708.4827	1247846	579737	10500.14	1529.03	75	3340.435
2469329	1605889	7578.16	1747.503	1453149	725186	13690.86	3095.885	80	3340.793
1227842	2177741	6296.969	3984.866	871278	1270802	15649.54	9179.031	87	3341.669
3413697	846620	5815.018	562.2189	2409661	722035	20595.36	2041.328	101	3343.641
2100879	634176	2779.349	432.0517	1241288	306130	6617.004	1046.813	79	3346.109
296715	44727	147.3894	-84.20934	99680	14045	-49.40702	-149.8903	51	3347.334
2485967	780631	3517.507	210.8308	1444291	348455	6894.891	329.8252	77	3351.079
2162303	2186609	129371.6	2162.426	1589843	1164564	268412.1	5936.504	90	3358.458
2177437	1430780	32210.75	1128.873	1308698	714482	57244.47	2289.521	80	3359.408
2095725	716088	2528.414	384.1613	1079154	304750	4333.47	711.4138	72	3371.946
2562808	974302	3985.836	424.4382	1616630	472166	8672.906	563.9688	81	3377.171
3261232	1252289	7264.527	538.6345	2247652	894435	22938.53	1976.146	98	3395.983
2110827	636347	3167.887	236.1411	1130961	270384	6897.556	444.4417	73	3399.545
781427	2399352	8983.252	32402.31	496945	1256743	24162.75	70081.98	87	3400.800
1977896	574110	20466.06	420.9339	1099087	229216	36341.57	475.4479	73	3403.357
513749	185073	518.6404	-25.63236	175392	56397	709.7202	-58.12874	55	3407.740
2202148	1043551	2170.695	551.637	1176313	476413	3976.252	1089.817	74	3407.765
1424177	556395	2305.634	68.21927	707767	206453	3266.814	-247.0945	61	3407.911
431364	643394	133409.9	18283.32	272834	288373	284393.3	31917.81	73	3409.134
3574201	1516644	15270.18	731.6216	3460014	1177539	51288.1	1904.642	110	3409.272
2092538	645829	4313.784	300.2465	1175733	268888	7968.272	386.3656	73	3410.100
2159747	675714	3544.298	510.9756	1173594	272316	4746.255	871.0139	70	3410.606
2647772	704475	5408.441	383.7253	1393814	302778	8761.667	505.196	74	3411.869
566475	651140	7647.131	41138.58	294730	255326	14089.48	68242.52	71	3413.364
2027713	704882	6663.859	299.0706	1102616	273436	14406.78	612.8649	73	3414.054
2528109	1064461	3075.395	884.4506	1454880	443904	4660.207	2012.396	71	3414.288
1766593	694510	1481.831	330.7645	901591	263470	1693.767	894.267	67	3414.675
1946215	682678	3106.239	340.0122	1026887	305369	7014.174	481.6604	68	3414.766
2633788	874520	3497.983	609.6403	1507503	438065	8861.192	1293.875	76	3415.040
525811	623852	136987.6	16959.49	261140	275632	222975.2	26386.86	65	3417.062
2525012	1083663	5982.343	432.1408	1975099	828390	23145.82	815.3165	105	3417.320
2492375	820949	8429.061	499.0582	1281830	355334	17475.64	1146.255	68	3417.467
119210	37746	3996.987	265.8336	31954	9942	4652.302	401.5338	36	3418.440
487908	104705	254.4958	-54.62194	157056	31318	547.4982	-132.785	52	3418.607
301857	773001	103309	28796.83	173751	349465	204236.8	43378.33	69	3420.671
139390	96986	3237.076	108.1847	38453	26615	4143.657	239.7277	38	3420.836
776711	1143172	4711.971	5687.947	447311	477386	14787.6	12100.07	81	3420.973
2656801	906451	7578.871	736.4006	2104788	695218	25712.11	1717.027	108	3422.400
1917009	887221	2594.26	464.686	1072305	390002	4550.928	1001.121	73	3423.907
2670199	1142279	6007.422	446.532	2005838	601717	16923.22	574.7492	89	3425.532
1735660	637976	3583.167	247.3822	1054695	295384	9646.876	548.8146	79	3426.651
743684	1037811	13778.7	35145.25	319637	407227	24657.35	56150.81	58	3426.690
2024719	1433873	4604.59	506.3994	2110617	902227	16280.26	1730.27	110	3427.373
2957835	1560246	4926.022	812.1453	1758482	792827	14107.77	1284.892	82	3428.503
436959	1327611	29121.99	1328.346	145238	403409	37049.96	2047.511	52	3429.544
1865992	755904	3880.102	654.6533	1163358	352679	7729.36	1228.745	77	3431.651
208619	56435	1526.66	255.3136	56774	15509	1689.609	349.8653	41	3432.808
2588800	1295027	13932.92	548.0521	1617120	635969	33800.13	1154.161	81	3432.917
1734672	600262	3258.934	626.0395	1074922	266305	8723.483	1273.691	77	3433.436
1502009	225146	736.2445	168.0544	675058	81224	506.0283	265.1825	65	3433.766
1955822	652326	4945.135	435.3951	1097936	278949	9992.24	543.1166	75	3434.622
2568965	1087798	3831.575	631.6363	1626403	513344	8623.652	1271.056	79	3434.909
935716	1757959	10809.37	2650.532	777593	1148160	26630.38	11837.89	140	3437.618
2602944	1095635	6970.976	937.8766	1455832	487742	13803.42	1524.688	74	3437.696
179402	12734	32.45893	55.32916	47691	627	-321.9409	30.3273	33	3438.061
200731	846523	48714.27	22152.02	148525	482927	136730	53718.55	81	3440.304
2776143	1288996	4707.022	374.6596	1637828	591860	13147.31	417.1028	79	3440.365
3024798	1350572	5667.16	622.4956	2281220	807914	17786.32	1760.548	98	3443.158
1446164	378177	1745.798	393.7797	717275	135089	2855.595	725.0799	57	3443.196
2456583	864800	7872.995	375.076	1450561	401148	15303.86	1392.774	76	3443.811
2277879	1034708	4422.82	471.5562	1346371	475593	11678.3	901.492	72	3443.830
1516501	2842444	9589.604	3803.056	784235	1333518	23693.48	7742.508	70	3443.980
2681333	977470	5127.857	549.1013	1612294	496507	13508.21	1481.169	85	3447.038
413576	278266	37895.28	19526.87	174414	97506	56847.92	28235.58	59	3450.217
537061	1863015	52523.94	41422.8	371034	1054176	122212.3	76791.65	87	3450.647
2476415	1137059	28176.83	518.3549	1575028	552213	73070.3	1370.183	81	3451.411
167466	16996	166.5579	-39.96769	46126	5339	459.9237	-233.183	40	3455.987
2715046	1149945	10226.25	605.4424	1621739	576186	27258.78	1128.462	85	3457.448
3237080	1733595	14342.02	937.1833	2230332	907407	39056.2	2246.812	89	3458.121
599794	1396924	6543.204	26012.43	334585	638125	16278.76	47972.48	76	3459.045
2040954	809618	3153.813	284.1663	1008612	322689	5410.832	346.3813	75	3459.456
2035328	823946	3349.197	450.0506	1050645	336893	5627.79	800.1611	72	3462.261
1864360	1067183	4828.993	625.1079	982460	436688	8951.859	1142.828	74	3471.652
2475679	1205564	3585.081	483.1068	1540006	598107	9739.569	725.476	83	3473.743
2555022	1086481	15609.61	474.7765	1643409	559377	34259.85	1143.008	84	3505.722
2294990	936143	3156.276	198.8119	1202041	384598	5157.757	628.7988	71	3511.197
2388518	1001845	5174.947	813.3251	1302508	468422	11581.32	1729.449	76	3511.461
4423991	4100558	11222.66	2474.059	5024770	3807666	47896.95	7172.628	130	3513.059
3176024	2142621	8092.424	1571.5	2494755	1460940	25991.51	4460.822	101	3514.090
617811	1814314	5446.036	4296.315	201709	546847	7674.616	5396.623	54	3516.986
107536	17344	167.761	206.8592	30313	5103	67.9619	266.2203	38	3519.414
423452	519977	173758.8	27207.12	261360	304577	424836.3	55479.05	87	3520.758
3980419	3534851	17020.92	50563.69	3903019	2657048	63190.78	94362.84	112	3525.760
2701963	1218178	7624.975	734.7661	2779393	1064926	30470.24	2574.332	112	3526.264
1383003	1325848	3232.95	625.7784	744042	711038	10875.38	1619.033	72	3526.348
2871531	1256158	6858.354	635.0828	2136540	788790	17995.92	1079.387	97	3527.622
2521127	1207070	9970.916	798.1852	1515677	602902	27102.35	1603.972	77	3527.772
2571268	918617	13954.33	447.972	2478633	786629	36717.94	2110.288	101	3528.014
2809146	1447055	7881.61	1224.836	2339241	958098	24454.27	2902.031	87	3528.075
2213776	959721	4997.554	803.8521	1311070	406623	8546.356	1713.179	77	3529.175
333092	285042	48254.58	2397.166	116844	109315	80253.93	4110.459	50	3529.484
395725	1211475	14550.23	37418.22	222840	543795	31744.72	62894.93	72	3530.118
2483855	985423	2681.205	731.1746	1422139	438929	5800.662	1380.285	77	3530.290
1025564	1329508	199871.8	24128.45	478506	608655	403627.4	37213.02	70	3531.662
597043	583752	565761.3	32197.95	243788	239134	991480.4	54462.98	63	3531.813
621287	1160761	4530.112	19045.12	318437	521500	10450.42	37462.18	74	3532.748
106837	62122	14984.16	1153.78	28983	16395	18669.62	1443.442	34	3533.014
1770042	643017	4945.821	565.2963	996755	273225	8163.987	1000.202	72	3533.046
2358426	1017319	6480.523	507.4527	1412851	481242	15889.2	1012.545	73	3533.106
2482666	958210	3068.411	790.4557	1257973	389343	5533.877	1095.675	73	3535.023
2028904	778882	1873.478	164.4065	1119681	359724	2983.315	260.701	73	3535.949
1894011	714611	9812.715	566.9503	1100613	299610	18244.77	1253.577	71	3536.320
2121319	965023	3726.633	630.7375	1276179	419946	8480.106	1107.713	78	3537.006
2137645	671957	3590.54	460.3214	1088231	258997	5436.807	393.6435	69	3537.804
2849037	1032413	4035.057	405.3553	1582263	494037	8754.497	617.2278	77	3538.234
211537	17374	38.93457	-14.60268	51548	2134	20.33932	-20.92683	29	3538.331
2407895	933399	2745.525	319.9189	1341527	394296	5719.272	401.9967	73	3538.890
2514820	1065784	9737.074	498.835	1616714	536487	23733.63	927.7313	83	3540.632
2177070	743978	5018.636	83.81834	1163870	348238	11656.21	371.6709	72	3541.027
2643594	869683	18173.53	194.8289	1573449	427693	35730.63	-181.6369	76	3541.327
2062742	802597	4069.454	180.4056	1096235	320625	7634.963	219.3288	72	3543.300
2477849	1048904	6340.005	968.6733	1435779	470608	12922.26	1511.486	75	3543.728
2718718	1413018	3677.637	583.788	1379021	606429	5952.129	685.4886	73	3544.464
2564649	975445	3733.787	862.7081	1591246	465088	8444.749	1175.801	73	3544.679
1934499	1079483	7135.604	756.1866	1036219	408099	12129.07	842.6265	72	3548.981
2035695	786461	8671.42	212.1826	1184855	337327	14738.61	756.1142	76	3552.107
2674682	1758897	6940.285	964.293	1752735	1025122	18811.72	2644.993	89	3553.196
2827144	1550825	13482.96	578.8026	1553468	658861	27510.16	1591.288	70	3553.243
2392481	1004156	8573.503	445.273	1458021	468313	20502.14	622.7414	72	3553.390
1834773	1412282	68446.23	10902.59	729421	476812	98855.34	15494.72	64	3555.441
2011473	951727	11147.38	540.8916	1230720	420363	21105.84	861.8696	76	3555.621
1031485	1467114	5545.544	1678.996	651468	855477	15439.05	4077.321	90	3556.100
2181076	786597	4406.357	806.9252	1149445	331039	10480.07	1873.918	72	3556.240
1754759	596846	4783.09	326.7133	975751	263233	11306.01	656.0649	75	3558.241
2615315	982303	3550.87	502.0298	1586878	483041	7968.515	851.3307	80	3558.528
2357838	961344	7358.852	1096.061	1253417	391832	13250.84	1721.204	75	3561.207
211030	114409	84134.12	27170.1	86773	42479	131583	37422.21	54	3562.437
811453	1434380	7771.266	27042.71	740913	1089384	22936.68	42114.41	103	3565.276
1470926	1610504	5799.636	1724.432	1016222	849662	17193.96	3031.788	88	3566.730
3140017	1404507	7089.273	698.8536	2179963	916078	21433.04	1483.786	93	3567.533
258360	122194	10544.53	288.6426	73477	33152	14275.67	395.7306	37	3567.903
2265079	893310	11431.96	734.9404	1381715	407830	25396.64	1177.423	83	3572.792
2122893	857544	2800.883	329.9529	1647829	600664	8211.44	774.3738	96	3599.020
2173656	939992	4042.954	563.2189	1363111	440380	8948.863	955.2585	81	3605.551
4315868	1873321	7686.679	1301.887	2437341	915872	19060.28	2386.226	86	3624.984
1420173	420524	1569.196	153.1927	735865	170457	3364.95	375.7837	68	3625.939
1577431	488532	2786.139	154.0746	854971	190677	7199.238	90.02964	70	3626.645
3056184	1219336	6738.66	505.3068	1883712	582807	21136.47	289.4613	82	3627.167
2208782	1061806	7869.854	908.528	1456568	519037	21561.3	1745.329	81	3627.535
1999942	843170	5854.235	402.5756	1155721	387641	15035.24	699.4294	72	3627.866
3314818	1201956	15682.25	652.324	2499648	705356	48759.08	1795.568	93	3628.216
428658	500645	2424.464	1477.12	123056	162983	3789.726	2238.658	35	3628.305
2596718	995767	4199.919	610.6316	1508710	476573	8008.41	868.5898	79	3629.275
2882284	2346124	5925.306	823.3485	1958445	1113226	14743.71	1676.38	85	3629.624
172448	117804	38121.89	1439.26	47193	35138	50336.61	1865.563	37	3630.194
2789381	1532256	13762.24	730.6136	1801824	786667	32314.64	1739.923	86	3631.013
1909905	872390	4861.743	488.3952	953761	324004	7333.935	516.6468	67	3631.346
763635	1226320	443257.3	62870.27	1061370	1657821	2507411	238742.6	150	3632.219
125000	144000	102031.9	1517.614	40831	41366	136952.1	1654.592	38	3632.584
1914790	508778	3174.734	254.1558	986744	203217	5140.058	530.3456	70	3632.902
1722413	1341377	5178.669	395.7895	1246889	712496	16241.13	372.9008	87	3633.634
1855597	938168	5528.152	669.4989	1598912	726764	21549.79	2268.986	97	3633.674
166895	115152	692.0293	1171.417	47038	33179	604.4387	1665.021	40	3635.098
2076347	625364	4193.436	352.5646	1155412	271922	11254.19	434.522	76	3635.992
2086467	744850	5319.543	491.5178	1223889	352614	11122.72	1082.44	72	3636.008
193234	320769	110624.3	1605.168	72588	115114	167589.1	2091.926	47	3636.626
2005574	773231	6131.727	363.6445	1841477	637706	20708.35	1057.069	104	3637.070
2670408	1097509	10462.43	821.4568	1717612	542857	21806.46	1649.05	76	3637.269
2127750	775814	2909.16	294.3719	1197457	342267	7087.198	528.1522	70	3637.567
515215	64753	376.677	98.79617	178671	19744	235.2788	183.1434	57	3639.189
2471739	979374	7372.772	441.0581	2453601	805361	25326.18	1856.563	107	3639.311
1615591	1525004	77407.82	48659.02	798187	663501	158123.5	84257.02	70	3639.636
2483502	1171981	4959.54	460.3223	1478916	591887	7378.691	364.2064	76	3640.011
2251717	605260	1894.802	284.338	1198318	265327	3325.676	489.4352	73	3642.001
164936	149863	5392.495	211.02	43050	40416	7057.573	350.4152	35	3642.452
277607	20917	313.0511	-32.04805	78483	5961	557.8819	-76.2792	44	3643.452
3099294	1363944	91488.47	1695.809	2781586	1194596	188675.3	4229.624	114	3644.629
329199	218039	59696.83	31502.63	111626	61186	85877.84	41643.18	37	3644.707
2353236	1014455	2802.659	489.6973	1284664	425197	4820.644	974.3093	73	3645.358
2057467	732801	2667.43	540.1568	1174031	333197	5152.387	884.5715	68	3645.383
1622866	545547	6380.974	359.7778	909253	235766	11254.75	441.4418	68	3645.685
2429429	828413	8075.912	188.8763	1333343	356275	11751.28	604.9907	76	3647.632
2231500	713067	2675.771	737.9566	1318254	344097	7880.779	1440.956	79	3649.764
599855	679989	16461.69	1364.162	204469	213276	22840.73	2004.219	55	3651.031
1133337	867866	3658.292	823.5718	747281	395486	9195.066	1920.83	86	3654.942
2381801	851595	3541.35	416.3997	1328146	375872	6557.197	559.4193	69	3655.050
310315	52691	390.2177	27.84767	90359	15226	448.337	338.4843	45	3656.047
3251421	1521134	6229.055	811.639	1943577	688894	16738.54	1460.324	82	3656.179
3365075	1966900	12139.02	937.1951	2674979	1401689	36547.61	2521.8	97	3656.507
118558	22563	157.6115	162.3197	28962	4833	19.09587	217.2521	29	3657.028
2679271	1190004	9239.08	592.4963	1661028	634333	22893	1640.698	87	3659.643
5543566	2799942	10205.65	1255.406	5743714	2625177	39807.8	5268.657	120	3660.525
2218973	674407	2560.638	177.5241	1239460	281211	5549.573	-24.5836	71	3661.295
4817783	2537696	16417.23	949.5609	4084600	1567317	46188.82	2393.429	113	3661.739
2595098	1072120	7763.87	470.7791	1581372	528965	19307.73	738.6179	82	3662.650
381958	520123	5503.38	369.0636	109093	151256	7425.732	660.4371	43	3663.129
2186601	865911	3870.155	435.0847	1168865	371082	8326.281	901.8481	70	3663.176
2247623	724898	4471.654	458.529	1282923	295983	9816.195	559.4495	75	3665.087
2665033	1176114	4243.368	572.3794	1590861	597696	11514.34	1104.087	83	3666.559
1979300	1015260	2311.359	369.3955	1047829	404262	3548.117	529.426	73	3667.477
384345	273890	2374.96	141.2432	113952	78504	2721.916	126.3163	48	3671.507
1369733	2363334	45901.6	36068.76	683035	1173741	92982.52	60241.82	76	3674.546
1774665	735473	3445.96	313.1264	884091	283804	5622.291	182.9523	68	3675.289
2252637	724912	3133.837	440.0408	1290511	329276	6416.63	1052.647	77	3676.394
2295324	737731	3628.247	464.8953	1263797	327761	7020.165	1481.798	75	3680.144
1890245	735501	2673.211	262.3249	974638	310055	4294.6	475.0071	70	3689.968
104500	71260	1496.317	1135.68	31718	20549	1679.621	1615.303	38	3702.705
231138	42399	-331.17	2.655355	71330	12652	-1123.257	-230.3634	46	3708.870
695990	1687545	5335.805	3956.178	466242	818670	13615.98	9859.66	87	3720.582
309528	258924	9239.589	631.4232	117917	81742	12400.14	1169.619	53	3723.810
3131208	1558387	6612.741	613.4266	2149874	895417	17321.35	1416.458	95	3724.218
2459160	1236944	6547.976	609.7462	2631358	952211	18927.05	1155.397	161	3730.748
4161117	1574186	9728.233	965.1072	2585462	1102717	29777.09	2936.077	100	3733.294
124601	39220	172.5895	-24.83563	41777	11962	475.7495	-105.4604	43	3734.623
3021173	1476205	11954.76	503.7097	2321279	984167	32310.62	1646.501	106	3737.252
500767	1123131	14102.84	42455.6	443877	917764	52027.68	131286.2	98	3738.032
2129679	1244692	11087.24	652.5466	1375087	626380	28667.87	892.6938	86	3740.673
3547540	1825070	18025.16	716.1788	3310795	1353527	62075.93	2454.274	113	3743.514
2123248	437764	4741.621	349.6808	1037271	176936	8618.662	567.7745	71	3744.788
118893	11929	301.5209	85.61115	28718	3085	1.590649	115.7711	28	3744.955
125978	9610	271.2905	-67.0387	33921	2501	405.4379	-69.34251	35	3745.523
2391099	760853	2437.141	435.2954	1411782	331623	3944.81	612.3418	77	3745.609
1788974	543655	7497.731	176.0765	1058564	252285	16537.92	423.1939	72	3745.832
2513121	960042	14260.19	371.958	1486454	476357	27255.32	1619.959	83	3747.612
304574	262942	66097.66	36411.55	161441	122326	130166.5	68570.04	58	3747.828
262261	417853	86930.7	20676.67	157507	182519	175462.6	39162.94	66	3749.334
1794253	625896	2826.414	587.279	1049806	260963	5161.713	1223.229	75	3750.300
1951934	656589	2603.844	299.3068	970313	260830	7182.25	355.4743	70	3750.863
2332192	901718	10893.57	475.4148	1400100	406347	18997.87	1080.207	77	3752.468
186531	276116	114157.7	2020.711	57353	84951	157526.8	2830.89	38	3752.730
2018739	696595	3245.465	523.9775	1145518	300244	4177.214	902.8989	73	3752.940
2611410	1023727	5238.581	147.1682	1637709	490874	16209.82	-606.5934	80	3753.576
1724035	598411	7684.305	245.2285	934866	252960	13826.3	448.3951	68	3753.981
3627249	1241969	2953.343	729.0139	2448524	852405	7613.808	2237.373	101	3755.398
2401212	988801	7979.012	499.8203	2241504	760622	25680.3	1479.604	106	3757.797
2627823	908644	5692.966	531.7822	1553332	405078	12660.75	1535.118	73	3757.943
2239365	651265	1967.9	407.8192	1255894	271849	4227.695	801.6346	72	3758.417
245995	656312	138481.8	4816.477	153108	312075	263628.1	9591.914	71	3761.102
3063276	1157359	18389.25	964.7864	1892206	593132	48591.54	1194.677	85	3762.583
1634680	935671	1651.255	230.3844	882926	371897	1901.084	467.434	71	3764.733
111133	85361	1345.665	1208.359	31684	24154	1744.684	1629.94	37	3765.470
2102365	762384	3623.297	276.6075	1162452	339370	5353.479	320.6343	73	3765.493
2447061	1224587	5783.73	816.7213	1344810	605349	10363.6	943.6773	77	3767.865
2470481	1459502	15257.44	477.4539	1574148	732708	33172.4	1212.492	85	3769.701
2335014	829801	2445.918	470.0324	1258720	375907	5207.027	1077.709	73	3770.228
673631	813088	204630	4562.745	275011	310103	342542.3	7746.171	65	3773.802
2704743	1190741	5526.876	720.6825	1674811	590424	13923.03	1921.477	81	3775.183
2266490	925821	5647.201	809.3679	2010622	689587	16235.85	2236.661	101	3780.513
2279282	937819	4754.442	586.8357	1421753	459193	12324.23	824.5434	82	3785.841
2471947	1051276	4160.815	612.2587	1320617	454152	8147.071	1342.636	73	3786.291
470642	539076	19860.14	1654.126	284181	275120	39273.54	3116.537	76	3788.209
2667843	780510	4364.596	521.9346	1626949	393424	11403.82	455.9908	83	3789.243
2485889	919130	2534.284	214.3166	1461738	430871	4863.212	434.1837	72	3789.459
1500546	2124345	8957.681	29004.99	1022491	1172800	24383.98	77047.15	88	3790.562
2317403	893229	6583.003	593.7059	1419093	414011	13728.55	1319.461	79	3794.857
376360	45227	4003.172	262.9436	115064	14098	1954.585	412.7352	47	3795.535
2723726	946483	5915.237	558.7974	1660702	532386	13673.86	1330.332	86	3796.253
145613	110469	841.6392	911.8881	37349	29800	980.3647	1134.926	31	3796.515
2045103	840786	6105.889	392.3626	1168913	347376	11596.71	598.233	75	3798.403
1621368	644590	2494.703	364.0122	800039	254079	4255.455	836.64	69	3806.168
2125706	790667	5470.776	284.7554	1211736	351005	11113.3	807.796	78	3829.468
2377972	840113	9692.06	655.3126	1546820	414411	23618.2	1434.341	83	3833.939
1996173	892921	6344.857	220.975	1152464	383248	13427.2	371.8255	73	3834.385
2091403	739173	4831.117	638.8023	1136560	328611	9942.704	1145.245	78	3835.336
2135900	877230	1993.035	343.2023	1114201	390435	2851.033	905.7364	75	3837.492
2371304	925995	3621.069	373.9282	1356681	415715	9580.706	848.3364	78	3838.499
[truncated: 8,001 more rows]
