# Supplementary material for: Mitochondrial calcium uniporter-mediated mitochondrial dynamics imbalance contributes to contrast medium-induced renal tubular cell injury
Source: Front Mol Biosci. 2026 Jun 29;13:1848361. doi: 10.3389/fmolb.2026.1848361 (PMC13357276; doi:10.3389/fmolb.2026.1848361)
Supplement: Supplementary file 1 [file DataSheet3.zip › Flow Cytometry Assay(1,2)/Flow Cytometry Assay-1/╧╕░√╡≥═÷-1/╡≥═÷ 1/CSV/FITC.csv]

FSC-H	SSC-H	FITC-H	PE-H	FSC-A	SSC-A	FITC-A	PE-A	Width	Time
102475	50734	170.0138	93.53502	53177	16615	510.8164	143.4935	54	6.650
1475182	836281	5183.676	5.069084	901804	363054	9868.348	228.9448	77	10.585
120602	131743	735.2837	261.1927	33978	36781	1097.806	378.0257	38	11.764
100417	18094	126.1296	-80.15005	33552	5245	188.3183	-208.099	41	29.340
2761933	1351807	2672.041	452.4934	1637158	632724	6117.387	337.7081	82	40.103
2062555	1030873	2027.634	443.2235	1285991	504823	3736.29	1167.348	81	47.725
2348689	844017	2126.351	432.0181	1441477	400898	5879.209	1152.982	82	50.444
776876	254617	4902.526	710.5265	281422	81508	7341.266	1089.592	58	57.896
3077434	1507970	3597.782	425.2791	2071753	908085	10863.15	575.7928	97	58.377
2896735	1686704	4032.191	840.7678	2197967	1137278	13484.05	1608.646	101	60.447
3181338	2583983	4915.809	1018.615	2416362	1492471	18328.71	2504.498	98	62.090
2213197	1041029	2868.264	355.2569	1373597	463288	7490.497	414.1176	75	62.233
2650244	1144112	2627.486	304.9048	1707148	572303	5928.608	349.8733	81	62.418
2028098	1176552	3340.711	223.2717	2029696	1028310	14589.97	875.5037	113	63.071
2507837	1742481	4821.742	832.1513	1746371	914495	14161.16	1591.209	92	64.439
3626363	1362052	5617.026	702.7099	2130832	701651	11873.88	1064.348	84	65.590
2813148	945720	3801.183	294.0097	1461912	427977	6998.768	659.8773	76	67.767
2300734	894789	5438.438	524.4088	1394070	424149	12141.21	1199.88	79	68.309
195102	82754	986.2267	12.08197	57050	23879	1132.139	-220.9147	43	69.858
2244179	824055	883.6904	129.8369	1242445	367778	1098.412	-147.0615	78	71.095
2319346	1096903	2835.482	429.9742	1413293	479385	8011.64	818.125	81	71.873
795947	1777389	173958.1	1170.431	447111	945617	386436.3	1478.808	85	73.397
2359018	1807286	9675.443	633.7037	1503873	856447	20442.6	1709.309	85	75.334
1582108	1330755	8131.229	433.9161	1072431	590259	19386.46	555.2882	83	75.949
2094695	1152715	4597.275	339.4521	1138583	469582	11526.8	956.2939	75	76.238
2518283	1035600	1339.149	513.2964	1485049	485162	1856.926	891.7884	82	78.072
1639841	1604618	9239.782	378.3953	1043763	683417	17857.44	571.315	84	79.760
2335329	974200	2858.776	331.6221	1488599	469047	7704.233	496.3609	85	80.313
3098688	1125530	2797.468	461.4444	1941780	569599	6813.469	664.5417	87	85.921
131228	64017	22575.73	207.3525	28279	15467	25926.31	323.2033	24	85.974
3025058	1582581	3141.459	570.944	1728417	679763	7472.911	907.6482	82	91.921
3050865	1284892	6343.663	677.147	1924296	652181	15811.55	1100.717	84	92.590
103306	91172	101315.7	504.6706	34593	31316	144730.4	634.2947	44	94.102
193575	164568	1106.091	279.8336	54899	48339	1592.821	252.793	41	97.200
2531661	1166561	2505.741	238.4239	1561211	541401	6451.593	287.6158	84	98.930
2519874	2089027	4451.032	1624.496	1739411	1058907	9924.109	2763.921	82	99.093
3529404	1711336	5504.583	865.8905	2658510	1041725	15827.31	1901.45	99	101.396
1593756	2025825	4984.36	603.7506	1011057	930880	13624.35	1369.455	89	118.759
2299036	1017529	5479.948	266.4355	1407242	442708	11911.02	484.0037	78	127.678
166236	37722	271.1371	75.98338	45744	10328	181.4632	195.8875	39	129.063
2378738	1176265	2750.563	491.1939	1435629	618662	6752.879	861.2607	87	131.218
716279	308979	73016.56	1334.916	227144	93917	101515.2	1387.967	48	131.479
2478492	1285689	3129.033	530.7321	1542429	630611	7645.879	923.7579	86	146.553
1703206	1773989	2601.592	162.631	1064923	834068	6963.232	261.9908	86	147.064
1822492	837287	4916.858	158.4641	996320	328327	8292.329	166.7339	72	153.433
1851296	970531	4502.668	177.0661	1279541	489152	10779.18	887.8766	87	154.968
1918406	763558	2325.868	283.3076	1110963	332750	6885.509	70.17529	73	155.120
2760837	1333906	1677.287	448.6384	1767533	644839	4183.537	350.9891	85	156.424
170642	24630	112.387	40.8275	43910	5520	-112.8311	-80.7636	33	156.826
451047	474252	133961.3	1260.969	589900	658281	649757.6	3053.888	140	157.300
303233	230909	5363.718	98.16103	95829	69586	7540.017	30.99162	49	158.636
1692880	822763	3096.316	229.4402	1045488	405238	7573.25	949.2092	81	158.810
2982839	1346846	3814.296	589.1228	1953768	700515	12054.11	951.4136	89	159.370
2921687	1264123	12776.15	544.5118	2070253	680683	30000.06	1545.992	85	159.533
2872589	1243060	2756.967	469.2725	1873120	639985	4571.986	1047.091	88	162.538
100992	77947	304.4761	8.185888	28315	22247	259.0982	154.7158	36	165.077
1627735	1415920	3641.464	648.9933	1275139	843059	10954.32	1135.674	97	165.295
2312682	1162166	1818.96	641.2516	1494000	596075	3460.792	1096.992	88	166.741
2305549	875116	4514.812	112.3186	1470656	457549	10552.18	356.5411	85	167.759
2151039	941014	2373.967	297.3861	1441465	506097	3308.817	627.8613	86	170.199
1964839	1118362	3120.402	649.9742	1135015	470535	5591.681	739.3571	70	170.309
2868196	1248000	3842.411	556.077	1725801	610061	10233.58	1178.387	81	170.470
441021	1034181	9841.354	728.829	232838	469284	19456.51	1945.209	73	175.151
2233458	1120982	4739.23	512.0247	1360445	524283	7808.4	634.3712	85	178.278
2928899	1283128	12323.55	397.641	1897507	682434	32977.55	1069.531	88	178.883
2329247	845298	1897.063	374.0126	1361718	386603	2986.666	505.2188	77	181.554
3036862	2049552	5464.639	1380.638	1637136	973644	8746.375	2275.397	81	182.348
3314217	1504328	5874.68	645.6336	2255448	753215	10222.04	1718.048	86	183.660
1618013	1422764	5284.484	570.5627	1170084	642729	16091.39	1431.449	90	186.239
584187	2250233	181876.3	1433.002	384306	1178748	497077.3	3495.579	85	189.276
1561854	1656500	3256.188	856.4345	1201311	829182	9628.539	1788.453	95	192.128
1593766	1818346	7750.362	603.723	1032108	831959	22641.14	950.94	90	206.206
2442131	1294825	2491.344	416.4955	1588575	674221	7709.013	-78.32696	88	210.368
2424445	1205177	2644.329	635.481	1529361	585399	5912.387	1525.208	82	232.926
2477680	1705913	6134.948	360.1809	1644342	839351	14491.25	1011.709	86	238.185
3111048	1284814	2619.169	466.1015	1973286	715249	6858.767	613.0235	91	244.602
2656095	1059426	3266.208	777.9926	1727554	517056	6909.458	1664.729	85	263.410
2423837	1093007	31639.87	252.0226	1535652	532490	45169.18	-2.845304	83	266.214
2410761	1195032	3281.291	354.8222	1633239	648516	9490.693	817.2892	87	266.852
2139563	1329941	3047.296	198.494	1520652	652261	9225.208	-159.5075	86	267.122
2194493	1134345	2942.322	385.5999	1488982	640354	9411.008	1046.756	88	269.063
2412128	1558814	2858.647	583.6407	1630736	818599	8142.639	1521.274	83	269.150
4087951	2515970	7983.767	1566.136	3623746	2055005	30587.88	3439.404	112	269.481
2364391	1160591	6944.734	316.6527	1386308	505195	19746	687.5511	71	269.651
1894602	1089047	1733.993	359.4784	1136589	570537	2488.324	869.9301	81	270.374
1268701	1053818	168714.3	1745.009	494047	414845	305036.5	2679.244	59	270.537
2174184	1296442	3172.328	385.502	1476306	669447	9896.374	712.9118	87	271.399
1854415	1132323	6748.309	213.9183	1136821	510707	14807.77	394.1614	80	272.346
2059528	924674	2916.984	375.246	1268241	462794	7763.587	740.8198	84	276.026
2538092	1199228	2390.52	695.0042	1564634	555939	5846.541	1444.683	83	276.615
1627807	1158379	3773.012	406.0636	1130143	604251	9881.064	702.1148	92	278.352
2429247	1240677	3632.978	547.2144	1517797	617200	7335.929	1157.36	85	279.254
1905468	1844986	6454.418	462.2092	1346701	915670	20545.5	226.502	93	280.154
2291782	922012	5625.271	214.5236	1428406	454563	13915.88	267.5049	80	280.416
2713929	1576105	4537.582	569.0421	3106480	1648452	25312.62	1521.514	138	283.981
2804863	1411174	4750.583	553.3911	1753435	601337	9625.503	585.8901	71	284.003
2248859	882830	3448.972	281.693	1331920	438707	8663.75	238.2864	79	284.442
2181374	1213092	2665.145	591.4857	1440121	650962	8660.835	1205.706	91	286.679
2633581	1285563	7155.701	645.2946	1490749	599783	14854.58	303.4258	82	287.875
393252	765456	992.5651	-8.830122	115877	222575	1042.497	-164.0153	48	289.212
168978	15641	-96.52092	-23.11064	50831	4372	-483.1698	-75.47186	43	289.796
347329	95626	-59.53227	-85.4333	99075	27210	-313.2852	-229.9183	46	294.449
2300195	1433486	3676.095	936.0099	1569029	723985	9031.528	1632.363	86	297.957
1719062	923227	2614.696	379.7452	1111026	449532	7728.44	461.8775	87	300.129
1866778	1306193	3290.625	396.479	1263872	696100	9731.77	378.5983	82	300.230
2428952	1446004	3386.129	466.7361	1669421	725236	9341.124	1466.812	91	302.470
1791834	1410178	2183.17	309.8418	1178739	666365	5919.024	765.2524	83	317.563
2728958	1598854	7344.415	759.1387	1790948	702010	14100.27	1573.972	84	319.562
2362858	1170024	3710.985	718.9893	1522320	621452	10343.17	1778.618	91	323.919
994489	1706054	4257.651	552.324	777951	1159751	13564.29	1011.099	99	325.051
2184515	1548212	2823.112	435.7542	1367025	701499	9839.644	1068.075	82	325.441
2616535	1093640	5023.69	536.091	1677995	539833	12182.42	1305.95	84	328.286
1985709	1917398	5483.057	670.9882	1308603	1024688	13409.16	1294.422	84	347.347
1904011	799995	1587.977	203.4902	1113582	363993	4004.1	107.81	78	368.601
1161274	1163597	2292.368	416.1283	784469	560148	7057.937	985.3629	88	371.063
2658003	1394001	3129.38	509.6822	1709821	751385	11167.57	787.9868	92	373.327
2928643	1393719	3830.542	772.785	2031439	708384	10986.11	1170.098	92	375.601
1521738	861826	1415.444	399.3177	940380	394452	2337.52	585.6309	79	379.902
242577	28529	2558.418	227.8436	66676	7812	2775.384	134.6222	42	381.501
2758215	1331385	7242.517	413.8018	1792546	683736	18519.61	256.0275	85	381.573
931192	1679600	2689.941	500.9174	613427	799813	6315.863	877.1474	75	381.914
3559044	2141269	10723.54	772.8832	2728009	1118936	30806.38	2040.962	88	382.059
2124176	1192147	3152.659	505.3324	1455512	631329	10537.51	1382.652	89	386.944
282577	214965	644.0919	92.31519	71794	56377	-309.353	255.5159	32	387.096
2911391	1245990	17689.1	951.5383	1893614	669270	41480.1	1389.013	90	388.561
2033114	989284	11008.63	380.8589	1396970	493059	22305.54	1210.232	85	388.988
3027285	1493212	8900.861	627.1661	2059292	868054	23299.99	1625.131	92	389.622
2166575	1195441	3908.669	489.5425	1436411	552691	10198.62	568.4184	85	391.245
2127393	841446	1319.94	329.0606	1338560	400024	2300.789	893.9164	81	394.488
2535611	1245727	5415.45	461.7167	1732788	663415	16166.07	467.703	91	395.633
3173994	2140956	4273.372	916.0618	2112543	1042488	12102.72	1754.419	83	395.998
2248779	867424	1769.642	349.3486	1283596	368048	4573.278	526.9053	78	397.331
1974717	871074	2310.85	330.4687	1267579	450286	7362.663	536.5128	82	397.681
2114009	877949	975.7624	300.5878	1128145	409079	1728.285	464.2998	73	397.841
2003212	924205	1707.453	352.2975	1225730	431530	3008.685	708.0502	74	398.204
1880786	943656	2276.478	164.4149	1134247	466888	7353.224	105.871	80	398.725
1787725	1597349	2769.312	729.496	1223479	802291	7914.594	975.0899	87	401.451
2278884	822819	3579.865	345.8574	1471462	399368	5329.111	670.1409	82	403.151
2209499	1653022	1957.371	447.3344	1392311	767041	3018.971	578.57	87	406.976
2714701	1445987	8996.664	708.3801	1582964	667488	22075.35	713.3578	83	412.846
1745858	950530	2331.173	528.5442	1100300	456526	6364.688	911.1213	84	414.699
1990336	990244	2763.781	300.2919	1212971	442251	6871.976	469.1226	83	417.768
2117227	1199861	3937.89	267.3376	1376922	609463	10871.01	-78.33887	87	418.670
118840	172276	981.7374	19.72799	50892	55278	1406.99	-15.46583	49	419.791
1896336	1098153	2482.188	465.8131	1233671	531419	6570.173	1028.552	88	420.282
1978371	978419	6314.038	374.41	1333873	449020	13978.75	691.4584	82	445.061
1908013	1261805	9283.029	390.1721	1306305	688485	21054.2	606.3011	88	450.811
1953894	1305065	2677.079	623.7684	1215852	703553	6842.917	1751.304	87	467.401
2582858	1480580	3178.739	566.5795	1735089	706922	8529.174	1606.652	87	477.450
258744	586121	28272.43	602.5968	295965	749744	165738.7	2802.207	155	484.342
852799	1341301	4455.626	255.8353	479910	637603	10624.18	122.1804	81	486.560
1937873	1163223	2484.465	461.4855	1179532	569027	5540.28	948.7537	84	487.494
2953492	1232076	2664.491	398.5798	1684538	549376	4967.436	618.186	81	488.826
1764011	1098711	2820.916	95.07026	1165145	539852	7297.697	-167.1386	77	488.850
1117111	1778445	5263.482	570.5848	782299	772644	10111.5	1085.955	78	489.059
2594070	1590921	6572.264	230.2512	2784921	1401824	26493.22	1574.625	162	490.155
2923057	1056870	5556.59	506.4067	1892630	538875	16219.79	643.9728	86	491.431
189322	27220	932.4838	101.8156	58402	7374	692.9255	329.288	40	491.895
3533956	1603584	3110.446	602.4068	2415347	957085	8838.842	1768.091	97	492.156
1226785	788409	2036.919	266.8873	766588	337889	6176.321	526.2274	69	492.167
495393	448590	30323.51	226.4473	174049	138007	47880.31	167.0233	53	492.780
1694507	1167227	3116.986	406.4657	1134225	545486	8996.228	996.4428	87	494.351
1673928	1293677	1610.504	320.2485	1040090	610569	4695.072	311.3792	85	495.403
2672617	1208422	3340.703	395.2729	1706997	646826	11697.21	949.7708	89	496.555
2669978	951409	6745.661	380.2994	1517233	410990	13681.08	561.293	73	496.793
789787	1627741	172183.4	1837.812	393425	813637	324379.2	3402.83	73	497.438
2740957	1170055	5494.934	282.279	1736795	620693	14846.97	375.5215	87	499.193
1747732	1214713	2554.768	222.3688	1210207	590222	5415.499	429.7097	83	499.956
2547004	1017947	2237.559	335.0153	1696455	502885	6977	875.0098	87	505.246
3167654	1147803	4514.303	698.3918	2048513	591918	11582.95	610.2141	87	507.924
2047259	988893	8278.046	186.7893	1353802	498043	24230.51	-101.7709	88	512.048
1560905	700165	4074.961	500.6132	865763	286153	7821.747	816.4506	74	514.686
3453640	1518639	3677.557	553.7996	2209513	823387	10451.94	875.9661	92	516.468
1899731	1457497	17637.84	361.9152	1332857	718935	38856.59	1584.537	82	516.579
2721466	1867220	8435.27	1105.165	1858148	961474	20222.2	1950.026	91	518.707
1468539	999196	3514.471	133.2676	1036125	482428	11218.64	255.6378	89	522.124
2080783	984877	3293.847	393.0154	1396597	652041	9732.456	758.4996	90	522.939
2204278	1069891	2390.415	431.0193	1308903	455619	6178.833	658.866	72	523.040
1479888	2343888	2316.163	653.7042	1092465	1125616	7408.558	1631.909	95	532.804
2094159	1666819	8241.929	672.9865	1365206	817016	17012.87	970.8486	89	535.437
3043853	1756076	4446.826	737.1018	2149355	911153	12059.32	1135.664	91	537.999
2199126	954114	3077.05	374.2124	1357531	425048	8069.767	206.7605	81	545.262
2325063	1140218	2887.214	543.5299	1441817	586478	7032.479	1305.026	86	567.621
1714889	1022786	2151.228	246.4383	1005809	476399	5704.642	693.1021	82	580.952
2418061	1268331	2772.429	337.0475	1755894	676127	8459.267	417.7115	97	583.928
192218	20291	361.4407	39.98868	57758	6161	434.6833	192.4491	44	586.117
164642	43235	1124.694	489.1565	44165	11768	1097.136	779.1221	38	586.290
2198463	1670769	3460.292	636.064	1668819	866364	10117.93	2001.029	95	586.520
2158101	1257218	6147.795	706.3323	1408070	644019	13513.65	1552.386	87	590.778
2483959	942318	3174.669	505.1651	1618604	465421	8191.408	1009.256	84	591.216
2719434	1561375	10324.32	354.3299	1612302	656665	18534.29	979.9163	81	593.332
1931100	1001070	4067.605	318.6716	1130931	423952	9343.199	637.5137	78	597.568
2217340	1115597	3028.128	404.2524	1523652	593376	9220.219	887.2106	89	598.282
3072085	1396019	2036.152	481.9977	2086268	785565	4103.261	886.5407	87	598.401
2397762	1147057	1897.338	525.9731	1472502	555932	2516.795	1268.833	83	600.397
2763569	1459803	7456.398	400.0243	1936816	760240	17521.96	750.5897	81	600.561
488106	873320	89728.08	1358.129	337133	522241	309726.8	4768.31	87	601.277
1586614	959034	6217.048	327.3667	899244	372336	9480.972	781.6881	75	603.526
2911271	1192913	3724.808	378.0001	1667081	554519	9949.696	317.2386	80	604.525
2522822	1228226	4628.587	1068.946	1522147	605698	13250.34	1385.276	89	606.003
1967931	965919	2722.505	445.2315	1205458	444671	7365.384	822.1212	80	606.525
2925587	2069400	2892.22	902.8095	2169968	1194659	4572.075	2030.078	96	607.116
2424617	900729	4539.745	472.7307	1426048	391865	10568.73	1254.159	81	608.756
1412939	1309937	6305.834	377.5905	954378	663658	12198.27	1042.669	86	609.594
2589752	1411609	2749.369	697.3658	1667892	644439	3492.557	1444.421	78	609.638
376146	565378	129369.6	1286.707	158117	202301	227779.8	2315.486	60	612.683
2977735	1187810	3710.573	366.0486	1934888	606067	10829.67	817.61	87	613.315
2731410	1174986	9168.244	433.6897	1745497	570621	19570.23	558.8433	79	613.479
3156191	2295823	9924.658	1442.842	2763813	1363758	34022.86	1877.11	95	613.587
2969448	1589218	6823.07	655.1603	1884647	833575	20238.49	1226.681	89	619.298
774004	151707	1735.253	27.2971	222257	44563	2378.263	42.76797	52	622.574
2561290	1265084	3123.365	525.5478	1624749	704293	10528.89	1204.893	87	622.814
1684626	1055907	3080.813	346.671	1178737	537172	10374.6	53.09478	91	623.487
2868977	1102062	4075.332	338.5597	1885386	570685	6157.121	919.9904	83	624.648
3803336	3002711	5172.202	1043.72	3328453	2436674	22938.81	3206.105	118	625.816
563499	944268	3270.633	21.35588	332677	532078	7126.278	-207.4714	74	631.491
154047	337832	212232.8	2128.705	77078	147571	405739	4219.162	59	632.525
2056367	837499	4344.394	118.8417	1142560	360048	9552.438	274.4041	80	633.537
1906225	853843	2104.849	221.1123	1238969	403670	4893.887	501.7697	79	633.803
2225871	1400249	2727.552	569.5053	1500648	722082	7576.432	680.7515	90	636.036
2410814	1086596	1985.623	365.2689	1573085	543586	5893.388	743.9415	88	642.436
2212301	1439764	4763.954	1094.467	1386133	626333	9524.694	1645.396	84	693.684
2136491	968138	2647.301	464.0534	1244930	456888	7817.056	499.1256	82	700.045
2359923	1704462	3566.454	914.7874	1625006	898704	10187.37	2041.037	89	705.157
2470722	1440825	3535.432	368.2513	1551722	761309	11800.62	1255.89	99	708.503
1912783	1043053	3116.962	547.4692	1222060	516408	8908.831	1112.019	85	709.913
167659	228256	25198.18	90.98231	66111	81534	39057.88	17.57173	47	710.524
1010256	1591402	91667.25	1246.083	770042	1015865	233675.2	3028.139	87	710.990
2573896	1235560	1960.294	682.9138	1775020	657972	3966.877	1158.166	93	712.276
2484846	1140119	4109.656	411.6205	1635034	550663	11287.78	784.6885	78	712.372
2868333	1630379	4405.517	945.0461	2061307	786929	12014.02	1437.182	91	713.412
2729430	1454078	3646.818	737.2229	1978707	832083	9957.545	1382.109	98	714.435
118104	117149	137828.5	742.4816	33517	33433	175349.7	989.1793	37	715.375
2786787	1772750	8019.828	408.9468	1937974	912171	24634.15	310.1457	93	716.496
2280974	1230755	3248.348	619.5627	1462989	603559	8524.491	1492.326	85	717.832
3335928	1409125	3604.645	724.2916	2139234	758655	11574.02	1468.499	90	719.031
1940750	1029939	2822.232	433.8809	1295601	529838	5473.4	634.3777	83	720.048
1960145	4728680	26466.95	641.4059	1741043	4409523	65338.54	3022.784	120	720.934
2853959	1267280	6017.563	538.0726	1713634	622171	16381.59	412.6895	81	721.463
3204446	1556114	9385.598	584.4125	2182541	1049768	31696.16	1309.922	99	723.792
2701094	1546496	3634.916	641.9355	1792868	939376	13701.92	1001.294	104	726.872
1308791	1190579	8391.878	189.4088	792059	528943	20274.68	317.4733	76	727.079
2745056	1779109	3749.33	510.4714	1966635	909356	7650.208	1231.135	91	728.294
2485609	1030335	7192.722	394.9673	1414166	439785	14258.99	1250.131	75	728.920
2210189	1113374	2372.457	586.6034	1481867	559318	4375.254	1230.401	85	733.697
1133270	299688	2463.359	-52.47729	510839	104193	4346.889	-279.5173	65	735.357
3257853	2920716	6561.654	1364.778	2946233	1666598	17289.85	2642.991	108	736.462
2314095	855132	2697.919	313.7695	1483777	398614	6489.695	614.1328	74	736.507
2696131	1565133	4873.467	367.7081	1853045	811535	15522.89	189.2565	77	736.556
2816724	1614380	4124.424	946.4954	1862689	761338	9161.349	1947.682	87	747.736
2676862	1012083	3090.01	562.3476	1571994	454101	7263.445	1211.79	80	748.121
2207223	1553681	3431.055	452.2712	1505302	727023	9054.331	651.0818	85	749.194
1844480	1089339	4622.604	396.8073	1186112	494567	11667.28	808.078	82	750.127
2224839	1217818	4152.006	265.5263	1534694	596387	12799.81	206.1075	90	751.768
1895851	1231070	5843.738	379.086	1217516	562982	13986.05	1202.408	85	765.350
2233317	788807	1076.038	218.1581	1343967	388648	2426.144	200.8779	80	807.149
1796939	1535149	5839.685	473.6693	1161547	814627	15477.66	739.7654	87	807.781
2115720	3404056	592628.1	685.8153	2419256	4060997	3139297	7760.111	200	810.905
292321	466695	208041.5	1085.827	137884	204997	395714.4	2384.701	51	810.961
2395336	1147750	2709.635	490.0836	1543195	488843	5254.084	279.9373	75	810.997
2487133	1094377	3894.095	451.6397	1446267	488965	6524.553	710.1169	79	814.336
2341830	1097405	7401.703	410.895	1536211	529791	18102.62	584.0327	86	814.815
1915792	1171690	3573.583	287.7614	1116152	574890	8920.006	437.4112	88	819.126
155469	158575	75934.03	515.0925	52266	53461	107167.8	550.5587	45	819.948
2233356	885794	6366.101	185.918	1384076	392537	13954.4	-225.0385	80	820.509
897294	1805219	20361.48	54.98287	459046	789587	46838.23	386.9782	85	822.433
2448921	929517	3727.028	327.6806	1585786	422600	9184.304	573.3787	82	823.240
2580205	1210960	2745.049	467.9875	1695697	639077	5677.245	668.0444	86	825.651
3052834	1410727	3530.781	690.9206	1893537	643223	10367.24	1043.154	88	827.225
2165514	1215849	3002.322	244.9658	1468973	580215	6416.752	347.6294	79	827.430
2634107	1235396	2690.595	443.8233	1606284	620011	7808.198	934.4003	87	828.847
480970	496703	150126.3	714.8325	328652	499027	739587.9	5642.302	122	830.587
1611683	1312606	6937.112	435.7496	1014934	601918	21147.04	936.9415	87	832.210
189410	128967	2215.411	134.2023	55700	35079	3444.579	225.3251	36	832.389
2584739	1351607	3254.598	615.6634	1749233	727798	11422.04	1374.368	90	833.243
2570275	1189179	5652.82	471.5592	1586937	553188	13092.13	373.0432	81	834.268
2151133	1227051	3441.164	606.8165	1496450	671940	9608.522	1679.334	93	835.168
2405962	989523	1540.136	185.3744	1514339	463178	1578.699	332.8252	82	840.632
2368848	1044494	2842.732	347.9308	1535278	569953	8238.312	104.507	92	841.525
3085615	1564771	7449.745	378.9817	2030094	745194	17637.24	965.0012	87	843.055
1748254	503909	2987.708	192.0689	938929	204078	7084.065	264.603	72	846.320
2120732	776737	5912.936	204.1285	1356476	378753	13703.1	-157.8767	80	847.050
798233	1303780	17167.47	492.6006	509340	669323	40822.57	381.6314	105	848.221
2135946	924071	1969.474	492.5927	1360877	410917	3068.144	966.494	82	850.012
2702167	1911946	8693.988	968.9351	2038597	910561	22334.42	2009.077	84	850.045
267262	66024	432.81	96.71864	73250	18221	579.1255	138.6638	43	852.450
1919646	991647	2040.246	402.4086	1210729	473657	4748.766	253.6525	82	852.636
2634824	1338485	5634.831	190.1479	1595335	702554	13740.29	604.7716	84	868.263
2006580	1077836	3427.922	688.722	1241797	537524	6995.449	1352.355	82	868.642
2693451	1856694	3055.258	480.3484	1908817	983425	9596.759	785.0265	92	870.280
2334739	1215130	5526.917	485.6767	1456969	558142	11856.22	980.8895	80	880.704
2242895	1273562	2445.183	372.1382	1424508	648915	5348.271	511.3837	86	884.577
2221276	917629	2525.434	352.59	1182284	391207	5749.583	334.6349	77	910.422
2188354	925204	2310.543	241.5128	1343122	437107	5685.417	477.8686	81	914.418
523636	1365486	77005.25	417.9443	276222	634469	171332.3	667.2829	75	915.157
2675910	1243866	1965.372	369.1829	1761189	654026	5743.689	770.4832	87	915.842
1402058	940447	3541.972	172.3102	909376	432240	9996.496	523.5043	85	921.314
651378	1936722	12810.62	146.5517	432105	957760	32936.6	-415.5763	81	924.212
2014095	2024837	6976.321	448.1074	1246131	1047199	16468.05	1374.248	89	924.560
2819042	1151835	6610.302	182.7775	1903955	607069	18619.24	58.69082	92	927.997
1987670	1692779	1326.908	517.0579	1227223	957995	1844.814	1643.531	83	928.614
2081215	1086312	2024.065	467.7371	1230677	494703	2587.122	763.7131	83	929.483
100848	49663	25.58765	53.31794	29537	14625	-66.54082	86.57523	36	930.171
2544512	1152893	1460.951	250.7692	1457856	543360	2944.365	244.306	83	931.914
435630	455313	12456.53	335.5057	195363	209165	27764.19	637.7338	56	932.043
2131344	942799	2583.012	312.3045	1228123	444016	7361.46	414.6859	79	932.064
108619	13742	442.039	-0.6094124	28585	2125	231.71	-42.34306	29	932.395
2714795	1424582	3148.428	258.9413	1907542	784480	11974.41	24.88276	93	934.920
1988749	910337	4110.682	567.4729	1187079	382517	7614.091	1217.332	77	937.589
1075619	1587655	18090.68	348.7512	798188	761776	31573.88	1142.519	85	937.674
417718	409434	142895.3	1651.365	166901	137774	214242.3	2417.536	59	940.543
168907	392337	5367.618	271.5998	82262	170937	11027.29	386.1737	60	941.692
571055	2197418	6945.994	484.4715	397605	1308968	20796.38	1400.402	96	943.015
130387	212249	60325.84	768.1115	53288	72682	98435.44	993.1403	50	943.765
2362098	969645	2049.984	469.0074	1425277	480256	6206.342	900.9074	85	945.228
2521538	1311481	8006.812	424.8198	1524198	575834	15489.95	906.9958	73	945.320
1958033	620205	3912.206	153.0336	1044045	262944	7463.367	338.0215	72	948.275
1770808	887844	1602.825	518.3535	1028546	369625	2884.63	833.9017	76	949.318
2435551	1162450	2845.558	522.5241	1563113	530237	5880.437	633.8052	83	950.191
1259902	1018192	2153.247	371.1478	768851	469047	6442.695	707.8962	79	950.387
2249363	1085229	2566.686	598.6539	1467458	563379	6660.339	1666.577	84	983.586
273828	280437	117157.1	717.0924	94453	91806	164176.7	1050.967	50	1013.256
277152	160906	137400	1141.145	107400	80605	268979.4	2181.87	60	1013.427
312485	929431	172397.8	1799.956	167698	391865	428307.9	4016.487	66	1013.582
2283674	1251611	2658.072	389.5035	1599544	676569	7843.806	784.2762	87	1014.883
2184242	888850	2527.404	384.3065	1224018	389120	6351.955	531.9537	76	1015.213
2957364	1243265	2952.875	455.0813	1989144	588638	5555.177	481.61	87	1017.779
3037957	1488717	5335.126	529.2753	2135048	909233	17106.67	458.3508	93	1019.852
2421132	934005	2694.528	429.2575	1425323	464709	7783.765	534.9161	83	1021.186
1451867	1300029	3763.96	469.3661	868134	562063	10247.03	921.4528	91	1024.088
2178313	1156592	4856.285	261.1807	1406017	578372	11580.3	276.5951	84	1025.518
1901714	1179128	2206.311	354.5118	1307541	617621	8591.734	441.6494	89	1029.757
2442525	1006286	3582.941	438.4147	1564868	505293	6717.925	1079.291	85	1031.165
2064513	1113609	3151.98	453.43	1286376	535789	6710.618	1115.342	80	1033.108
1850321	999131	2179.658	380.3473	1181421	445157	5609.994	515.7219	78	1033.370
2047627	1144964	2173.998	328.1617	1315442	526167	4240.525	491.7884	79	1033.559
135081	221796	213377.1	1358.037	58797	90323	363951.1	2342.439	47	1034.028
142026	221360	43123.35	-255.4499	49266	78306	69015.55	-102.3376	45	1034.408
2145333	1109082	3118.464	680.2531	1423037	541562	9674.636	1583.82	85	1034.576
182749	231706	14758.69	114.2246	58696	75368	19925.68	98.69413	45	1035.687
3151849	1654921	3385.499	507.8267	2182931	837529	10473.78	1362.823	94	1035.768
743291	1420290	14805.76	97.45068	446356	633593	31472	703.1797	77	1037.397
2406708	1126335	4053.693	426.6736	1712596	598620	12603.4	9.370701	92	1037.667
2151504	855283	2401.549	366.4171	1384269	385357	6869.643	552.4584	82	1038.537
165116	154293	57991.13	201.0762	66287	74211	114609.3	26.72321	60	1039.962
821857	1151888	4226.686	301.7799	592001	579165	11647.48	554.9269	90	1040.644
3074723	1557661	4639.229	1621.415	1923190	695274	6732.879	2783.139	81	1041.217
2029491	957997	4072.442	914.9756	1057420	356664	5746.031	1765.146	70	1043.490
1766825	1131308	3706.342	619.6574	1167415	566310	10845.89	1517.276	88	1044.413
1539631	1365391	6215.91	204.5305	897281	647999	17381.02	30.87061	88	1044.723
980243	1662237	4669.783	519.0182	873101	941972	14106.73	1098.042	97	1046.289
1391354	419073	735.4775	-116.8352	664501	153300	574.9188	1.269189	69	1048.653
1967672	847656	2325.335	385.3842	1260899	388627	5887.501	757.7885	82	1049.099
2704163	1035767	2653.76	238.1239	1708065	517648	7238.205	137.4223	86	1049.958
3400182	1315321	7143.283	1058.082	1990769	615799	15404.44	2149.3	81	1050.749
2533779	2162793	7942.935	1126.012	1888777	1063751	28721.15	1857.026	94	1057.956
1244009	1016333	1305.019	312.2078	764129	401732	2372.603	115.5825	76	1061.867
2803947	1871474	4886.967	281.7654	2034585	1043656	14862.85	49.23605	93	1062.195
1166230	1172152	3128.815	299.7635	778887	510477	8826.981	687.7974	85	1065.488
105091	41671	27.42861	87.05302	27633	11027	-58.70061	198.447	33	1066.058
1917917	753012	1634.283	276.8267	1149589	312744	2609.206	590.5353	77	1075.211
456043	586862	2223.873	251.9847	230169	211757	3159.11	451.4041	63	1080.249
2457655	1214331	8724.849	455.4943	1449330	535618	17232.62	662.2263	77	1080.264
1971549	941411	3036.388	697.0638	1205997	457797	7616.392	1447.001	84	1081.094
2320816	1780706	3696.095	764.1318	1662875	911409	8377.143	1216.529	90	1094.123
679026	1101992	117920.9	985.1755	504899	668046	216554.9	2110.748	95	1100.640
3045145	1342511	4707.256	511.6259	1928713	704979	11267.17	528.6548	88	1119.188
2742140	1279814	2748.133	638.5436	1628419	593502	5142.666	973.9704	79	1128.665
1710853	768005	2713.212	43.56885	995589	321206	7485.184	-409.1179	77	1130.814
1910771	856312	4858.327	369.8867	1196782	407943	13557.8	925.0329	82	1136.054
1718139	999241	2742.78	300.314	1157537	458937	9061.323	823.0756	85	1137.236
1407935	746174	2207.603	334.3259	901673	324843	6355.597	584.4297	75	1137.282
1954134	789025	3098.875	330.0718	1194689	364348	5171.015	452.8909	77	1137.713
208786	212012	15155.04	343.1903	131255	145595	47207.39	1415.857	69	1138.050
1980744	1339872	6801.237	371.302	1373085	660503	21134.65	1036.724	88	1138.634
1510490	1758902	6898.888	564.25	1133953	1056260	19816.65	1427.384	84	1138.669
198832	1780	-459.0032	500.0506	44126	-6666	-739.1109	-107.6419	25	1138.717
3533975	1968124	5993.55	569.5281	2098111	979623	14326.03	1171.485	76	1138.844
930051	2567113	10534.19	575.1298	698089	1606880	31887.49	1867.391	95	1140.541
1925069	864950	2533.428	196.4397	1233542	435326	6947.601	6.240271	83	1141.200
1997541	1255834	5636.922	766.8469	1484024	620170	17144.32	1619.932	91	1143.035
1071511	2628755	60214.07	905.1957	927829	2318914	233716.9	2876.134	114	1144.105
139196	255896	4702.088	217.3695	42036	76086	6617.876	345.6877	36	1144.192
2027015	963100	1850.498	304.7133	1302217	457214	1733.033	827.6166	84	1146.344
2607683	1362712	4230.336	807.2547	1779964	727134	14528.3	1245.378	89	1150.492
3360273	2450880	3598.63	740.1572	2446867	1472488	9210.336	1666.633	105	1153.204
2185452	1002606	5494.506	523.3406	1534815	570567	15068.71	879.6134	86	1153.849
2097005	1494224	3213.176	356.624	1460998	750060	9891.949	94.54855	91	1157.062
2505603	1006667	2240.458	586.5981	1530149	452263	3907.547	1272.704	81	1158.168
2231711	1018753	3432.5	164.0633	1445366	510502	10268.54	-86.64365	87	1159.162
2363941	1133969	7774.722	301.2175	1443863	532674	15081.93	266.7102	82	1162.509
1947423	1161355	3553.575	631.6406	1282001	588744	8822.678	1364.417	88	1164.825
3160824	2362880	4555.676	989.4382	2198574	1214364	11588.43	1821.425	90	1166.477
1979359	1196308	3469.044	561.8045	1362828	650707	8957.051	1796.08	90	1168.010
2332282	912974	2538.886	173.6543	1537819	461447	7647.737	-11.5093	88	1170.139
1568847	2282765	7856.192	684.4939	1132641	1247152	23060.28	1745.626	95	1172.532
1155105	2083923	4159.927	407.3865	880116	1063271	10767.91	1329.497	87	1172.811
146902	103902	2643.223	574.6402	62515	39067	3948.46	992.8167	56	1174.183
2779479	1105851	3012.036	327.5681	1768811	555713	5991.435	758.8325	86	1175.384
882907	1250704	5242.069	342.6662	547293	592053	13401.75	894.4878	84	1180.929
1938609	786261	1681.946	453.968	1132078	356063	3807.562	1038.092	78	1182.776
290175	253348	100630.9	1470.213	110722	119713	232163.4	1977.683	66	1183.974
2038238	1354101	2996.024	405.8721	1272500	614934	5981.907	595.2036	84	1187.320
2038675	1290312	2552.919	360.6349	1330666	637540	6867.051	764.8314	86	1193.410
2672077	1959011	4484.299	979.7094	2409841	1375460	13803.57	2506.666	110	1193.815
2842084	1697317	3483.691	551.6968	1675034	900135	11933.38	462.7864	90	1239.162
376899	952345	210772	15.91184	571012	1620309	1318111	1952.824	203	1240.654
1592510	768480	5267.907	438.9482	1023951	352488	11299	1453.073	82	1242.393
1777501	684199	893.089	295.4845	1014024	291061	1839.461	555.3016	74	1242.971
2540895	1490391	31282.86	955.3972	1720926	716411	76416.47	2117.67	86	1243.242
1728947	916253	2741.286	370.5289	1246429	531171	8597.08	701.8802	86	1243.540
1984123	854089	3309.907	282.7044	1224910	388373	6880.341	25.9189	77	1245.396
2368344	1316104	4254.106	435.834	1526984	691179	14246.09	482.9878	84	1245.525
578971	278876	101334.5	648.9703	273527	215150	361976.3	2480.619	89	1246.660
1723331	2872094	8284.166	1809.909	1640554	2203017	32286.74	4425.938	116	1247.568
2456148	882517	1586.023	202.7713	1427589	402982	4282.504	757.7477	81	1249.928
3010934	1439166	4081.105	357.7289	1912497	639924	10596.14	-17.78429	83	1252.583
2624205	2133203	5269.829	1002.672	1819736	1156722	13307.14	1529.103	80	1252.608
1777010	908253	4748.395	415.706	1048448	420295	11498.63	1271.347	81	1254.416
1817404	2059486	3548.464	258.376	1350553	1117192	6235.426	352.7222	89	1254.625
116981	40814	1814.777	-12.14646	31576	10922	2520.065	-141.6373	36	1255.671
2035724	935809	2460.121	419.9886	1384823	441755	7464.303	1135.887	89	1260.061
2539780	1340805	4263.788	206.4409	1580626	592748	8144.076	280.0675	79	1260.875
2458294	1137521	7222.347	697.7043	1514813	519418	19091.32	1463.759	84	1262.637
2704833	1231707	3393.46	789.681	1738947	555711	8324.086	1561.164	81	1263.161
2256528	765321	1421.871	361.3928	1395482	366552	2084.938	875.9775	78	1263.756
848052	2447010	181362.4	1009.956	570129	1468720	491280.9	3189.684	91	1265.554
1685706	1213421	2762.199	387.5196	1185612	587297	9614.256	308.5086	89	1276.178
2866776	1038284	4699.141	497.7936	1677240	473795	8016.622	568.4081	76	1276.213
2663784	1008536	2836.886	501.772	1559039	512300	7756.2	621.8829	86	1279.255
2439172	1149720	3200.75	566.4121	1534968	594146	6749.763	1253.709	84	1288.886
2685112	1055041	3416.303	323.394	1607907	493473	9145.967	734.8954	78	1291.040
2910511	2327902	8808.773	550.4175	1981047	1089590	22336.74	972.7425	90	1305.995
2277706	1096810	7447.605	209.2896	1376700	575275	14208.92	579.3361	86	1316.082
296038	227684	2618.959	563.1317	113561	75025	3859.811	1018.573	54	1335.847
2251106	1386865	3475.383	415.8924	1507474	684231	10844.55	866.4698	89	1347.867
2407518	931749	1839.033	296.3632	1446736	407092	3633.479	133.1424	78	1348.994
1782509	1255637	2742.505	648.3535	1198891	683343	5414.748	1300.818	81	1349.174
3096348	1281666	4142.898	282.8369	1870108	610566	6943.224	730.87	83	1354.046
2146914	1030047	1818.128	607.3713	1290726	471164	3338.409	868.6029	78	1354.444
2902285	1637124	3567.455	836.6432	1972767	954429	12152.87	1705.202	91	1354.547
1710089	1067347	1792.694	536.0313	1077019	460713	2104.203	1231.205	70	1354.582
2155148	980653	3047.749	566.429	1354069	538009	8279.911	1079.521	75	1354.900
1696784	1431969	4646.359	244.3889	1135983	696280	14087	796.8807	88	1355.871
1594095	1129685	3876.525	476.168	1177343	659335	12631.52	679.3238	88	1356.035
238016	86859	3083.009	62.35497	66801	23316	3286.225	12.11225	40	1356.649
2917604	1967371	8173.466	1195.838	2784587	1432379	27787.44	3649.387	122	1356.920
2103320	2626024	8643.378	697.2179	1853934	1469744	29014.89	1501.758	101	1357.658
2820923	1570567	3581.73	613.589	1629182	924090	13255.15	997.5833	93	1360.600
2422703	1402086	3774.433	758.8591	1551671	663699	10728.43	1415.179	84	1360.914
207400	398231	2579.694	4.782041	58489	118681	3302.729	-58.26268	42	1366.265
1961091	1047235	2886.382	384.6496	1337757	506163	8684.315	401.3271	88	1367.573
1200197	1268514	5669.34	307.1819	796450	605468	18649.68	786.3116	85	1372.173
175652	13926	-38.20788	159.4981	53210	4053	-509.9847	390.3868	43	1373.661
1467963	1032307	2417.65	146.1002	986434	502322	7598.015	46.64569	84	1373.709
392461	924638	38770.95	453.8599	188161	389812	76885.73	754.1428	68	1376.617
1846845	1070651	898.6442	333.6851	1242569	546565	144.5311	554.202	84	1377.986
2427226	1108567	4806.805	409.3008	1552188	546205	11172.77	1144.239	78	1378.105
2943599	1907942	3301.881	501.8593	1840301	935401	6695.503	1226.517	85	1381.026
3069162	1847180	7146.997	687.5471	2193522	967946	20950.44	1446.232	96	1382.704
1817953	960408	2868.909	220.1639	1175504	478514	8583.547	475.8276	87	1385.392
3111690	1611879	6871.847	1471.141	1985934	783209	12633.42	1759.051	89	1388.672
1933835	1055394	2363.6	396.878	1220788	475575	7794.117	154.4266	84	1391.644
662557	485168	134681.7	1083.308	232592	166113	202601.3	917.6774	54	1392.114
3227563	2272040	6742.649	1536.733	1877405	1163139	13307.24	3043.088	86	1392.827
106559	88816	21779.01	328.0008	31155	26007	27882.2	293.7514	38	1396.594
1775647	1020473	2850.734	519.7794	1213779	499344	7233.159	888.1485	89	1399.386
2658615	1029473	6101.189	122.0388	1606163	486078	14103.44	-22.48488	81	1411.013
1809318	2083190	6347.659	411.5718	1248563	979632	17593.06	608.3579	89	1411.914
3153322	1527368	6166.745	519.6053	1883008	801463	13848.61	1334.185	86	1416.491
621843	1068499	25476.03	436.999	367799	468846	49069.68	676.873	76	1417.950
1841827	1319107	3268.598	365.6487	1189060	648492	6778.83	299.5263	83	1431.343
1480282	1216507	2690.41	399.8501	948158	574126	5887.187	465.8338	83	1439.202
194358	24031	225.4281	-100.4391	63809	6118	530.0576	-235.2753	43	1439.703
2260841	1792089	3058.06	545.9453	1654197	878687	7948.046	874.2761	92	1455.796
1860514	940435	3177.923	438.6968	1215598	463914	9865.949	813.2899	83	1461.343
1339003	1620760	5281.198	700.0356	1065852	850050	17322.87	1330.24	109	1461.367
304285	112208	86817.95	1000.898	145685	46068	158103.3	1244.932	62	1465.548
2506153	1170803	4217.005	281.173	1775847	623842	15118.01	390.5188	94	1465.629
2823143	1393477	5157.991	515.7651	1709658	610970	8151.238	1340.037	74	1465.790
420712	562383	35799.21	418.4927	206709	268170	60424.76	831.8771	68	1466.805
979992	2708004	13299.42	1087.214	789547	1863354	42859.07	2514.58	94	1468.948
788795	1402099	3983.22	277.8147	545311	927751	12925.97	937.9528	88	1469.874
126484	134134	30895.64	318.1173	35013	36307	39357.46	258.4617	38	1470.589
2614023	1192021	1198.025	374.6042	1576483	569586	621.1849	434.6115	81	1471.323
2213520	1382830	3120.24	589.9974	1679416	727681	10676.06	389.7152	93	1472.065
1876149	663967	2020.125	279.3041	1249147	317409	6201.441	805.6127	83	1473.436
818728	820382	18549.51	257.7262	407364	370611	35317.72	613.7804	78	1474.850
2387994	896980	3751.978	469.0903	1450615	394163	7889.208	996.7429	78	1476.625
2774711	1134583	3620.665	348.9863	1834991	573250	9162.446	430.524	86	1478.375
2588835	974476	7994.393	837.6068	1554973	482743	12840.08	1514.312	82	1481.117
2492332	949534	7718.767	269.2695	1399759	432670	17438.72	660.5677	78	1489.005
2572753	1196068	4120.193	200.1042	1644525	546198	9614.885	392.418	77	1489.236
2958262	1030055	4596.653	333.5416	1654784	487711	8708.279	901.8785	80	1507.848
329575	1081326	27445.8	565.5487	165992	462867	47175.65	1130.424	61	1508.359
2876973	1201397	5603.098	404.7141	1793175	625132	13049.87	580.1234	82	1556.916
1916122	1097257	3381.51	476.4007	1184274	488067	7355.17	1028.591	80	1566.054
258729	56769	19027.72	191.9114	72804	15933	23588.75	394.5793	43	1569.283
2770407	2250445	5396.984	828.374	2309391	1506333	17359.65	1317.946	112	1574.720
1766590	1410550	3619.72	473.1223	1101390	617967	10207.78	894.1008	78	1575.354
5014469	2650543	12893.65	833.6039	3300756	1426894	38604.41	1024.825	88	1575.708
1881200	1438177	5080.897	532.8589	1074230	629148	11358.23	1449.551	68	1575.762
2446912	1401242	4184.708	535.8206	1875085	788277	11961.5	1132.74	85	1575.857
1877494	1315657	2770.063	233.3879	1251766	613619	8554.027	312.0755	81	1576.275
2451845	1119638	2790.871	361.3937	1766564	572428	8879.569	319.23	92	1577.161
2310146	1366352	6613.621	490.3	2299479	1077097	22562.08	1514.316	111	1578.499
1877768	607552	1081.617	240.3553	1088723	270827	1308.854	236.6559	77	1579.157
1831352	1338719	3196.171	466.0709	1296161	706682	11217.79	315.7598	93	1582.240
1144273	1959471	3191.294	854.7727	892656	1099669	7646.348	1822.691	86	1582.373
435853	1580389	151963.4	1915.465	269517	820167	368735.8	3642.911	72	1582.761
1354481	3678578	221187.9	2549.067	906296	2062784	631941.5	6820.621	82	1583.079
2441879	1080140	3819.908	673.3152	1560642	535548	10345.06	1030.346	82	1584.300
2494850	1928169	8743.662	192.7871	1552446	811034	18448.59	-196.7524	80	1585.049
1169860	1337182	3991.423	774.6342	865364	877843	12756.27	1761.372	94	1587.230
1849745	1074252	2710.353	431.9802	1202652	488227	7085.147	966.4473	87	1588.364
1562443	1354825	2298.02	390.3149	963573	654523	7937.558	678.7855	88	1589.631
2925664	2049346	3895.863	783.3853	2003748	1076223	12214.67	1333.309	92	1590.151
703760	904161	13631.16	247.4759	579257	595973	30989.61	318.5951	101	1590.315
153095	413173	113302.2	715.8152	77517	169017	182714.3	1198.412	59	1593.369
1967916	1049512	2556.052	249.1841	1180601	463154	6853.3	-192.1899	81	1593.500
2156678	1332708	2678.354	197.5848	1387813	655221	9048.59	-306.0921	90	1595.650
104136	229759	182702	546.1758	48526	107425	385128.4	1541.027	47	1595.725
2244468	802846	5557.155	216.3254	1303827	352521	8563.999	765.6406	76	1597.245
3069370	1220063	3114.838	533.7748	1951039	638432	9986.354	931.9636	90	1597.955
2625048	1086120	7024.783	347.1337	1714785	514223	18748.92	845.0307	83	1601.955
1874136	1057031	2486.37	244.2113	1107045	503691	6197.832	65.13204	76	1602.238
1629980	774144	2104.639	318.1425	1007439	374052	6312.1	654.6888	79	1605.665
2619542	1387000	3164.415	321.6407	1646785	704951	9598.551	600.7686	89	1612.731
2410612	1004331	2592.807	424.8951	1291358	472528	6815.189	903.2943	82	1618.423
1975420	939111	1729.609	256.1093	1196989	414410	4505.518	585.6559	75	1618.582
2291569	1601093	3429.456	508.5013	1243313	720775	6450.083	951.8331	82	1619.883
1860487	1016318	2959.536	429.1227	1169213	471287	7139.31	557.6533	79	1620.484
2467240	1029469	4811.649	458.6037	1416240	499228	8547.406	978.0283	79	1621.085
279950	94623	75.2692	-19.83124	85051	26376	-90.93346	-47.91468	46	1624.884
2348902	1924254	9700.328	651.1228	1795201	1178908	29301.33	1213.538	100	1625.709
2579292	1877701	3016.687	629.8988	1714404	840873	7436.778	987.8477	88	1628.167
2855623	1211090	2998.608	490.5003	1948759	681153	7202.621	646.5428	89	1656.643
1303317	1443121	2516.698	457.8472	914540	714112	7376.511	1054.52	89	1667.495
1756855	778399	1726.751	269.5206	1068276	373650	6504.964	109.9357	82	1675.826
1347242	1385738	2673.082	389.3435	902101	656085	8122.622	912.1547	85	1678.537
640175	1622318	14366.21	621.7022	348713	775074	31318.02	765.3372	75	1680.310
2408166	1147812	1938.073	530.1113	1535704	544491	5546.392	868.8742	87	1680.557
2239305	1074019	3098.916	345.066	1659900	789829	15483.61	724.9091	102	1681.382
1865264	1329483	6237.953	641.3586	1326237	704772	18921.68	1208.171	94	1685.819
674434	1116910	2588.543	241.5086	393132	509395	5613.151	513.2676	75	1688.576
3267273	1182341	4822.485	633.0444	1993534	619257	12622.33	1088.647	82	1688.627
1821471	1207249	2947.376	212.8726	1179509	555705	8453.179	356.5876	81	1689.076
1019994	1898085	3636.507	382.7067	887225	1029730	13668.39	275.1183	98	1690.546
1738032	982467	6770.231	230.7637	1079463	415173	13155.76	456.8862	78	1691.186
2914185	1715147	3093.724	691.8131	1907429	921192	8719.325	1604.289	92	1691.940
2596760	1161799	3270.722	254.3431	1507168	510305	6658.126	544.8956	74	1692.511
2030845	887144	2380.483	492.4485	1313986	439254	6307.296	870.3801	77	1692.714
2714952	1650985	3035.459	602.1974	1835849	882370	6065.824	987.1279	89	1696.010
481267	1918399	7087.465	602.1138	485166	1237738	27727.15	2607.063	123	1697.143
2320919	2459052	4732.068	1077.055	1958446	1367366	17480.87	2814.502	111	1700.155
2621905	953860	2290.793	331.3549	1455848	413346	6260.529	476.1099	73	1700.439
2822317	1191938	4238.846	518.03	1848837	558475	11431.36	1010.028	80	1700.648
1786760	1160587	2773.43	258.9034	1174695	543014	7683.724	254.3121	74	1700.818
1891468	782128	2576.359	416.2619	1239671	382165	8853.941	375.9178	83	1701.507
2438895	1128627	1651.901	345.2914	1414323	558020	2872.454	711.6539	82	1703.432
1321909	663652	2230.736	300.9971	867630	323937	6830.854	596.0402	79	1704.052
505793	877486	28280.76	1019.399	244959	400332	48228.18	1715.965	66	1704.296
168583	117112	4179.645	5.549105	50231	34103	5569.243	-144.414	43	1706.541
2032170	1139888	2618.548	835.191	1233369	543098	3787.828	1283.932	84	1712.734
2382112	986351	6773.251	402.3292	1510230	488019	14663.51	663.921	82	1713.345
1885939	1157406	2861.255	277.2654	1272384	603186	7792.978	531.5905	90	1720.902
2555177	1758615	6918.267	886.4614	1938510	969564	17074.04	2718.045	98	1725.526
1736866	1435433	3339.063	436.5088	1162421	669426	6937.661	364.6706	89	1727.498
1122602	2482005	93003.13	1169.85	640980	1210989	245498.1	1623.827	91	1736.529
2597694	1367742	2811.533	710.4204	1570099	696621	6517.148	935.1824	86	1748.469
2035259	890138	2851.138	419.7213	1389289	477441	8354.962	828.721	90	1780.152
1691552	832519	1170.766	425.5267	1107187	429250	2342.558	1006.906	84	1785.042
2455871	1402113	2957.251	230.4516	1681377	850672	8031.204	59.30972	91	1785.744
1949747	1427773	4426.688	457.9996	1400621	681562	13319.75	613.288	89	1786.805
2095892	1072189	2819.171	247.3212	1314793	518789	8409.399	821.8875	79	1787.033
1656378	811808	1413.829	174.55	960438	333541	1747.574	-71.47597	74	1788.314
1983569	793996	1119.276	401.9362	1222016	363828	1870.41	649.848	75	1788.529
116099	31432	7015.926	32.40827	31319	8234	8028.935	266.6362	36	1789.868
2312360	935371	2795.958	375.6617	1464235	413801	6124.104	732.7413	82	1791.035
2756416	1471714	5431.373	1025.425	1725364	786557	13290	2562.57	89	1792.930
477786	1236405	178298.2	934.8938	309371	716058	508179.3	4058	81	1793.805
491222	62840	25847.47	164.5492	157214	13451	33933.77	34.9313	49	1793.978
1850452	1730745	6755.083	654.9435	1395690	860182	20927.29	1323.563	95	1798.446
2359275	1154604	1614.186	512.7186	1628986	652586	2389.292	1339.181	87	1799.594
2576796	1121523	2564.094	311.0268	1606726	579325	5572.448	571.1248	87	1802.532
1611949	1730809	10961.22	449.6804	1005105	801782	23676.5	835.9518	85	1803.904
171377	161884	44125.76	66.30363	89041	128446	129682.9	876.6313	86	1804.231
2426439	1219186	2924.283	386.1956	1575323	607183	7824.953	406.9893	87	1805.352
2457122	849620	4192.919	110.6389	1433401	377078	9847.936	47.88208	80	1807.006
112832	8806	126.4445	-38.19537	30976	2227	38.51471	-70.54227	34	1807.706
2154130	1147552	2877.258	495.9625	1355809	496512	5091.975	1047.265	80	1809.776
1826911	900905	2846.753	191.3522	1173874	398838	4920.387	-256.0437	83	1815.310
1930718	1246344	2210.235	261.9471	1146841	572402	7295.008	359.2483	84	1817.804
2699099	1594647	7519.54	600.9382	1786764	810795	22029.99	593.8842	92	1818.805
2838898	1051432	5303.095	607.8846	1571514	464641	10763.77	1316.094	77	1820.804
2603221	888194	2555.875	283.2097	1579482	423140	7734.681	629.9794	84	1825.628
2969943	1222592	3478.33	135.4683	1786502	596198	10183.72	-214.4379	85	1838.396
2571121	1241987	3058.245	464.9185	1704851	601426	7489.503	945.2605	88	1847.234
1221223	716811	1801.358	228.7846	800453	332331	6047.293	354.7945	83	1894.346
193975	384131	102951.1	905.3428	132627	257503	294312.2	3716.482	82	1895.024
2363115	973531	2611.983	422.1356	1501653	463174	4599.536	929.1268	82	1897.831
1419241	601608	2369.898	235.9717	838866	257570	6849.764	19.31902	79	1899.269
4244307	1417074	6651.183	465.8948	3701424	1278355	26183.36	1541.214	118	1899.390
1125193	1374815	1952.647	318.0141	784200	657204	7503.811	-90.79842	89	1900.448
226708	345190	6436.389	290.8037	119091	164909	14998.49	601.7173	71	1901.503
1790819	1084000	2799.704	692.1226	1236922	575163	9012.941	829.0377	86	1902.420
397268	1150016	46047.2	668.8085	195699	529497	99644.88	2033.102	63	1902.537
2144217	1052470	2853.859	455.3297	1355764	510500	8990.342	635.2899	85	1903.819
2247954	803715	5267.261	74.04109	1249223	358243	5776.132	294.8146	75	1904.514
2428857	1689725	3668.094	764.1613	1542620	893180	11183.52	1163.691	82	1904.534
2411592	1037820	2815.667	145.8255	1512550	510882	8717.032	452.619	84	1905.306
2339504	1065840	12855.45	71.10081	1539492	717250	28687.76	456.8309	102	1906.207
1810012	1469397	3742.354	369.4753	1187457	745855	9911.554	850.7275	85	1908.193
1837894	750968	856.932	141.6875	956905	312700	1558.812	-28.31305	73	1910.396
1933600	601451	5072.322	198.0928	1007529	250213	9631.422	509.0385	66	1910.425
1764999	1696830	2689.869	298.9279	1261209	862630	8406.46	305.3104	89	1911.940
387043	1187018	199759.9	1266.544	208686	530216	393346.5	3538.433	59	1912.008
646275	1116291	162710.3	2417.995	403841	550286	319910	3406.958	75	1914.697
461147	537070	15332.79	487.6111	215541	208758	28880.01	984.1661	66	1919.216
2295650	1177979	1840.801	628.1087	1438787	568834	2066.011	1421.701	82	1919.328
1825368	1927507	4753.651	942.9496	1384023	1059785	12826.54	2132.261	96	1922.669
3687456	1584255	3592.34	1104.062	2243569	807047	5959.977	2125.359	88	1923.767
160891	144948	176636.1	1248.062	47989	46029	252307.2	1621.995	37	1924.272
2674432	1302390	3364.376	712.8662	1934083	911203	12606.32	1541.951	101	1930.445
1868868	1714337	13923.8	409.3651	1844669	1268431	58362.59	1787.623	120	1931.844
2558668	930213	4723.921	501.2277	1701293	469149	12162.53	694.8116	86	1933.647
2056846	1441547	5072.839	315.0185	1383630	690276	14389.35	666.3722	86	1934.098
2628634	1397878	3227.217	496.6034	1780777	694104	8648.537	1163.475	91	1937.046
2354770	1053491	7538.256	652.2449	1455107	533924	21014.42	759.0246	88	1938.671
109003	103040	91722.85	1096.082	51783	38589	148692.7	927.1257	54	1942.831
917873	1482845	189299.1	2123.864	613398	779593	532237.4	5118.032	88	1944.084
2235499	1491616	4146.209	1012.361	2034216	1089163	14116.7	3051.607	117	1949.526
2515047	1811931	4924.723	879.3324	1442731	847817	9081.646	1771.151	85	1956.910
475678	896929	38885.46	-194.6171	258355	379826	78727.73	-573.9205	79	1996.379
2092260	1551169	6382.104	1654.615	1249835	795462	14429.52	3085.592	92	2006.250
373037	1386361	28142.69	364.2674	244651	713702	97354.2	715.7316	80	2006.440
2618971	1002090	2597.102	545.277	1509236	470327	3833.763	1144.321	79	2006.586
731606	933474	1583.576	319.1234	317308	414405	3019.246	105.5305	75	2006.898
2254877	911476	1525.635	224.4612	1358345	392349	2788.239	308.7725	76	2007.454
488761	643612	314892.6	224.9544	462404	771609	1630883	5118.016	181	2007.921
252487	322204	7375.009	671.7362	119475	111968	11614.8	1565.63	58	2009.180
3096663	1637305	4708.701	598.4179	2149893	1069017	17094.93	1251.039	104	2009.528
1810867	1200094	2059.382	509.6549	1063995	487195	4160.008	687.3748	76	2010.675
2159751	763124	2117.348	213.3136	1342650	344354	3792.875	283.2053	80	2011.664
2140079	2281385	8311.231	1512.014	1606520	1094508	17901.7	2660.946	92	2012.078
2075064	842516	5750.181	356.549	1214760	370342	13646.47	758.2729	73	2012.330
2872843	1256890	14109.93	313.581	1713622	624239	30728.06	827.2326	86	2013.480
2900755	1311044	3340.977	922.2334	1974375	700225	5303.596	2068.813	90	2015.901
2475043	1729985	6222.58	881.5708	1541664	824710	12452.29	1761.116	83	2018.430
1669436	1055901	2624.03	421.402	1130820	507235	7089.435	758.8303	77	2018.522
2270985	1063826	2779.769	487.9913	1397569	530239	6990.387	1072.083	81	2019.112
2783093	892702	2555.56	366.255	1607784	405815	5078.483	1086.206	73	2019.365
3160787	1379799	1671.7	723.4424	1947567	790187	3094.564	1928.692	80	2019.454
2118225	872427	2190.849	361.7368	1257221	412529	7436.124	669.9418	86	2023.509
1876961	751392	1885.912	282.6172	1150655	332608	6428.75	253.9028	79	2024.507
146410	148484	91098.19	168.9711	52392	71138	198274	281.3725	70	2029.412
2843117	1277557	6056.764	222.4316	1841005	675400	15054.83	49.61069	85	2029.858
2682021	1833378	3410.772	519.1899	2039368	978069	10130.38	775.2376	95	2030.334
2046019	915308	2280.248	464.8723	1255580	439324	6098.129	685.4792	80	2031.648
2061883	1021004	2746.962	328.7121	1471221	576173	5883.263	433.3985	89	2034.001
2557272	995904	1987.997	296.9273	1684448	481312	5153.542	538.4053	86	2035.124
421477	562725	294.8999	126.5639	121734	160443	179.8241	237.1233	48	2036.950
1305931	2113217	5060.816	424.7486	734700	1001971	11037.77	753.6656	77	2038.627
192191	592640	5679.877	95.66564	201202	613911	20615.34	463.4527	121	2039.070
2569607	1460978	2805.784	425.2477	1679933	835539	9935.865	330.229	95	2042.220
2608552	1291095	2589.286	542.4017	1755987	687972	7124.914	985.7249	92	2045.834
2017227	1262490	2958.696	192.2436	1365427	613081	8264.48	23.74125	89	2052.187
2426491	806045	4889.195	309.4448	1323355	338366	10539.81	487.3211	75	2054.267
2577893	976531	5192.824	502.7527	1644313	511256	11293.69	1004.838	81	2054.932
2824599	1763923	3813.957	438.1716	1817892	792743	9442.239	1371.262	84	2078.174
320772	102745	1788.471	242.639	100905	29520	2489.786	362.7198	49	2094.388
2562436	1065977	6653.92	407.5009	1700084	518077	14006.42	243.4765	86	2102.687
2626800	2239873	3693.261	886.5397	1843178	1186172	10017.56	1147.473	102	2104.257
1739599	961467	1257	453.1176	1089715	450616	1119.914	813.8444	80	2111.148
1822290	1218444	3059.004	546.8093	1220276	612656	10448.23	574.4994	87	2114.898
2905931	1634746	9467.133	1091.68	2103848	843823	22577.85	2393.048	93	2117.124
2843531	1776535	3419.298	635.963	1874689	898597	9330.506	1773.34	86	2119.125
590978	1715624	31293.63	255.8472	351950	938459	65800.63	1193.289	92	2119.894
4151351	2214896	13354.91	1548.228	2589396	1302433	36526.19	3668.881	96	2121.479
1480644	886375	2684.919	235.6402	961141	423759	8233.741	332.1646	79	2121.947
2026209	1094729	1672.111	451.3831	1212536	526938	2515.002	328.0912	82	2122.598
2734644	1276990	2667.987	547.0767	1655896	575840	7394.234	1136.97	82	2123.034
1520237	850103	1442.905	48.36603	977940	397953	3517.386	-84.1518	79	2123.918
2059271	1621283	3641.327	323.013	1306748	826845	10847.61	1428.03	88	2123.979
1479739	696841	828.1389	247.8308	880137	273348	-417.7352	152.1121	69	2124.095
2517767	1181179	4058.473	476.9857	1618521	568572	8059.004	734.3093	79	2124.559
1782589	1190097	16274.59	272.087	1025770	546103	27790.78	940.9065	81	2127.927
1404084	1455148	6224.275	136.3268	1000393	709978	17941.77	394.1789	91	2130.629
1961404	1291989	2436.326	432.4128	1234270	624077	7348.081	420.6112	84	2134.878
2403539	1324564	5501.555	491.3262	1535936	721132	14671.41	821.7847	87	2136.308
2848193	1577362	3369.891	486.0726	2030728	832515	11095.58	1100.346	95	2137.936
1926382	1095096	10609.43	493.3032	1062467	489484	24682.68	833.1627	73	2138.300
2107743	1315888	2720.923	532.4592	1382435	651415	7732.251	1527.329	86	2142.865
2251531	1135998	7024.888	236.1186	1313655	488377	13948.81	471.7667	78	2150.998
2365907	1100037	10317.94	485.2478	1734541	605163	26666.05	686.7557	84	2151.048
1378817	2246988	4665.576	1006.624	1059566	1372265	13416.61	1537.35	98	2153.583
2839587	1727413	4433.519	945.0166	1710420	927207	8046.998	1250.037	84	2158.136
3155915	1675706	3064.632	661.9995	2127048	877287	8330.73	1754.208	93	2186.798
2151684	865647	2358.892	298.5554	1341517	424734	5336.031	15.14518	83	2202.416
3255091	1334103	10731.6	693.7225	2005766	686988	26486.98	1281.523	84	2205.049
2125216	1418671	3583.604	834.3195	1500346	766664	9649.693	2270.409	88	2208.089
296139	4307709	3218.045	264.9233	171139	2093685	6538.933	876.0475	71	2213.860
2390486	1208381	2874.86	455.3076	1716519	750519	10200.4	728.1628	94	2216.695
2321401	939253	3508.149	435.1774	1305568	407298	7018.833	361.99	76	2218.565
3156291	2040713	3966.748	535.1849	2576338	1210188	15393.31	1338.903	98	2218.979
2997728	1481069	4233.848	861.7493	1961427	738620	10826.44	1743.075	79	2219.233
201766	467205	27067.23	12.02555	98393	194610	49001.28	948.7155	47	2219.355
2151458	1031701	2589.27	511.404	1425761	585689	6432.392	556.3788	93	2221.372
2807856	2816429	4366.025	1077.729	2091040	1650642	15760.11	2420.12	101	2223.441
2448584	976170	2599.25	417.9679	1580624	557183	8905.755	894.4619	83	2223.488
3269373	2197581	6467.822	1065.28	2622724	1397967	16611.1	2154.663	103	2224.182
2609187	885527	3417.837	268.1733	1522563	401832	6945.655	458.5203	76	2225.532
321692	121586	1926.276	198.8089	96607	35089	2238.98	312.8108	47	2230.015
2649224	1189240	3533.082	545.5895	1659573	647965	12235.69	864.2848	88	2232.480
1593566	668200	6688.769	50.48616	905324	285108	11040.99	0.20196	75	2232.779
2427301	983017	1243.637	615.0406	1358362	436772	1340.933	1126.04	78	2233.443
102790	25715	295.0856	-79.46282	30124	7057	326.0589	-250.9199	38	2242.088
1558904	1374126	3273.104	389.0003	937220	638936	9107.169	325.4783	82	2242.976
2336694	1120096	3476.731	566.6984	1708464	654184	10463.02	1390.372	93	2243.329
553127	516608	142511	624.664	260435	238770	431191.8	2987.5	80	2244.829
2344663	1022377	7783.773	487.915	1490185	471107	17697.58	975.3183	82	2249.419
3076684	1860185	17353.79	1065.79	2201923	936468	34084.75	2613.204	85	2249.951
2595871	1390297	3283.722	332.4724	1681111	693036	8995.274	292.58	89	2256.678
2450750	1214503	3296.366	478.6529	1657002	609792	9821.274	495.7187	89	2260.255
1693006	718533	1834.915	266.9557	1036660	349653	5184.58	615.939	81	2261.119
164081	179022	52175.45	-7.047404	53362	57647	73443.62	-56.53668	42	2261.621
2233184	875011	2073.286	448.6541	1311233	382036	4027.128	560.4962	79	2264.499
180058	22458	1013.752	35.12105	49838	6233	1097.007	156.1407	40	2271.061
1021400	1506558	2006.447	524.2723	649952	787237	7482.196	1231.312	91	2272.390
2227788	837521	4898.424	212.1167	1327847	377212	10842.92	360.7046	78	2278.719
557612	1284624	97425.01	1140.542	274015	640533	273182.9	2923.986	75	2294.693
2200295	1109059	1922.392	306.3677	1254762	498487	3456.739	566.5753	83	2295.240
1970798	678046	1555.171	169.211	1166577	303417	4191.369	259.862	77	2319.616
1841187	1401291	4920.54	850.9343	1426614	737734	11913.05	1311.712	91	2323.357
2375995	929787	6548.21	371.7125	1464607	408443	12327.41	556.0856	78	2324.611
2245579	1391752	1904.217	355.9832	1488357	663460	2004.153	497.6023	83	2330.393
1921509	633061	1591.142	279.0347	1116837	290812	4053.136	169.7538	72	2330.645
309583	251829	600.5145	7.585964	85985	69637	528.9272	94.88737	44	2335.808
2332539	1168489	3335.382	369.0386	1496365	539790	9979.104	389.007	85	2336.601
2602015	1043282	7163.614	334.1559	1578100	541805	17338.19	622.0345	83	2337.837
1874002	1004456	6892.574	319.1586	1328634	507679	15849.35	963.2785	89	2340.234
1852575	1157678	2980.885	283.0507	1262213	568912	9586.472	414.5067	90	2343.418
2325673	1057839	2025.324	510.5558	1654149	536588	5386.536	1147.877	87	2344.914
2590976	1069824	1904.023	359.011	1735189	567034	3229.107	998.3315	84	2345.358
1097618	292807	344.7187	4.394976	348644	87405	506.9407	-420.9488	55	2346.304
627022	1782386	159343.8	1925.431	480013	1090810	450656.3	5198.56	90	2348.862
773349	1624689	71777.04	421.2843	525466	1091006	221701.7	2927.131	108	2349.005
2122846	1100965	2933.109	513.9257	1395535	486264	7377.148	841.4283	83	2349.506
397132	1225006	3670.508	335.8139	265900	666395	11114.35	1072.645	86	2353.554
198893	79608	1189.902	32.77303	94747	26381	1938.654	-103.9723	56	2360.034
957820	1490766	15133.71	223.2589	588960	691609	36332	218.8259	81	2361.226
2307372	1246202	4144.045	733.6719	1591065	599560	12315.49	1054.801	87	2361.386
1902262	1291280	5636.244	589.9446	1391989	681774	15623.76	1003.741	94	2364.640
2332961	1101084	3206.805	440.5407	1656299	595350	9267.082	1217.467	90	2365.475
1775878	1273827	3466.057	577.2344	1153791	562929	9060.976	844.1255	83	2374.355
1894228	1478479	2631.725	379.2947	1250356	707778	6478.02	77.81293	79	2374.393
2438932	1070421	5662.469	305.1707	1484571	489523	12212.44	305.6299	83	2385.269
2331748	1025963	4111.207	387.3974	1587858	543791	9507.876	798.8167	85	2388.429
2149458	755917	2423.907	470.1997	1289488	345490	4545.066	873.965	78	2413.115
100448	133302	55566.5	-39.01895	40495	43712	78787.84	-75.56966	46	2416.782
645482	1304442	3595.069	342.6696	431653	774429	12258.27	277.035	86	2431.764
2867884	2137148	2500.396	478.1931	1682797	972519	4998.716	785.6848	86	2437.844
2408948	1296709	2950.985	578.3532	1485752	629708	7824.864	1174.002	87	2440.483
2444963	1397114	2139.98	469.0568	1556737	671235	4285.96	766.2504	85	2441.170
2158248	832531	4385.557	131.9183	1324632	346509	9623.331	104.2027	78	2441.661
2245330	984475	2665.193	434.4787	1427182	483819	8817.865	627.1093	85	2443.241
2128490	1030728	3327.824	487.1261	1381201	583929	8621.23	1496.405	91	2444.747
2551532	799231	9988.971	578.5872	1344206	365419	19804.16	1013.182	76	2446.824
2776114	1976507	3895.29	1120.468	1947522	1163054	8037.195	1934.448	92	2447.344
2140103	796236	2524.675	270.6992	1207440	333959	6420.062	327.153	75	2449.822
2393850	1014448	5006.96	297.4984	1419447	465582	8650.943	657.1292	80	2450.595
1386407	1153003	7295.541	257.1717	829204	532552	15462.08	280.0067	80	2454.755
2569819	2811432	7789.215	684.1319	1635763	1313681	21589.85	1299.221	94	2456.187
889603	1428853	36513.56	178.6982	547019	729277	83165.83	96.43735	82	2459.509
1919704	980359	1407.539	163.4552	1182689	413118	1455.008	218.6243	78	2460.648
361550	688041	269889.6	1833.882	152090	259115	482094.3	4010.627	60	2465.389
2039431	1290364	4506.608	240.4991	1371269	659942	12719.15	450.7137	87	2466.405
1109892	1797892	8126.385	634.6132	448904	625910	14064.37	1166.138	65	2468.939
2296839	1307041	4337.983	312.7642	1528504	642205	11036.62	552.8306	86	2472.426
1381664	1704892	5023.182	622.1642	922077	874413	11301.14	1497.766	88	2480.208
292976	96324	477.6712	-41.73688	83688	26997	692.5945	-118.6644	45	2488.694
2116831	1274636	2469.858	361.5874	1453517	640409	6613.581	350.3058	86	2499.962
1946241	784298	1652.208	184.2472	1196499	370275	2941.538	444.7126	81	2503.260
1210876	652335	3220.556	147.562	684485	273250	7889.572	631.6906	76	2537.320
2841874	1683287	4322.86	345.9405	2005821	846376	11396.16	513.0923	90	2542.477
2436469	1034262	2692.049	358.6142	1401744	422715	5168.213	262.2941	76	2543.157
2168133	698023	1456.348	291.4315	1254612	347835	2622.641	505.6019	80	2545.272
1414978	1481888	2526.516	429.4343	857970	676659	6379.303	714.0183	79	2545.707
1784792	746293	4466.842	96.22146	1001059	325134	7031.009	484.2378	75	2547.723
2580194	1812506	3939.877	580.0518	1810690	973967	11770.34	932.2487	88	2547.999
1753311	1267303	2358.19	637.6564	1150311	667488	7528.397	1540.664	83	2548.660
3073538	1177466	3158.763	472.454	2020473	614894	9398.428	1024.566	87	2549.615
665957	1389781	4644.881	220.6015	328478	853057	10093.61	318.5289	81	2553.087
2425017	1544528	2495.543	475.8914	1480887	682415	5629.792	893.8729	79	2554.224
1601766	1421341	4157.271	370.7687	1250716	809743	12713.63	224.5084	96	2556.089
2934304	1158395	4456.636	505.6901	1928467	739491	12341.31	1042.086	94	2556.683
2043992	1019663	4915.946	344.5954	1309950	458931	14327.86	877.2213	82	2558.393
449849	223952	104365.5	1272.799	180916	83686	186385.9	1627.074	62	2559.621
2593989	1112048	2867.472	586.3707	1697887	569724	9329.521	1132.482	90	2561.755
1237594	1874893	4131.085	170.5368	821588	790484	8433.679	-135.6064	84	2563.825
342419	22194	108.3014	73.41543	97209	3658	277.6369	-9.951954	42	2564.138
2410551	817383	3585.089	436.1057	1493849	401666	8474.923	907.4586	81	2564.216
2532782	1472675	4745.852	721.072	1731819	746931	13452.07	1483.247	92	2565.223
1669974	1239316	3318.692	145.4402	1214276	658825	11116.05	452.4009	93	2566.347
2351617	914963	1783.982	250.285	1389186	455087	3902.63	396.4116	79	2566.544
1370038	2366758	15816.92	1094.945	741910	1492600	41051.45	2258.697	83	2567.130
1981861	943605	2457.141	263.4174	1183493	474491	5339.139	294.6978	81	2568.200
2651688	1335635	4061.678	317.5245	1621816	624848	7437.294	604.7733	83	2569.375
1651155	2078012	4799.118	654.4069	1244338	1188646	19316.26	1355.391	102	2570.051
133925	128160	1705.757	222.5415	41112	38158	1861.148	310.1808	42	2572.257
734818	904461	70295.7	1223.449	339681	370305	124321.5	1852.141	70	2574.266
2873988	1152810	6899.97	266.0943	1954354	717943	20280.09	701.6948	91	2576.527
3132192	1996992	5969.23	1137.028	1998571	1012414	14135.83	2580.855	88	2601.101
1667160	1407708	2738.484	179.9321	1095368	685485	6542.445	180.5421	84	2604.375
2394365	1016640	4590.88	314.3723	1651133	546484	11869.59	771.9654	86	2608.333
303590	861255	10776.04	171.3286	149126	366850	21216.14	-174.002	65	2608.813
2189572	973970	3315.922	391.8388	1327424	456317	7871.994	1078.22	83	2615.590
496712	319801	172910.8	1441.141	209569	119033	310702.1	2951.972	62	2631.712
2239865	1152844	2450.48	289.3759	1397867	613412	6595.962	31.84104	87	2639.456
1628217	1440143	7723.054	311.6525	1061935	693390	17030.25	652.347	84	2642.827
1647334	1155927	3037.979	437.8349	1062830	562247	8829.282	792.4663	84	2643.647
2559537	1132120	5009.1	592.1906	1529724	546279	10410.01	1328	82	2646.115
3061793	2076966	8256.745	800.8544	2006577	1125075	25608.41	1352.95	93	2646.870
1593716	1789319	3579.833	658.8621	936032	735559	9683.073	1092.606	81	2648.772
2101513	1144394	5670.075	405.0762	1330036	557563	12868.39	603.2383	87	2650.031
1771607	709973	6167.989	31.42642	1031980	322338	13074.26	386.6145	79	2652.202
2175068	1256909	5541.136	341.6306	1463366	715083	16939.07	389.4672	88	2653.211
2457575	1078841	15637.41	649.7761	1623531	531544	33362.49	1086.138	86	2654.734
1710406	888537	2074.723	332.4473	996997	447107	6366.069	498.9227	90	2659.696
101994	78831	28764.15	450.8394	29217	24886	38095.39	572.0738	36	2660.464
2168847	1358056	3236.85	174.2173	1390597	668960	10268.55	616.3552	89	2662.978
1623694	1075637	2123.25	480.4643	994864	450277	4269.908	579.5602	75	2663.307
2530710	1252373	4165.539	491.5789	1513113	622008	11870.05	1217.899	83	2663.611
534629	1625707	171360.8	1285.188	325485	780573	370015.8	4112.729	74	2664.159
1790303	1072626	2777.58	225.3062	1252306	585058	7070.791	34.51315	87	2664.783
2316606	832406	9922.373	494.1705	1560003	408332	23464.67	911.4343	87	2667.580
1768244	1480732	4937.86	908.442	1363126	694874	14655.14	1404.126	89	2668.413
1832663	791026	2825.865	158.358	1202913	385622	9424.403	-53.17159	85	2669.872
2480551	1134697	4252.137	654.1176	1479030	570752	11157.97	1422.368	85	2670.616
1828643	761348	1396.243	418.0807	1126048	325708	2297.027	796.4579	80	2674.103
2983072	1643876	46305.91	1032.579	2119978	954499	76854.09	1873.697	91	2676.584
2210493	1262829	2727.544	366.5065	1621752	712052	8617.273	901.9743	96	2679.047
203492	184123	167579.4	1228.326	104596	69655	302066.4	2868.644	61	2688.361
2726310	1854639	6073.898	1360.966	1794019	1026176	13592.4	2650.054	89	2689.447
1591456	1463894	11847.83	237.0979	992699	656711	21914.79	456.4622	84	2690.750
1603371	934095	5776.697	254.7333	1031565	404575	13298.3	573.374	80	2694.831
615163	1993669	30783.05	327.3189	467141	1123878	60867.07	983.2281	88	2696.617
2304711	1005231	2296.688	270.5067	1409999	489245	5381.247	433.6385	83	2721.404
378684	393165	2077.888	157.9918	124474	129241	3070.76	363.1176	51	2732.326
2247103	778702	1510.269	292.6723	1203008	329472	3517.749	300.7959	74	2732.441
990736	1466599	244897.3	1308.283	708126	1188704	1162159	5899.401	143	2756.783
2302285	1298718	3337.457	414.74	1571197	734826	10295.93	157.4163	93	2758.123
110151	157337	40035.64	161.8714	31984	47467	53175.35	182.0675	33	2758.428
2768783	1662665	1584.585	443.9781	1762499	837107	2266.385	665.8672	86	2759.983
2122666	889841	2482.406	-53.21822	1346202	425363	7800.673	-635.5168	78	2760.394
2203666	1311136	3446.355	635.0695	1474196	639900	9682.46	1164.694	85	2761.088
1947203	1501142	8109.445	493.0509	1231095	697648	19079.82	1018.414	86	2763.464
137187	188723	71077.76	706.9106	45083	59669	98793.28	870.6472	41	2763.997
117441	124669	6259.706	20.2284	34539	36699	7632.565	53.67392	39	2766.590
1858332	1152815	2542.713	395.1035	1377521	624329	5038.967	484.8927	90	2767.275
509560	909573	23314.88	579.9886	267399	431050	45899.86	674.0096	71	2769.576
2029331	1620610	5876.787	503.3304	1540567	1008187	18811.36	1135.046	101	2771.762
3706593	2132628	5492.924	860.5683	3926137	2312714	33050.98	4265.964	134	2772.769
651037	1017672	146895.6	1521.722	258563	378309	268949.4	2759.179	62	2773.870
2861704	1370081	7097.864	314.6173	1833229	646518	13063.57	116.1528	84	2777.144
2091542	869140	8072.327	57.39216	1310300	437761	16911.19	231.4804	82	2778.429
114253	182472	171054.4	915.2686	64018	134076	531101.4	4494.516	78	2778.854
2642909	1083924	2042.143	607.1356	1733119	538569	4596.387	1259.58	84	2779.929
2361657	1654957	4714.515	632.5813	1611443	750329	8890.3	1104.686	89	2781.721
2412615	1228033	1569.995	0.07771573	1451155	546402	2576.812	159.1968	79	2784.081
348014	202869	4258.12	201.2566	105911	60738	5941.64	364.998	48	2786.475
3334909	1222814	2146.206	481.161	2036817	615349	3118.9	1017.19	85	2787.533
1415915	1520916	4973.072	561.3749	790904	838181	14691.75	1503.857	97	2789.185
147935	8537	91.80549	96.78919	42575	2503	111.9026	110.8972	40	2802.600
3564044	1355605	3541.011	890.4485	2212402	710897	7301.112	1826.37	88	2803.587
2226201	1284304	8886.062	780.2958	1534028	835255	26946.82	2315.353	85	2803.699
2052979	1445729	2606.969	234.8571	1485127	776338	6981.553	-133.6455	93	2804.900
1738995	995797	3092.884	204.934	1110047	430492	8386.396	728.1977	82	2812.383
2084490	732061	2657.822	221.5395	1104299	317256	5534.902	251.5276	74	2821.527
646840	180115	16940.33	-67.71402	221799	53623	23157.78	-43.40424	54	2822.097
2631871	1424819	3808.652	817.9349	1747091	759565	8802.75	1863.284	89	2849.414
658720	588949	284058.8	1565.942	514834	977374	1981753	11855.71	199	2851.022
2003983	1373263	3446.832	612.0009	1476409	743157	8303.358	1213.147	93	2852.800
2202671	838865	6991.008	327.9939	1364811	393254	13535.75	363.2049	80	2859.292
3551826	2006626	4788.589	693.9221	2649271	1211876	15004.41	1274.866	101	2863.247
2438594	1077913	2947.158	231.9039	1489940	469440	4541.457	258.4843	79	2866.275
301701	89469	317.5162	-23.69058	140098	34715	248.8438	-153.8086	60	2868.800
383885	1479892	7186.464	70.86777	151926	488276	10456.46	-194.6846	56	2872.123
243930	75777	10168.23	605.7918	118102	28812	17297.79	1143.848	61	2872.226
1779239	1344090	7305.658	364.7158	1244372	629119	18853.1	889.0387	86	2872.464
2389440	1368634	2738.605	349.9147	1120846	483575	4285.5	695.3166	70	2873.680
2560677	1206632	2663.772	581.6832	1668824	598116	5266.801	628.1073	86	2874.536
1350495	1138308	3288.098	357.8427	850219	521014	9340.89	704.8459	84	2879.549
2517019	1373967	3739.738	472.8518	1669202	672835	11679.51	273.3188	89	2882.770
2583532	1610918	3510.191	668.8834	1930248	864735	11356.14	1997.852	95	2883.579
1608593	1032174	7729.336	244.7485	1014180	472990	19338.49	39.19103	82	2884.065
1767247	1054557	2550.481	429.9858	1256626	555177	9882.43	508.9184	92	2886.119
2156470	1009493	1546.289	495.489	1221233	471134	2097.945	1032.106	78	2886.708
1836440	789008	1529.526	194.9012	1070805	318816	3748.854	-91.46001	74	2887.532
3893425	2257519	4576.782	628.401	2365135	1127663	12994.49	336.0929	88	2888.194
2391151	917212	1572.183	262.7628	1338436	374219	3587.883	423.7036	75	2888.868
1756594	918328	2176.565	381.7923	1082921	458334	7115.346	807.1018	77	2888.903
2265887	984978	2528.123	451.2031	1228200	436514	6935.594	396.968	74	2889.261
2332378	1181331	3741.15	497.6484	1584265	691127	12025.51	554.5291	95	2892.464
2206722	960607	6961.254	527.2755	1345627	456808	16603	1046.828	84	2895.892
1731854	983742	3143.559	600.6418	1167713	511130	9684.47	836.4047	89	2898.609
1200648	927340	3285.975	594.1483	857182	426795	9583.88	1251.88	83	2908.075
2811747	2191302	5211.048	671.1302	2269181	1153348	13785.13	1107.32	101	2912.888
2354149	1106180	3472.872	658.2538	1522161	626983	9584.453	1039.797	94	2920.616
320897	1900154	3110.971	1047.331	94290	545656	3954.402	1274.961	39	2920.865
2104793	1020847	2935.16	575.6306	1147837	455497	7417.149	872.6722	78	2938.090
185966	587566	325376.6	569.3124	97944	302343	765337.8	4455.887	68	2942.081
2069395	1035558	5642.098	14.10218	1243319	560324	15971.47	-554.2952	92	2974.461
910958	2465218	76430.85	1283.601	635530	1438215	205424.6	1943.397	95	2976.275
2848646	1525504	7070.823	971.5085	1948899	770493	22840.67	2333.227	92	2976.940
2038924	875960	2015.336	275.9931	1284120	418150	6748.083	29.95083	81	2977.760
2107007	1067701	2695.876	330.0634	1361059	504160	8603.095	186.0146	86	2978.994
1513656	1598734	4685.245	261.7932	1110662	791011	12196.48	179.9258	82	2979.079
643890	1221706	211495.5	1976.8	327722	558691	374595	3593.78	68	2979.453
1196702	786322	1994.182	294.0373	793636	370534	5594.265	323.9853	83	2981.965
2712056	1245066	3112.545	632.1047	1794482	672097	7782.248	1621.135	86	2982.304
2350934	918557	2910.993	250.1081	1462508	447475	9247.235	246.3228	89	2984.098
2009163	1249007	8503.175	325.3931	1231454	616454	17535.54	1319.635	84	2984.666
1747771	607987	12319.08	-63.71529	945381	253448	21173.9	64.07591	67	2984.807
117618	13496	208.1974	75.04039	34455	3678	277.5643	38.0585	39	2987.016
2571393	1446828	2433.661	692.7962	1698292	729578	5792.951	1141.394	87	2987.578
2614273	1272690	1650.06	311.5563	1744336	649066	3014.199	106.2567	84	2990.672
2032815	846170	2376.446	243.0294	1294677	409149	7092.511	226.3876	79	2991.003
1675119	1004916	1177.153	122.6077	905816	399483	2615.802	190.586	70	2991.555
2368823	1200699	2169.928	641.7473	1391200	558487	4863.156	1388.192	82	2994.657
306876	339237	61083.93	298.023	128925	160273	130160.6	115.8921	60	2995.081
2153474	1299618	9148.099	326.5887	1364178	566314	21013.3	417.1861	79	2995.194
346110	85580	5290.733	-58.33656	103962	24660	6713.226	-66.03324	47	2996.170
2272318	819336	1810.449	305.4763	1263963	369596	5250.628	771.4346	81	3001.700
2220235	1188854	3119.077	358.1648	1468636	578736	10158.5	617.1919	92	3003.226
1897448	797955	1690.997	265.6655	1097328	345330	4230.707	645.2012	78	3008.332
2349649	1814232	9985.53	476.0821	1724080	993646	25893.39	868.9415	89	3008.460
101282	83272	68291.6	646.8384	30138	26523	89905.3	776.6279	39	3010.955
1415790	1764867	4470.37	306.7137	933948	762650	11344.91	251.468	84	3018.178
2761571	1048286	6104.5	476.5624	1767923	536325	16605.41	1665.482	86	3018.525
1619790	834118	1889.578	444.0897	1020575	391189	3886.384	1087.749	81	3039.493
1734773	821179	1773.509	335.792	1030834	375431	5737.561	694.3651	81	3075.400
2060844	1053126	2742.013	390.4243	1385455	492023	8184.116	701.3057	80	3075.605
1419821	949460	2090.485	336.1793	852710	404499	6391.495	992.2639	79	3083.013
1056246	3809702	6872.816	831.0018	941161	2376346	25902.32	2260.656	103	3083.617
107906	0	470.3477	-36.68304	27759	-3680	241.7222	-73.78382	31	3084.058
3065707	1233340	8893.699	317.1967	2155038	660180	20893.98	703.3555	89	3084.739
2691953	1219710	3529.408	556.1181	1739935	612977	7316.147	1060.206	79	3085.021
1972840	1172614	2432.587	318.9507	1331803	600004	7590.966	1078.66	89	3086.756
2904868	1457532	4599.939	454.0687	2059773	1009205	18613.25	933.553	97	3087.470
3322365	1739903	30013.62	584.0399	2206406	931252	51591.18	1216.03	89	3088.201
421020	938588	310109.3	1666.263	213099	434947	674906.4	3603.977	69	3090.440
2216777	1523520	4964.562	350.5996	1432546	751341	15623.62	302.7606	90	3091.427
2676053	1482462	2273.288	354.8738	1660500	850505	5538.576	1115.999	90	3093.223
2674532	931973	2159.682	411.2218	1643999	436764	4084.82	487.1945	82	3094.507
920467	823472	4230.061	280.2942	602917	370937	12206.86	783.4328	85	3095.633
2192215	1126210	2492.063	733.3922	1389902	489454	3301.647	614.893	76	3095.667
1542733	1443325	9465.259	245.9492	888418	650468	20716.12	669.9499	79	3095.907
1988295	884611	2787.996	343.8073	1286174	444563	6254.57	662.9673	83	3096.718
1709119	929673	4293.8	253.1221	1060803	445381	12246.12	513.7836	83	3097.936
1449334	1801323	11524.12	185.6796	910393	852589	31471.73	379.218	87	3098.262
2370474	1052294	3386.977	406.614	1259970	493086	10064.21	371.7606	73	3098.289
2443077	1149318	14965.08	467.5252	1497093	495346	25357.75	1082.02	80	3100.737
3235269	3655287	4429.797	737.5522	2365342	2236611	8918.101	1904.685	95	3104.838
286247	267217	277815.1	1311.411	103722	91115	436494.4	2228.459	50	3105.388
1490719	1214557	3475.972	609.8076	1116962	572473	10800.05	764.873	89	3105.802
2246656	1068367	2644.886	517.4009	1453268	563193	5339.591	912.6328	87	3106.570
270982	516727	1053.357	244.4219	93853	189751	1293.731	394.8322	46	3107.034
506087	196565	2430.278	511.283	170193	57578	2814.238	965.0311	51	3107.298
888003	2303393	13267.15	403.8567	504947	1213504	27964.64	786.8884	85	3108.684
261621	60128	564.737	19.73434	70647	16201	811.6994	67.19645	43	3110.630
1870118	1536280	4792.303	323.3876	1276804	667546	13283	937.577	85	3113.473
254739	240962	10429.75	-89.841	70150	67456	13034.4	-115.6504	43	3115.502
123655	123794	42608.41	-6.349678	38699	40403	64013.59	-290.5564	41	3116.918
1719669	1604831	3244.884	408.0612	1071994	679170	7072.777	472.2273	81	3117.940
1453641	1169732	1471.431	368.261	810435	468054	2598.701	614.0469	74	3135.408
2345035	913855	1948.182	309.6566	1435816	411046	3029.073	780.1165	80	3138.990
2415115	1346669	4375.747	363.33	1674155	700615	11660.81	128.0098	89	3139.863
2541237	1255944	2648.011	702.9512	1565598	574634	6058.419	1212.193	81	3179.777
1821772	1516046	2002.094	482.8986	1020369	578718	3854.022	718.4063	73	3187.109
2477291	1748252	6501.113	404.4899	1611341	793890	14490.36	1056.837	84	3190.346
2245644	848208	1569.478	383.1521	1408428	410420	3023.219	855.9589	83	3194.761
1432878	1031381	2093.965	328.6785	888698	482540	5769.462	492.7744	81	3199.777
2104948	1718877	3790.994	484.476	1377577	960978	11779.82	330.8834	92	3201.625
2480991	1294923	4141.478	555.0414	1601601	680515	8242.85	1564.854	87	3203.650
1678570	569670	1771.087	186.1406	859048	274877	6003.102	592.1536	84	3204.963
2137165	927527	2475.93	266.7136	1439920	459433	8058.165	622.4301	87	3205.881
1937894	875496	6404.503	398.392	1041020	377151	10532.96	719.3064	73	3208.052
2382455	1434517	2991.349	869.5449	1621149	750916	4443.16	1700.629	85	3208.267
2350435	1417568	3957.447	430.5234	1630082	806221	12112.88	751.9573	91	3212.776
1260225	1401859	2719.251	386.6997	831190	717682	2443.455	430.3868	81	3213.522
2878740	1355770	3515.779	394.0794	1989527	719914	11384.19	-159.1846	92	3214.037
212564	825344	109085.9	1158.546	115973	349954	253487.9	1674.097	66	3216.993
2650440	2254907	4240.033	733.8593	1848008	963669	11073.15	919.5741	88	3217.916
2879750	1530169	3545.711	285.7722	2065466	769687	10739.17	28.63381	91	3228.659
1944022	1008088	4143.9	204.6928	1171260	477414	10411.29	354.8151	83	3230.607
2722709	1283428	2370.544	475.8788	1835474	628659	7344.229	840.1654	89	3232.938
2371228	1504255	3315.874	798.8458	1680558	757406	6788.681	1333.109	89	3234.258
2765842	1125383	3481.027	437.0802	1779322	577011	9038.021	593.4288	87	3236.813
2548543	1393389	5098.507	773.3248	1687263	752337	12682.55	1756.981	89	3241.616
2832091	1996563	13213.04	780.6437	2002964	1023733	39696.2	1840.718	97	3243.416
1745678	1596578	3552.655	364.773	1263312	811703	10157.05	280.3999	92	3251.693
3511514	1357970	7315.17	372.3471	2111458	699007	17412.37	697.3601	88	3278.036
2580171	1016731	9294.357	197.542	1622584	477914	18383.98	281.5451	82	3296.297
1438920	1522618	289746.3	291.5011	822797	992372	785598	3265.446	86	3297.002
817184	1864997	150624.7	1708.108	495026	1125028	462010.8	4893.645	91	3298.501
3422577	2203317	6119.542	1288.398	2411815	1098358	14104.75	2113.327	90	3299.177
2368925	1012400	2901.603	537.4594	1496080	457130	7895.111	1513.894	82	3300.929
2061846	942292	3301.405	524.9279	1196459	376652	5292.486	1367.411	73	3301.244
980370	234961	12758.32	245.0785	279449	65955	16200.14	247.7997	51	3302.025
2101393	1494284	6529.841	549.3558	1427453	826985	19348.33	869.7747	91	3307.408
2016224	1118198	12014	406.1848	1209021	482994	20831.85	1127.296	74	3307.611
2440425	1494713	7703.417	368.4782	1724380	813550	27206.25	371.02	96	3309.077
3322015	2186773	5751.796	1081.317	2389484	1228117	13944.73	2832.354	89	3309.242
292931	135402	7026.802	96.84319	77258	35071	8686.544	179.0064	38	3309.869
2880309	1358473	6448.032	515.1282	1892428	699411	15959.95	1266.363	88	3310.128
1569751	1032586	13257.46	180.2509	900258	444578	24344.08	-298.113	76	3312.314
2134245	2283392	13196.76	409.9861	2151313	1481896	52420.82	1096.645	123	3312.884
1916810	756070	851.3849	556.4857	1165051	314808	698.6664	1536.462	77	3313.837
2826547	1435397	9415.061	327.1727	2842028	1311942	25081.65	2411.751	139	3315.493
2569317	899134	2883.007	281.1353	1589475	452779	9808.961	422.4906	85	3316.580
1926985	1226411	2520.267	433.3336	1230353	559341	7835.021	921.5404	85	3320.722
2259632	1222920	2676.506	210.8508	1424935	620544	8527.641	286.8726	87	3324.199
1644250	788342	1970.475	164.4486	1037810	355834	5389.935	110.3883	81	3325.911
2280601	948134	1184.178	231.5968	1357337	458903	941.4302	524.5282	83	3335.492
2572905	982708	5538.156	435.0593	1531715	442257	11541.04	671.2443	78	3338.762
1906637	1596834	13355.87	455.0897	1329513	808045	32171.83	799.4731	89	3352.731
414856	1404233	119257.9	1267.794	308301	796105	256461.4	2947.208	83	3354.523
1825221	1627351	6226.35	432.0282	1292794	817126	16899.62	1037.144	91	3379.966
2335654	1142083	6454.039	421.2638	1287306	456693	10666.97	813.0235	75	3404.957
2795430	1332060	3215.065	483.3521	1877964	742965	11730.79	643.9396	94	3409.259
3818317	2992889	7152.286	401.7861	3126600	1620719	21113.58	412.7553	101	3412.933
2499772	1048359	1169.168	481.7568	1500671	491778	-120.1304	783.2867	83	3415.975
2395763	1656493	80706.58	1350.323	1538514	716917	143939.6	2241.096	84	3416.644
2371532	1164159	4724.769	316.1057	1617104	576764	13425.18	544.1171	86	3420.315
225508	1241263	3293.056	624.1293	140165	632180	9696.622	1474.656	69	3420.828
2363950	998274	2209.161	388.1017	1562419	467731	6599.822	815.2856	85	3422.762
1797825	1821265	6585.15	466.3968	1183829	904900	20572.41	368.6306	90	3423.640
1663545	738807	1309.347	244.585	1009211	388153	3023.751	503.8821	84	3425.589
199516	10203	319.3168	-4.949685	52744	1927	420.5047	-23.51062	36	3425.899
1933507	885051	4260.954	453.8488	1104789	372532	11004.24	1277.49	80	3426.342
3499426	1735688	6472.36	1275.627	2618869	1035597	20180.82	2330.98	96	3426.474
462271	268050	3755.604	115.5686	159426	84158	5287.391	150.1445	51	3427.203
120946	137530	155533.2	1230.768	34397	39173	197390.5	1304.505	38	3427.887
1007321	1149919	2811.113	279.4808	718845	537059	8969.34	385.312	89	3428.599
2498121	1597658	1925.057	545.9843	2005396	1497885	4705.883	1126.823	137	3430.199
102720	137634	132335	1077.992	34358	46021	195395.5	1617.591	41	3431.356
2511209	1008972	5223.781	425.2979	1654279	511091	14309.38	587.8809	86	3433.732
2185240	1149769	1767.453	336.6634	1371315	543220	2161.604	974.9453	80	3435.521
1901827	1462534	11042.39	321.9998	1332213	731433	26504.62	755.9856	88	3436.069
2375801	1226003	6757.934	438.5333	1508627	596534	17474.53	835.4146	86	3437.447
1452105	1107194	1281.401	540.6064	913934	498046	645.7309	1176.079	81	3438.918
2777333	1389987	4125.199	684.3838	1884815	710104	11316.7	1176.526	89	3439.689
2618619	1272683	2964.453	555.4152	1627189	729367	10536.32	416.8231	89	3442.488
3686971	2312294	5219.615	677.8975	2910612	1412762	17415.57	1537.899	107	3443.513
2357035	1241683	7301.992	453.2433	1615225	657907	19861.9	1282.873	89	3449.390
1719613	753286	2164.155	372.5781	1127681	352879	7059.875	580.084	84	3451.983
1852308	1073247	2415.348	416.4314	1285621	568963	6028.181	856.5447	87	3453.124
2252724	1062960	3080.07	420.7779	1621176	608554	8294.953	1391.356	94	3468.263
2304932	1072841	3189.979	515.9621	1370184	506668	7759.583	803.3961	82	3468.729
2256977	1042245	2706.469	289.539	1442848	515276	5453.077	936.3022	85	3475.724
960360	1722563	21880.3	573.4247	525395	781666	47246.16	841.2778	86	3478.442
2697777	1540042	9984.724	426.1983	1893523	747603	27628.44	946.2676	92	3509.941
2365459	1439823	20493.37	213.0044	1649645	704980	41306.16	1013.043	89	3515.074
2553739	961181	2332.57	397.3432	1538125	501955	7623.893	907.9218	88	3517.067
3001653	1428106	4481.521	898.1091	1875588	935311	12217.51	2038.9	89	3517.947
398144	1096756	2450.827	393.326	228278	507504	4377.887	1283.022	68	3518.514
2833182	1305311	3763.92	579.3719	1954209	714644	11613.73	566.7849	92	3519.628
2138853	1171462	2157.066	514.5983	1530440	629783	2875.094	842.2739	86	3520.555
3277096	1413334	1990.629	599.5485	1992954	704966	3494.85	1346.091	78	3520.648
2502191	1156600	16195.73	660.4341	1543392	550439	31207.89	814.1843	83	3522.323
1688213	1010438	1842.141	575.9158	1031836	474364	2734.673	1114.48	79	3522.682
2371650	1367505	10175.19	215.7902	1526814	746374	27580.27	730.1995	86	3522.961
1889989	1221273	3134.096	436.0036	1222211	624062	10832.83	190.1558	85	3523.592
1722261	1135048	1980.536	226.0009	1066453	507069	4688.976	547.2564	81	3525.000
2254913	1070070	5050.368	119.2521	1442152	538280	15366.37	-68.22008	88	3526.063
2648647	1056445	3439.509	242.0547	1636718	503868	6803.15	107.0267	80	3528.625
433469	1260415	3895.274	464.4701	263895	578905	9775.008	812.3763	74	3529.641
3004414	1232022	3537.991	593.883	1910200	642802	12670.04	1233.781	91	3530.880
2858382	1226480	2442.995	234.453	1842516	608218	7508.268	89.56021	76	3530.905
2414326	1048802	2753.47	445.7756	1423751	479006	6134.852	1299.195	81	3532.805
135698	63210	25445.57	397.3828	37453	17479	31194.58	569.1003	38	3533.814
2145798	1015540	1795.577	256.6165	1443949	466598	3077.406	56.16132	84	3534.523
2882920	1395082	2769.579	678.4576	1810711	777182	6094.964	1234.935	85	3534.705
2009214	1146640	2560.913	454.4846	1323679	563603	8768.636	1068.193	89	3536.139
929638	1816255	3459.896	314.1209	777822	1165354	12080.53	788.6119	101	3536.597
2140038	1321266	6304.179	637.8287	1248356	619064	14230.98	1047.162	85	3542.062
1591968	663480	603.8411	393.1073	934197	289944	1036.619	677.8306	76	3543.643
2150325	1134684	3743.226	543.3499	1407364	545909	11394.22	918.3712	81	3543.783
2378677	1252095	2564.772	362.9292	1480962	573383	6120.059	1280.323	84	3544.356
2139448	1399228	3003.865	267.7439	1528324	708865	9215.011	577.96	92	3545.855
1821305	829662	5893.21	402.9671	1095480	420889	13149.19	1090.832	81	3548.104
3011994	1466134	2291.528	429.2491	2111730	726216	3635.231	558.8903	88	3548.895
2999640	1214456	3891.237	590.051	1961176	761796	14085.3	1167.125	93	3557.107
101613	307466	58447.29	292.4358	46482	145967	131534.4	681.1994	53	3557.560
505012	1065510	42688.97	891.0569	255793	436757	91465.9	1439.057	69	3559.877
525581	1074992	12560.88	642.4893	311005	481862	31886.26	1261.567	74	3563.412
351321	299533	4486.374	400.4108	164723	113199	7532.451	696.0803	61	3568.730
2985391	1446378	2773.745	550.8581	2131835	844914	7290.131	997.9501	93	3583.334
2805045	1426773	3532.428	852.6836	2012943	731323	8455.544	1460.247	92	3605.958
1991815	1197728	4738.528	476.1258	1432591	705498	14070.69	1364.228	94	3612.631
2052886	1202504	2365.917	407.5445	1288699	593274	7287.652	427.3068	85	3619.950
1899084	1437430	5752.708	520.1853	1386764	959964	19455.05	780.4178	99	3620.280
2469248	1186279	1722.286	511.1631	1585161	583288	4651.204	543.6918	85	3623.282
2970492	1546282	2524.635	505.705	1845762	869949	4626.795	1253.204	92	3627.519
2937588	1423821	44802.75	753.8841	2098467	879487	115652.2	1481.652	94	3628.112
2018633	862202	2309.017	374.7324	1235908	401039	7206.457	195.9909	83	3629.022
1939413	1653191	3622.449	461.7296	1439879	894863	14859.67	317.6938	98	3631.446
3153160	1744321	28986.18	887.8894	1994732	826635	79829.7	2348.507	76	3631.473
2518519	1568001	1810.571	600.4589	1846724	858632	3305.886	939.283	92	3632.859
1632523	953266	2456.576	303.4987	1080511	464311	8156.809	284.2352	88	3635.039
2428258	866925	16772.55	241.4303	1542957	414550	9683.388	759.5604	80	3635.222
224248	62134	7855.934	63.5311	63489	17562	10235.39	-99.87289	41	3635.939
496787	1474629	156953.7	895.363	229825	655006	345194.6	1850.502	69	3637.471
3040917	1813696	4434.052	967.9399	1799799	1011005	14656.74	2175.895	90	3638.462
1195345	1114987	2921.458	336.6023	828239	623192	9073.919	251.263	94	3639.188
2096740	1066031	3520.131	310.4532	1359295	572073	9312.282	604.9626	83	3641.045
2646801	1311288	5225.687	583.0237	1651690	646762	14056.29	1464.301	86	3642.566
2572544	1272762	3051.358	431.9096	1796658	699604	8845.867	127.0798	85	3642.924
2361231	1300390	3964.544	491.5021	1615046	690651	10841.23	808.9474	84	3643.213
1553973	1001298	9771.188	43.92594	969977	467894	21995.02	155.9164	78	3643.442
2699571	1811075	6801.39	1353.28	1851561	831533	18182.57	1975.529	89	3644.923
1001406	1389665	3499.364	197.4416	550815	639119	9642.185	231.4896	82	3646.871
1378545	1302264	4824.689	301.7272	891819	588722	13620.42	9.021181	88	3647.657
1340236	1999003	3579.671	348.8853	1071530	1108821	12896.73	551.1612	97	3649.171
1920512	1565413	3096.396	509.4285	1295102	812815	9651.946	1157.085	89	3651.370
1624300	1662130	13280.75	128.9	1133446	830457	35589.61	693.6557	90	3654.607
2312287	1020007	3279.321	73.10567	1530847	498136	6684.433	-209.8899	82	3655.135
2434031	1153390	7351.618	459.1022	1493865	533726	18391.19	809.5076	74	3655.149
2162002	1312513	5004.376	337.8702	1438155	693035	13854.27	136.3702	88	3656.884
1707272	760182	2095.257	308.4926	1071372	357461	5766.402	556.2147	81	3660.511
2821809	1084407	5715.332	463.5638	1823253	567570	14736.4	259.4326	86	3663.331
2139154	1169827	2410.14	607.1808	1419798	585211	4177.158	856.907	82	3663.844
2508763	1073884	3509.545	303.9764	1455292	478357	6299.358	197.5223	78	3665.977
164143	9077	56.64165	36.84927	47943	2560	134.5269	-86.35843	41	3670.297
2348868	1163033	2666.598	631.2765	1398159	564109	6214.085	451.7931	86	3671.873
3003829	1459499	3691.388	915.8093	1859426	777952	8488.504	1851.504	88	3679.392
1891579	944726	2881.586	428.3398	1177838	423396	7152.286	526.7861	82	3679.971
2797211	893992	7256.8	268.7465	1634996	429821	15903.34	416.5089	78	3690.076
2383555	928481	2417.795	300.0793	1418712	424719	5571.035	546.3281	83	3695.692
138955	291997	59171.58	522.2098	53622	103638	90090.76	581.9402	48	3713.660
166233	87193	241.165	169.2964	44435	23464	135.3909	384.5172	39	3720.842
411317	357503	78857.45	680.4124	151910	110526	108720.1	873.1752	55	3723.495
1983720	1367203	5226.728	519.8738	1220617	619213	11731.51	1335.836	83	3727.757
1745038	1687716	7347.952	297.6298	1326383	788723	19364.09	-79.49219	87	3727.957
2499121	1081241	1530.939	469.6978	1601497	525684	2507.986	672.1009	82	3730.047
2725555	1397158	4691.511	538.8916	1796340	730717	11631.07	983.2891	88	3732.072
3063499	1169321	4247.122	466.8391	2070188	568617	11572.01	546.7884	85	3737.121
639027	1321107	376250.8	1222.516	351768	618869	855602.8	5112.759	65	3737.228
120279	250742	17827.09	76.6814	42116	87258	26818.55	-274.1891	45	3739.560
103117	63978	44288.89	329.8286	28679	17488	54711.3	464.0438	36	3739.627
1959438	1097275	3239.095	607.8943	1208690	542040	10021.78	815.8652	85	3743.332
1998685	944735	2303.502	351.526	1300591	519474	5094.567	209.8918	85	3745.354
1822328	1036995	4189.706	317.1014	1063508	478943	9969.931	407.3269	76	3746.533
1765899	1775585	7135.257	402.2365	1269627	859759	17132.04	983.699	89	3746.984
649011	2148090	9667.514	1038.845	379077	930145	18916.32	1166.942	71	3747.822
1989335	1275597	6944.242	683.7236	1409534	597032	18904.11	2107.699	87	3748.247
2416178	1382442	4099.176	294.1286	1740760	761371	12580.87	267.6124	90	3748.756
2057587	1371444	2392.353	400.7404	1382875	651307	7263.671	895.7577	84	3749.692
2044057	1206630	3490.078	623.7778	1403078	589657	10577.65	864.8765	82	3749.765
474741	1078693	218033.8	1784.941	232253	539668	512794.3	4651.903	76	3752.857
3896985	1997635	6143.83	783.9028	2430734	1033678	13795.1	1482.886	89	3760.989
2554542	1404186	5510.905	438.9807	1816822	706921	16661.99	1406.339	88	3762.140
2462567	1047930	2925.487	258.0225	1494925	487014	7046.778	190.9686	81	3774.138
318108	301194	2959.229	215.1669	110633	98010	4537.129	576.1071	52	3784.804
2787162	1095907	2365.949	594.5399	1817613	520809	5063.021	1218.431	85	3787.309
1216485	1170488	2727.77	550.4739	821503	563531	5874.381	759.6766	84	3788.687
602962	641429	2580.51	257.6647	166872	178125	3041.709	223.2981	49	3790.841
3157299	2799507	6880.761	1331.859	2355411	1579930	16213.99	2140.807	95	3831.156
2166786	1019304	3935.646	833.6606	1311808	477867	9833.886	1954.904	83	3835.385
783239	1805761	6333.174	481.6563	495091	862559	13238.88	1126.926	77	3839.793
3542335	1361466	3354.033	421.3546	2111136	796745	8295.729	1004.245	92	3840.330
2140661	1242666	2110.993	453.2281	1406527	652130	3660.035	1296.321	86	3840.741
448810	1692212	5563.542	413.4063	311393	1050884	17878.76	941.2464	83	3841.352
2868729	1648781	4105.119	1076.273	1844875	862549	8701.425	1680.865	92	3841.778
2603709	1129188	4129.309	510.7924	1646149	545112	7975.507	1148.324	83	3846.653
138312	238246	47681.78	331.5921	54729	96017	84200.8	-59.49623	45	3847.027
3038374	1602062	4380.479	695.6492	1993780	761909	14150.96	1875.677	87	3848.076
3018931	2888305	5708.775	878.5072	2860330	2686728	25659.91	2329.539	137	3850.180
2639631	1048921	3959.328	354.2527	1567278	477943	8479.339	572.8231	79	3850.963
2171805	1124366	3972.513	601.3553	1476134	609005	13144.43	524.5164	90	3852.737
4158619	2057898	8673.924	1141.822	3021789	1278434	27409.37	1681.792	104	3855.293
1819185	1558094	2348.202	278.0937	1029993	683826	3845.245	433.6692	85	3857.058
2715541	996611	1717.037	436.9183	1679926	472926	4865.723	816.8224	82	3857.886
2427125	1977625	5665.384	587.7513	1767753	997813	15125.79	1331.399	92	3858.372
2919326	1367851	3326.492	492.3178	2018895	736353	10431.32	1119.932	86	3858.624
1738692	893236	1263.993	250.1114	1081710	420686	1495.025	655.866	82	3859.810
1957365	1069067	3952.529	554.231	1235335	500713	9359.38	1072.185	79	3860.189
2299844	1035328	2840.351	463.2736	1379567	488506	7448.373	994.1792	81	3860.489
2297028	1078927	2922.128	435.5058	1424968	535668	9484.808	581.1362	87	3869.076
2792299	1803552	5443.734	441.6466	1747015	903606	14054.67	864.533	86	3870.479
2222815	1557498	3059.424	477.7489	1521900	965242	11476.3	526.5604	90	3870.923
4145595	2216144	5081.47	820.7764	2813944	1218534	17184.73	1551.118	97	3872.187
2793612	1181238	8765.172	606.6918	1838827	576610	18476.08	1186.292	82	3873.460
853977	3244033	199495.6	1927.578	483489	1717248	556050.6	5006.319	85	3875.630
2125894	927939	1898.969	406.7384	1305578	425221	5894.801	643.7382	83	3879.738
2470697	1430821	4033.862	736.5272	1805638	776159	11637.55	2116.356	98	3883.593
232113	76901	245.1457	247.7235	65084	21312	336.0953	451.6359	42	3885.872
2905366	1087742	4970.432	430.7549	1692367	515657	12498.74	613.4313	82	3889.015
2011031	1283522	2719.938	516.601	1349444	715191	9042.292	1229.814	95	3891.023
2281783	1054754	2413.766	503.6591	1475300	476504	6127.997	1203.181	86	3894.139
1955590	1026518	1557.504	85.87518	1192061	501096	4782.21	74.83994	82	3895.013
1902386	716434	2482.802	393.7249	1209239	322266	5789.035	436.9579	82	3898.555
2444502	1421887	4568.304	604.621	1714098	686682	11480.2	1074.999	89	3903.635
2818015	1372339	3571.282	558.0925	1925846	722359	8797.832	1236.992	87	3905.172
108267	36982	-19.66915	-5.16961	30234	10012	-224.7983	-65.65153	36	3926.861
2514335	1548237	14849.25	949.1927	2752667	1292223	57892.64	3271.249	114	3927.697
524296	1267672	14600.8	674.9444	351065	639780	39397.06	1217.763	86	3929.597
428802	80468	1193.116	326.3106	120744	23296	1466.361	259.9907	47	3931.230
1884474	651515	1759.759	253.7707	1101474	275167	4265.031	218.262	75	3939.004
2668304	1432267	4257.498	570.3461	1921232	780868	12116.01	1015.507	91	3939.203
2626054	1596172	3774.029	608.9172	1733458	882510	10021.3	1135.935	88	3939.986
751778	2069146	6621.413	509.1787	330964	804089	14680.54	663.4706	69	3941.598
571870	1393664	5652.933	563.5429	302032	660800	13572.57	1162.907	78	3947.504
3330897	1676579	5293.584	725.2533	2591997	1083283	18189.45	1383.538	106	3948.032
208079	85250	1907.116	232.566	69680	28200	2753.575	334.7605	44	3948.734
2932919	1568312	3286.911	642.0135	1834003	770629	11966.54	851.0156	88	3952.200
2112020	1515501	9573.908	548.3146	1420226	738558	24665.42	774.6457	82	3952.986
2880519	1305323	5351.986	640.8492	1753976	635598	13726.45	711.7643	83	3953.514
2572105	1283389	6823.966	688.0313	1251772	572377	16045.65	818.0316	76	3953.920
2413677	1338345	5193.849	533.6051	1487220	668578	12693.42	1493.417	86	3954.791
1567719	1039902	12012.55	491.394	975328	449370	28473.85	908.6132	79	3955.174
2539868	1124013	3922.92	657.4918	1663099	561555	10245.24	1808.71	84	3955.736
2220232	987441	5635.5	414.0515	1480240	504903	15606.22	1215.265	85	3956.572
1802836	896241	3046.489	398.6102	1078290	455428	8992.853	642.9285	77	3956.648
535826	1029785	18839.96	281.9303	252511	481201	30934.49	445.5274	74	3959.643
2049916	783505	2463.141	341.5541	1279252	379626	7212.076	483.1822	85	3971.003
2667823	1599240	3879.214	699.7811	1915856	1055691	11988.09	2482.913	97	3971.493
580296	1586219	62215.11	498.2453	312918	704571	149647.2	965.7692	73	3977.485
1999080	1372438	5768.494	382.9138	1398216	814761	15421.76	331.8081	94	3981.014
967030	227924	2152.827	190.2082	350789	69486	2671.839	252.5224	51	3981.148
113700	100759	4408.666	-260.407	33454	28494	5832.378	-490.2792	36	3981.616
263285	1303563	96365.34	1151.028	177465	678495	215087.3	2167.945	77	3982.019
2293340	1364910	3286.386	322.089	1544622	740697	9561.885	408.0447	93	3983.979
1404255	1396066	3968.072	701.9944	937307	782376	8748.264	1277.125	80	3984.051
2788332	1277678	5050.965	891.1661	1646421	657000	12232.25	1589.779	77	3984.089
2216378	1055766	2387.007	265.5096	1457634	553127	7350.156	341.3126	90	3991.068
300305	209007	621.2817	120.5976	100845	68108	770.6494	271.1035	49	3994.069
2815503	1148760	2490.545	444.6106	1870979	637955	7612.548	819.5543	92	4009.504
2435074	927649	2024.63	177.6557	1433438	445750	4461.19	497.0348	82	4018.522
2171950	1445950	3452.549	585.1783	1545524	818495	11162.52	1663.713	92	4058.997
1926182	1850321	5657.301	885.9143	2312976	1782640	25058.55	2257.075	135	4061.308
2637032	2780660	6141.973	1344.17	1880474	1297900	14639.11	2201.432	92	4062.781
1672095	476655	1507.16	263.1196	1013735	201545	3384.982	140.901	71	4062.905
304244	140534	1952.946	78.97109	91805	41399	2690.071	-1.101141	47	4064.946
2213494	945896	2204.486	351.7744	1342180	445998	7342.163	-2.537166	84	4066.250
2156416	1098922	2253.885	548.6659	1349045	521178	6626.087	1170.506	81	4068.152
1392442	1579958	14725.07	327.0627	632921	685568	24528.62	740.3318	79	4073.321
1951041	887461	2841.489	461.1097	1302832	441851	9133.646	583.6685	87	4078.028
631957	1292049	9670.655	630.3928	362045	628378	24585.49	789.1473	78	4079.608
2848941	1164065	1596.326	229.2888	1739253	577893	2674.858	174.0879	83	4081.083
2059940	957663	3800.602	428.0934	1227046	408790	9521.796	893.8135	73	4081.366
2357731	1078352	3240.031	280.7595	1549793	543325	10555.32	448.0891	82	4081.828
1371408	1521024	4018.803	518.6942	983893	728101	11929.72	879.3127	89	4082.623
2074448	977982	7432.676	-10.56207	1193795	472559	14426.83	283.9798	79	4084.124
1471449	1059400	2629.303	354.6433	1009015	496987	8474.43	524.5295	88	4087.402
1896548	2095360	6994.965	797.4246	1456465	1099720	20615.38	1853.447	96	4091.536
2423104	1078688	2573.347	447.6953	1451109	561713	6554.403	446.8214	84	4095.859
2231418	1347100	3075.04	452.5018	1516279	645380	7990.42	462.1785	86	4103.106
2179570	1518733	2874.053	530.4238	1498882	740154	5932.799	831.2703	87	4114.914
2206739	1715030	2554.47	336.4118	1448778	932101	6566.014	484.1505	91	4125.500
2107037	1044808	2524.401	243.7387	1359907	537017	5274.601	599.9849	85	4141.107
2114867	2586345	9903.019	405.9556	1599097	1325585	24329.77	612.9459	98	4161.907
2642749	1311994	8613.785	581.4763	1626141	637690	18680.98	1062.807	85	4163.628
316906	1109814	27235.68	98.78598	224563	654507	51756.85	424.189	96	4167.320
2107146	1373719	3900.175	434.7648	1415518	628540	12018.85	830.4877	86	4167.599
2365328	1225251	2932.479	430.0163	1608048	630324	10161.15	75.81078	94	4168.890
555328	1530833	3571.694	661.0333	592049	1617784	14602.34	1619.724	116	4170.517
1448814	1739006	2606.759	456.8874	1037375	910410	9061.59	1397.037	91	4171.320
1074740	1857578	4936.503	429.6372	827929	944388	15251.07	686.3707	88	4171.431
3205408	1489913	3089.267	386.4545	2330849	772159	5619.053	1030.418	93	4172.640
116985	161039	184114.7	1332.895	53836	70270	352632	1141.261	56	4173.295
105451	280992	33786.7	364.0941	54485	122206	61785.52	523.0631	54	4173.837
392829	657095	11789.84	174.4426	291695	446766	41288.92	282.5246	89	4174.852
2128044	1151731	5070.077	514.4159	1330476	533617	10852.43	1368.336	83	4177.434
2088975	1096926	2422.43	321.4124	1294156	561615	6784.329	666.735	85	4178.254
1688023	1086483	2122.596	412.5584	1107783	514513	5840.929	985.4904	82	4178.726
1324929	1353650	10309.04	-47.47058	970298	698265	26803.68	-323.0489	84	4179.030
1792129	721035	1254.304	401.5057	1090332	330558	2291.641	521.2328	79	4180.553
1874032	1045109	3412.645	239.9204	1131151	458145	6285.592	584.5034	76	4181.662
2071365	847319	2296.72	207.502	1323422	378173	7235.597	193.7976	76	4181.722
2899626	913626	5070.441	649.3636	1600271	443841	13908.04	1030.633	82	4184.727
2627888	1323821	5170.999	671.8932	1660574	664456	18182.26	2386.573	90	4185.625
2099064	987599	8225.958	391.2847	1193175	558299	21543.44	586.8992	93	4188.705
1914721	1068112	4634.538	554.09	1030327	474375	11764.93	1173.027	77	4189.776
1681732	629162	1401.766	269.2859	1024417	286760	2850.524	741.8096	79	4190.731
1600133	900571	5984.838	533.7818	1028802	477604	15283.44	1008.713	83	4191.028
2565449	1156395	3025.1	404.6881	1814188	570939	9586.496	1023.503	91	4192.226
1817470	746205	9608.377	150.3545	1031102	329127	11377.51	85.77627	76	4193.138
2519214	1294741	5711.682	583.0889	1911299	687922	14745.8	1753.079	85	4193.157
2128388	995173	2675.278	605.0275	1427644	486246	7907.206	856.153	86	4195.289
2443706	1544374	2673.728	504.2505	1580617	797988	7409.656	1364.75	86	4196.949
1549683	3326431	35411.95	938.2198	1473166	2450871	144907	1812.886	108	4202.180
1863629	1179524	3131.173	325.4242	1289659	558589	8683.483	117.4467	88	4212.893
1063138	1734671	7337.673	255.1089	714193	783033	18395.66	67.86501	86	4213.877
1543859	717239	1036.223	230.8875	914248	311983	2067.949	391.4221	78	4216.853
794877	1802995	3812.383	603.3981	877649	1399348	12909.18	1575.37	133	4227.031
1452711	1392063	2568.366	447.4122	1006832	750587	6641.736	1082.254	87	4245.431
3562009	2005546	6242.192	715.7485	2271614	1120732	16813.82	1643.492	94	4255.174
258936	546947	153894.9	1688.519	135408	256322	327227.2	3075.006	66	4265.545
2068039	1888360	4202.108	373.3167	1422549	926125	13683.82	455.8979	91	4268.095
1962530	1282852	5411.187	528.3302	1311370	602021	13468.84	236.8335	86	4270.307
1357787	1189321	2530.037	61.92773	744083	530054	7655.528	7.36947	81	4272.078
1263276	2399456	6039.84	486.8669	1071627	1481099	18906.8	1706.312	105	4275.261
2899776	1140563	14963	468.825	1746088	536129	27470.66	645.9724	83	4275.724
2661390	2523426	6959.841	1252.479	2277945	1595847	22074.22	2621.519	98	4276.119
497851	1070516	71404.75	253.856	257902	465241	147200.8	658.7996	70	4277.389
2481882	1157556	3202.13	404.2134	1643727	670054	9901.412	884.1868	93	4279.087
2595389	934599	1741.567	397.3885	1521665	473545	2768.836	752.5645	84	4284.100
1836290	673663	3259.491	382.9593	1110286	315321	7904.961	797.476	74	4284.208
2435074	1236324	3872.198	793.7908	1499530	640845	9553.116	1701.307	84	4285.183
1347927	2828104	10702.87	470.8577	865118	1396903	28129.53	554.1601	90	4285.836
2850815	1482117	5631.528	413.6231	1952816	728835	16414.64	614.9327	82	4285.877
2237429	1256648	5433.908	142.0606	1584596	607034	14067.94	-108.376	89	4288.506
103865	68537	13015.05	-78.86532	28751	19382	15767.66	-150.9665	36	4290.911
1332727	2406445	29803.54	382.2714	836241	1111767	66158.53	694.787	90	4292.006
2437999	1779111	4727.337	619.7362	1659762	854806	11132.95	953.9691	85	4292.056
2331454	1171163	3213.725	410.545	1484842	568493	10611.17	263.0534	87	4294.167
2202049	928185	1647.687	379.8979	1330025	455136	2845.962	672.4661	81	4294.319
233348	549205	192970.4	431.5623	138997	317029	395351	2812.996	70	4300.442
1713567	1017451	3124.019	343.4537	1314027	587484	8573.01	562.3439	98	4304.637
263104	374885	9420.124	232.4442	83625	113115	12793.9	235.958	40	4304.864
2509957	1359494	3914.911	657.6443	1592108	690678	10885.18	1184.622	83	4306.415
2435945	1006699	3117.552	366.3843	1595832	511913	8160.701	379.6752	85	4311.959
1772114	1114772	1419.319	588.7599	1166773	516330	4154.881	1533.113	83	4312.447
2129537	691582	1654.049	92.98233	1249019	316904	3942.84	330.6253	80	4313.663
3423846	3580830	7487.768	1175.51	3329859	2519475	26870.92	2626.275	117	4314.195
2878560	1211122	3171.206	543.6635	1906393	786098	10484.71	973.2499	95	4321.180
1840799	667415	4391.161	138.112	1116275	310851	7881.869	95.79907	78	4324.296
3094496	1298377	5834.098	373.4733	1902609	669347	14329.99	218.9145	86	4326.396
919369	2019009	79212.26	1230.356	484909	939146	178556.6	2068.705	77	4330.692
2224302	1291650	2233.708	504.5695	1577350	757538	6319.133	1091.677	94	4333.488
1607747	1031878	4032.078	373.784	1055126	478071	11170.1	576.6232	84	4334.718
447276	752009	69475.61	1365.46	215766	298192	113565.4	1758.935	66	4336.420
1848224	1173879	6745.621	365.3052	1136968	522645	15194.78	628.4715	81	4337.969
2280309	1183700	2348.525	273.0472	1316322	522194	5597.357	72.54027	78	4349.114
1710468	1261710	3466.194	403.2147	1116076	593298	6626.265	886.4804	81	4356.171
2054810	1443699	7318.367	509.887	1407157	687951	20056.23	1558.909	89	4361.863
2246305	1218343	6129.49	507.9664	1416706	605945	13246.06	1295.892	86	4370.650
3233944	2540165	9151.853	721.0483	2075718	1521486	35446.5	1820.248	100	4376.158
121064	62651	466.4801	101.8735	30009	15218	507.0053	203.0419	30	4376.683
150882	17339	227.8585	2.211164	47563	4913	349.4503	-163.2859	43	4377.599
2385342	1239668	2604.014	437.2824	1625244	638177	9077.084	326.8076	89	4379.587
1573545	728275	-186.8004	371.8806	1012818	320790	-3204.867	779.1804	80	4382.108
1486927	1670816	11304.7	317.2543	982868	794327	26217.92	501.2412	89	4384.169
2614259	1330226	3075.153	669.4855	1719578	738608	11213.38	1853.394	90	4384.818
1801293	1359561	3650.661	864.6699	1255550	700963	10951.75	2207.043	80	4384.873
2805786	966059	1082.118	201.2832	1751890	467067	158.5401	632.1861	84	4386.136
2514402	2616921	7029.507	1226.454	1887285	1497396	19384.81	2940.526	86	4386.213
1628788	1336863	9799.563	256.843	1117524	792067	27835.88	439.4173	85	4386.469
1501493	1382619	4394.689	223.6042	934335	697091	9015.687	-151.3573	79	4386.834
2210246	802081	1380.692	192.3185	1321682	361195	1826.695	114.1386	80	4387.533
1781858	978502	1967.851	314.8262	1093960	489099	6457.317	463.7921	85	4389.033
2448617	949611	10665.63	443.2152	1388933	416387	20542.71	1113.904	78	4390.414
2455259	976418	2373.24	402.4907	1494207	439191	4030.172	466.0582	72	4390.465
2734276	1336510	1579.071	545.7717	1864228	668109	2394.977	750.3629	85	4391.371
670710	1121344	2805.841	471.2395	293050	478503	9018.505	820.2372	75	4391.560
1933932	1260718	3299.418	462.2137	1291451	576268	9410.902	407.7711	81	4391.594
2716777	1411520	3575.125	685.5394	1601465	671007	10521.74	1300.922	84	4394.373
2112632	1453505	2594.155	450.7011	1535061	773472	9553.771	269.2124	86	4394.586
2469257	981909	25016.11	420.182	1458478	489093	36913.9	564.09	82	4396.975
227799	322317	298462.2	-893.7102	85672	118972	469061	-624.8768	52	4397.970
288352	177379	2029.345	228.9772	82706	51210	2065.817	549.7289	44	4398.198
2980827	1250864	1856.481	601.8523	1772329	651603	2231.479	1101.89	86	4400.522
3025967	1327303	3249.931	532.335	1647859	541104	6167.181	856.5426	68	4400.610
2302924	1116540	2769.829	596.4216	1521589	581130	8714.505	1538.983	87	4403.916
1499034	1235617	42155.99	515.7527	1088402	632055	100861.6	2475.016	120	4406.391
2543169	1006078	2029.354	306.976	1570560	493085	6975.675	833.2003	83	4408.345
2870968	1452135	4181.599	506.2679	1889294	783980	12482.47	945.7725	91	4412.708
2006208	1101208	2782.53	538.5939	1413877	546826	8043.017	1421.61	90	4416.026
2103850	1385073	3427.768	456.7441	1180511	697437	9889.365	884.9203	86	4416.154
1704596	782177	1673.969	266.1159	1039004	338086	2437.561	616.235	79	4427.901
1568250	1065190	5581.709	160.792	1079107	526785	14033.39	-115.4042	87	4428.799
2576787	1347414	4153.217	715.352	1707066	729015	10817.47	1961.366	91	4430.305
2720712	1158943	2438.708	317.07	1553131	520287	5842.301	995.2928	82	4432.451
1978950	1368978	5170.684	254.9386	1211327	624931	12526.95	141.3716	81	4433.268
3001938	1482023	4510.863	345.8868	1712021	655710	10577.71	863.8672	79	4433.597
452317	688851	13494.65	396.1201	192411	260913	21015.8	346.8259	59	4488.711
576487	1350097	129543	1546.761	583111	1288903	602142.8	6019.66	118	4491.347
2326086	1238196	2864.937	469.7356	1563592	627727	9355.384	837.7603	88	4492.850
435455	370047	52979.34	635.2726	185019	131962	86071.05	655.3751	60	4497.373
853777	1.639138E+07	77446.67	1286.424	722274	1.154506E+07	193879.5	3164.746	130	4499.479
2210693	1024929	2549.149	560.1775	1491960	534473	5945.306	1026.47	88	4499.893
1805005	814365	2699.348	494.5638	1207701	401880	9048.283	479.9521	86	4501.919
2280968	1043535	3774.514	538.8475	1490753	532323	12557.74	1175.941	88	4502.839
2216952	971849	2178.511	554.5122	1490437	534318	5751.449	727.3666	89	4503.295
2410001	1086344	2398.449	539.8632	1532303	557501	7571.587	881.4486	80	4503.347
2980094	1313573	4083.003	562.4559	2123675	691876	11682.71	988.8576	92	4504.603
277859	373830	1138.291	214.1999	72600	102498	868.4299	212.0329	36	4505.040
3160034	1317352	4911.4	556.2495	2512572	946381	19182.47	742.6425	101	4505.337
1599314	829331	2592.241	339.9764	1057378	442683	8208.783	612.756	86	4509.059
2286391	1093662	3120.127	498.0137	1413440	514198	9224.676	1067.569	82	4509.733
2273116	1136377	1924.33	401.0889	1501495	587234	5530.501	367.1608	82	4509.924
2080965	1504401	7068.797	268.8001	1377582	696839	21366.56	569.3518	86	4517.830
2959032	1382199	2150.13	263.5963	1794696	678756	3301.921	516.8535	91	4519.716
2007454	1054305	2919.641	411.8637	1238649	490472	8110.559	631.8906	83	4526.195
1875254	1152833	2471.037	249.4177	1203523	605012	7901.724	19.94196	90	4529.728
2763860	2220764	5204.306	1042.1	2127836	1153008	15629.51	2663.914	92	4534.991
2754394	1307818	2473.451	446.0703	1753773	618471	6392.23	840.1581	84	4542.586
129573	82391	306.64	-88.1255	34932	22467	259.0659	-157.2796	38	4546.064
1594832	1555371	6267.15	560.1571	1077702	761110	14166.34	1088.464	87	4555.441
702152	860566	164228.8	1597.481	350886	486885	377502.8	3346.342	77	4559.774
2249522	1023487	4147.097	217.2327	1357483	460153	9866.927	1.149284	82	4581.627
681320	1129106	149065.3	2135.499	338015	508135	398136.5	5367.157	74	4585.483
2322670	1289163	2913.052	514.8118	1461987	624395	7109.791	893.9012	84	4585.519
3227893	1150870	5256.87	564.5364	2044493	590251	12887.77	1300.45	83	4594.295
2660885	1050390	6357.316	198.1822	1630341	502852	15250.23	574.4915	82	4594.917
2330556	1367886	4454.698	535.9689	1582054	667369	12973.45	1196.121	89	4596.552
232014	232509	1465.715	20.08366	66915	67523	1950.855	127.272	42	4597.295
1275296	1477540	5701.573	803.5436	544251	547310	8898.689	1520.479	67	4598.902
1897097	1221389	3891.124	373.0673	1424924	631495	11877.12	716.8825	94	4599.731
2123690	1146658	2058.494	429.7827	1337794	567614	3543.95	782.0255	79	4600.004
2284515	1370839	3874.377	603.4771	1470195	760742	15550.86	877.2316	91	4600.675
2104572	1627153	4227.227	652.702	1565524	977426	14316.88	1001.8	102	4605.802
2711970	1324115	2204.729	441.7395	1765088	771166	4884.682	708.0942	90	4608.905
2264048	1683489	10638.06	452.1831	1573334	843199	31822.62	1099.725	89	4609.696
1940582	768043	1813.534	226.0325	1199760	356290	2969.25	511.725	77	4610.286
2950474	1098290	5508.895	642.2701	1902622	608604	9799.069	1123.914	88	4611.816
2819970	1748997	2246.053	389.7929	2050866	851119	5312.34	666.5542	90	4615.767
137838	347581	210425.3	354.8004	59417	154908	423030.6	1693.898	43	4615.921
1563012	1672334	6326.593	662.6032	1124856	1051910	20474.23	855.7581	93	4616.446
2558990	1041525	2619.371	416.0724	1553367	532282	8658.033	1140.109	86	4618.581
1880508	1099715	2524.562	303.7155	1218526	563823	7666.195	1043.835	87	4619.349
2115775	1209775	3287.379	415.9461	1470293	678933	10613.53	866.713	91	4620.156
2131861	820965	1716.981	390.9265	1307271	407392	2096.056	655.3776	80	4622.853
1979536	1012810	3360.856	455.3728	1225689	511378	9119.055	1264.768	87	4623.564
227820	144822	3195.63	365.1488	54266	35902	3795.967	531.7603	28	4623.606
860619	1416751	112189.3	1260.96	430505	555667	181640.3	2120.967	65	4624.041
3581699	1713542	4834.798	706.2725	2723455	1012735	17466.92	1532.51	99	4624.691
2154888	1238827	2789.385	509.6075	1367281	669617	9063.624	427.7444	91	4627.381
1865532	1016852	2261.871	189.5168	1206109	504514	5466.327	57.39559	88	4628.457
2438666	1559833	4080.686	801.7894	1510940	765569	10984.26	1808.364	85	4628.792
2657905	1027735	6874.019	827.8287	1633382	512224	11796.6	1037.469	76	4628.921
3052282	1198374	2733.591	537.6362	1995256	687607	9177.667	708.3337	89	4631.738
3214251	1654048	4575.369	478.6043	1966935	755190	9181.89	876.7261	85	4636.160
2701609	1385491	3432.387	572.0795	1820734	702495	7823.887	1236.143	91	4640.393
1769456	823927	4082.203	340.5709	1119462	404779	9609.071	733.2546	84	4642.099
2462056	1232440	3345.24	480.6199	1672178	606820	7185.867	673.9537	86	4644.055
2047268	822523	1825.96	391.2443	1217974	352278	4000.378	775.3456	78	4660.746
308761	1513678	4505.356	400.6792	98518	433982	5661.306	448.338	48	4664.979
1921625	1012898	2106.205	324.9171	1189431	459668	4979.023	546.5186	83	4684.135
2410747	1305021	2654.366	338.0368	1574434	642986	6312.552	397.6237	88	4692.472
2367556	995510	2827.488	586.1245	1371595	449684	6591.965	922.4162	80	4699.306
1752273	1900908	2562.867	455.2034	1353778	1196966	9002.324	885.5656	98	4702.169
191566	15021	-277.1363	345.8799	51086	513	-623.8494	575.7719	33	4702.416
2203797	1430897	2032.204	590.5659	1378562	736987	3328.946	953.9647	84	4704.077
459285	1179265	16862.29	698.5157	273193	647964	40757.8	1096.953	80	4706.291
1917757	933018	1126.172	387.9439	1099481	416506	1492.255	777.2645	76	4707.031
2535561	1832530	5595.581	787.7959	1859667	944958	17866.79	1143.969	92	4707.593
1778840	1110158	5406.439	290.0134	1074013	553955	13012.75	769.4647	77	4707.927
1561305	1015026	2216.751	457.0095	956585	428830	6716.754	1144.459	79	4708.533
1420605	838568	639.5621	334.967	806075	346712	385.1713	528.5739	68	4708.549
2334535	1039871	2769.038	702.5355	1537181	564436	8768.797	1128.17	78	4708.629
2083319	988435	2520.25	27.33595	1262211	521458	5478.915	-92.41581	81	4713.046
1834078	1166292	2325.998	406.289	1174984	587462	8629.894	564.1583	83	4715.033
2524687	1984005	4463.507	632.7014	1833317	998817	12622.5	1554.622	95	4715.481
1795841	1137411	5450.768	503.6346	1130182	527744	10077.06	920.9108	71	4715.621
3031067	1186474	6199.527	444.888	1862955	627792	17157.34	1229.059	89	4717.221
1714862	1122112	1467.321	291.8524	1091252	527764	2234.224	621.4951	81	4718.028
1896224	1250618	4686.925	360.5515	1256322	596665	13937.05	1030.458	87	4719.304
2438051	1272086	3578.347	557.0759	1565993	651832	8675.118	685.6505	87	4719.909
105919	77601	449.0072	-62.61213	28141	22425	580.692	-229.5616	33	4720.532
2292664	1061030	1463.034	499.4694	1440568	491309	1429.299	495.3238	82	4726.348
1083548	2297313	4609.314	760.7197	764803	1774165	14042.25	902.32	93	4726.455
2524816	1147179	1709.706	488.9734	1663561	601213	1937.12	826.2484	85	4727.968
3304581	1767613	4850.245	793.0497	2547038	1162459	19014.25	1589.849	110	4731.420
2145375	1371774	3769.201	590.612	1395430	666466	10834.95	828.8502	81	4731.714
2118417	898219	2716.546	382.089	1170580	367440	2962.33	1041.721	64	4731.727
2306818	1500168	4344.75	550.7906	1473510	699310	13106.7	1160.946	77	4732.058
2242611	1628364	6197.492	539.1808	1258053	868557	15607.4	1103.095	79	4732.209
2911427	1519812	3645.235	574.4507	2065452	798414	12895.19	606.382	91	4734.238
1258732	2161293	11184.4	837.5654	865388	1142683	27554.47	1898.912	88	4734.448
1831744	1241165	3250.722	301.2211	1331644	614336	10997.31	604.4867	90	4735.054
2496601	1478264	3747.19	465.7793	1589338	720571	10560.78	675.3036	85	4738.216
466443	1327451	12409.87	705.2203	259938	600324	25572.42	962.1282	75	4740.520
874762	2521924	39866.03	718.2783	620793	1257376	97363.02	1546.46	91	4741.170
1676217	738295	1512.037	-0.5821615	965958	337963	2597.676	-541.8055	78	4746.019
2244218	1020476	3933.587	318.9569	1407078	507731	10320.88	423.8261	86	4773.581
2271869	1240909	2906.318	713.7808	1449392	616313	5268.352	1603.884	85	4779.292
1686622	923302	2906.907	407.696	1057764	463212	6316.92	594.9952	85	4787.621
161140	430962	100055.1	796.0782	75987	165690	180127.6	1396.636	58	4808.172
3111946	1833373	3022.984	468.9925	2118496	1002938	7365.691	661.077	89	4811.276
2172979	1497580	3099.053	421.0463	1396936	744604	8012.383	994.0181	78	4811.287
2136088	1206458	1647.477	226.9281	1237986	505635	2849.095	61.01522	78	4812.781
2967545	1970190	5131.006	1218.648	2430461	1564331	18742.94	2797.892	107	4817.963
2518265	1213983	5316.895	407.8989	1523170	584137	12757.9	1017.138	83	4820.525
929301	1552799	327390.5	836.5123	578580	1069263	889680.6	2834.967	110	4826.126
1324109	940287	3471.297	698.4803	1035126	522866	10671.28	1214.403	92	4828.092
1935776	859410	31894.51	476.3798	1208583	420637	49362.98	1484.667	83	4829.499
2233315	1107993	5344.169	387.974	1470435	588700	12840.43	368.2619	89	4830.978
2193521	1394263	3006.698	520.3361	1392489	665476	9964.287	511.1391	86	4832.785
701673	2125602	182538.3	1917.744	548058	1347602	561097.8	4097.028	84	4832.975
2263351	1262939	4241.43	602.6583	1759690	702538	9924.562	1631.856	94	4833.999
1463061	2122475	3336.722	566.8457	981316	1255669	14811.59	1037.612	100	4835.429
2596248	1079471	5135.94	250.9382	1671509	531953	10784.27	730.1434	85	4839.480
112077	75075	821.2352	183.8242	30416	20819	793.2333	433.8537	33	4840.101
3126802	1247114	2557.57	412.9656	2007012	673806	7423.956	1125.693	86	4840.263
1633823	1009131	1605.538	350.963	982551	480278	1846.865	955.2361	83	4841.576
2407493	1353883	5943.11	810.7865	1439269	612351	9775.299	1495.334	79	4845.433
2440914	1214875	3886.465	492.7377	1651088	632094	10125.07	827.0021	87	4850.127
2508234	1010461	7476.423	712.1428	1520566	454567	14781.71	1113.912	78	4851.140
564442	1037291	3504.459	664.7084	361575	575597	9561.958	735.0343	90	4855.733
2845515	1326524	3041.507	398.3271	1929810	688095	8722.732	1019.799	91	4860.349
2736897	1537472	6841.076	467.5692	1877059	802174	15909.46	414.6282	91	4870.066
1726619	2576232	5169.82	1159.063	1367784	1671865	16968.99	2750.162	102	4908.554
1471461	1205592	2264.342	182.1612	932137	589016	6065.977	-155.8941	84	4917.867
2409632	1670316	2734.302	526.534	1744152	952606	8448.818	1112.215	95	4919.660
2132468	1234392	1835.617	552.8547	1494103	655985	3597.782	925.2792	91	4921.869
2096205	1304269	2846.277	589.4207	1360396	696131	5713.467	570.8322	82	4925.432
2133985	772970	5954.688	36.12035	1317346	356030	14312.65	-72.58972	79	4925.962
3016919	1375601	2332.207	387.3954	1945346	761507	5375.256	808.5007	91	4929.888
2279541	1055605	7872.147	310.198	1512168	575370	19313.03	905.8557	91	4930.762
2398710	1459377	4838.973	781.6718	1497874	662667	9867.637	1240.047	80	4931.679
141105	10378	88.54345	85.2586	39185	2878	15.23632	58.8075	39	4934.979
2274698	1353519	2922.297	323.4814	1606075	758280	10016.67	442.6007	96	4937.020
2198988	923926	2890.226	262.0965	1386296	442238	9982.664	661.4946	86	4937.958
2564057	1320888	2356.712	738.8691	1777224	746497	5092.54	1507.183	87	4938.550
2026851	1028545	3502.206	403.0326	1311833	479405	8846.013	1031.059	86	4940.413
1539294	853690	5673.482	320.5859	919101	424858	12406.51	585.7025	80	4940.803
2756099	1344419	4793.684	411.1889	2020916	942961	17552.88	1408.141	96	4941.268
2871347	1520131	7600.098	545.3459	1967637	788029	20111.21	777.9971	87	4941.845
2973806	1339271	8445.653	411.6705	2017618	668370	24590.44	477.4351	85	4942.298
3022999	1391727	4154.897	564.1104	1820146	625681	8449.836	1065.069	75	4942.457
295326	71202	303.1761	75.37296	84514	19827	762.8899	-60.77986	43	4943.300
2279859	1269699	2996.702	332.7745	1598047	647709	10929.79	503.2025	91	4946.313
489686	1325843	124669.3	1511.089	276333	717396	354366.6	3474.643	77	4946.683
1702981	1239756	2107.142	372.7823	972525	618119	4318.467	914.5726	81	4946.743
2391297	1146294	2971.575	350.3904	1459250	602806	9177.062	608.4209	84	4947.401
3453814	1723448	4537.024	1312.122	2132379	916999	8153.62	2724.694	91	4951.057
5074761	3577897	8966.014	1499.791	4479350	2822069	36323.93	2797.987	132	4953.331
273676	177416	1292.253	121.0448	74586	48214	1834.164	388.0638	43	4954.862
2250323	967279	3072.27	323.9003	1488477	461820	8988.436	227.5641	87	4955.830
2322094	1127026	2513.952	563.2422	1425991	506846	6365.181	1294.051	83	4956.901
2196545	1254129	4682.904	392.1302	1575227	667122	13076.6	1006.278	91	4960.270
2081770	749894	1089.248	324.2573	1127258	333806	1558.408	321.7451	73	4963.830
2051815	786916	6914.73	97.97037	1253583	376379	16103.42	149.7181	78	4966.595
1240739	937746	1606.362	306.8445	767422	398818	4164.409	696.7416	73	4966.715
1723418	883851	4134.372	291.0639	992991	408420	9363.91	329.5334	73	4966.906
2044792	1169270	2368.299	417.2018	1321186	641042	5811.627	677.7069	85	4994.877
1839332	720775	1553.208	90.49331	1119980	339642	3989.978	187.8421	80	4996.002
2977919	1053489	2781.941	344.6787	1884734	573047	6944.016	124.7562	88	5002.366
2874535	1501148	8171.48	258.124	1910897	816382	22862.62	459.069	90	5002.943
698862	959994	42049.48	633.0794	372524	366548	74305.34	1088.462	69	5026.392
255470	377485	89059.05	905.4021	83556	115446	121467.9	1142.775	48	5027.415
2023381	1004637	1131.791	300.1352	1218792	477910	2173.295	292.2628	81	5027.991
2042076	1362797	1992.906	345.2209	1377824	729966	5049.496	195.3775	87	5030.970
2268495	870609	4974.84	143.1205	1343728	399639	8453.784	831.5005	79	5033.901
2058413	1168883	2962.685	473.6696	1433659	592985	8552.84	971.2463	91	5035.400
1768526	1044901	6924.718	207.5331	1143692	492738	16981.63	943.344	84	5036.219
2097767	1172502	8082.517	616.9258	1405051	519841	18998.51	1070.114	84	5037.593
1463855	660498	4917.892	267.3154	862114	287947	11640.39	368.9483	67	5037.612
1751423	1516632	2256.001	859.3615	1068779	733730	4070.964	1891.188	84	5038.658
2259543	838981	3396.811	284.1989	1342383	371983	6779.444	477.438	76	5039.214
2654066	1104035	5293.802	331.2219	1617710	523321	13865.67	692.7308	84	5042.154
2196068	1025533	8332.781	190.9127	1568857	524023	19468.93	360.4205	89	5042.860
2236093	1040945	2267.733	566.6732	1390376	503299	6611.546	694.5986	77	5042.925
2709127	1463502	2612.492	461.0624	1906808	699087	5562.307	979.5841	86	5043.663
2757818	1303979	3362.245	746.173	1807171	705631	8965.618	1302.848	91	5046.270
778664	1402255	3033.917	454.4193	482782	670355	10106.22	574.7152	86	5046.795
1955969	974556	2251.447	493.0168	1253052	519199	8199.063	1077.155	90	5047.914
669468	1277995	10798.28	433.1275	326162	767340	29938.43	1180.861	75	5048.089
474059	1197867	100943.1	1732.283	280137	655844	250554.5	3914.209	76	5048.399
1869916	962025	2602.569	350.4904	1157129	460387	7164.962	984.9619	82	5049.960
996293	862020	1902.982	297.1609	633165	412738	6499.845	533.6723	79	5050.385
2181545	1100907	2560.913	329.4846	1421844	526992	7397.69	520.4725	84	5051.086
713601	1497295	283915.2	965.6025	289542	585065	521444.5	2289.137	65	5052.855
2029764	1063740	3051.293	432.9189	1398204	521468	9051.109	779.5454	89	5054.231
2259806	1363437	3546.922	610.598	1634413	757444	11827.05	1296.087	91	5055.741
139009	165604	718.1418	44.65939	38001	45820	886.9686	-77.63479	38	5058.475
2575611	1595135	123198.9	845.6817	1658406	935091	215227.9	3220.709	117	5059.106
2276936	1144682	2556.69	536.0923	1521363	593010	9423.418	1180.97	90	5061.220
1934691	943861	2053.165	325.5496	1179669	422167	5923.634	302.589	75	5061.266
831517	907739	10697.53	788.6257	366292	327529	16879.67	1052.015	65	5064.481
942064	2082738	7216	515.6176	597151	852658	20527.47	1555.097	90	5065.793
2764929	1573693	7947.513	851.3528	1917572	815864	21088.65	1677.343	93	5066.545
1309373	1262520	2740.802	315.5986	849277	637586	9806.901	532.7869	87	5067.991
2564170	1184679	3783.662	661.531	1582542	541799	7089.596	1693.807	84	5069.477
2504307	969957	3472.25	402.3432	1499826	467441	7908.999	921.8951	83	5073.958
2152536	678784	7414.315	245.0801	1143772	276964	13083.53	632.2794	75	5075.467
974687	364531	2124.833	18.23655	256462	99738	2773.535	272.8883	41	5075.490
430737	243504	149069	1389.965	204014	108963	273384.9	3376.916	67	5079.192
1832990	1404136	2636.408	368.6208	1231870	644863	6992.664	692.7557	88	5081.406
2455198	1473138	3383.424	587.1253	1464436	799581	9503.677	1114.421	81	5081.634
2057253	1318634	2753.487	476.7733	1383917	635861	7613.089	1295.476	89	5089.983
3565243	2451046	5606.756	988.1878	2747169	1410663	15784.63	2677.591	100	5093.791
2858926	1886392	4163.278	776.9043	1904075	1061387	10035.12	1044.946	88	5134.103
406849	131101	4823.349	103.9201	125625	39970	6987.827	-153.5483	48	5134.923
2165691	1164581	3520.066	311.4624	1387639	622494	10007.9	407.8636	89	5135.283
933506	1940612	6040.075	498.8333	744345	1017966	18021.95	1547.641	91	5135.655
2422620	1430789	2486.475	383.1962	1493811	707065	6555.905	579.6052	86	5137.318
1705350	870692	5438.212	340.4413	1127676	383900	13548.93	907.3087	82	5139.145
2150933	1115873	2914.425	524.6143	1455383	531692	3918.56	1538.119	84	5140.683
218680	177181	170200.5	1492.148	85949	67810	279623.3	2667.207	52	5142.116
2477753	1515074	4108.437	633.7959	1783261	865315	11593.6	1068.68	93	5143.095
437213	430626	147408.3	1041.943	177998	148903	245089.2	1402.66	49	5143.266
2885363	1044254	2596.682	739.3374	1775513	503611	6807.228	1246.44	87	5148.031
2224452	1140586	1400.151	544.5183	1406202	551423	1319.512	1070.122	84	5148.565
1694598	965933	1791.79	300.1615	1108615	484785	4167.178	75.34308	84	5149.433
1491064	1191120	3759.794	221.9656	931163	539861	10735.95	407.0974	76	5149.487
2173647	1276672	5846.774	581.6492	1440940	588239	14828.82	659.1335	80	5149.928
2062629	888294	2450.625	443.355	1233600	399080	4475.925	844.9143	73	5150.163
2058826	1068490	2512.733	285.4177	1299192	542912	8553.163	466.1998	84	5150.989
575103	449150	7099.722	2004.35	188411	137744	9981.018	2749.732	54	5152.291
372076	1259293	2945.713	270.1119	209585	597039	4945.014	265.4125	75	5152.398
1906725	1377369	3147.992	422.004	1366455	779150	12686.41	290.4252	95	5154.225
2533084	978599	6965.59	412.6516	1544631	444167	16026.77	706.748	81	5155.447
1794638	1097689	5974.196	356.3132	1806100	947035	19731.92	1282.577	117	5160.769
2390970	1244337	7491.845	314.9235	1562697	675729	20416.11	545.1215	90	5162.190
679234	2082310	19979.02	484.0186	406758	1033333	55719.17	763.0118	77	5162.666
563393	384467	279584.4	1305.801	257120	227526	681440.6	3083.691	72	5163.118
1903480	1521214	5341.707	723.3284	1375369	969868	17014.84	1627.565	97	5164.070
991695	1596525	19616.36	338.2065	498872	607335	39572.66	411.4936	63	5164.098
2412717	1141853	2769.982	328.3995	1485835	532218	7106.706	223.345	76	5164.145
1723994	983581	2307.322	244.9764	1025180	454926	7568.18	-159.0611	79	5164.827
2290457	951349	1952.373	291.0536	1321579	437578	3499.977	125.3533	76	5165.321
2583526	1009816	15987.87	486.3449	1652962	488806	29953.83	877.6437	84	5168.259
2412412	1061738	2770.879	236.2706	1624632	558175	9740.813	487.297	88	5168.937
2868601	2156018	4074.767	1003.641	1828126	1156847	10291.15	2435.103	89	5172.226
3197932	1291092	6473.942	438.3997	1986274	589634	10967.45	1086.785	84	5173.358
1879456	699354	5255.109	310.7898	1139120	310445	10936.84	518.1893	72	5173.560
2799614	2236861	10287.4	540.6433	1707467	1085590	19340.72	1316.87	90	5179.384
2096905	1043653	2034.134	357.2882	1351652	521320	6018.016	406.0076	85	5183.684
2026906	1001541	3326.088	467.3759	1237778	485576	8373.759	660.0161	84	5198.394
2220836	911548	7569.488	351.7507	1413451	423072	15492.67	739.6055	80	5199.058
1732958	1418577	3557.184	622.1212	1143106	673777	9500.407	649.8914	86	5203.630
648962	1812345	11664.05	733.5427	355569	838977	25773.87	1330.14	66	5203.707
1388586	1316723	1594.121	310.606	824748	572483	4786.36	291.2427	81	5217.838
2064468	1200349	2663.183	512.768	1413286	655757	5955.649	1192.982	86	5228.328
2180363	931627	3042.298	542.2133	1152357	394646	6809.553	710.1053	76	5240.694
2841550	1353389	2263.437	321.2914	1697288	663235	3990.551	1225.76	85	5244.059
816748	1194107	2275.105	154.6124	568638	561650	8491.427	-37.91629	87	5245.040
367569	343444	163144.3	1119.528	306843	242245	442101.7	4504.564	91	5246.499
2530293	1718974	3408.39	884.5327	1847936	941947	5510.009	2031.11	97	5250.771
1586190	332831	713.8624	330.2752	848704	147467	1049.457	1070.983	77	5253.422
2348745	1374568	2703.022	484.0352	1519177	728184	8895.702	1160.908	91	5256.098
1687726	1812506	4168.898	564.0956	1093491	979214	11014.31	792.0409	84	5256.559
3013295	1230849	5305.017	546.608	1849465	637185	16385.17	1294.174	85	5257.895
2649004	1293984	6032.735	222.8894	1844400	682137	18171.86	1049.069	91	5258.424
1673456	994264	2102.822	268.4039	1104795	468270	3868.927	329.2614	82	5260.243
2008072	816472	2483.399	40.63887	1213965	365603	7349.397	9.421771	81	5261.280
2385847	1725732	3461.891	454.834	1890862	1057374	9387.641	1443.119	96	5261.441
2812823	1404398	4737.858	627.2223	1845736	643159	8838.632	1740.121	81	5261.753
2752307	1092229	3273.588	568.9306	1603216	467563	5523.315	1323.195	77	5265.435
2377253	1125383	919.7344	316.6502	1443216	529790	1270.46	727.1807	80	5267.122
2405801	1204854	3549.021	515.2959	1649967	685913	9360.309	1417.052	89	5267.431
1200793	2110415	204248.9	1595.586	1241442	2293915	1082883	10737.16	119	5267.694
2704442	1416289	4645.317	932.5388	1893719	808054	13907.6	1443.696	96	5270.512
1506011	1364492	2857.016	452.8754	1071536	724332	10624.46	477.1398	92	5271.622
1355367	626061	967.3166	213.8031	781071	270280	1063.385	743.9788	85	5275.119
1743508	731079	2891.372	87.93151	959043	293706	5319.955	469.4585	72	5275.521
2032298	867700	4031.819	502.8212	1313266	411643	10988.29	1026.786	82	5276.654
1921783	682142	1852.323	307.4507	1110027	280251	3078.237	715.0416	75	5278.648
2181191	1012072	5431.688	567.3801	1331007	477114	13772.48	633.1403	84	5282.043
2381626	1284852	1855.4	525.008	1476629	579425	2763.684	1114.306	85	5284.501
1746204	609873	1676.124	216.8057	1045542	291937	5539.65	-10.15563	80	5290.400
166957	155135	27054.2	246.9009	51044	63524	42615.37	478.6488	49	5293.786
660600	306276	483.2909	120.4544	289245	102741	695.2267	-66.04313	63	5297.344
183319	52516	394.6344	-181.7879	51032	14395	595.3873	-396.6762	41	5298.561
1094680	862292	3088.75	269.5288	639779	383407	7866.463	524.016	82	5312.704
1970961	1333655	3349.447	493.0146	1271478	627112	7607.655	802.2584	85	5313.434
1851360	1507855	2315.961	328.7332	1321119	760025	5994.462	758.3969	90	5318.188
2263002	1586189	3488.124	873.0589	1971557	1142605	11150.55	1616.436	110	5329.450
2811430	1281857	2793.535	601.0103	2410022	964228	11509.72	1863.751	116	5352.827
885635	2299175	25057.54	382.2203	619098	1267459	68387.95	1078.975	94	5357.035
2762111	1407154	15843.88	33.06512	1652068	688201	30659.99	-452.9726	86	5357.514
2999603	1345579	6489.413	759.1735	2041363	722120	16821.06	1233.45	84	5357.761
1923884	1243041	3610.588	506.4364	1431689	671079	10976.16	997.5309	96	5359.842
2012748	1168826	2551.692	629.8115	1307021	571133	7476.939	954.0684	78	5360.127
1596250	768473	1892.356	275.69	1033553	373924	6989.991	500.1403	84	5360.797
1966943	870512	2104.8	503.1192	1365782	462753	5965.629	1099.546	89	5363.985
1922422	2239383	3411.038	468.1516	1013316	1122439	13089.45	930.4278	92	5364.332
2140353	834051	2385.094	404.785	1245875	362651	2525.103	529.6376	77	5365.257
2047319	1309011	4375.949	563.301	1155083	566119	9704.688	1020.495	81	5366.472
1931032	1105877	2771.242	371.2183	1325340	567273	9456.216	637.2505	89	5368.399
2365164	1406420	3323.827	627.7013	1686505	693357	9340.381	540.9191	84	5368.604
3449047	1490527	10152.22	309.0959	2110126	726372	24289.75	347.7054	86	5372.812
2753350	1687166	10597.75	456.9833	1989155	880091	22284.71	1145.231	93	5373.559
2130278	1195611	4285.467	258.3212	1384055	540547	11437.27	105.177	82	5376.728
2407170	905634	1666.629	615.1721	1486731	410874	1743.279	1183.142	80	5378.305
2124718	1247645	2222.557	288.1741	1307653	562857	3371.991	515.7706	80	5382.617
1759114	925584	3015.661	474.0464	1181239	466511	9055.776	987.8738	86	5383.606
2182795	1378147	2583.667	380.2104	1551693	709219	8018.778	644.0979	95	5389.612
1998762	1120982	4988.704	817.1255	1261387	514796	12473.75	1707.027	80	5394.262
2293732	1403927	3649.24	511.8744	1573058	683366	9529.515	210.7028	88	5396.108
2253847	1538000	5491.995	890.7019	1474701	806896	13534.27	1636.419	92	5406.349
878475	2009421	3929.566	600.5355	551224	1005333	10188.93	1094.813	89	5418.526
450506	1572829	7652.775	284.7657	322753	781274	16437.49	273.6457	82	5420.412
323614	716456	2879.721	410.6081	199219	355122	6967.173	950.4238	73	5427.133
1241034	2004005	3789.217	574.7316	961940	1210954	12085.69	1629.869	96	5430.039
2656686	1194322	5205.178	590.9749	1565025	615771	13911.12	998.1904	82	5462.587
2681549	1486412	3636.184	762.7532	1785559	741531	10579.54	1116.605	86	5463.389
1227620	183513	2909.338	-114.6537	376486	56878	4450.015	-328.3571	55	5464.691
216771	23302	590.1713	-158.9256	79328	8259	750.1486	-392.9464	49	5466.630
2696704	1095805	2577.409	431.1109	1693292	561642	8371.757	816.3043	85	5470.080
1519321	561479	2156.581	209.668	818278	227589	3983.64	-41.24576	64	5470.099
597294	2008456	11042.98	265.915	454222	1168983	28049.48	320.6803	95	5471.080
1316914	2220330	6479.82	721.5538	1034636	1198413	20612.84	1361.812	104	5472.253
1942399	920596	1544.52	413.7435	1145267	446201	1917.766	738.0335	78	5472.704
270025	37742	117.5062	-7.90914	99883	10831	-5.950805	14.85632	49	5473.301
1996649	1163280	3641.868	423.9352	1396260	573634	12045.69	598.6255	89	5475.334
168789	143638	31973.75	253.978	61603	62102	63614.34	400.8961	57	5476.156
2264282	1107623	2676.691	379.8241	1465318	590155	8740.189	403.2867	90	5476.336
2068710	1114819	2187.328	604.2435	1441607	611590	6269.298	682.8481	82	5476.453
2163130	1426623	1655.995	265.7023	1413193	726206	4051.311	167.0164	88	5479.107
2076849	1278441	2487.646	568.0277	1364186	639483	8173.612	1349.817	84	5479.594
1812047	1122274	3204.496	507.873	1199319	542156	10719.41	665.477	87	5480.072
2089805	1156458	3114.741	597.7887	1384262	533653	5701.525	1085.551	83	5480.957
779131	1423272	8017.591	178.2687	512152	611918	19170.64	474.3446	84	5483.120
2043713	1422529	2712.178	559.7176	1279190	666981	8675.587	709.5831	85	5484.034
1643363	1333162	16538.72	473.0778	1128365	714067	36450	1296.845	92	5488.125
2228583	1452022	3067.281	495.6183	1471314	798487	8969.978	1047.22	85	5488.246
568324	725359	174131	515.5484	182650	250709	303624.1	1389.496	58	5489.579
2141255	1875532	2763.297	495.3616	1345873	908047	8991.148	810.1736	83	5489.625
988939	1215624	2093.835	205.6971	636184	645132	8819.383	165.8908	89	5490.014
903506	1743681	4774.863	470.8973	578688	892618	9102.656	974.1278	89	5490.336
541982	1329919	3699.253	511.6776	418577	856506	12209.38	1119.07	90	5490.722
2635117	1251376	3088.71	504.5347	1768476	657052	10619.27	573.8868	89	5492.062
2175694	1708322	3603.45	430.4635	1517838	1057022	12762.43	899.4859	98	5500.027
2167516	1115933	5602.25	339.8362	1424537	496718	15041.91	126.4697	83	5503.333
2169387	933751	9232.419	243.4549	1198589	371581	17013.93	16.69526	75	5508.113
2605933	1800241	3271.667	755.2072	1955308	1025906	9233.743	1535.264	91	5508.759
2848036	2354594	4505.542	444.6525	1998428	1208811	7911.219	246.5756	88	5512.094
1926337	1207799	5080.469	398.9205	1206089	598793	13210.62	380.9923	84	5515.584
3038197	1399612	5804.594	740.7189	1861632	712573	16455.61	1131.037	88	5520.084
2742586	1680966	6378.366	666.1531	2030259	936428	16347.72	832.5637	92	5521.128
1946371	964298	2032.18	356.5694	1219915	465990	5600.07	780.1498	81	5534.239
3050994	1526846	5941.6	725.0038	1967861	752874	16778.44	1727.583	87	5541.068
1831762	925433	2632.541	382.1774	1179961	460534	6078.024	468.3723	83	5558.351
2355002	1435083	1925.921	516.86	1511953	641523	3713.972	1328.559	86	5565.525
2527382	1337406	5173.591	584.5203	1630103	600913	13142.2	871.8371	84	5567.049
253111	867063	3545.145	575.8536	155179	374109	9262.859	1424.075	70	5569.687
2107304	1044650	2070.492	336.0562	1385747	517434	5204.112	795.1283	84	5570.639
2526287	948060	1607.614	396.6644	1540117	445001	2628.075	498.8199	82	5574.361
2459155	1119353	4024.811	424.8297	1571325	586839	10100.59	959.525	86	5578.080
913612	1913927	192064.9	813.859	766421	1854733	738900.7	7192.189	131	5578.771
122535	153205	177593.1	1342.354	39539	49561	267946.9	1266.434	45	5579.518
2133900	1106255	3950.325	260.5482	1409517	530000	8704.444	352.4305	84	5581.392
1966894	911318	1797.28	339.3714	1257597	437724	4840.725	332.4196	78	5581.656
3550953	1720481	3357.675	598.8306	2386119	966619	11279.64	1161.86	94	5583.660
1414404	1519707	5866.25	464.8466	964576	755996	17610.49	804.8505	91	5584.830
2579715	1718800	5870.602	1006.22	1849419	938362	13723.34	1307.212	96	5585.657
2294470	1264280	1702.996	546.9389	1416829	616916	2676.086	1404.911	87	5588.733
2304347	1215177	2259.683	426.8316	1551079	635721	4629.976	859.7464	86	5589.796
2799290	1114249	7305.263	292.7727	1687481	568011	17529.9	-76.55252	81	5591.190
1081418	1394055	9798.577	365.9848	504526	596216	22562.77	1269.217	81	5592.643
117848	151935	146729.5	1710.622	41867	55209	238551.5	2429.437	47	5593.920
1909943	1300008	2340.515	648.1999	1081310	560488	5070.287	1042.386	80	5594.270
2296724	947703	4625.834	596.3425	1572131	477200	14456.92	860.6494	87	5594.815
1950181	903375	2473.411	306.0761	1216172	431342	7208.516	710.6946	83	5599.464
129871	35537	-110.2231	-12.13889	35432	9729	-177.1596	-122.5067	37	5600.725
2502882	904640	5922.794	315.7099	1490556	438947	13087.3	-145.262	84	5601.745
2588380	1385499	6373.61	724.8375	1758915	715213	17299.68	1395.576	87	5602.852
304615	734869	32379.59	334.5774	174548	353088	74415.6	490.5949	77	5608.606
2406919	1069287	2066.988	359.5604	1621622	532884	5854.17	778.5848	88	5610.113
834027	1296758	5353.197	340.675	646690	679465	10241.07	108.3103	94	5610.538
1967456	1463620	4861.363	197.4498	1011718	543026	9541.562	459.9692	70	5610.826
2505198	1284236	7134.167	372.3934	1545368	608645	17860.21	699.9164	84	5611.648
1118968	1594102	11544.2	293.79	804333	967606	36499.49	351.7234	86	5611.751
226601	461801	174089.5	1273.522	183744	458677	794639.3	6838.398	108	5613.686
2436700	2084469	4770.632	1974.506	1638173	1078373	7284.641	3708.74	90	5613.702
1673902	702700	7062.902	79.64833	963869	312006	11791.94	-92.86061	75	5614.848
534046	590732	5809.818	205.9672	170443	181230	7424.424	399.6254	53	5616.795
2365064	1372740	2398.659	442.833	1474762	770533	6415.815	1299.764	91	5630.797
2822722	1458984	2872.874	517.5934	1900579	781007	8584.831	1002.643	94	5662.405
2484650	850623	3480.203	106.1987	1367700	375520	8964.156	-189.9421	78	5684.470
3120006	1671128	6678.2	700.0071	2251650	954271	21176.71	1582.672	93	5685.694
2684796	1589833	4199.96	750.6258	1796693	903983	10354.36	1385.008	96	5688.038
693269	1351091	119769.8	1238.132	540086	1058772	379341.5	3101.76	102	5689.776
155053	294320	8419.63	21.41533	51531	92879	11239.96	125.5692	44	5690.370
2136412	1009594	3824.47	367.6588	1314484	492512	10959.5	710.9279	85	5690.704
3124746	1434984	2657.87	689.5325	2006257	735570	4688.225	1668.365	88	5693.509
2703083	1410743	2882.385	525.2247	1704474	757619	3842.653	1271.042	81	5693.601
2039018	1015002	3589.877	314.4167	1305551	476210	9943.568	116.1205	71	5693.613
2048334	750502	1498.698	145.3373	1221875	348717	3350.723	441.831	79	5694.514
1960358	1818644	10744	421.939	1355841	834162	22130.69	817.3942	86	5694.765
2540020	1314601	3429.884	392.4397	1597122	645863	10679.35	713.2411	83	5695.002
2951738	1625584	6744.942	813.4028	2022496	771387	16978.99	1687.724	88	5696.409
2491128	1073462	2483.149	497.6749	1648629	521291	7983.501	1242.174	84	5696.961
2177695	1418325	3438.83	440.1523	1573335	731273	10430.24	543.0881	95	5698.185
2173005	796230	2118.236	418.1858	1303496	376771	5714.743	769.6486	82	5701.740
3124033	2017179	5810.723	691.837	2257620	1148223	16762.49	1429.878	93	5702.992
166202	452432	41460.53	69.82961	69700	163371	65200.86	-13.40344	54	5704.410
297807	410749	267187.9	469.6551	149502	231493	647579.1	1529.365	73	5709.055
232962	232988	113788.4	634.8536	103168	154610	353650.2	1246.735	77	5709.963
2373991	875271	4910.286	292.4099	1349602	413725	12877.27	698.9614	80	5711.861
797814	1848101	79665.68	583.1085	499722	1151544	234242.9	1564.45	92	5716.913
2641172	1210959	2604.708	520.1825	1779154	643140	8614.545	913.3671	88	5720.874
1867156	1055330	2438.514	695.0979	1204953	495391	5021.179	1028.452	84	5724.737
2466682	1033653	1678.547	241.4571	1527987	529217	2564.982	515.899	83	5726.216
106281	201660	164198.7	942.8128	57907	133549	410266.1	1419.703	83	5730.805
2440115	1202081	4995.842	518.0984	1559929	567443	11410.52	945.0264	83	5733.169
2403864	886647	4818.892	423.5614	1475934	399066	10627.15	700.7529	77	5733.543
1018276	1338760	2544.958	328.7805	638242	593804	5335.207	684.2637	81	5761.605
1949790	1320983	2346.676	411.3133	1211619	700510	5548.281	620.6023	80	5769.707
2205216	940998	1894.899	345.324	1387120	474514	2756.854	502.2888	82	5791.285
2101143	1136199	1900.261	511.5525	1382049	571201	6123.959	578.7623	86	5792.221
2238027	1319581	2777.031	296.3852	1525740	642800	9927.42	368.4443	90	5795.004
2378757	803689	5694.023	249.63	1453532	406072	15696.53	429.2698	84	5795.772
2114036	917475	3140.951	407.0172	1354173	445071	6586.402	806.2167	78	5796.452
1584736	956229	2392.102	357.7765	1009556	500122	5999.033	1030.739	77	5796.580
2098793	1090052	3282.341	119.6711	1408299	586381	10130.31	-301.7519	90	5798.111
2462880	1139953	3058.625	380.8639	1561158	607132	9207.453	946.0475	87	5799.262
733599	1599688	9753.845	502.4217	634790	902713	30519.83	1065.197	91	5799.640
2047403	867299	5358.025	358.9802	1321404	387707	13209.45	446.1608	79	5799.737
2773061	1513503	2782.013	421.6683	2034610	910076	8066.958	813.1648	91	5801.175
1943256	2523392	6185.736	472.8726	1339058	1178080	17594.25	699.1871	90	5804.752
1556647	2946751	12003.41	821.7092	1070042	1632411	34253.95	1578.856	100	5806.148
159226	112491	798.0053	156.167	43091	30647	807.9772	234.7321	39	5809.130
2007614	853082	2216.687	208.0188	1188691	387372	6525.207	-96.97722	82	5816.147
2699766	1362914	3265.667	427.0704	1686996	688931	9474.844	955.57	86	5818.054
3997351	2761719	39846.76	910.0517	2859358	1500642	70707.48	1508.194	102	5821.942
690291	646839	2303.68	192.5005	592837	502593	8277.303	10.89615	104	5822.994
2332935	1435146	4651.85	658.5988	1235906	662644	12631.3	1120.356	85	5825.749
1682263	1060430	2409.559	616.2645	1025670	502535	6086.236	1168.191	80	5829.452
1839123	1617603	11528.4	525.0638	1085778	670094	25319.98	328.455	80	5832.073
2816731	1261665	2505.66	458.4355	1620041	601165	2907.473	742.6147	82	5832.791
1981915	1292958	2832.68	864.3774	1379333	804030	9465.227	1558.954	98	5833.542
3377486	1183236	5677.172	466.0549	2016557	604456	14017.76	1206.844	87	5836.756
1695278	1261828	3895.419	243.4492	1061082	557532	9166.056	296.0046	83	5854.356
2201755	1580271	3123.68	692.5024	1399878	749550	6573.306	1417.101	86	5855.604
854673	1788653	5233.898	907.842	482115	835783	11586.22	2324.743	86	5860.754
2073944	1469772	2230.752	456.9948	1327133	776881	5476.153	981.9816	88	5870.307
2710222	1174135	10137.06	405.2767	1541129	523386	16380.3	760.8743	80	5885.014
2382632	2111018	14195.25	527.3032	1674124	1071982	36137.65	1364.792	94	5887.741
3250727	1625158	11477.07	-63.54997	2328422	882354	33333.35	-286.6686	93	5898.745
2004221	2197875	9260.05	655.4789	1415397	1090829	27858.3	1042.191	93	5901.897
1657565	2482360	8553.438	993.1603	1333774	1319944	28104.37	1181.782	103	5903.969
154064	400200	20055.36	385.034	86425	193031	49051.84	877.4397	66	5910.163
1700128	1639370	4060.177	809.7406	1131596	798219	10648.79	2112.639	91	5911.459
1513227	1634288	3544.072	827.0081	953019	762208	9951.368	2087.998	86	5912.603
1907766	1003310	2065.567	506.7649	1226629	512996	6289.605	849.9259	85	5914.381
3235042	1241434	4345.855	861.6314	2020143	607907	9156.391	1431.395	80	5914.488
2484352	1400117	6154.763	894.3296	1519509	694783	12324.52	1632.502	83	5918.446
2040984	1026386	2161.749	503.9243	1295315	508317	6217.331	432.326	84	5919.083
2808333	1683018	4118.191	356.3923	1817130	781077	8734.279	183.1372	83	5921.046
2919123	1305764	4223.464	555.2435	1882910	675646	12835.03	687.0392	89	5928.038
1071110	1813874	4051.553	756.9815	495870	723575	9043.293	1151.67	69	5928.646
1249383	1660393	5722.284	370.5634	855285	769415	13303.83	549.5793	87	5938.515
542999	2016134	14562.72	129.425	474517	1186281	41793.55	1303.908	151	5946.023
3074341	1902502	10726.93	657.3953	2294308	1091952	27497.85	721.0591	99	5948.440
2561696	1500393	4133.242	496.2266	1545769	879306	10046.17	1372.356	87	5978.686
2543661	1185695	10654.57	459.807	1463573	526444	21609.08	967.4529	78	5985.507
2275660	928524	2326.038	421.2831	1501010	475904	5824.045	389.9199	86	5997.240
2192452	1260296	2673.276	636.3156	2326132	1096618	11403.59	1897.023	118	6002.069
2139602	1087473	1656.496	476.6303	1355623	528427	2935.305	1354.61	81	6004.824
100313	6962	332.1873	-49.80175	22691	28	330.5966	-40.57286	25	6004.941
2838293	1040361	3730.743	582.1461	1653517	490099	6813.324	1135.563	79	6006.781
2500447	1035326	2578.87	423.9005	1549962	554428	9143.213	1012.292	89	6007.473
1053356	1672734	12151.2	559.4429	520769	872184	29506.05	796.0793	86	6007.807
1585365	1139048	5533.126	341.7832	1007066	537175	15889.79	581.4597	78	6008.021
2315109	992696	6629.511	367.0133	1538767	502677	15965.68	442.539	88	6008.783
2569142	1237607	5335.845	596.1719	1850879	747078	19621.94	1563.402	95	6009.781
1819591	1126568	1976.563	350.5725	1146313	536318	7535.333	291.6655	88	6013.321
385709	158385	562.6215	209.0388	141374	48423	748.7759	347.2511	46	6013.421
2867967	1462324	4062.187	606.4513	1973003	869608	12421.67	1364.522	92	6013.913
409567	337898	284023.3	933.0493	199192	323090	1046498	7604.896	137	6015.849
2989854	1172120	4664.647	536.7572	1806839	565588	9734.281	761.237	82	6016.045
2322160	1316689	4243.352	666.3817	1521237	721384	12475.91	1407.717	95	6017.182
2124163	964910	2959.149	435.1785	1300867	483055	7105.77	1175.48	87	6020.419
2165533	1363688	1840.535	304.1471	1380648	660341	6367.87	517.6636	84	6023.037
2233077	719789	5040.985	109.6022	1305941	321149	10678.76	144.326	76	6023.569
1842329	1877741	5082.496	851.6288	1565041	1168797	18235.97	1859.844	103	6026.270
1487144	1508707	3599.647	568.0107	946639	963182	13977.43	1352.648	99	6026.831
2519923	1292127	6050.071	436.3948	1617880	578609	11652.57	819.1949	82	6030.434
1188424	1217840	7829.636	396.3154	778423	606258	22526.64	802.4157	85	6031.487
2213616	969993	1937.718	98.16244	1135034	434325	3196.446	-256.9686	76	6031.695
929909	1174724	97093.26	1527.281	534634	677788	258349.3	2932.533	87	6033.121
438630	133604	2303.236	652.5643	138093	38896	3358.321	963.7376	51	6034.377
1225376	860224	4076.947	313.3273	734875	364565	9038.102	373.4172	79	6034.721
105884	76831	28559.24	74.32491	30640	22875	37753.66	-119.7523	38	6036.054
2699592	1238886	3778.389	103.2898	1683698	580697	8376.852	-341.4289	83	6039.047
2732760	1547598	4356.699	614.0709	1792824	795324	11537.93	891.6917	92	6042.857
1761915	1379397	3658.8	487.4987	1133164	708829	8141.363	697.4579	85	6043.321
1429574	1067410	2636.457	211.6139	912312	578927	8284.061	-204.0764	89	6048.670
916013	845314	4892.91	188.9103	573970	347151	10734.69	364.2787	78	6066.421
2440154	1160097	2264.027	390.2065	1579848	580303	6002.012	687.3104	86	6104.185
2231557	1249380	2347.604	381.1797	1441340	560860	6420.773	691.0508	80	6105.113
2454578	1146418	4350.264	1073.997	1751311	788577	10584.31	1838.918	93	6107.348
2766488	1127962	5370.863	1127.133	1732750	528410	8812.043	2139.947	79	6110.812
232031	92179	144.0305	93.27402	80307	29192	281.2058	215.5345	49	6111.947
120417	13157	329.2805	120.6165	34214	3697	293.826	377.7184	38	6112.263
1635034	1019558	3882.5	195.3082	1170744	510774	11545.72	535.5704	89	6113.551
1042485	1216185	3178.262	339.648	707454	569688	9158.725	473.0596	81	6113.884
230089	394084	95425.28	1214.302	124949	172668	183377.8	1596.935	62	6114.986
853659	1457623	135731.6	2100.225	493097	751877	336628.4	3915.169	78	6117.132
1393269	1883706	9656.622	568.4122	1074224	961248	27472.54	1069.702	97	6119.709
3135779	2721708	8584.952	1172.625	2235448	1379168	17865.4	2556.168	93	6123.013
1757359	891073	1639.257	199.1109	1026505	399913	3557.927	173.0143	79	6125.517
2012307	1267065	3059.812	471.6931	1293987	642050	9231.991	734.5165	93	6126.777
1546522	1390461	3301.954	203.8489	1014459	655073	11058.74	19.64694	87	6127.574
2468675	1256670	7522.116	232.5676	1625314	602942	17114.73	254.1901	86	6128.366
1458243	788389	4107.113	216.9865	819110	329907	7699.437	165.0511	72	6128.769
2173031	765612	1769.601	209.3544	1357451	373018	3637.419	196.5754	77	6128.881
2609817	1334550	4072.563	459.9582	1730622	660924	11878.86	689.6315	85	6129.292
2520164	1145356	3825.786	331.4694	1687703	624276	13223.5	39.13905	91	6130.042
2128636	837023	2699.865	236.4895	1294086	392358	8410.586	662.7167	81	6131.521
1502188	736519	3047.038	452.5312	1018871	352842	9310.183	450.2646	84	6131.840
2452604	950170	2147.045	593.0402	1550552	435887	3068.976	1125.374	77	6131.970
879574	343868	9559.479	164.391	279203	103709	12688.93	1.062687	52	6132.672
100257	11470	-120.3564	99.31929	26754	3094	-771.376	84.00101	34	6133.377
187942	52387	471.3893	-224.8329	60307	15020	486.0281	-437.9395	46	6135.056
2097185	1380745	2654.85	517.967	1405151	692801	8958.795	893.8294	87	6135.163
109442	172601	6872.469	102.0518	32557	51427	9078.183	309.6495	39	6137.082
1874859	1177303	3671.703	379.6419	1256855	593751	10858.33	385.4865	90	6138.382
3161450	1836246	2395.921	626.2269	1878831	909273	4191.587	1365.831	79	6138.550
2256104	1268826	5414.384	915.8701	1456589	649119	13959.51	1945.227	78	6138.940
2170663	1028717	10205.42	493.4401	2214605	832787	39958.18	1966.019	115	6142.732
2108853	1621125	3733.149	450.7999	1394954	735075	8316.277	636.2877	88	6147.081
1496392	543964	23260.41	149.8268	894434	239395	38421.77	-58.89258	77	6151.155
2019655	1473123	3023.081	529.9786	1418270	721456	8652.502	960.905	89	6154.146
2396513	1142857	3794.91	313.9125	1647886	684809	10981.88	548.7071	93	6160.303
1930218	1112653	1430.244	496.1879	1289600	532577	3425.419	759.0822	86	6173.960
2203119	1607068	2506.605	459.2996	1629401	863188	5547.555	600.7068	93	6180.554
1567114	1134000	2689.699	535.9523	868922	513704	6000.833	1049.48	81	6184.427
200678	61869	917.0456	-31.96287	55252	16866	1288.313	-67.38822	41	6186.809
2300446	1306898	6213.391	493.8931	1430168	602619	11129.02	421.5338	81	6188.459
1628476	967699	2887.9	173.4311	1105197	437405	5524.164	138.0729	84	6191.249
1299167	1098527	1902.78	222.19	823574	564326	5094.575	412.8907	87	6195.706
2565910	2086151	6198.219	1434.076	1762204	1204195	17784.76	2628.773	92	6198.712
1930027	978870	1834.002	328.087	1268609	474431	4872.563	631.8383	86	6209.453
3099622	1731676	8585.509	304.5452	2035158	895621	21409.64	693.1531	93	6215.186
2519558	1328318	5622.84	361.8733	1789756	632694	15018.43	680.8486	89	6219.131
2559327	1280509	8370.69	395.4576	1545134	609314	24176.42	884.0127	85	6225.143
1987662	1115202	2822.635	458.8228	1335520	602631	10591.08	576.9442	92	6226.164
1710467	981043	2731.589	193.9244	1147202	489954	9226.71	-26.72361	84	6226.831
2134417	1608496	3343.214	652.9116	1391648	776979	9370.45	1258.592	90	6228.331
1874438	1056052	2052.939	516.5821	1175232	477707	5799.402	587.466	81	6229.405
558797	79218	570.2922	57.93496	166229	20903	604.043	-31.92179	46	6229.750
2497197	1388431	2837.411	571.6965	1777833	876325	9294.664	1036.498	94	6231.506
4432362	1634610	7429.39	1243.911	2764121	1041018	24108.07	2748.848	95	6231.898
2554470	1941460	4385.92	766.866	1535057	1051634	10255.13	1404.287	74	6232.011
1482668	809812	2244.406	603.03	945160	408867	7899.56	866.2534	84	6233.743
165920	260196	182724.5	1742.952	91293	129360	432920	2530.808	83	6234.960
3733505	1559944	2284.415	462.2727	2361895	830340	2958.002	734.3435	90	6235.437
1913413	884639	1098.016	405.9955	1203947	403137	992.3148	698.2059	72	6235.469
2501171	1408734	1816.772	378.5666	1533921	757687	4784.77	425.4716	88	6235.786
2588088	1135049	2429.196	309.4387	1641741	492932	3654.626	662.0994	81	6238.032
432094	70872	465.4547	196.0211	121040	18658	662.897	376.6091	43	6238.458
186483	169523	111234.7	1114.329	60623	60091	157844.8	1144.137	48	6239.956
2477361	1023816	2043.669	473.916	1516025	483531	3525.832	752.6329	82	6240.412
2245896	1128638	3207.459	633.4466	1596573	617128	8707.061	1374.054	89	6240.790
2131414	1190685	3083.599	756.2701	1466791	582979	9384.839	1627.522	89	6247.050
2033379	1049539	4488.061	327.168	1332703	515883	12318.13	1107.422	85	6250.750
2844079	2117802	5356.572	1444.189	2336463	1282510	15238.26	3652.215	102	6251.041
2247028	1015235	3611.121	529.3597	1440057	500233	9746.828	1096.431	84	6252.241
2594343	1093002	10649.29	698.5669	1539651	521712	23473.78	1347.122	77	6252.292
2477237	1861095	9547.723	973.0827	2100536	1149498	26404.34	2213.415	104	6254.651
2607961	1084989	2397.326	323.0247	1634464	537613	4088.994	562.5938	77	6254.667
248775	55370	231.2094	246.729	70824	15974	-423.904	560.9998	44	6260.497
2219127	983484	2982.007	374.8892	1431762	443601	7945.366	978.6619	82	6260.711
2892038	1295445	4685.06	342.8199	2037056	716799	12817.17	653.6094	94	6267.276
2861524	1389269	4218.644	864.9371	1835894	755461	11103.14	1685.258	88	6267.370
220695	537986	117825.8	987.8708	156364	354946	364103.9	3861.454	82	6273.178
2539794	1130944	2487.703	489.0196	1591222	606281	6451.302	729.6577	87	6276.640
137735	148492	6299.859	533.4503	58811	55919	10146.2	949.9615	55	6279.646
1678446	1961844	12010.38	134.7065	1051003	831243	21366.64	349.3402	88	6285.505
2095638	1159123	7712.444	196.1792	1227604	499221	16518.61	677.972	78	6290.530
2212005	1186588	2349.631	458.8881	1412925	610444	5145.734	988.5289	87	6293.798
2665619	1856160	4023.099	889.076	1813137	1048505	11820.85	1892.98	99	6319.907
1714407	1288725	2124.631	443.2656	986963	643358	4772.295	1167.267	89	6324.288
2403792	1310043	1812.048	124.2463	1447277	580159	3703.896	-138.9906	81	6329.458
2866391	1348697	6202.014	343.5302	1789785	659184	17199.3	339.0204	86	6332.292
1309346	774536	102740.6	1443.626	488690	249866	152942.6	1521.557	61	6334.185
1850007	1075439	5388.03	327.6625	1172028	461251	12483.68	520.5982	78	6334.324
2581810	1518491	2225.246	511.7871	1570220	692229	3723.605	1006.173	82	6339.744
2492605	1522744	3208.832	643.2491	1670196	817398	11371.93	813.5792	95	6340.933
2641268	880176	5159.275	417.5804	1583489	413917	15074.87	642.7269	80	6341.446
2293867	1535824	4188.769	644.2361	1820977	889860	10296.64	1521.314	100	6341.944
2602442	1237560	2030.565	506.8017	1404394	566480	4963.835	705.7042	77	6342.783
2160897	861475	1755.318	354.4098	1328969	392534	5484.413	399.7929	81	6344.256
2318741	1272443	2789.579	381.5796	1641833	665868	7703.466	586.4713	93	6346.498
2800849	2133181	9414.884	736.1983	1907151	1211426	26953.32	2104.418	90	6346.762
2327012	1413189	3220.903	376.512	1592805	651759	11144.65	427.2843	90	6349.090
2400794	980889	5734.444	336.8135	1446649	449078	12861.76	613.1934	76	6349.243
1645910	868595	1947.366	306.774	1061356	418766	5182.941	407.1748	74	6349.314
1894988	1682536	2857.048	389.8708	1322046	838596	10235.84	690.0632	86	6349.868
494100	2148469	14914.15	200.8545	313789	1106278	30273.79	1159.602	78	6352.911
2301578	1392921	1536.632	333.8787	1357990	592568	1906.962	250.5881	78	6352.942
2639579	1078649	2755.99	406.4131	1628582	498854	6516.874	533.2219	80	6353.536
2590012	1358632	7376.123	560.5759	1812636	710951	23505.43	649.569	90	6354.298
129613	96464	2230.769	112.9924	36863	27342	3168.363	-36.92749	39	6357.216
2020749	1029696	4578.995	0.08266128	1309382	503114	11005	234.3806	84	6359.447
2392228	1248951	2190.187	590.8322	1535927	655263	4773.28	1058.125	84	6361.446
1870211	1083854	3733.875	845.6953	1268954	540570	9791.148	1607.054	87	6365.584
1116944	528067	9501.465	117.7392	533883	195505	14432.68	458.1375	67	6366.437
3078060	1351998	14264.86	580.2864	1770579	669384	26683.33	1557.268	78	6366.472
1653463	1147474	3777.194	184.4617	995711	509706	9864.456	8.504826	82	6367.497
2047587	706457	2576.933	204.1794	1219050	346376	6400.078	405.0287	85	6370.665
1658049	2640955	4257.433	321.3553	874517	1183963	10672.54	7.22181	80	6377.457
2667752	1332011	2052.793	237.603	1715625	647198	4357.806	424.9118	87	6380.789
2139118	916593	4234.381	509.6726	1340265	452524	10003.97	1000.428	82	6384.791
3270762	1530844	4184.877	548.7962	2987022	1278968	17045.71	1567.123	124	6390.618
296731	271999	315851.5	1241.967	111758	107446	510791.2	2731.145	56	6405.438
183792	64946	55.08329	-16.92649	49604	17750	75.70522	-57.89398	40	6419.580
2324636	814727	6006.897	376.6075	1458746	399911	12751.52	1320.057	83	6426.115
2727377	1055739	2380.386	556.4624	1656780	496950	7077.549	944.5406	82	6431.317
1862119	796938	2470.23	324.5339	1177123	407686	7214.652	739.8116	84	6433.892
1829628	943661	1859.267	511.4515	1241671	461461	3858.503	1007.761	85	6434.613
137294	226483	1135.966	125.5345	65529	76673	1364.244	433.6853	54	6435.493
[truncated: 8,001 more rows]
