# Supplementary material for: Mitochondrial calcium uniporter-mediated mitochondrial dynamics imbalance contributes to contrast medium-induced renal tubular cell injury
Source: Front Mol Biosci. 2026 Jun 29;13:1848361. doi: 10.3389/fmolb.2026.1848361 (PMC13357276; doi:10.3389/fmolb.2026.1848361)
Supplement: Supplementary file 1 [file DataSheet3.zip › Flow Cytometry Assay(1,2)/Flow Cytometry Assay-1/╧╕░√╡≥═÷-1/╡≥═÷ 1/CSV/PI.csv]

FSC-H	SSC-H	FITC-H	PE-H	FSC-A	SSC-A	FITC-A	PE-A	Width	Time
2275571	1246156	1637.206	262.4061	1618507	693777	3821.579	694.0748	92	39.793
2057633	1488865	3093.167	809.8933	1424990	784981	5986.315	1682.569	94	41.406
108313	42728	143.6187	-9.666727	29832	11769	229.4895	-117.0235	36	43.799
1946595	1266743	1399.82	471.5659	1409110	657770	3661.618	1334.093	93	45.663
1702318	1042687	2236.227	465.207	1065211	500840	4231.958	735.0212	86	50.873
1421017	1306542	1925.873	298.8669	925953	705288	4282.852	611.6977	94	54.218
1898172	1481640	2729.021	890.2938	1311872	749099	5644.681	1973.73	88	56.841
3151465	1784812	3691.13	919.8464	2299313	1087831	7928.143	1732.14	102	59.882
217811	37621	70.64259	161.8345	58765	9399	4.699278	145.3238	39	60.692
2420603	1459286	1981.997	593.7906	1649612	894176	4679.335	1791.644	94	60.797
639604	1179102	1751.531	397.9547	514207	922628	3880.377	431.6138	95	61.271
2676261	1247122	2723.942	829.0247	1769266	634581	5566.546	1178.974	87	62.325
1748469	1116288	1547.072	311.3763	1136794	498658	2967.659	645.9539	84	63.478
2522019	1467802	2192.528	460.4952	1593373	932129	5307.899	1517.193	94	65.082
1887139	1116118	1631.061	780.2903	1235415	552960	2861.473	1508.234	84	65.375
1272793	654297	1183.685	348.6677	814412	276558	1989.063	467.7739	79	66.126
325780	200819	1896.587	647.0812	97526	59055	2558.58	787.8204	47	69.000
1531485	1226575	1523.051	514.833	945959	602190	2612.064	1202.124	87	72.134
1749188	1119860	1570.649	317.9836	1156138	574892	3363.238	715.03	86	73.361
1903004	1229132	1889.062	577.1641	1397548	606219	4017.205	1074.924	93	77.203
1930603	1414351	1734.163	497.4539	1257478	700070	3587.019	702.8279	89	78.240
1830797	1337385	1301.991	312.6435	1180555	668515	2663.441	883.7308	85	79.505
2699012	1912679	2790.273	589.4797	1906072	1033324	6086.599	1678.138	93	79.838
609700	459093	315.4976	101.5999	283031	156866	-67.19484	393.6693	63	80.663
2754293	1438892	2495.632	583.8786	1929499	937048	6183.096	1217.253	97	89.808
1996292	1499661	1688.72	519.9931	1458626	1135239	4884.698	1364.092	104	91.463
2023711	1430760	2146.779	644.0785	1486059	804412	4628.402	899.973	94	156.772
2145078	1626864	3484.208	1043.622	1466925	836632	6697.667	2005.206	90	158.742
767171	1393198	1283.274	12761.34	377628	685579	2984.123	22185.58	80	159.977
1329566	874834	1242.636	193.1846	813849	399328	1751.571	162.9489	79	161.391
586807	1877794	1139.333	20526.05	332686	988215	2537.618	36177.84	85	167.722
286927	1272424	2061.425	1243.361	174417	535155	3070.874	2080.101	72	168.377
1850968	863047	1196.669	520.7994	1288826	497140	2566.202	1418.724	90	169.268
915333	981675	1350.703	379.6338	660054	567315	3321.857	720.9848	101	171.530
1853773	1245072	1745.201	496.8656	1213769	644127	3053.756	1097.565	90	171.915
209838	883596	1059.825	3846.491	95452	390635	1870.708	6910.805	63	172.639
1964855	1.659284E+07	143273.8	39174.9	2469996	2.063546E+07	491578.8	143283.8	140	175.183
1569920	676168	854.2594	324.0721	872601	281712	847.0005	703.1166	76	176.751
2107717	1144074	2046.253	433.5442	1367859	542002	3600.656	942.8655	84	177.471
452599	1528600	600.0704	25967.65	249452	817503	1698.402	45665.6	79	178.940
280455	46802	40.04076	46.23814	80759	11961	2.414234	71.6526	44	179.430
1183453	582278	1145.712	270.1321	750727	284260	1852.573	350.4147	83	181.572
2626257	1593664	2694.083	764.3214	1750537	930233	5547.434	1305.724	91	183.943
1717221	1237723	1529.454	617.9116	1156251	787442	3705.656	1114.756	82	184.003
2043921	1525933	2233.659	786.5765	1510894	827778	4249.044	2280.563	91	186.034
237005	238858	143.8044	1784.307	84787	93945	163.8369	2549.424	52	195.346
2145224	1331761	2537.691	629.8262	1443445	718160	5358.72	1191.88	88	197.441
2563430	1231086	1853.986	625.2114	1564221	600937	3540.826	971.4752	80	197.716
122029	475618	599.5133	1710.73	89013	280627	1525.893	3720.424	80	214.937
120486	156239	-0.1130411	658.0163	40573	54234	67.92153	751.2261	45	248.309
2170171	1546301	2164.486	570.5305	1432654	751468	3999.845	1252.422	87	263.655
2503189	1322533	2668.601	724.9883	1651799	649064	5805.095	1076.647	88	269.045
2103963	1108770	1462.784	331.5054	1403620	679639	3652.324	432.4305	95	273.369
1920673	1036985	1959.583	569.016	1240993	573268	3994.661	1052.168	89	274.681
2929733	982688	2227.902	423.4049	1784675	478250	4074.727	488.6469	83	275.630
2644491	1784370	8367.59	3068.904	1919365	966065	14813.28	5214.369	96	278.403
2594126	935873	1759.516	538.8056	1693249	512385	3515.577	1694.109	88	279.543
2253039	1080152	1901.964	469.3073	1428783	535219	3633.689	786.1122	82	279.867
1205375	1080484	1580.952	469.501	855564	527094	2941.07	1170.78	92	282.044
1881856	1228256	2134.046	389.9108	1229824	605625	4128.219	480.9492	81	282.078
103718	122791	174.9149	1938.83	48259	63138	284.4194	3759.072	61	286.900
2563570	1510663	2452.192	700.1296	1866851	886249	4707.587	1334.578	98	288.297
2428524	2174447	5122.964	1281.805	1749466	1217333	9764.656	2442.866	96	300.722
1009937	1222937	1326.593	350.1032	821715	674984	1915.465	758.3646	99	304.106
2812537	1315538	2667.608	256.1313	1863155	700840	5269.014	-0.2110436	89	324.733
365369	189937	169.8846	220.5536	103040	52503	411.5421	272.7791	46	366.552
355665	685969	-289.0137	29734.59	194039	272426	-741.1215	48095.65	66	373.021
1767980	2792512	2467.719	566.8953	1088245	1456505	4854.023	1546.506	85	373.115
1777869	1289482	1721.252	652.3118	1208805	650520	3178.537	1366.609	86	374.130
2355771	1654214	2219.925	735.5529	1546944	844261	4540.544	1319.616	87	374.628
1973710	1066762	2184.914	657.5908	1273109	561516	3594.795	1315.709	90	375.129
2124199	1442368	3011.979	781.5762	1326499	747419	5966.025	1671.489	83	377.658
1674831	835401	1130.927	329.2596	1100880	424571	1682.899	532.8309	83	382.463
2064066	1354049	1367.312	323.2437	1440042	668971	2307.709	613.9207	86	383.299
1823742	1036732	1672.507	523.3262	1200699	581193	3196.478	930.0268	80	383.332
1684302	1103951	1412.262	292.7755	1136435	532633	2176.024	780.8701	90	387.080
2120110	1124684	2071.098	310.969	1483291	640551	4222.802	784.3387	93	389.832
951136	1513124	2161.24	714.9976	600145	983679	5378.365	1713.053	92	392.417
1882664	906485	1429.881	361.2402	1267443	422226	2802.764	503.6822	79	392.645
1945995	1470348	1783.061	233.4175	1123382	657188	3233.895	251.6425	83	394.083
2004022	773010	1395.613	584.1713	1173430	364641	2092.721	1191.857	76	394.315
327248	794572	514.4014	6024.978	186236	440847	1104.5	12289.06	81	396.968
1541396	704572	589.1942	153.215	855773	293854	696.0342	108.8407	74	399.832
1994484	1061758	1882.61	506.0924	1257345	471660	3230.956	735.0654	78	400.532
1741068	679304	1273.505	257.7427	1142989	322279	2394.614	-134.5849	84	407.910
2232827	1223405	1938.331	651.0742	1349955	560932	3527.503	1023.392	79	414.583
1194392	1359869	1795.859	361.5759	803472	780631	4139.685	864.2994	87	419.020
1952771	988816	1667.412	556.0594	1202400	486632	2673.268	808.3168	83	423.844
170951	93871	438.8254	-44.14698	64825	34404	660.5555	-118.0539	49	432.286
119640	53462	111.7734	112.9158	32104	14466	115.6006	209.3651	36	432.765
1666625	1267620	1777.385	400.2343	1168491	646706	3185.683	1020.58	90	432.964
2356360	1227718	1964.403	384.3224	1403830	621325	4124.457	758.4907	88	472.367
151078	13965	-1.404939	53.20217	44019	3720	-114.6963	151.5048	41	473.780
432751	840279	-485.794	34074.91	237542	412004	-1108.852	62919.56	74	479.150
2499247	1428342	2798.735	582.262	2974826	1145736	7147.417	2493.487	157	480.051
1644287	984543	1753.42	399.6828	1057623	449898	3740.836	580.6938	84	483.116
437701	597740	-49.01138	19047.05	178927	227689	386.7458	29238.35	55	483.381
1740640	678279	1669.003	421.8305	1060882	342521	3125.9	517.1829	79	494.296
1727821	854948	1297.09	342.3488	1089988	396429	2130.356	619.4418	83	496.442
1541087	1028735	1963.031	499.5199	1056510	560928	3975.444	664.9336	91	500.358
2268450	1074578	2061.231	371.3889	1755619	711059	5580.119	295.0209	101	500.858
2458792	725116	1259.899	454.7005	1472487	353881	2196.775	1237.884	81	507.807
713833	2752553	1668.236	33636.94	500832	1513054	3970.01	67171.72	89	519.213
1006988	989189	1333.973	266.0412	586462	395519	2619.291	136.0841	74	533.623
1658178	1086284	1853.696	192.2532	1022388	504838	3458.225	43.36144	86	535.467
1789386	751315	1144.944	485.2425	1090910	335769	2363.899	1282.835	80	568.927
2264520	2025149	2047.125	357.4187	1333797	890336	4131.74	863.4427	83	573.145
2231672	1122951	1652.014	437.2751	1302276	502174	2902.693	692.3026	72	573.406
2533991	1700387	2815.037	686.9161	1712358	905170	6064.047	1577.384	94	587.732
235092	139212	446.8594	-185.3031	68532	38150	444.0092	-343.8929	39	588.184
835107	2364371	1054.382	11775.27	495257	1048248	1821.923	20016.83	80	588.742
1868887	1305117	3055.92	501.2531	1199338	712847	6613.903	1095.259	89	594.203
262216	117718	551.3255	88.66426	78534	33568	924.4902	-117.0341	45	595.864
2058771	933580	1467.039	311.8931	1323779	446070	3094.104	357.7585	81	599.401
1764664	2012869	2820.98	594.061	1404205	1107720	6770.231	1980.764	95	599.742
2163678	1496982	2224.802	596.8511	1485267	724014	4122.164	1106.821	89	602.527
1728989	950697	1801.64	708.744	1058624	443770	3884.947	1453.956	86	605.600
1939457	1276377	1979.333	229.174	1219392	684846	3774.522	241.8463	90	608.445
343501	793290	348.9901	4890.78	156940	292620	377.8801	7720.623	59	608.974
1752729	2609596	3287.226	933.9682	1086283	1272636	5840.727	1910.519	90	612.255
2663461	1351859	2122.475	367.5758	1802336	668962	4083.964	844.3176	90	616.169
3111914	1283669	2490.941	391.5536	2111951	814339	5103.497	851.6068	92	622.464
1755162	1251527	2593.114	763.851	1064090	749755	4720.514	1835.718	91	624.680
1660645	1288959	2049.192	575.1212	981802	626569	3823.323	1166.824	84	641.958
1772767	1602505	2743.377	697.228	1197519	946986	6078.016	1640.374	89	678.419
1734747	1021847	1697.748	347.6941	991245	450970	2631.975	922.2587	78	692.472
2264542	903777	2049.741	379.0422	1385962	492950	3404.32	698.1183	85	697.449
2207608	1334135	1465.069	405.1766	1395023	736793	2942.741	1441.54	94	698.170
2916019	2038936	4526.067	1217.699	2042048	1261331	9810.463	2555.274	93	699.418
2387979	1124516	2010.928	313.6275	1467280	560524	4432.663	427.1398	83	706.297
2022804	1027537	1649.326	338.662	1286233	537239	2799.438	618.1609	84	707.611
3145168	1106588	2277.22	590.308	1794912	516143	3533.882	1017.474	75	707.740
1876110	1027362	1422.598	381.2882	1092694	466932	2737.079	483.1343	82	714.450
3457800	1699153	3325.741	863.4259	2327211	882274	7068.336	1322.866	89	715.359
1865391	805645	1588.623	68.39721	1164756	343938	2658.33	10.46629	81	725.466
2522437	1126458	1707.631	193.272	1717348	638476	3584.564	366.1812	91	746.231
891110	885166	1667.105	592.1035	480605	410996	2910.105	1420.236	76	747.037
1252649	298448	1482.114	435.7238	412613	94883	2062.442	696.2145	58	758.896
1314338	790270	1482.098	154.7262	798539	359301	2849.208	27.99896	81	778.665
2797044	1325393	2296.292	448.5636	1960361	803976	6549.494	1398.528	97	814.193
1200933	1206581	1118.348	307.0698	769961	583863	1844.975	1078.508	86	816.593
2776521	2284539	3414.034	780.7205	2134936	1534200	8926.393	2009.492	102	818.282
2382622	869616	1416.461	227.1712	1508961	518742	3100.216	652.879	90	821.831
103406	129859	167.9467	1125.833	31623	37527	153.7924	1393.869	38	824.494
1949150	930622	1629.608	365.4994	1253136	422906	3012.98	703.4321	84	824.578
2507547	1529350	1769.529	382.3648	1494783	638019	3332.911	626.3942	80	826.243
1443468	2709806	3091.18	622.1791	1448263	2085541	9031.117	1529.422	115	829.694
2747928	870272	2452.87	627.032	1632391	446707	4848.065	1108.364	85	830.931
2313628	1318934	2228.847	424.269	1417681	692574	4718.011	781.0782	81	831.088
325900	1035728	1216.911	4563.886	224745	531276	1932.009	11452.98	79	832.798
1777263	1397468	2174.409	431.1025	1259833	923785	5726.265	948.9905	99	834.984
1823770	922993	1452.142	529.0368	1138468	462998	2249.558	1491.289	86	837.580
3564334	2004999	3548.133	935.4237	2491040	1338401	8225.724	2004.318	104	846.375
968697	1603177	2126.529	522.9926	618111	733270	3982.59	943.9053	84	847.209
1188208	892249	-81.10696	35376.67	1025330	1036650	2052.713	114207.6	129	854.247
1948568	1253271	1654.404	149.9312	1115106	527178	3525.646	333.6596	80	857.602
1635767	992511	2799.664	1052.128	982204	455310	4769.396	1040.684	83	861.011
3034580	1024520	2060.86	408.4423	1728663	487027	3732.931	969.8312	82	879.872
930726	1828323	1786.348	478.9446	730431	987887	3376.73	1176.089	96	882.648
2234949	897488	1354.797	300.0447	1489469	482783	2325.448	602.368	89	902.741
351796	371262	-398.9623	17749.41	182074	191380	-485.9958	32374.94	68	903.692
2814204	2378017	3429.868	861.442	2271405	1595772	8990.365	2744.286	116	905.278
2507342	1229026	2643.546	444.5937	1720409	626065	4719.497	757.8644	87	906.990
2529290	1131564	1827.172	591.07	1636180	594324	3899.44	836.8705	87	914.876
2064948	980566	1817.062	436.5247	1328254	522269	3044.955	953.831	84	915.528
2534081	917382	1719.379	306.5814	1568350	430593	2953.375	1041.009	80	916.118
1619249	1401063	1597.601	303.1052	1258299	789309	3237.561	538.1151	94	916.609
2378441	1020855	2519.483	617.4464	1485536	463017	4150.497	679.7436	74	916.628
1983064	1139669	1296.516	554.4313	1223601	495645	2874.618	990.3425	76	916.982
918729	1050047	1540.717	426.2908	612205	526419	3173.216	1215.374	87	919.709
1802422	1260621	2005.599	584.3943	1071020	588841	3778.825	1190.227	83	920.654
1143225	681061	1357.413	321.6682	794763	309525	1799.04	218.1181	84	922.513
760219	1828265	514.9828	30890.89	609183	1224132	1774.276	84745.68	122	925.872
2306256	979790	2199.674	614.4669	1544979	497429	3833.925	1454.298	87	926.622
1828396	1293383	2507.792	550.1288	1228391	580310	4442.643	1083.704	87	928.988
915329	2531314	1327.457	18195.98	601337	1578507	3744.065	38030.23	101	929.097
179768	130718	83.2063	28.02661	104447	48983	184.1035	201.5075	64	930.499
2107348	1308912	2005.793	456.3665	1220541	616751	4024.334	572.8983	85	930.861
2389607	1087434	1708.624	287.1291	1514733	542290	3943.131	638.5835	82	933.475
751385	2437545	1031.605	34365.55	481504	1261002	2368.735	59879.14	89	934.975
1927511	1363406	2538.014	499.7798	1304733	678601	4818.456	711.6241	91	937.521
2976793	1935977	3842.75	1082.028	2296992	1233031	9115.664	2505.256	103	940.632
1873256	1356773	2009.466	695.8378	1249455	747193	4401.827	1674.577	79	940.654
2185738	1136580	1281.878	392.5378	1325005	518267	2010.395	1165.704	82	941.403
2285964	932784	1352.407	462.3886	1433369	475104	2331.795	909.4547	85	943.255
1351499	3068256	2556.561	32038.11	1253609	2736763	8612.97	110578.6	120	946.094
1978270	986812	1357.873	267.602	1265718	466715	2061.659	630.3273	87	948.062
1670059	1046594	1438.932	422.9377	1095950	511658	2433.936	469.7567	85	955.414
743492	722651	1458.278	433.1538	437041	309138	3027.53	507.3384	75	960.545
820948	2543300	2936.831	28096.39	705400	1845636	8647.205	62918.67	106	961.824
598524	801421	-278.5009	23039.08	312777	625610	827.4363	41586.93	89	968.125
2420555	1260805	2082.919	501.268	1518062	564147	3046.279	745.6404	84	1021.967
1095138	2816980	2754.359	1025.648	911934	1683558	5582.719	2660.647	96	1028.679
2979639	1347472	2188.184	372.1203	1903266	746839	4572.406	728.0308	89	1029.403
1181562	1228231	2107.949	172.6661	802215	605433	4396.877	-13.71067	89	1030.125
2096034	1364385	1556.672	551.9949	1307464	639908	2904.986	843.9725	80	1030.381
1818208	970095	3287.767	909.8903	1110923	496302	6402.702	1754.651	91	1031.910
2547626	970389	1353.683	286.205	1510531	404738	2072.091	154.8261	75	1032.315
1628485	798625	1759.783	362.7672	1182338	451227	3738.857	95.97842	84	1032.573
2112347	1592314	1874.576	272.2485	1385566	760543	3625.485	664.2927	86	1035.607
1078253	975159	1877.216	527.8685	731991	463959	3715.49	1117.341	86	1036.676
1471185	762911	1425.908	485.8118	945368	369489	2848.522	648.0977	88	1038.772
2945902	1052069	1668.47	273.9072	1723364	488666	2905.559	381.89	83	1039.176
1269133	728258	649.2271	199.5762	719588	321707	703.7452	472.7311	78	1041.056
2483699	1472797	2343.915	610.7107	1812792	862107	4080.484	976.8184	100	1045.156
1709227	1280016	1437.89	361.0876	1050403	559941	2752.445	664.9232	80	1054.835
2442729	1123223	2827.407	931.1361	1729068	752151	6627.751	2113.267	92	1061.273
1770123	1627451	1259.019	452.8271	1188054	832334	2606.041	1264.991	89	1094.080
1820240	807098	1181.78	65.9419	1053833	341940	1753.921	-264.3892	77	1100.416
2026620	1120533	1577.956	281.9321	1223557	565555	2892.131	544.8223	81	1101.927
2800457	1011411	1919.413	399.7965	1707413	519022	3583.999	406.2625	87	1127.680
2425911	1348261	2493.072	608.2469	1716886	890372	5385.979	1765.958	95	1128.438
1820793	862903	1230.428	133.9415	1079699	419507	2897.614	131.0334	86	1130.513
194294	312203	446.27	495.7817	70489	106077	524.2925	823.5543	47	1130.900
2947912	2555863	3873.473	867.6072	2287709	1624935	7863.015	1468.512	101	1131.201
2083702	1272789	2370.859	767.8334	1332158	683096	4363.522	1398.089	87	1132.616
1547010	1180969	1871.379	259.7086	1012981	625101	3461.132	247.9432	89	1133.489
1524881	928546	1074.116	279.4347	957751	419637	2027.819	737.1968	76	1133.683
1754529	1275937	1761.656	708.4977	1152453	657129	3768.418	1649.725	87	1135.053
2197899	718896	1364.131	216.7015	1359483	350105	2406.911	532.6456	82	1135.713
3241372	1325919	1924.556	335.0563	2040211	760431	3390.085	811.1667	90	1138.477
2407325	1339821	2415.574	600.3988	1570721	624680	4522.991	1125.142	87	1139.633
674639	1443362	34.1061	29967.09	409001	837039	1431.899	53485.95	86	1141.032
1607139	854776	1606.386	540.841	906980	386005	2943.274	589.4628	79	1143.744
1673497	1127466	1526.498	320.3369	1088131	529372	2764.726	676.1559	84	1145.298
173586	243590	220.5593	2241.261	108028	169805	359.7047	5895.238	80	1147.672
1549015	999687	1823.748	519.5627	943303	457673	2912.325	744.9164	84	1148.278
107556	84625	19.49958	117.194	31750	24038	-5.038402	78.72503	38	1149.487
207685	41938	37.39237	87.61924	57102	11664	16.60896	193.61	42	1151.786
2230401	1158116	1857.999	515.6339	1354181	621404	3522.868	752.0593	88	1153.317
1521666	1070031	1535.517	320.039	1029819	535104	2872.147	747.698	85	1154.211
112700	60070	448.5227	132.4576	29455	15712	588.7421	160.28	31	1154.574
365502	265594	414.2148	215.3945	119663	80767	828.9059	407.7204	50	1156.800
3052799	1306501	2607.058	592.8444	2091605	710674	5266.882	1408.096	90	1157.523
2238321	2024816	3283.689	895.4771	1581439	1139738	8187.193	1418.863	94	1158.326
1214786	1874637	2089.427	493.3315	864401	855540	3951.593	1131.366	89	1160.161
1833399	1409904	1485.86	377.1847	1177031	784569	3342.285	1058.045	92	1166.848
139591	38955	-120.2999	270.3112	40516	11447	-355.7402	527.191	40	1181.151
2785655	1613804	3763.315	854.459	2062200	865672	6191.76	1410.006	93	1184.398
2219638	880542	1999.373	572.2902	1296216	430515	3515.714	895.0887	82	1188.610
1598391	1116786	2322.3	432.8211	1144950	630443	4492.68	1192.503	96	1227.751
1272661	652317	879.5887	131.4272	834866	309761	1056.409	-147.0173	82	1237.180
2251856	1151090	1523.543	397.7621	1518273	652348	3809.75	1050.777	94	1238.013
1498994	1175215	1768.826	346.4659	1027597	593131	3643.927	313.6389	89	1239.287
503887	146124	937.6998	364.065	146533	42071	1389.904	688.9927	48	1240.205
1839946	968776	1444.083	311.1964	1143399	451045	2209.186	747.0982	81	1241.581
2019226	1015572	2398.949	750.7912	1915042	942592	7479.806	2893.656	108	1241.676
2529316	1474379	2610.078	514.4098	1562471	691079	5194.963	422.4447	84	1242.523
1582443	1131828	1809.133	591.6657	1094217	586916	3865.996	1640.683	90	1247.582
803056	2326682	2475.252	2089.811	607919	1442979	5764.634	6349.469	125	1249.088
125266	162992	106.3313	1291.699	45725	50631	-106.2909	1848.295	42	1249.433
923542	1734997	1772.258	620.9721	583117	861190	2907.634	927.5914	82	1253.817
2177874	1192233	1515.299	385.9484	1460622	629175	3637.791	909.5219	85	1255.769
1951789	933745	2126.787	518.9554	1274912	458121	4159.798	1534.405	85	1259.657
1838953	1000558	1770.199	356.2684	1117863	498655	3464.159	372.5074	81	1261.658
2292293	1311068	2801.569	459.8542	1602825	693854	4998.514	835.7138	82	1261.674
1914001	753323	1311.963	16.20857	1091658	343532	1812.395	103.1963	78	1262.677
2212278	1473137	2078.979	437.835	1403622	717569	4229.133	1060.428	88	1267.990
2374034	1020334	1840.64	568.132	1506732	490410	3614.98	1062.804	83	1270.473
1820341	1001581	2005.809	612.3641	1246286	515028	4073.257	1417.858	89	1284.324
187810	192076	486.6337	286.9734	65510	62445	572.0928	701.6758	50	1287.833
2013444	1081924	1528.921	469.9883	1262806	544375	2827.448	571.1303	84	1291.602
1388757	871348	1532.554	319.4655	916349	436210	3062.048	577.3713	85	1324.563
414718	1058625	555.0881	20561.12	236047	633844	2085.47	35398.9	78	1340.890
2463498	1119950	1803.514	429.4744	1593560	615712	3747.303	932.7631	87	1349.206
2658707	1747726	2147.57	537.9647	1647801	796978	3800.901	1189.05	85	1351.446
1770641	969771	1507.596	350.0569	1039833	428119	2777.459	430.3236	72	1351.504
315754	131525	85.32178	88.7222	97839	37511	8.583046	162.7649	47	1352.480
1182253	3998293	3040.49	20945.47	1169212	3568023	10053.05	62952.37	113	1352.507
2474813	1408151	2073.698	676.5948	1618117	911095	5158.718	1535.661	92	1352.972
611259	777873	-751.8522	37435.19	234902	275481	-1682.269	53551.08	61	1354.010
2714676	1314913	2685.218	746.5972	1609752	606981	4706.513	1210.733	86	1354.735
1922196	715721	919.9847	234.6142	1203805	334625	1630.432	571.3809	83	1359.355
1993025	961425	1665.208	512.3766	1272534	460973	3438.071	858.2615	88	1360.159
498766	1018135	1215.87	252.0363	406070	572159	2446.491	632.9499	96	1361.345
1987754	1488099	1482.97	453.6007	1442582	730057	2999.529	882.3679	90	1363.929
1739551	1029671	1286.399	196.8871	1040841	465585	2595.068	139.5698	85	1364.305
204121	339584	269.829	1565.172	97237	183462	587.1676	3450.507	71	1370.671
145817	31281	41.36496	-36.95242	40647	8579	-62.70549	11.02332	39	1379.134
1996106	2656270	2903.589	33975.17	1552979	2593745	13059.92	97860.68	123	1380.002
2400151	961692	1681.163	263.0807	1544789	552811	3666.455	680.3972	87	1387.899
2057088	1200646	2092.342	525.912	1371947	656946	4270.869	486.422	92	1394.506
1652026	1093558	1401.903	470.2662	1049052	500625	2577.869	752.0446	84	1427.458
2535739	1151175	1618.054	374.1621	1518493	531639	3092.052	671.0536	80	1453.947
180676	40561	158.6935	114.164	49340	11074	186.9699	16.09503	40	1457.660
1649544	984010	2101.49	523.5956	1092229	478473	3770.315	729.4517	86	1459.262
3088272	1236054	1915.893	267.303	1928188	612226	3390.207	481.1493	84	1460.877
2184954	910675	2349.607	474.8916	1350435	437446	4028.84	1221.25	80	1462.022
598304	1990235	1749.803	9206.203	369207	1048807	3368.955	19313.21	81	1462.751
2082090	1926904	2795.562	1053.719	1518356	1041739	5518.875	2798.834	96	1464.095
2525073	1483785	1998.639	599.3959	1572688	767816	3972.877	1361.303	86	1468.357
649983	807258	937.8371	315.0452	238623	255457	1254.764	472.4395	58	1472.386
2946457	1154845	2022.765	409.9241	1850470	548710	4204.74	425.9379	83	1472.805
1972252	1269550	2545.265	667.7364	1434360	689981	5650.01	952.9635	92	1473.832
1185355	942512	1692.168	700.497	801625	472123	2950.243	1527.46	89	1474.522
582128	2332383	1217.145	17325.85	305124	1050538	2746.486	29851.78	74	1475.345
817220	1767850	433.0522	35561.68	552798	1287286	2545.862	72314.65	129	1477.205
1776548	1831688	2516.536	772.8704	1344171	1076919	6069.038	1655.666	101	1478.872
1081243	1148069	2084.421	509.0518	693340	569806	3848.289	714.2312	88	1479.896
1607497	1320715	2364.084	951.8083	1176240	692608	4000.039	1874.394	89	1480.921
1929475	1289286	1837.862	111.5317	1313632	691387	3367.114	-95.52767	88	1487.573
2151522	1015891	1741.543	413.392	1376613	521895	3804.284	745.5635	81	1487.861
2639860	1303782	2237.349	557.0455	1693791	647452	4312.169	1075.479	85	1491.144
287434	55791	166.6629	474.0172	79225	15533	306.7289	519.8617	43	1494.550
2172613	1268756	1634.412	399.8081	1375347	625065	3368.406	634.2864	86	1505.277
2681185	1381630	2573.84	705.6244	1657782	651285	4363.288	1386.123	82	1516.169
2366857	1271969	2198.738	566.6017	1495921	603154	3934.241	636.8627	85	1525.915
1592184	1609814	2344.213	371.6677	960466	852041	4480.77	519.2172	88	1560.165
1906783	2333492	645.1254	75701.16	1323630	1510286	4274.285	150479.9	104	1562.333
937697	1827209	975.0195	24124.7	480823	817722	1785.75	37957.03	77	1564.089
2683681	1076160	1514.871	377.01	1838468	591398	3439.363	838.0756	90	1567.723
2334223	1475886	1874.697	317.2311	1491662	922638	5170.547	178.9583	96	1569.087
1792745	1106025	3176.551	1053.894	1189528	577359	6330.251	1871.077	93	1570.488
695347	2389559	2750.781	1972.162	570269	1367976	6848.714	4504.47	99	1577.611
145264	61919	281.9809	-46.57706	72984	9731	600.4984	-23.41171	51	1577.757
2676510	2258182	3836.226	1183.967	1640379	1116947	8149.704	2270.258	89	1581.225
1889493	1018262	1865.961	672.4882	1183207	531266	3404.829	1612.045	83	1581.626
1676883	1058574	2000.189	450.1728	1086023	472420	3452.282	636.2166	83	1582.177
2312957	1150756	2139.682	333.0998	1508095	652116	4743.009	390.481	86	1582.812
1564340	686677	1310.711	176.3887	997953	392074	2555.907	595.205	94	1585.178
2476594	1491760	2181.345	307.1044	1524378	687487	4181.946	360.218	80	1585.264
1353332	658943	992.9769	219.1106	864756	321133	1468.549	522.6758	82	1586.193
1868890	2068929	2063.104	467.1193	1142901	986231	3421.349	947.6678	88	1591.698
1791049	1066256	1538.513	382.608	1099136	558071	3141.726	644.9056	84	1593.933
2100143	1387841	2377.496	632.8784	1427836	671912	4689.016	1187.251	88	1598.342
1309042	6052171	2971.155	44669.45	1119522	4212439	8399.629	109193.3	100	1604.772
1228665	829421	1102.086	92.40986	804290	418667	2316.938	-108.4074	84	1606.045
1298951	1504306	2085.454	617.9031	950227	865418	4069.882	1314.344	102	1608.241
1643150	1177755	1529.575	412.8942	1114827	648219	2783.499	523.4545	87	1623.763
1962254	1213194	2282.541	366.5423	1339196	578736	3626.083	686.2067	85	1634.375
282840	150109	210.0384	-16.22452	79133	41407	257.3218	-130.0286	43	1638.595
2401029	1426185	1681.946	328.968	1441335	652340	3107.733	644.7972	82	1657.955
2098254	1228112	1879.711	379.5095	1368978	538493	3321.017	734.1056	80	1666.135
2231503	1168019	1313.933	422.9251	1464147	620819	2660.26	777.1886	89	1671.845
1607263	1036474	1334.369	337.9843	955242	427199	2424.4	978.1288	80	1674.269
1005529	785127	1341.797	346.9153	650288	356868	2859.68	567.492	77	1674.433
1438986	1206893	1485.4	306.2509	978508	557780	2941.805	518.6743	82	1676.186
1515768	782636	1083.272	230.1171	918641	353787	1861.334	104.154	82	1677.960
1175626	963123	937.2315	215.1324	729500	452718	1757.756	410.0589	79	1678.128
1618501	1039832	1334.006	453.0366	1008664	464556	1973.342	979.0361	77	1678.415
1645425	850559	1529.833	158.857	1044925	385419	2790.152	794.4971	80	1682.135
1571689	741197	1250.541	304.0471	997960	368148	2668.221	809.043	86	1683.033
234209	166788	371.4287	24.55141	62972	45766	371.2995	-98.43	34	1683.147
3072912	1308429	2254.136	466.6299	1997187	677370	4608.208	574.8789	85	1684.465
2043705	1292043	1653.153	310.1113	1431635	746717	3966.861	377.1687	88	1684.624
1683936	1102727	1125.816	330.995	1057064	572228	2431.57	866.0971	86	1685.110
1534685	1428383	1559.022	499.6567	898331	614469	2889.677	1208.176	84	1685.713
813984	2534781	1602.333	14635.42	509598	1453032	4012.764	28300.56	92	1687.738
2124420	1280866	2115.66	661.5565	1383927	654048	3767.731	1644.823	91	1689.548
1700415	1260995	2011.017	296.6147	942789	577396	3317.061	14.67495	73	1689.920
2191197	1248360	1767.445	508.6646	1379075	664813	3449.642	1005.597	87	1690.539
243832	608502	-295.231	13675.48	128790	221308	-563.8973	21717.14	57	1691.062
1753222	950760	1773.219	527.8339	1104290	467725	3195.856	1174.116	86	1693.437
1327922	1302674	1946.188	543.9436	989070	898994	5273.188	1325.188	103	1713.321
2640506	1110447	2302.542	569.6643	1905085	593856	4477.476	1070.691	91	1720.687
1433242	1314289	1543.85	439.8399	955293	676841	4019.894	1048.537	89	1729.312
1774357	1254652	2102.273	464.4829	1092381	607925	3875.516	976.3132	86	1732.660
2161193	823484	1332.149	263.3038	1197148	334132	2675.924	594.9345	75	1777.842
1657671	1043799	1161.497	382.8606	1027090	507231	2187.466	930.2237	84	1779.960
969339	987768	1570.948	328.9406	565369	463843	2777.249	652.3538	81	1780.460
1598176	1252583	2159.335	432.2718	1085805	653855	4173.371	1025.452	86	1780.871
2611941	1568659	1762.108	451.4326	1794097	779188	3835.54	929.0658	89	1781.793
1372264	1150728	1584.803	424.9468	965976	648713	4246.929	1094.867	92	1783.070
2517782	1218752	2324.649	380.483	1556078	659397	4533.714	832.5986	86	1785.476
129152	134852	153.7197	1066.88	41608	47948	237.9191	1438.763	39	1785.927
1734263	1423926	1686.581	350.301	1096961	687717	3340.759	691.2648	84	1787.285
1890712	1521211	3567.738	941.6026	1362452	848686	8185.65	1521.085	91	1787.711
1529549	1030504	1511.149	294.5457	1054683	688387	3365.959	750.6385	94	1788.091
2999067	1919323	3743.847	1049.26	2173709	1143259	7853.948	2875.817	89	1788.121
2339059	1324331	2328.21	527.9706	1529235	622852	3881.257	683.4871	83	1789.256
2089692	1041792	2171.802	362.4778	1234677	456659	3500.139	435.33	81	1791.099
1885924	1520621	2502.43	383.9003	1242579	755024	4132.765	269.2951	89	1792.358
116076	51589	676.6396	130.6316	32957	14252	869.851	64.82845	38	1795.954
2723435	1958189	2644.749	941.4206	1733638	1090979	5930.473	1867.605	94	1796.634
2739837	1146401	1959.567	538.0183	1825703	575213	3265.005	781.1657	87	1802.090
1632636	966782	1558.432	430.7415	1010528	449384	3034.7	645.3066	86	1804.990
2154551	949857	1667.275	480.0791	1362961	439092	2429.204	637.4376	85	1808.618
359752	1045340	2119.996	3796.933	200155	596624	4767.491	8632.958	76	1821.148
928724	3009345	1833.138	29607.21	611538	1765888	5661.104	61123.37	89	1826.991
1662049	1191039	2484.538	663.475	1038398	538391	4134.937	1000.983	83	1839.102
1287528	1077249	1147.197	246.9183	830275	556826	2414.646	380.5324	87	1846.086
1378293	992779	1613.54	272.8116	885127	459310	3294.412	477.9341	85	1850.409
113435	144055	101.4221	1868.405	36656	49558	70.72334	2691.823	44	1881.489
1781080	1860175	3149.486	851.7891	1223558	1047649	6931.581	1881.546	101	1887.876
1586547	1224320	1875.682	708.0893	1105786	686156	4157.343	1572.758	90	1888.303
2199628	1099887	1621.122	388.7206	1489938	590532	3292.353	713.2303	89	1889.238
1182864	994282	2238.213	527.9211	821683	537537	4175.39	1150.161	89	1889.814
2119279	963631	1874.689	364.2322	1232582	492243	3722.24	824.3696	82	1897.806
2094157	1155321	1958.84	768.1229	1387551	568513	3467.955	1531.961	82	1898.303
1430305	1191468	1668.615	427.8863	1048964	679735	2969.984	859.6193	95	1907.005
2819516	1788928	2178.027	624.582	1841682	929170	4154.461	1102.173	89	1910.155
1105849	3063284	2814.335	5151.017	823842	1792187	6332.262	11792.79	95	1911.033
1768363	928255	1726.395	587.5717	1158227	542440	3393.501	1179.675	94	1912.459
2343634	1475313	1502.695	504.7621	1635211	809801	2732.873	1345.74	90	1914.691
470116	1082552	900.4286	19071.43	356791	755343	2981.854	30642.91	88	1918.898
1727058	1324452	2874.57	897.3494	1025238	600144	5262.521	1538.723	83	1925.759
1810105	1028070	1381.297	292.2313	1087811	492928	2407.096	576.6188	81	1930.865
1780871	1148352	1107.027	77.69878	993432	562017	2037.88	298.7491	83	1938.492
2205462	2065060	2991.938	813.46	1582006	1303630	6934.867	1877.073	101	1979.813
1583267	726547	1406.578	381.5934	925420	335742	2433.273	573.8519	82	1985.235
1804751	1239592	1949.49	570.4684	1160018	593278	3679.051	858.5846	82	1985.984
1674458	1043201	1464.302	245.287	1082926	480671	3042.662	427.161	80	1991.813
1333360	969771	1478.464	430.249	897388	476313	2934.982	734.6561	87	1993.591
2230613	1766173	2298.625	490.2278	1589233	931124	4179.709	879.5398	93	1994.561
624142	1229288	1087.342	18541.53	413574	937349	4099.151	51310.13	98	1996.877
1834876	982784	1470.446	352.4028	1169518	512777	3243.487	289.2622	87	1998.394
2356264	1054226	2707.608	537.3752	1690822	647987	5642.776	1191.005	92	1999.583
1778628	868131	1394.781	300.291	1177492	427765	2247.959	422.5187	85	2000.610
1348758	866901	1401.976	422.2557	852049	372661	2739.453	914.7927	80	2002.320
2993007	1525728	3131.69	692.3499	2300181	820553	6650.093	1186.052	93	2003.419
1856986	1074761	1843.619	599.7032	1127563	572409	3400.122	888.7225	88	2005.143
1668510	1019877	1151.687	364.2723	1169795	496137	1573.152	872.6234	86	2006.391
3397471	1823649	3648.457	1070.987	2892798	1568677	10575.5	2867.186	115	2011.049
2331044	2063382	5447.287	1636.135	1588239	917148	8705.002	2609.35	86	2011.815
1675624	1193188	2396.115	623.199	1032818	575883	3896.808	1784.249	87	2012.454
2731182	1711037	2393.927	485.5139	1876657	1044864	5967.688	989.2497	95	2016.771
1621362	1246251	2044.953	375.7312	1022138	629096	3697.88	501.8751	79	2016.784
2295748	1162024	2148.402	321.845	1599104	574745	4063.826	315.2154	85	2017.579
138963	105555	477.4854	164.2898	35435	29136	685.9009	220.2989	29	2017.783
167527	13669	-2.826027	75.40666	46089	5023	-152.0483	203.8797	40	2018.963
591874	1896417	929.6658	33130.22	360283	1234540	3398.822	67455.91	88	2019.808
1712359	1025395	1926.696	379.7484	1039017	506675	3607.601	896.8663	85	2020.238
2997826	1175090	2023.532	444.8138	1671614	597860	4396.91	673.2847	84	2021.671
195543	159846	394.1903	28.27601	85445	115230	1032.234	-50.53854	82	2022.336
2324819	1137989	1358.309	354.5393	1364914	477276	2505.668	536.4343	80	2023.083
3432291	2638664	4537.073	1280.115	2658637	1424649	9053.281	2761.233	94	2024.649
2302023	2691881	2928.522	585.5856	1403963	1194280	4939.628	990.1876	80	2028.285
2120527	1051543	1853.397	556.2961	1387103	562907	3817.05	1061.727	90	2039.808
2406868	1512924	3067.2	965.6299	1628103	968531	6042.029	2124.552	93	2041.703
1845493	885222	1191.824	346.4965	1092507	391917	2450.181	653.4189	77	2045.667
1566565	1137903	1736.456	274.124	1072913	638887	3642.885	376.7888	94	2065.474
2155303	870211	1216.5	460.9457	1200111	376821	1691.312	682.6202	74	2066.772
441786	430615	-384.6222	21025.35	219511	228965	-504.5992	30915.61	75	2081.190
2655086	1618357	4116.326	963.6607	1710081	856830	6698.555	1460.078	94	2101.455
2302371	855147	1861.076	483.1912	1557676	463240	3982.816	1002.873	90	2107.195
2195793	1147348	2250.857	424.1016	1403474	581777	4564.816	659.123	81	2107.327
2578130	1894097	2255.306	526.4614	1798762	950209	3831.616	896.6305	89	2114.016
2413281	1042426	2026.56	569.3781	1498738	509141	3555.4	884.378	87	2118.034
674316	1204274	1619.572	17787.94	323674	527458	2606.808	26674.88	70	2119.318
281094	574961	-349.6441	19791.31	152587	269692	-387.6178	36337.78	70	2120.440
2303020	1068177	1989.192	465.7553	1714579	563051	4211.886	1079.91	91	2122.951
1104580	1572035	2337.447	883.6414	737841	738838	4567.061	2342.8	91	2124.611
1362050	1228056	1389.267	277.0845	1067281	709830	3588.48	570.6177	95	2125.186
2694486	1564699	2228.806	534.2748	1814810	769122	4753.021	484.0402	90	2125.770
754133	984342	1727.082	217.4729	509803	474547	3081.709	129.542	81	2126.763
1197211	3042550	4202.261	16105.29	790972	1691432	8391.159	30122.51	85	2127.345
1701355	1072405	1514.024	437.132	1049956	493045	2488.833	533.8569	84	2137.182
2021584	1297656	2317.318	432.538	1464718	771611	4220.38	1259.687	96	2147.085
230050	199478	235.295	1464.141	85025	72810	311.5654	1991.166	51	2149.419
1563786	682502	1264.574	366.0278	928532	309360	2008.966	734.9099	79	2157.700
2157885	1084021	1910.442	-6.912663	1334213	502737	2678.879	-107.4907	80	2172.188
3319448	2458128	4191.861	1017.791	2412418	1603281	10423.37	2291.077	104	2179.176
105412	49868	248.44	-53.75052	28798	13416	358.2917	-129.5582	35	2207.932
1637585	1059599	1372.706	426.4676	1062999	507522	2329.736	1019.751	83	2209.112
2326402	1030155	1737.966	359.9067	1659393	540992	3305.062	858.4016	93	2211.287
349804	1181681	1153.81	4252.967	224480	785097	3696.75	10957.04	95	2213.916
1316877	1340402	1983.596	412.5605	954105	699173	4423.167	575.5062	92	2214.852
2124710	1223363	1548.057	452.2346	1351520	564329	2991.462	586.5286	85	2216.535
1797089	1123710	2138.939	407.2067	1248370	567561	4420.059	670.9535	91	2218.570
1363985	980635	1465.569	366.1046	825040	418558	3146.191	778.2631	78	2226.337
2225473	2465773	4438.864	1580.247	1461137	1273943	10230.14	2950.882	86	2232.123
387244	744387	772.2077	4574.879	188140	400791	1808.205	9371.8	72	2232.845
2662233	945554	1459.594	396.9644	1499266	435538	2318.827	1018.321	77	2237.287
2752729	1903212	5258.727	1254.269	1494793	917811	8969.073	2936.35	87	2238.050
2673428	1479928	2517.538	694.7264	1998920	1048398	7114.837	1268.175	101	2238.716
411844	1356330	985.0317	8343.254	208310	575518	2191.898	12876.59	71	2240.603
2095940	1493868	1908.932	407.3046	1409988	751503	4303.36	478.7465	89	2263.006
1507115	1261139	1855.173	466.0406	1076931	704286	3894.006	1218.652	90	2267.060
1329279	1046090	1726.452	508.5636	747389	479203	2824.969	750.487	84	2268.659
1310629	871393	1519.684	364.3175	771261	375824	2911.445	618.043	78	2271.979
3461512	1390197	3221.848	752.3761	2336147	888676	6979.745	1769.615	104	2324.297
403176	624278	466.141	6700.922	290340	533213	1525.19	19184.53	108	2329.192
2233907	889416	1627.816	299.7574	1441703	464195	2770.645	474.3043	80	2331.546
1899016	1888057	2132.14	482.185	1057107	978037	3722.491	1242.334	79	2331.573
882034	2246912	1321.281	32026.87	597228	1492999	4264.789	67878.3	88	2332.255
1834460	1378182	1617.254	527.2771	1152866	640337	2405.239	1136.886	85	2333.438
2759871	1444317	2924.518	898.1619	1856059	802126	5411.05	1702.35	94	2334.817
1331570	1097314	1719.056	186.6279	950252	553677	3866.352	-52.36799	93	2336.119
1983534	1711217	1544.391	415.7621	1363126	913036	3559.808	846.7436	117	2339.145
1024062	944792	1108.319	307.5129	630938	430948	2436.422	868.3988	79	2339.571
905982	3305334	2135.491	31101.7	781486	2545316	8142.889	77064.24	110	2344.777
2495266	1192394	2148.224	355.8705	1678948	642509	3711.566	1084.906	91	2350.355
815269	984528	-516.8237	28200.37	407956	483173	-882.019	58515.92	78	2351.924
3093204	1308344	1674.51	617.0381	2103664	874515	4212.669	1395.797	94	2352.543
1768560	962287	2273.684	551.8169	1211738	503128	4060.427	1352.705	87	2354.969
1981860	1395781	2758.727	598.0192	1482446	856019	6539.756	1581.929	100	2357.718
2246924	1445193	2191.753	597.6067	1657579	787811	4971.829	1049.554	92	2362.688
1846248	1031009	1622.955	469.4568	1196645	531307	2844.396	1290.691	90	2364.007
2251401	1178830	2004.767	675.514	1451999	609702	3585.921	1344.986	80	2364.082
2442346	1765158	3101.718	910.6628	1733416	910857	6095.675	1973.832	86	2364.259
1482239	782361	947.2599	339.6893	853442	364120	1280.844	908.6865	79	2422.387
1920973	1187051	1530.802	393.7176	1217200	570833	2366.66	458.4376	88	2425.714
2497903	1687325	1977.71	551.4075	1693845	888612	4318.855	1658.517	93	2426.822
2025790	1541595	1997.75	269.5237	1307233	738027	3760.933	469.8018	80	2427.037
1998622	1568018	2102.984	453.3806	1340908	781637	4776.501	1179.661	89	2429.776
2421148	1316113	2909.992	1078.252	1594166	632940	4731.552	1835.13	85	2432.879
1810762	1177871	1588.275	464.4472	1457060	722607	3618.808	1534.254	101	2435.861
1405326	906245	1042.335	276.0079	825543	452078	1796.836	549.4353	87	2438.465
2141508	762752	1403.833	236.9885	1296104	382064	2868.716	348.1918	83	2443.627
2142229	810459	1790.32	354.3729	1314387	375331	2847.036	921.3115	79	2444.283
1258907	938419	1482.889	423.6123	686184	458438	2192.343	1041.522	83	2446.970
2618923	1775008	2748.682	942.4646	1767902	983390	5518.979	2187.819	93	2451.097
2800081	1661867	2221.451	477.3333	1923994	858376	3975.17	637.9731	90	2451.535
1762365	1255760	1414.289	245.4838	1470215	806382	2964.574	350.3977	98	2451.807
2056584	1405815	1603.124	279.3104	1267349	652621	3540.68	67.49611	86	2454.629
1586878	743181	1606.023	280.8933	1098805	378868	3080.401	368.7303	84	2455.004
1534836	1195767	1877.047	639.8929	1018949	576845	2749.95	1313.282	87	2456.676
392569	1567191	1528.977	7140.98	257689	729365	2728.044	14577.43	78	2460.973
1758873	1246884	1414.556	444.4455	1158211	603151	3216.374	494.1638	87	2497.686
1897378	1110379	1525.085	295.5402	992631	519289	3106.191	497.0191	81	2505.215
868964	3009805	2356.971	29859.83	578514	1615447	4779.255	64152.27	99	2522.159
3100043	1509154	1922.279	464.384	2358185	999357	5098.354	1416.347	112	2534.340
109938	28927	128.7861	206.4677	27588	6935	147.567	381.7651	30	2534.958
1783334	1320106	1963.184	356.4978	1207125	651290	3486.453	852.2994	85	2535.079
1743123	1099594	2419.886	501.7784	1117272	495954	4192.015	749.769	78	2535.480
2076789	1509729	1852.533	460.4205	1510272	808823	4520.326	635.525	88	2535.655
4813573	4823909	7869.37	1978.598	4674815	3866650	25622.18	7340.969	121	2535.816
2400714	1028136	1911.104	263.9921	1464734	454984	3761.167	356.7681	77	2536.403
1276510	863236	2161.862	470.9081	947408	445357	3832.649	880.4818	88	2537.884
2357576	1182096	1872.671	739.5227	1360517	544777	3638.275	1339.452	83	2539.615
2133257	1145891	1497.285	370.5406	1394867	617733	3374.639	474.3894	85	2542.800
295332	76391	166.0412	-31.89332	97387	22773	32.00677	62.39423	47	2543.445
140426	148164	84.10255	1060.898	43715	60114	-72.73385	2011.466	44	2543.673
1672066	1044556	1435.533	335.4268	1037255	504637	3160.886	1236.148	85	2545.506
2034060	1259726	1962.175	731.6431	1320008	558586	3589.7	1473.442	82	2548.573
1450700	681580	1182.531	444.8338	831418	309181	2042.935	626.0217	78	2548.859
1400748	1104454	2138.301	495.2985	1000390	591097	3722.765	1019.294	89	2550.337
1591889	1488631	2334.847	393.0155	1121548	832042	5832.854	736.6523	96	2551.865
1413962	1733663	2856.661	1020.927	985186	866111	6835.997	2656.3	103	2556.725
1998881	1057969	1565.296	354.7539	1358347	608480	3428.883	1095.584	90	2557.393
2253831	1357503	1699.79	14331.4	1492276	833982	4675.362	21041.21	93	2562.281
873301	931181	1334.256	246.0006	601293	670734	2834.174	419.1624	99	2564.276
1992399	939483	1602.809	487.3557	1140541	442845	2646.34	932.1917	85	2575.089
2829712	1126364	2510.109	685.7953	1885316	571944	5216.619	1240.328	89	2576.116
2259440	815226	1902.788	300.1888	1397506	382698	3237.359	463.1441	81	2579.396
1865346	956933	1487.16	434.9977	1179439	505386	2828.11	1217.035	86	2595.271
2440830	1375103	1944	656.2585	1496922	621122	3243.826	1565.213	84	2612.111
1994740	1250468	2808.198	871.9003	1147772	667508	5602.226	1855.84	87	2613.273
641302	1422165	1019.17	20372.34	402014	905979	2370.156	39606.93	89	2619.859
1771885	958833	1420.74	316.5555	1065206	520234	2270.914	923.2155	85	2623.971
3118829	1433553	2578.523	569.9505	1905388	810708	4694.571	1475.451	92	2639.609
282346	582541	1212.357	1697.542	126828	272877	1958	3406.244	64	2640.072
1865439	1139091	1499.724	426.1897	1137195	498140	2762.861	1033.424	81	2652.170
1742664	1153249	1531.432	352.627	1126783	595261	3129.09	76.724	85	2653.391
415678	49769	85.74972	-27.33938	121137	14025	161.2208	27.80033	48	2655.602
2096979	1256411	2252.771	659.8262	1325830	619765	3995.283	933.0788	88	2663.141
1487183	816277	1188.207	278.017	858507	550650	2759.179	215.9541	90	2664.296
2071076	899387	1909.506	570.2221	1315692	527343	3631.824	1143.381	89	2665.013
1843309	1186103	1768.6	412.4984	1246734	596690	3212.167	231.7692	84	2665.554
1277538	1241684	1914.496	523.5041	847238	563595	3685.171	1231.704	79	2665.874
2797192	1696408	3971.262	1011.535	1888152	857626	6777.094	1904.776	87	2668.051
1134352	3963801	2672.396	42134.44	1082862	3233996	9945.91	105735.8	109	2670.102
2526364	1529791	1974.682	426.8433	1754969	791980	3815.895	532.8927	94	2671.949
1960814	1186480	2180.11	623.2822	1272206	623230	4486.842	799.3434	89	2676.289
1749702	1021789	1546.466	461.4635	1125225	461149	2542.568	1241.125	85	2677.661
251057	735496	616.5421	960.2796	95613	252716	921.1312	1435.449	54	2681.226
2347898	1352870	1826.073	358.228	1406024	554575	3241.848	580.498	79	2681.563
1888484	1043405	1727.566	522.4032	1108441	541712	2892.317	1213.796	85	2687.177
2020994	1211610	1964.864	580.2561	1130853	565560	3850.703	910.8838	82	2691.029
2097196	980347	1690.82	299.691	1400776	479339	3040.99	656.4015	85	2694.393
1701899	758595	1529.785	190.864	997026	398271	2946.31	292.0259	82	2722.143
3238556	2276014	3834.304	1120.244	2352092	1187125	7992.682	2301.853	92	2723.670
267504	98151	195.3592	1931.888	77801	27673	144.6199	2537.189	45	2748.978
1408853	2330834	3977.043	1108.703	883103	1285379	7459.015	2296.648	90	2753.713
1065776	1954394	2766.284	4729.932	901739	1440711	9072.708	14051.44	105	2755.246
589822	937657	1093.034	5905.712	223040	386702	2085.543	9975.891	66	2758.870
1490400	845910	2063.726	598.0298	1458511	663972	5228.246	1433.655	112	2760.100
1961246	793389	1098.856	392.8746	1215749	369787	1296.169	825.4813	78	2760.303
2161792	1072751	2425.716	441.9395	1560225	592545	5172.598	865.6632	92	2761.963
180149	197938	143.9901	828.2798	51863	58389	317.2578	1230.347	42	2763.745
136969	257956	119.9931	1890.733	53692	101672	75.60832	3131.12	49	2766.426
1625213	766854	1504.278	292.5344	1043113	386047	3206.555	772.5767	87	2766.701
1835247	1104724	1902.312	448.2574	1123571	518921	3938.084	764.3097	82	2766.734
1725418	1805752	2662.666	520.8423	1256683	952802	5255.424	1102.744	98	2771.213
1909518	1085918	1745.459	492.8285	1216875	524779	3064.858	1220.967	79	2771.708
2577868	1215560	2202.104	467.1172	1670346	638483	4865.772	1034.815	84	2772.134
276857	315665	947.809	268.6103	105065	105419	1601.17	403.5916	53	2776.835
1479388	792365	956.8845	314.3043	894751	402374	2297.172	700.437	85	2785.347
1467473	1342590	2204.511	460.7709	1070125	740506	5548.37	978.5895	93	2791.962
2124375	1302308	2133.844	564.9399	1397075	676751	3617.161	872.4906	92	2797.824
1507464	1360495	1519.054	530.4081	1056213	719492	2675.383	1619.012	88	2866.711
1520180	780597	1074.738	410.3452	985571	378435	2277.769	644.229	87	2870.302
888673	1623766	733.693	15770.42	455646	831628	1811.564	25319.32	79	2871.513
1846429	1278463	1862.61	427.9704	1344780	708164	4003.987	515.8262	93	2875.868
2618146	1321886	2197.333	494.8038	1822775	741294	4240.816	1299.747	96	2880.736
1707688	674781	1146.156	560.0682	1142010	333391	2587.098	1029.717	83	2884.196
1250645	666215	1104.532	-23.9422	768349	313077	1920.301	-145.3313	75	2884.342
191620	1057121	1890.822	4580.911	129453	567093	4735.282	10120.59	66	2884.431
2002431	1354037	2247.523	585.5815	1502735	819022	4456.918	1360.649	100	2888.890
1383544	2156926	2421.356	697.5669	741631	1124950	5599.755	1488.195	91	2890.749
1123947	565456	887.1462	138.3396	727996	260556	1739.323	-36.2885	83	2896.044
922063	2883385	2393.879	4392.521	626641	1650710	5151.806	9893.655	90	2896.856
1850282	1226061	1926.091	404.8356	1276154	616608	3413.34	822.8204	91	2903.098
1906638	1040938	1491.028	296.4411	1092248	450447	2996.654	489.7815	81	2941.399
2321450	1225257	2783.701	598.4255	1574727	628754	4921.146	1200.847	86	2944.707
704666	1739897	1106.091	29904.83	438237	1025800	3305.296	57495.37	86	2968.320
1703436	1211324	2271.649	396.1097	1178525	706517	4747.192	543.8791	87	2971.455
501471	773385	368.0536	19421.04	302071	322479	697.7056	32754.6	74	2972.299
4259500	1506314	3734.667	739.5814	2621644	858983	7253.563	1741.212	91	2973.982
2570628	1479697	1681.421	509.0435	1690063	752181	3223.511	1320.137	90	2974.731
1537565	933302	1875.497	539.116	997785	496708	3576.353	666.3629	81	2976.881
1168941	511857	797.1171	326.2948	688813	231537	1258.389	618.9178	75	2977.532
2395483	1411497	1493.595	350.0716	1475191	716468	2937.751	613.2576	92	2980.411
1790811	824712	1363.17	309.8398	1098527	402130	2837.331	291.7081	82	2984.479
1561078	640812	1645.49	289.214	1002175	298208	2672.743	863.3923	82	2986.419
1675329	1236479	1726.557	397.5485	1133399	570926	3562.465	633.3613	88	2987.668
1663395	1188937	1862.715	441.9553	1088548	616031	3844.688	426.7494	92	2988.501
1702254	748974	876.2943	57.90125	1059374	348072	1680.573	319.1655	82	2991.936
1876883	1238326	2023.621	552.801	1260504	573513	3994.177	1497.238	84	3001.201
1495660	1380769	1805.266	480.2223	995195	703574	3333.864	705.257	94	3004.483
110727	56865	-26.56465	8.822653	40701	32312	-108.5517	8.620592	57	3006.772
1916520	2292795	2674.14	357.1913	1338046	1331214	6640.387	-68.55173	105	3045.758
2638147	955252	1417.583	194.0098	1631245	440291	2790.855	580.396	80	3053.147
2055302	978380	1711.708	332.6852	1131409	479996	3243.415	462.2726	77	3054.668
124689	34101	238.0726	45.74136	34922	9569	346.3497	135.1603	37	3075.206
1945595	1602045	2123.751	816.3923	1515284	908884	4272.072	1983.249	98	3080.176
2308550	1078267	2650.119	685.6479	1558235	583783	5709.131	1060.456	92	3089.313
2472925	1198596	2078.397	571.9186	1541646	638765	3918.27	1105.161	86	3089.634
301695	400373	447.2308	1652.643	98848	139198	634.774	2581.656	52	3098.762
1302513	897895	1551.602	568.7245	888534	408110	2466.677	1255.045	84	3098.853
1402532	1170835	2072.285	776.7982	852367	601737	4073.959	1953.757	90	3109.442
150260	180556	64.86942	1517.665	49048	58709	183.0458	2358.66	45	3111.337
708707	1981674	1241.021	29343.42	470765	1130159	4078.312	58620.13	83	3121.072
752393	1984476	2132.156	1138.183	541545	1025281	4453.624	2662.124	85	3127.872
2733737	1512221	2485.176	575.3832	1826172	825582	4993.516	929.433	93	3129.724
1767164	1409068	2567.558	522.5284	1246284	743155	5258.525	1054.298	84	3129.839
1560017	1036986	1639.451	446.083	1126678	671389	3348.389	1025.167	91	3132.701
2032814	1371665	2174.797	425.0467	1418290	649203	4296.739	269.6992	88	3189.289
2968265	1322443	2454.267	495.831	1951491	695945	5133.946	360.2252	87	3197.780
1581877	1370753	1864.104	607.7555	1001733	683917	4270.691	1145.448	79	3197.822
2317950	1397536	2677.571	756.6975	1595196	750707	5604.067	1139.575	89	3200.825
2460942	1803883	4052.869	720.7921	2003437	1051211	8907.668	1505.187	106	3206.933
2289916	1404674	1770.191	403.2696	1314029	631073	3350.739	222.8287	84	3212.853
2127812	1264963	2049.152	435.127	1476848	690964	4225.394	821.9658	85	3213.390
1730460	1188603	2076.387	650.2079	1156260	741095	4667.376	1275.365	102	3214.841
1994202	1076854	1306.553	381.9871	1319120	536119	2663.215	574.7634	86	3219.688
2211829	1505088	2528.93	376.0869	1607745	828948	5401.522	38.721	99	3223.467
2064253	1079772	1523.059	342.8318	1298235	485401	2584.086	811.15	82	3227.315
1760296	1040319	1808.019	452.826	1023114	431351	3004.672	567.6277	77	3245.670
2403157	1796329	2266.433	758.8603	1679592	957112	5194.931	2235.449	93	3270.532
2108082	1250850	2541.454	602.2848	1460092	675209	5458.672	1114.497	92	3298.743
2034831	1757238	1795.908	454.5689	1250707	917256	4123.1	404.6859	92	3300.328
346053	117556	40.38796	25.18817	107464	34010	-198.3871	68.5479	49	3301.913
1280354	823387	830.1736	278.538	705085	361247	1614.743	1019.638	77	3303.004
1305642	978019	1695.245	668.0543	903586	465695	3265.813	1581.05	87	3304.102
2235333	1459734	2486.54	507.1869	1475188	975217	5618.286	745.5286	89	3305.972
2078037	1092394	2253.611	521.7054	1327766	585850	5267.407	978.0202	89	3307.016
120712	17792	367.9244	48.05567	32000	4321	593.3203	10.62122	34	3307.642
351581	289108	491.2845	214.3042	99075	80568	512.294	292.2809	45	3307.783
1782237	911182	1303.678	364.4007	1218831	437238	2865.203	543.6972	88	3308.252
2287981	910777	1345.552	366.3751	1417794	414514	2045.753	722.6162	81	3309.228
1931481	648831	2323.494	601.6492	951205	236028	3683.298	1010.973	68	3312.892
1749226	1001922	1012.969	219.2337	1106011	467498	1630.529	757.3669	85	3316.344
2507448	1200629	2904.195	450.0864	1582175	600473	5577.042	327.4636	82	3317.188
2230235	1962765	2504.861	611.5505	1571561	1004825	5582.307	932.7061	93	3319.439
2674620	1108648	2021.231	465.1449	1711900	551394	3867.175	1153.514	86	3328.355
1446380	837420	1341.103	389.0153	873975	379330	2654.245	668.0542	80	3329.178
2265603	1256018	2440.815	549.7667	1548116	693559	5191.984	1265.874	93	3333.238
1332753	977376	2173.941	657.1699	824337	416778	3423.004	1687.43	80	3334.139
203742	142227	141.923	235.5773	60388	40738	177.4341	399.4672	44	3335.671
794013	2718722	1343.025	37202.74	603014	1997598	5302.667	79723.95	103	3346.429
1927773	3553170	3644.832	1299.509	1419469	2250303	9011.666	3255.221	120	3348.134
1024468	898748	1643.1	451.5579	728393	469373	3107.095	1482.889	95	3348.492
2260880	1395261	2060.892	595.4376	1465569	697794	4252.766	1113.027	88	3384.692
1435289	631440	896.3268	73.01857	788468	255634	1472.109	45.16344	73	3398.207
1998473	1101682	1318.115	326.3232	1326465	509097	2671.944	641.5073	84	3400.389
151955	297612	272.2271	2855.826	58447	122848	448.0867	4295.521	52	3401.796
3073527	1341275	2276.647	427.3905	2095322	758535	4682.541	632.1824	96	3402.810
950901	1681040	2850.209	699.8549	871049	1153959	6779.129	1560.483	103	3405.297
1685160	1313861	2020.73	629.2169	1136728	667521	4096.657	1083.491	90	3407.713
870983	2386387	1620.993	27640.74	687722	1585126	3899.804	61096.82	98	3409.062
2240986	1484007	2377.092	607.9365	1462476	852412	4416.313	1354.493	94	3413.009
2855797	1161660	2399.329	541.7366	1772706	621700	4285.29	1417.347	90	3416.767
2291397	1042458	3226.354	650.7277	1746805	621489	5811.376	384.7429	96	3423.536
3793027	3244741	3525.008	796.7513	2420691	1669681	7346.773	1409.799	95	3424.876
1818395	1022001	1635.413	446.664	1124886	500333	3087.184	1012.754	87	3426.704
2551407	1315997	2018.986	531.4679	1498911	633157	3358.216	1074.753	81	3426.875
2125097	867515	1039.614	240.3995	1172764	383068	1528.444	743.0569	78	3428.764
763221	327913	4329.053	1171.049	261726	112218	6260.553	1585.106	58	3430.048
1904550	1081919	1638.926	376.1586	1099350	503970	2952.681	583.1092	79	3430.405
1769660	702208	1062.336	104.1299	1042826	312229	2017.686	223.655	79	3444.391
1582135	844261	789.4788	164.394	878788	343085	1445.335	151.0163	75	3447.952
2055962	894358	1792.258	449.0941	1262190	453927	3538.403	321.8238	86	3450.287
1406199	944949	1114.666	364.5996	854122	441684	1673.048	749.2484	83	3453.330
1295826	806409	1715.568	241.1298	875830	397854	2772.962	234.9708	86	3464.326
1806594	804692	1283.081	264.3647	1144320	442112	3007.385	150.2373	87	3465.830
2854473	1303162	3374.211	840.451	1752962	651336	5910.078	1592.54	87	3469.322
1958942	1132932	1317.276	214.444	1198610	521010	2092.883	376.8342	83	3479.496
1423104	1072462	1708.01	359.2173	868693	454201	2891.179	465.9594	79	3484.164
2442780	1655335	2728.666	708.345	1619695	869902	5167.567	1272.387	92	3487.383
105763	100251	90.52974	22.97277	127060	101201	-8.300444	67.19444	148	3526.070
1843778	1242469	1775.98	453.4365	1233427	581489	3266.144	904.0019	84	3526.880
2123549	1205635	2653.542	507.1553	1499924	640153	4733.821	1002.803	90	3527.450
872550	2553315	2649.214	1699.778	711611	1336448	4649.25	4542.973	99	3528.878
819382	2334498	2377.496	11132.88	494800	1343087	4510.354	23181.96	97	3532.568
1735068	800945	1222.143	232.1336	994532	351877	2165.277	589.4166	82	3533.570
1730740	1217048	1581.816	315.3767	1213489	577613	2584.345	682.1128	89	3545.233
2026534	1159968	1548.638	193.1509	1255433	554193	2878.906	282.7255	83	3545.893
2240880	1162572	3107.063	1045.894	1519867	609254	6863.014	1765.412	91	3553.655
644993	1454561	942.8836	19939.32	331763	709319	2667.317	31573.17	76	3554.930
2290202	1448171	2180.352	588.2473	1481431	749758	4853.184	684.6268	92	3555.834
725116	1032140	1160.794	346.9617	466272	508252	2818.364	447.4374	89	3557.816
1977592	1453143	1531.27	417.6502	1423530	712966	2812.454	602.2879	88	3612.923
1970700	1203412	1767.744	394.6216	1219956	601148	2899.431	680.7719	90	3618.222
2009918	1477695	2286.159	435.0218	1274389	729026	4290.772	1003.558	89	3618.760
1880858	1230096	1586.927	438.6412	1443618	720191	4409.134	1263.526	98	3621.569
2329260	1163567	1975.958	500.6597	1479259	552299	2868.393	853.2383	84	3624.952
299723	914429	1431.439	2040.016	136202	400026	2341.969	3562.991	65	3627.861
2425243	1132956	2417.819	534.0758	1539834	620294	4607.182	1294.026	87	3628.804
1726082	2155970	2538.24	683.7473	1077567	1236961	4876.632	1318.253	87	3629.542
1733415	1062820	1235.256	402.2466	1149087	565015	2317.431	774.5217	88	3630.467
1798976	1042575	1530.1	482.8187	1412210	578198	3235.51	851.4102	96	3632.167
1683647	1170384	1505.126	482.4124	1030117	541570	2898.074	826.9672	85	3634.090
2668365	2273967	3577.297	542.2269	1869878	1181936	6780.316	651.3125	93	3634.539
2271706	1441113	2116.993	531.3647	1701768	810074	4468.764	1034.945	90	3636.307
1911902	1295594	2224.495	507.8952	1374152	700702	4635.031	1062.019	91	3637.051
715707	1719646	574.943	15360.27	319421	716953	1658.958	23516.28	72	3637.967
1686945	914346	1432.917	438.8033	1044583	500987	2478.554	991.336	92	3641.638
197442	490112	-186.2917	19035.81	91849	203464	-414.5216	30945.65	51	3641.708
1850887	1625579	3617.363	1072.462	1173398	799536	6523.527	1554.264	88	3642.351
2311548	1196949	2124.251	527.3202	1461994	652430	4276.513	1007.61	93	3645.806
1141877	1850445	2093.65	411.7238	944296	1172874	5499.537	366.6167	102	3646.332
2122012	969717	1964.662	505.2852	1087805	428968	3085.787	1143.955	82	3647.674
857829	1641886	1166.576	28944.13	463574	885326	2854.392	50103.25	100	3648.815
251239	59656	342.7163	35.68313	73010	15344	603.4617	-22.83813	44	3649.430
173707	38927	7.824057	205.8741	89407	14333	-92.52411	211.3142	58	3652.331
872224	1249141	11694.24	3418.199	436816	525099	18970.89	6111.089	152	3720.002
2881378	1524506	2316.268	417.6891	2114012	971987	6029.069	561.4169	100	3724.368
1809188	816707	1687.453	524.1755	966728	353819	2528.446	946.1566	78	3730.249
1635586	1080364	2634.285	729.9265	1110851	561756	5393.512	1538.874	91	3731.620
1364579	989667	1168.837	283.8044	847716	436083	1870.046	639.9003	76	3732.246
2230546	1638804	1886.026	499.6009	1547819	1077181	4084.69	989.2131	97	3733.387
108879	32748	85.18452	1012.742	29668	9208	140.5666	1256.772	36	3738.552
2233786	962540	2373.87	611.4	1501575	496444	4610.541	991.5431	90	3738.704
1688412	1857238	2577.151	560.148	1350061	1005018	5413.318	1245.023	98	3741.439
533614	481961	813.3062	1088.965	165996	146172	1412.529	1616.737	49	3741.925
1760468	1249296	1518.004	390.5592	1082504	596602	2805.009	1187.359	86	3742.089
1898487	1212700	1802.747	394.5848	1213496	576473	3429.779	503.4548	82	3743.618
1599574	1197652	2901.966	547.4071	1054286	674365	6691.95	1407.028	92	3744.229
1052518	704027	1140.471	148.8862	647813	317256	2186.384	353.3794	82	3745.700
2781479	1309957	2267.854	486.6558	1838129	641879	4175.382	322.1626	86	3746.971
3082697	1017477	2170.364	478.6846	2089989	566755	4469.749	1175.803	86	3747.593
1419099	1274164	1893.745	566.4902	1050891	760987	4352.21	1621.717	104	3750.172
1391597	953921	1904.039	390.0087	735113	376546	3163.696	504.7441	71	3750.567
1157648	1066583	2323.204	543.691	867857	617060	4408.787	1159.576	93	3790.674
3094104	2620018	3557.305	917.1038	2392969	1558911	7150.017	2359.113	106	3802.011
2362590	1356007	2922.507	476.4512	1565348	760983	5840.016	546.6216	93	3808.099
209926	17914	115.6006	-40.63493	58679	4887	198.4436	-147.556	42	3828.674
787700	1463743	1648.583	537.7689	598038	766324	2747.818	1471.589	90	3829.945
2537695	1869832	2065.244	511.8114	1683502	884291	4472.26	808.4418	95	3832.663
2719546	1186363	1993.899	314.0779	1770457	612109	3771.736	457.2472	88	3833.141
3072048	1480547	2421.533	538.5413	2031833	789577	4969.447	789.8966	90	3835.244
1603233	997327	1886.97	375.465	1051430	516504	3705.518	1038.776	82	3835.679
2572937	1391045	2527.961	641.2263	1767313	731283	4405.477	1055.052	87	3835.808
2023944	1180358	908.0427	124.3327	1397316	597965	1060.511	476.3925	88	3837.019
926669	822896	1038.314	432.5865	588988	363183	1849.287	729.8876	79	3840.494
2051755	1447942	1534.331	354.2098	1583849	800744	3263.027	546.4504	98	3842.163
1493182	1004135	1594.17	278.599	952057	517362	3025.883	595.5754	80	3842.679
1974557	1015586	1662.43	305.7763	1262129	493458	3024.22	277.8148	84	3843.847
1813982	803194	1455.912	329.4942	1126778	351688	2301.548	850.8072	74	3843.996
2598003	1382757	3310.044	983.6846	1470210	713136	5458.842	1752.473	87	3848.582
3447403	1490445	2243.93	376.0985	2322857	944602	5747.646	989.9138	101	3849.628
2265058	1221529	2153.868	627.0583	1577734	658230	3735.822	1268.415	91	3851.725
244865	431035	317.1529	1966.362	132243	221576	878.9911	4234.513	75	3853.107
1956742	2538639	2714.011	765.4538	1351206	1235184	5770.48	1945.628	93	3855.253
2415958	1037425	1577.609	427.9821	1523900	519129	2958.301	745.3005	86	3857.663
2091283	1575272	2557.788	768.9343	1588637	1097903	6650.763	1909.955	103	3858.399
2003638	815155	1461.807	393.646	1230394	420411	3315.042	639.9655	84	3858.877
2492388	1645539	1954.658	489.7248	1643287	938199	4017.641	1286.861	87	3859.366
100485	8190	89.69001	36.09361	27905	2216	0.5571309	6.919829	36	3862.075
1483687	596816	1643.859	783.4487	532404	187967	1865.912	1204.495	61	3864.116
2475293	1268268	2672.864	283.3749	1733201	748040	6316.089	186.1148	97	3891.941
111915	121810	872.7578	269.4102	80035	89451	2482.979	609.6993	88	3938.648
2120904	1165145	2181.168	466.13	1548793	614387	4221.535	1288.521	96	3952.279
1738325	1223534	2526.218	418.4773	1194282	623066	4765.981	922.1754	83	3952.548
2404714	957432	1751.151	482.0093	1638627	504502	2564.466	1273.973	88	3955.540
1710499	803671	1652.467	430.2101	1108571	387496	3612.784	347.1203	80	3955.717
1334311	792826	1338.447	352.3976	981330	417664	2719.663	364.6405	94	3956.947
1743357	740876	1312.132	404.1842	1019346	362179	2074.239	1152.517	75	3957.365
2680359	954493	2397.472	477.0038	1690989	494481	4506.019	46.58392	87	3961.351
1452931	1383880	1408.524	429.3134	1010645	634802	2395.267	1058.321	88	3969.712
1675973	1891106	2430.149	638.3016	998070	950276	4802.63	958.9015	89	3971.845
2231994	2588879	5001.018	1515.354	1637682	1379803	9424.678	2598.789	91	3978.324
1411755	800260	1018.581	303.4262	851492	336121	2010.936	391.6263	76	3979.091
393849	524964	1090.144	982.1283	159600	183756	1741.817	1565.352	59	3983.274
1887868	924468	1256.887	111.1339	1134641	421577	1749.989	500.1766	84	3983.829
2658836	1422468	3165.037	702.5512	2025012	839209	5982.464	1977.123	100	3987.547
2378112	1038390	1896.538	304.0881	1501733	513173	3578.242	43.09095	87	3991.509
2512024	1276329	1964.274	761.3409	1673526	663067	4067.855	1736.636	88	3994.527
114983	18743	162.5046	54.61559	41411	7416	323.4993	23.44845	49	4002.286
1972166	1146742	1788.124	513.689	1278758	550167	3196.551	1507.016	84	4006.405
1934594	1511512	2369.914	516.9694	1275717	917808	5896.319	1432.52	96	4048.512
2086636	1088374	2135.984	609.632	1216706	476689	3343.9	1032.813	79	4051.872
2315419	779128	1741.139	388.4501	1399890	369362	3537.337	400.9771	77	4052.841
2140855	1352530	2210.033	436.9762	1564897	761318	4122.01	1249.843	98	4059.030
2267480	1204494	1960.77	534.8452	1471791	563455	2877.84	986.8788	85	4062.303
1044412	3010705	2114.498	22929.72	673863	1885476	5381.74	49691.57	93	4063.631
712168	1507013	4603.476	4117.56	263191	524879	6530.059	6405.325	61	4064.750
753377	211547	234.0112	187.3258	294059	72989	275.9736	422.2874	60	4066.309
1270072	1405895	2312.328	479.256	728757	676658	4490.782	862.7764	81	4068.053
1909974	998080	1642.131	216.6973	1174923	446288	2851.154	-299.2811	82	4072.954
2089913	1578810	2674.124	826.1936	1447341	859373	5149.795	1346.944	92	4075.807
1983842	839960	1365.706	176.475	1282653	389394	1786.267	323.9562	80	4079.283
762041	2011449	2886.019	20499.7	496172	1040709	5792.781	40253.42	91	4081.750
1116201	1103417	1445.488	257.9942	811671	616831	3133.482	758.0919	96	4082.992
2259750	1391301	1672.176	450.3739	1420542	637319	3319.249	652.36	84	4088.832
2492053	1245088	2924.776	769.1248	1595982	610993	5521.935	1610.394	83	4094.167
2792025	1293929	1790.086	342.4066	1514709	602378	2948.927	313.6495	80	4094.784
289291	626294	829.7133	2832.604	133077	274569	1049.788	5143.936	62	4100.848
1960378	1141976	2426.628	505.8082	1432757	652117	4539.035	608.8329	93	4101.373
1222802	2139920	1857.919	610.6455	998468	1353149	4550.428	1415.193	103	4105.551
2482396	1148347	2421.695	598.5181	1672422	679883	5235.9	1001.554	92	4116.927
2709717	1380243	2652.945	485.2413	1858547	646726	4376.328	979.2463	88	4122.867
1190682	1581736	1502.413	274.8028	1000903	920446	4653.578	350.3502	113	4161.695
1785395	1294143	2036.75	503.9117	1130187	701137	3894.878	1017.527	89	4164.486
146903	207127	116.8118	1284.191	69362	143285	49.55236	3303.869	87	4165.761
1913402	1449141	2001.481	429.9869	1244457	769627	4404.225	840.232	93	4170.741
198389	204447	198.3951	1259.451	67837	67987	651.5526	1913.242	50	4180.375
1695077	1091779	1962.869	564.5431	1228353	611540	3678.695	1176.636	92	4182.352
2353899	1363209	1960.705	410.8545	1573102	669564	3675.32	573.1214	84	4186.075
1644222	785251	1750.368	541.122	1081945	392715	3099.255	621.0172	84	4186.956
2021232	1039933	1711.159	278.7642	1185780	502070	2651.83	471.4016	77	4187.209
142409	182705	199.9454	985.2278	55265	84705	470.703	1770.266	55	4192.883
237624	1108452	1201.901	4314.046	139582	551852	2573.412	8446.686	71	4192.938
1756401	1714559	2349.575	537.8962	1350007	853973	4870.931	1376.073	93	4193.834
2237152	1045154	1826.727	551.1339	2200631	956792	6018.621	1505.92	113	4194.727
2121641	1199741	1932.776	612.8735	1316225	638809	3172.118	1732.532	89	4201.158
3161791	1535501	2487.638	615.0289	2042395	812213	5552.763	1159.957	93	4217.221
572090	997874	332.8091	23456.11	353075	544946	969.9811	45953.42	84	4235.276
382852	672685	457.1703	6044.213	307923	591202	2003.217	15449.74	148	4235.605
2317527	819994	1532.417	368.4852	1311381	358017	2926.779	362.8366	75	4264.716
1781764	967693	1761.091	623.579	1094431	433498	2751.613	1631.043	81	4265.513
862035	3148652	2232.198	25543.79	655249	1875925	4861.735	59035.39	93	4274.036
2098142	1241967	2084.631	537.0217	1404809	630257	3846.803	1112.445	88	4275.430
2023985	1030294	1947.867	517.7019	1397442	548197	4085.619	1084.079	87	4276.705
2836319	1286985	2443.859	580.3287	1986225	665855	5172.202	1043.72	82	4276.807
1620308	1246038	1735.988	500.1914	918519	608945	3350.141	1200.915	72	4277.048
2035392	1130544	1728.002	484.3405	1408087	591493	3732.164	1059.942	89	4277.830
2291486	1393131	1288.079	420.6455	1379371	621943	2568.22	543.4331	83	4282.545
1425756	2542512	2806.834	9315.097	691669	1323370	5965.5	19726.56	86	4285.239
1909202	1300568	2105.212	481.06	1230142	631066	4279.396	728.195	83	4287.226
2110862	775917	1168.118	216.9078	1266825	346745	1830.813	18.546	78	4288.486
1591389	1063295	1847.89	486.0886	993490	448865	3773.189	1122.038	82	4292.274
2624955	1023428	1576.132	404.1947	1526478	548450	2896.564	616.1844	86	4293.314
475174	1299832	502.2576	18339.72	214459	559644	1228.926	29251.16	66	4296.040
1816816	1261660	2013.649	224.2359	1404858	774888	4755.186	137.7288	99	4301.818
178122	205135	339.6319	115.127	54021	59058	528.3378	150.9722	44	4308.256
1914746	1116559	1786.178	590.969	1311375	581779	3953.813	956.0463	88	4312.533
2153297	1063568	1113.358	228.7878	1263655	464492	1664.998	609.4068	80	4335.987
1990834	1326016	1608.833	424.489	1167697	660021	3166.716	676.3096	85	4378.125
1354194	772339	1368.281	183.1043	921332	424292	2463.625	646.4844	92	4381.186
2480714	1543526	2973.917	1095.053	1614371	803716	5795.955	2406.962	82	4381.240
2002466	1092400	1440.03	280.7797	1146551	459850	2503.973	281.6783	77	4381.548
2278909	951428	1507.055	249.1347	1446402	479956	3139.32	276.2519	85	4384.725
1061940	2569632	2208.806	14456.15	725275	1926818	6393.788	35893.93	97	4385.393
416638	912852	1068.706	270.2132	340651	492364	2734.875	439.4515	94	4386.843
1825169	952633	1692.766	347.411	1158868	465639	3576.191	-18.61393	87	4387.451
2209860	722530	1808.738	519.7227	1442190	357044	3273.701	660.9144	80	4387.583
1101000	1957285	2176.864	642.7493	752384	973182	4275.641	1708.735	74	4387.687
1938378	920655	1731.111	388.8932	1267305	442668	3009.395	571.948	86	4394.080
1869888	854451	2215.912	595.1303	1210449	414379	3730.097	592.2391	84	4397.921
2046756	834705	1239.81	518.5913	1286642	408391	1858.645	1505.541	83	4398.926
2666259	3444414	4555.975	1000.395	2754357	2667628	12808.08	3154.917	125	4399.211
2521426	1449334	2270.018	890.3444	1562229	746221	5091.692	1567.305	90	4400.839
3019572	1374221	3068.282	667.4742	2028098	708411	5533.497	1679.73	84	4401.352
1551332	2086771	3038.818	674.7141	1113450	1019258	6888.012	1749.815	91	4409.598
1727420	1164397	1567.395	509.4518	1829368	791602	4264.854	1752.288	115	4413.062
1946951	1371721	1951.387	400.1953	1231417	635397	3324.045	733.6699	86	4416.694
1801339	958492	1626.152	481.9967	1030825	427156	2381.137	1060.354	81	4424.693
1440879	862656	1104.355	260.0834	873628	390842	1640.395	321.9471	80	4430.578
2428403	963379	1906.954	422.5893	1542542	474499	3186.208	840.5047	84	4440.643
2010783	1353240	2148.693	504.8031	1233277	697300	4192.297	604.7284	85	4454.154
2477699	938749	1812.799	378.1382	1337834	422829	3215.429	993.2998	76	4481.788
1780287	1325846	1160.447	243.0116	1257536	656489	2171.947	641.4568	91	4484.350
2468063	1268627	1902.844	471.1807	1765974	610190	3451.144	1013.38	88	4490.333
1472835	868327	1343.768	378.6318	908705	406710	2750.313	698.2299	81	4492.408
1856918	1128419	1841.156	310.0576	1237766	540735	3247.145	372.7358	80	4492.655
287421	1136817	1127.9	3204.695	181679	572515	2196.695	6457.896	77	4494.262
2181132	1280079	3018.083	748.6978	1576045	714612	5673.918	1032.523	96	4499.381
1847448	1361267	1970.08	592.5056	1251357	679039	3604.645	1474.292	86	4501.066
2820208	1936244	2237.43	587.0339	1939930	1183488	6359.747	1300.832	97	4502.006
1811297	986306	2200.07	686.41	1196172	507272	3919.392	696.9995	90	4503.938
147949	48153	138.7902	-27.97191	39463	13469	307.9561	-124.3149	37	4504.573
752322	1158952	-212.4042	29912.56	379591	450961	-356.5719	52743.31	71	4505.304
2179830	3845313	3544.621	880.9291	1715929	2348882	9593.876	3064.441	117	4505.807
1034325	797971	1321.943	422.7725	588420	324961	2357.06	467.8191	71	4505.973
4011692	2078940	3700.407	915.5114	2608157	1069147	7406.652	1724.183	85	4506.281
2339609	979248	1289.233	199.4793	1459445	471597	2218.084	326.8177	84	4508.766
1917997	1020689	1752.419	352.8269	1312022	554553	3108.016	624.7565	90	4511.413
2038952	4820511	2844.436	60055.69	4282683	9860657	24754.87	394345.8	292	4513.889
1043826	1786651	875.5353	37726.01	1236778	2270537	7638.653	158364.8	181	4513.922
2097827	1328274	2785.106	670.2233	1561325	837306	7092.1	1623.447	99	4517.299
830121	2453133	1176.354	28275.72	558399	1582321	4413.204	62074.94	95	4519.639
244106	34336	158.3947	103.207	66851	9467	47.23502	168.2029	42	4526.283
2031145	1371585	1634.437	258.8046	1309377	672742	3374.114	279.465	86	4529.107
283440	34142	225.8722	439.497	80736	9772	148.3664	603.6501	44	4557.531
1686169	1364199	2657.789	659.5441	1060338	635065	5114.397	1025.038	85	4567.855
2292670	1712066	2885.922	563.7158	1713621	1218845	6704.99	875.1519	103	4593.878
2126380	1334542	2086.617	474.7358	1289633	619584	4286.105	295.2294	88	4597.094
1435148	1033073	1917.782	519.0312	1077752	537434	3513.97	297.3397	92	4601.800
1766327	1259066	1827.575	241.0119	1180841	606540	3398.071	202.0176	85	4602.592
1234545	881214	1337.155	372.5834	829647	492876	2484.174	1403.527	90	4603.878
1561783	1357963	1482.945	469.6042	1172961	705119	3075.88	814.3809	92	4605.253
517871	1340670	1382.476	3305.062	212347	471629	1927.673	5067.608	60	4615.016
490232	1240374	2131.083	3514.337	229336	625255	4113.758	7535.03	85	4616.095
1309448	1366343	1579.886	548.6544	872300	722480	3165.384	931.5013	97	4622.903
2068061	921635	1122.167	325.5202	1328483	448763	2289.639	677.521	84	4625.378
1539342	1213270	1706.145	341.4857	1011921	549008	3509.941	875.9195	83	4628.616
2041005	968801	1605.135	576.0211	1336051	447893	2766.365	1259.92	78	4628.775
2606954	2004968	5520.054	1561.664	2026854	1215706	11579.33	3541.735	98	4628.973
2918765	928856	2131.494	492.278	1682573	400230	3243.366	869.2796	72	4629.224
920664	2496458	761.8322	36346.37	487443	1469013	2409.18	77950.32	90	4632.886
3002420	1547100	2067.392	509.5023	2148729	858961	4779.78	1472.19	93	4664.232
3112908	1704770	2667.374	619.165	2271814	977150	6518.359	1635.008	97	4693.494
2485226	1071558	1907.415	368.523	1445960	531865	3962.089	1029.855	81	4695.258
479674	1204836	2736.111	2498.274	230984	663455	5061.648	4958.629	61	4695.309
1581601	943148	2051.51	585.7878	1038054	515641	3912.497	1460.992	90	4703.720
2279472	1054101	1128.715	207.5779	1507779	553309	2615.504	179.629	89	4707.211
1816675	666267	1617.908	595.183	1205975	403611	2843.015	827.8901	90	4711.279
1616099	1749069	3192.716	957.5682	1094142	974804	6154.949	1813.303	92	4711.902
1369880	1722673	2331.633	849.478	1004178	1372634	5995.843	2346.198	105	4716.070
1968011	1292141	2214.668	458.3092	1320383	650689	4607.885	579.9254	90	4717.158
3819347	1461013	2735.085	592.4213	2036156	662137	4518.833	1080.74	80	4718.102
2939825	1311333	2138.212	637.3113	2107986	850391	4559.31	1338.915	94	4721.907
1605118	1075122	1692.846	252.3994	1095069	518693	3397.498	-85.8999	86	4723.449
2980057	1375512	1808.027	530.8249	1853967	661548	3346.734	1035.405	88	4729.533
752672	816553	1721.123	154.3304	389865	363255	3761.53	241.7158	83	4730.120
171349	319528	396.0797	155.0041	65514	105367	350.9117	329.5038	50	4736.296
2050445	1100312	2084.219	434.0809	1524671	695584	4643.703	1082.771	95	4737.792
1548655	2032659	2702.513	695.1084	1159253	1179516	5089.835	1377.573	93	4751.586
1273396	2899106	5916.238	13855.65	811383	2133935	14349.44	44243.12	109	4759.632
2231419	1093502	2413.572	756.687	1662028	602696	4551.752	1707.003	91	4797.872
1805853	1199298	1267.11	357.6629	1203424	579995	1902.788	675.1888	89	4814.844
1991236	826057	1658.119	279.3967	1222783	357715	2838.17	278.5873	79	4818.045
2791836	1056680	2574.647	755.5082	2922121	1188203	9210.989	2484.539	129	4820.560
572585	2113987	1157.799	17534.39	335557	988936	2871.857	33314.74	77	4821.356
115703	97714	430.2585	324.0858	37422	29920	491.5833	725.2612	42	4823.756
803330	1869546	787.1292	31591.73	537542	1069859	2930.21	58762.34	91	4830.687
1848585	854687	1427.523	460.5795	1086472	377495	2544.813	924.8015	79	4834.022
1348366	857420	1562.308	370.1838	886927	398642	3118.932	579.1857	80	4834.442
2463302	1042428	1531.085	373.6769	1578748	499590	3237.94	829.0604	88	4837.153
1864812	1164104	1854.091	514.1962	1130477	563736	3372.015	874.767	84	4850.945
2634276	1806304	2537.005	999.925	1469596	877252	4977.521	1788.735	88	4852.751
1449838	1201130	1708.955	360.0814	963074	589476	3118.553	913.2403	91	4854.149
2248891	926758	1556.244	543.0565	1427341	469793	2915.967	1047.392	82	4863.247
1912857	1117710	1322.169	356.7399	1329026	592792	3072.287	854.8979	92	4866.922
267189	446406	1146.882	579.9636	111785	152427	1594.557	897.5432	57	4867.984
3079820	1323776	1526.506	523.3357	2028257	746639	3346.306	1026.467	93	4880.373
2298485	1494063	2266.045	264.9161	1693620	1044056	5095.463	117.7628	93	4880.861
2920347	1997638	5287.326	1276.154	1904703	999126	10525.12	2779.436	86	4899.582
2485589	2086595	1824.022	421.5232	1753097	1017569	4248.035	905.7078	88	4913.884
1742150	928150	1143.427	446.4609	999756	440219	2166.86	627.1888	80	4914.667
3179266	1329836	2144.373	275.4247	2074508	694076	4137.699	301.5852	89	4922.208
2514352	1041846	2237.866	673.9711	1377001	466848	3981.331	776.0865	71	4922.333
1873406	1325480	2615.383	384.6465	1369804	730702	5504.761	581.8649	97	4924.565
1987482	971126	1636.867	361.4549	1268019	491241	3579.195	1121.954	83	4925.010
2694973	1229680	2280.361	431.856	1896048	694771	4775.21	324.8473	94	4927.221
177475	20025	41.56681	38.01854	48802	5307	-108.0834	32.5532	41	4930.002
1369522	1174066	1721.155	341.3258	784778	524672	2436.616	615.3709	84	4932.468
3462661	2230058	3976.147	1075.833	2264790	1282544	8139.231	2855.765	99	4935.308
214978	669845	1104.871	2627.009	144506	424698	2706.752	7394.499	78	4939.032
243918	742900	1113.608	3396.752	143874	344862	2208.968	6391.129	68	4939.198
2198436	1492161	2899.261	542.7963	1370163	776991	5978.047	1061.759	89	4939.763
2242477	1706095	2387.928	407.3772	1495926	921421	4786.514	1148.221	95	4940.423
1539399	894929	1235.846	471.1618	1013789	476380	2492.442	1149.338	88	4943.286
233349	203084	-295.8607	13341.57	83118	68227	-391.0252	18047.27	52	4950.208
1260361	2195082	1876.07	577.0336	972187	1354880	5298.218	1246.586	99	4955.146
1959155	968504	2164.752	644.4921	1220875	572710	4217.19	1575.146	94	4958.724
1803359	1272184	2393.596	412.5615	1238498	676649	4502.313	620.1172	92	4967.347
120317	290004	300.7538	1425.722	48991	121632	405.8497	2408.598	55	4975.106
839744	2288992	1091.298	30510.96	1225940	3329408	13566.41	97024.8	205	4975.158
437441	1094774	324.7912	18753.26	245613	526096	1409.291	29464.2	74	4979.205
2279983	1421820	1749.827	440.1999	1510795	713355	4097.625	443.3517	87	4981.144
1971163	1214490	1812.936	579.1185	1335294	563678	3324.917	1407.544	85	5018.419
1875882	1009284	1729.367	291.1441	1254387	485996	3438.911	345.1407	89	5034.107
2615978	1143531	2339.425	493.3567	1483367	638586	5720.233	1058.859	85	5034.391
252367	27164	218.0239	-0.3736411	68107	6819	306.0587	45.95816	40	5035.115
1836110	1526274	2413.717	660.6661	1445489	1018982	6999.527	1491.768	105	5038.202
2925793	2059728	2433.75	550.7834	2105576	1042305	5590.333	1088.551	90	5038.535
2053775	1530758	2161.967	484.893	1522109	1042932	5036.108	873.304	90	5038.624
1794009	1361630	2046.148	544.5593	1255541	737924	4070.794	1003.213	84	5038.921
1841518	1029897	1783.32	354.3803	1218412	509461	3593.026	608.9635	81	5039.197
1960790	1313907	1630.27	386.4041	1287485	635310	3452.193	403.2294	84	5039.592
2341234	1018102	1334.95	453.9006	1493927	470621	2875.434	1243.225	86	5041.584
2998365	1193312	1767.179	559.7029	1870739	637313	3302.172	1559.818	81	5041.762
1688029	892892	1264.881	-45.01638	967660	395793	2436.406	87.40113	80	5044.596
2666457	1324904	2301.258	542.849	1722951	697964	3820.094	842.2885	88	5045.076
114861	11529	-46.79092	-3.266786	32081	3150	-153.7358	-97.87741	37	5051.181
419926	483625	349.9428	344.6432	154772	162407	-18.28036	535.6306	55	5051.666
1873554	908922	2084.647	443.0193	1221728	442467	3393.816	471.6299	88	5054.944
2639104	1117637	2378.263	417.768	1702121	578766	4711.358	760.0356	88	5056.526
1770900	665804	1944.314	448.2132	1045415	311652	3248.049	983.6057	71	5056.568
1533798	1461706	1303.162	372.475	1015476	672698	2872.365	728.6666	74	5056.722
144253	113157	180.1471	1607.077	45122	34023	292.2192	1980.95	43	5066.241
2820249	1143021	2032.333	588.5473	1964901	587845	3499.8	784.3788	88	5067.183
1844090	1248184	1629.406	290.5284	1231180	669164	2553.436	852.5605	91	5075.723
1923595	1094617	2252.448	664.8727	1383860	706493	5951.297	1651.608	97	5076.882
2655627	1295617	1902.045	499.2957	1764306	689124	3567.955	1672.571	86	5077.091
1992249	923846	1902.626	615.212	1298433	436248	3071.423	1384.022	85	5078.455
596518	720928	3722.806	1284.288	383269	385501	7993.376	2384.753	104	5081.692
2598180	1308053	2604.821	612.1662	1630176	690873	5082.625	1474.61	87	5088.322
371623	1521862	1283.315	4276.331	179743	644551	2121.74	7394.682	69	5104.983
2169737	1226949	1823.393	462.6138	1508047	633827	3387.736	863.5048	90	5124.729
1394198	4313824	3532.251	1011.709	1153329	2738619	9469.628	2568.321	103	5127.877
1925917	1004999	1522.34	400.9352	1201265	507332	3118.682	536.2217	88	5140.566
2061474	1396939	3075.153	544.4855	1522816	864905	7371.924	1626.18	95	5141.632
1721676	1542037	2260.95	672.6492	1279975	929699	4390.725	1676.175	100	5143.739
1939991	657168	1313.311	417.0145	1144161	305266	2385.966	453.6595	80	5144.964
2488244	1492929	2922.297	698.4814	1663908	814061	5122.456	1867.879	88	5145.359
1433724	989273	1585.764	456.8085	914960	526259	3328.906	1188.97	87	5145.963
1990343	1015607	2177.922	735.597	1157676	490853	4184.473	1273.854	84	5148.264
1717111	785834	1670.513	257.6132	1028134	361994	3267.452	39.81367	84	5150.424
1411472	1356040	1386.085	295.5423	882620	554520	2696.716	691.9426	80	5154.979
3379556	2685751	5912.879	1908.137	2495330	1557865	12177.61	4693.643	104	5157.271
1581368	1539301	2658.088	545.5012	1194026	1079218	6817.894	1532.905	99	5158.302
2380005	1439984	1482.84	580.6193	1483216	710443	3026.715	1379.456	83	5159.571
1515532	1233974	1696.238	386.9114	1011610	614735	3289.317	1135.667	89	5160.659
1044412	857465	1611.158	388.1544	658914	387123	2969.459	789.6948	79	5160.891
679908	440865	602.0809	14.36055	350489	182486	719.8536	-44.58693	71	5162.140
2604485	1380881	2059.003	468.7095	1731585	763696	3795.2	996.8707	93	5163.244
1813265	1366777	2264.196	528.1821	1339149	901187	4965.046	1155.53	98	5164.874
1693872	866701	1382.71	442.028	1113762	423865	2356.018	905.969	83	5172.226
1744248	1299898	1849.142	325.9085	1266328	634011	3824.486	523.6565	94	5176.843
2323213	966463	2863.136	825.9947	1384278	451100	4851.077	1951.93	82	5179.715
2142426	1167544	2069.063	530.2618	1362289	546174	3271.085	1514.291	83	5184.472
2546931	1178478	2011.332	588.5694	1552122	570884	3941.79	1190.776	87	5185.709
1807440	1144327	1563.608	552.9968	1041828	552163	3082.379	853.4456	83	5196.550
1760138	900799	1702.479	555.0132	1142397	400236	2651.758	1144.412	83	5244.218
1757237	1640742	3881.16	997.5011	1266303	964606	8305.055	2467.903	104	5248.242
2654509	1117697	1938.469	477.0544	1748556	636677	4148.139	904.0828	87	5251.592
819022	2194542	1342.75	23550.78	490097	1305730	3843.703	50160.89	84	5253.598
1823143	922952	1439.861	392.8041	1252955	582112	3461.988	640.82	93	5254.145
1992784	1409865	2640.502	664.0317	1408741	737685	5846.137	1044.741	88	5254.346
1113747	2095874	2757.306	21370.22	684788	1182446	5953.776	38347.25	86	5261.093
946043	806062	1148.489	-148.2676	454814	359613	2260.482	-601.2834	73	5261.118
1828633	1072473	1365.657	458.4819	1162349	488490	1964.654	927.2863	84	5262.599
419856	828826	-166.9051	19936.02	177108	329543	-160.5829	32259.11	63	5266.762
1731519	842691	1247.473	289.4887	1136557	431753	2610.837	596.3006	84	5274.763
2363000	1033174	1577.843	314.9483	1501311	651139	3606.163	513.0731	101	5276.562
2274609	1477717	2201.103	420.2612	1638916	769879	4140.403	556.1959	92	5281.256
1652865	1034325	944.7972	300.0437	1078280	497541	1713.388	681.4435	82	5288.564
1823062	1226508	1861.698	489.1017	1246700	612685	3519.138	1091.596	86	5289.071
595315	1760442	1147.932	19594.81	373820	948023	2774.746	38097.71	81	5341.213
790826	601406	-524.7366	37261.51	418077	335032	-882.4793	64569.99	88	5356.924
2369419	1130973	4813.837	1346.289	1460542	632041	10103.39	2900.122	86	5358.541
2060797	1356769	2531.902	579.6593	1368773	664929	4628.531	1397.954	90	5360.247
2450001	1136214	2218.237	558.7957	1278312	574074	3949.962	625.6005	85	5361.838
2087765	1165992	2498.442	602.4742	1419376	640024	5102.383	712.7671	90	5365.166
753928	1382334	1459.651	442.9562	395892	648261	2575.576	975.3746	85	5365.704
2052757	1214374	1752.791	440.7734	1311640	588619	2890.662	599.0338	84	5366.146
1501615	985733	1916.595	428.202	1018960	489653	3809.968	1031.746	85	5371.684
1217854	1579276	2114.199	543.7668	850330	753066	3615.941	844.666	90	5377.886
1602341	1162347	1908.513	476.365	954364	520339	3662.216	481.0072	87	5399.742
1576637	745275	1104.468	227.0671	1030965	363826	1883.442	414.9727	85	5407.214
1710349	997465	1846.542	335.2826	1081851	514171	3528.932	704.1867	91	5408.448
682689	840780	-358.6712	25088.61	309278	363385	-558.2775	41004.34	67	5409.137
2456645	1131204	1859.178	403.4642	1549077	640507	4012.425	399.6121	87	5409.638
1678377	1021526	1499.797	378.1793	1076476	499092	2724.613	1052.928	82	5409.989
1199798	796778	1263.444	321.1904	743585	374966	2309.332	916.6871	83	5435.176
2456653	1463207	1808.019	577.826	1665246	844864	4068.316	1682.569	92	5464.337
1808584	1115449	2022.975	437.8939	1195646	503014	3221.856	1080.375	86	5466.508
313803	32121	-23.21379	3.340464	90399	8911	43.31895	-161.2336	46	5468.058
2461270	1101583	1834.6	350.0011	1456918	491955	3250.819	737.2072	80	5469.137
3175800	1819355	2790.225	621.4866	2081038	1129306	6558.247	1324.268	100	5472.114
156218	65102	787.1534	200.7286	43259	17892	991.1844	278.3686	36	5472.768
1190564	869334	981.261	167.7965	669034	385628	1400.062	-188.4689	81	5476.905
872324	2371847	2154.595	1646.954	612074	1312333	4106.854	3471.024	88	5477.403
1524218	1969197	2203.792	518.8743	1069192	1092095	4934.904	1110.867	89	5478.095
2604865	1033239	2492.547	538.3224	1492758	457859	4574.788	737.688	78	5478.690
486573	777175	2170.106	1232.722	255095	371130	3831.099	2279.705	58	5478.794
1237313	1658515	1199.341	588.4148	842179	872764	2840.924	1251.191	91	5479.719
2446209	1007879	2287.693	504.801	1588686	492250	4386.647	661.7615	85	5480.534
1792434	1188171	2395.849	549.2374	1288495	702275	5182.238	1371.276	93	5482.896
1796478	1447422	2008.586	818.9644	1117129	803671	3827.005	2359.294	93	5484.793
1921041	948137	1390.042	264.973	1305103	552157	2946.294	386.0283	93	5490.916
1809274	708258	1019.598	131.2798	1042984	315116	1429.84	96.24599	77	5491.764
2159071	1176396	2154.603	474.9526	1482489	643030	4494.23	918.2803	92	5495.977
2871555	1710457	3059.23	855.7767	1927193	995286	6942.425	1383.985	96	5496.614
2041053	1181680	2226.594	412.5931	1444748	570223	4139.773	972.2866	88	5497.549
1467508	1093803	1641.518	288.7856	917902	559903	3021.749	660.1703	83	5506.259
539857	1826732	1354.175	24169.13	352135	1007525	2921.716	45207.57	86	5513.969
2361648	1088029	1683.795	690.7019	1364553	459633	2957.033	1374.483	81	5515.334
2024900	1336159	1686.823	440.2662	1372631	834588	3631.824	1268.381	90	5532.868
1170100	1628810	2268.056	686.6268	666444	739031	4476.192	1543.876	85	5562.148
2503999	888408	1404.341	150.9153	1531166	392945	2601.414	-53.34347	80	5565.309
137235	100586	374.828	362.0623	48426	33501	747.371	650.4533	45	5567.395
1855347	689363	1124.452	274.1914	1116787	320101	1820.97	437.9624	81	5572.179
1346787	675268	1429.081	139.3552	886923	323395	2380.007	390.517	84	5588.569
201940	67606	47.93748	79.1018	54629	18380	31.54653	116.4605	41	5594.624
2088262	949121	1430.01	484.2216	1322250	439695	2994.91	1017.032	85	5595.235
2449321	3302805	4508.554	1288.219	1650962	2109437	10652.77	2816.066	98	5603.172
2289992	976449	1750.433	540.1127	1336321	462615	3383.755	660.0776	79	5603.630
103885	64433	205.0726	14.49005	55259	21824	284.2256	-112.9001	58	5605.022
1539379	1053866	1661.324	494.9355	1072470	584757	3707.739	1363.456	92	5605.836
2085731	951896	1562.074	358.2175	1310707	426630	2725.024	1030.869	82	5676.126
2036275	1360225	1893.922	282.4646	1628502	761245	4185.83	877.6591	95	5678.391
2481828	1737117	2212.65	583.5997	1567121	886986	4954.017	1234.117	91	5680.661
923134	2590735	1089.256	30652.26	656956	1672684	4037.439	74915.02	104	5683.534
2364423	1711551	2830.427	352.7015	1858997	1045639	6448.242	418.098	105	5683.705
2491096	1800006	2447.153	653.8546	1756482	1182868	6023.579	1147.207	98	5684.849
218746	323870	248.9083	3970.182	103872	128453	558.0515	6061.696	57	5688.388
1698029	1143686	1775.754	519.469	1259388	637202	4163.286	604.9031	96	5691.699
132859	29205	73.79967	409.3802	35920	7975	156.36	572.4998	38	5699.767
2035407	1528732	1900.842	502.4688	1411551	805129	4124.045	1405.55	96	5701.221
1888551	1757071	1709.375	541.021	1314468	990821	3871.124	1544.945	90	5703.502
1203698	1222188	945.4351	461.9519	816603	567689	1888.989	1625.175	101	5704.671
2867117	1217807	2273.038	436.9099	1705847	617164	4199.257	964.7269	87	5712.804
1516003	756481	1473.224	309.0031	912065	368334	2744.815	706.0212	80	5720.657
128447	39298	77.40083	71.86202	35333	10815	-128.4146	131.4789	38	5730.444
685958	1243159	531.834	20424.47	577581	1061207	2055.886	61986.16	102	5738.257
781453	1262458	2716.385	3822.112	325488	457595	4254.106	6060.834	64	5741.056
2168583	1243944	2357.996	390.6844	1493856	638328	5604.333	838.5364	89	5755.147
1550471	876097	1486.183	247.1382	872586	399440	2929.112	279.5008	82	5763.155
932384	857104	956.9895	328.2892	588985	390520	1359.609	287.3522	78	5771.996
1659126	848630	1544.706	332.7168	1014445	412325	2681.875	580.0782	80	5786.376
2568019	1520834	3087.111	810.7647	1787855	832396	5470.299	1557.824	94	5798.545
1924373	841857	2016.475	398.8293	1078243	360622	3281.606	771.7769	79	5799.998
3733927	2058510	3054.41	790.4704	2368722	1026763	5815.309	1370.177	94	5801.201
2938019	1619690	3654.125	1076.171	2175570	941161	7479.846	2283.65	93	5807.346
1209033	1128313	2156.832	627.632	815626	604454	4053.766	1628.663	88	5807.804
1201470	1168652	1031.379	306.5846	893672	713006	2299.99	547.0314	90	5816.566
2014786	1040507	2015.684	379.9431	1261247	508899	3649.87	845.7838	88	5818.028
613295	1390871	1065.929	22188.61	315390	615427	2122.814	34393.53	72	5820.642
2430778	1382137	2264.673	630.1136	1755712	700205	4811.698	1676.597	91	5820.838
2457403	1439458	2718.952	625.7427	1636410	738788	5009.423	1087.144	83	5821.562
2322270	903339	1625.514	320.0885	1366942	388279	3544.023	484.0151	74	5821.929
1653340	1088704	966.3719	337.9391	1040429	476389	1662.559	803.7577	81	5841.050
2052172	1521264	1919.405	446.7976	1257004	774866	3993.749	613.2996	85	5862.153
165966	197918	124.2887	1636.115	66168	68025	-98.70907	2589.204	52	5880.565
2082256	1137229	1281.24	480.6296	1338857	576798	2295.783	909.6368	88	5891.070
1845431	1105601	1493.838	190.0368	1213343	553120	2941.514	85.71611	86	5892.505
1878336	1476911	2306.877	455.0403	1278419	821741	5022.075	1436.323	97	5893.316
1946441	1178252	2017.678	645.6561	1176619	528695	3412.887	1579.885	81	5894.475
2107320	1058982	2103.888	439.2505	1383876	590590	4196.537	804.1184	87	5894.885
1127458	1915137	2844.8	10315.63	492802	828984	4864.94	19000.94	71	5895.676
630637	5637133	21262.82	10065.28	555831	3556693	55637.07	26498.82	110	5896.199
2930869	1149466	2804.912	501.3731	2025482	529013	5505.729	566.7255	85	5896.269
283599	689028	-205.8397	18200.62	144898	267026	-222.9008	28514.08	62	5898.260
1549898	1119836	2028.28	558.1306	1007249	558037	3741.393	1587.614	84	5899.709
1627521	1163422	1662.834	455.7182	1101981	581054	2846.923	1079.328	82	5899.948
1778311	728509	1454.394	165.7126	1140199	351079	2907.166	278.6588	81	5901.128
1220119	885684	1320.869	423.927	870432	445962	2632.395	978.1983	83	5901.453
252154	1255119	1131.525	5476.173	188307	809539	3406.541	14647.8	89	5903.085
1602025	848372	1591.061	499.0463	1033091	437878	3536.167	1091.146	83	5904.083
831256	1141627	1663.577	381.6113	559999	618732	3347.832	768.2469	87	5904.527
218217	18883	29.43912	8.76371	63373	-147	12.39415	-21.78352	36	5904.578
2254787	1423567	3051.22	855.9294	1439845	811259	6753.606	1506.156	90	5907.954
1233731	928587	1332.124	404.3073	815199	473090	2280.636	833.8165	83	5908.154
2284671	1258052	2205.552	772.621	1549286	709429	4000.362	1619.348	92	5910.124
873936	2330293	1912.558	16678.78	471958	1233249	3912.594	31021.98	85	5911.538
455353	945987	2316.115	1560.711	263979	430370	4059.886	2626.782	69	5912.172
2501767	1594575	2132.503	367.1328	1740743	901028	4820.402	509.3441	99	5913.520
2398720	1271278	1550.366	384.9023	1585428	636816	2658.201	887.4849	87	5916.557
1782862	1062505	1849.432	383.8667	1149350	535283	2646.921	798.108	89	5925.221
2082534	901510	1408.75	363.2809	1276980	406416	2695.795	675.0751	82	5928.509
410139	491174	600.3369	166.6115	128098	156203	1075.045	124.3011	52	5935.747
671296	1626666	1379.133	19513.54	363343	717114	2442.842	31627.47	74	5945.063
3018865	1578930	2234.709	176.4254	1909909	731886	4085.627	-212.9217	86	5946.125
451069	2135379	3126.328	776.1213	152286	661307	4473.584	1100.251	49	5946.646
1269741	814501	2136.726	410.5251	694998	366827	4146.669	83.2943	80	5970.585
1578301	923015	1250.743	379.0181	1033655	406890	2128.878	345.6544	83	5998.302
1646619	943587	1305.907	267.08	1033248	417038	2260.038	358.7805	79	6001.909
3041869	1307917	3040.264	511.5061	2263665	899314	7412.958	1516.275	97	6007.024
1850936	1679269	2119.641	489.9836	1053553	741646	4090.916	1251.317	83	6007.424
1836686	1548892	2313.442	618.0957	1259302	769695	4683.227	1012.084	91	6010.917
2061493	1569556	1334.03	437.0331	1524488	929449	3309.673	645.7381	92	6013.098
1377233	769885	960.5261	366.7803	830760	366137	1875.036	593.1823	81	6017.038
2549104	1756365	3088.419	821.5765	1809097	979119	6723.287	1995.519	96	6026.260
2909027	1687686	3463.086	748.662	1815545	895297	7172.342	1650.9	88	6031.115
1471211	928127	1301.046	436.7794	901770	438247	2286.385	743.9893	86	6034.427
1692517	1412348	1671.312	479.4982	1074892	749829	3858.447	461.7695	90	6035.351
2490436	1119179	2909.532	507.3184	1319219	426020	4277.32	807.4936	72	6037.892
2030089	1822051	3498.799	987.5229	1510281	1008580	7096.056	2342.878	94	6041.319
1749368	1433172	2155.515	538.8214	1301080	790982	4216.496	992.2462	91	6043.516
997727	1035149	1793.235	386.9535	778701	605565	4284.983	828.3909	98	6047.961
2261523	1378656	2159.875	408.1939	1470235	641650	3976.211	449.8232	86	6051.521
236214	32336	-21.63929	213.1139	67226	8898	-161.786	512.281	43	6052.680
1147359	2268254	2031.348	197.689	900306	1160456	4335.383	197.1384	97	6082.651
1744350	1086708	1271.72	269.9995	1196926	511400	2561.26	558.4346	83	6102.240
2099037	1124763	1693.379	400.3227	1236966	534352	3655.126	498.0273	87	6117.005
1995876	1015360	2107.982	484.6614	1186047	471551	3295.639	958.7574	79	6117.120
157337	149256	339.2605	-97.81958	43131	41428	452.3661	-240.0955	35	6117.619
1903270	802249	1369.783	190.8882	1166515	377385	2098.397	400.0406	82	6118.620
3279511	1572283	3786.189	700.1674	2349712	1077975	7860.117	2091.929	103	6119.005
401300	975567	2280.49	554.8374	247489	552005	5015.955	1063.204	80	6119.792
1996905	1149238	1968.562	553.724	1316572	543688	3360.105	1201.481	87	6120.146
1839918	1357901	2084.518	570.0379	1313261	771481	5338.59	1115.777	95	6120.823
1771891	816896	1089.611	334.205	1093746	360016	2115.467	664.5844	77	6121.064
1778946	1374603	2070.517	570.0527	1277879	959027	5895.075	1545.699	100	6122.337
866207	885944	-340.4312	43287.99	421447	443516	-1252.487	87023.23	80	6123.672
2180416	1193136	2241.693	270.4203	1522646	634807	4654.167	169.2654	91	6124.119
1968479	770521	1644.215	465.3975	1312785	373526	3138.278	714.4017	86	6125.164
1927962	1270589	2209.42	634.0645	1265283	591699	4053.766	1003.663	83	6126.332
1157814	1561495	1335.088	279.8809	824854	800263	2902.846	549.2805	88	6127.356
112423	210963	38.76501	1472.422	51076	91999	93.55762	2522.537	56	6129.409
1338156	1295969	3785.608	1209.251	929049	677829	6870.918	1126.275	94	6133.663
1532206	1299692	1505.513	351.3567	1051888	636927	2567.704	551.5074	90	6136.109
1425050	2009125	3043.703	739.0111	1166144	1210019	7431.707	1754.577	102	6136.745
2028990	836900	1642.705	504.6148	1183009	413503	2698.5	1304.686	78	6137.672
2199301	1044371	2132.003	531.2048	1583981	653262	4261.131	1294.823	95	6139.332
1658127	1475037	1791.709	395.1731	1197270	840555	3992.32	807.5052	90	6139.863
100328	91713	29.93166	516.6928	28967	30504	189.1823	762.7767	38	6145.466
2263960	1598371	1890.612	552.941	1898611	1022506	4540.052	1186.687	99	6164.433
2054356	1130577	1797.7	520.311	1308269	619729	3982.461	1070.924	86	6208.056
1096610	1202910	1326.464	352.1218	729773	543801	2584.151	810.1407	83	6209.981
113096	99463	320.6652	20.85628	32785	28188	530.2676	-82.3055	38	6215.544
1488248	960028	1273.609	396.7276	930410	540497	2035.627	662.0732	85	6216.922
211277	206024	128.7053	176.4793	58191	56605	198.2256	246.4753	38	6217.282
1448666	806910	1400.595	334.4544	950946	394032	2538.507	632.7089	87	6219.595
1683070	1772122	3685.744	769.6214	1347727	956873	6639.071	1217.638	91	6219.785
1451123	2607992	2739.163	1106.834	899668	1324169	5367.287	2323.647	83	6220.276
2539279	1186483	2027.844	721.1933	1511452	571091	3209.898	1439.096	82	6223.775
2076538	1702415	2430.561	741.2424	1547611	1013184	6249.411	1446.71	94	6224.166
1370784	934242	1611.643	318.0846	952601	540195	3363.214	981.0335	91	6225.391
3920488	1562741	2754.496	726.6281	3254362	1490104	8970.083	2436.205	121	6229.134
1690173	1033789	1330.138	466.5931	1059008	534514	3317.222	1324.652	80	6229.539
2064192	1330166	4068.033	1077.61	1274122	710376	8512.049	2046.116	94	6230.864
2410983	1070570	2331.359	697.5175	1675615	570768	4500.633	1271.359	92	6231.939
1828547	870203	1499.958	438.156	1141737	428257	2898.647	614.8846	80	6232.037
3344744	1540812	3335.987	843.9515	2350952	847214	6626.225	1746.486	92	6236.365
3262745	1225112	2251.544	304.0028	1941103	614493	4826.24	152.5041	85	6239.130
859293	970717	1607.452	336.6877	556781	407968	2361.864	627.1278	75	6239.703
683560	1891716	2062.66	10302.18	474313	1028715	4958.651	21005.45	95	6241.584
1971029	1008624	1373.885	439.298	1287539	466788	2213.804	1112.434	85	6251.426
2249927	989762	1198.017	546.6053	1216825	467141	2227.531	835.4583	83	6254.900
2014109	1254231	2152.988	625.185	1383823	632986	4474.238	1543.157	83	6255.069
1759096	1098750	982.7952	112.5758	1159465	474797	1693.218	215.3459	82	6265.641
303841	66474	131.9754	16.00873	127634	21598	-10.72275	292.543	55	6288.261
1198209	1019520	1378.915	407.5741	740480	550384	2852.769	1175.487	89	6316.430
3127770	1276171	2063.944	453.9984	1845228	658195	4305.379	1228.456	88	6320.870
2245642	971716	1912.59	365.7783	1423983	515142	4259.218	309.0986	88	6324.584
1089842	1036669	1772.024	359.0058	787174	542176	3152.933	782.2929	85	6324.806
1600673	712462	1287.715	285.6978	996765	330011	2469.923	485.5781	82	6326.954
2484578	1101414	1656.052	311.6942	1601730	526789	2963.226	949.5917	84	6328.835
1732174	1337655	1886.211	293.5742	1307554	668620	3579.631	458.8911	90	6330.644
903948	2233394	2844.339	619.6996	812714	1339066	7032.696	1035.995	97	6336.120
254770	344126	178.3304	2557.338	122847	174200	270.5396	5179.069	70	6336.421
2318533	1468513	3922.816	1268.507	2244667	1192858	13069.54	3960.293	124	6336.811
1930828	863457	1333.384	322.126	1128025	404379	2510.02	202.8081	83	6342.800
1971397	899335	1205.623	271.5108	1132793	386113	2448.251	11.69662	78	6343.170
1275370	959914	1141.933	266.6759	944270	521494	2567.001	140.6086	96	6344.579
2130543	1201858	2323.26	714.6829	1335848	625870	4009.365	1713.052	89	6346.134
111048	118797	4.440899	1024.361	34406	39429	-43.48044	1351.257	41	6349.286
2590062	1895059	2005.429	571.4188	1508149	874451	4129.511	1085.763	87	6357.037
1980494	1234458	1765.185	418.9899	1410536	667369	3647.561	788.116	84	6357.278
1738467	1000819	2403.608	381.1208	1209496	529959	4559.536	772.8828	89	6360.435
710229	1825490	1798.314	7823.223	461249	1009021	4306.267	15308.33	85	6363.141
100224	25519	315.6914	98.57201	27565	6724	264.718	191.9071	36	6383.604
1668606	1113654	1651.376	400.3669	1001830	522887	3109.275	792.5753	85	6406.170
1542684	1222368	1876.086	483.0312	994339	538126	2929.661	833.4218	82	6425.793
474661	1253753	720.9194	13376.26	652927	1671537	5332.001	62968.73	220	6433.753
1835693	906311	1163.152	372.6224	1119369	437149	2075.749	738.2997	88	6442.226
3268438	1204018	2381.008	437.3729	2072673	616228	4621.999	796.8943	86	6446.258
2119943	1382378	2384.852	689.8199	1466804	833364	5498.858	1314.714	90	6449.053
583912	600076	1371.455	1336.648	270189	210944	2262.792	2206.384	64	6451.474
2280502	1448571	1811.192	481.3694	1290431	641798	3148.646	739.9099	78	6451.607
1701058	1629108	2328.42	305.9404	1183441	994846	4229.222	418.415	93	6454.488
1640736	834889	1771.249	371.1173	1022125	362636	2748.779	503.4507	79	6455.705
3662878	3516744	5676.542	1257.146	3149779	1930679	11671.31	2729.498	108	6463.357
1439146	921301	1502.639	458.7703	1055047	505950	2983.573	631.6638	90	6464.395
1995482	964927	1309.33	338.5873	1259469	433532	2378.521	663.7308	83	6466.979
1306735	1293675	1980.867	673.9532	913903	661710	4047.435	1727.574	93	6473.613
1444282	3762472	5731.699	2192.208	1099966	2310058	11859.43	5696.428	102	6509.368
2865206	1255182	2883.726	848.0319	1663715	670110	5402.014	2046.65	86	6511.214
1837223	1501557	4493.067	1311.448	1178592	668879	7680.946	1922.712	81	6533.291
141711	343073	746.6766	1442.553	78428	144326	1353.045	2624.297	61	6544.456
100764	72046	230.8137	-75.21409	31490	22625	363.2332	-19.26926	40	6548.374
1462385	766639	1147.084	279.9346	942250	371546	2076.031	343.2591	87	6550.300
2406100	1007322	1320.748	378.9444	1669177	537791	2197.583	662.7678	83	6550.408
1822884	1471171	1821.503	585.8857	1378376	873030	4382.045	952.4238	100	6552.305
2378107	1107644	1988.667	645.8309	1430805	545513	3822.734	1222.909	82	6554.102
1329837	1619223	1569.317	448.1753	836343	818561	2554.082	1467.468	89	6561.241
2208685	1075359	1557.415	227.888	1343108	491178	2206.279	167.5165	84	6564.724
2110956	1072311	2631.217	465.368	1311120	539812	4868.122	1107.477	84	6566.471
142222	22762	56.48016	-23.12749	38149	8224	69.57677	-9.012097	35	6567.018
257708	66132	37.36814	103.6227	110490	21087	-2.77758	168.3997	54	6567.193
1291076	711159	1634.614	349.779	825096	345783	3158.965	422.425	84	6567.896
2270716	1114151	2795.497	554.7279	1593989	624192	5077.239	1324.385	91	6578.728
1282011	879902	1712.677	442.5458	848877	450739	2766.737	1347.867	88	6583.446
574737	1649676	2868.562	1366.214	317773	663006	4494.182	2825.287	71	6605.354
2726625	2379700	4944.263	1386.521	2983466	2111022	17360.85	4236.774	131	6622.772
2288282	1171516	1874.431	368.2694	1519365	549750	3612.058	452.2249	82	6623.355
760916	1563476	1634.711	3785.765	398474	860328	3386.307	7057.71	80	6624.536
1340718	1031158	1614.057	514.7372	823680	474473	3041.725	879.2958	82	6645.279
1756565	1535095	1804.943	360.2687	1238161	817051	4375.295	870.3951	96	6655.091
1383881	619504	944.3773	-5.895899	782685	270454	1887.988	203.3186	81	6658.880
2485809	1180279	1576.325	526.1668	1444340	562400	3310.02	1124.688	80	6659.119
1046924	3138207	3056.59	32850.16	817781	2479038	11470.29	75042.43	112	6662.675
2484436	1238407	2801.004	624.9355	1591700	684978	6200.892	1501.692	89	6664.710
3382530	1819211	3631.937	735.3643	2266485	1027804	7522.196	1887.556	97	6666.438
2331328	1166382	2163.574	631.6617	1513920	532438	3360.493	1320.425	81	6667.077
1860977	1582409	2823.838	830.6497	1379919	850689	4962.059	1170.96	92	6667.495
1213670	1003547	1138.969	266.1023	868134	551780	2709.554	460.0952	88	6668.012
849904	1999092	1594.024	20874.62	662948	1454679	6195.781	59753.43	102	6668.441
2066490	951003	1785.395	525.0817	1350340	497890	3490.369	681.7359	91	6668.997
2045812	2524903	2657.458	711.5918	1299560	1301533	5068.059	1264.706	85	6669.389
2326577	1139469	1478.286	339.2746	1445438	551018	2157.623	21.51807	84	6670.961
1291733	939038	1565.062	467.7876	849802	444126	2583.868	705.1813	84	6672.148
2150650	1114955	2176.121	591.8561	1354013	492808	3612.001	1031.233	81	6673.351
1218278	927150	837.6343	224.4644	761708	407933	1593.395	665.7105	80	6674.111
488303	2018066	831.1667	21372.39	299350	1032860	1879.154	35872.59	80	6677.312
1861734	732213	1173.746	207.098	1180973	365471	2017.024	452.7502	82	6684.796
229073	315270	399.6567	1583.489	90206	146594	653.9749	2687.893	57	6689.960
868422	138245	285.7678	34.87801	290850	40819	397.9449	-77.26427	56	6693.369
1873354	1701863	2063.056	499.1263	1368552	855502	4064.577	444.1074	90	6696.485
3462092	1544598	2948.595	615.6971	2108638	711130	5260.729	972.9811	86	6698.212
1302112	740068	1612.41	352.9742	815668	340648	2837.193	590.7278	80	6701.496
1655138	706595	1200.335	57.27185	942870	320908	2472.991	-124.8634	79	6711.043
2219851	786790	1799.694	536.024	1359988	376639	3123.155	1122.578	79	6725.808
262296	70369	1335.411	399.8344	82526	21441	1801.665	567.7405	47	6734.073
2540658	1484690	1367.28	386.2484	1703287	859073	3269.777	878.4791	91	6748.049
768810	1579464	566.5457	29616.47	409552	997756	2610.909	52423.29	84	6753.569
1559487	1269754	1823.821	471.5522	1085026	705493	3502.246	543.0267	89	6759.414
2243177	1117150	1988.772	409.8157	1379455	525943	3599.623	709.0142	82	6760.844
2510699	1081567	2044.501	632.7963	1710468	563760	3944.245	1277.423	85	6761.074
1905158	1262034	2177.946	469.5936	1239714	611872	4358.734	519.7781	75	6761.117
1563208	1769515	1938.953	281.9847	1174581	971425	4250.417	540.3651	101	6763.985
258289	1173363	243.9345	47.89782	68261	321884	240.0831	92.45205	36	6764.190
2061288	1022527	1958.485	336.174	1378123	519915	4078.344	682.1263	86	6764.399
2299233	1200793	2263.962	641.2158	1595809	732200	4238.685	1083.053	94	6766.484
901603	1322234	2503.48	523.7492	767091	710884	5164.895	454.7717	96	6770.706
2117747	1018926	1901.448	477.3817	1535013	642735	4922.672	1192.628	97	6772.842
2146074	824369	1363.243	386.8293	1252950	391620	2247.49	1148.586	75	6773.071
698249	1045738	-87.46956	27788.59	413363	574874	1032.267	46886.46	76	6773.393
1319945	817287	1472.788	347.0658	878116	400733	2493.476	883.1888	82	6773.541
1525838	1054529	1376.202	199.9645	863386	501139	2501.405	228.0478	79	6774.518
141734	13893	162.327	88.64115	42769	3745	221.7543	35.08956	42	6778.344
1096923	897275	1715.382	197.1565	747492	562706	3961.233	261.9785	100	6779.194
2520527	1374096	2644.555	694.4485	1642617	714389	4988.542	1632.149	90	6782.730
1799074	1698124	3118.948	860.1833	1419890	1043582	7455.785	1347.113	101	6786.703
487257	666165	1047.979	422.1957	233029	276142	1524.496	726.625	65	6788.001
1674609	1118949	1634.655	489.7732	1159895	608587	3072.497	632.8677	92	6788.782
506514	906920	-66.58926	21868.58	238215	337752	82.84295	35643.08	66	6790.347
4202354	2772403	7029.418	1618.467	3264727	1793697	13388.18	3278.441	109	6791.538
216015	725236	689.2437	1636.818	98629	294225	1110.515	2773.197	63	6795.877
1913063	1091972	1644.11	326.4126	1285655	564648	3645.736	410.3786	88	6798.129
639917	1473924	1552.627	349.577	492779	923973	3400.622	349.6505	97	6800.539
262330	663535	1085.792	565.7546	100666	244711	1393.473	789.4792	56	6812.193
2118641	1290286	2609.375	603.5109	1289296	733706	5382.822	1393.412	93	6817.641
1815015	886725	1758.087	608.0112	1194801	461662	3087.394	1665.724	88	6872.119
1305349	1229019	1964.266	558.3421	867298	611051	3800.142	857.1596	76	6872.193
1884153	886075	1409.864	377.1205	1175555	426650	3363.408	853.0056	83	6875.658
1014166	2166866	1453.902	27282.78	550203	1047496	3442.06	49264.69	80	6880.260
3041625	1206664	1933.228	480.8084	1956944	635892	3451.854	877.2782	87	6884.680
665197	2210571	1546.83	19096.41	457324	1333848	4356.312	39495.13	91	6885.614
1149948	1377181	1511.302	276.5236	892570	700234	3477.28	620.6194	95	6886.656
2281181	1178365	2004.161	575.6011	1575756	611151	4116.867	1314.583	90	6889.336
116687	28580	94.17935	28.44759	39768	8337	-71.91834	14.34905	43	6898.805
1244911	2458446	2289.792	1909.499	959886	1418047	5357.67	4427.031	98	6900.502
1087014	1525571	2039.204	465.5585	830759	835082	4977.464	992.7429	96	6901.414
1724886	1108793	1453.603	396.8265	1115390	500430	2442.793	659.4821	83	6908.670
2600148	1292551	2123.823	518.3818	1679714	697303	4572.212	856.0587	91	6909.430
1789348	989261	1201.602	303.0894	1070112	430117	2359.797	159.4252	79	6910.505
1990353	1136073	1600.888	298.6323	1455004	668432	2899.261	417.7963	98	6916.116
513763	165518	62.88313	79.95112	166600	52960	-352.3813	349.7077	54	6918.496
321281	1109798	1650.109	3529.549	221466	550860	2793.883	8954.96	84	6925.312
3371299	1910226	2969.258	839.7238	2540342	1201017	7059.511	2070.136	98	6925.606
2650486	1153700	2822.474	523.846	1689884	630031	6156.652	646.0577	89	6950.032
870862	855408	1390.066	373.9695	520751	396503	2888.102	873.4021	80	6954.023
1509448	795855	1085.549	225.7894	876365	375902	1756.941	282.1762	82	6972.912
2370464	798651	826.0153	359.1364	1413759	410992	1603.584	975.2442	109	6975.802
993425	1358756	2109.758	519.4058	710742	686350	4776.413	1196.674	90	6977.629
2506399	1345907	2401.129	560.4775	1761114	702736	4585.672	1130.122	92	6981.777
2584126	935680	1641.72	363.7566	1644817	460672	2855.167	591.1415	85	6983.379
1932007	1331476	1470.753	566.3586	1339716	683938	3176.163	1184.95	90	6985.508
2527152	1112225	1740.178	481.5883	1649830	576842	3360.929	657.3624	86	6986.158
2125220	1160474	1645.2	481.2558	1401757	586370	3217.367	838.0209	91	6989.757
2927990	2778124	3707.279	1042.523	2060347	1512579	8565.565	1772.415	96	6994.189
190246	19057	97.67555	51.94449	52934	5535	48.77722	190.981	41	6998.692
553057	1698672	2377.98	437.8087	522643	1006031	4385.428	883.9369	102	7000.278
2023783	682424	891.8213	174.6669	1116895	284665	1301.514	85.71207	74	7005.395
2708096	1277922	2796.652	708.5618	1828048	679093	4916.398	1712.53	90	7007.613
2567809	1567724	2175.709	488.9154	1750151	1050518	5531.583	1319.005	101	7010.952
2350156	1645942	2864.113	513.8541	1553858	799247	5333.003	765.5809	90	7013.550
917367	805474	905.9191	110.6382	558101	372715	1270.065	155.2377	79	7015.619
193045	96277	-106.089	8423.267	102384	64353	79.84736	17205.51	78	7016.744
738506	466472	2013.722	676.2255	290153	157552	2565.249	1214.861	60	7024.465
2306903	1295322	2341.21	356.0999	1597232	730858	4999.29	823.6022	93	7029.128
1291456	763355	1190.145	372.7382	749198	336821	1974.617	677.8525	79	7036.921
293466	920606	1528.162	3763.097	205602	479380	2729.74	8832.19	78	7052.373
1665851	1257319	2007.278	683.1526	1181351	629124	4034.96	1344.369	93	7082.901
2156182	1157888	1884.516	413.8182	1542270	589969	3703.548	632.0594	89	7084.948
2137322	858850	1619.289	432.9843	1356043	381936	3028.217	887.2396	83	7086.221
2138801	1001049	1827.543	429.0166	1272224	471744	3484.152	622.6306	82	7089.735
912131	1663085	1877.749	4050.792	617015	860772	3309.124	8091.817	82	7092.959
2626708	1081208	2664.547	694.5717	1512381	574807	5000.048	1280.493	86	7093.886
1872389	851610	1849.707	410.8271	1233272	421973	3346.266	261.4724	86	7098.423
1640028	1162511	1487.798	346.9059	1152906	627288	2978.462	883.3992	91	7099.101
1414494	810344	897.5137	413.8478	794533	352228	1487.83	1283.901	80	7107.577
2105745	1043024	1850.644	208.6924	1358366	503073	2934.457	664.7316	84	7110.584
1920184	1384254	2653.833	565.1135	1335716	798668	5057.312	1198.253	96	7110.744
392837	549468	647.0955	1607.883	137948	185945	841.3	2510.937	54	7112.412
104587	108229	306.6158	302.878	31118	32694	526.0285	218.3045	38	7113.828
1623745	1034137	1670.545	319.6086	1128551	522272	3907.797	565.668	88	7135.881
2170544	886638	1373.384	353.37	1346875	431318	2661.729	472.9771	82	7137.428
1537903	1816644	3587.116	1013.814	1055964	1026830	7488.026	2421.473	94	7140.764
2298677	879318	1484.657	255.3578	1425610	413255	2788.957	375.6691	83	7186.889
120638	42025	184.3942	9.465675	30984	10881	239.1061	-95.40736	32	7187.457
2097466	1278377	2786.866	923.97	1391415	582120	5430.969	1875.484	86	7190.544
1842353	602462	1252.64	208.7451	1106511	281432	1851.709	4.539002	78	7191.718
764485	2476262	2645.992	2078.242	474646	1194334	5270.669	3989.551	84	7192.739
1498120	1082405	2070	453.127	1006448	490757	3895.395	884.4526	84	7199.477
1634037	785340	1858.775	253.5223	965340	382336	3337.448	-38.25885	86	7201.657
1884798	856130	1263.815	284.137	1214899	402937	2100.174	934.785	84	7203.037
2162063	1189589	1423.986	422.0884	2157129	955694	4924.715	1301.334	118	7206.190
946378	1730031	1642.979	406.5753	596826	877545	3230.827	987.084	91	7207.826
2061968	1144064	2563.053	624.1767	1473394	556235	4582.111	1357.634	87	7207.911
400732	1462514	1630.424	4868.382	243611	770756	3223.132	10279.19	59	7207.926
1241280	1248798	2366.886	392.4051	777187	668321	4451.598	209.4151	90	7210.310
1413377	898570	1141.917	235.6782	891080	434187	1988.828	580.8076	84	7212.969
2970961	1383343	2497.206	418.652	1894067	667208	4573.948	1000.809	86	7215.440
1956572	1287287	2157.873	439.4821	1399532	866076	6020.066	1342.712	99	7217.335
2542982	1609208	2576.973	594.1736	1725026	822278	5199.033	733.8591	95	7220.587
1460668	1269871	1470.406	587.4086	1043471	654501	3355.906	1142.085	92	7223.471
628139	2043954	1435.597	21959.42	349893	920440	2849.386	38868.97	67	7223.690
503543	776733	-172.4118	22990.81	207654	278108	-355.3042	33864.13	63	7229.726
2189945	1122234	1914.786	706.4622	1384262	531856	3865.173	1184.802	82	7237.552
1889773	1221559	2548.898	517.2135	1278710	639123	4766.352	1010.122	91	7243.974
129961	82718	265.0571	217.8583	35061	22596	48.33313	276.0449	37	7251.558
1969567	1523063	2049.766	613.0388	1276132	716294	3872.351	1525.769	89	7251.999
2637541	1123963	2315.323	541.825	1724777	538152	4554.691	473.58	86	7252.717
1443693	1561506	2372.554	522.5894	1042798	875344	4934.961	781.8591	87	7258.015
1248938	793016	1481.112	13.86792	822825	419367	2825.873	236.3569	83	7301.284
1252725	1203821	2081.248	605.5085	858217	577990	3965.157	919.4138	88	7312.419
1990551	967543	2405.255	417.8837	1455610	581681	4998.369	681.7347	91	7312.675
2058603	1147204	2024.719	660.6429	1409936	542545	3674.012	1312.31	83	7314.671
1947614	843140	1526.24	324.3741	1082531	356720	2499.653	427.3	73	7316.939
1515583	921613	1121.335	416.6399	826119	363198	1850.975	656.6447	72	7317.997
607736	1861490	1066.244	23105.57	420781	998141	2410.1	50342.19	91	7320.606
1618096	813681	1588.994	281.3438	1099806	386900	2722.868	705.1792	84	7321.133
1348424	1436842	1754.494	398.5283	945070	821776	3559.453	1164.795	96	7321.562
2601201	1358672	1922.191	481.3968	1612980	651043	3663.128	669.8759	84	7322.149
1682107	792209	1249.839	143.1482	968968	350923	2331.391	259.5128	79	7323.710
2726940	1499574	2010.621	349.6716	1683260	725280	3868.636	771.3032	89	7335.619
2485231	2130624	2115.047	608.6448	2047428	1224659	5355.183	1653.389	105	7336.733
2593650	1565261	2423.398	431.2729	2060161	906542	5591.706	973.3536	97	7340.974
617703	777787	1525.408	165.4937	482529	487713	3327.8	378.1296	100	7343.524
614619	1120646	1477.318	604.414	390183	481325	3121.75	1300.78	82	7346.789
112111	29960	29.9801	109.6859	31047	8551	-209.0694	126.0851	37	7354.190
123548	34957	49.50391	85.87639	33848	9510	181.5359	147.877	37	7358.525
884810	2460599	2118.599	15303.13	539900	1158665	3932.182	29497.16	78	7404.071
1674485	1733411	2345.505	601.4818	1159562	839776	4682.088	764.2475	86	7404.609
2468810	1128351	2158.14	388.4437	1771374	865805	5616.09	779.8447	101	7406.116
1249425	1267888	1456.728	207.3769	779862	626794	2648.528	194.8768	77	7407.453
1235934	1134260	1447.491	351.7061	825628	672545	2637.288	620.4942	95	7409.986
1830548	2495316	5288.86	1345.933	1194603	1273497	10026.58	3022.175	93	7414.424
2321816	1540087	2032.01	593.5938	1434350	831804	4346.34	1041.562	93	7415.205
550130	1259552	1219.18	6981.56	328800	732251	2271.98	18844.06	94	7418.944
1461606	844212	1171.251	480.457	971979	394155	1376.743	1175.887	83	7420.196
1813488	1162152	1806.372	416.0631	1103253	610325	3122.776	706.6326	82	7420.648
1879487	1191407	1341.224	433.9978	1154244	572330	2248.427	1071.451	86	7421.070
1510547	945755	2577.998	750.0261	1064284	523114	4658.535	1616.637	88	7425.147
1645068	1106431	1302.879	392.5157	1069952	590264	2414.379	681.5708	85	7427.214
2634068	1324415	2156.339	619.7028	2643881	1195730	6859.833	1658.87	121	7439.589
1734327	1109536	1534.395	353.2005	1163691	557607	3044.406	774.91	90	7441.918
414456	907615	1672.039	3999.394	230645	469150	3406.444	8961.813	81	7447.714
1742167	967019	1353.941	282.1678	1078470	466389	2462.479	820.6494	84	7447.757
2193733	1495965	4979.047	1030.515	1390729	782736	9581.126	1654.276	92	7449.280
2502325	1830848	1745.16	481.8714	1638922	966841	3541.673	1036.353	94	7450.631
1693403	1442940	2366.159	622.5096	1181587	721580	5477.583	1287.776	94	7460.200
2685172	1465795	2050.323	619.9586	1855051	786842	3956.696	1551.631	90	7464.716
3432641	1967699	2950.541	538.4171	2648407	1402639	8447.631	896.3859	106	7478.663
2608166	1893014	2618.628	740.1794	1773167	1081079	6201.045	1483.67	91	7515.133
112899	115897	119.9123	735.7446	35757	34883	124.1191	998.1393	41	7521.506
1406093	865376	1650.973	625.425	893049	430665	3716.984	1047.126	87	7524.708
2393517	1462055	3651.323	1010.575	1752059	1012956	9028.469	2570.803	101	7525.577
2222566	1264484	2207.918	376.2806	1354778	568279	4254.115	263.8329	81	7526.583
2267741	1284770	1374.983	297.14	1393463	547225	2552.298	479.7244	76	7527.608
1850990	952718	2398.538	647.8505	1225956	531212	4903.148	966.437	81	7527.954
2554515	1476005	3820.231	1168.269	1875799	1013628	8731.316	2557.564	99	7528.574
1442183	1107952	1927.512	507.6311	938551	560578	3521.536	1382.251	87	7530.251
2121339	1074504	2123.735	535.3946	1559144	611307	4762	1093.748	98	7531.778
2150713	880978	1306.609	552.9789	1384801	451977	2591.248	1371.119	85	7535.578
1566341	740767	1256.847	471.1397	981836	345902	1927.463	789.6381	82	7537.007
1209513	1220588	2041.602	506.2134	1018082	833974	4408.182	1434.663	101	7539.472
2285744	1184437	2535.043	421.2073	1637324	674604	5788.365	838.0543	92	7541.890
3808295	5680903	10390.87	2220.754	3177642	2840004	21306.95	4453.93	97	7543.535
1677019	850412	1579.652	536.6881	1067539	380143	2963.541	1241.546	83	7550.962
2219239	1058547	1900.035	577.585	1390658	537191	2834.23	1215.154	86	7551.441
593012	1392514	1210.016	19327.88	425312	700901	2418.958	33281.91	84	7552.685
2667415	1675659	2410.294	589.1587	1927378	943499	5035.301	1448.42	96	7553.832
1625317	1058943	1356.186	340.8448	1077132	530742	1985.405	884.3002	87	7555.867
2772209	1352426	2848.78	519.0605	2564345	1289122	9334.39	1540.781	116	7556.690
645869	414249	552.6255	146.4772	280316	140911	1146.236	-34.94342	64	7561.369
1314390	1452152	2170.041	358.7311	937800	769507	4937.755	644.4571	97	7562.166
2146567	918053	1392.375	181.6372	1357345	444317	2187.635	693.1993	83	7564.351
384101	485564	-163.0052	20984.46	303874	407587	265.3477	43150.82	92	7564.527
1768267	906525	1232.995	437.572	1179195	435712	2372.659	911.5743	88	7569.671
202988	37879	417.6625	20.89837	55688	10277	555.9279	-76.99802	41	7574.741
2374336	2567786	3240.613	896.6758	1572462	1338081	6817.03	1812.029	93	7584.028
148106	392921	412.4868	2648.643	71973	178667	749.002	4656.219	50	7584.262
2859494	1569201	2826.01	562.3371	1779688	798398	5872.854	892.8962	89	7598.096
2467867	1067903	1730.933	297.9187	1512920	488926	2711.912	610.7559	80	7606.294
2154121	1334836	2601.091	826.703	1295957	642439	4693.247	1808.642	83	7617.423
1318047	4409528	2173.715	52223.2	1976295	4659231	10942.05	224530.4	185	7618.316
2551967	1064930	1438.367	338.019	1508273	477264	1856.861	267.7977	81	7620.750
1428554	756798	1038.573	178.5494	946797	371953	1913.914	532.5877	85	7625.438
1015767	677709	928.3094	401.4163	707267	337607	1993.729	926.1024	84	7625.841
2429808	1219052	1948.901	376.5532	1743010	659125	3907.321	838.7365	93	7627.696
1350497	930264	1042.247	168.0207	859280	446527	2005.55	-258.5987	84	7633.202
2339318	1526373	3285.151	1013.267	1592054	827290	6914.262	1949.038	92	7638.539
1987347	1236902	1764.829	362.041	1261731	639152	4047.435	727.574	90	7639.419
1549687	1032150	1814.939	422.8303	1030767	478350	2904.582	819.0306	85	7645.312
1024705	1329547	1415.177	325.356	760079	709175	2451.901	767.1714	86	7645.587
1997774	1050120	1505.279	464.3904	1325668	527725	3075.104	1076.492	80	7645.620
568955	994847	329.5389	19366.58	339447	606626	1251.688	33379.88	82	7658.480
589765	2705375	1266.448	20211.76	455969	1483085	3176.502	40960.9	92	7658.861
967041	1976137	1115.78	32503.44	773927	1565210	4772.101	69545.3	133	7660.235
1809352	1139100	2332.005	437.4245	1219465	570061	4644.639	255.6364	87	7669.055
2214819	882777	1934.73	363.5923	1330683	430839	3443.473	789.4843	84	7677.025
1718543	941096	1620.541	397.8042	1206258	486243	3484.305	979.6085	90	7678.584
1366447	1046538	1751.789	393.9175	886507	520734	3717.646	318.0307	86	7680.174
2350547	1251439	1640.743	300.8972	1357181	630372	3193.652	255.4334	87	7723.535
2929458	1542660	2499.201	684.3651	2359666	882749	5364.961	1609.982	97	7738.028
1699304	1595402	1802.052	436.6847	1153228	818698	4017.253	542.9172	89	7738.782
1657765	1273596	1709.326	448.028	925384	629489	3879.012	999.8102	79	7738.794
2292811	1145483	2407.282	495.5921	2286966	897683	7136.186	1247.103	123	7740.971
2676117	1319000	3080.942	969.6524	1843851	752111	6602.938	1672.837	94	7741.397
2136485	1132446	2098.648	443.0046	1448348	576284	3877.567	538.0181	86	7741.853
1966326	1059788	1569.002	281.2206	1277322	518492	3235.058	483.4752	88	7743.022
2957310	875015	1486.797	425.0499	1735184	415539	2498.03	999.5335	81	7748.891
2360848	1025268	1513.119	326.2621	1446027	455300	2145.6	756.2482	81	7757.763
2203860	1398629	4034.355	1119.456	1474724	733833	7312.941	1844.668	95	7759.153
629635	2235289	1384.487	26976.77	415535	1311608	2875.91	60220.16	93	7760.111
1559948	1122696	1155.312	260.7506	989299	534902	2413.992	-62.37344	86	7766.087
2552399	1394961	2061.457	930.3563	1774369	779562	4325.629	2224.542	93	7771.699
1391364	1240730	1578.933	594.7915	1038423	636128	3253.718	1238.79	87	7782.637
2224273	1384935	2236.509	445.1663	1742082	971938	5808.906	892.0984	100	7791.213
1048687	2273127	1901.9	970.3167	672339	1023177	4121.961	2031.85	95	7837.096
695347	2302591	1475.614	25021.66	443514	1087036	2924.259	41902.2	72	7837.214
1545906	819627	1020.357	88.17062	973250	356105	2111.349	-114.8231	79	7841.978
890647	908688	-210.5551	32024.3	404551	432077	-504.147	57158.55	71	7844.110
1872344	964565	1625.224	512.1303	1228200	475269	3502.101	1389.048	83	7844.392
1190612	1127273	1658.789	378.3003	832187	566658	3388.923	954.334	91	7846.850
310199	38775	-29.42297	147.234	107482	11145	-20.94489	296.014	51	7847.857
2172951	1050349	1721.47	258.2805	1278215	524883	3751.421	-37.82949	83	7848.274
2171169	611105	1074.899	220.322	1301655	286847	1607.396	40.69579	82	7855.697
2240678	1130634	2048.336	557.2444	1521942	640915	3520.761	519.3625	85	7856.391
2399679	1046355	2236.671	380.1431	1621237	536909	3755.652	458.5617	84	7856.797
2183829	881361	1935.061	311.5447	1337427	441615	3112.101	717.1686	86	7858.676
2821663	1829505	6859.679	1676.892	2140625	1135459	15783.64	3333.734	94	7858.789
2569318	1123123	2261.823	596.5237	1629971	515391	4425.218	887.2111	84	7862.571
2589620	1064170	2359.474	539.4717	1632185	634047	4440.875	1626.958	90	7865.242
1274766	2964592	2479.451	1524.207	841895	1790558	5551.624	4037.121	97	7866.625
1677993	1027659	2381.646	474.2811	1086391	456472	3603.345	791.4786	82	7871.524
1616070	1015732	1584.367	463.0095	1112677	579707	2688.351	1260.146	91	7872.715
671826	518585	866.702	-229.7184	420537	264400	1525.392	-615.504	84	7875.818
1703113	1239487	1404.398	446.9071	1124080	646496	3199.813	643.5469	84	7878.414
1343670	1643869	2020.496	492.2506	1015486	1018312	5022.067	1108.325	98	7879.862
806283	1288664	1802.214	371.6615	387857	480711	3074.426	399.5901	73	7882.650
2113613	1371291	2323.615	771.6317	1323282	690396	4567.828	1502.69	89	7885.570
1582548	826785	1583.576	319.1234	1074705	413388	2537.417	477.8658	82	7924.382
1426522	1121965	1632.038	343.1497	927396	568983	3337.852	611.683	86	7948.263
908214	993212	1585.861	517.7946	610538	489508	2773.858	517.8418	86	7950.528
925266	2233044	1526.377	31150.35	541024	1308696	3096.824	64018.37	89	7953.091
405749	230158	1702.697	785.9819	142275	73610	2402.324	979.3055	54	7956.568
1775459	1109738	1869.941	375.9154	1334537	682365	3797.195	762.5837	95	7957.695
1660549	937993	1795.657	286.6049	1088767	451585	2990.76	300.6297	83	7958.329
2481329	1228620	2191.858	486.5916	1609633	632607	4017.447	664.8893	89	7959.293
1554310	1439021	2388.969	469.2273	1093425	821355	5114.721	644.9917	95	7960.232
2130701	1414314	1423.026	390.2266	1432185	732789	2956.339	916.5829	88	7960.922
2723165	1328917	2538.975	781.6415	1684319	742199	4541.037	1577.545	91	7961.623
2229281	1417852	1546.709	301.4286	1270471	645275	3660.835	393.2059	79	7961.968
381952	404022	752.1752	59.76199	114157	116173	952.597	-103.0787	48	7962.936
226685	382800	828.0419	936.8448	75338	122976	1173.996	1250.062	48	7963.125
1937516	1182871	1619.781	315.9134	1260785	641535	3854.192	481.3818	94	7963.451
1326651	1618382	2106.472	398.8787	912993	927983	5015.81	1034.225	100	7964.932
2552445	1169391	2017.29	526.7119	1706005	619525	3754.029	1030.795	86	7965.173
1516032	1364092	1468.734	316.6491	885780	623961	2961.224	480.8799	75	7965.316
1841533	979908	1550.609	349.8674	1137719	451693	2922.628	771.4338	78	7965.674
1465727	897022	1486.732	426.0592	1038123	654149	3644.694	848.5285	98	7968.536
2614530	1302841	1925.574	287.9099	1706548	641073	4183.965	-15.07251	88	7969.409
2194573	994176	1891.863	392.7609	1618101	654690	4330.078	1076.902	86	7969.447
343686	1265521	2680.874	408.2223	239828	832747	6009.166	1294.281	82	7986.695
2076575	892676	1600.185	387.7334	1315071	423467	3021.321	776.2319	84	7988.591
2318663	1178154	1726.856	408.5055	1576290	635155	3930.018	468.4704	95	8000.977
2272280	1100737	1671.215	418.5121	1435081	582458	3627.988	968.9325	88	8012.267
119398	120827	775.5989	209.3913	34274	36593	1164.557	194.4202	38	8020.891
1690531	992587	1195.094	311.0259	1065098	462070	1643.9	548.4428	83	8027.253
3154992	1456787	1875.965	688.0486	2060770	799622	3980.741	1957.171	93	8051.047
1533806	1339513	2867.448	852.3742	1098717	773259	6272.867	1783.334	93	8053.241
2434590	1590607	2523.23	683.9072	1435896	764621	4253	1374.993	87	8057.719
468017	510278	265.1459	3450.845	195548	288988	587.0142	7843.529	84	8060.081
772268	1844976	753.3864	33759.59	480988	1080464	2523.755	61878.83	87	8062.395
1915070	645930	903.7471	253.9508	1309766	443849	1863.781	1612.802	128	8062.638
2006795	1333788	2911.025	687.1035	1566326	776963	5944.167	1903.634	97	8065.085
554694	1169098	3832.366	4525.522	408978	681355	8314.711	11254.51	98	8068.477
2265787	1325704	1825.524	304.307	1368988	670597	3740.375	1009.76	87	8069.765
1924264	935052	1325.649	599.2391	1240471	494460	2228.693	942.291	86	8075.157
256609	36542	-110.9498	92.96568	72754	9898	-262.6186	-37.20918	44	8077.405
2185711	1108442	1472.578	569.0961	1376740	563673	2782.635	552.5789	90	8077.969
1780306	1434935	1750.95	407.0384	1270294	808778	3696.047	1171.139	91	8078.490
1077110	1388564	2155.128	794.8771	666875	623946	4110.698	1973.471	82	8082.075
1609782	1176248	3306.677	583.1691	877268	492976	5556.461	1133.425	79	8087.201
828742	1898023	842.8584	29564.71	545960	1157214	3400.348	54822.69	88	8088.014
1216721	1193678	1647.687	379.8979	838032	576865	3740.916	860.6821	88	8090.305
3464433	7013583	2530.723	119066.8	5893928	1.17731E+07	24588.27	594370.8	221	8096.293
1130602	1629632	1360.247	449.2604	843182	801000	2778.541	1382.168	91	8097.615
1723591	1034696	1353.489	-85.76708	1094646	467141	2040.302	-51.59951	85	8104.560
1369195	992248	1409.792	300.131	907415	498015	2404.755	456.9558	85	8106.850
1735188	915332	1980.052	421.0706	1143423	444159	3423.384	728.3751	84	8137.413
2271860	1141050	1886.68	442.5068	1364945	618645	4171.748	222.6854	84	8137.884
115357	13555	8.817203	49.7312	31327	3650	67.38862	103.3028	36	8160.318
1648995	1119806	1594.25	433.5874	1021026	530887	3011.285	323.6761	81	8161.607
2463864	1851554	2894.053	608.5458	1805912	1217800	6415.581	1162.798	102	8170.904
1636245	938109	1641.171	434.8356	1171546	509988	3198.335	869.7595	90	8173.266
2208532	1200783	1750.36	338.1232	1389470	573844	3462.456	539.7526	83	8174.074
1569463	750327	899.5323	38.5573	882202	291085	2051.711	-339.2413	75	8179.481
313212	270691	452.5922	318.872	105489	84471	506.5208	398.1117	50	8186.563
1866000	869517	1260.715	457.5832	1143312	417580	2082.378	775.3458	83	8187.005
2068764	1337769	2417.803	503.0782	1484850	929245	4878.021	609.0529	95	8187.427
1829976	834591	1592.417	477.8511	1356663	458957	3164.383	384.6453	89	8192.787
121885	105287	63.54523	100.8558	32882	28521	-1.631021	244.2347	36	8197.345
2568643	1161390	2733.47	617.6536	1522415	556137	4909.81	1190.478	86	8198.825
3448676	1385045	2317.786	831.4706	2115032	745501	5052.419	1680.957	88	8201.652
543006	1675460	1077.879	26126.89	356151	874667	3897.599	42928.14	84	8206.663
2645561	1297669	2579.839	533.7611	1649022	603185	5129.602	771.8503	85	8208.730
2457724	957286	1678.514	429.4618	1566521	458395	2671.112	732.627	83	8222.853
2280146	1417329	2451.78	597.1888	1736762	944952	5426.246	1371.163	100	8231.742
1597006	1216714	1731.369	259.856	1159716	681396	3772.277	-66.83068	88	8233.804
1132945	910891	1357.074	295.717	658579	433407	2515.713	816.989	80	8241.938
1125679	1443911	1947.068	545.817	710311	820311	4406.962	1156.838	91	8246.755
385596	839094	592.0768	20998.8	229205	386498	1332.165	37544.3	82	8251.856
2264709	1072832	1579.886	423.6544	1352294	506394	2424.529	1101.11	83	8269.895
549941	1093512	839.015	5562.266	291057	577127	1529.018	11155.97	89	8276.040
2146102	1040140	1885.929	313.6149	1467964	554719	3098.133	654.1787	89	8281.540
2191555	1101873	1665.111	201.3905	1446617	593360	3549.554	288.2192	91	8282.374
2628363	1293213	2018.413	493.5504	1731202	711247	4218.838	1236.909	87	8282.760
1136406	843645	1556.915	266.96	744028	364392	2659.331	-67.67779	72	8282.775
1356194	855545	1210.549	600.8021	918155	421355	2351.504	1304.619	86	8285.007
2071731	1005543	2355.138	654.0956	1444574	594805	5316.749	1503.92	91	8286.304
1978938	1450340	2593.493	554.7963	1397492	844209	6050.151	1216.383	94	8286.790
2277656	672787	1246.899	376.5712	1380130	320119	2129.104	154.6219	77	8287.146
980180	1643573	2731.766	534.8988	805045	1035532	5455.451	1242.961	94	8293.773
3294502	4028026	8862.581	2459.675	2779924	2557795	17436.75	4128.851	118	8296.177
1862421	1084109	1898.428	430.8163	1218591	524141	3117.552	1116.384	84	8297.073
360278	501199	478.1233	201.1981	146856	184799	659.6188	84.08085	52	8297.475
828310	1199745	541.4102	25806.09	435383	717311	2579.088	44529.87	84	8303.628
1550688	1195394	1947.536	569.7496	1055415	587892	4302.254	1667.906	89	8307.800
2224574	1718768	2377.722	691.8458	1712033	979917	5091.345	1213.355	97	8310.316
1573284	1346986	2219.876	517.5598	1078415	778292	3920.272	1198.873	92	8314.960
2332843	2205512	5273.309	1120.171	1339805	1006280	9316.788	1878.314	86	8327.797
1208056	2605937	2466.75	1707.035	861229	1403772	5025.071	4123.892	99	8332.526
385123	970083	347.6013	23849.98	408379	899477	2305.295	65917.27	114	8339.674
1380973	809208	1053.236	199.4394	811400	340650	2297.245	277.4265	77	8380.369
868180	2128820	1749.383	3150.264	563262	1186237	3931.132	6857.31	87	8383.285
207405	430131	317.3063	2573.34	130821	328207	907.0334	7124.478	91	8385.269
1468846	923532	1152.664	302.1317	981621	469165	1742.94	157.191	84	8385.314
1300054	1088288	-148.2776	32254.34	474035	422820	196.7803	45909.68	67	8389.006
1942736	1170061	1728.454	477.2754	1245042	544789	2941.603	1068.703	83	8389.155
1573029	1446510	1909.692	364.1954	1064433	808693	4436.135	841.6402	83	8389.538
1827199	940383	1162.716	160.6852	1161314	467845	2429.067	311.4573	85	8390.925
3225339	1161996	2257.317	573.1721	2190917	753506	4761.508	1085.819	100	8393.968
1873130	1208098	1761.204	465.5627	1966575	912718	5184.128	1623.004	118	8395.679
2466114	1248582	1905.557	303.7903	1731587	666089	4127.493	711.0538	92	8400.211
2134346	1060003	1212.446	430.529	1343262	506906	2074.74	1113.445	85	8400.925
1732438	768646	1153.35	307.033	972135	320979	1894.294	245.4111	78	8403.423
2181350	1112228	1965.154	263.2143	1418218	644802	4789.525	491.7873	91	8410.535
2109043	1225448	2485.208	512.3786	1535446	710132	5004.021	1030.921	88	8410.839
2120329	1087666	1548.437	368.18	1396211	645953	3399.541	647.8062	93	8419.185
2965590	885612	1635.147	497.7023	1799555	406113	2814.682	879.9672	81	8421.660
1172999	863249	1557.31	463.9031	867135	501429	3970.333	791.6691	94	8424.829
1514549	660495	1385.06	264.6899	947979	345957	2251.802	799.9656	82	8426.541
1913974	1298584	1481.25	339.8482	1183258	599119	2962.661	864.6731	90	8430.108
2753609	1172700	1626.701	285.9177	1953834	624144	2830.532	116.6864	88	8431.953
1308862	1812318	2691.346	1447.715	508766	658543	4146.702	2645.29	66	8440.457
245664	20707	129.7469	-11.67058	72810	5481	238.985	-140.3899	45	8464.096
968926	2228929	3499.041	702.488	682305	1070461	5906.775	1066.015	89	8487.102
2802739	1350539	2000.69	411.1008	1680688	574370	3189.018	1109.1	82	8501.254
1457392	901467	1356.8	268.7565	1026345	452164	2876.072	30.13332	85	8502.009
808867	1236863	2538.951	547.645	511417	636486	5279.922	1126.219	88	8503.118
1607833	1408910	1982.159	528.7673	1059402	685932	3760.779	1237.824	83	8503.243
734064	912098	2712.332	1041.696	272451	318081	4343.466	1273.975	55	8503.533
2002236	1228819	1422.517	476.2998	1387923	835797	3984.366	853.6497	97	8505.631
1218294	781062	1050.014	202.903	751844	337092	1637.666	458.3398	78	8507.004
1964086	979200	1783.126	357.4082	1305962	493218	3420.833	580.7422	87	8507.634
1486101	1893433	2550.497	960.9835	979986	1026401	5599.836	2018.184	90	8510.713
653758	4107551	5086.162	2388.101	255742	1443821	7799.785	3284.611	60	8512.588
180304	321100	232.0733	2217.605	63409	117990	351.8484	3502.369	49	8517.718
2484593	1070870	1957.201	559.3588	1649166	512573	3004.591	1037.639	88	8529.282
2759737	1595666	2008.312	667.004	1680444	755388	3736.411	1462.33	81	8530.808
2185200	838079	1214.352	213.2548	1288820	390666	2319.772	769.1848	82	8550.870
124468	492039	650.7612	1894.355	53818	236012	1319.294	4089.154	48	8550.896
2451268	1849762	2316.639	630.6356	1847290	1092448	5074.074	1873.841	97	8565.362
3607156	2067659	4267.074	1201.968	2390379	1173326	9074.743	2957.145	101	8597.870
3583853	1693625	2729.562	741.216	2069941	826460	4551.163	1388.088	87	8600.718
3252727	1805806	3817.082	748.7219	2294010	984200	8041.483	976.8306	96	8605.897
1688387	2378518	3657.718	24160.65	820032	1028811	6808.165	36169.3	78	8609.120
184407	302348	212.1216	1857.476	73727	113967	280.7052	2879.606	53	8611.993
512347	1237309	904.9099	19860.78	240557	591082	1860.091	33842.33	73	8613.597
1780075	758532	1531.932	188.5549	1091370	355071	3155.598	396.9095	84	8614.438
289473	34679	32.36204	-5.656898	102934	11199	47.34806	-114.8134	52	8617.844
120964	11055	54.22741	-34.80333	35120	3040	-63.31915	-41.88837	39	8622.219
1640581	1175325	1549.591	397.0138	1141944	623620	3021.249	574.2424	92	8622.784
2328932	2153610	3830.001	921.8629	1778009	1113258	7667.292	1901.677	97	8642.798
2404884	1065594	2464.796	581.3159	1540266	520302	5091.596	1256.319	83	8643.361
2306884	977991	1347.829	487.0474	1412970	513010	2314.16	809.9923	89	8660.147
1192730	1998722	2281.823	424.6457	879608	1139793	4633.044	124.3049	96	8700.238
1755572	1132840	1129.329	385.4896	1179657	621467	2508.866	1173.974	89	8705.116
2297850	3546030	4996.302	2339.032	2489655	3173348	17270.41	6821.789	121	8709.154
2436073	1107775	2141.563	631.8291	1667703	606328	4834.314	901.3422	91	8711.089
783572	1985983	1334.975	30687.9	390834	930217	2711.225	51980.86	76	8712.433
1028230	3505665	2724.968	32484.88	1854626	5206515	16822.25	142777.3	266	8712.936
2242318	1311536	2738.484	554.9321	1537533	757521	6818.112	1513.874	97	8715.246
1689099	1145917	1412.028	280.8091	1091114	531473	2111.252	324.1909	82	8717.710
1373479	918944	1301.474	320.7179	804997	425332	2591.264	1152.117	84	8719.653
1397328	1164319	1798.265	355.2296	893622	527946	3522.327	651.1371	82	8720.845
1773616	582607	1427.612	68.56667	936407	248691	2187.982	297.1493	73	8723.179
682778	920074	1006.324	401.19	405383	432320	1734.187	731.4504	72	8723.223
1975770	1110682	1713.589	506.4145	1384882	616708	3311.538	1038.47	89	8724.794
1632779	699893	1833.623	537.1417	952110	339103	2974.361	509.9895	78	8725.535
2044366	1068189	2077.687	458.0209	1443753	587486	4987.654	552.2766	94	8727.934
1694497	1409725	1947.407	446.7682	1139018	708994	3218.069	873.9199	93	8735.068
2136701	1225164	1691.579	381.5818	1280099	649555	4297.773	1128.551	92	8736.993
695825	1425388	364.6705	35114.52	520479	832441	971.16	80341.25	108	8752.797
1935991	1200179	2092.592	443.876	1245028	523892	3549.853	299.1762	82	8754.474
1328120	1302331	1364.785	284.6074	896285	686976	2469.269	542.6722	92	8783.793
1780313	1124210	2759.437	711.917	1062736	585709	4556.944	1610.256	83	8805.759
806915	3102325	2756.256	17480.38	612413	2057730	6607.734	42504.15	98	8817.623
1831027	881017	1970.814	315.3998	1272038	403919	3508.714	645.0961	81	8817.644
2124971	977568	1533.854	252.2784	1284138	495871	3348.204	731.1935	85	8821.398
1786754	922341	1570.714	441.9743	1015837	397591	2892.269	745.8026	74	8821.465
2211902	1208415	1658.579	350.3305	1537220	693071	3899.763	331.8241	94	8822.343
2289642	1102739	1531.262	339.6514	1584241	611687	3428.01	796.7093	91	8826.097
1685455	870613	1650.658	333.4703	1231961	520556	3786.658	974.1	90	8827.255
1857217	990459	1693.355	666.3262	1252768	498321	2957.881	1814.361	89	8832.095
1864214	1027355	1856.102	310.9069	1335570	562044	4006.749	316.4289	87	8832.388
320239	673562	-300.1321	16955.19	155471	285705	-914.0016	29562.53	66	8833.565
1692444	1109168	2074.885	642.4241	1193042	552266	3631.307	1026.455	90	8834.100
1807667	1386062	2266.683	426.8243	1385866	1003301	5891.224	840.2529	102	8834.845
662008	1141149	1417.244	293.0586	429505	747303	5302.401	649.9845	127	8838.240
2879027	1131717	1918.581	365.9161	1767914	566418	3450.998	984.4014	87	8840.592
2774401	1285655	2049.862	674.0248	1664032	666188	4002.292	1261.07	83	8843.063
2367977	1849160	2619.452	571.0609	1794792	1146502	5522.193	1481.356	101	8847.056
2864930	1430092	3671.622	849.6536	1822465	699452	6542.373	1478.553	82	8847.713
558513	487396	-60.23474	21628.67	207510	193660	155.8029	32190.58	64	8850.123
2872019	1226109	1843.062	467.7834	1855525	648306	3304.11	654.5386	87	8852.173
1507591	900405	1178.913	126.3544	871549	413227	2264.18	372.1845	83	8856.840
2151715	808206	1522.817	377.8667	1351243	403145	2786.906	563.9642	82	8857.242
1414216	991616	1594.598	412.5374	862602	476886	2579.775	909.7704	82	8858.086
1647058	1627315	2321.072	576.9977	1075644	848044	4893.83	1080.778	90	8859.805
1928411	1599239	1535.34	479.0646	1269087	801464	2481.445	289.92	82	8860.138
157713	37730	-245.4687	13757.32	80317	24402	-321.8521	35263.32	71	8864.636
337425	139432	226.72	2504.375	99612	39489	375.6435	3114.945	47	8871.929
2609550	1015116	1957.928	454.2542	1740032	587108	4306.396	556.3096	92	8872.614
1918273	800026	1226.092	248.5654	1167382	350089	2419.854	314.783	79	8897.260
1640616	1235808	1407.943	438.3971	773375	449009	1979.163	591.1984	68	8912.463
2319711	1539950	2239.029	655.8038	1371883	790022	4485.599	1412.522	87	8917.046
103161	218055	96.89234	1236.057	43697	78021	70.46495	2070.86	50	8925.532
2146150	1129137	2116.912	501.3764	1413538	622379	4904.884	986.1872	86	8929.560
1679095	944960	2269.372	525.4374	1116812	533681	5155.229	715.1625	93	8931.120
992164	506240	646.1104	9467.024	432950	190808	790.593	15178.23	66	8935.045
1595297	635539	1066.841	377.4816	1016237	290210	1587.347	869.5808	81	8935.502
1441286	1151966	2267.62	599.6895	877866	560783	4048.307	1276.449	81	8937.875
2294214	745748	1404.656	317.87	1265388	352061	2330.81	518.5964	77	8940.642
1658106	721102	938.9594	406.8837	910411	291150	1274.053	936.6637	75	8941.806
848232	2538170	2082.911	31423.27	509585	1472305	5567.394	56243.85	91	8944.114
3094604	2862076	3405.467	3523.953	2381113	2705491	12416.96	7563.2	116	8944.483
1160327	1316080	1539.708	426.436	869965	671978	2379.692	723.5623	90	8946.741
1972429	1164391	2751.855	721.008	1125150	543029	5130.982	1734.652	79	8948.363
1321852	3441468	1673.097	41592.24	1503746	3076422	8273.669	157536.4	151	8950.243
2616386	1022183	1718.886	423.6523	1684933	482896	3370.053	421.0494	87	8953.836
349984	334473	-233.5993	14415.62	127285	131223	-170.2318	21675.5	55	8954.446
2666071	1002528	2036.378	290.9652	1727945	535158	4216.109	373.302	88	8963.452
2294628	1703098	2179.674	411.3449	1677329	945884	4014.661	1255.29	94	8964.012
117642	165942	60.08133	1889.354	38492	51616	230.3858	2040.848	42	8966.237
2285006	1522699	2446.208	277.9906	1661616	855880	5608.145	528.988	98	8980.825
116265	15106	533.3439	135.2518	41666	5028	590.5669	163.0174	44	8985.382
1750492	1483156	2394.823	393.3849	1277534	844277	5252.792	1175.123	97	8986.820
1804010	778760	1344.333	213.5505	1111552	363623	1968.497	304.7333	80	9012.577
2030995	1394605	2739.211	699.8275	2599027	1519240	11069.87	3002.046	147	9017.352
636861	2133936	1736.585	22647.11	370860	1097937	2811.945	43188.36	82	9025.640
2928620	1699404	2530.077	826.9219	2171341	1020733	6011.193	1746.989	98	9033.361
2394292	2278305	2744.201	528.1095	1792676	1342714	7018.744	1379.003	106	9037.707
2808857	1442815	2980.61	756.0902	1872145	769488	6085.485	1414.299	85	9037.968
1880967	733114	1149.305	229.6151	1159069	337010	2264.382	447.1554	81	9041.841
295500	249825	525.0192	218.4497	102987	77739	553.3198	479.3773	50	9043.018
365440	470055	-312.93	12827.03	139130	165662	-481.6922	19073.32	58	9043.288
1049587	2344263	2505.571	5350.448	738952	1438125	4947.008	13781.13	103	9045.176
2876342	1274933	2327.725	473.0403	2130236	792133	5913.469	852.0519	100	9047.970
1727209	1562232	2990.8	815.6238	1315334	867116	7103.291	1604.837	88	9048.012
2181770	864893	1937.823	362.1473	1400521	432845	3685.292	276.6865	87	9049.228
3026152	2641148	5348.062	983.4139	2358093	1625036	12264.9	2314.081	99	9049.356
1931120	1099770	1705.313	432.6054	1107326	484920	3011.793	612.6029	77	9049.840
1621567	1113834	1710.513	538.8572	994073	550099	3329.18	1340.931	81	9050.099
2252708	1056893	1772.064	624	1421968	529553	3296.35	1572.655	88	9055.000
1616354	1004174	1833.978	469.0905	1092277	505704	3765.551	835.1372	91	9057.205
2303134	1035773	2857.202	496.8487	1533884	538217	4772.004	1109.309	83	9057.410
3378456	1383682	2772.292	761.0672	1932172	689860	4953.758	1488.154	80	9057.818
2005259	858327	1500.459	524.084	1336954	439392	2489.762	1253.723	83	9064.779
2300466	1471961	3359.992	984.4971	1446279	725031	6196.572	1647.313	89	9068.102
730609	1265461	-83.15785	37564.96	374880	656836	-105.3058	73489.16	76	9068.276
1494598	3360368	5561.58	2209.689	1116635	2063211	13024.54	5069.77	100	9070.474
263300	1163812	689.9542	375.7156	98048	422929	1399.222	699.6519	52	9071.387
773478	1667308	2842.619	880.9471	626572	1339339	7358.352	2385.133	113	9075.072
3230346	2393254	3528.052	702.3134	2602741	1494864	9177.465	1633.363	112	9079.482
1566196	1115562	1361.249	371.1163	962839	588079	2883.532	476.0597	87	9092.773
1248755	2333002	875.5434	41929.01	1368144	2203508	1864.871	148892.6	157	9101.000
1282922	1459179	2369.042	718.0948	905905	735779	4675.903	1142.138	87	9121.968
3089979	1312554	3226.41	821.7196	1774516	651155	6323.542	1679.042	79	9122.032
2161226	1138352	1862.804	424.9426	1404249	672526	4086.418	1180.964	92	9140.369
2030492	1525542	2259.101	435.9153	1295516	733122	4570.121	1029.36	85	9145.254
1237403	824365	1404.802	596.8491	764631	361128	2045.987	1484.583	75	9145.886
1115887	444366	668.5329	69.79811	637881	195184	1728.559	116.2603	76	9146.576
982103	2080414	3021.289	839.2365	689408	1230270	5881.454	1586.659	98	9147.857
1389675	599462	986.1622	263.0913	684669	233962	1691.345	369.6155	69	9148.255
2715028	1116403	1783.481	539.3571	2427587	940775	5575.847	2283.635	114	9150.168
185267	73795	142.2541	-66.47037	85176	31570	456.3225	-270.6648	57	9154.132
2165112	1420288	1568.461	430.2985	1427092	667080	3192.005	843.6705	89	9154.838
1226697	2607062	8287.347	3416.451	791780	1378916	18713.13	7701.182	85	9155.574
1209822	1394299	1895.828	315.1904	971814	766715	4009.155	560.0826	98	9156.476
2299880	1333717	4344.015	1327.896	1298307	573389	7458.013	2124.792	76	9156.561
1827989	988885	1651.74	410.3146	1256329	516226	2867.295	870.3963	84	9156.925
2643705	906774	2764.145	935.2396	1515707	420968	3795.903	1032.77	81	9165.911
1806169	1415662	1617.448	274.2492	1267857	696065	3252.232	12.00385	89	9167.974
1953363	1137546	1732.871	642.6398	1284514	561964	3613.019	1484.087	85	9168.802
2946216	1547125	2128.684	723.6823	2086255	867193	4072.425	1633.978	87	9169.000
355407	1276417	488.1678	20731.75	285553	772031	2204.664	39817.75	90	9170.741
1606206	627341	1140.261	370.9164	1034411	289566	1506.595	428.201	80	9174.482
1929802	811513	1713.703	348.3982	1180409	431977	3283.819	393.4585	86	9179.110
1157685	1308264	1235.692	489.1839	768445	606174	1744.07	952.0283	85	9180.137
1954801	1099773	1425.181	340.9164	1311338	557574	2607.817	674.7352	87	9181.123
1264785	1198850	1715.931	501.0775	806674	584019	2901.667	1036.45	86	9183.266
2344310	2366680	3494.237	668.1794	1855882	1575013	9951.521	1694.976	103	9192.766
2485714	1627206	2169.492	554.8101	1597429	847950	4882.461	1008.414	94	9197.520
1718661	977531	1881.294	417.2818	1067959	433487	3105.157	513.1678	79	9200.301
2505783	1438218	2368.008	734.2436	1555246	705474	4523.241	1043.106	85	9239.032
901087	606861	-198.1287	29689.51	632737	555407	-149.2465	68519.48	105	9241.317
3169854	1986713	3086.32	666.8786	2217735	1279285	7208.523	1413.693	105	9246.670
2272470	1214607	2027.9	517.1852	1603223	648864	4291.668	1786.429	94	9251.537
1705022	678583	1192.204	137.4419	1175511	358214	2253.135	294.774	83	9256.259
2287256	767160	1392.117	310.6744	1356556	345710	2349.647	739.8857	73	9256.494
2086140	950171	2169.823	502.7625	1363088	449121	3717.921	1094.991	84	9257.535
1772527	1282021	1745.766	706.7843	1164105	660628	3339.088	1420.505	92	9258.253
232745	145024	559.3918	134.5035	66245	39550	671.9645	94.30431	34	9258.354
1222596	965978	1693.872	658.2518	867920	474200	2587.688	1098.632	89	9259.387
1554541	776685	1242.119	201.259	962291	347759	2761.181	309.666	74	9259.646
1876339	1606770	2462.535	741.6412	1167544	799769	4392.219	1480.96	90	9260.439
2136451	929298	1626.443	289.9549	1314738	410365	2505.49	570.4599	75	9260.498
2452559	1080116	2142.806	518.6501	1654503	530516	4443.62	896.5631	84	9260.763
2205138	999901	1620.605	521.7949	1473727	555804	3628.109	1138.915	92	9261.991
2074806	1622194	2828.594	521.9653	1297829	776612	5768.098	560.9707	79	9262.005
1425366	878140	1105.283	229.9497	975566	412848	1882.376	119.1261	85	9262.739
2704898	1757797	2671.491	648.5724	1980051	1012311	5453.569	1569.231	97	9265.070
3687038	1616795	4688.233	1121.363	2785361	1012672	10344.07	2889.488	94	9265.085
709417	1817760	1847.874	705.0909	555049	967422	3109.961	1547.477	95	9266.643
1477317	1219923	1708.89	361.0907	939015	647736	3259.224	808.9976	86	9267.425
2158496	1244927	2404.585	693.9802	1571694	737419	4897.06	1530.313	93	9269.630
2514306	2597450	4075.203	965.5783	2146550	1923173	11355.45	3117.951	113	9270.190
1842374	856490	1721.43	493.2863	1063211	459582	3384.135	701.0231	80	9273.338
2366373	1046815	1877.661	567.8046	1411727	513821	3914.063	1467.766	84	9278.510
2462904	1075913	1516.793	440.7335	1510407	527857	3004.325	838.6777	81	9280.538
2842017	1031145	1842.763	331.8264	1614669	471210	3209.752	410.1166	83	9282.462
1564281	877984	1324.785	378.3635	997558	446970	2475.389	415.7915	84	9294.354
1962445	943734	1402.46	352.186	1310886	503519	2701.948	985.1897	90	9295.988
1844242	938963	2031.453	336.6739	1171119	439404	3575.069	514.5476	85	9297.122
2025796	1511697	2684.225	777.7401	1311075	712211	4640.053	2077.296	88	9299.534
3179256	5723606	5194.172	92903.56	7447321	1.534439E+07	49154.02	866249.8	285	9310.909
968354	548637	690.4306	-22.35296	583786	239319	1504.455	8.508863	77	9324.977
2610375	1518812	2875.797	628.1728	1906474	1006733	7534.76	1378.748	96	9346.479
1227148	2829459	2034.618	27162.22	737343	1456973	4681.895	54642.28	88	9362.707
1022154	1021018	1468.42	24.69443	786415	516342	2949.484	70.56931	88	9366.832
772861	1704264	2390.609	927.9915	447816	787949	4912.539	2304.086	87	9368.486
677545	1025175	-404.0814	25548.15	333203	521573	-868.6479	53182	78	9370.109
2461192	915838	1238.454	39.78652	1467159	469876	2224.923	16.83363	85	9371.342
1413432	1189664	1855.674	551.9685	974175	732665	3493.397	1056.3	85	9371.720
1744197	1110283	1267.053	311.6711	1149571	596387	3241.275	1167.581	84	9371.977
2924412	1088996	2498.248	605.5021	1978901	586857	5465.002	1015.586	92	9376.427
1247607	1511387	2112.237	590.0491	1004194	855313	4705.892	1829.822	96	9377.458
1784812	1584191	2143.557	647.5421	1334522	1045252	4860.717	1707.543	101	9383.393
2110522	938791	1343.606	443.6551	1365558	505018	2336.228	855.8168	88	9384.832
810361	1643588	231.0236	34452.75	550464	1206176	2023.492	74054.82	98	9385.234
2068158	1125107	1905.88	298.7438	1288688	616465	4137.142	294.6653	90	9389.906
1484221	1085239	1164.961	469.3622	931714	505003	1891.726	1441.781	85	9402.390
193133	226940	182.1657	1606.786	76417	96781	435.2808	2589.363	53	9417.161
2821752	1381389	1799.686	458.0251	1634924	771845	3376.73	1176.089	89	9469.594
1613164	1615175	1881.568	444.2423	1162176	899157	4004.02	952.8216	98	9470.955
1697231	1058931	1742.883	486.1991	1049478	547228	2863.12	794.997	84	9471.572
2070765	1409002	3192.732	613.5659	1615549	828356	6693.605	1271.79	102	9475.122
2161058	943430	1626.943	375.8828	1313959	472699	3262.268	589.5596	84	9477.734
2246808	1106211	1593.903	454.6373	1587813	701819	4414.948	1172.689	94	9478.618
2355451	1056717	2017.097	654.7398	1763386	675123	4855.38	1400.311	96	9479.186
1775927	1293747	2718.993	640.7369	1098696	542761	4916.721	1082.484	80	9481.626
575056	1814834	1731.216	14277.88	432563	985152	2701.479	27586.26	85	9486.687
147719	54701	744.8922	204.81	43224	15891	1144.702	395.2773	41	9489.066
119498	180968	323.1521	1044.498	52101	93903	932.0558	2217.877	56	9489.306
1880183	868592	1280.901	329.6784	1212759	373787	2404.609	177.9767	83	9491.754
1410816	947291	1525.844	252.431	954091	517073	2940.82	252.816	88	9494.148
345726	1019900	848.2036	3699.944	188075	465294	1708.963	7188.08	70	9505.998
1552148	1054862	1982.829	627.6709	1003625	548158	4170.238	1136.903	89	9508.089
2120530	1850083	2243.938	454.0974	1467446	862077	4308.56	834.9982	87	9513.390
1341980	747652	1874.883	361.2043	913392	347366	3179.829	846.4226	83	9514.442
114531	359359	183.0377	1530.661	43337	193083	275.4084	3337.369	68	9514.799
1642948	973525	1921.512	304.4944	1063781	447164	3661.723	223.0781	84	9518.551
2206743	1530508	1652.047	374.2705	1444069	713745	3689.354	760.1021	80	9518.825
1693294	1031932	1654.009	452.9881	1109600	476123	2247.345	994.6071	82	9532.239
2842754	1701449	2366.151	669.5108	1815477	800998	4129.737	1519.731	86	9580.624
2013222	1032047	1476.712	129.5012	1375247	457597	2790.669	-88.57726	83	9587.104
1766031	1516030	2700.494	695.3989	1291561	891025	5339.607	1443.63	90	9587.263
2347259	842330	1377.292	354.8076	1304003	375712	2406.636	630.6851	74	9587.633
2165066	1721572	1905.695	504.7705	1504002	978073	3828.927	1298.017	94	9589.695
1923666	1369693	2721.383	728.393	1383990	793252	6071.831	1018.263	97	9591.063
353357	544597	483.5574	3194.416	188251	300076	982.8032	7690.575	80	9595.070
254042	388646	731.7632	628.6993	108223	129217	1036.692	1254.82	55	9597.634
691347	1246314	1421.265	6511.48	434218	765393	3095.815	18643.51	119	9599.366
1995287	723075	1706.904	423.3765	1235758	334393	2657.159	1200.635	79	9600.265
2426605	1315474	2456.132	513.5626	1688070	711233	4434.068	1248.938	93	9602.449
657813	1542619	1011.096	21123.5	330214	720692	2407.04	33530.63	72	9604.564
169340	145133	310.9356	407.2564	98966	67813	523.2348	1230.707	76	9606.730
2718919	1543719	2268.395	712.5779	2041697	1239931	7363.761	1769.355	106	9613.000
3274941	2632003	5037.263	1277.138	2165543	1469156	9457.427	2587.076	97	9619.781
2847608	1516712	1427.749	25519.55	1919845	983040	3695.466	60055.22	102	9623.866
2057950	1100920	2057.194	246.9698	1365958	559439	3967.919	345.0164	89	9631.559
2407369	1099852	2574.809	565.485	1498130	593874	4428.263	1542.773	84	9632.171
1675110	707428	1571.634	333.8419	1086730	335134	2703.175	716.0131	82	9654.074
1943897	1277187	1361.499	789.0803	1491455	832034	2894.691	2145.454	97	9673.673
769280	2271900	1505.78	33175.32	526730	1410914	4092.482	73758.09	96	9685.989
1374368	1698087	967.2036	44246.82	660478	777160	2106.125	70669.93	79	9686.509
1392293	1118473	1378.649	83.61243	840988	488953	2412.409	149.8543	77	9686.613
2169495	1029176	1757.425	337.1065	1397225	527994	3108.985	859.6171	81	9687.186
2378896	1275811	1968.651	411.7112	1379948	555072	3101.12	263.7488	79	9687.962
1282246	925889	1326.916	345.0567	694136	400182	2525.055	811.6446	74	9688.065
2151342	845230	1252.14	122.8171	1438678	424813	2263.583	100.2705	86	9688.595
2346911	1327692	2267.523	413.7034	1578722	683806	4469.684	926.8125	86	9690.109
1522512	1443906	1624.4	306.2488	900567	645924	3778.309	323.3014	76	9690.178
579339	1269336	452.3177	26416.91	358471	801824	1233.367	46275.52	85	9691.099
2097810	1043513	1215.926	298.0282	1323492	503620	2289.38	556.5582	82	9693.877
1602577	1108445	1978.033	421.3611	1084537	567803	4001.274	1058.217	90	9696.407
3639653	2308205	4177.085	1154.917	2784000	1559142	9895.114	3170.093	103	9699.555
452914	1430903	1705.83	799.5311	376443	745627	3180.572	1772.316	92	9701.688
129317	83953	190.8052	940.5432	37819	25249	238.0645	1342.743	40	9702.548
2337876	1107515	2188.951	282.0099	1507688	569468	4235.681	817.4855	87	9703.132
2141503	1158612	1950.701	395.2941	1465923	575517	4292.298	620.3383	84	9703.390
1945860	987194	2128.313	760.7358	1219307	449018	3297.981	1078.421	78	9703.750
1656628	723943	1229.217	309.1157	1046528	346153	2670.264	542.749	83	9705.110
110022	158716	-47.92941	1248.897	45598	62531	-152.7427	2245.98	48	9707.933
2141240	1067022	2239.368	556.755	1426243	523164	3313.008	1109.258	83	9710.980
1546797	677679	1253.222	199.6614	971318	326851	2129.597	412.551	81	9718.207
1822080	1235944	2020.867	455.1972	1326674	712215	4512.107	1107.708	98	9719.398
2173437	860527	1425.117	466.9257	1365577	430615	2872.228	652.6864	82	9722.110
2887274	1438951	2909.782	800.2824	1895480	725506	5314.714	1598.213	86	9723.998
2958371	1672838	2691.29	526.7234	1862393	820031	4918.691	989.2003	89	9725.306
1543613	1490605	1815.326	416.7745	1087618	791079	3761.95	922.6554	89	9727.662
1776777	1209598	1939.001	499.9777	1333472	702143	4521.755	1066.319	98	9730.005
1232027	1312668	1360.942	407.1605	811974	651511	3158.335	713.5156	86	9748.264
1862388	1463005	2380.847	752.3962	1325721	853831	4737.833	2018.226	97	9749.305
878302	2440076	1521.662	2474.033	561534	1398199	3524.378	6337.842	105	9778.308
2129057	1251393	1160.253	246.0395	1388995	661446	1968.796	190.6903	88	9795.025
1986918	1222878	1890.515	491.9549	1468217	689472	3492.977	1625.361	91	9800.562
2022811	1395238	1940.213	574.8034	1481907	683735	3258.724	973.0697	83	9800.660
2486798	998238	1675.349	353.9172	1734680	563834	3953.409	806.1044	92	9802.307
672811	821979	1208.91	142.0379	444774	402905	2641.527	319.8842	75	9802.402
1251863	847884	989.1981	215.6544	747861	347811	1127.496	304.7534	72	9802.793
1249517	2170811	3200.911	751.3889	1015095	1186539	6849.949	1938.292	95	9805.380
2647075	1617627	2355.638	490.0236	1769506	962991	5848.89	392.3447	95	9811.327
2640940	1437821	2131.026	593.3454	1771286	852761	5235.973	1078.543	85	9811.641
2231111	1094800	2426.588	615.814	1548803	585524	5033.274	1370.712	88	9811.920
2178699	1142471	2111.849	596.1049	1385781	570956	4015.388	1275.186	85	9816.247
961317	2048039	1611.368	416.1241	661968	962706	2875.95	985.1508	90	9816.907
1845994	1515845	1757.538	554.0903	1324560	941502	3935.84	1455.633	97	9818.379
1853740	1219839	1815.407	446.7629	1323526	746272	4858.836	1033.813	101	9819.986
1642064	970944	1566.265	464.6145	1100723	546374	2995.338	1275.971	92	9828.215
1740415	916061	1658.232	496.3805	1085834	436286	2980.36	588.1262	82	9828.837
1809824	909980	1125.808	377.9962	1105067	424964	1692.483	742.4517	86	9831.111
1455037	820929	1310.42	243.4305	899964	423196	2447.073	498.8663	82	9838.150
1885528	980153	1650.65	505.4715	1159505	469667	3479.565	1069.291	84	9848.611
507636	1917849	2186.384	18728.38	409141	1176171	5109.416	34899.75	90	9852.776
292445	55899	17.63441	99.46241	82120	15618	28.38138	40.91592	44	9889.342
252563	94334	459.5523	303.8704	78298	28558	660.6927	457.9263	46	9889.910
1241957	909854	1581.695	395.3941	935180	627752	3283.14	841.5561	100	9898.564
1598898	727627	1020.527	-23.85378	837248	316852	1633.952	78.8743	81	9902.675
662957	1388108	1462.138	591.5984	524226	780264	3164.568	928.6186	91	9903.018
1836804	1348115	2927.037	608.7994	1134127	683385	5357.734	1301.022	89	9904.342
1878728	1091917	1462.622	396.5287	1174530	507988	2658.209	715.4837	77	9904.486
1792481	1263246	2154.385	493.984	1168193	609511	4038.255	667.8951	86	9906.510
380693	40438	272.4774	23.7905	125699	11560	248.6419	-103.7796	51	9907.572
543037	759924	1444.729	301.1035	385072	354793	2369.583	569.017	84	9912.860
2080078	1545741	2407.145	544.6119	1407114	797969	5167.155	1419.446	92	9917.072
1955577	1126845	1801.81	471.7195	1269092	552846	3593.479	1226.898	88	9918.723
2895665	1039309	1779.476	351.9334	1900882	569645	4223.287	464.269	90	9921.267
2238363	1031488	2191.769	503.6044	1370199	510353	4126.847	1221.147	78	9921.330
1493005	1000265	1257.792	347.0038	930295	482781	2277.002	359.3394	83	9922.261
2392933	1342756	2718.767	581.7695	1625619	763617	5533.57	881.7193	88	9922.863
438199	586907	-97.0942	18063.97	217294	251580	137.8293	32315.17	59	9923.192
838730	2405930	1543.019	18280.96	576568	1685513	5388.223	39074.63	92	9923.503
1903253	914196	1477.689	317.3606	1341814	457469	2878.001	796.8557	88	9924.815
2768768	981049	1820.874	376.9763	1748540	491435	3680.811	362.3313	87	9928.318
1803071	1426781	3016.372	837.9442	1407018	766223	5773.322	1651.219	94	9929.775
274311	94326	219.4208	-6.57465	83648	28044	441.8129	-59.57688	46	9933.130
374472	1091218	1009.642	3458.712	199213	574412	2567.873	7939.483	81	9935.969
2063723	1210028	4399.227	1433.951	1190373	527389	8034.862	2392.783	79	9940.658
170588	464659	598.3264	1119.901	62996	168748	1112.663	1520.888	50	9955.680
741746	1456568	584.8583	26892.84	446265	802342	1753.114	49560.73	81	9975.541
1725818	1450661	2668.996	671.9314	1089999	640076	4276.594	1162.598	89	10010.493
1344161	3275407	1639.862	24174.02	1245398	2737447	6798.677	64645.67	114	10015.727
2754808	1223773	3504.491	726.7037	1948231	858820	8961.831	1221.393	101	10017.131
870696	2077124	899.9603	21297.5	560619	1363130	3211.117	41091.92	94	10018.574
938120	2443061	1911.339	21025.96	575499	1393018	4764.495	43945.39	82	10021.813
2405220	1127975	1643.439	352.5091	1619031	629275	3027.627	1443.324	93	10028.818
[truncated: 8,001 more rows]
