# Supplementary material for: Mitochondrial calcium uniporter-mediated mitochondrial dynamics imbalance contributes to contrast medium-induced renal tubular cell injury
Source: Front Mol Biosci. 2026 Jun 29;13:1848361. doi: 10.3389/fmolb.2026.1848361 (PMC13357276; doi:10.3389/fmolb.2026.1848361)
Supplement: Supplementary file 1 [file DataSheet3.zip › Flow Cytometry Assay(1,2)/Flow Cytometry Assay-1/╧╕░√╡≥═÷-1/╡≥═÷ 2/CSV/12h 1.csv]

FSC-H	SSC-H	FITC-H	PE-H	FSC-A	SSC-A	FITC-A	PE-A	Width	Time
124762	19422	5786	218.3946	34464	4744	6769	338.9409	38	43.025
250393	39745	43698	448.8578	92045	11538	58915	521.1315	51	58.680
2426743	1273541	120673	2407.155	1441938	534376	257146	4683.69	78	75.055
2875410	1129786	24658	601.7138	1941802	655745	75182	1480.31	95	83.560
102347	26212	-145	138.8655	28537	7801	-431	378.0209	36	85.424
258312	245881	336201	1766.676	140510	131315	711446	3801.921	65	96.795
209403	199794	1365	436.5765	184920	195372	5204	2110.144	126	102.475
108329	67686	28509	731.5549	31294	19701	35860	963.746	37	129.810
1474790	2189526	501270	58695.25	750043	932674	953042	106639.3	77	150.677
203337	367724	270150	4150.415	70355	114454	369285	5598.889	49	163.653
336321	46869	15262	204.7982	107170	13524	20285	343.9885	49	171.096
2153784	686778	12128	530.7808	1215554	306336	27099	816.4539	78	173.973
186761	82659	124324	1701.776	51956	23177	156233	2058.071	41	177.582
217230	262605	335053	4154.874	157509	402059	1682632	19052.26	180	180.275
102959	86524	165426	3000.198	33468	26548	221841	4045.08	41	182.100
2318070	961664	13822	623.0142	1481085	444582	30426	856.6986	96	182.815
138930	30574	2834	112.1874	122352	36441	22960	-886.944	286	191.571
261170	700348	4953	1287.263	118227	251209	8224	1641.566	71	217.063
237207	95852	113390	3300.179	68380	29793	151437	4140.216	43	251.674
169442	161448	679	5.2919	86924	108268	1673	177.2553	82	268.843
207297	341491	30065	556.6465	70178	156474	45742	956.7262	51	273.155
363655	159679	191029	1848.927	108819	46504	248517	2126.404	48	273.485
103743	41820	378	-41.3942	34726	14138	321	-200.1919	43	275.846
857354	1041505	58311	1627.047	598370	572443	204955	3461.976	125	277.931
198986	220522	145941	3207.09	67887	72562	211213	4075.449	48	280.496
2585649	829249	12512	323.5232	1589465	427232	30760	670.636	97	285.740
3451990	1263359	20629	397.4869	2152074	655647	52924	1075.236	88	296.324
651708	1116997	54904	1575.314	391136	507077	140192	4477.371	83	297.666
680754	436572	35855	857.4655	230857	131575	48694	1092.933	55	298.303
104033	350625	5984	215.9024	29415	100351	7367	355.8887	37	320.493
102415	37742	452	-49.0428	51086	23322	1092	-288.1388	66	329.679
2628785	1840673	23201	691.3761	1797147	939885	75646	2102.541	94	339.872
498505	929250	127933	15130.44	256194	466552	291543	35368.96	79	389.737
155500	82450	391	-162.2649	59397	31564	-182	-577.8102	55	393.521
2275328	716040	9269	234.1909	1350322	335800	25217	346.2737	81	399.174
3739514	1690576	20785	672.0385	2550037	942106	62369	2121.101	112	404.795
120487	17043	2670	193.787	34705	4722	3252	25.0372	39	471.205
3083909	1265588	71466	1821.043	1905378	645982	204131	4571.549	96	487.466
111114	72768	99561	1436.172	32357	20846	128546	1181.231	38	492.321
273039	32646	25116	196.8076	77324	9213	30330	441.513	44	497.661
120281	134660	227260	4049.286	38621	40526	299526	5262.208	42	537.886
348772	84464	24416	299.5376	116856	23690	32101	185.6661	50	585.821
157291	187201	250522	3981.884	51056	58025	338163	5453.344	44	622.604
463698	531781	129217	2770.674	279552	280518	319850	7391.585	79	645.442
126413	46864	90	48.049	79197	32861	-150	-46.415	91	671.716
104977	40098	29450	707.145	30020	11164	36480	1114.528	37	700.622
118621	36455	78	7.7758	42822	13253	-69	-49.0709	49	708.664
192204	100395	94003	2345.968	57895	29273	121712	2746.643	43	711.337
431570	43025	1922	-85.5758	126540	11925	3449	-145.3111	49	715.768
196522	15029	15642	176.1162	55294	3998	18280	254.508	41	716.952
130331	16261	2192	-72.4288	36416	4022	2729	-42.7031	38	718.005
103377	11146	3054	-102.4706	27917	3224	3512	-195.3768	35	728.115
266030	150437	3294	607.9934	72882	41030	4117	605.5637	42	735.826
131594	112580	111371	1988.713	41153	34578	145994	2589.463	41	740.686
2475689	786790	17121	478.2881	1338673	336902	33031	1142.839	75	812.792
231487	23938	14418	-28.7502	68859	6900	17433	-46.6087	44	815.654
102396	13210	233	65.4713	28251	3399	430	59.123	35	815.966
266985	16517	7167	-2.3313	77865	4494	8180	-194.102	44	857.552
198567	178184	147107	11223.3	87563	73072	227512	23519.02	59	912.940
152069	53026	1233	202.5713	72737	61694	6522	202.4842	98	921.374
134145	111854	167084	5415.612	43646	35759	224619	7552.326	45	923.489
111356	14341	8727	213.1847	30999	3925	10143	451.4223	36	928.907
2661758	1234035	13191	350.8151	1795166	626474	36046	348.9806	105	936.143
3124690	1644688	17098	773.5978	1981471	944730	43006	1339.437	101	939.530
176052	147944	226247	3260.057	56587	44887	300473	3913.935	45	943.582
201228	161460	109559	1960.46	65053	51109	150118	2919.02	47	961.816
221339	289709	308819	21699.95	84779	106162	477621	32638.34	54	970.680
153431	48907	80461	2179.662	41598	13135	96910	2513.651	38	978.146
119358	15118	1050	11.905	32744	4038	1114	73.6954	37	984.084
3337821	1552804	27516	446.4476	3732839	1559191	115405	2827.22	126	990.659
174598	150723	285	81.9885	86232	90070	475	36.6475	94	1003.888
2763414	1025643	18942	801.2462	1636332	504850	50127	1911.725	83	1037.264
148479	145825	99886	5904.405	48582	45028	134750	8214.475	43	1049.015
265496	29559	1683	49.8163	75194	8295	2134	143.9174	44	1051.286
147336	134191	198104	10945.83	49006	52230	326195	20505.54	54	1063.008
297252	1202367	3136	554.7296	95688	360965	5870	402.307	48	1065.116
3702872	3041973	31320	909.052	3338730	1920722	112762	4044.548	117	1074.876
225756	18875	15195	3.4395	58646	933	19138	66.0418	31	1075.179
2686649	2076477	20885	1612.649	1705961	919581	39918	2442.8	82	1127.745
103217	52732	113168	1600.125	29569	14733	139935	1483.354	37	1133.382
123441	111325	86582	1234.85	34482	30995	107893	1269.197	37	1149.858
2800673	1080558	37296	672.1056	1779139	550244	84366	1681.733	85	1156.495
2057801	1178769	27350	456.335	1446190	638004	81209	1336.025	93	1168.733
182761	218312	168977	3008.21	63668	68849	233071	4300.083	47	1187.674
134382	238748	301223	3552.01	65821	98606	496639	6093.648	55	1221.308
510745	86153	4708	95.5188	149075	23750	5683	313.2163	49	1244.408
1001228	228635	28896	225.8656	357942	67619	40729	285.0969	57	1244.689
133764	116706	173338	3539.662	39697	33721	219983	4732.446	40	1253.069
356611	290242	189240	42196.36	274108	227780	475248	154096.8	102	1259.592
1282986	1698882	507426	40083.4	691318	772014	1179686	66666.19	77	1275.553
118151	79893	105364	2128.12	35777	23372	138090	2616.849	38	1276.391
142217	13329	2129	5.6369	38876	3441	2724	91.0164	38	1304.489
130731	78495	112101	2378.666	43552	22971	147429	2701.967	43	1336.064
3079447	1016916	11275	476.5275	1821146	484430	18528	1456.821	82	1354.433
100685	47508	18197	173.4517	28207	13692	23623	258.6503	36	1359.909
794100	925309	6890	1710.529	1545166	1781333	67717	11113.52	313	1366.953
106751	101972	96736	2056.69	27524	25272	125483	2555.996	30	1367.203
534742	4027797	411154	4576.939	338391	2006698	1059773	9003.665	86	1388.654
148553	31619	1114	-21.3046	42148	8944	1502	-52.1378	39	1391.459
112687	36501	50995	447.8195	33025	12034	69665	739.2065	42	1392.599
193536	199960	220563	4236.984	67021	65370	319183	6116.566	48	1402.584
3127716	1380001	9196	421.6956	2053296	714962	21281	1361.664	91	1404.712
1914627	1012822	99934	1609.497	981843	372757	172286	2573.045	70	1426.381
116129	33014	4	69.4244	35975	10300	-213	114.6507	42	1427.823
224638	135095	56092	3035.361	71528	39023	72708	3915.319	47	1474.566
168575	52721	47608	468.2088	46368	15726	60828	855.8508	39	1485.129
173203	18003	1897	-73.9783	47798	5036	2581	-275.4059	40	1499.178
107017	16421	2889	-127.7271	28827	4282	2551	-379.0889	35	1584.069
259985	12773	2341	-47.8699	72211	3283	2142	-158.2338	43	1587.674
3372194	1297583	120224	2588.766	2241464	758015	366142	6137.166	96	1596.639
254077	400616	66581	49257.99	187619	257448	169611	136279	85	1601.821
2712114	1442419	30009	955.7049	1891510	938041	86225	2486.222	126	1607.307
115721	13224	6185	-96.0215	32076	3799	7283	-173.0237	37	1623.109
119409	40018	4	94.4244	54636	20106	-593	47.3327	63	1661.090
2891683	1146551	17625	471.7625	1890024	599261	38104	1333.834	87	1667.880
122173	103856	75541	1645.65	33949	28816	93957	1817.588	37	1696.410
102569	58739	125754	2341	29311	16859	157804	2380.004	37	1697.299
141535	57037	52272	613.0592	39808	15824	65316	624.0276	38	1708.777
3250184	1162667	51277	1032.24	1980965	570327	117268	1910.135	89	1711.122
149687	81203	78749	1623.019	42412	23322	98617	2224.014	39	1713.006
105706	144619	1415	212.3815	36743	79044	3482	370.9402	48	1726.337
109540	103384	108910	2042.851	32078	29592	140185	2799.378	38	1736.281
2092386	659220	25861	515.6021	1345648	307452	52835	121.0435	88	1786.634
2871336	1435029	13764	640.3604	1739925	671677	25936	1140.81	79	1787.099
2820752	1449133	203520	4858.472	1586565	687310	314097	7356.442	70	1787.126
110484	47891	14838	-10.1882	31506	14019	18652	-23.0228	38	1788.990
162289	134088	96461	1114.262	57230	43185	133452	1479.257	48	1791.712
256378	26054	11311	157.3471	76642	7205	14438	324.3718	45	1794.310
2658785	1116422	15717	262.3237	1765331	583875	33242	1003.476	87	1795.026
1211591	1656905	439228	35048.09	674064	921693	1064993	80505.51	82	1806.453
1529454	943066	8968	181.5048	1124934	494283	26506	976.7866	91	1815.993
166407	143872	160989	3242.683	55201	43320	214596	4751.636	45	1818.129
1885606	1403824	9456	672.2816	1171869	650690	23456	1304.682	86	1826.635
102085	44873	200	220.22	38057	22612	314	569.8154	50	1839.180
3328844	1239429	30160	740.976	2369209	613213	71332	1974.325	88	1900.237
100273	97205	176303	2987.998	31887	29016	231735	3714.333	40	1905.675
230611	55154	47266	537.4226	72476	16140	60769	769.3409	46	1941.581
2608835	855586	17043	652.5123	1422301	378206	35092	1670.261	77	1954.744
116250	68161	62543	1187.062	35359	19966	82152	1197.327	40	2015.051
168250	158257	2033	89.4513	55107	52648	1705	36.6505	49	2015.969
111931	86295	1438	219.0718	30844	24251	1992	248.3512	37	2027.871
2776739	1034355	10970	567.417	1857875	614997	29057	1086.698	103	2031.752
167654	254123	242912	3688.963	57932	84708	344176	5602.074	48	2035.157
2716185	1119202	38502	724.5622	1685963	561994	75532	1882.945	84	2054.790
257814	25572	22461	292.8621	76542	6992	27895	56.9095	46	2074.243
217362	27777	3142	109.8662	62097	7702	3760	127.936	43	2084.122
3399413	1213874	6041	250.7001	1904042	614264	12809	383.7849	81	2106.534
968645	890769	419761	30985.39	631452	610883	1265889	58334.57	97	2120.726
2462066	1217211	14527	543.5647	1325015	522934	24641	1106.16	73	2121.004
2936995	1295387	24997	403.9317	1760655	650782	54801	1451.136	81	2121.337
2841337	1322385	11958	647.2438	1769866	669032	24293	1992.237	85	2123.557
114225	13086	405	-27.2795	31668	3605	435	-22.5965	37	2133.454
108551	116590	109981	1116.734	36594	35762	151720	1221.492	41	2145.743
180425	81537	96219	1483.086	51475	23403	123040	1972.544	41	2195.735
136218	334733	3257	291.3177	55850	127120	4835	798.2435	51	2218.208
206707	22651	4105	-59.7095	56654	6107	4513	-77.4207	42	2219.317
3126303	855230	18138	384.9418	1847606	411874	33019	579.5659	81	2222.836
121883	29873	-53	140.6267	34620	8294	-424	257.0136	39	2227.563
239361	45360	12613	203.9893	84231	13947	15741	464.8701	50	2236.204
2567508	903410	21840	636.224	1488045	427075	52460	917.006	82	2244.758
223029	319906	9314	551.7154	385279	294095	85316	2164.028	275	2248.802
2603832	1093836	11989	630.7829	1734295	582521	30794	1067.743	86	2258.232
2477277	1021027	30123	646.3003	1596313	490198	59446	1232.721	88	2276.964
2791288	1398617	15534	557.6574	1876415	846048	38969	1633.361	92	2349.035
507174	62191	8387	-46.8893	145009	17094	10325	79.2325	48	2350.563
378447	340260	175240	4464.964	142761	107440	239447	6807.577	55	2359.886
121288	147987	110658	2649.314	36024	43622	146322	3026.264	40	2365.000
142715	74133	5471	389.7231	38460	20161	6517	546.2037	38	2371.640
249790	407916	1123	151.4003	71893	125755	1626	161.0186	44	2400.352
3057331	1046391	14611	342.4771	1868319	509180	35735	874.7335	85	2425.520
3135405	1543390	24182	1037.21	1927966	824682	54937	2347.566	84	2434.999
131649	64636	105903	2694.558	44725	20741	146042	3372.556	44	2436.633
241341	208674	260236	3161.04	76612	64806	352079	4368.832	48	2448.480
270051	352489	130864	2771.67	112644	120946	181221	3680.298	55	2457.909
401909	309208	72879	1389.712	129050	105690	110096	1718.186	54	2458.669
103946	16340	2510	-177.189	28535	4429	3319	-412.6041	36	2465.171
2510141	835245	24247	504.8567	1443503	358484	41543	740.9623	77	2470.832
2378837	1816464	38881	2146.024	1666256	966013	84023	4636.09	89	2473.217
1679231	2298146	489553	57584.32	970452	1020288	1013348	102622.2	81	2485.475
113339	8931	3563	-112.7157	30394	1141	2124	-27.6436	34	2486.045
390011	58456	10638	130.1918	112672	16371	13986	473.4146	47	2526.966
646531	96395	13865	303.8265	191319	27180	18219	541.2859	51	2539.550
253249	106175	191257	2268.118	74062	30646	242088	2942.537	45	2549.437
156249	80130	123280	1664.008	45191	23439	156515	2117.491	40	2560.196
107262	202285	156084	1721.512	67824	125065	390130	4795.293	65	2562.136
2727488	1121106	9680	332.048	1742567	550638	21540	739.394	83	2564.516
102813	13483	3216	-100.7824	27971	3518	4023	-312.9097	35	2566.909
117737	129027	262742	3712.426	37210	40997	362941	4899.79	42	2569.685
150883	132355	87008	42136.55	63613	48962	149567	62230.31	53	2570.204
230892	102936	65357	667.1277	66919	29457	83634	998.0674	44	2570.979
124955	39209	1715	161.2115	43685	11886	1319	132.1959	45	2575.170
171478	156372	211402	2145.252	56544	47773	280487	3630.921	46	2586.499
1324608	3940314	27800	9229.58	860663	2173797	73311	22100.55	129	2598.558
159031	175796	157116	2227.008	48274	53132	201723	2820.06	42	2605.319
140164	11196	8036	100.6196	40133	3047	9701	399.0261	40	2655.698
118200	111296	194997	1201.932	34313	32661	257809	1626.285	37	2656.699
154177	147855	297144	3214.979	52054	53753	450649	5512.609	46	2658.833
2141880	825198	27010	975.261	1235474	389340	55469	1871.011	79	2673.533
192930	18865	6144	60.8784	54197	5190	7151	19.9711	41	2681.105
196707	134212	59517	299.5037	59909	39195	77035	119.6635	44	2683.260
3820815	1774539	31446	667.9206	2772444	1198783	81482	1443.74	110	2685.170
2631965	949474	23661	495.1821	1580333	450115	45769	625.8409	82	2701.523
402075	120432	24988	214.2268	132773	35360	35043	481.3123	52	2751.609
169097	222275	397336	1342.35	60216	77156	571998	2770.488	47	2766.033
140334	75311	119624	1202.106	41965	23772	160719	1602.536	43	2767.186
2839988	1440247	8178	423.1858	1941699	746739	18642	572.4162	89	2771.012
254976	178844	154819	1385.546	74685	54416	215216	2209.417	46	2784.703
3139138	1183054	24001	872.2561	2037073	648865	56711	1954.287	92	2808.183
227930	51778	11365	-52.4235	64771	16259	13958	-28.5562	44	2829.956
271871	133837	3775	756.7775	222326	235457	21626	2716.019	174	2846.180
100882	10156	559	23.5599	27243	2751	469	118.5109	35	2878.033
2367428	820858	28280	934.508	1270505	354825	51941	1761.69	77	2883.043
2388024	1063059	12491	481.5451	1607798	648494	31239	1217.708	95	2901.503
278038	35994	5684	17.0724	78427	9752	6850	-82.715	44	2904.459
130867	259458	1144	515.3784	173182	382958	6553	3530.023	157	2909.697
111358	80315	18848	272.7728	31792	22635	23923	457.4803	37	2931.656
171958	109406	217878	2779.356	52287	32107	280288	3244.557	43	2986.946
119263	100390	262653	2759.233	38281	31316	354789	3953.863	41	2987.168
138621	198695	96867	1819.839	54764	66270	135184	2168.022	52	2988.309
1217198	1122634	20400	405.44	802245	558681	43730	560.253	89	2993.060
224084	127157	209648	2698.653	70107	38240	275666	3966.663	47	2995.518
3722242	1799965	26573	463.1453	2577460	1054238	78510	1665.411	100	2997.952
441500	817367	89387	34134.21	265594	417889	215936	57337.81	74	3004.881
1670937	1801333	672947	62128.93	788747	741680	1195537	93477.23	77	3006.069
135268	60312	21321	14613.91	43517	18270	27333	18488.78	43	3011.046
132020	136208	148627	1605.575	44587	42688	202321	2251.008	44	3015.866
236168	331643	297337	20830.21	89651	113136	437654	28363.59	52	3017.158
759968	1611679	45009	40934.2	490900	782028	123781	74228.91	89	3028.370
113503	111510	896	405.0656	60640	64110	2653	815.2333	62	3055.384
642656	1016535	4374	1359.581	209525	320219	5937	1570.666	54	3065.659
148916	127120	127585	2050.519	43636	36889	165334	2595.438	41	3078.597
2354310	915820	14367	191.5887	1438490	430656	27977	122.1097	80	3085.579
140483	163243	245005	4174.78	45114	51568	331443	6146.353	44	3091.738
105480	25150	7132	-15.2948	31526	6842	9122	-160.6558	39	3117.890
2504361	1245887	10027	412.1147	1592578	556155	21035	807.0635	83	3189.118
154412	128001	180853	3669.253	47431	38761	238415	4715.082	42	3220.463
250948	176767	249147	5718.747	81005	53254	330678	7154.436	48	3224.414
302084	457554	231952	4732.107	168962	206939	445324	9395.876	67	3239.140
192492	229798	473876	6344.244	77524	82592	696879	9716.112	51	3249.668
140291	65653	52217	316.9737	39209	21811	65711	270.1871	39	3256.176
2979495	1095404	19260	519.486	1867724	558632	50789	1124.463	85	3275.605
191540	29144	710	-4.169	56294	9061	1427	-259.3453	42	3306.840
306746	264732	293915	4721.631	101447	90240	438598	7789.748	51	3307.145
273361	193137	160813	3145.009	87891	58705	211833	3629.231	49	3308.428
3095199	1193163	10717	294.8237	2046988	644072	33833	611.4313	117	3323.463
352542	66548	5146	-29.5094	140044	21804	6183	-198.7337	56	3336.195
787454	722809	574348	73806.32	367061	360399	1251294	135884.8	90	3336.275
413673	201012	62202	2140.132	133642	62599	92563	3385.184	52	3347.075
286137	27405	25741	102.8701	85577	7531	32220	134.542	45	3347.659
270678	249468	154285	2296.388	79984	73126	198169	3075.481	45	3350.300
3269155	895764	12224	577.9664	1891540	439156	27967	1374.549	88	3412.219
103303	76549	99447	2976.577	28082	21410	124129	3395.837	34	3413.134
1828443	685440	2238	501.9518	1015885	245218	1869	1381.051	74	3414.286
132580	80525	311	15.2471	39652	24342	593	-16.3327	41	3418.604
117471	103159	184776	2636.734	36827	30777	243590	3616.399	41	3418.778
471389	602681	347474	11803.49	224773	219843	565505	17881.83	63	3428.183
1547529	1535786	439399	52313.48	692550	705094	918503	86844.42	78	3428.774
310040	239374	249202	35777.83	138852	80849	380068	51216.21	58	3432.347
311357	63919	35344	103.9984	96735	18560	44535	524.4135	48	3439.791
169954	169109	164861	10633.5	77092	93861	434364	20565.02	65	3451.989
271012	675972	698341	6333.73	208092	647460	2600169	19493.68	156	3460.071
825911	1864047	80336	54446.65	573318	1002674	212108	124886.7	88	3470.742
2554084	1007722	9678	473.3358	1575991	492035	28013	556.9293	86	3505.981
3308452	888024	38033	876.0513	2002368	452035	83873	2034.675	82	3510.648
1192743	1717927	459414	11565.33	646314	866857	1254560	21725.82	86	3516.833
226509	310791	298427	4005.355	90354	113719	472151	6696.471	55	3521.535
213155	1046814	666	-120.8374	88207	378314	1252	-278.1628	55	3530.035
122185	17729	995	-80.1805	33611	4983	1070	-122.973	37	3533.421
109439	120649	134869	1230.351	36631	49196	224043	1103.212	48	3546.753
132101	24959	34465	268.4865	36484	6669	41645	468.2845	38	3556.327
101359	88876	1032	-95.5048	74034	87627	4246	35.0006	109	3569.898
3121010	1502785	71244	2057.988	2137884	673621	100060	3222.366	91	3582.529
124009	26326	1968	144.8048	37931	7292	1989	127.7829	40	3594.742
154153	273840	331677	6385.68	69815	117800	573920	10269.91	56	3615.329
261947	83761	11691	45795.66	115071	29288	15341	70258.43	58	3624.756
2514132	986359	41745	762.8945	1462369	454429	91643	1399.572	78	3630.170
236897	24727	4930	210.573	60878	5006	6013	445.7293	32	3630.354
2553145	900986	17430	428.823	1447664	430244	31129	943.5369	78	3633.019
2625536	1108803	15640	648.404	2855496	918031	59962	2657.468	123	3635.276
2073968	1261594	10819	554.1459	1212101	555248	23522	1699.184	80	3642.577
2660824	840565	10459	333.9499	1514905	389891	21166	870.2126	79	3682.085
2392075	1231787	7050	628.505	1380288	539643	17355	1509.615	78	3685.518
137862	135639	158825	3301.083	43881	41037	212364	4158.82	43	3732.850
2045080	672810	59745	1009.695	1019678	329955	158008	2618.649	85	3733.276
283252	32906	9191	-136.5849	79348	9141	11654	-65.0106	43	3734.097
3083465	1527430	14458	1406.494	1957683	727939	28394	2337.104	82	3735.079
305266	223320	204082	3442.6	93137	69288	274127	4982.125	48	3736.857
156631	244244	244570	29420.38	73904	97980	380842	51776.84	56	3748.594
2960213	1500616	83151	1880.571	3069204	1304964	185767	3312.129	161	3760.774
184544	37649	16822	-47.6858	50657	9988	19718	266.5798	40	3763.886
2481371	992505	20618	354.0698	1706606	501014	42549	836.1989	89	3780.028
3052430	1211942	19499	231.0939	2092969	662519	54207	333.6127	82	3780.077
104844	49432	9910	362.951	28200	13390	12046	413.5806	35	3848.510
2722795	1154684	26144	960.8784	1670528	539212	47384	1055.442	81	3852.628
3318791	1303774	30821	878.8581	2291982	710104	81833	2206.231	91	3860.882
108724	92383	130207	1445.213	32596	26822	166459	1465.55	39	3862.144
2842547	1295721	13037	451.9757	1883862	635594	27224	652.4664	85	3879.230
113481	47544	76538	1209.182	31210	13189	93713	1262.699	36	3888.316
2780575	2056771	20047	564.2367	2109238	1275907	46110	1589.771	107	3892.456
114508	64044	-127	67.2753	38939	23831	-519	56.6841	45	3921.821
106230	56664	54507	823.4427	30521	16216	68532	868.2452	37	3949.123
358638	509945	2197	35.8517	112468	159181	2439	-53.9721	50	3956.637
4323946	2237249	21479	853.1719	2540773	1269356	67058	2909.354	117	3971.447
452982	508925	425077	72306.42	224617	191662	738311	112905	67	3984.156
160724	157460	214275	3568.827	51275	48187	283011	4774.717	44	3995.239
2520676	722718	18161	429.6321	1379315	350572	36315	1291.271	79	4025.835
289580	35420	3019	149.5659	80863	9480	3633	172.2113	44	4041.787
110681	50994	26455	717.1255	29745	13762	32030	754.883	35	4054.043
251563	22956	511	58.4671	70759	5932	1034	119.2074	42	4074.068
118801	42087	24206	245.7566	32702	11658	29820	328.902	37	4078.729
214065	187694	125280	2404.208	64558	55354	169282	3288.32	45	4081.133
105348	221081	19739	945.5579	44270	78147	30933	1511.741	50	4086.942
2544689	2796696	93306	1284.267	1642930	1264516	149539	1787.338	89	4087.478
178697	21997	15749	190.7189	50185	5869	18626	446.7186	40	4112.646
190361	107378	1099	294.8539	52511	29370	1449	567.4889	41	4145.822
317987	1105542	781144	4195.378	223098	653335	2428621	20039.44	96	4148.131
617225	1211969	167928	50299.16	340207	645973	474977	90962.81	79	4170.639
213541	20643	6229	-76.3531	60058	4015	7418	-227.4502	40	4170.997
407767	230505	50508	30321.9	158263	87381	87705	46896.25	59	4171.866
347051	401173	612922	52710.52	235868	455863	2282039	189794.6	145	4180.197
214651	238931	39115	769.3515	66760	68870	51963	1098.524	44	4180.437
109162	92651	95056	1281.442	31756	26487	120285	1704.989	38	4198.616
116653	14453	5870	111.307	32112	3852	6623	230.9503	36	4202.807
2725601	1066364	86292	1767.581	1732444	481698	132174	2868.161	84	4222.576
131944	74603	127299	1788.674	37880	21967	162270	2427.347	40	4226.556
134701	82120	282	128.4202	69558	56783	741	396.3701	72	4265.716
2249307	820701	8721	466.0481	1754201	492297	27132	709.7052	96	4273.837
2032036	709075	21639	481.1479	1090936	314863	45100	937.11	75	4289.022
3436466	1423643	24447	845.0767	2227096	784585	70091	2853.905	111	4297.072
173834	173553	232044	11194.87	66679	65367	357068	16949.91	51	4305.464
201944	202210	207043	2443.512	64147	63469	285947	2988.227	46	4308.209
2338866	987027	15470	456.867	1629692	522271	39982	1474.59	109	4309.624
125425	108325	112748	2094.563	38059	31495	144777	2635.59	41	4311.467
1911044	825000	17926	345.4486	1110792	391353	36949	1293.039	82	4339.917
118191	27281	322	60.6642	34964	9375	502	67.7622	40	4343.813
2586061	1268609	21590	554.199	1756420	681933	57814	1086.565	87	4359.495
2508709	899946	24697	373.1017	1486895	401589	42540	1200.494	77	4406.275
1171916	1651972	76304	22843.85	896246	1053830	256299	52618.57	116	4409.107
268937	62254	14855	164.3655	88795	17252	18720	270.192	49	4509.545
1797178	1373017	28142	537.3662	1144537	673692	69660	1638.926	90	4512.158
144222	113870	14301	730.0861	40089	32311	19118	916.9198	39	4549.523
103209	127098	82904	3582.115	36366	41097	118437	4612.916	43	4554.402
123664	14325	251	171.8811	34345	4061	261	167.4421	38	4588.862
454901	42038	9208	163.9688	132595	11581	12062	211.2782	48	4611.194
202343	224944	48275	707.2275	64270	66656	62581	704.5941	46	4613.874
163240	23596	25910	-103.449	45459	6260	31591	-139.9449	40	4620.285
358029	177523	63910	4835.351	106776	53450	86108	6635.059	47	4643.981
2483943	842730	19587	368.4307	1586719	435854	46957	1070.888	85	4646.671
156526	20637	12340	-138.726	42717	5665	15124	-292.3436	39	4649.075
2833771	1872432	22448	1446.733	1819744	853654	44726	2243.929	84	4653.476
1010772	1382100	571729	55802.2	437444	505060	943956	81537.73	68	4704.315
2785273	988361	26976	432.1536	1744597	452225	62714	763.4554	85	4711.296
357413	62495	10789	67.4629	125306	17721	13827	-29.7053	52	4712.844
2632076	1120033	17057	568.4977	1481296	445480	39288	1374.457	81	4717.268
620309	223737	366	-40.6674	253108	77322	324	-88.6236	61	4728.996
245002	154854	80803	2133.448	124793	60526	110029	3220.827	64	4742.808
215619	269983	311433	4647.792	72474	86457	432123	6776.5	45	4742.883
252786	278103	132830	2174.763	83213	86758	178393	2888.247	47	4743.015
3354240	1194956	11521	700.1281	2165519	628447	27803	1624.148	88	4786.954
228916	1298117	23167	413.2687	68199	372230	30171	767.3931	44	4819.609
102182	67235	86470	2020.967	27384	16528	104612	2373.333	34	4819.788
2298835	1171140	7358	521.1838	1370730	522959	19510	1069.511	83	4824.446
146265	176456	246166	2533.713	62928	99548	506012	6881.873	57	4827.620
2016152	683574	10859	383.3899	1249528	315495	25652	1276.677	81	4828.084
229808	183705	239394	4284.204	73186	55414	325851	5413.041	47	4836.173
2474325	1863249	19669	1048.631	1731595	987537	44208	2237.469	96	4842.225
107506	54001	14808	0.1288	31759	15652	19483	47.3963	38	4845.574
138682	131554	215546	3198.931	44964	40492	291054	4608.33	44	4847.466
239946	441678	527307	13401.52	110971	206412	896745	40710.39	80	4859.987
2928243	1348796	11862	420.0582	1837656	647658	28719	1032.336	92	4863.947
3488809	1821554	21650	679.565	2311277	994752	55065	1467.146	95	4873.360
111826	54257	14898	218.1778	31293	15362	18582	274.0502	37	4926.695
2427736	1905674	38905	90554.57	1818146	981162	114926	152555.2	135	4929.916
2868534	1460707	16990	779.139	1986706	875091	57536	2571.57	128	4935.026
979108	477516	91075	70159.3	390029	213063	146674	126362.6	71	4936.939
154968	31961	36176	294.2736	46848	8728	46337	129.1057	42	4945.671
545414	76519	10959	145.9999	159127	21470	13456	98.6816	50	4956.786
336180	1223858	521015	4126.941	215738	703886	1879696	16188.75	125	4963.610
168042	136670	10959	-1486	65840	50277	-1555	30.7645	54	4979.911
206237	20585	18426	94.4986	58686	5532	22606	-7.0034	42	5035.637
2625561	1847037	39356	1056.672	1876132	973993	78328	2543.601	92	5048.220
2735856	1389863	34761	674.8921	1979526	792517	90675	1827.868	98	5051.533
2389820	878246	13505	151.6305	1551524	416728	31003	43.6683	85	5055.455
2963245	1885544	22487	1206.121	2028991	1081475	44675	2817.268	91	5064.081
3065213	1026390	12658	486.5138	1814183	520532	34736	905.4896	86	5073.397
106665	52382	40487	1331.921	30072	14692	49882	1371.98	37	5078.353
107186	17631	10439	-41.1721	30314	5706	14592	210.2112	39	5139.831
1622256	576994	4477	147.7597	933138	250127	9970	111.317	76	5142.328
118597	67195	34557	720.2477	33149	18802	43229	572.3469	38	5153.711
246160	73457	764	86.0604	75126	26478	-1207	480.6873	47	5155.729
2863559	1659914	1845	337.5045	1684306	819000	3627	625.0747	89	5158.100
2784753	1200124	12287	512.9007	1587294	583055	25304	933.7544	80	5160.754
191505	79523	20250	264.025	51644	21729	25187	361.5907	40	5168.085
105533	46439	1311	-70.6529	30308	13768	603	92.2283	39	5170.505
2550248	1134903	125845	2197.905	1955174	738073	402730	6822.153	95	5183.313
2898829	1281047	13394	512.6034	1905248	640313	33820	1531.302	96	5188.999
164577	119156	117023	2363.39	49883	36268	151019	3038.366	43	5190.874
124366	79650	82384	1440.942	36259	22891	105060	1361.866	38	5191.140
1947990	1001239	22746	534.8506	1271583	510685	55465	1002.586	83	5231.490
3288009	1099965	25029	914.3269	2092147	667657	51175	1462.917	89	5266.851
248959	24633	6526	-162.0914	74368	6859	7514	-210.2646	46	5269.799
2318789	1163772	5262	614.7982	1538546	539118	7531	1198.289	84	5286.082
158127	40370	71831	6534.519	43165	11165	87712	8027.243	39	5297.774
2724724	1526008	16315	705.2715	1842746	788403	42517	1307.804	93	5316.604
845437	1008433	374923	13990.58	430216	452582	805486	29622.56	77	5363.117
2478606	875107	20064	444.7904	1414565	421220	46788	330.2068	94	5365.699
2856985	962763	21894	608.4534	1834644	476626	46909	644.7949	78	5365.937
148384	106867	122133	8069.062	46967	35196	171526	11236.41	41	5366.694
101160	105140	144185	2026.778	28797	30262	182891	2435.985	37	5378.366
891547	1771450	462401	29305.5	414294	660310	867637	48301.04	71	5388.305
169178	391303	944	59.1584	83701	203263	3306	-210.7334	68	5396.465
2453959	838967	14782	798.8702	1379431	360223	28655	1673.546	77	5401.577
2540272	1431520	49224	1128.666	1535884	602754	108982	2351.49	80	5424.449
2355427	1045116	39572	1282.589	1504270	502566	105929	2920.817	84	5429.297
317317	297381	291641	40263.86	133486	101029	454272	57797.26	57	5482.716
3002273	1065113	45685	1064.928	1888217	602570	94230	1469.303	86	5485.997
203682	39800	12002	299.9122	58760	11156	15577	300.4697	43	5487.857
651268	147355	21939	332.9779	216031	42055	30080	575.488	54	5490.729
2238812	1197834	9371	372.5131	1444375	618622	21310	563.491	84	5490.826
413134	539007	197599	6888.504	164796	184956	315344	10905	59	5494.768
152611	78936	76207	1714.813	42648	22364	95001	2066.356	39	5497.934
125346	69852	61186	868.3346	34746	19346	75714	1103.755	37	5499.881
1282151	1176978	148774	3680.421	729331	493325	294514	6602.436	81	5546.599
113772	151368	141364	1653.72	35392	46513	189383	2329.786	40	5570.968
103113	59361	6182	193.4102	33568	18162	8162	106.4882	40	5592.045
2927519	984753	7371	196.3131	1743011	479360	20504	77.4744	84	5629.495
102652	63359	90895	1978.209	28286	17645	112863	2086.014	36	5669.566
2950704	1147278	30827	434.9947	1883969	555289	69142	472.4662	88	5705.647
113384	168252	183991	3286.695	36480	52147	254563	4219.384	42	5712.005
128983	330978	1285	378.0885	36236	93298	1222	653.1542	38	5717.335
104029	31445	605	-17.0595	36053	11536	1269	-211.6091	46	5718.756
2545678	1241560	37733	1002.221	1751020	647457	93170	2415.837	91	5731.908
2574440	1101842	15132	209.5052	1719877	588983	42724	9.0164	91	5744.221
2649892	1151418	5266	373.2226	1600556	575136	14498	735.7378	85	5756.917
678163	59428	14032	-19.2048	194682	16889	17587	261.2307	51	5811.518
2134942	1130012	17429	496.9669	1453764	599865	60120	1316.732	123	5815.932
109853	45633	61614	1532.745	30917	12657	74962	2134.968	37	5820.019
116796	122272	167391	2360.435	35564	36187	217865	3400.227	40	5850.332
119900	139313	180396	2006.016	37891	47369	260302	2297.542	42	5872.406
375894	316433	410450	4684.245	126217	102171	575358	8129.984	52	5903.355
118124	78500	53724	519.1164	36047	22846	68220	588.142	40	5908.382
458016	68112	37120	589.432	159254	19158	49180	675.998	54	5909.389
2965025	1150253	16239	881.2079	1692530	540578	39042	1611.856	82	5909.516
264216	42461	7192	-74.9288	69159	10416	9256	-290.9384	36	5909.921
134623	102431	187171	2066.093	39764	29093	235359	2667.84	40	5912.417
2568751	905557	9159	515.0199	1756707	520004	29149	602.4589	94	5921.974
2396419	967232	20833	131.1313	1595426	446603	44914	459.8754	83	5928.299
245779	338557	336657	2188.058	87014	110761	494103	3692.578	48	5928.844
847406	918489	125355	13346.42	643506	612777	391046	39585.48	96	5940.324
2868832	1079138	14297	650.6617	1688286	555496	29012	1411.173	82	5983.085
3374120	1534651	27051	999.3611	2201013	853633	69591	2471.855	87	6026.375
160085	189794	210170	1711.537	60515	81074	348899	2628.434	53	6039.867
152283	49464	52243	635.2323	41429	13573	65346	647.7106	38	6040.212
102475	46535	29978	450.1658	27904	12512	36057	524.3977	35	6069.273
1236186	1220618	135732	7664.165	683119	532501	277428	13622.11	77	6078.549
248410	176758	168089	3213.993	78340	56072	214760	4297.036	47	6118.643
274219	151124	31066	20858.6	86909	58098	50436	34858.26	62	6119.048
2839383	1245158	13792	868.3312	1770999	583277	29549	1689.899	83	6120.469
283577	101076	141985	6377.358	88509	29000	181928	8231.561	47	6124.277
305744	56280	3857	186.9777	86270	15396	4507	406.4427	44	6132.544
105058	70837	80780	938.758	30062	22219	100168	1164.825	38	6162.718
117512	9002	209	8.9249	32136	2483	79	27.6319	37	6181.420
239349	488832	229588	27973.29	152037	410557	927822	65119.41	115	6224.084
3676860	1321802	16164	328.0004	2051114	607698	36356	680.3716	84	6235.559
2585108	917766	28647	812.6967	1723643	532357	66955	1655.176	118	6242.416
579468	61202	11984	203.5024	171334	17466	15212	154.9932	51	6245.981
1496854	1265152	21141	312.8101	997302	639110	43608	373.8088	94	6247.664
385841	250835	263031	3950.839	123895	77092	353805	5355.46	50	6260.409
3231575	1635077	82469	1686.711	2010597	901866	224943	4786.702	96	6272.508
109384	153343	168739	1591.458	39859	61356	302634	2110.967	51	6336.175
169314	31137	1108	59.5588	55425	8965	1548	-113.7572	46	6346.646
421770	344790	429773	50251.66	159741	126087	710428	72309.41	59	6348.506
3648513	2198385	90011	3794.417	4138648	1889653	276330	11077.11	146	6351.599
2791571	1020215	13521	596.3281	1737729	421972	34764	1542.46	81	6356.089
2871828	1322503	20791	656.1751	2079048	858369	68319	1572.896	95	6357.586
1133628	231081	19401	275.1961	382040	68155	26820	448.602	57	6360.545
152015	173509	240846	2090.26	57130	65302	383307	3819.123	48	6412.191
197747	18848	9648	169.6528	57528	5101	11766	288.8726	43	6413.321
129182	131001	250	91.025	39146	41854	104	135.0344	40	6421.592
134101	231926	209116	2015.208	58124	123883	477297	4687.962	63	6436.153
163072	130893	176456	2389.982	47619	37555	226306	2894.567	41	6455.435
116080	156880	49827	111.8947	34468	44922	64263	229.5543	39	6459.957
2469388	963830	15712	606.0432	1501770	481601	31371	1211.713	80	6474.647
3033031	1284161	12749	623.4189	1917359	618673	27163	1374.244	85	6496.596
3002904	1220461	22094	459.6734	2028892	670911	53846	1338.561	95	6548.984
119136	11007	1207	-128.6873	32926	3106	955	-100.4245	36	6555.850
645327	161182	3028	41.2708	230586	48230	3537	12.0257	57	6556.723
348105	61817	6173	74.7053	137316	18155	7578	-16.4742	55	6565.036
117527	13834	2774	7.8214	31851	3784	3130	129.593	36	6579.741
101670	44981	213	102.3493	27211	11859	451	47.1011	35	6616.405
2888452	1002205	11131	377.2491	2024112	512571	26717	397.4237	90	6647.229
324468	763319	687002	33694.41	282649	553425	2233974	90567.14	156	6662.514
181917	278494	3086	151.9246	62974	100077	4208	248.4688	47	6667.022
1308948	153808	9977	278.3097	448535	45066	14442	302.7962	58	6671.543
1301558	2987848	764347	51347.46	899445	1340630	1570971	88028.27	91	6678.582
150004	16244	2671	149.6431	40862	4348	2452	198.1572	39	6694.255
107679	788258	69514	1400.935	34788	235073	102653	1522.233	41	6697.344
134330	67528	23940	68.034	38994	19214	30804	226.3044	39	6726.026
141367	17263	9241	65.2201	39472	4830	11193	48.3273	39	6773.271
125971	59812	92937	1869.366	36087	17249	116926	1943.349	38	6774.111
443598	731474	377955	29121.28	259405	315451	714110	43098.57	73	6776.838
2883371	1761447	21810	977.541	1927600	927033	53089	2212.493	116	6778.443
2798760	1529702	69089	2071.093	2234502	924823	111135	3593.674	104	6779.443
3323873	1659093	10887	970.3607	2032094	861684	27268	2120.135	87	6780.896
3144699	1038641	16722	708.7042	1708544	464699	34780	1061.158	80	6783.349
2530106	887470	15431	803.4791	1382237	373973	29276	2025.184	74	6787.974
139194	67447	110487	1863.921	39466	19353	139664	2060.35	39	6796.684
269330	154728	22043	18658.01	93267	46428	30169	24229.68	51	6798.131
136106	97652	183471	2379.523	41011	28690	236626	2855.519	40	6798.771
398002	47731	5976	169.0536	114995	13083	7433	599.3913	47	6798.910
402795	55481	1505	13.4305	116782	15536	1418	-33.0502	47	6808.751
2691944	1063957	19113	757.6393	1791807	555686	54808	1308.129	94	6818.635
2986045	1228499	46968	1042.305	2028929	861555	102228	2512.391	98	6824.148
2000334	1359621	16122	523.0442	1264435	636640	38289	838.2129	85	6828.218
237018	254914	153337	2417.806	89094	85236	218407	3466.233	52	6860.849
1063482	1575497	37814	48409.57	696721	1024876	119220	79830.24	95	6864.503
111926	27108	34283	372.6763	33402	7496	42728	280.4408	39	6871.878
245208	61116	53338	538.6618	74740	17761	67827	730.6947	46	6881.743
2603059	1140427	18443	660.0523	1695281	527703	43752	1803.087	90	6882.726
894556	1502716	119590	80708	629178	961942	354693	160872.7	99	6883.985
613102	239502	94091	28204.3	188259	72191	127938	36911.72	53	6885.136
2233597	1372964	53326	1596.389	1287797	605635	111009	2380.805	77	6890.308
214648	17994	2339	-56.5821	59641	4814	2445	-149.8355	42	6892.060
117170	86218	126232	2502.215	34707	25518	165411	3382.357	38	6892.405
331519	40857	2037	-54.1243	97970	11204	1179	24.3419	47	6893.568
3758536	2484106	40956	1026.432	2582808	1333732	107250	3396.725	101	6899.403
338332	12999	11237	94.9957	78909	-3816	10696	10.8456	29	6899.450
1234660	1022265	73191	4305.815	526298	428399	165143	6970.922	79	6904.057
221402	57975	2256	-139.6384	94541	17859	2866	131.5826	53	6904.862
1126225	1558592	169484	49328.25	560546	806698	439919	105105.7	94	6905.628
142088	17397	2541	163.3501	38051	4046	2692	279.6212	37	6906.283
234344	28766	3392	139.8912	65401	7714	4012	445.6732	43	6909.070
239339	241863	317829	4934.407	80442	74953	433621	7257.938	49	6914.228
119805	62708	32895	224.4095	34131	18317	42350	212.835	38	6922.804
123813	34216	33977	592.7097	34019	9692	43216	997.2176	37	6923.877
140306	17243	523	-13.2597	38290	4538	741	-71.6299	38	6978.401
2694417	1516436	21727	856.4847	1723688	724996	52404	1389.064	93	6979.654
134576	12842	9792	159.9312	37060	3522	11585	224.9185	38	6987.427
234160	402803	716844	6330.148	171817	294677	1873008	17724.15	83	6990.553
120181	44967	32968	492.9048	33299	12317	37956	586.1316	37	6991.834
103714	62995	119513	2142.079	29675	18125	150078	2805.776	37	6995.911
2377233	1192509	8931	328.8291	1546474	621910	28316	236.3276	105	6996.074
2181933	847631	16211	668.2371	1383718	403674	38023	472.4903	98	7008.733
1030049	260212	17596	360.9356	341480	77733	23382	385.3302	57	7011.029
3215078	1228281	14274	381.9714	2267163	661805	31745	1129.895	92	7011.349
834191	602101	429847	3386.017	260938	176493	569642	4478.516	54	7022.599
2876734	1232410	17513	416.8793	1541712	574145	38748	753.1628	78	7050.530
2302479	1843011	97624	2421.906	1825583	933693	200607	4728.653	92	7057.975
181505	187056	200512	4479.323	64579	60013	276486	6168.665	49	7064.181
2054787	1044146	99710	1809.731	1750883	705614	258914	5367.275	101	7092.006
127813	87642	781	164.6141	96826	82995	2551	229.9111	86	7092.638
2549259	1970904	23556	591.2916	2166192	1218171	80059	2156.51	106	7099.195
3102719	1065782	28340	479.874	1958952	498102	77260	1215.286	88	7109.693
173015	255594	361652	2103.277	79306	103937	608975	4058.498	54	7120.993
2744118	1063527	12410	516.201	1686017	512039	23486	1152.365	85	7126.211
139668	173820	74565	1625.097	46374	55704	109259	2010.63	46	7130.685
106324	95639	128567	1923.209	33866	27827	164109	2943.715	40	7142.786
161450	39525	4518	184.8598	43841	10740	5398	340.2278	39	7149.604
102139	20919	16060	1186.966	27824	5710	19038	1383.432	35	7195.010
2975209	1176174	41495	1233.87	1799348	599387	77447	2675.377	85	7200.969
2182840	813591	22393	269.6473	1380856	400017	56323	681.1203	82	7201.406
181755	106091	147140	1612.554	52121	30637	186020	1923.722	41	7207.959
150911	120980	25510	1110.111	52586	38936	36486	1197.665	48	7211.679
3627406	1610120	49655	1536.646	2139962	786143	135214	3176.705	134	7216.760
138828	24584	36878	522.2558	38003	6814	46355	259.5155	38	7220.301
189448	564074	2465	256.2865	98491	315645	4738	851.2018	72	7220.448
478657	470509	478952	44331.81	204761	244263	908993	67639.91	72	7223.775
179521	535308	294830	2103.963	94326	294518	483306	3659.267	70	7306.391
2265347	1556925	33719	1026.836	1588889	656026	61621	1395.738	102	7313.920
3372717	1365425	46197	1135.252	2224714	732270	125778	2701.546	95	7315.476
212832	25692	7733	35.2213	62539	7127	9331	96.2691	44	7326.882
156601	105564	157909	7254.895	56716	39894	217989	14898.38	52	7332.586
630209	146265	102825	1482.483	227577	42662	139298	1894.018	57	7338.477
700187	551326	805401	35840.8	338555	294508	1780246	71836.6	77	7395.688
1342455	1518990	59741	2335.27	828858	879672	206282	5881.02	95	7408.670
2398625	888360	16426	198.2986	1436813	458147	38138	988.9418	85	7450.745
373301	185987	74551	1881.111	128800	58883	97935	2431.154	53	7514.843
177683	322779	327942	4785.146	75536	118437	518779	8215.702	52	7514.898
342856	128918	33979	618.4219	109148	37903	45706	641.9066	49	7531.943
158024	76200	149434	2279.448	45573	21942	191831	3013.519	41	7538.622
1275290	1041554	555283	5532.776	453764	347301	855362	8293.408	64	7543.688
566637	564480	522484	7348.552	224577	218592	896076	12133.66	63	7544.573
2062919	970858	27040	635.944	1260554	469855	58364	1479.42	84	7552.421
2920977	1161613	18540	345.094	1988678	614575	52372	1022.669	111	7553.499
3502657	1380702	47786	799.5946	2136052	752509	99791	1489.075	100	7569.893
114477	11300	4234	63.7274	31140	3047	4473	126.3353	36	7630.333
2655688	1301288	13812	827.4532	1828891	644928	25328	2027.301	88	7631.524
120073	222921	251023	3067.79	41818	77030	370193	4345.228	45	7632.880
2731431	1208760	39837	378.4557	1715290	572132	77929	1085.017	83	7635.205
316677	56234	4792	-106.5688	95555	15993	6493	-139.3427	47	7637.267
205956	19691	4121	28.9881	56684	5318	4739	-70.9421	41	7655.832
221124	87482	92504	1311.674	61964	29974	139095	1754.229	43	7658.911
209505	35028	21905	147.8705	60869	9763	27746	151.3506	43	7660.790
134188	77435	45704	589.1944	37286	21622	57256	719.8616	38	7668.078
3459100	1262966	27727	709.0847	2228731	705359	61301	1685.786	113	7677.911
2563064	1091683	18014	1189.785	1615295	500253	36270	2517.747	81	7692.324
112728	167542	235779	1800.402	33883	60089	341151	2776.371	40	7692.926
120817	101972	103968	2319.005	35116	28938	131106	2731.847	38	7730.497
606179	945714	243284	11614.43	311228	378318	453092	21915.06	68	7738.852
508819	101286	24608	137.9088	197331	29979	35033	221.7513	57	7739.931
275968	32041	29087	507.3807	85596	8974	37802	951.2922	47	7749.339
113109	43885	71498	1322.438	31087	12457	88098	1799.698	36	7752.719
171291	144741	287606	1400.497	51635	42246	371939	1901.978	43	7759.415
116653	24817	3087	-6.2193	31594	6712	3978	37.5658	36	7761.772
165141	22047	4637	199.7357	47039	6145	5191	376.0151	41	7765.351
2819173	885066	32823	724.7703	1615902	380623	70232	1878.615	81	7765.410
1703839	1430445	7818	547.9898	1218841	644066	16732	1467.265	84	7770.225
2985531	1286531	19869	351.8509	1802351	690158	56897	569.5217	90	7793.653
2467713	1661489	19656	418.5016	1870566	921016	43511	828.7671	94	7814.506
3252972	1564407	7676	608.4236	2048011	866171	24281	1274.964	96	7825.180
246722	383807	275160	3192.476	102296	135625	419986	5524.015	57	7831.612
3000922	1102561	17939	427.5779	1815646	545648	40790	554.319	86	7835.307
264240	300651	96161	61687.43	109730	109990	161981	89002.94	61	7838.037
2239180	1510348	34040	940.644	1252198	645344	68866	2258.183	80	7848.977
522516	880763	391213	23916.45	295022	414455	793132	50329.3	65	7849.189
3034404	1590776	18509	619.5549	1685752	648845	34562	469.5282	77	7852.452
213075	132496	175614	2397.146	65190	39477	230901	2847.346	44	7853.754
146318	16995	2703	114.0383	40776	6244	3252	349.0372	48	7856.593
107826	63468	24213	475.7493	30759	17982	31172	366.3492	37	7857.389
137570	66027	107615	1304.202	40476	19130	136266	1252.323	41	7862.374
262934	429298	198066	32865.3	129273	219828	485833	57050.63	68	7877.818
1118990	1.272227E+07	28334	997.7374	1128938	9726143	91922	3227.424	137	7885.801
117410	70952	26797	2218.912	33724	20911	35215	2959.562	38	7890.285
101234	9116	1678	162.5358	27509	2307	1063	148.0343	35	7956.860
2550720	1565365	74634	4499.167	1480641	721075	125255	7130.806	82	7959.192
158254	231714	150840	2218.124	59302	78216	220927	3196.605	50	7968.277
121806	78678	57216	11126.62	42510	31879	86838	18456.01	49	7984.924
503944	808754	459501	8117.806	201141	303408	856356	14307.37	64	7985.220
497060	273897	346360	3968.796	166327	95071	507390	6687.579	56	8012.431
2925892	1058690	35029	994.3269	1812575	544465	83369	2005.201	88	8021.179
180375	326770	245695	1075.49	63613	110308	380609	2156.365	47	8035.962
3259101	1608268	18436	1091.06	2167805	814834	47125	2124.712	90	8048.823
2010720	1614767	808693	10440.08	773133	537290	1220080	15667.49	63	8078.845
248947	33152	13588	-28.3132	72933	9015	16929	-67.0831	44	8080.681
181699	188644	6240	319.064	55012	56416	8482	476.4402	43	8086.688
142081	37602	49029	435.7269	40677	10338	60327	640.9447	40	8108.023
354674	36651	7284	-76.1676	100686	9849	8990	65.339	47	8115.855
761215	781729	626636	59109.08	407929	372263	1350160	108132	75	8127.090
193584	33173	3815	97.0215	63690	9423	5140	37.354	46	8133.169
586440	83810	8558	-33.4962	172917	23135	11084	-114.9876	50	8145.157
2620898	2380965	37071	15140.48	1554848	1352456	82693	27516.48	92	8161.226
146566	18579	3035	10.2635	39879	5129	4134	-111.8826	39	8178.433
2618277	1216293	10124	594.1564	1916986	740819	19366	1052.233	91	8179.306
291026	215811	211500	2462.15	95196	66072	276667	3245.619	50	8184.617
2798141	1389083	60200	2511.22	1634926	574276	113837	3959.856	79	8201.847
460889	392533	417363	3682.464	181405	143595	662815	6568.921	58	8209.523
412957	40911	868	-14.9052	120825	11602	891	-323.2149	48	8211.114
1773168	1114256	34426	1101.099	1134225	523518	70901	2089.346	81	8216.326
661309	114253	6132	86.6052	224609	37794	8207	-75.9873	57	8220.301
225614	193326	275284	3261.632	66171	57538	362998	4702.588	44	8223.125
320113	230633	54961	578.1121	100966	73296	77026	950.9586	49	8281.865
1326322	2152811	111913	79651.72	852104	1294033	385794	144472.3	104	8285.781
140566	197559	15125	1477.512	44034	63490	18781	2359.414	43	8290.845
2586910	892197	39659	450.0699	1490460	408617	69042	1302.856	96	8291.883
181885	20035	8932	198.6852	52428	5681	10858	223.5338	42	8297.245
3109732	1174772	20025	572.4025	1988775	541429	38959	1450.8	87	8299.330
600495	114358	4546	67.8306	191964	32591	5565	161.1965	53	8321.850
157875	24979	6319	129.6959	45362	6829	7820	176.702	40	8340.539
133444	17568	5476	226.0036	36327	4942	6451	361.7011	37	8380.919
100025	36541	60113	943.7393	43599	11369	86474	1183.391	49	8393.951
2030388	801127	8431	65.7791	1218881	419696	16351	320.0911	88	8412.182
142677	75372	90291	1695.125	41150	22043	114764	2056.46	40	8426.252
126033	43154	24290	269.669	34929	12107	29818	444.1898	38	8449.988
2357672	809639	19681	218.9041	1366321	362351	39766	496.6726	81	8452.508
2345949	1692222	6488	550.3768	1687986	1008246	24260	1778.986	94	8457.232
105103	54376	113267	1367.879	29080	15295	138445	2163.764	36	8518.188
144680	52500	40735	839.2335	43203	15023	51695	1047.089	42	8519.050
236130	22746	22812	298.3532	71389	6415	28051	308.4611	45	8520.947
100275	222744	259702	2052.882	58337	128509	605299	5043.474	64	8534.261
2497431	825498	10616	139.3576	1541028	405876	29695	579.8895	95	8550.970
151822	17996	21441	287.6401	42896	4855	25990	403.039	40	8618.017
467790	506015	90839	8486.268	166824	171783	138086	11854.42	57	8619.191
2209248	885143	23610	613.521	1383018	438463	58621	1799.438	85	8650.353
2821456	1734981	24838	1573.812	1677799	866340	59866	3308.283	81	8673.636
109103	13366	792	-75.9688	32063	3690	843	-304.3077	38	8701.675
101426	48574	479	311.0719	27234	13121	848	405.9728	35	8708.179
105025	63542	86755	1467.955	29920	17950	109687	1482.041	37	8710.729
114876	70639	52850	1231.885	32493	20154	67232	1544.315	38	8730.275
134072	21745	4539	88.8379	36592	5935	4996	312.0756	37	8752.724
2743674	1081672	22368	657.2448	1831269	552967	50889	1449.073	96	8758.292
106195	72716	61383	1225.986	30995	21011	77835	1489.543	38	8823.345
191456	17726	5186	-62.2654	53278	4795	5524	-102.9036	41	8830.575
149000	66972	120140	2388.854	51914	23833	151071	2724.883	66	8843.728
874235	621290	107022	33395.54	497182	326741	268549	61914.8	79	8855.284
281068	169771	207346	3293.911	83038	50374	267358	4566.184	45	8861.865
955946	1920944	732172	38283.45	515541	870208	1459965	81518.04	75	8914.351
2630339	1358454	19738	362.7018	1748720	739824	55096	1278.686	92	8932.251
2340405	840809	42315	821.8715	1431838	383653	78840	1521.924	77	8936.368
168027	128390	203798	3102.468	49989	40041	274814	4604.266	43	8947.532
3011967	1526500	33673	842.4553	1818388	759029	80811	1596.297	85	8972.609
1837946	1323224	45139	705.4979	1596118	926146	148996	2187.476	100	8999.894
105498	331894	104565	1779.097	32530	117803	143347	2454.367	44	9045.745
1732730	445228	66038	1272.132	628168	136472	98147	1119.647	61	9051.084
282600	27282	8607	127.4527	81170	7598	9910	186.951	45	9054.133
128562	54019	93788	1342.907	35923	15294	117326	1109.789	38	9054.727
2361758	1102686	21188	574.0468	1347801	538051	55738	1871.302	84	9060.580
570222	1023000	116723	32823.56	438888	666279	404652	87660.58	121	9071.260
224042	281764	224561	20638.67	121899	116248	339176	41406.57	63	9086.722
1817190	3333151	571991	47166.5	1336861	1754066	1525597	92478.59	89	9130.112
2591855	1087601	83338	1728.662	1295843	388858	157163	2572.244	74	9143.556
314478	771386	3321	243.1081	94023	242768	5312	19.6032	47	9157.271
1480172	222060	5780	33.258	562203	69037	7872	99.2192	61	9157.824
248051	30406	3260	-219.114	68780	8721	4318	-621.3602	43	9159.256
413729	509124	31850	65558.78	179880	185115	51642	98470.72	61	9174.922
2757052	1097175	18442	682.1962	1731309	512595	55958	1350.644	85	9175.716
139580	182722	112275	1951.627	46983	55323	149105	2440.791	46	9181.993
161375	30772	13104	258.3344	45306	8526	15799	354.5239	40	9239.505
458404	138531	8443	149.0523	131002	37955	10548	65.1428	47	9264.609
113276	47361	8324	-100.8236	31410	13238	10000	-116	37	9270.367
2624691	1301018	6099	460.3539	1618627	579748	11002	1028.812	80	9274.986
2990192	1094612	23171	742.6931	1967184	518629	50913	1814.619	85	9278.066
3505182	2165317	31379	1164.562	2265208	1014751	75613	764.2893	102	9279.674
1004499	1013003	457080	29620.19	412455	357720	765293	44490.34	63	9281.412
2694546	2896032	96846	106603.9	2339071	2708441	343369	317502.2	129	9284.379
244700	46396	19025	376.3025	72973	13205	25036	983.3196	45	9305.654
173649	11123	6099	-964.6461	56208	4698	-2431	-54.1791	47	9360.327
108384	114681	125362	2342.408	36351	34730	166101	3018.066	42	9370.482
228372	88742	25415	474.7815	65305	26034	32970	752.617	44	9374.660
255736	1853519	250566	42566.55	261599	1353840	921890	100097	127	9378.847
2197316	996733	20387	642.3107	1362696	479253	42615	1491.702	81	9396.650
141730	76019	119632	2313.955	40209	21956	150884	2635.792	39	9428.891
2786251	1006092	28662	615.5382	1645493	502015	62371	1230.813	84	9481.137
510106	1100974	21150	25125.52	355724	579029	62047	46134.44	116	9492.845
2710459	1044071	15938	504.5218	1790749	569844	45380	1170.818	90	9493.837
2309119	2452287	135900	20416.99	2002696	2071134	529757	59804.97	104	9494.114
104149	12373	9668	-30.2252	50327	5408	13020	46.422	61	9496.400
3447446	1196407	18151	667.0711	2085878	634091	45243	1032.532	87	9498.082
2892105	1257931	13673	817.4553	1855033	655633	41812	1607.253	97	9509.826
642479	695082	910196	47350.8	269268	295918	1517950	76572.99	80	9552.900
181332	38158	5108	313.9588	53960	11457	6595	567.9795	49	9591.684
195514	17337	9855	68.8655	55372	4934	12212	-147.3068	42	9600.140
160261	1060740	24398	374.1278	56877	334632	33441	784.8401	49	9601.167
2556738	782128	12635	791.8235	1472775	338849	21862	1271.058	78	9601.766
2934756	1057881	12152	330.3272	2259003	622150	34815	1012.122	97	9612.037
248470	71476	118206	4020.156	71495	20278	147708	4847.819	44	9615.059
283110	1069379	284168	2927.225	146847	386565	463935	4813.753	64	9636.762
120224	59883	6426	104.2986	33063	16422	8169	-5.5191	37	9701.235
2431420	859304	12564	544.0404	1560361	424935	35218	1133.13	96	9706.768
201869	54332	33314	345.1154	63259	15436	42442	490.5962	45	9709.953
2474745	877879	6260	596.186	1622964	449385	14142	820.9662	86	9712.983
121646	23177	6051	140.2611	33194	6194	7146	157.6906	37	9719.519
114130	14283	3709	150.2749	31289	3740	4339	136.6179	36	9732.939
543949	455512	276272	29134.46	292250	241559	591368	41823.14	71	9746.886
434378	717271	490	127.489	452402	1034800	2809	-56.2151	228	9750.305
104013	208853	243	199.0323	61067	205438	58	1072.654	113	9750.377
567734	1197087	389474	48269.69	384211	688318	1019269	77877.19	85	9754.814
1383905	2242224	550702	69994.98	903510	1088537	1269607	131579.5	83	9781.817
240063	240840	80925	2077.893	92769	89502	128456	2892.182	54	9806.660
673734	620624	861090	3254.149	289352	265727	1479923	6630.08	69	9815.064
241543	40396	22152	87.3272	72904	11446	28676	46.5236	46	9820.940
328340	101873	152577	1452.17	91467	28173	189318	2040.14	44	9821.173
2379491	952693	11528	567.1208	1413324	435150	23067	1252.659	78	9882.516
166454	15906	3615	105.8015	45334	4232	4358	87.8838	39	9897.841
195127	200517	1136	211.5296	123899	197942	5989	806.1829	109	9942.286
1376540	371336	44943	529.7023	504326	114701	65078	390.2758	60	9950.860
126618	15038	11368	-155.8552	35468	4389	14076	-303.5364	38	9953.620
127882	200084	200575	7663.257	49181	74091	305252	10345.24	48	9997.269
336630	350064	279533	4714.201	133888	144469	467854	8995.81	57	10001.421
138364	15252	2275	41.6275	37670	4275	2520	-102.628	38	10034.976
2298506	1449648	12304	568.4544	1642705	626546	38611	1605.877	92	10035.740
1563392	1061001	51463	859.4743	985463	505619	127371	1016.313	92	10048.043
375277	163853	128114	1909.395	112858	48585	163715	2142.412	48	10052.603
149434	121337	16716	79.5676	40770	33232	20902	-45.7978	38	10053.523
3108402	1040539	26450	940.845	2008866	531009	58855	2211.765	88	10058.516
162364	33689	331	47.3691	58148	16520	697	137.7017	57	10097.646
138713	11757	12265	79.0665	38239	3134	14406	162.9766	38	10125.685
208378	28471	7984	-68.8976	61247	7700	10000	-300	44	10136.687
1340795	2159916	545042	64519.46	711957	1079401	1274117	95460.56	76	10137.510
2970237	1085735	23531	643.8891	1985463	528411	66225	1406.223	87	10147.270
110928	15332	13249	86.4689	30617	4241	15235	209.6835	37	10154.056
417405	661927	404231	43566.16	224605	309799	778283	68230.08	71	10221.128
2981016	1117393	9383	656.7863	1754891	505049	27719	1283.236	81	10226.182
184559	21364	11192	14.4712	52252	5950	14190	37.059	42	10237.728
178401	829566	23830	1185.863	63263	249198	34930	1665.573	47	10263.518
133416	49304	51960	1131.956	41859	14701	67426	1261.399	42	10265.971
164262	110942	90996	1570.676	48369	34079	124318	1943.64	42	10328.367
705653	367343	5842	289.3362	440324	147866	11689	484.9529	77	10349.875
2558285	1389278	34747	1056.907	1744355	768896	78927	2019.405	117	10353.397
2843079	887865	29886	364.4046	1762826	432128	63864	844.9704	82	10355.445
2410630	749909	18330	581.313	1456368	329420	35127	1237.225	79	10360.532
2596526	1111362	9284	477.0324	1487341	496268	18217	823.5737	81	10361.914
147500	104717	84162	1274.088	44455	30192	107150	1656.115	41	10377.847
165813	75916	51152	927.2272	45289	21022	62764	1027.26	40	10380.683
218532	42636	13393	414.7473	64087	11889	16652	439.7772	44	10407.102
561695	111600	3568	125.5648	178514	31703	4259	287.1299	53	10444.972
2629358	1066947	3767	151.9287	1507029	478921	9010	439.461	83	10448.663
372598	304059	349240	27541.36	177753	124596	559167	48552.87	62	10453.632
3044573	1287844	14046	459.7806	1858001	637156	29982	1092.59	84	10477.964
112561	12833	12506	125.3866	31202	3524	14595	147.7795	36	10493.501
334348	62488	13936	278.6096	100891	18132	17780	328.458	47	10526.863
252256	213598	176874	5002.832	79183	63295	231479	6316.172	47	10527.578
270957	33079	10967	179.8487	78411	9017	13556	148.2916	45	10561.459
727633	788849	523022	14842.13	338931	276625	808718	21348.48	66	10567.574
117426	162295	215988	3038.327	45333	54051	308497	4795.282	47	10569.074
239378	28375	13601	-40.1839	71374	7828	17030	-37.617	45	10582.092
1828138	1392494	10545	617.5745	1156094	670014	31461	1008.762	91	10583.957
131056	149837	173182	610.1102	50371	52213	267428	1412.111	49	10594.472
2537842	965047	12534	212.3574	1527994	427720	25156	365.0516	84	10603.438
2685291	1332937	15749	750.7189	1989271	843173	40518	2243.46	98	10609.257
122446	11716	5634	-41.7326	33846	3144	6602	-2.0278	37	10616.049
664092	1473441	1628415	39819.08	920084	2422749	1.082339E+07	263943.8	236	10631.525
211533	20561	17037	225.3757	60455	5637	20882	80.0802	42	10659.021
195964	158924	25275	1609.927	57297	45934	33620	1942.082	43	10671.344
360206	1013189	301367	60614.29	199746	513183	764941	109792	84	10682.135
1974522	749078	90245	1307.745	941355	262833	157013	2160.829	69	10686.535
2829330	1240108	33570	2926.277	1796649	585996	74458	4732.494	105	10688.956
254784	703450	535145	4899.634	141521	451571	1198964	11708.08	82	10695.100
113825	45980	85104	1499.534	31760	12925	105677	1727.08	37	10720.425
2008637	1358708	18396	294.8156	1272416	672127	49432	488.7352	90	10726.737
152241	135027	66733	1299.121	44082	38280	82762	1273.548	40	10752.452
3209651	1390791	72693	2219.477	2159493	668914	168325	4288.033	100	10782.215
2724062	1077392	25445	1036.464	1577694	517941	56824	1690.026	83	10796.125
2309739	1383731	14877	995.1997	1604165	756163	42869	2328.151	93	10798.397
105148	138294	180238	4063.752	32402	42111	239177	5314.43	40	10800.732
2546892	1216917	12967	226.0487	1494889	532830	23289	747.7129	77	10805.525
260713	27234	827	-78.0053	72930	7525	1185	-130.5215	44	10807.439
116915	81115	20600	334.66	31915	22156	24880	427.768	36	10876.443
3033012	1220852	22482	786.8402	1907602	694184	65372	1401.969	91	10888.176
387404	60821	8292	80.7812	138716	18471	11381	167.2741	53	10890.933
2803458	1249192	53810	796.741	2306473	800614	172420	3171.762	104	10895.268
181340	347153	497108	10021.16	109481	241136	1304909	31095.6	75	10902.495
454703	56589	15430	-7.377	148029	16486	21226	-340.4214	52	10903.976
2480062	892781	4384	497.1424	1534854	400822	11356	864.8716	81	10911.304
419906	63445	9180	36.998	128139	17632	11366	206.4326	49	10954.233
130209	11353	14508	137.2988	37361	3301	17281	205.2641	39	10957.335
169879	24851	16100	-46.79	48469	6760	19392	-86.5088	41	10959.309
184990	16420	15616	35.8576	53808	4497	19075	-94.8925	42	11009.667
127954	44199	289	49.4129	38186	14037	496	243.6256	42	11012.166
2028010	1127854	76483	1893.096	1051354	491524	147911	3059.607	74	11017.072
2706864	1020730	10159	825.1199	1915488	551855	32307	1945.023	84	11017.138
754402	1168404	111523	3518.84	669165	795990	327658	9913.014	113	11032.882
359746	207786	36042	1380.556	108277	61382	52227	1821.535	48	11035.810
265080	151622	211151	2887.371	80982	46904	285333	3653.581	47	11044.884
117545	59378	387	41.3107	32374	16172	203	-134.2117	37	11124.230
2612773	1301171	19721	520.1481	1704138	647714	49172	951.1492	89	11129.953
334490	52658	470	18.367	97886	18143	160	93.976	47	11134.863
100867	76631	99987	2323.871	31531	24375	134436	2978.66	40	11138.199
162965	42954	5629	39.9869	47462	12328	7160	162.676	42	11141.665
179659	63540	103597	1838.392	53192	20206	147557	2583.548	44	11196.659
296747	282532	1056	34.0416	87624	89916	1945	-234.8855	46	11209.247
105087	16530	6325	237.8325	28891	4740	7535	393.7135	36	11232.726
128688	109669	148366	2094.133	38587	32704	193412	2653.013	40	11235.941
103088	65925	117622	5309.194	34289	20665	156049	7636.549	42	11248.781
131389	85524	47103	1271.878	39218	25217	65501	1411.406	40	11250.529
271870	406394	280766	35487.77	116043	162484	559657	55723.36	60	11260.514
630708	944095	383354	37378.36	319368	452352	963839	64189.57	75	11278.240
2515728	1427153	7400	605.14	1438131	677773	18725	1202.473	81	11281.717
2336543	766329	66864	1313.27	1329519	297343	135561	2362.772	78	11320.860
165054	38130	3862	152.2582	55499	11385	5292	117.4812	46	11327.561
158534	16847	3018	-183.2902	43110	4468	3890	-297.771	39	11328.087
267031	26906	940	194.734	74483	7105	986	355.1146	42	11329.181
321639	58590	404	-75.1356	123401	19569	402	-180.8478	54	11330.363
469463	102465	20791	109.1751	187168	30258	28861	66.9021	58	11339.813
1039295	1504110	218790	50682.12	619154	680814	484810	89410.84	77	11346.609
120564	43330	13775	87.7775	33740	12660	17415	119.9815	37	11352.895
257150	47290	579	7.6819	77704	13280	817	-19.5663	46	11355.067
1904684	1571372	153635	3459.924	1243455	812664	347381	7532.874	88	11359.868
173611	304020	286067	5212.958	130579	230528	971378	19349.71	86	11422.979
116564	19678	1878	4382.756	31888	6257	2345	5633.555	37	11423.617
1271578	1655793	417125	23190.71	618651	614880	736048	36348.69	70	11428.025
108664	51507	31119	4691.976	29620	13789	38123	5530.1	35	11428.999
239577	362090	285693	2247.777	147007	263001	719403	12114.91	89	11434.405
109933	42433	73539	1418.738	30275	11794	89599	1618.704	37	11436.922
227388	73441	5054	62.7294	61798	19627	5863	237.3143	41	11445.109
2512705	1056438	11688	592.0968	1853813	674087	40911	856.9071	100	11456.053
2341083	1456813	114455	2052.926	1283640	586795	220333	3603.081	74	11473.427
212134	203142	141252	2246.837	86160	69206	207271	3082.703	53	11483.820
128421	100564	165441	1926.04	43756	32579	223761	2361.792	44	11506.148
180650	53858	7964	228.9804	50001	14744	9705	450.4505	41	11508.417
183782	20009	4657	56.8577	50545	5402	5495	-12.7305	40	11515.662
2556630	1002873	25561	632.7721	1670225	494475	57975	824.3975	85	11537.971
481954	1426911	310190	22984.66	279661	621433	992785	65095.24	87	11546.766
3324149	1279894	40577	1194.97	2134269	712024	108168	2540.625	93	11550.164
2069178	1553615	17601	609.2161	1400846	812220	51823	1430.67	92	11558.998
366523	328405	205042	2779.456	131546	112656	305832	4493.775	50	11559.387
194284	67475	5154	14.3394	60201	20032	6647	-78.5033	45	11567.586
2733852	1275697	20716	842.9676	1752256	600723	51267	2121.679	86	11573.834
133962	16344	7752	68.4872	36048	4364	9879	-92.5881	35	11574.539
2554854	1030711	13190	288.959	1685699	530395	32146	974.1906	87	11594.854
787759	943113	489625	48325.96	336500	360622	789381	68605.07	64	11597.039
663617	110061	18391	57559.54	221459	33104	24589	77102.64	55	11638.592
118395	12566	5355	-121.5845	32191	3463	6922	-325.0758	36	11654.321
160301	72010	46105	471.4905	49126	21624	60519	818.3159	43	11656.997
2625679	938656	15471	456.7231	1507797	437192	32483	767.6963	86	11659.740
2658991	1143257	18069	414.8709	1827911	666388	47922	178.0242	90	11662.318
209189	65811	54657	490.8577	62310	19090	69724	276.7164	44	11672.258
2276196	969717	8917	471.8437	1441756	515508	18288	895.3568	83	11675.631
146959	410281	184841	1229.38	60712	165812	307100	2675.31	52	11677.717
145189	72058	148583	3387.906	41714	21964	186409	4158.745	40	11697.262
2975233	1618881	20208	333.0688	1998577	1007079	64942	1482.846	100	11724.623
179790	34579	2421	8.6181	50755	9378	2964	-34.5196	41	11742.748
176345	25506	1818	16.3898	51981	7321	2460	-153.994	43	11759.630
204318	32568	9901	234.2461	60222	9130	12806	291.2166	44	11777.527
2901150	938719	14067	392.7587	2719391	731376	64077	1329.32	119	11828.699
3672842	4476806	92807	3412.073	3343855	2826467	218114	7171.396	111	11835.564
2476845	943072	24288	442.9568	1385052	405288	54825	1218.682	79	11864.175
911638	1273403	111999	54073.34	582273	679608	324990	104228.9	88	11883.790
135120	64004	46193	694.8273	38157	18390	57792	731.7312	38	11917.674
100660	21527	3894	210.6534	36013	6436	5272	284.3592	43	11923.242
1279169	1741219	713458	17076.39	725900	796617	1572434	34258.75	76	11975.414
1171201	1631433	531803	40694.55	567086	631893	990658	67920.31	72	11979.791
1721571	561072	29549	374.8989	702139	185070	46663	365.1943	64	11983.273
134127	112998	131145	3385.235	41889	35019	176722	4341.704	41	12005.773
3144953	2989581	16581	1175.994	2963403	2087900	71963	3262.524	128	12009.228
255255	327126	265087	3489.981	100909	111198	391396	5452.116	54	12030.995
334597	41730	6512	276.9232	95801	11830	7997	462.2317	46	12071.473
2334965	1188962	125806	2409.517	1436468	502153	251503	3568.718	79	12077.642
2556733	1286258	14673	526.5553	1757849	745524	37420	380.262	91	12078.039
109000	137189	84529	1338.277	35081	46917	131041	1649.2	43	12080.761
1979554	748855	30729	982.0969	1395495	422404	64846	2230.661	97	12083.341
259677	61858	14923	281.5803	73503	17102	18682	421.6602	44	12085.802
256881	390028	79781	46322.52	206237	226599	240964	105162.3	89	12086.734
741525	1006535	69309	10905.43	412382	465782	176047	17786.84	77	12091.877
309855	27537	10579	-40.3181	91597	7651	14127	-177.8753	46	12099.150
2971398	1019586	29320	637.852	1627228	494689	88810	1154.241	84	12103.029
508868	87248	29055	166.9855	182960	23812	39690	740.609	50	12103.384
1898746	1281601	72438	1270.172	932469	470984	131968	1777.805	71	12106.426
3142381	1383497	45815	1294.222	2045627	759656	121333	2872.181	103	12107.618
2738727	1608713	8849	463.6289	1808505	766019	21463	808.4743	82	12107.965
196921	332572	-164	67.5996	53317	91569	-885	273.3515	39	12109.058
278467	781520	2709	247.1749	114587	334496	4658	424.7138	67	12114.027
189923	939956	954	305.7194	82528	327881	1814	814.9654	54	12145.246
2556959	989738	8636	334.2796	1673429	465301	24801	242.1361	86	12150.115
3322359	1236722	16167	494.5687	2022503	653345	38518	698.2598	85	12187.307
319450	62703	3682	39.1602	91826	17514	4314	220.2154	46	12218.551
4059186	1163564	35098	887.3978	3227194	1020378	131120	3602.832	126	12221.144
361828	224253	210311	3362.247	111689	67757	276229	4645.647	48	12232.332
185490	213898	277260	2046.286	61088	67621	383863	3305.114	46	12294.716
317178	30632	4534	141.5574	136528	14315	8245	191.5445	62	12296.545
2518795	843855	75200	1485.72	1611126	418624	187782	3876.17	91	12296.563
3324754	976488	26327	437.5447	2027634	494876	65591	542.4551	83	12299.647
159137	104672	134419	2657.106	48904	30653	174716	3584.368	43	12302.209
317546	62232	12560	189.616	105134	17553	16354	167.6594	50	12302.451
125025	15501	5338	263.8618	34647	4257	6622	542.0942	37	12322.590
193965	53314	124064	13267.19	54939	15101	154000	16407.4	42	12333.684
3605942	1392272	36258	803.4738	2367946	812600	87152	1427.827	100	12348.979
127809	76950	56167	1459.569	36988	21863	71039	1743.488	39	12390.171
1596479	365541	113565	2851.997	778561	154106	197116	4584.008	70	12424.455
257233	31298	5368	-10.4552	71251	8386	6533	71.9013	42	12426.533
2982542	1248734	11889	720.1729	2045878	780086	40376	2130.894	95	12428.651
103590	13955	685	73.4285	28057	3677	635	-66.3765	36	12501.180
201149	123267	134621	2017.038	59719	36357	175318	2943.74	43	12508.498
397923	74380	6554	98.8794	132147	21801	7477	541.0597	52	12516.471
1562258	1504104	329936	33997.21	730567	553981	589224	50300.67	69	12516.746
2809866	844921	8242	376.9762	1818378	418758	19557	815.7477	85	12527.134
2946726	1115297	28805	631.9605	1976011	593590	74657	1499.858	96	12565.747
261763	398956	523916	4271.488	147981	357874	1858919	14249.56	125	12621.601
107253	191420	4699	6.8139	37596	72482	6013	137.7293	44	12622.750
1743119	3123636	483418	41207.15	966275	1248969	835907	95050.98	73	12623.264
133055	48277	1458	579.1938	37885	13586	1584	780.0624	39	12640.693
612848	542973	216765	4015.517	215843	172735	303779	5546.202	56	12688.309
2514584	1352925	12512	380.5232	1462019	636309	24670	677.987	80	12696.150
213225	44720	6302	135.1422	62765	13175	8837	-274.6443	45	12704.348
1939348	730255	52283	1044.476	1163432	305390	114661	1382.282	78	12705.336
2012226	693061	17374	445.8814	1353434	393218	36518	688.0598	85	12705.457
398863	38070	13623	439.6503	111760	8645	18053	181.1733	37	12705.674
2723531	1082272	20507	678.0427	1814931	559023	50598	1122.948	84	12705.730
1316550	1030325	85824	2920.927	779831	580660	296213	9901.949	98	12705.908
670781	741218	119427	42677.45	360227	411072	298303	90713.2	72	12706.053
104134	23671	9595	4516.279	29689	6633	13151	5393.571	37	12708.500
566676	773214	463578	6814.126	255693	302994	797967	13169.55	65	12708.608
2949362	775343	7319	640.7959	2028335	432438	28940	1503.534	95	12709.443
356666	792497	654265	35702.27	199271	610572	2407474	72562.49	123	12712.932
1914311	2144487	6277	792.7397	1468838	1053960	18690	2133.509	96	12721.008
2629450	1095083	16856	311.4216	1617939	517279	32646	643.2406	82	12722.069
115513	39898	81407	726.5327	32537	11180	99995	717.7195	37	12725.664
108675	102199	132584	3162.162	30845	28997	169763	3849.104	37	12729.117
1216605	283232	27993	349.8073	436999	88470	39101	598.3661	59	12752.164
2704963	1203219	26366	622.9326	1636668	540365	68286	1091.645	89	12754.171
3322052	1281399	37850	1871.385	1881065	580490	72347	3065.267	83	12769.328
342954	38274	2942	119.6462	110357	11304	3779	226.2019	49	12783.905
2509438	1212795	10610	509.221	1559264	567453	28546	661.2306	86	12833.424
270527	768193	19801	4077.636	146499	396819	53435	8985.703	64	12833.540
1872962	1146800	75863	1790.314	919795	443910	137595	2609.08	71	12838.625
194762	92878	136635	1315.224	52901	24956	170163	1707.544	36	12838.914
333943	312875	449535	13648.91	121639	105927	647131	20198.85	53	12839.334
2952012	902324	12616	459.5576	1892659	450666	36288	35.1568	88	12840.832
657002	980473	18621	30650.44	330100	427651	40178	42600.39	74	12850.828
2898719	1094932	26924	690.6364	1811978	534460	65086	1182.125	82	12855.205
136373	316369	169920	3049.512	43636	102482	220695	3458.99	43	12858.307
2922391	1214613	26711	745.2871	1982687	672223	56529	1175.477	90	12875.486
271513	471274	280802	5419.592	133387	191023	489911	9206.807	66	12949.582
3090707	1390524	36402	1014.752	1947140	651724	63090	1346.349	86	12950.604
174408	181360	201640	557.004	63186	74768	374635	2227.023	58	12964.526
119464	47409	32442	213.5962	34157	13629	41023	159.7903	38	13030.635
2599582	1203607	17670	632.287	1858455	750817	50288	1632.557	95	13060.471
176748	174975	163063	2545.234	51527	50167	210719	3237.536	42	13069.223
113252	68867	502	40.7622	34172	18881	484	-9.6476	39	13081.533
2647020	1416345	15982	572.1902	1597485	692799	46708	1305.719	85	13085.539
153200	28342	5719	136.0359	43566	7869	7109	309.0149	40	13096.326
104826	12300	3324	2.6764	28627	3345	3711	116.9871	36	13098.166
165567	15636	22329	209.8569	48851	4179	28005	199.0805	42	13154.309
650542	983581	185706	33493.91	396363	544280	438007	78981.79	92	13190.100
488473	58839	8027	93.9147	141484	16483	10030	-3.317	49	13214.277
3194783	1336188	13512	375.6232	2152241	786368	38629	1326.287	98	13220.945
108960	13952	3033	-9.4487	30024	4030	4096	-174.4144	37	13223.150
117825	52790	11201	232.1761	32596	14480	13985	317.5585	38	13274.674
472905	459000	451655	4985.846	203635	172337	719472	8727.979	62	13301.236
121870	160148	214980	1157.378	48691	61207	353496	2443.926	51	13307.794
174422	174849	83478	2323.516	56942	57354	120288	3175.557	46	13317.988
392266	52598	10014	26.9854	121630	14855	14295	-311.0505	50	13375.104
168631	16719	10721	174.2481	48669	4565	13205	92.8005	41	13376.586
710828	165994	4126	27.2686	222940	47156	5376	-91.6064	54	13377.280
304381	400111	8869	255.7509	93518	115143	11923	490.2803	47	13383.121
533131	45134	32713	214.5993	179805	13105	42756	518.4116	55	13389.229
848818	377954	392816	61034.78	321805	194211	794962	101660	93	13400.966
168304	810009	895	-16.7905	49536	244315	1448	6.6328	42	13406.685
149389	82279	67755	796.0555	42338	24259	87063	936.6343	39	13410.178
706581	966888	450190	21464.66	333559	370622	789826	32838.04	66	13445.643
367068	30709	661	-46.1179	107712	8864	656	-126.3984	47	13469.181
106446	53439	49704	980.5944	29792	15016	61770	1054.297	36	13470.959
324925	29008	1225	59.7225	96636	8415	1912	-5.1368	47	13476.020
219915	353384	388236	1552.84	85185	136034	643750	3139.375	56	13487.557
157595	22126	283	72.2763	42873	6040	-394	-25.3034	39	13489.123
691354	247949	47046	648.0806	346015	90733	82209	1330.125	65	13503.576
100800	58612	29	62.8269	38475	31257	305	122.1105	52	13585.715
131207	13664	15069	-106.4291	36688	3676	17666	-40.1374	38	13592.818
656719	163193	2570	22.177	211860	46853	2583	-18.6937	54	13595.730
1458988	369788	878	86.6558	771067	145894	2474	357.9914	75	13598.808
110389	56752	9651	99.2211	28999	15334	11997	242.6317	31	13599.051
547682	71464	2796	-31.3444	163644	20389	4182	51.2102	51	13601.014
1747802	767030	19590	135.999	1108029	376267	48738	492.6018	88	13602.198
223605	86250	176	94.6736	109963	42237	329	250.6569	70	13636.483
146630	72446	30099	2389.754	41788	20557	39032	3201.295	40	13643.033
2345612	983547	41310	862.491	1519899	428251	93573	1753.845	84	13645.355
113739	127436	91859	1828.49	35601	38611	123602	2547.672	40	13708.758
285804	30788	678	126.4358	81260	8435	729	165.0969	45	13757.967
131483	103578	234	182.3274	38661	30652	370	331.757	40	14096.555
115667	61278	198	-14.4922	49466	23069	412	-189.2868	52	14130.516
158486	43323	124	140.1564	65941	66706	783	-187.6737	125	14350.789
620263	1.675211E+07	2310	457.591	343667	1.061922E+07	11076	2250.164	116	14526.620
7953409	1.588103E+07	1329	-72.2431	9.04485E+07	3.654612E+08	14176	-27307.93	2546	14526.880
409852	1988501	76	3.0636	169184	1460796	130	-974.707	44	14527.131
705539	627033	430	3.123	647806	570884	1765	76.0165	92	14530.972
2718614	0	135	87.5735	9794545	-8406966	1070	-284.973	362	14531.036
2236076	168802	108	271.4588	8821663	-337240	938	5139.022	445	14531.112
7397580	7985983	85501	2660.406	1.712426E+08	-3.881961E+07	42169	1397.881	2195	14531.366
4021896	8682602	20123	701.3003	857119	-927833	13050	426.105	20	14531.373
161329	99193	81152	4579.227	64897	60618	194592	6639.211	63	14577.919
982897	1395276	52400	6646.64	661612	751743	125275	15799.93	95	14579.162
206134	168836	126596	2336.836	57740	46199	158215	2729.862	40	14579.718
183052	154103	182708	3342.319	51806	43798	230160	4297.976	40	14580.273
119622	10734	1681	75.1041	32521	2937	1732	105.7652	37	14585.347
246876	23217	7320	187.652	67878	6492	9192	312.2712	43	14589.340
2818009	1536599	20322	67.6642	1807351	733139	62350	380.835	94	14589.540
137914	72324	94310	1341.791	40096	20603	118703	2162.638	40	14681.953
471755	128575	19804	47942.2	172854	42558	31648	69028.85	57	14697.721
101028	10598	3766	170.0726	28141	2585	4054	320.6294	36	14700.643
1496783	911440	104613	4863.189	1193389	764576	384591	16625.36	119	14711.463
458220	322488	62313	42716.16	172707	107718	99724	58338.71	57	14729.670
2490510	899206	6913	366.2193	1508963	408897	14158	539.6638	80	14760.802
104804	68722	90046	480.3806	29347	20212	114446	235.2206	37	14769.064
171375	62298	11454	80.7694	74686	19702	18192	229.1712	54	14775.252
129640	14833	1731	-156.0909	35358	3928	2201	-219.7239	37	14783.169
326863	48085	12880	219.568	106469	13612	16041	793.7001	49	14788.949
231256	314095	33140	34700.15	118877	137239	61817	59799.54	63	14791.954
235889	28506	11836	321.7996	67796	7957	15834	477.4874	44	14794.100
3022235	1290713	54769	596.7409	1914298	696682	97556	1547.692	91	14796.561
111954	265498	1521	81.1281	32492	99785	1889	150.1729	40	14799.553
252031	292386	289662	2793.638	113738	101224	439825	3764.183	56	14800.619
105974	80866	18817	94.2337	32095	24184	25135	-349.9265	38	14810.514
2617014	858666	9710	26.731	1613414	415138	18918	53.6998	85	14862.989
2487021	2072506	11744	696.0384	2447400	1201049	38936	1025.11	122	14871.588
369378	238088	274391	3727.135	118689	73944	368614	5271.445	50	14898.721
193661	203034	330429	3732.267	70052	67048	470386	5084.455	54	14910.883
128829	121819	245238	3320.252	36499	34548	305830	4100.063	38	14970.734
1952899	1016254	16985	556.8585	1235999	472443	30487	485.9207	82	14983.328
190836	204109	279295	4229.45	70889	68436	404278	6746.396	49	15003.836
108760	29690	801	73.7361	37553	9116	1030	-54.217	43	15008.291
319223	221778	228074	33433.15	102698	71641	327172	45170.95	51	15012.866
2247173	835720	11089	390.2929	1423119	420422	26747	591.1067	93	15013.907
2903775	877724	33824	698.7264	1669442	476244	54694	1996.533	81	15014.715
2888214	1260475	8767	153.4287	1853409	595373	22593	43.8673	78	15014.730
947886	154840	6570	-71.423	303338	38409	8714	-127.9446	41	15014.829
1641321	1940561	441855	32567.07	770931	773264	915118	61776.52	75	15018.224
103793	15420	2139	28.1979	28259	4025	3056	8.2416	36	15019.271
4131732	1627305	19423	1040.03	2473573	788128	42320	1988.152	117	15029.376
438752	74733	43949	860.7389	149015	22577	62182	789.0102	53	15034.962
2783648	2238987	56457	1936.838	2089943	1218608	126844	3989.148	101	15041.422
2932943	1120550	7047	184.9367	1844253	570187	19526	289.2086	86	15053.465
309053	302810	80406	36957.58	131171	111282	128820	54189.8	59	15060.941
135408	70928	315	-63.3285	40907	24731	500	-157.95	42	15095.910
228043	19719	2760	24.836	64731	5836	3309	-117.1651	43	15101.920
2476681	878333	7175	229.5175	1714014	446200	22393	632.6473	107	15114.334
2675198	943064	19646	611.9406	1647999	403562	43643	411.7723	81	15120.143
109947	35326	6669	17.3309	29006	9748	8232	-35.5848	33	15120.889
2734375	1131316	7097	311.7417	1656372	586011	15122	1178.944	87	15125.639
123756	11392	12890	126.129	35312	3200	14627	307.1747	39	15127.254
239033	29237	9650	28.365	68771	8203	12126	66.0686	44	15144.627
2530867	1401287	10577	475.9697	1704526	661941	27735	717.9335	88	15205.597
169045	308573	167007	2854.693	78826	126631	277521	4921.728	61	15223.482
199930	44960	19550	320.755	57801	12640	26561	380.8721	42	15225.127
456198	89419	9005	-119.8195	132352	24455	11425	-71.0575	49	15232.053
632751	887357	646696	28566.45	291619	358487	1067871	46864.36	65	15242.469
2876790	844185	13370	725.057	1979826	457218	25629	1801.987	88	15243.119
2188572	662908	5762	225.8482	1168681	262478	10925	97.8925	73	15246.223
277769	23474	6124	25.7564	79607	6579	7201	54.7761	45	15260.066
280261	46637	4973	-47.6147	79171	12915	6383	50.4863	44	15263.585
3010942	1715141	13503	523.9183	2045933	842438	32867	685.4387	89	15271.323
267964	33690	4989	-10.9171	74855	9177	5991	-3.1049	44	15281.205
670743	1640660	20194	19121.08	394084	734302	42028	32099.17	79	15285.477
3298087	1742098	39042	751.8562	2057462	885291	91940	1286.834	91	15320.811
3200924	1559021	39846	673.1606	2071841	693958	118596	1872.036	96	15332.654
1531334	1346564	26599	1156.404	1044591	764764	75910	2872.551	95	15341.444
234882	18680	2104	-104.7656	65454	5309	2440	-57.116	43	15344.012
105446	13869	4088	-238.2632	29380	3882	5213	-551.1507	37	15345.015
352731	254929	105057	56948.3	160001	112564	197218	112892.3	64	15357.205
278390	1347190	1677	46.6797	80960	388101	1733	243.6213	45	15365.697
258258	221941	70894	1247.353	75546	62650	90266	1296.723	44	15367.763
202682	35470	9942	6.3462	58441	9629	12299	-168.8261	42	15369.373
302487	366200	371113	4833.839	120077	122248	529674	7873.912	55	15391.629
875171	1096800	636201	33838.68	388214	440814	1076842	51222.44	67	15423.732
530690	2016690	600965	2452.136	209482	811525	1402680	8044.348	80	15432.160
3008720	1277413	24707	852.6627	2158040	690648	67614	2096.345	102	15439.191
2112905	2563959	79743	1639.982	1383489	968048	187827	3429.695	83	15442.852
192954	7270	3183	127.9663	46458	-1094	2141	54.9101	29	15443.026
400236	602579	351920	5625.712	172780	242319	678568	10407.06	62	15447.811
587080	947002	19346	29090.11	316221	520546	62048	51684.29	77	15453.646
234733	27092	1396	-82.8844	64388	7652	2059	-283.2901	42	15455.463
355511	67399	14343	192.0423	101169	18765	18293	153.6373	46	15455.789
613156	791880	247481	2694.484	367056	497748	692977	8051.61	88	15462.358
162147	21190	6213	-85.0507	45223	5671	7408	-29.0112	40	15465.475
352833	48295	52392	779.7912	114582	14065	70371	756.6131	50	15469.640
2475574	1125339	26526	1472.909	1434732	498797	52018	2166.61	77	15486.375
2380589	1390372	24885	403.0485	1562806	644925	56290	973.869	86	15521.846
2724374	1308740	9128	269.4808	1752371	690377	26689	276.4529	101	15536.453
3223878	1718201	167139	3330.698	2144704	937416	367777	7297.89	80	15536.488
3411229	1367353	18809	1055.385	2252823	750436	56698	2100.158	103	15540.240
2424671	1019833	14296	632.8056	1543238	520619	34924	1799.436	99	15547.811
286658	543280	227191	6244.215	138054	203607	386058	10950.25	62	15549.301
310976	244450	197762	1619.048	103521	77923	270592	2562.811	50	15549.906
3092945	1197839	20513	455.1793	2036538	711636	62040	1180.444	111	15564.818
2748651	1099969	12166	635.3126	1633763	498791	26412	1268.313	75	15565.002
1983130	901575	11781	501.7141	1170496	465602	22706	1164.607	86	15566.164
211877	22702	1793	55.9873	61585	6592	2729	-94.7031	43	15576.871
316145	30457	8410	25.801	98467	8477	9998	241.2878	49	15579.633
2127732	1068338	187992	3811.951	1125899	497153	329884	6965.692	76	15609.340
151186	182520	3682	111.1602	42301	51481	4643	52.8723	40	15618.436
173986	206189	120064	3071.79	79115	100298	234387	6221.711	67	15626.770
208368	203257	245114	2038.095	63746	60175	317826	2979.839	44	15648.209
175228	148032	137013	2504.829	58904	47989	195718	3121.18	47	15650.414
100160	40459	39386	802.3546	27277	11289	50677	873.5797	35	15654.569
2741573	1366487	29409	825.0449	1879064	715001	73783	1565.626	123	15657.449
3477864	1579089	30005	734.2805	2218799	852306	73001	1600.156	136	15659.967
343932	43688	8964	188.0804	101167	12269	10569	89.1209	47	15663.477
119436	86185	96621	2611.238	33558	24570	120916	3090.188	38	15665.821
2256378	1101842	35796	837.9556	1453717	527178	70038	1800.532	102	15670.602
3121964	953509	24731	467.2091	2104950	534867	65895	775.7095	87	15670.897
124668	203580	225626	2125.419	46299	62949	307002	2982.412	47	15674.641
253552	170328	141671	30647.54	139007	113402	310017	71323.55	70	15676.871
263506	335073	364910	10831.45	107962	128374	601856	17793.92	58	15682.936
847147	423638	1193	182.3273	447252	189588	2088	325.5368	77	15683.215
136980	35306	40351	358.4911	38114	9724	49987	-18.1293	38	15683.926
2893209	1293457	11695	454.0895	1727073	602232	22033	751.4513	80	15684.633
946963	1037729	238684	15173.37	431538	397014	441812	25416.25	69	15685.570
2707506	1417466	13762	782.6482	1634995	724677	35702	987.4822	91	15691.160
141220	51561	35784	383.6824	40216	15094	45718	396.1798	39	15707.945
2760159	1074341	25309	560.0349	1910215	600628	64377	1950.15	96	15763.927
2545624	1056741	13579	565.9819	1652816	584156	37560	912.116	82	15764.012
2233671	1617667	73882	1568.38	1147090	624381	141136	3012.53	74	15767.877
1979050	1447876	42439	23956.03	765219	577025	86107	39658.2	82	15814.776
1806198	2768598	166390	82068.48	1200225	1627006	439132	145114.9	88	15828.117
108656	58608	83653	1291.333	31580	16785	106585	1431.418	38	15838.126
2338345	1101947	78133	1906.661	1383602	487774	192305	4108.311	81	15856.199
465209	849639	62413	31926.77	305874	426340	162049	52076.15	77	15869.757
261024	357164	365501	13818.41	324863	492138	1622060	69112.56	165	15871.310
2263774	729343	19576	458.0136	1448980	381208	51560	1416.516	104	15875.877
207740	341247	309161	2611.732	75254	107807	431413	3820.669	50	15878.600
200195	322130	230270	5202.147	108620	314070	959631	19033.1	95	15881.736
595837	173546	1857	-152.2223	197432	54100	2137	-233.5143	54	15882.401
2587855	1224730	13860	360.546	1693042	581039	39519	1795.216	110	15886.977
103663	69422	25944	356.6584	28314	18823	31830	614.663	36	15888.771
584546	275631	55477	48275.86	214797	87609	84073	64563.89	58	15892.494
245142	24957	-99	95.2461	73331	6978	-641	61.2399	45	15893.367
252638	309326	458333	42227.88	105658	106926	694053	59325.77	55	15894.136
2707719	1090077	23100	836.91	1693916	551864	60052	2512.517	95	15895.695
719628	141152	8958	39.9438	271052	42425	12411	78.0571	59	15910.712
306152	29157	3115	70.7515	87851	7960	3599	-32.8961	45	15927.759
171991	113177	146264	2277.61	51725	33741	189042	3210.856	43	15962.772
134289	116545	45556	2069.492	51231	44048	75410	2799.501	50	15966.622
142357	24402	12763	185.4043	39241	7134	15815	107.2215	39	15972.518
3116640	1123544	12720	521.592	2004571	595183	20916	540.1876	87	15984.570
160455	285239	314584	2653.362	68243	122674	515072	5282.139	53	15985.984
111105	48751	13579	252.9819	31458	13922	17337	492.2057	37	15988.495
255611	453528	299056	4125.842	130046	172248	571418	8841.95	64	15989.398
179516	117702	120227	1318.335	50161	33241	150324	1133.376	41	15992.470
2848016	2696988	50188	1700.947	1813172	1440044	128110	3234.971	86	15998.516
2991941	1230068	25006	678.6366	1848718	651677	67022	1472.534	87	16000.567
2353036	1168734	20042	485.9562	1593816	600956	54368	803.4448	83	16001.006
156739	59158	25263	947.6543	42074	16242	34564	1357.24	32	16001.307
181867	24509	1528	7.1208	51525	6734	1923	-63.7197	42	16004.178
2427646	1316413	26150	748.015	1475810	658218	60633	1398.911	84	16004.218
194411	730803	140889	12974.07	103013	312490	288710	23202.63	65	16008.037
2541647	802052	10317	488.3837	1337159	342920	17474	462.4914	74	16009.436
116965	55700	83089	972.4929	33288	15779	103631	993.4991	38	16028.052
3000598	1107789	11130	306.393	1827328	517836	28108	1283.259	81	16046.611
601286	856628	92016	37098.9	380285	434024	208140	68324.66	86	16077.627
2587908	1149598	19103	545.0783	1669249	598737	45628	1457.131	101	16077.899
999641	1714962	523806	47244.32	482547	749619	970562	79622.13	72	16079.602
2783743	1873438	22481	1013.984	1964637	1027901	64268	2596.835	154	16082.915
3148289	1521603	86389	1671.623	2622929	990687	311632	5854.155	113	16087.365
1427874	1124901	387468	36056.36	634282	519464	853425	66587.14	76	16088.409
690428	740361	132121	27979.79	341853	340581	307793	51551.59	70	16095.047
436057	620643	180139	2048.998	193019	232881	301659	3534.27	63	16105.126
273578	246248	192421	4640.618	105305	88089	297688	6550.697	54	16106.387
3401486	1391724	32036	866.0196	2450009	811559	92008	2666.049	120	16111.016
280901	626924	621182	11779.91	148867	289992	1262002	27204.91	67	16119.244
122425	284668	249352	15388.25	98214	318826	1223327	76923.24	119	16122.268
262799	73247	16843	-73.7077	83060	20891	21430	-46.777	48	16123.202
1001101	940042	199896	35440.96	463259	411241	387369	52314.6	71	16141.655
195544	160920	98983	1681.346	61557	49324	132794	1971.943	45	16148.608
121709	84214	183309	7291.835	38684	25164	238351	8623.291	41	16181.516
3056558	1664118	24859	804.7899	2019155	784404	67117	1553.864	87	16196.124
138531	59409	120605	1791.941	38279	17075	151763	1908.304	39	16197.394
1338762	1566985	186604	42415.68	831336	713289	348354	68852.86	97	16203.781
311369	591757	82963	1519.624	177003	286590	148179	2140.042	71	16206.713
266208	472277	893270	4055.447	106933	171734	1354641	6676.16	54	16208.560
2782867	854117	14036	234.2196	1682440	374415	33136	540.7296	98	16208.977
160417	115384	141621	1899.738	36691	29954	173467	2166.099	25	16208.992
415508	547968	416461	21976.26	166116	208085	654581	36597.79	59	16213.658
210462	34655	14750	-165.525	61651	9814	18161	-63.3679	43	16216.245
111329	278993	197397	1705.572	61598	147161	384453	3682.213	60	16282.828
515398	573069	138527	2487.965	210140	206047	225830	3781.063	62	16283.036
707388	139090	29647	288.7967	219156	39688	38482	301.4402	53	16290.131
147022	174009	144608	2876.909	56319	63054	246765	4477.517	62	16299.410
2874768	1082623	12092	259.9612	1677523	470148	27159	-199.1801	96	16300.200
2783222	1272452	7596	311.9356	1852509	635088	14217	779.1737	86	16303.834
129247	18802	16185	348.9785	36681	5216	19958	169.0438	38	16305.213
239112	21530	503	72.6183	71263	5915	638	82.1918	44	16336.453
216905	69698	13014	175.2854	59018	18946	16322	152.2642	42	16337.389
172427	287868	489628	3344.531	75029	154768	1042728	7733.441	59	16348.055
2343388	800269	19950	545.195	1380382	418522	35694	1520.633	85	16352.037
2850461	981062	15645	452.6845	1837388	483002	37985	1157.958	87	16360.210
185273	49671	12617	18.4137	67684	18610	20401	-109.7039	50	16385.104
1661730	1153604	31186	1009.335	1058907	529902	71543	1497.962	85	16399.648
175221	19984	7304	97.9544	48462	5326	8130	461.093	40	16405.742
3067919	1118638	12938	598.2218	2049903	582128	39065	1611.547	112	16408.172
314759	349305	397238	5901.452	113478	127225	614494	9159.313	55	16419.471
227015	243342	15334	261.4374	62229	66824	16551	449.3111	41	16423.834
957032	1379896	78253	42265.39	666695	796844	230089	99900.2	118	16427.887
2512987	1452134	18061	651.0221	1891559	818769	55396	1501.516	93	16428.281
2135563	814946	31503	670.7183	1427692	383904	70230	1842.903	99	16439.221
492138	57703	14295	83.9495	145576	16308	18252	67.5372	50	16446.773
2963149	1529742	54522	821.2842	2053353	820301	143186	2238.535	89	16448.750
213491	170811	29447	2819.577	72858	56231	45968	3959.205	49	16452.814
1243345	2684989	995045	6269.024	767488	1171424	2116625	12979.66	79	16458.793
141562	110926	229681	4429.904	40799	29742	296964	5735.88	36	16459.086
2745008	1550549	12561	501.4721	1880142	791903	31707	1673.363	89	16482.576
3073987	987797	33963	825.7243	1907363	497088	63285	1402.288	88	16490.176
2524967	1085207	10241	138.3201	1512946	515613	24195	309.3395	80	16499.287
233721	82576	5217	94.2737	64657	22580	6789	226.0629	42	16500.389
2610084	1229387	16554	568.8794	1490197	570208	35927	809.1047	80	16513.785
645539	1083134	213022	11852.13	470382	638387	450689	49159.85	93	16520.367
392497	28036	1992	198.3512	119485	8143	2513	581.3793	49	16525.715
181938	216039	154301	3431.086	59587	64877	202391	4575.935	46	16532.875
1084223	1177240	1156710	100784.4	1246403	1954218	7357896	409441.8	237	16539.529
197451	375309	416680	3567.748	86536	162766	759405	6633.621	56	16540.006
165679	264206	304293	4386.237	67989	88445	446013	6817.729	52	16548.639
2305224	942094	139692	2338.321	1307940	429992	365039	6087.888	86	16550.260
962288	1594056	727368	62993.75	585315	819516	1675112	107401.4	79	16552.939
128635	43236	31295	1051.65	36404	12146	38577	1349.77	39	16616.676
255118	57744	22782	5833.67	74243	16794	29510	7536.511	44	16622.873
126035	11443	14142	-44.0338	35274	3278	16741	-181.0299	38	16625.775
486370	515726	473581	44503.7	270783	238516	961159	89263.22	78	16626.191
2686962	1539692	17587	339.2307	1750852	769170	37395	868.8595	86	16626.348
2295994	748556	16277	713.7397	1415138	327967	27743	1630.782	74	16626.607
1703521	995368	109262	1942.198	773658	361332	184597	3419.492	65	16627.463
1128239	1902589	33652	258.4772	1019495	1180106	99844	1400.448	156	16628.473
160845	223394	18941	588.3901	52531	68495	27441	987.2401	41	16628.896
102068	62360	133759	1416.08	27327	17479	163952	1878.307	35	16641.145
2014848	1090775	126939	2587.478	1116620	440683	252195	4648.14	74	16643.158
298881	204232	220674	2796.011	91112	63367	298506	3745.987	47	16654.701
105420	160720	753	-83.3567	30565	46268	1507	-212.8573	37	16659.865
250784	95963	115507	1898.543	69854	26963	143394	2500.604	43	16739.490
228956	116233	100682	1768.86	80741	36965	139498	1741.238	49	16746.479
102158	136728	177453	2291.513	33140	42102	242889	3445.273	40	16754.359
2411746	792644	18181	397.7541	1399598	355914	35576	1013.614	79	16763.523
405520	256182	180088	33702.34	195292	135342	323816	68769.88	72	16770.287
277699	211751	187506	4841.887	83940	63645	257826	6483.838	46	16771.127
2083763	783711	120603	2262.228	1159673	306086	240004	4515.424	77	16781.273
2279136	1382059	202784	2769.382	1781046	898802	500264	9920.011	100	16782.438
270459	223173	205279	50734.35	115855	75061	315304	72695.76	57	16792.328
1180732	2150260	242250	9367.225	702544	1069179	466226	27662.08	82	16798.395
112344	134082	157572	2785.389	36064	40385	208852	3656.197	42	16801.531
235155	47720	4522	39939.29	110360	18743	7978	72858.97	61	16811.145
132341	77063	112429	1632.467	40339	22753	145316	1691.028	41	16839.934
1810970	1476321	13003	184.8683	1067643	618710	24645	478.5845	77	16846.264
2804290	807144	41823	594.6703	1587225	384493	94587	628.9307	93	16854.697
2995692	1033254	14865	519.9265	1760002	498839	28571	1415.633	81	16855.602
180455	69314	114340	1497.474	50246	19582	142422	1306.474	41	16867.154
2413814	927120	4208	311.4688	1498758	476336	8829	527.5069	86	16868.652
458887	71679	13027	24.4147	130358	20134	14447	219.0767	48	16881.443
2740035	866681	11020	539.222	1646280	378412	21212	664.5932	83	16884.658
110671	43887	30587	314.5307	30642	12275	37245	364.4445	37	16896.348
3675686	2736733	30950	1636.295	2731379	1606018	88877	3790.6	100	16899.760
106273	30109	170	209.537	48298	18611	152	462.1272	66	16930.289
1960124	1434042	17726	1229.229	1357873	720320	45394	2047.803	99	16939.232
2256461	746368	18876	833.7436	1396527	332392	37775	1034.177	84	16942.807
100091	91709	109318	1949.14	28323	26206	137709	2049.675	35	16943.611
987727	389852	-21	2.0219	354777	122020	-874	-340.2314	59	16948.463
2882625	979611	27091	869.6051	1638429	424335	48696	2413.646	95	16960.953
2585883	1148404	12973	349.1853	1489461	514343	32354	371.2594	85	16962.543
116614	62651	37300	99.53	35861	19329	49274	151.4714	41	16965.053
333292	51490	20155	268.6955	105886	14717	26305	603.7105	50	16965.623
111419	159622	182940	2315.934	35380	47034	240217	3147.774	42	16966.691
108618	829718	1529	-43.0231	30390	231149	1696	-25.0544	37	16969.080
316565	338730	60729	1327.097	180435	165712	141901	2352.446	71	16969.439
142084	72825	23550	261.155	56116	21509	32507	467.2427	48	16973.992
1795104	554277	7426	212.3986	1114821	260262	19139	722.8979	81	16979.818
1730693	989361	20988	414.8268	1199447	545681	58777	2214.99	95	16995.768
2781488	1623906	18795	841.3995	1848308	881113	56052	1624.117	93	17004.432
945292	1749244	57072	39765.34	523464	819870	128816	62013.38	79	17021.693
590315	3047112	53970	2420.717	177952	902851	70487	3341.921	51	17037.693
1159645	2257526	669026	37721.16	726727	1116069	1671714	99641.35	98	17060.900
2882712	938615	14507	363.4427	1654678	427680	37313	803.6593	81	17061.229
3156551	1595449	18955	1187.375	2172452	927639	52630	2748.543	95	17064.410
3450066	1103008	14591	921.3551	2054443	599854	30379	2004.462	91	17068.703
262281	1519694	4662	143.1382	235059	1227207	13159	505.4199	89	17071.641
276050	7078	4081	97.7441	78422	-8558	1748	49.4628	42	17071.717
661301	131977	2549	-25.8011	236769	39879	3852	-150.3028	57	17072.803
160401	419950	6455	363.1255	44595	116998	8091	633.7051	40	17083.225
119960	31026	30974	634.8414	33524	8609	37480	688.628	38	17143.998
522712	714265	551879	117423.6	294138	309738	1170967	205246.8	74	17149.141
366570	580213	493930	6897.473	171336	248821	916415	13730.88	68	17170.117
286305	68977	58881	631.0241	79425	19105	72993	909.3073	44	17173.547
105020	137253	96035	3837.563	34286	42491	129495	4587.669	41	17174.186
333890	46170	10065	58.6465	110406	13292	11960	100.956	50	17176.383
682312	732287	771156	43118.65	369377	330151	1558392	89868.39	75	17178.277
374467	742167	578564	8101.641	182409	302600	1043909	14953.5	66	17182.365
420557	267112	15815	1671.222	133256	80330	20330	2593.513	50	17192.387
117675	148292	54608	608.9088	42485	64498	98854	886.9094	51	17197.773
275807	661897	311216	70509.02	146891	298206	629116	109117.2	69	17204.906
747179	1015549	104933	2951.141	303415	387360	209577	5287.87	65	17223.645
1478677	1716637	171948	11408.68	1002058	943704	476498	26669.94	107	17223.943
3025895	1.19013E+07	92396	27241.21	1.103482E+07	2.98341E+07	1929078	619004.7	640	17224.281
2623497	9426018	212841	65117.18	1.036829E+07	3.544264E+07	3649567	1112791	489	17224.365
221222	95904	113518	1791.76	66209	28907	148487	2413.721	45	17272.793
718479	725231	133333	43583.38	333459	381618	286458	73306.7	74	17275.785
124031	17047	9475	-9.4525	34706	4477	10962	49.5682	38	17292.887
274028	406684	225861	2304.602	116232	153764	345168	3081.325	58	17292.898
2829068	1007539	14692	294.8212	1620420	472459	25784	738.6824	79	17299.838
255475	166009	120983	2842.546	71588	46872	155410	3436.501	42	17300.533
173331	53506	21129	238.5369	47833	14921	26237	243.4957	40	17324.377
248206	36070	10286	-218.1554	71205	10028	13068	-249.4852	43	17331.115
2705861	1400154	17962	244.2682	1860364	849100	61286	515.9446	92	17343.936
338898	61041	70504	720.4744	145706	18938	102525	726.6525	58	17349.492
2223460	1307534	7635	414.3235	1346734	639324	19643	1217.372	103	17383.174
169677	79422	129889	1327.973	49124	22537	164937	1801.566	42	17385.064
546337	93848	20384	163.7424	201950	35243	29254	551.3494	58	17385.477
2391859	1108154	13144	331.5784	1589239	614819	30553	1140.423	88	17385.705
216615	19970	3785	167.3385	62387	5423	4426	335.0986	43	17387.457
2674761	995012	9994	362.8634	1638880	469133	18843	646.4923	81	17388.764
637026	1221811	525291	60923.63	577948	946181	1733366	135003.6	99	17391.477
2088820	1906292	21627	833.8747	1474241	987802	58244	2057.688	95	17403.561
2865561	1089782	22674	330.2114	1817829	538847	52794	629.9434	102	17406.127
308253	816653	124767	21590.03	202791	444706	308879	53189.31	89	17407.047
115816	25989	604	-75.9156	51324	15583	1304	-364.6456	61	17410.572
2192307	1035559	18877	866.5997	1380748	458479	39080	1017.388	85	17410.850
3153880	1627527	16892	970.2412	2119714	836464	48483	1249.296	92	17412.398
2803278	1362610	27809	752.2849	1753740	685945	60284	1931.132	84	17428.563
2188996	1294957	81173	1801.205	1236072	499193	164788	3239.007	78	17495.049
213005	143773	190932	2978.885	64445	44809	257076	3837.764	46	17511.141
378779	113299	50760	205.636	130362	38649	68538	317.3818	53	17522.836
124620	15895	7165	83.9565	34814	4391	8252	103.5372	38	17534.277
151998	18204	8158	-18.9362	42442	5139	9832	-87.8248	39	17545.055
2305781	1281689	18998	551.1878	1406097	553021	35175	1024.318	80	17601.158
125614	99630	38545	1015.375	35702	28175	47669	1222.431	38	17602.006
104906	106662	218482	2625.44	34061	31847	286267	3492.179	40	17602.178
209728	283241	253654	3865.189	76188	95874	377316	6043.228	51	17614.748
132115	65358	141985	2937.358	38060	18827	181574	3917.501	39	17615.082
2326237	1088598	91543	2330.962	1202822	438824	178603	3950.028	75	17628.586
118108	10310	6211	27.2371	29795	1450	4399	27.9839	30	17628.818
161230	18649	2094	-180.3266	49395	4981	2680	-509.652	42	17647.699
127866	38625	18	53.4098	59693	20330	-241	451.6799	72	17695.459
195392	87198	147122	1492.144	54590	24723	183146	1543.291	41	17695.840
176618	238956	298860	660.046	130962	328765	1555424	8751.486	139	17709.715
105781	89545	158335	3356.594	31381	26166	198160	4292.776	39	17714.705
153664	21102	1852	-11.5028	41633	5507	1816	-17.3224	38	17717.813
1877689	772607	23366	562.6326	1107846	353220	52299	614.1739	83	17718.383
101353	229547	321252	5676.837	49526	119300	724762	12018.75	64	17724.576
106378	125644	199436	3017.16	43337	46634	305496	5298.125	48	17725.816
2277596	866626	13487	314.2207	1348761	438223	37061	501.9221	87	17729.133
291502	28527	6330	-237.887	83010	8063	7932	-567.4148	45	17733.938
120691	72080	70053	1667.373	35446	21254	91452	1796.057	39	17736.463
2699677	996629	16404	353.4644	1551511	518583	37751	535.6311	83	17771.500
253920	36161	5702	-11.5178	73560	9938	7384	-115.5576	44	17787.375
114822	254443	130394	3177.303	52184	87915	205748	4788.863	52	17808.082
131582	87353	140421	9702.418	39198	26874	187466	12552.64	41	17815.182
363954	479100	583089	3419.493	123059	162579	867025	5134.103	54	17822.961
3285464	1777266	13430	668.423	2155372	993282	33775	1127.777	98	17824.799
346276	55737	37342	975.4862	103709	16528	50264	1126.01	47	17826.346
296662	342426	246945	2987.615	111856	110186	340595	4362.379	54	17830.498
2643536	846586	6385	279.1985	1530804	414419	10155	666.6955	81	17832.150
4822097	2966238	14884	522.1924	3920025	2022871	56338	2307.962	99	17832.219
282672	236900	162815	2452.921	83284	69270	210122	3217.444	47	17835.080
1375768	936972	21984	713.5024	775456	464901	39781	1013.514	81	17843.049
2050252	1544489	24656	763.0016	1396693	803946	80154	2333.839	92	17843.668
2353206	844561	11250	374.125	1315095	379029	21932	714.9852	75	17847.047
107189	9565	6209	104.5249	29462	2656	6991	259.9951	36	17858.525
112099	86523	61234	984.4274	33508	27023	82352	1056.547	38	17892.846
146258	716872	119491	2078.245	75880	298412	272784	3691.382	59	17925.367
171894	48884	1009	19.8049	57322	14371	1061	-285.6779	45	17925.965
172897	115294	175241	2768.82	54449	35086	237028	4206.671	45	17928.869
127138	120100	103912	2367.063	41326	39980	160739	3810.658	44	17930.592
408714	552346	430435	7833.403	158401	185531	626739	12451.26	57	17932.730
309455	355029	299905	3754.67	140020	136185	500242	6892.176	59	17933.209
127280	10849	2698	33.7578	33658	1853	1479	0.1719	35	17933.311
2576266	1266618	21705	895.6505	1635773	580189	38932	2197.685	82	17943.383
314582	738277	1069484	6974.252	155999	319335	1873680	13154.45	68	17946.746
463200	2479171	9696	1136.746	157606	795605	13400	1428.74	54	17963.104
221768	39695	2490	205.689	61638	10667	3131	491.4491	42	18008.301
2627612	833714	12312	-83.6968	1604804	368305	32824	-154.3736	80	18028.410
171594	91251	22736	936.2896	50301	26324	28528	1519.821	42	18034.033
248006	453055	60764	1246.06	72860	133647	78054	1462.029	45	18045.178
253974	31003	9885	116.5485	70862	8471	12464	184.4304	43	18046.035
2253048	875663	129984	2276.302	1161371	374341	251476	3441.604	75	18050.496
904297	447683	405066	31865	324343	159319	625248	44440.81	61	18060.430
398836	3731281	71415	2361.382	170271	1354312	108365	3283.277	59	18064.457
136706	40632	11471	24.3231	38699	11377	14216	16.3176	39	18070.188
2322114	1236887	8468	574.4548	1377134	636664	22889	1222.273	84	18117.334
2438829	1290417	78105	2298.69	1353441	540320	168431	3608.779	79	18125.664
1940122	1159469	27352	786.0472	1204802	507718	65346	1305.711	100	18135.961
138646	142588	113	371.7393	39857	44618	118	828.0198	39	18136.883
565081	1113357	285548	42977.64	361512	546840	762420	72618.77	80	18146.654
183760	18027	4763	178.6043	50754	5102	5270	337.647	41	18170.223
110548	125303	144314	1251.215	31287	36025	182132	2020.205	37	18171.697
172973	559691	1046	54.4806	76909	231217	3244	-96.8116	54	18176.779
329707	548031	430340	8914.074	151700	197270	685249	14855.67	61	18179.146
116162	58124	54551	757.1111	34901	16842	67850	1125.385	39	18238.004
190410	48623	20178	501.3858	53448	14312	25334	800.4374	41	18249.717
2792624	774904	7732	260.3652	1661497	391001	16938	1027.622	83	18254.539
2716271	1163867	36024	975.1464	1669821	548556	85538	2421.082	81	18266.299
3841613	1517693	17137	414.9857	2711752	876699	51335	1358.894	125	18268.924
2875836	1428697	35272	696.3592	1961593	779691	81002	1924.812	90	18270.947
463248	2483299	2405	-82.0795	139251	741322	3226	-193.2214	50	18282.570
226387	21586	1446	122.9206	62697	5939	1324	377.4764	42	18286.541
167670	206337	192070	2139.127	78509	122292	469190	6164.559	73	18350.730
2975103	1299083	42808	962.9288	1817977	710435	97751	2699.631	88	18352.150
551479	906861	4019	1374.666	235563	311964	6536	1970.47	66	18353.729
2155693	2271693	24861	1853.502	1100160	949809	47593	2922.367	73	18356.223
133388	22356	12704	6558.895	37843	6187	15114	7943.095	39	18368.684
2353548	1170796	31646	944.1406	1485445	556432	63314	1470.115	84	18381.859
249101	36076	16755	50.9555	75324	10574	21271	89.1031	46	18401.377
115076	7266	233	-81.5287	31671	1944	290	-236.731	37	18402.328
131620	21270	5828	152.3508	38031	5815	7149	249.2589	39	18408.490
2703476	1294350	23800	1258.18	1780640	661735	58050	2027.605	84	18417.697
124200	73614	98957	1963.088	36464	21626	127477	2060.06	39	18424.219
112937	105924	170777	1159.19	32547	29968	214245	1527.145	37	18424.631
2144342	685559	93932	1990.185	1040611	282521	165671	3122.943	71	18443.789
2698862	1342636	13916	308.4876	1725513	667060	36996	482.2756	90	18452.740
264833	471201	556712	11134.14	151760	239949	1013513	41397.48	72	18463.484
107795	16731	6536	13.4696	29597	4130	7300	51.53	36	18465.092
106623	122867	141033	2761.351	32909	35675	178440	3451.484	40	18470.846
2850667	1241795	21804	1021.404	1963082	623695	46374	1685.781	89	18476.117
2143070	942188	80591	2431.955	1197907	446580	204392	4737.991	79	18481.824
131171	23449	2982	53.8902	41659	6908	3378	-27.0942	42	18488.137
547335	336723	319706	65027.3	243006	117732	510986	95682.12	63	18488.512
1943199	1262114	20430	565.123	1069729	529430	39977	1251.31	82	18552.400
128739	81302	30921	11297.47	36577	23416	38609	14035.17	38	18569.148
416445	54051	5064	112.2904	117548	14963	5690	246.209	47	18571.398
209056	22953	28403	-15.1917	70226	6489	36311	63.8471	48	18574.816
315486	266805	344153	1195.383	134984	130822	699916	3471.088	62	18577.076
165421	75758	122535	1778.214	48086	22451	157352	2097.047	41	18578.213
295160	27620	11600	-53.24	84035	7585	14455	-14.0745	44	18587.539
133716	77885	86244	1480.488	36973	21564	108119	1629.676	39	18588.109
236851	226374	155496	13535.13	179992	129977	377951	38426.85	83	18591.430
398530	314406	286522	31650.48	162170	134066	503105	60104.19	62	18597.717
3068750	1165432	20309	534.5349	1719335	553630	44433	747.0913	80	18601.406
437582	72904	27396	528.7156	143372	20635	36964	521.8804	52	18604.941
187064	233406	9395	796.0595	64903	80428	16391	1367.335	49	18606.939
215852	245606	135754	26828	175374	197427	326858	77175.13	85	18609.039
126594	50852	25373	890.8253	34879	14117	30732	872.6652	38	18618.941
140889	199410	248830	5964.363	61516	79232	412208	9792.269	53	18663.838
129705	13149	6416	107.7376	37043	3700	7725	132.3725	39	18681.930
120698	164161	222552	2186.767	48651	53316	310027	3424.115	48	18683.059
219019	679351	997	125.5317	77184	237881	1569	120.2209	49	18689.004
262388	654391	2978	24.4658	75035	186705	3998	122.6878	45	18690.992
252987	1911917	46341	976.5301	81653	551135	64609	1550.765	48	18703.252
118920	15577	3428	-56.2892	32378	4006	4309	-231.0651	36	18719.281
1470705	322358	61524	933.6964	639926	106455	96720	1353.992	65	18737.367
302572	436510	476331	4681.969	127559	157344	745660	8058.526	57	18786.877
620204	657388	107224	4478.466	277170	267406	186086	7324.225	67	18791.514
3089650	1119871	27338	1157.062	1812905	602639	74912	1914.163	94	18803.277
176459	46622	31551	451.8111	55177	13170	42254	596.6494	44	18820.980
384443	162848	37835	5969.543	123106	48870	51053	8034.473	50	18831.271
2447276	906190	15829	267.2069	1562632	415939	37798	718.8678	86	18831.785
235364	605897	223878	4384.956	232053	465275	637296	14534.11	116	18898.566
112883	136947	80752	1478.787	45438	57980	147913	2473.319	52	18899.068
154180	62047	80364	1515.62	53155	20530	107496	1788.326	46	18900.463
105825	57841	111567	2279.509	30377	16058	137648	2585.453	37	18905.590
153040	15462	3005	-104.4195	41761	3985	3353	-215.4967	39	18908.021
444943	321505	67967	1023.549	237885	141396	140631	1963.199	82	18914.875
209626	193995	149710	3455.731	73460	59601	206961	5680.312	49	18925.766
175338	167926	136596	2416.836	51506	48384	175494	2954.413	43	18929.096
199053	19024	2686	-23.5154	56689	5274	3016	6.9976	42	18934.311
165055	218392	272725	2353.873	55859	72534	380508	3785.899	49	18945.416
2301070	872099	10074	220.3514	1462273	394800	25458	-168.4062	82	18945.650
147325	41476	46534	703.7574	41373	11699	58923	823.9803	40	18952.121
144788	98337	140895	14443.21	45687	29480	190237	18383.9	43	18959.412
2527910	1252810	15406	458.0766	1336509	563412	29728	1090.141	79	18988.061
1971669	1318130	75577	2154.47	1148680	575491	161581	4548.494	81	19002.166
429271	479841	322412	33444.91	235116	227200	606439	61167.43	71	19007.611
141544	13674	4667	-76.5813	39129	3794	5027	58.6147	39	19014.453
3658797	2211566	16107	751.2027	2932700	1258722	69135	3029.473	116	19025.836
392103	257211	308756	4392.012	106192	74171	409765	6053.816	37	19026.168
2882281	899642	34845	943.8045	1763234	469615	88887	2078.161	117	19029.412
302054	596516	467742	5544.926	129743	213940	726315	8784.271	58	19043.346
153970	109425	64781	1322.014	48341	31915	82674	1458.211	43	19049.820
109618	44791	64724	613.2164	31071	12926	80287	797.7007	37	19052.313
535606	280398	184274	29327.97	256032	175427	530533	58137.3	90	19056.137
587770	819447	573805	82563.46	383740	406497	1461642	165931.7	86	19057.525
2182862	988688	46360	548.796	1441388	531836	75135	881.0735	87	19083.395
814068	1349479	94934	37986	571952	879704	308780	94958.55	113	19094.643
229388	328244	211340	1653.174	85423	109819	302192	2779.571	52	19104.859
2800697	1666687	28936	675.1096	1973868	901605	68388	1831.967	98	19119.359
179194	37773	11623	508.4503	53309	9959	14691	635.9651	42	19120.262
400870	113192	39697	418.6017	132068	32467	52984	667.6024	52	19136.023
110177	22876	361	18.0521	93686	19016	1262	89.3982	111	19139.504
545080	1148183	607303	19068.1	242765	455399	1130242	32579.18	67	19140.025
166423	222657	8188	497.7468	46763	63829	9688	642.8968	40	19145.395
472619	624632	265636	28686.98	227482	300899	657092	57606.46	74	19146.252
226622	140149	35951	2388.651	68167	43017	47794	3245.443	45	19148.373
120633	20696	11766	20.8726	33901	5726	14901	25.7461	38	19159.260
332218	2603259	116655	1414.345	178105	1008357	196462	2341.118	67	19223.293
112071	13627	3650	-220.235	30082	3579	4465	-182.5135	35	19228.521
2527178	888787	17939	241.5779	1464140	407083	38230	609.703	76	19232.029
2684986	1426428	157718	6394.38	1849446	767504	279298	13964.02	92	19240.568
3400205	1505159	18477	698.1597	2289769	716871	44053	2123.773	92	19242.873
1378963	685166	43951	842.4511	794689	314319	96409	1654.745	85	19246.848
137850	82556	112920	2073.812	38767	24053	143363	2835.064	39	19249.111
736798	369656	342591	64042.16	280768	128378	520288	92024.55	60	19254.182
3193188	1257062	13841	658.2801	1851534	594122	27676	1025.424	84	19257.609
1025877	1377192	411660	36338.13	559862	651547	779340	59909.97	72	19260.309
2274958	1217654	18937	670.9657	1582797	642421	47023	1799.39	93	19274.094
103493	104627	199829	1872.607	29722	30602	254873	2960.775	37	19325.877
155007	179554	218883	3252.736	49366	54013	288153	4388.783	43	19347.395
2582129	781816	21343	480.7423	1730215	395218	46413	1009.169	86	19356.805
3149317	1196149	16315	362.2715	1912034	586047	31374	792.2814	89	19372.887
651027	1886081	145444	78125.61	432443	1028932	379052	152260.4	88	19373.645
2579275	1022789	9998	236.2878	1766005	538850	30132	805.0052	87	19381.020
260500	319893	345670	4879.087	112772	135004	632088	9222.537	58	19382.141
304791	639293	626654	25955.49	279480	545052	2115995	105587.3	101	19412.842
2253107	873996	16185	481.9785	1171698	402959	34767	1052.029	76	19422.023
106948	111756	20668	266.8748	35350	37609	28404	98.6644	41	19431.008
218104	92316	24987	-75.6293	65105	25957	32466	-368.8574	44	19441.719
133618	170995	106852	3985.997	42646	54185	163105	5560.19	45	19442.080
100315	44213	31612	255.0332	28861	11971	38149	89.3589	37	19445.404
112738	74055	85465	1198.587	31700	21625	108260	1852.386	38	19453.238
2146989	1078948	14494	599.3134	1442177	523539	34590	768.499	82	19454.434
1791155	808903	8477	598.1597	1050521	337236	19554	1401.179	68	19454.527
2425523	973410	9578	624.7258	1477896	444965	19769	1652.241	74	19454.727
165955	165418	31524	913.6964	45420	45885	39892	993.5412	40	19456.668
669331	1011445	1563026	38518.56	244218	347155	2325555	55535.64	59	19457.402
1173031	134263	979	228.1219	467397	41654	1497	297.5817	61	19458.371
2396136	781459	15464	308.7304	1399597	358532	26853	243.8533	78	19461.920
3054362	1215008	6563	816.5843	1958075	582569	14751	1385.331	83	19462.801
114933	78411	13988	4361.127	32916	23223	17212	5560.193	38	19470.439
571999	319410	129852	7346.297	187571	100842	176490	10192.09	53	19474.986
2397904	1423448	78502	2124.562	1428462	664060	165077	4772.42	78	19485.377
883703	1290105	236924	30165.64	475438	718361	638635	61967.42	84	19533.035
3272735	1193422	13186	475.5346	2186353	611753	35621	576.1381	89	19542.441
1369733	1670692	759298	13909.02	650178	698483	1514753	25933.04	77	19543.887
2779032	916567	12384	-20.0576	1675345	419601	34204	-917.9556	85	19555.535
574554	1024177	988003	25713.37	521656	1049809	4299091	161240.8	116	19556.701
3125410	1506365	26290	637.869	2396631	919227	71361	1157.152	146	19557.641
118005	20000	5768	-73.0152	32961	5718	6777	-206.2103	36	19562.139
2416349	1336226	82406	1759.777	1393533	577759	178565	3598.497	79	19564.225
2793029	925378	12119	343.0759	1741095	451544	25171	730.8931	83	19573.775
138756	72385	17153	-24.3167	39108	19931	20807	-125.1273	39	19575.795
307714	537311	178843	3125.492	142572	211043	307798	5962.868	62	19646.574
333518	280428	272792	44019.23	122585	101874	451315	65982.77	56	19655.301
2188383	992693	56596	1437.836	1289141	429113	114950	2203.695	76	19658.461
2156324	731920	93536	1555.17	1092480	318860	209481	3459.684	77	19671.357
105745	132095	187635	3013.323	37750	40207	255180	4052.598	44	19768.277
2748626	984181	9510	276.511	1630737	477167	25173	236.6053	84	19774.383
129771	71639	45817	484.9337	36513	20478	57750	548.775	39	19783.045
160511	14050	5568	147.7648	44413	3860	6540	105.894	39	19784.438
2205786	1022789	17996	818.3756	1368236	466269	46926	2099.349	80	19786.930
114579	143805	194597	944.4917	35760	44467	253424	1461.286	41	19790.793
104587	16960	2783	-223.4737	29154	4588	3545	-211.1255	36	19800.615
2915922	1141981	12970	326.617	1738052	559915	33060	497.666	88	19803.479
1132994	1536012	349781	33153.52	600395	641671	680565	57176.7	76	19811.455
770673	963667	190441	21002.54	495298	461536	495902	44048.7	82	19811.523
263939	50003	21847	296.2167	79685	14578	29092	485.6612	47	19870.867
105646	120772	82764	1726.26	30839	34099	103960	2107.156	38	19878.248
3413656	1008023	18891	537.5851	2374875	616960	48459	2371.75	143	19878.506
210061	130305	144093	2491.017	59446	37210	181875	3028.188	43	19886.105
2242048	829913	67186	1384.935	1161843	325039	127477	1526.06	73	19891.553
193502	222538	124279	2363.252	84023	92863	209812	3529.053	56	19898.377
547354	818110	519729	34870	343331	461985	1116859	82695.99	87	19908.010
2697938	1238915	16359	104.9399	2042641	697748	46417	1210.594	99	19913.854
303586	161479	47490	477.189	86167	44804	60092	967.7612	45	19954.346
877946	548559	604299	30440.37	578647	568778	2120669	145078.7	174	19966.818
2310284	1219024	16746	351.2506	1541291	572709	40723	1356.96	86	19971.980
2605815	1251923	11325	284.3325	1719150	628144	22393	650.6473	87	19974.209
120100	55538	99460	1990.706	32905	15385	122739	2213.858	37	19991.260
310022	276329	306608	4824.109	143263	136999	612120	10859.93	65	20003.939
1225025	971593	65910	4367.551	612220	389780	148288	7547.357	85	20005.654
814878	1511493	564732	45359.07	460631	624966	1099125	74878.91	74	20010.365
181755	15964	974	-97.1586	49735	4376	1272	-155.0408	40	20017.746
130615	263447	959	27.9999	40237	84588	1072	28.7392	41	20019.793
2942734	1421633	23637	827.6357	1831865	741988	56176	1512.274	83	20042.539
2910067	964647	16114	489.1954	1957112	548101	47800	754.58	90	20043.814
163666	267612	23385	584.8985	54312	93562	29817	846.3337	47	20046.027
101574	93119	141054	1748.329	33723	28665	188766	2299.573	42	20093.965
1374879	1601390	523346	33061.51	560748	577157	880069	48944.07	66	20103.367
2208863	797389	10039	155.3879	1388860	377118	26844	598.1484	83	20104.008
157176	22793	10634	81.7674	44010	6322	14523	340.1403	40	20107.664
377845	59962	-82	240.7998	163434	18814	-571	229.1669	58	20109.594
5072629	2350270	35936	1430.81	3697328	1456390	100128	4040.581	136	20115.025
158691	19573	24484	255.7524	52747	5459	31367	178.2887	46	20119.180
402960	508649	282465	5766.287	145978	171383	419836	8837.6	56	20183.000
2749692	2407904	50108	1398.459	2596199	2462720	166336	2459.25	164	20194.633
964762	303429	26425	2.4425	318835	86744	35834	58.4874	54	20195.309
2801649	1292206	9818	564.1898	1655546	597192	20303	622.3983	82	20197.283
126484	79699	106593	1328.267	35787	22986	134469	1642.911	39	20199.213
107525	116629	51562	888.2282	36041	37568	75620	1008.282	44	20199.512
251103	352538	383394	3757.604	81625	112934	540711	6212.687	49	20204.320
144742	143623	187708	2120.819	43369	42410	243331	2699.669	42	20206.873
166776	22223	7264	-18.2896	47455	5832	8301	-209.5139	41	20210.607
2165908	703770	68516	2164.548	1341284	308866	148970	3612.217	79	20213.535
2154329	860767	13159	448.4199	1163170	345731	31256	643.2616	72	20216.588
153835	129771	70649	1871.609	47349	37714	89480	2136.828	42	20218.166
117154	43379	31971	371.3731	31630	12081	38350	412.435	37	20226.264
3928783	1489095	23519	584.6159	2324226	772696	48403	1214.808	94	20228.607
147371	13568	2325	-38.5675	41396	3642	2415	-153.5185	39	20236.277
252390	35865	1124	59.2564	90199	10161	1733	122.6213	51	20239.180
140172	66220	105379	2289.962	40200	19254	134119	2766.276	40	20239.752
2693091	901871	19180	206.998	1683415	451946	53454	1372.969	98	20244.744
2365451	770820	9039	517.2879	1528201	380887	20586	1224.675	83	20255.279
2735318	1322757	23902	809.5022	1609891	611981	56805	1350.76	76	20255.594
169461	109912	145663	1934.094	52212	33292	191221	2878.298	44	20264.844
295833	446389	226086	59459.22	119980	181575	473257	88805.32	66	20272.963
3128418	1299895	20185	300.3785	3850204	1349073	75750	818.575	135	20289.012
101401	94810	108218	1461.43	29278	27183	135378	1663.106	37	20292.184
125039	134449	179797	2601.212	35343	39067	231665	3428.406	39	20298.939
395573	575483	296670	2315.187	145077	200770	439596	4439.136	57	20304.137
126576	25647	6199	-37.0361	35234	7128	7413	-7.7307	38	20308.055
2154689	944688	12553	861.6233	1508615	519238	32926	2235.948	91	20309.473
155337	40704	42581	584.5941	42658	11402	53890	316.229	39	20311.109
2759533	1445485	12478	577.4158	2011640	734153	32357	603.8277	94	20319.863
509239	40970	8091	-15.2949	148222	11216	10054	20.2294	47	20320.656
3855876	1451024	24427	431.9547	2517425	804422	58893	901.2973	101	20321.846
2451506	1180302	82674	1810.211	1582212	535975	210994	3542.963	85	20327.295
121935	133768	129030	5718.583	66753	49804	224617	9199.613	60	20329.229
186138	27728	1769	41.4409	60117	8197	2027	-96.6853	45	20361.158
186248	84577	116278	1172.596	53874	25785	147583	1274.806	43	20413.906
143182	70817	98483	1764.296	40091	19988	120690	2218.709	39	20417.137
542507	337601	202787	6068.951	174239	102855	273000	8867.3	53	20417.932
2625297	922061	7197	387.3517	1650406	479740	18250	799.825	87	20425.844
2834613	1026901	16851	634.1411	1824010	514451	45690	2231.209	95	20426.508
3008973	1173154	35247	1309.957	2068142	679499	96773	3148.365	137	20429.906
147467	172596	339298	2394.018	50532	57811	483516	3954.048	44	20431.070
143748	15232	1717	103.9237	39889	4294	1488	249.8768	40	20438.172
2906686	1011104	100476	2207.504	1786129	567737	187890	3991.629	123	20445.340
2944501	1789526	12427	336.7547	2011747	1032392	41452	414.0572	101	20456.861
3721511	1477140	54201	1225.476	2669756	796203	117187	2772.791	93	20487.320
145752	247717	12789	264.6629	44886	92925	21971	291.3731	43	20495.871
1781188	1832143	43688	1371.297	1215709	935769	103049	1926.249	83	20509.348
2813670	1278880	13366	691.6326	1688550	590647	27024	1395.246	83	20516.273
130717	64304	12614	69.8454	35078	17518	15162	62.1882	37	20535.289
1380760	5876805	18728	1061.041	549671	2480873	42067	1740.559	75	20537.254
129901	115886	147560	1823.116	38907	33696	190444	2298.108	41	20539.014
1522974	1363518	5461	855.1621	1151265	1088305	28025	1936.203	126	20612.883
1612528	1706225	113278	79313.3	869058	906832	347603	148487.9	227	20646.156
275949	595202	212867	6715.438	171124	326924	605279	16322.35	77	20647.789
2221026	920456	13635	597.9235	1441497	483614	36534	1271.757	106	20654.697
139182	207086	241756	3694.312	64432	95273	438193	7261.027	61	20657.352
143125	27294	13414	-18.2746	39105	7296	16654	-181.5106	39	20658.637
2864344	1117938	34796	840.8556	1717325	554746	74694	1468.533	100	20688.486
157390	237318	335990	1839.039	57996	88426	516148	2576.303	50	20706.912
186597	15075	5071	-55.7169	51435	4265	6083	23.6563	40	20708.340
2506973	1060253	15196	714.2956	1588115	540008	42049	1202.149	86	20710.488
193367	42362	648	132.7528	53023	12011	931	256.0291	40	20730.594
105315	43843	40627	507.7747	29074	12268	50893	671.4973	35	20740.992
142128	41919	17444	2.8084	39254	11845	22351	-146.3089	38	20744.250
471047	88642	1074	143.4514	178874	27329	1692	-87.4788	56	20748.479
113532	169590	47033	1873.951	40689	53899	67097	2324.742	45	20850.660
1659801	774410	15326	206.5886	1046418	353800	36223	631.5103	84	20858.164
140563	62317	90986	2371.115	39531	17828	113232	3031.915	39	20865.543
467353	810990	394080	7209.888	281978	465936	1042442	20683.6	80	20868.168
2108941	634248	16800	481.48	1207703	288072	43542	1173.306	83	20875.668
404279	270271	355327	3785.445	127273	83723	476319	5553.696	50	20880.881
109375	67376	84783	1780.726	30743	19078	106340	2088.674	36	20882.965
180961	71706	60030	536.683	51604	20562	74363	526.1643	41	20885.891
1536764	445710	6409	266.7449	716712	150381	9980	252.878	66	20891.131
1207007	1248990	509783	10719.23	585680	592731	1047379	22923.16	73	20900.305
2481418	878278	15617	447.7137	1427531	446497	36986	1307.715	82	20920.965
3258687	1625261	15072	570.1392	2273660	816970	42573	1341.745	92	20949.969
189598	63090	3245	1790.045	73640	21158	3990	2362.839	52	20958.512
204755	77615	17553	294.1233	55559	20861	21480	84.028	40	20963.195
303609	460172	466177	5398.13	133716	170792	770879	8694.512	59	20971.074
322684	282099	6790	1375.919	95595	81391	8147	2232.647	46	20972.424
2645462	981159	25994	556.4634	1715977	522443	62785	625.2385	123	20973.271
762614	1359386	37014	45958.68	525775	756169	115505	88686.83	111	20978.898
3313790	2297225	24082	500.6002	2369287	1284892	81655	1501.845	100	20990.699
2734519	1284564	88918	2230.7	1748160	686935	220207	4562.213	86	21067.258
2897876	1163964	21496	96.7256	1651580	574272	41682	1128.96	97	21074.844
104246	248974	294136	2261.83	41076	98364	500118	4178.02	52	21076.525
308461	369262	677	107.5797	88294	106639	893	198.4973	45	21078.016
3986628	1499046	49495	952.6695	2767008	832917	117685	2070.128	102	21079.162
151656	261210	239174	1193.861	112752	315336	1148065	7575.446	118	21081.545
2194268	9397051	572870	129824	1430223	5184280	1382947	262107.9	178	21084.672
734652	146673	4063	105.3343	226486	41904	-1315	127.2285	53	21089.443
242354	279909	313976	4091.854	93765	106833	481161	7799.932	54	21092.320
609655	1192283	181274	48179.67	335115	588187	430811	104974.3	97	21099.590
481151	436571	422051	4715.861	154610	132153	569111	6078.927	53	21100.779
437280	658342	375076	6460.563	248041	334376	738559	12578.36	70	21139.191
263044	33226	16406	280.1766	80341	9205	20710	403.831	46	21165.215
163798	364279	487182	2778.51	99275	234526	1181622	6899.594	77	21182.561
2848166	1174264	18137	525.0857	1631416	537573	44554	865.6794	102	21192.145
3038320	1092950	19338	623.2618	2000427	557628	48889	400.8729	87	21192.773
127666	127449	201299	3034.074	46054	45600	312557	4178.048	45	21194.094
154341	18433	10898	5.7778	43351	4891	12996	-55.1244	40	21201.004
112853	10933	1799	-29.8761	31268	2836	2304	-195.5456	37	21202.527
124675	16677	11276	125.3836	34815	4314	13483	242.7963	37	21209.172
585096	146631	341	76.9301	247357	46959	365	381.4765	61	21238.219
903277	832749	537496	13236.33	336377	282147	805486	20686.56	61	21242.613
105461	105075	30758	723.9238	33139	32275	41320	749.052	40	21254.117
2946011	1235463	42050	1282.005	1748007	593298	86840	2341.724	83	21257.295
270689	55113	1294	97.7934	77037	15375	1799	112.1239	44	21280.232
2876061	1515652	21127	814.8247	1977146	753110	54544	1819.118	99	21292.223
111989	31101	50164	678.4004	30578	8901	61974	338.9414	36	21295.758
1781521	965590	32690	522.909	1181052	546957	88485	1301.009	86	21297.848
2387017	927587	29975	672.5975	1305226	405309	65621	1717.138	76	21298.281
1861489	796361	21448	496.6328	1274617	451339	54902	1913.602	93	21324.418
111343	48763	46641	461.3601	30644	13343	57624	699.9064	36	21338.037
2643759	1136640	17667	687.7187	1701750	597048	40513	1380.179	88	21340.465
109197	103732	78164	141.2004	36916	33409	106336	424.2496	42	21349.246
118213	33690	14272	2285.259	34372	9435	18444	2601.908	39	21350.922
292571	38549	21375	470.1375	87470	10665	26760	501.236	46	21391.625
106021	10556	9685	283.3285	28833	2881	10976	586.5536	36	21392.229
392344	677963	55241	34520.82	168347	278434	102193	48815.43	65	21397.672
228178	287513	323767	17181.93	90223	110037	539705	27381.45	52	21397.859
118139	53659	43630	1086.643	33016	14887	54075	1202.608	37	21399.898
2362738	1094964	11845	460.5045	1421322	496245	33974	1170.141	107	21404.852
2526390	1227257	9447	324.5767	1455520	629544	17944	802.8584	85	21410.242
3381075	2344277	119072	2493.539	2770976	1518910	425199	7956.864	112	21425.342
2592142	1519504	118149	2380.359	1820648	844250	312426	6573.898	90	21428.637
1442241	861099	55473	889.4353	1080501	628747	150471	1469.223	99	21434.031
171840	22251	18000	191.8	47288	6193	21693	312.3773	39	21456.863
280389	420134	507493	6084.757	147232	268864	1250834	14567.99	76	21501.150
2103091	1496592	14104	643.4344	1736112	915647	44551	949.1111	99	21512.496
228190	217725	250870	4672.807	90689	79858	388762	7503.148	53	21514.117
1852284	1077055	12384	963.9424	1110864	498321	29159	1876.02	86	21515.059
107093	17825	3512	45.6232	29150	4704	4489	-74.9671	36	21519.689
2834429	1250246	13038	795.8318	1841899	614365	28109	1443.115	86	21525.889
2658745	1234501	20816	706.5776	1867336	578582	41908	1416.439	87	21550.646
314301	743737	322986	21088.31	199334	366821	593902	44750.5	75	21559.180
2819263	1269461	21418	572.9498	1784123	647111	52213	961.5493	89	21578.283
193929	15638	1165	160.3565	53887	4326	1781	219.7141	41	21594.982
2602944	1737473	71205	1197.6	1601237	760148	157453	2626.513	88	21625.850
254688	275502	274496	9952.025	98432	104902	446875	15673.69	55	21629.553
1489941	856252	45813	1247.509	746349	346451	95184	2358.022	73	21632.809
217720	96456	96471	1275.823	61970	27221	121561	1305.372	43	21643.180
2263153	979461	16404	261.4644	1290541	409133	30488	724.7768	76	21645.453
199201	362033	379501	6359.806	90893	154897	773849	13072.13	62	21680.758
107265	43572	14054	835.6294	29980	12146	17856	1089.522	36	21715.588
2003255	2519625	709469	58619.41	1001737	999922	1311813	88875.11	72	21717.172
2714909	1903056	30042	1475.956	2445349	1377519	92277	3837.34	121	21719.105
1144372	556637	53010	320.861	572256	204377	86006	617.7366	65	21720.021
3154068	984789	6402	388.7522	1886136	504591	14916	271.5876	84	21720.986
117610	84900	28193	494.0273	34394	24460	35387	547.8107	39	21722.898
1512351	381282	77297	1829.962	881675	187625	167409	3177.845	87	21732.945
135221	14175	14713	38.7993	37803	3600	17836	180.3996	39	21742.627
2767654	886375	9380	486.218	1514436	383317	16339	1049.818	75	21759.313
203374	160601	210842	2879.836	66205	48912	280508	4157.899	47	21762.920
128799	163259	201901	3249.446	42400	49125	271619	4477.026	43	21780.797
265774	23090	5343	-32.8577	77496	6291	6312	223.7032	45	21824.453
211619	468293	310132	2930.005	164607	392830	1061405	9035.82	88	21831.031
180375	135192	62961	870.9121	51098	37881	77992	1090.951	41	21832.645
592747	1070038	419032	9729.295	330622	477193	850378	18848.61	73	21837.168
3116800	1433258	15519	590.8159	1900571	741980	41760	1055.736	87	21840.256
208028	32481	9730	76.853	58060	8901	12046	95.5806	42	21845.977
458774	584097	282119	5438.076	215829	255483	524168	10741.22	65	21852.684
168036	14439	13550	240.155	47152	3625	15740	284.014	40	21854.924
234412	183546	277910	4364.751	80347	59515	391438	6110.072	49	21861.709
181413	14276	143	218.4223	51612	3738	-61	446.7779	41	21866.234
247818	23529	567	108.4087	73057	6328	533	5.3013	45	21932.598
1130227	1873773	509397	38242.77	676526	895168	1104041	63687.5	79	21938.246
2845025	1387838	12026	762.4586	1695764	696660	27238	1013.452	86	21940.350
2440637	1095066	13288	448.8568	1421111	773019	47950	1318.995	101	21945.250
2230906	729849	10051	757.6611	1446124	354697	22821	1999.058	84	21952.848
159740	99040	16453	1176.413	45807	27617	20813	1303.009	40	21962.557
192794	101570	106519	2215.916	53671	28580	132246	2564.801	41	21962.945
399224	100770	11427	408.6547	181470	31622	15502	784.2622	61	22033.408
2565934	1380375	47850	1248.385	1636580	649156	110488	2476.777	83	22040.080
112724	112341	150400	1795.44	35727	33329	195596	2723.736	41	22047.242
2299179	1661536	26330	997.113	1694131	941823	75693	2038.777	140	22052.848
407222	406055	240439	2490.828	214036	210881	469386	5676.354	77	22058.754
706806	1281682	701206	30562.46	368149	520596	1357479	52542.77	69	22063.324
114133	12513	2616	208.5576	31372	3666	2840	397.324	37	22069.822
172236	22119	10209	8.9249	49128	5897	12434	-46.2526	42	22074.410
286472	232879	262606	3663.997	93574	72995	357317	5203.083	49	22085.236
106252	101156	181744	3002.038	33103	30365	238231	3583.559	39	22119.529
355075	1354343	947772	6819.609	418252	1208479	4281667	29336.12	130	22144.516
2445820	1112896	27248	316.0128	1566563	540025	54378	433.0058	85	22146.430
592288	513224	384559	30038.96	349543	310773	1074206	50337.76	82	22154.609
239391	165083	450	-69.755	91127	60610	782	-149.5298	51	22155.350
178454	25548	12466	248.1426	49951	6973	14494	619.3134	41	22159.852
2314679	752703	12148	446.9028	1356003	325262	22156	1035.752	78	22160.656
379248	323918	255071	35633.28	178892	130432	415831	61879.92	63	22163.020
586727	714029	405923	28176.68	251177	275517	715963	44641.93	63	22173.221
3207293	1166411	16863	1000.414	2424080	714121	38885	1162.448	105	22182.156
1688167	1100425	27954	676.4194	976056	470980	60765	990.9165	79	22205.607
2738494	1469023	20678	779.4358	1849628	781136	52245	2306.945	90	22208.676
153058	216662	1024	132.6464	97913	258134	7355	725.6155	159	22231.910
296944	162986	165994	1582.463	86211	46757	209861	2664.002	45	22254.758
213619	126388	38602	3397.172	61831	42287	57410	4904.701	45	22255.266
2473049	882942	16703	393.4383	1373413	376810	31443	885.3523	76	22257.672
121796	68747	136103	1479.778	34831	19755	172861	1680.302	38	22261.906
861133	1804477	147251	49944.58	645090	1066277	415576	138654.6	94	22268.238
1046445	254760	276624	32994.8	396304	285780	1194136	91398.83	127	22270.232
225129	292392	122317	33394.58	119695	123434	256094	57209.07	63	22272.365
3542085	1347267	18769	496.1409	2277970	680855	53968	452.0048	89	22276.955
993607	1539242	599955	49097.48	629716	718459	1314758	104875.3	83	22279.066
2666149	812756	9009	294.6049	1624594	376492	20948	330.5828	78	22279.822
271965	35402	14708	403.5188	83502	9592	18079	806.4319	46	22280.977
2028743	1599084	11335	531.8935	1379241	921229	38529	928.6769	113	22292.758
2180453	714679	16463	134.9743	1196960	304092	29705	46.4505	74	22315.863
2730381	1061226	12123	507.5003	1749850	587769	35250	104.525	89	22322.283
238205	135317	11347	212.1667	68627	38613	14225	268.0225	43	22354.184
1603122	1042960	8473	1051.735	1003683	464141	22683	1149.916	109	22362.406
152384	115971	47153	3177.683	44711	34390	66161	3915.432	42	22364.998
151839	245908	225053	2107.873	99749	193888	766905	6188.371	82	22367.371
419540	547113	1064336	12571.05	244083	310540	2358965	42501.94	76	22375.525
2390690	877296	12587	234.7307	1464710	418903	23420	113.862	79	22376.736
114570	17007	1480	37.028	31186	4482	1568	-65.6352	36	22385.855
2399406	1116616	19539	320.3379	1377211	509685	42923	825.3803	83	22391.070
2756811	846820	10526	96.3086	1667876	402065	27337	793.2057	87	22392.281
3094468	1095319	75110	1193.671	2021999	598585	136825	2539.883	90	22393.785
1627695	704474	68871	1176.463	927612	375637	203299	3143.274	95	22395.973
359902	64484	22052	116.7172	108727	18125	27474	-26.5086	48	22397.736
3073928	1188698	36922	639.9242	2012662	603107	81764	1716.16	88	22402.508
200098	28532	403	85.0083	56556	7427	490	32.489	42	22404.801
101107	87807	120444	3654.108	29151	26045	154481	4884.184	38	22411.092
2954962	1316435	18083	620.8563	1922067	662258	51105	996.9905	91	22414.807
105303	76356	71838	1157.512	30386	21867	89212	1355.393	37	22470.664
217398	235929	289456	3715.281	69752	74008	397154	5449.54	46	22482.172
2205050	1274170	9823	423.4703	1546104	654669	32305	199.3105	108	22495.361
171721	132778	182987	2742.171	61662	43143	260094	3570.473	47	22517.217
2073173	1063296	109426	2127.599	1080444	445637	199630	3573.243	75	22535.900
209835	300364	464595	2477.78	74224	112274	705731	4154.309	52	22554.215
188914	16539	5281	67.0641	52210	4364	6113	26.3393	41	22567.334
120704	13643	2410	61.201	33133	3421	2991	-18.4049	37	22587.387
2718751	986107	9823	369.4703	1616855	465629	18850	711.485	80	22593.605
497609	739050	555626	7032.418	216181	275268	916113	12383.34	64	22598.152
141766	68931	94613	1403.189	40108	21155	123968	1672.005	40	22601.426
214063	374125	58082	3883	109687	163405	120765	7009.917	65	22606.020
1676861	1053693	23499	1021.494	1031703	472465	56961	1943.312	81	22646.371
885712	471690	217524	60718.3	294882	162547	317473	95825.63	56	22646.582
1372732	1310495	466220	55813.94	922000	882989	1435891	114567.3	92	22656.500
472647	251675	419186	45797.13	192680	87261	638838	65562.21	59	22697.230
179939	200377	234363	1376.164	57760	63555	332320	2470.152	49	22715.660
181271	126848	209485	1979.109	55201	36666	271687	2726.241	43	22723.438
346162	203085	141420	2471.662	119690	65300	207378	3930.306	53	22724.230
2709970	1272510	6133	601.4613	1661579	601695	13736	1502.39	84	22751.480
110384	102170	33302	948.8422	38762	32119	44897	1190.322	42	22752.395
294534	42656	3999	140.5439	86657	11819	4643	258.8723	46	22754.441
175693	123501	126649	2985.209	61330	38799	167924	3731.736	47	22758.193
617756	2069260	36928	19178.06	520772	1314098	107793	54902.59	98	22766.988
212747	393531	515008	9785.349	89303	154158	866414	16477.03	56	22792.158
2474352	1182716	19273	826.6153	1751875	582471	42461	1941.862	89	22808.436
350139	44613	6523	-194.6597	114008	12865	8445	-602.2355	50	22827.125
2148325	1179045	23800	463.18	1309557	533964	52561	1029.472	81	22847.273
123502	215014	220371	1905.613	53552	128054	577043	5155.512	79	22859.215
394183	500648	670163	19810.54	179607	200441	1085268	34643.93	64	22871.648
121225	182367	203337	1985.806	47102	62538	288476	2771.304	47	22929.820
140189	15131	13362	129.2082	40772	4210	15988	54.3268	40	22935.090
2653047	1469376	12131	748.3491	1846022	772873	28336	2425.45	99	22938.258
375898	58967	15186	240.7346	166782	18206	22273	145.9153	59	22952.035
2751604	1186947	24361	561.4521	1731095	586315	53099	943.0539	87	22959.316
347259	461904	479801	8200.636	147909	165601	764666	13587.56	60	22971.859
100918	117298	195402	1600.652	39045	51973	342918	3305.1	52	22981.441
279006	191096	141605	2464.041	101325	65261	218112	3480.683	53	23015.688
313717	42801	20884	97.7924	114443	12888	29817	53.3337	53	23019.686
290031	263450	371756	7586.312	101221	97971	581057	11282.9	55	23020.637
203749	62721	51340	531.174	56436	17359	63718	714.9798	42	23021.896
3289881	1628320	27993	1424.807	1982927	850876	71145	3968.235	95	23042.789
369486	38203	1756	-136.6884	107888	10412	2529	-77.9231	47	23044.438
113339	85762	52612	680.1332	37470	29551	72980	855.178	43	23045.672
144497	186982	41183	1802.766	42920	55812	53180	2480.398	41	23073.316
2837106	1051846	10212	246.4932	1711792	518511	20195	437.9395	80	23096.621
2437543	906167	14870	224.207	1559331	432517	35277	763.6397	102	23128.063
217320	394252	575	39.2575	82437	167243	1136	-157.4704	52	23129.475
2466814	1021774	22034	317.3074	1585578	477040	56170	586.137	102	23136.176
2620486	851574	10491	433.3451	1514877	388600	22329	949.8569	75	23136.543
381055	36465	7193	154.9273	112286	10259	8749	250.0189	47	23137.859
130596	28515	23237	-63.8043	41149	8524	32376	-334.9064	40	23137.932
1252380	819048	84301	2005.086	753524	461674	213215	4795.361	89	23139.385
3073777	2364880	63718	2826.98	1816103	1092129	129791	5357.075	82	23146.258
221848	26515	3665	114.6065	65619	7360	4589	248.6429	44	23147.586
225281	578724	359400	6866.34	149190	311837	883737	17265.25	101	23155.809
122475	46993	46785	187.6385	35200	13280	58138	273.9418	38	23174.801
581049	61182	2664	-10.3496	173755	17318	3303	-33.3017	51	23219.770
476843	1128229	120416	15984.14	163559	338449	194952	25957.41	55	23228.186
128913	217397	1280	-100.192	36215	59864	2192	-468.4288	39	23233.877
188089	103068	64491	1250.745	51962	29021	81508	1721.999	41	23234.711
689881	747789	81271	27777.1	456108	464276	250752	63646.79	103	23245.328
441520	112439	48247	1896.257	161235	33871	64983	2888.946	55	23248.115
2784081	1091229	30310	884.391	1829868	541533	60152	1424.127	84	23248.613
101008	36679	65968	1148.205	27980	10151	81089	1168.293	36	23250.256
211301	1142717	268512	2191.123	187558	750469	1120952	9745.007	121	23253.246
3015610	1153813	9281	351.4641	2058413	680194	24403	813.4083	90	23264.686
110197	16034	2842	-54.9638	30703	4253	2873	-20.4247	37	23273.203
142046	194659	147644	1855.028	45257	58115	188102	2261.122	43	23339.840
2983597	1126261	41383	384.9863	2123933	691946	121086	2547.725	106	23345.953
2705795	1177378	24778	628.4458	1808313	621890	54536	1920.27	87	23353.934
211933	37341	8112	-104.3168	62514	10603	9661	-75.2179	43	23387.113
3091475	1216604	18806	893.8166	1894150	553170	37640	1836.604	83	23392.027
3638084	2633603	28505	3032.131	2342028	1296402	53499	5300.494	92	23424.379
227128	25220	622	-12.5058	63167	6802	513	21.1793	42	23455.135
172334	181845	465553	4284.923	52571	53855	604280	6229.108	44	23462.297
3085821	1738444	28634	550.5674	1964069	903244	41823	712.6703	86	23467.457
287484	572564	49101	3991.366	141599	251913	106352	7268.947	68	23484.770
2742039	1262680	21621	946.7381	1490915	648346	44038	1605.932	94	23485.213
108044	70997	119925	1655.792	30728	20243	151070	2100.027	36	23485.973
262115	45347	14207	-85.3873	81462	12471	16150	29.015	47	23486.836
2803764	1489901	22028	802.1708	1776486	705153	51001	2472.956	82	23558.107
607495	953706	361086	8722.725	305809	432751	798555	17680.94	75	23561.695
994892	2053263	99375	75828.94	685687	1301995	245106	131488.3	96	23579.926
3787769	1436140	17234	494.0274	2349122	822323	48804	587.1044	92	23588.422
294032	300546	478900	46533.29	107014	115411	852186	70792.44	42	23588.445
113597	86500	134928	3075.861	31958	24714	170283	3897.276	37	23594.090
2273716	1235269	151782	2959.57	1155619	529015	286941	5867.19	75	23602.373
112629	123082	40621	942.6381	36318	36645	56552	1085.167	41	23620.344
1330473	765157	83156	1549.852	820050	341808	191439	2825.928	83	23630.629
2710498	1417049	6520	737.772	1791842	667703	20623	1564.35	89	23652.828
1592675	884652	101935	2292.553	766837	379524	215815	3861.221	85	23655.379
335045	119075	9737	21.8457	129072	35061	13853	6.5533	52	23655.816
3135397	1990545	58873	1677.175	2564892	1370024	161443	4162.353	102	23663.967
430401	485308	445918	83134.4	213170	179068	734758	125619.3	67	23666.268
2472491	929571	12152	561.3272	1431475	421966	18583	869.9063	77	23673.271
147243	99965	120302	2386.542	43663	28659	153015	3084.142	41	23676.877
201900	87537	19408	-203.8112	63226	24646	25277	-429.3603	45	23684.725
1474660	1673716	570096	29554.19	676140	710143	995670	48480.09	70	23687.613
552059	306916	268023	54271.49	230712	116715	429445	80353.87	62	23695.705
3912429	2465855	107368	2941.745	3609360	1692935	391531	8545.689	121	23712.898
2376184	1060231	26058	514.2538	1511340	533506	57741	1178.07	83	23720.156
148517	119412	166793	3154.487	52405	41446	241097	4374.142	47	23736.145
265156	37958	3702	71.2822	73583	10381	4607	182.0527	43	23755.074
229457	125132	123910	2320.351	66236	35441	156953	2761.463	43	23759.906
2299974	1102245	3871	227.9631	1482314	528019	8584	164.7624	82	23775.654
2485757	1263129	14404	439.2644	1629404	623695	39370	689.657	100	23783.352
2858928	873910	18321	137.6081	1861971	532481	62525	162.6525	101	23786.545
431394	421950	379079	4084.532	200747	158471	589800	7309.78	61	23788.090
175779	126753	140364	2147.62	50454	36122	177476	2251.204	42	23794.938
2960030	1503759	9685	416.3285	2860338	1153275	33204	2847.944	116	23799.756
351085	413519	398189	4732.603	169183	173881	722211	9938.837	63	23806.930
160400	67421	24904	3549.314	50272	21243	36186	4570.834	45	23813.988
257563	57376	1318	152.3398	85228	17024	1436	283.3596	49	23820.246
149529	48034	13851	9993.841	76641	25442	31624	22071.31	77	23820.797
469958	591489	210315	30685.67	237197	264952	468000	53741.8	70	23827.283
162749	17176	963	227.4243	46591	4758	1222	341.1542	41	23833.264
108596	132367	157538	2951.282	37340	41447	215187	4798.591	42	23867.938
2643746	938008	29844	572.4484	1690646	483300	61009	590.8049	85	23881.545
168262	157801	181545	3351.675	53488	47559	239216	5098.817	44	23891.016
115888	12940	9182	223.7102	31665	3354	10962	200.5682	37	23902.732
117867	197781	161043	4104.912	38818	69373	245501	5926.406	47	23914.553
886901	1104284	518771	13308.85	434476	485178	1014005	24590.68	73	23920.148
2081662	1290624	126229	1813.647	1193583	638028	286958	4272.744	78	23928.963
127065	118364	63347	853.3667	39535	37453	89023	1230.59	40	23929.898
2650412	1035358	14224	412.1664	1470246	458223	27856	499.5216	81	23935.266
427886	105949	405	228.7205	135790	28540	622	462.4942	41	23935.387
223641	96760	18588	193.1868	100309	32101	28988	351.6268	56	23946.363
159757	14526	17022	75.5342	44544	3769	20102	101.3222	39	23984.410
118743	124249	227024	744.2464	51667	63665	488237	1454.696	57	23997.236
267632	175606	570	-30.023	88415	62519	877	-146.2003	48	24009.039
1097073	1603469	570537	40912.73	732252	856992	1403809	91206.88	101	24012.738
993857	1882511	459353	57721.1	527496	730935	836609	90937.97	71	24026.406
2375736	695238	13826	79.4386	1418815	322777	27066	434.2026	82	24027.930
141233	140786	156149	2782.159	44864	42771	201890	4011.029	43	24033.922
213186	50241	1055	91.1855	64385	14494	1518	72.5598	44	24034.469
2584495	1156681	11556	540.0916	1292530	467340	27006	1084.837	79	24038.617
3256858	1442722	24309	848.9349	2144544	728808	63379	2244.762	101	24045.832
102089	9448	1838	125.5118	27514	2609	2187	150.2907	35	24086.377
173687	180828	82007	14920.19	119621	239950	352623	90053.55	142	24092.139
300069	509500	161998	63759.49	121056	196954	262667	112983.2	58	24092.148
1919292	680488	62642	503.8162	1021189	282124	127669	995.4309	76	24108.633
531737	1282111	247516	4989.448	307759	661272	736705	18022.15	83	24115.412
124205	70991	42373	662.5253	35176	20148	52140	742.054	39	24123.785
321965	33256	3595	-60.3205	92065	8924	4145	262.5345	45	24129.027
151173	25106	-27	18.8853	55414	8918	-110	80.829	52	24170.387
486055	766515	292499	12027.39	376483	541298	914362	29719.31	91	24213.029
112229	68432	49051	11019.56	36510	22537	71135	14638.67	42	24221.492
2134116	886269	5469	305.0109	1255618	405647	9038	-19.5682	77	24230.863
2603871	902126	19092	588.6612	1682122	445469	57749	2676.919	86	24239.332
645346	1542520	25707	13818.76	421792	843229	57539	27983.14	85	24251.715
299943	236288	277040	3807.944	93873	72325	373439	4924.128	48	24266.160
2369030	1375388	8529	414.6769	1406559	648529	19798	764.0678	79	24296.533
2493571	1014506	15190	382.159	1665810	533530	31500	1258.15	89	24303.693
104624	9884	486	37.0646	28612	2437	864	-15.3296	36	24305.535
2727655	1298775	18260	935.386	1630113	600079	30017	1172.554	80	24313.338
1235035	1471557	713153	60143.29	595334	567562	1265887	91106.86	70	24322.637
2029381	1263662	14090	372.449	1359153	618114	36267	1197.179	92	24324.535
108121	310463	6356	208.3716	32622	94322	8541	337.9501	39	24328.154
3394756	1261555	78509	2671.555	1850077	529513	178776	5185.134	80	24339.162
160054	154194	197834	2853.688	48706	44945	253817	3769.734	43	24344.852
3754316	1131323	13805	441.4605	2427972	600103	27354	1362.759	92	24353.117
[truncated: 8,001 more rows]
