# Supplementary material for: Mitochondrial calcium uniporter-mediated mitochondrial dynamics imbalance contributes to contrast medium-induced renal tubular cell injury
Source: Front Mol Biosci. 2026 Jun 29;13:1848361. doi: 10.3389/fmolb.2026.1848361 (PMC13357276; doi:10.3389/fmolb.2026.1848361)
Supplement: Supplementary file 1 [file DataSheet3.zip › Flow Cytometry Assay(1,2)/Flow Cytometry Assay-1/╧╕░√╡≥═÷-1/╡≥═÷ 2/CSV/12h 2.csv]

FSC-H	SSC-H	FITC-H	PE-H	FSC-A	SSC-A	FITC-A	PE-A	Width	Time
863119	1483967	461423	27144.23	450825	627973	898561	42435.07	71	40.093
113889	348928	3093	696.9173	47934	174184	8634	1392.567	59	49.098
136489	38955	550	-12.145	54963	11979	629	-139.5131	50	52.274
132882	20830	10163	208.5443	36625	5847	12035	492.1635	38	53.238
2069221	829517	129111	2702.927	1069208	306816	230750	4123.075	72	58.200
107157	81074	120082	2419.2	33025	23883	155838	2825.912	40	71.142
181204	183790	120709	2731.975	64399	58970	166259	3658.33	48	82.273
145501	85160	114302	1296.942	41651	25871	146924	1699.636	40	94.642
112184	75482	94710	2107.231	31800	21651	119144	2625.178	38	98.859
107655	13666	11375	42.1375	30062	3748	13449	-87.3111	37	166.375
2619742	1266725	12445	559.1645	1720714	740867	36641	1930.36	92	168.969
3047869	1118508	8679	341.0919	1934026	546495	23089	698.4929	90	171.349
454810	1874620	12996	2945.875	150754	559951	17323	3825.22	53	178.349
1823778	1140454	13772	643.2092	1220009	690595	46206	2311.957	129	180.646
174127	39821	13312	-54.5968	51507	11053	16461	-3.7379	42	192.903
2882132	1254373	13159	526.4199	1722817	611718	33774	1091.921	88	196.622
112306	51091	70038	453.5318	30663	14282	87035	548.6635	36	259.093
204370	60480	478	-51.7842	90096	20596	723	-170.0397	55	259.369
1900140	996024	203820	3051.302	1057487	420201	414261	5799.842	74	261.161
2550125	1049563	61716	1635.068	1817385	551012	145324	4985.876	119	263.271
187550	37227	24280	192.108	52041	10398	29992	232.1512	41	269.560
133724	130360	163160	2179.276	40937	39502	219009	2441.605	41	271.954
160014	228253	253	76.5933	43549	69580	-7	21.0073	39	276.528
157083	50896	-65	83.3535	46704	14388	-506	304.8134	41	281.365
119331	81675	104139	1351.398	34696	23672	133528	1414.321	38	286.835
379647	913181	703998	14001.69	224635	428382	1534058	30596.05	74	292.157
2612509	964719	13130	364.593	1382524	440346	37230	1053.603	80	299.510
316672	246932	17940	27992.43	161528	137628	37269	62894.99	73	301.331
2983391	1425560	9417	500.8937	1828617	775874	21120	1105.832	90	303.858
3240844	1096027	42279	614.0519	1920015	536031	96202	1888.532	78	304.096
660534	1638948	114182	28054.21	527047	983102	294224	57600.17	101	315.869
767884	108995	16760	289.236	243854	30835	22716	486.1676	54	375.314
381308	426428	78387	20873.11	161255	173373	147115	30681.15	62	380.972
263185	29715	9103	125.0783	77984	7940	10555	118.1355	45	386.538
2608238	1867971	21975	674.7975	1663894	973856	61361	1430.152	93	389.211
167553	275002	354746	3215.051	76585	113352	612400	7259.64	66	392.630
361029	57394	44259	792.1299	120196	16104	57243	720.7323	51	397.674
2608296	945209	15243	964.5323	1581825	447458	31959	2039.1	79	398.652
122767	209213	85903	1315.558	33864	59882	109033	1549.151	37	466.996
1052277	825924	806184	85260.13	447757	486533	1819225	142035.5	83	473.871
201369	55564	70509	1322.755	54827	15142	86813	1358.609	40	479.293
2613956	1193467	17306	385.6666	1776605	632862	34891	882.1851	86	489.582
131708	91155	137477	1939.06	38758	26004	173543	2448.162	40	491.888
117716	51521	61124	1134.256	32015	14287	75557	877.3477	36	495.044
140522	18854	14668	128.2748	39971	4937	17791	112.8751	40	496.765
116941	16376	3446	40.1206	32910	4618	4019	86.6659	38	497.125
2680547	1024527	27652	621.8772	1666135	496464	60066	1098.503	81	517.686
3384900	1381538	34427	982.9547	2117319	680102	72557	1552.048	86	520.154
2413594	1106824	18800	579.68	1413154	524568	39938	434.9218	92	526.981
1214271	1217243	442535	22619.21	624664	566457	957194	51214.79	74	555.445
182524	72027	207	132.2127	56220	22020	250	359.025	46	588.841
688790	1166676	151824	62593.53	411493	535228	416432	115239.4	78	593.137
142416	180956	355577	3052.47	45452	60367	498289	4281.213	42	595.575
3350225	1195880	44727	732.7847	1995055	619013	89983	1373.446	85	595.858
1678076	646572	34439	1113.228	805699	225860	58880	1751.168	66	596.828
168237	230570	427225	2182.323	60983	87796	654452	3978.357	50	607.399
3051612	1336042	10458	575.0938	1983630	670804	25963	1232.924	85	615.229
626307	319104	252560	74453.62	254903	109685	392254	105778.6	60	619.448
2610845	1137440	16379	418.0619	1735062	632022	48256	1108.962	102	631.346
190965	106694	139138	2265.042	60890	32816	188873	2833.175	46	641.236
232951	467087	572527	6348.365	88521	162978	855543	8967.362	54	700.927
122265	14335	2959	-61.8001	33820	3766	3453	-118.8867	37	711.762
763953	929751	1005544	41803.22	411553	471883	1772910	69895.25	74	715.311
146609	298476	1725	148.7725	61781	118892	2218	45.8298	50	721.528
115066	107381	162828	1522.051	32882	32716	216944	2152.758	38	722.285
255774	19712	33	-13.7487	75709	5256	-347	-236.0667	45	724.507
1707759	1077632	100911	2024.907	1079342	509929	229036	4580.72	84	726.952
2527119	1279540	9971	554.1731	1731495	625392	27081	1515.044	90	735.973
2485748	871144	16653	589.6333	1530005	421903	41419	695.8059	81	760.154
100145	791459	5130	300.793	29754	236889	6931	413.6291	37	766.629
109007	63784	52494	919.1134	31112	18248	65639	1081.548	37	775.626
100659	36704	17498	3809.038	34483	11136	23539	4950.738	42	818.132
2411327	1194156	20115	592.4515	1440636	524542	39325	1116.132	80	835.030
2473004	888200	6898	108.3778	1377762	389901	16848	-85.4272	72	835.103
327637	350556	218681	4644.804	99989	104156	298268	6395.235	48	842.053
2511383	903211	34652	667.5772	1481760	402864	65765	1211.417	77	842.555
2416956	1176930	40644	1029.328	1457852	521642	89311	1922.147	80	859.485
274825	163698	324587	2155.931	80918	47502	411194	2468.183	45	863.323
115491	13215	5130	-759.207	38671	6128	-634	76.2326	51	870.936
210699	36106	14928	105.8608	83596	10607	21229	454.1469	52	912.001
3446062	1487550	74226	1961.879	2125673	709349	162308	4225.879	127	917.890
334475	393071	421454	6138.77	114362	125403	597140	9541.554	53	925.352
2172298	1040679	24278	793.3958	1272980	546360	58289	764.2129	80	930.696
191767	21694	10338	173.3618	53910	5271	12674	231.2114	39	931.337
1156613	1192332	457598	29306.65	696484	641534	1123859	97033.69	100	933.322
2636910	1080208	41917	458.1437	1629793	501988	74300	1508.23	83	937.494
2360702	819108	12741	323.5701	1342573	377695	27652	449.8772	76	938.151
220720	506219	234548	4151.543	143147	266199	611377	10992.85	74	938.887
1824571	560557	13544	484.0184	998541	231748	26112	1055.483	73	955.103
106774	95568	26955	576.1755	31039	27405	35101	645.9661	38	967.653
116496	217319	254466	2965.343	39057	71784	365251	4629.381	44	971.440
2600890	1159307	19576	553.0136	1683890	593072	50508	1191.899	93	977.886
417712	236582	59412	8170.613	136324	74896	83218	10538.93	53	1011.127
500922	100122	32495	167.9695	188774	29449	44925	227.2925	57	1022.216
2278015	752132	18290	337.069	1326985	347069	38908	-127.8612	77	1023.801
432910	1147673	263447	38984.98	403223	689683	672185	123283.6	100	1028.251
2061505	930537	73371	1723.913	1305588	445042	176972	2530.729	87	1034.841
306395	829174	100908	7942.339	170472	408651	254620	16479.18	74	1037.987
609018	96293	30302	88.5422	222287	28442	42330	-93.287	57	1040.345
2537174	965070	28803	316.2483	1754813	526474	62724	1372.016	110	1041.201
160850	97986	174124	2544.556	40012	26548	222880	3177.568	28	1041.268
168118	17831	7817	-173.8663	50262	4975	8766	-328.4274	42	1047.682
148768	111831	123946	2295.171	45577	34849	168861	3146.902	44	1059.368
2200218	1252620	10967	674.8487	1210713	553115	26499	1279.794	83	1089.958
145841	132174	580	299.538	60175	68464	659	358.1699	57	1108.424
323702	69884	22626	336.1186	91057	18911	27683	423.4163	45	1132.634
100492	145160	266851	1763.141	68457	125282	848984	5549.203	87	1137.620
2073063	817988	60670	1074.587	1129158	390047	131921	2033.568	79	1142.798
3314746	1323449	15394	443.8034	2059685	619009	35614	1058.145	83	1149.602
505040	80011	5734	42.8774	152852	22600	7255	54.0055	50	1152.728
232499	18880	3360	140.496	64362	5089	3686	154.5846	43	1159.302
160207	122497	183	-0.3337	58384	40989	290	-149.731	50	1165.888
205823	42159	42486	532.2646	60435	13508	53476	782.8036	43	1169.029
222043	39257	13080	421.788	65906	10896	16510	426.211	44	1192.668
1287780	1877897	533750	44532.38	687322	744225	1052619	73330.13	78	1237.254
258964	49442	15177	126.0297	72979	13698	18843	205.4923	43	1245.116
103685	107698	157006	988.8366	43575	40886	229155	1283.595	48	1245.926
155012	421952	1427	78.6547	44905	137578	2020	107.322	42	1251.157
680936	460694	399414	40412.32	296952	218062	844276	63632.68	70	1253.010
113328	52726	33788	572.9068	34459	15455	44098	1060.298	39	1253.864
2661739	1059198	22637	468.5357	1785240	549035	47712	928.2432	92	1254.461
113332	27004	387	124.3107	33008	7836	738	109.8018	39	1268.213
3296087	1334956	14574	292.8014	2265491	716423	38483	667.2963	91	1290.398
141452	13901	18115	45.2515	39825	3818	21322	79.7642	39	1312.213
2091748	1594552	6468	637.2548	1426920	839949	17162	1495.388	87	1325.583
3053710	2127174	82956	1060.632	2617212	1244480	148720	1884.192	136	1341.604
991095	1191653	65971	20961.77	628203	590663	176879	43651.11	87	1351.083
137982	69787	61496	1141.726	37563	19042	75123	1177.8	38	1352.598
146142	76248	19756	112.1116	40562	21172	24373	189.7253	39	1352.856
531411	718407	881735	33426.33	572727	790996	3253224	77348.06	140	1353.607
287619	36158	3886	92.8046	82737	10095	5013	284.6293	46	1370.588
389482	647445	953176	7692.974	242649	406208	2412587	20422.73	80	1370.616
244090	14763	15677	54.0797	69956	3771	18866	293.1826	44	1371.643
302815	75061	10595	31.3795	84677	20712	13401	-129.4039	44	1463.298
2266870	805177	15742	501.7262	1295007	375255	36699	855.0139	78	1476.891
227780	1031636	19008	324.7488	66293	290991	24236	719.4396	44	1481.758
106218	28376	540	-53.706	35383	13736	655	44.7455	44	1508.926
2129531	816908	409879	20455.41	1385752	479525	629077	36935.82	86	1511.622
2606363	1169010	18366	719.1326	1990977	676198	50670	1917.587	92	1525.120
335861	539859	438613	6924.589	157095	214766	710868	11712.09	63	1540.998
135264	223501	1617	306.3137	124228	472739	14180	2672.498	267	1557.630
176584	32181	5370	202.257	53448	9262	6470	429.967	43	1559.784
148925	79284	8449	105.1889	48833	36232	10520	306.172	46	1595.994
1944336	753047	25165	451.7565	1030303	293539	46644	467.9284	72	1599.640
152965	153378	2175	97.0175	42972	42396	2311	126.4471	40	1612.055
100117	50076	250	108.025	44437	24361	449	310.3889	61	1645.683
198645	133315	37316	4452.228	70663	42423	55853	5969.753	53	1663.592
103616	78599	32374	619.3814	29540	22268	40954	811.7194	37	1671.726
2697630	785593	12006	538.3366	1452924	344355	23188	1368.247	77	1681.919
133126	580859	16533	588.9013	37877	163885	20288	644.5568	38	1682.878
132928	14410	39551	292.6111	36294	2605	46363	232.3643	37	1682.945
143228	130844	101155	1436.796	45443	42376	139785	1770.938	44	1688.178
259217	378102	3088	772.6368	176569	341477	13752	1812.087	107	1694.404
677917	625837	343640	4287.204	288159	230435	548561	7339.072	62	1695.103
161478	47472	13985	59.5585	44370	12891	17027	-105.1853	40	1696.924
820894	730503	572984	22944.6	639326	828825	2445294	125826.2	135	1701.117
2643073	1005581	20318	538.2398	1756509	553489	47603	1521.928	87	1705.839
158730	55281	5	89.2805	48203	17208	21	11.9781	43	1721.522
362442	80673	63763	1274.504	113727	23322	82761	1413.692	50	1723.896
2308234	1000391	14445	354.3645	1327286	445880	27297	1085.962	80	1726.699
375675	297118	233183	70902.97	159185	105314	378567	103431.2	60	1727.800
894906	1674110	755092	35995.26	517120	849103	1803844	61662.85	83	1735.280
2541185	1009823	8346	407.0106	1475211	490316	20245	423.7445	81	1790.602
643355	1361154	261279	36594.95	228764	415665	408124	51327.96	57	1794.724
134903	165781	75209	1844.425	57743	60790	121565	2764.796	52	1804.228
103014	22960	14977	193.8097	28052	6179	18087	184.2807	35	1818.326
120726	198575	169269	3322.191	40508	61957	237137	4642.986	44	1824.531
202914	20899	2801	85.9361	56029	5745	3111	101.3271	41	1846.909
569992	3708088	100558	1740.704	203142	1209148	144652	1934.577	56	1894.577
240800	198618	233550	3834.155	75306	58511	299603	5134.128	46	1914.674
2886166	1144928	13534	320.4574	1719025	519370	25840	38.624	80	1988.030
257217	42630	19555	190.0355	74912	12405	25287	296.2007	45	1998.797
341882	147963	79427	20294.46	112843	43826	103325	26954.53	50	2000.719
2842858	1115240	21653	1459.133	1586642	557052	45146	2920.49	82	2007.341
321434	138844	65652	27761.68	187004	77739	142595	77014.58	74	2020.195
536683	178925	213235	29979.48	176967	55720	295717	39526.32	54	2021.384
375184	64432	1433	82.7913	112685	19238	2020	309.322	48	2022.108
967234	1612090	427378	18936.31	473057	662579	792370	37386.96	72	2040.047
108078	782906	18182	282.6102	39090	251460	28741	772.1701	44	2046.078
121426	38136	203	42.7883	94832	32037	182	386.8102	92	2046.264
468200	175660	101086	31333.72	165705	60037	153354	44611.36	56	2072.130
2533094	1703725	27661	655.5821	1720481	910787	65446	1706.321	91	2073.772
213540	904194	242251	1874.081	82228	324394	416880	2667.968	53	2086.890
2868567	1080667	8097	596.8417	1852919	590951	23193	1410.527	89	2089.593
198460	578912	23185	474.6785	57785	166452	29619	382.8259	43	2111.020
131954	30055	353	-100.7967	47616	9578	422	-183.7258	45	2114.436
123849	115661	144243	2246.432	36040	32737	181801	2829.836	39	2115.970
233923	20335	7119	-8.4241	68750	5302	9037	-121.4243	43	2116.014
153668	243062	310361	2907.052	61582	111921	589237	6201.796	57	2121.716
3763311	1516840	18852	767.1972	2185324	854391	64131	1734.549	104	2129.492
103580	65750	48426	676.4986	28603	18484	60660	890.026	36	2132.247
2357197	1293367	17909	1073.895	1319241	535637	32331	2007.569	74	2136.814
194945	59674	62193	1486.427	54300	17168	76456	1585.982	41	2138.576
744470	122275	19716	283.8676	232399	34714	25613	405.2893	54	2141.499
271366	257643	89025	40600.3	99645	82933	121461	55531.76	52	2185.831
243036	27925	19968	381.6048	70775	7826	24450	437.645	45	2188.228
479679	63614	6296	115.0056	140625	18694	8012	9.0732	48	2207.819
123381	277918	319738	3429.702	166596	412348	1888860	35864.05	159	2213.679
140198	222334	53275	1754.728	66980	117649	86538	3064.182	59	2220.169
1060043	1669484	117108	64264.16	748001	1028988	301623	123254.5	91	2220.688
121288	10529	427	-15.4453	33156	2713	511	-20.5329	36	2221.980
205328	101636	51538	790.6818	58515	29261	65952	741.5072	42	2226.663
307814	202014	174368	2767.445	91968	59801	227684	3824.272	47	2237.985
1381558	2800459	791278	178662.1	1006506	1604692	2216438	511901.6	102	2244.331
114202	61327	53369	569.2009	29636	14492	65525	760.9525	31	2244.763
272742	48503	4907	229.8827	92313	11564	5535	265.5135	46	2244.877
141914	24203	1772	-4.9908	40204	6602	2455	-141.2745	39	2249.113
3176570	1365471	23224	658.0664	1987591	733884	47876	1712.644	87	2262.097
2771552	1568564	23837	755.8557	1722788	732048	63173	1503.405	87	2291.588
2672403	1443279	13258	689.1738	1736623	669030	32360	1787.396	103	2326.291
245080	13839	3568	130.5648	60192	-155	4511	-7.1329	29	2326.308
107914	32780	12025	418.6025	29268	9044	14435	440.8035	36	2343.653
250264	49610	7619	311.6259	117197	21936	14367	472.5887	60	2355.477
2580921	1055138	9880	449.268	1339444	468133	17869	1386.651	76	2357.348
110768	43633	88752	1257.587	30399	12094	109036	1547.72	36	2377.991
141500	405314	420882	5116.08	63464	171117	831313	10922.06	58	2398.617
137640	14132	4655	-151.8545	39306	4067	5570	-360.523	39	2422.479
3119873	1327616	19094	523.3734	1795835	668999	45762	676.8482	84	2425.829
2971390	1003163	9784	451.0824	1942240	503744	23559	625.8599	84	2444.375
255320	187289	115178	2514.886	70380	52418	143721	3393.548	40	2445.054
1973346	1053455	81868	1409.195	1197717	476152	184347	2496.467	79	2454.333
228521	19280	458	-64.9062	63808	5179	292	-22.0188	42	2459.005
421415	165731	32342	26813.99	140089	53498	45891	37446.29	52	2490.480
267556	37881	17378	318.3058	80280	10553	21996	278.7756	46	2522.973
178582	30382	6687	228.7407	52370	8207	7836	276.3996	42	2536.536
269809	141526	34048	6111.493	81147	42650	47249	7866.869	46	2541.478
1835724	1632252	90144	1681.278	1098857	685872	179844	3765.448	76	2556.788
2677169	1578391	7494	381.6134	1703277	877281	14161	963.2321	88	2563.930
2901061	1194639	30977	862.4097	1814272	632290	72003	1950.768	109	2574.505
107103	17439	294	81.6934	51114	17058	836	10.6996	107	2601.088
1244232	2037729	615031	47765.04	622001	889163	1338520	97179.97	77	2601.564
315935	1111854	1463	199.4743	95963	314286	2085	251.9685	47	2607.475
992597	1805931	692692	39109.62	535484	754491	1367160	60365.68	72	2607.805
179843	40278	12098	-18.9022	57442	11646	15228	28.6908	45	2649.445
128532	142395	131654	2263.99	39908	41563	174306	3170.367	42	2650.378
117971	177465	1148	188.8028	34870	54446	1837	208.6557	40	2655.852
169076	135339	223030	3675.983	56065	40721	296033	4746.851	45	2657.260
339143	41043	18051	215.4611	100479	11448	23375	140.3375	47	2657.508
100483	76254	5538	86.0818	95960	115811	38342	-185.4138	190	2672.674
282836	33399	2810	105.641	84887	9682	3218	-200.0702	46	2678.610
957698	1157112	332085	23165.97	421236	455071	603803	35198.75	66	2683.301
916464	1384503	548415	11508.08	468937	577721	1046565	20117.3	73	2696.212
149537	252521	285195	2860.439	63388	103491	493436	5208.56	52	2727.323
2824151	975036	10827	202.9947	1806129	508394	29135	1010.474	92	2762.207
344015	399358	349160	3280.876	198217	199694	723431	8737.279	69	2772.517
309825	692287	193143	6690.722	192584	300734	357470	12079.07	73	2783.390
186076	188093	127752	3184.487	56932	58823	168117	4601.964	44	2786.091
110865	69860	86846	2575.861	31360	19824	108736	3375.89	38	2791.173
142915	12243	13082	323.5002	40408	3245	15724	375.3164	39	2801.383
2470448	1208667	13437	744.4157	1455264	556654	28708	1221.919	89	2806.433
235372	437610	570091	7077.905	87432	170865	909113	11296.64	54	2862.710
3725166	1299418	20386	541.4546	2436832	736254	48396	924.8156	105	2885.410
150787	195409	184303	2496.798	52833	66782	254649	3480.009	46	2893.021
2367972	1033500	27621	356.3381	1516951	515928	57966	1648.693	90	2897.287
1766679	1634536	1449368	14534.94	1078067	1319422	4042939	155361.1	119	2898.356
348356	88164	35145	691.6345	107533	15462	44485	962.6085	39	2898.415
541646	569058	201888	28145.32	267370	248281	411657	44501.56	67	2905.955
3796526	1543112	33193	972.5273	2872654	1110460	94052	3731.917	134	2908.742
311283	94973	12252	-127.0628	116550	27987	16601	-504.8839	53	2928.267
3543523	1494169	23570	982.277	2864668	1093224	77616	2351.058	114	2946.877
3093658	1269187	21647	643.9967	2000265	742131	55363	1573.264	93	2965.634
109191	99980	104087	3645.881	54919	72260	256799	8205.624	74	2977.039
285359	46420	1633	-49.9887	82361	12950	1759	-142.1201	45	2982.183
2356697	950103	96170	2189.137	1081606	386508	179888	3674.117	74	2984.547
183286	21342	7185	3.0785	51735	5614	8842	-52.3638	41	2987.023
419298	241391	175417	22668.49	139115	74087	231145	30365.23	52	2992.678
365342	402068	677979	6061.822	134979	142350	1074750	8921.475	53	2992.800
152314	82845	71727	1142.485	43844	23639	89789	1628.363	41	2996.300
1742498	969935	12748	573.5628	1059967	421747	30405	508.7205	82	3005.352
989403	1170643	577436	15107.96	586303	715607	1753078	84533.08	89	3014.130
198669	56673	15055	116.5855	55052	15720	18631	88.9991	41	3039.558
136159	66801	49731	529.7091	38223	18605	62119	853.0759	38	3069.671
127927	164414	147562	1616.828	42587	64082	233899	2768.934	47	3072.073
315869	658635	3044	215.9684	92525	195946	4725	333.0725	46	3074.888
620797	1.672582E+07	7856	480.5216	435280	1.440957E+07	60622	2906.494	154	3076.388
1.106302E+07	1.515471E+07	24670	-31.013	3.780256E+07	8.49893E+07	242000	-324.8	448	3076.449
6109127	0	52814	213.0654	2234312	-2632551	144875	981.4875	46	3076.466
275557	5047	926	145.7486	80297	-10617	220	167.342	41	3077.705
941849	1535112	85536	37895.37	675216	881412	254206	66996.76	93	3079.910
164282	18625	2436	63.4596	46047	6128	2061	268.4221	42	3082.596
2401106	1105472	14983	258.9463	1487982	511531	41132	865.1052	92	3084.596
247716	253249	255093	3548.117	84847	80230	351856	4999.921	51	3087.815
176773	308810	428351	3538.291	89986	149362	906327	6557.545	63	3090.361
111963	50377	699	-218.5861	45594	21102	-205	-202.5005	52	3101.928
164412	32780	-208	-40.0688	72560	14613	-893	-11.4973	66	3108.676
3249296	986022	12986	400.3146	1742391	497091	30013	348.1293	83	3114.221
150374	45326	9762	108.2482	41901	12341	11928	182.5608	40	3137.871
175435	76248	604	14.0844	59867	38570	1331	104.4691	48	3170.129
101639	126075	57	197.7977	38847	44653	-261	443.5579	47	3184.209
2356516	916376	27084	303.6124	1563617	455206	63519	778.6159	88	3186.726
276151	404492	252495	3669.969	109114	139956	391514	5537.135	55	3197.942
2446215	831581	8919	245.5559	1581500	411105	17926	806.4486	85	3201.066
185318	27583	28711	710.4871	54372	7773	35398	1076.228	43	3233.844
271715	207335	46843	19702.29	138342	84812	72991	34664.59	61	3247.641
2450312	1668893	8430	557.923	1579784	848989	23051	1874.961	89	3247.698
952607	211214	5478	-71.2842	337215	63306	8407	-283.7673	58	3260.272
205677	136810	48727	1421.185	62779	41299	67790	1700.019	45	3262.149
217836	195444	45519	19739.82	71754	62308	63395	26914.46	48	3295.270
398047	380170	421059	22191.61	130399	118154	568907	30164.28	52	3309.165
577066	97366	32469	368.7109	216480	29124	45855	343.4655	57	3321.439
1911001	899615	13842	938.1362	1338677	486690	36454	1124.269	91	3331.845
2287562	1203295	23025	670.7025	1536752	649126	40433	896.6913	90	3340.106
764073	755881	276940	5998.334	333369	292749	518224	11009.57	65	3340.829
165566	186431	147858	18330.23	76784	80320	269578	34316.73	60	3347.145
191779	219221	146	91.9906	87591	93816	260	236.586	63	3376.074
665900	663523	445444	56486.61	355227	403014	1395262	144379.8	107	3386.842
3224545	1342191	19837	921.4557	2034500	655550	38001	2092.656	84	3415.950
127180	183394	243921	2196.768	50058	65382	370760	3218.636	47	3435.442
619350	119625	533	128.3013	293461	38884	1439	113.9279	64	3439.182
2272687	1378193	21570	1262.077	1912288	770422	62451	2664.301	97	3447.614
214193	219177	214667	2382.419	69107	81169	367738	4105.502	55	3491.388
137753	242836	7662	27.4382	44993	75986	10489	268.6329	50	3512.759
542775	867657	383520	5171.472	267595	393025	753842	11628.14	68	3519.922
1265010	200199	6707	-170.1373	407800	65658	9827	-835.1053	58	3525.320
2571839	954778	22244	710.0884	1561377	491184	54154	1378.239	97	3528.527
283617	120120	52922	1929.524	80451	35089	76793	2601.487	38	3528.848
131669	86786	62462	1146.718	36938	24063	77190	1499.359	38	3532.405
141159	48655	58	157.6538	38611	13274	-180	200.902	38	3540.914
164054	69746	5	119.2805	49459	20737	-266	287.2774	43	3548.207
3082879	1097405	16212	581.0932	1763883	572480	36042	1168.556	85	3551.835
511208	1297700	5569	1763.621	203897	442491	8740	2380.314	59	3560.088
119485	392891	342629	9211.687	109784	343100	1199685	36399.33	106	3595.557
921594	1392895	699315	50468.57	666004	917800	1878462	92399.32	90	3608.638
3359765	1164704	11198	666.6078	2162812	568761	22442	1427.596	89	3643.156
2063249	1154696	24718	759.0798	1391772	559570	53471	1330.523	93	3647.933
3277750	1073996	34463	518.7743	2148250	544981	74880	1971.768	87	3653.304
587333	895244	575470	9113.867	283454	411056	1114520	19645.57	68	3656.255
3045028	1351804	10418	91.8498	2268244	702776	32958	255.3438	97	3666.854
113043	142591	197991	3884.095	37164	43014	262351	5670.691	42	3680.959
2865113	817048	17687	471.8407	1681771	378544	41367	831.2887	93	3741.804
363233	454717	41995	371.9195	126158	140415	58920	168.412	53	3746.017
2452367	889873	14292	170.3812	1718185	456780	29846	483.1606	89	3751.843
2556636	1050293	17690	535.409	1650481	496125	42019	1275.466	86	3759.269
3010464	1523211	54114	487.9954	2279342	882634	170641	1469.76	99	3779.055
348120	475193	87459	36839.65	170721	178780	150215	58457.06	64	3783.092
2884739	1487103	7217	648.4737	1686680	728691	21334	943.0374	104	3835.700
135154	141652	173821	3861.158	49533	44573	246041	5508.7	47	3839.282
196955	26726	7350	238.335	57124	7278	8874	672.0314	42	3841.134
190510	28731	690	165.709	53052	7778	-665	531.6935	42	3853.512
105885	83467	38539	208.2379	35858	26096	52306	437.1666	45	3856.077
118216	90703	45500	1314.55	47339	29242	68758	1288.724	49	3856.777
337885	418990	625737	6085.446	129206	154483	991991	9948.495	61	3860.333
268622	84300	2265	3282.066	78673	24370	3123	4492.6	45	3863.279
2607063	989374	13191	771.8151	1576173	456577	28976	1331.354	81	3864.613
170274	22926	18281	376.3641	44593	5727	20863	474.8143	34	3865.073
237943	29838	15166	315.6126	70190	8185	18581	501.1941	45	3873.558
2318602	1002273	18571	559.6331	1290629	474143	46084	1490.512	86	3881.946
3352126	807749	29193	733.1273	1960615	397107	57222	1356.754	84	3892.378
149216	155094	195062	6474.578	48923	51814	265988	9644.327	50	3895.280
218002	388347	100237	4958.896	126662	170952	199416	10831.04	65	3916.019
2387996	1805617	94396	2039.416	1413744	858766	202643	3576.672	81	3954.139
100008	82284	86824	1307.026	30494	24319	112920	1630.812	39	3956.755
384883	65327	20321	230.8081	132805	18786	27974	139.5414	52	3957.307
101751	115452	252414	3548.625	30719	33098	323746	4634.951	39	3959.316
1570190	906840	10814	247.8654	961301	389454	24249	444.5689	80	3968.242
2409594	1165327	10655	324.7455	1527195	563675	27882	645.7802	84	3968.570
410345	845276	440742	79928.23	270450	503671	1349378	138081.5	88	3987.732
134415	164858	152222	3273.254	39772	49008	199062	4404.978	40	4051.090
104890	67936	32667	372.2187	32028	20709	43285	274.2885	39	4056.065
2065729	1071609	181961	3261.812	1188747	429631	367063	6411.634	79	4063.223
2762698	1361144	25050	801.305	1870143	617181	45579	822.1819	89	4066.595
280638	297500	308674	3725.811	96601	95377	430237	5623.896	50	4067.961
2773266	1630654	23014	305.2854	1782207	845636	64970	-493.183	102	4068.518
168924	167248	197056	3537.642	52649	49729	257692	4703.121	43	4082.612
1386572	754569	128912	31853.56	657296	293598	218431	50463.78	69	4089.807
129533	164076	154580	2450.938	39147	47568	195801	3185.236	41	4097.436
100486	86861	30205	269.5005	31089	26049	39217	771.6737	39	4121.105
161799	15245	13499	-30.5061	45078	4331	16333	51.6813	40	4163.338
309394	252305	283125	3925.313	102459	80709	397907	6240.183	50	4174.262
2093529	787590	12567	378.6087	1551942	451070	29257	938.9177	93	4184.094
2496884	1430114	21932	383.9852	1888539	924639	63501	1285.206	98	4184.461
183942	125223	48759	702.5799	52798	36439	62067	909.5587	42	4188.563
272725	25249	5787	-58.7493	80171	6793	7522	-244.4158	45	4191.066
133085	25396	26548	79.7428	37149	6899	31937	143.2657	38	4218.265
114377	57516	35763	564.7043	34625	16478	45820	733.502	39	4236.201
182877	230584	89174	2332.861	58407	70020	128196	2671.596	45	4239.832
2170846	761439	25118	545.5198	1231281	326630	54557	1358.248	82	4274.511
115525	106216	174060	2136.766	37487	32907	239131	3168.049	42	4286.175
207290	236637	322369	4093.101	67139	76618	452767	5731.829	48	4287.926
2803290	1033723	20105	874.8905	1822395	516556	37681	598.7041	87	4289.468
1650886	1329559	23194	441.3834	1034529	603684	53884	969.0924	84	4289.964
4578465	2778617	259898	70505.68	5213177	2462988	609237	164848.8	137	4297.393
118983	16252	9716	20.8676	32717	4649	11160	58.076	36	4321.401
296707	146898	201171	27213.49	110554	49225	274579	39879.08	53	4322.890
632022	1.671749E+07	8194	226.8834	440233	1.312904E+07	53451	1034.401	151	4325.321
1.12369E+07	1.52242E+07	21090	149.149	3.164635E+07	6.271549E+07	120380	-2599.682	335	4325.370
5484649	0	38563	231.7843	1982139	-2124504	119406	-94.5234	45	4325.387
441830	71570	6377	208.3497	126559	19991	7847	459.8167	48	4384.432
357717	38474	2238	178.9518	109699	10926	2748	149.5628	48	4393.330
103792	14917	746	37.6506	28128	4069	716	70.9676	35	4409.572
223662	295842	519887	4225.261	146783	370653	1914839	18755.67	148	4412.391
657547	155211	3477	107.6597	208652	44802	5328	74.3008	54	4415.764
171313	123565	191857	915.7777	57159	36959	252229	1362.247	46	4417.119
1662753	472708	2673	319.3553	827153	175965	6226	212.0786	69	4427.853
2936821	1238094	21872	263.6192	1807285	560881	45949	981.9389	84	4435.600
369191	356667	278842	17841.64	181657	176271	524132	39825.41	65	4484.316
2941638	1457218	20845	1023.404	2004132	741755	46539	1787.038	90	4486.481
104643	9380	6595	319.9795	29455	2357	7872	356.2192	37	4494.828
3237787	1315560	44938	1619.422	1932981	608395	87232	2942.315	82	4498.285
2303628	1560057	18659	478.9699	1579885	797543	56800	1405.48	123	4503.131
536517	68124	10867	81.2387	167870	19646	14417	165.3937	53	4505.394
766577	533666	103721	43955.55	422518	424827	398189	143019.6	175	4517.589
111956	164587	273306	2950.267	37810	50590	366709	4255.575	43	4521.790
162294	51083	52817	723.6337	44797	13993	64973	833.3853	40	4528.309
2580811	1014986	14422	544.6742	1545633	481133	31034	1186.207	83	4550.409
150899	26956	1413	164.6693	43373	7342	1758	450.0238	40	4594.778
145423	148703	240825	2580.282	47378	47252	329142	3570.466	45	4597.984
110768	12674	3137	210.5857	30224	3455	3497	207.7817	36	4603.409
163903	30414	9595	693.2795	45111	8475	12054	1219.429	40	4605.957
2674380	1051033	20682	409.8602	1570497	501678	44220	689.742	82	4609.115
3394466	1292289	24584	634.3624	2094908	710175	70676	1334.724	87	4613.666
143722	148411	63349	3464.079	55265	51697	103230	4796.203	54	4622.103
107575	83799	57451	1078.801	52977	39920	121224	2017.866	57	4635.600
102187	256927	5947	3.2267	27752	70441	6950	25.895	35	4650.551
107423	58536	53538	982.8818	29967	16737	66988	1240.427	36	4665.737
298075	309431	224632	3767.455	94297	94156	306560	5260.016	48	4690.402
1403955	1988906	662066	50613.7	625959	736286	1105437	75610.62	67	4693.743
398090	52609	6362	-341.4918	118939	14707	7813	-832.2907	48	4699.065
391763	43219	12204	184.8444	122266	12293	16453	164.4133	50	4704.630
155828	21198	7599	22.5039	44225	5860	9190	175.559	40	4708.793
426921	240135	69962	34530.47	180808	114088	137715	65892.81	64	4711.112
2196447	1020161	29728	576.1408	1343850	495403	71753	1680.743	86	4721.413
378765	290150	298317	49264.18	194058	123720	554075	84876.61	66	4729.885
4143028	1436010	21497	968.5817	2785070	699629	35348	2260.423	96	4737.108
471381	449858	379715	39272.01	196142	173613	670431	58064.98	61	4738.070
136528	273589	206718	5581.28	53265	114700	348689	9685.653	50	4738.469
710195	1001261	723220	18104.64	540180	1184782	4193181	102655.3	152	4740.931
3048877	982678	16020	246.722	1829944	493286	31233	620.5713	84	4743.032
276988	26656	2325	129.4325	78924	7353	2594	243.7234	44	4793.033
146656	29185	189	-67.1971	43100	15544	386	-316.5454	47	4793.479
2035015	1020480	5835	284.3435	1125000	448408	11767	461.7287	74	4826.529
126355	68520	72872	624.7192	36071	19241	92375	755.2375	38	4840.736
720870	149040	19815	195.6215	261018	44348	27778	671.7458	58	4842.368
313000	40898	1938	-2.8782	104623	11851	2633	39.1113	50	4854.307
2729027	936305	26758	625.5238	1657587	510934	63675	1806.167	92	4867.372
102357	16278	1265	-51.0335	27716	4316	1533	-242.5987	35	4924.642
370481	315787	334693	24076.68	245108	215912	954108	61716.86	81	4925.620
3048412	1161381	14454	632.0694	1979666	597339	35712	1913.043	89	4926.036
275593	142654	16172	-17.1508	80910	39572	20322	-150.3358	45	4936.571
3012543	990894	25287	1085.201	1766597	461345	67593	2512.367	80	4937.124
2403094	1834128	60750	1959.075	1339481	760975	122773	2672.965	76	4939.239
249699	459364	221860	1871.346	99740	154048	327334	2096.637	46	4939.459
153179	113075	100525	7999.453	46878	35017	135251	10358.38	42	4946.228
169274	88281	77605	5553.641	51214	25618	99079	6785.532	43	4949.308
2658216	852269	11518	421.5598	1577453	386983	25827	1153.495	82	4952.750
103323	180986	282072	1254.839	40704	69679	474243	2819.432	48	4954.282
1734353	1833043	120676	47841.72	799386	701361	237659	72541.87	72	4967.738
2188179	1059311	26817	566.0337	1230088	471137	56660	1557.626	77	4975.001
109874	21812	7176	-71.6264	30747	5933	8622	-143.7058	37	4982.549
102161	50730	45532	209.9452	29790	14725	57009	56.4049	38	4995.893
156811	77307	164414	3910.825	52879	25294	227604	5409.784	46	5036.806
3421647	1298271	55896	1212.566	2133032	670135	130046	2054.381	117	5039.284
132053	130939	729	-87.9031	37270	38099	1056	-173.9584	39	5041.822
1764785	2359286	487400	58138.14	903368	961758	897810	93052.14	72	5051.959
2206205	781542	62270	948.347	976090	267646	107742	1702.926	68	5057.308
2775654	861792	15410	368.501	1433141	370776	32794	610.9434	75	5076.799
142088	172736	164549	2170.399	47216	60463	244017	3027.954	45	5107.903
195373	293592	43491	946.6451	64623	93933	60498	1423.338	47	5140.575
134223	88350	139327	2126.845	38272	24512	174006	2482.537	39	5159.594
488638	925687	461017	8347.653	281344	434425	892197	18597.85	77	5167.599
228507	24141	9818	71.1898	65324	6820	12671	-165.3569	43	5171.303
328542	460539	508183	4492.466	145300	165635	768094	8126.273	59	5181.225
2451814	1274719	28755	551.1555	1482963	643973	64658	1468.714	85	5184.449
335386	448195	1319	-96.8041	99761	152895	2190	-211.141	37	5184.502
2287130	854467	26464	912.8304	1412274	411089	57874	1805.931	82	5214.294
112558	82712	46088	913.9368	30957	22943	57369	881.6009	37	5216.173
245330	28971	12378	38.8058	71494	8254	16141	109.3101	44	5228.058
744089	93913	7056	-138.3584	229708	27069	8687	-226.0593	54	5241.470
4010459	2146617	52778	1269.246	3149137	1332282	141565	2704.796	115	5247.417
193586	518977	3135	1384.874	174022	547161	20323	6235.521	205	5263.271
191435	212616	236451	3083.701	66408	68511	328746	4677.451	48	5266.243
2409945	827769	63481	658.0841	1246780	289586	118248	1244.113	73	5280.918
476178	442139	409258	7805.774	160703	141768	587450	11743.95	54	5284.372
2647573	1066818	29212	744.3932	1906589	624066	75797	1935.812	110	5294.055
562255	546962	606143	8420.022	225264	208899	996090	14281.65	63	5301.204
137947	69108	10628	718.6308	37884	18977	13034	902.4074	38	5304.812
294916	117256	67011	1117.117	94022	35056	89092	1451.661	48	5337.979
219231	35637	18278	459.7958	70370	10433	23106	560.0466	46	5349.016
758380	145813	30974	50755.84	265381	43450	42072	68366.84	56	5349.228
1588871	960737	35219	575.9859	964037	450593	83090	442.349	81	5352.292
2976703	1635354	22657	744.6577	1624217	771417	57525	823.1525	94	5363.420
161686	57264	21246	-51.2994	52297	16110	26188	-193.4532	44	5372.953
103286	13311	542	62.0062	28102	3735	539	-207.5621	35	5377.599
1912020	971019	31486	1007.165	1146357	393042	63309	2562.835	77	5467.193
311105	231226	78782	3222.27	90698	66361	101229	4011.147	46	5468.512
199039	150118	106796	3080.056	60331	48304	151322	4210.764	45	5486.020
266021	402264	251768	18887.58	201556	308702	858182	71873.61	98	5494.324
935730	1153357	668311	14282.05	411576	431843	1109571	24876.73	70	5501.101
2703065	1347264	15565	641.1965	1490336	629562	32774	1052.821	83	5517.660
370523	70766	6173	-57.2947	105200	19701	7732	-122.6348	46	5560.268
100601	50334	30449	362.3889	29853	14497	39561	512.1721	37	5566.026
110512	18651	44665	465.7065	29926	5091	53446	510.1206	35	5584.626
279420	428204	317170	4566.237	136646	157412	520921	8529.468	59	5590.526
154703	84973	120933	1247.741	44902	25688	156947	1578.327	41	5592.200
281280	30897	7413	244.2693	78011	8610	8639	589.8479	43	5597.075
121532	119037	143056	1867.242	37420	36287	187291	2190.825	40	5599.286
137742	264445	2448	411.7328	103251	238938	10520	1582.172	118	5599.661
485654	52618	3338	96.6618	143276	14509	4745	29.1945	49	5601.096
2803817	811150	39985	423.1585	1671527	330706	88348	502.7228	81	5603.509
392018	672229	4844	586.9484	388356	602028	49619	2221.826	340	5612.958
123568	110918	644	186.3284	69576	101251	1007	901.0927	80	5616.397
147347	107831	67063	1257.634	41892	31234	85193	1695.727	40	5675.351
2608651	1151797	23722	857.4042	1652644	573527	50329	1170.657	86	5678.030
2229637	764439	27022	749.5342	1441583	362283	67665	1567.006	82	5685.973
740846	963018	61314	8737.915	418586	417159	151155	18007.79	94	5698.110
113156	56017	54460	642.206	32744	15777	68653	671.8333	38	5701.379
2786525	963239	14811	548.6971	1806803	489983	30207	868.2127	87	5701.991
956404	2473901	685376	67192.39	754027	1784807	2015033	133315.8	127	5708.546
282136	47745	3331	115.6691	89640	13793	5139	97.4979	48	5718.546
152306	182661	14592	102.2112	57209	59845	21574	-0.4986	47	5718.640
151360	285656	279369	3487.801	53909	93269	404598	5520.348	48	5761.303
3209794	1259939	13720	232.692	2224888	666665	39937	478.0657	89	5784.330
410515	70705	2666	-33.6374	118695	19587	2837	-96.2443	48	5787.149
173127	58990	37300	322.53	50986	17268	47440	196.384	42	5800.141
150647	19176	7640	-107.396	42193	5437	10187	-130.9093	39	5803.865
2002450	964702	25735	275.7335	1254314	438473	57392	-42.7088	98	5809.669
3034716	1150195	19543	676.7623	1987037	557191	47741	1521.07	89	5811.242
321999	42813	6322	83.2642	102446	12382	8059	108.3099	49	5813.536
2365149	1118198	30218	538.6298	1460997	500989	58535	1272.813	80	5815.862
2906832	1070733	32542	543.2062	1925712	566555	76761	1609.092	91	5817.293
1671716	1224964	6795	513.1995	1017216	574482	18677	1125.38	90	5829.068
2560340	1030900	16020	700.722	1500100	494455	36355	1365.516	80	5856.253
106721	137776	84545	3267.975	32940	42538	112753	4348.843	39	5867.865
168588	24204	8432	176.6352	47875	6633	10146	286.9906	41	5871.997
2792634	1285752	21143	577.5223	1783646	604915	57505	1102.031	89	5911.384
382826	331978	260411	34804.86	146338	109592	372676	48560.92	55	5915.821
1586278	986765	24828	395.2508	999888	418019	51322	855.7642	79	5919.308
152048	23553	1485	178.3085	41145	6097	1671	168.5431	36	5919.986
613215	720749	626153	23383.58	281352	347800	1266170	46925.14	73	5920.168
115065	116192	181163	4155.645	34927	33890	231222	5626.154	39	5922.874
2874054	1092530	5923	598.6803	1614195	517419	11547	1317.387	80	5950.007
114417	13688	15378	197.1058	31551	3673	17841	362.6801	37	5993.542
304407	134382	67180	3747.798	84579	37617	84788	4720.007	44	5994.456
334926	238505	241008	12540.95	109887	75512	343330	18681.81	82	6004.439
278962	237802	208602	9429.172	107852	86198	325811	15565.8	56	6012.115
312308	79456	10917	-13.9563	88015	21926	13242	22.4762	45	6017.860
1984349	569239	8292	281.7812	1127738	251350	16462	378.1182	74	6018.399
272750	20945	552	-125.4328	78547	5748	522	-278.1158	44	6019.781
1011442	1133023	726172	53360.85	512434	518898	1537873	83740.08	75	6020.321
2951308	1199717	7902	592.9022	1667420	525595	17161	907.5321	78	6028.645
2969353	1060659	12178	418.5858	1704179	503815	27007	1250.693	81	6030.627
197173	554964	425313	8161.459	105473	222634	849994	16282.86	60	6031.240
2526833	944722	29236	1755.94	1470471	434738	58465	2826.886	78	6055.240
639512	858064	613663	27747.89	330569	437439	1276991	46933	73	6066.811
135390	162302	105383	2223.386	49439	57370	166357	3608.228	49	6110.422
1169766	1882807	590300	22310.83	505020	684505	1004816	49569.98	68	6113.930
3298366	2602664	208936	3378.11	2223187	1327848	507263	9977.854	91	6114.317
167357	364501	38126	38614.67	126508	330961	174863	179874.2	129	6116.415
159195	479779	7902	-1072.098	70291	195716	-6166	722.2874	53	6134.002
100919	31888	60131	1279.149	27689	8772	73025	1602.703	35	6135.743
173475	14930	845	110.4045	48711	3872	334	222.9374	40	6136.400
2881195	752315	11861	553.2021	1679741	350180	30556	782.9916	84	6139.602
145598	91130	31723	268.0603	40814	28465	26512	-347.0768	44	6159.330
327478	534764	694480	5009.328	175008	275728	1391689	11403.95	72	6198.111
192029	149297	15758	981.4238	57724	44424	23266	1279.023	44	6219.149
2361467	1098020	18586	343.4746	1465466	540833	45847	607.6167	91	6227.012
102507	97933	177260	3148.286	39334	36024	286043	4442.412	46	6235.432
142016	30255	4453	114.2133	39806	8232	5040	396.744	39	6252.847
152257	14525	6179	92.8419	41681	4321	6916	293.7876	39	6255.608
138718	182944	69742	978.1262	41922	53937	90809	1136.585	41	6258.352
2565739	1049117	12986	466.3146	1479254	508633	26115	542.0515	81	6271.536
2866235	1148684	40140	886.854	1939185	561240	90123	2348.3	94	6328.434
130602	157123	62115	934.6515	56106	59484	100825	1278.282	51	6336.294
700000	93333	23750	189.375	210806	26750	31155	-32.2045	52	6347.545
3729460	1281251	30258	736.8738	2075251	664559	62444	1665.308	82	6349.278
216766	21921	3279	137.1519	67930	6294	4689	-0.7471	46	6353.952
2270478	740353	7784	80.8824	1224963	342588	20005	-224.7195	79	6354.545
3159553	1210152	28210	672.581	2030916	602868	66439	1162.428	91	6358.280
283230	207520	126303	28897	102201	68212	203496	39708.93	52	6374.629
2449093	955634	42242	2207.376	1341854	413740	87725	4054.373	81	6375.478
469284	76079	21821	78.9581	186275	22815	29942	-24.6538	57	6401.496
2774046	1372677	10233	673.4713	1772794	656864	25919	1250.256	85	6402.579
104932	134402	192596	3379.436	39143	43442	262002	4512.912	45	6432.134
3068878	1081526	12324	699.5764	1662819	494525	28186	1307.035	80	6439.051
2663170	1169135	12081	703.5441	1768903	562456	28602	2184.172	85	6449.592
3371042	1247027	31499	486.2939	2207566	722720	64201	1260.476	90	6452.867
174266	201692	176456	2840.982	54739	62393	237631	3995.899	44	6455.738
368056	181649	170988	19709.83	117185	57944	230732	28153.67	51	6459.433
3652329	2645421	61896	2160.166	2446000	1479830	179047	4667.137	96	6462.112
248444	53226	1616	-67.5424	74720	14911	1534	-308.7426	45	6465.418
233700	19583	5221	-107.3019	64358	5355	6658	-488.0862	42	6476.125
1029293	1682645	90739	87349.66	667144	990737	320351	174393.5	103	6476.624
445381	542798	429319	33138	182346	190154	674915	48647.73	58	6477.211
467855	74267	19275	-151.6725	160650	22588	25916	-483.3124	55	6557.950
119118	103986	77728	1195.941	36421	32022	101077	1409.02	40	6563.173
184839	221209	42619	842.1259	57762	67094	57415	1229.981	44	6574.830
216667	134352	202357	2054.828	62667	38655	256407	2531.033	43	6576.409
918192	1594598	341032	35613.5	495122	729887	761238	59036.85	78	6599.044
2157330	1159843	60510	678.611	1360991	629111	167848	741.6728	101	6600.063
2569581	898436	17204	624.3444	1584016	551481	41560	1414.516	91	6639.277
131328	10702	12616	118.5576	37301	2445	15369	260.4009	39	6657.275
2124985	693190	16793	387.4873	1199177	290441	33269	909.5909	75	6663.923
257433	386749	296060	4852.966	81318	119674	404750	6923.475	37	6663.957
164086	192947	217504	2232.174	58860	107816	476034	4659.708	58	6667.279
1529049	656200	16766	298.3726	926858	302895	33010	533.861	82	6670.935
219830	31192	13374	-90.5186	64227	8535	16157	-225.9923	44	6681.363
389945	247840	250551	4777.711	126949	79001	345675	6573.368	52	6695.154
938506	1568098	45369	9407.401	599329	733343	118171	17514.19	85	6762.472
841218	1152491	289146	32163.89	457864	468752	597566	57777.25	74	6769.068
286039	1320059	22404	257.0644	84401	382667	28881	197.0241	46	6771.322
214363	91935	98829	1824.507	59966	25323	123515	1948.192	43	6773.615
253792	162377	31699	43614.52	127797	64506	51853	72119.35	64	6778.435
125592	22393	5294	232.1934	34333	6198	6215	146.6615	37	6779.110
3080349	1545894	7238	562.4518	1837527	808390	24761	1042.892	113	6785.716
823374	1677666	12756	3702.412	528316	865250	28656	8190.401	88	6860.028
3278584	1150389	39034	932.0074	2029976	559779	69402	1890.052	92	6870.702
201131	71027	17813	599.7093	58342	21289	29516	788.6476	43	6871.498
406584	52397	13982	45.9902	118548	14353	17566	121.2526	48	6874.714
130025	21433	7121	66.2881	36453	6368	8819	234.9459	38	6883.766
101362	199566	107579	2039.382	30515	64051	140060	2200.366	39	6889.385
179675	164215	1210	74.881	147458	118309	3766	337.0726	98	6900.528
181129	68511	82003	1946.768	52569	19888	102652	2274.377	42	6903.487
407845	283039	59215	47917.96	164035	116024	83620	74121.08	63	6904.002
212103	168934	117933	2177.441	71093	52748	162185	2431.579	49	6908.305
355357	599522	425838	8585.912	172242	266247	807539	16097.14	63	6922.485
501771	111459	11496	411.7256	187575	35573	16025	484.0025	56	6939.882
2681046	1572151	31679	791.3919	1722266	825617	79304	1405.154	88	6953.578
100729	56042	160	-37.024	38516	25146	-42	-110.9562	50	6975.336
197257	182795	264473	2234.335	64661	56242	356881	3242.824	47	6979.059
2737473	954384	18277	870.9397	1552867	444391	43120	2131.032	79	6980.636
110759	111525	100598	2294.948	32048	32066	128302	2439.342	38	6999.624
574359	395728	300653	58979.04	288993	174562	495779	111414.4	68	7013.434
119659	215916	6165	1271.856	49245	103133	12189	2346.003	63	7036.537
106919	71553	89665	1843.207	31502	20415	115428	2182.911	38	7036.800
288067	39831	194	18.0834	83701	10939	32	-55.6048	46	7089.474
377963	338232	305042	4084.456	153158	120406	475714	6823.755	58	7106.856
132367	214948	88524	6154.396	48250	68606	128316	8203.327	49	7110.610
620354	1505997	68083	5806.856	449928	829197	205560	14547.92	101	7112.507
1513104	1943910	236390	78740.48	816609	854637	569193	141803.1	85	7119.676
2781965	1246580	49469	749.4109	1747879	680692	87497	1293.182	103	7130.590
113469	403819	10688	2259.997	125305	380072	51621	7573.738	180	7134.678
124623	30704	2680	288.348	39590	8709	3911	475.2071	42	7140.898
167354	156598	181053	1051.473	55548	60354	293469	2156.811	47	7203.637
2206476	720793	16435	427.0035	1370783	345145	30139	444.9979	86	7205.235
330039	757972	1092198	8658.708	216534	452274	2534078	21302.18	77	7205.806
2655993	1665907	23675	930.1675	1726146	857062	55370	2183.257	97	7208.769
2339783	1028529	26478	580.8158	1282902	401592	53762	1183.648	77	7209.430
2982702	1191017	19747	1216.407	1861174	672563	49493	2549.957	86	7218.780
528127	852160	98948	7099.383	331229	499579	281758	22797.02	99	7236.178
147420	34527	7357	-15.6723	40209	9178	8695	-114.2105	39	7241.054
251230	70988	37775	4253.178	71997	20659	49421	5327.318	44	7244.819
228927	169994	168715	3234.912	67538	49912	218481	3958.584	45	7260.467
2376945	1222708	51801	742.8361	1433896	520507	111301	1976.786	78	7269.862
1421941	1388950	171619	40112.03	780814	830839	443517	96367.91	94	7276.825
2013145	1133726	94510	2839.011	1234316	456751	181603	4876.328	81	7289.002
206174	24946	1890	34.029	56847	6969	2498	-88.4622	42	7302.342
384708	54057	4086	88.0246	111868	15601	5106	326.2466	48	7305.581
212764	129772	158222	2250.854	61124	37973	201251	2763.981	43	7307.179
220949	28332	14238	-137.8482	62840	7922	17474	-114.5086	43	7313.557
220482	308846	217462	2909.218	80412	110468	334160	5341.376	53	7314.843
3121029	1306712	14689	610.2529	1963216	697495	26721	1315.848	86	7317.499
3399607	1378558	36648	591.3528	2267219	691732	89688	2029.897	101	7325.775
297354	41652	29947	89.6267	99360	12080	39874	11.1314	50	7328.204
745767	7328339	125874	18857.73	228940	2165485	162603	24475.43	54	7330.317
338676	979578	41726	5135.628	167904	385904	82377	9120.949	62	7330.539
2966908	896202	15998	528.8878	1677292	404047	31052	722.6172	80	7339.514
104563	41031	9128	802.4808	30890	11524	11808	912.8288	38	7416.555
3165673	1511285	102310	2607.591	1933206	680277	258678	5754.236	83	7421.116
2729151	954076	15063	160.4343	1857069	521097	38855	1047.766	85	7421.388
2916352	918859	25145	547.6345	1844685	458789	59575	1057.157	80	7421.741
3066603	1565276	10994	586.9634	1926960	753782	23261	895.7421	85	7423.637
582675	369515	383910	47802.35	259395	198573	882950	95312.49	70	7430.020
2052350	2582545	565869	56998.45	981338	1173929	1094826	103087.5	75	7443.935
2637441	1073709	14060	378.766	1683080	531290	27596	507.9356	85	7482.200
1558116	1833507	219089	37598.09	750274	764942	427369	59410.6	75	7489.265
111628	23413	15468	132.1548	30770	6593	19644	87.2284	36	7530.250
192028	176534	196678	5543.036	68770	57554	273683	7540.016	49	7530.490
451101	501994	279107	2892.503	232092	219741	548391	6436.535	68	7535.048
347260	244976	35232	1173.115	136644	91740	54748	1233.763	57	7538.139
508177	526739	158431	3831.779	212623	198297	260976	6374.554	63	7544.232
2738423	1311909	16255	958.9055	1924980	696942	42584	1649.162	89	7544.424
109203	42644	24436	494.6596	30263	11556	30078	473.7758	37	7550.556
475163	53587	10545	240.5745	136551	14744	12725	285.8725	48	7556.482
1814838	1528517	137908	17029.04	1098568	671442	384256	31811.56	88	7567.591
315627	260187	371399	5378.684	116756	103461	632393	10934.65	60	7582.107
123503	137985	110261	1706.442	45475	45654	159363	2270.664	46	7607.140
127929	31359	-33	-26.2513	40738	12076	-142	-222.5662	45	7616.211
2397568	1341854	19543	491.7623	1585101	646974	53264	1380.31	87	7623.021
2686580	1017491	20677	633.5797	1586456	483377	41880	1555.468	76	7623.318
2715473	1053292	32265	879.0665	1606948	460768	71736	1606.19	82	7640.421
2251720	1028942	12952	537.2072	1415758	487872	21133	1061.961	75	7640.571
143992	66039	103719	1149.836	39391	18308	128193	1477.027	39	7644.791
371902	539982	460891	5519.785	263250	362617	1707352	19920.05	101	7645.712
245897	150686	249192	3935.271	74603	47044	329510	5161.511	45	7685.381
116117	11882	6403	101.6083	31852	3320	7279	326.5519	36	7689.497
2350185	612821	63600	1323.96	1190382	225186	111241	2561.42	70	7752.486
189784	460743	578211	7325.437	79548	175254	937790	11947.02	53	7783.952
386445	980145	5583	1580.606	252445	464903	10585	2155.819	103	7802.208
2320204	741265	21529	438.9769	1210306	297046	44686	699.6846	74	7803.872
2420721	902147	20081	1355.344	1545867	513066	38423	2311.93	85	7811.457
295135	216303	232326	2570.289	102756	77146	353611	4471.377	54	7841.200
315222	47238	22476	292.7036	103560	13068	29512	404.2232	49	7841.498
247890	61441	57464	912.9304	73556	17654	70529	807.8769	45	7847.604
143786	107156	46988	102.4268	42682	30828	60110	71.171	41	7852.940
528857	78268	1382	100.1302	163470	21869	1834	227.0874	52	7862.044
2357351	1316602	37461	853.3621	1465302	587762	75619	2068.426	81	7867.848
254939	190510	218783	15019.13	90600	72061	342909	24362.39	53	7870.474
127104	83371	439	138.8279	99606	103507	1729	506.1969	167	7878.525
113883	81672	72243	730.2323	33563	24130	92085	800.9685	39	7879.805
2736211	1067369	13137	703.5857	1838476	597145	31630	1705.443	101	7890.104
2137391	740674	10597	238.0917	1245840	336139	23395	614.4595	80	7893.862
2084200	1351280	7248	428.0128	1106298	583581	17530	678.433	71	7893.907
157206	78658	155778	2737.546	52484	26792	227562	3301.828	46	7895.165
489877	393719	374149	37839.96	303173	285238	1015058	116561.2	84	7910.208
2964033	1019934	21932	1000.985	1873271	528449	54110	1846.571	89	7911.912
615146	1102180	1150806	7787.017	914917	1677968	8103792	75190.33	207	7951.782
3142015	1367953	28435	812.2035	1972686	752574	80794	1779.743	110	7965.997
2456501	1382363	16315	631.2715	1459912	603264	35027	1016.615	79	7971.698
175939	162646	132471	2889.423	50902	46384	172630	4108.543	40	7972.494
2770970	1403706	27310	900.091	1660000	711666	59932	1588.785	79	7976.864
2302535	876963	7785	283.7385	1239101	392026	19894	546.2534	76	7980.270
247704	355999	346770	22259.8	190978	305583	1128617	68105.02	98	7990.841
256681	288406	85192	2355.871	82281	87382	114565	2708.096	47	8027.724
274374	338153	279456	3817.281	93747	114661	421689	6290.953	51	8051.405
106253	43376	33010	489.861	28574	11703	39588	702.2868	35	8062.270
3036508	1197859	8729	457.8969	1919690	564399	16778	1383.646	87	8082.268
653115	941017	435759	8177.28	361604	410084	883637	16664.63	74	8112.501
173868	229698	453419	4039.006	70337	110953	866513	8276.779	56	8123.728
3119684	1183412	15793	514.3873	1964145	594306	42453	1341.013	87	8153.142
105935	53976	23865	171.8265	28815	14709	29003	165.4683	36	8160.685
173765	189875	188375	2297.837	57303	59493	258169	3241.481	46	8168.780
2492994	990943	14698	660.9578	1582373	481509	31288	1297.657	85	8168.989
107245	29613	3513	265.4793	28546	7856	4377	245.1497	35	8176.040
744371	1232540	324296	32066.8	333656	486375	571981	48572.93	65	8177.812
144556	321207	358371	2294.413	56017	143293	656076	4769.664	54	8183.734
140386	257174	304998	1633.788	78896	153767	713016	5355.998	67	8201.337
224478	29373	2851	211.7411	62051	7418	3630	429.643	42	8201.709
102865	64457	11558	955.8038	27937	17423	14461	1032.062	34	8289.272
1898233	1024047	3863	481.1143	1129297	446688	7333	1301.781	78	8292.638
128761	12346	2905	234.9705	34733	3250	2998	506.5878	37	8296.385
2478795	1018133	11599	508.9039	1716785	551526	34383	569.2863	115	8301.451
232371	49954	21727	991.4847	59400	12031	26086	1409.225	31	8301.641
3088756	1378378	6765	647.5165	2177296	795399	24299	1613.374	102	8331.482
2417622	941614	15559	470.0599	1369593	429525	32266	1022.923	82	8337.985
1141549	1743610	523327	31401.24	553645	675569	946428	46255.01	70	8342.536
132550	190337	1742	418.3262	61166	127636	5134	1703.217	81	8346.877
439460	54245	518	-97.5402	127457	15177	510	-294.389	48	8396.013
698267	73764	17437	-69.1843	212677	20717	23068	-148.4852	52	8399.491
2014603	1444397	21339	486.3179	1490367	750571	56247	891.0567	123	8406.399
560504	670530	421507	5440.143	232827	258256	705540	11502.79	63	8418.352
123930	14998	5297	122.7617	34110	4157	7237	127.5957	37	8419.042
2947063	1281636	89377	2570.65	1713371	652937	167351	4893.191	80	8438.497
252723	175098	66594	39266.13	105150	57815	98445	54799.77	54	8439.643
465742	41922	72	219.6392	134042	12036	31	578.5391	48	8441.552
340118	1129412	56772	4629.509	237715	657672	137009	12785.41	86	8447.108
208953	22479	3977	99.7097	58585	6378	5052	205.0172	42	8457.899
125811	52748	42512	589.5232	34855	14448	53161	635.1321	37	8488.142
347652	362175	126863	1840.414	118379	109146	169545	2512.475	51	8488.429
155221	27171	3445	-155.7355	42286	7100	3035	-169.7365	39	8492.619
242336	148443	196386	5100.055	76157	43937	261391	7140.835	48	8504.159
2330258	1278091	15782	422.9702	1562504	626654	35686	1387.785	95	8530.266
1960866	617918	6940	354.334	1216407	295045	13766	901.0726	80	8535.513
214785	293083	396203	2475.388	72096	95954	560581	3849.394	47	8582.384
1984261	739654	12803	367.6483	1187565	326974	26025	664.0025	77	8596.320
104753	49066	66752	707.3872	29391	15829	83450	820.545	38	8602.806
1166117	1829723	703419	63694.01	660590	816630	1306525	96337.05	78	8604.482
153032	6366	2739	-63.1421	38149	-3880	2691	-108.2349	30	8604.503
283589	115607	11	145.4171	161499	126007	-1501	-57.0061	137	8608.545
2324464	985092	20275	610.4275	1529740	505154	63808	2060.029	114	8619.804
156102	17041	2335	90.9935	38786	3351	2961	143.9121	31	8620.192
117936	86839	27097	733.7417	32682	24195	33825	874.5825	37	8622.887
261478	26343	5509	-11.7451	72990	7264	6376	-5.5064	42	8623.440
119898	20164	1637	35.4357	32584	5527	2785	-80.7615	37	8625.899
3099444	1731879	10902	829.2022	1657558	838439	22352	1565.547	79	8629.663
132416	27003	6856	157.4216	35684	7220	8323	485.3203	37	8636.092
214243	26105	6462	-142.8818	61113	7143	8370	-328.443	43	8646.804
113485	74438	30074	349.3514	34460	21359	37721	531.9481	39	8684.573
672255	1204808	141407	59009.53	423062	582612	371846	103903.4	85	8711.985
121382	14202	1602	124.4722	33935	3435	1985	112.3585	37	8716.504
3761185	1682675	15302	449.0422	2524011	829288	31636	941.5796	90	8717.311
660563	513049	273246	3953.901	292919	225961	550255	8178.306	67	8722.323
110202	10931	4823	32.9703	29981	1741	6124	-122.2436	33	8722.453
504764	78258	2199	83.5639	161794	22854	3224	76.0664	51	8722.838
113485	10228	5681	-93.4959	30766	3153	7876	6.6436	36	8724.765
107719	47993	98008	4429.649	29211	13449	118876	5158.744	36	8732.856
140411	78248	89202	1741.832	41405	22541	114649	1991.009	40	8740.017
830084	942678	391790	62259.42	476193	534276	1064699	113142.8	88	8759.819
680536	1008908	665640	27779.4	379825	522848	1480024	49630.55	80	8760.869
3386057	1522473	38978	938.0658	2009273	749770	99113	2427.639	86	8783.203
2502507	972702	19530	403.633	1600830	428991	41879	928.6119	84	8794.045
125235	98306	165257	2023.518	37946	28564	208009	2685.505	40	8822.713
140463	93223	43985	332.5585	47734	29621	62883	287.1363	44	8833.027
587964	56538	12242	-150.6238	167927	15629	15150	-187.085	49	8836.084
3201228	1806186	35341	1489.43	1956307	1049407	100491	2769.345	97	8858.542
214742	25522	47022	709.5342	58563	6948	56393	836.0473	41	8869.676
235672	166395	196233	2480.071	70371	48183	253136	3020.729	45	8893.694
295138	29546	2424	-25.8136	82093	8158	3051	-136.0389	44	8924.683
2290128	839695	9726	519.4286	1611907	490576	32125	1285.213	92	8927.752
487974	72126	14543	184.2623	152504	21078	19068	440.1148	51	8935.606
1916363	1018404	30113	858.7393	1017359	406972	57553	1678.123	75	8936.382
2615988	878817	14767	358.0287	1513695	384947	22737	987.1457	73	8936.574
123605	173710	259768	960.3848	51908	61830	387156	2409.252	48	8939.463
161091	279697	163563	3562.284	71782	134149	335218	6268.13	63	8940.245
398993	520373	134593	3247.067	134196	187319	205968	4427.205	57	8941.132
811247	1318578	355794	11132.24	466399	641641	777035	24231.66	80	8943.739
162680	176717	171137	2915.386	59744	59667	247693	4210.978	48	8950.820
127483	208545	144387	3321.711	47574	66244	202984	4340.603	46	8957.142
304094	207443	224243	2733.432	89737	63114	294958	3605.544	47	8961.327
2977283	1098640	218908	2677.139	1753005	530026	392012	5173.473	93	8966.966
102646	64042	83692	1865.721	29029	18418	104677	1917.98	36	9006.311
889995	1104695	4661	1653.282	515583	543711	9714	3270.156	125	9014.045
171866	21475	2386	70.6546	49266	5777	2852	231.5972	42	9042.314
2766459	988254	26301	865.2861	1970282	619183	57172	1642.949	94	9084.016
345943	290370	94897	48645.32	143273	95873	152264	65776.21	57	9127.840
2567407	1826824	25888	712.7168	1568270	989418	70407	1505.433	98	9170.294
897797	1586601	481994	32843.06	459998	619103	876154	52092.44	69	9172.900
2937568	1365402	19772	807.8092	2054830	711996	49150	2322.315	93	9182.741
1787677	1506302	57218	30774.33	740092	527552	112428	51130.61	87	9197.657
104291	77453	65967	1166.349	29031	21290	81200	1605.32	37	9220.810
116194	48418	26	45.2586	32523	13572	-192	-52.3712	37	9232.794
213805	18569	6644	147.9284	58561	5074	8081	281.1441	41	9243.099
1191291	974457	337016	45677.4	633953	546102	871195	89327.04	83	9249.811
333760	186155	108894	1296.153	99026	53757	138581	1109.194	47	9256.390
181431	205118	114653	2300.433	64867	63560	153073	2305.795	49	9261.693
3074176	1092326	22504	887.6744	2072476	567930	47650	1805.165	89	9262.480
111985	14069	17354	409.7594	32207	3853	21000	389.1	37	9264.533
3622787	1314772	18717	889.6237	2283652	703188	54344	2409.898	103	9268.525
3063671	1345482	14098	698.2978	2229886	799787	47876	1552.644	133	9269.894
105160	53169	53777	625.4897	29127	14593	65522	549.3842	36	9271.885
581965	773889	505455	35943.03	267642	358529	1118518	58068.26	75	9277.958
416426	826645	289275	8078.328	233053	359566	574142	15519.97	80	9284.884
421741	568502	444308	36365.08	179923	208651	729079	51991.53	62	9287.760
118389	140160	95533	5855.801	43818	53629	171303	8448.498	51	9292.492
113609	139551	323	-60.4797	31871	39551	585	-412.1815	37	9308.387
2814947	1178448	128969	2058.361	1809068	577761	243843	3615.992	84	9314.123
166096	28750	38528	586.8208	55065	8470	49988	594.7268	45	9330.856
2317830	916124	40341	926.9301	1173364	347826	70202	1764.932	71	9366.689
2304065	1327883	11984	611.5024	1399794	597623	26491	1047.945	79	9380.697
121097	93057	79616	1398.258	38389	28304	103875	2062.387	41	9384.284
664432	910917	37621	932.3381	439644	554197	151080	3509.588	109	9387.506
108331	43572	58163	565.3443	30638	12049	70561	685.2721	37	9420.485
2222700	1011926	22677	230.7797	1196455	437916	47115	262.1515	75	9422.639
199489	303268	123364	2124.92	69750	102086	182055	2898.285	50	9423.948
320951	44990	13853	369.5533	89554	12091	16825	407.8825	45	9432.007
2662146	820606	9886	132.4046	1519134	376031	23459	490.2499	87	9481.104
2154979	831474	23222	828.3542	1553272	480046	57101	1344.166	93	9489.973
161181	21189	26666	243.7626	45538	5977	32233	323.6713	40	9502.423
100962	39756	139	84.9979	34150	13492	-436	84.7404	42	9507.441
767943	1376498	538907	45119.28	337367	549380	1009983	72845.45	66	9513.018
122841	129802	58116	985.1076	40107	40912	79986	1078.015	44	9587.505
3318731	1172923	13240	370.764	2147278	604056	44132	551.4052	103	9589.483
194240	181434	83062	754.3782	59570	55197	110935	1167.453	45	9591.204
108767	140171	23326	40.3886	32652	44618	39370	-90.343	40	9592.845
1077601	1103569	273850	3024.985	450629	515916	958733	15426.32	93	9593.150
3063843	857494	6684	367.1724	1776706	393870	15901	308.8461	81	9597.319
2412230	987982	12074	358.5514	1801446	558597	35040	853.744	119	9601.127
2759108	1058386	15217	482.2737	1737440	543229	41645	620.2845	87	9602.355
121967	97786	170040	1139.244	34339	28831	216883	1782.536	38	9605.288
280263	23089	5288	225.0568	79068	6493	6152	579.7272	44	9609.895
2010956	762407	62937	524.3657	1572157	449777	192633	1294.111	97	9670.133
2539677	891401	19279	485.7519	1601661	403992	43160	640.276	92	9696.714
695277	1070669	67043	55603.51	490808	606482	206328	106371.4	89	9705.052
123496	141537	69060	41950.27	86254	128709	314543	136993.3	118	9706.021
431768	405276	408692	5636.221	144258	126239	562014	8261.186	53	9715.076
221850	175175	154954	1850.119	78626	54853	209394	2702.203	49	9724.233
1158998	1844865	751594	19804.62	626556	810305	1625937	41598.66	77	9737.045
2417652	871794	15403	501.5083	1556485	463314	41968	1101.805	89	9738.587
154315	100413	28543	660.6623	47345	34337	44239	1170.008	43	9740.035
184254	119719	24018	722.8098	58216	35330	32421	1110.618	45	9754.339
3374280	1037748	20345	629.3545	1994831	494190	41728	1569.341	84	9794.314
3022681	1369668	29140	498.754	1707301	698180	59589	1620.143	85	9797.761
198261	180234	199912	3329.663	62400	53097	256641	4527.36	46	9799.771
105746	15222	20126	288.8686	29340	3983	23618	387.3698	36	9803.954
181561	24818	15904	317.4144	50845	6828	19066	458.4026	40	9813.431
3670502	1654425	10272	395.8592	2346450	845395	18529	1057.677	85	9816.445
210722	235626	230477	3260.36	70317	75812	331978	5222.366	46	9817.346
415707	53544	5534	-52.3426	118223	13837	6676	85.3236	45	9817.537
174007	27777	16914	264.0754	49098	7627	20774	340.6214	40	9821.359
2996745	1346494	10722	416.1042	1812908	736973	20556	647.9916	89	9822.875
431961	624358	390629	7727.487	184601	214936	600739	12068.66	60	9824.604
2984026	1220421	10481	422.7841	1772486	553538	27281	821.2641	90	9824.989
416054	968942	896722	6224.704	253684	523028	2081757	20634.17	96	9826.974
140265	17725	7245	-9.5555	38194	5019	8584	53.7624	38	9844.505
107395	98569	67610	1187.921	35565	31876	94140	1466.254	41	9870.933
218198	123357	627	200.7747	191372	102636	948	1119.583	103	9890.131
2696838	1007019	18198	437.3078	1822097	535926	48117	407.9637	105	9906.404
341868	38615	8447	263.4767	95068	10179	11671	172.5431	43	9907.067
2372374	914497	11346	839.3106	1565987	522310	32808	1872.929	94	9908.907
2507486	1172533	10480	329.928	1521880	591439	30734	1115.377	80	9909.092
2894761	989565	11621	168.7381	1764922	537601	39476	-12.5964	102	9910.312
144349	16755	6602	261.9722	40173	4525	8439	238.6279	39	9928.146
2509757	1185572	88851	2140.341	1567212	527297	210605	4188.94	83	9936.700
231202	78637	100737	1350.946	63803	21879	125358	1642.984	42	9940.110
2961651	1240292	14926	369.1486	2043505	729610	41652	1328.277	96	9942.190
3293967	1368799	38513	519.9793	2190967	727158	92126	813.0686	99	9950.939
214377	28409	7619	29.6259	60092	7715	9144	-48.8216	42	10013.745
172325	34414	1225	167.7225	47293	9019	-693	390.7227	40	10014.328
2478008	943520	16050	632.405	1649449	504134	41202	1566.032	87	10020.246
2440566	1149480	19310	713.291	1665484	584406	51264	1726.11	115	10030.589
257015	31279	7434	175.2474	71282	8494	8263	205.9543	43	10041.598
308152	33874	7674	39.7114	86778	8983	9881	10.1241	45	10070.139
141429	79392	61956	799.5316	43168	24059	82639	1008.248	41	10129.566
1759142	537185	13189	175.1029	1052870	236925	28410	608.801	77	10132.109
238058	451120	300591	1422.955	159834	436712	1169990	7497.439	96	10132.153
105744	178213	455	-41.4745	29015	53655	882	-322.9198	36	10135.548
361656	53222	6352	66.9472	103412	14765	7758	-43.3762	47	10136.244
233861	53758	79	120.6319	65486	14910	-551	213.2889	42	10147.067
254883	259520	85487	3750.421	104648	87046	129557	4995.748	55	10150.174
2642094	1009549	9049	437.8489	1777171	520993	19754	1220.399	85	10154.518
190920	27816	2189	-102.9971	51849	7733	3847	-199.5833	41	10160.050
301913	1087257	1345	111.4545	134577	461488	2741	318.5701	63	10174.921
100049	21099	10529	1989.877	26958	5432	12302	2340.742	35	10175.480
102739	71091	92907	1603.683	29177	19688	113463	1972.674	36	10206.730
120324	11379	5905	38.2705	33209	3077	6519	80.9159	37	10209.483
1238652	1244248	167720	14575.09	877493	1011914	510636	61121.48	124	10233.930
2562742	806429	18029	693.6269	1523975	377445	43430	1432.423	84	10245.478
2610150	1247781	14622	964.8942	1654796	582042	28590	1085.899	81	10248.803
186984	241022	318149	10453.36	71024	89166	498335	15541.59	52	10250.305
205917	192897	107544	2046.418	77172	65502	156978	2011.866	51	10251.129
212108	27608	8338	110.1618	61446	7711	10001	432.8561	43	10267.756
1095377	2016757	576160	68313.58	605267	884376	1257326	128973.8	76	10331.037
119842	71075	77835	1293.543	32155	17474	97945	1706.714	32	10331.246
2160904	1450346	10086	626.6246	1571402	725526	35521	1903.528	120	10334.464
338940	26263	166	389.1126	102098	7516	87	648.4807	48	10336.770
655624	208502	2839	-81.5321	260265	63623	4559	-58.0401	59	10342.115
191970	32340	7993	-49.1927	52216	8564	9416	-42.9624	41	10350.543
2905097	1922884	10081	536.3441	1631591	923735	25624	1641.706	89	10358.432
164935	97389	127595	1735.079	54090	30095	172779	2269.102	45	10366.467
119760	13832	14482	43.0402	33015	3879	17056	87.6416	37	10379.214
287918	33903	3202	96.2322	105337	9955	4362	11.3082	52	10402.465
153342	63190	16566	-89.8474	41831	17416	22038	-324.2682	39	10444.920
2445046	938129	16198	266.1078	1457375	435543	34973	1131.385	78	10454.660
2954475	1084981	17740	514.214	1964915	568410	33227	1327.635	84	10463.105
150655	222906	290633	3574.911	62320	88035	472884	6326.992	52	10473.893
242811	22001	3757	-71.6323	66779	6230	4393	-112.1527	43	10482.371
138944	85631	161450	1894.345	42914	25511	207549	2308.699	42	10547.070
2372710	1384502	26269	367.8909	1637171	716343	63101	2001.766	97	10553.641
305443	333230	311785	2902.138	97052	101133	413649	4250.909	49	10559.109
131439	15269	2310	88.591	35692	4072	2628	314.8308	38	10561.427
119650	72652	12461	751.8621	35637	20402	16097	790.6417	39	10569.257
153211	83076	19641	339.6601	42584	22934	24859	349.7899	39	10575.197
219047	26694	9625	-6.0375	63461	7174	11424	58.0864	44	10606.375
2384345	1428121	143081	7151.644	1385008	673120	207049	10841.65	76	10613.908
737720	1449812	532965	40670.34	410741	677841	1133471	65363.52	75	10665.058
3514224	1456255	34350	766.035	2360273	812524	81097	1070.142	115	10672.527
2521384	755703	7480	514.628	1477064	374844	16536	649.4696	80	10676.163
803992	1629004	70340	66858.07	616372	972371	212717	116020	89	10681.310
1145815	1.64315E+07	91305	18875.21	1914271	2.910819E+07	594568	115303.7	165	10681.691
999367	147205	22147	307.0467	332157	42604	29331	361.2691	57	10692.010
3133741	1077780	9105	158.7905	1925573	505124	22726	305.7286	86	10713.272
2321637	1078472	15857	463.1777	1507022	555325	39284	449.0324	92	10715.167
226417	337387	220635	22056.62	82770	114131	310887	32001.36	51	10775.383
2672121	1178127	15711	243.1871	1709664	536822	40783	233.3263	91	10776.387
213887	25497	6757	76.6677	63144	7209	8963	81.2243	44	10788.730
100356	107750	134384	1187.142	32969	35165	193105	1301.191	42	10798.426
2879726	961031	10331	337.3691	1867075	492406	28390	325.679	104	10799.090
2693871	1556514	68716	1705.768	1506694	680613	152865	3206.727	80	10803.264
391191	269742	312104	43437.23	134290	93057	469156	61537.45	54	10823.391
378147	40732	5289	160.9129	108005	11123	6518	378.0598	46	10830.655
107509	46925	20137	183.2857	29997	12946	25123	306.8003	37	10838.826
329086	59316	17075	204.9075	104583	17051	22095	422.5295	49	10879.923
437937	2241921	288574	3582.201	372425	1882864	1112075	14880.41	136	10882.244
106760	13674	6694	216.7334	29441	3514	7753	376.3433	36	10890.868
458213	376518	415888	42196.72	181117	130980	632787	60989.95	59	10898.117
206526	287782	182145	5687.334	81261	121137	346925	9939.492	78	10910.210
297826	674731	1246968	8089.305	177703	343278	2432053	18229.57	69	10913.695
111251	12888	13256	378.4616	30646	2422	15356	337.2716	35	10913.963
199513	23877	10924	239.0364	57171	6357	13294	249.9934	43	10966.877
3257876	2089964	33512	2118.623	2048775	885291	61242	4085.276	82	10980.790
111820	91321	139152	2117.027	34367	26538	177147	2509.547	40	10990.258
2727476	1051159	33480	614.228	1896761	564871	84499	1685.594	124	10995.266
689571	642648	501723	10055.06	292339	278090	956339	16958.82	63	10995.718
125135	13251	3709	17.2749	34047	3554	4375	11.4375	37	10998.983
2334339	857405	25455	399.0255	1370522	372643	59148	1094.603	78	11034.541
229582	209051	71998	1921.488	74720	65682	98434	2852.347	47	11049.768
2626028	1402102	26572	1077.289	1714008	704125	81006	2902.237	90	11051.172
269165	21345	3758	155.2238	79933	5803	4749	169.6189	45	11053.507
113628	219780	254749	2627.619	43222	80873	384274	4189.971	47	11055.587
816263	1121684	553837	58663.86	455889	521745	1186157	102089	78	11069.243
103815	39552	4060	307.766	28762	10924	5464	428.7304	36	11094.416
283301	377978	623032	7497.695	99624	144023	979392	12758.49	58	11100.463
2687822	1162665	19476	356.4036	1668127	583721	56363	207.3643	87	11105.636
158987	106249	41972	555.2292	52281	33759	59009	475.6049	45	11112.324
206507	18100	3385	2.8985	57601	4983	3961	-77.9879	42	11127.651
476471	578584	5582	378.7502	154012	172712	6613	635.3893	52	11127.910
117611	58677	31915	2527.431	32389	16108	38352	3105.147	36	11131.163
2297176	962384	19239	363.5079	1350807	453389	41975	626.7975	78	11167.359
1028999	2308371	71221	45626.3	771321	1442021	211576	90729.21	90	11176.023
155013	139458	139900	1481.39	56484	45055	197296	1923.106	48	11208.770
117739	159616	59950	402.195	34821	46704	78371	394.4131	39	11209.517
1246596	2035579	76208	37119.67	869404	1078088	263334	80340.23	133	11213.248
995137	786354	62888	1413.417	548649	350704	125071	2625.283	76	11215.871
956994	2092394	551626	52561.02	694865	1114737	1369241	96686.22	85	11218.544
207574	25583	10806	128.0166	58451	7104	12594	326.7234	42	11225.400
1075296	1184830	68836	40815.5	545606	587947	196772	91228.51	87	11227.586
3684111	1636499	42298	1394.318	2762364	1008182	112839	2897.468	96	11286.539
2443831	804632	14735	378.6335	1385723	357340	28791	283.9751	78	11306.037
396930	91216	7173	160.8053	110233	25261	8708	160.9188	46	11312.294
2272248	779870	14816	385.9776	1482232	408785	35391	824.2351	86	11317.403
1181316	2241539	383491	5201.645	642777	1027233	836226	9580.078	87	11325.004
324743	973783	213273	8782.016	268346	609192	663895	28566.51	92	11327.189
131191	18584	7041	-10.1999	36287	4898	8366	-108.8674	38	11358.381
1475740	1904761	725412	58389.21	867673	1120679	1744395	114934.6	84	11404.647
1008804	818654	134761	5558.892	434936	287426	237511	9682.167	75	11417.277
2463468	1079273	11132	202.1052	1734672	582140	31001	129.9561	97	11422.642
127633	88352	136756	2783.812	53510	32077	201421	3881.518	50	11424.496
2253357	2779291	621420	20680.66	1011595	1057793	1142101	35302.67	81	11424.653
126084	79295	20149	310.5589	41412	22803	27052	173.2172	42	11434.211
2523349	866710	19180	497.998	1380566	397135	37609	669.0649	79	11443.364
320263	50365	733	23.5213	92453	14015	982	84.6902	46	11450.483
202113	143279	202828	3111.051	68195	46074	276222	4012.654	47	11453.119
250437	20718	1921	8.5681	69637	5741	2517	-17.1963	43	11472.764
614558	814871	94085	6784.168	290669	352134	197216	12045.62	72	11520.956
2774022	927662	23474	582.0914	1576418	432947	55694	515.6334	86	11529.129
780810	1384628	545959	31878.5	476524	666637	1035995	53843.32	77	11531.262
2033957	732890	12047	358.4367	1238241	324365	26490	984.089	82	11540.596
2773506	1190780	12800	556.08	1710160	564604	29655	679.6455	99	11543.312
413004	361561	350270	3462.147	159539	126228	521415	5716.381	56	11546.069
3535137	1378028	19299	263.8739	2296201	721682	55752	1298.287	123	11555.441
3015511	912097	12021	296.1781	1806150	461425	27577	648.6697	88	11556.990
2948214	1528610	17244	598.5884	1951528	744538	45144	1558.778	105	11569.052
102112	67969	52752	502.9872	28389	19430	66742	569.8262	36	11587.270
197223	15698	610	113.221	54267	4145	793	92.8873	41	11633.021
3117880	2020484	5976	1211.054	2550346	987127	20812	2995.153	133	11636.260
177872	237452	90198	5225.508	72543	98226	166506	8734.786	54	11637.208
2221577	1060700	14392	346.9912	1473047	559748	34490	280.889	83	11655.664
3151941	1341625	27746	1079.351	2179160	721796	79225	2024.522	105	11658.473
2491124	1948518	22404	557.0644	1668903	986591	53781	2034.914	123	11661.525
281290	374611	385565	5000.196	103755	125910	569490	7582.389	54	11665.968
150185	37064	15457	316.7377	42988	10063	19268	739.3348	40	11670.197
114560	125175	140092	2425.761	33749	35829	177201	3307.776	38	11675.239
2444967	1099627	9422	109.1742	1428583	562340	23736	-169.6104	82	11679.363
110546	12356	1910	-1.849	30138	3418	2216	-151.8824	36	11701.978
1970907	697252	7242	267.8762	1236309	314584	15621	596.1381	79	11710.302
615711	525693	443743	76012.38	313925	209418	820556	125966	67	11747.079
308172	1472731	46143	2226.022	92238	427844	59514	2880.935	46	11748.586
187112	19733	5729	-102.4031	53301	5100	6960	-181.544	41	11755.649
211359	30582	9102	89.2222	62775	8805	11520	32.272	44	11759.044
2448674	1283133	39709	492.8749	1619461	568755	94419	1515.106	100	11759.532
187332	115941	71102	698.4222	53756	32948	89323	599.4203	42	11764.774
251799	329702	459984	10236.3	98176	114349	687630	16131.04	54	11785.108
2900721	971388	26320	507.552	1644868	430252	44704	968.0944	78	11845.034
2764053	1548332	18737	837.7457	1632044	703683	32220	1156.542	83	11855.679
371697	34389	12936	143.5096	109023	9721	16042	197.5562	48	11857.980
133028	16744	4919	135.1559	38247	4657	6025	137.0025	39	11874.960
2520293	921781	28540	506.094	1574316	442759	60266	765.7226	84	11893.318
135230	37627	9189	282.7029	36181	9881	11200	235.32	37	11947.704
167796	16278	3610	-11.479	46938	4481	5624	-36.2936	41	11968.154
251646	38890	6332	352.8252	69933	10932	8469	479.3109	43	11977.160
232686	136556	34160	280.376	64611	37249	42227	604.5347	42	11979.620
1130479	1323434	466929	42877.92	480318	479408	776796	61807.05	67	11995.178
2855550	1112453	13738	717.1018	1675241	525492	31331	873.4691	84	12044.461
200668	112003	91941	2341.69	59216	33298	118274	3098.371	43	12073.383
147064	64248	57859	232.0899	40737	17730	71986	26.2146	39	12074.631
3440292	1275814	34251	1224.281	2319083	718821	100928	3569.461	117	12077.280
2582165	812747	13482	351.9402	1609639	366942	27833	615.8313	81	12083.179
321957	1088768	55098	1033.398	109969	363075	71443	1326.352	53	12089.459
350863	261726	302746	44602.85	147986	90530	472533	64662.5	60	12110.224
673556	70266	12524	341.7964	211655	19995	16694	605.7334	53	12111.104
161732	19462	24861	152.5021	46734	5411	29596	196.1356	41	12180.571
2400979	752858	8466	403.7426	1445165	346635	13767	845.9287	80	12181.913
198356	20311	23504	133.7744	60285	5492	29427	-138.5453	44	12210.386
175101	337075	408792	1737.831	86546	172824	859539	5998.338	67	12211.922
1200963	780009	51569	21864.22	575450	305256	93743	33465.38	68	12295.428
144283	90144	29487	287.8207	46173	26120	37799	622.7239	43	12297.957
120351	18741	443	101.2523	35246	5444	272	126.8592	39	12300.559
320924	34627	3296	-31.2944	99229	9776	4461	-119.9379	47	12301.772
2521727	1256706	14200	116.62	1538629	576210	28476	292.3036	86	12303.341
419086	587674	609686	5171.185	187716	343114	1571502	11751.86	77	12315.576
424353	453446	264885	41602.05	257187	289262	518659	125258	82	12320.285
180775	150240	36810	16422.04	71496	64570	59029	28667.73	55	12322.256
134690	17859	18672	-82.9008	39133	4938	22652	-196.6228	40	12337.814
381347	82723	3315	5.9715	119679	23492	4167	12.3687	50	12346.236
1267772	414636	43631	810.4991	480178	127691	65339	670.7179	62	12408.556
3060220	1373281	24649	925.0089	1938607	696465	57133	2496.561	88	12424.672
626906	119004	2049	131.1489	190779	33996	2819	-70.6541	52	12435.362
246374	33023	42334	552.1374	79886	9298	54393	782.8473	48	12499.738
3684418	1050360	20034	567.1074	2298352	540255	53167	1254.269	88	12501.854
2352845	1928739	65713	1621.899	1405666	873707	156534	3455.757	90	12506.938
118295	54984	15147	197.3467	52234	16989	21180	344.198	50	12509.727
325472	44426	2839	-88.5321	99589	12411	3709	-138.7251	48	12511.756
145981	97483	68084	997.7124	42907	28235	85698	991.0578	41	12523.975
596332	126350	47178	558.0858	236498	37156	66068	513.8148	58	12525.662
110694	106272	99971	904.1731	33162	34600	158349	1107.579	42	12533.085
326241	277189	56862	1133.558	159798	103072	96528	1276.621	61	12535.193
856401	805683	392304	27118.46	382896	315783	704410	39915.4	68	12542.877
146601	236718	463842	6556.136	51879	75012	635388	9056.667	45	12557.977
2418453	968570	33558	493.0038	1442055	454536	64019	1380.666	82	12591.340
2499899	1373990	27091	906.6051	1637840	672316	66504	2681.074	84	12626.908
196017	317822	474139	3515.398	123560	197608	1311111	9252.127	76	12639.483
138761	182985	52782	1295.67	86874	125922	176895	3880.81	96	12646.918
2532644	936239	31999	953.3439	1481760	377990	67675	2030.568	79	12650.262
329798	905837	725214	49682.71	373076	942226	3639462	149435.4	149	12668.752
649773	112461	27887	53.0607	218178	32398	37772	113.6092	55	12670.625
112719	117797	164363	5672.164	40796	36254	221627	7852.875	44	12693.146
201752	22888	4398	31.1278	56935	6174	5582	-110.2498	42	12696.156
1060413	1057926	400169	28787.68	696466	626727	1124240	52836.86	81	12714.228
2749748	978087	10160	585.976	1644695	488431	28805	723.9605	97	12733.615
1676127	1764537	127492	65455.9	988210	849848	236547	115655.9	84	12737.491
129512	17376	4088	360.7368	36771	4816	4769	668.7409	39	12745.100
315084	330673	401628	10742.73	129147	112588	597478	16834.92	55	12755.044
247579	175805	34432	610.2352	68354	48148	44469	641.9109	42	12759.996
170144	320225	153364	3285.92	100531	190153	434819	7637.546	76	12763.512
3291478	1947396	19476	1328.404	3261926	1600042	94810	4671.841	130	12784.471
232073	27481	35442	264.8962	96503	8033	49626	144.8186	53	12827.089
2963666	1383726	12002	468.9122	1888669	672914	31318	501.3398	106	12836.610
112944	16196	3625	85.3625	30512	4230	4735	44.6335	36	12846.180
256323	141004	156383	1858.486	93196	51309	215016	2227.198	60	12850.500
239521	27763	16293	-19.5627	68431	7475	19781	-57.4859	43	12856.322
2332036	1178406	19082	442.1002	1385319	594960	43709	738.2749	81	12861.328
120872	103536	78328	1948.601	37198	30715	100675	2428.867	40	12922.898
318864	269230	89862	10645.86	120821	91555	152199	17289.56	58	12931.248
111914	102950	48658	11105.11	38657	33156	66233	14918.07	43	12939.536
639009	1159839	522195	54699.14	407334	603383	1424641	96746.16	82	12951.508
280978	57786	3614	51.9454	134001	17950	4391	165.1351	60	12952.594
269401	401807	330539	27074.44	187216	246047	865281	69791.06	76	12975.801
269228	325787	52162	1696.888	109296	105042	76839	2318.868	54	13010.088
114943	115466	692	44.4212	90033	175088	2890	744.129	190	13021.757
135287	164650	134385	1859.999	39827	46567	168951	2451.951	40	13036.232
690127	956125	408463	26539.17	378486	428830	845974	44635.34	73	13037.219
178457	69050	32889	537.2729	48583	18720	39902	563.1022	40	13039.367
105038	38908	30732	-73.3348	28922	10723	38963	-142.7757	36	13049.693
922964	1155765	95334	35133.44	666980	716461	304395	96293.56	94	13071.454
3064777	1761764	19796	652.3556	2160527	909152	41289	993.5129	93	13079.830
418466	53710	856	136.8216	142131	16038	1588	214.4868	53	13100.383
413743	256450	135436	3390.76	141012	82048	184544	4347.118	53	13154.305
218212	224236	291506	3883.287	70886	68596	388807	5694.673	47	13159.701
236627	34060	15152	134.6272	68597	9566	18663	222.3943	44	13164.399
127714	82702	94907	2047.883	36415	24142	121841	2200.08	38	13165.907
139828	86058	123963	2042.724	40615	24595	157465	2497.787	40	13170.831
133792	207551	210692	1334.421	46996	74590	321662	2746.838	46	13193.051
103219	13049	1999	143.3439	28165	3310	2486	265.2646	36	13195.842
2248027	561143	20424	622.9864	1313093	268166	47274	831.2714	81	13196.828
111939	83881	71706	1967.507	27481	22199	86974	2425.441	29	13197.168
2240141	1797373	32543	25071.06	1211478	789257	65536	38489.37	80	13243.608
113675	97105	99207	1779.113	44011	66196	297576	4193.813	68	13269.552
443967	55437	6846	8.8606	128776	15251	8791	119.9751	48	13273.264
2482289	868669	12947	289.9267	1453056	409005	31727	546.4847	82	13278.805
578434	99415	6288	253.1568	179205	28609	8984	381.2024	52	13281.547
833424	1309334	446864	14846.27	468383	556017	943140	27982.15	75	13283.215
3212358	1336872	26308	1259.279	2202395	761414	59086	2146.525	101	13296.609
2807030	1040550	19475	694.5475	1735755	496310	50423	1023.13	83	13364.112
330513	49699	19322	229.5642	109278	14161	24580	711.938	50	13371.570
292122	36242	11120	-115.168	83620	9526	14423	-242.4697	43	13371.700
174934	23277	2796	-95.3444	48157	6534	3553	-18.2767	41	13373.739
5560286	1852931	27512	1311.023	3230960	959798	73698	2265.858	139	13383.566
284764	131108	27203	245.4883	86042	37186	35616	698.8576	47	13387.260
102043	62966	89453	520.7133	27743	17591	110466	618.9426	34	13387.421
348717	42556	2936	-40.4904	99745	11482	3337	159.8057	46	13388.047
295054	296859	301540	2599.394	94611	96551	404218	3845.03	49	13394.662
105540	56147	5315	13531.17	41417	19930	7591	20050.65	46	13401.079
186908	41143	2818	887.4898	51670	11543	3463	781.6743	40	13401.259
621734	1364815	333728	2878.541	333370	553429	590982	4541.69	71	13404.328
225356	20589	8239	-99.5921	64792	5666	10695	-365.0105	43	13413.752
184903	17167	2256	37.3616	50621	4939	2475	-64.1525	40	13423.904
115463	87932	97111	1355.727	33566	25539	121553	1538.523	38	13474.959
287762	178114	163307	1596.123	82355	50982	206668	2331.475	45	13500.246
181767	149794	221496	3623.726	54114	45855	303589	4971.543	44	13506.664
187406	30118	18321	466.6081	53133	8227	22322	817.8642	42	13508.285
1640560	534370	27432	722.5352	830474	199616	53160	1515.276	75	13520.418
251688	34240	8408	-56.9112	69894	9363	10393	-93.5527	42	13525.831
118360	11071	495	-37.2305	32067	2981	445	-71.0355	36	13526.298
343291	218068	1829	48.8069	97644	61555	2487	-76.8793	46	13546.715
100569	164221	242650	6123.665	34993	53777	344844	8817.948	43	13554.768
205651	261547	362652	3421.377	88332	118587	671069	6746.171	62	13559.348
2989345	1298776	15142	1059.066	2003681	651058	35398	2345.228	86	13560.943
148976	255172	276302	27726.14	70842	94022	414579	40332.08	54	13569.676
108455	36565	68614	513.4454	29954	11232	90830	736.563	37	13580.936
263314	272400	28325	1095.032	80843	80517	37983	1626.246	47	13590.044
2031168	1744667	598051	60653.46	1075436	905285	1244084	99196.31	76	13598.739
205149	20512	25	104.4025	60965	5650	-52	13.4828	44	13602.596
3835430	1823707	38508	1208.699	2277376	924298	96087	3128.081	95	13605.191
146932	35634	26097	221.6417	40309	10166	31807	373.9727	39	13611.275
2272887	1051402	26211	661.2371	1340205	497557	60669	1261.731	91	13613.859
2320914	1043096	10500	742.05	1526700	512341	20028	1531.971	86	13618.137
102199	43851	71072	725.7392	27497	12074	86223	773.5103	34	13620.253
369081	68570	13367	245.4887	134451	20098	19052	352.4172	54	13622.860
539006	107805	24704	135.0944	217509	31781	34730	525.353	58	13694.488
101296	10378	468	39.6548	28254	2724	98	230.8978	36	13695.674
189238	163961	129594	24225.42	89590	90554	309645	51152.09	64	13705.535
278504	230514	196322	3597.264	87174	72974	285036	5001.32	48	13714.994
160679	8773	12097	-55.7583	45233	2364	13393	-128.2527	40	13729.488
121317	89896	126109	2161.915	36016	26804	164205	2562.9	39	13736.151
768733	129766	27394	484.0034	256769	37586	37807	301.5727	56	13744.805
409105	457207	465313	45801.46	182308	190391	778846	78794.06	63	13768.789
297795	51461	2802	106.7922	82696	14122	3944	45.4584	43	13776.270
134134	125598	188144	2703.078	44602	40861	266650	3834.065	43	13791.014
261549	23906	5012	22.7732	72800	6681	6199	150.9639	43	13801.715
102467	60924	78364	1189.42	27695	16656	93665	1291.606	35	13813.465
109999	13532	654	1.8894	29709	3373	947	-19.2733	35	13813.982
100647	73134	136647	2349.497	36847	24115	184176	3507.073	48	13815.123
127977	148674	195465	2945.586	40252	44839	257423	3991.83	42	13831.515
101278	189783	60817	21995.43	46151	103136	120094	50174.47	62	13841.072
226532	31534	9114	152.4954	69629	9991	17456	266.0816	53	13851.676
259275	335089	450989	3147.683	104566	136680	771614	5513.746	56	13881.438
2889116	1065556	14345	806.7545	1887875	537864	28324	1468.176	87	13913.258
2648663	877663	25009	697.2049	1593552	456301	51875	518.1875	86	13915.206
359702	352540	109201	32969.98	161857	140979	221690	59657.81	64	13919.168
219235	28713	3829	-43.9931	60017	7795	4712	-145.0568	41	13922.893
3056798	1159910	9675	385.7675	1984592	562974	34451	1019.501	95	13923.184
2480895	809880	11741	568.4701	1549283	430391	27258	1551.574	82	13924.070
516047	416205	207682	3455.56	217710	149481	321037	5213.776	60	13927.459
3088128	1492239	28941	578.3901	1898570	746086	55833	1248.631	86	13927.791
1200266	965460	528770	59271	540863	364823	934402	86184.55	70	13929.900
103943	121972	646	47.0406	57737	65180	1171	-335.5069	80	13933.309
1196908	198757	28009	147.5049	416301	59281	39299	190.8739	58	13941.017
104180	54356	97646	1447.741	29508	15501	121623	1522.45	36	13945.522
1984371	769296	90016	1831.698	1045614	270396	163168	2956.125	72	13950.294
108474	146902	199539	1289.338	31144	42530	255980	1851.478	38	13965.406
283183	45882	640	201.904	81559	12809	1137	481.3857	45	13967.674
209433	133864	185906	1707.127	60063	39393	239845	1847.304	43	13972.184
115677	248446	357871	2018.363	82076	211539	1182245	7628.944	92	14015.001
2653826	1025931	130155	2830.696	1360125	410501	239754	4434.399	79	14019.549
2201727	1682904	27728	2200.941	1296745	650859	47201	3967.776	74	14023.593
117252	237605	329846	5627.161	45371	82606	491001	8485.956	48	14041.659
148942	91186	168311	2584.047	43589	26118	211994	3195.063	40	14047.158
339419	480248	326468	7973.255	123677	163061	498925	12652.69	56	14069.615
2322974	900939	26755	1421.955	1356768	431205	53845	2073.705	82	14070.956
141246	82248	26530	345.333	43652	26050	37165	369.9565	42	14129.861
128450	14923	799	193.0239	36444	3994	989	38.6829	39	14132.502
2767095	943015	42591	201.1551	1841084	409551	97233	937.1713	91	14150.271
100975	20222	26111	187.6271	27561	5621	30806	272.0166	35	14151.948
127490	20303	921	109.4681	38783	5822	1710	141.931	38	14158.176
385675	583071	578704	10820.49	194519	238763	1062881	20946.42	67	14166.775
116554	16277	21402	174.2522	31914	4352	25540	234.794	36	14198.809
3209974	1208233	45300	978.33	1928115	597977	108959	1959.8	82	14210.441
227298	573176	208018	6829.21	168962	326052	560999	16414.24	88	14235.510
2858348	1128184	45261	1849.942	1729561	518835	94755	4279.755	106	14238.969
715325	1123912	147035	41996.66	411005	522160	322775	64811.68	78	14254.473
235588	185209	108230	3090.703	117768	77621	209221	4409.098	63	14259.243
1871138	744745	11317	363.4837	1180048	337509	25688	203.4968	80	14271.918
2436458	661976	18514	677.8354	1457391	306798	40212	780.4932	78	14276.792
862186	191324	3876	-87.7564	300920	56463	5134	78.2174	58	14281.479
173971	143735	136888	3161.817	52722	41535	177988	3860.527	43	14329.939
3230911	1112218	7808	402.4288	1922641	543833	15797	1179.812	88	14343.809
238507	50247	10237	-91.1043	71082	16023	13056	20.2416	46	14348.570
598129	742608	982610	54795.42	309189	497053	2387144	127296	115	14352.628
2866986	789477	13188	631.2468	1799762	393596	32347	933.2667	85	14358.195
136601	31680	11774	38.7214	35754	10239	14342	133.1862	33	14358.641
137614	69799	53685	705.7285	39133	20065	67335	728.4935	39	14359.562
2696651	1198000	20636	1391.48	1974554	710730	34455	2251.926	114	14385.324
486880	55748	958	-148.8562	140074	15465	1025	-269.4975	48	14394.955
1925724	1287993	127340	2170.774	1900904	1029203	476572	7119.289	118	14399.824
1982475	614912	23351	482.7911	1153398	277857	39126	688.7686	77	14408.759
121048	92518	75054	853.7294	34162	26485	98767	1030.429	38	14439.275
3171955	1018953	10785	486.0385	1998423	518686	28066	1429.303	89	14460.982
2997423	1059189	57987	823.6707	2064574	673740	182995	3108.02	97	14477.666
2716570	1085388	11429	441.3669	1858346	545047	24304	750.6544	90	14496.821
3035987	1691466	39021	756.8781	1898753	897995	107062	1623.778	92	14507.020
1814816	2290447	703817	59739.73	921133	977735	1518074	108340.1	96	14568.634
1080575	630343	129584	2464.862	733648	271614	294951	4406.551	80	14571.994
2732954	909367	12620	741.982	1704617	448840	36492	1411.801	116	14573.999
275806	353893	443438	9649.271	107293	129534	695742	14967.73	54	14574.721
119928	112240	83830	1869.863	34796	32488	105144	2158.778	38	14613.104
773395	1190080	496889	18479.67	429106	554818	1059398	35281.63	76	14666.154
2545778	911294	15063	923.4343	1569350	422052	29269	1969.191	79	14670.813
144367	37475	229	-75.9531	57485	11289	-48	-188.0928	49	14673.264
2829987	1140627	15261	182.9421	1858461	625281	47622	503.1942	123	14677.441
342734	170150	25796	280.9556	165092	56883	40241	-0.6799	63	14685.274
217526	38282	64377	708.1497	81273	11508	88463	857.1743	51	14686.342
2102894	1085950	55262	955.7982	1142589	449386	116581	1056.994	75	14688.285
136625	78033	124379	2585.862	37946	20735	156251	2888.481	37	14689.722
122968	14524	247	79.4567	34157	4024	179	209.2419	37	14714.657
329693	37159	18834	210.7874	102403	10652	23613	277.0893	49	14729.482
152976	14918	3687	-107.5593	41811	4149	4590	-214.501	39	14743.090
800594	1700460	105596	65872.73	460120	1024859	260554	126583.3	91	14771.597
177635	204866	225524	3777.096	55712	61268	294059	4948.91	44	14776.066
154726	17922	8219	97.2859	43597	4957	10211	195.6371	40	14777.969
154631	102336	164405	2797.121	45113	29673	206254	3445.049	41	14781.516
392062	57385	2078	59.9758	133096	16669	2063	340.1343	52	14786.441
187273	21202	8852	104.1972	54013	5453	10269	295.2909	42	14789.444
104566	13744	1003	-45.3317	29723	4138	1609	-301.5351	36	14789.599
2705423	1196649	14690	716.109	1867690	596456	35165	1191.756	88	14791.802
1459297	1517176	152832	59464.48	601896	742301	356960	118324.5	79	14794.493
156131	49456	52639	718.2479	42225	13594	65366	539.8326	39	14797.030
623363	899667	391938	7541.122	314905	418186	780266	14544.72	74	14818.371
110628	180391	122231	2067.959	47833	62149	180559	2996.56	49	14841.467
287150	24382	4962	48.9682	83133	7045	6386	-5.9454	45	14876.262
587129	1181690	321982	10137.79	367940	630935	834363	23859.16	83	14882.646
240340	118268	33134	202.0174	71837	34644	44350	488.035	45	14889.539
174716	28965	2778	178.2458	47933	7963	2979	355.3219	39	14910.676
866251	1144086	106678	50888.04	595130	752603	387218	112544.3	101	14910.806
499832	479100	325634	36208.27	223219	209123	598877	59833.6	62	14911.724
3128726	1759165	14726	689.9286	1943039	893571	33812	1235.453	88	14921.785
209156	21348	8142	-133.6338	59610	5833	9468	-265.4452	42	14926.727
2079400	583726	10610	234.221	1136054	258760	24937	214.5657	75	14950.785
141489	110119	130526	2032.309	41674	32175	169854	2718.01	41	14997.661
172966	108415	75394	528.8034	62372	53526	173095	2723.629	71	15001.064
605468	646118	64977	6271.81	396915	373112	162683	11174.92	88	15010.800
106380	64284	22618	12792.27	55235	32135	40519	25831.32	60	15018.172
3380219	4141474	71929	2251.417	2237821	1874198	164072	4170.039	90	15019.494
126505	185868	165689	2120.353	42901	58862	227974	2894.542	44	15036.630
2764177	1070084	37918	617.5998	1537340	516622	74688	1888.397	80	15067.092
816457	1068160	478875	21852.89	451309	553147	1063993	44320.41	76	15085.301
977533	962085	514098	16701.3	485330	527743	1430814	35093.87	133	15112.158
656904	663311	410060	35114.37	344203	297335	723134	49685.02	70	15123.299
983201	1604645	542361	42864.25	645132	852968	1385446	85631.32	91	15124.084
2535319	974191	21706	725.5066	1751448	498741	53110	993.471	108	15129.472
2322478	1890049	82399	2333.784	1644986	941709	185955	4676.076	89	15189.708
260626	88064	10436	181.2596	72968	24110	13018	188.7098	44	15208.430
175946	394255	96180	3082.698	125851	224642	257943	7209.002	75	15218.490
1934479	1221880	101135	1783.673	1010845	454083	195980	3130.478	73	15221.105
459798	57553	10603	153.2283	135958	16618	13706	129.7066	50	15247.404
3564571	1421174	16312	958.7032	2416872	733764	40829	2007.707	92	15271.143
3049063	1614906	11975	582.7975	2155330	853711	31670	1163.687	88	15300.988
238909	120221	105487	1402.421	78271	36193	140584	1311.962	47	15320.230
188154	25544	1391	-0.1649	51764	6883	1508	-74.0012	41	15328.468
1043333	2250115	482890	52471.13	645963	1460992	1102590	101634.3	93	15332.295
102255	164679	185030	3020.183	47479	93988	398565	5952.497	59	15348.520
126996	18108	771	12.0531	34300	5336	937	161.1657	36	15376.148
138364	17168	2016	101.8976	37506	4771	2787	-112.0493	38	15418.218
4220780	1851724	25949	925.9389	3118274	995110	77872	1855.219	150	15437.260
2705422	1116504	11667	648.1187	1669486	561353	19054	1464.129	86	15445.399
1913767	1018986	15528	391.5208	1111722	437332	33037	968.9757	81	15449.990
134022	83041	57244	3521.588	45774	25670	82018	4774.61	46	15452.606
114458	156551	89685	2031.328	42664	51908	125487	2267.421	47	15458.787
2140389	1137543	99727	1679.285	1550688	919885	322222	4955.254	107	15460.252
103884	11821	861	170.1021	28383	3209	1058	271.7538	36	15508.479
108189	140387	230416	2947.138	34757	42509	306157	4244.008	41	15521.988
109829	183170	273823	6724.87	42999	58811	382748	9997.563	47	15538.035
2712858	1562183	197024	3009.246	1570217	641950	391233	6191.571	83	15538.673
858474	276307	17290	386.969	404093	98545	30232	455.6152	65	15542.000
244003	355701	470908	3414.339	117399	173656	900225	7757.623	71	15542.465
230619	328337	346401	5046.896	74175	104121	483941	7555.89	47	15545.422
2344333	1279874	183049	4537.249	1467894	574911	363158	9026.563	82	15548.977
100047	121558	34787	1515.151	33860	39462	52651	2308.521	40	15549.936
403231	265383	104820	35638.4	173098	109535	194021	58598.38	63	15558.439
2246687	991169	44954	1186.119	1328456	463564	91678	2328.536	91	15560.389
631184	636102	420906	31491.63	302249	318177	819368	49909.95	71	15561.446
2848506	1308112	12298	579.3178	1966056	668630	26043	580.4123	89	15561.674
759845	1250919	1418036	42089.62	663471	1215179	5274788	197029	148	15583.211
121713	196723	287253	1726.293	38811	61048	380625	2897.063	41	15587.883
298765	535131	51306	702.0666	150327	203604	86616	1585.958	62	15604.279
316169	406667	3410	-52.699	90498	114732	4231	-151.8409	45	15605.304
3225689	1120849	31535	790.1135	2055117	565146	62247	1914.657	84	15641.251
1079284	1228681	429564	31980.74	509318	470339	760017	47212.55	68	15647.754
221584	313352	218159	2373.92	148992	200642	493533	7419.601	80	15658.074
2377090	1125537	14522	690.2842	1667830	611395	33650	709.765	92	15661.439
2279340	792611	8716	333.7676	1383404	380049	20482	830.6402	72	15661.513
100929	67370	143450	2599.545	31853	19836	186881	3045.824	40	15666.024
183945	54860	56896	675.6656	52846	16806	78612	665.7332	42	15678.544
227708	301979	3917	33.3437	62868	85423	4625	-17.5375	42	15684.396
2912306	1177575	11350	755.735	1865400	567229	24421	1624.818	84	15721.215
143525	224649	325013	1849.629	87181	138674	796010	6836.161	72	15753.427
2888523	982771	15498	78.8378	1709014	451399	35513	349.6793	81	15762.311
2652847	1051122	33428	739.7108	1794364	557107	56868	942.6948	88	15765.849
2260934	865049	14026	508.6586	1382978	387464	34389	996.4229	81	15767.756
107923	113661	292985	2625.458	34267	44777	475994	4183.463	35	15767.951
3416339	1168511	42750	742.275	3228717	964850	161172	2772.349	121	15768.846
1058542	2240364	509296	73062.3	755657	1095500	1321641	130903.9	88	15773.230
156211	21674	13672	212.5992	44242	5425	15742	455.7262	40	15774.249
176636	165008	153276	2093.583	55516	49270	201355	2683.015	44	15777.987
361401	143307	86822	1574.314	135985	44114	119274	1875.471	56	15781.066
833521	1169777	78452	63380.76	629476	796190	234879	117233.9	101	15799.923
315728	1723413	3110	136.471	163630	830571	6220	466.942	63	15813.062
2454381	966011	17050	458.505	1358230	397799	31038	835.6318	75	15850.418
251123	36988	1587	-64.3693	69901	10054	2056	-92.8584	43	15857.714
1163599	1295224	580353	41032.2	554371	644052	1299374	91807.08	79	15859.370
166855	132741	144260	2738.986	48529	38874	188801	3407.536	41	15861.410
2489964	976158	29177	596.4297	1351672	435470	53444	1340.408	76	15873.547
138428	107914	170546	2693.431	41360	31923	222007	3286.193	41	15875.089
2463202	1007030	9844	651.4484	1651313	503802	31313	1023.059	128	15876.611
2673840	889601	6872	139.1192	1663407	463738	14405	-99.8795	88	15894.785
769663	1264756	128663	10698.39	451256	763821	394862	26137.36	100	15922.359
3414059	1888505	21851	849.6411	2623698	1182343	54636	2684.88	129	15965.132
2879675	1106074	10777	478.1897	1685300	545148	26616	466.9576	81	15965.673
117394	342750	279988	22888.73	63881	155791	537403	40427.71	55	15966.278
408065	62318	7837	98.2557	120410	17347	10285	-76.0115	48	15977.896
939062	1059639	67823	59130.27	508092	680913	169731	174628.7	105	15982.228
418271	88886	30788	496.6068	146033	25678	41572	689.7892	54	15990.454
354683	481025	303666	2851.463	167067	180467	495374	4520.682	63	15992.918
2684397	902899	18649	600.4089	1654471	450351	41597	1122.192	84	16031.909
350695	647119	1125	184.1125	129017	244203	2583	297.3063	54	16077.523
1713433	409986	16260	287.186	692033	129476	24580	477.938	63	16081.444
2848712	1335245	87340	1790.774	1770250	607428	206188	3080.547	82	16095.997
139229	2136957	16731	234.4091	53392	712612	31057	409.8977	49	16102.700
271426	32468	11013	-22.7707	82811	9045	13866	-164.3174	47	16121.258
123170	15639	58	-18.3462	109705	16008	150	-164.585	117	16150.791
331355	127827	-191	150.4849	92619	35462	-299	97.0261	45	16185.939
2999295	1220236	21241	426.4201	1936384	621536	41542	970.1062	91	16187.908
713419	741077	256475	41933.25	332756	328578	463290	66674.57	71	16190.189
170588	129658	189920	3030.512	52517	39332	253357	3538.928	43	16191.551
2341213	836696	13565	378.9965	1456366	396776	27049	940.6489	84	16193.615
170310	422882	174104	2247.434	77025	153398	296999	3526.844	56	16195.334
2502978	1133178	23273	417.0153	1442667	527053	42225	578.8225	79	16201.465
371003	329881	317039	48910.09	150662	110205	477886	68869.2	58	16205.019
493067	505712	37594	27930.22	233843	193456	68128	42035.38	65	16209.295
109044	43696	67735	785.9335	30138	14374	98738	917.6018	37	16217.928
233351	51982	7602	154.0722	64624	14309	9088	320.2368	42	16232.686
602326	753733	589641	8748.66	282153	328221	1177523	15555.44	72	16242.306
3596673	2314866	9925	1706.792	2810127	1636599	39934	4628.498	124	16251.069
103131	19084	635	40.6235	28146	5417	638	-99.8082	36	16289.742
105373	39488	42409	370.3449	29464	10810	51847	425.2167	37	16294.018
129151	135194	562	-41.8718	35343	37519	714	-81.7446	37	16296.586
293570	298258	245907	3015.983	96907	103069	380708	5239.119	53	16305.586
110350	103972	149227	3543.235	33946	30493	193492	4386.501	40	16306.471
400515	318337	232919	37201.96	198692	164811	542109	59893.52	68	16307.797
3140096	840410	15664	250.9504	1779066	340180	24469	566.9109	76	16308.781
284099	25877	3267	166.8787	84168	6880	4263	131.5543	44	16309.568
2628548	1173381	28698	1416.358	1626172	502400	51971	2523.373	83	16317.420
127563	161760	274876	2596.344	38965	53081	384473	3861.335	43	16323.348
300623	230739	282548	3593.343	90406	68655	366249	5465.769	47	16337.088
136372	115463	279151	2898.171	64358	48647	475004	5416.924	53	16354.615
105741	147507	1414	289.5254	29511	41475	1675	212.9675	36	16372.548
2641532	1259594	19649	550.5089	1720786	662162	48083	1271.856	90	16384.002
167929	151419	182050	3407.005	58128	47058	246907	5052.083	47	16400.330
106109	42703	80156	1316.552	29028	11701	98187	1625.891	36	16405.979
260967	276897	369357	4456.528	81340	86618	496579	5320.282	47	16413.914
2345834	771041	16905	448.3705	1425271	380470	43578	679.1258	87	16416.127
741092	116744	37939	350.5779	249434	33734	52052	229.7172	56	16424.764
159210	165163	258119	1895.676	64051	64933	480594	3788.523	53	16427.896
2692616	1046121	6119	167.4759	1654623	505946	15096	-702.3144	87	16431.090
109671	103111	150423	1624.13	32803	34558	214265	2530.267	40	16435.771
2698862	1040292	11432	537.9352	1634826	503175	21061	472.3221	81	16439.521
134772	149238	172527	941.3647	45610	70862	340461	3020.662	53	16442.002
2162422	870700	17981	592.5341	1222095	389446	32241	1303.52	82	16452.607
136414	182685	234750	1989.475	50585	65574	358646	3741.841	47	16468.287
139869	122259	109428	1956.311	38934	33692	136672	2606.899	39	16469.623
818468	1489332	23200	6211.52	280448	488353	33488	8911.077	59	16501.264
146091	61149	44342	359.1862	40082	16141	54431	373.3791	38	16501.660
397382	332686	373923	5924.48	130218	105256	513612	8823.233	52	16504.510
194511	198082	310731	9666.81	83720	77587	491103	14673.28	55	16512.238
370215	345343	650772	12929.91	177780	174433	1357561	24388.97	73	16512.592
424017	1086960	516652	30833.78	253871	460037	996842	49574.44	73	16515.418
1044105	1507630	498865	44091.33	648023	765313	1142754	86864.7	82	16517.123
348228	226066	69035	27848.86	168461	128355	196947	54671.33	73	16526.047
143204	24554	2362	17.1082	40523	6899	3188	-101.7532	39	16526.926
123569	53879	67853	797.9533	33990	14975	84019	948.6659	37	16544.729
208995	285716	174047	3501.637	89822	123277	334384	6095.143	57	16570.162
197195	118771	143073	2464.795	56441	32941	176591	2905.555	42	16615.014
479901	434413	83860	41421.55	202737	153232	138701	59424.93	60	16626.230
115807	17134	778	245.0458	31456	4561	1122	-491.4558	37	16637.094
2827168	1132613	12280	493.908	1883921	578578	41605	793.0405	107	16638.678
496635	93116	9752	14.6872	148298	26236	12314	-22.9846	50	16680.328
207128	46367	2296	372.6056	64814	13166	3373	457.6253	46	16729.709
275114	127982	10218	-29.3702	90074	41632	14954	24.1194	49	16730.096
2765456	854664	14909	412.5949	1554507	380314	28824	944.2264	78	16752.287
118027	69897	64034	1721.507	32710	19683	80918	1620.9	37	16755.297
131854	114211	23394	1006.603	41987	34248	32267	1380.779	41	16758.059
733073	1919362	79785	16084.94	311784	599694	118913	23542.42	61	16772.656
2797806	1084449	16074	659.9514	1684234	476606	42964	1211.48	80	16773.281
3035736	1336809	28188	890.7468	2059680	670044	69869	1686.851	90	16833.338
150124	235322	436401	3278.896	46744	75385	608919	4343.556	34	16833.473
121114	122559	109003	1814.468	39609	37946	145061	2255.722	43	16839.043
2860850	1215034	12119	809.0759	1795807	571206	30688	1595.997	84	16848.773
102612	36031	330	7.513	52108	17551	-465	292.9135	62	16856.230
3134123	1534525	16892	497.2412	2222334	849143	53698	1502.858	113	16863.061
1897817	785875	20658	362.3138	1214422	392619	49883	856.8363	91	16871.523
609757	730261	699553	32364.32	288195	327236	1379740	62221.41	70	16877.268
2434730	984669	16516	754.3476	1460252	426753	37928	1093.161	80	16885.035
138193	245923	254979	4428.522	51463	81035	357303	6521.098	48	16891.035
607445	89357	7350	169.335	174941	24985	8951	572.9511	50	16896.008
180206	1050156	16779	103.5019	116313	695792	41080	496.588	72	16919.613
2912297	906747	14861	514.5021	1895886	433213	34033	799.6513	85	16924.449
698354	1436646	521427	9776.654	466152	747763	1514238	23937.15	89	16940.469
2757890	1531708	15020	538.622	1897959	752995	48927	1158.405	111	16945.951
2606352	731329	27322	692.3642	1706012	417166	67184	1027.222	93	16955.564
3295792	1100755	30015	345.8415	2073005	621006	71522	1543.984	93	16966.195
2654461	1133383	10357	622.6277	1574748	544158	21691	594.6651	84	16968.004
3031771	1537318	110959	4490	2071258	719448	182715	10199.31	112	16973.076
158717	31104	3942	-157.2538	47939	8913	4597	-224.5083	42	16987.248
156460	163127	175205	2740	50061	49482	234507	3329.443	43	16989.463
104382	9368	348	-79.0772	27843	2404	246	-179.3994	34	16989.611
2753027	1359511	23420	856.862	1832518	657347	58930	1286.973	88	16993.742
418183	466970	182614	62250.84	193126	189829	337799	102501.7	64	17016.801
115548	183803	252428	1716.611	36970	57432	341505	2424.43	41	17037.164
714449	1152538	1041924	40900.14	426151	659055	2646756	93715.81	81	17048.748
2936673	1058100	12284	497.3324	1996835	557468	35486	1490.565	120	17055.578
894197	731099	155179	5329.742	325004	249943	250323	8209.521	62	17060.043
121928	40767	14628	55.0308	33617	11110	17755	-19.9445	37	17066.420
604858	197645	875	55.0875	294373	64373	2118	105.2198	64	17071.035
137621	203363	280979	1726.122	126781	203440	1210439	16276.83	114	17075.248
566138	599975	449734	31680.28	315541	331280	1044925	60164.29	74	17079.488
200426	23733	14948	51.9828	58641	6097	18404	-272.3356	43	17081.461
132469	114712	154534	1610.557	40915	33454	199639	2352.948	42	17095.961
153821	124558	76903	1177.658	52487	39172	104080	1329.888	47	17115.807
272395	180512	49283	703.1763	88418	55208	66132	947.6052	48	17157.439
2979777	974533	32692	677.6212	1725718	500591	69890	985.829	102	17162.213
265611	57540	136392	1166.191	74509	15782	169546	1525.331	44	17168.188
170010	99214	171519	2113.416	49711	29963	226562	2916.728	41	17173.516
2826744	1538227	49769	937.2409	1717207	770158	120172	3172.249	86	17194.043
146250	75559	48986	450.9146	46428	22824	65383	619.3863	42	17260.615
663095	403234	307276	65766.98	257567	145547	450438	95704.97	61	17262.117
102315	13567	7338	65.0618	28286	3745	8269	136.0909	36	17264.602
436657	64370	528	-2.9792	131362	20640	1117	-316.7363	50	17266.326
2934503	1104110	13290	587.569	1671651	480341	29081	1187.244	82	17273.754
2370224	1809776	43288	852.8568	1422028	849069	103186	2237.535	84	17276.199
112676	11079	2651	87.5211	30238	3008	2789	222.6629	36	17280.994
138367	31485	8191	-8.6849	38271	8189	9707	-134.8373	39	17291.945
2370461	1035785	9401	415.1961	1649878	566439	28425	1560.642	92	17298.492
287010	71914	77928	1194.161	98733	20763	104512	1540.723	50	17308.609
2608804	1036502	16261	1992.042	1493748	464942	38800	2625.68	83	17364.758
2519717	818526	12520	162.372	1541654	369076	30376	559.8936	85	17369.178
147657	17111	7809	75.2849	40844	4638	9291	45.0251	39	17381.459
110687	133935	69184	2403.422	45105	48348	105810	3340.941	47	17381.898
1116060	1603517	139037	88172.58	713672	1008970	479375	156324.9	122	17388.686
2651867	1141179	8426	839.4986	1628707	561601	16091	422.5051	107	17394.387
792733	1250534	189927	35730.5	406653	586010	366577	65314.57	74	17423.797
449172	336443	92561	40174.47	166678	113586	127203	57444.49	56	17478.867
2429424	1025272	10177	240.5297	1718367	600920	24738	-253.7982	116	17496.801
309932	367619	48470	48905.17	120548	130697	74465	69403.48	54	17497.668
122381	10405	843	-159.3077	33863	2600	796	-264.5444	37	17559.406
271285	256883	250577	3776.97	105541	103139	419375	6577.938	55	17589.891
1121415	321572	22494	255.1134	392881	95870	31111	81.1271	58	17592.361
371971	240249	265419	37134.21	130697	78436	396279	51036.45	54	17595.047
1524294	1903446	324279	27630.25	791114	760873	609632	50280.96	73	17596.563
151639	395229	149357	1175.528	94013	240206	439298	5011.018	73	17617.771
346351	58129	10580	47.538	99475	16201	13931	54.3291	46	17623.543
6440334	3551980	9938992	271905.1	7790056	3822481	4.370986E+07	921532.6	201	17624.113
133940	9797	1251	26.9811	35372	2005	1191	259.6151	34	17625.113
269230	684333	454936	44928.71	155428	317055	988576	78979.91	76	17649.527
2394088	909522	6796	156.0556	1483937	487131	14561	250.6721	90	17700.381
106608	129534	150406	2395.577	38631	45379	220539	3628.438	51	17707.949
178452	170883	124350	3017.035	58895	53051	167078	3506.476	46	17713.012
118260	96860	122967	1880.049	37077	29471	163779	2292.202	41	17714.873
3478958	1923853	52876	1270.144	2359021	1098187	155295	3895.05	121	17735.801
3121923	2058808	66271	2804.603	2225338	1057180	152043	5613.012	87	17748.146
3034418	966340	42280	709.908	1899663	552159	85997	2021.032	90	17750.809
172215	117816	126737	1609.546	55666	35471	167639	2096.748	43	17751.822
574735	478743	559440	31006.58	223449	195535	980562	48727.13	65	17756.031
2282784	832009	14046	395.7806	1418769	384051	27638	569.8918	81	17775.145
2865577	1477511	11128	199.6808	1820326	749838	32406	476.7766	88	17795.551
2919540	991558	10421	382.4181	1709974	510850	25627	419.2747	83	17805.693
384633	702849	1918	-162.0002	138148	316626	4271	-285.5969	63	17813.121
533142	39246	3227	40.6347	151394	10776	3647	-107.8033	49	17835.439
236034	43590	13179	395.5419	67735	12194	16270	388.747	44	17842.539
2560421	941054	26380	658.918	1627417	461541	52996	1299.876	84	17848.801
110451	13758	6343	274.2423	30188	3541	7549	501.6989	36	17859.031
2131154	1407293	16883	424.5363	1550480	872417	42872	935.7192	97	17864.990
295693	47227	21716	306.0676	93174	13495	28206	578.1566	48	17910.045
102185	229121	211285	1602.089	52852	137844	401575	3625.357	57	17912.506
549326	364076	315723	15425.46	177892	110987	427348	20509.62	53	17917.414
1880132	913133	10982	566.6902	1177045	432928	25392	1326.091	80	17927.121
336221	240763	297498	3233.038	118311	81990	443932	4243.185	54	17929.398
2800338	969748	12634	448.9674	1592657	470610	32620	11.982	80	17929.584
1126799	1742291	97675	54713.57	578409	795385	247676	113434.4	81	17930.184
366530	170297	185241	3492.82	150474	57234	262448	5163.733	57	17994.373
1977319	1153961	90968	2674.705	1029960	416720	160685	3866.428	70	18017.201
100639	41392	318	6.2398	39792	16516	-183	168.3337	54	18027.615
224475	233770	304853	3183.653	82062	79549	450459	5203.95	51	18029.258
115174	13425	4373	-102.2747	31079	3483	5431	-327.5209	35	18029.461
1527374	1732033	175162	45135.19	825379	992410	388942	123134.3	95	18031.734
128420	76449	116544	2014.318	37884	22269	149000	2210.9	39	18034.801
2116622	804247	19049	526.8489	1261582	370815	47076	780.7636	80	18043.354
102577	242894	525955	3151.075	27499	71486	679882	4155.98	29	18043.416
1150812	1422366	542075	62541.41	594767	789250	1333836	102883	79	18044.615
1915006	1193603	27675	693.5675	1197512	540508	55475	1508.147	82	18045.643
996035	1467666	434847	29714.52	605384	823386	1161930	89811.27	90	18050.492
103086	11177	5871	-92.8369	27986	3080	7459	-356.3501	35	18051.619
204072	333434	267714	3400.955	82210	121236	428003	5587.368	53	18114.539
262414	718262	604079	6864.032	224982	486646	1505032	21215.89	86	18119.367
137574	80649	5278	259.4958	37198	21627	5984	455.9024	37	18128.809
2408573	721940	18757	574.8677	1575147	349631	42763	1122.404	88	18135.873
151599	90039	107030	3242.383	42390	25684	134543	3860.262	39	18139.912
104533	24933	7633	-24.3887	28635	6968	9593	46.5673	35	18140.816
118172	56768	99441	1867.44	32423	15760	124037	2156.076	37	18147.572
104459	80884	127340	2451.774	29889	22516	157191	3307.215	37	18150.238
352485	43091	5571	28.3331	99551	11645	7042	98.6562	45	18152.027
227944	126819	49427	1506.455	65254	36549	65125	1818.512	43	18157.326
2497364	1008831	26381	592.7741	1539599	480210	64809	1483.985	95	18157.791
369176	1537737	1174	-16.9386	145637	539286	1819	-247.7541	55	18164.416
2547426	990829	6804	863.9044	1531430	451740	13214	1320.505	81	18164.711
123565	84316	136476	8039.104	36723	24559	176048	10327.69	40	18166.465
903322	121410	17160	379.676	297755	35185	23122	421.7442	57	18169.320
203006	184327	234701	5420.526	68951	64162	350030	8144.683	49	18177.457
2515345	977179	18310	739.191	1622821	492365	42329	1239.857	92	18194.539
154731	14743	22823	284.7703	43706	3900	27445	430.6645	40	18226.014
180089	25945	2591	-29.8449	49536	7111	3093	-89.0827	41	18236.648
217995	216791	198028	2787.771	65367	63177	255000	3985.5	44	18237.838
107222	14589	21918	186.9998	30201	6320	23871	391.9631	43	18239.936
109084	31566	23353	220.5033	30033	8797	21211	290.7371	37	18245.426
606132	140618	48424	483.7864	265869	45138	74492	1072.601	61	18247.766
355046	36471	4125	164.4125	100374	10095	5378	232.1058	46	18250.533
2859229	875425	10774	194.6214	1808990	410908	20025	751.4025	81	18255.199
192324	16055	2732	155.8652	52742	4208	3430	121.423	41	18268.725
139349	292452	367188	2491.647	53492	115234	623454	4569.969	50	18319.988
238843	142509	57154	2469.539	76649	42090	74372	2790.869	48	18361.223
2560947	919872	12983	595.7463	1578531	420264	30248	853.3128	87	18361.867
2561590	1048253	335007	3945.493	1473069	560231	515612	6682.433	107	18365.438
2248021	1006982	6570	309.577	1400709	434981	11473	870.0353	81	18368.146
2384327	1013136	16976	438.1536	1382017	465832	44560	1333.816	92	18392.422
201009	1604429	71380	1054.418	65118	512831	118825	1415.083	48	18436.912
149841	80117	118243	2011.832	42123	22265	147076	1983.764	40	18459.426
285322	155814	203608	1968.809	85856	45656	260280	2409.708	47	18465.438
114301	46554	34848	547.3728	33413	13476	44410	630.401	39	18475.174
2838995	1004295	12604	569.2844	1693086	520753	29633	733.8113	83	18477.023
2619073	1094816	8620	483.582	1940680	589655	24976	1155.954	105	18505.885
298294	21315	5328	-11.6992	83499	6075	6209	-19.4751	44	18529.189
137146	16269	4310	-268.209	37357	4419	5167	-608.5313	38	18530.246
481682	844948	328043	5738.612	231053	364988	749091	13209.8	73	18563.711
462209	727302	378583	40539.91	254761	407083	917207	72177.91	87	18568.914
2619089	932195	11051	481.7611	1649725	448182	20590	1528.099	83	18573.182
222360	30647	3483	92.7963	62906	8648	4417	70.3937	43	18586.010
775755	1060516	64469	4800.911	561643	633674	180757	11749.07	92	18586.100
112805	133578	118082	1973	35015	44986	168765	2463.717	41	18595.170
235321	238111	270279	4398.852	71359	71464	352671	6070.643	46	18671.568
2331254	977638	5955	180.0755	1377123	512898	17638	346.8918	98	18677.553
1753376	2227993	446515	52776.49	957463	1181672	1189646	118179.9	88	18691.408
159296	376473	488184	1226.322	90303	181337	937429	2583.967	77	18693.498
445332	70147	858	-63.4662	131309	19666	926	-296.2514	49	18704.682
102465	109725	173465	1587.386	31977	35319	236245	2319.344	40	18707.486
2631506	979535	15557	595.3477	1550907	442369	30103	1457.178	79	18714.191
147405	106629	45266	864.2226	41595	30040	57486	882.7646	39	18723.379
634494	252624	206968	43099.3	209879	87255	298328	64202.6	57	18755.387
266424	278898	337618	6419.77	96791	94247	479674	9335.911	53	18778.930
845926	1577960	244399	52341.98	634630	894949	646133	104789.5	89	18794.635
184469	186854	99716	4252.868	80607	67239	155566	7057.053	54	18800.609
153725	30150	24972	554.5292	41683	7905	30703	457.8383	38	18800.709
358162	305399	286102	61890.92	167228	116682	454751	95474.33	60	18801.213
891118	258301	20460	462.806	463814	98696	41640	644.004	71	18806.705
146487	24513	25329	109.1569	38929	6331	30306	99.9666	35	18806.996
205593	49790	7300	33.53	56114	13506	9194	-11.0166	41	18811.803
495845	1757898	4455	73.9255	261934	877283	7513	83.8793	66	18820.396
685775	367745	342931	59594.23	380201	242872	1025366	155856.8	82	18909.285
121830	93753	100575	1205.257	38598	38036	173575	1780.557	44	18914.658
144793	186606	372894	2140.553	51117	62822	538084	4365.712	46	18914.742
123905	46837	86742	1172.826	34036	12837	105677	1096.08	37	18920.883
3484180	1468628	35278	874.4958	2183389	686023	85079	2119.132	95	18923.129
2732726	1169531	26344	872.0984	1580010	491051	50177	1575.53	81	18967.873
151594	49645	62433	2385.891	41512	13622	77165	2908.957	38	18993.617
2351268	814545	12225	476.8225	1374306	387843	27782	225.1702	81	19004.910
102973	37365	32947	386.9267	27864	10032	39939	603.7779	35	19008.871
2506495	911334	7175	51.5175	1657762	456367	19490	626.389	87	19012.039
120712	95812	1642	380.7162	33305	26922	2162	410.8882	37	19018.334
256410	21673	3684	7.8724	72387	5842	3833	-73.5687	44	19037.945
343572	48054	25381	234.6741	109274	13743	32968	374.9048	49	19045.139
2265955	726657	21215	704.1615	1303282	321217	34378	967.0058	76	19084.756
2544393	729303	29232	1175.515	1344381	312451	56774	2035.221	77	19095.961
228668	59638	51980	908.078	74345	17519	69259	1093.63	48	19100.781
122575	79656	78097	2916.842	34997	22699	98550	3386.655	39	19112.783
2261019	1486382	9401	464.1961	1327254	722157	25826	235.6386	82	19117.645
294696	29504	6955	-180.8245	82057	8040	8367	-142.0113	44	19119.525
443355	50000	29168	221.7248	147495	14154	38488	329.5768	52	19136.088
269949	154113	214631	12956.6	80389	45746	286845	18162	45	19160.807
754696	1186152	588494	18102.71	369754	504728	1100132	31898.01	74	19162.729
669218	477802	453222	26222.35	275841	251474	1099205	47274.4	79	19168.297
2845532	1191890	16533	241.9013	1931971	616485	52452	439.1572	122	19225.086
2330853	988452	64606	1240.197	1577839	503570	98691	1706.365	93	19315.959
195390	266475	330993	1752.107	97289	120999	630539	3916.438	58	19338.596
2889119	1186743	12170	408.737	1784627	558997	24085	1216.168	82	19349.238
275061	35044	2685	139.6285	77329	9592	3441	-67.1599	44	19354.172
716963	442464	432079	64769.83	246401	145580	626211	88171.23	57	19370.260
3206242	1497039	32762	777.5482	1992841	720122	87743	1213.782	90	19426.723
272744	24632	6564	-42.5596	79579	6247	8116	-258.8924	43	19427.619
2796736	1178525	25790	1175.819	1646801	574392	63925	2668.192	81	19430.523
257771	28640	9251	56.7811	71132	7897	11801	245.8361	43	19434.098
3123559	1455211	43280	866.008	2048348	805516	84759	1988.18	88	19439.967
1712130	1474087	8984	762.2024	1136530	667450	14769	1127.741	81	19442.596
2826232	819174	8671	136.2431	1780629	403711	24073	363.8953	94	19448.559
1441248	531566	41806	927.1166	617347	175314	66629	1326.087	65	19460.656
108948	76891	41862	12877.06	35654	28005	65719	19165.04	43	19465.371
211380	217566	254707	4434.663	65637	64562	334144	5763.678	46	19497.172
122100	124991	61483	10873.6	38377	39662	85869	15672.45	42	19549.588
550716	2610081	15720	1802.892	311609	1149138	29681	3628.904	75	19551.918
106727	116346	101611	1499.177	30640	35594	137063	2027.634	37	19558.143
236493	38750	5115	309.9515	70648	11207	6301	405.2861	45	19559.387
1592341	3264144	719694	70086.03	1169477	2034855	2143780	155273.1	120	19563.199
1149125	1835750	842711	78848.89	594811	799460	1646185	139883	74	19564.920
581149	394495	350797	58004.31	238465	134778	559221	82838.1	62	19573.227
103053	52747	40575	503.2575	28221	14666	50197	643.6517	36	19581.457
129617	13593	5095	38.8295	36080	3714	5918	-35.6002	38	19590.910
314126	91476	247136	3632.13	118835	34237	380395	5172.16	53	19592.023
192120	23294	12141	224.9101	60229	6218	15234	286.8274	45	19608.994
2098770	1284952	24286	443.2446	1273933	569319	52174	940.1614	80	19645.834
2986971	1159016	25848	569.4728	1809923	522444	59766	828.6726	83	19650.574
3065478	1128857	11909	486.2949	1877488	611026	32487	1366.121	91	19672.410
321953	39850	10031	281.5391	82886	8718	11921	401.5681	34	19672.641
167850	66441	43118	613.3198	47533	18890	54330	556.913	40	19678.010
201086	628164	251267	6173.679	137200	294861	583457	13846.54	73	19681.453
2617439	1339860	10498	499.3378	1750380	681533	30767	958.6287	87	19712.561
713138	1018616	127950	12950	376053	503846	325787	31718.25	80	19756.150
187293	138510	145748	1822.863	56929	40159	188956	2131.232	44	19757.973
1920155	693372	88482	2040.44	1019417	257904	156878	2733.256	72	19763.744
280585	37867	6869	-148.4491	78687	9863	8574	-263.7986	43	19764.789
173518	22017	8857	155.4777	49807	6090	10635	-7.3765	41	19768.602
169966	20722	8561	461.0721	47546	5582	10480	858.928	40	19771.424
2385885	1071246	9478	369.1158	1428504	493724	24854	1019.509	87	19776.217
111336	13296	2043	-64.9877	30253	3444	2259	-241.0701	35	19778.258
3022619	2104055	13636	453.7796	2278497	1309225	42957	1846.488	100	19779.236
2239850	864229	14991	729.7951	1258234	383440	39423	1485.03	78	19780.697
2557140	893163	11449	544.4889	1612985	432128	27028	1377.671	82	19781.111
3172035	1481318	15000	542.5	2138493	775256	41632	319.1552	90	19781.689
101939	9229	2281	34.7641	27622	2605	2343	91.8423	35	19787.430
2410200	882890	31612	563.0332	1552546	431688	70988	1398.827	84	19803.779
133050	17017	4176	69.0736	36065	4459	4983	93.9463	37	19825.178
557617	497813	719223	35434.81	229808	211731	1247730	64058.65	66	19877.582
239258	244885	52372	1271.669	67513	69095	65500	1301.55	43	19890.328
257281	242047	150533	26391.3	110830	111276	286419	48774.3	61	19891.414
284409	27616	2317	59.5837	79529	7411	2950	268.495	44	19892.453
109737	120775	131249	1910.269	31140	33498	161502	2268.862	38	19903.746
391175	252247	334772	39040.31	152303	85927	504121	55966.99	57	19905.771
143177	174365	308272	3350.659	57093	63064	467856	5401.521	50	19910.648
103205	112679	24865	1755.927	57005	43382	43339	2654.518	56	19939.072
481111	162306	6294	397.2934	180642	52870	9710	344.731	56	19976.721
3221103	1347640	8317	148.1837	1842136	673067	23815	321.0215	100	19980.795
118921	55534	104897	1428.322	34706	16483	134943	2084.702	39	19991.969
570838	461164	446102	90210.92	230332	157975	709403	129473.9	63	20012.148
478731	189933	80914	28763.47	164003	64167	120628	39192.63	54	20086.867
296282	307964	327183	3425.366	104350	98856	451192	5290.471	53	20091.488
334955	434411	555221	34350.7	164128	195897	1035315	61816.17	66	20092.287
102336	76954	85444	1226.608	29291	21570	106217	1317.374	37	20095.965
2278324	1052557	5800	169.38	1352780	453158	12386	-13.3454	76	20100.680
2527343	1022839	107410	2813.701	1452223	444262	232536	4446.07	80	20105.928
725350	1024163	330250	38899.02	444199	544407	784615	74180.9	84	20110.535
2419041	984621	14154	159.2394	1461651	464571	28144	20.0784	91	20118.715
3406514	1585868	29841	779.8801	2239680	823305	74271	1596.403	93	20156.117
2772563	1402602	16103	694.7783	1988410	773520	40986	1365.115	92	20175.447
212803	147578	155178	2161.886	60940	43869	202480	2660.128	43	20201.172
191468	363012	405354	4521.56	91427	209579	923236	11505.34	71	20207.646
2062369	969391	11492	490.3012	1236787	506741	28197	959.4517	82	20215.688
1431347	1887988	116532	5103.045	1841766	1850665	520048	18034.09	152	20225.973
194912	190923	66292	1330.581	59484	56867	86701	1970.726	44	20235.227
394804	111813	8219	162.2859	116887	31674	10035	198.9635	48	20243.707
3115179	1336307	13935	359.7535	2210913	739695	41830	1038.663	92	20271.125
106701	29200	22793	371.0873	30251	8250	28409	357.9449	37	20282.691
150473	35481	70830	2298.563	41767	9974	87756	3115.912	39	20299.279
2466819	1075050	14511	293.8671	1321532	431953	30033	203.2513	75	20315.576
556159	97088	36896	632.6656	190959	28076	51954	706.8194	55	20316.361
176921	207290	292999	1976.444	94300	145456	804432	5527.235	102	20321.100
2750921	1264117	115986	1945.615	1708006	517321	212247	3191.657	80	20331.492
2774142	1183337	14837	629.9557	1934403	582320	34303	1641.798	93	20345.113
429244	278609	440204	42059.64	175889	109979	742285	59438.19	58	20346.693
2624404	1039772	14581	491.7941	1570060	450130	28319	941.8959	82	20347.646
321906	70293	12011	52.6171	107913	20139	15725	50.1725	51	20390.893
135241	95553	129550	2282.755	39120	27531	162839	2695.468	39	20401.932
102561	143540	145536	2166.37	32217	44299	198816	3130.378	41	20408.439
518594	724198	516604	9750.685	219221	255436	816274	15263.17	61	20420.982
261566	63761	8677	102.3797	75077	17693	10597	263.0917	44	20433.416
135405	317208	3220	283.642	36449	86939	3581	358.6941	37	20441.822
3041485	1356517	111599	15083.9	2875721	1156710	380966	32114.99	119	20449.061
123891	25180	26511	353.0671	34579	7314	33957	456.5877	37	20467.928
109749	56154	55388	981.6668	31138	15891	69335	1052.693	37	20501.176
167119	239664	1709	57.0749	55349	79657	2710	267.031	46	20526.211
558647	109676	11376	54.9936	220251	32721	17902	55.9022	58	20537.229
114262	22412	6138	37.7418	31225	6158	7471	92.9231	36	20537.887
158066	388630	127125	8293.713	66734	151192	210086	16478.63	57	20560.125
328991	52077	1922	148.4242	106449	14575	2477	115.5597	49	20571.902
162831	28864	7776	-209.9664	45240	9036	9764	-652.0396	40	20594.816
333724	274371	370380	5557.318	121608	96056	544966	8371.393	53	20620.527
561480	1411467	778789	8026.263	292743	626276	1601715	16993.21	75	20621.404
787286	1260387	457249	25482.87	468332	596966	994981	43612.23	77	20632.152
205450	141095	135942	2445.946	60059	40583	172646	3195.24	44	20633.252
308499	697269	1058629	8173.287	210346	458324	2661755	19097.46	98	20637.398
399601	929331	291192	5783.471	220479	430922	610390	12245.88	76	20669.805
188615	21991	1718	-258.2202	53794	5966	2315	-592.1285	42	20725.537
2807152	1147112	12661	444.0821	1970233	663233	31425	1174.943	96	20737.285
2637128	1227011	13647	619.1967	1597106	559397	23969	408.8609	78	20738.029
2920192	1191692	25021	958.4781	1889810	650538	65098	2420.398	123	20742.578
216524	142050	79910	1850.951	152900	107273	266364	4167.22	82	20753.871
2619586	878877	21187	512.1907	1523927	421682	44701	816.5261	81	20769.988
186643	37680	13214	18.5054	53365	10219	15854	79.6094	42	20773.777
2869122	1155515	18389	698.8229	2055848	646674	56781	1204.214	112	20775.271
621717	271965	364176	62338.07	252408	94580	565656	90452.1	62	20821.299
2801984	998381	42172	379.4492	1654411	459914	96875	1263.688	85	20844.555
365513	272322	216077	4044.52	126292	87480	295446	5848.321	52	20845.400
3563213	1273073	11922	673.4242	2282571	595278	33291	1433.425	92	20852.809
197786	25986	3259	200.0299	56317	7308	3937	303.4657	42	20856.066
107039	32408	14997	117.9317	29979	9108	18695	64.7895	37	20857.332
187603	343173	1222	167.1542	50986	94745	2288	11.7568	40	20878.512
398587	543550	397093	7163.317	177160	212364	664045	11807.92	61	20883.941
111834	104872	146468	5734.255	31792	29651	183853	6935.553	37	20912.672
1834853	3077983	978760	78611.44	1064579	1337928	1951784	130046.3	75	20933.771
182032	85712	85261	1506.942	50897	23994	106211	2057.237	41	20956.043
147051	15228	4915	189.7315	40337	4140	5573	386.0453	39	20957.332
131763	164716	262395	2222.36	40824	51125	351154	3612.939	42	20961.832
102252	232074	170215	1576.062	49724	117028	332850	2701.885	68	20972.854
408126	58392	4486	173.4646	117226	15968	6140	36.454	47	20982.461
126912	91510	18182	132.6102	38816	26678	23435	259.7035	41	20982.984
338938	436721	276692	40087.02	202292	245954	691928	92680.56	71	20984.307
743273	571659	529305	30668.01	304442	227542	932203	48402.99	66	20985.309
104788	58876	72635	1747.823	29898	17166	90822	2191.714	37	21007.168
100650	327730	382169	5491.881	48591	151375	721954	11365.82	58	21016.818
112967	31238	12917	-76.7563	31543	8636	15781	-193.8859	37	21054.199
521639	1286487	726039	51462.99	187720	439303	1183709	77337.27	80	21060.725
144659	65739	55358	1089.984	40993	18867	69119	1129.776	39	21065.236
112479	144423	43702	1124.282	37798	53939	68753	1342.443	45	21069.373
143600	39073	25494	186.4134	53814	11522	34362	378.3082	48	21086.070
280893	517379	491353	5152.303	135290	200855	848724	9296.616	62	21086.293
1119558	1252561	70979	1583.122	757397	766525	205463	4801.875	94	21129.984
203769	22619	4842	35.2362	56204	6139	5485	152.7085	41	21146.313
227452	253642	479432	5193.735	97085	118575	856466	10889.54	60	21171.203
255096	37941	24768	238.8848	78783	10689	32828	325.0508	46	21178.016
191042	23423	8764	180.8604	52636	6265	10501	-95.0939	41	21187.809
623295	2812660	15895	373.7095	452300	1507621	36950	481.895	90	21194.098
2718311	1285839	16511	605.0671	1529544	595635	46835	1368.443	91	21200.605
174610	164966	222939	2375.078	62275	56667	330481	4062.784	48	21206.762
2930765	1372666	21410	490.101	2063623	713572	46851	1456.141	92	21206.801
2809701	1352314	22605	423.1405	1805255	710977	61435	1466.504	88	21217.664
2373508	1128789	23666	102.4626	1667528	599383	49940	-57.366	93	21230.908
2603559	1094084	15369	552.4009	1846829	599647	48452	1779.757	90	21235.016
2341407	1042940	21293	673.9373	1538667	525494	48922	810.1242	89	21266.213
210145	131702	197593	2489.367	62267	37533	251485	2849.309	43	21282.055
126594	15245	38327	277.7447	34670	4353	45252	139.2372	37	21289.395
787949	1021848	530297	72255.26	734483	1150108	2500809	355785.6	162	21323.682
140772	17102	6317	215.9837	39842	4803	7683	277.4163	40	21335.797
890140	1151057	98601	33577.32	421910	507412	224355	52309.32	78	21384.002
2707334	945211	14729	451.4969	1688291	447883	28477	317.1597	81	21385.984
133195	257591	396629	3590.087	58591	137777	855311	7795.747	55	21386.213
414183	120298	20506	444.1866	118602	33902	26023	618.2903	47	21391.699
112814	85911	128447	1794.477	33717	25214	163805	2175.46	39	21392.445
105094	218367	202664	686.6504	49721	100146	370185	1885.379	53	21393.910
154211	23703	6317	-1032.016	42435	6949	-1745	-42.8945	39	21396.031
135831	12928	3060	-60.334	38549	3418	3687	35.4407	39	21396.602
216857	249361	177322	2983.364	75841	91253	295754	5400	53	21399.346
528733	1552879	82996	62507.88	399775	814529	221054	103951.3	88	21400.883
2924528	1058090	25348	651.4228	1860146	564001	60760	2027.636	123	21405.545
127915	9186	2497	24.6817	31961	1785	1628	-131.2692	30	21406.018
105219	51332	99833	1343.031	30321	14866	124230	1720.303	37	21409.656
1809666	1123340	95196	2309.296	1095087	451507	189468	4411.555	81	21416.377
196136	383799	169809	3389.485	78341	135972	258907	5669.283	52	21417.594
334819	42821	42308	927.8788	95448	12625	53190	1425.959	46	21419.131
122245	12997	14946	285.2706	33762	3420	17347	400.7667	37	21438.582
247916	211181	90812	15837.15	123953	84563	158105	26156.69	60	21443.592
256780	380252	263993	4033.407	86374	118805	370395	5493.16	49	21466.270
329521	132806	120593	25738.67	119130	40328	164907	33822.88	52	21481.426
2595043	1002432	9350	407.535	1489391	426923	20074	1303.351	77	21500.939
291159	37407	5652	-7.3228	81102	10130	7053	-167.9267	43	21501.871
2657348	859721	13802	388.8922	1620182	424759	32515	1077.092	89	21502.516
117955	17029	5414	30.9254	33220	4685	5611	-33.4229	38	21505.732
136906	61208	133134	1806.017	38505	17535	166649	1918.209	39	21508.350
2582533	852314	12264	341.2104	1566265	435282	36272	537.4592	85	21511.971
2325196	962514	18148	472.5028	1358329	428235	38451	355.9011	76	21522.852
302057	1350519	75168	92.3248	99546	399397	99080	-64.612	49	21544.875
267687	47718	780	46.758	80231	13609	1022	62.9342	45	21582.510
2354067	1027608	21164	920.5004	1430421	472110	41990	2321.639	82	21585.336
870652	1197998	458355	55061.71	424777	476213	774076	88399.46	70	21611.168
124552	190232	207120	1960.432	49132	73099	325574	3417.901	47	21614.445
622682	277790	5895	229.7095	236325	88301	8023	292.4903	58	21629.314
115429	158936	214280	1991.108	41636	58121	331586	2989.775	46	21631.125
3343896	1468805	14908	505.7388	2681033	1039884	49595	1216.28	115	21631.848
2507088	878859	6926	412.3486	1442012	394433	13597	716.3917	79	21638.914
2500537	1013576	9855	215.8655	1427779	524146	22794	482.9434	84	21641.652
102304	47046	13441	369.8401	27558	12749	16101	786.0661	34	21644.004
100915	10642	9597	118.9917	28010	2692	11092	155.8612	35	21705.947
173582	165290	156518	2414.06	52669	49161	208728	3543.041	42	21705.984
209360	303435	392397	21656.07	201224	378602	1931013	73461.23	142	21707.969
873221	713918	427588	12460.09	348853	248579	676953	18634.46	65	21711.924
372649	219037	73624	26678.51	162141	89016	115878	51486.16	63	21719.240
115115	11385	1704	20.7944	31644	2977	2236	-55.7604	36	21720.039
100647	19594	18069	375.8709	27935	5135	21430	230.223	36	21720.664
2821785	1612481	38362	1198.708	1643258	634612	84001	2087.256	85	21721.559
132193	87207	34775	472.8775	38275	25698	43883	636.2363	39	21723.777
170703	200200	83289	2202.713	69213	78609	144284	3790.532	51	21743.051
168733	60893	49083	679.9563	47247	16890	59597	914.9917	41	21762.301
221634	248939	79524	37050.5	98286	114362	163770	64077.5	61	21818.344
251319	656379	707352	4460.047	129631	286669	1314791	10781.58	63	21820.889
994368	1260922	606994	18859.56	443995	465828	1038000	29553.8	67	21828.564
245200	18831	3477	35.6597	67907	4964	4838	-95.1882	43	21832.186
161659	137066	186959	2818.6	48208	39767	240052	3775.517	42	21836.852
217262	52131	6795	-84.8005	59668	14306	8529	120.6769	42	21840.805
2747565	1158126	27246	291.3006	1728220	560303	53489	405.9329	82	21841.285
2017701	1641125	89286	1951.745	1328922	852125	204950	4912.695	96	21866.520
139337	156106	218812	6221.953	44398	47587	291823	8318.67	43	21885.621
1848454	1003573	6579	528.2819	1135891	535623	16045	410.1245	87	21890.314
2898167	1629152	16188	415.5468	2022521	892582	46100	1327.21	99	21892.908
365056	239489	292430	4919.323	113673	71202	378610	7437.021	49	21921.475
119671	15729	13440	258.984	33039	4097	15554	402.7794	37	21930.297
3078777	1590087	15155	621.1955	2030419	747116	39411	1609.757	87	21934.098
131181	142570	190714	2122.255	43321	49947	280727	2901.385	44	21936.230
180635	176273	191129	3462.537	58830	53456	261757	4694.167	46	21942.686
285507	66484	12818	-13.5102	83168	18736	17187	34.7907	45	21949.631
126320	227251	288709	6101.775	55406	80913	432288	9660.757	51	21953.402
395636	53309	17503	545.3183	126052	15312	23175	919.1175	50	21959.104
159984	60073	9782	178.3702	44143	16195	11770	311.297	39	21962.098
335825	39421	1446	178.9206	101077	10987	1329	300.7569	48	21962.967
716253	120408	15683	36.2163	225595	34621	20400	126.44	54	21971.053
133533	354021	6802	77.1922	36275	98424	7551	280.4111	38	21984.867
113036	136200	173339	3025.518	40028	44943	250569	4629.121	45	21985.973
1063770	263906	38492	112.0012	380149	81870	54484	349.7524	59	22024.848
108405	160278	236979	3527.722	50984	66797	416612	6438.533	56	22032.170
193854	20013	22561	442.4721	57501	5285	27648	646.4528	43	22036.287
2779105	884317	11171	815.4931	1545486	373309	20659	1373.17	76	22041.025
1813902	1391716	40650	759.465	1170119	658531	89270	1276.047	87	22047.549
3489051	1711222	54714	1597.655	1776705	737518	84124	2120.556	78	22070.836
100296	151898	85023	860.1903	30829	45943	111249	779.2689	39	22072.758
2638092	850288	17012	19.9732	1398093	366842	30811	42.2971	75	22075.420
2135267	982749	12682	353.0602	1256672	433200	22733	623.7213	79	22084.219
252768	250633	127322	1883.364	97546	79000	173595	2305.679	53	22096.574
1022119	1059789	269354	37880.96	619793	528316	682772	117650.1	87	22146.152
186735	19961	3703	-118.8617	52866	5575	4872	-120.0808	41	22147.258
184383	25719	10488	43.7768	52235	7107	12356	261.9716	41	22158.006
163191	90273	87696	1297.546	48181	26626	112562	1710.328	42	22164.314
169359	26158	683	-135.2837	49319	7231	1120	-317.168	42	22164.854
206799	424009	524381	3245.574	87919	179164	894687	6042.541	58	22178.527
2888727	1343317	45235	1107.683	1934347	717034	99983	2501.446	108	22183.604
265212	117294	29979	1912.022	78566	35562	40491	2475.345	45	22186.148
138871	85924	8708	1895.919	40143	24464	11092	2178.861	40	22191.742
194282	317780	435784	3109.682	69159	109425	617791	5149.875	49	22213.746
150647	113890	15081	590.8441	43190	31998	19274	878.4714	40	22252.418
324061	61374	587	174.5307	100960	17785	1176	425.7736	48	22256.854
140495	75419	111059	1805.61	40068	21575	139078	2287.676	39	22267.805
300800	409784	537113	7301.439	121856	151609	847249	12912.87	56	22301.076
196874	804300	15931	286.5291	56800	228359	20593	206.6673	42	22322.598
433405	286970	91510	44902.71	200965	115808	150551	81360.71	68	22326.723
461656	98648	96946	2123.471	137236	32541	125451	2981.601	49	22366.918
2343300	994486	15346	252.7106	1381612	501688	41379	389.5619	87	22371.422
144552	40722	33329	636.9569	41744	12579	44269	936.6909	40	22373.127
966958	1.160416E+07	177946	1809.571	858263	1.084245E+07	650006	10095.14	161	22374.883
1303552	1.566328E+07	235828	33443.35	995586	8378408	753300	91774.13	101	22375.473
100703	0	2193	-42.5727	24548	-49350	1890	-87.971	27	22375.686
106269	35248	20804	155.3044	29731	10079	26033	19.8513	36	22381.559
1455960	1327519	165209	3159.425	1380745	1037935	456753	12143.24	113	22392.363
198961	85935	41501	636.0061	55484	24291	52342	789.9862	41	22407.992
378726	281956	86920	24562.21	164691	112430	151432	37180.93	61	22458.986
441188	265024	42621	38016.84	160135	90727	65214	54408.71	57	22476.500
3105542	1556754	19815	759.6215	2180424	997860	50339	786.2179	134	22503.047
426929	993925	312375	4116.237	217773	530059	669770	9979.097	81	22505.061
2328764	1026245	22171	526.5931	1393793	497003	44500	1019.45	82	22528.059
2457536	936246	16103	272.7783	1439626	440569	36116	867.9076	79	22560.490
166362	22549	1098	183.9978	59228	7284	1259	224.8299	48	22572.727
1080967	1813543	590640	42949.9	625781	923253	1422423	89026.33	82	22584.605
3569194	1528970	19425	673.7425	2112357	742518	42387	1167.511	89	22590.531
290801	60563	4046	7.7806	94311	16890	4874	-73.3686	49	22592.691
106910	125740	153175	2438.117	33887	37994	202517	3220.804	40	22598.219
104897	66840	5741	94.8701	202150	179349	61865	1985.626	752	22611.799
152231	124060	163848	2736.273	45334	37012	216636	3420.08	42	22613.477
1231889	1435063	17196	942.4956	755177	693910	31020	2422.222	89	22619.775
106785	15532	4138	51.5418	29628	4560	4755	137.7555	36	22628.246
646038	979010	205903	26849.56	348426	403175	378094	44895.27	76	22677.719
317336	361230	328613	43307.59	137475	126560	510017	62339.55	58	22683.859
516199	1055072	138040	50356.04	306198	489151	305962	83940.07	104	22686.631
111142	79627	96065	5065.247	33205	22782	122715	6075.312	39	22707.180
152077	16886	22680	111.348	43068	4842	27384	169.4424	40	22708.609
243275	187097	236562	3031.728	79726	57097	317788	4251.307	48	22711.031
331568	85654	106	20.7466	228423	57534	-452	-345.9572	112	22765.418
177969	15452	1396	32.1156	48365	4124	1790	-37.581	40	22789.355
380977	2569256	71734	1478.477	131050	831733	100938	2073.022	52	22801.832
3406853	1629484	18655	831.5455	2166903	812006	49908	1137.239	91	22802.322
179278	235643	275500	2078.55	59181	75224	380148	2952.703	46	22807.100
299406	280921	248326	3761.889	96185	87518	332909	5216.395	49	22872.588
2085734	1391608	50790	757.319	1381627	696572	123817	1368.734	83	22882.945
114765	154234	260243	2809.032	34086	45320	339977	4078.31	38	22891.982
429830	41253	10740	203.514	136712	11807	13711	282.9871	51	22902.414
793417	1512009	506937	25037.77	438148	605636	937138	41249.84	74	22908.305
175814	32622	11010	26.661	55938	9415	14440	83.084	45	22916.553
3081182	1064954	34387	597.7107	1959308	535256	98870	1207.607	123	22918.422
2617255	1238287	37400	751.14	1720796	657188	75001	1502.356	86	22923.436
272868	124949	127558	1685.404	82788	36763	162543	2184.062	47	22942.029
2400417	792354	108665	2067.106	1352411	387620	242016	4691.897	80	22966.357
207953	209234	242849	19320.03	67144	64175	319491	26073.24	46	23014.344
2312307	839564	18356	621.5716	1370248	391628	34321	1155.208	79	23025.410
112321	628862	95194	1126.583	50933	335340	169296	1428.306	53	23028.479
203791	217187	7352	542.0472	85672	100468	12511	596.6671	55	23032.027
132777	44746	13791	-22.5249	36471	12506	17297	-293.0383	38	23037.641
179440	383050	312166	5715.313	80776	137349	511888	9378.316	56	23049.531
2300537	1195215	10168	1083.825	1346768	475323	23081	1920.644	76	23117.402
2336058	1097235	7492	536.9012	1383004	516590	13335	1001.094	78	23119.617
331420	52198	123084	1194.212	96077	15177	153442	1190.696	46	23131.094
2960238	976192	20592	89.8112	1866049	483258	53588	488.6868	92	23132.258
130267	18737	9446	-236.2794	36483	4970	11229	-503.8531	38	23133.279
2772363	1160026	14272	665.2592	1673017	574517	33844	1820.848	100	23134.359
194243	21073	3085	139.0685	53462	6045	3734	150.6774	41	23153.352
174762	201633	1615	330.6015	48599	55747	1951	521.2511	40	23162.777
156938	197871	221738	4859.902	55124	63119	310972	6972.129	47	23228.324
202048	87606	86591	1540.555	58657	25172	109437	1720.016	42	23231.994
149559	146248	983	-28.4537	44013	42428	1536	54.9696	40	23241.072
2386486	681898	11266	646.8226	1323025	251097	21043	1218.912	73	23249.535
182204	20236	7105	-98.4095	50468	5348	8860	-20.954	41	23258.609
338290	167451	72068	982.4148	95656	47044	90338	1180.362	46	23330.680
157763	86638	63458	769.3938	48086	27315	86819	1311.746	43	23337.268
103069	130392	194856	3543.222	33025	40001	261574	4496.501	41	23343.566
356190	89996	3426	148.9986	132389	26746	4091	402.3051	53	23345.172
2522619	1285189	14298	735.5178	1901681	737726	31684	1681.672	96	23346.857
2665374	726300	15307	404.3227	1589285	341044	36461	442.2621	84	23369.646
166796	25070	3158	161.5638	48343	7168	3912	182.0632	42	23451.775
3517040	2069791	61958	1994.244	2662087	1084627	118028	3888.771	104	23454.820
393481	86534	18816	449.3776	117662	24470	24002	588.1122	48	23460.480
102452	40240	5463	-51.1257	27674	10768	6613	-32.6107	34	23461.094
260216	415324	410825	5714.283	107252	139687	597180	9093.798	56	23502.867
226950	467830	1815	159.8215	64440	134649	2420	361.762	43	23504.646
427859	97915	12033	302.4513	163561	29968	15992	188.7512	56	23525.049
177081	188254	211795	2323.699	72339	76642	344865	3745.927	52	23576.396
2609944	1877731	11862	555.0582	1858235	918300	27033	2234.951	97	23578.576
151339	214195	282034	4389.308	55962	73081	409737	6627.846	48	23653.734
107949	101641	134930	2166.573	33504	30321	175566	2596.052	40	23658.283
2280338	1053548	22187	620.2907	1470070	472628	46186	1200.835	96	23659.295
290006	22007	19052	685.4172	86043	6222	24544	1006.118	47	23662.561
129301	63873	26043	2947.412	37353	18198	33290	3897.569	40	23666.455
463131	73630	13277	-136.5603	173355	21419	11102	-642.5778	55	23668.582
2378922	1458016	34918	796.2998	1377936	642124	95773	1605.265	92	23687.355
282185	309804	184537	3393.126	100098	100863	274725	4313.072	43	23687.531
2855388	1256624	16775	188.0775	1953814	665715	40426	-366.3014	92	23706.150
157361	267302	359868	1860.995	53678	102809	546106	3906.347	48	23762.719
3003399	1211483	13515	271.1915	1826820	569209	33121	662.8881	87	23779.563
259723	176637	90497	1374.482	77706	54122	121732	1348.765	47	23782.617
117901	26150	9767	-97.4713	31448	6711	10176	-16.3264	35	23782.758
772096	74452	9303	68.2983	235669	21213	11846	107.3606	53	23783.908
2345577	1113242	18667	805.8187	1273587	479299	33712	1538.843	76	23797.410
158478	36699	6689	217.4529	52162	11003	9023	647.5903	45	23805.875
113668	46602	32958	411.3438	31470	13100	40419	720.7059	37	23809.764
175340	30515	17582	379.9502	51909	8720	21714	555.3554	43	23872.246
239158	33173	3385	-319.1015	65731	9091	3901	-393.3539	42	23874.586
2771692	1147722	14115	834.8515	1598969	611594	34800	1846.28	83	23878.682
241833	140519	141173	2601.205	79110	44156	196753	3510.243	48	23887.119
2821902	1203551	39265	961.7665	1700018	559507	73050	1729.105	80	23890.264
153289	202217	304420	2526.962	48713	70839	458354	4558.859	44	23891.117
3179180	1035788	15080	444.988	1874511	483357	36308	684.2788	88	23893.027
2437555	911857	21265	700.9665	1451853	410473	43550	1147.155	87	23894.469
358374	399604	324888	58471.62	150829	145678	538141	86924.51	60	23911.375
139912	319111	280437	2796.116	102031	386432	1329505	12613.23	131	23921.664
128156	34017	270	104.147	47759	13784	381	276.1741	50	23945.316
2784174	1137539	7653	280.7333	2042986	619540	17882	477.7802	90	23947.535
662900	1033460	519150	7768.315	401267	498402	1149974	16509.74	75	23949.379
103230	22688	79650	9043.365	28956	6290	97817	11206.13	36	23976.467
139981	116681	102755	1357.556	39935	32502	128685	1758.229	40	23978.512
287801	61446	67915	1005.031	87365	19060	90205	1076.5	47	23999.527
206608	155891	196187	8704.69	73003	55091	271073	11977.6	49	24002.711
573183	85548	31077	234.0197	230949	28297	47330	-48.787	59	24016.012
132797	98820	91042	1706.056	38962	28085	115364	2010.12	39	24016.441
[truncated: 8,001 more rows]
