# Supplementary material for: Mitochondrial calcium uniporter-mediated mitochondrial dynamics imbalance contributes to contrast medium-induced renal tubular cell injury
Source: Front Mol Biosci. 2026 Jun 29;13:1848361. doi: 10.3389/fmolb.2026.1848361 (PMC13357276; doi:10.3389/fmolb.2026.1848361)
Supplement: Supplementary file 1 [file DataSheet3.zip › Flow Cytometry Assay(1,2)/Flow Cytometry Assay-1/╧╕░√╡≥═÷-1/╡≥═÷ 2/CSV/12h 3.csv]

FSC-H	SSC-H	FITC-H	PE-H	FSC-A	SSC-A	FITC-A	PE-A	Width	Time
631991	1.671412E+07	2461	583.8621	390726	9411659	12242	2678.376	129	34.970
8000537	1.564179E+07	822	-102.2858	9.328616E+07	3.27658E+08	18	-10762.59	2147	35.194
331709	1407013	-26	-91.2586	247791	1598988	-473	-459.9353	77	35.559
2157109	1633174	-37	-235.6757	1832027	2046661	-666	-1200.163	100	35.579
9428526	2292690	9558	427.6038	6.848279E+07	-4738402	160714	6847.255	728	35.658
1.29928E+07	0	-37	-89.6757	5332473	-9713135	-7143	-620.1223	44	35.673
170059	46128	292	123.9812	52686	16105	391	262.7351	43	668.592
201099	281704	1469	706.6109	259548	504726	5795	4217.1	337	730.736
184808	46275	145	81.1345	68219	17045	195	195.9395	53	1080.797
114645	268121	1929	448.4169	132276	366061	8780	1632.558	158	1444.404
195378	43408	-93	160.3827	169968	36182	-759	40.2201	134	2351.712
610738	1.675625E+07	1194	467.1834	343571	1.132705E+07	6013	1878.729	118	2389.193
7878447	1.591883E+07	556	-117.0084	8.984358E+07	3.659405E+08	19008	-17779.25	2545	2389.452
330995	0	-61	105.7779	855680	-9414960	-74	231.6486	284	2391.248
105642	0	154	106.8394	2325797	-9235890	-1	203.1439	2123	2393.122
7686118	6928588	935	577.4535	9683187	-724465	1885	1257.749	192	2393.313
950545	6525938	203	95.7883	984805	9774320	882	347.0802	123	2393.330
8821070	1487129	-33	176.7487	4.476258E+07	-4906064	-786	1149.105	397	2393.377
6052300	1075011	26	-82.7414	1.062435E+08	-8052019	-12362	-1312.108	2242	2393.607
187638	131778	107	-36.3973	323097	-228089	957	-1036.712	175	2394.870
2616839	345272	130	140.293	3983673	539157	577	-391.0303	163	2395.106
1.004946E+07	7833498	952	656.0072	1.535945E+07	1.791814E+07	2340	592.274	187	2395.146
7654730	7274250	141	103.7101	1.571792E+07	1.321719E+07	227	808.3347	237	2395.179
1246611	7181301	780	383.758	225011	2475855	1191	336.6151	21	2395.189
7374274	6722104	768	346.4848	1.871956E+07	6830285	3100	2684.91	259	2395.218
4791708	1901985	114	128.5954	2.23923E+07	1247619	1604	-1075.816	518	2395.295
212863	56285	1062	304.1782	133371	46809	2846	976.4606	86	2890.868
182270	165115	979	374.1219	185789	402761	6584	1729.562	277	4007.792
612819	1.675338E+07	2482	621.8402	343264	1.111302E+07	13651	2937.621	117	4359.711
7896340	1.590511E+07	1785	342.1385	8.998062E+07	3.681332E+08	8046	-7780.819	2573	4359.973
525718	0	33	6.2513	1805062	-9813400	-1186	995.6654	399	4361.093
364284	0	189	108.8029	1.573094E+07	-2.502474E+07	2	226.7122	4133	4362.564
2915809	0	128	130.5808	2.010795E+08	-4.724167E+07	522	599.8842	6836	4363.517
1153791	0	164	153.4004	1.31028E+07	-2200377	22	29.8342	1206	4363.985
6545722	8030251	348	30.9228	2.307804E+07	3127388	-2291	-3362.325	899	4364.171
2518454	7389235	15	-31.1585	1016854	6123683	-225	-320.6225	50	4364.184
8028264	504992	71	3.7831	9459980	-4333594	403	-576.9917	119	4364.204
4411631	793955	24	119.5464	7107688	-441504	374	244.1814	139	4364.237
3311054	583637	64	-18.2096	5413073	211067	145	-532.8655	152	4364.260
3080371	2140035	187	-8.9093	2.73681E+07	1.704011E+07	5436	-9021.24	895	4364.394
490849	51494	37	61.6757	604367	-296480	126	-20.1314	147	4365.699
859155	213717	55	-20.9145	2909997	-409164	83	-6.9437	424	4365.751
4132934	0	130	47.293	1.799996E+07	-3451879	-874	1189.769	520	4365.814
6873947	254514	76	48.0636	8.01821E+07	-2.485896E+07	-3458	-873.3938	1052	4365.935
4074702	8081684	-400	65.56	1.230287E+07	2.193673E+07	-7932	438.4148	292	4366.037
750995	0	92	53.7612	3926283	-3347316	114	62.5954	537	4366.470
2961847	0	-8	-11.8488	456793	-2505091	-8354	-1271.859	17	4366.988
128770	17484	57	-9.2023	50218	7258	66	-47.4974	55	4445.650
237374	447314	6310	1276.991	426006	969068	40591	8695.955	270	5190.121
349352	348133	2579	678.8819	156128	249613	6898	3291.378	118	5190.239
277400	220646	6775	1358.078	228309	234610	18026	4576.059	144	5190.272
189705	19706	143	44.4223	58885	10309	277	-203.8603	45	5528.131
122121	166752	1288	294.6568	78467	241623	7183	1314.366	146	5782.833
107707	119182	283	50.2763	53369	45993	567	-510.5913	108	6154.958
611992	1.674426E+07	983	373.5463	339753	1.091877E+07	3673	1370.455	116	6386.285
7889640	1.590371E+07	996	-107.3244	8.966071E+07	3.675132E+08	8120	-25083.47	2571	6386.547
226210	0	95	72.3295	1545806	-1663447	68	40.2148	682	6391.363
323505	0	-33	-14.2513	1130715	-1729935	-171	220.6069	366	6391.428
1881917	939625	76	-4.9364	2533205	1426901	716	-401.0324	148	6391.877
2011202	2241003	193	-120.7727	4117033	3223448	1412	-1132.187	202	6391.923
1411222	3054561	96	-88.8144	1238597	3065219	691	-1039.435	95	6391.946
4855349	12179	163	50.5443	6.970355E+07	-4.40049E+07	1107	-1686.297	1252	6392.080
537508	3666745	170	-38.463	812776	7310129	874	-62.7686	146	6392.154
2689220	0	-265	-54.8665	463969	-2577392	-572	-345.6892	19	6394.145
614575	1.675048E+07	1051	109.7611	327614	8294048	3867	799.5387	108	6758.458
7885088	1.581703E+07	165	-49.7435	8.868422E+07	3.72834E+08	10888	-21833.78	2661	6758.731
1.151334E+07	6851442	22846	1801.461	1.075828E+08	-3.302702E+07	182089	14957.39	949	6761.712
642037	95633	7301	-19.6139	225884	29099	9906	-52.4734	56	6840.648
2381879	913632	16147	700.4467	1556192	525187	36431	2224.579	89	6865.028
986672	731394	3251	184.1811	634781	292665	7540	154.994	81	6871.758
293401	364477	162883	3486.136	122114	125315	239047	4756.137	56	6873.577
2148820	902040	9439	465.7279	1307928	464456	25019	913.7659	84	6875.830
2500387	1850090	28859	854.1899	1935052	1186498	82511	2501.667	101	6880.866
2529145	978115	17569	633.8209	1530002	493192	48846	1255.061	82	6896.393
2588737	1054162	12755	605.5555	1600362	490145	28097	1566.842	84	6976.491
137053	139156	180741	2259.37	51274	46886	263906	2825.927	46	6995.288
154917	328026	426226	9094.078	61205	114650	620064	13747.79	50	6997.822
2258925	1018354	20239	562.6079	1491207	501829	55815	1607.222	84	6999.250
3928298	2005259	64225	2278.022	3098817	1296985	144335	3767.194	104	7000.331
2644679	1070141	10715	537.1115	1711630	593767	31657	1074.558	88	7003.741
211964	27481	10139	213.9979	63744	7460	12904	99.1144	45	7005.484
3334866	1147022	11425	394.9425	2107797	621314	35105	1618.391	90	7006.170
105887	12774	302	198.5422	37605	6217	566	483.5526	46	7022.837
2272924	994576	23600	632.96	1512871	481304	52154	2059.039	84	7024.865
254547	30698	17655	350.4455	72672	8443	21548	424.2428	43	7088.101
3254945	1377321	24235	1168.583	2354214	755439	64273	3248.115	92	7088.302
3084503	1340244	14717	498.2237	1799191	655977	30415	891.2815	80	7091.562
119385	11318	382	-13.9698	34829	3498	586	-98.3254	39	7202.309
2238960	868462	70108	1714.459	1458813	568888	226252	4869.337	98	7204.464
2746297	972692	23881	611.5241	1749047	519340	62947	1634.927	86	7215.954
163002	153311	171423	4792.23	48994	44301	221539	6739.538	41	7217.083
280644	23021	17894	361.0534	91463	6466	23375	580.3375	50	7222.665
1791766	695268	13228	484.4908	1128520	366552	32004	607.6244	84	7236.178
2256812	1195505	13243	846.3323	1275823	527723	21607	1314.753	77	7237.583
2497921	825035	12470	262.567	1510775	405037	28609	1092.165	81	7240.800
2016052	991025	11285	548.0885	1220429	454849	23004	965.7244	80	7241.860
3145940	1378896	27341	855.6301	2109209	768185	86475	2193.248	93	7261.739
278825	785122	4152	228.5272	83664	223923	4943	374.7023	46	7318.838
2279186	636387	16106	260.3466	1352378	279237	26138	318.7418	77	7322.359
2621972	1122542	15415	558.7815	1678569	652344	37318	1223.94	95	7334.966
2469089	917332	21932	591.9852	1643756	468887	55295	880.0495	85	7337.587
103010	163315	99724	2472.716	30748	47381	126548	3014.743	38	7414.441
2750271	973245	19486	582.9646	1580896	458810	43023	1167.99	79	7424.468
1269870	1129158	380570	32778.98	561754	462023	732581	54340.59	69	7425.504
2719448	1097215	16238	671.3518	1911752	668408	51449	1354.489	95	7436.954
2691665	1284892	27998	551.0878	1853344	692049	63090	1526.349	90	7438.263
2423729	775643	29382	724.9302	1503073	357670	53102	799.6222	82	7444.646
2650319	1175228	13824	618.7264	1805606	604067	33091	1029.205	92	7511.541
244011	194371	21120	630.832	90862	64260	30437	947.1157	53	7527.190
678177	1333952	1746623	46611.95	365433	681191	4081024	92931.65	78	7534.311
295846	512185	283	211.2763	82884	143844	-231	359.2409	45	7539.928
167452	163776	183515	3770.191	49886	47654	238943	5430.103	42	7541.445
202441	174117	210875	3639.087	62230	51652	273570	4777.277	44	7563.878
3228133	1223114	13951	988.4511	1857665	571821	31378	2078.706	83	7571.001
2024923	2113116	30208	527.0688	1523207	979403	77282	2111.12	90	7639.745
285385	1110990	8915	1044.131	122297	475013	15824	2039.926	59	7643.725
404133	443362	327096	5210.886	159991	157591	495444	8041.608	58	7649.154
134531	1192082	2759	633.9799	53683	401344	4081	924.7441	51	7657.629
130501	86780	80697	1920.702	38552	25726	102410	2632.201	39	7691.090
3230295	1675796	23837	613.8557	2447022	985604	41681	1179.104	97	7704.882
2693192	1528280	21790	892.419	1933068	765922	49100	2044.51	91	7722.694
1618382	1232741	27906	534.3266	977714	632035	64133	1407.261	84	7744.468
2484968	1158873	19521	451.9281	1579797	556652	48535	1250.813	88	7745.528
2954451	1103533	15527	755.6647	1791402	483574	29507	1726.943	81	7764.959
2707435	842909	10459	327.9499	1737736	440789	26430	1285.723	86	7773.447
2053900	1081964	28364	473.4204	1294809	526708	73986	1984.415	84	7776.344
855784	1139965	462941	19087.79	380482	410738	786061	31162.82	64	7842.511
354334	72060	18858	485.3338	103250	19861	24332	265.6252	47	7864.396
221656	341071	457104	3451.734	109982	200223	987789	8859.163	71	7864.410
255240	27293	10585	-1.1815	77773	7495	13828	-112.8492	46	7865.978
101359	79587	20590	15953.1	44700	67596	65855	46861.46	78	7878.911
102618	173539	693	-106.7227	29564	51260	874	-56.7686	37	7881.620
143107	55236	30778	1356.046	39424	15138	37210	1928.481	39	7891.705
124702	60550	31367	416.2887	35880	17505	39966	432.8926	39	7917.354
309627	434431	447566	55109.25	148365	182283	875662	81418.23	63	7941.203
179442	31680	5912	206.2632	54338	9267	7354	312.7594	43	7949.243
2874370	1102827	8957	312.0877	1808878	629309	18899	879.4339	88	7982.157
3103919	1327059	40283	1575.276	2266243	767317	134148	4467.103	98	7996.125
277043	34242	3313	184.2593	86517	9940	4210	321.181	47	8010.606
2945687	1555083	20577	707.9697	1989084	876525	60551	1929.711	91	8076.907
2547233	1123041	14238	623.1518	1613145	512419	30331	1116.369	79	8077.844
2147402	1306160	55805	1816.661	1331567	636495	137736	4867.79	82	8078.640
3346699	1639564	14069	390.4709	2038500	838235	33606	881.0966	86	8083.778
119690	52764	10413	64.5693	56686	17893	16013	19.7293	53	8092.006
107395	73691	84273	2831.115	30570	22807	111584	3225.063	37	8097.781
387182	614229	491573	9286.646	156873	222885	798741	15042.17	60	8121.559
1924386	864015	8944	564.9584	1186004	422259	22598	1453.148	80	8126.483
115936	62648	11601	145.6161	31821	17365	13807	247.1727	36	8141.000
2142475	932242	14107	553.0027	1313177	401339	24743	760.4823	78	8158.946
2528526	1164540	14160	639.376	1463226	554506	36498	1739.938	79	8166.694
268415	161492	57467	1762.499	79621	47013	74019	2101.666	46	8194.190
2719343	893382	19221	754.0981	1601042	428447	39263	1628.054	84	8200.663
3245862	1317544	16555	997.7355	2189123	680733	39270	2159.047	89	8203.178
124446	55654	116294	1916.293	35594	16278	144921	2639.868	39	8214.237
903149	1511357	509853	41605.15	416731	615852	970029	68521.83	70	8227.309
182200	99541	161416	4515.238	50690	27793	202216	5613.118	40	8296.148
3720734	1420347	31245	908.8445	2414454	795344	75824	2318.927	93	8334.956
349203	269521	91743	19906.18	126555	95162	137737	28349.65	56	8342.273
396840	844631	370920	4316.612	184617	321286	609521	7274.928	63	8348.889
1951215	732682	10640	374.904	1309402	382006	23010	1351.861	86	8377.167
3138757	7283337	924785	32606.44	2497052	4559382	2709357	103352.5	97	8400.631
4160626	2065722	21748	1009.463	3611160	1354345	78982	3020.49	106	8404.795
2353920	898604	11453	351.9133	1558363	480605	30906	1752.627	86	8411.381
1975023	1215373	22671	441.6431	1168348	532670	40034	721.1074	80	8413.677
168751	127214	16633	45023.51	71788	54735	27696	78072.55	57	8426.212
2094890	750602	13177	475.8297	1334041	359437	25895	921.7095	81	8432.265
3198044	1358539	16113	269.3393	2120269	822341	52126	1431.069	94	8433.621
2720817	1180154	14176	354.0736	1674218	652294	31067	1444.459	86	8471.309
202859	43399	22398	562.9278	72749	12443	29852	784.2972	49	8501.183
2598074	1444613	15412	804.2132	1826184	786390	39458	1011.994	92	8508.689
826051	1502568	400945	44864.02	542986	814398	958031	74384.34	81	8509.766
294411	795122	300290	25716.27	167991	359274	520193	45598.23	66	8528.794
186169	60471	122401	2464.496	52256	17010	151314	3145.915	41	8538.839
2729153	1014740	15667	354.5187	1719749	538649	41642	814.7162	89	8539.885
3457288	1420580	23464	892.5304	2566420	814462	73158	2596.564	92	8540.532
1758719	1112675	10362	274.9082	1053532	527974	23181	505.2541	79	8550.316
2323044	958419	25283	680.7763	1500333	485854	60982	687.6902	85	8553.205
252154	508607	95924	3597.536	108878	202547	178473	5837.735	59	8569.396
857373	1138089	565994	10522.46	398699	476887	1081144	21153.38	69	8630.489
1419073	805023	61379	2331.562	638703	309267	111792	3735.131	74	8650.151
2154057	1006148	12366	942.5326	1340761	436696	26215	1594.661	80	8696.605
2782048	1065382	17926	773.4486	1693314	533356	40100	1989.61	85	8699.015
169910	63604	11919	298.8559	55226	18827	15608	268.0088	45	8712.403
2654760	1251276	61965	1398.236	1889034	710548	124667	3537.419	92	8716.324
129643	74030	111370	2422.857	37924	21424	141205	2571.601	40	8719.344
2733660	1091263	12673	579.3553	1657071	563061	29874	1228.131	90	8756.610
113798	31218	7506	9.8866	33658	8769	9591	-86.1449	39	8764.891
1723546	810019	462538	28184.78	1236997	643046	777404	47496.56	101	8783.880
118373	71415	123234	1678.627	34324	20281	152986	2233.315	39	8827.624
2784564	1174791	17108	575.1588	1958967	587981	53889	1678.373	91	8853.050
1288600	2234333	176564	6380.44	758089	1106106	402863	16236.01	80	8880.017
560474	902463	592990	32498.74	248666	333073	992138	54791.34	64	8924.925
111348	65104	31644	5905.428	32082	20490	43621	8196.938	39	8929.999
3333843	1235675	12725	498.8725	2024463	598715	34076	1175.464	84	8930.996
2582005	1105110	13775	341.7775	1772729	603853	44087	601.8807	89	8939.757
2409725	846008	14761	783.8921	1388310	451487	41456	1447.482	86	8941.871
697791	479099	225061	5306.722	195524	139594	301605	7302.041	42	8942.005
281979	673284	503270	9545.447	132967	282219	964136	17614.83	65	8945.921
1166964	412021	29055	62.9855	500892	133367	47252	-242.5628	63	8950.397
715669	838810	70679	4838.292	464855	453019	189718	13542.58	81	8955.965
124293	355566	312464	6107.43	47494	127068	468091	9070.705	50	8958.133
2819606	1328623	16326	720.6886	2019485	719382	40948	1586.583	93	8961.024
149581	23430	3996	-205.0244	43076	6297	4652	-475.4228	41	8965.401
2108746	1165156	33751	622.2311	1333078	551139	66856	1306.422	80	9014.774
3192998	1979223	196324	3736.976	2586499	1201429	546549	11561.6	101	9023.469
149192	297822	318210	5306.581	59751	105839	500188	8845.947	50	9040.230
2116083	993933	11389	328.1229	1412884	498015	28553	679.2233	87	9042.392
323046	48281	897	142.9217	94797	13331	1346	135.3106	46	9048.307
165748	95716	39958	2465.044	48434	28149	52962	2998.768	42	9069.855
3072359	1764536	9120	539.632	1927336	905597	21536	837.9696	86	9077.094
1749249	1978177	775135	71161.07	834151	866093	1561254	116115.5	74	9156.211
2846193	1083473	16847	674.7167	1616874	565575	42928	1604.661	85	9160.850
3030663	1157415	11344	500.5984	2040556	643891	35507	676.5427	89	9162.732
164346	259127	205310	3082.891	42723	71515	259298	3921.018	29	9162.882
139185	17512	8572	-83.5108	42067	4727	10638	-162.8082	41	9165.447
3388428	1280339	13896	455.3656	2000821	607046	37670	1319.287	87	9170.065
113828	102907	138343	2524.442	36186	31442	179019	3387.166	40	9180.948
204713	85649	96693	1559.877	58847	23909	119811	2091.197	42	9181.544
180283	420185	2235	65.3835	77994	184470	3389	102.3229	53	9184.333
3051377	1394564	25088	922.8368	2259664	743816	78815	1493.521	93	9190.072
142311	71368	98108	3683.259	41298	20970	123171	4629.693	40	9191.803
216349	273356	397577	12004.67	71176	102491	630016	20092.7	49	9195.148
2815051	1343474	20489	429.6329	1853113	684572	57353	1476.903	86	9211.811
3060546	1212704	16696	753.4456	1788710	628359	38629	1201.287	86	9256.673
348945	115940	201655	29633.85	120175	40343	292657	43333.66	55	9260.342
3040338	991607	16025	88.0025	1726404	457418	31606	515.8966	81	9268.010
3464394	1825252	8500	702.85	2185958	851747	22601	1909.716	87	9278.590
3188128	1620669	12205	564.7005	2245202	1001896	40623	1783.35	99	9284.540
477584	78784	15061	205.7221	154882	22818	20479	75.0719	52	9287.948
116416	141462	88445	2307.764	33365	40504	114125	2968.413	38	9302.880
158877	35542	10553	60.4233	47110	9993	13304	163.5544	41	9307.724
3267070	2103650	58795	1849.4	3171886	1602293	158512	5028.123	129	9337.972
2766697	1105544	36293	20341.44	3367078	1227375	124156	29142.95	138	9376.774
872653	1038970	112105	29825.09	459202	485331	247711	46782.39	72	9379.364
2439385	983403	24455	948.9255	1545544	533491	52047	2469.437	86	9381.729
102277	11431	442	-143.6038	28384	3020	460	-463.194	36	9383.229
2025872	814261	15118	219.5198	1244792	363749	32549	401.1989	79	9385.303
2781708	1286507	12368	405.2448	1670018	584153	28768	607.2848	80	9385.826
685059	1565280	72724	48726.02	483667	1036254	219209	89795.83	86	9388.946
238852	149853	118028	3134.771	72630	47250	161384	4143.842	46	9412.363
388226	65645	22282	332.6202	124835	19042	28688	480.7968	50	9432.694
458867	141006	38196	623.5956	172617	43306	55627	1113.275	56	9444.224
2500775	1507809	24320	866.352	1563419	707634	55439	1611.328	85	9446.829
1754572	667635	16409	951.7449	1245283	352838	33394	1885.603	87	9447.992
2438831	1214979	4482	649.0402	1515430	577753	8230	743.703	82	9448.760
2626768	941846	14301	509.0861	1553831	451096	36797	914.9117	80	9449.053
3515208	1095387	49407	1624.333	2446882	652908	121913	5430.719	91	9449.330
1586564	782828	11881	761.3241	971988	371622	31396	1474.116	79	9452.414
125357	559714	19775	358.3775	46718	167030	40670	52.587	66	9453.376
118533	142015	153384	3073.042	43610	45897	217791	4170.875	45	9453.814
2172822	836855	60651	1364.321	1146947	284659	110984	2398.402	72	9453.995
234233	175951	68808	1844.529	69162	54187	91575	2632.357	44	9463.981
2352192	825145	10751	319.9311	1500997	385908	24540	515.694	82	9467.284
1154578	1253266	484868	39617.5	416252	426878	714918	56680.3	61	9472.813
2839674	1112311	9489	83.5329	1724804	513313	23031	-131.1609	81	9479.804
173065	186760	190384	2225.742	54575	56370	251320	3604.052	44	9484.443
347387	181782	8973	210.7853	118359	54349	12791	29.3751	52	9486.327
2732620	1380449	22776	520.5336	3053654	1172111	90242	2258.176	138	9489.439
170806	35504	23457	429.5377	49128	9978	29245	490.6445	41	9506.312
2584633	1049688	10653	312.0333	1573505	580050	30707	569.2627	85	9520.613
2564266	1768127	5835	561.3435	1797746	1030826	14042	1477.356	90	9594.690
2407782	1096361	11093	195.7173	1672681	609239	26918	745.4998	91	9598.123
3027658	1267570	25841	1313.48	1895247	656532	54983	1791.946	87	9616.774
3166077	1303033	27126	1154.569	1980748	695752	76521	2510.628	91	9682.885
2835768	1220967	9361	360.9521	1745833	565406	20963	939.4243	83	9694.796
415112	718861	85831	1752.919	207214	326810	191183	3801.766	68	9710.333
3138010	1345358	17322	686.3642	2021183	733899	46945	1132.615	89	9718.629
810812	1159795	113319	53157.39	455256	595717	316260	93994.19	82	9726.244
272599	307887	169897	2177.822	89085	98184	235077	3353.42	49	9755.485
2585211	1041559	13571	674.1331	1569332	506438	35148	853.2028	85	9791.914
199381	238089	368269	11094.09	72742	77270	513402	15172.45	49	9793.707
431916	620132	19169	2688.581	171934	252725	33170	4710.837	59	9807.773
2013583	1014312	10996	333.6756	1206579	487813	28374	903.9814	84	9809.795
230734	258374	2210	179.981	67970	88806	3898	93.0778	44	9812.639
158400	20191	6214	-120.1946	46749	5534	7589	-179.0571	42	9886.364
2817404	1295592	24124	571.5564	1992682	750665	57872	1229.219	99	9928.089
3024522	1286798	12463	885.5743	2007836	662712	25531	1425.089	86	9933.311
275986	114852	150844	3078.548	79012	32303	189565	4281.597	44	9945.856
459209	215622	18102	27032.12	163386	69473	24229	36195.45	55	10000.289
2733126	1045490	37602	820.0722	1655479	471223	66863	1787.414	82	10022.005
126564	9525	487	-27.0793	35124	2736	848	-91.0272	38	10026.167
118038	76546	114002	2300.112	34017	21881	144973	2512.385	38	10031.754
273726	276311	47870	1489.507	112710	95339	84360	2164.596	62	10046.608
118940	73028	26737	245.5457	32570	20093	33276	93.5836	37	10060.310
2337881	949007	11556	321.0916	1372822	401299	23672	1511.599	78	10118.300
2457199	993262	11201	419.1761	1710249	533274	34563	1475.384	91	10123.718
113786	76715	3950	-128.405	30668	20819	5149	-186.9411	35	10150.531
305244	53767	16756	49643.81	138964	19901	26047	80639.84	61	10173.864
2526298	861047	14165	621.6565	1526212	413845	32676	1303.924	83	10179.748
2725303	1361069	30852	929.3972	1886933	733007	74269	2126.691	87	10194.086
389542	339559	1722	392.2042	255718	246485	5190	754.159	102	10455.521
101783	27307	187	249.0907	37073	10121	147	343.8467	46	11274.564
611978	1.674548E+07	2206	187.5566	340998	1.09474E+07	10644	749.3284	118	11298.713
7882177	1.588496E+07	637	-185.6643	8.925481E+07	3.743741E+08	-816	-21896.58	2658	11298.985
141660	0	21	65.9781	121350	-359920	-18	-124.4098	92	11303.041
1895454	31515	97	37.0417	4168972	-587876	-38	255.4682	267	11303.076
1910654	138979	86	52.6246	2733855	-25038	485	276.2085	157	11303.097
997806	393440	152	170.1272	3136775	44345	711	-212.3129	330	11303.135
2167884	198405	18	22.4098	5039631	-985299	-139	3.0021	248	11303.168
6712135	874935	122	154.4442	2.222105E+08	-6.847794E+07	-10	2614.439	3290	11303.510
1046993	1097403	2668	140.0748	346923	14204	2377	-63.0503	39	11304.221
324552	8089767	9346	563.1106	81175	3771513	16197	831.2517	25	11304.252
2712025	1548640	97208	2580.769	1758351	707419	239842	5686.736	86	11383.080
130704	88570	62573	1349.745	39741	26266	82163	1805.744	41	11406.444
2880161	990864	12745	330.9945	1863827	547408	36951	2136.751	101	11424.510
118719	58043	81696	1544.946	33197	16632	101244	1837.988	37	11426.848
393285	506170	499609	26489.27	235431	281297	1100374	71468.18	78	11431.430
110163	163321	292031	2479.739	35262	53306	402992	3822.451	41	11457.427
195795	64249	3719	153.8359	53200	17694	4777	215.5897	41	11469.306
455587	669677	598591	4984.755	197135	322500	1272877	10481	95	11470.611
2753844	1592802	228692	3100.221	1601858	926519	626504	9890.074	93	11536.193
3790717	2087508	7807	556.5727	2613374	1134210	23478	736.5158	106	11538.869
2910551	1150167	19331	536.2691	1652752	525804	32209	1406.125	79	11558.414
219485	138458	85357	1484.128	68468	40671	111225	1731.723	45	11559.475
2057462	604946	8487	357.7207	1232627	279921	18533	336.1013	80	11560.966
295517	49968	2188	105.1468	84733	14055	2982	96.8902	45	11567.469
391512	58393	22363	386.9643	133274	17099	29769	355.2409	53	11574.211
173056	230396	291766	3110.873	86305	92751	482773	6215.965	58	11579.527
2633253	1502019	45077	818.4197	1890215	871309	124609	2458.765	97	11582.809
723151	799589	943234	67453.63	350405	347927	1847780	111280.5	78	11587.307
142520	251122	393634	1612.067	71186	151194	973700	4952.57	72	11593.589
817327	1867940	99975	92943.59	745031	1273634	411730	175661	113	11598.932
778295	1370663	257403	51922.71	462774	684445	593392	83845.89	80	11599.283
2623380	1021318	25790	874.819	1497042	519359	56472	1757.679	80	11625.861
3299183	2034938	643512	67313.63	2526691	1627277	1933200	146189.5	127	11636.483
305948	32695	4586	62.0746	86597	9001	5516	204.2476	45	11641.152
2432064	827368	11802	301.6922	1394571	390478	23508	890.1988	80	11648.842
2577512	913170	25160	956.476	1436530	375564	41572	1317.789	76	11654.188
2815568	1148283	15611	578.5771	1909311	548708	40997	1043.532	90	11661.041
391257	51019	1299	6.0739	121537	14382	1458	-32.8062	50	11662.075
1262059	1457676	90709	18666.97	721184	711291	203023	38569.99	94	11664.307
4006936	1956560	35441	1252.04	2722343	943962	85384	3057.242	103	11672.898
270938	246436	233905	47903.07	105273	84707	369261	68017.34	53	11674.285
2652108	1072107	14430	403.523	1435406	482456	24830	1078.963	77	11676.186
407266	723537	2807	722.0727	194787	281853	4303	1368.798	78	11692.293
254808	477592	363965	10089.44	171909	309284	1244144	32407.68	84	11754.617
172555	285511	201892	2187.741	54917	85624	267801	2648.436	43	11755.031
142902	85323	127267	1516.279	43653	25759	164310	1986.791	42	11755.863
175954	309543	455900	3092.99	63229	106689	657745	5392.495	48	11759.678
3335973	1471420	6714	382.8554	2054121	748679	17958	1272.844	91	11760.800
2778728	1349368	31776	1157.434	1867018	684060	73005	1327.58	89	11769.914
2614067	988943	18686	836.0846	1661775	491214	46273	1653.315	88	11773.090
1171705	2212056	768368	70838.84	753015	1170419	1959941	128670.5	81	11773.546
110614	36455	6315	40.2715	32391	9924	7434	36.2474	39	11776.767
174889	396427	471037	3518.776	83248	177818	856639	6207.648	62	11779.137
1412233	1411239	6361	229.6521	833534	624958	18903	87.8583	87	11780.334
1800453	867497	19293	560.7373	1108965	389295	34638	1629.592	79	11781.597
3628270	2192782	100021	7116.978	2776337	1637031	224812	12776.55	140	11783.140
3262053	1231753	48284	666.9324	2216167	678301	151111	1873.127	96	11792.010
168781	398895	373761	1994.792	81143	206719	746145	4668.734	66	11861.255
2691278	1043728	17779	887.6019	1541719	465771	44186	875.6346	87	11864.959
3167906	1499727	33024	1125.846	2069743	765727	81597	2110.192	88	11870.984
158457	88060	97293	2906.537	45394	26009	127319	3590.796	40	11873.820
184390	22409	8122	-140.7558	54135	6430	10270	-513.853	42	11877.766
2714146	1492064	16040	1746.844	1934772	771921	46913	3430.219	93	11879.659
146799	284834	245803	33697.95	56112	103746	372173	50423.3	50	11895.143
456675	387021	135906	1460.127	154914	124536	188002	1951.512	54	11912.157
2965793	954094	11266	477.8226	1927362	497531	30888	1415.217	92	11921.366
2340439	1329835	21038	769.6318	1337363	540249	42544	2032.918	75	11923.706
3279086	1115555	73671	1436.743	3262188	1061486	190735	4381.233	131	11964.447
275010	32682	2653	129.2333	79169	9132	3363	144.0643	45	11966.746
2895402	870494	17193	852.9273	1841626	447426	36713	1676.999	85	11979.504
2557894	1374946	8067	531.1587	1624787	781649	16873	1196.975	85	11987.869
103457	18675	3542	150.3062	22909	2737	3851	97.8411	24	11988.048
2979796	1163772	9691	517.4651	1862633	529135	20965	967.1365	84	11988.701
156626	39058	6978	95.8658	45255	10890	9111	134.9271	41	11997.511
2732747	1186365	45023	654.1903	1841568	548581	87942	1258.146	88	12002.050
274495	971760	19481	221.6841	78599	278844	24406	133.9766	44	12010.861
154124	73560	50089	505.1929	49102	22052	66824	666.0264	44	12038.798
3157620	1189484	10494	546.9134	2034064	630733	27654	1769.589	90	12039.344
119811	174174	233952	2883.307	45501	73191	394716	4410.368	50	12072.014
492638	7890119	164485	47992.61	282166	3421325	292011	81086.62	73	12073.418
3057023	2047795	22658	1698.514	2261701	1191981	56904	3256.514	100	12078.078
226341	441646	566009	1614.305	142307	224696	1069931	4761.929	69	12090.641
2687070	988849	12468	461.8548	1482914	406836	24250	919.425	76	12099.342
3441261	1119632	26361	829.6521	2232165	651441	56235	1613.783	87	12099.725
307326	225356	290605	41130.94	112574	72425	441974	59411.94	45	12100.021
399201	423057	278841	3531.78	147101	136438	401461	4804.762	56	12116.825
3114273	1137476	7635	225.3235	1898617	554314	19009	635.6049	86	12136.355
2544106	2182229	483019	42577.57	1791659	1457215	1062102	71790.52	110	12187.531
100407	66703	43183	570.9663	27158	18478	53227	904.6347	34	12200.941
2642919	989897	13751	485.2311	1644897	470700	37898	973.4778	107	12202.638
167109	77899	16209	250.5249	47368	21427	20156	76.5516	41	12205.373
127842	11007	3341	-224.7699	35285	2833	3579	-391.0181	37	12209.345
3086928	1135826	10563	496.9843	2026754	603419	32286	1422.045	91	12211.079
188622	236513	122688	2011.197	53676	74853	169642	2996.516	42	12216.701
134585	123831	106124	1965.756	40833	35399	137108	2156.159	41	12265.066
203063	445127	1024	-6.3536	85004	205333	1957	-163.6123	53	12265.529
2614860	1979009	51507	14693.14	1696475	885693	111455	21566.63	84	12288.876
296564	31061	18647	126.6967	86428	8483	22831	136.6191	45	12293.839
562450	64061	727	342.3847	173311	19138	943	620.3023	51	12296.099
903122	974398	252629	23730.69	451918	397943	462389	37682.22	73	12299.680
237932	576695	5617	247.7137	104854	248595	13987	394.2707	68	12300.601
3038081	1434320	23529	729.1769	1898841	818815	57084	1466.612	87	12303.700
100407	72232	134879	2358.912	29204	20425	169913	2888.519	38	12308.111
2603702	1240949	15167	710.4687	1312839	452570	27414	1562.125	71	12313.234
151198	220941	259826	3566.039	55093	82543	420856	5766.822	50	12318.739
3276404	1062475	17709	312.6749	2305502	621729	45313	506.4593	94	12324.285
552411	1003104	173072	51094.94	381310	602182	525706	97054.91	94	12326.996
689055	303387	175091	39912.41	276691	154318	399033	78439.15	71	12358.144
177234	173635	94307	2113.223	71275	69478	146812	3123.753	51	12368.391
117471	138266	196939	2996.478	38327	43137	267205	4064.2	42	12386.027
2787195	1203302	12800	595.08	1854753	606301	34552	1037.967	90	12395.600
1807313	627103	25288	683.0568	790297	206374	40711	1131.687	65	12404.033
2151020	848877	100336	1909.65	1760477	496923	349224	5250.667	104	12420.893
814461	577348	6722	1788.704	265084	170539	9267	2409.479	55	12430.543
2571256	1440518	14260	364.986	1701174	699560	30180	2042.098	104	12436.262
541908	2247326	465523	9264.24	240582	750387	745439	14561.33	63	12495.867
147061	85988	68100	1198.41	42074	24992	85559	950.0599	40	12521.766
156262	33686	22037	-1.1243	44186	9226	27017	-20.7463	40	12524.027
117634	140375	213087	2232.781	47958	59441	371173	4801.205	50	12527.752
3221664	1036262	12290	579.469	1996478	554844	21731	1056.909	89	12537.071
104778	44686	41289	386.5129	29226	12718	51967	192.9487	37	12545.656
329063	870768	93696	1236.146	100405	263260	134669	1803.131	48	12546.596
615675	86916	15683	186.2163	186891	24383	20142	523.5662	52	12547.500
103351	43976	68258	858.6738	29004	12656	84908	1041.739	36	12548.322
2411223	1398968	11507	5185.143	1339847	601953	22154	8399.039	79	12580.419
151698	14426	14406	294.9766	42483	4080	17166	267.8126	40	12599.562
4000293	1199192	14816	865.9776	2160213	633524	36983	1384.146	89	12605.767
2983725	1337325	37670	347.287	1554494	674734	79785	937.9385	80	12625.391
682816	1674894	79939	15061.78	625163	1164442	301062	35210.18	141	12629.044
3080428	1057211	8025	345.2025	1799780	468705	12545	541.7745	80	12630.277
2176371	780474	40685	1035.428	1303632	365174	91454	1870.769	78	12635.761
140469	15440	6630	53.943	35747	3382	8179	78.0419	31	12636.092
2074718	943344	50568	886.2648	1196835	384348	102029	1201.027	75	12637.785
186346	72520	85596	1902.736	50860	19702	104997	2118.932	40	12645.551
107905	25478	13989	209.9829	30648	7317	17761	270.1921	37	12648.537
227684	186453	231660	2060.126	100685	88210	479038	5023.432	64	12649.002
2725245	955829	8129	426.2369	1753653	492306	23353	789.5033	108	12650.555
2852296	1286817	14092	555.1612	1948268	595730	29962	907.4682	86	12659.009
4207649	2438528	34562	923.5282	3328589	1822614	123644	2764.628	158	12660.249
3269568	1115924	17191	791.2151	1953163	534860	37060	1505.066	90	12675.665
2344182	1053765	12550	448.055	1394725	487429	23304	1016.554	79	12687.297
2130130	1033953	13075	272.5075	1425056	570332	31205	960.6005	88	12689.181
1348901	2625565	453737	45506.25	769378	1149429	888364	79730.42	75	12710.695
2768184	1192520	19486	628.9646	1536178	569166	47511	482.1671	80	12715.461
2488854	856278	25587	887.0307	1374907	409655	64102	2199.722	76	12721.582
2564584	1099401	11867	317.3387	1445060	464925	18799	560.8239	79	12725.763
180815	407777	617488	3449.477	83832	188229	1157145	6940.834	54	12726.381
393621	330537	372985	7821.458	131907	107987	525965	11289.64	53	12732.439
111895	155465	3100	135.91	30567	42872	3544	94.0184	36	12738.996
2557230	1187669	10325	329.2325	1321799	484896	21349	518.8789	74	12746.139
2744557	1006873	15925	673.3925	2139912	612772	51548	1938.243	101	12757.586
2503457	1193874	12149	463.7589	1838831	685744	39674	1474.911	112	12778.004
2838737	956431	8592	326.6112	1762220	450634	23501	523.2061	75	12778.036
612117	224074	19948	428.4828	315199	89081	26986	828.7146	76	12801.522
148060	18828	209	79.9249	41496	5076	271	-79.9969	40	12812.530
2391061	1034968	25669	604.2309	1455648	549469	53033	966.5513	84	12820.697
2098753	2978948	380401	35636.3	1150566	1344061	847732	61269.36	78	12822.090
2881862	1473006	5410	487.501	1858374	745565	16973	1204.585	95	12849.328
129277	51310	15759	308.2799	35906	14142	20191	411.5151	38	12853.654
2685009	933632	9428	418.3108	1711499	472008	25945	1066.515	102	12853.936
371448	212207	230819	3722.146	136284	74213	374218	5423.03	56	12857.713
452735	664633	410492	4894.201	210790	263661	778709	9811.774	66	12858.590
2920196	1044329	19656	396.5016	1895366	513113	45334	155.4374	99	12864.924
142086	82248	164342	3236.186	45491	24803	216177	4073.13	42	12876.636
2340839	717175	7639	496.7479	1385537	342678	17733	955.2213	81	12882.368
112136	66854	67347	1498.767	32280	19574	85335	1780.293	38	12889.473
169195	160112	162707	2311.463	51430	49996	221877	3230.9	43	12902.977
112764	64298	62234	1276.527	34573	18955	84348	1906.323	40	12951.899
277132	37718	8901	57.1461	85245	10647	11633	377.0113	46	12957.938
2568711	914011	68587	1637.331	1315139	436186	136510	2604.211	76	12959.247
796471	1412542	166419	50859.3	436443	582660	428180	106584.9	100	12979.598
369214	1535186	13057	2304.098	118999	482238	17721	3198.948	46	12979.768
129618	246168	266858	5132.134	46411	83021	380084	7016.913	64	12997.201
2307254	969973	15830	321.063	1386178	452466	29689	473.7529	79	12997.886
2862119	864754	18697	449.5017	1811011	437596	49133	525.7613	88	13007.266
194871	146714	43013	2160.429	66376	49499	63421	3475.718	49	13032.959
3327755	1378699	18329	724.4569	2107625	740509	53955	1756.875	107	13055.917
2146194	776096	11612	633.0332	1218551	348920	25366	1097.833	88	13063.868
3006041	1246284	14762	177.7482	2083959	698982	44177	373.9297	93	13069.223
2499452	964048	41177	906.6297	1571959	481177	98510	1901.411	83	13069.617
5375059	3100838	54249	2020.569	4308602	2722929	192674	7688.211	193	13074.299
467152	49070	24995	46956.22	212366	19133	45460	68764.3	61	13075.914
3010336	933271	16572	596.2892	1656881	465264	40839	1066.268	81	13076.227
3593992	1258396	22695	362.1895	2179320	632484	57228	415.8908	109	13077.813
173348	196090	33055	2427.385	56483	58416	43379	3184.762	46	13080.005
2498491	1373252	16752	578.3872	1398837	623564	37017	1362.254	80	13084.484
203160	14800	5130	52.793	50218	823	5811	-26.2029	29	13084.553
246933	52791	14181	-44.6459	73296	14639	17903	-222.2417	45	13085.570
3004319	956403	5975	422.1975	1827455	469883	12008	304.0488	82	13086.316
107265	78791	113232	1776.915	30980	22671	143290	2424.569	38	13102.189
2397775	836924	24444	588.5084	1460973	383748	53683	1416.016	79	13130.260
343325	1602546	8258	1209.674	122523	537181	11586	1867.775	53	13157.424
330451	749849	126633	7178.511	132747	263320	203151	10909.57	57	13167.520
144112	121023	28323	194.3203	40364	34039	36825	119.8825	40	13182.197
3173171	1062780	28928	607.2608	2004836	535627	64346	795.6106	87	13189.498
496215	2877834	15697	1674.202	190039	953619	22404	2132.064	57	13194.777
122579	329565	12899	-46.1661	35147	94032	15874	194.7314	38	13198.840
145245	11976	13991	254.6951	41489	3345	16908	307.9388	39	13211.869
2043263	713215	8234	272.1274	1162539	325322	15153	587.4833	79	13216.809
2592814	1094261	13531	603.8891	1558010	490569	27078	1013.476	81	13268.198
3327936	1053425	17778	485.7458	2071580	521658	32995	670.0195	85	13279.530
1006633	1323764	112876	49306.14	488367	600936	277780	77517.46	80	13282.756
2118841	856953	15696	641.3456	1236788	367671	32135	863.7735	82	13283.654
1809575	1361629	33322	896.9642	1115565	680543	78826	2241.939	90	13284.848
571752	739217	349002	17749.61	215850	260835	546787	29264.35	56	13285.278
114705	121871	163585	2536.118	42207	39146	226174	3354.561	44	13285.942
3175031	1313386	92140	2784.054	1693609	521538	166396	4875.616	75	13286.248
372524	28781	2516	-80.0524	106244	8322	3004	-2.2756	46	13301.846
126594	64481	25162	193.1882	37035	19230	33347	292.3667	40	13304.104
132794	113775	139654	2549.789	40275	33579	179273	2983.615	42	13305.176
218652	21810	9630	23.243	65181	6197	11931	66.1291	44	13306.231
2856810	2519336	109348	3157.823	2101145	1316492	197392	5870.291	98	13310.283
1021856	1620835	155211	19921.14	667553	795776	454066	42371.9	118	13374.725
663399	74998	9804	183.2044	211072	21148	12678	370.6358	54	13379.618
3029590	1002134	29496	907.5256	1812895	507676	68849	1646.629	113	13382.622
1681028	1365608	35722	1227.604	1138460	601834	75179	2154.742	86	13396.096
3192711	1574362	41194	1088.183	2029633	902895	102142	3479.766	95	13421.928
120851	35330	143	-36.5777	34665	9599	-118	-122.0198	38	13446.209
210267	134997	60370	1229.757	59867	38196	76564	1557.44	42	13447.398
3323827	1254375	26658	410.9138	1871390	576175	55750	1115.575	81	13452.433
130796	103210	128975	2601.498	40074	30764	166416	3274.738	40	13457.914
151916	53027	9305	1070.01	42105	14689	12321	1083.008	40	13490.401
281505	300088	405	108.7205	84585	93981	638	132.1918	46	13491.918
1712647	1047571	5795	336.0995	955497	422266	10397	753.8717	72	13500.180
117084	20476	543	73.8623	87416	15238	2041	-152.6999	94	13503.465
623638	1473730	389804	5081.205	391219	704387	798691	10499.37	86	13530.584
168343	207586	246258	11612.47	55983	63830	331841	14869.08	46	13539.966
136224	12302	3479	112.3719	37340	3247	3713	89.6993	38	13588.578
424648	79190	25074	-55.1486	157001	23211	34098	-311.7022	55	13589.084
965818	1281505	441715	90505.21	627053	727878	1235301	237943.2	97	13599.627
134576	83508	113315	2429.971	39565	24222	146967	3215.449	40	13604.061
251141	230731	220585	5157.818	104996	91366	369372	8649.369	55	13608.038
3306131	1659986	26795	463.1995	2861883	1105968	40209	756.9249	109	13608.848
3572907	1832639	19533	727.2013	3984521	1759940	100934	2912.597	155	13610.922
414591	377951	3031	1019.839	195825	163326	4784	2171.583	77	13613.377
153520	19593	25162	115.1882	44302	5652	30819	302.1459	40	13617.400
156017	105724	225303	3320.898	78792	46391	430704	6846.694	58	13618.765
398217	437117	201444	37979.21	186922	185933	362605	63526.14	64	13622.371
2264441	788505	23537	431.0257	1258957	326063	47083	1311.756	75	13623.840
548257	88058	21319	406.1959	175510	25369	28283	429.0763	52	13625.884
2526120	1160899	10025	557.4025	1581146	579518	26878	1886.256	84	13654.877
462674	255449	62126	886.0686	143100	87794	91016	1107.798	50	13685.148
112546	13085	4520	90.572	30814	3437	5163	112.0443	37	13701.273
322473	45035	1327	21.0447	93795	12409	1839	-22.6321	46	13714.965
359753	173977	151968	23907.8	164379	71427	259258	42733.77	61	13715.918
100625	20360	5784	66.6824	28016	5528	7143	55.1223	36	13720.699
137323	57670	95719	1882.036	37747	15711	117642	2552.316	38	13724.044
959975	1289598	426504	31801.07	500762	590430	950446	59665.82	84	13724.508
1175909	367561	16437	152.7157	482580	148304	27461	149.3621	64	13732.065
419281	881184	91491	39508.45	253102	433985	227137	61448.98	75	13735.888
3366285	1322665	25280	826.208	1984870	681313	58766	1178.573	91	13759.668
249887	27025	7551	27.4111	71897	7732	9891	-291.3149	44	13812.733
680747	1257250	449093	32221.52	393054	563239	965518	56926.96	74	13822.223
110022	78843	146485	1991.808	33380	23814	191312	2523.203	40	13831.915
1533961	1484847	30099	784.7539	1081962	777380	90569	2457.121	139	13833.826
2979024	1845484	15175	841.3175	2098228	1045981	43754	1515.799	95	13850.180
3156363	1287764	8643	561.2723	2303315	744964	27999	401.9439	127	13854.881
510220	53656	8326	-70.1114	175378	15363	11778	-91.8542	54	13870.187
687471	1165089	106936	21460.91	353191	560997	197765	57514.62	81	13914.683
197316	20632	23103	543.4783	58127	5635	28675	820.6675	43	13918.709
121005	192362	575	97.2575	33457	53224	241	179.3201	37	13921.743
2815023	1395806	16091	525.5051	1889061	768055	41495	1186.87	92	13922.499
2532399	1540073	14073	613.8953	1524033	796958	37329	1252.357	118	13929.908
2640577	802155	15012	232.7732	1565036	355492	28364	196.4204	82	13932.316
197941	151964	167508	3378.599	65228	52399	256836	4985.3	49	13940.195
787753	495985	750016	55714.7	377596	297137	1343813	88993.31	77	13959.756
2384348	1232599	15586	466.1746	1670764	611619	35887	1235.861	94	13965.587
3219698	1284810	49814	643.7654	2120957	765284	119457	1787.138	105	13991.594
2583314	1025982	15911	533.4071	1569246	492795	33437	1479.416	85	14009.967
672807	816760	474057	11294.2	256911	280278	765742	17688.73	61	14013.237
395237	318536	108675	4483.667	127491	100662	148991	5858.195	55	14014.692
514929	311207	150315	2270.671	196319	103956	209585	2774.719	56	14025.129
2507776	1454060	41551	1093.811	1559938	696914	87179	1769.942	81	14029.111
150601	22277	29471	423.1231	44248	11316	46153	577.5833	46	14033.719
1099509	1.041092E+07	57815	6656.421	577699	5320922	115913	12555.12	74	14035.348
3167557	1976773	22863	488.0143	2395496	1161267	79793	1603.787	116	14036.044
2295889	1014524	9954	346.6194	1333126	502686	26549	634.5989	84	14039.359
2498256	1086280	216331	3221.969	1300715	478568	378287	6262.5	74	14042.268
2561909	830765	9352	616.2472	1528720	371440	19845	862.3045	80	14052.006
3241138	830834	8869	456.7509	1752604	370934	24588	943.7868	81	14055.789
2474658	783899	5944	364.6584	1537867	353079	12255	682.5055	80	14078.057
739116	1258737	70372	6987.469	436234	617331	131861	12828.2	79	14132.163
249952	24897	6792	123.6312	73755	7128	8189	276.6029	45	14163.732
143634	22804	25052	193.0172	40313	6278	30293	431.8373	39	14168.143
2498376	778371	23546	608.7306	1450292	342621	53028	678.2708	82	14179.914
116962	86979	71672	819.3992	36009	25480	92721	851.4481	40	14209.789
475047	755283	1757524	15816.3	203913	315794	2851079	26012.73	62	14236.327
339740	387345	386424	47253.59	150011	143300	632172	71417.45	60	14242.406
2788098	1080460	14839	329.6679	1626841	527755	32200	761.42	85	14242.706
133378	37264	39718	480.5798	36163	10419	47989	684.3829	37	14257.577
535007	109848	26858	514.1338	212081	33835	37980	677.678	79	14265.359
184958	79807	54650	600.865	54967	24893	75672	604.7992	43	14267.557
160286	128548	76091	7727.505	47283	37295	97399	9750.284	41	14270.006
217929	142350	81284	595.2324	66775	41858	104782	588.8702	46	14275.841
135935	72226	45761	635.9921	40336	21920	59103	857.0783	40	14277.870
129656	16551	1718	-7.2202	35143	4607	2130	13.493	37	14307.461
2384311	688459	9523	536.6403	1322638	315767	20326	647.0886	76	14323.251
115221	96617	159873	1805.275	37620	41238	264428	3123.811	48	14325.762
913521	225783	22729	-12.7031	306014	66868	31416	51.2376	56	14373.385
2153202	705409	36164	832.0004	1557590	452998	79504	2016.374	96	14376.327
603212	802206	278948	28220.38	283548	318857	484473	42257.34	67	14379.549
131322	124443	159319	2820.996	40802	36953	206709	3720.575	41	14437.587
2654326	1043936	12398	654.9278	1753157	547986	31631	1465.299	87	14445.461
2651317	963956	9599	302.7039	1512736	439512	19377	1129.65	80	14450.217
130076	15168	13225	213.9225	35936	4018	15468	290.1548	38	14453.341
265400	33257	3127	108.0247	72844	9046	3544	107.0184	43	14453.611
107557	71111	112819	1975.346	31348	20567	142731	2865.009	39	14454.918
111813	161579	87468	787.3548	48181	61148	142056	698.1416	49	14464.371
138528	113026	100632	2108.055	45528	35076	133028	2369.271	43	14490.328
317676	433755	327071	40698.48	253636	421979	1781208	118101.2	167	14491.086
2617085	1103316	13526	258.6086	1814231	568794	31325	-125.6675	93	14506.748
3179850	1521954	11045	984.6245	2229257	791761	27070	2582.627	90	14512.861
717905	439681	122001	27264.06	274308	166998	197178	37292.09	61	14545.206
133790	11395	927	-75.3953	37446	3209	1053	-205.5267	38	14554.955
105839	44312	27713	109.0993	28766	12084	34120	-103.868	35	14568.876
2463921	1004179	10231	252.7591	1645716	494688	21143	812.5223	88	14569.289
1182669	1270605	1554529	57275.28	625559	872266	4299974	108650.7	93	14571.096
176286	260892	175422	6017.774	110373	147477	379699	12350.31	65	14573.267
2760193	1244423	80162	9740.688	3108488	1060018	222596	24504.44	121	14573.555
2905864	1171828	19852	423.2972	1793176	572980	40689	32.8529	91	14576.509
2050037	1107084	10315	278.6715	1229630	514781	21378	-46.2942	80	14579.916
2237503	800414	15064	518.2904	1213056	329109	38011	1344.217	76	14587.889
118351	76024	94596	1655.636	32859	21255	116614	2091.245	37	14589.260
166720	1314763	11256	310.2616	63414	502916	20744	555.9384	55	14591.643
915199	1698000	83525	45256.75	473571	734612	184324	73320.77	72	14591.746
176046	415813	47079	892.3319	49586	117409	58398	1206.528	41	14599.256
276563	476577	375257	4725.518	118176	190355	642886	9166.705	59	14612.986
2874531	1572810	13527	846.4647	1758488	721121	34815	1403.121	85	14629.112
115545	284990	248786	1848.695	54985	132491	530672	5316.299	63	14669.748
2115155	1318944	89005	2160.18	1283560	719010	228887	4660.161	89	14671.640
217519	61160	59302	489.4422	72862	19120	79691	960.4651	48	14675.996
213974	21595	1183	-134.2337	61474	5885	1732	-395.2348	43	14678.033
106838	79301	100933	1658.741	30764	22736	126545	1698.175	37	14685.404
172360	54655	44688	718.3968	47790	16302	59808	1018.629	40	14693.766
137158	9788	8189	54.6029	38447	1955	3463	97.6743	39	14698.088
3048849	1014132	17870	305.507	2060258	582091	49681	1125.904	95	14700.598
3885684	1860626	24630	1154.743	2929049	1250678	87096	3047.885	136	14707.813
2347230	775887	5132	229.5052	1272501	312798	8364	-193.5796	75	14711.186
3718326	2317987	13932	1204.185	5066723	2216932	84623	5282.75	147	14717.111
103008	11112	5696	363.3456	28010	3067	6681	576.6041	35	14727.258
2698939	1199738	25587	963.0307	1640709	565298	61138	1406.242	80	14741.570
436499	683090	586144	60662.88	237775	400211	1491902	124382.3	74	14742.678
201907	266983	394933	3214.141	72168	92049	575805	5563.661	49	14756.914
250030	407366	564104	3572.434	109163	174790	957607	7521.353	60	14794.773
2575184	1631217	13081	818.6441	1688865	743180	22900	1771.69	85	14795.111
633032	114820	6091	156.5051	245188	34256	8071	58.5831	59	14798.340
2422500	1223068	55338	1280.862	1317536	501899	116431	2274.579	73	14798.463
2597182	1154704	17532	812.1452	1500376	578805	34006	2004.537	79	14799.630
215691	40891	5444	14.6084	58676	11131	6725	-99.7275	41	14809.347
114463	15293	7374	193.8814	31604	4194	8916	143.9876	37	14824.142
3746806	1523413	65095	2997.83	2536711	752982	123172	6154.549	101	14832.938
2395518	975753	9454	592.5694	1455209	488448	24502	1147.162	84	14837.684
133250	40238	78429	1356.067	37327	11051	96006	1768.737	39	14849.064
495936	50040	5616	9.8576	143654	14036	7242	-189.1238	48	14889.989
127151	224741	294177	1762.93	76356	152094	792513	6339.379	83	14904.328
479517	795185	147407	35489.13	288421	424809	340387	58213.31	76	14904.734
3245428	1290099	26912	1077.363	2047841	647435	63476	1344.804	94	14905.341
104743	8676	2647	57.0967	28759	2286	1816	-18.3224	36	14910.359
3036053	1161082	6841	453.5801	1813703	539714	19683	558.6163	98	14920.380
2278447	822419	33229	893.3469	1406749	378850	63745	847.0945	79	14921.665
3007120	1060384	14394	618.7034	2102117	678114	46722	1661.704	125	14923.162
112780	127469	167220	2414.042	35621	40207	227327	3177.645	40	14993.064
133221	93982	14432	171.2352	45739	30051	19268	374.3348	45	15003.807
466568	287465	385419	44683.21	201565	104049	610739	66164.66	61	15007.887
2969155	1533755	34501	747.3061	2012822	834547	78401	1790.096	86	15009.246
3874221	2066450	47445	1395.665	2659107	1157709	139204	4790.544	105	15017.896
722910	1449598	213515	70134.2	487134	762038	640997	125747.5	117	15021.672
3628930	2029300	23915	738.6315	2442673	1145461	62537	821.9257	100	15023.742
1068728	1463140	409407	32555.33	713012	808105	1006696	66881.45	84	15025.015
139394	26882	12543	133.0623	38565	9136	15269	280.7909	39	15028.219
289419	257200	253169	3935.981	95543	81650	354242	5526.576	50	15043.553
112173	67099	72409	1075.345	32722	19174	90525	1381.453	38	15043.979
222376	35383	8653	13.8333	61302	9478	10767	-40.3713	41	15103.017
3074749	1358749	14530	720.133	2115670	671540	33924	1084.336	88	15108.896
3629228	1377016	148069	4401.871	2098929	696591	233517	7346.904	96	15119.921
2686908	1108858	5326	547.5886	1494400	508905	13103	961.4783	78	15124.865
2318223	1244591	19083	249.9563	1794342	732367	58401	583.0961	136	15126.319
1992877	917543	169988	3482.727	1200124	389334	339419	6607.606	78	15128.101
2064875	1032659	11581	583.4941	1193313	458728	29900	1193.39	93	15130.051
465594	560681	4746	161.0506	136048	159239	5887	-44.1393	49	15144.077
798423	750059	724009	62585.11	329876	289258	1175120	96013.23	66	15148.420
3210953	1241198	16773	630.3653	2241861	671628	48764	637.8604	92	15153.566
121798	163516	251450	2532.345	46678	57788	363163	3872.844	48	15196.379
2250698	901863	53206	1527.657	1152728	361845	100539	2078.438	72	15217.674
3048081	1095580	25581	225.8941	1858928	557695	69186	1639.135	81	15217.774
407530	48369	17830	399.263	127380	13738	23004	365.7244	50	15220.177
2573147	1654695	5137	745.7857	1715761	749729	11847	687.2167	88	15222.772
2352234	987061	12876	37.1436	1402501	438999	24269	129.6909	77	15223.271
2622662	716253	49538	892.4818	1602170	334953	87657	1365.158	81	15227.518
3734514	1379420	13957	539.5877	2107647	621197	33737	1203.246	82	15228.459
143040	103019	114319	2929.496	43033	31668	151215	4040.162	41	15235.822
2640124	1045634	14026	239.6586	1650003	477599	33980	-13.722	95	15237.922
184190	119612	209110	2064.071	57098	36398	277836	2916.4	44	15239.737
2571353	1160164	31355	712.0155	1680553	588270	73357	1807.928	101	15247.970
126893	18059	7568	234.9648	35634	4822	9205	428.4005	39	15250.220
449608	401753	78041	13345.9	174768	147772	138528	19783.82	60	15253.518
224428	280868	79773	2456.665	83877	95277	118121	3451.388	52	15259.131
144121	20268	9225	130.5225	39399	5605	10274	557.5714	39	15273.963
2628941	1122555	9521	599.9281	1499475	534202	21469	1421.611	82	15283.449
2246662	1290749	12501	610.1061	1269825	611727	28732	1077.465	89	15321.490
153035	86206	107471	1487.923	42997	24283	133608	2016.809	40	15323.057
2257558	1485391	16392	744.1912	1666792	730527	40655	1432.745	89	15323.299
1741383	1554183	28614	941.4454	836955	542536	47585	1413.519	67	15325.875
2634125	1127603	16338	609.9618	1734189	588643	48995	1201.62	90	15334.549
2172256	829021	9483	414.3963	1351437	356421	17123	613.0003	79	15336.297
257236	247052	134278	22483.4	111757	103003	227443	40604.95	54	15336.558
4270476	1893603	16775	725.0775	3029934	1282563	63589	1353.543	111	15344.631
168992	28523	-213	177.6507	54634	8670	-947	255.2733	46	15353.087
105546	111824	78760	2124.436	29753	31354	98476	2481.304	36	15367.404
116663	88495	171462	2304.618	34695	26654	222981	2697.034	39	15367.811
207286	97839	83082	2103.5	60416	28511	106224	2442.366	43	15371.972
2152855	714781	15257	486.5177	1327065	344494	40364	806.6204	81	15378.791
2341188	726141	25313	536.4593	1320851	356973	50596	1344.236	81	15379.556
450384	49699	401	94.2961	174181	17945	973	276.9853	82	15420.235
2768752	1923444	13586	656.9746	1936958	1068558	34186	1549.635	104	15425.627
239735	250589	333588	32570.69	108613	106895	596421	54382.02	63	15435.154
300152	268739	72769	1299.541	96392	82040	104816	1681.978	51	15439.658
4025654	2002148	24023	924.0903	2903789	1402320	82391	2562.935	153	15475.588
164419	128755	97684	2293.272	45664	35697	121697	2587.802	40	15508.928
2585252	1148238	66205	1492.1	1541473	476988	135805	3288.66	78	15527.547
906780	253726	324287	70235.1	325900	89282	509482	99741.54	60	15536.406
151399	74702	115	164.4515	42157	20287	148	221.7028	39	15543.240
1099177	827601	106526	3343.909	422376	269629	150516	4378.748	60	15543.662
3039407	1065866	8983	237.3463	1952769	549040	21623	305.4503	97	15565.432
2868710	1302986	14213	463.7493	1979383	679473	40035	1130.964	112	15567.831
3103629	1384433	12201	71.2761	1816829	666519	27593	15.3673	96	15568.703
242974	180764	26907	579.0827	141742	70783	47198	702.2078	65	15571.893
106954	82824	108721	1960.048	32690	23806	137350	2672.335	39	15577.186
100666	40978	41802	314.6922	27816	11387	51388	522.2668	35	15587.406
2588882	1243289	62642	1887.816	1454656	587880	132061	3535.422	86	15627.418
1205712	1258203	461524	38145.7	563873	480083	823032	58889.7	69	15632.875
2699069	1000147	17318	439.9398	1596857	439530	37727	1097.085	103	15634.318
260266	166851	47365	23026.18	99201	61667	67212	36512.19	57	15636.764
136235	122686	44093	533.0173	48100	42010	66035	339.5635	46	15638.998
2554635	1738728	34297	385.6617	1685154	903166	92562	740.3282	123	15648.301
2457192	867964	16842	692.4362	1541888	419825	44809	1384.985	75	15648.527
254117	367437	357523	6272.44	135187	160424	636593	11241.27	63	15654.765
133547	16641	10147	196.8467	37209	4266	12185	281.5785	37	15655.342
270700	192829	43007	1489.293	84579	56412	55474	2172.292	47	15656.355
3209760	1197290	20376	754.8936	2011843	619856	44275	1633.828	91	15656.571
3327806	1065812	16297	497.8617	1947413	512054	39419	1299.606	82	15662.244
2799013	1463136	79646	1051.941	2383990	887659	261728	2693.341	112	15662.672
2611815	719846	8668	354.6748	1588916	337827	18317	803.1837	78	15663.572
104556	140766	92	-14.2388	28010	37663	-270	-150.147	34	15665.029
2327931	717544	32563	1114.184	1351605	323645	71418	2359.95	79	15672.014
155946	1393038	79054	1970.129	104942	1127826	318174	6977.761	102	15673.146
584301	2469058	10845	506.4045	316208	1322581	24318	1141.64	72	15674.169
2524879	845497	14237	236.2957	1529329	362450	29945	525.9145	81	15682.295
600409	227516	30681	50546	235225	75803	51039	73669.48	60	15683.209
2480761	1157193	23276	735.5836	1457192	562373	56519	1941.916	83	15711.561
419110	408662	277897	37823.62	137058	125165	372409	49934.34	53	15730.627
3726998	2424801	10162	976.6882	3257688	1633262	38629	1863.287	126	15764.143
106113	11201	4234	43.7274	28991	3166	5112	137.3832	36	15770.186
261476	459279	236117	23960.76	134076	210709	477617	44300.91	66	15776.477
2341908	1339303	26789	414.0629	1316598	621602	63898	919.0778	87	15782.657
2638768	1260680	12663	358.7943	1674361	629825	35611	714.5771	87	15784.301
3491231	2112973	35093	4704.117	3864289	1734204	132007	8225.192	146	15788.791
251269	30785	3641	143.0601	69855	8194	4113	712.1393	43	15795.100
688478	850558	160675	5544.868	598792	779990	578161	36801.63	136	15796.096
763073	1699793	105440	67795.19	585395	1011306	271631	106021.3	92	15812.569
2026698	833459	11987	350.0707	1270624	429613	25381	927.6741	81	15858.302
3730359	1247903	21409	487.2449	3391041	1255502	75725	2645.173	126	15864.424
102433	69611	106156	2477.152	29639	19940	132101	3199.666	38	15872.473
113692	19709	5680	-37.352	31405	5172	6712	63.1432	37	15873.136
107153	60079	45576	1333.614	30703	17631	58289	1612.213	37	15888.123
154257	285628	100385	867.5985	61450	106912	195483	1574.996	57	15888.866
2942803	1126756	14911	496.3071	1897941	532012	31926	1444.849	86	15893.263
2996326	1445832	28459	1444.75	2174873	871239	78233	3144.271	99	15894.582
450316	43351	1228	3.2908	143644	12665	1530	36.833	51	15899.730
105892	93455	147270	1160.847	29346	26062	183138	1353.442	36	15901.965
3121075	1647856	12799	452.2239	2237496	947077	41829	1125.807	99	15909.578
2725171	932223	22395	548.3595	1481124	435745	48954	436.5194	82	15919.568
3891216	1742437	15600	634.16	2672441	966235	37382	1145.73	96	15922.192
119304	31217	28345	188.1545	33337	9340	36685	262.0285	38	15957.766
259632	241320	201793	3495.987	83272	73404	269801	4827.636	48	15971.124
2636805	858978	6278	371.5958	1502080	373427	14740	416.914	80	15972.420
848707	1310205	1633548	44162.44	472219	713760	3776440	96493.28	78	15975.121
103819	49310	3020	247.422	28676	13567	3758	116.2238	37	15980.020
105797	90181	46670	744.187	29216	26203	57456	1126.082	35	15989.677
220509	317598	336454	5625.27	76314	101239	475623	8564.851	49	16002.265
109889	143786	117936	2350.01	44759	47509	173670	2749.887	47	16004.725
195854	57758	35234	3988.827	56471	16191	44289	4722.813	43	16007.906
122571	19507	8838	199.2118	34109	5467	13230	361.203	38	16015.118
111123	53633	97350	1775.335	31018	15220	121020	1936.222	36	16023.049
585359	835455	532994	8256.163	326889	346340	1063748	17188.66	74	16078.025
619192	870863	817380	52578.02	463222	650805	2350397	169527.9	110	16078.918
147786	128787	123426	2785.999	51420	40971	173806	3763.317	48	16083.652
272320	327114	262205	4936.701	106884	116587	417268	8813.135	56	16098.943
158069	107645	182476	2566.704	50148	33265	247044	3625.368	43	16100.174
713202	1073927	174778	8126.446	361204	429852	397579	26776.38	72	16104.530
1290218	2676131	415953	2543.363	884108	1297966	775672	7213.799	90	16105.215
3350534	1577447	32569	917.3209	1927372	709788	63097	2424.342	79	16110.175
922552	201047	31928	544.5608	301547	58881	43659	537.4699	56	16114.771
2485874	879685	45501	1208.406	1381262	409154	96847	2203.717	77	16150.215
3016677	1588318	22601	903.7161	1982244	904880	60428	1713.411	91	16183.607
318613	64979	7157	-120.8923	97891	18819	9034	-204.9926	48	16200.665
3330430	1764603	30358	401.4838	2166171	976060	99148	1138.603	113	16202.492
120053	203099	210916	4318.188	56753	71741	315774	7125.122	51	16203.820
2401125	1403850	10530	583.733	1402567	613720	19896	1087.966	77	16222.240
3157974	1031570	15929	372.8169	2082098	562186	48036	244.6196	110	16225.848
2832537	1671700	9902	785.1022	1710115	753929	23514	1556.335	82	16228.422
4781345	2057355	30405	859.7205	3034781	1140686	74116	2096.708	94	16241.915
159085	15127	10037	48.6757	44864	4072	11604	72.1844	40	16247.223
165303	136851	198912	2834.563	48247	39413	257415	4262.981	41	16303.080
3371186	1678253	19677	534.4797	1961144	996629	45984	1509.902	94	16325.449
115546	76262	25515	555.3915	34194	23182	33394	601.6034	39	16335.676
605425	988249	448593	4696.467	279478	371465	748556	8177.792	64	16344.936
428126	348428	165620	23056.28	177170	170662	304506	48108.59	68	16347.975
2648990	1389813	11290	892.369	1700951	704381	29053	1071.273	102	16350.578
2591607	919484	30882	519.0802	1537500	455093	62214	1092.405	84	16390.148
465083	99872	22969	407.7609	177589	30149	32901	582.5461	56	16391.270
110531	51228	98165	1891.057	31168	14108	121347	2062.167	38	16408.309
2586367	1018464	18451	567.9011	1688806	516046	44253	1171.993	97	16408.936
150288	17078	6665	190.9065	43912	4496	8356	60.5716	41	16413.426
408754	55473	9805	-104.9395	115384	14953	11808	-186.1712	46	16425.756
144063	58547	946	133.8706	39553	16069	817	241.4337	39	16435.609
3582983	1615250	23077	651.2197	3583036	1309649	81320	2351.052	137	16443.512
111894	55220	44822	763.1142	30882	15398	55353	812.7033	36	16445.590
3196056	1443209	80687	2339.141	2085195	706474	198565	5277.497	86	16448.531
113838	91401	114466	1518.343	32288	26571	145336	1599.15	38	16458.828
3159189	972583	9940	563.634	1842615	482599	23534	1654.457	90	16461.238
2867999	1268148	8579	708.4819	1911432	550117	17834	1351.687	88	16468.955
2952836	1592823	32847	1141.317	1931134	703068	87368	2373.745	84	16480.107
2294108	803159	21506	512.2866	1333655	388259	47972	735.8292	89	16503.816
563273	1178320	135888	40081.72	347637	559503	274069	69523.47	73	16508.744
107624	13277	534	-133.8426	31904	3715	854	-197.8906	39	16512.271
103870	67903	19700	511.17	29436	19768	25438	475.4718	37	16518.912
2840848	1242493	22324	595.5764	2193373	705932	48833	1832.931	102	16523.543
2713606	1078706	14350	173.035	1782353	613090	42731	1300.009	94	16528.646
166433	23533	3795	-54.1005	49069	6004	4584	-63.6376	38	16529.176
1414030	2067713	106120	2804.332	966508	1041370	245291	6410.625	84	16531.695
2472317	787402	12530	644.933	1498619	368943	26630	1581.943	95	16545.082
163391	401031	391282	9476.521	77344	180397	852523	18727.94	61	16550.553
103016	153655	168940	1499.534	44977	56036	267386	2629.155	48	16557.170
706593	343416	22081	1601.544	217964	102581	28747	1871.307	54	16559.281
171319	18107	156	21.5516	47440	4833	379	-156.5381	40	16564.377
144748	145117	149015	2115.741	45632	45724	202205	2591.7	44	16571.172
351823	64364	18194	323.8834	112720	18559	23594	507.8234	50	16594.361
531452	231204	307888	2550.917	207065	89480	490890	5024.929	58	16611.660
2457248	881151	6951	250.7511	1406803	403537	13546	-68.2694	77	16635.129
2865859	1154146	25561	332.7721	1762243	599390	72281	1487.764	79	16635.188
701943	1214495	371360	21883.3	397903	554450	749092	35530.66	73	16654.781
2951668	1118041	15772	776.4092	1887656	563147	28947	1103.527	87	16656.027
2278042	986537	15378	361.1058	1600106	541225	38994	307.7634	90	16687.336
209018	154326	153328	2769.101	60717	45285	196449	3735.989	43	16690.826
2630470	1158502	24442	160.7962	1703951	625154	57796	685.1556	104	16727.930
701178	819607	282375	33700.24	425160	386582	763284	77274.43	84	16741.900
145196	311535	390717	2866.824	70573	155313	793074	6920.651	61	16743.092
2527178	984391	29537	813.6257	1716300	516832	57384	1800.442	101	16756.100
2301151	734341	7620	312.482	1459709	354259	18964	958.0804	98	16757.131
524764	493506	373593	5677.967	177054	157424	537512	8391.023	55	16758.477
3153605	977460	13169	290.9809	1917808	502519	27811	-75.0029	86	16761.953
149901	15247	7320	-62.348	37870	3266	8603	-86.9717	31	16762.344
146238	133749	57532	4991.145	64326	54262	97205	7551.201	52	16781.305
664338	3173337	1013097	30614.34	427727	1516073	2187778	77613.74	96	16814.658
2935557	970311	22272	363.0592	1713785	474145	49036	539.7196	81	16837.457
143070	18875	7429	-101.0331	37573	4612	8767	-205.5713	33	16837.990
2331435	1184176	17674	494.7114	1560294	550823	37153	1320.683	83	16848.420
3076541	1157442	6904	219.5144	1913747	564521	13938	304.3218	79	16848.795
1442087	316869	29839	583.1679	543242	100325	44167	797.3687	61	16853.545
418205	694785	665636	36687.98	380859	852593	3761371	150105.7	192	16858.316
2573130	687170	15509	459.2549	1461094	320772	40083	820.0563	88	16885.416
244433	1144249	1477	109.4597	76128	351251	1985	359.3585	47	16902.363
3052808	1443086	48464	726.0304	2016244	747233	115603	2809.728	103	16940.869
2430808	1297712	9363	280.6643	1743198	610100	30728	-118.7592	134	16954.295
120778	166107	244943	4328.702	51516	59813	376483	6493.096	50	16956.969
160572	219276	112949	762.6389	53716	67038	150998	726.3878	45	16957.197
2743007	861467	7578	510.5258	1570072	381516	17100	890.31	78	16968.734
2470189	1347996	9485	528.1085	1518426	695882	19120	1048.632	81	16972.877
2293929	1618155	58048	2488.893	2281711	895730	93320	3655.252	110	16981.814
637880	106484	288	157.5568	264629	32541	97	574.0417	60	16983.744
165517	24580	7327	128.6447	47895	6677	9194	327.9834	41	16990.840
143773	253825	433342	3337.086	71240	116774	784817	6070.833	59	17039.783
3137468	1318554	11936	703.4096	1890400	603972	25196	1197.296	83	17072.705
146415	45864	19904	-244.1856	42083	13077	24883	-195.6637	40	17089.215
233817	47334	34077	-175.6803	71693	14100	44170	-115.063	46	17094.480
2660985	1193626	29634	744.6674	1724521	628343	67991	1796.095	90	17099.867
133018	105742	86765	1477.516	41164	31382	111664	1647.55	40	17120.490
397502	622271	280840	3454.124	212167	255623	534294	6010.093	66	17140.189
350822	32911	16998	328.9878	105521	9302	22090	351.249	48	17162.758
148100	98415	97495	2227.469	48478	32007	130822	3092.714	43	17176.475
2875066	1445924	41736	1383.19	1801033	760480	97444	2866.808	85	17178.326
3309305	1572273	14870	745.207	1880521	745637	38315	2086.471	88	17185.359
605654	1515022	9393	529.3473	385875	699169	20232	1425.615	91	17186.371
872840	908724	522690	13028.91	295300	316188	796091	21662.51	61	17189.752
153498	270436	404148	21278.1	64331	140216	806887	40080.96	62	17191.820
3722910	1313299	44569	1145.521	2421200	845226	102911	2494.107	104	17195.379
3032223	1062724	16295	381.1495	1817983	569254	39659	1002.07	117	17197.033
928568	1431943	74249	4477.569	604127	755417	169682	15446.76	95	17199.102
190961	323800	317468	4113.355	80872	119291	488524	7041.396	55	17280.736
191138	268259	251891	1601.885	70651	93795	369219	3220.386	50	17283.670
142948	13551	4411	152.2571	39346	3407	5031	160.0391	39	17287.641
1635701	1234031	18766	356.5726	1057933	540682	31924	683.1364	90	17297.553
154167	88392	119692	2323.321	43950	25570	152862	2660.158	40	17306.805
270582	108685	87104	1276.734	78292	31477	110904	1353.914	45	17313.244
2696218	1201852	7981	525.5341	1718347	596646	20884	731.7924	87	17314.229
2962919	1322311	23737	581.2457	1921115	700027	65572	834.1892	99	17321.537
2274442	1317490	23597	525.3917	1441846	602003	46982	671.2902	82	17324.451
2299903	1378604	17426	326.3986	1447010	606812	45757	949.5677	92	17333.283
181595	20025	20289	386.4129	51707	4599	24545	586.9745	37	17333.764
426861	61758	28922	550.1242	137173	17817	37083	464.7563	51	17336.063
100481	101145	156869	2433.551	33527	32416	216631	3494.799	41	17356.986
426115	64622	1695	300.0895	129729	18310	2080	807.688	49	17367.502
789778	892143	106632	33012.66	495864	568658	281780	55319.86	80	17367.609
3098194	1211413	11387	632.4107	1990159	546013	26252	1229.337	84	17371.168
2819513	989811	15286	407.3446	1747950	497376	34400	1174.84	85	17378.396
124248	633290	2458	51.2938	38405	189266	3678	197.7358	40	17379.801
2856025	1735223	31867	1338.339	1816134	793405	71114	2728.695	87	17380.107
2846590	1140772	11028	497.0708	1832167	590725	25002	869.2122	90	17394.748
2551025	962948	10059	270.5099	1574705	488463	28646	204.8406	101	17399.857
100412	10841	8357	184.4277	27956	2911	10158	-0.7362	36	17422.605
142098	22436	3874	-67.4686	39813	5913	4783	-189.2737	38	17448.514
230677	406222	424185	22273.78	158619	340430	1478568	71286.06	113	17488.463
135997	68485	59001	907.7561	39032	19753	74077	1031.32	39	17490.471
3071296	1078020	28718	764.4798	1963638	563908	53652	1328.477	93	17493.436
222612	678526	2923	241.3803	97207	294386	6086	376.2246	56	17496.418
179062	65050	37189	644.5029	50650	17928	46834	741.5874	41	17501.123
2478925	899114	22231	434.9591	1549935	486843	50306	1202.967	85	17508.785
351470	129691	9270	297.047	138710	39188	13092	294.0612	55	17511.119
924243	561092	248456	5220.182	466389	224676	474761	9697.893	68	17511.389
280740	58369	10612	107.9332	133397	17389	15523	160.2403	57	17511.746
179033	24424	6420	-67.838	49596	6544	7928	-27.8392	41	17525.072
652074	137632	68047	956.0367	262479	40885	94351	1299.891	60	17533.553
2099110	1770437	91757	2612.168	1965606	1229493	275535	7476.514	105	17533.838
2921744	965999	15271	613.5031	1639164	469880	35705	1014.05	79	17546.477
3054163	1294482	76027	2438.715	2008956	665898	156056	3848.542	90	17552.748
155097	28544	6934	607.1974	44287	8225	8891	750.5851	40	17561.854
321179	518559	265371	9737.113	181567	246289	573807	17946.17	71	17565.227
327732	675591	694731	11408.21	201609	287136	1362457	24936.44	70	17597.340
2777515	1252455	18252	676.5372	1549719	594433	40358	1213.484	84	17597.680
2989524	1054116	13352	503.6472	2104518	665252	36689	1192.453	86	17597.693
2722024	863385	17533	379.0013	1583182	437699	40529	860.8769	83	17604.713
3337400	1592154	19572	864.5892	2369984	851252	55337	1751.006	95	17609.131
2842037	863878	8585	323.6185	1596436	436185	16818	896.8898	81	17610.467
142408	647221	3111	247.3271	52193	218472	5094	612.9734	47	17612.129
392294	46002	4053	156.7733	118550	13236	4647	336.2967	49	17627.873
177133	254074	526	-59.6914	55136	82897	303	-97.6017	44	17629.229
3292560	2078426	20261	758.4421	2292281	1130301	49354	1930.959	113	17636.539
353781	47048	15556	303.4916	100202	13060	19348	500.8228	46	17638.684
2692349	861621	20444	832.1084	1413487	394035	48822	1621.514	78	17649.850
2757881	1554737	25854	567.6094	1874743	807124	72194	1514.283	92	17654.199
101451	92713	59877	1405.7	29738	27363	76023	1700.29	37	17671.799
2957188	1096847	16141	689.3101	1907556	548607	37587	1198.231	85	17686.564
642517	331860	5711	65.1871	244510	108244	8301	98.4861	60	17696.404
124132	47515	83433	1335.991	35049	13479	103768	1571.785	38	17709.713
825327	830284	149730	48457.85	535958	549096	426980	84188.58	91	17714.152
341762	583904	398222	6164.854	149312	226058	645835	10915.34	63	17723.357
247756	390690	57787	1296.451	91286	132142	83195	1906.24	50	17723.826
2786281	838442	12221	383.3981	1662576	451578	35965	1049.636	102	17728.293
394931	44960	7674	173.7114	127690	12997	9657	319.3577	51	17731.504
301222	76568	98042	10451.76	89523	22220	124934	13023	47	17734.551
3109279	1373142	24772	935.3092	2090000	752494	58518	1657.26	108	17760.305
122775	136612	274269	1266.691	40626	44992	384873	2481.775	43	17766.721
2009503	1782215	35170	1067.037	1337104	936544	111900	2038.59	105	17781.904
477763	241524	51581	844.4941	145459	76462	75992	976.7512	52	17815.994
2893191	959448	10126	574.8686	1873525	496970	27079	906.3319	85	17816.064
219643	35179	22726	274.7286	60430	9654	27783	463.0263	41	17819.770
2957763	985826	15411	647.3571	1913513	515607	41000	406.1	117	17820.121
123861	107880	229343	1516.542	36333	31529	296575	2045.858	40	17822.174
2908413	946633	13802	1079.892	1629213	450462	24371	2581.013	82	17825.648
1730489	639194	37190	405.359	684849	200062	56632	1209.655	58	17826.014
3225038	1509097	10204	713.6444	2133986	768964	21060	1767.466	78	17826.115
2616122	6011707	1114632	113627.5	2560480	4562360	4386344	331132.1	117	17828.439
2380000	771933	6887	77.9607	1428226	326822	12820	-131.798	79	17832.057
321154	54594	3504	45.7744	92352	14915	4321	212.2081	45	17840.043
1780352	1252169	38868	678.8948	1006233	569765	72401	1489.496	74	17840.996
175211	23550	2702	119.1822	47559	6257	3443	69.5523	40	17842.557
157201	161328	223818	2235.59	51679	64563	383346	3735.51	53	17848.754
2633287	1234348	125348	3638.423	1610941	620492	190931	5491.029	86	17852.439
2877253	1188376	12372	448.6692	1743255	555619	30850	926.685	82	17861.197
2508104	988317	32655	618.9455	1721809	522499	78438	1836.772	89	17873.516
162698	239962	280933	2869.741	70401	90796	435077	4885.42	51	17903.615
2623747	1168795	10433	384.6913	1628707	531772	26992	1013.851	88	17925.467
3884184	1771605	14945	826.4145	2250575	818732	28328	1186.601	83	17934.275
2644490	1086049	17005	351.9805	1595839	497993	36510	150.211	79	17939.656
149385	389636	282893	2314.697	60926	164205	491934	3634.698	52	17940.473
2102037	978274	7126	345.5686	1327686	478880	15807	158.3727	82	17941.953
2810656	1048181	32236	934.2396	1767216	522693	66890	1746.529	86	17948.426
212388	18878	1267	-106.3213	58620	5013	1208	-195.8312	40	17949.432
319571	222709	208508	2917.699	99555	67762	275384	4743.242	48	17963.617
1706476	545538	14728	348.6408	906695	219479	25546	504.9306	71	17966.363
3175908	1453038	12332	964.4252	1870041	747433	30403	1710.008	86	18013.457
109972	71536	91312	1399.203	36722	31708	156779	1498.502	44	18037.406
467115	321210	354902	39931.6	204127	117567	584666	60536.56	61	18043.986
3209839	1349972	11103	902.2783	1975596	639604	19448	1868.433	83	18055.758
2640505	1539269	15332	368.7252	1601627	761387	38703	454.6383	87	18062.564
2057016	1243167	17681	545.7041	1430080	626083	52227	1457.535	91	18073.848
2476421	1118814	20411	709.8571	1669695	536889	48330	1232.313	92	18077.434
966923	2120462	167129	36637.14	588369	987982	307188	58683.65	83	18082.342
2345979	892609	13658	207.6138	1455600	426893	26963	334.0243	83	18089.285
225588	481991	574776	8071.733	145346	248773	1075112	16465.38	70	18112.064
185583	21594	21105	340.9905	51654	5750	25244	475.3884	41	18113.576
769760	194015	91561	40354.37	291490	75228	136158	66223.87	60	18129.160
104044	15379	5295	-98.9505	28498	4038	6213	-279.0507	35	18136.588
199807	48345	12000	261.2	60420	13324	14988	283.2268	44	18137.734
2910589	1124800	21665	300.4065	1681728	530696	43817	1138.734	83	18145.898
239247	26801	7331	-300.9309	65795	7417	9321	-647.2919	42	18147.996
867989	1235328	109989	51257.58	472760	567113	264498	75505.73	78	18154.676
2368891	709487	16176	293.2736	1482652	357145	39080	714.388	85	18186.365
507309	326106	366034	60598.71	259039	144955	693119	103255.2	68	18188.652
1980143	2878385	576412	75836.31	1125285	1319556	1241421	118958.5	80	18236.188
1223526	2303823	674101	30677.87	730016	1108709	1667055	86316.79	96	18247.627
369856	334477	225683	5320.216	134484	106779	333936	8738.609	53	18248.135
2362119	642668	14143	513.8223	1399818	258262	26444	894.7084	77	18253.307
1162576	1885755	145141	92683.21	700076	1136117	449158	192827.2	103	18258.191
3039185	1060575	10989	119.6829	1822094	497718	20611	779.0771	83	18259.047
2467142	923253	13260	618.886	1447002	400591	28082	1258	82	18261.018
113252	118239	169678	1404.336	33020	34804	219544	1937.618	38	18272.357
305696	255656	254935	2669.854	105660	80907	348060	4036.166	51	18275.129
175951	95432	19292	3281.881	51804	27136	24385	4181.999	42	18277.246
119275	74915	114811	2563.697	33823	21241	144302	3428.942	38	18290.232
545679	481324	467151	21632.97	208825	191239	738548	31342.94	60	18315.541
128641	302889	272678	8127.636	65200	172687	666825	18317.88	82	18316.730
791160	150622	610	151.221	268866	43526	1043	163.9123	56	18348.268
3492832	1212937	16934	674.1974	2059018	674688	44564	1517.24	95	18352.148
2819456	1144533	6969	522.1609	1865236	624156	23592	1180.111	84	18352.729
146292	158766	188819	2832.946	47715	47960	252151	4186.471	44	18357.107
2438739	1649065	21913	2043.719	1627627	863598	62489	4434.833	115	18359.783
3008605	1644827	60209	1088.925	1988913	873570	102098	2484.098	102	18363.850
2107389	896579	9517	199.5037	1245064	387495	16691	587.1651	78	18370.473
135169	56205	13656	858.9016	34714	15003	16934	1076.197	32	18370.848
115995	186899	210822	3304.714	44725	60575	292021	4432.178	46	18382.863
121951	12399	967	-100.1513	34141	3565	1168	-79.0752	38	18399.936
234005	250523	221798	4239.268	82801	78893	296639	5545.648	49	18402.242
857217	123072	3892	163.9412	305263	36479	4390	284.279	58	18407.430
3447815	1607272	244177	5962.93	2347618	925570	393183	9971.966	95	18432.443
2538128	1081154	20634	604.7674	1682158	598431	53343	1191.942	92	18464.957
589679	2188418	10648	808.7528	239309	902642	16761	1542.092	62	18468.125
2252857	1178689	13586	417.9746	1430146	545678	33859	756.6899	96	18470.619
157804	62501	20984	720.4024	54360	19221	28356	1063.572	46	18471.926
180175	16271	3608	183.8088	49190	4652	4155	290.0955	40	18472.705
173170	19054	15433	109.1913	47306	5446	19749	64.1189	40	18474.047
2192464	1193606	25909	276.6949	1319342	566725	54105	681.2905	104	18480.145
2038573	1558440	192024	23943.75	1485377	977982	366781	42210.21	96	18480.918
226748	153878	200836	3775.7	65887	43918	254138	4500.542	43	18500.088
2426426	1439750	25332	767.7252	1499329	624220	57316	1809.228	79	18510.496
2174894	862994	34609	355.7649	1236011	411952	73267	1041.879	84	18519.451
2512095	1087346	5650	357.965	1336923	453879	9605	595.8405	75	18535.988
3714951	2650141	25159	1768.62	2746277	1383402	79304	4457.154	107	18573.207
163317	15352	12290	28.469	44565	3956	14330	279.913	38	18574.205
1988650	1380748	66797	1809.912	1220331	566640	145447	2682.177	82	18585.197
420940	352378	85	118.7685	150794	129761	-65	388.3535	44	18585.297
560130	93707	2951	62.3511	163736	26338	2794	46.9434	50	18592.111
3239126	1297218	11742	472.3262	2000944	652527	32607	1022.853	88	18615.990
153399	109495	244	127.8884	41934	30054	184	189.5224	39	18634.441
499262	799701	500366	5939.333	253350	305542	878431	10418.78	66	18674.854
244841	408527	129504	3888.375	125321	161649	226402	6177.752	62	18677.307
105649	28920	106	13.7466	38659	10300	-136	27.5704	50	18688.793
2903145	1064296	26058	1338.254	1955271	545007	58635	1914.423	89	18689.885
312297	41784	17507	96.7427	94755	11909	21712	268.6432	47	18696.951
356844	46079	16600	183.26	103737	12987	21372	368.5692	46	18697.234
4123070	1802455	25718	1107.18	3104349	1173806	82369	3077.101	107	18697.398
2526458	890494	40320	936.952	1463236	409468	73829	2151.007	77	18698.359
2655078	841977	31495	726.8695	1641145	436445	70672	1600.299	95	18706.721
2958123	1195503	15840	360.624	1964246	648946	41551	221.8111	81	18706.752
174291	250416	283683	4145.016	72762	97566	466583	7331.707	55	18712.002
2684852	2456640	83783	2364.626	1850925	1689227	247834	6743.688	92	18719.684
2856200	1404555	24381	641.5741	1748077	668529	44583	1253.506	82	18724.926
3211057	1191047	20598	425.9478	2266641	685747	50280	1451.708	99	18726.229
3011927	1355309	134085	3013.168	1784204	614467	309599	6599.704	80	18779.344
2793571	1145159	10299	154.9739	1794397	621262	23111	-41.6729	86	18791.076
196898	251137	127600	2053.36	81294	110818	228892	3668.441	55	18797.244
3507019	1606606	17945	256.7145	2294768	794574	34617	853.6137	93	18805.980
2515630	4306049	679225	131573.5	1638255	2549084	2133377	250273	123	18815.822
1506813	1457888	189207	69473.11	899908	886953	657683	153396.4	104	18815.961
184718	45290	1556	41.0916	54030	12780	1665	-54.5935	42	18825.574
2427343	1319374	14714	284.6554	1590019	716274	34400	763.84	95	18826.443
3367852	1858812	21601	748.6161	2261448	990663	51905	2810.871	97	18833.473
2990630	1152365	16216	444.5176	1815472	554738	44485	925.6085	83	18834.156
2029418	1118182	27675	1041.568	1028134	420252	56591	1959.555	74	18836.246
2348077	720998	11248	397.4128	1398955	340962	27735	480.9335	80	18842.266
3374247	1564910	27440	476.384	2359487	909524	72907	1507.683	105	18903.135
2125161	573463	7113	310.4393	1096864	250347	16197	274.2517	79	18906.436
162637	18526	862	-79.0418	45283	5055	1005	8.3805	40	18909.973
2581461	1366880	5820	484.502	1736533	734860	15961	1364.212	92	18910.902
125844	39997	5353	-55.2967	34027	10551	6645	-259.2155	36	18917.096
3071921	1257252	25370	714.257	1652307	543207	42094	840.6734	77	18928.922
177832	58693	25728	168.7408	52260	16688	33590	236.399	43	18932.719
130969	96859	171511	2381.567	39624	28417	218940	2999.534	41	18991.842
232942	292049	327214	4483.905	119517	136820	626183	9150.267	64	19006.791
3033545	1401541	13602	761.6722	1870850	845000	33908	2857.639	87	19017.529
149679	15596	859	279.3899	40510	4069	889	407.0729	38	19018.619
2718880	1433000	35205	935.0005	1777167	622082	77199	1520.064	84	19034.574
704551	1168314	58406	15068.38	439470	633136	189259	34901.63	83	19034.883
103022	530222	3426	124.9986	36847	207252	5484	125.8524	41	19035.189
189522	230200	232999	2234.444	63398	71018	316750	3291.675	47	19044.242
2667966	948343	24584	594.3624	1579104	459243	50459	1114.95	84	19044.867
480894	646788	320310	5218.391	202882	238210	528240	9049.264	65	19056.402
298548	29578	6856	89.4216	84124	8318	8267	204.3787	44	19071.514
276279	119853	15967	323.3487	114899	37556	23057	377.0977	55	19078.920
290485	29585	33309	284.8349	84798	8312	41453	371.9133	45	19109.355
113536	18053	19015	202.7415	32161	4910	23697	68.0017	37	19123.475
689452	135629	11187	189.1907	208512	37965	14669	500.1309	53	19131.268
761203	1308312	274013	38503.53	373569	513100	504940	70337.13	69	19139.896
2564438	771955	6299	513.5739	1561241	363694	12487	769.1207	79	19141.293
2739753	970813	15424	516.4864	1559798	521272	35345	961.8545	86	19143.273
557997	966393	511703	35459.94	249255	381030	850592	64148.81	64	19155.057
164601	74474	29384	511.6424	88296	28413	47639	782.7479	59	19160.973
105681	60535	63528	863.3208	29198	16975	77945	950.7145	36	19190.828
2541455	1157797	9990	432.439	1776640	607162	24125	994.4125	88	19214.480
2159443	1705184	38377	922.5497	1121351	639104	75408	2222.789	73	19224.826
2774100	973826	9183	566.5663	1737621	525054	25418	2463.35	96	19229.836
2024744	770716	27278	548.6958	1147111	352460	51213	1642.449	76	19232.049
153422	74778	46012	663.8732	42923	21881	58287	920.5007	40	19239.584
2863781	1122055	14443	755.6523	1870742	580576	37501	1455.606	89	19247.658
3009071	1195494	12196	861.9956	1873624	587427	25469	2110.011	84	19248.807
138895	118062	131930	1841.273	41998	34718	172150	2864.615	41	19254.727
284813	63491	67827	1768.695	86539	21592	93175	2380.117	47	19257.068
101692	79679	121195	1830.04	28987	22926	151907	2436.583	37	19261.920
348531	493495	622	49.4942	101644	147439	967	-78.1513	46	19270.385
2416610	718498	12405	245.9205	1337346	360075	25010	593.061	81	19326.852
138958	61683	111654	1607.989	39811	17563	140029	1760.827	39	19343.521
479246	135931	36610	639.821	180919	47342	50249	1021.169	58	19345.453
2280133	789815	56450	863.845	1420381	383835	96185	2107.979	91	19358.781
512696	53145	5859	75.8899	148810	14983	7063	196.6343	49	19372.621
3090394	1030385	7502	258.4622	1709260	496612	13220	839.642	80	19373.971
2945357	1632787	46597	1238.692	1812712	817949	125034	2449.607	88	19376.436
131522	81320	43123	3124.6	38829	23083	54651	3942.721	40	19390.389
3063058	1413224	10007	513.9927	2076177	681876	22675	827.0675	88	19394.404
2637092	860831	27948	596.2828	1376379	368121	53946	1134.171	78	19431.926
2878835	1651183	16183	446.2663	2006402	993846	55774	1071.121	107	19467.289
211058	34517	4225	-35.9775	57923	9594	4957	133.6877	41	19483.311
183607	36757	2029	68.0269	54696	10667	2779	38.1019	42	19496.086
459421	1058083	74756	29646.61	311992	545815	169581	55193.29	83	19505.240
820596	7848722	21009	2388.805	285936	2415360	29409	3409.045	57	19515.182
2456259	1239765	29375	601.9375	1598486	669607	63842	1039.136	84	19549.490
103571	43662	74956	885.8316	29081	11993	93044	1240.968	37	19558.340
101415	64918	103166	2038.413	32742	19336	134592	2215.211	40	19558.865
165301	18484	3471	18.5231	45558	5047	4571	68.2331	39	19562.096
3123062	1589066	18561	1604.072	1895677	764339	45702	2642.482	84	19562.551
131890	17511	21556	301.0916	34370	4251	25733	384.0213	33	19563.170
2047115	1243569	13438	654.2718	1262645	618336	37031	1861.239	84	19563.420
1996836	1052129	23125	573.3125	1213062	501135	52146	1822.191	92	19570.328
908427	1449540	216562	58992.73	645977	914293	561449	112576.5	125	19582.367
108931	235076	356298	1158.718	42419	91631	557652	2048.877	48	19615.611
123835	15787	2693	-110.5227	33350	4145	3401	-147.4039	36	19657.086
117032	13130	7934	-15.7026	32178	3397	9028	144.8708	37	19660.813
3523852	1424233	26959	598.5999	2837027	948049	81412	1697.813	120	19666.822
186648	20235	3159	255.4199	51134	5356	4113	373.1393	40	19673.182
2518212	833793	18222	389.8542	1631157	426638	46871	1698.263	84	19675.672
2222585	1314353	7176	404.3736	1413884	721577	16039	888.9879	82	19682.141
2955851	1130127	19180	931.998	1896120	609693	42444	1914.308	103	19688.248
194602	159012	80661	1171.882	55787	45689	101727	1371.485	43	19691.201
2500583	1146622	16001	399.4561	1445695	491491	30341	601.9301	79	19708.119
123704	56573	17174	347.6614	33887	15860	21693	251.3773	37	19734.813
3496818	1628862	112975	2751.897	2926414	1220802	272902	6032.402	115	19746.922
476737	72236	13327	-63.7553	158577	21200	18212	177.2932	53	19761.301
120654	13651	5398	-124.7722	33129	3476	6850	-423.715	37	19766.490
2884934	946156	13629	411.7869	1830896	489604	32391	310.9351	83	19774.467
2241691	816742	17059	159.2099	1394261	402981	46194	205.6834	107	19786.395
3015903	7066474	121136	10534.53	2245894	4372264	279972	38351.03	119	19788.201
2135066	1249498	7205	305.2005	1233923	570060	15633	1307.411	84	19791.754
3064215	1232285	8181	183.7541	2057883	652902	17669	362.4309	88	19799.129
2847168	1076468	16680	816.748	1859282	531555	44123	1125.7	99	19806.043
2743027	1192728	25547	405.7867	1735539	622338	56020	978.722	79	19806.242
169964	114806	64556	12771.39	55668	42967	105388	20426.67	47	19843.979
3059106	1071134	15243	717.5323	1815996	512165	29068	1236.115	81	19886.877
2496842	2690686	57383	1722.586	1543595	1297069	154942	4008.846	83	19888.316
2628272	825099	30040	440.244	1473546	353377	56671	1110.043	76	19889.789
910413	865966	42974	6509.042	504038	419260	113154	12310.14	95	19890.555
241105	298723	253748	4426.663	89559	105077	371875	6519.188	52	19895.342
122276	64838	73521	1633.328	34731	18789	92518	1900.66	38	19909.484
111584	123283	123981	9071.134	32772	36376	162093	11467.82	39	19917.518
559961	63469	4145	-32.4655	167848	17921	5300	-184.67	50	19968.592
111267	70008	118310	1903.191	33020	19980	148210	2372.581	38	19975.205
115628	43334	45496	-208.8744	32223	11937	55889	-179.4271	37	19978.438
175730	15706	6627	82.3747	49899	4020	6899	28.2339	40	19988.971
868810	146596	8149	115.3589	297092	43031	11457	-151.6623	57	19993.910
2571298	1567618	19142	1403.466	1548520	687685	35119	1656.376	78	19994.262
2059498	1743894	13120	1096.032	1330178	743429	34843	1972.092	102	19999.268
440695	46530	7217	-85.5263	131427	13051	8296	-62.7944	49	20002.115
2587255	960687	13232	407.9152	1491849	429330	34728	1186.641	94	20004.578
645811	110400	28835	456.6435	258488	33259	42410	531.201	59	20008.910
3110943	1226837	79809	3580.485	2103020	596518	173116	6343.607	103	20010.207
2469833	994618	19166	583.0126	1652552	528691	40585	1252.818	89	20018.256
135596	37969	21972	589.2292	41664	10770	28158	677.0638	42	20027.281
2968807	933993	6263	579.7543	1564166	406151	10775	1514.478	78	20037.863
3229212	1386514	9675	407.7675	1962914	724938	24860	752.646	87	20038.818
527944	1384658	407553	11165.12	511201	1199304	1686134	49140.32	115	20084.941
180986	282461	390592	3378.811	63600	101744	583624	4860.506	51	20089.127
129395	19853	1749	-122.6811	35487	5394	2146	-388.8094	37	20089.922
3026753	2069124	21259	446.8299	3196269	1618843	85676	3265.224	170	20097.164
3779390	1870946	35043	2786.312	3059444	1239772	121022	5102.934	139	20101.133
183189	67527	1749	-492.6811	59440	19405	-8172	30.9508	45	20102.799
233627	54902	23763	262.5043	66670	15544	30096	352.1856	44	20103.459
560040	84989	33729	362.3969	198461	25059	46166	360.7126	55	20107.947
1600855	1656585	122908	5842.539	763892	681792	246349	15425.38	87	20122.490
209530	199393	1752	20.8872	57352	55558	2230	16.103	41	20129.932
108831	62675	88911	1655.707	31733	17786	111072	2262.739	38	20130.648
126764	103427	126258	2441.474	37631	30259	161240	2984.564	40	20131.555
138461	20602	446	-82.1794	41948	5760	947	-529.2733	41	20133.762
1620822	2287352	601868	42503.2	1106851	1357613	1593282	85597.72	96	20136.793
2433511	980664	14435	456.8035	1575032	520847	39637	870.2357	88	20148.197
3405073	1775105	17879	1084.212	2035113	828943	42485	2419.408	85	20200.771
125587	49778	69963	1231.324	34808	13957	87165	1401.957	38	20209.484
2050082	1070775	21110	437.271	1223803	488319	33561	1520.572	77	20222.307
453169	259269	55308	42333.18	182670	98065	91647	62238	61	20255.209
310273	32166	815	-25.2785	89149	9073	984	6.4024	45	20268.201
1024151	902223	274211	30258.04	559198	538554	634242	52860.58	77	20286.127
2097560	1454945	19935	876.3535	1450321	712916	59502	2002.662	86	20308.271
411593	56553	77043	1659.512	175822	17644	111556	2297.092	59	20309.613
2548470	1372552	6314	633.4154	1800077	715900	15166	1562.613	90	20313.854
2738076	1232594	17210	287.481	1877146	621439	50690	304.709	91	20314.553
192656	167126	134434	12915.95	59169	50722	178742	17021.03	45	20317.729
251271	374080	513672	6113.599	179290	314621	1653963	20769.72	111	20365.793
163963	123878	222622	3181.694	49104	37412	292946	4658.071	43	20417.752
2741563	686779	34823	1457.97	1597463	311863	72552	2350.767	79	20421.395
183489	206700	37985	29596.96	103140	106618	102068	58328.41	65	20423.105
2902366	1336674	34923	736.5803	1953099	749348	68837	2085.356	91	20423.785
3625671	1896338	140712	4498.543	2943505	1153111	292755	9126.556	111	20424.514
1767945	1424854	43722	1249.404	1164591	752040	93359	2542.64	87	20430.678
2930380	1648635	16029	684.4269	1882072	864563	34978	810.6658	86	20434.107
2804524	879462	30963	1424.424	1795028	425776	65167	3052.469	81	20437.234
3240641	1329050	4348	884.3228	1878155	698288	8474	1700.591	84	20448.717
336609	297298	145745	2707.294	151626	112595	244887	4624.761	60	20463.678
240020	42414	6844	66.1484	91087	14438	8708	41.9188	52	20467.625
2339298	1147693	12064	570.9904	1384915	502157	27131	782.8491	83	20514.396
125858	126758	148511	2876.267	42007	39339	202130	3953.493	44	20518.664
150554	223669	203179	3571.542	55879	72235	283910	5263.351	48	20519.045
168727	31198	18478	157.0158	47186	8659	22886	149.7046	40	20525.625
2963179	1132157	31787	670.8507	2139584	589489	72887	1172.561	93	20525.945
1963215	1321477	41813	730.1093	1148641	605423	89067	1377.259	78	20530.322
100290	374285	57117	1933.864	27727	105962	77397	2668.572	35	20531.715
188381	168516	145367	3031.689	55731	48342	189853	3514.153	43	20540.020
2711376	1020096	6606	577.3966	1597120	429845	13464	834.5304	77	20542.738
2969799	1014474	26804	1119.904	1994721	551227	69922	1779.224	93	20546.668
2421421	1539800	24956	965.8316	1609785	856469	65705	1614.051	93	20584.941
2864343	1302213	17664	591.1504	1964934	732772	48537	562.5257	91	20592.641
115876	84743	110596	2312.236	32929	23955	138480	2929.728	38	20607.813
2633499	848377	14001	766.2561	1641816	399862	33749	1281.519	81	20636.346
2158750	814268	20845	924.4045	1249905	365847	37763	1130.904	76	20637.568
647029	922188	388049	30321.75	331705	389565	720516	48963.75	70	20641.715
2413062	913294	10907	270.4827	1588512	493538	24944	884.5584	85	20650.002
103355	284253	437	158.1157	43704	118978	706	233.4066	48	20652.164
3085191	1139420	31206	574.4566	1862974	538264	65334	902.4374	83	20657.848
250453	157642	5041	1051.6	75259	48932	7063	1625.634	46	20663.355
146434	232130	30356	4381.771	50116	80445	53701	6723.426	48	20676.191
164498	21267	4329	163.0569	46508	5898	5300	371.33	40	20709.051
181162	197201	218710	3878.631	62410	63305	305069	5244.571	47	20717.910
519210	61868	3690	264.009	157038	17538	3799	494.3239	51	20743.453
2721469	1147555	16013	645.7293	1737934	529475	33925	568.1925	84	20745.336
3006724	1117372	12097	708.2417	1800084	515370	21285	1122.089	88	20748.303
192917	136200	60903	1341.058	65201	44536	86911	1823.507	47	20750.250
181599	23971	10915	13.3315	52834	6510	13871	172.9631	42	20752.953
136713	76044	53875	1483.387	38303	21656	68038	1437.332	39	20753.582
852259	468057	343914	30441.78	344636	222724	650842	51043.84	68	20754.639
1003468	592552	196804	25938.9	336692	281108	558915	79659.13	75	20764.404
3012978	1641142	23009	752.0049	2165169	882381	55870	919.307	91	20769.594
239133	238540	338298	6430.918	99228	104088	602399	12302.78	56	20776.070
558739	853126	97880	41661.07	304256	404619	225577	62588.47	78	20778.869
3039572	1381514	10012	185.2732	1983676	702052	24446	68.2206	83	20821.242
189305	121919	144291	2369.525	57658	36701	191422	3206.374	45	20824.061
187029	96287	73252	793.0372	54348	27224	92220	1092.542	42	20829.770
1813695	6732850	646820	213780.6	1570336	3479683	2344491	694835.8	104	20848.781
3403040	1424857	21086	1167.725	2141921	842550	60960	2164.856	96	20862.875
2287698	662653	11595	-26.5205	1410499	307357	27574	44.1014	83	20866.770
2498446	1345868	10097	1064.042	1824640	760772	34642	2207.016	108	20881.377
391026	43096	6244	-67.5116	112602	11889	7293	-119.4627	48	20886.580
116081	121803	89556	1039.892	42221	38375	122227	1801.535	46	20891.701
1853514	921592	19704	615.5944	1170386	458557	47768	1742.185	85	20959.941
226211	152241	127296	2206.106	74776	50450	186004	2994.024	49	20962.322
3234037	1273306	12987	614.1707	2051497	653648	25392	1734.091	86	20967.672
2113679	969952	11886	626.6046	1202660	395093	26794	1436.343	77	20975.529
901857	2295635	53800	51139.18	638848	1193354	136789	93923.06	92	21014.477
2675602	781106	16296	402.0056	1629950	389682	33099	1113.054	82	21021.873
122220	354381	10044	165.6684	33294	97966	12233	307.6713	37	21051.455
2812849	961942	17163	981.2443	1814829	556101	50186	2138.235	89	21067.387
400190	44950	15340	303.574	124525	12779	19861	657.0021	49	21068.559
171273	141823	194218	4339.03	49873	40961	249995	5515.72	42	21079.031
113068	46605	57892	1147.341	31030	13038	71239	1126.708	36	21090.596
1291142	1045844	12331	570.5691	884813	556405	37716	1102.668	86	21094.979
3379036	1722398	49794	1152.643	2784878	1471221	129896	4079.966	121	21099.129
985621	551268	601045	22138.63	531924	492890	2039267	166937.5	116	21118.074
2889057	1582683	70533	2026.301	2164497	886244	168489	4343.433	99	21135.359
324348	282506	292322	3556.864	105703	87771	389740	4626.414	50	21158.695
440807	70486	31498	132.4378	150934	20086	43091	177.2051	53	21159.854
369932	166830	24432	255.2352	113115	46899	31232	412.7152	48	21182.381
153436	207343	285318	7758.74	51803	67079	397799	11290.72	47	21184.641
2764589	1018562	50423	611.1303	1767331	480108	131981	894.9341	85	21187.090
2727400	916662	10711	141.6871	1739219	462350	21177	257.6297	81	21193.850
2918975	1427753	22188	1036.147	1980609	734354	51875	2407.188	87	21245.512
190760	601833	4202	447.3322	94165	293964	8220	781.142	59	21279.611
2244811	786983	11554	461.3794	1385268	388913	26435	626.0035	87	21280.953
137838	13020	10118	11.0198	38462	3597	12141	29.9101	38	21286.805
882258	1105260	273026	67421.56	670573	817773	807913	135321.3	158	21292.652
1269040	1263435	20373	497.3253	810353	698687	62868	1251.295	89	21293.225
2893678	1365855	27807	957.5727	1881849	748612	73335	2536.094	89	21299.770
211238	669561	2303	58.5983	61265	190709	3106	-45.9534	43	21302.359
118479	98067	127188	4000.647	40758	31057	168985	4950.059	43	21305.410
194708	156025	163294	2739.993	65801	49661	224300	3702.23	47	21309.168
180265	20894	13663	118.8943	53230	5711	17114	180.2954	42	21311.273
131099	98161	121803	2688.548	37745	29849	163844	3418.848	40	21322.049
2887833	1051582	16326	627.6886	1789416	548029	43839	797.5679	87	21330.977
2597192	1207219	9163	698.4443	1616251	537273	21297	1407.362	83	21342.938
965051	1764664	52855	77366.16	680598	1212234	182378	138295.8	100	21346.949
1494053	2812223	603908	51797.64	720118	1102174	1197650	82907.16	74	21399.766
490400	98599	11889	29.1729	142183	27147	14232	-72.9848	49	21403.578
2326151	1522407	8414	677.2254	1479454	659844	18745	1855.594	81	21409.535
322287	149911	105907	1316.983	100856	44435	138046	1128.181	49	21415.668
332014	203768	57626	420.6186	100627	61061	75550	315.355	48	21417.373
3186980	1079856	10966	381.9926	2402872	711363	35895	890.7095	109	21418.492
2806448	1141842	31381	732.2741	1840651	615450	88288	1560.357	81	21418.754
326673	297437	82678	28776.64	123519	102927	128358	38130.29	51	21419.293
108204	15784	1148	-25.1972	30339	4117	1402	-211.7478	37	21420.449
141702	55210	91823	1755.67	40935	15793	116809	2115.185	40	21421.455
2559831	1035222	21938	1110.122	1582517	559337	51954	2063.819	91	21427.811
138275	14344	3022	41.1342	38619	3905	4053	-330.2267	40	21437.328
2112510	1025174	59266	555.6226	1441942	487878	124687	1250.541	93	21437.762
149015	144613	124388	2512.567	49340	45323	172387	3151.511	45	21438.768
364997	391764	124838	39316.81	151080	154139	220480	64025.93	80	21439.756
183388	33874	12641	265.9601	51418	9415	15593	539.1673	41	21454.395
174677	209926	293878	2793.956	99570	156392	838027	7630.915	81	21469.359
373559	51524	22040	264.444	117854	14801	28583	104.9063	50	21491.363
216224	60719	17854	325.8094	64822	17640	23510	306.911	44	21495.113
140080	106722	127570	2599.677	41992	30797	162496	3100.826	41	21498.611
2771688	1190839	9564	493.7404	1948511	662388	29540	652.194	119	21503.094
3268790	1367146	22410	1248.201	2080619	736454	51764	1637.16	93	21505.908
929606	1024827	195776	31798.83	380087	359404	314119	48045.28	63	21506.758
2060367	771238	10234	200.3274	1276944	380841	25786	269.3946	81	21506.879
429699	133579	426	65.6986	120835	37821	111	135.0271	47	21510.172
103876	11922	3128	148.8808	28495	3509	3586	230.9746	36	21521.111
121422	11586	2902	80.4022	33108	3046	3478	224.5158	37	21534.553
538054	430789	400991	66881.4	233380	157684	686852	103460	64	21557.248
2554433	1109655	11167	908.0687	1644233	645857	31596	1414.336	95	21576.469
226460	25918	10415	41.2815	63668	7090	12897	-28.8783	43	21601.787
151881	30395	990	-115.461	44461	8770	1309	-232.3651	41	21623.395
145602	36767	25974	411.3414	41541	10131	32261	513.6421	41	21657.010
466593	1063996	31349	39358.88	272419	514478	79667	62697.92	77	21691.320
3355697	1082046	11352	740.4472	2213945	592598	30028	1759.971	90	21713.254
224168	136310	106216	1966.518	67253	39287	137954	2210.419	44	21718.076
305200	183799	188872	2796.319	99323	60062	260011	4699.417	49	21720.438
733172	828856	789892	50129.54	510723	638278	1811057	126951.9	101	21725.492
2151718	1565041	8510	949.411	1617412	797040	33493	2629.357	137	21728.797
2832401	1266840	50538	919.5818	1518197	459327	97137	1595.986	73	21729.346
3672206	2882734	125741	6835.87	2413053	1541531	299318	15204.14	108	21731.488
449819	422057	2801	166.9361	169913	188017	5098	368.3978	64	21734.594
102966	201569	259312	2696.003	34140	64921	353049	4182.249	41	21742.281
230659	25770	773	-75.2347	65726	6838	772	91.9092	43	21744.383
616417	917795	99741	2210.27	258524	347426	161682	3313.96	65	21746.047
2136421	794226	94714	2509.656	985592	264156	156015	3028.441	69	21783.395
131283	15342	4165	49.6565	39110	4238	5191	13.0151	40	21817.984
469323	365852	294921	36154.87	183717	121609	441387	50236.41	58	21827.705
1424086	1072599	10981	424.8341	860964	459922	31175	797.9175	100	21828.201
921847	494021	392309	64716.73	352416	176562	622863	91459.02	62	21830.762
278756	31812	5712	156.0432	79814	9070	7493	108.7573	44	21837.359
2674085	2109537	12486	455.2646	1867587	1194256	41351	1689.591	125	21848.352
3061455	1640005	37688	655.6968	2067551	890776	90245	2279.744	97	21849.451
2336487	1200034	10696	820.8456	1720161	701130	33399	2053.884	98	21852.391
2363925	2631361	24925	1384.292	1538942	1328299	60644	3050.328	89	21870.895
2712649	1338356	12595	309.5795	1640955	579811	26891	718.3851	83	21907.229
2962173	1948792	12966	795.1926	2090916	1198650	47135	1693.274	151	21948.535
2297051	834184	16913	594.2193	1325716	345676	33378	1216.906	84	21950.504
153488	20871	7557	-23.4523	43566	5990	9568	128.1648	40	21969.707
145214	48105	76568	1274.865	40413	13256	94592	1654.211	40	21985.721
184577	229956	255708	2141.619	89399	130537	564147	4553.247	70	22032.563
639991	750209	42768	7017.685	354838	367493	117045	13218.22	78	22043.891
113453	44963	75923	570.6803	31305	12326	93174	535.2614	37	22047.762
161807	19747	1109	-76.5851	46230	5675	952	-149.9928	40	22054.922
108499	17222	18767	-22.5713	31008	4700	22566	235.7526	37	22056.389
2558294	691510	16734	554.9774	1701996	372816	43299	1041.274	91	22060.453
1088678	1356087	60708	47611.12	633840	621909	131847	74278.22	79	22062.828
126004	18128	7664	-71.8496	35075	4912	9366	-106.7674	38	22067.105
390418	665603	383552	27416.87	200087	261299	707411	40371.56	67	22093.438
2124561	938573	20578	1131.826	1410410	478283	39993	1968.007	86	22095.141
1952587	698969	19290	607.169	1010348	303278	38036	1269.62	72	22101.180
264862	36319	11092	78.8612	79576	10153	13762	269.6482	46	22123.328
166719	45736	1202	201.0322	46281	12736	1422	205.3742	40	22125.369
112252	13035	1517	91.7037	31322	3598	1937	197.2657	37	22142.219
139931	77620	66918	945.4998	39877	21995	84914	1057.875	39	22147.367
2815430	1041969	20434	726.5474	1751769	497050	37144	1768.978	84	22148.068
499992	382158	120981	60730.84	239513	207668	290794	107481.7	80	22161.301
1993096	697969	82402	1972.352	1204829	290519	191473	4018.035	83	22172.539
161322	36685	11446	-52.0794	47136	10525	14742	-247.3738	41	22177.287
119226	54872	68812	1227.953	33192	15331	84940	1318.134	38	22180.176
427220	672540	454046	8055.781	182714	239796	721361	12964.15	60	22181.410
3149030	1309714	15567	588.9087	1799364	573039	33250	1732.325	80	22186.797
103402	51375	44900	693.89	28449	13962	55318	614.7398	36	22198.805
2568697	819902	12739	399.8579	1450519	363407	31694	560.2334	78	22207.906
244958	265630	143011	3363.717	94660	91952	211560	4347.516	55	22215.027
268502	34045	8289	-41.7871	76582	9520	10947	-138.2733	44	22257.535
102762	63737	67292	1106.681	28553	18160	83552	1230.867	36	22259.020
146736	63568	76309	1822.135	40568	17727	94137	2182.686	39	22264.738
100701	48305	28187	1135.891	28035	13679	36343	1468.242	36	22266.871
1892960	3581587	78449	6822.189	947995	1835167	172425	12652.04	77	22267.479
107111	28345	6302	-341.8578	29480	7913	7117	-444.1363	36	22272.770
2804298	810153	20942	391.4462	1522409	346220	34895	887.6095	76	22285.844
2331409	2057774	240911	4751.907	1439538	1030976	579809	10663.49	77	22286.180
3944834	1555162	30902	795.2022	2821242	834350	75555	2737.635	134	22288.195
113126	719927	2249	151.3689	34202	224362	2534	223.3574	39	22297.836
155941	181295	88755	2077.156	57781	63840	138899	2501.434	48	22298.078
135710	108385	68107	1345.403	39616	31622	88837	1808.356	39	22300.791
198029	34810	22319	320.2959	57077	9420	28206	470.1566	42	22358.023
2962894	2202426	9079	1090.532	2021564	1146121	31073	3237.595	95	22360.051
197594	20769	822	116.7142	59002	5824	1063	344.0343	44	22364.633
2580470	974946	27612	471.6332	1508311	422388	57185	904.0785	78	22367.027
313971	591155	7335	493.4935	100774	182938	9996	882.5756	43	22367.449
147375	28823	322	139.6642	37686	6435	423	159.1303	33	22367.594
201860	36641	4772	-29.6908	55933	10266	6049	-94.4511	41	22369.086
134845	315674	336654	9224.489	70374	143089	670102	18280.32	60	22372.697
2974738	1175431	16705	1729.151	1634994	599022	38756	3359.012	119	22378.152
112930	84393	124849	985.2289	32430	27059	171495	1342.87	35	22378.656
530651	577024	449066	45608.4	243934	288160	954662	74163.14	77	22380.078
322391	52391	19188	174.8468	105805	14977	24526	127.7086	50	22382.793
3169073	1783931	22649	633.8089	1999414	868536	47286	1808.545	85	22391.254
322790	37433	19685	234.3285	99234	10542	25193	229.7273	48	22401.129
280558	170886	99742	1682.126	81446	48597	125468	1854.155	45	22409.594
2492983	1124317	13567	389.7087	1521893	517289	24425	1217.243	79	22432.811
223939	187228	141547	3200.387	64772	54543	183743	4187.382	43	22443.848
3200439	1090946	23884	592.0924	2161499	622157	56228	897.7908	92	22518.184
119070	31360	3367	43.4887	23987	6189	4238	-20.8482	22	22518.301
376749	57400	15942	218.9462	129877	16384	20278	124.9958	53	22576.338
443612	421408	379609	7907.265	183206	165826	633014	13848.29	63	22577.563
514451	79446	1754	226.5994	165054	23946	3005	496.5805	52	22584.477
210280	31382	36071	640.3831	61624	8595	44558	823.1038	44	22592.082
2688013	956994	13084	485.2124	1770227	481232	27618	1577.77	88	22595.965
1110927	1686607	668384	44557.54	561258	695619	1257771	74145.75	75	22597.184
3221801	1710297	18502	996.5622	2243310	984631	51989	1014.783	93	22598.162
117330	104198	131500	2161.15	44506	45114	234442	3730.796	49	22622.605
378666	490059	453763	6878.504	152657	167178	680040	11076.24	57	22679.105
154697	25360	24889	24.4729	43121	7192	30104	222.0344	40	22685.129
100513	42677	86097	1657.642	28561	12391	108413	1989.369	36	22700.348
101063	90122	81049	1449.049	29703	26960	104791	1773.575	38	22709.965
513580	246262	298088	50515.14	195064	95014	449723	77439.86	60	22718.375
1867375	633160	56426	1129.299	914555	229143	101349	1722.879	71	22720.730
606802	658165	423373	8170.625	224298	227718	644306	12421.37	61	22722.766
103128	113460	151395	3147.26	30861	33885	202666	3735.363	38	22734.131
540987	91925	284	11.1324	204396	29364	160	41.976	58	22781.721
210600	108872	95603	2270.728	59363	30629	120037	2634.676	42	22797.932
2714975	1632717	35921	504.9681	2361093	982642	133883	1831.236	145	22798.557
532006	2113740	169023	38237.59	252851	766861	460406	85587.58	79	22801.566
101498	16053	2225	135.8225	27680	4397	2691	96.7651	36	22803.576
101436	14122	3339	13.5179	27518	3766	3917	-23.6563	35	22814.551
148495	58783	54647	1714.297	44768	16887	69756	1963.112	41	22823.955
118229	67652	80993	1857.107	32773	19390	102330	2215.713	36	22824.354
151729	139680	63605	1243.24	43257	39491	78484	1730.152	40	22833.414
143492	75513	109219	2452.386	40934	21547	137763	2626.904	40	22883.238
113706	13435	4361	130.4521	30684	3714	5071	302.2831	36	22906.736
2820499	1658087	9917	510.9437	1706116	709881	23998	1141.688	85	22919.023
155415	157109	268151	3227.071	52303	58368	426194	5132.684	55	22943.480
2953384	1036917	101984	2882.502	1857493	494165	183475	4029.948	95	23017.328
214863	111932	225206	10994.86	67030	32871	291332	14737.33	46	23021.906
1969736	810138	21535	549.1135	1227472	365496	41078	1362.876	79	23023.297
2876362	986302	59245	1043.645	1874426	509975	137370	1856.457	93	23027.520
3229899	998593	8616	582.1576	1897997	515506	19852	972.2972	81	23030.844
956594	870975	415123	27341.8	493790	437022	940082	50284.2	78	23039.248
2768094	1037964	8716	353.7676	1611835	519818	24510	55.011	87	23041.162
108802	10097	3838	1.7118	29389	2726	4158	-33.3362	35	23044.922
567300	484982	613688	6670.297	304906	298813	1314553	56528.82	81	23052.021
751428	1270715	62872	5030.719	640186	841374	217727	13233.08	109	23056.395
3627147	1515784	22889	621.2729	2537026	864870	63764	1005.36	99	23114.047
107136	79054	92540	1811.494	30119	23875	119084	2212.813	37	23134.398
149806	71863	79529	2211.777	40987	20239	99916	2505.088	38	23134.734
109942	70037	120352	1691.347	33000	22382	152081	2096.544	42	23146.801
158898	191679	267565	4856.396	79975	77842	435918	7767.4	58	23161.223
3264038	1927593	17053	476.0733	2745009	1252715	56894	1617.953	124	23185.486
764679	2338689	877223	38594.61	614772	1362564	3399269	91837.19	111	23200.551
120449	60719	66981	1155.434	33694	17266	82875	1246.287	38	23225.662
131471	14069	1905	16.8705	35492	3782	2494	-107.8866	37	23226.090
3251786	1372696	35307	1155.323	2305355	837115	103873	2683.675	131	23226.514
1828828	554368	20193	437.2273	1093600	278998	45894	935.8534	78	23236.090
3194650	1645974	31449	1101.489	2206534	916649	103398	2412.028	95	23236.520
309729	336304	376315	5339.271	107141	110842	530984	7509.402	52	23242.998
3438750	1684625	13603	628.5283	2376458	928410	35253	1588.093	89	23246.154
2324296	1408346	68262	1969.098	1364901	633194	155518	3678.96	81	23253.381
172135	103117	133002	2319.012	52925	29867	168640	3077.704	43	23264.633
3197505	1162062	20002	571.7122	2003740	634421	45037	1340.176	91	23270.523
184164	247351	362849	4512.029	110827	171946	927317	11347.08	104	23302.480
324484	441926	502295	10977.75	169797	197115	938551	20291.51	66	23320.518
122831	14365	6007	230.5927	33423	3684	6833	400.7313	37	23326.762
159539	403915	301370	1091.857	58430	128148	460727	2394.385	48	23343.137
186188	19990	4465	118.4865	51287	5240	4951	173.5511	41	23349.602
3014583	1079058	14447	594.0767	1771462	524361	34777	1337.59	112	23350.441
1422374	3468177	488763	44289	929642	1728683	985737	75841.45	110	23363.660
259933	732328	3799	261.3239	76951	208080	5380	-8.182	45	23418.023
296270	37606	1955	26.6755	89823	10456	2503	63.8183	47	23442.443
2119543	1514107	24346	1056.611	1193598	691010	46635	1721.224	80	23452.535
3313724	1443462	55988	1727.327	2286277	664213	136685	3403.029	88	23455.057
2096679	933494	24903	656.4583	1185412	372849	54026	1347.659	74	23467.248
1813670	1646066	49261	2859.342	1237265	849211	123218	7422.93	83	23470.881
3296107	1570709	11757	658.1677	2294562	846635	23498	884.6378	92	23476.982
3025293	1380001	14670	979.987	2113250	811573	43547	2627.587	92	23481.586
1304824	2436250	819808	56913.63	769152	1283560	2177171	122302.1	84	23487.211
124125	103977	103936	1784.61	37167	30953	138264	1840.81	40	23513.066
587961	86842	13359	56.6399	221427	25743	18758	175.7238	57	23548.605
296218	391496	262196	29675	229097	288182	919767	75416.53	112	23561.719
723046	1144896	127376	45911.59	370769	501124	254354	70507.46	78	23566.963
774601	1470537	499520	30358.07	643229	943487	1411049	105122	98	23567.992
3120363	1358768	39378	824.5058	2147155	772927	102054	1254.429	125	23573.869
108245	10373	13712	17.8432	30668	2991	16299	-94.4261	36	23584.521
147038	221511	339095	7182.229	50157	80606	521944	11254.26	48	23601.000
1885454	1616768	151174	3227.061	1186021	826841	365983	8181.046	83	23626.137
2840396	2169453	28719	937.3359	2155450	1344935	83459	3598.25	122	23651.461
145246	193270	41808	262.8288	40243	55310	51340	225.174	40	23663.592
2331288	799812	42593	693.8673	1066871	285754	74349	621.1789	69	23669.043
101872	371973	61198	1799.608	49809	141478	100055	2595.085	57	23672.119
127552	19805	17011	65.1171	34868	5634	19860	89.146	38	23675.902
3051554	1109374	17108	201.1588	2067167	599910	42104	311.2344	91	23676.391
527332	2343824	374359	81309.74	391912	1235942	956711	204116.3	92	23677.406
239301	194996	155392	2928.091	70882	58432	201075	3975.308	45	23678.910
2810935	984790	12080	446.688	1756052	495059	28360	982.996	87	23679.117
2490473	1408752	23949	783.7389	1658778	745284	58717	1436.624	85	23680.680
138122	99408	21791	288.2751	37572	27132	27006	482.8366	38	23684.436
179560	239762	233119	4226.176	62199	85104	336569	5926.721	50	23691.057
134395	14241	3067	-11.3413	36295	3477	3971	-97.4269	36	23691.203
2875767	1132330	38006	1057.937	2029116	641419	96184	1885.122	94	23710.057
458957	50647	3998	4.6878	130515	13960	4812	-70.4468	47	23711.191
180101	421562	488522	11766.68	89523	272861	1228862	27877.76	99	23736.814
2687652	756904	17690	381.409	1594900	378860	35832	495.7752	80	23737.186
155396	137328	174288	2519.957	48236	41470	233231	3159.059	43	23775.770
2693729	930240	9881	287.1241	1830833	441543	19981	780.7341	89	23788.023
144891	275252	5666	477.6626	45394	88086	8190	636.459	43	23811.219
333844	154470	191921	3273.568	110809	51841	270978	4868.266	51	23816.281
2704914	1165034	25696	830.3456	1713760	580652	49246	1665.501	88	23817.168
102844	9843	43	83.8123	27063	2538	-140	142.146	32	23817.998
122122	19641	229	43.0469	170597	27355	792	190.0312	188	23829.840
178175	17523	3619	-0.7741	49088	4866	4207	-3.3873	40	23832.043
107601	12698	10681	116.0041	29576	3073	12397	27.0717	36	23888.973
2605899	1027418	14038	751.9318	1711507	520406	38553	1248.223	106	23893.246
2846655	1090929	15969	762.0609	1878551	528229	43841	1347.28	97	23894.000
2472141	1041729	22469	904.7109	1574736	492405	32413	911.7693	82	23895.998
1959879	959492	11412	351.8132	1336935	477835	28309	504.3349	91	23899.578
2458754	1279400	9491	416.2451	1588589	633635	21805	821.2605	77	23899.705
1900016	3206548	442124	103829.4	1213342	1521008	941582	188697.3	82	23906.582
2682740	1920713	27851	1731.241	1525547	957175	78012	3505.073	92	23907.086
109528	54890	32413	1394.769	30033	15639	40294	1514.693	36	23915.738
102390	10570	2123	294.5003	27935	2750	2408	431.4888	35	23918.227
143251	18055	3846	-174.4394	40203	4964	4620	-402.818	39	23918.777
254581	42022	15088	224.8368	74556	11676	18674	395.8114	44	23981.514
216282	161183	130655	2225.746	61105	44884	161094	2664.573	43	23989.977
2557245	1218211	11201	528.1761	1615061	557791	22725	812.8725	85	23990.797
251909	320235	103664	4093.75	88097	114623	180853	5794.253	55	23996.682
1940401	1409226	18125	299.8125	1328061	704222	42309	335.7349	89	24004.465
2548809	1182919	75260	1890.086	1273725	436071	139514	3176.935	73	24014.758
471851	354502	114415	21490.68	177379	115992	164690	28453.11	54	24015.434
159965	66883	104504	1501.874	45427	19081	131363	1458.864	41	24019.279
530201	843377	888581	67697.2	517692	921923	4012941	182569.8	149	24022.672
2872985	1039570	13665	527.6065	1823019	558564	37185	1152.078	96	24026.873
3485356	1331856	16166	663.7126	2189070	750345	46413	1723.169	91	24058.631
2663488	965271	29303	573.2983	1835431	493594	57640	986.604	89	24074.355
149696	577766	1717	89.9237	63886	223985	3176	69.9736	52	24086.555
2137623	843295	129239	2005.508	1136177	361499	236052	3761.117	77	24090.178
1913828	1318152	18637	898.1357	1218568	668338	44018	821.8098	90	24097.510
2683923	1278007	31338	852.4618	1832244	679531	84553	1691.823	91	24102.133
2525754	857403	17050	547.505	1361796	357890	27938	751.7218	75	24109.229
2707438	1019354	12087	529.6807	1824792	477143	28707	876.0627	106	24115.979
830616	1457151	63100	41720.91	633917	848164	184029	74985.23	105	24127.953
335139	27496	21339	159.3179	101777	6214	26828	125.4508	46	24128.467
1232910	2493520	81734	8055.478	976623	1454833	245652	18930.68	98	24131.270
264647	155241	83836	1823	76829	44554	105462	1983.018	45	24136.533
149438	14935	18571	236.6331	42404	4164	22011	447.6171	40	24143.633
2729764	1127402	9784	600.0824	1795865	587432	28814	1107.665	88	24178.369
1147170	1597679	182889	26788.27	571236	638693	363881	43399.52	70	24193.943
175568	20244	3629	79.7869	47924	5728	4489	184.0329	40	24197.887
198819	861512	6133	229.4613	69048	340608	7167	610.6687	50	24207.445
3279362	1713503	14481	1212.184	1895740	864997	41930	2751.273	107	24208.480
3123109	1219888	19512	503.2232	1943923	682507	56081	908.9441	97	24211.023
380001	379001	286515	19972.49	164931	185987	704578	32965.23	68	24218.141
153682	20906	4171	309.7931	45069	5894	3817	477.7337	41	24222.445
101007	61782	46367	379.7887	27776	17115	57841	441.6801	36	24235.797
3360286	1220491	15530	411.233	2108113	635080	42026	1603.459	89	24246.293
537865	357188	10837	2083.556	173378	120523	15202	2770.432	53	24248.566
125616	91887	164112	4854.283	40286	28098	218193	6293.027	43	24277.152
146659	117154	155952	2131.507	43907	34398	199852	2967.297	41	24279.410
130871	69104	21310	856.491	36442	19155	26851	1136.141	37	24279.840
2823215	1845803	137538	3178.282	1970016	922353	321443	7412.353	88	24286.875
3271744	1053923	26402	601.7522	2672855	975129	80254	2277.449	115	24291.885
132734	169252	67196	1074.496	65417	66264	122419	1870.906	56	24315.758
142381	105782	89764	1716.96	41677	30237	113195	2041.24	41	24325.068
2748600	873563	14652	445.5772	1665894	437370	38953	1147.663	95	24325.199
263475	20618	22550	-51.945	78335	5992	28028	90.7708	46	24328.348
141105	17239	8489	-27.5671	38777	4654	9314	228.7154	39	24333.246
3300903	1184720	12425	512.0425	2326084	654974	32734	1102.577	95	24335.660
2884961	933721	18065	710.4465	1819016	507314	43552	1682.867	92	24344.316
2544440	1042192	20944	502.1584	1554994	557067	66436	1840.86	89	24361.779
2564038	846637	17009	777.4049	1455576	336387	34885	1208.048	77	24368.980
2074422	1172162	93814	2791.165	1140007	513122	206201	5420.676	80	24382.465
144511	15223	4204	174.0444	42144	4505	4884	156.1924	41	24421.207
538310	1703356	974369	17054.3	215815	584360	1831007	26438.09	64	24425.922
2072711	795404	12610	443.421	1137566	319641	27107	267.3027	81	24429.070
2841965	1044141	16758	461.5238	1995769	551752	45296	1722.906	101	24434.711
2243878	1135366	8473	598.7353	1407134	539976	25533	1602.801	103	24439.020
2829999	1132529	12129	575.6369	1832053	583185	32854	923.3094	89	24443.545
230684	33326	1446	-144.0794	65170	9290	1481	-281.1159	43	24448.516
2492311	891134	17892	84.3412	1412018	406206	28728	-268.9592	78	24450.844
2645382	1123744	9189	209.7029	1579887	513159	16955	688.1755	82	24454.086
1922044	1381354	59676	15289.62	1689354	919537	109968	37390.61	101	24462.555
414517	79162	33585	525.1185	143326	23263	44519	883.7159	53	24476.215
2608306	2552816	27104	912.7344	1946632	1499998	73803	2626.748	96	24486.492
110160	58906	79819	1291.046	30693	16587	98661	1549.682	36	24495.949
2589105	766544	19205	290.4005	1542390	363763	37311	870.9471	83	24499.998
2772082	963922	10265	394.8665	1474458	420916	24622	627.8942	79	24508.076
248920	895005	2289	242.6129	268801	864741	12973	341.1853	114	24523.615
3207093	1170106	26472	278.6792	2104853	687381	71147	1886.947	101	24525.270
289644	198096	249696	2595.746	90123	57462	319788	3615.507	47	24526.430
245252	187886	220917	2190.044	72697	55177	285508	2736.399	45	24531.637
2636959	1624880	51449	1371.489	2492024	923896	112610	3077.421	103	24532.379
103882	57200	86004	2329.024	28240	15792	105638	2228.692	36	24536.682
155424	17882	4204	97.0444	42742	4759	5299	21.4739	39	24536.871
2475187	1100765	19873	676.2753	1615594	582951	44317	1777.784	89	24539.766
287102	352954	269463	4038.274	131135	129553	422949	6949.639	57	24561.039
106510	247722	299338	4431.262	38773	93510	481387	7768.411	47	24568.068
117975	75420	101089	1691.293	33435	22306	130221	2165.198	39	24569.043
189979	588396	292229	3469.247	114742	349121	699270	8222.047	75	24570.367
278644	171654	23474	6062.091	81309	49657	29779	7546.802	46	24574.371
137276	229120	314229	2617.447	55767	124064	660768	5946.485	62	24592.887
2930143	1186851	14021	475.3781	1810260	549458	35732	909.1652	92	24641.055
2593764	986119	20690	445.709	1545799	434090	47655	802.4455	75	24641.324
2875042	1230060	41184	301.6224	1890490	608649	78710	610.631	85	24642.102
553989	994908	87182	4796.51	403279	608615	258767	14053.43	101	24644.395
2910783	1113493	39728	772.1408	1918710	550540	90551	1807.711	86	24645.125
3051473	997777	67969	1843.261	1907708	479436	101715	2652.211	96	24648.922
279340	557908	510723	11691.96	137217	246328	1019338	21232.26	69	24654.582
2782669	943414	11383	277.9863	1732595	474834	32043	510.0123	87	24655.070
159468	18456	2697	10.9017	43693	5173	3086	77.9246	39	24664.750
3367877	1004649	15106	569.2466	2178902	503922	28478	1070.016	89	24668.166
136484	91030	99959	1500.9	39159	26325	126577	1754.57	40	24671.156
3155667	2193716	20311	1382.247	2479210	1229950	46738	3374.402	102	24674.377
115056	123527	107515	5020.591	35332	39477	138689	8038.653	40	24679.234
3401899	1609628	24327	920.3447	2352824	800158	67224	2621.466	89	24706.152
199641	105455	40564	17521.84	122277	66890	96682	41697.46	79	24744.098
894064	1361125	88872	40581.32	543010	627948	200772	66346.91	76	24752.008
4826775	1814918	14252	497.1372	2982798	934199	39705	1794.45	133	24764.592
2691882	1052590	19787	577.6507	2009573	625287	62515	1589.092	100	24769.281
245933	304980	244507	6533.443	143965	191654	659051	16262.56	76	24773.500
2399453	990089	12386	414.6546	1594779	502336	28471	1452.023	87	24779.768
2772795	1128250	26986	332.7146	1721551	542819	66534	1324.757	86	24780.648
262529	40220	1658	158.4138	73571	11158	1927	275.7047	43	24804.041
175404	284486	280577	1596.97	99963	216054	902335	6899.994	84	24842.703
163391	20053	683	105.7163	44449	5390	222	115.0542	40	24861.742
134821	24408	6275	145.0275	37064	6854	9048	263.9928	38	24867.236
3196196	1191877	9698	519.4578	1752076	546822	30144	532.2784	93	24869.641
987584	1629932	53194	43679.38	592763	892255	167662	89936.44	118	24872.635
424629	94075	41346	568.3106	143918	27466	54998	524.7878	53	24874.012
280295	90710	11182	52.9102	79082	24840	13325	146.5325	44	24874.539
183721	248207	404431	4252.379	67892	84691	592173	6592.305	49	24878.303
2864324	1171499	23961	765.0121	1567271	490332	39951	1653.051	76	24879.105
726177	7851965	181403	49075.11	447869	3205286	469718	105911.6	81	24879.602
3538939	2588907	22628	695.8308	2993469	1662674	72503	2327.818	130	24884.676
305049	32571	2980	99.178	88031	9036	3648	139.0528	45	24895.613
159490	52567	1742	148.3262	48371	15235	2303	172.5983	42	24913.557
2509281	1512618	21213	1333.449	1745479	868280	45884	2273.292	101	24960.000
140629	95117	117774	1772.321	40219	28083	147949	2293.139	40	24961.543
285486	241120	348122	3615.244	92755	74244	465817	5109.934	50	24966.385
774853	902036	798965	69411.94	454403	626826	2450744	137778.9	100	24979.262
2740866	1081068	23444	639.4084	1672883	508770	50017	1445.554	84	24981.904
170355	20505	761	95.4921	48042	5565	1137	133.3857	41	24983.660
2983486	1011918	24446	363.2206	2053247	588308	65907	1153.983	122	24984.885
191653	31727	14043	92.2123	56334	9130	17902	-38.0978	43	24992.498
1023251	1904056	89819	50871.05	755129	1168973	319375	118471.9	116	25007.715
136297	12528	12822	86.9142	38182	3796	15085	-11.7315	39	25011.184
560116	67479	18244	116.6884	167786	18836	23519	82.6159	51	25030.406
2508728	1102990	12866	488.5826	1495976	516980	26123	952.9003	80	25050.430
2566919	1073369	12150	487.615	1525811	499124	26380	1054.918	83	25066.996
260690	349891	2174	490.1614	76170	100254	3803	545.7483	44	25072.301
157978	15136	2586	-51.1254	43731	4128	3073	-20.2047	40	25077.750
143919	16354	2078	25.9758	39392	4380	2926	-153.0514	38	25079.879
104371	35814	33811	741.5971	29088	10006	41238	763.8518	36	25080.803
1968794	1266866	7464	500.9304	1226590	543913	13521	823.3281	92	25083.045
3348599	1593332	24821	676.2581	2363098	908793	72843	1913.892	129	25085.348
101986	14391	4666	37.5626	29013	3914	5816	221.0776	36	25092.301
1931984	1295156	7009	892.4049	1321605	755338	21820	2396.102	95	25093.645
345001	284771	33975	28001	117202	90667	45244	38432.39	53	25097.789
3121586	1394592	26548	618.7428	1977581	674299	49064	1083.69	89	25099.887
2218956	876422	21234	504.4274	1285449	385774	49925	1068.792	82	25119.111
318335	41252	6297	50.8617	90739	11147	7371	-12.6869	45	25176.605
108936	114042	171490	2225.589	41063	36952	246417	3019.594	46	25180.758
2475307	1002614	17298	800.8178	1704038	584770	42105	1693.09	110	25181.289
120091	74700	82164	1063.6	34350	21894	104972	1434.529	38	25186.570
159881	99663	146297	2103.862	49240	28836	185654	2485.389	43	25192.809
154398	28385	8102	79.1222	44078	7901	10694	10.1334	40	25201.729
103669	11092	9703	-170.2617	29008	2862	10980	-261.022	37	25207.217
201441	27763	1629	-31.4131	55166	7426	2601	60.7161	41	25207.775
2587429	1068612	20950	756.295	1712742	554092	55899	1230.134	92	25213.441
244451	36045	13790	271.619	73535	10021	17421	221.1181	46	25216.455
253370	433045	389645	4319.084	103309	160624	622323	6466.72	56	25289.926
131863	69153	98141	1311.51	36235	19529	121044	1393.768	37	25296.551
2876757	1062832	18438	521.7718	1822758	520527	49592	763.7112	94	25298.172
1685261	2484383	747841	51090.68	942297	1162050	1587482	94335.34	81	25306.031
621891	4255497	115195	3178.439	200613	1306251	156194	4071.683	55	25307.902
345058	37940	14128	86.9808	106226	10567	18423	8.9303	49	25314.912
310440	432702	427648	25949.45	142609	161821	654963	39298.82	60	25330.398
2761101	1118251	9751	437.8311	1774826	567814	22576	1145.314	84	25337.617
2361306	1606402	16709	648.5749	1677932	923650	42845	2108.604	91	25379.098
3156146	1439463	27016	1012.398	2099214	927529	73304	3233.554	96	25392.125
232790	29344	9772	39.8092	67954	8111	11960	190.956	44	25402.879
129054	119494	50351	495.4911	36686	33524	63563	432.2843	39	25410.277
259729	232578	1089	169.2929	74425	69445	1349	339.8789	44	25423.414
2463536	1088747	9934	435.4974	1703850	577118	27380	1022.018	94	25432.582
1225553	2019413	609322	59571.56	852908	1146338	1406869	106221.6	89	25436.563
2181656	1047862	16009	758.3049	1559793	591398	37706	1617.107	94	25444.828
165582	14841	380	-6.682	45415	4067	433	-82.3087	40	25451.195
1881977	1520297	16554	844.8794	1338066	775700	45871	1803.163	89	25455.086
2942183	1124163	8801	504.5361	1870692	531589	24738	1166.202	87	25460.744
3171750	1034323	9475	553.5475	1840548	484790	21825	817.3825	83	25463.813
111630	12815	4255	-20.2945	30708	3550	5260	-226.914	37	25469.666
3131658	972676	24676	855.1236	1534947	387120	47590	1376.799	76	25506.025
215139	182841	207742	4057.926	67551	56759	273725	5605.973	46	25513.113
3124815	1230182	15783	482.8263	2330267	759457	51173	1685.205	113	25521.678
272777	147645	102061	1801.422	92321	49522	145431	2264.479	50	25538.570
3141058	1155398	19207	651.1127	2262964	759615	66930	2155.773	100	25541.092
419587	842350	400382	8212.03	195150	312152	717079	15676.33	64	25542.016
3143351	1201785	11129	746.5369	1911379	617924	23046	1152.681	84	25552.035
372751	330730	210371	4444.613	122360	102129	277613	5410.489	51	25583.305
2877442	1077536	11730	434.053	1909547	595885	31975	1071.797	90	25594.684
870421	1167910	194270	45387.55	413861	451104	327376	62922.59	69	25601.488
3011032	1260639	14575	1129.657	1798535	636835	28887	3065.161	84	25614.523
144476	187511	203637	1985.636	49387	59298	273867	2695.539	44	25627.320
2084561	653134	13233	404.7713	1261162	308484	30944	1182.158	82	25631.797
2467435	963119	13937	633.4657	1457705	424033	36523	572.3403	92	25633.578
2555354	1187447	13000	511.3	1717211	615142	28396	685.8156	84	25634.627
144371	201945	79471	2006.123	53476	65417	115489	2436.133	48	25636.846
166075	58519	63643	1190.772	52837	16969	82325	1222.432	44	25637.367
4227099	2211683	32058	1413.854	3534314	1293770	97151	3368.971	141	25647.371
2571336	1358861	8691	762.3651	1822037	711008	22337	1658.706	95	25652.334
308849	334447	264968	3832.105	132469	130114	449520	7224.072	59	25657.570
2331215	838799	15811	475.7971	1347145	384202	36292	1337.581	77	25680.184
138742	56336	71831	4569.519	39320	15553	88606	5649.597	39	25686.918
216900	33058	15872	-47.9808	62276	9294	19954	90.6194	43	25723.414
470698	538591	181277	1278.24	152549	162575	239784	1836.082	53	25728.104
159290	69970	122926	1218.949	44662	19771	153742	1617.526	41	25731.367
109005	54461	12426	461.8986	29714	14581	15716	294.4676	36	25741.760
152013	168512	42068	475.4148	50056	51238	58398	506.5278	45	25747.830
255920	41392	3690	208.009	71519	11485	4699	430.8139	44	25756.826
2421338	910921	16555	67.7355	1708911	501195	45701	-107.3739	110	25764.613
102931	65954	60627	1368.775	28612	18209	74691	1345.965	36	25767.504
2173226	1040902	16151	301.8711	1369753	483759	32270	1016.347	86	25780.051
226129	26332	5713	29.8993	62498	7196	7347	-12.2333	42	25784.766
170635	26507	438	-50.0282	47478	7324	341	-94.0699	40	25796.586
171799	204950	257575	4873.958	54968	65602	358034	7115.907	45	25799.699
3011682	1416457	27840	585.824	1917782	665147	67814	2183.565	98	25837.320
2553037	1042227	18867	687.0387	1504492	481351	40493	1004.057	91	25853.340
3408874	1025598	23484	736.6524	2020387	546088	60450	1262.245	95	25862.230
184124	23054	783	185.3263	53464	6582	1270	219.247	42	25865.275
246720	32062	10300	-118.17	72039	9215	13608	20.8088	44	25867.020
143428	17742	4702	-56.6178	40251	5378	5448	-66.9672	39	25870.668
3019568	1210972	20545	493.5745	1981530	634507	46105	842.4905	85	25875.920
407033	1026004	501299	23597.07	235995	473895	1095306	38421.46	74	25889.301
146028	49618	8041	281.9001	40907	13672	9855	347.8655	39	25907.484
3083470	1328335	24128	656.9808	2103775	728618	74531	571.9891	92	25922.309
128186	130708	122385	2858.799	39874	40713	166251	3858.481	41	25927.434
328491	52259	14683	214.1163	106019	14946	19156	-140.5484	50	25950.781
137685	22270	6081	133.9441	39239	6087	6867	117.8387	39	25952.973
269489	271982	330232	2815.615	96070	112191	585978	5411.766	54	25954.678
124225	110587	124727	2282.785	39241	32947	161186	2872.335	42	25980.660
1759904	1561769	1407808	11853.43	1248315	845856	4311288	36157.66	102	26015.863
2521984	1860214	9467	654.6987	1469784	821657	20254	834.4494	83	26037.549
229335	33123	6129	307.0369	65177	9355	8706	582.2066	43	26049.117
2679752	1315310	17978	305.9658	1707937	644283	48616	1972.158	117	26058.359
276535	42642	15104	173.5344	84013	11955	18675	321.6675	46	26063.994
164245	316826	66673	46328.75	74118	107409	99307	66301.73	52	26064.143
2587188	1002708	41406	1033.677	1491114	481236	83054	1928.529	78	26079.234
2804179	1691908	24346	836.6106	1700629	767902	58006	1675.937	99	26085.660
3149399	1222277	42663	637.7943	3274001	1058505	152509	2415.955	121	26092.893
100838	200655	0	-31	30733	59637	-126	-151.8686	38	26094.021
108239	123139	142183	2408.866	40203	54923	251488	3833.877	49	26100.529
1047924	3127796	1193092	73061.06	1099545	2441760	4433041	317130.4	122	26115.604
2888923	2077740	71581	2269.494	1859351	1036655	205089	5628.693	96	26136.430
2666284	1073691	9511	367.3671	1671807	525722	23930	185.473	87	26142.287
3303894	2025265	13252	680.0372	2156358	1082891	40940	1574.734	101	26146.910
308852	311785	289740	44211.41	122091	104380	440617	61650.21	56	26153.748
2666400	1436549	15227	350.8347	1740861	731158	44350	641.035	87	26154.625
2544591	1719618	379565	77786.59	2575262	1651637	856845	135282	141	26160.627
136048	111955	158044	1758.468	42302	34491	207118	2273.72	42	26180.742
2391194	784376	18363	462.5643	1356098	341496	49278	464.8958	86	26186.463
124083	41951	112817	1967.634	34763	11834	138762	2704.148	38	26192.914
2147260	1406728	179926	2771.649	1169112	591298	390118	6666.02	80	26197.211
2555037	2947109	32688	2047.197	1374138	1451295	62007	4268.193	78	26224.000
838631	888154	605898	8465.277	311567	288017	881723	12935.06	60	26263.656
2534654	1308195	6299	460.5739	1821900	811770	20872	1196.519	94	26264.664
3019107	755460	10711	340.6871	1886805	363609	26130	413.893	91	26272.633
2401314	1406610	30103	705.1783	1441803	651882	59212	865.3932	82	26275.322
3526866	2364556	75673	3067.655	2728289	1321588	115097	5244.542	143	26276.008
3807881	1858236	28703	699.6383	2705431	979799	78670	1808.387	137	26279.180
121077	133348	63508	1243.199	38413	42620	89172	1727.149	36	26279.719
117527	16103	5418	71.3498	32491	4572	6359	110.9399	37	26286.895
2756582	1065779	18805	525.9605	1667082	531645	44758	1130.324	98	26287.072
161039	46640	11373	69.4253	60384	15215	16475	336.2475	49	26318.211
2801398	1028140	10241	494.3201	1739044	597792	36658	1599.914	102	26370.270
3304702	3160036	58625	1844.863	2199058	1508300	157590	4223.799	108	26375.975
2757717	1364297	14339	438.6179	1734609	702276	43054	932.5294	84	26383.285
350864	2265423	81257	2107.118	149914	891545	126331	3471.969	58	26384.514
948029	1123896	132442	36304.6	494397	449621	260750	49568.07	68	26384.922
115323	41499	27396	445.7156	33868	14447	43981	685.1341	40	26386.430
3238551	1602238	21607	768.7527	1940474	818929	50016	1773.698	84	26387.797
128607	284167	263269	2594.591	79021	167012	644559	7314.96	81	26390.738
224900	18821	1020	167.222	62054	5135	649	313.6089	42	26391.363
230255	137588	163723	16935.26	73871	41676	214757	22130.47	47	26392.404
2390403	872393	9544	193.6184	1274807	370874	20937	643.1657	78	26405.314
152479	266743	270989	4468.683	65153	100445	420472	6886.079	51	26438.271
2845627	1156821	139363	1952.664	1377893	504080	265264	3476.51	74	26457.441
2516710	1244710	18902	629.0022	1659026	576250	39413	1457.469	83	26469.066
119173	113552	102060	2748.566	36959	35850	142882	3441.28	40	26485.945
3551784	2069089	74450	2564.645	2592898	1134884	214127	6296.125	95	26486.719
253124	389398	224998	2807.788	101043	133544	323158	3868.564	55	26490.238
1120768	845289	178734	6408.177	426670	280751	267140	9784.554	61	26494.111
368916	153094	230763	35570.2	128174	56863	346480	49652.53	54	26497.352
3019844	1398872	13145	405.4345	1806570	649370	25645	2024.684	95	26515.797
2189248	2427052	189252	7855.637	1113458	1018510	550034	20236.11	98	26529.863
258299	53113	613	23.7893	82280	15849	804	228.3044	48	26566.379
443644	154753	19501	56.8061	141390	44013	24969	97.9609	50	26577.775
255641	32136	2966	-217.8074	82550	8998	3225	-608.0775	47	26590.277
1241432	1456132	512936	34790.51	570481	611658	926712	58223.14	71	26590.752
118208	73617	64547	1388.687	34382	21516	83561	1393.572	38	26596.438
2852654	1298159	26919	819.3559	1681071	569135	41183	1632.766	77	26601.508
110226	42506	41005	506.3805	29998	11726	50579	562.6819	36	26607.361
1781755	2582174	636512	75409.92	920137	1047800	1246701	129732.7	81	26618.668
2361876	842922	8483	309.2963	1386594	398731	16932	901.4852	77	26624.836
2398856	1038770	10323	392.5203	1529953	546064	26543	960.4623	87	26637.102
189416	69195	39865	1319.427	57147	21146	53344	1611.798	44	26672.445
2614736	1163397	9168	770.7248	1519632	558840	16018	855.0098	80	26708.648
2906703	1070396	15718	420.1798	1693004	479626	41532	927.5452	81	26709.527
235040	24898	11911	-3.9929	67446	6862	15014	-205.5146	42	26710.410
100376	93055	124261	2361.842	29152	26920	157495	2788.469	37	26713.480
2867672	1315210	33069	890.3709	2022106	712092	72932	2744.085	89	26713.492
265993	160431	94717	1768.224	74565	45312	120380	1937.318	40	26714.105
189107	51207	999	34.2439	62120	16648	1052	64.6172	49	26736.902
2665422	1231877	10271	592.0031	1761697	668439	30106	1748.747	88	26765.141
203600	219700	55496	2499.125	66850	64735	72796	3211.656	46	26805.789
138966	112955	27633	-98.3887	56361	39539	42208	-438.7312	49	26816.365
2032960	1233520	31611	712.1771	1250576	576056	73407	1150.733	113	26820.602
194229	342971	515769	17876.84	106032	190471	1240476	36507.5	68	26827.439
3052587	1387378	20028	293.9708	3173273	1172772	87232	1809.315	133	26828.748
2561188	1049190	19989	508.5829	1581300	529121	47678	903.1358	85	26903.533
1701255	1629225	119666	16925.06	794281	736998	363497	37161.78	95	26907.652
2320463	735863	13068	317.5148	1318367	316632	24343	686.0423	79	26913.830
106869	76135	103077	1134.22	29615	21153	126203	1195.388	37	26916.582
2261305	785699	9230	169.803	1348425	408305	24589	869.6429	83	26935.309
270402	85213	19056	575.8416	83153	23996	25139	954.4979	47	26936.875
2363539	811429	6246	424.2006	1343564	374048	11836	991.7996	78	26938.615
2354924	1507900	15232	516.1152	1591024	702883	45409	1024.645	88	26942.217
3347155	1509708	16769	1247.941	3722381	1348292	80993	5046.107	134	26951.090
2444114	1092578	13257	642.3177	1494399	503144	28363	1366.564	79	26959.262
2779003	934582	17148	682.4028	1593506	435802	35413	1043.069	84	26978.654
105365	135808	87484	1443.052	32652	39966	113181	2135.254	40	26991.369
3361539	1123857	25259	2538.23	2261058	634004	73559	6464.86	93	27018.938
169702	88162	67026	575.9586	47050	24177	84529	539.2769	40	27040.238
3302415	989974	14221	531.5981	1905622	460251	26150	1343.015	91	27041.316
297668	240243	246728	5150.841	93126	75007	329976	6968.454	48	27042.361
160041	417528	146619	1737.526	57676	142452	210229	3520.047	48	27049.090
617731	636152	435500	68881.55	261308	256050	826174	101786.6	65	27049.941
225907	49515	94101	1350.866	62181	13518	116445	1273.564	41	27130.068
239352	22930	5678	60.9358	66749	6581	6949	261.0389	43	27137.805
1513686	917595	24056	498.3416	961150	432431	57293	571.5373	86	27138.793
2914152	1122282	20033	473.2513	1943467	567755	40508	1109.899	81	27138.895
102725	46856	31738	341.9018	29006	13595	40130	297.293	36	27140.389
1981349	1123553	39281	1631.464	1220113	609578	57971	2516.973	99	27142.189
107090	23728	812	140.1532	29335	6657	1093	187.7173	36	27149.217
2993618	1136417	22107	980.8027	1571985	562405	51721	1628.348	81	27156.000
170754	202731	100893	6225.497	51869	67598	155228	9337.69	44	27163.400
2679926	1376201	20463	369.3743	1638704	530405	37772	734.6092	95	27171.404
752245	1477244	100143	72161.42	569522	903841	278175	127609.6	90	27221.367
361875	1202267	47551	830.4111	107065	349669	61486	1146.165	47	27245.008
643949	315107	62261	877.6421	327343	123765	111407	1299.533	67	27250.898
3167384	1220078	71640	1292.004	1960113	586207	191811	3145.397	92	27252.363
347236	138730	14005	59.6805	98706	37895	17384	178.4424	46	27254.025
230408	29890	11510	116.711	66544	8598	13769	267.6409	43	27254.492
138612	109621	52392	1171.791	42187	32939	67897	1634.622	41	27257.207
121806	195829	345937	1532.666	52814	117681	775801	5798.236	66	27257.594
2289777	758190	11703	106.9383	1425797	374262	32059	127.7099	101	27260.754
2541700	1436359	7995	535.5195	1638671	752845	26446	1137.421	94	27280.725
151742	118924	191273	4726.815	42222	34068	236447	5845.277	39	27283.193
142631	12867	675	24.8675	39504	3500	829	55.7069	39	27284.398
2619966	1017638	13136	615.7296	1508127	513059	31492	1325.301	86	27293.916
137359	18042	3346	-155.4894	37822	5088	4004	-147.1756	38	27304.490
116667	86890	127926	2565.448	33854	25148	160888	2946.217	38	27318.982
2274057	779771	12813	669.2093	1431025	353933	24384	1053.142	80	27340.193
398927	131610	177218	30541.33	137712	44335	283340	42313.38	53	27353.037
488040	952601	59553	6868.323	359976	507150	169640	18269.8	96	27353.896
161136	18680	8199	181.1639	44799	4387	9663	293.4943	39	27354.377
2867342	1003986	16587	809.1307	1756742	479497	41091	1658.005	81	27354.531
2438392	787610	18657	431.2577	1547860	378361	41686	-87.6154	85	27360.262
255098	299982	313243	3983.332	110023	106318	482427	6359.755	56	27364.305
222471	51035	28921	184.2681	62864	14204	36130	304.893	43	27382.480
158335	99774	127728	2546.941	47504	30722	165726	3231.029	43	27391.043
2917639	1088656	15664	723.9504	1919342	584086	35547	1814.787	91	27392.680
2721683	1125610	21642	723.7162	1675686	546576	49986	1091.015	88	27429.229
2926126	1173656	15182	559.3102	1829370	564931	33561	1359.572	82	27439.764
157366	531905	7065	58.3465	45369	150975	8892	154.4412	40	27443.551
4573666	1635120	42700	1965.47	2808795	984604	97444	4653.809	126	27448.805
311452	159557	74062	2132.478	95302	45992	95444	2920.608	47	27453.328
2542348	1068608	22883	653.1363	1530295	453441	52357	1535.828	91	27458.297
132662	81152	70860	7018.246	44742	27837	95682	10592.36	43	27459.197
3098828	975516	23828	900.1508	1858116	474338	45153	1972.483	82	27460.078
111881	11256	5493	65.5573	30178	2918	6798	171.7678	34	27460.973
2330225	1101308	93194	1764.383	1388266	548842	207813	4277.709	85	27464.340
541351	308014	515800	52628.38	215834	115394	834912	76719.16	60	27466.943
2882683	1150920	21661	622.9821	1863951	535047	39832	1370.175	83	27467.199
294813	907593	513538	19056.88	234629	637018	1749486	76310.96	113	27470.570
2479450	886302	6851	327.1411	1526835	434794	18681	666.8041	87	27473.195
250678	270521	295926	3801.249	99510	119710	527043	7061.512	56	27479.824
2924159	1147877	39105	934.7905	1791022	521572	87826	1729.839	83	27494.090
2674390	1098901	14335	553.1935	1890699	618610	36876	1691.544	98	27499.922
2567917	1254158	13525	246.7525	1517760	505578	29160	305.876	81	27554.051
112111	320316	332402	2769.352	39359	103923	463414	3558.725	44	27560.961
106102	20523	2716	261.1676	28656	5516	3356	489.0716	35	27567.309
116235	25748	26068	303.8148	32461	7105	31982	326.7902	38	27567.727
445832	50700	5211	104.1371	132127	14386	5782	59.9702	49	27569.566
119438	45135	4769	164.7409	32072	12122	6298	203.7178	36	27577.863
233794	24915	9555	-82.9645	65274	7029	11879	-229.3881	43	27582.191
267114	2436925	6699	445.0139	108016	860431	9359	703.2399	53	27582.256
127405	287693	408104	1468.834	75259	178051	1011030	5327.783	80	27586.758
2925124	1322291	14966	625.3926	2071898	648438	33929	1484.617	95	27589.627
149268	17631	3589	42.5429	40721	4869	4443	-95.3477	39	27617.211
187183	22002	13320	-64.748	53132	6256	16409	56.7449	41	27622.219
2304408	1655658	24161	838.2321	1342587	738428	54947	1881.127	84	27661.246
119730	77879	65910	1342.551	35290	22416	83093	1371.917	39	27670.043
2574899	1453144	10202	888.9322	1551095	666629	18408	1908.089	83	27671.838
2647970	1190726	15973	939.4853	1772830	675466	54267	2138.979	127	27672.979
150875	20936	8426	26.4986	41780	5644	10074	147.3514	39	27674.100
370202	63157	31362	261.0082	130536	18239	42973	339.1853	53	27677.906
207049	88763	127589	1785.943	57802	25829	162575	1853.458	42	27681.715
3889134	3811845	54774	3879.021	2964146	2637121	161343	11565.74	101	27686.859
275637	32261	5077	121.4197	78283	8712	6346	483.8106	44	27688.186
402920	2021773	46313	677.5593	142622	677868	65165	872.7565	53	27693.514
3135684	1150413	21121	167.6881	2030521	640386	55977	579.9097	93	27702.363
152912	250590	2123	15.5003	49009	80591	3343	-384.0577	43	27704.395
1755784	1497835	26445	1073.564	1179360	757845	50094	1751.473	97	27707.900
116799	12778	3422	120.5742	32258	3460	3547	224.5867	37	27710.223
3378614	1139470	14015	486.2415	2148371	627169	33197	1176.952	90	27722.000
167907	73606	91939	5453.978	46846	21085	115597	6557.592	41	27758.211
312272	365240	256288	39609.16	139279	120817	384537	56344.13	58	27798.109
2013554	687193	9170	645.437	1118909	288408	15493	1249.557	75	27800.779
244584	37153	6607	189.2527	66122	9637	8041	257.9001	39	27801.234
663863	969215	97753	36696.34	315616	362792	162553	53529.63	67	27807.328
216460	8296338	146113	1710.339	93238	2650974	199477	2479.26	57	27828.223
831506	1488604	388117	64402.96	441658	662863	765648	100606.3	74	27847.561
2803864	862926	9563	400.8843	1843308	481529	26141	1568.31	94	27866.109
2860718	863353	20805	553.1605	1612304	435868	40784	1026.182	82	27880.830
147340	17632	550	-93.145	40231	4971	735	-195.7665	39	27882.387
892246	1181829	73075	50612.51	449724	594599	182714	89981.45	105	27888.436
359855	37225	4350	-98.965	103649	10206	5128	-24.9192	47	27895.838
500701	81063	12419	431.9059	150595	22975	16121	396.1881	50	27901.336
237255	85544	33531	493.8891	67513	23564	42709	956.1749	44	27902.365
2359022	789467	31434	824.6474	1526761	424568	89442	2610.296	90	27906.756
910948	62085	10038	51205.53	330668	21908	14517	75954	60	27912.359
3746969	2358766	38682	1382.66	2472890	1188451	97952	3218.707	115	27915.957
342259	63959	5949	12324.94	99103	18510	7632	15131.75	46	27923.320
2469018	962136	15848	291.4728	1466419	427215	28570	270.777	79	27924.914
146224	17589	5379	40.9619	42485	4911	6821	-31.5419	41	27937.217
2322013	682834	25366	427.8326	1344900	301410	63437	745.4157	78	27939.768
437653	566947	347573	6629.245	196501	229759	648682	12734.66	63	27945.615
164489	189959	1906	88.7266	47213	55291	2420	197.762	41	27949.346
3062000	1350144	32130	833.493	2040070	682174	64737	1354.346	87	28009.836
104635	13073	16259	51.3299	29243	3561	19199	125.2639	36	28013.240
342219	140232	86967	1391.449	99042	40241	111945	2082.115	46	28022.457
3169296	1869093	13315	1319.972	2109855	1053773	40401	2352.296	93	28026.141
2979635	1093123	21968	658.8048	2173954	613875	65663	1356.094	98	28028.945
2402108	1191262	15643	577.9723	1491568	620470	36667	1030.619	80	28029.488
2365542	753094	14011	67.8171	1353893	345460	25620	-53.718	72	28029.711
1342253	1731991	517064	43689.49	735247	794876	1159292	71491.88	77	28031.346
1190109	1999310	70261	44812.44	729118	1063939	222431	91610.18	99	28032.035
166167	0	1034	-4.7926	42661	-7177	779	-11.0981	32	28032.158
376043	181279	215719	33018.04	132501	59014	309872	44417.42	53	28054.730
907080	895584	860248	82459.31	395883	410375	1587278	153577.7	72	28060.967
3153510	1123262	36814	827.4654	2196225	622572	93910	1720.351	95	28080.957
536512	73939	4588	153.7868	161099	20678	6353	150.8033	51	28086.625
1582556	1670592	280353	26850.2	1062968	885905	699886	60296.41	85	28086.820
1333660	1082016	377271	8477.703	550229	418690	775508	16576.4	74	28106.215
122600	72445	82406	971.7766	36897	21838	106413	1443.169	39	28117.457
133048	136730	171695	1485.089	47120	60043	353580	2500.838	54	28120.121
196846	36324	1221	2.2981	60166	10426	1536	-48.0304	44	28124.305
1043411	1521690	234197	31669.05	624984	699096	463368	53768.34	77	28127.777
2203945	989170	90439	2106.828	928327	350052	138945	3188.814	65	28128.592
4012284	1308134	31560	673.516	3066423	923938	79659	1923.07	111	28128.906
1344616	440350	24310	197.791	469625	133846	33727	163.6847	59	28130.178
3806999	1553184	123474	2260.091	2498077	942390	385576	7999.614	108	28137.424
253748	27649	370	245.757	75925	7095	623	459.3503	43	28138.238
3090907	1120232	13098	372.1978	2216297	683600	37407	754.1327	93	28149.105
1501606	1442017	14998	454.7878	987915	776443	33075	890.5075	91	28208.496
114806	53331	58337	844.3057	31994	14974	73070	1012.227	37	28210.820
1341501	1367683	448788	5433.407	551952	488897	750455	9318.525	67	28224.715
175168	39495	11665	90.4065	48356	10571	14109	198.7149	40	28227.258
427685	175208	5729	172.5969	142441	52407	6594	323.1234	52	28234.262
1108677	257567	17846	148.9606	446976	81973	26086	392.2246	62	28237.754
2061720	596526	13306	176.2666	1265283	240559	28641	-769.4399	80	28244.855
157077	98934	107718	2147.38	47681	29280	139607	2663.553	42	28283.018
3121773	1417168	6797	504.9117	1773126	675302	21879	288.6119	104	28311.727
391933	622789	295724	3972.316	228458	304147	583650	7763.765	69	28321.352
668924	778757	115787	48652.25	373415	414872	284984	73043.8	78	28325.705
192393	84867	42032	1001.595	72260	26300	54737	1508.346	51	28329.078
454496	286298	238234	62664.13	229683	119226	384074	105495.8	67	28331.145
115946	104373	101082	1868.3	46442	38527	158960	3230.656	46	28332.008
1027086	844449	542877	45574	425956	354329	1016194	69766.68	71	28332.887
1646235	1763060	15383	686.3863	1278163	1121542	56474	949.3914	168	28337.588
2904184	1411623	15984	605.9024	1831357	660227	34033	514.6513	78	28338.133
180925	20685	4150	133.815	49991	5615	5095	118.8295	41	28361.781
152112	265693	327750	4360.775	47807	85164	450067	6266.359	43	28364.629
708650	727621	292031	33777.74	247911	234319	417833	47565.83	58	28374.639
2783941	1549883	41029	1108.927	1921907	806039	97540	1910.994	90	28403.127
919413	1283527	92000	5133.2	659165	709843	323501	17163.21	113	28406.982
2294844	780120	10751	463.9311	1351835	324480	20444	980.1084	77	28417.195
274533	170702	230230	3331.903	83352	50120	299705	4369.451	47	28437.803
1950424	1786138	65585	3770.319	1529176	861250	137814	6854.565	113	28442.637
2231218	1027021	62939	1523.078	1307683	497169	149664	3593.35	79	28486.457
602334	1030098	370494	46037.91	466938	613392	938212	82301.3	88	28493.402
2943501	1979931	22424	462.1864	2425108	1058121	58860	1958.046	98	28495.607
2895458	1047393	15238	605.2518	1772070	540645	36573	1043.145	90	28537.998
229934	151350	113639	2261.348	66846	43976	145539	2608.938	44	28548.299
2420085	999441	13096	675.4856	1618025	500516	30677	1259.58	88	28558.984
147979	79824	101595	1226.479	42129	22372	125803	1862.948	40	28569.691
285797	580200	364039	55991.79	176151	306831	779082	131640.1	71	28598.010
117260	11695	2154	-46.9606	32047	3184	2529	-52.9231	36	28602.086
297195	29761	1919	-52.1441	82992	7929	2088	-37.4632	44	28619.078
100353	240667	276429	2465.867	37528	83241	404733	4168.921	45	28636.305
873974	602435	192365	64700.68	304700	222199	277873	103355.1	60	28637.047
3210876	1500693	11298	479.2178	1838758	767864	29174	551.8614	97	28638.988
1544539	2356215	120964	5673.28	841241	993348	271425	13248.94	77	28651.678
[truncated: 8,001 more rows]
