# Supplementary material for: Mitochondrial calcium uniporter-mediated mitochondrial dynamics imbalance contributes to contrast medium-induced renal tubular cell injury
Source: Front Mol Biosci. 2026 Jun 29;13:1848361. doi: 10.3389/fmolb.2026.1848361 (PMC13357276; doi:10.3389/fmolb.2026.1848361)
Supplement: Supplementary file 1 [file DataSheet3.zip › Flow Cytometry Assay(1,2)/Flow Cytometry Assay-1/╧╕░√╡≥═÷-1/╡≥═÷ 2/CSV/4h 1.csv]

FSC-H	SSC-H	FITC-H	PE-H	FSC-A	SSC-A	FITC-A	PE-A	Width	Time
2952027	1130860	14465	442.4865	1645165	546975	34104	1173.434	82	0.896
1964493	634998	7675	141.5675	1173358	269744	16252	123.3372	78	12.097
1945968	1836277	156265	9046.467	1130119	909515	457869	21472.65	86	12.409
3127456	1692500	19906	645.5266	2013475	938774	48039	1533.188	88	20.241
2761310	1390578	7720	282.092	1737003	653442	13331	447.6691	83	51.055
298074	315281	262561	4243.472	92934	96913	353731	6050.109	48	52.732
111354	59585	78426	1086.499	31370	19282	104462	1318.918	37	58.767
261000	578931	68335	8842.594	132333	301303	203652	19781.48	75	59.823
112871	46328	1525	100.5525	31604	13126	1351	143.5911	37	62.387
2693683	927152	10879	297.5119	1484737	424953	20029	732.8269	78	62.895
2744208	1397749	21435	825.5035	1643662	610573	41884	1237.892	79	66.831
2692529	880176	9465	463.9865	1605241	430679	17682	91.5602	80	72.098
3131274	1180456	20481	447.7841	1836101	530517	53650	1663.765	79	73.285
110730	33776	13420	316.862	34861	9747	16963	529.0243	41	77.111
157703	109125	11494	6.0134	46172	30052	14602	-173.2278	41	80.282
2438484	974731	4936	337.7096	1654256	502829	19863	632.7143	109	81.335
438783	351691	339065	55948.55	209431	127441	558548	86033.95	63	82.422
344455	387922	237825	5579.982	131098	129316	348177	8125.33	55	85.463
141049	217637	239958	4220.044	72897	107056	489562	9096.028	59	86.430
2788884	1226543	10735	224.2335	1752011	629205	29168	1001.725	83	86.487
3107295	1594225	30789	551.4629	1824159	694501	53650	871.765	82	87.402
107066	90361	132852	2270.597	30459	25650	166907	2543.083	37	90.786
132890	69519	2852	1530.597	66857	24332	4217	2134.174	58	92.647
869382	1924012	1345106	91525.25	1238386	2116229	6544194	502724.5	183	105.636
2924567	1035534	9055	378.9855	1557282	486053	19397	843.7717	80	123.977
1702816	1193738	60471	1203.223	1031559	583233	142462	2287.718	95	161.329
226979	141253	48487	1284.721	68065	46102	69204	1711.544	45	164.183
2514357	1113846	15081	613.8441	1518257	513708	39110	612.071	98	166.487
477669	236827	55297	37562.76	169633	77577	81421	52308.52	57	169.479
3123593	1245973	12751	491.1311	1833812	606935	26404	450.4644	82	172.055
3158762	999564	9868	511.9948	1837372	485636	22739	1131.858	82	173.955
143687	113483	1505	238.4305	41735	32446	1236	619.1396	41	178.544
226792	44911	19605	136.8405	82272	13390	26563	31.5843	51	183.298
3984606	2379594	15202	894.4322	4757813	2098417	68035	2862.763	143	187.512
2180572	930693	17525	189.1525	1361656	394765	30455	548.5255	72	187.994
2397698	1004261	9264	234.9104	1377711	455630	17998	280.0878	79	192.152
154239	31680	8003	159.3683	42198	8654	9283	392.1763	39	195.320
460795	96927	20696	475.8456	182319	28797	20450	216.245	56	195.335
178360	19686	17965	9.8365	56572	5547	22099	-15.0461	45	201.485
653975	1338343	501769	55514.44	436976	784757	1244703	93997.24	88	262.144
110438	16595	8880	69.168	30084	4422	10474	210.7914	36	264.389
2740239	1746186	99343	2395.542	1644681	750224	229086	4494.524	81	270.498
2866193	956111	10724	595.8164	1568505	404484	19416	523.0376	75	275.592
137287	237214	385290	2727.769	44125	90049	592892	4288.841	37	275.752
3160026	1402353	18034	374.9074	2196039	726162	56053	948.9733	113	276.301
2836836	938778	99250	1390.925	1548501	404519	150552	1836.567	80	280.891
784383	1309239	82174	39817.16	456210	602582	187887	69691.06	77	283.994
2632467	1427808	16879	655.1119	1766729	736652	46729	1352.697	88	284.555
145461	13415	5053	63.8733	40742	3798	5738	268.3018	39	286.872
1980896	569769	6710	244.431	1076968	238282	12470	74.567	72	287.653
1075712	1138060	722369	73429.1	666563	850150	2356667	177532.6	118	290.896
2743212	730951	12932	187.0852	1683614	340108	30147	384.8467	80	291.664
153557	14437	3001	118.1561	41938	3771	3408	156.5888	39	296.531
2428471	853370	5740	387.014	1427199	363429	9808	1006.629	78	301.865
2193705	1592450	5540	608.794	1445664	818914	17609	1496.065	89	318.505
3125007	1801632	31606	1395.897	2159970	988335	71924	2810.136	90	340.576
124654	6983	85	33.7685	33603	1036	11	133.4171	31	340.973
2989860	1501994	23897	767.2217	2203006	854805	50619	1564.926	94	359.912
303587	303887	220221	21197.2	106486	97991	307591	28480.65	51	361.004
2917415	1270415	9909	98.0949	1912904	681928	22188	349.1468	89	365.942
225490	40130	5087	96.9807	67183	11338	6152	134.7272	44	377.687
2611940	1105796	21780	422.858	1561499	515280	42377	539.9497	83	386.929
2207214	1301379	8264	1020.81	1389542	646184	15620	1489.282	84	389.528
3447712	1663385	12090	682.249	2119529	815100	27206	1541.057	89	391.470
1002400	1298504	77379	3747.162	650628	663456	243378	7985.906	95	393.187
2826473	1268429	9123	375.2003	1765618	609434	22890	169.129	84	395.009
2762143	1009874	11816	164.6776	1676319	486077	29792	-332.0688	100	409.155
2273155	1363702	13838	371.7118	1156405	573198	23121	930.8881	73	415.578
2849853	1263132	13567	405.7087	1898143	685488	29034	685.0074	97	419.733
2886856	1354371	27034	682.8074	1693936	672582	60762	1543.348	87	420.968
3362162	1522608	22197	488.8517	3276927	1078539	67405	2422.42	121	422.661
204718	220150	198669	12698.53	67030	73281	270886	19477.5	47	430.181
2488499	1172884	9987	624.8707	1647797	571269	18317	1263.184	86	444.516
103943	277952	296256	2203.762	79855	240419	971680	7281.248	100	477.364
392326	323789	387514	7556.735	139437	106597	540979	11022.12	55	490.451
157482	22176	8807	14.6727	44417	6046	10777	-213.8103	40	494.275
3100933	1143298	10263	735.1543	1776555	592147	27696	1641.546	85	494.304
3123179	1088235	16420	551.162	2008374	586410	42231	772.9591	122	498.259
268434	225261	127509	26612.46	143935	122546	281115	52690.55	67	501.569
2672914	766253	5628	-119.8692	1556354	320258	10999	78.2439	80	506.914
305717	107971	14146	248.3906	102584	30143	17269	408.9909	44	507.243
2364437	802144	7234	282.0274	1460614	380124	15728	60.7408	81	508.543
250099	177700	121483	2206.596	74095	51042	153950	2708.595	45	519.497
292342	37428	6920	-15.788	89315	12477	7760	-9.664	48	521.551
3143734	1225793	11592	1087.911	2023280	747837	39084	2115.813	126	526.137
4254244	2162374	40019	1805.266	2691187	1064320	90936	3618.31	91	526.882
2453463	807082	13170	413.837	1261130	329320	19410	699.901	73	530.227
3024172	1214480	20511	541.4671	2094657	629288	57644	864.0284	94	533.232
3207308	1377167	13629	610.7869	2200102	730113	34556	1394.392	94	536.887
2544130	1460980	11348	671.0228	3071867	1354458	45851	2489.041	132	554.797
106675	29414	10624	277.2064	30063	8104	13008	421.1488	37	570.089
124279	14530	18498	156.1378	34291	3857	22264	148.2104	38	581.476
531241	105743	3935	26.7535	161422	29442	5212	219.9932	51	591.822
2636016	1096341	14989	351.0829	1749389	521118	37116	464.0076	86	592.862
2391668	736578	12086	282.8246	1228116	330525	20642	678.6162	74	593.873
3385960	1286848	14474	1205.191	2088870	764266	34474	2229.191	91	602.893
3004824	1543002	12973	572.1853	2057204	863424	26220	1600.942	98	605.052
2525870	1614887	13256	613.4616	1557355	679205	33124	1556.456	82	605.757
312865	289497	15094	401.9734	199591	155664	34090	1255.449	75	611.318
129621	57351	32962	8873.769	37954	16544	41983	11230.65	40	614.203
2275306	919911	10987	371.9707	1520577	487119	27881	952.9241	85	617.969
2576415	1411093	4846	232.6606	1783512	719290	13986	661.4146	100	620.530
137470	12510	429	46.2669	39765	3561	505	79.3305	40	631.892
471514	480935	298365	31295.28	280568	288468	711113	71220.84	81	633.718
2859278	1531625	20887	541.3607	1882634	729579	53316	917.8276	98	639.909
3055074	1680431	38998	1223.188	2183331	955304	95137	2512.786	117	646.688
2943651	1301198	32216	367.1176	1864642	663883	77658	665.0138	98	650.925
483996	152657	28971	378.0731	168681	44786	39896	323.9656	54	678.406
2241896	928895	40049	766.9489	1294913	406344	71718	1504.78	76	688.663
383417	78819	2569	102.3209	108124	22280	2885	74.8485	46	699.535
187197	183236	20127	593.7247	78721	77361	29579	957.5819	56	707.371
109148	99985	3178	16.6858	29467	27305	3318	-130.4602	35	707.940
3097199	1362496	21165	648.3565	2007576	686620	34332	1325.625	83	716.934
3103112	1317630	18209	358.7249	1925176	696577	44919	882.1559	86	735.789
635395	835215	575454	9830.169	251638	296827	914658	15331.71	62	745.926
119722	39230	56221	870.7981	33018	10939	69733	872.4213	37	749.677
3020150	1339414	15467	337.2987	1871172	671871	45783	1108.826	85	783.975
2608066	1012029	13328	351.1008	1686769	478414	30199	416.3639	83	787.271
2301467	1615606	10760	227.636	1647939	885871	28028	402.7708	92	806.769
4075129	1331977	53622	793.7942	3060730	1072276	139717	3745.724	119	811.807
2191175	736137	9784	1254.082	1195342	309516	24730	2394.353	80	814.523
2655074	1433383	6258	392.4738	1914753	779900	22301	792.8861	94	826.948
419097	493861	327650	4650.165	166138	166203	482918	7492.1	58	832.098
3204836	828693	21265	-161.0335	2439833	708974	56082	-41.1998	138	833.515
2938371	1079391	8374	109.9814	1782426	482698	20819	138.1459	77	834.048
2784237	912387	9274	361.4714	1739933	494226	31411	410.9571	118	835.552
364403	307194	268741	2867.17	117773	93164	359613	4115.689	51	837.214
425110	330311	311771	5589.153	156784	111807	449115	8475.352	57	838.475
822386	1021821	437690	31329.41	628136	628329	1266881	59690.82	98	841.781
133459	125229	177318	3442.94	44699	40340	243724	4861.116	44	845.549
474505	650754	471580	7797.638	209809	242875	784419	13057.11	65	846.976
2658202	1092211	19333	517.9813	1675899	583677	45813	1291.509	87	855.648
2804505	1013716	17534	642.8574	1775079	489394	41755	1510.455	83	866.046
2761752	945172	11295	344.6495	1753255	478556	26365	989.0765	84	869.058
185095	25521	3292	151.2812	50769	6799	3590	268.399	41	870.770
2229251	1310632	18680	626.948	1459846	604692	39193	1297.127	83	900.656
2754666	1500204	5508	1272.399	1872829	790750	14231	1894.159	92	902.358
2812202	904296	11655	468.8455	1771203	453207	26433	998.2913	83	923.641
236815	123437	214153	1708.383	67304	35421	272279	2050.052	43	925.355
2610676	1027204	32408	594.4888	1354067	455494	56832	1230.875	77	928.905
1694974	1231167	36423	551.7303	861245	492905	81377	835.8497	66	928.986
2822238	1832918	52962	1266.768	1676447	864083	129126	2634.769	100	937.532
3002004	1108438	10385	624.5985	1768265	490126	25513	458.6793	87	940.225
2458322	897726	11229	350.1469	1449112	418917	25684	752.0724	83	942.201
2621970	1975666	14162	724.0882	1966095	1043686	41603	1640.328	97	944.910
2744354	998716	11032	300.4952	1821694	525821	33456	653.6816	118	954.918
3186030	1036854	7793	497.5873	1846719	569621	17923	1069.88	87	963.290
137129	17586	11948	58.6828	38342	5050	14117	15.5637	39	985.369
118641	419588	2668	602.0748	125429	539897	13534	2818.458	116	1010.679
122172	49338	414	107.4254	89337	38312	1403	-29.8917	93	1014.678
238178	23905	921	15.4681	69945	6491	1422	-2.6258	44	1030.314
201530	256219	443170	10089.84	79575	98753	688280	14750.51	54	1032.699
827810	1554298	398717	73232.63	556725	725019	993157	117793.7	101	1036.261
3584110	2080266	13578	971.1258	2489735	1129417	40390	1679.879	117	1038.204
1269617	1432151	22616	12721.56	621836	747578	62861	28859.3	86	1038.963
433974	62148	8613	-87.4107	133166	17601	11138	-157.7582	50	1040.630
396152	730724	3101	1328.766	113343	208098	3772	1959.209	47	1043.937
2704979	1055558	14158	525.6638	1779300	571993	34433	1153.091	91	1044.714
997482	2079540	587305	54203.81	861177	1282500	1835724	113087.3	92	1045.033
2214450	904206	17799	693.7239	1471699	448553	39117	1033.064	94	1048.260
562366	565688	771747	13506.61	224743	201468	1249834	22595.89	58	1048.664
476535	1328629	273580	2389.838	178706	750990	616169	5616.281	84	1050.211
2573269	793430	23680	907.448	1445131	347870	40723	1449.96	76	1056.773
227299	373073	441597	3980.192	131647	232745	1131891	11075.88	75	1057.521
352463	232764	100484	10388.35	119439	81587	178263	14605.95	53	1063.046
116508	12202	2447	22.8767	31782	3120	2628	66.8308	36	1063.810
3552106	1691249	46873	1069.975	2533110	906552	82515	2280.092	94	1071.306
177617	20396	1352	6.4472	48893	5512	1681	20.1041	40	1080.998
5309421	2330569	22593	778.8673	4471800	1647738	85043	2562.312	109	1095.602
3138165	2161843	23865	1236.827	2337104	1268813	70841	3019.98	104	1110.015
2581005	767999	9713	278.2993	1448669	334440	23570	455.277	78	1129.902
2699378	1206041	12663	580.7943	1556602	564986	27752	1579.487	92	1136.745
1351864	1677251	122306	5681.167	581173	601832	191505	9166.431	64	1137.306
2042469	1344096	9307	565.7227	1142477	567145	17584	783.6624	78	1142.725
3109126	1077859	20935	486.4535	1924449	525613	46572	826.2892	81	1144.126
2063458	1215609	16024	245.1464	1191239	530819	42967	80.0487	75	1144.209
2634993	1090348	14268	552.8348	1775272	569460	35625	837.5625	90	1145.069
1369302	1137928	82873	2279.575	685159	421686	186145	3315.735	75	1145.965
2189061	1045267	6179	503.8419	1211964	426873	10620	734.782	74	1146.476
586498	716346	643990	48015.84	272897	344630	1298153	105674.8	77	1148.025
150093	151222	85999	1733.744	48036	48830	128710	1875.631	44	1148.414
3524938	1453425	8075	648.0075	2056234	732713	19835	1006.744	113	1151.318
1260780	669278	93541	2335.45	537738	227117	167867	3920.939	73	1153.641
338601	298726	210998	1306.388	114400	90632	281911	2030.007	49	1153.974
121112	70407	133024	1952.846	34800	19597	164921	2272.868	38	1155.711
978648	1514060	84237	59694.3	620699	844302	228287	131496.5	115	1156.633
2763325	916623	13568	667.5648	1636765	418747	34523	1271.14	82	1156.977
2268652	858558	28040	659.044	1371170	392151	58593	1268.467	80	1159.602
409211	122624	4087	235.8807	114636	34195	5005	600.7805	47	1161.369
2985437	1112694	22449	336.5889	1693800	512168	47295	476.2495	87	1164.016
2570407	1012970	21978	620.3658	1520380	468826	34749	1848.619	79	1177.733
141507	201956	179573	2371.445	74187	95925	360713	4608.399	61	1189.623
112529	334138	334725	4524.072	76640	270355	1020476	16061.5	80	1190.314
2993097	870646	13127	438.0247	1804865	439688	36873	1240.975	84	1218.841
138437	15181	14369	144.3009	38575	4272	17554	79.9794	38	1235.941
117348	84361	303	-104.6017	34544	25202	434	-258.4526	39	1257.922
218192	22576	6514	33.6354	60266	5883	7563	-20.3157	41	1258.578
996793	200790	5784	405.6824	353165	59555	8428	424.2108	58	1259.805
2461143	989509	15143	723.9223	1377290	419163	29363	1370.664	76	1266.866
2153057	797983	13450	411.545	1380158	396002	27453	979.5133	84	1267.561
101414	62867	131571	2012.933	29483	17943	166098	2118.498	37	1269.669
3603665	1201393	52965	1600.337	2242280	607017	119284	3620.032	86	1269.711
1007462	1713354	121570	69197.08	714943	919332	325187	120471.6	91	1273.225
141094	14455	4901	204.7461	38837	3828	6405	346.3205	39	1280.460
215909	312008	313862	5093.258	86613	112365	481246	8652.7	55	1281.818
2936249	1355266	23882	1053.38	1790735	704508	46981	1625.434	84	1283.433
3342059	1232277	17781	415.3141	2252221	679024	50876	1105.944	114	1285.128
193106	162420	89238	1402.652	58513	48182	115914	1928.975	44	1300.363
101222	84465	52586	1172.875	28703	23713	65465	1495.587	37	1306.395
583421	152657	14756	161.6116	199478	47214	19547	83.1867	55	1316.695
2504801	1026089	5403	413.5083	1293914	427927	13361	616.3521	81	1322.466
4086424	2070589	29359	852.2399	2749330	1139907	68812	2031.953	106	1331.332
2882151	1084019	9283	592.1763	1710376	520631	20281	1071.564	83	1338.342
426379	462572	127244	26424.59	186877	302453	394898	61093.18	79	1339.004
123235	27451	5817	75.9337	33396	7460	6926	302.3486	36	1348.026
3823874	1189904	22155	492.8955	3587760	1059964	85120	2211.232	127	1348.184
141892	104754	154478	1579.616	44163	33073	210193	2257.227	43	1350.673
2649165	1122081	18235	519.9835	1551938	577909	42065	749.8465	97	1352.305
232549	283856	108936	3304.11	74753	84498	142399	4320.784	43	1352.842
2799378	970661	13392	574.8912	1800281	491946	38497	1060.282	95	1355.348
837111	1268086	110018	41530.41	478021	624224	290189	68914.8	94	1357.303
2541204	1391492	9573	244.4453	1596953	684449	19599	757.7039	79	1362.497
307296	204620	253167	3152.269	94546	64249	357343	4500.342	49	1366.138
101083	124618	161868	3214.195	32421	37040	212438	4231.172	41	1366.892
3058364	1444275	17517	916.3037	1946954	841642	50822	1670.714	99	1367.316
1423377	563813	6323	308.1203	808689	233184	13806	760.3166	71	1367.865
2587080	1011206	8889	232.8729	1408424	456270	15873	195.8753	80	1369.695
101583	43619	4457	129.6377	27370	11728	4994	412.3634	35	1373.922
3103198	1215856	9431	375.8791	1869822	594052	25993	398.6073	93	1386.716
2822456	1252285	7608	437.2088	1737932	564563	15593	677.1673	87	1399.512
2211811	1548869	9135	431.4735	1220387	694861	25559	770.0599	84	1460.425
341036	56431	14300	-1.77	116423	16117	19196	-305.3044	51	1472.240
2969268	1793418	6586	443.2746	1815409	1021740	19325	939.1325	99	1472.954
3303627	1758983	6655	341.3455	1868252	893250	15784	205.6824	88	1478.241
2768003	915318	16031	696.1391	1680501	435307	36261	1606.042	80	1479.176
140348	379294	381170	1837.637	66533	165764	662280	4977.908	57	1484.231
2958426	1216676	7742	283.9262	1755319	622191	19400	374.34	86	1486.544
697646	1525024	423492	43442.5	528331	958885	949839	90160.16	99	1488.083
3161589	1130555	12815	468.9215	1765038	532964	26069	517.6709	79	1490.772
154881	17329	17687	258.8407	43310	4694	22285	345.1885	40	1496.133
3136860	952080	6906	397.2266	1783102	473683	20963	1148.424	101	1497.611
1346251	2267246	13350	12943.93	817796	1268525	36766	29135.37	93	1500.296
257799	173037	53611	18907.38	95974	61487	84097	28174.44	52	1501.457
113714	13419	1419	-129.1941	32115	3909	1823	-472.3297	38	1508.882
711909	132402	13524	323.8964	227025	38518	17970	481.117	54	1511.166
3938886	1688795	18348	685.7228	3108499	1205306	59183	2088.566	109	1516.099
501750	718146	672222	43915.25	275401	277854	1061966	75843.09	68	1523.166
120728	51390	89	115.1929	75471	35899	535	206.0135	75	1535.652
304555	31284	12929	91.5169	87183	8943	16279	89.4519	45	1545.010
2611989	1133310	28239	1772.408	1695629	535730	53038	2970.832	85	1559.642
104313	72754	191	77.5151	59260	39746	277	-312.8603	77	1561.157
3386637	2356900	23258	991.1738	2197008	1348194	58556	2234.792	92	1566.082
2369448	887395	12549	309.1989	1512753	442773	37466	681.6426	107	1575.572
2615523	960061	20192	394.3712	1709609	475656	51882	597.1802	93	1584.061
2363613	1455788	17432	872.5352	1578480	686455	42173	2081.305	91	1584.883
422508	800578	11715	28363.21	239850	362402	28056	47056.74	70	1586.489
2805086	887174	12698	239.7578	1695346	398300	28792	425.8312	81	1592.602
134070	232191	231687	2632.241	47383	83998	358878	4039.456	49	1610.952
2851457	2019481	3703	480.1383	1816019	1011112	9034	1189.007	87	1614.020
242700	217420	271816	3119.677	85401	84673	444121	5310.988	53	1623.541
116734	153561	258931	1652.829	74421	190165	1005137	9263.786	122	1633.209
2421381	998927	13463	184.6743	1453223	488310	27883	706.6363	81	1636.177
135417	15884	2136	101.6296	37111	4127	2201	98.2761	38	1658.094
409853	85467	22479	406.2719	147274	25335	30733	571.5213	54	1663.697
2434744	1009623	20823	831.5703	1319022	420125	45913	1725.119	74	1667.104
4583901	2080012	18525	914.2525	3492604	1373178	49323	2026.42	114	1681.712
2585002	1324748	8603	190.0283	1686976	696833	26325	317.8325	77	1681.904
2621770	1187614	6372	323.0692	1567738	551778	10625	533.0625	80	1683.371
486099	262568	361817	34688.54	171534	129708	791945	53253.11	57	1683.626
2728207	1255493	20118	286.0198	1776631	604975	46688	984.5968	83	1684.835
3167876	999607	33089	563.4929	1669707	474733	69452	1298.857	98	1688.810
446416	293323	126741	72764.97	194731	114098	201012	112387.4	62	1695.467
1272052	1815605	51614	1634.745	950699	967034	148591	3071.755	130	1696.256
3471668	1511525	8434	547.3474	2116455	747164	22999	732.4439	93	1696.878
3635420	1862975	8067	588.1587	2533342	980517	19022	1924.734	96	1698.433
1991535	1196362	10790	463.319	1032826	508378	24192	694.7712	77	1701.736
2753091	923437	16701	461.7261	1587788	438762	39413	443.4693	86	1703.937
2813687	1320143	28226	893.2786	1783707	597169	61982	1788.79	78	1704.146
3118079	1206925	22773	825.9653	1762110	569789	41130	1495.393	70	1704.171
2758180	1247763	28655	736.5455	1741064	550453	60933	1786.741	74	1704.518
128925	11212	4076	-13.5364	35958	3028	4863	-59.7857	38	1709.009
2817643	843003	18568	372.0648	1503886	359189	35114	232.0954	77	1712.346
3346246	2033702	14313	541.3593	2484341	1129916	33379	583.7619	111	1718.246
2358992	689684	13043	288.1123	1490228	327554	25274	63.0714	82	1720.086
103545	165371	41878	839.7558	34130	49122	55085	1004.268	41	1726.816
2521035	1100943	13176	410.9736	1659096	549994	32909	719.3949	98	1727.137
705017	580019	895204	29126.14	357577	411589	2483524	78172.9	94	1733.742
2969273	1227375	16396	405.6156	1880523	697101	47212	848.1932	88	1748.222
2555863	1173448	12175	601.0175	1517107	613011	27658	881.0138	83	1761.575
241419	436242	186418	5423.45	107358	170755	318561	10724.07	62	1767.226
121719	46398	90657	1006.458	33375	12641	110884	1104.792	37	1783.686
190761	26607	6616	113.9576	55151	7340	8204	6.4444	43	1786.200
3358196	1006745	5713	269.8993	1912831	456390	11019	353.3659	80	1789.092
287028	34699	3211	-26.0629	83057	9704	4269	-293.3091	45	1790.306
3228168	1241486	15974	707.3414	1921515	612488	40901	1570.346	94	1791.922
3269792	1444294	13058	772.9538	2274749	685352	30387	1460.311	90	1792.802
3186095	2001362	12137	1030.486	2505598	1207059	40063	2221.934	92	1793.040
2986340	1189552	11853	75.3533	1853518	693569	25991	65.8951	87	1803.131
2228248	1642294	10474	516.7914	1512927	821640	24477	787.7597	88	1805.791
2253346	1318526	32191	832.7151	1380426	596758	60968	1618.705	76	1805.861
126190	146937	212985	3287.458	42417	46783	293214	4503.505	43	1806.982
1521858	1745920	492604	50352.29	784670	727901	872312	79501.3	71	1807.095
447984	52717	3289	9.7129	131662	14864	4681	57.4041	49	1810.269
442290	416464	410745	24161.79	396034	411323	1185438	121026.5	130	1812.188
233627	28023	9184	-94.5776	68189	7564	10811	-216.7029	44	1812.895
2616386	1202888	17504	719.1744	1499850	511053	34157	1284.808	80	1813.431
113311	134513	151737	1387.046	29949	38533	195576	1901.614	30	1813.706
238678	248178	137341	2382.63	68603	71793	173976	3293.854	41	1813.947
550962	735640	613217	50214.07	301791	415928	1497230	111270.6	80	1817.374
2182578	722768	161504	2660.574	1420841	440654	398746	6611.451	82	1817.733
3520448	1710823	17057	635.4977	3734298	1665474	80528	3040.021	128	1817.854
2737840	1529209	12871	516.8631	1850064	717690	34805	808.5605	90	1821.628
2643044	1260414	13316	673.8276	1610971	569255	29440	641.584	85	1825.364
847038	1134545	80919	46308.76	420673	495726	222242	78207.38	77	1878.243
732179	1240206	737290	62733.97	430559	782334	2103013	135277.4	138	1901.588
2994597	1949175	9869	708.8509	2086233	1083532	30442	1310.396	95	1903.163
2651319	1316460	40241	1100.32	1791463	626851	77391	2104.435	99	1903.907
841832	1452736	32120	81192.93	598048	833317	84085	127799.2	78	1904.118
241478	242392	83001	35768.16	121155	121182	164881	64219.63	67	1907.583
2867522	1092091	9722	620.0042	1752146	498639	24874	1605.631	81	1914.518
868512	1938218	593913	58863.92	670896	1085307	1607853	106210	90	1919.349
137131	59448	37547	485.9867	40055	17250	48006	473.9366	40	1931.988
2508890	1029213	11297	409.3617	1665150	515421	37432	327.5352	90	1934.117
506803	65800	12226	-5.3214	148510	18232	15679	96.7919	50	1935.567
2520764	1121567	14406	199.9766	1547355	540299	30478	-291.7842	81	1938.674
194197	18797	1867	215.3387	54037	5327	2060	325.566	41	1948.673
2951963	1164909	9659	208.0699	1839495	570888	25659	-225.3301	86	1957.417
106416	72338	25365	479.9765	30332	20971	32114	717.7954	37	1992.108
102151	155570	199014	3868.885	36393	48522	270390	5896.879	43	1998.559
182825	17902	14385	-153.0015	51630	4886	17413	-143.7307	41	2002.607
2367941	769222	8997	319.3317	1447321	383548	19923	586.0803	84	2005.552
1857429	711942	13869	139.2509	1181883	360756	31880	18.468	83	2008.171
3002900	1158593	5395	340.6595	1808586	614487	8209	282.7249	85	2008.639
2843170	1042411	12779	496.1019	1698435	503051	26867	792.8387	81	2009.397
108590	39628	25114	-21.9046	33118	10943	32628	-131.1692	40	2011.550
2596537	950847	12664	563.6504	1714198	540197	40560	1226.416	92	2011.897
2641549	885024	10708	337.1188	1570259	466028	29232	200.5152	84	2018.369
2356651	1003534	9689	307.7529	1451021	460036	25873	715.8753	85	2020.467
2283147	1075956	16036	505.4196	1626618	617463	35762	1273.848	90	2022.135
2354951	1521544	10463	399.3743	1560533	886821	41233	862.5713	92	2022.317
2488359	1293476	20741	359.3701	1455873	595777	36489	619.2329	80	2023.297
2930187	1121699	17480	431.628	2001818	625323	43389	1213.323	92	2054.270
2632457	915306	12470	366.567	1541866	437312	28690	932.509	78	2054.696
2684535	1874456	16666	691.7626	1748909	862691	40300	1607.83	86	2094.096
4313231	1706637	22252	769.9372	2874421	848816	52123	1648.5	119	2107.181
2907885	1250454	17498	656.0378	1918969	652586	37739	1035.358	89	2122.819
2589213	775350	42720	406.592	1441258	315462	62058	-137.1462	78	2130.583
2763078	1112075	8985	376.0585	1856583	586637	31599	1012.904	131	2134.148
4723176	2157506	19159	972.0199	2694746	1074340	42464	2166.43	98	2134.921
2395278	934434	11513	466.2793	1433153	409824	29064	677.6904	89	2141.230
2917864	1010398	12141	290.9101	1847608	551186	25649	267.1089	91	2141.712
2363035	875683	21361	544.1521	1580126	460685	51260	677.686	86	2142.763
231691	338137	368614	2979.445	140204	218003	911912	7406.863	98	2144.039
184838	169742	166574	2740.001	72052	61082	237128	4257.281	52	2148.659
3186403	1247397	14595	677.7795	2036788	665651	29064	1879.69	87	2192.972
2584832	957744	33483	551.7963	1581951	448903	68798	1608.968	72	2193.048
143616	123616	134	153.7174	63538	45919	47	275.2367	60	2196.355
269123	103099	940	58.734	146286	36063	1665	-310.5935	65	2197.760
2814887	1083567	13402	330.4522	1638872	486229	26271	213.6031	79	2203.127
1214713	1321674	133430	26261.42	533049	500219	250889	40575.07	70	2203.781
3313517	1338871	16203	498.3883	1817228	756024	41260	1632.686	90	2208.707
2016450	1119323	7376	248.5936	1188208	476369	13580	478.838	75	2209.239
2130248	1540042	42045	879.7245	1299422	683829	100239	2455.608	75	2209.281
2281650	1146506	17563	375.6843	1591071	598116	44785	-402.5615	90	2223.954
767004	1133861	340398	5204.728	327998	379778	510748	7726.363	53	2224.112
3230378	1280984	27622	895.1942	1916317	669142	62671	1619.643	86	2233.531
1464367	1251639	3357	669.9277	922735	600107	7484	1479.052	83	2234.558
579327	83697	14852	176.7972	175818	23555	19141	371.6101	52	2236.664
3284120	930160	24633	302.3113	1932329	499490	47571	1390.533	83	2236.727
2817366	809800	11592	278.9112	1845377	475451	34632	530.4552	93	2238.264
408117	175091	14894	277.7534	164784	53813	18834	208.7874	57	2240.910
145975	63973	80515	1145.891	41476	18260	100708	1405.119	39	2250.162
1225185	1173939	12559	152.7599	642457	488626	29979	621.0219	81	2254.073
3448260	1307887	25227	656.8347	1931489	590252	53619	1171.226	80	2261.285
611867	1605286	24094	30023.87	417443	854366	78449	59204.19	92	2270.452
3422856	2270511	61294	5281.793	2743969	1370449	109531	8417.489	102	2273.711
2665507	3413378	2130482	75172.64	2437897	3001630	1.022168E+07	439452.5	140	2277.316
107308	199512	269934	2320.497	43309	74850	422982	4494.89	47	2298.879
2593444	1001771	9326	365.9886	1626337	488344	21795	476.6995	82	2312.193
3246242	2199260	28290	503.069	2441105	1130010	79245	1226.645	93	2316.852
2937238	1224665	174219	2831.886	1490737	473883	241695	4367.089	76	2328.432
230203	193818	201972	9444.229	77818	59595	267093	12694.32	50	2335.645
124808	62818	3307	402.1227	36859	18404	3828	453.1508	40	2344.023
132584	19237	24144	329.6784	37263	5110	29077	408.8197	39	2356.457
179962	20752	16962	407.1682	50424	5847	20744	587.9384	41	2358.986
3134708	1089898	11704	239.7944	1863618	504000	27279	433.5519	84	2359.194
179149	26191	27463	40.0743	53668	7012	33684	64.8724	43	2372.462
2818161	1280778	13525	535.7525	1767702	653555	32108	1303.659	109	2373.352
2586524	1362483	29714	713.1554	1487499	636399	63824	1529.726	86	2374.315
121713	12359	11571	172.9331	33574	3037	13524	108.8964	37	2376.546
2619434	1017774	16247	584.0567	1686072	485892	33490	1471.789	82	2379.179
2396775	970066	10953	470.8633	1348504	432517	21396	1034.116	78	2387.882
2891626	992264	9479	765.9719	1741687	441921	17601	1355.216	85	2442.175
2680332	996729	4560	419.816	1699733	480423	12564	862.0404	82	2446.808
399056	93367	25586	371.1746	142502	27647	35434	599.0474	55	2449.684
2210131	1366137	55792	799.5312	1183460	514350	103124	1379.456	71	2450.459
2610958	1154229	12754	475.6994	1700118	551989	29044	1084.568	77	2450.511
2626858	875464	8757	341.8677	1725809	440173	21382	489.1302	88	2451.893
2703007	1174741	21370	351.857	1652470	588762	45356	279.2716	78	2452.177
341899	272045	385213	5320.849	125760	94308	553568	8247.564	55	2456.092
2802729	892352	7263	541.8543	1642432	429743	15759	742.2799	81	2460.271
2651562	1132125	8126	424.6686	1638621	517561	19834	903.8874	74	2460.373
1525658	1784302	198094	33399.27	656513	680907	355449	49933.89	73	2462.902
3369670	1233209	12793	557.0873	2054175	565430	30184	1054.522	86	2467.300
786571	1004387	424541	27657.55	464002	490704	956956	50066.03	78	2477.534
3376986	1487449	18801	417.5361	2535525	917495	62217	1800.974	124	2500.437
120289	37218	35889	331.5729	33526	10100	43259	450.0299	38	2502.765
109884	75920	112810	2333.641	31614	21142	140187	2825.091	38	2539.495
106286	22933	9996	-105.4244	29167	6204	12131	-429.6509	37	2546.610
2287336	1278331	99771	2108.953	1393523	495585	226471	4747.823	80	2548.408
2976746	1122823	13502	584.0622	2017312	580719	36978	1662.866	90	2553.514
2723237	903473	15322	599.1642	1555003	390296	29222	1807.954	77	2556.760
158285	129516	151514	2109.135	53905	41529	209038	2763.432	66	2562.022
775479	856637	111550	17309.96	428016	438630	254464	30720.63	83	2562.412
2684734	1016866	23241	356.6201	1541173	463451	62565	1517.896	112	2562.956
100601	9466	3457	161.5377	27325	2503	4067	197.7587	36	2565.140
3033395	1048160	6765	193.5165	1762248	505735	13188	460.2468	79	2568.487
105085	17573	2141	162.9101	28714	5044	2471	153.4231	36	2574.102
697849	952223	421804	35166.41	534014	611193	1049242	64984.08	91	2590.080
2351109	849065	18510	631.411	1568531	461503	35910	824.551	87	2595.025
2051553	728188	9316	315.4276	1166974	293361	18790	275.119	75	2611.217
1522005	334731	65903	489.5583	631049	119041	102202	713.1322	65	2647.359
150178	31628	5862	-41.5418	41386	8520	7053	7.0733	39	2649.468
2512560	756957	21591	636.0551	1387897	351791	40977	983.4097	77	2655.903
146920	77407	89997	898.4317	43259	22801	115217	1108.274	41	2657.951
143163	11621	1647	11.9967	40368	3236	1738	-46.0982	40	2661.648
2939260	1268487	15119	924.3759	2042431	708029	47225	2178.323	103	2661.717
2587143	1158653	23748	1035.663	1624735	532079	52162	1979.888	88	2669.449
2929989	1128147	19111	519.9271	1918796	576690	35314	858.3154	84	2682.017
134501	61311	98449	2384.189	50791	18908	134271	3117.403	48	2692.854
2586994	1033060	20017	383.5537	1445223	495218	38049	407.7489	85	2696.311
2237989	1398223	73346	2971.51	1711413	927412	120415	5575.282	103	2701.556
144862	13862	162	19.6882	40409	4507	222	-100.9458	39	2705.994
122464	26629	5474	125.2914	34545	7495	7051	306.3611	38	2716.662
165120	245702	267142	1932.266	91224	186525	744881	5994.624	74	2761.302
2371320	949803	13773	239.0653	1289614	369982	31530	292.833	78	2763.732
724693	698648	83790	41991.62	287805	269836	123701	63430.43	62	2764.972
3002252	1209056	14214	906.6054	1833654	596934	27884	1694.492	84	2768.912
125912	32598	2047	-11.5633	35053	9001	2277	-49.6603	35	2769.437
111880	16376	3008	54.1488	31747	4452	3784	159.4824	38	2770.643
2537897	1043031	25190	702.159	1365979	447002	44556	1089.392	75	2770.668
3310504	1268380	7877	472.4997	2170153	625463	16496	448.2256	83	2773.261
3043990	1311540	19472	834.9792	1886752	636780	32790	1320.519	84	2774.307
139657	58129	84801	1902.136	38168	16282	106051	2164.261	38	2779.042
2293920	1160302	21508	817.9988	1392395	551531	50231	1826.759	83	2783.551
3487289	1156712	14072	324.0392	2213130	680145	32413	1531.769	84	2783.571
2852362	1115418	26993	827.7073	1722831	547241	49394	1469.203	80	2788.378
115693	139230	186840	1850.724	40594	42512	255711	3143.187	44	2789.755
2664233	1306916	15767	303.1287	1479512	643889	37423	703.8303	80	2790.379
2860103	1082284	12770	434.397	1925961	577482	30776	1224.334	89	2794.614
1227039	1078312	20194	654.0834	785192	548967	48829	1355.507	98	2801.499
3029091	1084056	28559	631.3599	1927559	551367	66583	1279.706	85	2816.121
1276748	902312	185830	38878.06	423610	272956	257923	51877.88	57	2817.165
2910850	1612044	8652	539.9772	1919624	843750	22312	903.3032	87	2819.512
649433	136947	5096	101.6856	200522	39319	6867	73.8387	53	2827.935
128035	15024	5620	166.282	35513	4013	6707	293.8627	38	2831.878
198771	23685	23101	467.7661	57656	6509	28430	539.923	42	2858.685
142236	28765	5231	130.2591	44053	8434	7432	-46.4648	42	2862.673
2638114	810712	6580	607.138	1682343	425242	17256	1668.862	84	2869.020
2438453	1163381	16831	504.0191	1632985	614923	31146	726.0906	86	2871.785
2662023	1033841	26426	809.2986	1734759	524344	60011	1662.417	92	2873.816
2921636	1601072	28504	654.2744	3060981	1133799	88703	2658.638	144	2876.323
2912223	1272644	8855	517.7655	1853183	558085	25877	1284.3	88	2878.152
2852755	1086814	6291	439.7251	2304486	700618	20958	658.1438	101	2878.768
107904	33006	34418	755.2498	29665	9039	42650	1055.665	37	2883.093
2982774	925753	13523	140.0403	1648166	410669	28357	424.4277	80	2884.353
245174	20991	8876	-151.2564	68256	4968	10679	-220.7081	38	2884.793
2299096	971374	16098	552.4978	1347930	458901	39869	838.8509	98	2886.387
681672	720214	76637	25743.94	315976	286157	135036	35269.32	66	2890.506
3095222	1154801	5447	326.1767	1895355	618849	12196	460.9956	90	2892.620
3107749	1049796	10050	75.805	1921331	559621	29382	-91.0698	91	2904.871
326264	361055	316517	6554.204	154412	139217	523856	10591.12	61	2915.319
3042130	1245337	29295	667.4495	2027309	633147	58144	1898.078	88	2921.425
2293566	937872	18111	519.8271	1355260	394833	36365	1031.077	79	2929.773
2537351	830965	8109	241.1149	1455967	377438	16416	154.7376	81	2972.317
146079	246028	205937	2099.666	72242	118238	390181	4299.954	58	2977.331
595453	56852	15842	-14.6638	176315	15848	19709	-14.1251	51	2978.067
254807	472916	193870	7646.107	126975	261852	482815	17355.92	78	2980.873
570136	451886	554495	34780.17	268458	225153	1147017	65037.25	68	2981.297
2343489	1090884	23133	401.1613	1410272	467253	43440	860.984	90	2983.505
2234655	1386505	26986	493.7146	1493254	667795	72026	1995.459	76	2983.633
109594	166107	160338	2226.362	62540	129443	481201	7325.176	72	2990.893
2627269	727668	14349	238.1789	1523985	331816	25356	-51.7284	83	2992.586
2919711	922101	10742	460.2262	1940198	507358	34470	453.767	115	2998.271
2453981	654363	11376	330.9936	1466987	335347	29485	758.1085	84	2999.009
178459	458454	491551	7133.811	74798	183357	780097	11359.04	47	2999.158
235434	19790	3134	-4.9826	67139	5251	4020	40.522	44	3003.333
134607	43995	71383	1579.986	37565	12299	88183	1528.466	39	3006.913
2677917	1107362	31470	596.467	1692268	514811	68979	1325.922	83	3010.656
155212	232050	4861	1166.502	45024	66925	6301	1570.286	40	3013.360
2758605	872332	28947	1792.527	1757017	447849	56668	2705.475	106	3014.633
2134033	916493	18929	790.1169	1267562	425593	44016	1726.098	80	3026.698
124471	36794	73748	2005.663	34338	10103	90376	2379.894	37	3028.353
104049	177058	127599	1191.504	33617	54708	175860	1186.746	40	3038.302
581908	687170	708927	42548.41	354556	649734	2946879	85971.11	137	3047.024
2900494	1357781	17584	566.6624	1785924	660879	54276	1381.684	89	3052.613
103129	18736	1999	49.3439	28383	5138	2210	-93.019	36	3061.435
3405029	1721705	9191	438.4151	2405864	1003481	31596	760.3356	92	3071.740
2662689	1019125	12471	210.4231	1727979	514203	30534	108.1574	78	3071.836
2332123	832271	9528	242.9208	1274493	365740	22654	744.0894	93	3085.226
3953921	1207886	21907	548.5827	2483926	667501	51948	1231.683	102	3092.074
234582	49099	10342	5.7862	80479	14510	14229	30.4469	49	3096.735
2184636	996747	10328	622.8008	1612685	562971	34291	1068.525	119	3106.859
2803641	1127410	13928	598.7608	1698561	482043	28169	1422.481	83	3116.911
339570	365353	157226	9216.179	136467	129307	298440	15929.48	60	3118.274
134412	21273	3243	28.3323	37811	5910	4040	147.644	39	3120.557
204374	24570	15151	2239.771	56489	7203	18392	2586.391	42	3127.598
413185	61485	26978	271.8658	143238	17825	36240	481.064	53	3134.152
2764976	1026369	6675	242.4675	1704919	542503	18089	273.9929	83	3153.843
240934	219584	263228	4306.491	88793	72397	368018	6787.21	52	3198.925
2841435	1309766	13138	224.4418	1688579	662488	31053	382.4733	84	3199.390
156046	53539	49555	1070.036	43592	15233	61759	1152.88	39	3200.870
138676	256944	7640	17197.6	79021	173821	22547	49984.49	76	3201.837
171260	135850	95308	1941.179	51446	38941	122209	2337.125	43	3202.279
658645	4932565	264294	23740.09	281767	1699023	417562	34699.83	65	3202.859
3315773	1167555	10762	683.3482	2143962	582374	26733	812.1213	88	3209.693
2355628	1786735	7258	655.5738	1304649	836046	17557	1595.548	93	3214.042
2861904	1679912	36669	962.3309	2601762	1202679	103787	3774.051	129	3218.547
2457034	802914	11799	198.1239	1440703	384896	26559	225.1599	82	3219.733
1188365	1347251	5169	462.1809	836885	626833	16717	1361.424	89	3220.524
125012	36705	18487	312.7207	35170	10355	22709	408.1749	38	3223.326
2869452	1035715	102576	76860.31	2066914	674129	220911	138834.9	104	3227.655
330587	277743	160203	35985.79	152958	118607	287698	54006.26	63	3240.382
131159	79784	140910	1893.051	37513	24478	182475	2472.847	39	3244.770
2499402	1093623	5783	463.8263	1630890	548782	13284	727.4324	85	3291.531
696464	84918	10998	101.3878	223879	24172	14985	-109.3415	54	3292.924
2957210	1130857	12260	514.786	2005373	605162	35472	913.5792	98	3299.497
611663	431079	446336	64458.25	281754	168587	744601	101217.9	67	3311.928
1022506	2664172	58074	69186.15	739460	1558798	197220	119190	86	3313.567
2530433	986794	11936	314.4096	1667372	494057	27124	426.8564	84	3317.397
187245	17083	50	229.805	53649	4579	-617	322.7863	42	3318.617
2103072	828948	25695	321.4895	1452285	445852	49690	1256.609	87	3322.155
3468513	1097930	11725	559.7725	2148552	527859	25483	778.9963	82	3322.768
116277	67005	123403	2052.308	34299	19450	154653	2300.433	40	3328.625
104101	55374	205	97.5005	29317	15849	13	131.1293	37	3332.312
2435896	908873	16249	833.7689	1395792	430791	30393	1614.447	78	3333.972
159657	45045	40941	200.5901	51655	12799	51806	263.1166	44	3339.940
2411195	901779	10903	441.0583	1514834	407778	25349	-60.7211	86	3341.567
123187	11909	6072	94.2392	32860	2865	7074	203.0514	34	3342.275
2749786	1112090	21872	295.6192	1899481	589987	50564	809.8404	102	3346.733
480070	1022479	315354	10569.56	265783	518973	889378	23940.51	83	3360.466
194055	36195	23	80.6903	55709	10039	-442	278.6038	42	3361.208
145322	306745	251947	1846.827	54806	104169	360555	3079.135	48	3370.095
1784325	1697818	146117	8231.764	1058997	978590	450820	29504	105	3371.728
117248	20112	5442	112.8962	33383	8439	6258	461.4738	39	3401.847
110782	120777	207834	10869.69	34470	36234	271288	14505.66	41	3405.738
2917976	1011995	11440	443.784	1942954	510544	28336	1302.45	89	3409.415
325268	227958	264793	48638.29	125473	72606	378222	66867.85	54	3410.241
2656236	1709070	17110	548.871	2071609	930593	48376	1020.694	92	3411.240
106155	228611	344533	2326.701	36778	80649	496040	5076.844	43	3416.497
1037169	228195	1340	132.174	427416	79655	1700	41.37	62	3421.600
2963794	1698018	11155	815.7955	1787848	776262	21500	1443.15	78	3421.663
2130114	799042	8839	283.0679	1189965	347429	24838	313.8118	70	3421.982
2709928	904104	13070	543.227	1554489	432266	25250	1015.525	70	3422.024
2284619	1185851	6873	489.9753	1418699	549683	18919	826.5559	69	3422.044
104683	10080	11098	209.9978	20947	776	11380	219.418	22	3422.357
2593581	1098362	12604	482.2844	1668413	583276	34059	1222.91	99	3425.777
320432	31090	9419	162.6059	90273	6514	11581	279.4941	38	3426.033
3032425	1796843	21318	868.3398	2424881	981687	56775	1798.078	99	3430.955
132375	381756	4531	87.9891	36239	105683	5874	173.7314	38	3435.092
120446	425552	554362	2849.308	125626	431040	2385001	13507.36	128	3437.435
111804	79018	1011	265.5171	44751	36434	1410	606.101	54	3441.343
3032201	1560934	18915	780.1315	2263388	965524	64011	2152.817	102	3442.240
2562498	967434	11346	454.3106	1487519	456566	20880	717.368	82	3450.401
414464	54401	26132	410.6052	132662	15678	34171	412.7931	51	3461.928
2613998	1209446	30360	673.196	1665547	531459	70667	1367.019	88	3470.880
213510	567916	625926	14886.25	158547	403136	1550912	72857.77	88	3471.191
2901302	1466725	16561	465.8721	1757997	741179	36796	930.0556	113	3478.467
269984	75705	10673	-106.8447	76030	20991	13194	-193.6166	44	3481.402
2865029	1843689	22465	831.2865	1947892	867659	53522	1751.184	90	3486.909
2207731	660342	27568	516.9648	1708998	495802	52225	1466.823	96	3488.199
2445123	737685	11065	496.7465	1406330	330918	20608	873.5088	79	3510.283
858755	1099609	1358894	21017.15	762078	1095893	5534613	114703.2	114	3510.316
2982135	1398096	28346	687.0106	1922497	776243	76238	1438.352	98	3512.751
327738	372263	507979	5678.822	132146	176442	936171	10566.99	62	3517.044
258041	19484	152	39.1272	72225	4847	86	201.6246	42	3517.278
3047516	860057	17113	502.4393	1970325	483619	39154	1486.739	89	3522.802
245692	1389115	28168	-64.3752	75249	405149	36221	-158.2019	46	3531.858
2074459	1109921	14718	652.0798	1326641	477014	34163	1387.944	96	3536.251
3106515	1224353	8875	422.8875	2062060	578274	18692	807.2212	85	3538.935
2600690	1035873	26982	960.2902	1556790	500784	57142	2396.266	79	3542.202
3147924	2297772	39012	1367.173	2510452	1788488	123943	7073.603	129	3546.795
3070967	968428	8653	268.8333	1918400	500782	26348	423.5228	106	3558.681
2801840	968733	12854	358.3094	1760566	488936	29853	967.1533	88	3561.209
2071458	1047673	3159	362.4199	1253580	476841	8557	550.6477	79	3561.726
2938163	1372158	18812	515.9532	2050731	857426	51612	1491.033	90	3598.624
2403698	1000453	15677	160.0797	1419320	446188	32771	376.2531	79	3623.274
2602890	1292953	11724	940.9164	1425233	557727	24303	989.7983	78	3626.195
2512764	1127369	23488	445.0768	1635732	552977	49921	527.3681	92	3628.344
2824783	1104054	17792	645.7312	1685961	511973	40750	480.075	84	3630.144
2935953	1231579	11837	500.6557	2071960	643024	26179	1207.842	87	3630.905
133667	66607	18275	348.2275	38250	18874	22987	351.1707	38	3631.803
128342	188216	183607	1426.953	43326	58185	248608	2010.309	44	3633.587
417017	141220	694	-13.8666	119397	38963	1328	-225.0992	47	3638.870
153952	299036	394911	2541.307	70013	131792	731026	6153.358	57	3641.410
110343	12851	6341	219.5301	30300	3241	7238	352.4518	36	3642.828
2802243	1719593	13898	424.0778	2086273	971037	52581	745.5941	143	3644.659
2903394	1183139	6397	789.4717	1709055	519005	13889	1540.373	83	3647.181
1967142	1073876	27456	597.0816	1103094	420228	44344	568.8984	74	3648.246
2775636	892895	8223	240.7103	1447115	403452	17798	219.8678	76	3648.763
3289180	2416049	37324	1366.076	3104907	1814793	128777	3636.99	137	3659.381
3033068	1203855	14791	323.5751	1802346	599018	34763	1140.604	89	3661.930
469206	55406	13905	75.0705	135242	15300	17639	-189.2521	49	3674.104
1766633	1624531	147118	47774.72	994668	965347	356728	110447.8	104	3675.953
157425	16234	17948	318.2828	44323	4579	21464	158.3304	40	3677.729
2669262	826149	12469	415.7109	1553033	411892	32435	1557.604	83	3678.312
2590656	1130870	19888	394.1168	1555685	483759	42172	1031.449	81	3687.869
2865738	1073691	18440	327.484	1770440	566195	43008	1292.149	84	3692.904
2505127	1098797	4809	583.9849	1487191	498253	10871	1321.663	78	3712.999
2312908	1746154	14511	305.8671	1623887	903797	42293	921.0373	91	3715.649
2454546	975377	12360	307.396	1451133	478249	29755	913.2555	82	3728.679
384159	403288	217712	3175.243	129960	132603	318776	4729.134	53	3732.310
1095597	1985062	142232	77404.81	727894	1103344	487895	164937.9	103	3738.498
1470631	897163	7090	659.749	832353	387013	14775	974.8775	75	3739.260
2805926	979538	16240	551.064	1687031	468228	36806	1612.617	81	3742.889
180225	195213	189639	2470.948	49342	55893	239859	3024.29	34	3743.239
3649195	1322553	8621	136.4381	2428568	847069	21746	666.7506	93	3743.380
899027	1920756	101257	72708.12	697260	1188402	277679	121209	81	3743.581
3507867	1470652	23864	927.9704	2974233	1130457	65240	2851.964	115	3746.701
3437738	1140363	11431	405.0791	2245197	597828	27517	925.3037	87	3753.150
553170	414500	558739	26335.46	235108	249601	1270169	56556.68	70	3753.728
3210116	1212963	5637	324.8357	1995730	661439	9982	968.5902	87	3757.085
219943	35200	11882	119.1802	56042	7332	14639	59.4479	31	3757.272
3978585	1793104	19140	507.754	2812577	924932	56386	1405.055	110	3770.268
3028374	1151232	15258	449.3738	1820509	543736	34194	498.4834	83	3776.413
170128	154119	215614	3310.146	61251	51518	305935	5195.954	47	3781.293
194497	154649	108368	2122.845	57009	45328	138963	2616.224	43	3795.974
190381	187789	72691	18719.77	68553	72334	132655	30532.95	52	3797.622
2513490	1006809	32447	3395.877	1674904	523742	61998	5896.488	88	3799.082
416110	252448	82103	9158.378	134141	75429	109118	12213.92	51	3836.296
2941056	1863960	18284	1116.932	2009403	973997	48406	1703.377	119	3843.743
2898100	1306668	10508	452.8988	2015428	654727	24432	689.2352	87	3844.233
552119	73775	2427	14.7547	192057	20950	3574	-191.2986	54	3845.205
2694435	848727	23233	416.7713	1568242	383965	35602	1133.872	78	3847.502
2897918	1544149	19456	1156.282	1948957	851913	43941	2554.89	87	3849.239
122688	125856	38876	362.7436	37976	37075	51380	269.418	41	3854.961
2699740	1054986	8976	440.3536	1801710	526697	19039	314.2879	99	3854.992
2538511	805580	15388	1325.667	2661977	746141	55953	3183.363	120	3855.898
872948	911815	3431	433.2791	600946	423833	8073	709.2953	76	3856.138
2950751	1796027	9256	401.0616	2118412	1018853	33076	1026.364	96	3857.623
110055	152801	228008	2114.649	77786	108440	651150	5821.515	77	3860.756
139546	160351	134500	2162.45	44677	48347	179510	3182.511	43	3861.071
1082218	1051367	1075989	38553.18	617893	693105	2760521	67468.03	93	3863.132
578795	649715	665441	22630.04	376790	445269	1619463	105364.3	94	3865.943
2382273	843542	10594	462.5234	1482886	430748	23781	1200.914	85	3869.412
117784	148741	107822	1613.414	39422	45291	145645	2110.685	43	3875.348
102842	9136	3515	102.1915	28244	2481	1802	-32.3078	36	3881.134
3369552	1517881	15811	334.7971	5070341	1860685	76712	1967.143	189	3881.449
2947729	1050123	18851	346.3411	1835511	527664	44109	954.7149	86	3886.805
2801905	2170232	23023	564.9903	1832539	956519	59507	1130.943	91	3890.384
2342598	1071637	12400	383.64	1481027	505651	29785	1000.938	82	3897.908
2024153	1242803	17758	595.6238	1275849	608386	41258	867.9738	84	3900.871
2833483	1213995	15041	630.6001	1887437	627867	25405	1594.22	89	3903.388
2837584	972558	12209	553.1249	1622465	434903	27131	1340.849	81	3911.201
547714	1373133	131529	55313.98	344286	624208	324434	106371.9	82	3924.025
2306524	1178923	11268	309.5348	1419955	568099	26054	349.8294	80	3931.264
138570	365330	432131	4038.349	65214	156678	771771	6912.153	59	3932.504
2250488	1148437	8843	120.4923	1466777	554321	17160	89.676	85	3946.977
2864623	1392097	19790	786.219	1882232	667802	41099	1282.854	87	3960.288
2731550	1076158	10413	446.5693	1515508	461475	19217	619.6737	77	3960.970
535433	228825	84712	68180.95	230428	92261	141637	106858.4	64	3963.556
2513671	1091985	15146	678.4906	1382809	468139	31585	1509.918	79	3965.164
177758	118102	10487	31440.92	126922	69339	25141	81454.21	71	3971.404
2787450	957730	6226	340.0786	1610581	432946	13853	684.5533	81	3973.467
2531954	956498	16380	332.918	1501194	456435	38416	234.9376	82	3980.338
3188629	1261774	12531	608.7891	2835935	882432	48920	1854.412	108	3984.872
2802406	1063188	12673	701.3553	1597707	554940	31499	1748.294	83	3990.460
322339	32707	5443	31.7523	90994	8913	6629	-123.9131	45	4011.081
107662	120472	5443	31.7523	42779	58994	-14167	-410.3687	52	4029.842
113762	89791	60744	914.9384	32073	24772	76060	1111.966	38	4032.716
2404867	876167	7035	539.6635	1660410	470188	17449	1069.089	87	4051.916
192007	238609	479885	5468.548	85168	115447	1017006	12487.84	60	4064.784
3047793	1297474	27204	784.3444	2107692	689863	71808	1819.829	86	4065.414
2169128	614148	2651	95.5211	1214042	272244	5127	242.2247	76	4068.698
2102546	772884	15082	854.7002	1169245	368421	31878	1971.756	76	4069.782
2785071	1086925	8049	568.7489	1673650	531878	18139	1470.798	81	4071.398
989615	1291313	170553	56575.42	499213	640638	553283	114949.6	89	4071.567
364160	546676	699903	31369.96	282066	528586	2432270	88904.34	160	4075.767
219165	281764	302292	4262.181	74865	86681	415211	5302.137	49	4076.441
144196	289025	274351	1161.891	61932	175550	598957	3893.088	75	4078.405
2707299	1345343	19816	516.4776	1821588	693198	54573	771.9453	86	4095.576
2779890	1461077	16661	514.4821	1884156	749845	45914	1855.975	104	4113.938
2973722	1217045	24658	674.7138	1926136	645818	64246	1281.001	92	4125.594
2508309	1028595	9539	626.3379	1658687	591082	23028	1764.271	80	4125.667
217066	258929	374203	5825.188	81320	100441	605154	9270.34	53	4142.471
782729	947864	1046238	43887.35	520825	787502	3419285	130330.9	146	4165.532
100301	102536	17169	339.3809	33524	33859	20705	624.5505	41	4166.023
240474	675672	901410	7002.101	432887	1163148	7142579	63509.88	237	4177.972
385233	44668	9768	-264.6152	110012	11919	12008	-615.9512	47	4178.905
2482073	1277105	20531	111.5891	1448049	641960	39190	585.559	85	4179.473
318184	254785	378866	4487.183	122494	85693	535160	7526.476	55	4191.864
859806	2120601	21299	23516.07	678483	1177014	70952	49551.01	121	4196.225
2997563	1441943	25991	335.8951	1981929	675096	50129	513.4369	86	4200.495
2540571	833514	11951	309.2511	1373561	376456	23184	444.8224	75	4202.725
258965	150296	32489	799.8329	74736	46856	50603	1116.228	45	4217.853
2423589	982301	10751	372.9311	1331182	458203	20626	590.9186	76	4219.342
105839	20886	9961	144.6121	29177	5589	11731	144.9091	36	4240.308
142052	66168	45	55.5245	42824	20195	-113	129.2607	43	4241.652
206959	126349	87615	2296.201	60329	37594	115430	2629.623	43	4268.916
258516	30566	16506	471.7866	76859	8776	21233	711.5713	45	4273.620
150115	136117	160573	2301.545	46570	39836	210426	2843.698	43	4281.587
2710028	1218143	23316	414.8276	1873703	686832	56385	702.1985	94	4282.791
3481051	1159427	38176	741.4736	2424936	681243	87603	2485.928	99	4284.793
2652020	787656	6035	275.5635	1622201	377163	16608	-93.8912	82	4285.970
2458997	997516	3235	426.4835	1536013	463262	5935	932.9535	80	4293.690
3140118	1411366	16356	803.3716	3664843	1460097	77908	3801.039	164	4303.118
2465881	1363969	33697	925.0017	1626881	665601	65411	1858.357	100	4314.476
2965675	1139682	7837	410.2557	1746607	548998	18824	1220.226	81	4318.730
4425287	1307189	33955	2176.875	2492362	618539	64431	3809.379	95	4327.069
160361	261591	16037	193.2757	43639	72687	20020	-90.878	39	4336.231
489124	1011372	860764	25480.06	592470	2059520	7310346	90664.21	301	4338.766
176044	174519	161219	2755.586	54793	43396	235368	3866.545	37	4338.799
2809160	1698206	9008	483.7488	1916048	806142	23715	1290.411	92	4350.159
2467763	901481	13017	473.8537	1562040	451157	26945	1020.615	82	4364.392
360943	889235	16804	361.9044	219178	504895	33384	1115.042	72	4372.825
2649308	1064166	11347	689.1667	1769151	540638	25120	1143.232	86	4373.727
2406914	989684	17270	567.847	1635856	528108	40426	1054.699	87	4376.980
3285863	1522985	8859	73.1899	2136184	774321	24706	129.8066	90	4379.723
156341	29796	-199	190.6361	46486	8839	-475	144.3525	42	4381.241
2821767	970703	15026	520.7586	1726789	417101	29909	1058.095	81	4383.978
2113434	1182379	4606	783.1966	1517899	612564	12983	2572.746	90	4387.205
2717214	1153591	6547	217.8867	1546264	487434	13396	315.3156	78	4393.467
130567	23849	10803	83.4483	36510	6455	12989	-6.1171	38	4394.772
2768284	1937568	21814	748.9654	3075351	1646579	51477	2304.46	155	4398.064
2976517	1158268	83160	2036.276	2084803	816540	197062	5057.778	94	4398.085
2036271	960643	13692	252.7212	1173482	385044	25806	584.5166	74	4400.544
2488027	1578894	9770	3970.097	1574588	723190	18945	6186.814	85	4401.417
2132471	996660	16433	618.2913	1231841	501365	27220	1433.042	81	4407.533
105204	31049	985	3.2585	28954	8511	1381	-240.7259	36	4408.990
2983550	1116641	21716	987.0676	1850387	610899	61898	2904.878	117	4413.865
3542258	1597686	12469	812.7109	2218805	852312	36422	2733.874	96	4414.282
2878962	1073663	13199	410.6639	1758627	522199	34764	1395.46	74	4414.383
2931386	1884091	22537	822.9257	2069677	1061777	54637	1714.736	93	4421.211
2772178	959169	3714	576.5554	1663827	502676	11732	1205.765	86	4443.649
2107787	746704	6672	159.8992	1181921	301706	11948	-3.3172	75	4451.643
2530713	826657	7049	259.6489	1521293	387596	15343	665.1423	79	4455.376
148520	86773	137561	2015.972	43277	25344	178546	2771.231	41	4471.312
148430	178879	228041	2059.9	42313	51772	289515	2706.792	39	4471.689
408973	393913	271830	56111.66	253282	243858	733195	110185.2	89	4485.560
118523	180495	28666	839.9626	82558	144079	95041	2150.6	84	4493.364
2950107	1231135	14000	778.4	1830573	594150	24176	1835.074	86	4495.030
202564	41878	16890	58.529	58328	11500	20250	66.025	43	4499.535
3885534	1445084	16607	381.2527	2733253	857672	50458	933.0938	98	4502.959
3000329	1065563	6760	600.236	1812123	478842	10871	1444.663	78	4503.912
129421	79016	49722	20.0042	36352	22039	62292	190.1812	39	4508.485
112147	68780	85030	1566.183	31149	19462	105345	1504.854	37	4510.508
444070	941999	523224	6828.066	372940	572252	1724194	24043.48	94	4513.968
2795822	890952	7762	516.0482	1649448	418590	10587	894.5307	80	4516.529
154719	54466	68568	893.0648	42532	15256	84678	1190.836	39	4523.957
2983814	1301991	20803	565.4483	1938787	659582	57937	2057.866	93	4529.464
2855956	1463919	11402	378.2522	1630130	645251	28055	388.8855	81	4537.399
125309	362323	623027	3710.415	50654	133152	937105	6518.59	49	4544.469
3057187	1049963	10907	442.4827	1704165	535718	25215	907.5615	84	4544.525
1077861	303929	6874	186.8314	536697	130749	9699	641.3139	71	4549.937
2858817	1125515	13732	362.9652	1805903	568795	31822	594.8142	84	4550.300
2766363	1075453	7002	655.4122	1846808	520759	17573	1647.245	88	4555.853
3551657	1026805	11189	408.9029	2221124	511207	31697	372.8017	85	4559.154
2402800	743412	14144	339.6784	1388412	309684	22628	578.8308	76	4592.258
101312	9823	1306	332.0666	28791	2655	1721	422.3481	37	4606.684
2423294	1046408	15396	898.5156	1479205	513468	34536	2483.27	85	4610.762
106862	10886	2061	158.4221	28233	2389	2361	144.2521	33	4611.400
3163355	1625321	28696	1274.646	2298875	854980	63315	3826.971	93	4612.103
2668965	951707	12135	294.7735	1644262	532009	31458	1022.194	89	4618.007
174729	994914	20441	184.5401	49519	273256	26469	237.1109	40	4619.213
308413	520245	519017	4974.454	125253	225322	903838	9074.712	61	4622.059
2920220	1126677	10487	691.9207	1938420	582872	23023	1355.99	90	4623.526
205400	314969	205969	2693.061	75108	112654	295677	3977.08	48	4624.312
2673879	1394019	342885	51815.85	1701947	741241	524138	73257.54	100	4638.490
3454855	1697744	33066	830.8026	3194228	1513378	131546	4033.531	130	4645.015
2480290	787180	10843	361.6923	1471237	322149	23555	926.4355	69	4645.106
2134879	803137	10544	706.7184	1198561	394622	21746	1478.751	80	4657.504
2867368	1001531	15835	300.3435	1916901	518456	39576	703.0136	88	4662.319
146925	182201	273887	5092.661	56097	61938	402959	7966.2	49	4691.527
3904932	1509660	21608	548.6088	3842009	1319371	59623	3370.25	132	4699.943
3154724	1140608	17716	601.6676	2125011	619749	40536	774.8696	84	4700.330
260841	1392919	21008	397.9488	98160	469702	30653	355.0333	52	4708.577
1541580	2030446	1812409	164218.3	1402664	2276978	7603766	507463.1	153	4710.538
2407562	829698	7158	644.9638	1306949	307311	11510	1292.711	69	4710.703
3175443	1372543	19456	969.2816	1937655	669953	42541	2613.35	80	4711.154
332627	142845	36018	504.0098	100066	40628	46548	697.7428	48	4716.915
2321512	1053161	9344	380.3984	1709968	686461	38484	1790.152	132	4723.708
123878	115863	113347	2866.367	32955	31380	143325	3477.532	31	4724.000
2535557	934328	11686	346.3846	1334413	350768	20596	557.2356	74	4725.080
140083	215149	80343	1358.642	59696	94981	147186	2417.935	56	4726.268
108845	25472	14651	242.7211	30620	6609	17505	154.0305	37	4726.733
427545	642037	118726	24777.33	198161	289040	278516	39966.55	79	4727.787
2645752	1096715	17347	293.7667	1323730	460538	33119	65.1759	74	4729.573
582262	995016	439942	4605.346	276661	384179	700392	8891.591	63	4729.887
201309	343779	321577	1495.07	71634	132316	497547	3422.987	52	4731.007
3369378	935549	9158	510.1638	1958386	474750	26072	1448.239	91	4734.607
100249	90014	127690	961.409	29938	26414	165033	1299.751	39	4741.510
3461484	1519133	16551	5043.311	1799916	655881	34189	7515.203	83	4741.536
2961512	1707033	9194	524.9834	1804621	837286	23473	1110.235	83	4742.121
3460381	2489998	22618	937.2698	2411070	1337396	46899	3247.234	89	4746.903
3113113	1236700	17922	439.0242	1996494	664034	49264	370.9104	83	4747.193
113714	163153	214090	2357.449	44314	50217	289319	3263.996	47	4751.040
115077	19839	8395	203.9595	32106	5254	9914	104.3754	37	4780.475
2905589	1290216	18854	243.9094	1897435	699867	54550	1407.255	89	4789.289
4403274	2505168	839138	42572.04	3151692	1900659	2850171	125408.4	119	4792.087
173019	58858	102	-15.6778	84068	41912	-519	-106.3159	87	4801.766
272069	24678	3901	-41.3539	76981	6800	4918	-248.7002	44	4804.971
1337472	1770689	240220	36639.34	801000	822076	535204	77392.14	82	4811.709
2846482	1007058	13893	215.7973	1726886	483762	32157	218.6077	92	4817.742
2250646	702266	12411	435.0571	1382770	330474	26340	580.674	80	4820.583
108880	15470	5674	71.5114	29618	4425	6750	49.675	36	4821.822
1802779	1114674	9519	245.2159	1150590	488918	14047	707.6367	96	4826.739
245596	235536	366414	3129.025	118996	144383	962041	8073.3	64	4826.895
154254	15685	11032	46.4952	44044	4860	13723	198.2603	40	4828.820
2704854	1032674	19425	311.7425	1565839	508883	45767	784.1287	97	4832.951
3223678	1084629	10513	649.1793	2146641	581481	32284	1159.332	100	4834.758
2355858	953796	7747	192.2067	1460682	437218	19423	-416.9697	84	4835.908
2943243	1280986	32554	857.4794	2071539	773360	94247	2241.857	105	4839.014
470870	625074	473478	21429.52	166791	211475	712959	30562.2	58	4840.244
181901	362149	285338	2164.862	125278	261222	870027	8461.114	91	4845.061
2856576	1286639	28930	704.973	1861197	642528	67770	2310.897	92	4853.714
102058	130431	272288	2970.757	44528	50143	444126	5513.269	48	4856.383
179695	21162	9199	26.2639	51617	5548	10849	33.8289	42	4856.844
2541649	885862	6903	275.6583	1436157	414879	14772	119.3092	81	4862.857
119844	39357	6949	40.0389	32225	10694	8328	-18.3992	37	4867.958
137252	120283	638	228.1918	45577	46516	724	166.8164	50	4885.332
289890	114519	97333	1818.781	92767	36309	142098	2301.098	50	4886.107
155390	235632	12615	329.7015	53406	71489	17271	533.7031	47	4925.124
4720800	1743431	19108	749.3588	3520345	1404253	61409	1832.245	123	4926.575
2950672	1003026	7210	738.481	1675782	473194	16051	1478.261	83	4928.340
178068	20182	7508	67.5988	49561	5473	8756	-55.9884	41	4934.366
111244	74648	107942	1988.146	34336	22909	143863	2439.114	41	4935.889
3357035	1075853	16475	552.2475	2234125	588900	45361	1273.552	107	4935.921
2248633	1340065	124348	3090.323	1219000	567953	245398	5537.228	78	4938.301
2984574	2997388	12618	1266.27	2016320	1479304	21666	2117.263	86	4945.166
2879344	1565466	7652	567.8772	1925257	749787	18063	1380.734	84	4945.656
2698219	1253501	16191	710.1151	1689487	624455	43608	1589.809	93	4948.737
174707	18884	3624	126.5064	47932	4994	4581	70.7941	41	4964.736
337047	557867	585541	4475.65	162730	333885	1308071	9559.583	80	4967.147
182072	59968	53938	596.3218	54178	16943	68944	1142.958	43	4968.011
2613680	817988	20231	269.7591	1636996	386222	42234	651.5274	95	4968.261
2489393	1514187	53497	1200.782	1650703	775052	114758	2689.324	101	4974.731
196810	432136	444240	4506.864	93117	224669	896748	9066.963	65	4978.198
2347323	943329	10597	513.0917	1354299	452070	21913	820.7193	81	4994.623
2455154	1076162	15793	373.3873	1752991	591095	53397	983.1717	92	4996.271
329493	601415	399894	4943.253	161946	234491	690145	9198.135	62	5018.611
2450021	1528097	33654	919.1894	1543742	779183	86076	3088.664	86	5029.623
115295	29651	17666	270.8626	31808	8117	21559	460.6599	37	5033.803
615565	1194875	217686	37322.98	418658	745693	708526	104952.1	144	5044.587
4236585	9459727	662253	87953.8	7998976	1.87194E+07	8118793	1148918	552	5045.157
4403677	1637292	44704	720.0944	2802428	847217	85134	1172.217	113	5048.471
122674	22652	61	68.2221	29953	5173	-116	24.6924	28	5048.962
2613773	1096439	21912	385.8632	1754952	561980	54369	1382.301	115	5053.887
2614147	986776	9514	381.9354	1556637	434113	15036	443.3196	81	5059.803
254749	337994	213253	2848.893	92912	110112	296232	4136.215	52	5064.617
2434865	767867	18244	599.6884	1528526	356232	35394	1265.803	86	5070.887
305992	39157	6818	117.8898	91964	10735	8628	151.4308	47	5075.374
177379	224605	257846	1676.961	64659	98113	446944	3443.758	53	5076.027
2270368	1041748	10158	575.2638	1493787	501299	25830	772.063	87	5081.263
253490	127296	29297	808.1617	125201	43525	45059	1174.01	61	5083.967
2545751	1003260	28417	863.7937	1711746	481136	59238	1991.652	94	5087.609
2796712	1618365	23349	1087.079	1804736	751177	47311	1742.947	84	5101.030
803346	1320542	654190	30735.06	358889	498234	1042739	45666.86	65	5131.115
3270351	1290159	12337	470.7057	1956940	639826	30589	83.2429	86	5135.368
227688	245842	7650	264.165	92819	79451	11280	366.808	55	5158.538
1716466	981158	69971	1554.173	984759	374688	145352	2860.847	78	5161.393
3634366	1154279	27497	619.1817	2114333	506816	46575	1163.858	85	5163.083
2460424	908016	9152	620.0272	1465302	420558	24050	1256.205	93	5169.133
2569424	1099836	6274	336.1714	1789240	589383	20430	812.123	89	5179.087
1054454	1149920	122918	47967.1	585743	693187	353026	78624.56	81	5179.796
103728	11547	6852	128.9972	28619	3270	8131	176.9491	36	5210.168
162486	56895	58903	202.8583	45947	16641	74016	335.0976	41	5222.719
2745016	940469	8266	355.5226	1496367	437925	19548	785.0428	79	5240.692
125685	250279	299873	2340.275	46505	91894	466311	3997.847	49	5256.877
170856	16748	24681	444.4041	48728	4469	30073	584.4953	41	5266.681
3023290	978243	6560	518.016	1823616	434594	19085	910.6685	90	5267.628
2578752	974243	10099	506.7539	1506915	442332	22319	1182.296	72	5267.688
5378812	2168509	31223	788.0103	4624801	2087134	94950	2641.695	133	5269.391
104011	64818	10524	278.5964	26273	16851	12286	411.0446	30	5270.205
2485873	1876533	11164	577.5004	1400534	844297	19849	1269.729	80	5279.220
258866	229410	204196	2787.196	79048	67526	268689	3393.653	47	5281.547
457371	123609	836	-174.3004	147307	35228	349	-475.2211	52	5281.894
4070128	1631541	35318	937.7398	2461624	894867	71448	3268.633	115	5283.633
118391	85825	97445	1842.665	26683	22732	125897	2224.422	25	5283.734
2782272	639787	12110	246.371	1507347	301811	28453	-9.3867	74	5287.263
3447697	993447	18976	562.3536	2065322	470014	39396	1255.916	82	5290.771
2432757	940502	22837	395.7557	1580854	478014	63290	1213.569	88	5307.132
210076	20882	1388	134.2668	57870	5929	1907	338.5827	41	5321.692
2974250	1050739	4711	697.0871	1820503	510071	12608	1491.709	86	5343.377
890808	2117227	421850	49357.79	767701	1297227	1425396	137953.5	147	5358.955
2789752	769779	19691	477.4651	1693615	336456	40819	1092.146	80	5364.506
302916	435708	468831	6538.219	133136	179202	832871	11922.86	62	5370.919
2555873	924031	17891	519.4851	1658255	474441	39012	879.1732	110	5373.189
2501508	875899	20925	498.8925	1498278	420071	47131	1638.849	86	5374.459
142491	15313	1043	-1.0877	40244	4015	652	28.1772	39	5377.475
2170370	802492	8929	129.1169	1379851	385375	28721	-59.9519	105	5380.878
2681999	1175225	11195	458.0395	1312733	457165	18801	810.5361	74	5382.452
3055337	1211469	12294	482.8934	1751233	627628	36213	1762.949	84	5384.218
3221390	1375312	9234	819.2274	1974293	685565	22963	1258.624	84	5392.870
3188078	1377606	9405	499.6205	1930992	636794	18712	1298.343	84	5402.375
366155	55280	4858	171.9338	115563	15731	6355	295.5155	50	5425.880
2931644	980491	6565	490.2965	1884472	558712	16378	720.2058	91	5432.784
2498546	1080666	23219	910.7859	1422878	472234	39342	1298.686	78	5461.831
289639	30704	26088	69.9368	90605	8644	33635	-72.0765	48	5476.209
1289797	1742047	11150	475.515	1047520	917333	24446	698.2206	94	5478.791
3450101	1193090	27928	821.1608	2121511	599237	64586	1019.075	122	5480.830
2492664	820288	16163	779.1443	1480482	394357	37975	1361.397	79	5481.507
2096732	853483	6202	380.5322	1313972	411046	18070	955.727	82	5486.294
3172888	916784	9141	372.6101	2094651	510939	26359	744.9399	89	5486.827
104604	23370	17369	168.6009	28746	6291	20943	168.3023	36	5489.098
2766604	1153849	20486	338.0646	1637420	552336	37585	1055.519	81	5489.944
3301947	1443753	25153	622.4833	3222760	1164949	80266	2049.723	126	5490.828
2821188	1169871	30339	809.2179	1911845	624064	61601	749.6161	96	5493.764
114047	11584	830	19.563	32570	3359	912	43.7632	38	5497.566
111700	67633	101039	1995.488	33317	19993	129490	2291.389	39	5501.413
713646	1441979	669200	60527.12	442313	688849	1533558	114179	77	5505.681
3281408	1871724	22175	675.0175	2372612	1047439	65085	1593.269	101	5507.305
121866	74634	33472	514.3792	36809	21912	43179	477.5419	40	5513.166
2364826	2251982	12386	266.6546	1701919	1184883	32775	1461.677	94	5516.690
3511975	2116931	123705	2240.851	2622703	1235604	368903	5946.858	100	5538.715
257830	185138	260497	3116.482	102950	66810	387019	5242.966	53	5541.861
129275	54514	41594	838.6234	36369	15265	51931	932.1291	39	5561.037
2367535	1378682	23543	729.1623	1509590	622582	61587	1011.631	82	5562.936
2700335	884903	5837	377.0557	1651178	467074	8944	1208.958	83	5569.524
2544886	1029788	7343	398.3423	1622612	480614	16673	991.7553	84	5571.230
255287	23932	29425	517.7425	75225	6734	36120	560.332	46	5574.942
214552	40780	16556	239.5916	61377	11365	20773	85.7653	43	5580.172
2905991	1566628	25308	1308.179	1647947	736634	53223	2165.21	83	5580.987
2561214	1165917	13825	612.5825	1678897	566116	31644	1011.428	83	5583.657
3125588	1411924	18670	795.387	2157403	853279	59373	1013.225	92	5584.439
167719	648054	7413	1972.269	50022	188326	10599	2591.804	42	5586.825
287975	23177	3900	117.79	81551	6397	4954	100.1194	45	5592.030
2791261	909025	8550	382.655	1744449	462866	30988	304.8268	99	5592.483
3454791	1635406	18538	641.3818	2622201	1035227	60120	1454.732	135	5594.883
2657611	1281389	15036	497.3196	1885506	678490	35453	934.3133	83	5595.190
220556	423685	1916	-77.7124	116544	141167	3889	-321.6271	63	5604.565
2800738	1250669	12015	528.0415	1726693	675929	26521	658.6281	90	5605.764
100784	28003	1687	-21.7593	23763	6490	1869	49.0509	26	5606.130
2772864	1399550	14528	722.4208	1722776	724850	43211	1425.937	109	5610.751
2167068	1436154	11154	251.9394	1243063	715566	30236	722.0396	108	5629.908
259435	24619	13286	102.1446	77611	7202	16675	171.4675	45	5667.563
2254882	852372	22786	574.0946	1495567	438083	42499	857.3939	85	5671.987
116266	175148	228485	1736.009	36765	54091	303274	2821.871	40	5687.563
2046206	824517	6796	369.0556	1262908	420617	15803	638.9483	82	5689.150
2628916	857179	12821	172.0581	1522349	430259	38819	405.9459	88	5689.822
2245674	828041	8844	134.3484	1383649	348382	19528	270.9208	83	5693.081
3193344	1193684	18127	648.5247	1933957	607061	47982	1233.39	83	5708.302
2541448	1856367	10506	877.1866	1839967	914654	22575	2120.458	86	5711.654
2679971	1078558	17117	510.8637	1741379	583326	49998	-77.7122	116	5713.360
2970192	907898	25724	606.3164	1844527	434227	56355	726.5155	90	5714.604
558542	577693	489407	39575.33	260328	224492	843833	59391.43	65	5718.512
112697	63921	108726	2090.329	31897	18138	136138	2317.742	38	5719.587
2671125	847889	36809	611.1849	1654515	400769	74950	1828.695	82	5721.848
1533912	1522269	112138	21375.34	732034	750788	284680	61042.55	100	5724.477
2606927	1706812	21188	854.0468	1734221	879713	57364	1724.32	96	5729.970
1337881	1.675031E+07	80528	15625.02	804466	1.251859E+07	242735	43153.43	89	5788.727
2078084	740799	11725	180.7725	1186072	354262	25001	721.3561	80	5801.278
1685515	908375	24860	775.646	1160637	475093	51643	993.5723	88	5803.079
3435302	1097144	9982	336.5902	2394778	588298	19945	798.9145	87	5803.385
2675959	869455	12521	352.2281	1679749	480669	37510	868.311	83	5804.905
110960	137064	211365	2773.576	39410	45751	303364	4161.92	45	5812.822
1512697	1420398	11529	541.9769	1234506	770677	38509	1489.555	120	5815.582
209926	98865	91524	1384.696	57300	27035	112472	1829.279	41	5817.304
2280678	1054115	10616	350.3576	1362673	456551	22073	724.6953	79	5818.762
117579	76903	140627	1742.775	35099	22340	178097	2089.842	40	5835.662
2579692	850794	11271	356.1031	1569959	414852	23042	707.2562	81	5847.545
3050515	2212499	9268	701.3348	2212377	1205651	26142	2260.166	97	5849.208
136023	20029	7330	-36.787	38115	5689	8997	-87.6683	39	5854.251
2866057	1487580	11359	286.4399	1833362	723037	34926	798.1486	84	5856.264
156978	93951	124979	2230.522	48864	27949	163914	2842.775	43	5866.568
2179796	2271312	45834	1030.487	1563820	1291503	128606	3206.597	90	5887.079
320328	1602027	46621	826.2381	94919	464069	59227	1089.235	46	5904.015
2322285	1716363	13854	870.4094	1684479	891421	43179	2193.542	97	5905.437
292597	268501	181329	23187.76	162442	140443	419431	53532.88	72	5906.684
486637	371505	110245	28250.74	201307	136683	187570	39500.68	63	5908.704
2567459	1929334	35274	1385.071	1597813	965422	90717	3745.824	82	5915.279
138346	92475	51674	1024.111	40329	26845	66348	1109.523	39	5916.271
236150	179062	346392	4509.191	76288	54816	464420	6466.962	48	5917.960
3473562	1158313	17188	531.6468	1846837	525110	28854	1492.909	80	5918.723
2586724	1253148	33591	737.2551	1338581	502028	72064	1413.99	78	5920.039
312977	210412	12088	74857.54	209616	113530	25765	165303.4	80	5926.574
288130	599893	351735	5194.333	163957	301177	825031	11372.04	83	5927.673
2869303	1059601	11628	521.7308	1715241	556175	22805	1254.36	85	5928.290
111280	136901	161167	5855.069	32328	43612	230657	8299.458	33	5928.565
794005	2161910	139585	26928.72	727159	1503351	411987	90661.07	112	5947.779
3159264	1371211	16776	104.9336	1872568	608980	45000	-93.5	81	5947.795
2998374	1498888	10020	959.122	2005365	729556	22917	1565.244	89	5962.018
321648	98127	156101	2245.066	94439	28312	196903	2918.658	46	6003.968
149626	239874	233856	4343.122	50726	75767	315436	6273.76	46	6009.834
3190637	1199546	15236	579.5396	2168029	759081	49228	1010.091	115	6010.220
3615222	2000287	11919	593.8559	2235455	1162172	30513	1648.179	97	6013.418
274369	25420	1567	283.5087	83841	7194	1786	441.9946	47	6015.112
1997194	1063450	51440	1573.784	1264107	507150	118451	2570.901	93	6019.624
3187474	1089102	10577	216.9697	2064305	614044	34362	438.3082	133	6021.842
2521497	1508663	18060	691.166	1818688	816110	46749	1485.819	90	6031.040
130398	11610	19743	126.9823	36197	3164	22860	255.446	38	6036.181
119520	16334	3018	199.7098	32861	4325	4102	71.7222	37	6041.975
550370	75867	6258	60.4738	157406	21010	2485	109.4085	50	6043.045
2648607	1126810	9446	374.7206	1558073	479087	18323	757.3203	77	6044.262
2545434	1278417	17437	697.8157	1627941	650373	36682	1060.46	83	6067.591
2550808	1260818	37703	1024.538	1481222	597459	89578	1672.726	83	6116.693
225772	20941	11214	-65.6946	64228	5797	13540	-471.406	43	6122.590
4437326	1688312	14225	380.0225	3287091	1044175	49385	859.4985	114	6128.301
2891485	1306566	16620	647.382	2019663	718228	45736	1781.59	127	6133.780
2538243	957172	5925	243.3925	1547455	451260	11869	143.0509	81	6136.712
2554685	1128414	14189	558.2029	1635862	533536	28830	854.363	81	6137.461
142287	78869	1458	217.1938	39112	21934	1435	491.5035	39	6141.223
2750057	902538	11486	630.1646	1663045	424873	22546	1441.631	80	6141.503
244343	663064	67545	66062.27	157591	342046	161466	107823	71	6143.713
2616539	868543	12894	409.5534	1546995	423879	27877	967.4997	85	6153.653
3463301	1863670	54136	1228.83	2072194	926630	128082	3322	93	6159.848
2557431	1433335	8413	558.3693	1708091	814169	16252	1135.337	86	6164.532
3102027	1304465	25191	692.0151	2030419	674237	60502	1190.762	88	6172.406
2481265	1054171	51261	1453.542	1534264	446576	99891	3498.685	83	6179.477
3191031	1417681	11517	460.7037	2367188	775729	33853	1096.553	88	6179.532
111392	19427	1300	116.93	33844	5466	1765	198.0165	39	6215.466
101972	93829	163763	2679.504	30183	28248	211993	3701.207	37	6215.517
2304934	1073565	13150	357.715	1516104	540205	31159	1435.22	88	6218.935
3460371	1412197	10347	305.0667	2092954	764937	29915	304.2315	89	6223.983
223041	91357	12164	345.6004	98933	31558	17882	502.7802	56	6225.795
407987	597147	266254	4258.049	146536	186543	368943	6464.103	55	6227.569
145820	286716	380332	4059.225	103929	206843	1139416	11489.04	78	6228.923
748017	1281571	74261	43329.84	425094	592924	168356	70021.57	74	6229.424
3283767	1300150	12773	551.9653	2114784	632676	35572	1156.189	110	6231.144
3763970	1864041	17644	872.0284	2199689	1037235	45416	1531.638	82	6231.367
3083895	1604700	14084	438.3124	2079387	821406	26869	607.5509	89	6241.173
369864	408684	311179	3574.342	133158	134476	452680	5283.348	54	6245.751
3048571	1148321	14723	132.3603	2109070	697590	44368	1183.445	119	6246.065
2518143	1039255	12700	126.47	1696057	506722	31626	974.0186	96	6258.437
2744457	1102620	9733	375.4213	1688259	497166	20733	152.5213	81	6261.356
157058	20387	10070	-92.073	42988	5717	12320	-169.848	40	6283.876
182323	390389	375686	6092.785	71446	130860	550582	8917.25	52	6333.634
2140486	962812	8860	512.046	1258905	409472	18959	1093.8	78	6334.863
148170	95709	32712	754.7432	42394	27111	42439	635.0279	40	6336.483
1845687	1031781	5100	343.11	1101693	424472	9020	892.022	79	6343.073
3165434	1119048	33173	724.4053	2307910	821279	89742	1223.126	150	6345.652
3255862	1780348	11200	859.32	2121089	903514	26710	1411.431	87	6348.199
2564850	857432	15405	580.2205	1633830	396304	26475	1203.248	82	6350.256
105928	41869	46935	1353.053	25265	10535	56882	1521.68	27	6350.603
713490	724457	473271	74575.3	360939	312407	975590	115099.6	72	6353.366
112625	10470	3219	-60.2141	30284	2682	3634	-2.9326	35	6356.821
2774876	966481	11672	545.3992	1603481	456925	19413	779.4693	80	6357.824
137915	234127	326553	1915.023	62351	98673	569330	3391.413	56	6362.394
3379136	1397092	51877	1729.9	2256922	851466	108529	4117.677	104	6367.221
575546	900558	1266582	19584.85	498550	781966	3977442	64442.1	102	6368.056
107114	29563	8363	0.5643	30712	8286	10447	-184.3233	38	6372.893
605981	798150	956574	59569	304360	395557	1913768	124705.8	80	6378.869
2388367	845409	20235	238.1835	1343990	358392	33055	468.3855	78	6393.269
1353188	1385187	89939	4175.778	1317775	1059876	362056	12547.14	121	6430.443
2549839	1251904	21855	1023.065	1612919	678137	42396	1419.216	89	6434.055
2702595	1092401	9468	387.5548	1511803	452554	19773	416.6653	82	6435.327
2611412	938007	13516	253.0476	1835789	517871	28913	196.4193	91	6444.548
2592284	995547	9202	286.8322	1593942	499756	24016	479.0976	84	6445.693
150406	70814	48181	243.7541	42510	20600	59740	650.414	40	6450.060
386051	649831	905411	5062.357	729093	1546420	7483901	68237.65	306	6459.679
3229783	1998179	13996	639.9756	2452596	1117746	32647	1422.097	93	6465.112
3034543	1057718	8859	317.1899	1930788	549200	27133	992.5613	102	6466.373
1514566	1042277	3525	280.7525	900970	506449	12190	495.859	97	6467.916
2986817	1148519	35777	639.6897	1771620	526801	72492	967.4012	84	6470.697
3040512	956364	7889	332.7729	1905172	519147	15290	581.769	89	6476.391
138610	19091	2267	28.7787	38631	5159	2624	-169.5936	39	6481.965
139620	57714	614	101.6454	41554	23647	1217	52.8737	46	6485.471
3241077	1071227	27737	700.6457	2059736	557790	60683	1542.716	90	6485.818
3812053	1047425	22580	481.738	2099722	459489	46456	689.9816	102	6490.482
2460259	1828415	6189	551.4029	1827274	1024649	17674	42.7114	114	6496.693
113791	77992	71340	726.174	37834	28164	102643	1383.672	43	6513.593
3023580	1188980	23543	379.1623	1866228	601769	51598	994.0478	88	6521.498
2159141	1247927	9020	378.022	1288853	633398	24907	983.8827	87	6522.124
187895	123001	123119	2983.176	54398	35709	159533	3626.201	43	6547.533
2597795	1556802	170128	3156.581	1653402	717676	373471	6123.523	81	6564.438
2684924	1106339	7932	776.5852	1608932	563040	23292	1867.281	79	6564.561
3026363	863940	26090	375.649	2063650	440291	40717	1229.824	89	6566.625
2727305	1149835	12516	325.9476	2066400	643134	38636	1092.28	95	6567.465
2001660	1882509	18836	581.4996	1366021	918832	49012	1476.173	108	6572.044
2211555	1088425	12222	518.2542	1265387	436875	19277	1330.04	75	6576.889
191838	75333	36768	600.0848	54497	21545	46296	595.0056	42	6578.883
131708	116066	163388	2260.467	46438	36934	227785	3130.739	46	6580.471
2719939	857033	41686	705.3846	1747177	442038	99532	1247.345	104	6581.357
453896	174003	3007	87.2927	199904	56074	4308	-259.9212	59	6582.774
1795526	1243382	76491	2161.945	1008709	501677	138316	3121.328	76	6611.314
1847742	952035	2789	288.6629	1016644	372482	6381	685.7741	75	6614.613
2177550	1019156	19404	954.7644	1305893	474331	44933	1587.141	82	6660.743
2727019	2571920	46131	259.7491	1737185	985912	80967	620.8487	101	6670.044
251570	27598	11132	53.1052	72663	6645	13769	148.6409	42	6670.713
672701	144347	4784	28.5824	200896	40209	6378	-100.7942	52	6671.028
220164	69156	54216	911.3176	74896	23679	69071	1112.683	49	6679.146
2889360	1398923	223938	3202.322	1806127	796160	482153	8046.183	88	6681.795
186273	26513	12547	-163.5133	53525	7457	15726	-342.9714	42	6688.017
138103	16625	8752	82.5872	38784	4458	10432	4.8352	40	6689.495
2410001	1099446	8618	464.8698	1444529	486275	13951	1081.451	78	6696.093
2579564	1363155	39775	865.3775	1612195	699460	103927	1658.905	84	6696.972
2253778	929337	8199	516.1639	1350252	411506	18189	640.6029	78	6698.215
158274	75761	28376	-12.3064	45938	21501	36129	-280.9631	41	6702.962
146009	89027	63836	1434	42611	26295	83586	1742.975	40	6708.739
159795	58437	12630	79.543	67205	19076	17501	133.6061	52	6712.834
2581750	982459	11388	537.2668	1515292	450352	24489	718.0329	80	6718.122
639283	1166585	10963	373.4243	304548	452079	19962	623.4682	65	6727.359
2823505	1262820	16503	676.2183	1909654	662509	41983	1308.646	91	6751.240
3380984	987623	8147	295.6467	1994502	529226	21502	301.8622	90	6763.375
147501	107788	177358	1805.184	34161	27971	216812	2235.753	26	6763.474
3431744	1226642	11389	168.1229	3887513	1264107	48140	1907.654	127	6767.475
107015	135396	92919	2609.956	45264	60252	180077	4935.92	54	6768.813
101701	33274	10068	-79.7852	28186	8946	11873	-60.5247	37	6779.726
103362	14423	3777	-70.5103	28193	3656	4712	-75.0568	35	6782.979
299343	377073	198540	3962.094	110363	124678	285969	5917.061	55	6788.516
114660	142107	179538	2584.482	43362	45364	247472	3691.779	46	6789.195
250803	406497	174816	42843.98	116118	144483	256593	65429.27	60	6793.824
132254	74448	109925	2634.792	37633	20934	138085	3647.569	39	6797.242
2734499	944941	9904	715.8144	1849953	471422	30951	1453.151	110	6804.848
128930	63006	15412	69.2132	37728	18250	19226	210.3786	39	6812.647
357942	54607	19432	109.7352	115666	15295	25466	-39.5574	51	6827.510
996415	1290568	56566	34288.15	519290	491787	99060	50244.27	70	6840.229
4533502	2064379	16857	680.2777	3011800	1073498	47160	1194.676	92	6859.542
3025952	1272682	18322	374.4642	1812858	616264	42950	807.495	85	6861.243
2867669	2789946	79330	2403.413	1799482	1234439	191559	4888.66	82	6869.063
406503	103850	3337	-52.1943	118205	29282	4788	-149.9932	48	6875.454
2666433	846666	16541	431.7501	1597843	427304	30877	607.7997	82	6876.198
2943327	1008016	11350	217.735	1936445	529423	30672	76.2992	98	6877.623
233937	258212	309185	2608.279	100828	95242	453183	3980.966	54	6879.055
2890339	1382019	28259	828.5299	1511159	632210	64295	1189.949	86	6880.281
2070168	690798	8120	546.532	1330124	344013	21141	1449.81	82	6887.407
4656220	2118976	26163	989.1443	4766648	1918921	107265	4295.566	154	6889.692
2781970	1048930	9525	494.3525	1686373	489768	17200	973.92	84	6893.043
1670864	1453685	6646	-22.3594	1072765	764655	16512	-372.0768	94	6896.509
1576943	2097985	796438	39591.57	1028713	1112689	2116983	166458.1	104	6900.405
2718481	952528	25576	427.6136	1738560	440936	46881	793.8241	103	6906.747
2299402	734414	23494	287.2134	1227838	336152	36207	392.8127	75	6915.310
2876722	1174126	17652	727.8772	1724409	569820	45368	1714.545	83	6935.381
106842	135320	105961	1238.212	38485	46440	164198	1595.908	45	6937.236
1567512	2081596	546448	52760.13	936509	1021441	1239466	88998.84	78	6948.502
181058	73510	19508	887.7988	52760	21421	26203	922.3883	42	6987.798
3155609	1210458	6898	717.3778	1824831	582291	17769	1346.041	87	6987.992
251192	341321	224663	2902.994	106608	128204	348473	4173.735	57	6994.536
2102808	1239189	18061	743.0221	1391194	615060	57028	759.6708	99	7007.887
385622	442335	457708	6075.819	198005	183005	790152	10104.13	65	7010.985
265583	26679	24236	323.4396	80377	7480	30302	315.5422	46	7018.086
577289	5846501	9676	1223.624	506985	3076291	25252	2995.237	99	7019.508
111084	50553	36591	291.5551	29965	13615	44179	400.6419	36	7030.272
472094	1003422	251313	27373.06	309534	510763	603715	69541.41	83	7033.283
2677693	1170846	12630	390.543	1759564	579303	29154	849.7394	87	7050.203
3009520	1157790	20887	660.3607	1803714	585862	49953	1489.763	84	7061.850
2696435	1022461	15204	647.1444	1729634	528658	38722	1343.904	100	7097.804
148527	14421	4474	-69.8086	35852	2822	5383	-65.6137	29	7098.111
3036093	1510512	14517	383.0037	2017164	794024	45215	852.5615	92	7105.966
2076883	1338814	21834	798.0874	1431577	630102	53646	1861.341	88	7107.830
2522338	1030556	33460	818.106	1570624	481644	69871	1985.563	95	7115.279
2698709	1030465	82649	1944.809	1613454	494868	126267	3490.179	74	7115.644
169051	18420	3140	-18.846	46971	4830	3772	-47.7908	40	7124.885
2556967	1096987	26291	963.7251	1470126	492672	49565	1518.597	79	7125.836
2880303	1194585	15484	1091.852	1557973	594771	34147	2341.247	84	7137.667
117865	79032	81185	1333.479	34326	23349	103483	1628.796	38	7139.518
680076	1185718	26501	2062.506	343119	466908	52624	3265.406	72	7140.630
2485340	854973	6969	312.1609	1617501	428958	19512	1104.223	88	7142.703
146708	34506	20524	437.5964	43065	9339	25200	485.72	41	7144.300
122369	516581	118642	1186.416	46600	204456	178496	1675.426	48	7153.603
228631	31200	18767	18.4287	63095	8447	22786	160.0946	42	7156.015
2353727	866146	11096	359.2856	1377638	377747	24698	1008.958	84	7156.132
432375	52724	15154	239.3394	137284	14690	19894	508.2534	51	7158.073
940485	1264641	548937	32435.96	507543	529349	916442	48322	71	7185.700
3467832	2094039	20253	735.5933	2142487	1005684	47956	1230.132	99	7194.823
2870615	933439	4408	488.6888	1627292	399006	7222	939.7542	79	7196.689
3066575	1025927	19668	819.7748	1887727	500700	1000	786.1	80	7197.130
512094	351033	176552	34306.17	262097	172236	360398	66908.73	71	7201.406
3000217	1704690	17971	787.9731	1590556	724733	32097	798.2417	79	7214.599
2785664	1104015	8827	901.7947	1753642	607912	26573	1963.145	86	7215.199
100083	16640	6407	-140.9673	28094	4585	7497	-285.8183	37	7217.489
2228379	836608	5375	331.5375	1306798	400358	18657	703.2577	80	7219.761
124092	154049	179197	2219.552	46319	54441	270252	3287.737	47	7222.152
161489	108849	9317	430.2837	44628	30807	11680	264.248	40	7230.160
324591	373921	321895	2605.31	158051	210036	729126	7907.769	97	7237.781
256005	256534	306435	15904	88630	91267	449192	22222.27	52	7243.596
163178	13659	10737	9.9457	45360	3456	12701	51.3261	40	7254.903
2491833	617152	16327	340.5447	1448717	261208	24949	210.8389	79	7261.787
3193750	1039178	270935	2964.454	2200094	643901	377674	5007.711	96	7284.173
205679	42546	27118	428.7198	59699	11673	33275	607.7275	43	7297.514
250704	40096	14134	-33.8826	73274	11241	17682	202.5602	44	7298.079
133585	726382	449422	3308.174	180770	866817	2450010	24718.56	166	7305.412
2618933	861125	16629	410.0869	1568311	380078	36364	475.2204	87	7306.717
2434519	933586	10603	393.2283	1443008	430988	22191	643.7151	78	7316.983
2986659	878355	11553	336.5233	1591030	399580	28550	584.655	104	7319.187
2115022	685503	15486	433.5646	1237701	298735	33781	1217.914	82	7321.160
3010828	963526	9049	155.8489	1799135	472868	19111	428.9271	82	7322.989
402866	261135	43029	2126.127	119911	78335	59233	2674.371	49	7324.186
2236373	855726	7554	204.9794	1387051	386322	18728	364.0408	83	7324.253
2124683	1025884	8167	477.7687	1256960	471179	18093	512.4173	80	7328.028
261523	260490	108874	20450.03	120787	141724	246314	50035.41	58	7328.105
4198281	1269487	18197	164.4517	3636484	1318593	61834	1940.087	135	7328.829
134640	65506	104101	1763.866	37455	18139	134462	2330.918	33	7329.356
2255228	1711044	32025	19542.6	1479606	824572	67695	32729.69	87	7335.178
208522	229746	317662	2038.438	90966	130864	673270	4871.447	66	7342.259
2343591	1133285	7438	259.6718	1435710	527985	13306	422.2666	83	7342.912
588032	828340	237679	64999.99	285103	329339	443148	97095	68	7350.602
3440935	1469602	16381	293.7741	3963750	1426063	75887	1110.861	127	7350.680
185823	17461	715	4.1115	53168	4746	637	87.3357	42	7366.625
118968	22484	23969	11.8609	33820	6086	29004	-93.6756	38	7373.643
2212542	610004	7902	208.9022	1258657	245958	19208	-160.0312	77	7423.645
2778817	1165168	7583	503.8063	1881377	648597	20161	1093.832	98	7428.774
155148	28120	11491	74.4451	43666	7602	14365	282.8765	40	7432.460
3423475	1329218	12748	335.5628	2167071	707037	26448	1226.133	88	7434.092
1826690	1057991	106546	2708.031	1212178	546443	266633	5605.511	84	7438.218
215483	23424	5304	139.7544	59073	6235	6637	56.9357	42	7444.617
423753	871614	647558	49656.4	569405	1142342	3607442	275194.1	191	7447.777
2527902	854352	21573	664.6453	1711918	499119	65047	2090.737	93	7449.494
156622	7725	8798	-54.0322	45072	1928	3897	-138.7783	41	7454.286
2334814	1535276	12011	1036.617	1458470	750690	25237	2276.396	89	7493.320
101416	14463	2491	86.5451	28214	3819	3104	50.3344	36	7523.172
1245130	1809480	229201	48410.98	980070	1030296	637791	108858.9	88	7532.923
100179	105582	71473	1718.035	29091	30400	90057	2129.798	37	7534.897
2223061	882541	9428	800.3108	1259365	397864	19506	1192.087	80	7539.997
231830	14787	1210	-33.119	55907	1890	1355	-90.9845	30	7540.077
2701138	881590	16465	908.6865	1429032	390183	40162	1697.688	80	7542.066
3021257	1288681	10765	749.9165	1970725	769640	32126	1667.069	96	7543.096
149761	65367	156665	1691.906	42646	19113	196613	2368.389	40	7545.671
119679	278347	136732	2998.265	54034	108646	237651	4491.021	53	7545.962
2505694	803691	5066	244.0026	1411079	343481	9415	-8.8185	75	7559.673
366258	674348	7041	637.8001	123350	214562	9735	726.1335	51	7571.264
3217136	1278825	8469	328.3109	2202481	741957	27238	407.4518	95	7572.929
2514192	826387	5167	426.4687	1482370	369887	12280	815.908	81	7599.743
208236	23699	6542	190.6062	60009	6426	7905	237.4705	43	7609.716
3317117	1237777	13919	532.0559	2065926	685872	38074	1467.151	86	7611.069
3386340	1400243	14512	586.7232	3073612	1042369	45803	2502.948	104	7611.084
2765552	1679961	16224	660.3664	1891939	800903	48097	784.8417	85	7611.695
2254706	758497	13108	161.7588	1275872	324716	25115	467.9515	78	7616.160
2835508	1401870	14077	696.3197	1711596	690032	29032	1303.295	85	7621.379
2503625	1229146	12960	680.056	1417770	515916	24991	1419.795	77	7629.369
3118863	1316556	12052	548.7172	1956843	655177	19984	1604.302	84	7635.276
2285356	765846	15068	183.7148	1271177	344951	34269	342.6909	92	7638.753
163246	67112	48255	271.1055	45967	19694	61950	474.395	41	7641.098
2260066	957936	12467	510.9987	1310259	413629	23368	1032.345	76	7644.184
2821657	1131603	21771	726.1531	1820196	529937	47071	1377.483	84	7644.687
155098	80632	77499	2144.894	46718	23852	98270	2957.947	42	7647.036
2656683	959170	10595	548.3795	1581656	463738	25296	1370.906	84	7650.239
816217	1893382	20009	15492.71	544023	1117661	58390	34173.68	104	7655.967
2489854	870990	7840	438.824	1512206	373035	18012	1124.073	83	7663.061
115282	159607	145785	1542.538	55338	88211	333168	3183.125	58	7665.196
245496	26798	5969	127.0609	67222	6802	7458	65.7938	42	7665.346
101523	12862	8470	76.167	28089	3241	10096	73.1856	36	7666.001
2384213	1209968	22339	308.4179	1569820	618634	56842	1057.436	88	7668.800
2170666	1141357	95360	1855.696	1262175	497902	199535	3498.914	77	7681.229
266230	160433	16356	507.3716	78666	45340	20694	615.1334	46	7686.137
4215718	1708050	22948	426.7828	2696577	788581	49717	723.7237	89	7688.695
3098816	1473932	28134	631.5174	1855049	690542	62513	1153.379	84	7694.378
3336151	1140208	11296	461.5056	1997166	637365	34734	1660.777	105	7734.415
364040	47544	4179	198.6419	102881	13030	5292	-22.5188	46	7735.985
158084	55637	321	132.8081	67891	18267	172	407.2492	54	7740.700
2966987	1044598	26855	732.5655	1767277	551911	45040	1306.744	84	7741.604
168759	15445	6331	199.9691	46804	4298	7585	198.5185	40	7744.678
3234065	1248558	12072	656.8392	2209275	653141	27552	1189.267	91	7745.214
105215	201862	306208	2452.669	33368	66733	426098	3402.498	42	7754.707
2876213	1223660	6154	500.4394	1992261	638186	10441	624.5401	91	7765.123
178946	14977	-224	298.2336	50503	3969	-699	381.5861	41	7766.294
3075638	977892	10050	584.805	1891679	559188	26195	841.5395	89	7768.150
104101	42429	37797	522.0117	28664	11585	46327	535.5447	36	7771.905
240718	473903	458960	6708.656	118637	195799	841878	11572.76	62	7773.581
110959	14469	6952	7.6072	31707	4078	8270	-11.053	38	7776.319
123272	56016	27758	618.6238	33935	15404	34094	882.8734	37	7796.439
3300165	2511560	30758	787.9238	2505046	1398884	87405	2456.42	94	7800.633
1536392	1336058	43341	6674.23	841975	716630	113461	16502.96	94	7830.060
1431836	1381566	35253	674.0933	1030375	733699	90278	627.9958	91	7850.075
167364	58238	61329	2712.757	46282	16617	76200	3002.82	40	7856.431
147902	108004	45116	708.8076	51042	41682	76256	1025.762	49	7857.638
103813	14215	15435	33.9035	29230	3873	19034	-138.9926	36	7857.940
836266	1249561	569503	62396.52	678859	812054	1882448	151433.7	101	7858.424
3864082	1912887	9480	832.828	2481695	937643	24027	1538.515	90	7868.197
2769706	1102481	5175	597.3175	1725745	566995	15230	1175.403	83	7868.653
971143	182993	59921	886.3681	419042	60925	105894	1673.853	64	7870.124
1466773	322112	2365	36.6765	556699	96723	3506	-216.5134	62	7873.256
2808295	1170811	10872	677.5192	1832125	599844	27683	1506.416	86	7876.396
3005532	1052417	6255	291.9055	1889789	508207	10376	124.8936	83	7880.549
228462	125900	181719	3250.636	69849	38205	244882	4281.48	46	7887.344
440122	60915	7418	-20.4502	127908	17217	8853	-23.9467	48	7893.487
251470	34890	1147	58.9467	72532	9534	1675	154.9675	44	7900.356
3765621	1279405	11798	541.2678	2305598	711175	32753	1409.843	90	7941.788
110435	186246	250080	1497.488	35353	56313	337197	1750.352	40	7958.070
129005	125053	109263	1369.054	42526	42242	160893	1562.497	44	7958.321
3049569	1372724	24728	792.6408	1995968	723551	50565	2351.697	90	7960.336
2423537	1010072	11312	607.2032	1560553	449365	24319	914.4959	80	7967.515
2221388	672597	5763	370.7043	1146018	278770	12940	743.934	72	7969.656
2575962	1250532	17369	318.6009	2009657	791489	53651	560.6211	139	7975.929
392488	373675	486263	7266.754	141518	123814	686582	11131.85	54	7980.435
151721	17681	4560	-92.184	41230	4877	5379	-200.0381	39	7983.214
177421	252063	254803	3238.848	64847	81115	353098	4858.198	49	7993.340
114301	69584	15450	1269.745	32796	19601	19912	1614.663	38	7993.819
1955211	1533133	14355	415.3155	1408067	798425	43791	1376.475	91	7999.761
2873666	1793999	10946	722.8706	2692127	1528012	41602	2266.472	118	8017.699
135078	18535	8516	27.5476	37307	5073	10390	141.879	38	8043.442
626042	170273	2195	181.1395	213015	50763	3314	127.1154	55	8065.989
2618822	976498	30064	743.7904	1573707	481337	70202	1522.932	83	8074.153
128236	109541	155145	2988.635	38320	33147	200761	3348.492	40	8092.044
156680	29885	33858	1836.834	44060	8270	41885	1868.749	40	8092.440
319050	647441	440848	6412.973	215393	404342	1198049	19724.75	81	8093.557
2504761	1299178	14881	738.6241	1323928	555082	30008	1262.849	77	8098.648
2680025	1216206	18669	326.5309	1636503	501956	30946	628.8706	81	8101.686
2621511	929324	11848	496.0728	1766978	491507	26388	322.7668	86	8105.649
552252	1220694	124225	20343.02	358262	598269	174629	38550.89	77	8115.322
2380342	995764	9615	484.4015	1618116	536210	26439	364.4279	96	8117.346
2449583	1057151	11207	528.3127	1496477	524659	27570	1264.677	88	8132.978
1645673	546328	6268	333.0348	951789	220704	12185	874.5785	76	8147.734
2840968	1529151	12107	430.8027	1683829	786357	32879	479.7119	85	8148.249
3397976	1009768	27180	674.798	1947564	505697	47264	909.7104	77	8148.437
3190011	1553939	12926	688.9486	2018864	863829	36620	1712.382	92	8176.863
2853521	863330	4105	375.2905	1775036	399976	10968	721.7048	84	8178.800
2203140	1735191	12632	3738.255	1298536	958373	35716	9367.468	102	8180.450
119202	8032	9748	-89.7372	30342	505	6825	-102.1175	30	8180.821
2949934	1135558	9181	219.8541	1848007	592635	21697	602.8017	81	8183.891
109561	296355	397202	3253.632	55003	205772	1029820	10123.9	69	8184.359
3156275	1094663	8720	697.192	2019392	571190	24217	1882.174	103	8187.504
2629309	1154648	14294	290.0934	2767625	1122077	61944	1524.258	130	8189.954
2267708	873216	9763	512.1043	1589154	480957	18100	1370.41	86	8194.875
1091489	1496601	1003432	59626.14	517154	624823	1788181	129276.8	73	8196.353
2170573	923642	17724	209.5164	1263102	417456	33337	411.8057	78	8200.949
780350	97018	7694	169.8334	243843	27797	9981	261.7341	54	8206.772
2677661	1328588	13713	396.6993	1977398	741056	39102	969.2222	92	8207.532
2942666	1497993	11673	828.2553	1859507	661347	29338	1283.262	86	8213.637
287253	399926	561183	3134.766	118503	157858	922711	5728.887	61	8223.572
525716	443337	163430	3738.423	170975	161899	261861	5484.202	62	8231.561
3113248	1565450	17207	833.9127	1967508	830649	41615	1867.601	89	8247.891
1810659	1016393	17438	344.6718	1068629	442706	45619	174.4259	83	8277.134
110001	48671	19891	-12.3149	30378	13585	24963	106.8243	37	8292.230
2831444	1075147	33164	326.7004	1812954	583028	70656	703.6016	124	8295.645
2896654	1153093	6952	745.6072	1787738	536274	11906	1136.727	75	8295.890
3079717	1478491	37423	813.8303	2562505	1105229	118967	2181.649	112	8296.399
3020624	843511	5401	357.7961	1708167	394496	11281	427.6641	78	8305.016
3287054	1109127	11780	821.858	2178398	553112	26465	2178.687	86	8305.750
175262	34048	28764	287.8604	48714	9580	36046	436.9806	41	8314.958
2501770	1083306	3479	273.3719	1284253	436986	4274	-146.0286	73	8315.096
172246	14179	12778	22.2458	48106	3892	14790	264.719	41	8328.114
2835539	1168959	12148	405.9028	1584221	500436	21559	792.6599	79	8336.093
110435	25180	30649	387.6089	31377	7104	37183	723.3663	38	8352.347
394833	70837	13494	342.2134	113200	19179	16775	270.0775	47	8380.646
2437051	1410706	7808	612.4288	1536359	633054	19094	994.3734	84	8385.662
144232	138993	78234	1346.127	44336	40739	100215	1794.062	42	8399.752
103829	79984	40929	1931.317	32191	22776	52674	2582.211	39	8402.449
652664	135776	4377	187.1497	208984	39083	5882	756.5802	54	8405.253
2486052	983804	11448	308.6328	1585807	465425	29093	19.5173	83	8409.048
2263289	1372596	11234	541.4274	1363446	616327	25579	1291.182	81	8411.581
2672491	930939	9114	665.4954	1600927	431464	22638	1249.392	84	8414.216
2343465	928028	12879	185.7119	1384024	392395	24629	428.8869	79	8417.250
3034083	1087447	21434	546.6474	1753751	498208	30708	1116.119	76	8417.757
2894361	1150142	3602	333.6722	1764804	518724	6198	642.1078	82	8422.231
617208	1142747	596833	18009.73	491341	775348	1893782	95963.77	125	8424.521
3284472	1332194	17509	384.4549	2018980	607031	42790	838.519	92	8425.160
2727371	1255550	11954	379.8194	1767418	597236	28610	1313.021	101	8430.988
2631303	1234623	12585	417.0185	1575297	592558	25211	1197.137	82	8442.257
3291053	1342945	16670	655.187	2064179	740078	43151	1619.571	108	8444.978
231007	379645	449034	2688.007	187740	377056	1751172	11780.35	138	8459.080
226369	368588	348018	17520.21	88554	146299	586218	29120.23	54	8471.322
795358	1710861	716425	50307.44	639321	985131	2024292	91974.38	91	8483.773
2489272	720701	10209	183.9249	1487714	333926	23084	528.2124	82	8492.689
2052471	1119769	13354	521.3594	1321061	513270	34013	339.5293	83	8498.561
3544685	1789104	25084	767.4124	3843638	1498534	108021	2615.778	168	8504.769
169924	19142	1019	294.3659	48230	5360	-296	570.5944	41	8511.009
3380452	1071260	27451	555.8011	2055231	545628	68020	1331.922	86	8512.064
308596	379506	138372	3389.269	141096	147731	243333	5388.381	63	8526.006
2497026	1482280	9353	555.1033	1668828	782985	20294	1797.693	98	8533.959
231905	527596	526192	8469.972	94738	176935	787586	13125.38	55	8539.898
3272460	1295681	8059	584.3099	2052237	660290	20030	1634.683	87	8545.756
850548	667727	200788	54795.61	358871	229393	332382	79400.23	65	8575.647
451503	1007323	8066	2752.302	139410	303868	10125	3852.012	51	8592.044
1279115	1741154	378013	34474.93	790570	966880	829215	61648.96	88	8595.570
3008508	1615842	17128	945.2808	2067436	888707	45134	2121.217	115	8605.012
357756	41202	5280	8.208	100743	11037	6554	64.8794	46	8606.156
129233	232640	311115	1863.552	77153	140253	699551	4589.611	67	8609.228
2970658	1299427	13310	480.691	1877081	626942	25347	931.5667	84	8611.539
2789794	1164370	10924	540.0364	1810039	525013	30517	1656.604	89	8613.400
3028554	1314644	15583	747.6063	1930349	655333	41234	783.4274	111	8615.261
2891577	1214043	3511	191.7671	1670717	576856	8835	78.6435	75	8615.511
2685081	1196304	9493	467.9573	1627037	536778	15888	965.7168	80	8630.377
2306452	1169064	10124	293.1564	1446326	544675	20659	576.1699	82	8633.843
2282045	1424536	6790	254.919	1493333	645833	19968	416.6048	104	8635.322
2812521	1066642	16807	509.4727	1723286	555174	39241	909.2201	87	8647.645
2416523	769140	32110	381.371	1242705	318029	57395	1194.859	76	8655.640
2451658	760834	10417	150.9937	1491656	350421	27515	779.5915	80	8658.489
4048570	1427829	20508	464.8988	3589834	1287866	74896	1955.466	127	8676.106
226479	91256	98217	28776.57	97636	40405	184426	44482.1	56	8679.122
2484739	991571	8754	386.2994	1440568	490225	23722	779.4042	83	8680.205
105840	160323	329276	3796.184	42557	64961	541168	5883.925	49	8717.300
439403	394046	418861	59547.9	213255	150168	725131	92357.65	62	8723.258
2593728	806403	9442	551.2962	1536934	374565	22094	823.6734	86	8724.746
3577406	1481814	16209	776.5249	2331459	873130	35964	1535.78	95	8734.522
2346000	727313	13516	121.0476	1372175	328258	34374	491.5814	80	8735.735
191893	146870	165043	2309.312	65094	47527	225191	3088.015	47	8740.589
175614	33751	8035	152.7635	49038	9140	10042	59.9562	41	8742.052
252182	413102	13034	-220.5926	70397	117019	16218	-538.7702	43	8744.512
3470732	1085995	6805	269.7605	2179624	567339	10494	549.9134	86	8747.519
1321953	934225	21410	335.101	815733	449685	42080	328.688	79	8747.883
2259756	830949	7293	552.5373	1257204	365065	12569	1082.321	74	8748.235
3923695	1362200	48378	1061.406	3058669	1084961	124127	2985.125	102	8748.279
2568733	1348079	12918	618.0998	1665438	632947	32926	413.9486	87	8760.160
297174	365729	396728	5136.841	115483	123329	568381	7550.974	55	8763.266
123840	148090	165053	3141.873	41788	45288	223870	4145.107	43	8765.525
1889285	1001222	20356	792.7716	1278556	480788	49147	1451.747	89	8767.710
2317568	618205	8739	286.4579	1346132	277696	19731	554.7091	83	8836.159
3149702	1052856	14989	303.0829	1920785	518719	29871	1117.563	86	8838.264
2628541	1076948	7024	553.2464	1641521	484678	19160	906.876	86	8842.626
169884	36538	1346	128.3106	47011	9843	1886	21.6046	40	8849.403
123083	49818	72479	1009.272	34069	13832	90464	956.2304	38	8851.440
3397246	1474189	18208	932.8688	2183567	812791	54876	1695.344	94	8851.492
147000	18824	19023	255.5903	41917	5177	23573	321.8453	39	8866.246
176502	185713	196989	3115.283	67368	58604	269124	4607.057	50	8873.101
1565672	2134037	621754	34090.6	745750	918958	1309134	63085.62	75	8877.070
2361690	1224987	13618	693.3698	1393620	583365	33963	1080.724	81	8878.012
1999288	934628	173020	6569.422	1194277	475275	251944	8005.258	93	8878.663
471679	73350	6816	106.1776	137647	20203	8126	148.6686	49	8906.662
2435834	1170153	13497	454.7817	1662483	576999	26226	1305.079	87	8916.034
3223311	1280201	6747	563.1067	2108367	670707	16225	1278.223	86	8938.625
579766	68869	20854	404.1094	199211	19735	27895	456.9095	55	8948.966
169957	19628	1686	-48.6154	48775	5433	2104	-10.7656	42	8954.235
308237	18317	1519	196.4159	89490	5364	1487	371.0207	46	8957.689
102961	53807	33672	427.5992	31339	16440	47210	697.481	39	8961.505
2282788	694937	9396	514.9156	1218493	317643	22370	1482.957	78	8972.492
116940	9904	7525	68.1525	32711	2805	9161	153.7321	38	8987.345
2738974	1108100	12416	351.3376	1767365	520947	29060	869.266	84	9003.460
2624759	1220449	15705	677.0505	2032591	774920	51137	1531.386	100	9009.128
432682	62524	482	136.6402	130129	17682	844	214.5484	49	9015.620
108414	242436	53804	18884.6	55988	111097	90502	36665.76	59	9026.238
3137272	965559	6683	99.3163	1847386	444622	14646	-184.5594	83	9034.064
2839375	847385	8330	456.313	1694269	440599	17544	473.4184	82	9046.873
2831148	1045341	16635	388.2235	1656222	521131	30551	559.7111	83	9047.944
2377543	815831	14483	375.8963	1834786	548382	42606	667.9966	104	9055.915
2838792	918978	11824	316.5264	1837029	461997	26539	211.0379	82	9056.524
247595	166832	5109	1085.815	76625	50945	5922	1849.824	46	9059.133
142865	47799	89053	1945.273	38982	13091	109510	2273.511	39	9065.992
2638067	976736	15045	-4.9755	1528146	454927	31585	-49.0815	81	9068.743
2467800	1153435	31855	601.0655	1393265	494005	65201	1584.576	78	9070.801
2497100	1029005	13890	495.229	1344338	449147	37196	839.4956	91	9072.234
535046	547270	152681	10585.2	215263	189961	237614	15080.35	61	9074.154
3084891	1399871	16640	1103.504	2198263	768620	41709	2749.075	97	9091.790
2851841	1139767	8382	477.8302	1730680	524683	19904	1104.814	81	9114.020
214163	155452	115484	2266.852	66345	46262	150868	2978.095	44	9114.958
2812024	1424929	15578	633.3258	1817519	726013	34334	1251.337	86	9124.272
2808858	1424930	11625	555.1625	1937520	671706	25876	815.4436	87	9135.061
672758	137558	6281	281.1641	235296	41468	8535	481.8135	57	9141.850
329871	939497	6367	-30.2113	189005	1201215	32354	-143.7406	141	9155.829
2222607	1035084	21073	816.5953	1399142	483764	44541	1200.55	84	9163.674
437554	644130	441120	32803.83	211629	274250	809886	60948.41	57	9163.829
176125	133534	48183	954.4663	53254	38360	61652	1027.277	43	9167.338
273320	195053	112019	2132.466	88805	59553	148913	2256.419	49	9170.657
2736131	1001797	12586	689.8746	1625438	451954	22421	1360.618	78	9172.095
2668286	1180216	49349	1329.679	1581686	533321	110254	1804.449	78	9173.048
349439	486895	479172	6544.149	140858	169337	726049	10553.55	58	9176.590
225284	134690	83911	1898.207	67358	39909	107058	1965.354	45	9177.505
3018900	1466088	4609	416.7649	1773728	648175	6570	823.577	82	9178.262
310626	33417	8630	58.143	92755	9307	11572	26.7892	46	9190.790
108808	15569	8469	182.3109	30595	4098	10269	158.2909	37	9204.700
1019933	1633108	46079	16205.23	583755	814092	121622	34795.59	99	9226.348
2534414	945455	16117	255.7637	1491550	471746	29558	325.6038	81	9245.673
3251734	2376984	14857	796.0777	2313609	1360245	48575	1878.057	120	9262.508
2257268	669378	5738	363.3018	1212894	270599	11769	721.4409	74	9263.801
3239477	1772256	39253	1006.493	2469676	974634	79194	2711.983	98	9266.708
3102000	1514140	19089	363.0929	2004589	749491	43273	238.0153	83	9267.092
127153	83131	104184	2073.922	34091	22578	128928	2561.261	33	9267.782
2891821	1695860	37036	943.5196	1914529	930092	69131	2325.049	87	9272.816
1964243	1106385	28862	1388.758	1462466	642681	62947	4021.927	93	9273.400
2910665	996472	8232	695.4152	1913134	489813	21547	1576.387	87	9279.794
3392209	1232094	29597	583.9917	2349939	748716	78991	2139.195	96	9282.200
180840	197563	275011	8725.917	59477	61117	367533	11588	47	9284.477
3274393	1184842	38518	1148.26	1968304	592917	76459	3250.55	84	9300.340
1849584	1595918	14300	815.23	1288581	851351	43165	2623.556	86	9324.876
2891819	957872	9834	285.8874	1579896	437354	16272	212.4592	79	9359.225
2958916	1127124	10726	8.5286	1790120	525193	29063	-233.1657	107	9367.117
144881	27744	34119	528.2759	34828	5981	40415	481.2815	28	9367.344
2709264	919884	5298	422.6178	1521904	454601	9682	762.7602	80	9368.973
282683	29352	1933	-51.1587	83015	8277	1892	-3.2588	45	9374.996
3114941	1304529	34577	444.3697	2135177	700890	93145	1910.434	92	9381.472
205046	29537	7221	141.8981	58120	8047	9023	65.5903	43	9388.656
2698837	1186030	6793	176.4873	1553039	540379	21225	170.7225	92	9389.461
151219	92191	2075	223.4075	42745	26044	2951	29.3511	39	9390.669
111049	13553	9988	53.7268	30104	3574	11664	35.5504	36	9393.414
176558	43010	2326	21.2886	48252	12097	2464	168.4304	40	9398.850
661980	261689	186336	38632.25	229651	105556	314667	59293.42	61	9430.366
805747	174391	18333	128.8813	251745	49901	23606	271.0966	54	9477.652
126362	309974	425568	2341.765	121740	355816	1566493	11260.66	117	9479.715
261331	134551	155150	2759.915	79455	38885	199360	3053.096	46	9482.028
2880516	1185554	14263	161.5543	1848504	565207	29757	851.9677	87	9483.898
1951350	849659	16556	724.5916	1299744	455248	49458	1736.994	96	9490.694
1985504	775857	14186	565.6346	1185401	355993	27996	999.3756	75	9491.718
2840119	1114535	16883	705.5363	1976860	611331	37020	1629.822	91	9496.445
164399	17426	-6	19.8634	43959	4440	-171	47.6069	37	9497.173
2737953	1096374	16597	578.6917	1759838	574874	42880	2041.568	113	9497.541
562694	415146	390470	76287.37	239133	143251	625887	108739.9	62	9500.088
220033	86552	145389	1641.523	63258	25220	182735	1946.433	43	9504.867
3339774	1525255	13890	437.229	2126754	748150	34245	1234.145	111	9508.602
2228004	836144	9503	325.5183	1347546	378143	19203	708.6883	79	9534.134
4024062	1726139	18101	401.2661	3269058	1345170	70407	2032.433	125	9543.610
3141848	1391437	8518	612.2598	2015351	718688	22814	1424.065	92	9571.068
3494232	2055311	12660	244.226	2412013	1203213	46103	496.7783	109	9573.495
2542523	1026450	8073	426.2953	1677013	516986	19366	799.2326	85	9575.087
3531952	1844619	11436	653.3596	2376616	988278	27349	1238.479	89	9577.873
242222	24870	3897	18.2217	68088	7022	5036	-124.6804	43	9581.881
234691	132634	236936	4400.91	69082	39018	306697	5528.302	45	9588.949
3127059	1201072	14480	536.328	2028927	656303	27739	1571.358	90	9589.133
2123820	954829	7723	327.6603	1264430	416072	16544	591.3184	78	9598.848
3394588	1194913	12143	199.6223	2156306	601545	32528	722.2208	91	9600.248
182292	181036	244362	3503.308	86247	108247	537598	8201.647	68	9603.177
1270718	126354	626	227.9186	500089	43907	8	582.8488	64	9603.481
988730	1149010	570275	9645.428	383525	405078	850761	13982.49	60	9603.781
976730	1706012	142290	41331.47	633078	822652	337641	68307.46	108	9604.977
3070333	2087142	19978	954.1658	2213525	1256250	56417	1197.594	130	9608.280
154177	221658	249140	1653.754	53785	75345	358914	2758.275	46	9615.778
188257	109400	102656	2750.802	56412	31978	132720	3041.592	43	9622.048
184889	130372	123124	1646.456	66823	46353	182677	2351.78	48	9629.789
385222	384103	1547	459.3867	236166	286908	5509	782.2549	124	9641.848
301859	272754	231564	3088.94	95549	82815	310268	4211.435	48	9643.873
2492118	861624	4361	309.4521	1403223	383079	8559	825.3599	76	9646.116
2730123	892958	16683	694.3163	1581227	425469	31238	873.8518	82	9654.252
2741357	1857450	101936	2027.41	1490045	868858	252856	5043.021	84	9671.165
2575549	2012242	393670	49995.89	2260455	1807701	852040	85102.45	112	9677.143
2744383	1101590	14011	210.8171	1788692	610913	37210	540.481	93	9685.145
2932079	1179634	20562	362.1282	1883242	676255	54448	1416.933	91	9696.124
159780	14613	2683	-47.0837	44683	3925	3028	36.2708	40	9702.910
2488827	818802	11724	412.9164	1545535	362789	24924	808.4364	83	9707.765
4077562	1370848	19138	393.0418	3215458	1190544	58127	1022.525	127	9714.153
2658419	898530	10589	308.2429	1627048	386582	27952	609.7072	93	9715.234
112160	17793	3970	240.717	31334	4857	5207	380.7127	37	9720.204
108036	12145	2386	-51.3454	29625	3269	2723	-112.8397	36	9729.870
118456	184610	94460	1257.206	77463	148336	357696	4770.545	100	9737.887
123813	41898	443	109.2523	89151	44546	-1366	394.5674	122	9737.915
103004	9837	3022	143.1342	27973	2623	3002	227.0122	35	9755.927
186439	124597	87681	1879.704	60911	37408	115291	1907.625	47	9757.282
3733967	1982445	14072	1118.039	3155650	1413778	49088	2443.237	108	9762.880
482396	73083	12957	131.4877	140448	20347	16161	7.4321	49	9775.346
136935	27260	8905	30.5705	37869	7207	10911	219.9071	38	9784.824
3040826	826763	8780	391.558	1859711	408997	17949	694.1389	81	9793.033
3239316	1719022	35630	1337.843	2107723	842634	102017	2504.754	91	9794.807
2542089	1356647	15711	670.1871	2334170	968987	53032	1221.695	113	9815.725
497880	928311	71250	40807.13	271925	417033	182098	70322.1	75	9822.512
2876063	1018551	45948	1025.083	1448933	404315	84714	1767.655	72	9823.983
2487721	1289948	9965	459.0365	1665364	665821	23332	1539.525	88	9830.033
2969839	941268	16583	319.7063	1806617	428790	41142	934.6662	84	9833.687
311785	274693	1382	281.1302	97060	80716	1619	635.0259	48	9835.978
209604	31003	919	73.7559	61023	8618	1062	-117.8218	44	9839.188
385660	394373	172895	3685.409	177821	163509	322620	6640.982	64	9842.035
228024	61868	335	55.7935	108345	42104	901	329.3461	79	9860.406
2544265	981446	9393	424.3473	1456470	430903	16955	519.1755	77	9901.518
2576709	2990640	627664	77144.15	1534695	1668855	1620270	148409.1	88	9909.818
2943958	1104162	14437	406.5157	1694404	532291	27758	494.6238	82	9915.678
283099	77848	3155	86.9955	83520	21485	3523	206.0403	46	9924.396
2991900	1623958	18287	733.5007	2702980	1194616	55914	2217.975	130	9925.328
1080771	1587345	427750	32747.78	517912	617407	841382	54505.13	75	9928.852
1252169	1357470	703120	8951.032	496794	495742	1100202	15028.93	67	9935.729
2607429	1259034	50458	3876.094	1547852	581351	88204	5607.444	83	9970.019
749494	1383438	375049	72129.45	473945	749002	1067231	126334.5	87	9981.960
100071	7292	7277	4.8397	27165	2069	4342	12.1862	34	10012.970
2483888	810612	3896	184.3656	1423600	385810	6768	-146.9152	80	10016.216
3380012	1345974	31838	912.5118	2031443	676437	53929	1178.617	79	10016.313
2563764	1197740	6077	174.5197	1620507	565415	14042	-448.6438	69	10016.323
751431	1159539	188232	29716.42	438075	535898	415192	58564.87	82	10020.776
2770150	1261866	12516	361.9476	1674714	616679	37250	1358.725	93	10022.618
2404134	806915	6200	487.82	1359677	336315	12566	840.7526	68	10022.660
227709	256302	16476	1213.104	142422	140351	33929	2640.617	73	10026.336
493748	377959	24832	24813.68	200959	140541	43410	35625.3	63	10027.094
1588353	1186244	92727	1779.585	985944	553411	217696	3448.546	84	10029.252
166503	203894	1851	-72.3589	44930	56221	2339	-195.5821	40	10039.185
2870206	1117635	8734	490.1774	1860513	558298	27817	755.1337	90	10044.547
105977	332569	340760	3153.636	65353	147168	651967	6138.949	62	10046.632
141021	16939	13835	229.1435	39429	4454	16752	130.3872	39	10047.388
2678376	970544	19365	962.3765	1778927	524101	47122	1729.144	92	10047.741
450189	1385094	225121	29868.09	340172	788411	529508	92398.8	85	10057.371
2280895	809531	10094	270.4734	1315088	358250	15169	391.1809	78	10062.658
3165775	1101599	18663	669.3943	1877446	550281	40961	983.7121	91	10080.215
2481659	938609	6257	611.6177	1554821	431864	12934	1639.797	82	10081.722
2579454	799192	10736	562.0896	1608391	383660	26022	756.4342	81	10096.989
142561	132346	159939	2150.778	41857	40116	209506	2846.087	42	10114.481
225640	52979	32454	303.8694	62355	14829	39763	560.1043	42	10125.038
143047	13882	3832	185.5752	40017	3975	4580	176.938	40	10132.610
155066	85789	130502	2855.762	44403	24384	163055	4000.385	40	10134.542
256047	65402	39256	43818.06	127851	31416	72960	88954.05	65	10134.799
2550032	1029142	10791	518.1751	1501473	452521	17799	1038.724	77	10136.131
4603113	1913742	25233	524.9713	3282666	1267060	62941	1971.79	112	10137.585
2591679	934408	9036	251.7196	1471730	400932	19417	658.8937	78	10141.552
218624	244760	360107	3254.603	94060	142414	865930	7402.673	53	10141.727
2315533	1146175	34059	658.9099	1494969	541148	62493	1255.257	82	10145.997
173183	215513	230664	3185.45	52361	63507	298872	4423.319	43	10150.915
691898	1458220	622808	40437.93	402345	667247	1321795	71373.7	85	10154.082
2361569	1435898	36816	884.1776	1487560	663599	75622	1398.994	85	10162.321
3161585	1361167	16508	514.4988	2249292	703157	41893	1803.597	97	10177.841
632029	185295	166012	40471.88	235035	87503	285941	69744.09	61	10180.087
601750	1175667	257640	9145.604	302647	493353	595060	17266.87	75	10213.198
2315812	790217	9314	246.7154	1294526	371501	19450	564.145	76	10220.782
737592	837392	867811	30283	482095	547568	2098414	77046.23	88	10227.704
703276	240701	11384	53406.84	252509	88279	19452	73672.86	59	10232.337
2747256	983799	8608	464.3088	1627072	454719	17544	585.4184	80	10237.738
2261788	950262	16304	170.8544	1372534	450483	30449	650.3889	80	10238.877
2852618	870571	10356	435.7716	1656388	407363	23577	609.2697	73	10238.920
131565	62814	54465	1066.486	39140	17960	68147	999.6467	40	10241.669
2207222	1332854	61110	1118.271	1197039	506671	120635	2265.624	74	10242.488
4294478	1556209	15887	560.8607	2821055	822874	48033	1056.051	85	10242.693
2895161	1000134	9448	408.4328	1850264	508685	19711	1114.587	84	10243.719
156825	25151	18034	303.9074	37171	5405	21406	386.6766	28	10243.921
2324097	1126299	13748	467.6628	1510574	597794	38466	1397.743	85	10244.207
2138154	920942	17982	464.3902	1403945	468095	44475	1122.047	86	10247.469
2435593	736022	10077	560.9197	1315274	315073	15579	877.1819	73	10248.572
2340276	865121	11075	602.3075	1310691	353754	19944	695.0584	74	10251.219
1810355	2507484	26325	31506.83	1293977	1808853	90275	91051.43	98	10251.393
4379798	3431572	27933	1375.441	2838187	1608247	74577	2570.37	83	10251.417
365405	417307	334621	5000.038	144760	148040	518719	7971.336	57	10261.717
201023	34355	13441	9.8401	56651	9574	16873	-260.0247	42	10277.809
133870	19350	6758	149.5238	37260	5226	8249	237.9689	38	10279.941
102650	18800	982	39.6902	28251	5107	1263	95.2543	36	10310.734
112358	11176	11805	155.2605	31167	2820	13553	28.7233	37	10330.220
2333946	931589	7433	583.3913	1337805	413283	14463	996.7743	77	10352.658
178246	104144	21476	214.6036	50386	28235	26631	82.7991	41	10354.794
163357	61338	94789	1374.863	45602	16905	115873	1870.875	40	10361.660
2728234	1044930	11854	472.2094	1660448	523309	33064	828.0904	86	10363.178
3666183	1367962	73295	902.8495	2771374	961522	165760	2000.136	95	10363.449
2213991	1338304	15008	415.3488	1481965	693445	36140	948.454	103	10375.897
2428360	1316283	7765	431.6165	1658167	649816	24576	1085.514	98	10382.265
3035136	1320331	5836	582.1996	1970755	698283	18643	1112.272	101	10387.301
335154	40927	5689	114.3529	107747	11657	7448	-32.7672	50	10409.321
1555921	1.550156E+07	227936	4187.01	857535	6465917	472044	9143.868	77	10437.674
118409	145960	311268	3388.535	43469	49076	460168	5931.825	45	10482.348
388723	52451	40553	730.4233	138499	15205	53982	1256.99	54	10488.657
524819	404071	530509	3836.755	170457	133962	743915	6634.631	53	10488.950
2255690	1297026	131158	2610.364	1382531	631385	263219	5005.786	80	10552.590
210330	43766	2120	596.932	83666	13657	3222	694.3542	52	10562.246
285393	43672	2080	-1.312	80617	11487	2927	-121.1953	44	10570.653
165157	16789	528	-23.9792	48856	4872	555	8.1355	42	10571.691
102125	75230	104211	933.0371	30204	24021	140927	1081.605	39	10576.454
2587203	819616	24940	157.134	1570238	370061	37089	13.8929	80	10577.223
249388	64925	9204	54.5444	68572	17749	10686	-22.7154	41	10577.893
166892	90707	89149	2098.459	50223	28730	122509	2491.955	43	10579.356
502279	56429	10520	172.172	144502	15668	7819	373.8459	49	10581.063
2683075	1193003	31751	795.0311	1691376	620476	67118	1418.72	89	10588.469
2370447	753686	15567	464.9087	1376496	349744	33940	1460.034	81	10589.162
3010437	1320152	33296	640.7056	1941186	699724	88900	2242.29	116	10591.749
2842743	1632826	20756	922.2116	1681130	828351	44125	2601.413	81	10592.385
2913609	1116018	17154	538.5394	1744692	510425	29658	849.2138	81	10602.148
1846098	857252	14277	324.5397	1018094	352301	30567	397.4087	74	10602.738
1753026	981297	11075	101.3075	1230023	505658	27240	226.164	85	10617.014
194045	18955	5762	222.8482	54361	5018	6292	429.5812	42	10632.784
2569633	1070302	22794	1137.943	1576985	481919	48113	2039.539	84	10652.860
171572	347070	185433	3934.191	66411	134610	310911	6361.907	53	10653.930
1999048	1018490	17361	398.7521	1235125	435403	34991	202.7951	82	10654.312
152024	133146	6306	217.5666	43378	36407	8485	336.0085	40	10662.036
2701178	1234990	19121	747.4881	1566627	603509	35652	1182.677	79	10662.602
2526012	1243122	14174	490.3614	1362667	548620	26117	-7.2363	77	10684.237
2602822	1617155	8379	596.2619	1656621	888982	25883	1665.436	146	10687.241
2777934	1005180	8863	408.6143	1739899	503305	24516	457.1476	110	10704.100
2469647	1131636	14365	452.8765	1311900	479149	35986	1222.615	81	10709.610
129325	34726	43102	630.6222	37259	10065	53686	673.5846	40	10713.201
102497	43365	45886	559.0046	28338	11830	56097	723.6417	36	10713.936
958799	5014022	10482	4493.64	458445	1823716	15697	7130.202	68	10726.609
1098810	1556563	1406614	95654.24	723089	1255473	5067389	228468.7	103	10730.080
2155497	2629035	526695	100850.6	1333493	1416425	1335938	161101.5	86	10742.072
172822	349837	333200	2602.52	99143	217548	898723	7081.76	73	10745.076
3004050	1451088	9060	426.266	1937683	769627	24033	1266.651	89	10758.742
2548385	1158995	9029	1166.727	1364443	490600	16378	2089.206	75	10776.910
4509468	1585184	16925	819.4925	2834343	1034964	49730	1495.853	115	10778.957
2989055	992702	22250	442.225	1766495	461785	47869	1493.651	75	10779.351
2990445	1433150	11080	445.588	1839147	740710	34885	990.0485	90	10782.090
2712769	986846	25403	837.5083	1831500	550512	60689	1385.853	90	10786.945
204506	124434	187767	2420.329	60502	38853	256532	3773.045	44	10791.310
2558041	772792	10594	254.5234	1659120	435673	29402	851.0522	111	10797.273
116241	97164	160363	2127.764	38373	30890	217135	3086.273	41	10798.340
347475	249626	203705	34491.85	137123	91912	299303	50067.3	57	10828.957
517519	456125	476205	47502.1	216883	158224	743174	69409.26	62	10863.488
3029322	1234191	22028	649.1708	1971937	648092	55002	1883.212	91	10882.915
2987316	1216105	18369	683.7009	2210421	804979	72549	1895.199	102	10895.535
3393673	2038414	7939	635.5779	2289014	1075505	17912	1212.463	87	10902.064
129120	14562	3664	-109.2496	35514	4092	4468	-223.9452	38	10907.081
3181760	1073251	14553	651.8233	1909897	560409	33889	1452.373	85	10908.896
3126539	1326623	19299	378.8739	2017974	705990	38676	931.5236	86	10913.834
180206	233483	318801	4868.536	59598	73359	436899	6707.234	47	10925.322
3030171	1365710	5952	535.5072	2063906	656218	17929	701.0169	106	10928.018
5486914	1817353	14148	605.1028	3440198	955555	42768	1386.685	86	10928.312
271160	58047	39862	443.8582	82782	17036	50607	865.6527	47	10939.271
107467	127013	156717	2391.424	36101	39363	209125	3404.913	43	10954.081
109345	69598	34918	781.2998	37217	20961	45238	842.2518	43	10970.344
105959	17176	5281	189.0641	28779	4653	6003	459.1683	36	10972.043
253638	19639	6064	39.3904	70579	5501	7321	64.5081	43	10989.285
112331	95930	84181	1035.354	42428	62352	236698	2405.158	65	10990.717
538168	89904	10217	227.7737	159908	24676	13641	387.0601	49	10991.146
2770082	1356267	20986	590.1146	1902317	742213	46163	1400.144	91	10998.862
2878194	1406528	11879	553.6119	1723025	701670	23563	1388.284	85	11000.754
206891	362753	460910	4503.051	135104	295097	1536634	15802.37	103	11002.107
3233736	1138262	7179	426.9419	1924868	581440	24117	677.5637	99	11002.512
239944	35497	13870	126.107	60586	7889	16219	248.0859	32	11002.802
2375613	833137	15285	322.4885	1449692	394600	35152	379.6272	84	11007.756
3001951	985200	11858	433.6338	1692738	411822	21405	541.8205	79	11010.005
113496	12109	11551	-79.1889	31637	3263	13073	-110.2047	38	11018.957
2770989	1078313	11764	697.1604	1617321	467322	25360	1013.696	80	11032.169
3491154	1866595	15448	445.0328	2231697	1028035	47264	902.7104	103	11041.066
495921	59271	3108	-6.2412	146732	16696	3851	15.8411	50	11047.086
3109162	1466283	46974	657.4414	2157918	829147	99260	1705.486	89	11051.485
661579	445617	375740	4935.014	197251	129625	485093	6606.117	52	11078.363
2257467	851891	16665	498.9065	1282515	386270	31034	1294.207	76	11083.179
2489516	1013691	16066	965.1026	1578999	492185	40345	2184.354	86	11089.117
2410596	1641458	11285	754.0885	1745777	983610	34726	2271.929	98	11089.917
2880122	1233178	19953	820.7633	1763755	598629	47272	2184.559	103	11091.681
120911	14498	8562	-25.0718	33376	3777	10208	-185.9312	37	11097.236
109930	77070	83224	1460.066	30705	21615	101120	1779.832	37	11102.990
2915963	1514073	9493	376.9573	2147686	887318	33012	1026.573	125	11109.941
3283549	1624238	18163	530.3443	2305629	1007835	55400	1244.94	99	11112.313
102377	10479	10436	201.2596	28794	2712	12067	182.5587	36	11113.677
2186189	1066002	12428	392.6108	1476748	515021	32042	768.1562	87	11124.064
417039	154623	964	-5.7196	133332	44473	1775	-155.4225	52	11125.936
295123	387539	125509	3529.255	104110	121488	176476	4803.104	51	11128.256
2170007	1301091	28476	563.3036	1384297	785268	68169	1944.481	85	11134.054
856190	1221640	21521	2729.128	597256	600309	55234	5583.828	92	11137.340
3128364	981261	13595	503.6795	1876898	452835	29157	1025.308	81	11137.600
3001110	986048	7722	235.8042	1996662	618481	21979	277.2219	100	11144.900
2605574	1185755	15068	734.7148	1542819	635347	36033	2013.851	86	11153.300
2919224	1232543	18671	381.2431	1990945	651574	52599	842.0039	91	11159.494
377844	604418	384149	3844.959	197383	272574	847870	9391.507	75	11177.430
1549186	374057	9219	113.3859	620858	118143	13994	-143.7366	63	11191.254
798479	143015	4529	-56.7231	348373	50849	8014	-302.2146	64	11205.796
4389647	2399856	15271	730.5031	3951415	1838759	53795	2162.899	122	11212.615
106552	174111	261418	2637.95	33411	54307	350883	4230.937	40	11217.367
140071	103384	160714	1875.255	45239	41513	257578	2895.526	48	11219.461
159957	30144	2788	103.8068	50832	8747	3339	37.5179	44	11220.077
376830	97079	1570	-9.923	110302	28550	1902	285.3022	47	11230.109
2678025	1404557	21592	597.9112	1832783	712841	45633	1151.411	87	11234.405
119379	158995	137277	2194.84	27108	41438	168915	2505.132	25	11234.419
1134975	1390817	671005	32645.38	527701	540042	1134855	50884.37	70	11237.798
2605273	868337	10871	494.6631	1599906	400457	20459	970.9499	83	11245.555
2218819	1831535	15126	319.3686	1393555	887435	35259	561.2299	80	11245.594
635453	1118091	795130	39658.79	491048	684771	1977813	107196.7	94	11251.932
2306652	957413	15799	418.5239	1412562	454025	32224	819.9664	89	11254.346
3347632	1314486	8597	309.8917	1914464	665722	20957	352.2877	88	11256.141
2959954	1180724	13470	583.667	1962019	617109	39695	1069.89	101	11257.558
448571	979008	657078	8262.476	249121	628838	2565992	31324.75	127	11258.164
175974	29770	15315	59.1715	50800	8194	18957	-47.9123	42	11270.330
140200	18419	8585	151.6185	38953	4924	10236	200.0396	38	11278.213
2570701	1441708	6956	595.0316	1761064	659763	16800	821.48	87	11308.484
3315843	1532576	16481	609.3841	2300375	888366	53895	1242.51	129	11315.796
2587983	1118475	13805	350.4605	1648836	527063	33309	542.8349	78	11316.274
255991	350864	407160	2646.676	135764	235324	1149152	9142.027	99	11320.016
3999324	1737899	27033	1145.951	3209277	1139912	69175	2526.718	100	11328.289
114587	107741	58021	1020.778	43594	38810	97338	1426.062	47	11335.549
2518253	1278021	16976	523.1536	1491991	610321	36209	806.5249	79	11340.732
2702142	1090905	15128	490.0808	1684708	556926	39201	908.9761	88	11343.398
100547	145187	113829	2028.007	37008	51656	163920	3165.912	45	11355.934
114489	57056	47846	330.9606	35025	16433	62400	332.64	40	11358.569
2651026	1683155	32160	1046.176	2697396	1188439	99279	1100.752	123	11369.023
483936	291751	229682	3970.76	145049	88800	308873	5422.175	51	11396.936
193035	203781	8630	312.143	74010	64467	12064	588.9904	51	11400.854
2883634	1016910	10724	792.8164	1831219	494971	22627	1384.975	87	11404.442
2674063	1139629	9537	445.6257	1451174	519265	21139	1483.098	78	11426.795
2638138	866166	4680	564.548	1594934	388029	7891	952.4851	79	11432.283
2109576	759311	18076	367.8636	1493387	405851	41532	524.5452	87	11437.335
186388	366278	430096	821.1856	139810	380878	1632200	8503.42	127	11440.119
3032350	1610882	8464	713.0304	2035677	852199	26814	1376.465	127	11443.367
119222	8696	1032	123.4952	33555	2366	595	145.3795	36	11447.919
3159750	1144975	19301	656.5861	2063573	645673	49387	1926.211	95	11449.467
2782091	956473	25208	801.5688	1598054	425515	49687	1809.041	83	11450.793
194048	18173	9239	-6.4921	54444	5117	11245	-148.1555	42	11464.578
3565398	1695203	12867	469.4387	2749119	1086338	45093	1399.117	101	11509.511
2956397	1571653	26065	1218.246	1684495	694136	53942	2009.746	84	11526.520
163345	24259	10689	-166.1471	47463	6873	13012	-170.4268	43	11531.725
1964381	997219	14760	231.036	1208122	491973	36932	397.4852	93	11541.643
802496	1498038	27243	32261.73	606081	851230	92844	68697.75	131	11546.643
2733326	1419252	22162	714.8882	1499228	642153	52993	880.3073	80	11550.520
3170415	1273736	18527	663.9647	1928727	575300	39337	1267.406	85	11554.101
2675096	1325198	13422	314.5742	1935866	711251	41850	746.785	119	11559.826
3054395	1541725	19913	191.5193	2887054	1211386	69045	989.4245	123	11586.610
2575065	876742	3769	550.6409	1408967	412149	7951	1391.851	78	11594.715
113403	16292	339	36.2179	32043	4477	-429	15.7331	38	11600.652
3154354	1126918	7303	679.0983	1973973	543490	18750	1276.875	85	11600.809
2202699	1014644	12564	354.0404	1456212	551772	22866	1416.583	84	11606.736
157376	49846	452	82.9572	43382	14004	258	2.8738	40	11610.139
3553629	2091076	18710	722.631	2303672	1082578	55399	2965.084	98	11611.252
388991	212162	137695	1711.689	120652	62868	183086	2099.925	49	11614.184
3081591	1082741	16680	399.748	1947468	525706	44292	614.3812	86	11618.260
113702	184048	105435	1076.903	44878	84431	179205	1591.401	51	11635.762
126300	43847	52066	855.7026	36968	12308	65453	980.3133	39	11640.356
2732116	937297	17480	279.628	1741858	480430	41377	1154.85	100	11642.551
137969	15671	677	-32.4203	38734	3999	400	-198.56	37	11643.299
122333	19629	19715	245.0115	33276	5334	23802	261.8922	37	11649.565
127092	14142	11267	-13.3213	35070	4005	13729	-188.6031	38	11652.062
162250	228789	250481	2580.784	84746	144712	648038	6023.332	77	11657.078
227441	23278	5195	-14.5605	62547	6384	6525	-96.9475	42	11660.869
3531293	1256642	8645	408.9845	2179500	591786	17968	844.4048	83	11666.987
2486247	1069671	16486	467.6646	1542032	522900	40187	1514.091	85	11668.663
3090169	1213134	17673	544.8553	1868435	630331	41805	681.2605	86	11675.352
179895	96269	441	178.5401	71727	38458	885	259.6485	56	11682.748
603715	1100181	274001	45086.26	337714	501280	569868	81259.99	75	11691.180
991567	1991755	172999	73610.45	620913	1072116	436044	128710.3	98	11699.857
395505	59803	1324	91.4764	120554	16915	1687	37.2407	49	11705.910
2244767	796209	21781	452.7141	1256256	337235	38851	1181.341	80	11733.318
2087797	1019905	14325	100.6325	1203089	454153	28635	143.4235	78	11734.169
653256	1210011	94628	7721.031	323345	514018	215456	15639.88	72	11741.571
118252	15480	2007	17.1927	32304	4143	2613	-17.0107	37	11750.473
2798135	1267728	32049	728.1489	1574464	534488	47641	1272.46	77	11751.273
2967994	1324969	25988	1164.327	1819698	673047	65688	1963.497	86	11754.578
2911629	935345	7834	320.6874	1843503	479552	19805	298.0605	87	11757.463
2483465	1051044	8864	343.4704	1542407	520725	20917	558.0437	86	11759.496
2178316	853542	18661	387.6821	1347616	423529	35138	1026.642	86	11770.473
164667	16816	19493	144.9573	48570	4496	24000	402.4	42	11778.423
634534	1172719	455054	4249.729	283227	414895	742028	7098.171	63	11781.232
3121763	1540044	14058	383.0538	2166327	870369	36298	380.7178	126	11783.592
326999	39511	4793	174.2873	92402	10945	5389	399.5229	45	11788.602
826928	175045	8374	94.9814	264433	50623	11175	11.9175	55	11817.439
1958872	1033948	14663	511.9943	1267331	480858	33624	1347.506	83	11821.477
936936	1462457	392127	83911.92	515017	730501	927701	137377.8	83	11841.720
2307417	865533	12510	640.811	1361392	371595	30215	1139.062	80	11843.529
2440038	1379050	18032	749.1952	1628221	692727	33372	1427.769	83	11845.119
122497	106160	138428	2126.211	38497	31540	181691	3005.665	41	11853.348
2057919	1460206	16967	540.4487	1206484	614300	33716	962.2676	77	11855.318
129946	14903	1856	54.9216	35343	3949	2507	72.2427	38	11867.875
1939199	1108648	18377	939.5497	1449831	615740	32538	2303.782	94	11873.789
1367449	1523549	7400	668.14	1148710	876192	24980	1427.378	106	11874.781
2922453	1626365	12679	1306.492	1800445	815625	27734	2274.077	84	11885.249
2062350	830312	63229	1462.347	1035203	310090	111012	2267.373	70	11891.594
2404918	1074656	27469	762.2109	1538285	509821	55547	1270.787	89	11898.078
349512	39207	9625	107.9625	100880	10081	11933	254.8413	46	11904.803
364205	35104	7002	250.4122	105482	9904	9133	370.7613	47	11910.912
123248	11778	2192	13.5712	34433	3180	2598	-28.8522	38	11921.621
2915924	954741	11602	468.4722	1678228	469111	24266	430.1226	83	11924.807
3468015	1503670	23936	712.6096	3534919	1336793	88556	2243.792	127	11925.842
2415913	1541221	10051	715.6611	1737515	893409	31491	1898.445	97	11939.130
907913	1668076	366366	42819.93	720948	1176308	1184125	91914.41	98	11943.936
3307546	1421502	12229	682.2469	1939750	750312	23935	1467.754	85	11975.162
224003	211667	126500	35368.65	143666	123712	272771	73274.25	73	11976.824
263837	189063	220502	3634.762	78117	57996	293704	5266.995	45	11983.925
1826128	619064	8098	100.6978	1030607	275509	15806	-273.4834	76	11984.699
104023	77030	115387	1291.811	30740	22299	146583	1816.706	38	11990.782
2448144	726443	4833	358.5313	1488875	313056	7506	573.8866	80	11994.707
2311224	744063	6669	162.3309	1477760	397772	13500	104.35	81	11995.087
3299276	1215840	48995	1141.62	2158846	579822	105555	2109.635	98	12009.669
2615849	950569	9449	284.2889	1589805	475267	18556	551.7916	84	12011.528
130028	15815	12571	198.0331	36404	4649	15156	351.0516	37	12017.687
282631	306740	198460	3135.606	109686	109133	312674	5472.211	55	12024.422
3142131	1640254	19772	835.8092	3090286	1306482	74677	2248.98	121	12030.525
149388	21172	18296	253.2056	40382	5555	21620	403.882	38	12031.918
155883	11456	142	-135.4338	72573	5906	79	-472.3681	68	12036.703
2514120	884187	13876	452.2436	1630821	445216	28366	1064.133	83	12056.112
3127614	1043519	14451	456.5011	1873627	527040	28973	974.7853	83	12078.976
281018	55595	394	-15.6966	109820	17908	530	-183.267	55	12083.692
1927572	1296213	18863	201.6143	1205003	648627	49397	72.7717	91	12084.666
372414	119497	884	94.7924	237840	50371	1455	530.6255	75	12087.758
2345889	1081222	21005	338.3805	1362922	480718	38631	311.9991	77	12088.570
2905587	1326520	16021	463.5781	1939771	688579	45129	97.9369	90	12094.314
4054634	1655107	13378	714.9058	2584845	909027	41102	1650.422	106	12098.758
365974	40202	10927	218.6047	105420	11045	13687	449.4407	46	12148.026
2130733	770924	23049	847.2489	1217139	339451	41694	2122.233	75	12182.580
1891682	795015	42226	875.6786	1065072	351746	82300	1601.03	79	12188.633
3460753	2020306	20827	866.9947	2781323	1374225	57024	1933.246	102	12191.163
141061	405464	370293	14092.84	125582	394012	1393524	36784.89	154	12199.826
126995	199503	114643	1948.872	44609	72006	176103	2790.778	46	12246.851
139431	64711	1122	175.5442	38133	17504	1195	144.0395	38	12265.455
577469	111152	16305	203.7105	182401	31500	22106	210.9466	53	12268.090
726518	956788	613125	58843.31	379381	465500	1422149	93968.76	77	12268.515
2571821	1232687	28950	577.095	1519651	568561	63549	844.2989	83	12281.274
3275940	1322152	11648	1309.853	2213739	715328	29308	2494.579	87	12281.902
133235	15008	2487	84.1207	37160	4065	2595	166.5795	39	12294.916
142483	49223	93412	1573.013	42363	14676	120034	1836.107	40	12297.865
2434416	1279311	19400	880.34	1477969	556277	41576	1054.214	79	12306.654
253604	178508	217075	4020.907	82321	56114	287705	5557.25	48	12320.252
195231	56272	72605	1028.141	55112	15976	90259	1264.73	42	12334.445
266296	33294	4557	136.2477	74544	9019	5197	341.1517	44	12360.353
109924	102721	115847	1631.617	31964	29223	145798	1962.668	38	12364.659
2995626	1590885	11165	584.3565	1799564	767340	27799	512.7239	86	12379.878
585937	1129358	832082	9518.4	235044	426803	1280823	14782.57	62	12393.993
2566679	1485260	25207	880.7127	1662288	690791	55287	1947.201	82	12398.855
3499909	1374950	14122	798.8442	2261722	796949	35211	937.1371	93	12421.454
3052404	1296475	39236	675.9396	1988587	696912	65218	1597.13	88	12427.895
129293	15716	22491	74.5451	36369	4381	26568	160.8648	38	12452.410
131103	246910	340865	3201.527	45362	82553	485962	4707.068	44	12456.883
611253	1.675347E+07	3156	448.8516	341824	1.13512E+07	14645	1968.584	117	13466.107
7878611	1.593006E+07	2297	-61.5383	8.974746E+07	3.726367E+08	20930	-38959.83	2625	13466.373
498138	5836077	-30	62.317	75258	1165660	-66	-35.5026	21	13469.019
2774207	7670391	32353	792.4033	1110684	5660727	88874	1910.031	46	13470.969
7197427	7741799	56401	2077.896	2594576	4996173	149747	5309.407	51	13471.405
2478768	6925681	12085	648.9685	701658	4189396	17484	1067.052	34	13471.418
885612	6053347	6452	254.5572	123498	511153	7118	437.7198	16	13471.455
199556	188743	25102	455.8222	4818	-14189	8766	160.5726	3	13471.541
4241001	1.108184E+07	29170	489.437	2048848	6191853	89421	2119.318	51	13471.621
2262120	6508489	10179	780.2419	1071711	1590321	7762	616.0482	52	13471.658
2362385	855594	9326	580.9886	1580942	495869	25394	1483.803	93	13511.510
3278188	999618	11491	1104.445	1894104	496454	26709	2271.575	86	13512.691
3063664	1172934	13295	604.8495	1948856	616678	32538	1477.782	84	13512.943
2833316	1664649	21856	1884.922	2238494	895933	51302	3010.642	94	13513.957
2832944	1165418	10566	650.5526	1881379	613250	26797	1110.912	114	13515.652
2443505	1064095	11334	599.0374	1627667	542258	29586	1147.575	81	13515.815
121215	265588	353069	2185.371	30995	73210	435575	2862.758	28	13516.127
104037	19466	637	-2.6643	25941	5029	261	192.4421	29	13516.389
166893	35220	27424	26.6864	43566	9734	33645	-7.5155	35	13516.463
3630347	1618022	4262	544.6982	1895755	702484	8289	984.2129	80	13519.623
3118611	1335524	14308	597.0788	2012532	668733	38128	1402.381	86	13531.809
3218876	1598679	13507	89.3427	3017001	1242351	47077	518.6197	136	13596.287
146495	153722	60378	850.6058	40682	42862	74632	1159.455	39	13600.398
3243091	1186870	19164	391.3004	1895725	589697	48670	741.387	86	13602.392
286497	429753	473222	4476.354	119400	181810	860637	9588.336	57	13620.086
2904439	1757885	9597	194.9917	1983801	879603	22359	905.5399	92	13620.704
2502816	873144	11569	253.2209	1538064	425952	27073	1095.195	88	13647.134
2656004	1042480	16810	408.041	1883077	529442	38490	759.289	88	13649.047
2112836	796337	16360	532.796	1242662	333656	32217	979.9737	77	13661.018
2744382	949588	12963	379.6243	1500640	437237	30874	696.2314	83	13676.389
1784697	613152	6944	333.7584	1078434	293340	15474	1023.291	81	13685.092
328251	38274	1012	-29.6268	93733	10987	1281	40.6641	45	13688.627
2907629	954057	9399	735.4839	1877112	453483	19166	1066.013	87	13689.018
2178334	913350	15315	566.1715	1305567	446079	28213	917.1493	77	13699.110
129440	190264	74152	1960.527	46344	63661	104794	2785.143	46	13704.455
3062787	1524502	22013	285.3293	1936545	795560	49017	1434.454	92	13705.128
132886	81224	95073	2270.995	39637	23698	122773	2726.965	41	13709.764
2375363	1085832	12933	548.9413	1445567	513772	31091	1070.005	85	13722.740
2501246	907099	6913	433.2193	1685634	492550	16982	1542.29	89	13724.247
1996615	1601986	56487	605.5207	1286295	781802	120400	1777.44	86	13726.631
2825141	1117763	13037	369.9757	1757815	589557	31282	1367.52	86	13727.567
2633636	1492045	12108	727.6588	1834639	842744	27434	1753.247	90	13730.194
2820043	844073	9547	383.1867	1626849	403541	17941	847.2901	79	13733.261
196606	30492	7324	-157.9236	54273	8393	8500	-358.15	41	13742.066
268491	60406	3882	-170.6198	76445	16440	4738	-541.7982	44	13752.273
432089	943100	350331	8792.369	230733	467926	871753	20148.74	77	13761.252
2307600	850545	7003	493.2683	1714598	465793	19697	832.6017	92	13762.311
2732662	1210023	52609	966.5649	1752757	535100	95476	1694.004	82	13765.841
2995982	975894	8390	440.679	1891898	494650	23804	744.6044	87	13772.919
2635651	1535863	8389	625.8229	1888356	796532	19733	1179.421	89	13783.176
3182941	1352447	14133	673.2613	2017204	670652	26530	1604.333	83	13798.080
375777	234931	99057	1763.698	128586	80198	148055	2313.885	54	13801.558
2024894	598367	5926	335.2486	1158225	247313	12274	990.7714	77	13806.354
162787	130104	142188	1711.147	50409	39693	189299	2204.874	42	13807.051
2839294	1190186	14704	644.0944	1683648	508190	31221	1396.298	82	13811.115
117459	21655	1583	-12.7937	33367	6098	1769	31.4409	38	13816.842
2484991	1778790	112231	2273.959	1315374	719877	223300	4575.13	74	13820.662
2873110	1092434	10389	237.0229	1725927	535253	20614	689.6454	84	13824.122
216812	293817	383744	4049.238	95475	119533	647286	7158.544	58	13826.521
2014487	948887	73301	1715.986	1004196	358971	134767	2545.029	71	13826.898
934578	328722	19775	147.3775	357717	103005	26846	152.8606	61	13831.160
2758937	1028842	8488	249.5768	1864491	560703	20269	559.2909	88	13839.705
485227	243504	43482	240.9402	170699	71470	60053	421.3733	43	13839.741
2743313	929510	7426	475.3986	1649489	465441	20640	898.904	85	13845.967
2542929	976292	14830	606.963	1596835	450312	33268	244.7348	83	13846.861
644848	1288921	12863	25505.01	422197	790526	43076	44770.36	91	13854.679
551170	674131	558987	50357.77	457721	598329	1924509	227904.2	108	13860.570
117268	89790	176438	2197.572	35281	26311	225797	2971.812	40	13870.702
2849006	1812678	15232	384.1152	2245071	1058405	47419	1267.406	100	13906.537
2296715	936959	11377	287.8497	1500156	479140	27421	234.1181	93	13909.394
229932	38470	1991	41.4951	69249	10719	2433	28.8913	45	13917.993
2301191	1707046	166988	9415.427	1502895	853952	355919	16111.26	89	13919.162
205151	246186	356680	3197.748	73184	95532	560948	5737.583	53	13925.748
2452052	938581	14892	461.0412	1414878	438316	37925	822.5925	94	13928.818
2063721	858740	16730	244.553	1215781	426707	35062	236.5782	81	13932.957
2340331	915976	14460	404.206	1447896	425701	32551	1214.911	88	13934.194
150240	187980	145329	17136.16	56306	69707	209281	27084.46	52	13935.760
2348592	892514	11222	365.1542	1603961	485570	29480	920.828	91	13941.779
2244784	1142064	34644	1198.728	1344839	553415	70110	3108.171	84	13942.723
2134125	719363	10030	293.683	1186399	323458	20769	-59.6591	76	13952.902
112412	156590	89018	1702.31	32544	45909	116081	2033.944	39	13961.346
2033301	1598025	21180	794.198	1500862	812585	54064	1464.19	92	13965.425
2727255	1085386	14178	119.7858	1772063	559973	31775	930.5775	88	13984.354
2474744	866140	8964	525.0804	1506182	387296	26342	484.3862	83	13986.910
284811	44141	11993	38.2073	81965	11951	14676	106.1236	45	13988.374
2211438	1284855	4833	420.5313	1192883	507273	7212	1146.193	73	14002.987
187260	18285	7208	370.7688	51786	4739	8504	487.2744	41	14004.662
3166959	982662	26276	840.8836	1865163	477499	51737	1222.046	84	14012.506
1950867	1440255	3303	396.6983	1496246	730884	5343	844.1423	95	14017.127
1432339	1726403	412699	27760.61	779111	674159	707596	56322.94	72	14019.270
3550182	1461752	655111	8024.527	3747510	1483183	1342908	22370.54	135	14019.669
3310132	1314844	19183	690.5663	2157333	665694	46299	1323.574	100	14028.137
2640157	1149677	15616	448.8576	1619359	524308	33216	805.2176	79	14028.677
609043	92756	19148	131.6028	183867	25987	24417	-205.6063	52	14032.530
2547944	1056032	21815	788.8215	1596358	554775	50543	1522.862	83	14038.911
2771797	858259	19063	524.8343	1739843	410151	43268	776.7348	94	14040.617
2647485	1055752	8865	297.3265	1679847	522218	18136	-2.7704	82	14042.697
1883960	1979259	11437	512.2157	1351647	937449	33424	924.2864	91	14049.133
119154	9469	1921	7.5681	32585	2454	1272	-13.0408	36	14050.109
3354050	1278882	16044	465.2684	2305549	790915	48463	1244.174	111	14058.116
2843538	1048583	21346	939.3106	1858644	523175	53490	1941.789	99	14060.692
366977	345604	2179	126.4419	103281	97582	2646	581.2406	46	14075.194
325663	398005	497024	4436.247	125753	173768	894775	8509.878	60	14076.471
3802958	1807397	19285	603.8885	2555215	1010471	38048	1649.893	91	14101.264
2968911	1190952	15747	685.0067	1871456	625890	36786	1024.495	90	14113.191
2799332	1454699	9588	304.2868	1768260	741598	19441	458.4401	83	14123.389
134754	142764	148860	1833.046	42497	42170	191709	2544.075	42	14133.693
2751624	1134044	38514	334.8354	1839369	550229	91837	679.6557	88	14134.725
198296	87725	37045	56416.22	90346	34403	57302	89462.24	58	14142.453
877988	854427	531943	3323.402	336607	314818	810782	6837.47	62	14144.904
2788645	933173	2782	321.6702	1709248	431391	4310	772.791	83	14155.605
481423	266008	82876	40684.14	171893	89533	122117	56770.36	56	14160.552
2301758	1383416	9849	775.7289	1426939	585650	18418	1020.65	81	14160.939
687976	1168262	173162	16042.99	394762	678684	411731	54972.91	76	14161.047
2822097	1263937	13996	378.9756	1796880	583172	36291	798.7251	82	14161.630
2865236	1092667	15944	214.6584	2044136	622729	36758	61.5238	92	14179.513
320895	481923	593279	7785.152	125869	183174	972636	14214.68	46	14179.631
2977615	1392548	16202	587.5322	2067857	737546	38074	1153.151	88	14183.924
2710105	1018593	14791	555.5751	1722794	494603	35104	826.5344	83	14195.395
2899811	927736	14547	416.6867	1793288	421946	29264	942.9104	82	14208.849
3439213	1463725	30720	745.392	2475487	844490	83639	2146.348	96	14229.074
3091302	1343509	2966	602.1926	1898360	656570	8343	1811.442	82	14232.681
1658653	769231	7165	453.9565	935584	313085	11914	509.5754	73	14238.158
3178806	870878	15088	501.8368	1711621	425530	31892	1137.741	99	14244.592
189091	246482	348602	1929.172	79642	129907	619044	4471.568	56	14245.356
2508555	1029205	7961	278.4121	1474902	489029	23248	587.6128	80	14250.328
2934149	1394861	18560	917.216	1872800	701076	35126	1601.369	88	14251.660
196339	31001	3655	-60.9545	63603	9055	4064	127.1904	46	14253.459
2673057	1013079	11008	375.9488	1586783	483056	23786	710.1946	81	14254.835
2874544	1083007	27154	715.5394	1846650	517941	51797	1708.412	83	14255.133
3122254	1121492	13248	732.6128	1743186	535299	30319	1213.096	100	14257.275
2900602	886957	20914	574.4754	2882984	795229	54121	1726.988	105	14257.781
2901658	1061153	9291	653.0251	1888716	496516	26533	981.9013	79	14258.088
2604235	875076	10077	321.9197	1624324	416246	22896	759.2656	83	14261.378
355217	35865	5296	100.9056	99999	9812	6215	267.6615	46	14262.432
1909170	1146578	18565	305.4965	1198881	565049	43684	886.8724	80	14271.355
3669265	1622770	96151	1335.871	2468509	853465	174111	2196.427	102	14274.379
107620	86394	122929	2482.517	33460	25920	159630	3302.243	40	14309.073
138428	166911	184715	2067.511	46344	78164	370174	4819.961	54	14331.338
2334194	1369762	57401	1308.996	1371513	657826	98364	2373.42	96	14344.959
3105533	1773462	13571	541.1331	2053575	916437	41618	988.1698	89	14347.893
2884319	1425800	11800	738.98	1881089	781473	31873	1616.475	92	14351.668
2248308	1020630	8293	118.6373	1346168	457863	17927	591.3047	83	14353.097
2527275	788245	16885	456.2485	1541495	391079	42405	688.9205	83	14355.918
107527	213968	166247	2127.057	38990	74084	257010	3099.261	46	14358.281
116326	99659	111651	2665.421	35651	28706	141127	3595.825	40	14358.609
[truncated: 8,001 more rows]
