# Supplementary material for: Mitochondrial calcium uniporter-mediated mitochondrial dynamics imbalance contributes to contrast medium-induced renal tubular cell injury
Source: Front Mol Biosci. 2026 Jun 29;13:1848361. doi: 10.3389/fmolb.2026.1848361 (PMC13357276; doi:10.3389/fmolb.2026.1848361)
Supplement: Supplementary file 1 [file DataSheet3.zip › Flow Cytometry Assay(1,2)/Flow Cytometry Assay-1/╧╕░√╡≥═÷-1/╡≥═÷ 2/CSV/4h 2.csv]

FSC-H	SSC-H	FITC-H	PE-H	FSC-A	SSC-A	FITC-A	PE-A	Width	Time
170176	196754	198666	2323.963	59222	64608	275118	3374.52	47	10.941
2942621	1593196	14025	746.8025	1814303	838420	32854	1648.309	85	48.449
208123	36509	11652	-111.7228	60395	10350	14229	-185.5531	43	57.916
3557841	1303980	10602	247.3722	2148281	665517	30128	395.5808	100	58.033
3685686	1356497	19953	455.7633	2663058	900403	44098	1171.298	92	58.471
2393431	740026	6138	309.7418	1293636	311229	8366	374.1326	73	59.637
2810369	1219916	13391	507.0351	1913418	598440	33289	1194.713	109	63.807
2876418	1163552	22933	568.9413	1961497	615525	58773	1509.565	130	67.585
2156741	1178792	10305	496.1105	1525583	636331	26409	260.7449	86	68.115
257390	42060	12702	195.1822	79050	11954	16370	495.357	47	74.405
2777695	1457741	21386	913.5546	1675404	764881	49968	1625.605	85	79.559
2744752	1648163	7181	507.6541	1839362	912679	22161	1657.032	122	82.034
263583	376624	1277	390.2397	72643	104776	1089	569.2929	43	91.489
134928	109883	47339	562.9179	43940	35493	69143	644.3223	43	92.848
3237910	1807009	15302	437.0422	2353760	1096106	40980	1479.978	94	100.225
109917	197345	280415	1931.281	43607	81740	500101	4525.466	56	107.182
107814	9535	3054	-129.4706	29590	2497	1444	-125.7916	37	121.917
148669	54551	251	202.8811	76154	36141	807	519.8727	70	131.199
3961714	1690185	67266	1394.423	3930635	1579773	161544	2833.818	129	133.620
3063029	1140214	15051	543.1611	1945773	535907	26274	896.1714	85	135.358
2932956	1282993	12210	498.981	1896568	649048	28445	888.7645	87	141.847
173535	114226	82491	2016.545	50507	33241	105394	2569.803	42	161.552
2894432	1265010	13843	519.9923	1826564	552690	33411	1519.157	84	168.106
113269	107606	140542	2179.006	32790	31741	181590	2890.199	38	175.080
2257670	1429646	12776	573.5336	1563087	671613	36506	1083.787	95	196.133
2273899	664791	6435	118.0035	1161051	283362	10673	-22.8447	72	212.230
2037492	1313473	6136	422.0296	1289744	598720	15094	618.9734	78	212.465
3131233	1237329	9807	426.7727	2093125	655862	19264	312.9104	88	228.817
256104	202581	6508	943.4988	306529	529342	50911	7824.907	370	239.876
2569306	1100748	16534	161.7574	1427689	507626	29172	427.1492	77	243.974
2968942	1366779	14045	669.9245	1890509	757157	30842	2111.836	89	259.248
2315515	603441	14491	619.7451	1401467	272297	29435	892.3035	79	275.079
2897492	1268418	15566	711.0526	1875897	635257	25112	1677.383	85	276.298
140638	275609	269186	2350.135	50610	98676	406016	4383.297	47	277.121
2875399	1690772	10374	262.1814	1901712	809225	29526	561.2086	88	277.463
2814424	792082	11759	492.8799	1701659	388815	33239	1390.908	83	279.404
501748	453929	281073	55847.59	264698	239245	479872	126031.4	87	282.948
2911063	1348979	17305	416.8105	1811090	596046	32196	283.9956	83	287.585
4253992	3659206	103327	3874.245	3100443	2235786	283658	11693.61	97	297.726
432506	156667	30507	550.0427	135267	47295	42907	886.6827	51	300.541
2990302	1090018	21044	402.7684	1722901	563807	43404	1006.164	88	331.387
2590768	831641	10702	456.9822	1628050	462351	26945	983.6145	85	361.796
102009	169323	199091	2100.805	37220	62975	300395	3288.159	45	379.070
2084531	989180	8740	166.314	1240417	474884	19949	50.3389	79	385.178
758714	1707515	115024	58528.05	460074	994029	328097	112012.8	86	386.023
358006	458483	596926	4639.349	199226	242949	1319716	10784.87	77	398.565
2548295	965783	15643	281.9723	1597322	478269	33428	1087.711	79	402.048
2899840	1137118	14571	562.2331	1924935	653146	37788	1179.307	88	402.493
2604400	997966	12367	640.3887	1615226	509978	31525	1020.552	100	404.677
2226147	640296	13621	499.9381	1387832	323294	30877	1132.8	81	411.031
215788	197337	678	-153.5642	63994	58142	615	-308.4985	44	421.081
2537833	882731	9108	212.3588	1688682	472863	22392	407.7912	87	433.632
304329	290483	162738	3362.002	108975	96525	230488	4611.777	53	471.690
3652981	1281174	11840	604.224	2220204	675153	32329	1195.857	89	474.904
108298	73038	57883	1379.636	29335	20330	70639	1689.048	36	484.682
101554	73864	103604	1784.384	29315	21004	131505	1903.431	38	492.405
187135	123294	60441	1125.54	64692	39306	83596	1453.536	47	496.259
607240	105306	10661	176.8821	184341	29265	12849	305.0289	52	496.593
3161669	1006643	45945	571.5145	1978457	503781	80499	1549.194	83	500.908
373600	83005	22289	240.6129	142250	25217	31941	215.6901	54	503.564
229957	354748	359753	4691.543	101940	120510	538351	6944.291	56	509.210
2023811	1781009	17184	487.2224	1407798	824507	52641	2154.96	114	511.424
114727	169221	196546	1777.031	44765	102187	465303	4491.898	76	520.691
197645	54754	52306	1247.167	71519	16513	69291	1444.025	50	526.497
2709698	982877	26576	175.7136	1588534	470517	53227	901.6347	81	555.333
2174734	863701	15211	664.1371	1217752	390780	26935	1420.053	75	584.949
2171267	773729	21545	404.6745	1194887	307616	40324	654.3764	74	585.868
124000	81780	101837	2273.656	35192	22984	126450	2408.845	38	587.774
2138533	942982	12842	429.0362	1311696	427678	27369	1409.601	81	591.363
2464983	1061934	14085	512.1685	1503609	530565	33425	898.1425	85	602.263
157762	169493	265627	1742.275	53556	57970	391253	2659.693	49	604.775
277827	86532	31730	340.053	106690	26193	43201	432.3761	54	610.845
2120316	760415	6702	285.5822	1273241	341066	17905	408.4705	89	612.397
3571542	1383053	13071	496.0831	3349307	1051076	58598	1029.748	117	614.289
2381450	1508765	22983	739.7463	1561775	703027	43979	940.4219	101	634.948
134092	12141	1311	-90.6529	36827	3280	1390	-181.021	38	637.124
2439698	1354871	17958	718.8438	2028635	745052	61697	1672.802	96	696.217
2770976	911113	13665	289.6065	1697112	456057	28914	515.2754	84	702.184
2853607	985966	6502	395.3622	1810405	496246	15697	249.2017	88	710.664
3072884	1010921	25577	773.4697	1893984	492347	51303	2402.498	83	712.276
2961876	893944	8244	276.6884	1822866	413727	17284	485.8324	75	712.469
146390	18613	2295	136.7495	42844	4920	2394	130.5034	41	714.986
805729	1257553	1273136	34416.73	870313	1477819	6127309	124784.2	138	717.362
2119950	1462926	9079	777.5319	1387839	723066	25421	1519.918	88	725.590
2125933	834620	34113	833.1393	1430244	478096	55791	1580.675	89	727.541
3166442	1092607	9614	503.5454	2108242	576318	22039	1136.588	91	734.155
2589275	1528054	17857	496.3777	1761493	775745	37554	1122.979	99	758.062
3124335	1138769	14151	227.6711	1919073	610667	36141	462.3101	89	775.299
146655	125206	474	-12.2086	41699	36506	699	-14.5861	38	784.802
964029	2269248	288396	68265.81	457782	825805	551328	131031.9	84	817.451
153781	11662	2268	74.6348	42326	3092	2084	274.1124	39	820.055
120530	67671	40587	384.5307	33136	18776	49465	603.9865	37	823.053
150938	133663	134834	2583.387	42040	36560	166285	3026.588	39	823.229
485111	257536	274200	34200.62	178028	89356	390096	47662.19	57	826.575
2733920	1145499	17544	836.4184	1924798	623083	52534	1925.357	89	826.744
101528	13202	24664	261.8504	25569	2910	29378	44.5058	30	827.361
2857748	944491	10745	253.7945	1910852	480102	29133	158.7613	85	827.443
140011	13119	220	-36.658	34064	2454	-682	-87.8602	28	827.746
2260766	1522899	11699	1619.514	1438520	664938	23687	2475.441	77	827.952
108680	18424	331	179.3691	40864	7491	175	30.8175	43	828.612
2754811	1026678	8243	453.8323	1782766	530837	22663	1013.794	88	839.720
1316604	2170894	849025	58319.3	859528	1512161	2392274	107794.8	103	843.408
760117	856231	506772	32060.51	507878	657857	1917751	78873.63	124	845.804
3177139	1148816	19101	197.3661	3561956	1037413	76960	1956.456	129	846.604
1629788	2050585	670517	37964.61	690724	739374	1143186	58332.54	69	848.033
402042	294226	353582	3385.55	123285	89200	465159	5425.62	49	848.752
2286430	1960015	16682	639.4602	1824243	1231284	48563	1958.784	102	891.535
138464	250246	156990	2872.139	47897	84247	212042	3926.156	45	892.508
2755788	1178629	10288	403.5568	1735882	553417	26855	700.5655	82	901.925
2278705	953386	27740	691.214	1330697	413494	48714	1174.055	78	903.216
191044	18724	20150	322.415	55283	4962	24870	37.207	43	920.653
900335	700516	18938	537.8218	440645	251328	28197	1435.452	67	921.253
156752	42149	19671	491.3431	45065	11867	24414	468.8254	41	924.670
101890	46676	66092	1123.361	28898	13366	83718	1377.98	36	925.786
1383646	470461	48934	1070.397	576896	154542	75863	1061.314	64	925.875
3106029	1063912	8030	564.483	3137792	813485	26162	1563.288	122	929.367
137937	13255	9567	209.3087	34341	2703	11415	427.3815	29	929.852
2543016	1057515	15552	264.0672	1573813	471551	38141	-36.4899	81	930.127
114271	7248	10028	158.9708	24217	-176	7201	196.7761	23	930.202
2589758	1562597	26571	450.4331	1809602	773440	73336	1040.95	131	933.446
2468148	800905	8672	427.0992	1516359	394165	21344	1271.598	85	942.663
182802	40370	8740	164.314	50245	11067	10880	235.368	40	946.925
153700	26084	8607	-76.5473	41828	7157	10211	-169.3629	38	947.035
2276049	1015625	13113	243.0393	1468755	496869	29791	361.0751	83	948.456
2315220	859826	17278	609.6958	1513913	439336	42529	1331.077	84	953.141
261545	329544	301200	3512.32	95080	106139	412188	4766.147	52	966.784
2905781	1332742	6593	344.2673	1819909	659201	17098	838.5978	84	982.420
103596	88547	90	96.049	42008	38575	-359	135.6601	57	1001.192
1332779	1115339	21807	613.9727	872828	546991	45108	1936.959	85	1010.569
3336712	1382749	8900	299.29	1995757	684797	18850	380.485	87	1025.590
2703235	1377614	15203	1865.288	1544126	533378	29066	2685.403	79	1043.099
762178	110129	688	215.9968	230860	31183	584	719.9624	53	1044.661
3132315	1501372	15789	413.9629	2025994	793402	47050	570.505	124	1052.259
1124779	933512	16453	470.4133	782707	416751	45367	1158.689	98	1054.324
3061947	1327540	17451	2061.801	3321321	1127520	56712	4877.143	121	1057.414
2860112	941534	10125	354.0125	1762506	481704	24697	410.1017	88	1062.183
3435048	1638766	10178	843.3858	1933819	828216	26955	2094.176	102	1064.087
3482039	1919973	18256	321.9616	2988879	1328961	54646	1888.441	112	1067.142
101080	113467	177134	1446.417	29697	33047	225761	1645.992	37	1072.961
368390	220881	304548	20101.54	173424	135509	789319	58321	120	1075.281
126425	168591	162666	2120.363	40050	51086	219077	2884.82	42	1090.823
3060992	1128451	11694	293.2334	1848861	527991	31006	42.2366	88	1133.518
3064606	1151153	17697	610.4017	1816989	511364	36175	1486.417	82	1144.295
479161	235899	27548	225.8428	302449	167432	65881	328.7241	78	1146.447
2196928	663975	13568	255.5648	1295141	323928	23633	855.2113	78	1146.920
233045	18629	6815	80.3215	64185	5043	8933	-66.4587	43	1148.225
2833876	1721208	54387	2510.711	2137319	1372740	201719	6297.636	109	1156.797
340359	477421	595614	6745.146	153030	204731	1055288	11981.06	64	1159.701
241649	146617	177299	4872.674	71820	43782	233366	7277.633	45	1164.055
2367827	1036374	8334	609.7374	1511000	479566	18968	522.5048	80	1180.031
427664	84594	17258	-145.4262	147320	24246	22704	-236.1056	53	1181.062
2799657	1082939	25642	566.1162	1752498	552130	50046	1171.381	85	1202.237
3206552	1176544	21359	691.4399	1921161	587875	55474	1761.291	86	1207.727
127461	128555	163684	1828.872	40181	40650	223045	2199.824	41	1209.220
138238	62046	-20	-7.122	38601	17563	-307	65.1773	39	1209.963
783634	132523	23378	496.9058	248446	37640	29858	713.4338	55	1240.838
207918	19745	5491	-13.1549	57743	5313	6231	26.3591	42	1243.935
2636380	905710	10199	28.3639	1687966	439948	24153	188.3833	97	1248.979
648083	957654	908013	36182.93	306808	401130	1537781	62170.31	69	1250.202
3083962	981914	35034	899.6074	1995383	502532	69471	1372.123	89	1256.797
424515	380869	391186	4387.334	279825	386963	1802792	19104.23	155	1258.081
246556	71765	1235	42.2835	84295	21872	1756	309.3116	50	1259.226
110859	67055	26461	-6.7379	32551	18926	33591	-119.7449	39	1264.073
2685466	1770523	55131	1125.649	1678801	797550	91095	1983.429	82	1266.371
2799093	1202603	19857	760.5777	1761348	630641	47161	542.5321	110	1269.579
1214614	1161601	181377	7564.85	760329	636225	511299	18006.07	91	1269.981
635743	1892209	245401	50843.8	434039	958473	639977	87557.31	89	1287.207
3592198	2392304	11943	1050.402	2418389	1304002	33032	2727.695	98	1293.151
209891	239302	466775	3407.077	76836	87113	700262	5591.298	52	1294.958
154027	381219	3627	1054.075	122746	369155	13178	2586.686	119	1298.768
3136740	1654800	49322	822.5642	2109880	875989	88656	2068.402	95	1332.487
1623951	1392874	13967	638.1487	1066311	597236	31230	1824.003	85	1351.682
371790	226819	159974	2094.741	114457	66566	210213	3012.349	49	1363.660
3079226	1278642	12209	297.1249	2081423	627474	21797	276.4117	92	1373.755
290834	82077	41147	677.9467	106927	21931	59418	1059.75	42	1373.950
2471010	854773	8051	592.4611	1476226	364127	16001	1283.456	78	1375.934
2887826	1256671	18777	497.9897	1923517	704780	47431	1912.679	86	1376.344
2035618	749261	16793	615.4873	1265054	343646	35760	1222.136	82	1381.483
616836	608374	383488	3552.077	257517	201962	556599	5962.404	61	1389.351
3239852	1244262	35049	1064.449	1970270	604728	87436	2477.96	86	1389.809
2216131	1207861	14718	790.0798	1414142	576108	29747	1745.407	83	1394.749
2384163	828002	8468	323.4548	1192395	354573	17123	233.0003	74	1400.546
3437230	1408677	12832	729.4752	2333974	806697	32772	2036.109	92	1403.774
149547	31356	6158	149.8638	42386	8408	7512	244.0232	40	1416.769
242455	344073	214840	3533.524	85391	111793	298323	4970.32	50	1430.700
116550	55230	6034	176.7074	32935	15738	7276	105.9836	38	1452.104
2542472	1158256	9328	301.7008	1839921	708068	24727	705.7847	94	1456.834
256493	343110	651050	7074.905	149774	143912	1278126	14384.67	66	1474.292
629834	1249506	1099206	14116.26	354529	531302	1970223	57408.91	76	1478.534
119550	266685	38127	2593.525	50952	97317	65706	3405.906	52	1487.051
2423159	925067	7524	271.2964	1365801	403229	13699	53.7139	78	1490.105
136677	21678	486	-104.9354	37602	5696	218	-211.3702	39	1496.193
2862619	1233820	17071	559.4831	1950858	658900	38806	1195.817	89	1517.364
3309649	1029442	11980	272.078	1931777	518701	24694	423.5334	79	1517.573
127638	36814	314	27.8154	48888	14136	407	-135.5673	54	1537.329
3301470	2007385	28528	437.8208	1968431	1051230	59846	761.1606	89	1542.818
111036	63613	55312	869.6032	30470	17512	67463	1245.074	36	1566.799
174833	255623	226202	2150.532	70102	104415	398090	4568.849	54	1573.295
1191795	2105367	672014	51027.18	734328	1094588	1533966	91732.29	80	1573.338
2362990	1360753	11539	158.5379	1708521	706994	35159	267.6199	115	1581.346
2134416	644529	15194	195.5834	1241454	292554	35396	534.5156	75	1581.662
2241330	993738	7081	299.0441	1416862	469365	16762	347.9482	78	1582.292
2156607	810102	9394	89.2034	1299377	348171	20341	477.9301	71	1582.363
3066443	1534388	13667	678.3187	1996515	778294	35197	1631.152	90	1589.508
308714	70301	13721	109.5481	95455	19780	17898	128.4778	47	1595.235
113340	54606	284	78.1324	57281	51864	823	734.5703	94	1608.878
730221	1819788	87767	74684.33	519844	1041068	273283	121658.6	92	1620.349
465548	49979	16011	264.0171	138178	12361	20038	400.5318	48	1620.955
112304	59825	434	77.5474	33115	18494	754	113.4994	39	1642.579
2679909	1545301	21397	1006.972	1892967	997089	63563	2351.284	91	1651.211
142870	17835	3568	178.5648	38572	4780	3880	97.668	38	1655.724
115372	25119	2855	126.1655	36302	7423	3989	-9.0171	40	1659.952
412739	937849	229111	18668.93	365645	632145	725884	61918.29	113	1672.975
2275462	862273	3836	188.9996	1478254	399614	9474	88.6914	83	1686.817
2480931	724629	18220	624.142	1468778	357511	36501	1535.506	76	1687.066
173464	274833	188288	2160.357	75262	138831	496746	4558.25	77	1690.163
2384313	1242854	26256	685.7616	1349171	523579	55670	1374.087	81	1698.868
118195	119758	151704	2407.794	34465	33837	192974	3152.042	38	1707.352
102779	89368	131722	2097.204	30785	26890	172106	2577.947	39	1707.928
125008	84196	89454	1926.569	35949	24210	111755	2154.456	39	1732.186
3020840	979235	26060	745.966	2661692	789580	67939	3017.578	118	1782.856
2547685	836326	14158	324.6638	1574577	392525	29927	729.5047	82	1785.652
114285	15139	4585	48.2185	31105	4081	5314	69.3154	37	1791.254
3359777	1638044	39066	636.4026	3423260	1623859	77474	2023.491	195	1794.333
401504	41198	10721	239.2481	117066	11147	12781	598.8141	46	1795.265
2951615	1300362	12871	678.8631	1897541	630768	28413	1161.369	82	1795.468
2399061	1115114	13088	294.6368	1586032	549033	31860	864.346	112	1800.863
114301	12440	6032	206.9952	31231	3496	7206	217.0566	36	1810.435
2850908	1806404	26449	488.9889	1790620	1005252	66436	1462.86	102	1815.031
2288601	885023	13639	533.3479	1393199	435418	36382	827.6302	74	1815.114
3792135	1427663	11576	301.2136	3089938	1057307	44816	975.9776	120	1821.290
3161996	1203651	10860	538.246	2032456	645696	23056	499.2416	85	1864.964
306664	241029	170377	2627.75	95960	72861	224496	3223.026	48	1889.082
105748	30024	18809	323.3849	29400	8569	24246	399.0006	37	1891.756
2747363	1156040	32503	729.8183	1640992	515238	53099	1377.054	80	1895.124
189224	405361	304855	13079.37	85557	212286	695981	24654.33	85	1899.402
3158620	1289222	17994	504.6634	2618766	948980	76130	1851.893	152	1901.375
217011	34050	4459	-61.6501	59251	8997	5337	-139.9943	41	1907.582
2533506	948662	6266	202.3226	1466636	410507	13039	685.6879	78	1907.621
2435193	697852	10979	249.1219	1260490	283400	17126	277.5686	73	1909.744
103794	12207	170	95.537	28644	3570	-75	189.7925	36	1914.508
3298068	1365805	17968	446.4048	2518489	1285615	67513	2213.879	120	1915.841
2823277	1082565	8459	443.7499	1819973	541780	18355	653.7155	86	1920.472
243530	24267	9242	297.0762	69905	6702	11347	388.1667	44	1926.521
479598	67078	6063	75.5343	158780	19334	8286	117.6446	53	1941.972
2455805	1317175	35050	1347.305	1513812	658782	71945	2874.115	87	1944.197
2650452	1561434	14154	506.2394	1587818	750661	33570	708.277	83	1956.818
3019431	1694464	14667	639.4187	1907441	837760	41071	1243.883	88	1974.866
3407477	1539409	22969	1002.761	2327189	896227	51062	2683.178	119	2008.030
212970	187956	62235	18255.38	79066	75636	96452	32375.56	55	2011.514
247413	32929	426	-60.3014	69209	9014	448	-145.4672	43	2013.351
245540	514106	256846	3972.861	124604	253168	604167	10472.37	74	2042.728
3136376	1519047	21287	447.8007	2177195	947169	55263	1758.654	99	2060.793
191761	296114	292313	5934.159	68460	103621	458375	9437.838	52	2062.092
2324987	1516083	24267	431.9787	1430866	754606	50041	618.1001	84	2065.027
2923895	1235989	14146	720.3906	1653932	566168	28839	1412.068	83	2094.971
2894819	1434483	17430	695.823	1845840	733591	39903	1226.958	87	2114.263
1338870	1153751	420100	64099.61	681372	669846	869200	115691.1	82	2115.780
2985643	1477880	7475	366.3475	1812827	721886	16323	382.1203	83	2120.929
188388	14601	3425	38.1425	51607	3800	4003	201.9683	40	2121.809
3563325	1292830	14971	1289.673	1993777	626274	33503	2553.918	82	2125.083
2767224	876099	14800	169.28	1705014	424650	28762	210.1482	79	2125.743
255591	385387	230680	24605.15	166471	240189	600496	77580.63	88	2128.564
149806	15913	6701	145.7261	41417	4190	7859	374.0899	39	2139.897
198165	23073	1710	98.931	56274	6421	2057	48.9977	41	2148.984
2303298	1262333	14296	176.8056	1641491	691121	32374	674.3814	92	2152.003
3494778	1432912	19316	721.4276	2022753	714316	45610	1664.721	86	2183.454
241725	371489	243505	3963.631	80778	118999	332246	6184.801	48	2187.947
120050	49500	32144	403.4784	33535	13959	40057	581.7977	38	2216.546
2699424	1959983	17495	301.4695	1857416	897799	40792	687.0312	117	2220.153
2716519	963204	8925	531.6925	1587568	432025	22325	1188.432	79	2222.394
2634229	1126098	26480	799.528	1551329	551074	66687	1446.741	100	2224.704
2740051	1519409	21962	174.6682	1751020	737052	49986	427.0146	84	2226.906
2560505	1182851	12189	329.0029	1481471	509274	30483	832.4963	80	2232.849
177476	112302	166744	2536.538	77359	42331	271799	4150.124	53	2234.015
2507008	968386	9276	358.1836	1701499	465801	26614	537.2454	104	2235.192
128153	176370	263210	6410.081	93280	150827	808392	22979.39	81	2237.251
3244194	1122494	9267	421.4787	2063554	635567	17678	859.1358	92	2240.921
230850	413364	632506	4445.387	101277	152421	943440	6692.984	57	2245.541
680783	905782	45499	30242.69	275680	304846	68446	48643.62	63	2252.614
2866622	1499813	24115	944.8515	1943915	751507	51571	2066.933	88	2256.683
3188576	1360486	5398	308.2278	1996357	705053	11216	337.0176	82	2257.351
2297987	767972	14990	396.939	1261613	339670	31090	973.149	78	2258.486
134301	45553	17	359.5537	76497	38123	310	1504.391	84	2289.007
631455	1187795	5391	1758.235	226133	381310	7188	2561.647	57	2311.048
114709	12357	3503	12.9183	31204	3298	4032	80.7952	37	2325.908
1796634	894979	130396	2655.016	903702	326417	218244	4037.688	70	2333.230
2729198	1619554	21900	599.59	2558844	1204423	70306	1807.967	136	2336.004
139170	11805	1298	6.2178	39005	3293	1123	-66.5997	39	2344.285
123066	130020	102506	2035.387	35800	36912	126803	2320.048	39	2345.159
3546150	1709687	23452	818.2572	2345188	857217	64573	1906.945	92	2345.620
3675874	1234741	20218	149.6298	4373555	1439290	101878	1827.756	139	2345.847
442873	936283	111565	40345.8	233164	457408	261787	60278.85	52	2345.869
2270795	847786	7376	134.5936	1402056	403728	15019	683.7659	71	2346.226
2680119	956035	6693	359.8773	1690886	475899	13306	636.2666	81	2352.096
185004	480891	615624	3404.706	67117	178633	1014142	6315.966	43	2352.378
121489	48247	30966	147.9926	28613	6879	37303	298.0983	27	2352.421
197810	209984	114701	38520.53	80691	84500	214522	59676.29	61	2360.627
105025	30776	20092	401.7612	29290	8483	24739	450.0579	37	2388.547
110117	357995	481275	2795.528	94562	287459	1524522	12068.28	96	2398.453
3388713	1327245	7115	448.1515	2166178	714588	19589	948.1429	89	2414.090
2336151	1215608	11034	343.2074	1386714	566171	22785	163.2385	79	2421.074
2405112	1202550	6383	490.4863	1324263	469438	13827	1033.295	76	2436.490
2974332	1657852	23038	525.8318	1786081	812865	48328	1396.601	83	2442.231
2384833	1447251	4239	481.0079	1543057	721009	10279	771.8519	75	2442.245
3091640	1040107	94107	1093.003	1956387	565433	330238	4067.752	101	2449.453
201981	82579	24272	386.2592	56545	23189	30242	849.1762	42	2453.314
3196610	2672490	266912	51177.36	2944349	2090646	493020	81564.42	111	2453.652
681067	1684178	798088	41899.14	297600	722439	1478324	68503.18	54	2453.691
3059955	1219790	21223	751.0103	1846250	587974	55004	1267.924	85	2464.827
108190	17756	104	97.0344	41241	8193	14	259.9854	49	2466.841
162070	26985	5450	-240.255	50516	7615	6690	-216.691	44	2473.617
2528655	1024354	12500	450.25	1645953	497527	33457	1166.538	98	2475.163
2846542	1544051	17704	827.3944	1759649	691044	43613	1583.089	94	2480.243
2398782	933871	6303	276.9983	1479987	500027	17170	180.237	83	2496.126
2716496	913504	4399	285.9839	1422096	401487	10773	325.7653	75	2504.473
2572277	1128385	8661	210.6821	1654091	539623	19015	-56.2585	82	2508.139
169044	181967	107779	1716.602	51356	52517	141366	2220.433	39	2508.572
106109	153859	126810	1277.041	34045	46401	168842	1650.636	41	2524.551
107551	103277	272316	2621.728	31375	31725	368774	3835.421	39	2539.593
3336535	1094595	8857	295.4777	2168538	564321	19652	992.0772	87	2547.291
2596017	912079	77278	709.6958	1468794	443865	187356	2980.472	85	2552.184
109639	57232	45994	533.4634	35437	17599	61052	700.6172	41	2563.961
2530756	666832	16689	576.4529	1473532	295852	29621	1121.538	77	2565.646
434486	189762	184644	26108.73	153561	65228	264592	37827.21	55	2567.477
255539	28052	4930	246.573	70374	7689	5867	396.7387	43	2577.952
2840140	950350	17729	352.7969	1839481	477421	39926	1545.649	91	2579.777
2592662	903702	8526	242.1086	1557823	428371	16121	449.1881	81	2583.836
2803581	1468964	18212	501.2932	3174837	1539451	72468	2219.855	132	2589.356
3138876	1473244	10789	433.4629	2125487	797184	27687	1061.841	90	2590.055
3562855	2042555	12321	757.0081	2562048	1310090	44220	1613.742	134	2591.963
3677145	1548565	12315	697.8715	2590634	918632	35049	2062.449	118	2595.622
310675	390949	383946	5888.17	134950	146217	611919	10388.86	59	2598.571
3913034	2545400	16527	624.7647	3017531	1706347	48167	1674.769	111	2608.325
192835	18832	35	221.9635	55078	5022	-195	110.0605	42	2617.280
3503137	1177003	21156	1040.652	2180836	661040	51619	2500.026	87	2624.879
3239495	1407271	37003	925.2683	2107947	653686	92652	2375.377	88	2648.941
3089095	1593949	22511	573.6671	2451005	904989	66249	1206.769	152	2654.248
4195028	1364734	25070	675.427	3486048	1125546	85195	2242.439	114	2656.403
482347	683837	99917	5988.944	237257	330484	241750	14928.17	67	2656.854
2636381	868827	12785	444.2385	1721201	530673	39422	1481.174	112	2657.290
2533653	1081476	9619	650.8259	1675816	553795	15248	1716.813	104	2665.574
132816	36538	5672	-360.2008	36653	10153	7540	-588.006	38	2666.727
2976929	1001832	5802	533.0922	1904769	484459	10636	766.4796	89	2670.859
103814	124095	67473	1471.635	28870	34704	82834	1687.187	35	2671.749
2761720	903973	13899	483.9339	1626827	441388	34292	1098.381	110	2672.458
169766	13661	2616	134.5576	44662	3154	2280	439.908	35	2672.971
121966	250297	168838	2694.212	95745	192267	582306	9649.167	93	2677.901
162662	20532	4323	84.9203	43940	5463	5290	-44.231	39	2686.101
2854417	1093123	7351	207.1911	1934469	561561	15264	411.5104	91	2694.189
126366	329541	168507	13577.84	59315	130377	286764	21456.66	56	2707.573
2233344	1134488	4596	109.6356	1332748	522396	12739	-72.1421	83	2708.462
2804548	1419577	5262	421.7982	1920335	680566	14909	777.5949	87	2721.876
128980	78254	-7	112.0073	38330	23527	105	193.8905	40	2724.019
185852	20616	5817	-200.0663	52666	5795	6767	-282.7713	42	2729.869
163682	203301	77664	1880.15	62326	74230	123758	2481.224	51	2762.838
2566200	949260	13062	379.3782	1414465	424680	26408	85.8888	80	2763.298
235286	24400	1941	62.6901	67642	6391	2271	228.2031	43	2766.360
728208	1354550	124137	35358.69	405985	851824	372911	62302.11	112	2767.743
308834	653167	54173	4333.505	161626	293888	110210	7853.781	67	2769.249
170974	228067	3022	344.1342	46520	62090	3375	842.3375	39	2777.642
138736	86045	100456	1561.382	39775	24392	128459	1564.75	39	2777.914
2918688	938842	13849	503.1289	1910743	536297	36388	1483.767	95	2778.073
2529806	1167820	17627	559.4747	1411070	545192	39020	1101.022	79	2779.177
816673	727496	65884	1132.292	713711	484526	235592	2830.311	115	2784.340
2947043	1141040	26264	623.6104	1784048	559868	60552	2007.567	85	2786.022
348923	41567	8688	-68.2032	110388	11697	11884	-190.1076	50	2787.568
100861	165643	200522	1764.884	37305	61492	311115	2606.552	45	2798.887
3112682	1212247	15467	620.2987	1955944	656584	42599	1333.004	91	2800.924
376861	194502	112587	2530.731	126933	72367	203355	3951.216	59	2815.540
3216083	1261418	9081	440.2441	1893128	620222	21835	607.9435	82	2854.632
180625	189251	219535	3212.914	65682	71073	362513	5191.379	52	2865.931
473255	237330	42332	807.4252	182435	75647	63528	800.3208	58	2883.711
3059865	1224548	13294	620.9934	1911625	641224	37079	1033.332	104	2886.241
2683440	1045939	14369	418.3009	2502538	954542	62667	1262.219	115	2886.636
2462069	1230050	47131	599.8491	1439368	538457	96436	1304.86	83	2887.412
347300	332236	226278	1876.596	114418	100600	302515	2324.092	50	2896.450
3240856	968497	6913	240.2193	1968536	478090	19912	310.6632	98	2899.631
2122371	1770325	15321	288.3081	1454238	945911	42923	542.3803	95	2902.361
722377	1256367	22650	1588.665	567020	715677	60336	4476.649	99	2957.888
256157	26869	7776	10.0336	72235	7434	9683	-83.3837	44	2977.899
3000697	1503136	19037	901.5757	2096829	792464	60935	2076.454	119	2979.758
670125	963680	59022	7340.734	415814	503380	128844	17124.35	86	2980.490
3346247	1847475	7321	602.5081	2471645	1045124	16055	889.6855	95	2985.092
118243	115754	150324	1313.376	34445	34448	194114	1726.995	39	2986.610
2506206	933341	7949	986.1389	1599618	475890	16917	2075.644	80	2986.632
583898	47903	3294	98.9934	162674	9065	4234	129.7274	38	2986.645
362265	442805	569112	12946.78	124013	145088	821372	20067.57	53	2988.114
186770	24073	8323	257.3203	52221	6380	8758	169.7238	41	2988.728
521147	872214	65093	24137.12	423136	599021	221113	70124.84	130	2991.001
1018159	1918214	536142	44158.17	688452	1036794	1382080	91978.69	90	2993.144
3144973	1173247	14277	219.5397	2093201	617010	36754	1151.099	95	3003.592
2698275	1569474	22066	481.7026	1936372	856428	51106	406.8466	125	3008.539
181189	18372	21903	-7.8417	52013	4992	26619	72.5259	42	3012.650
1782162	1583224	161834	3215.087	912893	679507	389672	9040.199	102	3012.820
2801061	1326771	11916	708.2876	1679652	629643	29910	1383.951	88	3030.900
3301269	1195134	13019	327.5659	1941329	585805	37578	612.5258	85	3041.771
2544264	1590907	12494	338.1134	1789773	810833	33150	350.715	94	3077.649
2563249	1273613	8258	360.6738	1688332	612108	19888	755.1168	85	3082.319
234721	72533	309	151.5349	93240	23087	-104	325.9656	52	3083.439
3017464	1528929	25338	677.8618	2009848	808322	56213	1283.949	88	3086.083
2370457	1077857	7344	506.1984	1446423	490536	13238	799.0518	78	3090.854
111848	69710	19556	1232.892	31507	19504	24917	1568.444	37	3092.666
2631871	978483	35298	593.6178	1739695	508616	76926	1076.349	87	3094.190
106455	14719	7136	-17.8704	28987	3930	8399	2.3839	36	3105.514
130553	46224	60744	862.9384	36348	12429	73353	968.5033	38	3107.224
102090	38078	3262	-20.4018	26618	10149	3619	151.2259	33	3118.950
2417752	1359181	44159	825.5199	1333646	640697	103230	1630.203	86	3123.883
182683	208921	192259	3165.93	57543	62088	251202	4418.032	44	3138.949
2509561	911164	14893	807.8973	1343781	385594	31953	1222.963	76	3146.511
2902274	1158740	10345	662.3545	1660762	536773	20591	1807.955	78	3192.571
3258988	1018048	11075	418.3075	1975284	502695	23739	837.9579	82	3202.295
140912	245576	349392	4200.491	57061	88288	539980	7293.878	51	3208.571
128951	18451	1411	83.9571	37041	5275	1565	226.7965	39	3208.992
3550258	1451201	58184	426.3224	2662288	853763	158247	1264.257	122	3212.097
342542	16029	6253	31.1933	85338	964	7669	0.4309	31	3212.258
2952807	850369	14068	190.6148	1894806	420067	34506	743.5866	86	3220.076
124587	29358	46332	742.8252	37910	8654	61092	989.8612	41	3233.745
3079675	1379926	9250	431.925	2259825	727414	26725	1296.272	98	3246.516
1430278	1062463	24780	733.158	806238	560862	43354	1052.359	83	3282.024
4312721	1613872	30520	1041.172	2690244	973413	85711	3265.187	91	3282.894
214563	40333	14011	93.8171	62768	10917	16908	329.9388	44	3296.641
1489913	1286464	10921	371.4681	832378	539051	22273	579.9153	79	3301.625
123919	246784	242888	2335.417	70429	173683	668891	7139.585	78	3302.025
3249025	1753078	17499	1080.894	2081424	847579	39861	1650.002	88	3309.094
2554242	928410	7064	312.4904	1576317	429866	11887	1367.461	83	3310.723
2446618	1197278	14727	527.7847	1736699	612817	39183	1321.566	91	3316.111
2430135	948913	12337	609.7057	1518282	503084	37520	1057.872	89	3324.785
324781	399851	592659	19675.37	197035	337682	1704776	56208.73	102	3327.788
477548	419764	18086	86.4246	244161	163550	33301	-338.0139	68	3344.188
173136	13969	853	0.2533	48238	3720	940	-90.266	41	3356.705
335941	199683	30401	817.2961	92863	55589	38031	1136.339	44	3356.957
199147	265548	382946	5996.071	72408	93119	573829	8903.007	49	3357.621
2586998	833415	10159	314.1199	1441763	391001	21383	396.9863	79	3408.252
3261882	1116935	31659	937.2699	2065207	645176	74637	2112.736	123	3411.554
2259184	815712	8110	328.971	1279053	360243	12947	115.9267	75	3414.025
3228939	1010113	7730	406.653	1883879	490082	18372	667.2692	80	3414.717
3032625	1320609	12169	742.8809	1828822	661452	22343	2078.842	83	3417.085
2595471	1433082	14857	624.0777	1702599	704723	43342	647.0862	116	3420.792
972045	1460197	710165	13422.26	515652	718993	1525662	26729.24	76	3421.942
3530609	2308190	17224	1051.466	2430788	1254259	44819	2241.546	108	3426.607
3103503	1066483	45329	477.1569	2154776	619838	136925	1925.493	86	3426.951
2662578	857014	7388	7.8668	1577817	427495	14143	196.8223	81	3438.714
3218285	1458821	8931	552.8291	2166436	760854	17239	1075.308	103	3446.145
2845289	1190116	12592	552.0112	1725617	577706	23467	1339.099	85	3454.427
2032231	1843353	116028	9615.57	1099932	934331	373047	25513.54	111	3457.074
141555	49850	2586	9.8746	38139	13223	3257	-85.6823	38	3465.495
175963	43550	53054	9295.529	50569	12648	68383	11121.69	41	3467.186
401043	719076	447495	6222.47	254105	374982	952236	12124.24	75	3475.908
2747078	886200	12624	275.4064	1554676	382816	26653	725.6333	79	3496.995
511350	794361	592613	34301.99	292760	408473	1124379	74338.86	75	3506.062
3223452	1192637	17302	676.2422	2090327	650986	43281	882.8641	98	3509.600
3059985	1104943	26009	933.3049	1825083	559490	54299	2022.374	82	3510.913
227129	444630	242722	42231.3	148715	227900	571365	67465.58	71	3512.134
137192	50039	41418	1049.95	37189	12227	50999	1240.244	36	3512.145
384157	54146	15915	287.8315	123846	15551	21214	-12.6946	51	3516.653
2677911	1537685	11213	610.4493	1982012	844424	28220	1240.142	91	3516.668
2809525	718904	14495	710.1695	1521168	302778	28418	1379.65	69	3516.865
2167310	633647	7414	201.1254	1501091	326106	12647	753.0967	87	3522.899
2251469	767006	17390	291.579	1316677	355133	33512	750.6232	82	3525.616
2486483	1244685	16195	575.5395	2804487	928657	59628	1774.531	127	3526.220
142052	30516	83	-77.9437	36795	6989	158	-245.7362	29	3526.405
3433882	1495414	6735	388.8335	2474920	829029	14378	383.0058	96	3530.124
2658240	795995	8296	212.2056	1495509	383666	21740	312.614	82	3530.946
3209011	1123613	23407	719.7327	1948861	577849	49171	1860.293	87	3531.868
2391155	989925	18974	366.6414	1351675	434597	37229	899.7469	81	3535.660
2452121	1569921	21126	624.9686	1487702	848287	47306	1320.667	106	3537.332
2803806	1054162	17295	599.2495	1771363	519086	46643	1510.072	91	3540.324
180958	15309	19277	362.0397	51461	3960	23338	319.6618	42	3545.406
3828746	1533934	10514	326.0354	2614508	788588	38187	1033.891	131	3546.104
1010734	1073277	714985	59921.66	582709	585010	1621181	126373.1	88	3549.617
581350	377047	302585	59567.02	308540	465927	1843392	124465.9	192	3559.080
2844918	1012607	5650	224.965	1849089	524855	13674	391.3114	85	3640.407
868715	1273917	116681	46011.61	578349	753614	370937	109269.2	107	3641.012
2108775	1099863	80280	2095.708	1098630	433277	150318	2932.24	72	3642.495
180223	155556	134894	1771.753	64769	85659	300554	3266.279	73	3643.822
158320	101808	156745	2219.395	47520	29587	202425	2621.042	42	3648.687
2889284	1044363	15146	492.4906	1634804	461195	26344	667.0984	80	3658.274
2574005	1962431	7951	841.8511	1918855	1089458	27013	1711.829	118	3660.851
2814139	1228440	20423	934.1303	1686191	582678	43766	1319.073	91	3673.115
138986	27503	51429	794.3669	48157	8094	66695	799.5895	45	3687.588
102568	171776	53364	414.9204	32334	52667	69230	416.803	39	3725.145
3480271	1247401	7400	412.14	2317850	644157	17395	815.8595	90	3733.494
385508	36103	4811	9.6971	114771	9536	6245	108.3445	48	3744.311
152377	309317	80449	17192.39	144199	297547	492968	49818.91	152	3750.713
2750711	1062545	11663	757.6943	1644840	557495	26327	877.5447	83	3753.505
2931645	1648063	27148	405.4028	2736613	1196404	84164	2015.8	115	3754.770
1236477	1705035	244812	46979.55	631203	821880	640634	83136.77	108	3755.974
265601	542045	410000	6519	113234	205075	667973	10836.69	59	3759.107
642423	136385	31742	162.3262	262170	40476	45364	495.1204	59	3759.355
152235	39038	17049	33.6489	41280	10609	20662	-74.2618	39	3768.108
112285	13663	18973	140.7853	31944	3793	22743	177.2823	37	3769.126
613410	1498054	545306	12764.47	403242	777204	1400519	34097.32	90	3770.427
3360898	1374784	15983	684.0463	2189126	825865	44549	1002.399	98	3784.942
3070023	1098317	10840	523.124	1774353	612525	29715	1213.011	84	3792.754
2566092	1291192	11978	596.3658	1686705	662291	30968	1493.705	86	3843.425
358855	704066	534939	6665.278	194072	324027	1103208	13378.37	67	3846.739
3206942	933905	5634	437.2674	2029637	422572	12528	703.2208	86	3847.174
342099	540419	303983	4658.846	160078	231829	609821	8495.758	62	3866.682
107956	5968	9779	-80.1981	28956	294	5730	147.453	33	3866.747
3022439	878966	3862	584.2582	1850498	425768	6831	733.0191	81	3868.572
2056443	1005431	9622	196.3942	1259665	479137	24581	490.7941	79	3868.940
2462918	950259	7808	278.4288	1601212	445762	15998	371.8878	80	3869.334
2588876	2107682	11195	1154.04	1634711	939773	27012	2130.973	77	3869.446
1282575	1591533	468551	57683.51	839811	884686	1177350	99543.34	87	3870.853
132523	23604	2530	5.933	35645	6502	3035	19.2635	37	3887.162
3057378	1327855	14267	491.9787	1984545	694661	33051	1701.961	106	3901.224
2665305	1510614	9659	375.0699	1929971	778448	20260	803.586	89	3928.921
109099	167272	2937	55.3657	29628	49178	3769	104.6409	36	3942.219
149297	295315	268384	4565.542	61361	101638	386864	6907.271	51	3950.475
3614821	2659660	10807	1225.873	2776323	1721094	30101	2801.466	97	3958.599
2886464	1027787	8507	338.8427	1769708	479099	17138	491.8418	82	3962.258
183823	132517	120511	2390.467	53428	38000	151696	3299.946	41	3963.145
2066656	1190113	19525	584.3525	1278166	569137	51270	921.247	82	3974.505
258857	439174	401565	3405.796	98886	146676	581262	5386.398	53	3975.468
2355855	1642942	91043	1761.912	1371325	808625	204749	2823.619	77	3981.789
2834688	1261066	6639	364.6479	1798515	586910	11242	1103.276	87	3984.776
2290439	884339	18464	736.0304	1375741	425571	40749	1647.219	85	3986.690
2341570	1055044	20888	530.2168	1459785	486701	50751	955.9311	83	3987.921
923873	765348	538704	50296.5	499480	461414	1056096	132557.8	86	3993.251
197806	17374	12508	-142.9012	58936	4287	15496	-163.8744	42	3993.974
2359691	855856	14753	312.0433	1268848	375160	31992	1085.351	81	3995.718
2328903	873446	11435	150.5035	1452036	409161	24674	-174.5886	80	3996.427
2758908	1163363	46665	1028.906	1619784	608572	108698	1732.358	88	4001.889
166334	139549	179325	2464.133	51309	40781	230929	3245.317	43	4010.312
439951	1022916	17555	677.8355	132411	327667	24205	1131.901	50	4014.153
148738	250896	331919	1939.856	44150	75767	435448	3173.033	41	4019.449
234133	42512	305	108.1105	113296	21989	302	321.5422	59	4036.860
2642805	851415	11250	386.125	1593736	440076	21597	815.1917	85	4073.914
116428	68860	5456	306.8816	32737	19627	6211	350.2371	37	4079.464
2448652	2858959	527021	125919.7	1748648	1573508	1490345	293377.3	94	4080.981
2230072	1586273	92843	2795.892	1260410	646172	196280	4836.308	76	4082.371
107740	92226	112663	1527.794	30491	25608	139823	1912.47	37	4085.288
2956688	911944	10861	263.1021	1723465	484154	25380	644.818	94	4085.605
2574119	1073769	10950	624.295	1530310	514136	28397	1699.672	86	4094.754
2925560	905685	9752	498.6872	1591427	412975	20977	1235.41	79	4096.323
806506	1143641	416306	34533.57	443313	475149	842647	55053.1	74	4097.709
3863827	1743070	19028	704.8708	2616415	1130518	55153	1824.483	114	4100.728
225265	25987	2354	-52.7406	62525	7136	2768	-41.3152	42	4124.913
2573168	1021288	6033	338.8513	1557930	475465	12191	664.7151	81	4166.171
427988	93797	30615	137.5015	153113	28306	41831	-179.4809	55	4172.831
2388870	1174257	21232	281.7152	1584107	599311	47464	547.9304	85	4177.295
331202	232819	118980	2703.778	135382	93449	199129	4115.337	58	4178.402
112017	70203	119840	2492.024	32163	20337	151857	3037.778	38	4179.207
2034872	1225547	19168	853.7248	1463086	565452	55523	1745.24	92	4183.064
1578614	516809	12465	440.2865	961912	219150	26936	1109.91	76	4183.851
301098	226241	3951	1407.451	100008	70529	4888	2540.617	51	4186.343
104405	280903	296042	2583.556	61162	143350	631245	6968.845	58	4193.959
3628599	1537177	8503	674.4183	2068890	713970	16463	1236.974	82	4194.696
124661	78198	122231	1398.959	33819	22477	153224	1969.066	35	4195.351
2949911	982693	32878	853.8558	1693021	461601	63155	1159.995	86	4199.163
389655	280809	71922	51261.43	227578	168745	150360	115981.2	76	4225.151
198600	112153	67141	59312.41	82527	44773	125433	87032.19	55	4262.958
214397	19689	19018	263.3098	61344	5315	22557	453.0477	43	4273.156
317896	47892	9114	201.4954	98604	13854	11632	174.1552	48	4273.422
2564183	1492061	27543	681.5623	1583814	652004	54359	1313.74	82	4276.463
1196669	1409480	196832	54727.88	828875	780707	631856	116035.9	83	4276.533
2521284	1276708	48289	852.2129	1462873	745035	100788	2515.607	98	4278.465
123487	74904	70306	1230.967	33155	20399	86312	1323.703	35	4279.222
719440	227128	109679	47482.19	245626	85165	192726	64513.73	58	4282.167
2010036	1117175	11835	805.9435	1228802	521800	21898	1316.878	84	4283.371
2732761	1286666	7647	483.5967	1645437	667737	22975	1410.897	87	4289.093
466169	112745	28521	869.8281	177712	31866	44802	845.9922	46	4289.177
2637452	1223437	14152	610.5272	1701435	611353	37641	1195.46	84	4289.382
1426797	1089974	7234	330.0274	951743	528843	19403	872.9083	89	4292.661
1030118	3550688	182859	35742.59	662390	2017378	408286	55741.64	105	4296.175
245228	586562	507212	3830.193	131454	223339	967549	6971.699	60	4296.192
612554	84148	706	144.4066	274757	33613	2006	598.3366	67	4303.287
128673	147881	290008	3134.849	54462	71527	554627	7106.175	56	4303.699
484442	373668	29126	55034.77	188309	125452	46065	75318.25	58	4308.946
1505487	2100771	503639	35411.35	712707	970168	1107339	69625.91	80	4310.719
114220	104683	31135	186.6735	33077	29513	39320	264.852	37	4311.557
479738	59676	20204	497.6444	159983	16940	26962	341.1682	53	4318.632
2606609	2393473	7928	684.1608	1733902	1149516	16050	1758.405	84	4319.129
2418254	1077205	23649	529.9089	1646702	488137	40350	1047.635	86	4327.995
102796	11202	1359	-135.5601	28141	2689	1640	-340.996	35	4329.066
3513223	1490219	7234	629.0274	2247221	778365	19652	1569.077	93	4332.323
919650	206922	2237	122.0957	375532	68940	3589	267.5429	62	4336.385
2319479	865279	10589	316.2429	1346330	381696	20112	204.8832	78	4343.418
2503083	2382194	10959	949.9999	1959253	1352705	33902	2207.502	95	4353.795
2317570	2061203	47180	696.798	1423234	1059396	78511	1181.267	80	4365.117
3266271	1369876	7502	684.4622	2134836	693926	23499	855.4939	88	4375.432
109787	25888	4214	10.6054	29851	7000	4876	184.3436	36	4377.749
474907	484295	528463	34294.18	293099	468708	2080429	70563.27	114	4384.368
4548702	1817780	17548	928.8428	3338939	1187999	58320	2940.752	109	4396.246
351868	42072	318	-32.7602	106193	9862	208	-95.9312	38	4396.559
2230126	1878491	25649	770.1089	1211151	735614	56316	1337.128	69	4396.616
3199284	1251557	25371	999.1131	2065236	663471	71348	1732.023	92	4397.366
2605566	874373	12887	409.5607	1506478	433536	30139	727.9979	77	4397.749
2400075	1703845	21824	573.5264	1616463	831200	48343	579.4423	108	4400.335
2810023	1175190	10869	372.9509	1619787	497465	19160	94.876	77	4411.473
550114	238484	222952	38075.21	261483	165494	621229	68887.15	79	4418.596
207705	139777	171087	10481.58	115115	96909	368079	36789.43	79	4420.611
114037	272972	259810	2798.341	77464	169335	771789	9194.563	77	4431.701
449053	447118	241772	4888.009	151563	148784	372536	8371.069	54	4437.338
105100	20454	6387	0.9107	28919	5471	7711	-191.6129	36	4472.566
2364587	1163877	4430	230.523	1228935	473479	7688	428.6968	73	4492.648
773375	1311131	17409	4374.845	378058	577649	35251	8441.381	74	4495.846
2836433	1016531	31756	651.3116	1679512	494044	49446	812.7206	82	4501.539
2082617	1147641	8316	309.3276	1317396	533486	22360	595.396	102	4504.359
1566254	1147651	31843	590.7923	968103	507169	79238	1165.652	82	4510.896
113014	120093	712	5.5432	52678	74889	1620	35.882	92	4520.883
656163	1320184	18301	41070.48	428817	866529	54107	74397	102	4537.603
415741	957748	886532	27695.04	213840	471679	1810716	57439.97	78	4538.644
235806	23793	20865	395.5265	69854	6968	25676	393.2236	45	4554.170
2217226	726847	14679	358.6919	1337669	333236	28898	746.5778	80	4596.535
2889852	1302793	10411	626.8571	1759913	536329	19268	1200.335	80	4599.904
2039290	757822	11908	454.4388	1289638	370968	24875	499.4875	80	4606.213
2614112	961189	29293	860.7373	1536108	459048	60514	1541.035	86	4615.403
3815086	2692327	19094	1023.373	3040829	1671810	56747	3128.107	127	4616.416
825258	1531150	122873	79014.58	550059	885052	460491	188447.3	90	4617.509
140143	64198	79216	1182.818	38555	17731	98024	1529.346	39	4619.656
182539	210072	214175	2287.218	60258	63962	281705	3492.65	46	4619.938
2868862	1653955	15500	929.55	1844144	870825	36983	2086.146	93	4621.956
2961165	1089624	9835	511.7435	1898795	528260	27244	1383.588	94	4622.499
2323235	2134869	36993	1609.707	1425155	877174	81618	2739.17	79	4628.200
3421974	1615295	77059	1916.21	2177022	827151	160202	4142.932	80	4628.449
3827875	1068403	22349	491.9789	3049241	959756	73092	2037.061	115	4629.191
3020857	1209597	37821	581.5581	2008184	617640	73490	1451.789	96	4634.648
541606	79893	1436	196.3596	157697	21359	1940	186.834	45	4635.173
2985983	998087	8875	737.8875	1784880	470185	21441	1114.64	82	4640.465
3195161	1094362	16045	689.1245	1874540	553571	35660	844.526	86	4642.466
183550	557775	348827	8420.795	75851	219986	579912	16661.66	55	4700.985
3263194	1065356	11435	609.5035	2062738	509383	22644	1845.528	86	4711.412
253058	35364	8692	95.2212	74267	9805	10253	-61.4067	45	4715.115
363949	64300	23426	350.9986	117775	18733	29968	208.6048	50	4715.981
2463916	952700	8735	477.0335	1427442	441559	23370	535.057	99	4717.664
3437753	1386143	28705	748.3505	2434026	873870	87840	1569.824	102	4718.538
156616	157389	163237	1935.196	59552	71638	298625	3582.863	55	4720.392
1127356	299578	3033	266.5513	393907	91138	3126	378.1686	58	4720.993
3428961	1398825	12672	210.4992	1952729	669763	29809	126.4849	84	4722.338
2407012	1120118	19432	401.7352	1652733	557870	40532	967.4452	84	4723.892
2538900	637173	5611	410.5771	1385614	260759	9314	489.7154	73	4724.715
128469	46209	17229	132.7469	35351	13111	21924	111.1364	37	4726.459
146214	62033	33358	966.7838	39851	17135	40562	1144.128	39	4729.313
2248862	1046515	10613	472.7893	1355983	496486	22769	328.5409	80	4731.878
2494531	1169459	12002	458.9122	1683139	621318	32106	422.9466	87	4733.915
3744724	1773439	17869	342.6509	4954133	1969282	80322	2612.664	143	4735.163
114632	120031	73935	2079.753	35573	36500	100419	2605.706	41	4740.894
2776025	1007829	14096	777.5856	1536831	414146	26663	927.1943	78	4742.563
877824	758132	37207	2308.913	513513	409825	91480	4286.028	94	4757.664
1574809	669169	69047	1956.137	779019	244196	119775	3320.377	69	4783.964
2647750	729923	12596	544.4356	1585579	365554	26680	1778.748	83	4826.528
287012	356270	449553	3155.323	169923	231829	1039500	55517.95	85	4830.784
116486	21325	6539	-15.9621	32047	5839	8526	-332.8914	37	4839.569
3259556	1526103	16038	394.1318	2372731	900853	54996	1500.076	131	4841.003
2258216	952021	7575	485.9575	1374608	449424	17024	853.2464	73	4841.151
3440096	2917203	47003	674.2683	2572254	1756167	89600	2744.56	124	4842.334
2109136	1147414	9417	654.8937	1311925	519357	13434	850.8474	82	4849.666
2169378	2670249	43037	3500.976	1929591	1731277	129827	9503.895	109	4868.161
3067477	1107748	14825	262.6825	1926820	546894	34005	90.6805	87	4877.975
491566	218708	73848	47559.27	197224	77370	125849	67526.33	58	4879.514
2576515	1271719	11576	420.2136	1618149	624970	23833	1011.431	84	4881.394
705581	140743	13408	195.5888	219586	39771	16991	228.9951	54	4909.131
1491380	2626374	419844	49501.45	848259	1123396	845866	79368.88	74	4920.407
213798	351190	256896	2207.666	106064	137062	413048	3591.393	60	4922.919
743805	102778	12687	55560.34	271570	32339	17811	77113	58	4923.488
511211	255856	143673	2529.455	185342	95377	205615	2955.001	56	4925.229
2685003	1027241	66754	1097.099	1284826	379634	132103	1923.378	72	4926.311
112215	227610	239912	1038.663	66955	167116	681464	4735.331	82	4928.792
4126118	1773406	51097	678.1417	3719625	1299861	132405	2348.92	131	4928.904
2489362	1302971	7196	277.4956	1396058	583489	19072	490.5392	82	4930.543
2624585	1390971	14983	692.9463	1687995	689412	35784	1706.682	93	4931.621
675900	892110	312583	2701.306	307006	363748	677489	6664.333	68	4932.290
2444578	1331761	19333	291.9813	1411355	593673	50172	1043.249	79	4936.132
3305147	930102	5948	234.0828	1794800	442651	13912	351.0632	80	4938.004
139970	99772	29897	946.8217	39683	28166	37043	1205.512	39	4939.690
169511	17544	5792	13.5312	47273	4760	7541	-174.1499	41	4941.784
3068352	1238457	11484	230.4524	1966374	625038	31013	915.2293	118	4942.778
216403	232763	298435	2878.204	73240	76807	424324	4329.776	49	4946.263
2590412	1319553	11956	562.5316	1742765	623521	20630	726.343	84	4946.500
2529629	871463	9875	482.9875	1385438	439046	25931	860.5291	75	4946.653
361394	599880	640956	6541.432	183387	336371	1681916	16325.29	86	4951.378
188671	345036	2077	854.1197	130214	351258	6299	1180.574	148	4972.346
2949409	2139434	13874	737.5314	2020171	1136894	34783	1304.726	92	4973.567
105455	39253	4539	-149.1621	28988	10654	5538	-183.9182	36	4984.763
385947	336171	266956	4856.032	138410	122573	389303	7744.298	53	5012.210
295115	207782	179800	5706.78	91764	67635	253465	7586.387	49	5029.965
605684	1543274	465340	3714.574	325264	1142774	1296788	11123.21	94	5032.714
3284536	1308038	17216	360.6176	1866652	694053	40198	1205.508	85	5035.790
236518	267072	295458	4226.594	182741	206888	1202473	15588.14	96	5040.262
2848888	1140308	11466	393.0426	1875296	575779	35581	-4.1059	100	5042.655
223125	218281	23977	798.7097	62687	61542	30906	957.6266	42	5052.155
138092	16383	6723	165.5603	37945	4346	7373	335.0253	38	5057.069
3324066	1236837	21950	587.395	2234102	607494	50930	654.173	104	5061.851
117432	12210	4539	-674.1621	32220	3607	-580	23.462	37	5063.463
2907766	2079116	30077	1524.92	1838636	1164478	79682	3375.76	91	5067.801
192901	111352	140226	1819.479	54555	31065	174595	2522.78	42	5070.607
304585	272064	305940	5417.234	100496	88785	425957	7120.788	50	5070.759
2764145	1104322	9776	280.2336	1733169	523210	34364	252.0204	87	5074.530
2530018	1160644	22992	755.4512	1623582	588810	40939	1512.878	83	5144.029
4269329	1102102	25514	618.5354	3548911	1129170	82242	1829.376	123	5144.543
3428898	1495537	10802	1225.592	2240033	831474	33004	2436.724	129	5155.227
1851576	700373	19467	234.6987	1097415	329989	37718	733.3798	81	5159.193
3107743	1240727	24098	478.2978	2337251	803440	56615	892.1015	104	5162.475
242466	169842	217476	3261.204	74830	50535	284729	4304.497	47	5164.352
4001123	1540688	53912	2594.063	2566917	832031	140324	5736.376	88	5166.922
341754	243788	17674	353.7114	151247	104528	32944	364.3584	65	5168.852
242263	144107	235042	3480.456	82276	45853	329696	4967.746	50	5173.554
213351	78505	26993	44297.71	79077	39912	48724	74744.62	65	5177.916
2050237	853507	8338	390.1618	1238575	372521	18315	598.4715	81	5180.821
2158226	737995	22442	636.5962	1349718	384423	54366	1498.733	84	5184.585
2618613	750615	14042	572.3562	1553469	368639	34595	1504.78	82	5189.454
1838427	1146709	21648	629.8528	1083965	471592	37512	1269.023	77	5194.900
204458	82760	9744	371.8384	62246	24769	13479	686.3719	45	5221.344
113997	96909	136675	2010.468	31979	28022	175271	2840.503	37	5251.620
2723895	1173703	19625	718.9625	1728136	608178	49584	1234.862	94	5251.759
2031524	3334316	164620	45075.18	1257060	1957882	545782	109137	195	5258.172
428653	181720	11296	30.5056	219140	60384	19464	-111.8696	63	5258.943
105021	18781	11098	-9.0022	30785	4873	12588	-79.4132	38	5267.434
1834358	1332063	16099	747.3539	1133789	579291	33128	1006.881	91	5271.349
136592	103207	122273	1147.915	41257	31514	159193	1888.127	41	5272.812
117662	170869	159571	1148.733	34974	51056	210666	1383.163	39	5282.075
2790976	991877	19651	870.2211	1805167	529821	49638	1951.092	87	5286.362
3160033	1264014	12185	523.5785	1902539	613903	28436	586.0596	82	5296.603
135104	15896	105	74.8905	38343	4045	94	80.4734	39	5306.824
2268822	1471702	9958	878.0438	1471391	746474	21978	1696.366	82	5321.339
2678613	1102916	13047	537.5367	1675171	521583	34800	1063.28	83	5350.627
2973536	1374250	15002	819.2122	1829473	668658	33686	1527.585	85	5354.819
3334378	1531460	10562	416.1282	2289477	851779	31443	1033.352	116	5359.776
2680580	1067300	26154	738.4394	1475788	487464	55093	1476.117	74	5360.229
3611521	2285380	16007	1682.593	2436381	1006083	41750	2814.175	99	5363.053
4223561	2495604	256117	10668.76	3549358	1985419	464896	22880.46	103	5366.792
1441677	2137448	48900	17669.29	1064091	1474756	139783	56069.23	182	5370.482
2831385	813239	5119	306.3759	1634386	363695	9536	970.7696	75	5370.626
2944529	1050424	8254	576.2494	1760572	515529	24515	359.2915	87	5377.608
157154	135137	113844	2781.848	46570	39461	149114	3706.495	38	5378.205
269995	612616	545338	5016.862	260372	673954	2634857	25068.08	142	5382.121
198049	226668	205579	2240.182	87302	104235	387625	4675.763	59	5383.625
3567141	1548764	15016	440.1976	2059352	686648	32575	536.4575	93	5390.504
935394	800644	90140	3884.854	750925	527374	282430	11599.32	96	5402.696
2227104	1316180	501966	4147.093	1323405	629650	979962	10087.47	80	5407.230
105049	135735	157964	3092.98	32997	40675	207364	3991.32	41	5418.836
125414	38224	2375	14.2375	33888	10415	2529	114.0769	37	5464.434
2829009	1181160	22192	658.5712	1749938	631954	52229	2204.247	84	5470.548
303776	316725	195883	2483.436	106331	106701	283657	3626.758	52	5472.285
2902468	923325	4600	217.06	1817959	470866	12651	302.5211	84	5480.045
170438	414226	286434	2185.147	142856	410897	1309106	9730.646	122	5480.387
2390141	719854	12029	412.0269	1285730	301764	19896	699.9656	75	5483.410
2963897	1161753	10387	517.3107	1832349	615923	27940	1064.434	84	5486.349
182925	51558	7004	164.1244	50703	14170	8467	471.5987	41	5493.382
3597415	1581998	30330	630.513	2704999	1449218	129918	2726.8	174	5494.174
280542	299304	315226	4313.979	86026	90122	421505	5876.431	47	5495.692
783730	428646	57111	1529.727	433356	170959	100562	3164.128	74	5497.756
2314490	1041440	7834	458.6874	1366847	461900	19697	918.6017	80	5501.948
2779531	1039706	41388	1273.267	1654315	466156	76508	2331.499	75	5502.077
2813748	2520814	21698	504.6578	1992544	1329076	59748	1486.263	96	5528.015
2879517	1021411	7445	257.6645	1769503	480408	17829	597.4069	81	5542.379
660230	1066924	6327	2082.545	434188	662215	14370	5647.157	217	5558.259
2721315	990419	20149	517.5589	2670417	851887	54362	1099.308	114	5558.798
2768239	1089108	15460	601.306	1637051	532447	28526	1661.109	84	5570.512
2913954	1988178	21263	631.2543	1723306	919106	41372	1093.569	86	5575.757
141591	91003	82373	2171.525	50986	27599	108166	2728.913	47	5585.747
1937725	830520	5314	356.3154	1229673	424633	16306	452.5666	89	5587.825
2950799	963156	11193	954.3273	1837507	457071	23483	1259.796	77	5587.963
2490464	1604312	12513	649.3793	1812592	1010905	32998	1580.588	113	5590.374
131580	99762	213751	2703.231	38940	31317	288842	3658.636	42	5592.535
2715458	1244609	9350	519.535	1620955	544950	17877	1034.5	83	5594.991
808916	1445191	231365	65628.58	443006	742553	631606	109250.9	75	5595.283
113585	70890	59613	1230.689	32829	20628	73666	1617.463	39	5598.306
3094519	1112964	15776	314.8336	2028684	569461	35784	666.6824	85	5598.344
171217	141440	81608	1773.609	49631	40420	104732	2286.065	38	5598.900
3480260	1551083	12479	404.2719	2309434	845362	31690	1491.809	91	5625.974
140270	152981	167879	1491.212	43619	47113	226883	2320.536	42	5629.312
3067138	1281296	11011	303.5171	1895360	627161	25830	814.063	85	5683.206
2939375	1095094	7657	382.1577	1965326	653660	21973	1407.085	90	5685.855
191341	26030	5445	3.4645	50812	6085	6795	58.1995	35	5686.349
3016881	1260521	10589	639.2429	1759199	650947	28805	1310.96	93	5687.258
467116	52870	7144	-66.0216	130987	9645	9194	-122.0166	37	5687.304
3035791	1213039	23907	392.7827	1872381	621294	56613	462.3893	102	5689.785
3122096	1237663	24262	773.6982	2113592	684162	59936	1033.21	139	5691.851
217855	151342	222822	3260.914	58966	41112	278922	4320.124	34	5692.229
2357102	966102	10077	366.9197	1366953	463580	24572	651.0892	92	5693.264
244059	309543	304854	1648.509	98244	105140	440496	2522.625	54	5696.759
137689	151634	178939	2397.678	45335	48395	250042	3682.956	44	5697.944
405542	409151	77490	3727.189	159267	142257	115312	4739.603	57	5708.937
150836	181510	230413	2117.569	48819	64581	350900	3091.49	47	5711.313
247234	27500	20198	66.5078	76129	7856	25636	-19.0204	46	5714.193
142906	223067	196677	1530.18	66640	126130	486880	4730.968	79	5720.037
3906737	2072964	20910	856.051	2787514	1230368	60841	1805.98	111	5728.813
1756100	1545834	137066	55405.2	880287	707417	323273	103723	80	5737.729
140895	18717	8070	-58.273	38274	4834	9863	-256.2857	38	5741.041
150084	14236	8717	-17.3763	42435	4011	10790	-81.681	39	5750.103
2176555	725078	5978	292.7658	1257522	333564	12264	245.2104	77	5757.007
2848455	1391208	9159	441.0199	1802831	663837	23365	922.7765	83	5770.722
2635343	937874	14911	511.3071	1730376	506181	34274	1332.971	87	5783.735
165075	103194	249	31.1689	45721	28131	228	173.1908	40	5788.188
2992861	1276963	26825	711.8825	1765332	590935	62575	1169.458	88	5788.762
2864058	1516474	32800	851.08	1934700	794451	88168	1661.625	116	5791.133
108816	65765	22738	992.0018	31416	18550	27974	1259.541	38	5794.133
256701	365954	6377	258.3497	71284	103436	7935	204.1535	43	5801.756
306935	31398	3835	39.1435	86962	8174	4506	253.5866	45	5802.643
151943	157077	194220	1726.742	47556	55842	290235	2764.184	45	5811.183
2939866	1204300	10696	276.8456	2092706	685939	29553	576.3233	93	5812.009
3339933	1110033	14217	540.1737	1989115	547446	36983	1599.146	86	5815.749
2806755	1097741	4917	469.4437	1587061	495276	7497	758.1817	77	5820.548
3853266	1692604	14413	582.9693	3113873	1188717	56526	999.9086	151	5821.288
2824130	925329	127201	2029.776	1615747	453331	190646	3246.041	100	5823.484
269717	31869	13149	-151.1411	78291	8568	16522	-202.5158	43	5824.374
550970	64028	11355	74.0155	172829	17951	14869	305.3509	53	5826.732
2779134	913906	16007	499.5927	1724541	467394	44082	991.6002	86	5826.788
2332968	1052376	43083	1410.356	1370187	445520	81051	2933.761	78	5830.478
2981274	2107255	9936	338.2096	2028740	1030796	28437	617.9157	94	5852.100
489945	78138	2905	201.9705	140884	21951	3496	233.9256	49	5877.036
183352	28035	7764	87.7604	52265	7745	9209	136.8249	42	5890.950
632720	835769	701011	10536.52	295213	324348	1174303	17407.8	75	5905.663
3060226	1350226	21434	549.6474	1928144	749512	60932	1785.885	125	5913.681
2510194	1247999	11792	579.1312	1530796	607691	30461	1504.662	85	5916.900
358748	491868	48452	41967.76	177685	229798	104348	62740.32	67	5918.136
4888949	2703040	15744	1250.438	3281705	1404915	38290	3235.069	120	5923.761
129317	390293	499542	3617.906	51951	191659	1083484	9456.652	69	5923.954
665190	1524074	98180	58019.9	461382	788055	290674	91639.01	85	5928.102
699934	115998	48960	719.656	318043	42445	74775	959.8775	66	5932.951
198352	17779	129	67.4369	57450	4728	-161	-60.8321	43	5942.163
252800	37828	7139	117.6979	71683	10451	8202	342.7322	44	5953.603
167304	188235	208181	2356.754	65555	59752	286960	3250.456	50	5976.357
124020	50504	34562	210.5282	34588	13983	43209	81.2249	38	6003.227
2838721	1070263	8773	437.5653	1905929	554081	25566	686.0526	90	6011.134
265671	286279	347642	3270.316	99008	97847	514636	5117.879	52	6016.904
343803	27895	4235	152.5835	100352	8036	5275	322.9275	47	6018.872
2303452	983503	14790	345.719	1323880	413290	22680	552.348	75	6024.545
147183	18002	20028	248.9708	41412	4955	23933	422.0413	39	6031.744
2747313	1070225	16089	451.7929	1842087	536551	40671	-189.5569	118	6031.975
277104	37732	1493	217.1573	80822	10576	2012	349.4732	45	6035.029
153906	157294	10501	3335.906	49791	61799	17354	6067.759	49	6039.842
189262	80152	116397	1669.472	54716	23422	149387	1612.211	42	6040.423
2850449	1127636	12202	319.1322	1706574	557118	27642	327.3162	79	6047.453
2630576	1046650	12390	331.079	1709915	514329	28418	367.6498	85	6057.035
2762477	1204863	22977	877.6097	1955545	692987	62118	2459.22	93	6071.634
367918	565629	462118	7709.22	198299	261838	934578	15530.23	67	6074.827
2524774	1028454	11769	367.4409	1336047	456367	21095	529.4295	77	6091.410
3300828	1042153	25020	489.622	1655102	511786	42861	1227.302	79	6107.235
822157	492474	306290	61279.87	398162	267572	764822	127438.1	76	6117.529
234226	136960	133991	5007.695	67594	38715	169686	5889.185	44	6118.633
302106	79470	121675	789.9675	87208	22147	152064	1232.99	45	6119.687
109616	72250	65127	492.2247	31568	21062	82946	709.0706	38	6120.526
120771	14728	7877	-89.5003	33289	4243	10400	-62.56	38	6122.701
385394	503794	524746	5507.051	182000	296183	1323245	15277.04	77	6127.107
413461	893250	182970	1953.617	278849	569233	780916	14550.19	105	6129.815
3078607	1039187	8247	501.2567	1959401	493825	16162	946.2882	83	6139.571
138780	24682	9422	147.1742	39285	6401	11339	479.3179	38	6140.492
2437748	1400957	14142	1251.966	1601680	637134	23511	2531.767	84	6146.039
3309223	1083833	9066	346.4026	2088882	595083	24152	652.5272	87	6149.367
2771849	1083349	8814	438.6654	1847399	532681	20649	1371.609	79	6149.815
1673962	1098671	129270	2439.047	981458	422788	235954	4748.219	72	6150.152
2457078	844104	11082	250.3002	1573656	479816	31033	741.3513	99	6160.898
2824635	1094304	4484	402.7524	1735513	516887	9183	819.5663	84	6171.605
2552511	1467308	27817	1003.134	1478322	721488	65078	1598.276	88	6175.097
3220073	1106377	21550	500.955	1708674	550749	44024	1174.946	82	6194.826
300113	355333	29635	4618.523	149276	138257	47726	6648.229	61	6214.909
763826	1089838	197771	36191.75	418592	593077	447960	80267.55	83	6223.069
367687	46216	3792	152.3312	107676	12796	4147	393.2467	47	6226.186
3904932	1266262	17232	360.3152	3748196	1231538	46115	1436.052	123	6235.012
134044	13701	-48	194.9072	39321	3990	-589	217.7571	40	6237.426
2709862	1358959	28425	948.6425	2139952	800934	77121	1993.288	156	6239.299
2664123	961414	25709	662.4749	1623843	432975	45399	885.0839	80	6241.103
2485067	792867	11411	240.9571	1498303	402632	30226	234.4786	100	6257.299
2782128	1554457	19325	903.1325	1814142	779337	37045	1621.224	91	6264.809
235296	223155	297025	2779.103	75751	72718	412323	3840.72	48	6270.284
884880	1712179	22856	28277.02	533846	971393	62455	48900.73	89	6287.958
2700071	863438	4842	351.2362	1568358	407653	15176	533.1736	85	6339.651
2600079	914234	9914	604.3754	1777753	524046	20787	1368.751	90	6348.253
2058628	912426	30304	1338.254	1163358	418955	62162	2586.888	78	6351.347
1454560	1681068	264986	43692.52	1036817	1065279	721985	131952.4	144	6352.398
2907947	1070147	5871	561.1631	1968481	566797	18177	1120.33	104	6360.338
2519764	808761	16858	763.1338	1516276	411599	41986	1851.215	94	6365.850
2709749	1006725	9320	338.852	1605257	484368	21340	1060.174	83	6369.501
2719013	986143	12946	375.0706	1814756	486273	31309	1097.635	87	6372.256
150210	12904	2600	18.86	40524	3477	2893	6.6973	37	6373.210
2933808	1385816	15281	537.0641	1808606	705808	37074	1751.051	85	6417.287
558764	926624	260368	26963.04	240277	315202	436887	38169.96	64	6442.597
188672	200767	208989	2840.483	59863	63786	287967	3934.549	45	6443.154
802904	678557	239899	76167.53	361074	327190	557128	135833.3	71	6451.187
2646448	1102603	12426	259.8986	1616485	539213	33676	984.0236	103	6453.683
2154394	767750	8853	267.0533	1394659	357843	22476	92.7036	81	6454.282
2819585	943724	22229	589.2469	1886982	507951	57933	665.4413	85	6454.558
2909062	988587	10488	438.7768	1848526	497587	21185	1147.479	81	6455.263
3027378	1334493	41874	1084.331	2207099	817649	85308	2868.179	118	6460.795
161036	57979	117274	2039.271	44276	15843	142273	2533.915	39	6465.052
4316849	1192518	9634	612.6674	3130805	896482	26302	1891.142	105	6476.484
2605648	1321330	17262	854.9982	1809527	761596	49603	2036.128	93	6481.000
129615	235623	269306	2208.867	45899	82692	408894	3925.153	48	6483.656
2725122	1116149	13000	181.3	1754951	534252	30964	917.2804	86	6485.659
2918294	993852	17033	621.9513	1775228	517768	31981	1892.934	87	6542.571
3702011	1388274	10444	631.1084	2069965	625828	22246	1321.801	85	6560.824
2393306	803552	21147	474.9467	1469328	406036	47424	1324.686	93	6565.328
2360564	1031359	9416	538.0376	1314697	410118	18458	1312.894	74	6572.699
239687	12671	1213	97.4493	62143	1649	886	177.5046	33	6572.846
2930400	1167966	16589	765.8429	1838479	611260	37806	1343.717	90	6575.189
138369	232627	260636	2130.479	65434	113890	545837	5932.056	66	6599.999
588761	589387	153692	61547.72	413101	440146	361969	171381.7	100	6603.778
248597	22179	1692	-21.4788	72901	6192	2789	-66.3371	45	6658.243
2559648	1137469	19400	810.34	1508792	486628	43093	1189.917	80	6658.956
123715	15848	2903	13.2583	34383	4334	3433	-47.0087	38	6660.646
174022	118653	143969	2025.861	51180	34267	183781	2723.914	42	6661.451
420667	632251	446857	5636.278	181416	235543	739924	10545.94	63	6666.816
1987075	1128013	61879	1216.612	1014445	423739	118709	1835.775	73	6667.451
104216	64081	33092	677.0612	30751	18624	42988	721.0268	38	6672.082
2546036	943928	14264	578.4104	1669823	473479	33167	1823.269	84	6673.766
232147	39316	31280	147.808	70788	10837	39159	-136.9801	46	6680.430
2676784	1128467	6578	648.4258	1712680	560560	13190	1615.959	85	6681.760
231527	44451	10095	76.3295	61640	10611	11913	97.7193	35	6682.066
1082963	526484	44619	904.3259	670655	255313	108338	2420.162	76	6682.442
352311	315878	227206	2785.057	108029	92771	300211	3858.637	49	6691.354
110208	69352	97789	1955.163	30529	19047	118789	2238.263	36	6702.315
2702574	1233699	10111	577.0271	1876230	653956	26968	839.3048	91	6710.745
2925459	1164402	19076	533.9636	1808246	583302	48356	912.5716	84	6716.352
563988	86399	6360	127.796	181059	24697	8837	-101.6443	53	6762.259
1449838	2096130	1540479	85725.07	1327801	2064738	6473616	255235.7	132	6768.116
286430	185751	108748	24351.16	117603	64290	175270	35055.65	56	6774.754
3254346	1474793	10413	758.5693	2058312	709851	22836	1245.9	81	6776.698
2892442	1163786	6333	507.6813	1814569	573489	11520	1067.272	83	6777.984
114579	13737	1194	-16.8166	31893	3479	1577	-33.9303	38	6781.052
151939	168197	256769	2071.941	90330	210641	1077586	9417.375	120	6784.829
164479	203555	244175	4270.217	52482	64298	338373	5879.125	43	6784.923
194136	33817	-84	261.0876	67124	9863	-569	728.8791	47	6788.085
2766025	1587450	8362	378.7082	1933028	935307	30610	966.221	94	6790.289
2251767	893401	42131	398.3491	1463795	355880	96570	583.577	82	6796.621
2811210	1192189	13604	360.3844	1650176	541596	33343	927.9423	94	6798.031
222512	46981	15198	399.0078	64642	13045	19122	449.3442	44	6799.894
1485276	853316	2702	651.1822	854112	378874	3855	1486.266	82	6801.808
567986	1005250	504490	46823.89	273843	396037	898800	70813.68	70	6804.653
2162773	1347094	11601	324.6161	1288287	565474	26675	584.4675	82	6805.836
3119699	1177145	8834	568.7874	2163410	622787	21199	1266.464	95	6811.807
106501	12075	2600	59.86	28856	3253	3002	52.0122	35	6817.171
3266648	1472434	15347	679.5667	2009565	727599	33512	1040.623	86	6848.283
3197669	1313872	6361	318.6521	1781947	640053	16103	389.7783	83	6849.145
213025	47694	96653	1283.633	58055	13168	118228	1707.991	41	6868.585
208203	33820	11683	182.8163	59942	9198	14014	149.3854	43	6869.134
161239	178170	104715	1855.511	47956	53194	137131	2610.849	42	6870.291
3180125	1374702	12314	570.0154	2069842	846461	33792	1046.331	95	6870.780
2782836	934452	18521	377.8281	1471319	402866	40044	612.6684	80	6873.321
3139446	1142397	14653	498.4333	2093378	613205	39691	457.4651	97	6874.450
2638969	877232	115625	2330.563	1412763	411148	153518	3937.76	78	6876.816
2111016	665537	5971	201.7731	1218536	308091	10914	-258.5246	80	6888.166
3060675	1002100	14549	381.3989	1968721	523417	30033	1101.251	87	6890.567
252908	243676	2212	478.6932	70447	70950	2917	480.2437	42	6891.376
172809	153114	261748	4217.463	52387	45977	346230	6118.503	43	6893.681
308201	351118	365259	9282.229	166814	235494	1094435	22218.8	111	6894.536
3146996	1401482	8958	435.9438	1874829	666188	18844	1313.348	83	6894.696
218507	164037	252469	3126.711	64523	47259	325304	4390.754	44	6897.053
100522	92257	35109	420.8149	28667	25550	42997	573.7317	37	6899.005
2418858	782667	10017	362.5537	1402392	363578	26767	670.2287	80	6902.357
173838	28305	5499	-22.3061	47633	7762	7194	-220.2166	40	6911.846
240732	25830	4290	31.669	67852	7252	5130	9.793	43	6919.729
101666	169908	196259	2451.33	39609	65286	309101	3595.366	46	6941.088
142466	78219	98812	1324.953	44838	28827	147416	2295.838	44	6984.630
4077496	1452992	13595	135.6795	2381212	721791	38387	-524.8893	107	6985.601
151511	26458	586	216.6746	52233	7836	580	343.538	47	6987.876
2385147	744251	9705	223.4505	1445400	361084	26044	596.2684	105	6992.817
3896330	1915017	14131	665.5491	2275543	1043497	40339	861.2179	117	7006.358
2635261	1021587	12929	577.5169	1777615	489938	25145	694.6345	87	7008.762
1707108	2483289	444156	56568.95	946441	1136600	1008132	86771.8	82	7012.047
756393	1287680	90141	69166.71	521393	667873	217055	104659.8	86	7025.796
3235093	1098371	14821	783.2581	2340982	655809	46975	2515.298	105	7026.974
2523298	960680	12240	599.664	1633262	455158	29242	698.0762	79	7027.333
320683	202146	17999	763.9439	95498	56279	22481	992.9841	47	7031.581
106691	60620	26375	227.6375	31041	17410	33794	-14.9566	38	7038.316
169716	33367	15552	283.0672	49886	9613	18951	474.9511	42	7047.071
417087	1210472	212868	21023.29	167476	441231	346049	41641.55	73	7047.270
130689	22563	2900	0.69	37346	6267	3627	72.0747	39	7060.735
519632	179788	90288	40163.56	191066	55160	124199	54543.77	56	7089.877
3057193	1422948	20659	1010.17	1791956	716696	44501	2142.306	88	7091.952
988569	1518702	211991	45993.5	583279	905734	557846	80871.96	82	7094.820
155572	90414	145855	1880.465	48542	27317	188510	2475.411	43	7096.495
123844	17386	8341	190.7301	33844	4657	10443	283.2523	37	7108.626
3136547	1162487	8058	431.4538	1969308	587461	14001	1090.256	86	7114.544
236253	18686	3670	-23.113	65672	5002	3960	-26.844	43	7116.798
2617542	1080619	10135	324.5735	1636338	518896	25262	288.7982	83	7117.299
3258629	1050213	22229	346.2469	2142592	554451	44017	767.9537	82	7117.411
2737906	1228327	10230	503.903	1725128	592115	23686	1805.585	94	7118.912
2345847	925968	12842	405.0362	1326345	438872	27296	753.1056	76	7123.784
2855680	855876	4872	839.9192	1581178	385496	9744	1451.838	77	7124.626
2275654	804625	7703	402.5383	1417777	370321	15611	640.5771	79	7155.168
138478	227393	393458	1480.394	55987	94098	679394	4816.204	54	7195.923
2948448	1070130	5335	222.2935	1711731	541030	11435	778.5035	99	7196.548
2592568	972851	6026	293.8586	1609649	462325	13639	777.3479	80	7200.844
2582353	991643	7713	186.0993	1653299	498413	22078	54.9758	86	7203.940
2364324	819717	13536	345.1696	1439216	392436	40784	-253.8176	79	7204.063
2141564	1316606	9463	1129.274	1239371	529537	18249	1787.969	78	7206.035
2946151	1203602	13020	216.422	1692168	533235	24827	1141.395	79	7209.452
2616182	855217	18881	417.0241	1461613	375403	31947	962.8267	79	7212.963
401446	305002	353289	44630.71	170961	100971	532963	63981.63	53	7213.357
153545	137426	209429	3499.167	46738	41968	271710	4861.931	43	7214.912
3121073	1217312	48142	807.3662	2908774	994617	148683	2169.516	117	7239.076
486931	796962	175117	6187.664	328976	440943	445688	15344.5	79	7246.957
3123894	1370238	282090	56369.25	2302155	1166308	607148	92281.41	124	7248.666
3077469	903353	10732	473.6652	1784482	450351	24137	569.6857	80	7262.589
111999	16290	11763	-53.6957	30936	4563	15191	-44.9849	37	7272.280
2699716	925319	8248	568.1128	1623126	434172	18958	1440.944	82	7289.842
150644	19039	2384	-39.0576	40703	4989	2994	-192.8366	39	7298.955
3083162	1105081	6877	383.3997	1928710	539254	16601	260.1161	84	7310.325
2908680	949679	10785	445.0385	1850570	511947	18952	839.8072	83	7312.668
541235	60215	8384	9.5424	156258	16758	10189	94.8029	49	7314.560
2913433	734893	8181	112.7541	1532472	354282	15460	14.306	78	7315.048
3521644	2004303	25709	1248.475	2786598	1286545	70030	2765.683	98	7316.093
650803	102745	18223	23.7103	200616	29120	22499	331.3939	52	7317.763
2457219	990147	12274	770.7714	1606637	508132	33992	1211.551	88	7318.434
358904	48698	6130	-92.107	110308	13425	8085	-93.4315	48	7323.783
215879	657655	13855	82.2655	67330	198996	18296	-157.7944	46	7326.728
430897	43211	3517	-68.0963	128333	12080	4407	35.8327	49	7327.714
490592	1106201	788114	33217.39	261040	472060	1492323	56640.72	69	7328.975
3053816	1518152	14409	534.5449	1970165	886104	40506	1849.187	90	7331.280
114176	16643	1135	41.6735	31311	4468	1120	148.832	36	7333.090
104582	12679	9785	58.9385	28643	3506	12104	270.2344	36	7337.546
2908287	1133345	4292	350.3812	1863242	573945	12642	974.8162	87	7342.068
2777239	1302330	38376	2139.694	1677992	603398	88943	3840.102	82	7342.774
2318682	1611836	17742	668.9262	1664718	798410	43676	1503.024	87	7406.502
2200313	4861831	203019	67012.56	2547809	4806072	951183	167690.8	219	7425.622
169557	19125	2129	130.6369	46042	5279	2511	352.6671	40	7428.591
2503602	844633	15798	564.6678	1480653	391147	36100	1270.21	83	7428.727
2885033	1001173	15773	593.2653	1942783	496567	42284	1559.332	88	7430.445
2848992	879345	9360	213.096	1847945	455893	26827	488.5947	92	7434.729
434925	89598	22402	56.3522	146317	26108	30854	134.1094	54	7438.106
2716005	1406632	8470	443.167	1754946	672447	17668	711.5748	83	7442.099
229176	225803	194186	2776.635	75609	68622	258591	3183.755	47	7447.754
2647329	922743	17466	750.6426	1594507	457918	39074	1925.251	105	7449.293
2148077	763652	15425	265.3425	1230002	319480	30692	88.4212	79	7451.287
521187	86778	5643	260.9723	157699	24583	7091	622.6051	49	7452.107
122274	53554	2943	238.5023	36646	15931	4352	347.7472	40	7456.280
1170946	2097327	841069	13980.17	713495	1281665	1461550	103161	94	7460.787
101941	17490	14081	277.7441	29025	4755	16624	378.8064	37	7462.431
2402631	1031521	8939	1186.678	1475130	501825	22585	1941.019	81	7464.044
2932103	1142565	11003	534.6683	1888447	572022	27435	1119.104	86	7506.950
3293448	1052541	9822	744.6142	1989935	497975	16087	2002.081	81	7526.957
3245495	2828444	42913	1235.819	2297142	1763032	135273	3286.215	99	7527.893
277430	22363	14790	-234.281	84590	5663	18476	-322.6964	46	7528.734
3198995	1152692	17660	685.726	1789744	556958	38276	1448.084	85	7533.245
2310148	4121129	491756	108474.3	1446976	2294930	1496611	205627.7	97	7534.123
3731480	1525790	11313	26.0593	2029707	672958	15278	558.4958	82	7536.144
2636483	859784	9324	549.2764	1576511	393612	16393	1155.047	81	7539.735
1986846	1078501	8443	504.0523	1293042	506177	25542	1668.506	86	7540.928
3196349	1088661	8618	464.8698	1724971	500956	16912	698.3632	79	7542.582
2533132	939393	16772	475.5092	1474290	437093	37325	1047.932	78	7544.902
291690	419586	402462	2777.718	145310	224032	938776	7384.134	93	7547.510
473697	149764	1914	-155.4246	288100	59689	5754	-131.0006	79	7556.024
2281753	2195127	32317	1983.584	1636645	1036963	57140	3225.554	90	7569.149
2455371	762676	7017	253.2537	1449334	331589	14365	67.8765	70	7569.186
374631	64142	883	137.9363	125472	19904	1678	186.5358	52	7571.142
107187	16776	6238	239.3518	29717	4367	7675	179.5675	37	7588.626
2256319	897538	16864	545.2704	1360595	410787	31210	1386.881	81	7592.101
2519910	924234	36543	517.4623	1383205	382804	63546	308.7306	79	7626.203
2211840	1360664	37616	847.0576	1278576	595400	74273	1688.115	95	7631.093
2099115	1634791	18281	558.3641	1333391	777356	48633	1973.711	89	7632.936
2825123	1105963	10801	103.7361	1797239	546353	23664	169.7504	96	7634.618
2373337	843148	5227	166.8347	1313080	375173	10147	532.8467	74	7635.080
161075	13099	8065	41.4465	40855	2702	9596	79.1356	32	7635.484
2963755	980705	7461	405.3621	2025778	562706	19621	944.5381	88	7635.563
2185349	2278011	17500	651.75	1474946	1184945	49560	1057.316	89	7640.030
3819770	1517026	13355	804.2155	2607076	837450	32798	1560.368	99	7641.065
136533	14495	8158	142.0638	37847	3862	9370	268.657	39	7643.435
323148	235192	137913	3690.319	109890	80550	197380	4743.018	53	7663.035
3506170	1817709	9685	702.3285	2396043	1149379	35399	1231.084	109	7677.626
567230	316466	230798	33749.17	180170	101520	318430	45281.92	53	7687.636
3094141	873749	33951	711.4511	1972078	491153	68933	1186.541	103	7691.054
2461782	929557	6669	318.3309	1391499	443382	14503	893.0183	77	7719.574
2817814	1205868	14182	474.2102	1797087	637924	36284	585.7324	94	7732.128
191481	64418	7234	93.0274	59208	17898	9553	68.3233	44	7742.287
162254	41279	15066	478.0026	56712	12136	20398	695.7278	47	7744.234
110703	10631	402	86.1522	29860	2851	249	99.1689	35	7744.295
228850	21734	5555	233.6355	65451	6126	6931	308.6291	43	7746.852
3073995	1079573	15045	648.0245	1778650	524294	35441	909.0401	82	7753.555
106130	12209	4715	175.5115	29002	3277	5650	312.965	36	7756.760
3173913	1449218	16439	314.4279	2023763	759971	31975	1004.797	87	7760.487
2649292	1200216	21693	1012.377	1644160	561883	33967	1535.149	82	7765.849
2573914	891516	9073	597.3953	1595624	392383	20184	663.5224	80	7775.011
1019854	1754747	1701019	47908.37	680097	1257119	4757450	152121.9	98	7776.847
227717	172725	230737	2574.946	73060	52891	309916	3094.088	47	7784.173
231446	22702	5220	192.842	66290	6474	6203	112.3883	43	7785.937
338807	629984	561570	12730.08	195644	372665	1396237	24728.5	97	7802.074
2922549	1276604	9468	421.5548	2098810	741670	28554	422.0794	97	7845.342
948351	332794	19537	680.6257	304272	99656	27255	986.0055	56	7850.203
3587796	1414795	25035	422.4635	2728971	717488	49908	655.2388	98	7852.671
256240	330341	458772	1633.709	116304	194027	1029197	5862.552	82	7853.541
2642713	1058839	11462	427.6182	1885863	583939	35065	958.1465	121	7856.104
506801	98446	24328	52669.2	239394	45079	47412	84814.41	53	7856.172
3114107	1285275	10432	597.8352	1902811	618108	25162	396.1882	88	7860.022
3099890	1028070	8888	689.0168	1733943	551147	14671	1686.843	77	7860.284
126264	9315	351	-50.5089	34433	2511	-253	-217.5933	37	7862.856
2531536	1059553	11743	185.1823	1452603	482782	32243	446.2323	81	7870.816
3277850	1316537	21560	2.516	2109773	665616	46906	156.2266	90	7871.927
2905005	1050106	13484	176.6524	1810901	479914	28258	507.6738	75	7872.149
322525	365112	333064	4712.09	120889	121114	484348	6735.323	55	7879.125
1319702	1594923	488054	24387.03	622547	638014	1074187	47266.49	77	7879.577
198232	17998	1897	-87.9783	55352	5154	1793	-70.0127	41	7881.868
248520	166601	223280	3863.008	74238	50059	297963	5761.125	46	7897.724
2522466	994737	12263	295.3543	1515447	485648	31374	1185.281	79	7915.126
107020	41879	172	36.2492	31947	12886	198	-168.4922	39	7915.907
129513	114743	115369	2514.401	38945	35547	153963	3247.724	41	7926.870
124138	13938	2866	-69.4174	34092	3678	3426	-205.0014	37	7948.456
2435106	869224	11553	378.5233	1413370	416021	21993	371.2073	79	7949.851
2625316	896247	19702	532.8822	1646551	452750	37389	780.7229	84	7951.098
2574236	882398	6781	362.2141	1504497	412310	12969	809.7609	78	7964.683
121424	241117	302943	2169.502	53383	120111	583732	4801.965	63	7966.800
2911850	1813958	15033	242.7513	1918579	940043	45807	624.3727	109	7969.443
874773	1756485	56080	63070.09	617267	1030170	165425	107372.3	84	7969.933
511954	901286	538509	27019.55	374867	555503	1352846	55003.46	85	7972.707
217957	168016	249884	4092.692	69594	57165	357279	6408.552	47	7975.209
112053	12523	6159	31.7199	30795	3335	6936	8.9096	36	7980.420
2444335	842660	13955	427.8755	1469296	406745	29920	517.512	83	7991.069
282947	72822	67668	1557.575	84940	21352	88610	1680.021	47	8005.714
102989	38396	14849	12732.23	33076	13076	21718	17952.78	40	8017.292
2669214	1356858	17093	466.3173	1696926	687601	37266	447.4226	83	8041.695
2258455	956565	14832	621.6752	2135585	713925	36924	825.6364	104	8054.995
141818	69154	122279	1715.052	39366	19242	151292	2230.081	39	8073.448
260915	279018	272628	2555.831	96139	111206	455591	3971.455	53	8075.099
3416650	1581241	275185	29810.88	2828107	1753959	755384	89949.24	127	8076.690
3172412	1365283	78235	1392.984	2065724	703906	125246	2421.101	87	8078.232
3221753	1184963	9225	667.5225	2229177	630548	23206	1826.657	90	8093.235
127134	10922	5304	78.7544	35458	3156	5544	210.2184	38	8097.866
2870257	1287585	9868	562.9948	1914282	676279	31343	950.7423	126	8103.854
2260052	1152032	71852	1519.497	1173037	428209	132715	2421.312	74	8108.708
2851140	857103	10233	327.4713	1772531	461495	21818	955.3898	89	8114.525
2779583	1198904	15711	631.1871	1722507	534831	43079	1412.932	93	8116.807
210836	309626	14690	32519.11	99141	110674	22900	49916.69	58	8157.473
3115998	1190015	22624	940.4064	1840999	576920	54021	2125.378	88	8172.630
3514058	1890231	17948	826.2828	1998335	899588	38543	1998.662	88	8174.439
2843824	1610289	16195	749.5395	1771150	769600	39440	2053.584	98	8182.359
161833	168511	76448	1777.133	50855	51022	102648	2050.953	44	8187.991
2669190	1259344	19869	688.8509	1661939	566171	50090	1746.049	84	8188.616
4245097	1573879	9870	443.707	3144743	1074074	24400	1815.84	99	8192.423
438896	133005	3932	156.1852	196612	43245	5808	331.2288	60	8193.755
4635332	2178637	20989	1040.683	3053016	1216846	63029	2541.127	142	8197.314
203846	20894	3729	91.3969	56075	5553	4322	276.0642	41	8198.621
2750801	960761	25971	303.7731	1612102	417000	45558	1146.204	79	8211.191
122568	143349	111800	1920.98	47570	61266	205055	2778.585	50	8220.590
3575828	1567482	21056	334.0416	2147135	813869	50080	904.488	86	8276.378
2821650	1460455	23120	803.032	2013721	776068	52312	1438.303	97	8279.370
3331851	1762868	64020	1937.522	2025457	818804	157307	3385.523	87	8285.666
3087151	1876135	32067	2698.559	5076584	2416485	168887	10447.16	185	8303.657
115406	21234	-197	51.3483	34243	6853	-1360	246.704	41	8305.568
167186	24180	8910	-337.149	47411	6871	10585	-506.1815	41	8306.111
3194927	1390078	18166	714.9126	2363543	856097	46294	1759.293	103	8316.142
2575638	1032537	13417	627.2937	1608440	478920	25838	1086.912	82	8326.555
2674992	1192026	8282	400.2202	1683418	567864	17347	396.7667	86	8328.441
1846589	891338	8668	426.6748	996185	369457	17459	866.6499	76	8342.441
315999	37910	9886	-79.5954	89965	10357	12245	-184.0555	44	8385.917
150713	96242	10105	88.8905	41386	26203	12576	178.3136	39	8398.821
3060086	1309957	56148	1915.303	2113435	692541	103669	3633.031	91	8400.340
464718	588471	344854	5959.509	190915	209977	506949	9270.039	62	8401.944
125673	14273	13537	-11.9743	35001	3836	16803	-163.9517	38	8406.103
2162794	3498273	1091464	68132.33	1117577	1527787	2271635	114076.7	95	8406.935
4813091	1972587	22602	736.5722	2980626	1101805	58801	1886.536	92	8407.316
120535	114756	24621	452.0381	40834	37197	37037	429.3757	44	8414.518
418008	80148	759	-21.2201	139276	23356	893	-142.5027	52	8416.771
497807	137289	11947	96.8267	147567	38585	16003	283.1683	50	8419.019
529384	336199	172919	44517.96	191050	105623	244228	59632.59	56	8419.371
198112	71324	109260	1173.486	55484	20408	135679	1369.792	42	8433.928
2816071	1826584	33494	1214.213	2210909	1108433	102618	3102.27	100	8444.937
3108770	1262227	18189	54.6029	1967412	642529	55446	-169.6794	87	8483.045
482651	219695	183804	30419.6	153343	69270	251467	41087.9	52	8494.387
2132819	923514	9602	298.2722	1319007	432721	17617	-171.0863	81	8497.282
654899	1037567	567517	60857.3	481506	566860	1276037	102620.3	100	8505.550
2139920	1219922	62361	1047.252	1004536	458065	104291	1869.525	71	8508.079
101035	18048	8583	-52.0937	27555	4871	9942	-50.6538	36	8516.422
1865086	1384896	9053	693.2733	1238603	600790	21347	1462.167	95	8517.764
2535778	1261067	82549	2280.199	2093633	712933	199006	6840.037	110	8521.522
103299	79373	8886	360.3046	33297	23363	11668	457.9748	40	8535.465
2970494	1008271	20525	747.4525	1885657	527053	55114	1034.095	85	8546.569
211906	25789	3742	159.5262	58649	7436	5526	148.8086	42	8547.922
230413	27459	13948	162.8828	68783	7535	17489	6.3329	45	8561.864
2865740	1004144	11772	456.0092	1740373	523010	25302	1235.042	87	8563.860
3220729	1466382	18726	906.3286	2072644	724561	42722	1107.304	86	8608.674
110192	215721	399	159.5839	35953	78739	85	214.7685	42	8615.287
259819	56683	44110	768.571	87586	35835	85560	1208.916	79	8623.826
120869	15000	3332	-214.4748	32819	3956	3666	-464.5374	37	8625.341
1361621	1302727	959992	109467.1	953074	762696	2321515	219749	95	8626.523
374946	773198	394029	8324.227	199368	316457	728965	15096.94	66	8627.777
851931	1351487	131456	33018.48	506946	720803	323346	60614.51	103	8629.762
102349	9962	11021	96.0781	28402	2627	12228	158.3908	36	8638.372
429651	913662	1081757	26369.17	321414	750408	3436031	92705.14	104	8641.701
123078	0	2890	50.129	31105	-6008	1841	49.0801	31	8641.730
2852622	1255215	9407	226.3327	1846159	670785	26033	425.8513	93	8659.916
3344864	1162508	10704	584.6944	2138847	603475	26148	1478.303	84	8676.828
2568597	1355010	15900	865.99	1761650	703051	35112	1448.383	89	8715.291
2596799	949602	11602	120.4722	1605307	428029	27442	805.0962	78	8722.230
2913534	1010856	8720	265.192	1911727	530176	26238	222.3518	121	8728.837
982578	1202755	409998	4412.288	484321	434430	672097	7521.242	68	8730.794
2948674	1128701	18929	441.1169	2766787	864699	86457	2011.838	123	8731.487
2213609	1142340	7479	238.7719	1168548	500433	11875	174.1875	74	8736.855
2861465	1189693	8403	335.8083	1917647	616925	15677	584.0797	93	8743.999
1778217	2209584	282011	32040.62	917669	917559	567826	51306.84	74	8752.971
2755806	897781	16429	755.8669	1625423	423736	31728	1394.341	84	8756.606
3649452	1263257	9550	205.755	2302547	598689	26175	503.4175	89	8761.063
585161	1890871	14430	565.523	192183	579412	21781	484.7141	54	8775.972
3440610	1751600	21015	877.9415	2318549	993070	57741	1689.07	94	8784.510
806605	1133092	1037333	22619.78	538238	951833	3110532	88663.45	118	8800.235
3928762	2410809	19644	510.2284	2556499	1142411	59019	1512.166	99	8823.964
331128	83728	31476	537.6036	93104	23229	39424	723.8864	45	8828.913
174818	150198	17443	464.9523	60974	51114	27524	729.2964	48	8829.168
2939247	1512104	24529	981.2769	2751937	1217981	97021	3198.678	128	8829.864
2753542	1220292	10058	100.6538	1760083	556935	31793	92.9873	109	8831.030
2767360	1279604	13494	820.2134	1822461	630058	23874	1652.531	88	8850.954
167264	277642	429977	2669.31	66534	115769	751370	5509.857	54	8853.178
1059867	1711927	561556	51216.09	637892	737999	1195694	91382.63	80	8857.586
4228695	1456194	31696	2051.946	2998106	976217	98277	4545.94	123	8860.820
152095	49383	18570	329.777	38818	11432	23149	356.8589	29	8861.098
318232	72671	8446	-97.3794	103002	21022	10882	-160.9198	50	8867.321
2365304	856765	15966	121.4926	1569715	446709	34654	885.2894	93	8879.023
2804615	1021809	6882	619.6802	1723846	477161	22834	1277.187	105	8933.439
2617328	1296317	13733	481.8213	1741565	634855	32995	1120.02	88	8949.280
3480543	1260863	21790	612.419	2268366	693010	59762	1246.248	96	8959.239
289941	785279	231346	3309.311	125624	485488	551187	7704.191	81	8964.712
149553	350460	121643	2060.572	52228	124019	184245	2266.145	48	8969.736
3500189	1194769	12332	416.4252	3107545	948090	42216	1778.118	119	8972.239
3336327	1343578	14534	353.5574	1902212	666031	36447	701.2767	84	8993.582
2834896	1494467	17765	720.6165	1995021	816428	44824	1868.826	90	9003.756
118669	108498	81011	1379.517	34378	30463	102026	2043.459	39	9042.665
2573674	1013911	35166	776.6126	1511246	553525	83047	1112.537	84	9043.747
3990522	2594034	28408	963.0888	3705004	1650909	91865	1978.626	113	9044.312
2873848	1077918	15555	436.6355	1869013	502023	35112	1034.383	84	9054.929
117097	35537	50999	866.2439	26140	8254	60825	1135.282	25	9055.046
148600	154849	175372	2227.969	49247	46669	231924	3166.136	44	9056.432
3186128	1143662	26331	1155.969	3340082	1006403	65598	2756.448	117	9057.061
2706361	1100048	15207	459.7127	1801191	558949	36157	1148.008	74	9057.133
312102	56398	3515	20.1915	103134	15838	4262	-27.3018	49	9058.395
3403775	1487134	36178	808.9858	2238154	721595	89833	663.0313	105	9059.340
2650287	995706	20668	466.8748	1610706	476841	40867	465.2387	80	9062.695
689773	995099	26316	27127.13	422404	611552	76078	98789.38	98	9063.957
1499722	336136	13416	180.4376	696599	124231	23284	339.4324	67	9086.002
104222	24684	34036	388.2196	28975	6651	40929	258.3169	36	9093.757
2470790	948652	8478	399.0158	1623784	480460	24085	593.1685	84	9131.923
2869237	1161514	5583	471.6063	1946291	593449	11545	841.6745	86	9146.452
2804729	1246046	22167	785.1687	1951518	598908	44409	1264.545	87	9150.437
107317	122712	150009	2517.705	36594	38544	223024	3350.846	43	9153.561
2552504	1705836	14328	1152.201	1788680	793160	40328	2637.801	115	9158.593
3006832	1262727	14524	813.9964	1774164	574859	32731	1530.009	80	9164.709
1197928	259284	15574	309.9014	417609	77116	19661	600.7821	58	9166.510
2844872	1443732	19305	826.0105	1916715	738387	51161	2486.932	92	9167.978
2674229	987484	10516	668.7476	1820810	500023	17600	1814.36	86	9173.658
2270394	775945	8263	839.9543	1396307	353455	20458	1291.094	90	9182.528
2884374	1166583	9965	523.0365	1833989	565467	18836	774.4996	83	9259.772
1590249	1883700	673415	34477.58	730809	723351	1251746	54778.75	72	9265.476
942852	944936	181894	30406.45	462710	347512	296539	45488.04	68	9268.891
327741	39086	7290	-21.031	91286	10703	8872	107.3192	45	9271.481
2758629	1288797	35956	923.9316	1912410	634692	61824	974.5264	88	9272.233
310214	350203	725469	9020.011	127174	155641	1385309	17158.04	62	9273.549
4082515	2306956	25370	861.257	2864330	1305372	63837	2383.856	117	9279.940
2060549	861432	10348	197.9228	1126513	370295	20143	467.4223	73	9281.231
1442034	2153531	50485	61485.21	819540	1044700	126517	106585.2	91	9290.468
3160507	1774256	16512	685.9232	2171089	911945	44123	1814.7	102	9293.993
764684	690876	603527	12251.46	270777	235480	924099	19834.15	59	9297.181
2040720	745176	16915	354.9315	1202955	316713	33855	711.2655	77	9297.675
2507739	1066187	20877	678.7997	1544137	523032	46248	1243.913	83	9300.792
3174740	1112827	14733	449.9213	2145817	731573	46424	448.5864	120	9303.174
231380	36006	7210	33.481	68225	10158	9210	-262.319	45	9315.335
294293	31410	8718	38.4798	90605	8812	10614	30.6454	47	9351.858
832766	1326983	53154	9040.14	694670	731231	174433	20610.09	105	9365.266
2923479	948642	13229	370.3469	1871663	431489	33398	758.0278	93	9365.727
179239	114989	128095	2547.129	51070	35404	165987	3153.471	42	9372.104
2212167	827814	6730	229.553	1399638	400737	14582	40.6502	88	9372.404
2256912	937687	4453	310.2133	1360515	407719	10131	586.1491	78	9374.027
2461082	1016234	19903	842.9583	1328193	498045	46285	1399.589	108	9375.381
2872127	1539173	64772	1025.309	2006601	875007	130621	3352.638	150	9378.926
2570722	1611522	21848	572.0728	1925125	1019106	61594	1321.623	95	9379.710
2511458	1036566	17950	488.995	1510184	522317	38748	939.1628	76	9379.810
113680	71265	59947	1142.627	34812	20358	74837	1763.956	40	9384.448
534169	2200436	537163	1987.244	326096	985929	1763795	8766.899	88	9384.658
2443426	1013318	22167	497.1687	1393485	467485	43985	1183.558	82	9401.740
1695759	994614	12386	348.6546	1001691	430924	23780	664.058	76	9474.448
203010	212685	276996	3099.276	78554	95993	491253	4835.693	55	9479.555
162763	23952	2394	50.5034	45054	6386	2736	45.2896	40	9480.910
186025	19571	8417	34.7937	51175	5208	9714	33.1554	41	9483.953
104366	18605	15442	225.8962	28138	5364	19822	393.6142	35	9484.571
211864	205621	31608	717.6088	70078	63424	44431	509.3791	48	9486.077
2296787	871159	13070	407.227	1446261	384369	22422	571.4742	80	9489.028
180924	27349	8937	63.9657	50774	7554	11453	-163.0867	41	9491.484
2283587	1295561	10064	658.7904	1439362	624667	33723	1569.26	90	9496.155
794414	515569	412036	22405.02	261471	188710	671216	32530.02	58	9499.205
461501	739293	589428	10158.31	225265	296888	1079005	18829.18	67	9500.472
2509949	813043	15523	395.2403	1553842	371896	28970	1023.217	81	9504.945
490605	65542	3135	74.8735	138838	16318	3841	49.2801	40	9505.110
2760923	921118	18208	183.8688	1650130	423750	39148	47.6028	79	9510.969
2384558	1052436	10392	180.5912	1556984	521404	26011	477.0171	94	9516.574
2975782	1380899	17614	271.3454	1829866	718906	39998	915.2878	84	9518.863
2871050	1249262	5753	590.1433	1794109	595616	13977	1103.71	88	9526.285
882309	1602748	198684	23545.37	605519	936730	466406	66424.18	87	9529.415
3879384	2849106	18790	1318.119	2852935	1540025	51398	2710.828	91	9529.431
3425665	1179876	8466	491.7426	3479350	1104508	35756	2171.712	125	9588.671
490846	1768864	28073	8759.295	230861	707321	48745	14524.59	63	9589.378
2819225	1411497	20625	619.0625	1975461	796219	48707	1537.063	98	9596.854
2473568	1369371	15999	384.7439	1623532	598106	31839	838.3679	78	9596.996
2900169	964016	26933	1149.341	1696272	447834	40388	1921.167	78	9597.525
114936	29548	11281	67.6641	34807	8705	14700	41.67	40	9598.931
2476419	1052969	10542	476.0062	1645107	492729	23731	741.1091	86	9600.061
3073821	1823992	15288	724.0568	2042388	873923	36911	1224.507	86	9606.832
1648517	777607	110886	2461.505	847402	299876	199685	4207.329	70	9611.764
4428652	1829802	20167	741.9687	2890411	1157113	53314	855.1154	105	9615.023
236105	46196	8918	-56.3002	72794	12970	10746	-25.3494	46	9618.918
2942046	1292574	22314	781.0154	1733901	685448	43696	1964.146	107	9627.532
129030	21162	134	121.7174	36294	5959	141	69.7101	38	9646.631
156243	153278	279052	8020.417	48056	45098	363177	10091.83	43	9654.160
218787	489130	44181	31833.35	134404	224064	80362	65061.91	69	9663.135
2875263	1167683	7102	394.0222	1851447	626588	21416	929.2376	89	9664.881
2262334	1051326	12075	526.4075	1528652	566152	27491	1499.045	86	9683.007
2303211	1007451	11141	342.8101	1429516	473296	28263	633.9543	88	9689.540
3650718	1624398	14406	522.9766	2646803	1033276	50957	1590.288	171	9695.906
193684	461811	105017	12073.05	98380	191246	224088	21163.74	62	9697.803
3302089	998794	31207	618.3127	2119577	552427	61299	1492.074	90	9699.171
3423397	1092444	11149	515.6589	2136151	616397	27036	1571.52	86	9717.402
171355	200502	137616	2498.058	45858	56897	178591	3128.755	30	9717.539
2395918	955423	13176	594.9736	1352312	443712	27426	966.3986	79	9719.724
301232	393905	301995	49617.92	222446	264626	809707	139757.2	85	9726.518
3256389	1065065	11844	879.6484	2084499	531996	27166	2006.813	92	9732.686
567805	605052	880609	6121.365	329388	475563	2609151	17396.17	96	9738.002
706751	636123	134769	30172.74	311165	242781	237203	44267.49	65	9746.027
2441015	1286113	7535	251.7135	1743722	757424	19848	570.8728	94	9776.942
767725	1253101	124549	40480.4	436077	643993	281487	66483.02	81	9781.382
120101	54029	28094	448.2734	33207	15064	34831	527.8191	37	9795.831
4145270	1358012	16853	291.8533	2692541	949721	55031	584.0391	100	9796.563
266419	24034	7652	223.8772	73905	6315	9518	50.3598	43	9798.334
1303010	2833170	755454	131473.2	702236	1172699	1563614	261032	80	9798.829
205984	332104	288747	2174.307	92598	146094	501593	4270.767	57	9801.222
329953	484674	198490	5641.289	183794	268448	577708	14238.82	82	9810.423
3406422	1065708	5744	479.4384	2363356	619084	19731	355.7091	100	9816.287
3026721	1119329	12558	695.9038	1901817	564765	25852	1202.897	87	9820.180
2702350	979939	7484	390.0524	1819694	553621	21546	685.5306	88	9821.097
2820682	1621056	1012026	74276.46	1878429	1081635	2248330	139602.3	95	9821.857
163643	380546	470996	2829.676	151148	373533	1866078	17104.38	116	9832.988
2610871	1025193	18095	420.1295	1517733	450752	32609	421.5649	80	9834.182
749159	488772	136386	2468.055	230037	148483	185241	3406.82	53	9843.319
152120	25471	2900	-129.31	41512	7025	3840	-304.576	39	9852.968
2865285	1419648	27186	1135.935	1711041	794085	59337	1889.406	87	9854.663
922201	198560	8405	70.5205	318545	59415	10973	282.9853	58	9857.005
2886296	1124657	15319	680.5959	1584525	510058	31077	1739.02	78	9860.791
2627997	942197	19566	662.4526	1488660	450808	43692	1178.721	77	9884.984
112601	97196	84546	1572.831	31328	26906	105083	1939.556	37	9899.387
3271337	1425328	9537	352.6257	2041734	664998	21865	139.6265	88	9911.070
2925098	1641797	27069	821.7709	2135385	892658	67844	1736.248	121	9926.304
115274	194214	244565	2333.096	41546	84036	428537	5032.526	47	9926.944
283463	640529	674867	18202.64	190004	409408	1652270	70188.34	105	9929.744
267910	61461	16498	245.9378	87979	18069	21028	329.0708	49	9930.865
2905871	1208747	14995	347.2195	1839889	648815	41135	885.6735	97	9946.005
2441636	853649	10352	333.3472	1403087	401359	22369	174.1009	74	9946.312
361071	298271	116106	39467.35	149279	112614	196351	59175.09	60	9953.053
3114891	1754887	11152	669.2272	1989670	783475	27418	1429.55	85	9956.555
138998	23160	22253	71.7933	39701	6773	27831	197.1191	39	9959.744
3391089	1778272	17245	814.4445	2112756	914299	45278	1307.496	95	10008.366
191514	25191	4245	-176.8555	52762	6877	5272	-461.6408	41	10014.215
2374088	1256620	6737	490.5457	1583538	648247	15199	617.8639	89	10018.528
346502	895201	521201	3379.176	252763	535508	1455172	10351.75	98	10022.092
140403	29280	406	-87.4234	41827	8437	69	-235.9291	41	10023.152
111480	89718	130420	2445.562	32865	25628	166057	3176.398	39	10031.791
319128	37783	3441	-8.1599	90621	10690	4401	-196.3039	46	10045.116
2466046	928369	6827	497.5947	1657982	444927	15814	1158.365	84	10052.646
105472	51755	93	51.6173	96981	41885	-51	-269.6611	106	10069.500
3193953	1096408	10938	455.0218	1757889	576464	26665	922.9065	84	10074.772
2547767	1079714	7956	417.1316	1628436	507594	19323	959.4203	82	10102.226
872508	210687	36254	256.0494	297721	61703	48918	315.6998	58	10129.735
418377	50984	8750	-73.125	122872	14076	11329	-197.2431	47	10130.446
976998	273274	17046	205.0806	354035	87738	26001	-199.5439	58	10130.890
2502834	909905	22987	341.1707	1497236	390648	49466	398.8426	78	10131.444
2458352	1311307	7072	603.3392	1611717	679464	20159	1785.12	88	10134.056
3323478	1154389	11816	361.6776	2195420	575770	26035	1758.563	93	10144.860
149279	168350	202667	2213.219	48557	51228	270614	2803.646	45	10156.760
345420	365870	358554	3770.079	136501	142324	615352	6848.847	61	10160.132
1103812	1276598	176207	26965.81	547289	569150	362301	44997.89	73	10185.831
2395046	919768	8964	618.0804	1467839	439448	20607	997.6527	79	10191.697
106511	12030	13171	-10.3069	29058	3302	15296	-86.0944	36	10230.570
2793734	1318375	15837	879.0557	1945676	743323	41723	2014.06	95	10232.181
3080618	1813039	15585	813.3185	2021557	906844	28920	1788.412	85	10238.861
498992	66761	6523	91.3403	150344	19159	8625	-162.1375	50	10245.704
399541	835168	400755	4291.355	200532	328271	688029	9079.627	69	10248.516
460045	779463	1285001	15986.36	241986	430101	2732578	28697.03	77	10249.354
4175219	1636883	29774	792.5214	3548543	1134531	103222	2343.354	123	10249.601
242241	200529	12563	3635.184	119052	73508	24333	6908.481	68	10260.194
2864425	1436052	23505	566.6305	1794617	676939	50862	1097.958	87	10262.430
172376	183736	70567	2152.409	50675	54195	94758	2309.324	40	10263.264
601193	1307318	128169	48153.48	389780	674615	353197	84012.95	99	10264.607
2748601	1576836	14548	500.5428	1666643	757883	32739	1105.858	85	10296.747
111056	9471	714	-45.7446	29988	2602	904	-159.0856	36	10333.661
340125	336798	311844	4758.648	109832	107062	422026	6884.458	50	10335.938
2371323	1029643	9459	452.8499	1375375	460692	28576	786.9136	83	10342.008
1569324	937800	92385	2048.799	875495	522123	189471	4488.123	83	10343.585
279600	34450	12433	-102.1087	82819	9763	15925	-266.6075	46	10345.949
260176	247790	278257	22271.82	165329	193178	761699	60000.52	80	10349.025
183839	18447	7086	-4.6754	50668	5208	8501	139.7061	41	10352.221
3033772	1167574	11429	742.3669	1924601	569590	28904	1759.714	99	10352.412
133417	102777	191315	3815.771	47612	38473	305380	5554.818	38	10352.719
171031	261084	297313	2017.659	124974	200432	864597	8573.492	98	10353.289
2728211	807500	13527	298.4647	1551705	414400	31788	872.7068	82	10386.223
2303415	826238	14168	380.2248	1265702	363944	36438	625.5718	77	10435.145
164143	334419	363110	2814.471	78253	261902	1032169	8419.881	93	10436.295
3033777	1753686	13029	604.1269	2123230	943885	38813	1587.809	93	10436.428
146689	33836	418	39.8498	45039	9385	216	77.9176	42	10448.816
346961	104952	3132	66.3052	116587	29967	4412	-380.8868	51	10456.000
2917332	997324	17726	171.2286	1629126	478210	37145	732.8345	79	10458.554
106861	138730	1888	159.3168	74341	225117	11687	513.2407	174	10459.169
284824	221080	134618	2503.47	109349	74983	195394	2922.803	54	10460.379
3626236	1654826	16377	569.3497	2296400	932047	39274	1075.471	90	10460.629
452569	39625	42639	769.2479	138585	11194	54366	1092.733	51	10463.661
2906304	1017866	9765	622.8165	1840181	543704	30783	1233.326	91	10473.914
3405198	961003	29832	362.1752	2120107	510844	69945	1210.915	88	10474.536
2286557	711086	6523	253.3403	1301220	317887	11187	530.1907	76	10481.521
3052471	1053083	17959	207.6999	1971827	525273	36167	247.5687	83	10483.798
685228	1510401	136827	66880.59	435229	827275	413594	112792.8	87	10507.154
2791222	1015229	8159	602.9199	1603648	490604	20699	953.4139	80	10534.953
2585509	835494	13032	558.6952	1477977	341950	24537	1419.126	77	10551.642
2305566	1626879	24676	1274.124	1731939	899353	53578	3425.126	91	10557.928
188618	369671	416120	3904.332	83271	151896	747086	8198.324	65	10571.770
2390977	1114560	9680	91.048	1780103	585534	26721	280.8481	94	10579.338
907639	1695081	735285	35957.49	749122	1228696	2777570	152916.7	110	10580.380
2386207	1093576	16413	429.1693	1680322	588688	27622	1281.194	86	10582.832
2891346	1252316	9947	419.6267	1827355	618374	20277	442.1397	78	10583.056
3003345	1393713	92002	2645.912	1976385	679711	197802	4728.292	81	10583.275
2423861	973784	10969	583.5609	1582456	516214	24805	879.5605	87	10588.651
3852690	1815500	16952	370.6072	2298480	936854	37228	-138.1092	93	10592.684
154577	15142	21836	167.7996	44898	3986	26259	345.3299	40	10593.699
138895	114359	74372	1945.869	43769	35869	100428	2441.411	42	10594.695
2537129	1015569	8772	352.7092	1725132	531259	26773	347.3653	108	10601.474
144761	96500	113889	2105.373	42460	27886	145929	2740.817	41	10659.249
2477105	1032360	13262	141.5982	1680438	571358	39933	-645.3587	108	10674.238
182551	151264	24572	271.0892	69363	46920	35277	515.6397	52	10678.230
2597214	785864	9559	182.4599	1606824	411783	23202	82.2322	92	10690.404
144446	217132	244605	3191.341	50277	73257	353617	4669.514	48	10693.452
313542	216828	4592	-26.7888	127380	65535	5891	190.2851	58	10695.305
2426399	1054426	15397	486.3717	1446460	496839	26896	1134.666	93	10704.158
2526692	865611	62328	549.0008	1409598	370440	118807	1361.673	78	10714.403
218541	228154	1813	328.1093	66049	66740	2373	422.5253	45	10729.218
132095	210006	233087	4146.781	42082	68164	328310	5554.191	44	10772.939
144797	196551	4369	278.3009	42668	58056	5905	428.2705	40	10773.111
2506845	994103	9725	110.5725	1396164	443469	20629	-283.5131	79	10776.922
2858870	820769	6408	334.8888	1743766	381112	19509	33.6549	84	10779.990
2951376	1162030	16195	445.5395	1810660	550858	36236	1050.64	81	10782.879
149645	78626	92689	1561.053	43565	22547	117942	1770.146	41	10790.961
1034801	1878187	96378	50436.21	673087	935994	219593	75828.57	83	10796.290
2701419	952952	11041	306.2001	1743461	520724	29870	305.707	85	10796.385
109816	238327	367831	2788.119	55597	117735	683594	6772.823	57	10797.629
2126705	1135270	15174	520.4614	1358549	550995	34537	722.1257	92	10803.566
204072	873394	283906	2236.927	96820	383616	567903	5467.758	53	10803.809
2730355	923259	14420	415.962	1627866	432942	38785	704.8385	83	10810.463
141931	16598	5847	184.6167	38926	4552	6633	320.5113	38	10814.523
2795124	1894547	10744	789.9384	1886997	837871	22144	1403.478	89	10836.883
2216235	1371152	65736	1691.59	1224069	512613	140068	2710.215	77	10880.669
2032847	845165	13106	264.0466	1195025	378745	23934	148.8974	76	10896.109
2323218	719773	8201	11.8761	1377999	323917	19576	237.0136	78	10898.611
113299	60376	39166	645.0126	33805	17733	51311	634.3471	40	10900.486
2140963	761819	13105	263.1905	1330148	390699	32666	740.3626	88	10902.199
2496047	1103027	12147	426.0467	1484244	532514	27541	443.8501	76	10902.258
110099	8019	7033	121.9513	30819	2048	3715	41.4115	38	10904.341
156369	171704	311885	3265.749	54103	63256	481534	5553.257	49	10906.297
3418354	1520486	316123	31795.9	2106096	958332	624522	52948.29	95	10912.420
499460	508637	4529	232.2769	220207	250901	7994	321.6634	59	10912.928
2275512	1083095	25265	475.3665	1124150	438961	39685	933.3285	74	10921.439
3273928	1823492	15380	584.818	1744770	909035	36557	1132.448	83	10933.947
109481	61948	33642	349.9162	30539	17231	41431	331.0791	37	10938.953
191647	170459	66687	16021.74	80988	67611	123039	27458.69	55	10986.795
108927	51516	14753	350.0433	31017	13937	17817	531.1337	38	10990.139
804461	1619606	845291	14928.63	390302	586833	1464198	24721.91	78	10990.520
3021814	2014501	27827	1199.695	2247659	1047762	80890	2694.929	90	10994.584
103437	116954	121252	1711.837	31495	36052	158232	2149.415	34	10995.092
197475	121058	2199	492.5639	58006	35727	2375	727.2375	43	10997.824
102645	41455	1024	24.6464	29308	11651	1236	11.1396	37	10999.523
3098873	1401339	6876	578.5436	1969922	718403	15518	1679.96	83	10999.740
2968921	1164793	18087	513.2807	1871302	605530	36359	1480.94	86	11003.778
2675186	1041905	7393	168.1473	1875930	521899	22591	-365.8449	91	11016.691
127408	543233	288302	2682.342	73095	351611	909038	9230.432	92	11016.887
350510	428800	397850	5416.385	148672	152878	630076	8671.063	54	11017.244
2848292	1626239	26972	861.7292	1643793	738088	54520	1611.572	78	11017.420
382840	461626	447780	7632.458	215465	236012	1011806	16482.12	71	11018.590
197478	267990	335501	2614.406	76000	119235	589714	6092.155	55	11020.906
300175	33929	6257	-93.3823	83812	9321	8012	-400.9268	44	11024.842
2067916	757444	28405	4443.521	1224248	340980	51560	7793.516	79	11025.776
3612231	1582684	13352	626.6472	2354041	775740	27884	1240.492	94	11027.498
266125	35421	1461	50.7621	78666	10157	1852	81.4972	44	11028.471
2493401	1564764	6616	395.9576	2028729	994606	24209	1473.325	100	11035.732
101670	35964	11821	94.9581	28747	11175	14995	47.2195	39	11037.772
866539	1368878	1251108	18104.56	605830	946335	3540524	92784.59	101	11057.732
116839	17612	9072	133.5392	31709	4201	10450	161.245	35	11058.352
1030416	2542209	73556	87879.29	760384	1608062	263378	142967.9	92	11064.271
2634504	1175537	7536	248.5696	1686109	653975	21979	454.2219	91	11095.705
172587	404310	609228	8018.091	119743	276336	1747578	22967.53	82	11097.904
130924	20975	1797	-27.5883	35468	5820	1731	46.9091	38	11101.930
2492852	1010230	9925	344.7925	1452561	511748	23874	293.5314	90	11103.736
197714	18189	19511	437.3671	57492	5433	23954	420.0194	43	11105.711
2911315	1380034	16703	409.4383	1937405	802991	52621	598.8381	92	11125.078
160904	47654	29830	326.463	50271	13763	37569	48.8209	42	11147.596
2608190	1287422	9128	569.4808	1727440	649312	20427	1483.555	85	11148.898
100692	46139	93165	1544.557	28108	12811	114430	1772.523	36	11163.553
706371	1084573	1540936	60153.31	328160	508148	2810211	129542.6	75	11182.906
373426	675897	536423	8632.73	164257	275085	956788	17349.21	61	11202.195
390681	44166	111	-45.9729	112423	12550	-584	45.0376	47	11206.648
2294942	851920	14888	481.6168	1312557	379722	37116	1548.008	84	11209.990
1887456	1261442	73531	999.8891	1017889	497051	149631	1668.099	76	11210.203
576431	664490	359342	26519.69	233296	226321	502932	40233.09	61	11212.922
2564306	981496	13729	701.3969	1361946	457503	27935	1336.153	76	11214.178
2826000	1310866	21125	653.1125	1926715	705510	46970	1813.017	99	11218.920
255961	26920	9903	-100.0417	76154	8174	12308	93.8788	46	11221.138
2945964	1179678	9352	318.2472	1938256	622462	22285	1409.188	90	11222.602
3093375	1262525	27144	468.9784	2068624	629763	72471	1079.423	98	11225.994
594567	75931	10703	102.8383	185557	21465	14360	162.596	53	11232.777
249850	224610	216198	3212.108	73522	66263	280548	3734.143	45	11238.949
188031	45719	42982	716.8902	55456	13302	55701	824.6261	43	11272.678
2601573	1387956	32252	1664.937	1689521	676733	81102	7856.422	86	11285.059
122162	221982	206406	2000.177	56529	99076	389950	4087.195	55	11316.889
115770	187506	233963	2231.724	39534	80435	396081	4096.944	50	11316.925
3308502	1143224	14714	427.6554	2092912	616793	33187	1530.391	87	11324.963
2863363	1498383	21869	711.0509	1905001	834278	49930	1230.073	87	11335.471
4326173	1781378	27222	1012.754	3164244	1205054	88834	2488.787	110	11341.799
640122	113018	10783	138.3263	213305	33072	14855	316.3655	55	11352.433
2942304	973094	10870	374.807	1969936	537754	31194	583.1834	92	11353.822
132726	77654	1383	110.9863	38374	22023	1558	22.8038	39	11356.717
535691	102562	7878	-104.6442	164752	29119	9909	-159.9051	51	11358.281
2937243	1379848	11857	423.7777	1815028	663991	33549	1484.299	103	11364.484
793337	1505445	161601	45860.62	426292	690988	363137	75228.59	78	11371.879
263571	456489	655659	8506.67	150687	233586	1421041	18770.2	70	11405.154
3045430	991893	12546	305.6306	2003992	479612	32229	46.2469	86	11415.113
2833579	1334248	11547	1598.387	1845519	690197	25141	3900.21	90	11422.156
141519	63471	42137	628.4857	44202	19042	55531	785.0891	42	11424.731
809341	234349	38835	914.6435	401586	80809	63401	1127.596	67	11433.529
2492857	1199529	21899	390.7339	1973979	865658	74099	1414.154	113	11439.302
114077	240879	260092	2389.761	53677	109608	513794	4283.043	62	11440.352
3261173	1088004	16201	207.6761	2281895	619026	52997	1150.732	97	11440.885
2821112	1500350	43173	938.4053	1967777	759942	87185	2568.079	93	11449.268
129786	110408	203164	1467.7	44025	42468	314452	2860.357	47	11453.947
2643180	1268777	7184	111.2224	1577979	595645	17724	260.5164	83	11455.125
498857	657773	414859	21393.79	236740	284733	811427	36475.66	68	11462.632
2930958	1914316	7632	517.7552	1804949	968864	19981	1049.734	87	11465.434
184168	53474	16672	267.8992	42149	9652	19935	321.3535	26	11465.474
848645	228602	19769	304.2409	303926	68426	24766	505.1726	58	11473.078
635596	102865	2796	70.6556	205399	30071	3649	94.9089	54	11476.434
106539	10181	4967	337.2487	28973	2588	5253	474.0933	35	11476.962
2564072	1077494	18167	818.7687	1503307	529310	37794	1079.443	79	11533.260
2542612	967989	9891	139.6851	1648786	542579	27288	7.2568	91	11536.095
2399879	1799758	10683	168.7163	1419352	932868	27700	470.97	86	11557.557
104725	60856	112794	1387.943	29059	16912	139353	1736.103	36	11573.014
2730857	1669379	9598	510.8478	1684680	866231	22000	1140.2	87	11616.297
406421	54048	9450	81.145	116650	14933	11496	166.7256	47	11633.710
3165007	1619918	28690	638.509	1790759	847718	64527	1729.565	121	11643.595
1638552	567719	5356	258.2716	622172	178100	7464	605.9304	62	11652.383
157501	14091	9929	125.2169	44067	3678	11936	76.4096	40	11654.010
2663797	933371	3936	416.6096	1640224	421479	8078	1246.576	80	11654.910
3056185	1376255	9758	338.8238	2155750	792628	22778	963.2458	90	11665.171
2902548	1558483	10007	363.9927	2075723	885051	27329	585.3569	94	11667.379
134018	15721	12944	120.3584	40563	4576	16120	311.332	42	11673.381
504232	330051	114969	41192.96	174289	112558	165336	58986.15	55	11690.213
442968	742684	512947	3536.927	195366	327761	1026514	7665.635	68	11697.590
276962	330462	479984	3737.302	145045	211768	1245985	9104.759	72	11698.946
103123	38429	39987	333.8707	28345	10399	48770	393.997	36	11720.255
182937	346094	303446	5639.121	97154	158572	614712	11705.94	63	11728.673
159766	56286	664	20.4504	45060	16098	1169	-83.2191	40	11748.663
1967246	630698	8178	531.1858	1085293	268742	14224	1019.166	76	11751.887
184070	35520	15409	52.6449	50525	9788	18572	15.4892	40	11755.343
244105	21499	10644	231.3284	70506	5966	13582	234.5502	44	11756.494
2755460	1548469	89690	2199.609	1707898	789270	211583	4076.206	102	11756.548
2314026	1492167	7461	665.3621	1506837	674595	14494	1747.313	81	11758.478
106297	56005	83737	1475.246	29610	15593	104537	2043.126	36	11760.165
2387966	979453	18111	535.8271	1529464	479791	42761	1298.692	82	11760.929
344603	30057	1283	108.3763	98372	8385	1489	406.7329	45	11766.691
190715	106380	86112	1495.483	53661	29894	107051	2024.361	42	11776.046
1912956	3293079	680918	55885.9	1000245	1332584	1366153	90507.59	77	11776.584
3043164	1027035	6249	753.7689	1786254	435160	13116	1501.608	84	11779.780
182172	85534	45662	590.2382	53152	24963	59029	762.7269	43	11782.678
224823	243788	270927	3806.605	80801	87128	435365	6970.977	54	11788.322
3141570	1359278	17410	560.701	2132735	773702	40695	1887.99	95	11805.092
2716216	1135595	14706	461.8066	1638121	525757	34202	904.3322	81	11812.580
2214189	947409	6065	577.2465	1448124	482941	14297	970.6617	82	11830.955
104468	69420	62062	524.2782	29414	19667	77800	803.58	36	11851.869
2987680	2233015	9460	919.706	2363705	1289318	35120	3115.232	137	11852.416
2749003	1218296	84365	1998.876	1616610	609592	212120	3788.932	82	11853.277
2623406	684661	11086	292.7246	1652625	334948	31864	471.7704	103	11862.999
129881	18306	5950	-190.205	37635	4945	7512	-8.9768	39	11865.308
1703680	658851	4689	359.2529	824755	324451	9321	1461.708	91	11865.631
2628635	933717	10636	585.4796	1879141	505518	25722	1824.604	86	11865.952
3081292	849248	12480	583.128	1978205	441206	33483	1462.796	93	11870.039
119550	140806	127934	2081.297	36981	40821	162749	2693.419	41	11876.590
218033	30670	3735	-2.4665	63903	8438	-8744	-217.7384	44	11881.736
527651	135030	26863	462.4143	222299	40848	39536	201.7696	60	11884.045
2619121	1088958	4951	436.5511	1542249	467740	10096	488.1856	78	11885.581
178142	16284	3927	-62.0953	50748	4305	4934	-140.0026	41	11889.419
120002	60039	83213	1472.649	34474	16946	103352	2032.647	39	11893.143
3145478	1207081	10522	352.8842	2047458	575525	32962	788.7682	91	11896.788
104554	50560	75084	1594.412	28746	14073	92498	1650.538	36	11898.886
100790	28220	21937	113.2657	28844	8074	27507	43.7427	37	11900.757
2500059	1557577	14758	2056.324	1645453	867555	32221	4997.398	90	11910.313
1869930	1319146	6523	406.3403	1479888	697064	20174	814.9614	93	11920.401
2486538	976148	13200	413.52	1464111	425015	26741	740.9701	79	11928.720
2585817	1117329	15965	780.6365	1615684	501772	34183	897.0663	81	11937.603
580188	153790	3976	93.8536	178132	43813	5319	194.5959	52	11951.446
3075287	1272900	8448	511.3328	1901080	669607	26671	814.0431	91	11957.387
354831	316903	2348	304.1228	173449	298464	18481	1218.584	180	11979.335
210670	679717	621757	4377.167	186853	691574	2401454	20331.77	132	11985.455
998306	1956878	892487	45133.12	605169	1000687	1927475	82628.34	91	11988.689
2858451	1152391	5457	230.7377	1675833	509918	8085	1036.568	80	11993.094
3140046	1299048	12392	755.7912	2146247	709850	36158	1046.864	121	12004.467
2585632	1221343	9807	85.7727	1656615	646414	25739	-25.8421	88	12007.625
4213449	1827618	30274	740.5714	2935802	1190895	62786	1528.095	110	12011.604
4147075	3252096	27201	960.7761	3616468	2396824	89421	3763.318	146	12014.126
2991371	1057118	10713	75.3993	1670194	518483	24385	166.9985	85	12031.379
2786640	1463730	22087	432.6807	1879115	707536	46193	521.8273	87	12058.115
138120	18085	4334	-25.6626	39111	4904	4763	-71.3957	39	12075.702
127748	22031	5582	44.7502	34881	6092	6386	343.0546	37	12080.977
2772908	911367	15904	275.4144	1874344	476376	39834	626.8874	91	12082.945
2880257	1022155	12615	303.7015	1898624	533141	31170	313.637	88	12086.535
2346292	1219420	11831	597.5191	1477321	623851	26730	1347.553	84	12087.223
193016	274092	389351	2481.391	134779	224891	1196659	8307.77	87	12089.840
100842	115218	167484	1948.052	32458	38004	241630	3027.443	41	12095.401
1682194	1431337	278245	89180.55	1307056	1547446	1121944	261349.3	120	12098.497
2188611	3429079	338093	67245.41	1139078	1450985	611033	99153.35	106	12102.643
4260405	1917338	28985	1257.058	2835074	1006493	67082	2129.9	135	12106.443
259176	51064	7625	-59.2375	61153	10672	9159	-191.9801	28	12106.641
1311804	2911153	27744	100194.6	923936	1773711	96015	181327.4	104	12107.607
2674045	1041859	11194	630.1834	1725147	493619	26946	878.4706	81	12107.908
294624	35836	11611	-37.8229	88159	9972	14589	124.6429	47	12110.184
1471774	1782351	207962	26610.27	764969	790879	434199	43292.77	73	12111.072
3190975	1484199	17327	471.6447	1959245	722678	34279	1445.252	86	12133.225
2657890	1172494	9256	378.0616	1684204	635681	24155	664.0955	87	12139.921
3496999	1547163	18155	784.4955	2063788	767431	46939	1491.478	86	12153.007
2629232	937336	13086	256.9246	1598289	418328	29933	81.6413	82	12185.164
3652715	2174177	10117	431.1637	3908251	2139150	39644	1338.228	157	12188.427
548779	68999	23943	366.6023	187141	20319	33726	486.8286	55	12191.994
721857	109262	18951	294.9511	214818	32413	24365	244.8765	49	12192.011
111466	14220	8595	-66.8205	31188	3501	10070	-390.073	37	12194.848
2325057	678948	14683	312.1163	1456125	331024	34085	894.1685	82	12215.486
175562	183887	106775	9143.077	62479	63415	155435	13868.9	49	12216.397
124585	52512	77611	1549.777	34246	14761	95509	1946.255	37	12220.757
2674241	796900	11674	271.1114	1516835	382963	29141	544.6101	90	12235.415
2586277	1131454	7592	162.5112	1862961	638121	19977	431.3097	92	12255.240
181888	22676	6490	-39.911	49510	6419	8455	-150.6745	40	12278.930
3228868	1219528	10141	340.7101	2024290	613404	30961	241.7121	90	12279.393
262283	556993	396267	46703.18	170939	271009	889797	89510.21	74	12283.535
109642	77911	255	33.3055	45180	28360	596	110.2356	47	12284.525
2167597	900133	8922	581.1242	1422364	448397	20255	1444.306	80	12284.666
118205	15665	14389	184.4229	34513	4401	18434	328.3474	39	12289.566
2459419	1114148	43352	454.6472	1727588	634685	90577	1833.97	95	12294.475
327526	334442	376437	44136.71	134137	119975	607571	64971.53	57	12295.287
105784	283804	377862	3975.658	44757	115914	652198	7199.708	53	12296.295
2853464	1077959	16280	419.308	1707155	540531	37509	1014.455	84	12298.158
2192854	792968	7278	469.6958	1265473	333375	11561	589.3721	68	12298.273
821277	1231055	87851	3696.241	389751	475350	158733	4930.321	68	12300.370
100689	14199	2674	-36.7886	28241	3958	3320	-332.748	37	12301.506
2396679	1263432	14401	269.6961	1520860	627496	25363	478.2643	82	12302.896
387685	78893	30112	208.8832	136427	22488	39162	369.5882	53	12305.264
113253	203444	248164	2361.2	46793	102715	461468	4147.755	61	12305.668
2776907	1020353	15230	684.403	1793201	552836	41866	490.4826	121	12306.178
2347655	918056	25006	917.6366	1441463	411770	45814	1930.365	78	12310.499
2546435	4250188	859937	265033.1	3449102	6062010	3916597	1249772	182	12314.699
3086542	1004160	17779	628.6019	1762222	464887	41962	1071.668	94	12316.547
2376053	1313698	15083	563.5563	1417188	597444	34864	966.0704	81	12317.986
4253074	1069783	19874	1094.131	3194262	867011	48999	2570.044	109	12326.435
2198836	1633547	7095	806.0295	1537307	773784	16190	1413.259	87	12366.268
115891	265062	258963	2180.224	47391	170129	702181	6284.154	91	12388.934
112650	235780	285009	2370.205	41704	82282	425465	3885.586	46	12400.920
2859763	1045554	6577	213.5697	1607840	480446	19331	52.2691	88	12402.707
2286547	744251	8438	384.7718	1439544	354760	21216	398.0176	90	12404.770
121290	15248	1535	125.1135	34040	4313	1541	153.2501	38	12406.752
2390666	948362	6464	394.8304	1512976	434941	13857	627.9777	84	12408.873
2778126	1187979	14495	332.1695	2490912	1149988	51823	1089.67	115	12409.155
2716053	1158843	5066	201.0026	1742717	560229	12117	986.3637	76	12409.203
3619464	3029202	47570	1940.677	3603836	2463552	195490	7864.989	115	12412.040
2849704	1173032	14083	348.4563	1821332	597772	33776	766.6336	86	12417.236
2826531	996810	17549	601.6989	1725983	507371	47306	1414.667	86	12419.041
1454715	1742671	469851	54661.44	754551	914937	1005415	92149.78	90	12424.383
2875021	2383446	20709	621.9749	1986674	1373010	68607	2280.453	113	12424.686
3060149	1178843	12818	508.4898	2029371	571084	34614	1000.045	82	12425.151
2697087	1606046	25578	351.3258	1783841	790195	53588	1180.687	78	12425.184
715336	911191	182284	58669.33	389189	452117	404235	121517.6	73	12425.640
241356	371704	53780	40548.06	118986	148709	103327	60018.25	62	12434.921
187556	34296	11422	-16.6258	52810	9671	14480	-234.672	42	12436.973
2756780	1048672	8906	571.4266	1636616	488556	21905	815.8705	84	12437.740
2778796	1169379	16042	88.5562	1793579	562979	33206	287.6566	85	12441.836
177556	24786	10513	143.1793	50190	7216	12954	185.9194	41	12451.079
100648	60709	71199	1455.464	29914	17530	90092	1509.761	39	12459.722
2831686	1053842	36528	625.6208	1927931	534711	81628	1317.731	87	12472.480
3066781	904513	7386	324.1546	1902975	519844	22454	679.8694	95	12477.134
1669962	805355	7997	533.2317	1466795	586459	23761	1549.792	104	12478.272
2344579	751726	8688	455.7968	1312379	334393	18882	765.8802	80	12505.393
2930008	1122734	8698	242.3578	1750894	510346	21928	590.5608	89	12507.755
523653	396796	151421	60430.52	237576	159301	272843	96093.89	65	12512.770
2872158	1455178	11682	492.9602	1819727	719286	31544	972.8184	87	12519.197
135722	44419	14824	2199.826	38129	12584	17891	2848.485	39	12532.922
1518708	857666	107505	2311.031	954126	374051	241684	5223.672	78	12536.873
121318	53737	13483	111.7963	34216	14923	16200	205.82	37	12543.959
221389	389092	356466	6032.542	105691	161917	643113	10968.04	63	12544.551
122915	198497	206440	1874.284	53275	102919	445637	4173.836	58	12545.331
257151	111938	113585	1777.119	77731	33205	146821	2047.458	46	12546.313
2475221	1369469	12733	768.7213	1710435	699172	30241	1485.32	89	12547.586
2086602	894302	24028	429.3708	1184629	408167	44854	945.5094	79	12550.281
3113464	998117	6406	699.1766	1921969	490791	14074	1609.751	83	12550.634
2102366	789921	7290	212.969	1304368	366993	17473	192.6353	84	12568.014
443698	65737	11549	12.0989	128404	18324	14465	-86.5135	48	12569.552
3371120	1141288	12104	429.2344	2075057	639047	30740	473.514	91	12586.648
192283	15986	9323	-211.5797	53089	4408	11158	-212.6362	41	12588.680
224937	92904	18221	289.9981	61831	25872	22700	277.47	42	12614.179
226108	394819	2606	168.9966	66017	112175	3679	72.5919	44	12621.717
5096071	1846240	368437	3461.916	2997346	985613	541655	6550.846	122	12624.617
3287345	1601411	31657	431.5577	1953979	828232	68390	1129.679	109	12639.117
199170	30780	4220	96.742	54599	8558	5069	278.5709	41	12643.197
139318	121683	139665	1483.207	40779	37430	183955	1870.875	41	12645.066
207219	23265	6245	-33.6555	61046	6457	7908	-73.9612	43	12645.577
411820	449085	115670	68726.09	206018	164889	199296	110001.3	65	12647.138
344802	202279	73920	1386.912	104455	59669	98289	1788.213	48	12664.846
3093911	1653287	25385	856.0985	1979640	907508	68933	2207.541	91	12667.124
128627	199824	195852	2049.897	55314	88876	364166	4612.513	55	12669.520
2680020	1119566	17679	879.9919	1821711	532954	41239	1717.708	90	12678.340
3059350	1738229	15047	543.7367	1938847	860304	40067	697.3587	86	12681.904
2605841	1527160	20913	933.6193	1841693	856916	40873	1699.375	88	12696.977
1363478	2777507	741955	62395.68	1071977	1819461	2121949	137284.5	98	12711.125
2566051	773827	8255	433.1055	1653723	360874	18051	1012.461	85	12722.842
318798	79188	1488	89.8768	101272	22981	753	267.6433	49	12731.265
223146	23989	3700	-233.43	61199	6351	5221	-442.3019	42	12732.089
108919	9682	3564	-63.8596	29860	2542	3955	-288.1245	37	12733.186
357261	187020	2849	781.0289	110531	60772	4692	879.8212	49	12734.288
2719185	923550	8489	527.4329	1773677	491657	26141	860.3101	93	12734.764
104149	222592	228056	2161.742	53261	123953	471826	5708.239	57	12740.206
157757	19245	20082	432.2002	44033	5265	24705	717.9505	40	12742.316
2119144	710383	30209	414.9249	1018804	246569	57198	907.2078	70	12742.648
2746168	833336	7634	218.4674	1601682	358447	10667	565.0187	78	12743.810
199366	27180	18084	86.7124	56420	7544	22865	94.7265	42	12748.051
2169157	799667	8016	400.4976	1251428	348102	18563	787.7843	77	12758.684
112921	162883	149932	1787.785	56757	88644	315237	3610.396	58	12766.938
132431	177308	112362	1988.108	48092	55872	158362	2703.708	46	12794.674
227121	18216	17572	10523.39	66031	5387	22346	12882.41	44	12813.674
2670396	1208768	14667	303.4187	1687929	564913	31973	623.0853	84	12830.857
107153	102187	170560	1888.416	36607	30827	219099	2760.654	43	12833.797
2147262	1121615	16524	494.1964	1261312	505711	32832	1257.475	80	12835.428
887932	1459900	125013	59281.63	520577	717061	276632	91359.66	79	12837.752
550774	3937402	2029	376.0269	616036	4591034	6949	796.0389	123	12850.890
202127	16660	13212	522.7932	58063	3964	15515	747.3915	42	12852.070
154910	20243	9671	-69.6569	43749	5567	11143	-117.4777	40	12854.266
2187114	771953	15405	49.2205	1380576	389637	38214	-18.9946	98	12860.117
2890270	937353	24291	585.5251	1946155	478843	56067	1466.959	85	12860.819
2802410	1193800	8197	700.4517	1658541	557426	14260	1812.986	83	12874.787
2681174	857657	22723	447.1603	1485539	387569	45886	694.0046	80	12892.886
548197	553937	455894	14294.85	365498	357892	1277728	44159.94	84	12897.544
2831181	1210274	11760	636.736	1763507	614137	27894	1224.053	84	12904.272
2422382	1148851	141527	2759.265	1348721	458749	282029	6460.027	75	12932.502
2779946	1322981	4012	363.6732	1572254	597246	7779	775.6019	79	12934.865
141769	24912	3398	60.0278	39226	6480	3832	-18.4248	39	12937.886
146946	366170	344559	3286.96	83706	232780	785646	7967.541	109	12939.863
2629474	857099	4270	312.547	1546099	394598	7284	139.8324	80	12943.451
2102576	666446	51432	1122.935	891004	236255	84535	1418.413	66	12950.645
2759293	1022404	16058	807.2538	1781178	503902	36041	1628.7	96	12957.144
114006	82878	76342	1699.386	31889	23937	98086	1974.425	34	12957.668
2067989	877724	9567	119.3087	1251374	410265	23655	105.0455	79	12958.148
933696	163335	7175	139.5175	327002	49210	8454	586.4694	58	12960.024
2714525	976532	13509	480.0549	1721311	479102	25347	751.5667	115	12961.750
810756	251798	27808	123.4288	259608	74481	36572	-211.7108	55	12967.645
116121	16845	5810	203.941	30622	4560	7063	223.6343	34	12968.006
181434	337155	428098	2979.698	160916	280183	1585288	11288.06	95	12968.500
140505	130110	41349	629.8789	39253	36354	52316	666.7276	40	12972.316
410095	561097	372331	6103.569	214695	225677	637526	11526.01	66	12973.240
139629	112173	46075	760.8075	38311	31107	56551	1023.311	38	12974.728
2836768	948654	77711	1650.387	1809186	498428	165883	2783.436	87	12986.766
2501532	955397	8803	502.2483	1682063	526200	25155	1289.196	89	12991.674
2833993	1706931	22639	768.2479	1837663	940244	56099	1620.354	87	13012.248
137702	13833	5257	57.5177	38240	3526	5963	26.9243	38	13016.050
448707	378142	29929	750.2169	175491	138909	48498	1138.138	60	13049.078
112229	59195	73038	1673.832	30967	16261	92092	2098.961	35	13049.363
2537728	1127991	6977	282.0097	1631355	639612	18711	1196.487	87	13052.674
754495	1363647	780118	47527.02	531032	691430	1863654	89913.19	95	13057.812
3447581	1331712	16506	571.7866	3467815	1273529	68596	2739.036	127	13057.983
151516	667479	569063	3930.834	56278	304388	1073436	8069.56	44	13058.158
350312	578810	658899	4166.434	122078	268360	1233294	9079.993	48	13058.166
3038414	1093610	8573	449.3453	1833320	531592	15596	788.7356	79	13058.500
876149	1193581	720047	26249.24	455307	589479	1482069	43125.27	78	13060.507
175068	19115	11237	-145.0043	48646	4825	13590	-299.601	41	13065.343
2597761	1060069	16264	646.6104	1679346	579278	46708	1669.719	98	13067.865
220853	33469	2778	-201.7542	60885	8624	3347	-297.6333	39	13068.445
3025389	1027566	9538	452.4818	2000185	540394	19546	879.3306	89	13072.098
698455	95656	12919	61123.96	264981	33894	18812	87062.95	60	13079.051
2267338	995425	12503	392.8183	1298427	443063	27227	396.0347	82	13115.076
3019495	886883	9867	382.1387	1709642	462315	21991	996.4951	83	13120.115
2467873	979083	28444	664.9084	1340652	414267	49349	1308.679	71	13120.447
2879700	1268140	26005	736.8805	1838410	577789	52822	1191.914	82	13144.162
252100	243423	332445	40676.16	117361	100720	593291	65493.43	61	13160.008
2910141	981171	16037	626.2757	1815470	470223	41241	1138.42	87	13161.555
2351655	1434646	440243	4834.032	1902643	861662	731554	8866.38	124	13169.326
123939	143614	165182	2852.31	37795	43629	218652	3729.977	40	13174.256
2921379	1018209	13232	482.9152	1576509	503309	30066	1254.503	81	13178.071
3092211	1677215	6088	487.9368	1922894	893183	21737	1299.046	112	13180.572
2644376	1252385	11925	341.9925	1819198	623696	30439	934.8279	90	13181.668
3612016	1135235	43600	724.96	2590915	770384	95640	2437.404	107	13187.793
136925	119586	266327	2603.545	42543	35430	348220	3569.142	43	13189.992
176245	323947	167951	2547.851	73895	110778	243966	3933.292	53	13209.248
2860940	1200074	48313	813.7593	1713577	594754	103949	1214.739	84	13265.496
2809985	908596	8129	470.2369	1588843	426854	18446	964.6206	73	13265.529
2373124	1018779	19684	315.4724	1426567	489980	39828	863.7508	84	13270.694
2228993	851156	10188	101.9468	1337168	409086	23034	481.4074	79	13272.416
497412	1140394	398093	28525.42	319879	629951	1127465	58979.79	88	13279.741
2931981	1591089	23598	1111.248	2073156	886804	61001	3215.956	96	13280.275
3301336	968929	8889	295.8729	2072671	486558	16705	464.1505	88	13292.791
2978055	1362776	17949	257.1389	1992990	694607	34982	1139.09	93	13294.376
294719	23735	4970	253.817	73036	2778	5854	445.6094	30	13294.444
103784	82000	130216	2911.917	31823	24421	169312	3653.003	40	13303.618
732469	1088707	410126	7865.869	378636	521712	937152	19560.83	79	13305.977
191244	26585	2209	63.1249	52925	7221	2533	265.5013	41	13338.892
2277777	814916	6868	377.6948	1376608	364876	17110	484.871	78	13352.353
103297	91827	116166	2907.713	32528	27967	154813	4154.409	40	13379.293
2656413	819697	7593	100.3673	1553403	381298	18335	77.5935	80	13386.600
123366	232812	355782	2644.97	66778	153081	811585	6737.918	66	13391.727
3518771	2585420	489891	60939.68	2275877	1345699	1496902	216535.8	107	13391.748
2700371	2035716	9130	431.193	1804171	950034	34634	960.1674	74	13391.769
158571	101114	85308	870.1788	46852	28721	107583	931.8063	42	13400.132
184919	20622	8584	-82.2376	51996	5462	10331	38.3691	41	13404.432
2421249	960950	18654	758.6894	1424173	431768	37534	970.8574	79	13422.395
2682454	1806754	23986	1300.415	1802552	901938	55953	2866.363	90	13455.303
4913483	2405207	29057	760.6977	3265172	1309702	77763	1748.904	90	13477.078
3527609	1601449	18632	566.8552	2101699	852630	49545	770.4745	78	13477.287
2478349	904599	5089	449.6929	1673646	443629	15711	667.1871	87	13479.973
101894	12564	457	-47.7623	29054	3344	539	-63.5621	38	13489.638
258057	662351	687758	9868.624	115294	259422	1184136	16993.83	64	13493.530
495738	411240	162371	46706.81	184379	129503	224389	65244.42	55	13493.697
132573	10054	3478	110.5158	36900	2765	4265	47.2665	38	13495.227
1627073	953229	10177	352.5297	939887	381184	16945	679.6145	73	13501.847
3002325	1237083	8541	246.9501	2150235	683887	23304	1479.554	98	13502.547
287259	28176	1137	-10.6143	85847	7968	1009	182.8049	46	13504.281
2851812	995180	14189	188.2029	1825949	558246	39318	450.1398	92	13506.059
234793	264121	563021	6389.278	102523	109554	970154	11107.84	58	13510.331
359410	46842	4105	315.2905	104522	13137	4973	369.3853	47	13512.078
2346486	881080	14430	295.523	1404495	430510	33014	1130.285	82	13525.809
2443727	886684	11122	3616.544	1480555	398732	28092	5260.561	80	13536.246
128136	125131	111700	2593.37	38636	37747	150544	3080.719	41	13592.535
793993	627644	90823	4167.57	369513	259648	179970	8569.317	76	13595.780
3286384	1066438	41748	1088.463	2237742	538074	120452	2708.957	90	13599.301
2111984	1556860	10932	500.8852	1416872	732223	29577	972.8697	121	13599.969
2551250	1183835	7886	497.2046	1939974	606307	26164	170.0004	113	13603.277
103009	16585	10802	-29.4078	27850	4376	12979	-57.6781	36	13605.223
3890046	1845401	33901	632.6461	2876064	1285270	85030	2481.183	118	13606.392
2362623	757783	18542	2745.806	1585639	415024	49200	8073.12	96	13607.766
2653579	1080168	14935	629.8535	1477503	518685	30713	931.3993	76	13608.084
2817069	1006919	12768	428.6848	1912976	527489	34019	1161.666	115	13612.828
285118	720178	479910	7636.951	149373	289166	910352	14532.35	65	13618.240
2638673	857323	9814	894.7654	1641546	434762	20061	2421.222	83	13618.921
196911	63154	162170	1203.737	55749	18563	204389	1391.423	42	13636.085
2646148	1160767	20207	799.2127	1691180	569198	38988	1315.627	84	13668.407
2188433	812081	11512	320.4232	1215777	341091	20532	730.4452	75	13697.498
116025	10044	5455	-201.9745	31998	2414	2861	-165.6979	37	13703.039
934544	119739	30196	377.7956	301545	34668	40378	148.6058	56	13703.595
3266892	1116311	8149	598.3589	2014476	522380	15704	1368.194	85	13705.360
2901622	1428630	6644	493.9284	1793516	754398	14053	1090.773	87	13709.686
218625	62861	44452	15620.36	73700	21019	63089	22384.49	46	13710.439
3075072	1252353	222073	2148.695	2088543	649523	384789	3990.863	120	13711.436
2315348	898468	2873	487.5753	1417543	404542	6221	778.7981	78	13713.074
1964507	935409	4925	410.2925	978414	353509	8420	167.362	68	13713.671
2851865	1712980	17197	933.3517	1937775	822727	40956	1427.432	100	13722.062
2847339	1179441	8534	409.9574	1705348	585883	22445	-58.8355	91	13728.680
2992224	1453589	9240	417.364	1975579	777128	23508	441.1988	88	13788.231
3302430	1426268	9130	298.193	2173946	727178	30079	1148.632	92	13814.511
2884957	922057	12991	734.5951	1777898	451956	28564	1717.64	74	13814.533
2546201	1002772	15672	389.7992	1472803	481013	27891	551.4851	79	13820.535
189744	44509	14913	496.0193	52308	12486	19155	393.5955	41	13822.482
198745	28290	211	175.6371	57459	8060	226	355.4786	43	13823.608
1199090	1682637	118182	4091.61	564674	668097	222517	7299.804	70	13824.502
2512457	784242	8897	410.7217	1475941	382010	21050	831.905	80	13835.842
120695	13824	6944	56.7584	33159	3894	8252	75.5372	37	13841.150
382059	52755	50916	676.1876	140485	15471	69920	927.512	55	13842.706
2862334	1444944	28339	155.0179	2561090	1114540	73910	1508.351	119	13849.383
120689	20205	2138	65.3418	32489	5629	2441	60.7401	37	13854.702
110410	127676	50582	772.2502	32997	37655	65239	797.1079	39	13865.334
120338	185953	280304	2167.254	42083	65232	403431	4313.279	45	13868.051
150256	18764	5524	-108.9036	43250	5118	6230	-222.497	40	13918.908
142085	19132	21832	572.3752	39745	5350	26662	596.3382	39	13921.535
1139389	1506069	216400	48520.04	764122	849480	569548	78620.04	87	13922.739
2587872	906740	22170	694.737	1420408	382443	44226	1402.879	75	13927.672
159085	19724	10300	-272.17	44712	5289	12704	-413.1056	40	13932.275
2137023	1043009	20952	404.0072	1290447	484135	34246	728.0006	79	13933.446
173417	128481	1344	106.5984	125569	174376	7911	265.6071	171	13935.900
218179	253876	257834	4393.688	74613	80181	359603	6528.128	48	13943.143
742056	118565	9811	198.1971	226196	33731	11975	381.7975	53	13948.025
3266722	1101836	93414	2737.725	2520824	696177	190377	5673.75	110	13952.340
2878376	1287001	6532	304.0452	1729637	686669	17051	467.3611	88	13978.486
475743	508569	432498	5634.538	163521	161740	608971	8593.073	55	13994.723
248574	685147	360664	4339.45	131274	273026	626851	9022.141	63	14015.691
3947368	1633657	10670	631.587	3421757	1499745	45036	2349.32	122	14018.752
406644	863387	587943	29518	286358	529046	1687864	61456.37	86	14021.879
2518178	1399745	24635	1283.024	1552902	649498	64235	2592.583	120	14025.934
2474313	986586	15887	511.8607	1768062	540020	42619	1939.126	95	14030.004
186863	113276	180653	2440.033	66227	37729	254863	3554.214	48	14034.311
2113959	1581957	29379	792.3619	1547702	874071	59937	2133.066	147	14037.908
2965422	1170581	4771	419.4531	1606118	588410	15803	779.9483	91	14043.124
967419	322494	16929	368.9169	352859	103045	23029	159.1269	59	14045.906
3069097	1395484	11434	496.6474	1795843	592416	21377	1030.85	83	14047.422
351559	218319	89823	30060.47	154773	109394	204082	61770.6	69	14054.207
2856552	1146158	9890	457.829	1908984	609810	27877	731.4997	93	14059.024
1165553	1620576	279310	28693.29	671163	754608	634046	51571.78	79	14063.736
677144	781809	623722	43002.4	262776	327328	1079202	64098.83	64	14120.005
2162197	901777	10908	518.3388	1285568	385918	21632	810.1552	77	14133.947
209496	167048	334137	3319.686	72777	56136	474672	5276.699	50	14137.061
757105	1101313	96868	35253.7	437898	530265	271466	69963.04	88	14140.432
135238	512210	225998	2773.888	82824	241997	672889	8332.272	75	14143.605
1835286	882888	10695	440.9895	1328444	472764	29351	722.3911	103	14161.051
1503673	2537744	136672	57577.9	1176190	1619845	527203	170420.5	124	14164.864
2317708	1514114	11559	744.6599	1386449	830499	28329	1463.457	108	14173.179
3687115	1137508	40297	645.2617	3511047	1193327	131588	3157.487	134	14184.236
112234	34629	42118	263.2198	31162	9662	51711	367.7871	37	14193.648
180147	58525	65612	854.4332	53626	17096	84850	1337.085	43	14226.193
279472	265061	392187	4846.291	95669	93123	577147	7125.547	52	14240.175
3022559	935071	19750	398.975	1914375	487636	51711	1567.787	87	14243.500
121061	224496	155349	2179.279	39936	69588	208753	3224.443	42	14244.699
2803356	856971	15718	210.1798	1648809	443698	42756	488.4116	108	14246.236
121580	205726	208676	1926.524	53948	83143	344130	3568.693	61	14248.774
143020	112258	140548	1957.143	54999	46587	259846	3258.161	71	14249.020
3067444	983540	9817	423.3337	1890858	512952	20841	1021.98	86	14249.441
2947670	1169013	10572	807.6892	1852464	611491	26399	1866.184	83	14250.561
3015132	1275066	13317	739.6837	1983826	673864	24445	1614.365	81	14251.001
2406634	1189372	2546	474.6306	1505850	559614	5978	948.7658	74	14251.121
2389347	681126	19166	712.0126	1403185	317537	35281	1252.064	71	14251.338
4087991	1284632	23996	842.9756	2840195	802042	62880	2461.568	98	14251.906
2400283	975515	5461	712.1621	1611772	587582	20125	597.0125	95	14261.613
306816	36544	8560	222.216	85730	9580	10379	265.4619	44	14262.558
214833	20220	10522	148.8842	61831	5733	13145	93.4345	43	14268.420
2850144	1056148	14286	531.2446	1913158	608239	36003	1391.168	117	14271.269
3077525	1565621	11199	661.4639	2107564	934124	37495	666.4695	94	14271.639
2440800	863635	9647	372.7967	1517116	435135	20213	1215.349	82	14276.955
3426790	1273593	10831	417.4191	2466857	757347	23134	1605.017	92	14314.309
159836	20498	8057	370.5977	45586	5313	9850	473.585	41	14351.945
414413	52574	33054	552.5294	145924	15277	44378	797.0058	54	14354.384
3134677	1108858	6125	462.6125	1716781	510347	13388	529.4668	79	14365.450
3508253	1203070	15777	486.6897	3146724	880920	56758	803.5238	128	14371.469
2145086	1103817	17055	425.7855	1345988	468640	31631	672.2991	83	14380.037
103097	12769	3670	156.887	27807	3338	3951	326.4511	35	14382.416
139204	143912	165540	3280.794	50166	44453	223414	3538.725	46	14388.809
2843705	1248603	16807	628.4727	1622974	596002	33305	880.4105	82	14389.698
2296871	2420681	528964	115194.1	1249182	1027423	1091615	192869.6	80	14399.698
595633	169130	1691	101.6651	196535	49649	2275	-161.3725	55	14403.965
2520203	909750	9284	292.0324	1531602	426418	20611	753.0771	81	14429.926
143023	225646	142097	2127.242	53971	79431	212405	2907.92	48	14442.700
101038	72863	104940	2087.134	28098	20363	131303	2543.498	36	14449.767
2878140	1074364	17569	444.8209	1876836	530754	41843	942.7923	87	14454.957
212539	80129	321	-41.1919	165472	66848	-928	-388.4608	135	14456.446
3338686	1466185	6010	326.161	2015839	682219	11903	554.1583	80	14457.035
104259	44628	80582	1399.25	28959	12487	98926	1587.549	36	14464.760
263610	274294	626462	7961.118	100042	96315	905497	11774.98	53	14465.451
293168	37230	18328	-49.3992	92069	10203	23441	-51.1599	48	14467.391
245574	241680	291241	4761.42	93821	86945	437754	8290.199	57	14473.279
2890582	1185601	7196	443.4956	2024776	621823	20411	478.8571	90	14477.436
2399393	911411	11847	409.2167	1447357	439121	26800	1070.48	96	14480.359
3539455	1617069	21973	351.0853	2416344	948792	43133	1455.161	91	14481.707
233106	54994	11581	-41.5059	75236	15994	15578	-268.6742	47	14493.980
1703710	1703367	122431	1589.179	909245	667814	236275	2301.028	73	14494.320
489903	849987	108408	51946.09	413366	624816	332464	99175.43	105	14502.717
2096376	921245	17411	281.5571	1510455	505315	45861	211.6021	93	14503.527
121459	325058	254592	1156.211	67218	179511	533137	5482.586	66	14509.402
2450801	998996	18829	437.5069	1408124	438647	36760	1139.236	77	14518.301
152339	17862	7050	146.505	36196	2927	8068	217.0148	28	14518.406
2645921	1170576	10633	674.9113	1512743	630187	26842	1793.436	87	14528.982
602434	933267	113100	13484.91	341558	431804	220523	30873.74	72	14548.098
3101603	1429543	7293	311.5373	2017536	754484	23733	817.8213	97	14566.591
114033	28341	24128	135.9808	31632	7890	29573	-1.5547	37	14570.519
2773445	967727	8648	144.5528	1709195	513017	25390	-267.621	107	14575.605
2983400	1418734	9195	563.8395	1911650	647527	30945	935.0145	121	14578.869
709903	345363	343901	65738.65	248925	130238	564930	95965.57	59	14579.780
2904065	1740792	18553	827.2233	2204779	959041	59897	1418.822	121	14581.805
2462961	1406678	24901	542.7461	1808884	799791	61258	857.9738	128	14589.719
3230090	1148219	18695	595.7895	1939335	596872	44639	1467.448	95	14591.758
2651355	956670	9005	584.1805	1667785	466569	23895	933.5095	88	14592.430
173468	20516	3682	4.1602	47480	5638	4036	97.2196	40	14596.216
168369	119273	139340	2217.974	48308	34056	176588	2443.987	41	14598.820
2621704	1127054	26044	574.2684	1726294	589106	58698	1352.358	90	14616.059
275331	647433	740726	4294.529	133089	277722	1306893	8179.097	63	14624.482
257657	27682	1715	47.2115	72644	7886	1891	-69.1149	44	14630.172
2468874	1152683	9152	745.0272	1540111	531539	18142	1368.366	81	14645.985
1964242	904422	32072	609.8392	949573	333899	58111	837.8271	70	14665.115
2793404	1106128	12853	691.4533	1698714	495913	28050	1248.605	84	14668.817
2677021	1082737	18124	671.9564	1641112	560240	33769	1098.641	83	14679.695
2308546	753192	10178	443.3858	1465997	366461	30248	1015.313	88	14685.096
2832393	838334	11510	526.711	1767232	436975	26267	521.1787	91	14686.908
120134	74055	13585	426.1185	34935	20701	17363	481.4643	39	14694.702
2360805	801825	35081	253.8441	1420038	358342	59710	404.731	81	14695.104
416148	553324	48070	2353.727	192813	210836	71789	3658.563	63	14704.637
2349366	769231	8628	751.4308	1434213	395704	25741	1211.87	84	14721.863
377507	391165	597160	38203.68	150088	139550	915762	56267.85	58	14775.284
3246741	1532001	13022	795.1342	2392494	819615	44084	1637.312	114	14778.049
2638762	1254265	27408	830.9888	1695088	666457	66883	1750.536	90	14787.473
2480993	969883	7639	403.7479	1397563	398702	15134	587.2174	77	14794.119
2901105	1338141	13138	479.4418	1899774	648577	32883	1599.136	88	14795.891
161116	73853	62423	1310.33	44803	21585	81912	1645.863	41	14798.641
2719811	967377	11790	303.419	1762993	488414	33281	885.8641	107	14798.684
2761761	1072194	6324	508.9764	1787839	550911	23001	1025.156	94	14804.418
152477	83017	57894	737.0534	42623	23872	73248	719.6128	36	14804.936
3614829	1997399	17949	1096.139	2465515	1117021	60063	2772.934	102	14805.236
2212582	1044352	15170	567.037	1647871	583113	46564	1720.44	97	14807.079
198714	18000	18282	-61.7798	56382	4855	21876	-102.9564	42	14822.666
2946571	1486909	82610	1861.421	1885604	798027	193552	3619.867	89	14830.633
2711579	964476	16227	557.9347	1759812	475924	33304	1249.554	83	14831.854
2697578	1070529	15496	708.1256	1659659	511647	33457	1066.538	80	14839.894
100660	74802	66185	896.9785	27797	20923	82594	1057.723	35	14840.979
2901753	1231086	27041	682.8001	1824661	592653	61646	1884.141	85	14846.744
3049086	859080	14524	368.9964	1792172	458837	36631	698.7991	89	14886.923
2588379	882880	100076	1874.064	1584053	467079	183399	3251.884	94	14906.701
2206537	608633	10227	99.3347	1138359	248313	17788	636.3068	64	14906.795
361181	58802	11329	-75.2431	104617	16575	14740	-9.086	46	14908.778
2757388	1163379	15926	669.2486	1954870	683100	46201	1482.676	92	14908.904
2600448	1006420	12831	328.6191	1444702	416961	24249	468.5689	80	14913.352
128380	16022	9514	-112.0646	36410	4348	11488	-185.1232	39	14921.248
465255	74795	4599	45.2039	144908	21308	5611	89.5771	51	14924.629
3436430	2265468	15275	1022.927	2850621	1564937	54173	2057.505	114	14933.293
2813158	991193	24073	759.8953	1750651	497726	61487	1567.021	84	14961.623
2760368	1084155	11690	347.809	1615820	478770	26892	520.2412	81	14977.671
312450	421231	269820	4788.902	120459	148866	402820	8310.202	53	14979.032
2547798	1146608	21551	638.8111	1610266	592479	50988	1695.827	89	14998.194
275140	36158	46290	452.869	74879	9945	64959	1122.4	39	14998.592
193408	323407	89532	47526.34	110806	163729	215643	85084.97	73	14999.158
720050	1056300	927500	58246.75	559641	900077	2729295	188886.5	124	14999.956
2466434	902370	10781	110.6141	1450979	433908	21465	-136.8135	78	15000.211
2698517	949938	11404	439.9644	1977145	569797	37167	1022.669	94	15004.217
2776770	1079580	11428	259.5108	1792859	509979	24047	592.6367	84	15007.069
2890259	1011491	15060	588.866	1760646	457927	23269	1324.591	80	15011.451
[truncated: 8,001 more rows]
