# Supplementary material for: Mitochondrial calcium uniporter-mediated mitochondrial dynamics imbalance contributes to contrast medium-induced renal tubular cell injury
Source: Front Mol Biosci. 2026 Jun 29;13:1848361. doi: 10.3389/fmolb.2026.1848361 (PMC13357276; doi:10.3389/fmolb.2026.1848361)
Supplement: Supplementary file 1 [file DataSheet3.zip › Flow Cytometry Assay(1,2)/Flow Cytometry Assay-1/╧╕░√╡≥═÷-1/╡≥═÷ 2/CSV/4h 3.csv]

FSC-H	SSC-H	FITC-H	PE-H	FSC-A	SSC-A	FITC-A	PE-A	Width	Time
2785426	937422	10119	457.8759	1556516	426437	25751	1217.431	81	6.322
2039406	1228051	33391	671.0351	1164494	490773	55203	1243.288	76	39.062
238903	70140	162	1099.688	65319	19190	120	1262.732	42	41.055
100957	69457	4606	405.1966	29367	19549	6126	503.4686	37	49.105
332522	332756	464608	2855.909	177876	227843	963754	8193.8	77	50.765
797247	1254706	1205868	39730.59	950801	1359824	4839423	234182	128	51.394
173141	145458	81752	2085.887	52212	41576	106268	2387.035	39	51.793
724534	103933	388	46.1668	259935	30059	-15	-254.8415	58	54.868
247320	252591	206967	1611.449	98882	93411	318512	2570.123	51	55.003
2092539	626598	4413	221.9693	1189193	268220	7299	-58.3261	77	57.683
2870511	1165539	14770	667.597	1809177	596255	31476	1719.604	83	60.589
3070808	1093318	9866	330.2826	1806240	599527	27413	873.2693	84	61.232
2446226	746455	13511	527.7671	1596480	392018	31070	1085.027	85	65.873
836239	1426840	73546	40662.73	615747	841221	235141	74758.21	103	69.918
2298719	1153860	6452	358.5572	1406057	570734	10978	786.2658	80	71.090
1816023	937040	10757	398.0677	1160509	424044	21309	433.6349	82	72.473
2307845	1244683	12228	694.3908	1497730	589653	31784	1195.282	77	72.635
2503655	1218262	12966	387.1926	1597441	597501	32925	287.0925	101	73.324
1069406	2002165	19880	39318.27	616423	1161544	65551	69942.21	99	78.880
2635297	985686	19567	523.3087	1647707	464778	44678	1205.836	83	93.010
467067	88404	107716	6949.667	137683	24819	138282	8751.22	44	93.379
2885776	1043181	18110	359.971	1551268	435314	37232	1485.315	77	96.421
121101	257691	241022	3053.934	36589	85574	337829	4267.407	30	96.434
221419	362265	483607	4182.953	104507	181436	998858	9419.334	69	110.155
168017	114264	886	84.5046	96558	112931	2925	64.0925	101	111.720
792773	515671	483723	57246.26	353155	352167	1464925	107175.3	85	113.373
2860329	1672369	33323	670.8203	1821875	820218	66908	1855.939	90	154.096
3266901	1791734	7456	446.0816	2090553	893696	21830	962.663	94	156.420
2166595	1961344	24466	514.3426	1577899	1206194	71827	1462.095	157	175.197
2875145	1037716	23736	406.3896	1796174	489284	47919	166.4559	87	176.804
2852244	1393584	13638	762.4918	1862303	751978	39920	1159.512	90	177.146
3391911	1022146	34963	752.8243	2180599	625824	69568	977.1648	101	180.146
2174209	880572	8304	542.0544	1400738	396257	22527	1047.365	82	181.387
423425	696009	656627	9684.375	210240	296645	1287079	18756.33	62	181.737
2701698	1839757	25058	824.1538	2110290	1135217	86726	1445.129	138	183.597
2494024	982928	30773	966.7653	1641536	510305	66903	1790.658	95	186.007
183100	18209	3297	153.5617	50440	4746	3815	520.0215	41	189.552
2481135	1263397	11141	624.8101	1567423	594737	25889	1106.573	86	194.861
2489223	977128	20561	696.2721	1415660	439541	51557	1156.948	79	202.580
2809435	1023112	6012	383.8732	1615054	513049	14573	619.9453	81	259.098
2433137	923143	27043	281.5123	1460260	414714	45260	88.086	81	275.702
1719302	1019015	18936	506.1096	997114	427924	37295	767.2495	74	278.126
872658	1356521	128313	31910.76	722445	791143	366078	75069.38	105	279.061
1787180	694176	21974	106.9414	1145809	346096	45941	880.0901	83	288.882
110150	46567	52722	246.3042	31297	13417	71202	312.0322	38	290.351
166862	437647	408673	1346.955	73383	175948	673508	3982.199	55	296.134
3442812	1274199	23808	716.0288	2017272	801362	54500	1532.45	91	298.513
3810452	1646561	33406	755.8766	2565741	911535	77022	1694.534	103	302.336
2960605	1353629	8713	460.1993	1736686	653703	16863	540.4143	82	305.021
539693	1115047	193159	5026.42	327614	521510	426028	12312.57	84	306.620
285784	179455	49654	2183.789	86858	55677	69526	2673.208	48	308.506
2603687	847680	6920	261.212	1534623	418129	12700	725.47	79	308.773
2460671	1628398	20223	969.9103	1401700	695391	36314	1521.415	78	314.434
2635115	896916	8887	357.1607	1649835	438905	18234	688.1274	86	319.657
426000	536679	379745	43701.7	192267	215175	713138	66615.45	66	346.688
2846643	918781	7991	332.0951	1711743	429888	17748	814.0628	79	350.361
128590	310334	312751	3360.131	48152	111939	465293	6355.337	47	354.639
2493095	1036552	13702	277.2822	1481127	463127	25691	334.0651	79	369.611
321157	457866	390069	5759.071	190459	241053	889769	13585.24	73	379.148
2815641	1075535	16044	408.2684	1870595	588540	46466	1316.543	110	381.265
3292400	1603136	17731	180.5091	2527685	898618	49630	1365.243	162	382.735
3320059	940549	10363	273.7643	1871206	450079	21603	863.3283	70	382.765
3394469	1093368	24965	740.5365	2164546	548109	53459	1254.25	102	386.733
224789	281380	116653	3852.633	68416	84373	154288	4895.957	46	388.904
213402	25442	8850	314.485	60878	7254	11022	344.9342	43	389.678
126381	17996	4903	-62.5417	35212	4531	6482	-143.7598	38	389.938
2691812	1206654	16995	745.4195	1744963	577034	34304	1576.654	97	392.423
2916599	1255018	8403	291.8083	1777594	594327	19286	698.7446	87	396.666
699412	153566	10705	10.5505	210195	43135	13852	89.6972	53	404.374
2862916	1035574	8510	468.411	1794688	522120	26971	177.8731	122	405.791
129546	113991	11225	297.7225	43035	38470	17473	272.6353	43	409.310
2612495	751487	13569	159.4209	1645476	375153	33022	514.1342	89	414.745
324239	642293	320857	7716.678	230004	325657	684636	16993.88	78	417.435
206855	179456	2274	2182.771	60415	50430	2769	2690.541	44	431.220
582734	558209	417672	4716.999	203075	179504	600085	7667.769	57	433.720
3045593	1983494	11952	436.1072	1929344	977806	29655	382.6455	86	458.368
2700151	1038574	11553	614.5233	1632089	529378	26092	1389.361	82	469.138
3001825	1325172	13436	2037.56	2247940	832917	49511	4582.367	142	484.697
687835	590521	592258	38427.07	300318	247208	1120192	66630.38	68	487.397
2046224	575879	8130	226.093	1182126	252746	16995	-146.5805	76	487.814
2341369	762292	10770	500.197	1335865	319268	22586	1034.875	77	495.010
2317805	797148	8251	379.6811	1550090	437224	24566	792.9526	89	498.695
208378	187995	234795	3536	88260	72660	368950	5409.095	54	501.759
125911	70064	94957	928.6877	37039	21416	124558	1150.104	40	508.252
2459173	1221489	9018	495.3098	1648836	652406	20988	1339.827	85	512.005
3021393	1119989	10921	367.4681	1998339	585963	32276	679.4836	98	512.460
136478	1016638	49125	726.9125	45163	357980	88238	1034.552	46	518.076
2330254	1651699	11055	784.1855	1554624	1015785	43840	1967.424	106	519.542
3541152	2046697	20702	990.9822	2895195	1197647	59943	2007.202	101	521.339
2800197	870701	321775	32552.58	1729138	574452	575586	54971.18	76	521.461
2983236	1348724	11200	367.32	1986381	776946	33942	1117.746	93	526.254
156776	178180	27363	18198.46	96393	139439	57398	56741.43	81	539.685
2900427	2862978	128452	2766.757	1530002	1356445	306563	6101.584	82	541.055
2769186	1261280	21724	482.9164	2129649	665367	49755	727.2555	94	547.866
1855246	3519563	2191029	68809.93	1188127	2252678	6311254	185772.5	123	585.924
727219	113397	6513	132.7793	220703	32069	8103	62.9783	52	595.261
1640439	2585672	658920	64008.41	989499	1434542	1769800	108728.8	106	601.595
191970	518209	336092	3194.361	96154	235629	759879	7306.412	67	602.894
375003	609052	560458	12342.09	157191	221837	935387	21802.81	62	604.581
145513	196960	189004	1624.324	58156	92807	357504	3595.174	55	610.848
2473647	981216	11484	657.4524	1475679	466520	31422	996.3742	89	611.269
190303	557680	13908	16.6388	52156	153698	16938	145.6218	40	613.437
250513	579802	361355	2907.015	144686	293480	775905	8294.271	68	619.690
2538754	883223	14075	783.6075	1677483	505620	40705	1182.551	90	628.670
2505833	1241004	12367	553.3887	1390598	506418	22671	1211.643	78	631.163
2739561	922943	13933	835.0413	2808103	911295	69306	3197.867	124	635.144
441720	63328	16018	430.0098	127701	17802	20075	475.2075	49	670.932
511406	1016335	152608	39553.71	373345	593406	328028	65869.77	89	674.839
159227	125091	163992	2421.551	43557	34552	202914	2807.675	39	691.847
193522	229294	485038	5374.032	71305	84174	749177	9228.43	54	708.078
3037158	857456	6291	443.7251	1969145	504165	23394	922.6034	126	715.056
3016901	1391335	5505	503.8305	1831168	620371	11605	1093.041	84	719.106
104644	56003	114356	1375.172	29419	16372	143005	1876.58	38	720.598
409942	59130	23073	343.7953	132386	16755	30907	417.4827	52	723.077
316395	40470	185	57.3785	118768	12118	-646	113.9594	53	725.926
111215	12827	10026	103.2586	30709	3642	11452	126.0572	37	730.635
2802432	1257892	37997	2589.232	2000473	715588	69713	4485.299	111	743.739
3143237	1124989	8433	400.4913	2097123	594169	19182	1425.71	88	751.153
4134357	2424790	27167	970.6687	3383762	1472243	70351	3017.491	119	754.014
113426	48494	55699	1355.914	31104	13512	67442	1332.096	36	764.800
2857237	1307374	11479	294.1719	1898180	661366	24317	587.7837	86	765.159
2868349	1269807	6794	247.3434	1644278	580906	11358	770.5838	78	810.614
1142731	1663280	621266	20769.82	643970	773745	1250973	45113.98	84	813.678
586484	961294	469250	34301.93	308344	431555	937049	52290.65	69	814.945
2567557	1145225	5385	390.0985	1544141	530344	9719	1527.436	79	825.626
480304	637189	61543	20915.96	217158	225562	99688	30505.9	64	826.710
811526	881976	701291	72224.23	436529	466466	1627367	111501.9	80	827.064
320838	37226	8155	139.4955	94307	10259	10205	138.5005	47	829.325
3027683	1157931	19234	321.2274	2749299	1021353	77640	1695.604	172	831.680
109610	153609	195242	2889.676	36573	46047	262133	3877.061	42	833.162
2222682	1069531	14709	401.3749	1274036	502981	29976	896.4536	78	833.998
182264	21091	11500	143.15	55525	5829	14085	295.1685	44	835.244
2990862	1251545	20759	425.7799	1859480	580194	45721	834.7481	87	838.143
2920599	1332778	19693	646.1773	1814645	657765	42370	1963.957	81	838.571
2487342	965027	2307	458.0227	1670080	445591	7062	1194.778	84	839.040
933370	1438987	741242	37645.28	487395	621496	1481850	62331.79	71	842.315
106259	103845	164423	1944.53	30727	30380	209679	2358.192	38	844.107
426898	247263	318046	44397.18	160872	82705	481866	60649.48	57	847.487
2058549	726224	11905	211.8705	1164178	333699	20514	235.0354	76	848.853
3139319	1163536	16359	377.9399	2185231	671358	55152	1139.627	99	853.491
130614	131774	22856	549.0216	69243	46669	35401	1095.796	57	856.241
133191	152688	159382	2687.93	39105	44346	202007	3324.193	40	881.086
2974379	1744553	9692	560.3212	1722118	791287	21225	1153.723	88	911.506
757562	1693016	512344	54672.7	531620	959152	1345707	135014.8	99	912.967
2051736	1346242	33530	552.033	1301400	604211	75238	1408.252	82	918.097
199985	17583	9400	288.34	57000	4746	10957	77.2877	42	921.739
112497	17533	5958	47.6438	31167	4920	7256	74.8616	37	924.112
3035835	1071192	10645	20.1845	1899231	505993	28690	-244.491	87	924.234
432597	38928	6033	227.8513	121042	9287	8007	292.7927	40	924.533
3483609	1662919	7204	698.3444	2421208	890257	25876	1625.444	140	926.784
2566643	891329	28812	943.9532	1483734	394701	53519	2068.616	76	928.569
101628	161666	188992	2184.051	32997	55447	272195	3625.139	41	929.632
2625466	1115451	9189	569.7029	1555861	480030	19214	1031.105	79	929.737
847085	1337197	127420	59675.26	535305	633060	322858	104204.7	80	932.585
2231356	796221	21296	687.5056	1471708	415815	37330	1875.213	110	938.582
2843909	1433602	11144	549.3784	1587631	629977	24282	621.8202	80	943.088
2185016	1661777	9362	679.8082	1364656	784939	20256	1426.162	87	947.186
2861693	936993	8732	496.4652	1711062	433538	14667	1110.419	82	949.549
3761766	1306545	15799	638.5239	2426642	694401	41171	1267.493	88	954.095
142346	115023	9667	116.9187	119333	107550	57939	349.5779	294	955.965
3305904	1331677	16823	263.1703	1914660	670068	49498	695.2378	88	956.431
2368967	793881	10002	502.7122	1577317	385804	23349	1340.079	90	961.843
359920	793780	347527	53145.86	456433	720469	1438165	176090.1	174	980.716
2710934	929351	21916	413.2876	1517572	409385	38679	709.0919	77	981.347
203786	188297	230613	4242.789	65862	57593	313214	5929.505	47	987.204
310248	493026	326043	4479.412	149863	197662	603453	10068.11	62	998.887
870464	1403815	1165261	34721.94	1308871	2539694	1.089344E+07	150299.3	309	1005.060
150890	58182	134	-65.2826	41372	16077	-40	-170.244	39	1023.148
2575416	1177861	8991	460.1951	1544482	551912	16981	1103.434	81	1030.859
151678	137892	140825	1661.282	45718	39569	180331	2253.369	42	1033.893
400126	378785	320226	3725.479	131275	119331	430943	5551.302	52	1040.496
2706282	1453705	19474	769.6914	1952915	846729	45797	1814.812	93	1044.557
102534	133979	172630	1709.543	40305	54694	282869	2478.151	47	1046.340
2799749	924118	11872	414.6192	1590020	446023	21805	-46.7395	78	1047.457
968510	215477	5918	323.3998	331999	63292	8109	733.1149	58	1051.241
2556554	706018	12093	306.8173	1583180	330421	24118	831.4198	83	1054.080
3063555	1137951	19669	751.6309	1927985	552052	50291	1367.125	85	1057.320
3252293	1406620	12616	266.5576	3052942	1212918	55410	1402.501	116	1057.421
201865	222758	106648	1390.353	67419	69927	142722	1475.304	46	1058.669
2410269	1290655	10373	358.3253	1413189	556750	17208	568.7688	81	1063.611
126816	196182	209458	3012.994	39833	60474	273769	4456.641	44	1065.419
2773711	758307	9348	670.8228	1392151	286898	18790	933.119	74	1077.463
365580	338818	10082	1813.2	502848	643528	33066	6548.803	381	1081.818
2708434	1073271	12584	162.1624	1519068	492362	26084	16.5124	79	1138.144
2660333	980286	21547	399.3867	1771120	467701	41351	1034.591	85	1139.505
121672	13376	8710	9.631	28262	2322	9924	136.9364	26	1139.732
2307382	1013330	9452	383.8572	1504250	493665	22573	871.7453	81	1140.066
2873758	922918	6367	432.7887	1726319	430375	12729	578.2969	82	1141.635
2670291	1020345	13422	1236.574	1620045	460002	27397	2049.572	78	1142.296
2295558	955407	11275	327.5275	1486533	543047	25371	1104.113	86	1148.398
847827	896717	175014	2389.485	326109	292281	257658	3830.014	61	1151.884
2917912	1081192	16003	751.1683	1799586	599543	39469	615.4109	90	1152.548
287922	216140	235559	22099.06	125217	155782	622585	46746.02	72	1156.835
880716	1205513	976794	81452.34	693827	943264	3666297	248578.9	98	1157.114
3107074	1862512	25261	736.9421	2056189	896575	66595	1719.979	93	1160.442
2058068	1009428	7699	986.1139	1283571	414508	15636	1692.98	78	1161.899
152958	263794	111372	2134.569	50123	99694	185947	2972.227	41	1162.055
734908	1428110	68318	35924.04	505549	743591	201162	64185.79	88	1166.740
2531886	953623	6358	302.0838	1522986	444657	9297	168.1617	79	1200.301
100264	42088	41006	836.2366	26088	11058	49922	1036.224	32	1200.889
727780	585252	69504	63146.38	408458	280377	145929	104678.8	72	1224.617
216516	19144	6745	107.3945	61135	5172	8488	241.5768	42	1236.421
307310	579080	608006	4093.937	162357	303179	1337514	10610.74	84	1239.704
115558	18487	5868	55.5948	31773	5199	7253	152.2933	37	1244.142
4426641	2028085	23925	1087.193	3276146	1245019	71095	3230.429	113	1244.523
249722	24300	1993	91.2073	70675	6519	1993	135.2073	44	1247.685
110262	402003	9479	414.9719	30743	111547	11792	568.1312	37	1248.899
2697492	1687269	8624	917.0064	1786348	779643	25877	1999.3	113	1249.330
2967449	1316458	14426	861.0986	1765128	653106	40488	1211.777	87	1250.697
139164	117127	106215	1601.661	39117	32952	133545	1622.875	38	1251.606
2242811	1225395	12049	238.1489	1502211	564726	23887	973.6607	86	1252.992
3150437	1089679	14605	446.3405	2017695	627712	44000	1023.4	120	1255.434
380370	190117	126527	23467.77	125390	64637	178809	33306.39	52	1262.751
138512	12280	20102	270.3222	37935	3374	23435	311.7035	38	1272.196
240844	26336	9362	38.8082	70871	7530	11684	327.6724	44	1277.730
1912214	1854698	22786	701.0946	1517649	1095178	64844	1672.948	103	1282.487
2711102	978080	9754	527.3994	1689355	490319	21414	614.5254	83	1283.420
3007646	1161751	11068	438.3148	2055025	619804	23378	1352.906	91	1284.244
2716263	988446	13759	938.0799	1492158	398649	27262	1595.998	77	1294.521
2645046	1241429	17289	413.1129	1569086	601277	37816	772.2776	83	1299.302
584825	124929	11249	69.2689	186058	35716	14033	362.6513	53	1313.237
2751716	1238083	20253	597.5933	1807635	641167	62920	1436.812	86	1319.097
108565	65894	439	-49.1721	45888	40072	573	-260.4547	61	1347.293
2805109	1681730	12462	531.7182	1867441	755338	28329	822.4569	84	1356.244
384272	297101	169475	2912.548	128090	96098	241415	3879.382	52	1357.059
218278	700789	16895	388.8095	70079	215391	21716	689.0676	46	1357.558
355865	445403	617857	5673.378	201963	233859	1271718	11237.78	75	1357.920
2496381	812111	4746	223.0506	1549281	406325	6988	177.4268	83	1360.067
3540017	1446501	10068	457.2148	2200558	844972	26801	708.3361	87	1361.707
2509392	1410975	23333	686.3813	2019645	824607	78654	2106.689	99	1364.455
2890972	1230876	9628	445.5308	1855083	603770	25871	1111.163	84	1365.946
322665	760188	253107	6221.903	178203	343843	526824	12426.03	69	1367.970
2164256	676391	12143	308.6223	1276438	316359	29379	954.3619	82	1370.000
150510	139791	187203	2542.488	44356	40468	240140	3256.854	36	1370.365
162400	44662	6047	41.8367	47002	12394	7505	-217.9695	42	1372.024
3158988	1272705	10445	585.9645	1932353	556209	20836	1885.7	85	1372.355
1742459	1290346	6451	486.7011	1106016	568939	14335	1041.193	84	1375.592
127404	178513	1308	460.7788	65491	116797	3664	749.7504	77	1377.473
2676106	1814932	17404	609.5644	2128376	1027760	48923	1033.98	101	1378.767
4698127	1747977	21632	599.1552	4477336	1619485	81368	2402.145	126	1381.992
421507	53513	20684	306.5724	132685	14883	26539	528.0379	49	1382.983
669784	1416833	739257	62849.92	343382	606445	1460043	102477.8	76	1383.441
3040293	1255253	9575	282.1575	1958937	592553	17739	777.3579	86	1384.285
2343427	849583	13220	422.642	1387780	393578	23425	751.1425	78	1406.488
227732	139712	181691	4073.665	67800	41244	235759	5342.28	44	1413.543
108128	90308	153681	3228.304	33476	26662	197172	4247.949	40	1447.750
2625144	1171285	9708	255.0188	1562929	561434	18296	546.2056	84	1463.980
384651	726949	1147606	8930.497	151743	292519	1913217	17212.07	51	1464.097
2746879	1426236	8178	935.1858	1763161	678203	22853	1743.453	87	1465.938
131785	6205	6226	75.0786	32597	148	4463	24.7743	30	1466.334
263639	218157	120932	2530.885	84388	66435	161917	2752.144	49	1467.956
2233989	1208239	17110	402.871	1446069	502609	27485	495.9085	81	1475.079
272284	109687	37870	1188.507	87501	35216	59854	1752.009	52	1481.678
2588172	742957	7927	124.3047	1292031	305339	15767	-177.8713	73	1481.955
137366	13523	1947	84.8267	37620	3813	1281	288.6641	36	1482.680
2117135	977764	89377	1911.65	1204260	404256	179796	3125.356	76	1483.326
618248	391613	455989	6028.183	198996	119883	619313	8867.859	47	1483.527
3476773	1245505	15719	241.0359	1904131	627876	27436	499.9596	81	1484.139
149109	131021	145826	1988.639	43497	37395	185709	2392.475	41	1485.800
2416363	930866	10683	276.7163	1291273	402724	23523	675.0403	79	1497.714
693996	352147	79910	37280.95	308126	137243	127509	66237.45	66	1501.276
3424393	1373518	10249	708.1689	2262219	673224	31371	479.7131	87	1519.425
415565	496305	136674	24415.61	196613	207340	264443	38368.65	66	1531.950
2798754	662070	11982	359.7902	1484172	315266	23633	972.2113	76	1535.331
704556	992407	154262	50791.7	457895	608990	465871	87038.16	86	1569.654
189076	47100	32753	309.8433	53157	12918	40375	593.0375	42	1571.209
173604	21140	4447	0.0767	47358	5362	4946	-105.7294	40	1571.718
2405816	829084	25977	376.9097	1439116	364792	56698	1529.158	88	1575.390
2720334	1066910	12531	385.7891	1642094	505903	26211	390.2371	83	1578.717
2476792	851718	7382	463.7302	1297268	369610	16271	949.6031	78	1580.502
605439	701180	651523	31659.84	327276	359445	1432269	61725.49	74	1585.532
2484700	920350	23201	705.3761	1419298	385741	43581	1199.694	75	1587.731
3214118	1541736	18422	422.0742	2104528	740001	34824	366.8264	85	1588.685
2827711	1089249	6820	298.602	1837197	574691	22325	40.4325	97	1589.965
3579349	1255706	8260	333.386	2204465	679921	24134	265.1174	106	1596.167
2025202	5689610	749493	301618	1823963	4088925	2492219	1007654	133	1597.865
2516518	905082	10570	330.977	1544801	418719	20529	594.8769	80	1599.275
477909	109544	17325	104.9325	155476	32310	24172	-141.3508	51	1600.018
822376	1428836	70817	53657.43	544969	800973	246397	99814.47	106	1619.190
2745259	1173167	8682	43.6602	1756133	621246	20597	191.0917	85	1625.102
108408	24737	127	17.7247	56791	16785	52	11.5172	67	1664.521
2985845	1434172	18551	915.5111	1858737	743580	48769	1502.141	89	1668.205
611350	1.671256E+07	13340	301.374	429091	1.397402E+07	74057	2315.198	152	1676.673
1.073357E+07	1.518792E+07	87316	1251.228	3.491357E+07	8.256301E+07	500784	1376.182	419	1676.731
5988998	0	53548	671.4428	2181410	-2557942	166495	1286.37	46	1676.749
229979	29063	10962	114.5682	68173	9475	14081	612.7441	46	1678.927
302050	426453	432174	2375.161	186675	249750	954760	6629.036	74	1678.947
2683162	1190573	15796	708.9556	1583480	553370	32615	1178.702	79	1683.507
105768	241008	253787	1565.051	72495	146285	733330	6897.813	82	1705.083
2438072	602727	4214	351.6054	1255163	247885	7764	473.7604	74	1707.685
2959669	1328995	33712	693.8432	1874703	612434	53900	1062.79	84	1721.437
2120993	830270	21562	331.2282	1299050	359265	40461	987.6621	84	1726.577
265852	82500	2029	118.0269	72924	22792	2388	185.3668	43	1763.452
2515768	938249	7492	337.9012	1636872	438486	14623	507.7503	85	1768.702
2868443	1566485	13390	277.179	1763854	684949	32790	1127.519	84	1774.240
186938	19671	8453	249.6133	51685	5151	10214	146.2054	41	1788.881
2408615	963457	29071	280.6831	1550612	542888	75855	838.4655	90	1789.743
131792	261867	609	84.3649	35995	72413	1432	-104.0648	37	1791.767
2804378	1006515	14782	641.8702	1844243	559943	36790	1270.919	89	1791.965
2614716	1449562	12087	581.6807	1778475	704858	25383	1584.386	90	1793.285
108348	302246	253893	2352.797	81280	199830	688760	7511.436	74	1801.508
847156	618498	520389	31633.02	419235	341552	1119506	52637.09	73	1809.584
133449	31356	13821	-162.8419	36540	8480	15888	-20.2832	38	1813.148
2184607	1444821	13110	334.471	1616466	706567	43022	892.1342	94	1814.201
2902538	980914	9957	306.1877	1796852	501184	27970	974.117	87	1816.542
2891473	1258452	23290	630.569	1984010	653531	61302	1296.642	102	1817.899
235957	203715	299469	3893.411	71549	60949	390633	5869.911	45	1822.043
3153516	1212521	23067	625.6587	2022114	647959	44157	911.8077	84	1824.501
2987169	1011810	15924	397.5364	1745485	482278	34050	890.205	78	1825.529
2661462	1318808	16112	559.4832	1657471	634859	31957	1093.388	85	1895.496
253974	31341	14038	-127.0682	73295	8634	17642	-369.6838	44	1898.362
2067387	1203867	15676	304.2236	1292728	601048	37649	1337.309	84	1900.394
3177540	1151517	11096	511.2856	2297200	662982	35444	1061.608	108	1904.281
113836	23233	6603	86.8283	31684	6449	8136	206.2296	37	1912.152
2443955	1232296	9121	218.4881	1507082	647971	29644	242.2284	113	1915.409
2058232	1097592	19013	432.0293	1130396	475258	39504	1021.374	68	1915.576
221876	22685	308	57.6788	62050	5944	308	204.6788	41	1916.323
554346	79254	3338	256.6618	179304	23382	4504	529.8744	53	1917.864
222980	200655	242617	4535.414	65921	60382	315501	5868.406	45	1919.982
2366040	1017805	11403	211.1083	1367222	475189	30465	856.0865	90	1927.576
3958192	1725151	48289	1787.213	2783700	1328944	182195	6283.14	105	1928.025
206081	29265	14882	41.4802	59862	7966	18002	122.5122	43	1999.654
2566614	989337	20163	592.5443	1466546	446359	39451	1401.001	77	2000.057
3146887	1135310	15542	315.5062	2086998	612800	30138	899.1418	90	2002.734
2744328	1148739	7430	453.823	1759196	558776	17548	952.8428	86	2004.162
1418743	1226144	4057	655.1977	882610	531833	8833	1570.931	79	2009.004
2045681	821987	10354	380.0594	1181069	342580	19514	349.9354	75	2010.835
2454204	1142846	6404	581.4644	1525380	547247	15682	1044.36	82	2012.390
2895549	1599229	11905	502.8705	1957475	922667	45221	1141.698	92	2014.089
2698259	997415	10917	436.0437	1514937	439532	21832	1102.375	78	2016.412
598426	1313563	127905	57068.47	391616	722911	334962	122546	84	2016.719
3384441	1215216	13473	452.2353	2176854	664668	37611	802.7771	127	2023.318
104260	16027	2422	-43.5258	28980	4384	3224	15.0664	36	2027.211
216776	20517	7028	207.6708	60317	5310	7977	495.1097	42	2027.633
175266	223428	255485	3864.708	59462	70978	349025	5617.303	48	2044.942
116528	82711	139840	3116.024	37854	24967	186848	4090.573	43	2061.851
2385426	801837	11259	295.8299	1356922	355054	20861	534.1021	77	2072.199
150688	134331	742	362.2262	88677	175614	4410	867.401	118	2086.504
2378661	1102899	19264	702.9104	1491356	559564	55376	1760.394	88	2103.656
2617600	1287314	19588	529.2868	1608520	572556	39511	1211.367	81	2112.901
2385689	1182972	9610	459.121	1678277	637754	24510	1037.011	90	2119.592
2831856	838923	6786	528.4946	1731414	413356	15350	694.135	81	2121.840
370997	257479	127234	32700.03	191481	165996	237589	74282.95	71	2122.278
481031	894918	105333	37346.58	257172	414174	219518	58061.36	71	2126.273
2385101	1358841	19570	596.877	1501176	618369	46342	1316.386	81	2128.238
1886074	763360	4069	225.4709	1088353	341110	7953	72.5633	77	2130.919
3092705	1549103	14298	643.5178	2102076	859639	33528	1178.321	92	2132.417
2316955	757192	21193	578.3273	1365190	376655	38231	1722.559	75	2133.275
158513	161777	173442	13813.7	58025	59456	262441	20847.74	51	2137.121
3035705	1097084	18403	1154.808	1797772	554825	35880	1907.868	85	2145.236
2861288	1084812	9374	466.0814	1690362	498237	18668	915.6748	79	2151.638
3062275	862993	7506	387.8866	1885717	430669	19945	295.9145	87	2152.429
649669	1489820	551872	56221.62	428061	741853	1271304	97631.35	80	2166.202
317461	15742	6005	6.8805	87263	-2355	2353	25.4033	39	2166.235
166930	35199	200	120.22	90876	18996	474	-116.2086	83	2175.085
1448869	801641	13155	608.9955	880888	335660	20675	1368.868	85	2184.316
246859	35626	10079	256.6319	68089	9748	12428	71.6108	43	2216.697
135174	208478	182724	2243.016	50753	88286	322429	3380.467	55	2218.621
2894343	1787854	25342	393.2862	1942240	857888	61079	564.7319	122	2220.009
1281314	1433931	386791	28341.78	638168	632841	796458	48568.7	74	2223.614
200494	34741	16623	29.9503	59304	9456	20872	31.5192	43	2225.348
2355263	1617945	6058	657.2538	1589990	699220	10097	1127.042	85	2229.675
2685587	1192625	17394	566.0034	1647799	624404	37932	1312.585	85	2230.462
2904908	1028533	5357	137.1277	1746102	536065	10588	-97.6132	87	2233.252
3239626	1352019	11485	513.3085	1976719	677154	28502	1218.562	88	2234.616
3103880	1316922	13534	484.4574	2071839	724719	42605	465.1405	121	2235.726
2718425	1257061	23558	606.0038	1671624	594352	62734	1448.577	106	2238.846
238839	400428	408223	5982.71	95919	150986	641746	9153.751	53	2239.607
361793	412811	358900	4772.29	122249	127937	490801	6618.736	52	2254.517
113394	29292	3460	64.106	31635	7900	4353	-11.3967	37	2267.115
3187715	888228	16242	411.7762	1890731	482140	38662	705.5382	87	2267.794
117344	241177	295152	3004.627	63546	149764	770458	7554.094	68	2277.240
135489	254784	326846	2570.861	56772	100847	528692	5807.221	53	2279.469
3488730	2209047	19316	652.4276	2024045	929433	35487	1150.421	83	2325.777
2530153	933860	10751	766.9311	1630883	424720	19895	1491.109	82	2339.888
209103	249305	282922	11797.52	68476	79288	384716	16510.37	47	2340.903
2585255	1098521	16789	371.0629	1606165	575715	40117	709.1637	111	2343.880
2798648	1399235	25368	1333.545	1691794	635196	68080	3343.288	87	2346.078
199862	31879	6310	71.991	55854	8615	7563	412.6843	42	2347.779
114606	161933	118729	1894.897	36857	48309	157527	2317.865	42	2349.005
482857	464397	333044	7165.968	177434	167825	528347	11343.87	59	2351.347
275266	33429	9957	109.1877	76821	7824	12384	126.9424	42	2351.479
2712781	1222599	18356	906.5716	1491086	573207	42026	1647.459	84	2358.647
378358	66394	29917	639.9437	126755	19023	38450	685.045	52	2360.504
144569	53596	75739	1338.158	39348	14626	92665	1199.506	39	2367.247
200246	46458	15734	101.8774	54481	12842	19458	179.9938	40	2374.992
2688194	1034742	21598	597.0478	1723776	507212	41609	1139.465	86	2380.391
274968	660735	694606	9624.196	275018	779850	3152636	36055.68	171	2391.168
2756961	925456	23060	654.666	1638256	485432	55063	1676.434	99	2439.834
3165301	1248470	9762	664.2482	2221899	704931	30850	1145.685	119	2442.601
2989324	1334733	14376	289.2936	1967521	612036	31757	1628.168	82	2443.404
415280	50162	8474	-64.4086	120644	13693	10894	-216.6466	48	2445.514
774471	125931	10278	218.9958	279969	38238	16817	230.0337	59	2448.288
712173	1159854	121548	50567.24	534808	793655	479130	124689.2	109	2450.625
231412	43541	22970	225.617	71773	11881	29741	80.2701	45	2451.405
3433645	1750791	12033	454.4513	2147594	959726	29726	904.4286	93	2452.672
135346	14118	9196	112.6956	37439	3835	11109	192.4149	38	2454.387
2718689	1493922	13309	387.8349	1856412	711982	29463	739.2743	88	2457.004
224218	171161	218297	3299.062	73280	55119	308561	4972.072	47	2458.084
310981	696023	3502	1135.062	133341	262372	4832	1888.675	62	2458.286
118815	20313	2711	201.8871	34984	5492	3595	522.6795	39	2458.919
2671912	1929667	23550	635.155	1927459	1068870	78270	1679.947	110	2460.377
160817	20959	9055	-134.0145	43564	5094	10947	-248.2733	37	2461.088
3044559	1219590	11314	243.9154	2033263	610362	24441	244.9401	91	2465.054
112573	56443	9073	239.3953	36495	17327	12224	331.9664	38	2465.770
2627128	1475428	17463	698.0743	1728034	782238	48412	2035.513	87	2466.187
3472288	1647278	17531	403.2891	1897079	809353	47536	1621.57	83	2466.979
2492855	785682	18190	435.459	1455782	399636	37534	915.8574	86	2472.887
2674672	1071574	13348	390.2228	1451990	465684	26208	693.6688	76	2473.839
2669614	1271532	22861	413.3021	1793181	663050	64368	1502.445	106	2476.859
214987	288414	215694	2882.633	69753	95224	298923	4247.98	48	2490.312
849914	659610	242804	17114.5	302774	246852	428102	25871.12	66	2500.624
154515	140492	162551	2408.911	49409	43625	225588	3451.887	43	2511.785
814991	1240268	129288	49003.46	528973	800596	398575	86941.05	89	2545.487
195477	159428	61798	1118.268	68702	58361	93367	1951.489	49	2546.934
2965111	1264428	17340	1233.774	1863559	623429	43858	2501.834	113	2553.674
2891731	1169273	13388	920.4668	1775050	553300	31184	1472.622	82	2554.812
1571123	1520651	584055	24769.49	867992	865787	1562680	75861.35	91	2557.715
167392	316535	387866	8443.083	73797	158209	773798	17504.47	57	2558.427
195890	29563	3245	-35.9555	55213	8260	3955	-224.1245	41	2559.710
3506349	1033903	133332	2422.525	2393352	631531	206063	4058.534	92	2564.890
933588	906035	688479	71565.88	609949	706900	2386167	194749.6	109	2593.664
263693	268325	89800	2185.78	97627	97440	143638	3242.492	54	2598.517
2114132	940730	4520	355.572	1246625	451739	8276	626.0836	78	2610.057
432117	682894	347169	47109.38	378219	657367	1530298	150010.1	139	2640.203
388569	1061644	664099	4712.154	290849	632953	2165081	16211.84	102	2642.063
3579598	1213207	7611	422.7771	2319235	616716	18752	1009.587	108	2650.768
163141	419464	12137	248.4857	44156	114599	14699	277.8139	39	2654.275
102557	14643	623	144.3503	28640	4060	415	236.2815	36	2657.954
2314316	1137015	33735	955.5335	1543043	575887	65209	2513.425	84	2658.764
147878	93207	96373	1773.925	41033	25549	117833	2348.831	39	2664.235
178241	25439	9651	123.2211	50270	6722	12121	199.7881	42	2664.786
2817814	1449339	9842	387.7362	1904542	820112	30475	885.6475	110	2665.892
1821296	1025040	5393	170.9473	1290296	505590	10709	-6.0251	83	2668.644
2199331	1242802	16555	607.7355	1334330	529888	24428	1140.811	78	2673.409
1182093	810899	293305	30791.41	408858	251517	415202	41706.43	60	2676.133
2740960	1094008	9370	570.657	1555861	493924	25579	1085.182	91	2679.110
505702	1406232	1287768	8925.185	602688	1578647	5136174	36119.56	134	2680.122
3140296	2456935	17944	545.8584	2277428	1288170	59597	1152.992	102	2682.130
2277384	1982101	11469	617.6109	1490723	1268831	32718	2213.88	121	2683.994
236880	126151	150032	2248.395	71974	37868	194509	2675.155	46	2699.649
701275	1231481	142918	33533.1	437178	578891	359057	64823.7	82	2705.259
2533610	980142	12182	382.0102	1514036	464976	22994	522.1634	81	2757.416
2708646	835152	11003	376.6683	1525549	380352	24095	512.7295	79	2758.497
2809933	1333323	18532	685.2452	1700912	649071	44582	1600.65	89	2759.587
104710	225667	168692	3551.221	51028	92786	283211	5665.937	57	2773.591
2551760	901779	16630	827.943	1416984	435675	36195	1590.54	81	2775.252
2770966	863858	19937	735.0657	1720530	456861	43456	1068.682	81	2777.241
128952	28979	284	339.1324	57889	17090	554	896.2794	57	2780.950
2925854	858899	12775	339.6775	1709296	413013	33850	615.985	95	2783.363
2793616	1052690	9690	489.609	1730293	500485	18858	738.3338	82	2793.683
2570891	1072099	47628	830.3308	1549327	541023	91084	1896.012	82	2795.272
240411	45807	-288	67.4432	81609	13683	-870	72.193	48	2796.087
2722455	1032234	10996	605.6756	1601663	503278	21600	1152.76	80	2798.325
3047425	794048	7765	395.6165	1895709	393605	19218	855.5298	86	2804.464
2659339	1762883	7631	1839.899	1646009	866175	19434	3233.448	88	2815.152
986509	1323639	498339	60424.02	586164	733089	1209275	95245.33	81	2819.958
2773255	1356926	27825	775.9825	1655695	659896	63002	1592.012	83	2838.521
136865	14096	3853	30.5533	37476	3685	4992	-46.3488	38	2870.137
2685797	1271422	20851	349.5411	1799734	648017	46632	741.6552	87	2877.221
2540131	765006	6354	395.6594	1585067	370411	16092	1234.361	84	2881.391
497405	958617	19984	30617.3	274540	409017	46431	53006.58	77	2888.894
201541	60400	22135	233.7735	58465	16703	27942	328.1462	43	2897.471
2966291	1207463	12306	632.1666	1995618	576158	35434	947.0474	107	2897.622
242849	33312	7123	-63.9997	67326	9113	8529	-94.3231	43	2901.118
3564338	1178073	17747	341.2067	2212791	601328	53726	1194.829	89	2902.370
2771666	939800	5059	373.0099	1616763	439108	12614	985.8454	72	2902.384
2636260	1346462	16925	301.4925	1733430	836751	42916	796.3876	104	2912.523
553430	68158	8486	136.8646	172079	19178	11055	208.1855	52	2945.507
234352	24266	5624	-70.2936	65280	6316	6992	-203.1488	42	2974.252
723458	4201663	420770	50240.2	910034	2438722	2355270	331937.7	168	2977.307
2530032	1088180	23975	-171.0025	1675246	709692	41314	-129.0846	83	2978.144
2199215	682516	65262	672.7982	1142176	281826	94756	998.6116	76	2980.746
2821282	888645	12289	467.6129	1635366	434291	26255	1888.906	78	2981.101
3020469	1037735	20964	784.2804	1929163	514779	50437	1636.116	93	2982.214
4081113	1483664	29040	1025.144	2738376	793794	66479	1437.672	161	2984.544
677191	1643170	942804	67899.51	504152	1020768	2919287	145961.6	113	2987.486
995807	2293693	86831	31476.02	845282	1428357	390553	69505.42	125	2987.749
2545351	1490706	11888	274.3168	1298606	606732	26884	668.3924	74	2988.558
180727	127499	144232	5268.015	52569	36273	181636	6778.58	42	2991.618
323482	572785	36492	2639.801	176479	294838	60181	5250.954	78	2993.290
338273	535467	502866	6753.583	147195	186440	761356	10314.87	58	2994.798
112780	25176	5126	120.3686	32177	7067	6074	320.9514	37	3006.981
3774583	1868699	29611	980.9771	2747946	990212	71557	1617.948	94	3034.478
2392356	959295	14123	521.7003	1376157	428224	26846	927.8606	79	3038.204
2273539	830413	3835	346.1435	1421889	395084	9418	637.7498	82	3042.845
2631904	924608	11361	430.1521	1600272	445895	26799	1011.624	81	3049.332
2734432	1171611	16969	353.1609	1720150	570680	38766	1154.573	85	3074.113
2871970	1185536	10627	497.7747	1856821	577346	29719	1048.436	86	3077.943
210618	137266	209431	2699.879	69512	41930	275762	4294.848	48	3080.161
923308	1143419	102481	29250.98	376817	507737	260309	57666.54	77	3087.833
2353949	1621158	15664	521.9504	1492203	814442	43473	1496.235	103	3088.359
2795656	962195	6485	324.8085	1909886	493959	13454	755.9694	91	3091.737
1818101	1362755	28503	530.4183	1042130	640288	48558	2020.504	85	3096.753
519118	45028	404	121.8644	147887	12173	-504	-15.4744	49	3099.683
416123	285209	277391	35404.43	184848	126982	531661	62380.98	67	3101.636
2731511	967459	10048	354.0928	1771451	514683	30656	582.6016	92	3103.282
999310	1748143	901075	96758.3	1065381	1284220	2667336	342427.3	116	3104.764
144203	100042	144250	2376.425	42046	29259	182535	2902.213	41	3106.973
3350311	1568248	15334	267.4374	2078049	862472	34668	697.2748	91	3107.955
3016742	1071478	55340	628.574	1934655	637969	127415	1318.981	88	3108.529
658792	781193	832416	4769.337	512867	712822	2982423	70907.33	113	3109.843
159485	44384	33545	544.8745	45483	12499	39865	811.4265	40	3114.295
3422365	1605933	8670	1389.387	1856284	802486	25621	2598.138	108	3117.010
271143	97200	135900	3151.99	83226	28964	175830	4130.063	47	3119.685
2848754	1004370	10498	260.3378	1851484	523946	26632	1185.655	88	3130.471
499612	79095	12350	270.835	149855	22511	16074	189.9514	50	3132.119
140749	107185	182252	3407.937	41318	30723	229204	4253.544	41	3140.083
464979	709814	2114	743.7954	151831	214847	2605	1337.141	52	3183.535
2911515	994249	6618	488.6698	1736664	504736	16408	808.8888	86	3198.859
2759889	1355770	15725	624.1725	1794929	700364	33197	1822.952	86	3199.684
2530024	1944534	9098	428.7978	1795014	1058957	27365	745.1765	91	3200.831
2452976	872589	18619	306.7259	1417407	436249	40969	208.5609	88	3206.729
152268	19837	12382	-160.7698	43436	5326	14889	-136.5271	41	3208.329
2587695	1540965	19360	682.096	1543441	860746	52074	1999.551	111	3210.407
224860	540870	443538	7282.882	130265	266326	959963	14583.32	69	3228.574
135345	14001	12668	-23.9252	39719	3853	15080	-48.012	40	3236.293
3448794	1262927	33427	730.8547	2244614	643766	71718	2158.78	89	3237.245
2493135	840015	14363	12.1643	1483496	396021	33740	-59.186	81	3239.396
225801	410938	568950	3043.095	111898	175993	1001411	5556.957	61	3281.061
272761	617179	193946	5172.17	172685	304179	511873	10770.48	86	3297.657
359281	701840	457809	7561.285	142766	242646	707028	11532.67	58	3310.700
2315195	892981	10746	754.6506	1434890	390211	17702	1368.682	80	3311.108
239297	38656	20242	131.1762	78690	10706	27086	331.3246	46	3311.902
3230523	1072771	9829	451.6069	1870603	488262	18702	766.7822	79	3316.016
106141	133486	147495	2467.469	28046	37559	187121	2838.288	33	3316.619
3101346	1193841	10954	885.7194	2099706	622886	24866	1739.783	86	3318.370
3477239	1233819	15428	341.9108	2184887	710330	45344	1500.998	121	3319.984
2959452	1048678	5836	420.1996	1933994	569815	12367	762.3887	94	3326.455
3130536	1582647	14637	671.7357	2084049	780968	34393	1088.847	87	3363.167
665577	145939	29506	538.0866	319725	46472	46605	862.5405	64	3369.520
2853186	1203501	15655	588.2455	3209191	1195351	49392	1485.491	130	3414.008
2673062	797160	8438	1019.772	1558721	378708	19055	1880.985	78	3415.468
3739312	1779354	15494	218.4134	2389513	779877	39424	1599.886	113	3419.701
630138	611383	185588	29950.89	449856	489739	854964	78456.68	133	3421.153
566294	914642	628560	19960.22	294256	370794	1179353	33192.1	72	3422.803
2530850	974656	5653	308.5333	1667991	466921	18184	478.3224	85	3423.462
2841199	798098	8739	275.4579	1641785	349381	4058	376.0538	76	3423.560
514163	96366	3471	-123.4769	164482	28022	4527	-270.4353	53	3425.442
152327	256067	311921	2751.568	57745	102387	503374	4756.481	51	3429.325
2462055	818645	21078	732.8758	1508154	373023	42728	1204.441	81	3438.207
2496977	901190	13872	590.8192	1574010	435925	34736	1001.49	87	3442.627
3120373	1528643	17325	483.9325	2156170	864309	50160	1110.976	97	3452.911
415006	785328	818705	5731.351	176432	326145	1441743	9882.183	66	3453.684
183684	38016	1621	25777.74	59452	11555	1291	34201.23	46	3463.034
2507307	877822	19792	198.9312	1459712	408830	43419	849.0059	81	3475.487
3120482	1441072	18790	271.119	2759296	1068934	57409	1540.845	117	3477.243
2526699	1412774	18689	566.6529	2797829	1095191	63492	2330.501	120	3487.538
198161	262393	202884	2572.992	77246	89869	288595	3760.179	52	3493.758
827534	1168580	93959	15526.3	530605	542268	248001	28945.66	81	3515.119
2482383	943879	20432	412.8352	2266305	828091	50329	2042.657	109	3521.838
292783	228275	290665	1776.307	106672	79671	417379	3947.162	53	3527.848
170787	14262	3625	15.3625	46403	3963	4022	133.2342	40	3529.662
2391136	664804	55135	2107.073	1492240	285495	118254	4673.25	81	3533.280
3417606	1222784	13634	414.0674	2180428	640968	36701	852.7261	122	3538.178
2305442	865306	10298	235.1178	1534159	457627	35326	1520.589	112	3545.899
302884	40288	20096	172.1856	92635	11471	26021	34.5781	47	3549.398
3005605	1779383	19464	1043.13	2231153	909470	34834	1611.387	95	3561.312
3357038	1212230	30404	781.8644	2283604	719571	95148	2182.203	95	3563.344
2455894	868752	10446	427.8206	1593677	402796	24009	801.1049	82	3579.686
3068763	1442612	10940	467.734	1782655	658475	33795	859.8995	97	3632.654
2134338	994451	27420	547.262	1134314	394452	45135	580.0735	70	3633.241
2531995	967267	11714	341.3554	1597665	451951	27485	429.9085	99	3634.925
2591996	922788	10145	517.1345	1482304	458684	25042	1012.456	72	3634.993
2737419	1109584	19108	795.3588	1766644	602907	40190	1370.659	86	3635.671
116239	41186	385	-28.4015	38981	19593	542	-1.9938	45	3637.374
917405	415631	350373	61223.32	552933	250838	798988	157231.6	90	3638.734
246278	232470	169149	18299.46	168443	204450	400989	121410.7	123	3640.739
265697	253770	119310	2770.291	109885	92849	184716	4469.368	57	3644.887
368717	29854	6293	105.4373	106137	8160	8527	152.9647	46	3651.006
162461	13695	8546	129.2306	45379	3726	10580	25.538	41	3655.167
3076094	1068566	6217	538.3737	2015297	492320	17126	985.5686	89	3656.606
3181122	1451648	35565	1070.197	1964852	692191	92126	1885.069	79	3656.820
2596661	1904209	22107	743.8027	1727938	959210	61215	1107.161	102	3663.110
130966	116474	149483	2673.396	38964	33600	189629	3615.387	41	3665.516
299611	119695	36713	286.9993	84322	33721	47038	277.2318	44	3666.432
3053045	1345990	16300	569.43	1959059	611049	38559	941.3599	93	3678.584
2839116	1238647	31767	853.7287	1747294	636655	56158	2178.864	83	3702.350
2971637	1038056	10441	628.5401	1764537	495289	25310	895.891	79	3713.607
2842550	771718	10914	294.4754	1565063	356102	20820	1032.002	79	3733.083
2341572	916582	16173	217.7053	1359851	432821	36777	585.7897	84	3734.372
2677418	1007542	14560	586.816	1535477	448900	26642	1600.216	77	3735.772
112502	46751	12498	442.5378	31156	12977	15145	587.6345	37	3743.800
2993811	1013806	16150	479.015	1948662	582188	39493	682.9573	92	3747.771
100179	118788	154636	2045.88	32794	35575	203285	2869.289	41	3755.851
191482	32153	4085	206.1685	56060	9319	5401	337.7961	43	3760.429
2119265	739625	5241	125.8201	1184940	336621	9292	101.8812	75	3770.304
577579	286845	4157	127.8077	167598	133204	7962	142.2682	54	3840.144
2109018	911544	9022	459.7342	1396671	425441	20504	1220.474	89	3846.781
136474	109743	151720	2409.492	43339	34417	203502	3311.062	44	3849.447
3075024	1198716	31266	691.8226	3225517	1050796	100587	2511.531	121	3851.708
2835577	961417	36727	735.9847	1805503	487486	71242	2395.276	85	3858.452
3097945	1257272	12050	118.005	2000006	685305	28946	-290.3294	88	3859.519
298773	47172	18499	400.9939	83722	11610	23426	656.9986	40	3859.992
272701	344844	165114	3248.095	89234	105174	223926	4016.049	50	3864.417
2388054	878717	10244	523.8884	1415559	407474	21032	1681.495	82	3864.537
2816574	1063937	7778	435.7458	1885246	560136	25551	691.2111	82	3864.552
2907309	1142127	10206	936.3566	1928526	536324	26218	2248.23	93	3871.965
1656767	1101455	4930	135.573	1254178	650338	15904	-254.5856	99	3873.102
4056840	2099079	19550	807.755	3001327	1372208	56068	1882.815	108	3873.779
160421	734879	12006	295.3366	46087	211530	15500	306.55	38	3874.532
2605727	941728	11718	316.7798	1501803	408588	24230	1005.303	78	3876.661
2064434	739536	11828	391.9508	1278005	346757	27778	1125.746	88	3878.963
2255866	852805	11628	125.7308	1399251	409735	28250	102.825	86	3880.164
488883	440931	509914	14121.38	159423	139333	696351	19477.09	54	3884.480
247109	29872	784	134.1824	72217	8434	913	5.6193	45	3887.323
2893192	834923	8589	233.0429	1930405	458248	17330	614.213	86	3889.380
2497777	1069292	11839	499.3679	1616470	491616	21031	600.6391	84	3895.988
2888087	1021393	26002	652.3122	1786483	475864	43153	1174.283	82	3909.695
784684	612769	220239	60100.61	352981	259463	378298	103961.9	70	3921.702
3940237	1248988	18515	616.6915	2101533	621592	45985	1467.759	91	3949.340
103223	59312	40657	583.4577	29545	16378	50574	739.4014	37	3953.600
162643	294167	3243	886.3323	50551	91642	4727	967.7847	43	3958.685
2821785	1030053	34149	1202.959	1737813	454449	72067	1512.559	88	3963.749
3168718	1356838	17138	133.8418	2070297	679490	46173	236.7053	87	3964.429
2577918	712787	26522	325.4842	1457637	316996	51505	813.4305	76	3966.475
148263	85061	7309	158.2349	41994	23413	9232	406.5152	39	3973.266
2962389	1171784	9176	794.5736	1735927	573531	17653	1666.733	83	3973.395
690350	98784	174	45.9614	223989	27702	192	-40.6288	53	3974.120
2775080	1331589	16530	468.333	1898742	687807	27627	1587.475	141	3984.357
627506	2941366	274957	3525.688	184640	867444	355773	4665.265	50	3985.166
1505819	2316852	711523	41221.84	931888	1058808	1584683	74654.12	78	3985.722
2553883	1131875	5018	362.9098	1795327	560766	10710	1191.831	89	3988.907
159203	15969	6049	59.5489	44399	4354	7357	107.3277	39	3992.770
3084439	1047071	9466	97.8426	1829480	509550	27636	193.1796	91	3993.239
2302540	1018530	13549	144.2989	1565174	534261	33974	-126.8586	92	3994.367
125434	147841	162994	2971.163	39378	45006	214231	4098.159	41	4019.400
131778	13660	3620	-19.918	36298	3623	4107	-26.9973	38	4040.952
3319869	1363561	20907	383.4827	2094852	796952	59096	355.0856	89	4051.086
3709630	1327020	13588	176.6868	2141214	681796	33205	851.8005	85	4054.043
164131	17919	6557	278.4477	45804	4759	8157	420.2077	40	4058.126
2610094	1161944	8295	344.3495	1727000	579873	17899	1286.334	82	4063.060
3008348	1242826	12624	593.4064	2082423	655459	30636	1065.48	87	4066.443
2832550	1779630	18382	941.8302	1988311	1105945	50052	2113.517	94	4068.761
2223000	989946	16067	910.9587	1278458	420591	33187	876.3907	77	4071.327
2753115	815414	12108	273.6588	1777010	410795	30817	617.4337	111	4072.610
4742918	1621758	22149	461.7589	3534110	1374224	71378	1529.706	114	4072.882
2741817	1055275	7324	473.0764	1683968	489566	16768	553.0848	80	4076.594
2555589	732319	8010	513.361	1492318	325380	13295	300.8495	79	4077.983
953918	901000	126254	27909.05	426767	303563	194079	39381.03	65	4090.261
2952005	1110709	35834	928.4874	1805010	543692	66726	2007.129	83	4123.231
2388952	1314884	12715	431.3115	2713126	953530	48080	1723.288	120	4140.894
101199	223246	256348	1631.523	47736	153173	628915	5324.131	68	4164.607
2511334	1199813	39666	1198.063	1632019	657731	94453	2199.213	95	4176.934
2909771	1672186	5083	476.5563	1858539	743664	10794	782.7434	82	4177.927
2841935	933247	24831	812.8191	1803526	495153	57024	1901.246	82	4178.294
148147	112506	146216	3815.518	41717	34362	197611	5215.777	36	4178.815
2926096	895034	6094	220.0734	1757001	461268	3068	383.5148	82	4185.580
2733672	1029738	18428	798.2108	1933237	542345	50495	2319.77	128	4186.979
2426769	872930	11241	224.4201	1664193	470705	36150	-75.985	91	4189.428
1991442	957161	10804	415.3044	1187024	443826	28727	934.1847	101	4195.935
162494	692433	278163	2300.344	70114	291274	636158	4493.864	66	4202.529
126726	6809	277	69.1397	34716	1924	288	-98.4432	38	4221.383
635338	555507	244327	23929.34	332547	299142	562943	40333.5	72	4222.994
3288889	914762	11175	228.9175	3347780	825204	30516	1850.748	120	4227.312
686549	133194	28114	75.3954	280790	40171	39731	488.7091	61	4241.604
104336	29892	20	-54.878	33592	9883	-50	-56.805	43	4267.520
2993460	1436883	13196	702.0956	2051974	840778	46214	1701.805	97	4269.297
2777423	925913	13837	317.8557	1566109	407384	25844	713.0484	79	4275.352
3027985	1240584	11682	1047.96	1894216	588805	27373	1693.025	83	4276.145
844392	6574368	25202	931.4322	335162	2130083	38428	1352.211	61	4277.862
2811281	982692	11019	384.3659	1655332	478810	22907	1384.683	78	4282.497
507136	71520	12463	137.5743	149021	19334	16063	186.5343	47	4283.005
107434	20430	3300	335.13	27783	5299	3406	524.8766	31	4283.298
1003744	2144786	92286	71480.05	807858	1569398	363056	177580.2	139	4289.271
1053027	1800822	907786	66239.59	877965	1148593	3348528	142020.8	107	4289.569
2878725	1033057	12497	894.6817	1917948	550760	38840	2138.924	87	4292.580
2488849	877694	10357	326.6277	1572077	427072	18754	326.2994	75	4292.738
3343264	1187618	14535	693.4135	2250214	637289	37010	952.261	98	4293.648
2921178	899763	8512	481.1232	1927735	470692	15449	1336.889	84	4295.731
2555108	877071	7339	409.9179	1562647	443496	22450	801.445	80	4295.836
256561	32922	14356	187.1716	76547	8647	17623	160.0503	44	4296.803
2849685	1426478	9619	548.8259	1770735	702407	19326	1622.989	86	4301.488
141565	22147	22645	176.3845	38909	7493	31249	58.2689	39	4302.346
538511	265329	138504	2035.274	175596	80758	186115	2311.052	53	4302.647
164932	171266	275205	3525	56581	59021	404666	5912.563	49	4308.791
787090	234382	110276	2145.284	308493	74108	157852	2858.097	61	4309.204
592729	954977	139533	48121.2	311754	443763	345709	80590.48	81	4313.779
2666666	986186	5540	388.794	1640334	474721	15820	1077.502	85	4318.194
419744	447018	1120	-2.168	164637	139415	1347	-290.8333	58	4323.063
919427	1254164	80961	56156.71	594962	872236	298034	118815.9	104	4335.332
2056882	1140842	12666	296.3626	1192549	467217	27474	249.4914	80	4338.029
3222480	1226825	9916	675.0876	2228580	666417	25142	1380.066	90	4344.750
3512804	1370166	14135	398.9735	2060035	592587	30326	846.0886	83	4375.382
1146429	518771	495448	62136.03	511137	241801	1075401	104805.8	74	4388.042
183833	28689	29354	665.9594	52763	7882	35628	737.1308	42	4394.339
199227	363548	353532	2655.745	82678	154011	644728	4933.641	72	4396.256
2290202	978090	15709	392.4749	1506632	479814	26819	452.7459	83	4398.090
2350414	1270126	23142	911.8662	1535432	562214	55305	1864.61	104	4401.131
2349070	681108	17828	261.5508	1371066	295107	27970	1297.117	76	4406.518
3051356	1000064	10621	811.6381	1917579	527308	21918	1428	75	4406.534
2971226	1491885	20908	2859.339	2188823	976938	71144	5105.378	101	4416.230
116370	21591	26240	425.064	34621	4825	32956	585.6316	35	4416.727
291786	197224	777	-233.8103	170045	160134	-3134	-974.0174	107	4419.506
2371604	1034239	10686	307.2846	1392520	461187	22486	668.2646	80	4419.706
2643687	1366299	28274	940.3714	2231489	830236	60478	1595.216	101	4427.373
2909296	1304413	10205	988.5005	1937954	661561	29529	1123.777	89	4429.064
2805048	970311	12650	345.665	1671627	460287	31421	501.5181	81	4464.028
124039	56400	9218	276.5298	33960	15274	10798	393.1678	37	4466.422
2716798	1517784	5723	568.4603	1756212	780878	16216	1301.518	84	4493.348
2708903	1197153	12253	67.7933	1753158	584479	33233	508.7713	86	4498.367
3135290	1027294	8756	182.0116	1885847	527515	24769	581.7409	86	4501.018
2913801	1075986	10702	348.9822	1852036	587158	35152	1216.627	123	4504.636
2870848	784334	9621	360.5381	1696117	382607	22768	568.6848	83	4518.462
200290	12048	1321	68.9081	51744	1559	1718	5.7798	30	4518.542
2396940	977044	7867	586.9387	1506279	467907	20890	1242.929	84	4571.693
2256621	612495	5178	290.8858	1374518	272435	11052	1024.617	77	4578.235
2262788	746915	28533	396.1013	1306289	313319	61368	946.1448	77	4592.817
225615	141298	15507	177.5427	65802	39770	19158	92.1638	43	4600.150
335244	79291	11200	-19.68	100632	21978	13799	-256.6761	47	4600.853
342926	49396	15457	384.7377	99574	13569	19209	855.8249	47	4606.184
2590015	957992	10706	384.4066	1687121	479284	31607	1.7527	94	4609.709
3193471	1176575	26146	687.5906	2027388	596355	41200	908.32	91	4611.829
2415922	725410	5541	394.6501	1504735	382912	16401	1414.896	81	4612.109
2084496	1311009	9102	471.2222	1605865	763500	18118	934.8198	96	4615.946
169266	90901	53859	173.6899	49413	26413	70053	73.3733	42	4618.696
3317451	1326272	24838	867.8118	2115463	654843	59623	1350.25	86	4626.857
2795025	1305675	20918	1125.9	1644234	617950	48910	1588.851	86	4628.760
523073	430385	390488	6206.777	170465	136143	536652	9259.777	54	4633.003
214759	20970	7123	289.0003	58511	5736	8558	308.5038	41	4642.632
2566659	917027	5071	121.2831	1562704	462035	9608	-111.5912	83	4647.125
714998	92193	12015	-49.9585	220512	26774	16390	-145.521	54	4657.312
231093	338011	125750	6826.575	96659	138021	246127	12998.32	57	4666.533
410993	585795	536494	13180.51	238089	316915	1166519	29293.92	72	4693.430
363423	277644	173687	3471.441	117128	83543	228911	4273.707	50	4704.396
2940469	1306386	12989	737.8829	2005234	653443	44733	1550.921	109	4709.801
3705397	1636503	17477	751.0597	2308033	884643	49757	2648.968	104	4712.103
1272598	1296454	38730	1743.753	831999	564078	84558	2751.104	79	4712.526
102017	236154	220865	1868.526	38356	82109	329671	2585.343	46	4715.406
108568	166138	234024	1808.946	38070	53335	330396	2633.016	44	4719.315
2226130	866124	15345	691.8545	1212298	326355	23784	1230.482	75	4724.199
100053	40574	18833	207.9313	28802	11276	23590	497.399	37	4728.459
274782	579251	745687	5717.641	150072	316583	1797133	14438.56	73	4730.471
2108860	2840277	509691	16158.46	1188111	1467603	1196844	38281.15	89	4732.265
2828219	1110546	23438	774.2718	1823821	549669	46160	2241.576	83	4733.494
110794	74832	94910	2154.451	35764	23155	126280	2566.308	42	4737.094
2993573	918303	17053	341.0733	1883815	454018	40259	1309.73	88	4737.617
469118	306387	317525	10415.15	165938	99932	435058	14401.15	56	4740.045
2908760	975318	17489	273.3329	1499773	422229	33329	298.9569	76	4742.207
1030493	6368818	527110	33762.87	934102	6188811	2851552	134460.7	130	4742.244
2700559	1263234	11128	485.6808	1829985	670991	31436	1112.36	94	4747.336
2488859	1531358	14702	597.3822	1557775	768701	38382	904.8302	89	4772.236
3051215	1109751	18178	560.1858	1958301	581793	36936	1019.91	86	4807.138
479725	1142118	497495	7021.47	273665	825967	1523976	17649.85	95	4820.670
2847212	1436444	17721	423.9481	1856702	818434	48245	909.5445	88	4822.074
131338	108068	165937	2132.666	41344	32058	215999	2795.744	43	4824.476
2375610	1686855	12601	714.7161	1365113	773606	26165	1444.856	79	4830.873
2572862	806058	9844	343.4484	1472185	336109	17374	382.8814	79	4853.179
2622574	2023940	14841	923.3801	1723991	1018322	43086	1525.925	97	4859.010
2133279	648370	4747	331.9067	1371928	321436	13120	566.032	88	4862.012
115132	81233	132845	2508.604	33600	23579	168696	2965.646	39	4873.562
706769	180136	1093	103.7173	249383	52515	1363	-272.1357	57	4899.337
2777723	978311	9295	255.4495	1619255	462274	18357	389.4277	79	4900.023
120103	74091	72714	1682.455	34106	24510	90904	1967.914	38	4904.224
158505	93016	115515	1736.391	46063	27014	146509	2174.355	41	4926.391
336741	637298	649345	40694.25	374090	886804	3900942	107430.4	178	4928.355
2335731	987294	8611	290.8771	1322089	458680	21057	450.8977	80	4933.522
2376313	856697	17103	358.8783	1594974	466956	52414	698.6254	94	4934.914
119468	13214	8939	168.6779	32905	3077	10517	76.6037	37	4941.883
2773162	1201914	12535	421.2135	1897028	623183	36232	691.2152	102	4943.132
2624239	1147822	7599	446.5039	1503580	516941	12570	1469.177	71	4943.261
3118728	1494903	15432	795.3352	2211495	777838	34408	1703.689	87	4943.901
2696094	998485	9630	305.243	1559797	504018	22313	273.1593	81	4948.561
2686708	1212518	6958	741.7438	1689048	600834	12050	1247.005	84	4957.857
2747317	1280076	11223	559.0103	1789903	629192	24231	1248.159	84	4961.390
2307613	1625051	14688	574.3968	1479338	700088	31556	1813.092	89	4968.859
185889	468591	213865	12568.83	173689	470977	1020171	47443.39	132	4974.272
1459170	1986029	842672	50142.5	891536	939929	1780169	86817.68	80	4974.944
172614	55086	5228	17.6908	53775	16201	6392	296.1912	44	4979.502
2572775	1557660	22523	668.9403	1471985	762529	60455	1334.526	86	4987.757
691548	686855	359687	19221.04	406635	488737	964222	65059.45	96	5017.118
167144	195274	273460	4004.106	54301	60331	371708	5454.219	45	5019.868
135656	74749	51857	1079.778	39124	21706	65366	1507.833	40	5040.207
2331410	977570	8287	616.5007	1628451	549977	23849	1262.129	95	5056.240
235063	254798	26460	1523.406	98896	87104	40495	1953.77	54	5061.890
2922580	1135935	18079	555.4319	1981243	565256	41474	315.8914	104	5062.094
2568946	736751	10593	268.6673	1432033	320347	22020	493.322	74	5062.438
2350999	932129	17118	356.7198	1618728	481162	45343	919.1423	88	5073.263
2800967	1128672	22428	488.6108	1736456	594955	47284	1315.832	105	5083.192
132723	143655	143954	2535.019	38450	40418	181670	3199.687	39	5087.570
2779881	1308505	9413	661.4693	1709912	653043	18561	1753.072	82	5094.523
3398324	1149810	11168	225.9248	2135241	561477	25899	342.1339	89	5123.749
319929	533845	366934	5325.197	167128	262170	755437	12085.62	69	5142.087
2698500	911385	5501	460.4061	1801580	511783	11487	997.0207	86	5143.090
225896	410325	558334	5828.737	91091	151056	844608	8819.909	56	5150.218
2474892	556658	28194	246.8834	1425929	271168	52789	1045.663	79	5153.438
2772960	907579	7674	366.7114	1699078	424651	13996	1141.976	77	5153.840
169269	15395	2704	69.8944	47041	3888	2877	164.9997	39	5154.618
2876205	904354	12801	640.9361	1598333	457750	34916	1306.588	107	5154.972
123834	116113	161444	2878.208	40288	35050	216204	3560.244	40	5155.749
316695	454355	336833	6371.731	128065	171726	574153	11602.38	58	5156.354
659280	680854	749159	54284.02	405888	350722	1535761	128648	77	5161.168
2733885	1324811	128742	1719.026	1730716	681090	243793	3966.187	84	5168.139
2772516	1215767	20422	377.2742	1835255	600766	56330	1133.113	95	5168.800
3201531	1112880	6797	317.9117	1890975	507325	11996	1270.776	81	5171.823
330528	360710	411934	35026.7	121519	131657	653016	49647	56	5189.707
110834	32444	10390	245.879	31630	8971	12573	379.7453	37	5251.505
433548	310883	164268	23862.83	209200	166773	369684	61104.47	80	5253.264
2316507	859309	16583	634.7063	1329567	383051	30330	713.513	75	5253.351
3029870	952560	5780	551.258	1984616	508183	13947	1036.027	89	5254.747
315125	510096	461463	4127.474	160653	247370	939226	9484.379	73	5256.948
2697495	742631	9631	515.0991	1425686	324559	20083	853.0563	76	5259.509
246401	289189	263772	3327.209	98222	148953	543588	8577.687	68	5262.026
2846776	1258927	18430	766.923	1899338	699207	43148	2028.003	91	5264.496
2062691	763844	12267	353.7787	1131570	323602	22852	685.5972	77	5268.175
1959117	1261862	12964	462.4804	1106964	519003	26632	865.6552	76	5271.381
3164520	1000080	28215	1054.861	1941533	523532	66304	1972.854	91	5273.644
491251	88271	30160	293.976	169090	22301	40907	329.4827	46	5273.892
2666014	869968	26806	564.6166	1547592	416382	61639	777.1479	84	5274.395
141359	182027	131302	3079.642	39137	60176	205437	4292.616	33	5274.483
2920182	1266990	9689	384.7529	1929943	597609	23727	717.6847	87	5278.455
2657703	1019619	13201	398.3761	1739850	525724	28081	867.1441	87	5281.103
211752	36543	35337	583.0057	61377	10625	45076	533.5636	43	5286.089
422476	35205	27048	422.7928	136677	5250	34733	684.9213	49	5286.655
2401509	813648	5232	147.1152	1425286	379360	11045	-78.3755	80	5288.576
572768	100918	4229	-68.5531	174593	28586	6052	-469.8828	51	5291.258
334757	44145	9889	108.9729	104875	13523	15246	109.1006	50	5359.202
3490866	1200577	19057	758.6977	2221048	623381	38148	1937.503	133	5359.278
2260270	1379802	13204	391.9444	1345939	693178	26401	697.8961	79	5367.392
416208	386812	70456	19662.38	225017	206106	159606	36020.7	68	5368.176
3207542	1096319	25622	972.9942	1971994	579372	64630	1771.743	84	5368.266
2990220	1053618	57344	963.1984	1818826	599924	91875	1960.188	94	5374.463
2657112	8070173	74178	2684.786	1895011	3342269	154542	4311.406	89	5376.275
1550466	2532283	306736	135611.7	1030650	1299369	804799	295879.4	100	5378.516
290612	378426	141337	6036.605	136291	190563	335748	14159.86	71	5381.643
1962455	1225147	38169	684.4809	932983	478638	71100	842.71	69	5382.496
582179	503441	196814	4156.465	180750	151805	272743	5332.282	52	5387.593
2845662	1500654	17655	778.4455	1834800	685024	52534	1977.357	93	5394.446
2639950	953314	5751	522.4311	1547434	464161	16638	1073.792	82	5404.024
507356	467769	395937	6363.666	172371	154627	581147	9775.946	55	5418.538
127497	111002	169136	4026.33	38194	32298	217839	5289.968	40	5420.784
318812	854504	4607	1380.053	110695	290073	6614	1953.245	52	5443.991
2731399	1058338	15866	598.8826	1513228	474946	37048	658.7928	80	5463.561
296043	268707	180105	24852.89	155515	160136	323506	52978.49	72	5480.063
2939385	5780618	580121	112078.6	1647039	2628288	1183275	181182.7	86	5482.584
2048370	717997	38355	609.7155	1004544	249240	71559	1089.66	71	5484.412
108662	99611	959	-163.0001	44287	64886	2338	-70.4382	53	5484.483
392222	43276	2558	137.9038	139862	15587	2961	145.9121	54	5504.846
2193542	1019301	9680	779.048	1488846	512514	23051	1957.961	87	5506.533
2955051	2283173	8747	681.3067	2028116	1110780	25143	1868.922	90	5511.078
102298	243627	243389	2327.323	65981	153621	596688	6207.597	73	5515.225
1550719	1604162	377116	16532.01	895325	677602	612912	63318.96	78	5525.894
180076	319277	399681	3824.904	94571	166238	805945	8829.515	63	5532.873
2388182	1102642	13271	447.3031	1352779	532760	30508	-48.1012	83	5573.021
101616	292422	3579	233.9819	27307	79464	4303	341.7983	35	5579.853
211858	84902	50659	2378.17	60797	24370	67701	3174.826	43	5581.238
1350477	1496809	131991	40477.5	1018416	887986	488901	101697.1	117	5584.481
406574	274247	183174	35225.26	279278	186479	600576	85634.12	84	5585.808
1994845	2757521	740372	30533.47	1051539	1266310	1692191	58413.71	96	5586.250
545185	980997	1479975	14615.6	329447	514941	3157333	30191.78	87	5588.705
128934	56386	11462	-55.3818	35534	15016	13737	-79.7543	38	5589.780
1023746	1487325	117115	64048.15	677758	942390	325696	114047.3	91	5592.657
487967	100283	3579	-1028.018	145737	27393	-10888	-303.2168	50	5594.775
193066	192277	234698	4474.958	64675	62908	333857	6771.978	47	5595.573
3338645	1490264	20233	737.4713	1892505	777090	45264	1393.51	84	5599.084
227436	52597	429	-84.7331	66785	14757	146	-290.0094	44	5600.291
129644	17851	2346	-46.5894	36687	4994	3186	-165.4654	39	5602.735
113853	115807	168970	2800.217	35341	34511	221035	3389.063	41	5611.533
339054	590037	936654	3466.49	145681	253403	1620408	6642.289	62	5614.352
2500635	1050020	10137	270.2857	1630552	527758	29099	938.6539	87	5618.660
3033380	1296184	12730	476.153	1844500	647355	25156	904.0516	82	5619.812
2811441	1034305	34662	860.1382	1913375	577404	77229	2156.747	103	5621.673
2613113	989797	10423	182.1303	1426010	464112	22156	-8.2484	79	5626.550
735155	1264325	110977	21085.41	452057	607359	270121	40829.59	84	5627.877
216241	647254	2908	293.5388	102671	284022	5355	380.4155	58	5638.045
2022291	1561840	14623	516.7503	1293272	716211	42895	1342.41	82	5645.370
539722	175787	2868	119.2948	186265	55578	3709	197.2749	55	5685.362
3969414	1950896	13794	318.0434	3127664	1319495	43001	1320.156	151	5688.109
172295	51325	9720	47.292	39774	10498	12454	-182.1306	27	5688.321
168743	15785	9815	210.6215	48194	4323	11377	704.8497	41	5692.105
2654128	1115455	16080	374.088	1625931	540452	34069	593.4709	87	5696.697
1886306	829784	10954	502.7194	1228637	375077	26572	1346.289	91	5698.588
2252687	685284	6629	403.0869	1301702	300160	15835	733.3435	79	5704.955
2828160	1005098	21792	389.1312	1859811	503975	59397	1656.772	93	5707.989
2353088	733317	16682	256.4602	1482183	367968	32018	933.6098	73	5708.140
2566832	926643	9715	213.0115	1414256	433981	24434	460.9474	80	5709.167
2161803	697137	10651	189.3211	1371314	332161	22739	206.8579	82	5709.664
2904312	1297213	11238	256.8518	1580009	592743	20247	411.4567	81	5710.522
2418282	1152370	14917	388.4437	1387695	512992	29082	1225.1	79	5718.479
170291	67931	14646	580.4406	46433	18643	17558	740.4038	39	5719.324
2267619	983466	9331	459.2691	1335270	399542	16416	702.7376	77	5720.442
876796	1266468	415889	9983.573	427519	503781	754454	16290.07	74	5726.285
3023969	1595135	18860	1110.046	2097816	957243	47561	2252.972	100	5728.192
2953686	1177102	29356	612.6716	1898729	590897	59408	2235.189	88	5731.018
2120142	791066	25262	570.7982	1209615	321605	48320	1326.752	75	5758.390
552688	3945842	228149	3406.359	200945	1344802	348041	4979.9	58	5760.915
3099161	1460225	12476	856.7036	1896255	721370	30944	1776.158	82	5781.720
298039	46536	9272	243.7592	83861	13070	12582	462.4502	44	5797.535
2854262	1203355	15166	517.6126	1843265	621859	39949	1275.339	126	5800.547
185735	76247	7904	186.6144	50896	21205	10199	197.3639	41	5804.382
2598444	1096725	9103	454.0783	1548946	498554	19719	1060.436	81	5806.231
898746	1560274	455086	42035.13	487489	659725	951487	64906.02	74	5809.827
2806020	888327	9297	411.1617	1783456	431986	15834	161.4874	83	5813.741
1292764	2138317	699840	36965.02	606590	844461	1302664	58834.65	71	5816.067
221520	19290	5258	-6.6262	61811	5179	6805	-169.2395	42	5825.360
3375320	1397409	12151	617.4711	2149654	809674	38290	1069.069	117	5830.852
125299	117968	676	89.7236	35670	34485	553	306.4233	38	5835.771
1984511	1122877	18676	1089.524	1240927	551479	39718	1717.58	86	5845.605
2201405	675973	7395	476.8595	1198519	283605	15523	1019.24	75	5897.674
3229405	1326068	16568	417.8648	3723642	1264530	57274	532.2714	128	5900.375
2390119	731144	6844	28.1484	1396336	327634	14573	-311.0547	77	5901.562
1139498	236119	15996	346.1756	425197	70813	23685	-45.2715	61	5905.453
103936	62964	37122	406.1442	25959	16884	44716	624.3676	29	5905.488
3109611	2468340	28231	1846.559	2786386	1899830	96661	4850.482	173	5907.432
1953071	692408	7471	175.9231	1074949	286594	13627	178.0747	71	5908.271
2694591	844470	6513	103.7793	1595791	370971	13126	116.1686	77	5914.096
101370	9656	11541	171.2501	27982	2840	13590	254.399	35	5916.782
1215738	1440851	235038	12659.03	572684	608906	365530	22875.23	72	5920.339
302338	195124	95647	1498.397	88712	56101	123702	2108.282	46	5922.769
3233427	996281	16671	472.0431	2167616	520571	45471	971.7231	118	5923.882
2653045	1792540	12685	517.6285	1855530	986732	32298	964.3178	93	5924.838
3750028	3436374	19629	1279.387	3129822	2398581	65655	3665.246	129	5926.400
106167	70291	56362	835.5082	30008	19935	69891	1113.685	37	5931.184
2914638	1078014	21300	325.93	1845668	523021	54391	737.1351	106	5931.829
115900	32725	34438	333.3718	39761	9581	44042	688.3562	44	5937.581
2891947	1998951	25159	810.6199	2694852	1410283	90693	2794.277	118	5962.012
2260767	824557	11114	28.6954	1291823	360146	26579	379.2819	78	5964.271
275047	26550	370	32.757	79116	7228	-347	104.9333	44	6010.200
236244	252084	286265	5349.466	83529	82155	410593	7732.667	51	6011.816
2371706	972763	15875	430.5875	1524971	494772	44780	652.158	103	6012.558
275913	310339	448813	2180.809	84469	98916	607418	3314.55	44	6013.109
1590110	930556	59119	862.7759	930056	440034	112101	2159.666	83	6016.441
2808518	884388	12648	231.9528	1818039	437127	25337	-225.9943	85	6020.420
376291	1460751	141364	8044.72	273172	766681	275410	17098.5	79	6020.941
113837	17259	466	13.9426	42924	4111	924	-57.9636	45	6021.254
112563	141597	187037	3112.376	34117	40104	239970	4543.317	38	6021.457
2833506	962790	8007	262.7927	1771867	429911	17568	128.9648	81	6021.773
3002856	949281	12363	448.9643	1650711	437796	28635	1566.423	79	6022.368
138528	338974	580074	2961.351	81321	168570	1215007	6223.493	64	6023.332
1064578	1445736	319280	38258.61	596162	725713	881683	74955.81	86	6027.099
2901632	1059695	19608	646.4088	1712928	498527	33102	1395.622	80	6031.592
3172688	969608	90764	1319.06	2249037	575946	278236	3688.84	124	6038.125
2393405	738200	5327	456.4447	1309685	318008	11819	801.2459	75	6039.741
136627	157532	172284	2311.333	41702	47728	227992	3063.951	42	6041.142
155329	16873	150	-42.585	43483	4868	380	-155.682	40	6051.295
600481	562010	492380	63245.52	285593	200655	802693	96188.48	65	6058.598
110411	6741	100	-21.39	52477	3039	200	-41.78	59	6061.079
2281091	710937	27660	721.726	1274423	299370	60691	1769.565	76	6084.970
110918	107614	618	210.0698	35215	39578	1209	144.0249	47	6098.215
2884796	1291097	6982	717.2902	1823884	721469	17048	1194.793	89	6113.493
3207479	1118743	14874	634.6314	2010476	597125	40688	1138.997	111	6119.132
2919919	1011232	12846	430.4606	1801738	455358	22130	382.493	76	6119.547
2383270	3688873	640275	59033.43	1247564	1663388	1213627	100340.1	77	6121.059
2964844	1255258	41915	1698.432	2292810	810470	77361	3716.752	91	6128.671
120275	94986	58424	1218.786	33665	26088	73282	1372.72	38	6131.501
187807	355448	456358	2320.084	107985	194639	997816	6135.278	66	6132.647
319107	353750	122372	51593.67	145342	120905	189059	76340.41	61	6137.552
189566	1095097	336793	2896.487	118094	807631	924377	10446.15	96	6139.404
169893	276901	349870	2279.707	79690	181241	805458	6129.594	77	6139.917
2924442	1425038	6625	462.6625	1974678	676682	14503	1101.018	87	6139.931
2812730	1488689	13147	586.1467	1808640	853727	45991	1615.895	136	6146.305
101593	128949	132332	2369.425	30322	37280	172378	2871.806	38	6147.265
800558	891744	598805	49983.96	405295	472091	1382978	80772.47	80	6169.814
3154933	986677	12539	291.6379	1649806	447170	26167	133.5687	79	6171.131
390131	338266	192039	3582.588	157482	111344	270948	5518.583	58	6228.346
101141	18987	2480	-193.872	28407	5147	2745	-295.0055	36	6231.292
544518	69977	17296	162.1056	173931	19966	21698	361.6578	53	6232.082
3121450	1409107	10644	506.3284	2190704	815032	35352	1227.847	96	6233.280
109759	56680	826	-37.8614	47713	32609	1696	-462.0544	54	6234.348
705163	1500629	114005	57626.68	527723	976172	329129	118602.3	98	6236.335
236399	358358	444065	3377.046	83000	128062	659187	4932.991	52	6237.528
625268	491829	424849	6833.229	198104	148773	571439	8895.928	54	6238.218
2833765	948334	8945	287.8145	1658344	465404	25081	561.8441	86	6239.308
1106770	601357	397330	52565.21	389581	202240	584285	73471.39	59	6240.040
2305741	755486	9578	675.7258	1417616	363272	23957	1312.588	78	6240.230
2398748	1003452	11154	457.9394	1425440	409792	21644	777.4284	80	6253.204
2751056	1309481	40749	2504.219	1864221	685836	93519	4359.616	79	6253.300
3172849	953245	22583	531.3063	1854235	477370	53510	659.911	77	6253.433
2703483	1472520	10366	279.3326	2053650	753602	27154	-71.4606	89	6254.234
2449734	1134999	3929	275.6169	1379058	516483	3140	560.154	79	6265.409
273805	151306	77872	1678.219	76167	44468	104364	2310.021	37	6265.653
2610682	1448961	8358	297.2838	1729698	655819	19324	694.2764	84	6320.224
2643753	1299399	7172	376.9492	1629245	595188	17527	667.8647	76	6320.423
448542	1110265	384207	71843.61	412531	714109	1214742	123536.6	100	6333.818
2352387	1534721	94517	2098.004	1213796	658858	193892	3400.941	77	6337.044
3242138	1640155	12571	292.0331	2477414	939325	46733	963.1213	93	6337.180
3162263	1220264	67051	1147.361	3976010	1357184	95923	2599.68	182	6341.480
2081790	733682	24825	457.6825	1233792	371866	49253	1916.493	87	6343.363
3388287	1139641	13276	510.5836	2090442	568906	37041	1156.8	131	6344.595
2238978	753127	61588	1296.487	1207894	299246	120902	2023.202	74	6349.696
2799607	1048251	5493	391.5573	1656324	487032	8476	785.3036	79	6351.981
3750419	1675554	15842	793.3362	2203299	911616	53483	1654.796	88	6352.522
3432953	1411410	11523	431.8403	2311643	725936	31351	1228.591	83	6352.900
2803150	1112170	16292	222.5812	1711024	576064	38011	558.2171	80	6353.237
2807304	971895	14396	317.4156	1664572	457767	33614	-79.0546	111	6356.883
2243235	1036035	10448	340.5328	1385840	498526	19420	499.462	79	6358.230
2966933	1244048	9760	377.536	1607719	581836	20361	592.0521	80	6360.387
2246703	1131333	5840	213.624	1372800	492556	9065	-14.4535	80	6362.639
159537	100049	38161	54.6321	43520	27082	46058	298.2538	40	6367.631
1171100	1006821	19796	473.3556	701126	465393	45397	1149.372	80	6374.798
118243	71856	90334	1386.937	33099	24882	134366	1687.733	38	6375.149
2683919	1131285	26172	846.8492	1503950	507004	60418	1882.85	77	6391.522
575990	673493	602704	28059.89	331036	588639	1922467	69748	139	6408.523
312792	513640	696848	5652.573	201197	262757	1434292	13400.38	78	6410.002
208939	28184	8945	144.8145	58201	7723	11140	28.954	42	6438.168
100906	36865	21653	375.1333	27625	10144	26577	305.5697	36	6443.297
2594393	670284	5270	397.647	1605953	302624	13835	605.1435	80	6447.610
316323	450846	616197	3943.252	226951	370124	1943590	12179.4	101	6450.346
2280152	1025691	21037	143.7757	1322080	426639	48629	160.2869	77	6464.680
1946570	866619	6194	367.6834	1200586	395886	16479	769.6719	75	6464.873
3013297	1054741	13865	362.8265	1990302	619876	34866	1200.783	90	6470.458
511359	335232	389021	6309.878	178010	108640	542614	9103.846	56	6472.568
5024209	2469757	30237	1393.896	4264735	1836429	98262	4725.098	123	6476.513
120775	30796	-27	141.8853	58031	15072	-365	612.5235	68	6490.419
2326056	1116230	30191	3428.515	1469227	534788	66680	4647.748	81	6539.444
260385	229487	96684	7781.172	86384	79571	168623	12373.15	55	6554.289
1006578	1952329	118508	47482.7	782482	1245153	354132	91337.41	99	6554.555
2452349	736443	11900	343.59	1570208	349725	29510	465.511	86	6556.605
2308556	1129512	14382	529.4302	1584311	612921	36607	838.2527	89	6557.138
161207	48203	23471	53.5231	46141	13951	29544	178.6184	41	6559.785
2292029	1196550	100229	1948.047	1295539	487162	199798	3530.068	77	6560.517
1049681	1235787	58141	7764.51	583676	581718	148924	15574.84	117	6562.257
3167822	1308133	15824	585.9264	2025118	780899	45081	608.8441	89	6562.336
232463	210472	98411	32811.66	83254	64031	152537	47489.93	37	6562.364
2149778	683729	40896	1384.066	1295603	306800	89793	2490.787	68	6562.439
239691	69875	5497	100.9817	113274	23260	8414	25.2254	58	6570.772
2890244	1129173	13268	1270.735	1784085	567683	28933	2274.541	84	6570.957
227726	315327	17498	9209.038	84455	112241	33075	15368.51	54	6571.662
2799643	912776	10870	299.807	1947134	521150	40977	928.4097	128	6575.120
2541460	2263246	33189	883.1029	1984875	1515110	103562	4423.428	99	6575.722
2913893	1088581	13460	486.106	2016507	653502	32948	1294.783	91	6582.779
1555773	488679	61792	846.1312	596474	148269	88139	974.7979	62	6585.881
273578	106735	46372	11412.07	79825	30731	61871	14633.76	45	6597.867
124838	24292	50724	325.8164	34011	6495	60989	460.6829	37	6616.186
2769920	1242784	5537	438.2257	1625315	604787	13383	545.1863	83	6634.901
159042	21457	1047	243.3367	46108	6154	1384	456.8424	41	6649.592
2586440	964074	17672	1521.999	1470835	470040	36527	2827.765	84	6659.299
3005066	933090	10379	-2.5381	2210784	533534	34364	-370.9796	97	6661.866
181196	44400	31044	546.7684	50165	12464	38836	964.4996	42	6663.446
2718611	1022612	6400	213.04	1621706	543489	17332	143.9252	84	6668.293
140147	231470	281903	5068.158	58440	91620	474863	9221.214	53	6669.704
131855	177695	347596	4735.936	71464	87202	724906	9005.026	61	6670.318
168609	281281	92160	2843.176	67972	101114	140074	4541.352	52	6672.431
121926	46615	31524	80.6964	33672	12882	40058	-269.3462	38	6673.367
3592705	1076477	13839	338.5679	2165297	557556	31605	816.0405	92	6676.188
479952	617056	423743	34745.38	206438	218826	664069	50615.47	59	6677.096
115641	106142	72009	1574.905	35341	31657	99797	2150.212	41	6682.757
4971196	2130269	27949	1584.139	4489655	1778865	106596	4664.835	165	6690.139
2707076	1240722	12481	397.9841	1761838	624157	34079	1102.032	96	6691.819
2990347	1372786	15811	370.7971	1949723	662308	27879	1230.212	87	6694.240
390879	679471	6568	1268.865	110355	194446	8525	1763.252	39	6694.513
3427471	1350895	11737	322.0457	2456665	840829	34614	592.0454	94	6695.293
3281398	1491207	19156	707.4516	2889806	1289528	78145	3423.935	132	6697.170
2878112	1475060	24607	836.0527	1753995	747796	64622	2652.894	96	6698.790
3085516	1025849	22646	876.2406	1940123	488442	43397	1742.172	83	6760.382
196378	96849	15865	-99.9735	57188	28118	21129	-394.4631	43	6767.970
2669574	1376423	264279	47517.25	2640590	1172726	489391	71275.63	113	6768.153
1358686	1104131	15206	452.8566	869864	496939	35157	1339.908	94	6769.312
2562228	1039258	10857	440.6777	1523878	447426	18379	438.2619	77	6770.156
121964	63025	81132	1268.105	38184	18686	104074	1372.751	41	6773.813
3323153	1216475	6454	213.2694	2198659	685358	19275	390.3275	93	6773.867
719676	772693	417979	8647.822	287774	280319	701392	14515.69	66	6776.510
3727881	1834551	35104	1517.534	2632291	1129049	85749	5542.719	158	6779.619
2583824	978828	20581	833.3941	1229213	378957	32914	1460.675	67	6780.183
1711426	921341	129236	3217.94	1119211	493746	309117	7183.063	79	6780.507
105678	139048	1929	469.4169	89301	278268	13231	3206.059	187	6790.156
280572	385358	397128	6138.281	115732	131618	583105	9924.19	55	6793.169
2421526	841162	10279	170.8519	1470167	414115	29751	290.8311	87	6795.059
2651712	1844687	28260	5107.386	2835147	1731172	83411	8719.157	124	6806.350
2557352	1843621	59841	66033.88	1986367	1071581	181700	110989.4	91	6806.410
2610844	844863	6642	454.2162	1661285	441525	13463	1040.674	88	6808.601
378032	1124034	2018	187.6098	120692	365623	2813	607.2093	53	6810.849
341595	45154	8018	-12.7902	104209	12653	10246	49.6006	47	6816.771
319230	375385	305958	43975.64	156511	159796	587110	66687.87	62	6825.430
2623418	1715246	10574	824.4014	1620261	738506	24675	1142.267	83	6832.397
209251	266371	326494	3633.513	129506	235672	1155634	11225.27	97	6854.683
2457894	829711	83754	1632.799	1404769	379121	148439	3076.628	90	6871.104
4025598	1903318	20355	307.9155	3101904	1174507	65493	1219.557	113	6873.345
2531567	1094659	8572	219.4892	1787914	582054	25429	141.7669	84	6873.623
2573530	1550637	14845	652.8045	1590086	754079	35123	1238.8	84	6875.261
345280	725431	1042380	7869.518	151674	281033	1685690	12199.21	63	6876.548
749140	1170035	445236	4799.54	332499	422976	700103	7928.178	64	6880.260
115697	171730	137920	2405.312	35960	53814	193238	3068.052	42	6884.988
2404199	1416214	20210	241.781	1555608	679746	32251	1104.081	86	6885.517
158581	21034	3491	-68.3549	44563	5670	3637	-32.3643	40	6886.570
2377922	700414	16177	539.1297	1443186	327894	34509	1297.155	85	6894.024
2212382	736263	16813	568.6093	1303754	381050	35582	1909.75	81	6895.091
1353282	1256032	225434	29071.05	779533	655129	541143	79493.52	83	6901.533
2793271	1166466	17815	693.4215	1519958	516088	36830	1390.163	78	6902.010
1049651	1276879	390441	33189.54	462954	472235	716083	46236.66	70	6910.418
147362	43425	70187	1194.091	40181	11994	85514	1449.535	38	6912.154
2646594	1081230	18353	534.0033	1567624	456914	32222	316.2542	78	6920.456
113802	13471	5398	137.2278	31654	3644	6121	84.1881	37	6926.422
2923844	1925121	23957	1243.588	1895135	884717	48760	2823.436	89	6941.558
2684854	1067727	14283	505.6763	1524272	504412	26469	890.1109	79	6973.203
109432	308568	280623	2970.35	38391	106981	407036	5021.52	44	6981.031
698905	210378	2265	-20.9335	236558	63140	3257	-201.6823	56	6983.232
2669811	767638	19174	410.8614	1648946	377649	45134	766.2174	84	6983.631
122325	14310	6697	-59.6983	34060	3692	7696	21.5456	37	6988.148
315544	333806	138083	2869.856	126217	118545	216508	3793.499	57	6990.139
1252089	1310342	22186	468.4346	890882	696856	42707	1915.463	87	6992.078
118924	67579	22388	322.3668	32551	18763	27854	262.8094	37	6995.732
227872	520123	297035	24899.66	155422	310176	714798	53465.57	80	6999.146
2885834	952670	36701	834.7261	2602545	794622	114119	2130.276	117	7001.048
1330471	1286858	9579	572.5819	932166	631262	32300	1307.03	97	7003.005
2613531	1000161	16414	218.0254	2617750	868444	69175	1016.718	128	7007.826
338723	48953	20867	124.2387	111426	13997	27473	-84.3647	50	7016.449
116322	70574	94516	1591.148	33304	21714	124107	2360.003	39	7025.025
2201368	835454	5755	305.8555	1250173	351427	10423	1062.13	77	7085.950
3242010	1625551	21749	514.3189	2040166	898358	66525	1613.052	113	7094.361
176195	146194	59843	18512.59	63944	50391	97986	26176.81	48	7100.121
2672116	1447250	9975	354.5975	1916105	778251	31784	-206.7176	113	7101.239
1677036	794215	9986	463.0146	1029604	367183	24986	774.5146	87	7104.403
133020	107054	137137	2289.986	38159	30319	171838	3072.512	40	7105.860
3027629	1008190	13703	500.1383	2990164	899312	40743	1246.082	115	7106.894
2619123	1386353	8131	850.9491	1740254	743052	18234	1204.127	86	7111.692
2964343	1144679	13247	462.7567	1838990	599454	28296	1789.206	79	7111.721
3087901	1084108	16886	703.1046	1953885	582318	41783	1661.426	109	7119.374
131089	131469	64957	349.6877	48246	48734	108644	601.1284	49	7125.033
189888	279477	370711	3032.687	69271	106117	566024	5078.146	50	7125.235
127933	80191	28940	523.534	34643	21681	35228	415.6908	38	7126.931
2772166	931910	19721	616.1481	1625563	436578	36588	1027.987	92	7127.511
281423	44320	3633	9.2113	77987	12278	3680	119.448	44	7131.286
2080068	831974	8523	87.5403	1273095	343380	16726	-13.8714	78	7148.228
164940	302718	463620	2746.082	62846	113031	722375	5502.237	53	7153.995
2777376	846145	12613	551.9893	1617757	422746	31363	1250.864	87	7154.617
661600	1380174	861030	39063.78	542481	948947	2990094	139973.5	136	7162.525
1619440	2851266	1988627	50577.57	1141948	1744059	6592360	135537.4	110	7162.574
162978	77602	103989	1005.983	47684	22038	131431	1244.079	41	7200.602
2758493	1608180	12786	689.0946	1763853	784017	34469	786.9109	95	7204.223
128843	19627	11961	-15.1879	35076	4914	13981	-52.8659	36	7205.040
2191460	727847	11990	178.639	1389868	357397	26736	-221.3104	82	7205.116
342492	522621	6584	270.5624	96506	160580	9095	364.2295	36	7205.206
3016942	1144560	17753	493.3433	1910657	582453	44220	939.742	84	7207.290
883510	447358	316677	32060.18	325361	184715	583624	58936.51	66	7208.747
141355	281423	320757	1933.068	82940	148182	724045	4538.924	67	7209.481
3039701	964435	17182	913.5102	1920263	473229	43022	1653.134	84	7209.976
2337947	800213	9837	619.4557	1434607	384213	22628	1461.831	100	7211.997
146602	113984	83421	1414.718	44655	37885	118974	1710.641	42	7218.759
185120	23141	5024	44.0464	51416	6279	6341	76.5301	41	7222.224
618888	688192	631486	4775.165	320533	588236	1812726	18514.73	109	7223.544
2932860	947796	8869	382.7509	1790553	459568	20584	148.9624	82	7225.943
2628450	887419	11404	220.9644	1662230	447745	27600	585.36	85	7229.563
367881	362876	434378	12658.01	207424	232187	1103561	32649.57	72	7230.150
3531410	1218259	14287	338.1007	2227273	646087	48061	791.0221	118	7232.583
298483	69765	95181	1424.454	90843	20208	123385	1806.899	47	7244.962
2905213	1296119	18665	596.1065	2384895	807926	49631	1702.099	103	7248.119
113978	17356	5001	122.3561	31589	4901	6468	284.2548	38	7310.112
2102495	1024716	14021	459.3781	1561210	612146	41615	523.6015	109	7312.801
131284	47414	38904	693.7144	36167	13094	48031	685.3391	38	7314.189
163707	135255	117887	2068.061	85841	87423	358725	5653.473	75	7315.325
2042469	735044	3021	421.2781	1218466	311124	5467	638.2987	76	7315.371
1504987	1145526	100152	2109.127	919481	482580	208917	3792.844	80	7315.718
2714984	1010667	14623	371.7503	1680119	484414	37202	413.6322	82	7315.954
1759853	991002	9290	618.169	1015944	377575	13613	1017.089	73	7316.499
459276	2388928	82273	25868.92	188423	868382	144135	46085.97	61	7319.272
2629303	839931	13880	226.668	1641802	382617	27827	754.6947	84	7327.420
107981	265557	324646	3340.441	86325	182375	938084	9690.712	83	7329.644
139951	75752	43665	877.6065	40080	29704	67260	1160.286	42	7331.150
246027	293313	172688	2776.197	90593	97089	249381	3566.074	54	7333.104
2496250	967368	25519	319.8159	1474743	425728	53993	512.4073	80	7333.172
3098741	1017079	8524	419.3964	1854439	514288	25292	824.4812	110	7334.996
2404455	851073	21869	392.0509	1475859	394101	40540	658.294	78	7335.505
2642100	859079	11175	407.9175	1580758	398477	24599	648.2039	79	7337.058
113370	30230	13071	219.0831	31609	8506	15546	461.9306	38	7338.769
100738	145167	182257	1273.218	34902	55607	300610	2657.221	48	7340.274
1842755	1374972	115603	2477.728	1002215	570610	217161	4364.532	73	7342.672
3211906	1198123	22359	867.5399	1906172	639056	45218	1621.13	88	7350.725
163702	64791	13	4.1293	44752	17958	-218	-27.6298	40	7368.769
2389260	1127695	8707	717.0627	1731086	653834	22377	1476.95	92	7393.403
2922527	1484486	21324	805.4764	1952403	761968	63505	1464.63	118	7419.078
215188	229890	3649	542.9089	64790	66070	4792	612.4312	44	7420.580
3451041	1193536	8656	367.4016	2373022	663736	26452	1224.557	93	7420.899
1901694	2729895	1420236	108030	1455201	2378924	5024506	410240.6	127	7421.551
2374339	1137663	12248	357.5128	1516956	519897	26800	234.48	86	7424.179
2756017	1148651	16696	353.4456	2091631	725964	46871	315.2631	102	7425.580
1789039	647241	9552	237.4672	1013747	281877	17917	963.7437	71	7426.178
164365	13925	6320	-81.448	40206	2515	7283	-315.0237	29	7426.380
580431	61627	11128	192.6808	167152	17269	14383	483.2863	49	7426.961
440270	232745	219262	36949.2	177214	95838	338282	59500.22	60	7427.400
2212214	736127	12799	763.2239	1264141	407709	31011	1146.517	85	7428.428
113944	113120	73526	1053.609	47007	35469	104023	1061.09	49	7432.592
2373996	1371823	12547	729.4867	1424060	597300	20978	1719.266	79	7437.450
3463847	1065901	8058	496.4538	1988369	521546	15119	1349.376	83	7439.545
2389443	1169399	9751	440.8311	1350640	623276	21447	937.7767	85	7439.776
608474	1795696	697572	19706.39	969709	2581859	8016211	183704.2	312	7440.747
2406041	981272	13160	584.276	1543821	481591	31830	1541.663	85	7446.153
118345	11495	13428	-33.2892	31478	2938	15685	-259.0715	34	7446.776
213486	316664	362717	5242.024	79479	100943	503983	8974.847	51	7447.623
252810	30529	14241	214.7201	75453	8623	17796	164.1556	46	7448.562
3094333	1514311	13332	198.5252	2255527	847162	41290	212.369	95	7460.827
2740699	818094	19467	629.6987	1677858	373950	38062	1138.878	83	7470.620
2793109	1120730	5182	364.3102	1640828	530271	11029	475.9269	84	7471.728
231385	365919	354655	1610.146	94519	142993	577754	3597.199	58	7517.574
144347	252991	338863	3888.614	74154	121667	658472	6782.879	59	7522.629
2451042	961243	13760	310.936	1462734	483539	32670	1058.787	82	7525.092
2981530	1249683	11974	305.9414	1977250	650439	30916	1134.188	97	7538.990
3347448	1478186	27635	1239.323	2070032	695525	59856	2221.722	85	7541.485
2302720	818258	36136	612.0296	1363795	398983	52456	131.5816	80	7547.956
154832	663983	137463	2514.074	97832	343467	358750	6613.875	68	7549.072
129284	233153	311140	1480.954	40661	76385	436336	2337.25	41	7549.377
2586782	1314123	20740	718.514	1902766	759004	65076	1079.564	96	7550.099
268195	29329	2807	214.0727	74560	8231	3105	261.1905	44	7554.550
2940443	2005104	13287	1867.001	1975285	979804	29332	3495.125	89	7556.207
102143	15633	3081	14.6441	30063	4275	3481	27.0841	38	7559.303
175544	81553	226129	3230.037	53830	26147	316775	4328.078	44	7559.708
3464467	2316557	21083	1043.156	2894579	1516165	68355	2414.716	117	7562.385
2315227	719878	6254	277.0494	1332324	324729	11280	90.808	76	7569.313
106085	11072	18	-89.5902	46873	4923	53	-157.6267	60	7610.625
114171	69393	538	305.5818	40828	25458	870	571.807	46	7633.694
255525	235951	248765	3888.717	94490	80488	363401	6389.596	51	7633.717
2767326	1201594	17065	406.3465	1824530	593993	33276	1645.584	87	7633.944
150900	169280	53403	2093.308	83319	95840	160435	4813.403	90	7637.934
205266	229768	206621	1247.238	81152	97319	385799	3525.524	54	7642.478
204947	166029	92973	2066.185	60038	48033	121205	3049.601	43	7645.696
762638	1221736	636486	13975.67	336494	470891	1089512	23776.22	70	7649.461
264627	309098	571512	5885.423	130212	133140	1022929	11072.52	60	7650.295
149281	16149	18412	282.5132	43731	4348	21522	391.9842	41	7658.905
1609249	1945840	625199	54193.86	819923	770288	1098120	84772.53	75	7659.669
2982649	1554444	25349	884.2789	1841858	732601	50473	1363.935	85	7665.002
2735950	1310431	5607	492.1527	1694339	573536	14629	1171.887	89	7666.591
377558	275939	35033	35266.75	153824	100123	57993	51586.81	60	7671.482
564485	241272	73125	37990.31	233502	83127	114678	56523.84	60	7672.141
336250	186756	271807	4222.973	141731	73916	438266	6969.522	58	7673.100
2640275	958475	7447	212.3767	1692738	472493	21239	135.7079	88	7675.258
173367	355830	484043	3709.212	97237	186022	1024518	8450.859	69	7680.650
262582	285047	245002	3829.212	85368	88229	335286	5268.345	49	7682.337
2992674	941333	17041	361.8001	1699737	450363	40269	876.2909	82	7693.039
1408819	2064656	678027	5082.915	757947	1110949	1580432	11193.83	81	7701.767
2604347	1025348	15229	683.5469	1579184	472256	31837	1416.656	78	7740.437
204418	29078	5526	179.8086	47511	5268	6493	273.6573	27	7740.483
1628965	668557	4385	190.9985	997239	274814	7257	628.7177	77	7741.977
2920265	1469859	12157	550.6077	1949693	691568	27121	1762.288	90	7743.327
2559427	1776383	34092	844.1612	1832429	965110	95224	3496.266	143	7747.782
2321863	1566747	15494	887.4134	1768687	898741	50965	1823.136	95	7751.529
837772	1310461	160529	35486.88	512470	612896	350252	65112.74	80	7753.202
178806	26892	2063	103.1343	49139	6993	2048	-23.7072	40	7754.154
261467	23476	5890	105.429	72781	6431	7445	273.6645	43	7755.667
298853	435572	4652	1210.577	90819	128674	5786	1411.395	46	7756.045
2821856	900585	12418	378.0498	1638907	421833	28913	635.4193	86	7758.811
3329276	1157896	21190	802.759	2270683	724049	63499	1242.494	138	7762.414
2985748	1678461	15205	579.0005	1893042	824496	38531	1032.389	115	7766.970
376823	272252	32874	39211.43	147350	92139	48559	56270.36	59	7773.365
2970090	1049673	12285	582.1885	1653637	503755	25290	718.769	79	7773.911
2467537	1644767	11982	651.7902	1874322	942923	32541	1482.35	111	7786.300
168932	113382	58950	1860.095	50570	32057	78482	2427.44	43	7789.462
147659	227097	324607	3254.053	54679	88038	505172	5707.749	48	7794.819
345970	366703	440722	3466.104	129805	181667	841794	7398.843	61	7796.741
131245	136838	75776	1284.834	51375	49206	117120	1234.432	49	7802.882
115180	251287	247172	2564.949	40342	84909	356199	3465.964	45	7803.285
3081350	1087966	18135	150.3735	2153371	673390	48436	132.0596	92	7838.741
2508046	894705	13406	312.8766	1443562	407092	28825	299.0825	80	7843.437
2697889	983930	9580	560.438	1646121	509582	27162	1031.388	85	7858.305
220569	298712	253855	3562.265	75254	95456	339729	5389.997	48	7865.934
360607	228414	276949	5223.039	152309	74330	372491	7175.545	79	7866.472
2246261	958831	17307	660.5227	1552963	560916	52502	661.9622	96	7868.147
2360701	1052213	25998	899.8878	1372646	482526	49041	1373	77	7873.155
2755992	1524837	27653	601.7333	1967152	761466	73500	757.35	87	7873.442
3599534	1176153	17469	790.2109	2081189	583276	42804	1762.504	93	7875.182
2878201	1179074	16145	251.7345	1941324	584348	29541	501.0501	89	7886.535
611965	511995	143593	4339.967	179719	148681	187710	5995.531	48	7887.110
2519309	1112085	8054	356.0294	1779483	582239	20765	210.9165	94	7895.014
102384	13033	16546	262.0306	28472	3688	19245	269.6445	36	7906.504
120989	33685	22440	24.884	33405	9399	27897	-125.3783	38	7917.857
1806851	1555511	35912	1519.263	1287163	729946	95737	2498.446	92	7921.680
491263	307487	40199	733.3639	215700	101952	60730	892.953	61	7955.671
159954	411807	19277	334.0397	42980	113204	24491	442.7451	38	7960.135
111939	167144	117444	2095.808	51981	85386	234135	3583.973	55	7961.883
2373785	974781	16704	620.2944	1389003	444239	40225	717.6225	82	7962.597
536164	1197266	315585	3197.319	242833	524332	619731	5817.709	69	7963.757
3911863	1972008	14639	323.4479	2386621	1044024	47910	776.751	99	7967.274
2358322	884934	6165	288.8565	1420681	381456	10242	694.1762	74	7967.624
2602887	1086462	15878	552.1558	1674762	571969	40384	1649.742	85	7969.731
776853	1405980	108993	56289.91	663867	1114965	298227	116857.1	116	7971.435
2736695	758339	13970	334.717	1443161	316899	26390	482.479	75	7972.151
2725016	806862	52520	1548.372	1559892	400075	86893	2911.097	103	7973.381
2323532	673858	5155	257.1955	1369523	296901	10191	171.5151	77	7974.804
696963	206596	65612	64785.43	369819	108021	157170	118496.2	80	7975.652
496817	872949	89280	5325.608	260193	464325	223994	11103.26	82	7980.581
1459847	1929532	84174	1005.361	1204109	1169498	276160	3676.576	157	7981.567
2125159	1025330	2784	805.3824	1309613	576996	5946	1987.371	93	7982.812
5552948	2782817	22297	1406.462	4137734	1801650	69450	4465.145	125	7988.598
2881274	932172	7315	550.3715	1730815	441349	14378	812.0058	85	8003.291
105577	15103	3878	178.9558	28684	3937	4791	151.5751	36	8021.656
2931317	1179613	8684	281.3724	1683035	572019	16791	684.7751	81	8038.533
134796	157842	37214	553.9054	39376	45282	47856	818.5216	40	8050.445
3638084	1847509	16784	529.7824	4230711	1819683	68378	2928.406	154	8064.121
209350	20355	8986	110.9146	59188	5452	11171	151.4931	43	8068.186
2202623	1185123	10566	440.5526	1663131	711022	31795	988.6995	99	8069.499
2757058	1173634	20445	631.9645	1734600	567339	54606	712.1966	84	8070.684
337232	360403	504089	12508.59	220521	351364	1959677	50468.48	121	8072.591
200352	158153	155299	2328.474	69944	53440	220294	3157.693	48	8078.769
182276	226164	88602	7197.172	63362	95916	164193	14242.63	58	8085.597
2564622	1538945	19503	565.5183	1758705	862167	46557	1532.448	104	8087.151
2693990	1107738	3635	267.9235	1504952	526409	8630	409.143	85	8088.241
3361032	1113906	11550	238.955	2056272	525297	23810	284.741	84	8089.466
2225316	897286	9218	89.5298	1442363	404190	22432	-190.9648	84	8090.759
122793	115830	196463	3371.974	38142	35653	267740	4828.214	41	8093.999
861068	2272971	481170	57018.64	422471	832191	966192	104740	73	8094.128
2656508	972257	9392	424.4912	1697134	456297	25301	892.1861	91	8101.617
1874987	947001	9147	794.7467	1395981	524791	30688	1795.997	134	8102.476
3380624	1338254	4441	565.9401	2099914	658449	8663	1094.394	87	8103.954
101185	11944	10732	219.6652	28201	3337	12757	190.2677	36	8124.975
2565820	1820461	51626	1815.019	1446367	761727	97906	2504.327	77	8151.243
2854897	990479	19478	473.1158	1800054	437919	37891	553.4851	81	8172.930
209705	249637	405634	3261.267	93685	176291	991590	9669.199	82	8174.944
123227	129657	18834	318.7874	37823	39085	26292	233.5812	41	8179.574
2496428	905250	9817	108.3337	1551702	423266	18158	603.0638	81	8188.414
2982819	1273564	17386	245.1546	2182784	681344	49320	395.852	86	8188.508
2198696	707834	3049	633.2489	1277098	310170	5545	1275.074	75	8192.650
298150	32039	6851	-56.8589	76561	7319	8285	114.7885	34	8192.822
2425616	767411	574863	29310.21	1561343	517269	841985	42829.36	91	8197.615
3028544	1097084	12809	485.7849	1711339	520525	29574	1373.301	84	8200.387
2670181	1255419	17818	589.9898	1561308	512268	36324	716.9764	83	8202.550
2128767	845295	6996	191.2756	1246105	376584	14595	-102.2205	77	8213.215
2472827	752776	10334	276.9374	1309746	325253	24982	791.0902	79	8214.837
197503	270161	241735	3512.333	77365	91808	342482	5693.84	52	8223.030
3096523	2086142	60452	2758.957	1605542	804695	111369	4312.001	75	8245.619
125898	86635	89766	1011.673	36413	26696	117568	1048.965	39	8282.197
2563208	929654	79007	1103.893	1548304	438651	120535	1286.014	88	8284.939
145433	166874	273236	4366.34	49046	51278	366321	5939.408	46	8290.186
138829	155643	147911	1159.607	45966	78537	304215	2091.461	55	8299.870
2950691	1404066	8239	693.4079	1952909	649284	16867	1537.839	84	8300.899
464438	1074742	282155	10904.9	315230	595111	628585	27153.62	82	8301.446
3389491	1216384	13119	674.1759	2226858	610575	34338	1547.762	102	8304.119
2229451	787585	24454	770.0694	1301374	366551	49785	1101.938	80	8309.652
233330	304499	363717	2702.124	109993	175338	825755	7136.855	78	8316.742
727294	1477031	25802	40166.09	400925	789913	81492	66021.3	86	8333.433
3310711	1845190	11106	628.8466	2036524	977917	32746	1610.851	97	8335.983
2047431	1156997	21918	269.9998	1250449	546340	42954	524.9194	79	8344.693
3658293	1557668	31093	854.7173	2175791	873676	68095	2134.129	94	8357.970
127707	241502	277446	2574.521	54268	119666	569762	5144.248	58	8397.208
1564154	1045534	17707	931.9627	985486	472564	36155	974.2955	106	8397.339
2696992	1287930	12782	511.6702	2520260	987047	49634	2168.667	101	8397.456
295664	194664	40447	1875.677	100861	62883	56817	2376.034	49	8398.367
101421	40953	83664	3193.75	28759	12193	104572	3946.089	36	8399.593
2633291	817966	13465	555.3865	1591409	406639	28973	1347.785	88	8400.588
488320	42641	14276	195.6836	133255	9171	17878	622.3558	37	8400.686
2221527	1244767	30547	1081.287	1390682	569117	85980	2683.478	85	8401.289
2767427	1200490	16794	546.3434	3128376	1174376	76780	2914.358	129	8403.280
115269	85546	67949	3903.139	31839	24126	84324	4673.776	37	8409.093
965149	144727	2975	20.8975	371172	45278	4720	-151.208	62	8413.484
2367695	1076752	12061	228.4221	1369244	531813	32004	421.6244	102	8414.264
217044	290120	338918	38247.7	96560	125150	582718	64672.88	53	8414.712
167457	18809	2684	-2.2276	45942	5233	2889	184.2729	39	8418.422
2200569	1094465	126902	2631.802	1202642	392454	228302	4026.342	74	8419.351
2107018	932190	128781	1611.414	1375063	484025	267139	4210.698	84	8421.477
2953655	1572649	15376	591.3936	2151496	862046	49049	1794.849	92	8434.529
2646883	1336808	8736	576.8896	1737380	725556	23010	1924.861	91	8494.756
349595	171474	2979	546.3219	93499	46213	4058	608.0538	36	8495.026
472550	1169573	304641	4630.16	196639	684793	629568	9165.165	92	8499.314
2472908	1047771	10750	350.075	1555649	467849	17278	967.6958	80	8501.326
3152707	1202512	15847	863.6167	1834157	554186	40331	715.3691	84	8502.984
1993683	840362	77806	1846.717	1798350	750525	150925	2891.893	112	8503.626
141695	272955	309276	4923.184	65591	100528	508697	9164.502	56	8505.107
305321	837239	295177	34261.03	217896	457689	910541	64744.15	81	8505.131
2108553	632876	8657	487.2577	1276135	298686	19282	341.3202	82	8506.291
2096364	690702	9848	530.8728	1241265	327724	21614	901.7454	80	8508.806
2220908	1216807	9380	738.218	1458744	563594	23312	1242.403	76	8508.978
2892871	1261430	21034	675.2074	1865565	662219	40086	2126.625	86	8513.044
426904	89773	86121	1505.188	145078	26955	109697	1791.602	53	8517.660
2899110	919905	12308	351.8788	1841687	456675	29165	1071.156	86	8518.047
2670006	869474	8218	666.4298	1614929	408398	18332	1118.025	81	8527.696
196981	185019	277774	4694.321	78652	73490	468000	7978.8	52	8530.120
2713211	1225209	15448	462.0328	1747553	616952	14764	593.4604	109	8534.087
289459	328830	360817	32800.43	135694	190576	872279	58278.05	86	8545.316
2970516	1126006	28353	459.0033	1839132	590341	66262	2065.898	85	8567.318
181619	247601	240903	1364.058	90084	157330	639297	5403.162	75	8607.451
2966435	1008470	23784	732.4824	1928981	512899	57056	1663.642	83	8607.669
2898025	1167884	18344	696.2984	1749769	510607	32411	1907.057	79	8610.466
426734	46222	7592	112.5112	127875	12810	9237	329.7957	49	8612.886
218532	22994	1678	-165.4642	64362	6087	2592	-445.9888	43	8613.364
2960098	1513988	7445	989.6645	1941299	778105	14367	1685.589	89	8614.554
2714682	913934	9324	285.2764	1655552	415944	19473	37.8353	80	8618.195
3464246	1158853	16040	623.844	2352670	568109	27428	1298.111	86	8619.908
701067	1078783	538773	31434.56	386897	432740	979195	47949.84	75	8622.821
2696972	1040229	9111	317.9271	1569843	462151	21064	317.8904	84	8633.246
2536738	1195491	8266	419.5226	1508163	475154	19974	1206.741	83	8637.518
2334453	973553	7916	184.8876	1482160	441839	18703	289.6383	80	8638.052
2434477	845477	9906	303.5266	1423614	455754	26128	711.1808	86	8638.725
2761899	1074299	11396	636.1156	1545764	488982	22780	1121.958	80	8640.357
2247218	1032628	10470	410.367	1416330	494977	26065	559.2465	91	8653.752
3568120	1999939	6292	417.5812	2359171	1031176	19645	752.0845	88	8664.480
2976067	1501941	8505	285.1305	1786165	647504	24569	-57.4791	95	8717.112
367815	56926	16128	47.1808	111398	16492	22099	-84.0461	49	8723.305
192917	20572	5314	97.3154	53623	5723	6220	238.942	40	8723.534
998885	207111	8549	130.7989	352818	63000	12195	183.1395	58	8724.699
209307	108033	2007	53.1927	60984	32749	2754	-53.3006	41	8724.998
577827	151399	103586	47407.97	231231	63811	229324	72185.27	69	8725.741
2166581	1362510	12706	610.6066	1314404	588083	40746	578.6506	93	8728.275
111995	9211	6878	103.2558	31217	2673	7994	165.6634	37	8730.097
775144	1296635	207994	22733.66	409101	536133	399168	37841.73	71	8730.536
192753	289757	158920	16236.41	71463	105861	231212	25688.59	55	8732.463
270588	51529	7123	76.0003	74363	13974	9013	331.0293	43	8733.423
303919	293062	224879	4134.912	96523	90221	303284	5559.433	48	8733.482
934744	1449005	118655	67129.55	552928	704590	280461	105610.7	83	8735.431
632603	1386519	99191	44698.41	361055	678413	262214	70803.41	82	8756.717
2993871	1287542	13960	518.156	1816439	691542	38310	1145.191	88	8791.681
182379	119384	154909	3254.595	58080	38177	213707	4415.563	45	8802.988
276205	35759	38021	485.7781	85278	9987	47894	388.0534	47	8823.284
459796	632694	578254	7339.25	232254	240001	972737	11492.15	67	8828.252
450867	701571	380675	31013.87	212957	331518	863999	56945.54	70	8830.660
386060	693634	129182	48965.71	260423	351115	303691	93944.87	76	8833.269
2862883	1160979	9226	505.3786	1981946	573469	20362	1181.908	86	8835.969
3061080	1452470	9902	744.1022	1956822	742517	21810	1500.541	91	8844.108
3316507	2501339	13520	576.472	2504809	1462338	47573	1778.245	128	8845.394
2406152	758112	11723	574.0603	1541451	406376	31207	1874.313	88	8848.062
1034158	1924237	209077	34508.82	533937	837450	491606	61976.9	80	8856.914
234250	250257	189426	2453.599	70973	74290	244880	3643.768	45	8862.299
2927489	1811079	22492	637.4012	2061388	914833	42452	1404.157	92	8862.414
3977450	1768042	21556	960.0916	2623068	932735	50748	1585.363	116	8864.256
2507561	729973	186624	4889.807	1647609	436233	286161	7889.432	88	8870.022
839691	1441538	216063	42912.54	515393	733346	654616	90591.76	94	8881.488
2788636	1070643	8377	377.5497	1782104	491169	17421	834.1181	85	8886.270
2716522	1095454	13804	636.6044	1699243	501450	27833	1324.831	82	8894.326
2629999	990333	15458	727.5938	1636876	450926	39966	1210.893	83	8917.529
141311	335963	289509	3884.655	90193	263700	1106458	12124.69	113	8924.456
2733628	1073994	8798	231.9678	1693836	495684	17451	727.8011	81	8931.472
117494	58629	376	94.8936	24710	13899	317	-50.6163	23	8931.554
2689535	1559759	9926	743.6486	1955197	813843	25902	1606.702	92	8933.952
3211838	1734706	11319	242.1959	2185978	943355	27790	882.019	92	8936.396
2861304	1115385	12641	571.9601	1661391	525531	23225	842.9225	80	8939.099
2271624	1016868	242507	27040.24	1544476	587337	394721	40245.65	90	8939.486
2933354	887600	18768	460.2848	1902696	511327	51505	1322.431	112	8943.521
2482523	746776	12148	248.9028	1426793	356831	29081	585.2441	71	8943.616
147166	284341	316810	2534.041	127370	238515	1110254	11013.45	110	8944.771
179493	23083	10555	-57.8645	50977	6261	13497	-53.2183	42	8949.566
565084	120167	405	33.7205	185499	35489	117	-16.8363	54	8959.339
2964652	1009056	8113	598.5393	1949789	527556	16616	1648.958	88	8962.048
145714	309285	266336	4570.25	56389	101381	385190	6949.159	50	8966.614
296559	318659	515320	6707.452	125511	142788	969956	12553.33	59	8967.699
110332	19967	66	-68.4974	55942	12740	-273	-438.7153	71	9009.251
634441	1342855	544892	28105.04	378098	687367	1409768	58840.39	78	9042.582
132574	104446	173585	1911.119	41173	31314	226954	2469.319	42	9047.603
2888288	1428825	15894	847.8534	1876595	721186	32996	1012.876	88	9051.331
103861	290137	10658	114.3138	29788	83468	13884	207.0924	37	9055.071
138691	11824	3260	243.886	37867	3445	3812	486.4532	38	9058.404
319936	29834	2617	-16.5863	92101	8340	2318	71.4398	46	9062.553
2737628	1298075	22770	902.397	1657825	602188	36003	1492.168	81	9064.601
115488	77226	107761	1197.192	32039	21396	131477	1826.46	38	9086.727
2922854	1620576	16902	403.8022	1692259	907790	37904	1054.614	85	9107.674
2078413	924638	14343	367.0423	1228296	401871	28229	1139.847	77	9131.662
2799151	1078953	4298	312.5178	1565850	510119	9985	176.1585	80	9137.409
2964522	1066166	8928	421.2608	1873776	561085	22567	841.6087	91	9145.237
106288	15136	5613	112.2893	30532	4137	6646	186.6406	37	9150.185
165134	196361	132620	2772.982	60053	63236	180838	3649.412	48	9150.383
2557708	1410831	15336	664.1496	1614282	668585	35694	1123.633	85	9152.856
3245958	1340234	15821	494.3581	1977117	661516	42399	597.7839	82	9153.127
441892	257068	99989	2238.583	137848	78683	134201	2788.476	51	9154.284
153352	83863	2963	27.6243	54621	25972	4752	-126.8128	47	9158.782
106482	25259	15001	340.3561	29601	7103	18247	355.2567	37	9160.942
3174470	1396353	10226	408.4786	2278374	881435	32555	1081.335	93	9161.682
206295	23477	4331	-72.2309	57865	6474	5222	-119.4458	42	9163.734
2485951	905589	21621	24.7381	1735293	467545	44810	353.841	103	9163.803
2649978	723377	17445	773.6645	1454308	303095	29941	2025.49	75	9165.172
2852488	1236979	17647	765.5967	1782946	615201	38450	958.045	83	9165.840
2708887	990196	16973	733.5853	1591274	502199	46075	986.8075	108	9174.612
2606631	1024224	15386	391.9546	1717675	530135	38150	572.215	88	9175.840
1014447	1689117	619805	29237.06	572379	701810	1030761	46291.49	73	9190.993
124358	206540	228473	3409.735	42976	64899	308605	4978.741	45	9192.784
337009	32673	10976	14.5536	97928	9149	13819	8.4459	47	9199.558
667261	355169	9213	393.2493	296240	120727	13477	609.6597	62	9246.203
334763	401699	99795	1626.5	171657	163763	181012	2873.373	63	9259.304
158383	100746	21031	262.6391	45814	27684	26784	456.7824	38	9259.362
3034951	1372017	8810	300.241	1792657	610009	14567	201.8087	79	9274.110
198427	33180	9568	125.1648	58372	8982	12018	28.6098	43	9276.291
2963231	1133839	16943	557.9023	1757893	564451	41040	967.344	86	9277.373
370965	58109	786	-12.1054	113384	16413	1290	-28.631	49	9279.005
3426977	1348206	15921	727.9681	2194556	721614	49048	1805.993	130	9279.916
307678	225273	82660	43175.23	194769	163598	245829	112898.2	89	9281.807
3585499	1308186	20768	915.4848	2356988	677420	52047	1931.437	93	9283.956
555809	58764	13386	249.7546	166908	16800	17386	151.1546	52	9285.979
269977	684033	782491	6551.545	322700	882438	4269359	41657.24	141	9286.919
3181987	1314138	13157	523.7077	1956659	635792	35366	1446.833	106	9291.654
367056	40116	31628	383.7308	120784	11401	41248	579.4128	51	9298.350
2834791	1631678	10919	617.7559	2164687	900023	31983	1194.646	105	9302.253
2350577	1869585	19585	833.7185	1397732	787653	37972	1714.829	76	9310.383
2484831	1425162	9875	544.9875	1299305	603425	19049	1718.849	86	9314.991
2335402	905887	23686	1096.585	1393477	409603	44755	1502.755	83	9325.319
2286718	809888	9245	414.6445	1447276	356100	19577	1008.87	80	9354.828
1211677	497121	11869	109.0509	424253	150071	17039	319.0879	55	9355.171
2488070	904918	11837	348.6557	1580567	445711	26746	680.2506	84	9356.816
106533	83357	34653	342.4333	29346	22779	41839	666.3679	36	9363.693
3748755	1352530	25523	550.2403	3509836	1125021	78256	1392.962	130	9379.292
163751	277269	504699	7672.814	54243	87472	683728	11146.54	44	9380.296
182996	20991	4916	98.5876	49424	5178	6036	-91.5804	39	9380.593
307666	271450	321319	3155.196	119293	91501	451443	5568.353	54	9381.854
2653977	1459971	15514	456.5354	1825519	745597	41466	1073.043	120	9388.981
2749144	766257	19001	881.7561	1687041	345394	37111	1436.727	74	9389.059
3565374	1055302	27444	673.8084	2140595	541370	61412	1413.813	76	9389.216
3347762	1402782	15859	584.8899	1980286	881808	43392	1140.891	78	9389.580
138710	151005	105993	2598.607	35217	40713	134780	3118.158	28	9389.869
3555022	1416295	12242	623.3762	2494319	826670	36185	2367.979	141	9392.529
3947064	2014865	26532	1078.045	4340088	2009649	88791	4474.975	159	9402.161
3472324	1206173	7295	306.2495	1935206	620882	24581	179.7941	95	9407.128
2659487	1514751	6858	478.1338	1642558	718275	17003	967.2683	85	9410.176
2771212	772125	8132	222.8052	1579047	364533	17745	59.4945	74	9410.401
903814	1355720	3500	290.35	407348	567380	5917	648.5437	66	9412.170
2789205	1294640	12509	628.9549	1707134	666763	30589	1033.243	90	9415.005
2851324	1188032	12129	602.6369	1880634	655332	32084	855.1124	89	9435.866
1659387	776360	25091	761.4051	731926	271241	39898	945.6778	66	9438.671
152676	195348	190655	2347.746	53296	62563	267130	3359.993	47	9471.094
2791519	986669	12640	374.104	1858482	493753	21169	1446.781	85	9479.060
2874973	1636503	17610	513.921	2045353	881678	43441	898.8401	83	9479.206
2607069	1209309	19271	435.9031	1558504	593252	44459	848.3499	79	9479.785
3070531	1178746	20677	441.5797	2035817	622128	56913	447.2193	89	9482.241
176336	96282	153276	2236.583	51516	27122	191020	2917.222	42	9484.448
2783253	917058	7950	296.995	1551743	457468	22767	763.8287	98	9498.794
195358	18381	7293	125.5373	54198	4922	8194	248.8834	41	9499.900
115795	11916	9007	-128.1073	32965	3186	11061	90.3221	38	9509.359
2512459	1206984	6702	508.5822	1499428	582131	12291	1121.325	83	9514.986
125345	44423	7243	-94.2677	35434	12323	8944	-251.0416	38	9525.145
2106202	2018110	20726	523.5286	1502682	944822	44382	946.4302	90	9555.687
133339	119731	68428	1187.211	39445	35115	86803	1435.048	40	9572.640
125831	175738	163330	1340.813	41989	61482	243867	1584.539	42	9576.572
352134	262114	46930	31230.77	193770	129332	105293	61471.34	67	9581.790
3039675	1437004	13316	475.8276	1998261	716705	35577	363.4697	96	9581.863
954901	1252000	451802	28244.69	540383	591927	860017	50705.55	76	9584.819
3403579	1676429	19492	378.1012	2212518	840797	43757	848.3677	82	9584.904
2981077	1149669	16153	661.5833	1704665	476327	37086	1719.325	69	9585.088
522624	379634	69150	87173.31	204422	138048	138579	129085.5	47	9585.264
161538	20260	21363	55.8643	37228	2468	25166	-62.3874	27	9585.360
475439	59520	3556	-106.7084	138125	16072	4948	-574.0172	49	9586.615
129738	31080	7705	-104.7495	35778	8530	9361	-227.0479	38	9590.839
187097	366719	132074	3575.552	71217	130138	189919	5128.656	50	9595.732
201229	73080	113535	1495.313	56539	20731	140732	1578.665	42	9597.042
2431737	1202165	23868	1073.395	1617827	664861	61556	2180.092	119	9597.987
3230185	1320046	15453	862.3133	2130965	735808	40533	2348.301	87	9598.256
1644525	398947	49970	350.317	625425	124072	72316	229.7276	62	9599.322
3189998	1667659	23302	690.8422	3394945	1251947	60091	3085.905	118	9599.361
2800063	1563933	10814	547.8654	2364203	1014266	45950	1534.795	141	9605.814
717740	131510	23036	-71.8804	221054	36892	30039	-144.6121	53	9607.122
2584348	862865	4402	293.5522	1448160	413602	9870	316.707	82	9614.567
2659020	1035032	10377	320.7497	1759644	626279	34197	654.0517	99	9620.318
133106	68285	15428	533.9108	36574	19185	19810	620.341	37	9621.698
733410	947534	55821	67110.36	437673	509322	203539	148266.7	110	9622.390
2188000	768237	2525	444.6525	1247742	348750	4491	794.7451	77	9632.282
3265789	1468095	7336	355.3496	1954206	733403	17493	550.7573	84	9657.641
204353	21776	17768	1.1848	63290	5941	22001	-118.9439	45	9666.955
2877447	1171126	25573	817.0453	1650557	545365	51563	1408.084	82	9681.687
987925	1392184	113908	68800.64	580206	721629	298226	109784.3	85	9697.570
2725990	1110292	18100	802.41	1762461	507173	40582	1379.25	83	9699.031
2094745	1103857	4917	306.4437	1478596	641827	13771	268.3531	88	9701.970
2852611	945567	7350	361.335	1717556	462269	15631	1030.699	77	9702.281
118537	114745	88773	1828.565	38002	40241	139378	2529.506	43	9706.761
253124	31212	7755	-68.9445	75474	8238	9664	-124.6496	45	9706.874
4165685	1505092	49501	1116.806	3071917	926255	118469	2701.311	104	9707.769
147981	13139	2171	-52.4069	40855	3569	3551	-328.9889	39	9709.764
2748982	1108142	16773	693.3653	1838336	555384	33055	1185.385	91	9712.604
2855733	1031856	10619	348.9259	1716771	542071	20455	455.5255	78	9712.949
5021757	2140544	155857	1719.178	3057718	1085656	257241	2419.02	83	9713.217
2491199	1006953	8962	678.3682	1530892	464581	20127	1905.725	80	9726.909
107557	51407	-50	127.195	33112	21926	-244	218.1116	46	9754.051
207494	13912	19177	236.4297	59924	3731	23018	195.7098	42	9756.460
3277532	1973997	30006	765.1366	2352762	1135036	78942	1882.246	106	9787.817
2609345	1089653	8757	262.8677	1498660	524382	23232	715.9152	88	9793.742
257214	355889	393632	3480.355	187516	459906	2007396	19256.71	159	9795.680
422472	162174	19777	800.0897	123461	46624	24963	985.8243	48	9799.629
2533245	1557936	22771	596.2531	1626974	698058	49714	1477.155	82	9803.746
2398902	1170747	9614	351.5454	1555470	578469	20224	533.7664	82	9806.597
3160841	1090309	16936	492.9096	2095550	587318	44274	1868.971	85	9807.557
2836976	942444	16323	953.1203	1650283	432191	32792	2450.231	80	9811.014
3764991	1910167	27700	775.97	2460744	885833	55809	1321.085	92	9814.554
3620713	1065304	24611	730.4771	2553733	651377	56395	1794.76	93	9815.030
156329	19749	10624	-46.7936	39365	3717	12954	1.9194	28	9815.268
129161	120062	192085	2300.969	40980	37835	255731	3147.309	42	9816.227
2151260	1210210	9369	317.8009	1347073	548305	18907	656.2827	80	9826.626
458896	127312	6391	180.3351	158730	35880	8914	38.2754	46	9826.853
2906546	1239901	23774	1747.921	1881207	622846	61687	2939.241	94	9828.899
4291665	1387889	16621	534.2381	3237673	1134240	53573	1973.845	107	9829.253
184409	281778	91682	21058.96	63241	93733	131404	29682.96	48	9839.443
3152839	1355932	18572	533.4892	1893582	683130	45762	1097.848	85	9858.316
1182824	1565115	24312	851.5032	842578	781562	56555	1511.735	90	9861.753
3350728	1950936	26961	557.3121	2210364	1051203	51174	1374.061	89	9913.675
2364123	1064888	23495	1003.07	1521652	486461	46592	2015.411	90	9917.787
484714	1035491	854065	32744.05	659893	1330844	5193558	152497	148	9920.663
2778257	2922535	68728	2149.041	2248218	1961985	271691	7641.665	151	9922.333
2700951	982442	27575	608.9575	1693090	496577	54269	1451.691	80	9923.036
1843458	1521243	15548	409.6428	1293329	759044	41357	1330.728	88	9923.228
143986	43320	6171	28.9931	39991	11470	2647	126.0967	38	9924.241
2042192	871441	14840	531.524	1199958	370566	25739	696.1579	77	9930.405
3376760	1332732	16958	698.7438	2031697	654504	48441	971.3401	91	9930.876
253311	1656902	48190	367.459	76971	478791	63039	555.6879	47	9934.929
817009	1141715	79250	16027.92	494436	644344	249268	29453.33	86	9935.017
105804	49807	75922	5182.824	29200	13905	92631	6045.399	36	9936.580
368990	331268	308825	40029.08	240659	204815	659425	100520.7	77	9937.450
101035	231179	335712	2456.043	29928	68537	434127	3424.125	38	9938.739
2754607	966066	15837	278.0557	1690032	447104	38531	1166.389	85	9941.771
126785	120311	96193	1787.827	46871	38186	131707	2585.363	47	9945.346
163636	188704	83660	3033.326	60707	70635	131181	4726.054	50	9946.346
269993	165666	1852	195.4972	78253	56075	2305	241.3105	46	9950.603
1545096	1651037	107661	46572.58	759642	685288	248657	82591.26	91	9956.499
2192725	914884	9683	165.6163	1319702	419779	22113	470.9393	78	9992.316
3163866	1687464	10645	624.1845	2039294	850771	26263	1423.754	91	10012.715
2757127	1339891	9813	500.9093	1661624	634592	21984	856.5024	80	10013.293
2618138	1141288	8132	245.8052	1731274	583726	24045	715.9245	87	10017.730
224250	135866	61838	2787.512	67014	40788	82947	4172.927	45	10019.556
3300810	1075485	17086	525.3246	1990987	528823	43961	733.0121	99	10022.711
2506613	1031891	11990	1332.639	1330834	502878	29298	2141.018	78	10024.569
3010338	1277130	16453	736.4133	2011223	654548	31096	1606.286	94	10027.368
434960	738129	61692	5902.521	258759	346791	115854	10551.61	73	10028.145
953157	1314847	127068	40255.91	557566	621288	267217	64824.47	82	10029.447
2986997	1049663	8799	742.8239	1905275	530321	20328	1633.801	88	10031.517
1608424	3298453	451961	41552.81	1254943	1875905	1329445	101468.9	96	10043.060
2724837	1423441	19167	480.8687	1799348	689325	36693	1029.877	84	10043.598
140319	142155	200207	1574.213	43329	44906	272754	2529.699	41	10053.103
3423305	2041853	17494	635.6134	2293562	1063603	49474	1283.691	92	10073.941
103157	102293	107767	2241.329	34841	77080	349885	4966.548	69	10076.142
1334769	2419980	53339	17117.52	1115326	1281449	152104	43255.23	94	10077.715
2706535	1110287	10420	398.562	1687315	523111	26799	1345.624	82	10078.530
2386078	1365564	6283	554.8763	1469555	654155	13680	1322.448	83	10094.362
2041885	650046	13919	414.0559	1077380	278377	24202	902.3322	72	10116.607
2780370	1662780	24188	328.3468	1840385	775216	48096	1060.986	87	10123.777
2730957	1268375	10300	306.83	1889191	669483	35038	441.0318	111	10126.048
2780948	853253	14532	514.8452	1567655	365327	29427	1208.455	76	10126.551
3549137	1184310	17085	666.4685	2360893	638341	46804	2129.904	90	10128.058
411090	49921	2824	55.6264	123942	13030	3681	131.3041	44	10128.573
413301	627378	360127	4298.725	193762	269425	685574	9398.901	67	10131.130
3252940	1009064	10643	518.4723	2157362	524371	18667	1317.819	89	10132.290
134940	48722	634	-120.2326	43996	14439	821	-131.1419	44	10137.188
2272121	1176062	29821	639.7581	1783751	733774	79907	1653.383	98	10138.058
141175	562616	19166	14.0126	35365	157105	24213	21.7493	29	10138.289
1468211	1931942	617522	51584.59	747109	896590	1478965	92789.94	91	10138.858
183824	191208	96953	4803.463	66277	65608	159672	6407.199	49	10140.122
202245	383275	38396	1029.816	55557	106404	48112	1335.683	41	10140.853
2858728	844095	18806	933.8166	1703562	402234	41741	1844.47	95	10144.165
225031	431813	428777	16564.99	96531	174143	797317	31321.08	61	10151.827
3387795	1799875	55032	699.8952	1955507	1024362	114524	1559.996	98	10157.164
2306623	1389970	13559	430.8599	1426617	616792	35724	1456.316	94	10158.857
174392	27697	16025	74.0025	49309	7941	19742	-44.8738	42	10162.354
2449559	1037039	17226	44.1786	1703608	494762	47365	1167.177	95	10167.767
4241061	1958160	22679	657.4919	2806778	1003666	58351	2189.291	121	10168.610
3332610	1220553	23985	800.5585	2091676	653810	63369	1775.201	109	10170.887
340129	73515	9747	251.4067	131620	22965	12412	442.9132	55	10171.928
3128387	1188177	18900	661.29	2154041	709445	59756	1744.112	101	10183.736
494074	749505	886746	8254.251	387127	745312	3573606	28567.1	147	10223.339
2465599	861284	12078	305.9758	1410697	426979	23848	503.2728	82	10225.109
2500473	1108373	7051	468.3611	1752023	532396	23467	1118.099	93	10237.412
149603	93005	35838	1272.912	43421	25879	44467	1396.199	41	10239.622
2126174	831453	10973	441.9853	1444735	432501	26340	717.674	94	10239.676
2621992	1271318	13138	542.4418	1826859	669723	37893	692.1973	89	10240.497
2577079	1029774	6340	575.674	1557175	525833	6501	1940.506	81	10241.504
123138	186674	23214	3389.505	40720	54673	30744	4193.938	43	10243.902
3085778	851098	13771	361.3531	1875573	409171	24275	157.8275	81	10244.416
2712768	1005836	20464	877.2304	1522640	454766	46532	1902.045	77	10244.991
2629942	826237	6343	384.2423	1569805	389263	11787	570.8507	79	10249.049
2551287	1938888	13025	329.7025	1795273	1044030	47811	1091.997	101	10250.753
1082025	2050590	94296	70549.8	737497	1152987	288185	184725.2	113	10253.520
770510	861707	115461	35764.16	383694	383380	251040	58935.34	72	10260.458
2056132	1199577	10968	574.7048	1461753	620337	29462	1025.418	94	10271.891
3378947	1034762	36679	825.8919	3309361	1126743	132339	3111.418	126	10276.961
2550479	1040369	11560	464.516	1419873	434177	24062	1124.478	66	10277.065
3153627	1351057	11871	388.7631	2196133	712610	34527	681.5647	106	10279.738
2759826	1041244	19600	492.56	1762652	574379	50533	1565.301	88	10282.461
3200991	1697657	14905	759.1705	2623056	1026818	38587	1564.331	113	10288.516
2735953	3475025	16392	1213.191	1688756	1418261	36618	2204.67	80	10338.635
2730199	1382165	22452	834.1572	1553155	610850	46388	1323.767	82	10339.752
188288	301231	359411	2887.757	135966	218071	996342	10210.39	79	10347.779
3109632	1723646	8235	572.9835	2073215	856753	18374	998.9814	91	10349.728
3161359	1642268	57978	6976.966	2045755	853239	113021	12134.28	94	10351.377
2671835	1065983	6898	549.3778	1509139	515722	20143	1306.422	82	10352.156
985194	1506755	556636	20215.08	577234	603302	1056444	36781.71	73	10358.561
254438	348257	363279	2656.152	113194	194809	775862	6006.458	67	10359.259
2900478	1090707	13791	521.4751	1632058	537535	29494	841.8134	85	10359.383
108668	111948	222035	2475.164	33177	32885	287235	3350.884	39	10361.951
831752	1501124	443380	13764.62	526160	864004	1186353	32227.8	94	10365.340
174284	332729	384848	3148.373	90260	293616	1403926	12387.05	117	10368.332
278481	161580	153647	2379.197	79272	46404	198138	2847.942	44	10369.285
470425	568210	359844	18716.45	256384	380264	712105	62990.09	96	10376.889
3137133	1099738	9878	308.5558	2023942	517523	26704	647.2944	88	10379.091
1204991	1928750	222646	86231.24	771577	932890	538088	155658.1	89	10393.966
166817	82456	59886	1703.405	49278	23643	76457	1980.838	42	10399.972
3372290	1254863	6449	391.9889	1973914	583478	15167	509.4687	84	10441.848
2779724	971261	13589	355.5429	1752924	468980	29136	677.3296	86	10448.257
129836	15857	25	95.4025	37156	4766	15	31.8415	39	10450.953
2821529	988998	7231	151.4591	1565355	484094	14400	606.84	79	10454.232
2507468	846182	11666	315.2626	1716635	488486	28272	777.6592	100	10455.486
1368694	225850	33805	607.4605	543844	74355	52116	744.5076	62	10461.697
3461463	2175124	9102	915.2222	2235462	1132005	19494	1803.813	89	10466.005
3500552	1857977	11630	834.443	1995001	883618	32777	1800.39	85	10468.693
3281527	1557477	9189	884.7029	2137423	826463	25462	2628.018	80	10468.810
2922818	1147243	12142	422.7662	1833148	574888	28831	151.2191	90	10473.977
113738	100622	144932	1869.285	44467	46857	262199	3707.564	51	10477.418
515281	840677	85875	6565.587	267805	342112	160601	10779.52	69	10488.749
2435741	1144541	18662	596.5382	1424595	479508	35483	1155.996	82	10492.777
1777367	662547	27230	1003.603	1002874	281348	45472	2252.579	73	10559.800
116015	13347	3832	87.5752	32137	3566	4513	190.5793	36	10560.555
2957956	1652903	19725	843.5725	2034848	869086	55078	1144.276	90	10561.551
111864	11088	15489	58.1329	31088	2920	17682	113.5602	37	10566.299
294733	1034720	506922	4012.924	299613	890936	2355730	20924.45	109	10567.410
151034	361507	518139	4836.798	52578	130123	808769	8220.141	49	10568.859
423630	537562	655912	4120.263	309126	392220	1540594	13671.52	87	10569.371
186386	262352	331756	9863.312	95337	132133	681964	20382.38	61	10572.569
3271820	1097511	34265	304.2665	2188860	621862	78631	471.9991	157	10575.008
190313	266658	248833	15222.93	175588	280676	1040733	59107.52	127	10575.486
580585	907140	278075	41600.01	361835	428654	665849	68482.33	79	10579.557
2966235	1175930	11417	349.0937	1807439	627980	31283	646.3763	107	10584.734
259897	37623	11077	221.0197	77299	10527	13295	550.8495	45	10591.502
2472374	1199883	17024	637.2464	1418081	524316	30261	1174.442	79	10597.469
198947	172908	249828	1359.751	63161	62082	368862	3716.758	47	10608.228
2361175	792566	6581	205.9941	1406409	378178	17096	699.8856	83	10620.181
159961	23022	6496	315.2256	40490	5331	7590	634.799	31	10620.477
3260627	1347920	16651	711.9211	2009807	750338	41420	1240.662	89	10622.174
135411	24135	2104	-52.7656	37283	6719	2491	38.5451	38	10637.480
169985	291367	2252	107.9372	198532	574389	8678	642.2358	260	10642.179
2235128	778481	12086	347.8246	1341652	345102	27567	546.1087	78	10643.016
2836510	1223089	9789	279.3629	1634716	569020	20076	451.0636	80	10664.429
2304378	1206855	11728	555.3408	1364471	591822	29471	377.1231	81	10670.772
3223171	1312759	17390	749.579	2126569	711287	56519	2563.916	96	10671.932
2520851	1026843	9635	378.5235	1513777	470658	26150	672.015	76	10672.273
3161199	991105	24752	599.1872	1860501	453417	53564	1847.14	82	10674.478
2251225	1524172	18120	622.532	1544573	714064	35631	1234.699	91	10676.057
2735234	952636	3258	410.1738	1522118	490973	9073	167.3953	79	10676.557
154907	42374	5925	163.3925	42681	11710	5008	-33.6512	39	10683.768
943184	347955	33411	659.1571	519295	153511	66723	1447.56	73	10683.829
4261261	1352348	14270	407.547	2509079	773493	48428	830.2108	129	10687.850
2548870	1178985	10045	214.5245	1537401	548498	21314	566.9154	83	10695.880
2666636	2061627	50046	1842.381	1703706	905208	117851	3758.241	95	10703.917
2531244	1009940	15445	597.4645	1527982	430504	33024	1252.846	77	10704.547
157547	49389	322	139.6642	69617	14736	649	171.6089	49	10705.080
3004570	1387188	12393	838.6473	1989865	728097	28682	1131.66	92	10707.217
259405	233365	234802	45845.99	146518	166009	727051	80304.36	77	10708.600
726519	402283	163281	66302.87	306499	176093	269128	102437.5	66	10713.488
115829	200583	233406	2664.877	58818	98570	469090	5818.949	63	10782.287
2079642	930969	7682	465.5602	1273497	468868	16371	1003.213	80	10785.426
3326178	1190536	8868	428.8948	2146334	668093	26438	591.5718	96	10791.727
156184	13585	8866	306.1826	40186	2557	10879	373.5119	32	10792.114
209060	109620	11146	160.0906	60121	30133	14041	262.5001	43	10809.789
2926905	1102922	15342	440.2862	1677982	467010	27250	956.725	80	10810.154
3090416	1549848	29096	775.0856	1856418	748710	56703	1633.438	84	10815.193
2457387	1101199	67988	1129.527	1444459	457351	147738	1576.502	79	10826.665
2868983	1191190	12160	1441.176	2016092	592969	31332	2343.325	89	10879.082
2599163	1402746	9947	282.6267	1567083	621992	18635	275.4235	81	10882.355
624724	1488905	434525	41218.85	397930	787806	1042821	73125.05	95	10891.867
108369	225005	378686	5406.084	44861	86902	595925	8690.393	48	10893.535
3366584	1141095	21459	791.0499	2346765	666922	67732	1921.365	119	10896.582
2925765	1355795	35429	784.7669	1949107	715021	89560	1743.316	88	10896.987
3070400	1436003	8622	348.2942	1853568	803399	19391	991.6351	87	10898.287
1189380	1295275	442199	37836.56	768759	716255	1075311	85262.75	83	10899.031
2823092	986914	11864	628.7704	1724866	479144	20247	1466.457	80	10909.933
3115601	1157085	11973	716.0853	2108324	686041	30531	1294.589	97	10916.143
157721	22224	2788	80.8068	44668	6126	3429	-26.4331	40	10921.811
124399	16976	5106	34.2466	34956	4864	7460	36.506	38	10930.396
204916	638584	568483	3205.296	100124	253634	985919	6956.256	60	10932.375
2708922	1815462	18245	944.5445	1855526	927662	41650	1782.565	99	10993.746
3268351	1796306	220196	3514.796	1911032	1019247	529972	9668.029	91	11001.025
2511867	747067	10640	608.904	1429866	336076	21527	1175.265	73	11001.594
1609384	1436035	13750	330.375	1082783	745704	27987	929.6707	86	11007.539
130527	53552	49341	885.8301	35606	14599	60382	1234.03	36	11008.202
699860	141123	10839	9.2679	214661	40206	15173	127.6053	54	11011.431
2335174	838748	14801	300.1361	1374724	416505	37244	825.5884	92	11016.623
303715	34002	11181	361.0541	89443	9601	14000	302.4	46	11017.948
2703181	3165816	2747460	212886.5	2130259	2551365	1.04452E+07	482652.9	157	11018.886
3591702	1559864	10284	180.1324	3615019	1300194	43517	966.9037	131	11032.208
4185378	1560829	29419	798.6059	3370843	1175686	76509	2909.355	127	11038.106
3073852	1105685	17397	1119.572	1864360	613140	50358	2476.484	99	11040.939
2719856	1343590	17506	648.8866	2178919	733650	53277	1127.44	90	11041.757
159059	16548	430	-114.877	44200	4443	429	-341.7331	40	11045.923
2597934	1092673	14520	283.572	1793145	576543	42712	779.7432	89	11057.265
117502	18066	5319	238.5959	32538	4827	6556	249.5916	37	11086.102
308310	32737	4732	12.0652	87450	8911	5693	-56.2227	45	11088.739
705905	1422686	745824	58349.93	533931	1027713	2393830	163671.9	99	11091.880
260761	163588	11205	865.6005	80486	48464	14124	1076.556	47	11096.463
3218962	1263460	16624	406.8064	2123951	590308	36522	902.4842	86	11096.486
148696	68277	57653	893.7333	43022	19683	73519	1160.616	41	11104.051
3753958	1563370	29802	757.4922	3863404	1474708	94773	3879.165	129	11106.590
4488800	2279715	305347	4305.567	2065815	829987	520560	7077.416	74	11110.594
1939391	1438613	19856	594.7216	1118321	642598	29517	1361.504	80	11114.273
3192227	1495792	20883	577.9363	2224770	793776	55396	1217.516	108	11117.068
858582	1434389	317800	26081.58	445263	600038	642354	44118.26	62	11117.255
1245331	1566282	887396	43864.71	625062	750273	2007305	100576.8	82	11122.459
581550	629224	483434	7287.847	200191	210931	693126	10510.17	54	11122.768
3123351	1521133	16920	511.212	2044631	728770	32963	1117.624	87	11125.294
245685	401615	519855	14149.87	168968	289363	1400878	53583.66	111	11129.168
3050012	1659626	20930	758.173	2047277	884695	56714	1931.855	104	11129.444
631827	344594	27135	463.2735	228071	117105	53194	942.3834	55	11130.098
2492803	871685	6142	464.1662	1296507	446890	17174	458.6614	83	11134.617
138317	264426	317134	2209.417	52847	98111	461004	3833.524	49	11136.447
2358997	707735	8299	214.7739	1435063	330621	24570	-59.623	88	11136.797
2889820	1703314	20487	704.9207	1823278	863753	47595	1292.079	86	11138.085
151177	44282	61190	12069.76	46246	13029	80928	15167.46	41	11139.042
191818	618408	495147	2668.347	136582	419350	1295501	8193.406	87	11157.322
2910536	1406859	11075	409.3075	1991472	732134	31505	833.4305	92	11210.506
2761075	949696	22640	646.104	1477673	441026	40673	1021.155	77	11213.390
420105	39744	12359	-16.4601	110442	8673	15727	-237.1153	36	11213.530
107086	225183	307211	2314.337	61226	116791	662118	6406.22	63	11221.506
3140386	1210465	8207	278.0127	1889196	568298	16809	736.1849	84	11223.595
186455	29166	100405	10072.72	57576	9353	135218	13596.13	44	11224.963
323455	423148	347112	5879.583	114768	143607	546870	9930.407	56	11230.404
516674	145449	16345	15.9545	161950	47121	24415	377.6815	53	11231.398
2221554	1151272	19329	298.5569	1376064	497611	39660	512.926	81	11236.401
2756448	928886	11215	444.1615	1807016	502404	19787	545.6507	90	11244.094
144750	66866	76208	1914.669	42172	19453	95868	2256.595	41	11248.788
2686430	1548075	18269	530.0909	1893847	809094	52911	1380.107	92	11252.443
2537267	951897	17189	564.5029	1549251	439514	33861	873.4021	84	11258.533
2659038	1282144	6726	597.1286	1470491	593256	13852	1015.697	80	11261.590
1829806	805309	4619	495.3259	1121403	355356	8607	850.4527	77	11287.443
312423	47357	5044	248.1684	89193	12859	6451	650.7011	45	11320.129
2879095	912806	6616	824.9576	1824441	451725	12678	2100.636	84	11324.432
2404905	903607	12493	732.2573	1645568	458127	34493	1164.457	88	11324.970
1762524	1137377	15493	530.5573	677882	422852	22898	704.9778	58	11325.275
680167	1123830	129136	36098.33	430620	567447	299084	67659.81	73	11325.584
2594145	1130370	19321	362.7081	1582111	495272	35806	671.5166	80	11341.336
156154	354227	314556	5015.392	63161	157966	643046	9617.681	48	11341.391
2653402	1319477	13193	434.5273	1616612	616376	28110	725.971	85	11353.914
2612240	1074436	8787	343.5507	1510979	465880	17635	546.3235	81	11356.975
311704	1.325605E+07	10443	1761.252	135671	4172665	15517	2613.104	57	11368.898
2148830	1075766	8271	397.8031	1250182	441998	19612	652.8332	81	11370.322
115775	64911	331	385.3691	32934	17989	416	596.1376	37	11409.713
111909	65582	1613	519.8893	31105	18442	1846	662.3606	37	11415.204
2409817	828583	9661	463.7821	1362814	381775	22875	1195.287	82	11419.393
307173	338126	476380	6755.918	131722	122176	739984	10530.3	60	11423.648
3636742	1185587	5815	379.2215	2302331	659446	12747	749.7067	90	11424.599
276467	38896	12099	2.9539	81254	10722	14694	278.5334	46	11427.374
2434558	915328	10751	452.9311	1453782	373440	22213	690.5493	80	11428.068
2144662	971133	11253	290.6933	1356817	462210	24712	1120.943	84	11430.011
2313688	756976	7866	322.0826	1156668	335749	20691	444.5651	77	11432.143
2703666	1203141	8331	410.1691	1715554	636900	16507	1350.643	84	11437.313
2708112	1388065	12840	511.324	1799003	718554	39182	1160.71	91	11438.309
2326790	892141	8861	375.9021	1544913	467518	28799	730.8239	88	11439.221
2489473	992035	10781	391.6141	1526604	524750	22804	1063.504	84	11449.561
3544338	1171506	286848	6047.573	2021322	715615	420363	10357.76	87	11450.080
2570873	765765	12705	350.7505	1576329	367114	27730	1007.653	80	11454.953
656906	844251	491684	48880.67	382146	508264	1268415	82806.08	85	11457.129
1536144	1047992	12497	568.6817	946470	422947	29187	1911.991	81	11458.211
143317	166827	239735	3848.134	47384	50502	318396	5036.815	44	11476.094
1913491	864250	11971	235.3731	1209268	391854	30238	591.7518	81	11480.754
2582000	1114587	8356	426.5716	1662374	554975	23671	873.7431	89	11498.420
105497	189953	207468	1854.355	40591	75629	341793	3285.987	49	11530.480
149849	38655	15642	98.1162	42468	10480	18714	-94.9446	39	11535.854
917142	1529752	113884	26546.09	553919	721533	274572	46348.09	87	11542.250
2942854	1449140	11749	499.3189	1898894	776638	27488	1120.477	86	11543.123
2787698	768805	3678	536.7358	1738322	393258	8756	1443.012	84	11544.852
163076	88415	62431	1065.179	47377	24955	78385	1323.399	41	11547.955
2635536	1051661	11991	-65.5049	1746163	513856	31458	-551.8062	86	11549.021
2741400	1202696	5375	174.5375	1782311	640538	12992	382.4512	86	11550.870
2469656	1737716	67520	1869.872	1964616	1127447	209358	4751.384	99	11552.026
2753651	1058843	16091	452.5051	1640638	517391	40302	423.5422	87	11564.639
4364181	2280254	28434	492.3474	3504435	1451486	84283	1236.676	102	11566.682
2788146	1011187	11056	451.0416	1647784	497900	27674	436.7114	71	11566.700
924696	229650	17710	398.531	347514	72484	25826	664.6386	60	11581.768
2123866	1222082	8738	555.6018	1547964	670448	20981	1990.834	105	11648.409
2140681	844354	15064	568.2904	1377591	425599	35136	1045.93	85	11653.957
3102221	1610710	17361	593.7521	1888554	763927	40074	1043.351	85	11655.596
171893	265846	323566	2345.853	141189	261038	1252957	13259.49	100	11657.596
2863015	1108285	13488	594.0768	2343986	842482	51739	1743.758	139	11659.895
134130	72508	61334	870.0374	38540	21197	78800	860.68	39	11668.417
2940568	1222711	12565	508.8965	1991573	666534	36112	731.4832	90	11669.540
908678	177056	21852	398.4972	311414	54274	31210	217.881	57	11672.854
735440	383113	416951	42232.75	254884	140836	638758	58447.72	59	11675.692
125641	691745	12263	109.3543	36977	199107	15489	103.1329	39	11678.029
271561	183963	57856	22735.52	169042	115500	175327	63258.45	79	11678.891
535109	415230	221890	68514.03	287925	171226	363832	120035.6	68	11683.885
158485	15717	4639	24.4479	43587	4292	5956	-314.0684	40	11690.233
157463	143951	2327	360.1447	44563	41141	2998	394.5878	40	11733.071
3361198	3007773	15585	690.3185	2677698	1993109	47714	2382.955	101	11735.775
2612352	963521	7363	437.4643	1536381	435415	16725	129.2725	79	11744.647
3060822	1156886	15715	801.6115	1983410	566076	28382	807.8302	86	11751.476
2877409	1678848	11769	530.4409	2004859	897111	27070	1736.627	92	11755.242
2357646	985385	8927	604.4047	1532315	454529	19891	1495.685	88	11757.538
2966804	915199	30552	756.5672	1892391	441872	70770	1764.197	78	11757.789
2649471	1119115	8707	387.0627	1688719	533868	27618	941.7698	110	11759.260
2591790	1183039	53097	375.3417	1525707	543320	91788	1447.707	79	11761.369
2967043	957691	23126	862.1686	1801298	491551	45865	1690.026	78	11761.674
237320	76973	28043	478.6123	70630	21200	35254	562.9494	46	11763.594
259456	394599	266260	3368.186	85335	128642	371961	4977.812	48	11764.023
3678415	1855864	10418	388.8498	2584865	1128854	31634	1196.867	102	11767.414
111778	117691	148291	1553.925	36219	39119	209257	2323.918	43	11769.093
318708	42555	8576	-2.0864	89040	11550	10904	49.9144	44	11771.084
169323	19379	3099	171.0539	47025	5296	3740	411.814	41	11771.659
3277529	1863585	12306	540.1666	2339661	1130390	29476	1495.404	112	11779.709
171142	592902	8907	162.2827	44665	165900	10928	181.4608	33	11780.135
2544642	726723	6689	509.4529	1589241	344599	14366	737.7326	84	11781.471
2056873	755448	10262	248.2982	1225580	362444	23869	985.2509	81	11785.055
2747679	1431448	24595	286.7795	1552683	631892	62071	1009.983	80	11787.717
2813538	1435806	13430	411.423	1909583	743220	33604	914.3844	90	11788.671
600057	1019064	427714	51059.96	293117	468887	924393	85367.84	57	11788.705
278201	874540	1014743	5278.482	289002	666973	3309331	22498.27	115	11793.526
2321427	1132535	16185	856.9785	1422215	521412	33565	1631.996	83	11797.920
3194106	842284	18226	603.2786	1966336	421017	42126	1376.069	85	11802.646
2456299	820468	10781	342.6141	1426493	374173	23586	191.9746	79	11805.918
2247783	940547	29228	593.0908	2174293	765279	98175	2037.618	109	11846.590
2825893	1096196	14157	526.8077	1643387	500187	27385	1068.298	79	11857.588
710433	4563614	3154	150.1394	803140	3734019	17527	161.8647	121	11861.223
3922361	1451481	19426	554.5986	4121606	1293667	83680	1787.448	123	11861.477
2679625	968899	9228	230.0908	1690153	476839	24509	469.1549	89	11862.742
2649173	1498445	28290	704.069	1867654	686966	48326	1752.889	87	11868.124
219060	269036	322339	1849.418	75596	92965	460503	4078.618	50	11869.492
143520	149963	166892	3715.241	45307	44597	220537	5368.726	43	11871.134
329666	158602	212342	31028.99	121426	55675	316164	46202	56	11872.271
2318147	853231	75029	1311.327	1215421	376561	153027	3370.415	75	11873.368
2183572	1060649	21978	771.3658	1214679	449261	44571	1331.233	79	11873.918
345691	57121	1498	160.4378	106309	16383	1849	133.9289	49	11878.573
3203947	1567731	36323	973.1203	2247652	843817	72265	2149.066	94	11882.548
447625	631211	441327	28152.04	379289	507663	1182476	59757.7	105	11886.703
3520680	1258440	14831	553.8191	1938112	555869	38439	737.6279	83	11904.568
165476	24571	12976	98.7536	46743	6861	16161	267.4321	41	11912.218
2341059	758064	4530	432.133	1314490	348922	11832	871.3752	79	11963.541
107094	1173665	15050	84.305	41839	407703	28331	205.1691	53	11965.966
101117	42698	23098	104.1978	27798	13149	28312	-111.0968	36	11967.604
2328488	1027861	8336	302.4496	1512720	510145	20516	1155.748	86	11972.375
294845	291141	60045	41255.52	127452	117981	109423	69014.03	55	11972.713
157675	56103	9938	-52.0782	44057	15242	12353	-223.5967	40	11974.117
150921	15024	5109	127.8149	43120	5301	8786	277.6946	49	11978.882
536034	899075	59905	35152.67	284704	467241	173487	54656.22	77	11980.975
1219879	1594902	460963	34135.43	587249	692031	917081	61563.04	73	11983.761
3155040	973064	6097	396.6417	1934305	504442	13409	373.4449	86	11990.254
2437919	1430464	68286	1577.645	1593683	708479	108166	2897.913	91	12016.811
2826915	1153174	26277	832.7397	2822904	939593	61766	2551.873	109	12073.687
2314152	846541	8365	416.2765	1481961	411202	24017	1095.954	84	12074.754
181930	34419	6336	-160.7504	49248	11913	8016	-530.5024	39	12075.686
236741	118707	72036	1792.02	84725	36644	106092	2162.361	52	12078.811
2216709	1052514	5993	386.6073	1328104	442234	14410	313.401	78	12079.950
2187428	923804	10834	161.9874	1373802	451665	27169	-37.6191	84	12080.929
3037302	1160829	10954	411.7194	1988000	605071	23136	237.7296	90	12083.771
2073760	791730	16792	233.6312	1348925	350280	39426	309.5986	98	12088.213
1107595	1230018	537642	27126.32	597584	611168	1090731	45147.81	75	12089.971
2595361	904543	14452	353.3572	1634629	442948	29051	457.5611	81	12097.430
2783440	953306	8585	381.6185	1732176	466609	16303	169.9983	90	12100.509
511104	819592	489842	36553.73	289005	400872	1107675	67004.57	80	12107.989
119068	105281	17098	756.5978	34900	30273	21411	921.9571	39	12110.024
2864546	1127162	17843	875.3923	1438690	508873	40765	1246.917	78	12112.820
3055248	1349510	13688	647.2968	1920567	640837	33939	1381.178	85	12113.357
2890016	1396053	20924	366.0364	2005958	765797	55305	1096.61	91	12118.839
2482470	1222666	8056	503.7416	1510607	558872	12901	909.5461	80	12121.545
110840	74320	103023	1368.99	31475	21113	129839	1792.168	37	12123.059
105303	84079	88077	1692.72	38273	27158	121914	2103.575	45	12124.496
348865	122470	27015	67.5415	109411	34774	34453	-24.7867	49	12126.531
194956	313120	23430	263.423	81174	123578	55578	519.3258	56	12172.563
986589	1629628	243751	41884.23	584962	828107	603091	69825.2	81	12182.330
3194548	1794468	16475	332.2475	2126275	919786	34268	1512.835	93	12186.662
1685477	774150	13371	298.9131	1049650	346652	27413	842.2693	79	12188.559
3001706	1140469	11685	635.5285	1844179	566000	26871	682.2631	82	12188.783
3237232	1275437	12915	688.5315	1968149	642751	32228	1704.391	85	12189.592
2399026	618669	12555	738.3355	1253458	250997	21728	1464.341	72	12190.383
112330	44915	36469	467.1109	31420	13949	45545	676.0745	38	12194.462
1464561	162532	2278	246.1958	627259	62608	4956	521.8316	68	12196.340
3010715	1009112	7343	285.3423	1803023	489591	15425	1132.343	80	12196.669
2183505	812364	5129	454.9369	1346834	413261	10473	1882.935	82	12197.661
2176954	1029339	6414	450.0254	1284758	446786	14678	1147.836	77	12199.415
546483	305026	97030	42561.38	200020	96015	138396	58232.82	57	12204.535
2270976	1064578	6518	252.0598	1550513	512392	18330	1236.313	91	12207.144
2507880	919983	14503	767.0183	1667269	439667	31948	1273.683	86	12210.344
2533460	1101196	11399	283.6839	1722514	547567	28278	421.7958	93	12211.809
3229207	971058	17358	508.1838	1959597	523323	48681	864.8041	89	12212.544
2078396	1589268	18478	420.0158	1208084	685924	35544	195.2184	76	12217.361
228468	20893	3630	170.643	62371	5079	3688	624.2968	39	12217.905
2710955	1166194	22884	743.9924	1774515	609609	57161	1322.532	88	12221.856
1930508	341025	4820	231.402	996584	134382	8591	686.7551	73	12224.688
2681885	1183712	8400	633.24	1726730	573966	25287	1328.201	89	12240.334
3377477	1217354	13583	302.4063	2056544	609053	32499	176.3939	84	12240.852
311271	3209417	12171	524.5931	121269	1198936	19569	1472.021	72	12244.780
2722807	1091251	16422	258.8742	1852011	532806	36071	884.3831	87	12244.806
333075	612984	124994	1913.363	111657	211721	302865	4562.727	70	12275.057
3032411	1326613	10218	721.6298	1944208	652234	24720	1472.792	86	12290.366
2633407	1095754	11492	269.3012	1760400	600236	32790	109.519	89	12292.365
119906	218718	315472	1753.579	38183	66259	418220	2596.142	43	12296.666
2102555	1013658	14057	490.1977	1305567	423856	27865	734.2265	80	12300.666
3282821	1560038	26710	738.431	3652035	1248258	92747	3876.707	154	12302.447
100881	116165	93473	2140.235	25367	32952	117068	2262.915	27	12302.820
152864	289765	401871	2331.763	49414	95337	551190	3324.759	44	12307.041
103015	9075	9488	226.6768	29089	2589	10910	377.051	36	12307.850
137111	87456	141474	2330.891	40810	25411	180897	3075.922	41	12316.274
3218930	1233204	16878	289.2558	2057129	642880	45365	575.9765	106	12327.762
1060550	1997962	356240	27653.06	725124	1044200	981739	68116.76	89	12331.942
2678508	1788728	22769	875.5409	1988286	1009270	50760	1815.636	92	12352.824
205650	392350	313779	26726.2	79397	137088	489175	39569.72	53	12366.147
2930252	1776644	10706	1113.407	1695580	885285	26407	2155.033	84	12410.402
3902860	2147808	21374	475.2814	4460987	2186830	107687	3486.841	175	12411.746
2758498	941972	13885	811.9485	1606727	434209	24069	1847.471	77	12413.016
2803170	910749	19852	596.2972	1918107	464288	51573	951.6453	89	12414.568
599117	218568	543	79.8623	182320	72463	757	173.0677	52	12415.691
170453	442188	309191	6641.415	104359	180684	553131	12564.45	68	12418.652
3513073	1421079	20301	641.6861	3179286	1170749	72241	2028.52	119	12419.637
112853	10890	3023	131.9903	30875	2867	3419	55.0059	36	12420.900
2506978	1013047	18236	195.8396	1354284	434332	37981	454.5341	76	12425.835
280943	160388	182196	3867.996	91125	49089	242282	4815.62	50	12430.182
3173498	1400112	20357	609.6277	2182344	788867	51136	1166.53	111	12441.742
3128318	1452796	8625	465.8625	2098064	836205	23523	946.0403	100	12445.957
132879	22000	15295	232.0495	37117	6185	18356	620.5716	38	12448.721
3438003	1207717	37104	798.7344	3013184	1066869	124970	1489.817	124	12469.377
109691	150944	153003	2381.868	38665	52150	239920	3597.512	46	12472.795
4316434	2319724	9114	1024.495	2952430	1481293	25785	1625.538	112	12473.214
2750095	1528932	28365	557.2765	1794835	733961	69706	1509.307	83	12510.712
154763	170532	180567	2994.409	60250	57765	267284	4032.833	48	12515.320
596135	128635	28801	242.5361	226279	42347	36632	342.6552	59	12522.809
427452	388016	362904	4251.114	167810	167921	622504	8367.675	61	12529.015
2381740	876317	11928	61.5608	1595110	465514	32698	190.7578	97	12530.939
2932739	1940028	14926	527.1486	1774306	999609	34089	926.5929	90	12537.195
2079028	1693713	20367	736.1887	1460577	764043	56120	1041.332	79	12537.355
1462475	3100700	783967	90169.15	1202653	1900564	2415393	160677	98	12538.426
3729738	1788810	17414	634.1254	2312773	941791	35381	902.6741	99	12539.279
2765558	1513685	9506	670.0866	1712414	747607	16758	1367.524	82	12542.801
2503096	1353497	18088	841.1368	1666862	709176	50715	2424.112	97	12545.285
105558	10715	9504	-28.6256	29302	2960	11276	-116.6164	37	12556.221
3092711	976686	16359	482.9399	1755699	472021	37583	525.8063	83	12560.031
311767	662962	508263	8212.954	148710	265122	904195	15176.34	64	12563.191
202221	338392	428056	3950.742	89520	136923	721224	6607.866	55	12574.193
3656970	2144056	16823	1188.17	2603329	1301866	39730	2944.853	103	12580.721
160116	674232	11773	81.8653	48519	191508	15585	69.3185	47	12616.740
104107	11512	5369	-94.5991	28111	2651	6162	-84.7118	35	12617.450
2760164	821506	9836	255.5996	1757617	442406	19300	660.73	83	12622.368
2448279	757907	6687	43.7407	1452190	360896	16241	86.9201	84	12632.179
330887	325965	225774	5106.122	118581	103372	311787	6902.851	52	12636.388
3134929	1314337	20225	258.6225	2050706	730770	51090	1207.149	103	12638.711
624024	64022	7302	280.2422	193064	18677	8612	536.7332	53	12641.105
329952	37884	837	207.5557	98283	11337	1881	375.3241	48	12643.469
185821	95702	1303	99.4983	59709	29616	2589	91.4429	47	12646.094
2896473	1179679	22854	333.3094	1907806	548969	37660	789.726	84	12646.313
[truncated: 8,001 more rows]
