# Supplementary material for: Mitochondrial calcium uniporter-mediated mitochondrial dynamics imbalance contributes to contrast medium-induced renal tubular cell injury
Source: Front Mol Biosci. 2026 Jun 29;13:1848361. doi: 10.3389/fmolb.2026.1848361 (PMC13357276; doi:10.3389/fmolb.2026.1848361)
Supplement: Supplementary file 1 [file DataSheet3.zip › Flow Cytometry Assay(1,2)/Flow Cytometry Assay-1/╧╕░√╡≥═÷-1/╡≥═÷ 2/CSV/8h 1.csv]

FSC-H	SSC-H	FITC-H	PE-H	FSC-A	SSC-A	FITC-A	PE-A	Width	Time
2448738	1236709	8707	1046.063	1711814	663757	23497	1609.782	90	4.201
2412009	1368728	23629	419.7869	1574661	758272	56422	921.8742	88	7.295
1847597	807464	18491	1015.145	1069476	354243	35169	1668.181	78	13.749
1988140	1103459	14855	363.3655	1264986	540275	39921	667.3681	81	17.720
2495713	1661205	11805	720.2605	1622883	827512	30823	2086.57	87	26.926
606367	1.671264E+07	11172	678.3492	397408	1.218056E+07	85229	4070.547	144	48.952
8042786	1.564782E+07	6583	408.7063	9.563508E+07	3.167915E+08	72387	-2007.489	2013	49.162
2664107	562910	6052	671.1172	1741994	204312	9641	44.6601	83	51.077
3565876	1318770	22576	1326.314	2845314	888081	86267	3573.179	108	52.171
111162	0	33531	800.8891	27892	-3528	24998	495.7878	29	52.490
1747663	687487	1077	705.0197	1079416	266943	-1417	833.9063	99	53.619
792988	1170967	23172	6046.549	520703	492857	49842	9969.736	77	53.648
2662475	1253881	10700	785.27	1829836	693823	13649	939.9089	91	57.364
2870460	1684211	17024	998.2464	1911075	907750	53487	2597.221	90	74.768
1349994	951574	25481	276.2841	782187	398362	48852	146.1972	79	77.570
2622617	1326092	31185	691.4785	1665539	739058	85010	1398.061	93	92.135
2101721	1143878	30792	710.0312	1400388	549525	65702	1200.482	83	94.051
2610465	1455434	49755	1723.255	1665794	829176	88189	3006.603	85	96.710
1769818	875781	11613	588.8893	992711	346106	28040	948.044	70	96.939
3121234	1962543	57623	1244.05	2124360	987748	94830	2045.963	84	98.506
2689480	1778550	43649	838.9089	1705196	838381	88172	1638.049	78	98.784
1829952	1039073	9191	436.4151	1129560	517802	26397	1590.472	85	99.789
2441186	1409660	16848	1279.573	1432078	644704	37609	3184.065	81	102.586
2720024	1795352	12838	689.6118	1816987	987657	34979	1179.522	90	104.567
2736590	1360568	10680	170.148	1743451	735256	30563	191.9843	83	105.001
2681359	1778773	23617	1035.514	1923384	941977	71429	2920.367	100	108.878
3090132	1182123	23548	883.4428	1877590	595113	48348	1801.723	76	109.028
1744406	1481807	20260	859.586	1245064	778668	50773	1391.765	90	110.080
3198133	2210117	14189	680.2029	2297124	1197306	50022	1616.834	93	111.297
3096068	1880116	49654	5501.79	1811063	851630	100382	9765.03	81	112.977
3181320	1556869	15309	422.0349	1993697	995505	50050	1145.805	90	133.577
503950	350638	854569	9395.521	230726	127484	1269216	14632.82	61	136.382
2275653	2228446	16107	671.2027	1466744	1110024	38568	1822.065	88	137.497
1130778	834827	35372	4125.969	658638	509206	104480	10203.33	98	138.469
2008772	1050382	19557	544.7477	1176578	484854	41327	813.0447	77	141.021
279628	438180	846322	78903.27	120893	147099	1243795	113589.9	45	141.045
2712991	1913463	13659	851.4699	1971253	1032916	37771	2356.753	90	154.210
2110018	1529233	19966	845.8926	1407944	893590	58803	1729.248	84	154.943
2102480	966384	9376	212.7936	1281323	480319	25417	975.4937	82	156.455
731504	1230531	316608	256065.1	513268	929951	999416	480997	98	157.145
2361459	1235136	627445	6309.665	1596749	813312	973478	11071.52	94	158.192
1950058	1012142	32348	511.1228	1289661	547613	65563	2252.484	87	158.672
2130775	982235	6281	224.1641	1379742	512985	20643	497.4723	79	159.142
2577584	1365139	15919	665.2559	1730883	677393	35228	1155.691	84	161.620
2159633	1003704	17501	633.6061	1325725	497021	42236	1778.24	82	162.730
2101130	1016025	6465	281.6865	1294588	544321	10574	222.4014	80	164.921
2775961	1348218	17666	1016.863	1801953	740491	44653	2506.433	88	168.271
2897042	1475352	38265	1296.667	1929958	719670	78774	2769.421	87	169.717
100216	346522	5074	214.8514	70576	428809	13695	2413.29	134	169.834
2180677	858524	10135	223.5735	1316472	361812	22031	80.7391	77	170.500
1741181	976684	9304	481.1544	1194479	503946	31469	844.6109	84	171.079
2374302	1529710	26651	1143.921	1328578	683385	56668	2111.475	72	171.151
954075	781062	544016	6893.098	356592	282709	812892	11333.84	60	172.169
1898088	858625	19019	638.1659	1078782	394148	50936	996.3096	80	172.410
2111970	905628	175503	5360.118	1260127	406041	263108	7979.759	79	174.631
2596453	1430115	9183	625.5663	1688479	692781	28294	1460.493	83	175.200
2084244	1332023	24852	929.7972	1449552	661989	65210	2078.281	86	178.191
2355072	1325799	17800	614.58	1597378	677342	38354	1783.859	83	178.562
2300510	972365	6261	413.0421	1379123	430731	11206	778.4566	76	180.770
3084165	1212724	26176	1044.274	1824721	631937	53998	2313.688	73	180.866
2487636	1234095	68598	1820.748	1566937	586819	133259	3190.03	81	183.884
435474	247471	140009	3109.705	124214	70500	177400	4126.14	52	185.107
2690653	1610682	11443	802.3523	1899703	865048	34973	2004.385	92	197.731
2637817	1800117	164123	3006.7	1864752	1005290	280164	5259.4	96	199.093
2413341	1710036	8138	429.9418	1653719	854412	21685	956.5285	84	200.878
2753754	1453337	23452	758.2572	1769573	751095	61124	1467.256	85	201.910
1916491	791831	11021	578.0781	1127385	368419	24645	874.5845	77	202.684
3089935	1528992	34215	1791.462	2017818	828107	79390	4088.779	87	205.379
2528953	1714590	14656	704.0016	1718210	858036	38151	1224.071	87	212.286
2378791	1296853	35125	575.5125	1599945	642655	82954	798.9194	86	214.511
2333091	1342518	20574	527.4014	1467649	672954	52084	1145.112	78	214.676
2325933	1415302	11140	344.954	1532721	677043	28081	1179.144	84	223.204
2431002	1518267	16886	580.1046	1576612	821449	42667	1002.219	87	242.631
2412341	1713385	11009	597.8049	1505025	848274	27123	1141	85	243.778
2727811	2238564	10268	637.4348	1628632	1185294	28457	1449.038	80	244.254
1563275	922809	7478	363.9158	979208	434692	20893	941.4973	79	251.839
1757027	1299715	9888	2288.117	1146715	590962	22593	2676.867	80	261.097
266967	146805	38653	4146.833	82485	42743	51613	5146.889	46	262.484
766426	1241902	43546	3195.731	588869	882831	133867	8855.539	102	262.979
2579818	1538284	10329	816.6569	1868098	815546	37121	2086.288	94	264.123
3063173	1559689	40779	884.9019	2032833	936364	107983	2360.246	92	269.165
2174673	1309734	24961	891.1121	1343383	633097	62703	2151.038	87	270.692
2663694	1721186	17043	766.5123	2129262	1097586	56320	1941.552	97	271.329
1803063	1062660	13178	695.6858	1239917	527455	38502	758.5622	86	272.271
3304877	1937233	6625	549.6625	1353841	713772	9884	530.6924	68	277.512
667817	1297452	240361	98505.05	309894	636915	673717	161715.1	75	279.948
1993801	872963	7976	-15.7464	1166159	385000	28710	-481.369	81	282.500
1747889	906497	34839	694.6679	1022044	434500	63063	1558.234	77	282.636
2038250	755398	7052	642.2172	1197709	366459	10664	932.4504	79	287.827
428369	700905	470443	87245.25	249444	364562	1206294	158919.3	69	287.972
1472000	1207072	16858	966.1338	879138	555175	49407	1959.333	81	288.471
2796980	1564102	20048	297.0928	2056663	924960	43111	257.3271	93	289.621
2385678	967636	35885	3186.148	2068640	849805	124853	6611.653	118	290.026
1038661	1212050	33380	671.618	660607	554401	84160	1800.376	82	293.476
1847183	1019508	7837	541.2557	1133762	496239	14594	1060.923	81	295.699
2457173	1325366	11040	562.344	1427023	623117	34605	679.3405	82	296.390
1721606	647248	14278	138.3958	1022192	272073	33657	-45.2423	76	297.573
1266860	2433127	23652	1344.477	393624	736260	29394	1406.203	56	299.345
187314	368713	55768	15715.98	76496	129592	89988	24325.73	53	305.421
187286	236730	192718	3437.88	64722	76690	274689	4590.253	48	308.866
2859106	1900287	19589	979.1429	2000179	1051740	50396	2780.016	91	309.962
872700	1581267	867269	99422.99	495315	746507	1923480	165836.2	80	311.461
2048265	927154	9755	451.2555	1188612	411530	27668	1495.575	80	312.468
1874129	909074	15722	499.6042	1134657	426395	29917	1260.944	81	314.817
2413457	1196170	15915	576.8315	1572653	638328	51928	809.5608	89	316.926
1046513	2127073	216507	132696.6	650758	1036885	563300	229969.1	79	317.917
1847371	880108	11102	430.4222	1110222	383751	23198	704.8078	77	320.910
1824607	1087046	4356	666.1716	1126502	497131	8245	1075.545	80	324.865
2215797	1340986	12163	456.7443	1470826	657965	34179	1112.642	85	326.321
2237322	1370406	9992	471.1512	1623420	743172	28661	856.6821	90	334.002
1760755	718107	12874	647.4314	1051721	299331	27264	716.7104	76	338.207
285631	252399	3371	24.9131	142725	118260	8113	200.5393	68	359.433
2068949	975137	13129	283.7369	1258814	457185	37995	1036.52	82	371.125
2900096	1854463	14306	4754.367	2463509	1223969	59672	14354.2	105	372.439
1962796	1074887	15683	158.2163	1275803	515836	41440	647.784	85	375.707
321688	284345	300796	3902.456	140149	113359	507499	7949.894	60	376.826
1640370	899396	8636	498.2796	977313	399538	28826	532.9386	80	379.823
152931	66613	-31	171.4609	42152	18804	-531	248.4109	39	381.646
2507304	1288206	15552	1159.067	1546202	639646	43708	1961.419	87	381.877
2116086	1119800	16867	832.8387	1346349	562896	26782	1133.07	82	382.601
2855742	1625869	124286	2589.245	2032933	982891	222026	4912.458	97	383.445
2834638	1588670	20296	567.4056	1909471	816112	60702	1430.982	92	385.123
3064690	1136752	41914	1911.575	1673332	505781	87035	3824.664	75	385.678
2284491	1054885	10776	585.3336	1294985	479482	30888	1063.217	84	387.545
3514831	1354697	11999	696.3439	1622823	670898	35696	706.3456	78	389.044
2736664	1647045	45245	1475.245	1808581	864574	119723	3431.86	88	389.619
2012612	862828	14436	307.6596	1220252	387095	26009	421.3049	76	390.013
2618635	1591829	27025	538.1025	1868737	1038526	87786	1991.595	91	392.450
2623719	1281423	19362	386.8082	1742798	718355	57886	968.2046	89	392.875
1986129	1076478	23134	578.0174	1227962	550636	65917	1016.544	85	393.981
2489297	1714078	48379	1241.262	2498687	1590643	160098	4793.898	115	394.217
1007422	1159815	1128678	223969.2	463121	555877	2539661	333756.8	65	394.382
2084518	1325522	11691	5553.665	1339611	569902	32429	3405.467	76	394.547
2827619	1143970	47737	1293.646	1817031	624961	114559	1623.96	88	397.006
2319080	1724454	178489	4706.433	1604581	922403	437287	11590.4	87	397.987
1716853	758374	10881	469.2241	990659	300285	20977	681.4097	71	398.343
2175838	890015	6789	271.0629	1361213	453643	22759	582.9799	85	398.833
1958930	993321	8987	679.7707	1101968	413672	16237	1140.496	72	399.266
1940016	993917	5642	240.1162	1194685	433154	10693	104.2773	74	399.397
1504419	1839309	238661	51618.68	894143	879164	517416	103701.8	87	400.562
1976119	1036426	10730	549.953	1259100	528094	36694	888.7334	84	401.509
2410057	1103594	16688	237.5968	1523713	602774	52097	225.2417	86	402.898
3702175	3000166	28338	1156.162	2754443	2161293	82486	3516.265	103	405.391
1176821	1422279	80063	1496.934	833132	766031	212836	3229.9	90	406.815
1953641	1458537	23205	873.8005	1308508	667552	69257	1302.918	85	408.578
2191518	989669	10627	434.7747	1292884	451940	30716	545.9676	81	418.787
111713	52656	63070	1643.227	31473	14742	77811	1975.997	37	421.288
2127650	1474336	793568	61963.57	1389520	643745	1284055	98200.48	84	425.737
2562020	1557490	15716	728.4676	1936342	918697	44791	1433.575	94	428.174
2239276	1287425	18177	374.3297	1350930	619553	44926	559.1486	85	443.672
716156	1726776	1606164	136651	392207	760363	3114001	221250.3	73	449.719
2716178	1320261	16884	2536.392	1688721	736589	37688	4189.697	87	462.441
2095208	1608235	11687	199.2407	1515722	830207	32630	107.543	85	463.021
2648030	1487070	14881	864.6241	2454962	1265732	52897	2881.122	118	470.121
2918040	1643357	29588	1479.287	2021027	828607	72417	3261.194	88	471.929
2694050	1186729	27205	804.2005	1639744	552917	65088	854.8368	81	480.998
2135577	909247	15399	460.0839	1241491	442372	42919	1194.956	82	482.058
1554797	821065	7277	263.8397	945292	347238	24019	121.6659	79	483.875
2300940	1071460	9578	693.7258	1431005	502843	15153	1864.483	82	484.461
2377475	1018654	20266	159.7226	1578701	520135	51310	-572.509	81	484.931
2699157	1079082	11714	225.3554	1697997	552926	37271	112.7031	78	485.101
119897	217534	48017	5694.354	43118	73371	72892	7886.841	47	486.372
1709471	850006	37024	661.2464	1055856	379987	71479	507.1719	82	487.748
1687679	1203431	11484	709.4524	1180201	547574	21652	499.2772	92	489.849
2834088	1898188	104384	3364.142	1795327	1068162	287178	7680.086	84	490.053
116355	79950	1325	74.3325	33299	23994	1332	255.3252	35	490.757
1981687	1062040	14069	579.4709	1197661	556519	44345	1011.755	84	491.146
2820768	848800	11364	760.7204	1779154	451756	30154	745.8394	81	491.617
2107082	1215287	6447	492.2767	2478186	1132795	22801	1790.936	112	491.674
2900540	1608708	19433	416.5913	1877392	945178	69137	913.1857	88	493.452
2286058	988027	18814	473.6654	1337935	461903	48105	1364.691	74	493.545
2212644	1173746	83026	1558.559	1377749	574035	157346	2971.911	70	493.687
1973198	883215	3856	196.1216	1149254	422989	5892	561.1412	75	494.321
2282455	1180433	12346	281.4106	1417152	549770	23417	-238.7063	73	494.405
1665812	1118886	11285	660.0885	1036100	503298	22068	1649.415	81	495.806
2365267	1065746	39936	657.2096	1410959	543500	74998	1732.788	76	496.021
2885620	1705297	12850	2019.885	1783111	938092	49258	3211.774	88	496.792
2761743	1185072	10968	404.7048	1710736	614169	29411	800.7571	75	496.934
2019977	770129	13539	842.7379	1253119	375251	31546	1656.531	86	498.131
1925142	1018553	10970	500.417	1099786	453348	25576	1157.614	70	498.173
2714118	989284	40184	1266.522	1627649	502449	81549	2729.099	83	500.984
2211798	1390702	13056	691.2416	1437067	778830	43349	1155.079	81	501.024
207425	616706	568000	10274.8	100915	255674	1038578	20009.63	62	502.924
1495837	865370	3197	435.9517	877537	396777	6788	1021.207	78	505.436
2529782	1853818	72150	3028.615	1629507	903370	101299	5210.074	85	507.318
2609006	1704302	70559	4266.56	1928376	941460	123480	6905.228	92	508.493
584053	1315071	1111322	98401.77	296726	783921	2790061	207173.2	81	509.442
2107596	1171769	18073	637.2953	1307990	527292	43207	1291.513	79	517.499
3160444	2348942	19736	1155.99	2031054	1268384	52833	2237.331	88	522.313
2965377	1713689	185204	2992.144	1919251	943974	339003	6588.468	86	522.467
2677667	1349176	12448	495.7328	1706385	666187	39587	829.4307	87	523.413
261541	29573	111	-60.9729	82450	7889	-46	-165.3806	46	524.166
2842076	1319909	14416	426.5376	1873927	749682	34911	925.3071	89	533.810
2043257	1209435	14049	557.3489	1441281	615006	47014	1392.685	89	534.286
106835	40769	49775	220.3775	29391	11038	59849	307.7289	36	537.788
2083394	1941736	556602	10619.97	1541791	1364972	863964	15953.58	101	540.782
2106839	694552	4658	364.7138	1282026	318653	11547	1197.387	78	542.177
2913795	1673674	18162	1138.488	2038209	1050158	54631	3037.599	92	549.509
2389292	1702767	7350	643.335	1600179	824540	25777	879.6897	88	555.566
2105304	1463583	14442	957.7962	1422675	858518	36002	2241.312	87	555.633
1627537	689662	16538	338.1818	920130	282815	34280	12.108	75	563.486
1585735	1129557	4043	454.2123	1060527	587384	13536	1292.17	84	569.383
2148835	1178906	59226	1719.379	1270484	496007	128102	2683.122	72	569.555
3055238	2484326	969329	69030.55	2100880	1585362	2895093	163334.1	107	575.219
100754	58669	379	28.4619	44382	29693	630	-167.657	61	578.631
2828609	1064279	14454	814.0694	1814830	532317	40764	1487.06	85	582.804
2004130	1131253	9157	577.3077	1189289	523206	25540	659.794	73	582.905
2270386	1099983	8523	406.5403	1399819	499978	21673	942.2553	80	592.151
1834838	1003706	7309	329.2349	1179887	514508	27698	-58.7422	90	595.037
1789970	975782	10594	339.5234	997849	462815	30959	179.9999	76	595.307
1600493	809452	7085	737.4685	923756	363297	24617	1150.614	77	595.526
2327869	830709	12567	689.6087	1347978	364225	22843	1471.892	72	595.729
1600975	1020820	15237	516.3957	1134725	477544	48118	1277.82	82	596.219
2371365	1601189	23811	257.5971	1680403	920073	61225	989.7225	94	598.170
1894891	1090925	12586	471.8746	1258691	564988	40340	778.074	87	600.248
2147926	1428410	21200	798.32	1404936	633223	47198	1599.208	82	601.057
2541974	1547639	18208	600.8688	1728859	925060	46393	1404.047	86	606.130
2281602	919843	21443	398.3523	1276823	457697	57419	1263.406	80	607.147
2396545	1206635	53585	1292.119	1371513	523461	90183	2054.666	78	608.306
1615680	562980	32000	2118.2	914472	311571	76951	4225.751	94	610.142
2312533	1171019	7623	138.0503	1379689	542601	16782	419.0702	81	614.784
2085700	1047836	11462	306.6182	1325519	532459	31687	635.2407	85	615.332
2488669	1668474	20902	1017.202	1640747	888557	59019	2467.166	90	615.860
1625433	696808	6137	179.8857	880261	287677	19792	126.9312	77	618.602
126210	93769	13386	321.7546	36268	27234	17154	774.5394	39	621.920
2228161	980562	20694	868.1334	1401709	476683	45098	1637.398	81	625.564
222422	97320	191556	38893.09	63868	27658	252920	54580.81	37	625.861
1989009	1068106	10736	424.0896	1285036	564008	25800	951.38	87	627.012
2412064	1846429	682090	101242.3	1641794	836541	1136049	174793.5	77	627.030
2016440	1171757	11196	716.8956	1198143	542044	19330	1687.413	79	629.418
860384	2104285	279411	250681.8	621962	1451894	841615	566505.6	98	630.306
2008915	1247243	88240	88629.27	2195350	1099389	185007	124483.5	132	633.125
2421159	2543902	29254	1136.349	1573948	1544660	85164	2993.9	98	637.632
1619382	990711	13337	362.8057	1059071	511943	36603	347.8283	84	645.173
3120194	1775800	18999	381.0439	2005948	1060209	60336	936.6496	92	650.997
1651522	1024398	15771	518.5531	1146069	520839	41180	1173.198	88	652.178
1731638	1142529	15332	404.7252	1159977	591664	31798	1633.268	83	652.351
2056762	898316	15721	471.7481	1243462	405295	32656	1202.802	72	652.580
2348607	901653	11825	451.3825	1377112	428776	25341	1518.43	80	672.624
2345679	1163001	9205	332.4005	1585463	557735	22632	223.2552	82	673.188
2596166	1115936	28698	964.3578	1593752	538846	57544	1507.418	79	684.915
2774269	1376468	10168	541.8248	1832699	735696	32217	1252.974	86	695.220
2373376	1393478	18556	225.7916	1584885	715760	54175	986.2175	87	696.854
2236380	1162139	6446	412.4206	1451365	602319	16566	1002.153	87	700.722
2066575	995019	21353	553.3033	1332160	504297	50877	1497.8	83	701.220
1830979	775593	32914	1005.675	1005695	338711	69036	1825.72	74	702.695
2344631	1222911	7354	1002.759	1425026	595096	16161	1785.432	82	703.555
2929637	2298173	17784	825.8824	2462301	1553756	79255	2568.206	127	704.552
2099719	1463075	37695	933.6895	1306974	653844	75104	1299.534	72	704.791
2068805	1163000	7026	588.9586	1282389	562880	16577	1078.57	83	706.193
2108698	1312655	26975	239.2975	1484333	708547	85725	759.1725	103	707.801
3343675	2125975	14429	741.6669	2690079	1263920	51343	1893.742	98	707.840
1934234	819075	3610	232.521	1222100	411170	6896	764.6656	82	708.437
2913529	1291111	14544	709.1184	1641444	596386	39372	789.3692	81	709.958
2303296	1316168	88471	2089.023	1538482	717672	152075	3470.407	88	710.704
2199205	1483921	19579	545.5819	1541522	875248	57620	1154.482	89	711.130
2619745	1184745	14453	433.2133	1734927	633973	40655	975.7455	86	713.152
2362180	1120287	18905	803.5705	1513275	582493	56965	1806.736	79	713.277
108609	23681	470	82.367	43668	7223	629	-12.5131	47	714.628
1543874	612400	5496	462.1256	899671	243989	18098	533.6978	75	715.182
2388264	1377698	13431	442.2791	1505934	725541	44500	1613.45	89	716.564
2838209	1674958	24540	771.694	1796700	1022396	61741	2337.47	82	716.635
2428564	1172009	18892	749.4412	1674070	684077	49158	1827.164	88	718.248
1516973	788270	21764	946.1604	942885	343196	47465	2059.787	72	718.527
2442781	1281293	15242	745.6762	1856325	827141	55460	1945.306	85	718.553
1855473	779505	3976	305.8536	1094446	345106	6771	1320.653	76	721.046
2115852	1228351	27790	1004.019	1318260	585198	67079	1644.332	81	721.734
2471950	1339601	14134	787.1174	1657818	765426	46416	1324.738	87	722.447
2655746	2607936	1012414	171883.6	3592715	2781488	3040328	430070.8	163	723.164
1363843	1062777	34207	856.6127	902865	465208	70763	1404.204	80	725.037
2432308	1142752	7773	330.4653	1528431	594163	28470	1035.167	87	725.619
2708857	1626503	9273	894.6153	1962313	987599	37428	1208.111	94	726.183
2460253	1074409	12986	778.3146	1670282	581263	45498	1433.838	82	726.365
2897603	1700703	29775	366.3775	1952339	909948	84293	1237.237	89	731.247
953296	2282152	666781	196959.2	597248	1229994	1577634	395658.5	90	735.787
2798025	1352508	26863	913.4143	1846089	736308	66900	1619.09	88	738.875
2261387	1164493	16787	217.3507	1366759	580333	41210	722.881	80	739.478
2246426	1214300	21871	408.7631	1510377	648032	49734	1021.277	87	741.527
2547603	1254954	50308	981.6788	2780510	1267345	170450	3246.245	121	745.554
2137864	1054859	10426	457.6986	1361419	542194	28308	1522.479	86	753.390
2102191	2383223	1637736	199346.8	1591345	1313323	2588170	294875.3	93	754.939
2882763	1447740	24234	1027.727	1842983	731884	69048	1923.993	86	761.185
2385499	1394498	15539	718.9379	1619547	819874	42600	1395.86	90	767.678
1525329	882059	6923	512.7803	897959	362305	16640	1243.504	76	773.011
2174559	1410197	12477	434.5597	1498937	684742	33934	378.8974	86	777.025
2101797	1438416	19431	691.8791	1171712	636686	42085	963.9685	76	799.363
3526926	2957848	276482	77483.24	2918150	1931382	500150	112354.4	104	808.109
2817232	1527762	19657	339.3577	1880284	741418	57769	1202.041	81	808.605
2680978	1542548	15955	912.0755	1946756	912037	64475	1390.047	96	810.561
1848428	890491	13044	163.9684	1041241	374234	22178	914.5858	75	813.284
2654274	1334598	24812	611.5532	1715565	647444	56862	1261.558	85	815.298
2081340	1070103	15034	1025.607	1324282	547156	31666	2385.263	84	816.207
2707690	1479679	18759	719.5799	1688250	798559	50991	2440.395	80	816.412
2834402	1499030	11083	426.1563	1962695	805710	41141	1386.81	92	818.694
2917393	1618663	28621	907.4381	1754693	792526	74929	1711.717	83	823.555
2332948	1051643	34153	726.3833	1451727	474441	72511	1110.667	76	823.942
2884397	1685236	92939	2356.078	1900397	991824	207997	4783.232	90	824.599
2550171	2034612	725368	64676.54	1638101	1076156	1717580	173844.2	87	825.179
2009509	1199413	4549	493.3989	1235082	523926	7462	1185.218	73	825.419
2389925	1190433	9060	711.266	1567949	592816	21763	1983.304	85	826.344
1810984	1018019	15702	337.4822	1244711	535806	47323	385.2203	87	827.751
2271197	1182416	30480	1275.928	1394910	481842	41383	2024.986	78	829.614
1676099	1211059	18339	860.0179	978314	549050	32777	1446.39	75	830.176
293218	504554	1189603	17621.13	144323	230279	2265125	33809.51	64	831.663
106385	148077	147898	3095.478	49599	62128	253192	6129.671	52	834.525
1824148	788461	6811	502.8971	1130670	388137	20242	686.1762	82	835.033
2638832	1297164	12124	968.3564	1674760	701984	38151	1330.071	86	835.746
1729058	657866	6832	325.8752	1042571	341682	25722	387.6042	86	837.900
1968738	874222	3133	501.1613	1135520	414526	931	799.0291	80	840.071
2333386	1588232	26729	761.6969	1673768	1049905	83045	2502.824	89	840.099
1178940	1928109	606538	135605.2	555227	890787	1243122	386188.8	75	840.796
1654163	959617	12146	1.1906	1040099	458263	33341	-703.7699	78	840.812
2152676	1273258	13685	562.7285	1408956	648516	39211	1176.537	84	841.301
2004898	1652531	826025	15007	1521764	1017994	1388435	26320.2	93	847.018
2649583	1745310	19811	828.1971	1743443	926109	48799	2336.824	91	848.127
1947710	1032741	19836	522.5996	1095311	440534	38870	843.607	74	859.877
2316520	1114549	15973	245.4853	1366971	499881	30213	268.3493	81	865.993
2401414	1303176	6674	275.6114	1346532	511538	17707	738.9627	74	869.320
1089212	1702362	459775	121177.4	629676	907096	1130929	197259.3	77	869.716
2119924	1140400	10505	451.3305	1445612	545110	29547	1355.187	85	870.389
1983672	784671	6745	342.3945	1167660	370646	16122	314.0442	80	875.652
1960089	1211457	10513	621.1793	1287137	604235	25629	1762.987	83	887.233
2796077	1449495	88854	2665.909	1834082	805530	167792	4929.731	89	898.066
2308994	1580286	28910	1238.851	1561397	935436	85240	3270.964	81	898.109
1839946	908558	4607	517.0527	1175617	451131	12805	1376.36	84	904.810
2334115	1320960	11420	708.662	1626605	677850	39448	1763.433	89	907.747
2405502	1243508	13968	472.0048	1531420	695061	39974	1294.741	88	912.268
1969225	627322	21999	783.3439	1034596	259950	40837	1685.556	71	914.680
2773550	1051636	17369	197.6009	1675348	533417	41946	1040.971	81	915.080
112237	23482	1342	57.8862	30113	6283	1916	-31.7124	34	915.924
215954	109922	164	20.4004	61696	31586	-713	153.6007	42	916.244
263035	22551	4530	84.133	75813	5856	5432	47.3352	42	916.272
2427074	1529286	12335	976.9935	1566649	781144	23886	1246.805	82	916.481
2300301	2099204	12337	933.7057	1678593	1146773	45422	2237.774	93	920.258
1828120	882002	34998	672.7878	1131106	432718	69299	865.8739	76	920.482
1847625	1257283	30679	489.2919	1275272	662278	85400	594.94	84	920.949
1432956	997916	10638	633.1918	1044985	520002	31735	1874.333	85	921.468
2855881	1520433	16857	704.2777	2564844	1109731	62513	2063.379	103	921.746
2952427	1237028	35275	1037.927	1830763	680862	97922	2590.024	89	923.890
1842882	1060058	22508	515.0988	1250769	562106	64860	999.646	83	924.256
1933117	1260688	17711	594.3871	1335671	708329	54767	1461.029	92	926.358
2475236	1393614	9278	437.8958	1649288	733850	25816	797.0776	85	927.083
2246387	970867	6963	591.0243	1362219	443563	10328	835.8008	73	927.237
2123964	1243353	19947	725.6267	1410369	618024	39086	1347.525	90	928.742
1540159	985949	77071	2492.483	968766	406848	162523	5287.94	78	931.285
2013256	1053084	11218	407.7298	1365815	544830	36244	910.4884	86	935.034
2063785	1570459	7648	400.4528	1392825	879301	21672	1592.399	89	937.189
1066550	1066990	457851	73399.24	630221	546838	973356	146519.1	77	937.770
2704074	1722527	9765	925.8165	1780594	990326	18937	1628.966	88	938.358
2500343	1697320	17204	564.3444	1837212	932851	62723	1421.16	92	940.008
1550107	1069483	72005	2594.48	982875	513185	112379	3164.662	83	941.315
2042905	1134347	30195	1266.939	1103626	511414	52502	2584.962	70	941.663
2018830	1124807	30552	562.5672	1226642	546673	59580	809.438	79	944.928
1819105	1050798	30752	616.7872	1142173	505252	80048	1782.093	82	949.987
2353202	1133964	13095	679.6295	1502074	586252	46575	1041.858	85	950.768
2723423	1304055	60166	1868.113	1643675	664268	145130	3708.793	82	956.362
3041425	1272754	14194	467.4834	1823203	640133	28796	831.2556	82	957.889
2871536	1399431	12884	109.9924	1809659	674066	36247	404.0567	87	959.996
101989	70618	123104	1805.334	29573	20319	152939	2111.078	37	964.252
2527865	1082702	36806	557.6166	1618402	640998	82176	1867.874	91	965.438
2769243	1422699	47024	1131.246	1941835	775698	104013	1965.529	90	967.066
1979763	942602	10964	600.2804	1185133	397466	26379	1348.062	77	970.177
2443440	916200	7372	615.1692	1482184	562833	20795	1721.599	85	970.768
2802533	1470177	20492	940.2012	1564840	696655	57592	1161.511	82	977.489
2980238	1559165	31410	1163.101	1976470	799363	73967	1826.149	84	992.425
1666093	926596	54197	2616.052	1004569	420165	82325	3679.433	77	1007.171
1528398	1230977	8654	308.6894	889558	570353	22333	354.2813	77	1011.460
631890	1826005	142066	260387.7	452570	1208277	406914	547000.1	90	1012.365
2587790	1458370	17048	556.7928	1723196	792564	37809	1413.285	90	1021.951
1418460	1534955	42753	1065.843	780658	1183286	142362	3843.108	128	1023.349
1664574	1011058	18164	413.2004	1094051	462082	43116	556.6076	81	1024.487
1673277	1008123	4566	238.9526	1015573	478273	5953	1106.363	81	1026.777
1738561	972946	20700	607.27	1096490	526151	46346	1082.811	84	1033.933
955206	767315	11698	2600.658	617781	503627	36386	5991.055	91	1034.631
3192771	2083396	17009	835.4049	2262234	1309895	55661	1786.382	95	1035.194
2287824	1498703	12512	817.5232	1500896	791937	42271	1320.203	87	1036.454
104478	113989	206183	3065.266	39670	44209	332024	4940.747	46	1037.329
2826415	1499414	81091	1640.005	2016875	922516	154493	3694.457	99	1038.991
2231998	1513150	15867	947.7387	1526462	745059	54035	2094.364	86	1039.299
1867829	1008550	14688	844.3968	1074724	464018	42133	1745.061	80	1041.579
2211253	899036	16750	551.675	1275027	390934	34901	691.7461	76	1043.619
2178002	1191591	9339	685.1179	1517057	675292	32753	1397.843	85	1043.732
1854292	806065	36996	898.2756	1306010	507523	94555	3381.535	82	1043.838
2520290	1490099	25273	1105.215	1552480	682076	69261	2138.342	77	1044.264
2051615	1147491	18186	862.0346	1356337	582318	58977	974.2097	85	1044.647
1690824	1142783	65365	1862.976	1106990	551653	131967	3591.949	86	1045.797
2021684	934943	7089	683.8929	1201806	468869	23189	936.1029	83	1047.872
2251922	1288694	20994	442.9634	1168877	581401	50345	324.3545	80	1049.107
2456279	1332524	20104	664.0344	1827165	948827	77994	1856.663	99	1050.790
1938378	1083525	13348	430.2228	1440023	636565	44396	1335.416	88	1051.062
2199209	931594	7111	249.7271	1220440	410227	10249	191.1689	73	1052.500
2070601	1000444	9985	247.1585	1194671	463231	30108	277.4588	80	1055.834
1940541	1069772	13156	468.8516	1238119	564623	44156	707.9516	86	1057.762
3122043	1675319	19495	954.6695	2366409	1006975	57415	1879.981	96	1062.816
2556369	1192154	17815	384.4215	1717221	606532	48248	1439.113	89	1068.799
2517007	1151845	19685	881.3285	1515159	555868	55975	2474.198	86	1070.058
1894724	1284243	13367	631.4887	1242381	647883	35752	1057.287	82	1070.860
2264148	1464700	17277	887.8397	1411345	682355	32647	2542.097	86	1071.843
2480424	1618324	37195	525.6395	1703355	896677	78737	1482.746	84	1072.026
2339270	1405646	24569	1004.521	2009122	960931	73053	2498.673	103	1072.283
1556943	902567	4721	437.6481	969763	394455	8895	285.0095	80	1073.813
2323288	1205061	13999	757.5439	1403614	565862	31297	1495.362	82	1076.701
4935689	3706845	1833488	115092.1	6213466	4947196	5491482	289896.8	185	1076.818
2315031	1166997	14967	411.2487	1478131	585063	37940	821.434	86	1080.649
3069740	1797410	12354	630.2594	2186324	1080801	47569	791.8209	94	1082.147
1788770	1098189	18944	1062.958	1122882	501143	45245	1862.245	81	1083.475
2596803	1460719	13680	622.448	1719326	864595	36339	1203.818	94	1087.526
1758031	745444	9837	288.4557	1040133	345146	20476	603.5036	78	1089.122
2057296	1453546	10624	370.2064	1385685	705455	26613	897.3893	87	1090.154
2409222	1385170	19567	622.3087	1645674	830487	53193	1541.527	84	1090.441
2919859	1538622	25200	642.72	1838562	874442	67230	1713.603	88	1099.103
2330394	1363092	38924	949.8364	1373287	671575	74546	2535.831	82	1125.539
1059601	1461334	738300	72251.63	685532	855929	1581703	161629.9	85	1130.173
1666656	732195	9017	329.4537	1012050	338144	24772	795.3092	81	1133.545
747677	1612571	347525	136744.2	395002	742248	1075609	227572.9	80	1135.477
2212564	1208555	62942	1022.646	2349219	1064245	145947	2732.227	126	1135.639
2332912	1302070	12675	422.0675	1562911	672826	39731	475.7091	87	1136.280
1643700	918871	16152	242.7272	1018168	433891	37953	517.5633	78	1137.363
1728396	882073	13569	809.4209	1118992	436744	23628	1782.931	82	1138.699
2611579	1937515	52647	818.0967	1909891	1041007	114755	3634.756	94	1141.430
2600166	1765266	18235	758.9835	1939304	1000236	56955	1712.176	85	1141.504
2630993	1576134	18753	610.4433	2372987	1285997	89194	2726.983	119	1143.902
2842156	1893891	116521	2966.628	2063007	1115461	207594	6411.224	89	1144.215
2225248	1184925	1474942	94015.84	1462134	982277	2507845	139782.1	92	1144.302
2314430	1125526	30136	497.4296	1442508	512789	71072	1051.739	73	1144.531
2593360	1423145	14387	881.7107	1484221	683510	30382	1742.03	83	1145.537
2190583	1228456	13412	1389.013	1350192	634371	32827	2412.195	76	1145.579
1999078	1053097	12722	356.3042	1192514	492747	31631	215.2991	74	1145.827
2175233	1104259	17442	293.0962	1407878	515068	43376	74.1936	76	1146.048
1956809	1064384	131028	165026.1	1136516	480758	200873	244813.4	78	1147.888
1832100	1059490	7130	1183.993	1175583	471998	21472	2189.179	79	1148.396
3080613	1366679	8449	642.1889	1839634	718280	12230	1791.103	80	1148.694
583762	1051291	208609	35838.16	304912	455488	433651	61843.62	69	1149.496
2474714	1688515	53353	1103.503	1586771	730167	132502	2075.962	79	1149.520
1683011	965753	627027	14296.81	1089590	641370	1078454	24332.47	101	1153.324
1720478	790396	20105	585.8905	928284	335188	28257	668.8177	72	1153.685
1835812	1177151	19755	349.2555	1341787	648029	52007	1437.193	92	1154.740
2934991	1280509	13124	336.4564	1868740	597647	31046	733.4806	83	1161.846
2862596	1488961	25231	673.2591	1823890	782542	63454	1206.969	86	1162.603
1918047	1191478	19664	532.3504	1221742	571195	56872	443.1192	83	1163.714
2795923	1721939	21319	548.1959	1823970	968848	69030	1696.583	93	1164.362
2956033	1619143	9613	513.6893	1823133	740379	17909	923.8949	80	1164.911
2048223	1211328	6835	421.4435	1461963	695135	23770	488.497	91	1167.471
2900017	1512842	12711	638.8871	1993827	864019	28105	1713.691	91	1170.144
2423474	1090880	16015	274.4415	1553899	550853	47574	37.1014	83	1173.820
2027254	1231788	27767	971.3287	1325581	614391	51947	2098.827	81	1180.719
1848363	1077865	22457	493.4377	1169796	498856	46694	1588.733	81	1182.578
1848835	1025384	13873	541.6753	1137725	510005	33096	1264.486	82	1202.005
1637048	1138171	6214	242.8054	1062977	522485	17533	559.0013	82	1204.656
2090929	1125480	12480	646.128	1334590	616147	33689	1674.153	85	1208.261
109244	21606	13357	439.9277	30735	5937	16581	387.9941	37	1210.880
2786331	971187	9053	645.2733	1698923	466879	24372	1108.869	83	1213.527
2079092	1027565	33503	8842.918	1246901	486682	69982	12325.59	79	1236.590
1965806	1135930	12408	1208.489	1219164	529210	35952	1923.507	81	1243.186
1815682	1053046	19093	392.5173	1187914	514246	63173	3151.405	87	1244.252
2305818	1341140	24180	409.498	1316008	588166	49436	644.1596	78	1248.348
2036600	1285364	15136	467.9296	1191870	593835	44123	706.7003	81	1248.736
1243108	702669	10958	131.1438	735356	303991	22570	183.177	74	1249.404
2692233	1042435	16130	506.893	2078329	807736	60431	1986.979	107	1250.874
107400	30841	79	193.6319	29047	8257	-409	292.8551	36	1253.609
2327928	1500849	8528	453.8208	1605267	850884	20637	699.3357	87	1253.894
2323999	1106208	9049	678.8489	1465208	536584	21242	1265.276	81	1257.024
2451684	1193756	20271	602.0031	2060174	788888	71377	2391.85	92	1257.234
2403916	838665	12352	212.5472	1460537	386679	37783	487.0263	78	1257.767
2497114	1470310	36741	1118.97	1563504	770580	73553	1286.723	80	1258.375
2083947	1053964	24741	440.7701	1214469	482421	46821	1052.458	78	1259.647
2129957	1149973	12654	459.0894	1482451	654662	37615	1552.202	91	1260.000
2333191	1048005	22392	485.7912	1491048	513852	62443	619.4523	82	1260.699
2579517	1267227	32130	585.493	1678749	656781	75757	1512.568	82	1261.034
2168761	841150	3920	578.912	1238466	401435	7968	1708.405	73	1261.224
1731359	1079438	28971	447.0731	1269097	677730	91273	1043.815	88	1261.631
2700555	1710025	5647	529.3967	1775484	935131	13117	1680.464	89	1266.571
2694603	1346536	12035	742.1635	1858309	695989	39427	1805.455	81	1266.591
164902	156064	4096	2513.586	49270	44253	5491	3113.845	42	1268.320
2418911	1143247	14360	596.596	1535583	558627	42869	1027.151	85	1269.835
392974	446158	1191384	25326.84	176948	203518	2144671	42170.84	63	1273.926
2793992	1592927	9712	1397.443	1675538	824442	18230	3149.703	83	1273.980
660201	1091534	130041	87105.1	329018	447791	262189	146479	72	1277.655
1354955	1389789	1105188	15169.45	498186	485411	1700632	24604.05	64	1284.086
2645477	1398506	27559	703.2599	1770463	749859	75462	1828.018	89	1288.189
2449751	1257250	26324	810.9764	1522104	661231	65826	1835.639	87	1295.422
2705017	1982069	25296	395.9056	1874290	1025339	76601	722.1161	93	1315.205
1750557	851406	18863	534.6143	1070123	393028	40006	841.1366	79	1319.423
3182674	1862976	45264	1023.51	2214462	1073113	108184	2745.323	90	1324.122
732634	1495616	335313	205309.5	493136	769895	810843	404598.7	83	1334.289
2454340	1339912	9407	470.3327	1566973	741786	34168	1619.225	89	1343.360
2367430	1124730	21673	378.2553	1439468	564116	57213	401.0493	85	1345.593
1684301	773071	12722	230.3042	1033631	337774	25421	818.9181	72	1345.895
3007909	1485789	8700	645.07	1917452	759502	32061	1337.422	83	1346.471
1390526	957507	19662	343.6382	890995	503552	58259	925.5299	81	1347.090
2003369	1155234	10004	668.4244	1284957	550908	36908	1394.939	85	1348.334
833337	1095735	1613013	108621.4	398204	453603	2858414	178769.2	60	1348.380
2698941	1387841	9082	685.1002	1767609	740148	35819	770.6459	88	1350.158
2699075	1403129	22343	722.8423	3216004	1277159	108758	2180.724	175	1351.349
2043373	1300448	22826	477.3386	1387905	660982	68056	1486.742	83	1351.720
1784913	967188	11967	391.9487	1087119	438892	28873	915.1753	77	1352.173
2343863	952497	33754	1423.799	1321351	477439	68868	2385.895	76	1352.328
2756449	1557801	156127	3289.325	1793367	863440	284836	5732.1	84	1352.613
2005238	991268	12336	685.8496	1249090	484864	27295	1241.25	70	1352.720
2949494	1945970	51030	1375.783	2300853	1266671	105447	3183.177	97	1354.170
2759562	1820787	12534	486.3574	1737113	872231	32074	1492.551	82	1355.058
2006223	1215713	205971	4033.773	1398516	671188	357461	7263.362	89	1355.706
2550954	1297546	94805	5049.561	1766280	847533	173472	8799.379	85	1355.805
2138117	945541	12849	277.0289	1448282	453623	37681	887.7041	83	1356.278
2918677	1527848	67665	2277.007	1852425	833819	168957	4282.088	86	1357.816
2164268	984461	8468	334.4548	1340607	568796	29879	668.4119	85	1358.743
1776483	977039	22382	375.2302	1045920	446581	44702	1301.382	77	1361.852
1464884	907348	17261	579.1421	870253	425898	39087	1468.381	77	1362.415
140452	459581	39431	10662.88	61726	191873	67441	18847.24	51	1362.841
1675567	909854	13782	1037.77	968004	421394	28881	2515.024	75	1363.557
2582909	1222138	12131	778.3491	1563618	662713	42593	2162.867	87	1366.369
1594602	686598	5005	177.7805	956232	325836	16779	575.5019	80	1367.029
1105931	556991	7003	184.2683	587514	207033	13742	-33.4738	68	1367.477
2432995	1543291	19633	1029.811	1557336	732560	32929	1950.517	79	1367.546
2557394	1381079	79837	2550.456	1754836	739110	141698	4473.658	88	1368.500
2292278	1357577	21742	1133.326	1453479	683298	53514	2012.335	74	1368.651
2797904	1811906	15978	927.7658	1786510	921348	31630	1071.443	83	1369.206
3120540	2079886	11044	173.7684	1938560	1117635	28066	704.3026	88	1374.838
2859310	2172383	11394	2091.403	1936613	1115084	34279	4077.252	93	1378.695
2128479	1294372	24490	575.889	1399275	716558	60359	1376.34	86	1380.079
1763752	806185	11758	259.0238	1075395	347404	29858	693.4338	78	1389.258
2191805	1001590	36361	1087.652	1364596	524573	75244	1539.388	81	1392.424
1777226	810112	7334	259.6374	994666	319497	16514	420.6354	75	1395.409
353971	438623	65347	27208.57	127546	170248	127844	44371.25	60	1400.347
2192786	1511711	36956	1712.032	1300232	670861	91547	3393.387	80	1420.394
1623175	768506	13458	518.3938	956979	303558	27856	829.5216	75	1421.997
238609	15203	187	-145.9093	72853	4339	-208	-305.0688	45	1455.291
1805187	912187	8266	478.5226	1072288	424591	26913	651.2193	81	1456.145
1939708	1321246	10755	600.3555	1314609	598369	29933	1368.641	83	1459.240
1866469	1056614	34177	880.9297	1173008	532290	63882	1874.38	83	1460.876
3233837	2044873	28961	1584.512	2654687	1459168	109973	4315.885	106	1461.141
2566690	1480078	26454	906.2694	1687137	748264	61691	1419.665	87	1462.546
1941663	1098890	23203	832.0883	1159651	486451	44153	1141.383	71	1462.785
1936379	791664	9033	202.1513	1173458	334337	18676	420.5236	78	1466.837
2767461	1620327	17875	596.7875	2036411	969962	56662	2295.338	94	1467.137
1450072	768072	27738	851.5018	908298	360246	67099	1169.454	74	1467.593
1845068	838020	3997	406.8317	1123196	398323	9314	1202.715	77	1469.504
2674885	1180225	28604	1021.884	1719206	660175	70256	2604.162	78	1469.531
3322946	1994915	12106	812.9466	2536752	1081626	53807	1532.173	101	1472.561
2234935	1741090	15718	421.1798	1483843	839832	31550	803.955	87	1473.844
1688398	1093583	1222857	112217.9	637885	377683	1812166	158898.3	65	1475.353
2088912	1317078	10250	531.025	1476538	658744	39700	1153.17	90	1475.759
2671682	1296871	18220	798.142	1613709	616214	48328	1960.601	82	1477.409
2893647	1406343	21771	1088.153	1798332	828287	66903	1887.658	85	1477.508
3141931	1504212	9321	1243.708	1959191	754774	19190	2957.559	81	1479.285
2645617	1902661	21132	1024.105	1719475	1009925	57271	2609.703	76	1479.335
2146772	1208506	10327	307.9447	1384695	583293	22310	1354.591	81	1479.992
332445	243741	7511	174.1671	173522	150950	16503	51.2183	77	1484.432
2380841	1115079	29190	374.559	1502339	528495	44422	310.6742	82	1485.345
2430679	1129449	7315	214.3715	1526340	520693	20788	900.6068	82	1486.392
2277326	1216136	26403	836.6083	1382032	585421	56226	2052.079	80	1486.908
2416237	1561515	1029146	15478.89	1619564	909850	1576104	24985.63	86	1487.116
2110533	1241700	6802	594.1922	1507256	721869	23092	1464.061	91	1488.479
2138329	1921030	63442	1996.696	1373245	961034	96426	3454.299	86	1490.339
2842897	1401104	10092	802.7612	1917069	739895	31875	1063.188	91	1491.851
1518743	733379	9392	186.4912	981885	340320	18253	327.3933	83	1494.158
1861167	963895	30665	975.3065	1147577	459879	48388	1682.967	82	1494.936
546219	639530	540364	237600.6	250702	251956	916672	349496.9	64	1497.662
802433	1769292	494537	246722.1	427653	897335	1301578	390526.9	77	1497.730
343038	291475	56528	1641.621	146550	96031	92757	2237.268	60	1503.196
1765747	1015518	14341	1216.33	1082083	440748	32151	2124.471	77	1506.726
2527612	1605647	21363	876.8643	1609453	779656	61003	1822.668	88	1508.224
3015921	1507509	42265	1224.067	2085075	994650	126326	3321.689	92	1509.334
2079180	978033	5058	388.1538	1129548	431133	9807	539.7727	76	1515.584
2345623	1158171	13795	717.8995	1464838	710324	43908	1861.639	91	1519.481
2988692	1485730	18986	612.9146	1886152	899464	58637	1345.136	90	1520.051
1842617	1329416	11342	1982.886	1268445	695346	30509	3052.755	85	1531.671
2137656	1165900	10772	547.9092	1340880	579757	26141	1573.31	83	1533.677
1968715	985329	8563	602.7843	1253514	475228	21625	1163.162	83	1536.251
2702027	1980164	19749	956.1189	1846118	1087017	47578	1264.526	93	1548.229
2107117	1338647	17259	694.4299	1347377	662721	38497	1217.282	83	1561.969
2284551	1197294	9971	461.1731	1467511	599278	29316	761.4276	83	1564.654
2016207	843740	13863	347.1143	1186185	367562	26867	746.8387	76	1569.888
2861770	2038630	22449	1343.589	1648545	943593	54067	2133.759	76	1570.481
2247462	1407956	8286	714.6446	1509629	721659	23313	1637.259	86	1571.543
3391203	2268191	19259	1720.63	2506815	1258625	70801	2877.736	111	1571.971
2375285	1269865	40768	451.4848	1580483	617867	59155	535.5955	85	1572.862
942523	1723132	397635	13143.32	737196	1005970	861653	43000.13	92	1573.512
1892117	1865148	1097779	8844.602	1537232	1334563	1934667	16644.42	108	1574.419
1456906	905130	6694	90.7334	1067220	530652	26139	265.5979	102	1575.689
2157259	1027554	12140	530.054	1331358	460345	28280	1236.508	78	1576.513
129057	102628	2573	94.7453	39468	38284	3325	217.5325	37	1576.802
2047372	1291302	17542	359.7062	1356125	649097	61681	1141.104	87	1577.298
3705450	2426674	66750	2040.675	2333439	1495904	143228	3117.491	93	1578.289
2291663	1132723	21685	1117.528	1682912	841859	82962	3388.768	102	1580.479
1880874	1072539	13251	549.1811	1635751	755207	46363	2098.364	109	1581.506
2968340	1656345	47464	1753.93	1899888	871394	126151	4048.871	85	1582.447
1979418	1051437	17314	254.5154	1271392	508109	52379	-593.3381	86	1583.473
2098166	957404	11557	320.9477	1312496	496903	35031	571.0391	84	1584.868
1801484	764469	12348	191.1228	1017390	318429	34972	-168.4708	76	1585.476
266990	48205	11267	22.6787	87741	13687	15594	122.0234	48	1588.539
1543558	710460	17489	504.3329	963173	322685	35287	1369.201	80	1589.770
2646295	1183197	20833	830.1313	1536209	645958	51705	1902.651	80	1591.628
2462392	1065266	23815	568.0215	1472133	501750	58056	679.7416	75	1591.807
2032533	1323729	5151	478.7711	1183376	608260	8692	986.2212	80	1601.504
925506	400455	2697	216.9017	407229	140622	3183	399.9663	65	1605.122
1499654	679289	8722	250.9042	809266	271223	19016	100.5976	73	1610.280
2727226	1346806	275374	20329.68	1782098	868981	450032	30584.39	90	1615.557
122297	14699	229	-118.9531	33312	4229	302	-291.4578	37	1617.728
182020	285119	278155	4119.496	83814	109725	421987	6726.071	56	1620.614
2201841	1062852	10635	575.6235	1237604	454752	23860	949.546	78	1624.314
2114185	1036541	15065	383.1465	1255112	470043	28681	1772.804	80	1635.816
1904705	1047508	16156	476.1516	1101713	443456	32875	1177.287	75	1636.407
2728049	2520352	16972	605.7292	1782958	1421050	51967	1428.949	88	1669.677
2298846	1209751	11434	537.6474	1506570	597773	28256	1555.962	87	1673.156
2022040	1091299	11138	446.2418	1253785	546303	31902	1052.302	83	1674.023
187988	17214	394	143.3034	51621	3651	543	221.8623	35	1674.346
2221855	1063874	7315	529.3715	1381407	484052	13640	960.204	81	1679.639
1860525	1170784	8015	299.6415	1276890	617167	31966	512.0926	85	1680.274
1909485	825519	13204	424.9444	1137853	395073	37461	338.3621	77	1680.554
2485039	1001615	14103	417.5783	1494084	456861	36009	676.3049	80	1681.643
2480546	1546529	13016	2249.998	1661869	796742	31785	4774.139	83	1682.418
1803073	1226236	861847	47757.21	1173039	901015	1458504	85955.27	95	1683.674
2104192	1114062	12140	196.054	1339428	529487	38395	272.9595	83	1685.761
3193988	1433056	10498	1051.338	1984725	803868	37042	2138.656	84	1685.910
1867584	763389	10992	593.2512	1117781	354738	32881	340.4241	81	1687.613
2092693	1310790	18647	5413.697	1389786	764844	63425	8233.143	85	1687.743
2637875	2181694	18965	1038.937	1954315	1225508	71603	1701.328	98	1690.768
2558193	1219108	13374	492.4814	1689691	614828	43212	852.7932	80	1690.937
100826	139029	151	282.2711	24923	45672	133	389.8613	28	1691.321
2932692	1099298	17484	616.0524	2205019	934869	72399	1486.784	104	1691.521
1481654	780930	14171	584.7931	814460	331287	25633	1299.411	64	1691.665
2448767	1509088	15312	444.6032	1545012	752886	48750	508.875	85	1692.679
2476801	1746745	25288	716.0568	1771932	954410	79388	1598.067	87	1692.790
2687155	1464879	39291	755.0251	1754809	806532	94426	2373.099	80	1693.048
1534036	699542	4509	382.1549	1020152	422437	11193	921.3273	90	1695.885
2358216	1090136	6381	394.7741	1390834	523107	18698	687.3578	81	1696.511
2517444	1335094	19353	317.1033	1647249	693271	63800	107.18	86	1696.936
1048619	509174	403154	68132.14	426486	172601	616269	97699.89	52	1697.018
2649438	2050855	13534	889.4574	1639645	1062102	48818	1321.09	86	1697.329
2341372	1371491	12897	527.1217	1478874	618010	24921	1677.868	82	1699.006
2435415	916700	9480	456.828	1500925	417601	20800	1263.88	77	1699.390
2421144	1289567	10528	662.0208	1426053	654798	20126	1908.869	86	1700.437
1997898	924637	19227	431.2347	1104320	360402	33894	1341.653	75	1703.683
2806198	1563945	18466	769.7426	1762110	879700	45486	1315.565	85	1711.360
2660884	1453403	15755	545.8555	1778760	751129	49712	1690.443	88	1712.532
2269163	1273370	207973	5367.685	1279823	559002	311982	8313.79	76	1713.326
437171	123600	3840	90.424	162960	36296	5496	206.1256	52	1713.804
2457246	1319257	12873	882.5753	2061739	966722	48579	2171.482	106	1715.257
2215552	1102968	11761	238.5921	1828291	814542	52978	724.4658	106	1715.605
186768	56948	575	299.2575	74445	19233	557	406.8477	49	1716.248
169257	39198	8857	69.4777	52881	11666	11575	193.3575	44	1717.114
2550067	1578693	67814	906.5654	1624710	741099	125945	1871.515	83	1718.261
2637379	1161825	12309	1203.735	1587581	603663	32739	2037.858	83	1722.939
117204	27459	2994	-142.8366	47488	8404	5232	-131.8848	47	1723.856
2811345	1722834	50518	1530.46	1724765	761913	94936	2994.71	81	1734.394
1867648	843313	256400	3743.04	1074509	327560	481587	6798.631	68	1734.550
1746959	843202	11354	429.1594	1026230	344772	23869	457.2509	75	1735.576
2876649	1699533	30170	691.537	1983074	947722	86459	1591.55	86	1736.110
193208	56415	4486	106.4646	55940	15558	6233	250.0713	42	1742.162
2211428	1313831	8197	399.4517	1538169	696585	26830	1440.163	91	1749.188
1707841	926691	9745	332.6945	1040475	400929	20997	588.5317	79	1757.928
2983825	1246980	96004	12546.02	2152314	983866	345804	38742.8	143	1760.263
3097146	1740843	1145181	69233.45	2905149	1423646	1977493	114249.8	117	1774.119
2303815	1101126	7701	601.8261	1313908	472172	25284	1496.632	79	1777.271
2845542	2100452	32901	1058.546	2142527	1296155	87063	2380.634	93	1779.290
2769796	1092134	8940	561.534	1835466	635052	24825	724.6825	90	1781.146
2328054	1393372	28076	791.8636	1592032	702889	80381	1522.174	91	1782.865
2462291	1452087	9982	465.5902	1477050	650104	35228	-226.3092	84	1783.979
2069359	1134838	10213	3270.349	1226009	527405	20494	4436.914	79	1786.623
1930435	918204	12024	347.7464	2148511	811600	37001	767.5561	117	1787.490
2152280	1071168	16247	659.0567	1383619	497558	41838	982.5118	76	1787.647
2976016	1841790	26397	1196.472	2105505	1206587	87922	2578.024	93	1790.695
1617982	959639	9973	454.8853	1200112	557229	35123	569.8003	93	1790.998
1674512	902465	26176	627.2736	1018525	409565	48357	1388.428	77	1794.330
1957936	943450	10834	490.9874	1294009	445257	30228	605.1908	86	1795.900
1121898	1681921	52116	1101.508	1017462	1006985	167146	3352.691	96	1796.371
1841512	897614	6243	726.6323	1121493	381181	7510	1603.311	77	1796.742
2589707	1083549	6550	712.455	1569662	524667	12147	2200.047	78	1796.873
2043820	1516448	30825	761.2825	2696152	1297465	109118	3076.92	143	1797.174
2670446	1090598	15593	531.1673	1713188	603815	44415	1174.682	85	1798.180
2262223	1149250	18779	795.7019	1599424	664004	60211	1691.637	91	1798.992
1804074	1924300	974264	114486.4	1734671	1535623	1714161	207928.2	111	1799.386
2288235	1220941	11776	489.4336	1387981	537842	20899	1389.634	80	1800.458
2079854	1196873	9831	311.3191	1220867	613313	33000	815.3	77	1800.777
2172595	1228102	16670	198.187	1449124	674310	49736	1336.99	89	1802.146
2754952	1521089	16227	598.9347	1712817	792925	53400	1514.74	89	1803.623
1727419	611048	8987	270.7707	880123	246643	23957	48.5877	71	1804.393
153507	184919	489763	7375.104	58201	70377	764751	11639.33	49	1805.063
1960548	1041834	12993	323.3073	1212000	552342	38609	829.1649	86	1805.615
1940224	962438	11919	366.8559	1257406	482970	35981	796.3341	86	1811.515
1941347	989075	8932	229.6852	1203448	463507	24338	228.7618	82	1817.274
2554182	2012669	17552	409.2672	1678260	1097233	59734	1018.277	95	1822.100
2367892	1262750	11200	307.32	1503053	726339	34541	528.5501	83	1829.204
2170384	1200935	31922	483.4242	1438307	625336	73350	1288.935	87	1840.797
1879387	921061	8268	413.2348	1186419	443717	22787	1062.951	80	1843.768
121708	138938	103783	3024.626	38529	42149	133621	3532.938	41	1855.032
2466909	1280337	20091	213.9051	1660346	672705	47559	743.2599	84	1857.717
2164752	1267151	10101	1107.466	1423792	656911	30301	2543.686	88	1859.118
281270	600722	280005	7715.28	129227	275599	570601	15670.52	68	1864.134
2952853	1414471	37173	1414.805	1829734	721633	79786	2782.795	82	1872.347
2224297	1106868	11426	388.7986	1402635	606598	30830	902.563	86	1882.085
2469439	1089246	24274	1069.971	1427393	547461	60074	2266.351	81	1894.778
110985	221437	120019	10237.27	53123	76766	188622	15075.29	52	1896.741
1965608	1187714	14279	440.2519	1298468	572745	41723	989.0603	84	1896.978
1849081	945927	13122	762.7442	1086265	456876	19389	1699.923	81	1899.334
263541	134095	15671	261.9431	108536	65653	29295	-270.5505	65	1900.263
1475678	595480	6387	97.9107	809691	236909	10955	25.5755	72	1903.226
2036280	1148168	14963	507.8243	1367589	633985	50600	1301.66	90	1906.412
2723025	1401997	16819	420.7459	1549453	682623	38433	1581.491	81	1906.611
1454197	685056	36571	3808.433	1421253	879205	197303	16306.1	146	1909.427
2264300	1079050	4833	547.5313	1444976	523209	7716	1227.668	82	1911.310
2653217	1049209	19374	490.0814	1589740	537354	52955	1414.776	82	1913.722
2545144	1558043	11112	451.9832	1676568	790502	31298	1218.218	84	1914.512
3019287	1907733	5917	648.5437	1929229	995547	13689	1093.153	86	1915.366
110395	19126	9898	-40.3222	29731	4949	12303	171.5983	34	1916.152
2880295	1748992	47748	929.0628	1863279	904209	87375	1890.738	84	1916.259
2336780	1328135	22521	998.2281	1626445	702679	67574	1134.101	92	1918.224
1896538	1342620	11976	469.6536	1209752	663470	21298	685.2178	83	1920.438
1871910	939250	8007	424.7927	1076710	385948	16266	870.3226	71	1920.591
2081889	952568	25262	691.7982	1307732	454139	67344	1809.198	81	1921.378
937168	224133	37736	350.7896	406379	74165	56567	989.0087	59	1921.754
2114533	1080932	59358	1544.384	1289896	566351	126996	2658.276	78	1922.193
2896312	1566373	16928	946.0608	1861442	878366	28766	2814.573	82	1922.602
2034677	844658	10061	628.2221	1194732	371706	22620	655.982	78	1924.947
2354293	1078702	17087	663.1807	1330378	512939	29980	1424.878	79	1926.351
1643642	770510	9993	380.0073	1011528	346980	24637	927.7357	73	1926.516
1374682	1392129	12938	459.2218	1092955	869417	40693	1329.277	97	1927.466
1866948	798764	12832	738.4752	1100446	365479	24516	1339.148	77	1940.485
1565177	1224233	8077	598.7197	1048336	564981	23712	959.8432	84	1942.200
2551630	1479542	30447	986.6767	1684865	726178	92186	1763.435	87	1949.690
2747570	1583429	18607	697.4527	1781161	796432	55204	1092.144	85	1959.980
2434285	1301848	20773	847.7653	1481604	623664	44152	1951.527	80	1982.589
2949172	1461810	12706	708.6066	2009097	780606	38050	1817.605	91	1995.164
1594689	823367	4337	168.9057	897114	346386	7972	-94.1708	73	1996.766
3121084	1592150	14817	870.8337	2134350	894855	46210	2058.381	90	1998.683
163457	8541	1538	79.6818	41250	470	1075	-83.6925	31	1999.048
3131084	1748631	8369	656.7009	2074718	934410	24337	986.9057	92	1999.546
1756638	1196546	18343	486.4423	1232221	657349	57711	729.3871	84	2000.018
2310707	1075284	11796	324.5556	1448143	550654	36341	390.5301	85	2001.792
1769253	956530	22394	1389.503	1033728	388638	49105	2455.791	70	2002.131
562806	800397	85856	59160.32	257269	392558	226887	128091	74	2002.758
1894182	1054911	4562	625.5282	1198311	490021	7725	920.3725	77	2002.909
1720176	889962	20400	71.44	974937	371411	43680	30.448	80	2003.862
2468275	1319257	8528	373.8208	1838226	713434	36514	251.6354	92	2004.485
2581644	1881311	15826	656.6386	1562602	806907	25217	404.2737	79	2005.005
138845	26676	429	-332.7331	57649	9463	15	-792.1585	49	2006.119
1831546	1043244	13514	653.3354	1150756	472273	27752	1461.487	81	2006.202
2084184	1083275	10342	668.7862	1299183	546788	38607	243.4527	87	2008.947
2367440	2725079	2121810	407881.5	3916150	3751175	7008357	1274790	184	2011.166
1325910	621322	1848	653.0728	834382	479849	3818	2578.59	88	2011.188
2645432	1229667	108600	2652.46	1649128	606500	162140	4099.054	82	2013.254
583188	885995	268623	7539.15	474106	553580	599196	17573.7	90	2014.295
481215	744369	697974	14964.54	212208	301428	1242761	26278.69	63	2017.369
2560579	822797	14248	138.7128	1527221	418043	37975	-73.6025	80	2017.541
1306507	812106	360917	63009.04	500709	268701	543115	99470.75	60	2018.088
1978647	949226	14507	360.4427	1289894	476772	46826	748.7386	85	2018.930
3094929	1945840	12419	1387.906	2007363	1043311	40320	2352.952	91	2020.291
2131050	976443	9555	667.0355	1394224	452361	22884	1264.992	83	2022.976
350541	1354628	267283	82188.98	185359	582683	622522	126574.1	66	2023.312
2390627	1445204	13948	676.8828	1443319	714602	42058	1809.854	85	2024.679
2484786	1872003	19250	735.925	1672084	928034	54803	1635.848	82	2025.081
2315126	1118407	11582	397.3502	1345134	527923	24382	788.4302	80	2026.148
1370636	685526	13785	533.3385	792706	285651	33124	939.4564	73	2026.900
109384	71536	388	-39.8332	30908	20740	459	-169.0501	37	2028.614
2254327	835324	15973	454.4853	1402979	389104	38773	307.5653	81	2028.872
2009898	1238031	14976	694.9536	1454352	649501	47375	718.7375	90	2029.782
2388184	1201443	18631	621.9991	1545996	624379	52660	1103.226	83	2030.374
774656	1618028	239995	106203.7	509851	846386	725777	185823.7	83	2031.618
1598739	754182	61543	1568.962	786441	268607	116209	1997.525	69	2032.246
2071194	1094887	19488	562.6768	1331448	504955	27088	1716.037	81	2035.521
1728686	1076812	23154	457.1394	1069603	547289	66440	1728.284	77	2035.632
1690465	849525	11995	336.9195	1052075	430998	30193	678.2273	82	2038.662
150384	94974	50118	1660.02	57703	36114	79159	2304.02	49	2039.311
2281182	1226363	9428	558.3108	1380576	591491	20698	1460.558	82	2039.426
3048459	1246527	5321	609.3081	1774385	625111	7399	1495.284	82	2042.120
2170730	753301	4694	388.5334	1182021	336106	7093	779.3173	78	2043.497
262503	83939	9181	623.8541	72247	23246	11515	772.9915	42	2045.496
1448086	739898	13548	597.4428	843442	321096	25962	1267.068	78	2046.080
2001851	974842	5688	371.4968	1086513	429047	9359	906.2399	79	2049.557
2075237	957392	9197	379.5517	1289015	462847	27038	397.2318	81	2054.605
2020617	1298232	10214	847.2054	1324495	678690	27667	1688.719	85	2062.360
2167864	1073196	14038	432.9318	1326380	556188	33237	659.1957	82	2067.222
1624170	954418	17205	501.2005	904391	493838	37187	1230.791	84	2104.929
1786847	919093	12616	609.5576	1133911	461446	39224	916.6664	83	2112.247
2396534	1165635	29162	1025.588	1538763	608682	61655	1809.845	83	2112.869
1615860	886037	11168	582.9248	920253	383140	21544	1255.818	66	2112.902
109548	231486	7368	406.7448	27808	62854	9290	732.169	29	2113.335
3501882	1827535	4877	644.1997	2280814	1014573	-7255	1206.995	91	2114.158
2971413	1845205	26391	909.3351	1670097	883329	57155	2364.396	81	2115.566
1838424	1243605	15644	175.8284	1308164	757447	62773	-204.0347	94	2116.947
2502714	1732502	28248	748.1128	1743108	1007127	69566	884.4526	78	2116.971
2315741	2080234	11341	494.0301	1599936	1034876	41429	526.3669	87	2121.315
2153746	1091577	6251	660.4811	1397906	529300	9344	1430.398	79	2121.673
2939408	1309975	21016	350.7976	1981363	675538	57731	739.5091	80	2121.705
2096382	1243065	31140	669.954	1293730	645218	69640	1373.804	75	2121.883
2099047	1410843	4153	422.3833	1256200	707324	7004	1290.124	86	2123.085
1394254	1288229	147566	12118.25	686073	584330	422205	25287.7	86	2126.614
2411173	1892512	21008	514.9488	1479571	896593	51641	928.8601	79	2127.252
1861767	706253	12697	576.9017	1191011	383336	36534	1909.757	77	2127.467
2136308	1730243	27702	2553.682	1317385	784037	83360	4733.496	85	2129.283
2515901	1542071	21169	936.7809	1606625	796367	65525	2004.953	85	2129.935
2463226	1146518	18964	894.0804	1503291	599219	47847	1295.817	79	2129.965
2113521	1392811	12741	345.5701	1277476	647327	36825	545.8825	78	2132.586
2165486	991213	12222	313.2542	1332246	455239	37180	824.798	81	2138.022
1802521	931793	7135	570.2735	992237	406703	12745	1188.995	69	2138.092
2053974	1127849	13118	425.3198	1339458	578038	40194	95.0834	87	2141.748
1963532	901742	17414	562.1254	1246155	449962	47819	960.8459	84	2143.286
2188697	975634	30197	909.6517	1339021	434119	55283	1927.776	76	2143.701
2059633	1806775	1113953	104538.2	2084588	1190996	1926801	157618.3	110	2143.819
2556626	1444901	10630	407.343	1736759	728026	25364	563.1204	79	2143.847
2552612	1056656	147258	3372.574	1918497	751208	453421	11499.72	96	2144.627
2216351	1307366	14084	893.3124	1497520	688773	40918	1900.9	89	2149.285
2336964	1790925	22674	572.2114	1465328	872159	58869	1552.751	86	2153.160
2433991	1122076	7044	307.3684	1515486	532515	19435	389.3035	84	2162.969
1795592	1021965	14073	574.8953	1078412	469679	30760	664.636	79	2191.348
1976689	929657	13180	461.398	1236940	421183	25235	1044.683	79	2204.179
4860648	4129489	1258002	143666.5	4792705	3266638	2857047	254657.9	126	2209.757
2198346	1030689	20417	424.9937	1237446	460298	46268	679.0348	77	2211.156
1391662	1041559	16519	409.9159	1044199	621647	61725	958.7725	98	2215.486
1648899	990627	17322	768.3642	1067673	437256	47535	1544.714	82	2217.440
1594213	1016819	9290	477.169	997626	513863	30932	882.8852	81	2218.271
2174995	1089457	21298	588.2178	1304237	505541	39348	884.8228	75	2219.040
2671211	1493540	14961	547.1121	1778099	801311	47282	718.1202	88	2220.003
2203700	1849573	10355	354.9155	1382585	825956	34370	704.157	79	2220.382
2451703	1100341	11534	460.2574	1540664	530023	34161	359.2321	84	2221.450
2823721	1605594	37643	1254.172	1684187	751286	78227	1082.135	80	2223.161
705712	746433	157259	230463.4	470807	723384	521059	450023.6	116	2223.714
1851531	1691887	23504	859.7744	1495347	926881	75962	2461.068	95	2224.572
2274453	1153076	13384	410.0424	1457899	570177	42132	1034.205	82	2224.857
1852649	816374	23251	460.1811	1138141	385832	53931	1666.329	70	2224.879
1743600	995602	23625	790.3625	1021637	456785	46559	1340.16	70	2225.074
311786	157164	77213	89476.05	113716	51877	116733	123240.1	54	2226.412
1984401	1108213	22175	821.0175	1330846	601890	81046	2102.481	88	2227.634
286711	316577	555214	20787.71	88745	97748	730755	34512.36	43	2227.976
2881930	1669752	20081	830.3441	2021074	966257	60593	1706.667	91	2229.244
2610946	1424471	23521	863.3281	1775395	862126	64717	1279.224	83	2229.516
2006144	985772	10885	147.6485	1230701	501276	24322	212.0642	83	2230.932
3025105	1152429	21086	577.7246	1759309	578674	48297	787.0617	82	2231.966
2201097	1425531	13024	536.8464	1550248	752788	47566	1321.253	85	2232.390
1556875	1080951	7437	357.8157	1032739	503641	26006	541.7366	85	2236.601
1817659	1056215	9848	567.8728	1152148	474761	30884	371.7924	85	2238.547
1971463	1111547	4767	427.0287	1287465	521127	6399	-134.8161	80	2239.252
111383	65659	4615	297.9015	27637	16747	5614	553.1454	29	2239.453
1749253	1091957	7420	471.262	1204497	550292	28897	608.7217	88	2240.280
2150629	1292408	51067	1386.459	2359575	1238095	139106	4961.646	122	2241.491
2588326	1457243	23642	885.9162	1609669	783554	69053	2342.273	88	2242.450
3190998	1309339	7465	467.7865	2026693	697999	18445	1427.765	87	2246.055
2277812	959866	16729	462.6969	1347781	452674	32201	1449.276	80	2249.662
3309923	1469905	31432	1057.935	1968628	715453	73265	2217.167	82	2250.959
2753593	1334297	27529	1143.577	1729404	693521	66152	2119.727	87	2253.232
2456855	1939645	22361	659.2521	1935877	1220919	79361	2209.952	101	2255.298
2579077	1349103	14119	427.2759	1580692	681386	38309	545.3349	83	2291.759
2180651	1355876	7196	387.4956	1372479	690919	21267	458.6787	83	2293.868
2428277	1079968	11807	156.9727	1563013	566821	41752	122.8872	86	2324.684
1587676	1206289	13841	282.2801	1326315	762142	52632	1297.255	95	2325.264
2234876	1080410	16815	599.3215	1238467	524350	40671	1379.443	78	2326.814
1894676	1161897	15465	462.5865	1284697	624552	52112	936.0832	87	2327.555
1986571	1507161	14040	585.644	1512073	896231	62179	757.4419	98	2328.739
2053466	1019469	12713	543.5993	1268216	509896	31422	1614.374	74	2328.798
2509226	2267360	9699	619.3139	1750871	1218254	16291	1907.725	91	2331.162
3027357	1585111	22939	896.0779	2059725	978113	72475	1672.848	92	2332.588
139682	36258	1007	94.0927	40549	10771	1585	282.9185	41	2337.789
2479398	1009477	9667	953.9187	1394387	441223	31229	1720.147	80	2338.767
1362191	416460	26850	252.285	717408	176582	47436	172.9596	70	2341.611
233265	119693	89317	1692.284	66303	34549	115893	2109.997	42	2342.305
1910088	1172238	10907	194.4827	1314880	612283	43465	153.3865	90	2345.049
3176670	1588278	22356	570.9716	2066559	975790	64640	1116.304	87	2347.793
2373035	764452	11104	417.1344	1438030	347642	31834	760.0874	80	2348.939
2280741	1185110	37081	711.0441	1510721	620300	86180	2298.698	89	2350.974
146119	33711	62627	1165.975	40752	11110	92596	1989.436	42	2353.965
1810902	1058674	135664	4686.95	1112289	546006	197255	6845.005	82	2354.531
2562992	1787943	18750	609.875	1784522	974640	62897	1085.122	90	2357.410
1653311	940628	20526	250.3086	968660	380772	43409	181.4449	68	2357.496
739647	437642	18028	684.7708	346960	212685	34411	1576.257	65	2357.596
2325351	1118124	6721	337.8481	1476700	619067	13389	738.3229	85	2361.478
2287024	1679890	37299	973.6739	1541934	940499	90907	2429.483	88	2362.988
322997	203156	318302	4327.342	100148	60107	410386	6141.455	49	2366.725
2734068	940799	11249	784.2689	1756264	481740	35776	1288.834	86	2369.759
1090224	875372	51922	949.4242	759118	472157	138355	2563.716	85	2379.167
2219633	1152903	28091	1068.705	1396266	517732	56476	1385.104	80	2379.854
1826171	1124415	7403	72.7083	1002165	505757	18910	237.851	76	2384.535
2404373	1957534	26048	3746.693	1602507	903208	65356	7158.271	84	2392.968
1827249	824648	14017	497.9537	1048656	340351	27329	873.3569	76	2412.790
2461439	1425631	40060	718.366	1592803	829892	84159	1404.52	84	2432.263
2346249	1206878	12924	452.2364	1353838	525641	31112	654.9832	79	2434.159
1896646	1363860	574439	100068.2	1173793	803958	903048	147991.4	92	2437.958
2142676	1060886	16549	765.5989	1929991	771632	80278	2355.996	114	2439.386
701194	1015715	769268	90962.34	366376	404897	1317099	134170.5	66	2440.094
2128069	934133	11888	740.3168	1279131	429868	28409	1636.945	79	2441.348
2256068	1505231	39181	1395.854	1402893	752944	92093	3091.817	80	2442.924
2306581	1457632	35840	739.624	1657331	808179	91243	1276.132	89	2443.707
2170294	1170418	24501	439.3061	1623967	724170	64465	1279.486	88	2443.860
2569439	1478426	110398	42535.73	1765651	816291	246012	115844.9	79	2443.933
2862337	1392946	28619	3216.726	1823146	730655	70662	16569.74	83	2448.173
2977851	1718803	9984	721.3024	2124169	876754	25015	1771.342	84	2448.341
698418	1976759	210203	100537.8	423955	903467	474392	179748	80	2449.669
2174089	1426134	16440	685.284	1326130	718810	52076	1761.264	84	2450.271
2502903	1375334	17778	755.7458	1721481	679151	49184	1534.422	85	2451.844
1657900	818169	93634	1506.067	968869	361340	125494	2071.413	77	2453.748
1782262	1633887	10482	368.6402	1476060	945349	32451	403.3011	93	2458.017
2304397	1573701	13717	834.1237	1571161	912931	40980	1321.978	88	2458.320
136495	17890	7055	65.7855	34443	2929	8978	53.0658	30	2458.715
1802834	981945	10832	442.2752	1231558	504521	36597	765.6917	86	2461.041
2615710	2225716	26715	984.7115	1848270	1078003	82050	2013.005	88	2464.037
2223795	1855572	19431	609.8791	1324486	759059	39434	1799.447	77	2467.981
2990095	1861045	13179	791.5419	2093188	1114385	31642	1654.716	92	2468.606
308851	362145	64411	10971.26	88850	105190	88562	13936.93	41	2469.099
2604419	1533982	33864	609.9704	2391472	1077515	92139	1616.198	112	2470.658
2384196	1083116	14704	542.0944	1565515	544122	44846	1306.661	87	2473.041
2512380	1269248	12647	370.0967	1709838	640323	30582	1360.25	85	2474.042
2001901	1106593	14406	313.9766	1241835	512240	34810	836.841	82	2474.731
2685256	1609222	37077	1154.62	1705758	948759	88864	2839.47	90	2479.401
1673996	940374	14495	736.1695	1010500	441067	36062	1239.678	81	2482.170
2317224	1464323	9329	321.5569	2248560	1101756	35851	386.0411	116	2489.236
1726216	1213954	18906	478.4266	1082362	558431	44760	917.036	80	2494.446
1806720	992607	7701	531.8261	1195338	471706	23425	1177.142	84	2502.421
2406701	1372563	13223	561.2103	1684023	806577	48690	1416.509	92	2538.103
2407767	1392741	14595	647.7795	1414979	681556	26711	1364.287	77	2540.324
2458209	1634709	14708	234.5188	1725598	844021	51263	1594.254	92	2541.493
2136717	894158	11504	385.5744	1301713	423843	31144	188.3784	73	2541.697
2343129	1506133	15533	1021.801	1659233	779466	41565	1708.797	81	2541.799
977055	942638	13956	3243.732	784341	609328	35300	8354.33	93	2542.861
857525	1385014	23670	1122.887	1102164	1483418	100626	3169.919	136	2544.225
3137908	1705662	240123	4661.3	3373095	1708873	429197	9084.552	135	2544.820
737096	1350818	531937	142534.3	364944	703660	1194175	270966.2	60	2544.838
2484703	1305161	12955	639.7755	1651149	646415	26984	1948.002	83	2545.508
2140298	696211	12446	284.0206	1224160	294370	27056	871.6416	70	2545.853
2372892	1034081	28073	126.2953	1448717	513750	64147	31.2467	81	2546.653
2739502	974151	9743	325.9823	1603136	454998	13911	248.2071	84	2548.583
2332894	1211703	19461	689.5621	1495006	585992	55037	1849.176	86	2550.112
2291342	1354260	17585	1194.519	1594857	747320	49183	3585.566	88	2550.492
1898087	1258790	29436	591.1596	2254513	1285137	106159	2949.72	125	2550.887
1696621	765844	7514	515.7354	949756	323700	22788	613.8068	71	2551.760
3073102	1711037	18078	1169.576	2333752	1013039	51406	3663.677	88	2551.895
120603	11072	869	-53.0491	33647	2823	1683	-196.1837	36	2552.729
2318778	1252506	9737	253.8457	1516479	633290	15048	-21.4072	82	2552.792
2105852	925361	4001	474.2561	1040544	392880	7676	524.4236	72	2555.050
2400572	1005534	17003	570.2683	1451382	481732	35070	835.427	82	2557.330
149345	14152	1396	-14.8844	32771	2160	1475	60.7475	25	2557.449
2491562	1243190	9801	241.6361	1674628	716478	36783	783.9263	93	2558.557
2305646	747881	19072	396.5392	1234953	314565	34778	162.4458	73	2559.199
1934853	1734832	26767	321.2287	1312117	1211306	90991	534.3951	104	2561.491
2168723	1486944	72944	2274.358	1439320	719917	138418	4360.65	83	2562.270
2026046	1022319	6753	424.2433	1252748	487686	15080	430.988	82	2563.703
2173961	884573	38320	1001.752	1315683	426059	82468	2296.855	72	2563.778
3250394	1752970	10590	777.099	2110126	873190	23774	1250.921	84	2564.289
2583974	1199233	35140	974.354	1608843	578770	58557	2621.648	85	2567.244
2256701	1237093	62228	1617.391	1468229	587301	92252	2229.937	80	2567.784
2848880	1347634	27865	285.2265	1767704	757933	82031	565.7391	86	2568.256
565754	1375176	337489	111747.3	306422	629708	713120	177194	73	2569.198
1782580	988550	12532	345.6452	1215061	528481	43627	857.0747	87	2570.506
1776036	944445	28315	639.4715	1127888	453116	39457	1242.138	80	2571.149
2092316	1699259	19203	381.6883	1478473	906491	72832	744.4752	93	2574.263
1912843	868610	6184	245.1224	1137041	421283	12419	118.9059	77	2582.260
2594424	1140570	28445	555.7645	1608093	583934	67046	977.0806	84	2594.445
2054492	1191379	23229	402.3469	1273681	578362	49332	1231.125	82	2603.645
2261793	1147393	22033	614.4513	1457179	554889	39391	1157.635	84	2612.729
2340997	1149777	22022	367.0342	1442587	525864	46828	810.4508	79	2613.762
2906569	1696371	29560	1224.316	1971717	895085	61885	2504.749	89	2626.951
2739933	1478981	47291	1093.825	1798159	756253	111527	2011.265	84	2631.432
3035057	1838293	88926	20355.55	2596005	1312628	221864	37645.77	112	2638.386
2388645	1243533	15397	674.3717	1622484	631240	33262	1579.598	87	2640.215
1979668	1155094	9162	136.5882	1215316	579742	30159	-83.8801	85	2648.819
2744215	1208191	15273	578.2153	1820033	617661	47011	1197.117	86	2649.576
2287647	1925770	14505	429.7305	1502304	937119	46623	1221.95	84	2652.353
1550004	775794	14459	330.3499	1492187	634994	41194	1112.183	106	2653.645
205811	729744	703	-246.1617	62194	207838	-283	-474.2763	46	2655.754
2783307	1669045	67389	1662.723	1883557	1019552	160280	4541.708	96	2656.344
1992387	940878	5838	186.9118	1253551	441806	13708	352.4188	81	2660.468
2353143	853651	34473	1130.335	1328573	387570	62141	2273.91	76	2661.120
1790448	919780	10545	223.5745	1209746	440008	39513	70.0793	85	2661.932
1931348	845578	9895	296.1095	1110595	369348	20337	368.5057	76	2662.883
3073847	2194570	18884	646.5924	3215793	1746647	113177	1815.83	137	2663.731
2722284	1297235	13280	490.008	1875776	710316	44958	1608.544	80	2663.859
2120930	1120024	15804	456.8044	1357498	539381	43309	910.8349	79	2664.452
1389182	735839	5329	335.1569	801314	293274	10952	928.0072	73	2667.643
2058985	1524972	14759	449.1799	1421325	716992	30893	993.4973	85	2669.495
2208740	1041930	12371	561.8131	1442030	560169	35878	1138.156	86	2672.634
2179548	1084239	13219	648.7859	1284859	486182	24768	1438.885	79	2673.285
1898829	1083200	13315	652.9715	1122312	508633	18518	1331.26	77	2673.449
2264459	1289410	13084	755.2124	1542152	720779	43718	2229.98	88	2674.662
2624316	1124800	25007	914.4927	1701436	526396	64269	1613.691	81	2675.180
2735064	1235431	12697	640.9017	1786808	695504	41773	1614.865	89	2679.359
2436815	1426080	27172	876.9492	1526223	752584	60036	2614.82	84	2680.211
2954118	1653851	11011	484.5171	1951284	872218	23310	766.691	88	2682.938
2196856	1695065	23788	508.9068	1535844	950940	77826	2250.839	86	2683.494
122546	10261	2451	26.3011	32610	1990	3353	-5.4967	33	2684.151
2306685	1176366	16166	928.7126	1398177	591753	29541	1776.05	77	2684.215
2622227	1374161	25374	879.6814	1789317	787118	71723	1044.06	83	2684.398
925291	1616637	2203149	131700.9	544788	733038	4102663	243868.8	76	2688.224
1932932	1019899	12659	331.3699	1207034	482832	35192	1280.871	82	2689.995
1982771	1000405	26273	202.3153	1174224	439642	54621	757.0381	79	2693.364
2274929	1182667	11955	349.6755	1372706	561138	31093	543.7173	81	2717.522
2882098	2177326	19328	1286.701	2063326	1347038	68729	2914.897	100	2718.643
1766157	698494	7232	471.3152	966301	306781	13406	935.8766	77	2736.062
887683	1448102	956199	79719.96	434963	674546	1831254	132438.5	71	2738.191
2323576	1593216	10752	579.7872	2048802	1260943	54121	2176.988	132	2741.143
3207224	1375178	23128	872.8808	1869850	759139	60256	1825.162	76	2741.161
137779	23035	879	17.5119	44695	6527	1007	-46.9073	43	2750.031
1706599	813918	11016	440.7976	1004905	369387	27203	659.4883	77	2751.474
2196232	1039957	7336	550.3496	1393582	504706	16270	1314.747	82	2758.377
2198449	1732812	23397	1671.172	1665190	1010465	64325	3793.633	95	2759.320
2101878	1177202	11945	620.1145	1479373	636132	38527	1511.965	84	2759.551
440288	598937	335987	3067.471	165691	211092	503673	4857.455	59	2765.309
1830232	930654	15750	374.575	1146189	398286	36920	367.212	79	2765.688
1777767	843278	7974	594.5414	1179880	397335	28105	1044.691	85	2773.690
3052524	1804067	27494	681.6134	1961328	894882	79569	1133.021	84	2775.021
368378	121966	1713	228.4993	142532	51673	2569	609.3209	75	2776.958
732064	686310	7866	283.0826	838351	612971	43346	488.5106	116	2779.596
1889149	1247731	18085	734.5685	1247863	584711	47459	1638.65	83	2781.034
3457754	1828199	48113	6846.539	2068156	1049133	135826	10416.64	92	2782.980
2184768	1295110	34000	1521.4	1415189	659965	64702	3271.382	78	2783.430
1578749	611994	1153	364.0833	870808	249247	871	260.6631	70	2784.006
2329916	942687	44783	756.7263	1344110	444688	79597	932.9917	78	2785.615
2116761	1183257	21983	531.6463	1386047	627903	59213	722.2493	89	2789.568
2306160	1145539	65643	875.9723	1394342	551872	101369	1102.001	82	2791.131
2533676	1647366	9728	617.1408	1572309	753940	22140	863.054	80	2797.008
2180564	1303900	29074	1031.251	1291167	544036	65951	2362.651	77	2800.091
2829215	1791692	52141	1280.91	2049046	937465	113530	2294.033	90	2805.968
2394593	1191606	14507	669.4427	1531801	593319	41581	1212.494	82	2813.797
2681490	1510661	20187	354.0907	1666068	783934	52398	914.9278	81	2814.470
2678044	1335570	24575	714.6575	1523837	638671	54332	1122.625	78	2840.186
1355968	1174090	29090	766.949	1022521	770897	78656	1481.402	96	2846.829
2138221	1308608	11101	448.5661	1529900	735762	37929	1374.017	89	2855.569
2326327	2070402	100337	2259.506	1679483	1199209	256948	4396.183	91	2861.689
1741162	742488	9735	664.1335	1241184	447013	31091	1548.005	92	2864.298
2277592	1175595	11716	574.0676	1401490	515684	24368	503.4448	80	2865.230
1916486	846813	336456	4667.981	1221743	467891	476500	7094.65	84	2866.090
1780677	930604	16864	586.2704	1736068	800576	73745	1955.094	110	2867.553
2487950	2323261	21477	740.4597	1563145	1235226	55154	1502.339	85	2868.497
2550219	1460164	13810	386.741	2999429	1203108	80269	2417.291	160	2870.311
3000456	2682344	52535	1982.214	1964885	1317149	112154	3688.039	82	2871.119
2703843	1536471	16703	1043.438	1751123	764108	42450	1956.445	90	2874.316
2466244	1241928	10739	351.6579	1533769	621524	33368	530.3448	79	2874.523
1791076	809008	5067	372.8587	1026254	351865	14541	239.5501	71	2874.793
1922535	727450	5600	125.16	1000335	330409	9335	410.6935	73	2877.624
2749941	1820691	19492	981.1012	2015129	1092022	67202	2260.632	91	2878.949
2175180	1196335	21991	23862.49	1415608	535944	70566	34928.55	78	2879.141
2294102	874153	8212	216.2932	1454443	439191	28768	351.2848	84	2880.359
2226307	1022959	47121	1718.288	1410085	474005	88128	3620.381	81	2884.565
2229768	1010980	21390	524.979	1426001	520504	45572	1123.189	81	2885.444
1868441	901091	7948	330.2828	1089685	402310	17383	409.5863	71	2885.472
1906000	944283	9907	370.3827	1185762	410074	22400	629.64	77	2886.394
2049891	1077945	7539	274.1379	1207042	477166	14299	527.3739	75	2886.856
377985	943215	1329405	117141.6	211859	410410	2460773	180739.8	69	2887.711
1571857	464084	6449	190.9889	874047	196104	15095	621.8295	73	2887.961
2841795	3166480	27256	1109.862	2484486	2247795	119490	2558.389	106	2888.168
2379785	1383496	22842	784.0362	1437160	662197	49794	1736.643	81	2889.023
2094060	1135429	16065	739.2465	1244856	511278	33282	433.7202	76	2889.205
1286966	432480	3924	230.3364	575222	154880	4985	333.6585	67	2891.123
3513158	2057110	72947	2292.927	2524440	1334002	173136	4391.729	101	2893.866
1414254	755470	7430	213.823	867805	323282	21100	350.71	68	2893.999
2297099	1428508	20113	576.7393	1470486	743893	52302	785.7422	82	2894.405
3012978	1624378	37956	839.1316	1674956	876180	107035	1774.663	86	2896.157
2760398	2118167	20006	603.1366	1924771	1116829	66111	981.6271	86	2905.585
177870	237289	378483	11330.3	54032	70847	492357	15151.83	44	2912.090
131469	41952	10739	451.6579	35777	11467	13002	736.0122	38	2913.217
1529786	808019	6749	593.8189	919765	333926	12661	1240.082	79	2916.141
1549483	952065	11669	605.8309	961318	452464	29825	1759.182	80	2916.542
2458555	1736820	21528	784.1208	1586705	882215	50565	1844.697	86	2922.187
2052973	954927	24116	835.7076	1061488	400448	48443	1807.052	73	2924.861
2261620	1244139	9972	307.0292	1400582	579224	28904	959.7144	82	2927.722
1807209	1180682	42202	826.1322	1161916	549844	78512	1265.123	81	2934.127
2001772	3326541	150808	113953.7	1312470	1890347	472304	252121.5	98	2942.139
2057312	1363458	16927	701.2047	1339599	694361	45495	1895.27	85	2950.750
2758827	1105036	9521	680.9281	1677522	579355	22027	1219.315	83	2952.360
1619342	632242	5177	300.0297	911880	264731	11652	124.2772	73	2960.964
3557025	1857970	51307	1143.923	2379109	1143741	136257	2654.618	89	2964.833
2592203	1630624	19156	645.4516	1797751	840759	41546	1840.531	89	2968.894
2227498	1327905	9647	318.7967	1418397	750697	33190	590.959	90	2971.337
2278045	705060	12030	498.883	1397675	315745	17355	1044.615	79	2974.019
2514342	1775337	76606	1550.397	1765187	866035	136086	3061.225	85	2974.162
1865152	1274689	19611	360.9771	1203712	551020	33588	649.6868	79	2975.641
1871007	1340925	22765	428.1165	1212171	709970	60780	999.758	86	2976.478
2269223	1509058	9787	772.6507	1546102	776171	40606	892.7966	83	2976.491
2763563	1584668	19347	353.9667	1643167	764521	45426	861.1986	84	2978.872
2895781	1373562	7229	1028.747	1909547	772666	20516	1936.748	89	2980.322
741120	1602267	169405	386543.6	593807	974744	482786	683619.1	89	2982.909
2238861	1310188	14233	444.8713	1523960	664007	48779	954.7019	84	2983.107
1463556	893206	11092	323.8612	927868	385892	32210	-267.019	77	2983.580
2287905	1157985	20726	493.5286	1527667	620299	63428	959.7108	86	2983.964
1711849	709644	7522	368.5842	1018285	313837	24122	383.8442	79	2985.668
1832325	1018959	9693	508.1773	1148986	460791	15930	1086.673	78	2986.224
1987685	1075880	24468	633.0548	1346099	562399	71136	1778.53	83	2986.565
2158739	1073541	95011	5881.917	1283598	477848	148405	8606.521	72	2986.603
2342376	1086574	9323	755.4203	2750795	918919	32745	1991.995	149	2987.136
1502312	972828	10827	275.9947	891832	447703	31278	476.0958	63	2987.154
2433191	1018340	35193	977.7273	1426900	456544	71809	1943.685	65	2987.178
1200279	743584	48192	3391.171	1109278	676958	177074	12671.05	125	2989.536
1390090	1266316	1000812	95777.16	1241046	1014770	2182424	183105.2	107	2989.926
161066	98249	702	9.9822	39706	25551	20	-73.878	29	2990.000
2567623	1186437	32019	754.4659	1751383	669478	92500	1542.25	91	2993.014
1761381	1743368	908495	123519.6	1527296	1184153	1499545	191061.5	107	2994.220
166003	12946	213	1.3493	43812	2136	241	-61.6799	35	2994.723
2645973	1358287	24892	728.0412	1719655	727825	70590	2172.099	83	2994.996
128530	124295	195444	3299.608	38197	35621	252925	4226.092	36	2995.507
2949188	1519898	27953	584.5633	2140990	855350	74968	2091.105	95	2997.276
2562376	1139876	15510	541.111	1506244	487067	37250	1435.725	73	2997.461
2432827	1285914	398754	73293.3	1739555	792643	781247	122404.6	109	3003.044
2295842	1199814	9576	591.0136	1398913	557193	25408	1129.789	83	3005.936
2347141	1166850	5993	494.6073	1562322	604812	13681	764.3041	85	3007.129
2083181	1210631	15582	562.7502	1276383	636808	42958	1604.344	88	3008.885
625109	509569	73290	134383.6	290668	216574	128703	200514.6	65	3014.330
2595206	1242280	39913	918.5193	1757313	657522	106612	2002.533	88	3016.953
2008770	968523	20311	525.2471	1192720	447056	52126	-29.9314	81	3019.342
2687182	1454375	8253	861.3933	1740424	755084	29326	1833.989	86	3020.654
1718551	777463	10448	185.5328	1031146	331445	28212	634.2932	77	3024.721
2602261	1383977	13887	185.6607	1586264	679422	39107	590.5027	85	3031.866
706917	1492555	543440	104073	390914	760754	1127396	171377.7	75	3044.647
4629951	4032237	46175	2917.417	4363563	3203800	157913	7237.319	119	3050.874
2203456	1119274	10395	496.1595	1344171	496904	28721	1320.048	82	3063.795
2576402	1094256	11869	419.0509	1578144	545635	32338	949.5618	82	3070.923
2045925	1245075	9805	173.0605	1241967	557806	17963	236.1243	81	3077.024
2312553	1442064	11899	482.7339	1609972	751759	41113	868.8393	89	3079.202
795147	705592	241423	159843.2	473715	478670	740330	310938.5	76	3079.252
2143237	1087504	10171	162.3931	1397231	582294	32623	226.5503	88	3081.457
1930138	984154	20068	676.2148	1202041	459653	42260	1154.786	79	3082.715
1504904	1087989	560343	112063.6	1078154	763848	935420	166917.1	99	3084.099
104270	27981	83668	1036.175	26806	6858	100853	1010.253	31	3084.587
2757915	1543399	17736	665.7896	1833936	831341	56291	1703.725	90	3086.250
2264097	1133138	14183	994.0663	1401291	558058	40877	1259.8	87	3087.202
2661806	1016789	5549	365.4989	1824314	595271	10951	986.1511	87	3087.565
2205127	2253727	18718	986.4798	1149838	1052854	41296	1366.506	63	3087.655
1701103	1624007	43107	885.9027	1072906	854778	96124	2086.756	88	3088.643
2388386	1054748	13421	294.7181	1504106	523127	40462	253.5182	82	3089.236
1486856	669409	3983	241.8463	857273	289662	12060	829.566	77	3090.957
298621	167474	44821	827.2581	89580	48545	59965	1010.036	46	3091.798
400466	545918	529119	13513.78	144329	170145	739996	19709.58	55	3092.564
576456	720720	113193	96741.52	325260	514060	342057	169761	86	3093.179
1733265	764439	7471	173.9231	1025667	365815	21479	481.1719	82	3093.604
2153800	1063735	16865	707.1265	1384855	558809	36369	1867.501	83	3094.765
599634	1231035	154404	196673.3	334824	554238	369303	327930.3	64	3094.785
1797393	951475	11846	696.3606	1044703	450007	26075	1229.807	79	3098.813
2415733	1019850	33249	348.4689	1453595	511158	74594	1550.923	75	3099.004
717683	578152	49093	11683.52	282431	201514	92073	17935.7	63	3099.829
2521510	1509465	5519	924.8159	1700539	756473	11773	1850.865	88	3100.609
2444075	1217832	10758	640.9238	1567051	629005	43407	2104.733	89	3104.136
1634630	826118	20862	606.9582	1048032	391060	47452	202.6572	84	3105.786
1442802	2411884	357049	140561.7	866688	1113286	770633	240558.9	71	3105.899
3137513	2844466	270091	4160.905	2646920	1766725	530834	8960.987	108	3110.577
2917104	2080689	27738	798.5018	2140529	1170347	69566	1099.453	96	3112.018
2503669	1293721	22592	809.0112	1661667	675807	45428	1324.911	83	3113.214
1766552	888997	11087	544.5807	992366	385052	29343	855.5423	77	3114.813
1611240	788849	9167	239.8687	1017984	322117	23726	817.8286	73	3114.855
2630503	1411522	13456	663.6816	1663142	734449	27081	1716.044	87	3117.433
1368236	774048	14760	428.036	859400	355520	39652	816.0772	81	3127.579
1984708	1434948	23512	554.6232	1209623	598280	44794	1141.143	79	3128.978
3017501	3142599	1678738	136081.6	2141099	1775058	2765131	225817.7	97	3130.464
3088548	2298926	19745	1205.694	1925940	1208852	60527	2879.165	87	3132.597
2145389	1182606	12180	369.298	1265162	571630	35008	443.3488	83	3137.075
1923288	1119766	28161	680.6321	1237506	536764	64358	1111.884	81	3138.163
2180001	1485077	14320	691.352	1340618	722647	40339	1341.218	82	3138.992
1855509	830921	14508	886.2988	1089711	382096	36050	1442.405	79	3142.139
2774632	1247449	15606	594.2966	1737648	611157	47280	1172.408	85	3148.522
2047661	1116802	9769	572.2409	1327966	550884	28794	889.5434	81	3149.064
2643626	1178980	16369	562.5009	1707908	610974	44019	1280.666	83	3174.296
2379024	1343506	12024	395.7464	1602218	715117	36467	1267.399	89	3190.193
2165152	1225797	33429	644.5669	1300783	569784	71986	552.2146	82	3192.288
2258181	1026116	39577	1250.87	1443071	598699	101554	2483.379	86	3193.490
1687095	789761	31709	874.0749	1023912	353742	68730	1127.753	79	3196.700
2631022	1193355	8957	603.0877	1691018	617994	20519	1356.316	86	3200.341
2065899	1288846	7922	263.0242	1099676	546729	20161	801.8321	73	3201.004
3084407	1441426	17376	489.5936	1959233	747777	35975	469.1975	86	3203.506
2286355	1369980	17582	487.9502	1596105	694959	59136	511.3296	91	3206.757
2415722	1273305	33574	392.7014	1458511	618228	77100	1524.31	79	3207.718
3157303	1706061	41872	970.6192	2025396	969788	83201	3156.376	86	3208.004
1994733	917636	10004	532.4244	1229368	387145	32400	1228.64	71	3208.142
2906410	1150234	8826	644.9386	1688326	501400	28337	1510.306	82	3209.733
3125332	1290095	13872	1411.819	1890212	700814	46163	2522.144	88	3210.793
2130540	1026990	13059	555.8099	1377331	519996	39320	1524.852	85	3212.660
2024905	1307166	16850	349.285	1462535	709902	50706	1308.407	93	3215.501
2702360	1536393	21487	821.0207	1818807	855713	59499	1758.094	81	3215.762
1848396	1472484	13447	701.9767	1180200	730534	41899	1944.734	75	3215.865
118301	18311	119	82.8759	33373	5044	-162	102.3118	37	3221.260
2179748	1441395	11111	735.1271	1533993	761985	36014	1011.585	90	3221.763
2690285	1361688	16765	704.5165	1709927	715511	50940	1358.734	80	3222.011
2601016	1175323	16646	700.6406	1588533	564894	35779	1393.402	76	3222.349
2931473	1317221	6536	1021.47	1802356	669369	12851	1543.741	79	3222.586
2846257	1094966	35301	850.1861	1784187	560156	93960	1397.156	80	3222.980
235165	42073	17223	158.6103	70239	12860	23537	77.0257	45	3226.711
2163081	1315844	16633	892.5113	1308791	594413	40578	1680.826	79	3229.525
2161349	1216493	12105	714.0905	1350272	537300	30828	1630.851	81	3231.083
2897129	1743997	5770	903.697	1793752	806056	10464	1817.23	80	3231.410
2187144	2174152	2582654	135324.1	1737207	1453936	5400686	284749.3	113	3235.509
2657145	1409321	23069	744.3709	1791882	757699	58552	1457.367	89	3239.277
2688044	1341687	24343	667.0423	1973024	853406	80346	1522.211	99	3243.194
703091	1022484	1016874	112478.8	300002	367889	1680155	163907.7	64	3244.381
3330895	1800988	16887	528.9607	1919198	850204	39166	729.0126	81	3250.138
3315712	2336982	20186	503.2346	2388820	1684093	66637	1750.936	99	3257.098
1839941	1483387	12337	404.7057	1443397	868977	42903	336.2583	97	3258.482
2707719	1475821	15799	754.5239	1871606	802084	42646	1365.241	87	3263.440
208178	349599	102756	8181.412	86570	134741	189922	13559.22	61	3281.433
226522	387156	770048	15777.09	105487	150518	1220306	25979.97	60	3289.674
553499	1710292	275871	78958.16	332280	773852	607490	141432.2	78	3294.684
849642	1105627	25119	562.3759	639092	602493	66463	1122.974	90	3295.230
2258754	1110817	28394	538.1034	1525149	572728	71098	890.9978	87	3298.600
120770	202679	254534	4623.558	44171	64035	346246	6849.201	45	3301.327
1543965	819956	6264	524.6104	962092	340534	18720	528.192	80	3305.573
121242	100622	179884	3491.692	51861	60392	473726	10658.83	62	3306.382
1737307	970724	6179	485.8419	1039858	463091	19556	775.8916	81	3308.271
2892022	1211637	1290562	74263.13	2214423	1127175	2463918	134640.2	115	3308.781
2635890	1038842	10275	629.4275	1425929	497966	18455	1042.325	79	3310.044
2236564	1173474	12854	331.3094	1325701	555167	19245	1219.645	82	3311.612
1830123	707580	27178	729.0858	1108594	301583	35188	701.4468	76	3312.217
2421745	1804291	16254	470.0494	1651061	1125746	57569	1231.821	89	3312.505
2902694	1454555	30385	1040.599	1919907	880786	64948	3102.983	88	3314.321
2033800	1343796	80818	1623.29	1374280	731791	161663	2811.694	81	3314.660
1591836	897720	13527	543.4647	983512	435012	40333	1269.081	81	3317.919
2895648	1418067	13193	561.5273	1921644	783839	42583	1706.306	88	3320.110
1537040	1337519	29363	1039.664	1151343	663480	80905	1997.771	89	3320.941
2329976	1178854	24944	248.5584	1518773	597190	67190	692.359	85	3328.466
135834	44032	128	122.5808	38979	12014	-574	9.5986	39	3330.363
164381	105530	173974	2703.141	45238	29329	215155	3511.196	40	3330.756
2439986	1160376	186878	50658.25	1615287	710804	339103	81335.08	103	3331.191
236435	208231	145165	41081.76	82100	68496	204792	53038.43	50	3337.261
2538386	1340060	18021	265.7781	1522840	637926	24408	812.6888	84	3338.730
1735304	830322	6677	197.1797	1217473	411377	23768	-420.2152	87	3339.569
1993248	1350948	15032	424.8952	1316041	700439	44694	886.5334	88	3342.727
2179609	1035360	12345	442.5545	1369795	538980	38342	1523.586	82	3343.309
2138132	1447909	34938	613.4218	1589523	801795	71215	235.1615	92	3345.154
2218914	1576565	220897	146136.9	1683813	1023797	381224	207076.9	100	3346.291
2165662	988740	20473	537.9353	1286005	444343	46845	1043.005	77	3352.653
2304956	1539034	52654	1014.089	1654435	834916	123929	2420.617	87	3363.791
2288282	1326926	11878	370.7558	1527514	673148	30991	760.3951	85	3371.575
1136150	444234	6503	538.2183	559376	173557	13268	1014.735	70	3388.631
2724928	1089437	18597	492.8917	1625079	595234	52034	1642.307	83	3399.540
4532356	1763676	399750	7150.975	3595455	1783981	664479	13147.47	125	3401.837
2218240	1026870	16734	193.9774	1360295	465953	43526	119.6086	77	3402.237
2307485	1131427	13704	382.9944	1410259	534701	36855	904.5655	81	3402.838
1461602	813923	11013	106.2293	916578	399260	31990	283.639	82	3406.288
330363	264079	319054	3948.129	105964	81035	429986	5452.015	50	3407.897
2318277	1263263	9657	385.3577	1526121	653800	29704	420.5944	86	3408.156
2620768	1123456	12307	306.0227	1648913	588400	34770	763.597	86	3409.556
3058421	1395270	12250	837.225	2033202	824044	50691	2250.565	88	3410.074
2521869	988162	10296	525.4056	1493639	483439	34671	546.8431	78	3410.259
2069932	909241	21766	600.8726	1251409	416468	61174	2008.061	75	3410.647
1754748	1197735	6200	544.82	1204207	625514	25173	1453.605	89	3415.998
2122411	1010570	35528	720.5208	1088383	390947	60923	1140.18	64	3416.131
2098833	1176481	68996	1516.476	1417672	856029	169976	2911.454	92	3416.249
1894295	978032	30084	522.9124	1182726	495336	71173	1068.205	83	3416.707
2565893	1118001	10073	841.4953	1722473	551965	30228	2048.191	83	3416.847
1855257	813180	5053	388.8733	1113939	336554	12036	277.0196	70	3417.032
2041848	884391	5871	447.1631	1265459	391093	9224	1607.666	78	3417.572
2099603	1446894	9550	723.755	1247021	800563	33507	1717.343	83	3418.093
1905117	967306	14839	350.6679	1210610	433143	39746	1074.551	78	3418.495
2731334	1347805	16559	392.1599	1751799	743291	57394	185.0034	88	3419.056
2004960	1337088	5666	436.6626	1325496	657242	12443	1197.452	84	3422.840
1826847	1054124	7094	312.1734	1328048	720162	25530	708.233	98	3423.204
2259670	1039687	23806	846.3166	1395674	472547	53355	1678.215	76	3423.496
1872520	1031831	44548	1527.543	1211492	509781	99113	3038.639	83	3427.087
2189316	1121769	24051	768.0611	1306273	525034	59491	1587.245	77	3427.344
1079609	164311	40422	343.2742	482177	53034	65701	999.6261	65	3428.683
1769185	1169230	13012	796.5732	1244571	672351	43459	2029.25	88	3429.177
1348197	1195045	60337	67916.51	619059	445239	101997	99365.63	67	3430.025
2143790	1171733	54281	898.9641	1371926	570259	93370	865.057	84	3431.018
1829902	1165365	22655	537.9455	1152390	680240	78124	1388.956	85	3431.153
166241	91565	932	-79.1148	51325	27048	786	-231.1054	43	3435.209
103666	48886	654	-221.1106	30489	14439	1190	-607.241	38	3437.206
2091217	1147082	32759	2615.98	1673706	677933	94864	4717.07	95	3437.465
1952879	1130274	21219	528.5859	1281397	568524	63345	1433.655	85	3439.250
2542037	1287435	8428	304.2108	1579742	587730	11507	563.1427	83	3441.420
2470600	1118958	8159	1186.92	1446600	542946	27492	2686.901	85	3445.252
2411442	1436068	10669	484.7309	1657579	780342	40795	766.5995	84	3445.415
1658174	1247217	14485	160.6085	1142713	665012	38736	678.8896	88	3453.104
2209233	1125278	16676	490.3236	1339916	520082	37470	1372.067	80	3454.903
164923	100282	19579	493.5819	58021	39184	30580	808.538	49	3463.284
1058741	1373006	871100	72297.71	514906	591166	1751558	115189.8	71	3463.781
2014102	988238	24435	421.8035	1223449	498151	50713	716.3993	82	3470.879
2065084	1080037	8423	466.9303	1247951	496510	21030	789.783	80	3473.262
2456863	1480700	8378	491.4058	1563614	817538	23616	1090.658	85	3475.970
2090095	925944	21283	325.3763	1256468	438492	44662	839.1382	79	3490.077
1528566	2109863	46748	1591.963	885919	932838	95749	2542.719	77	3496.707
1905507	1550373	8055	521.8855	1230777	673927	20197	1179.652	77	3496.998
2643385	1128973	16481	462.3841	1690840	645864	50559	762.5599	88	3508.518
1836624	1009499	24786	585.2946	1150576	463314	57050	1640.505	81	3509.831
2159392	1097053	25201	681.5761	1371421	496527	67360	1632.896	77	3510.319
193405	59050	36456	15207.98	55819	16014	47474	18639.49	38	3510.766
2437606	1541514	14009	90.1049	1722564	792436	46074	51.9514	89	3511.468
493378	408835	44344	1311.898	197200	135153	63716	1940.268	59	3517.535
1901143	1261110	59720	707.292	1220145	637093	154057	3069.198	86	3519.801
578457	1216339	779989	105573.6	356482	608392	1678198	206504.3	74	3520.156
1995401	961544	11904	95.0144	1289157	450081	38537	-48.4743	85	3527.577
2333062	1650862	28424	885.7864	1491011	978422	73723	2027.26	83	3527.900
1760717	906332	17416	226.8376	1562386	586581	63313	1067.259	110	3529.173
2832877	1658557	11738	187.9018	1874609	918173	36339	206.8179	89	3530.777
2652830	1836229	15460	1053.306	1769979	930207	21843	2650.792	86	3531.879
1922436	980885	3323	447.8203	1183576	474504	5783	1110.826	79	3532.582
2584207	1549966	20072	838.6392	1982693	812000	45673	2477.655	94	3534.670
2146724	1091368	7753	618.3433	1342678	497049	19060	1238.266	82	3537.961
2667993	1197653	41876	729.0436	1695946	585981	94179	1287.642	82	3539.319
3887972	1815935	19029	1138.727	2948272	1327302	46783	3560.926	105	3540.204
3014966	1700083	30170	481.537	2221066	996635	68040	1890.044	96	3541.877
738153	1118136	1131990	150306.6	431586	537309	2318068	256176	78	3545.219
2016300	1070192	15502	579.2622	1193207	502429	38968	1073.505	81	3546.690
2129949	1087984	17118	436.7198	1395989	523512	47108	1007.159	88	3549.485
1993633	1139996	15945	389.5145	1354295	585076	47298	453.8178	82	3549.862
2060995	1214112	11923	333.2803	1184973	569129	22561	650.4721	81	3551.380
1952712	1257935	10132	732.0052	1386475	656158	38920	1522.412	90	3555.731
183958	130636	15920	245.112	59226	41464	22665	444.5065	46	3557.337
2947216	1912991	24608	910.9088	2154107	1199600	77809	2676.285	101	3567.220
1976911	1190920	11376	426.9936	1277572	563731	27770	668.897	81	3593.353
2030755	1249551	101749	1067.319	1334948	618581	161997	1660.632	81	3598.670
3888005	3977112	20535	1786.014	3212770	2569283	75759	4130.28	114	3607.847
2523919	1851121	17250	1187.725	1540549	982578	39053	2577.273	71	3607.917
2350700	1182379	19450	521.145	1550799	598113	46725	1403.272	85	3612.494
2086122	1319430	7113	371.4393	1465450	670314	22539	577.6379	87	3618.569
1902781	1175740	11771	215.1531	1068802	502834	29285	239.8885	75	3621.047
119364	154570	225236	4473.54	37977	45639	290777	5489.19	42	3622.200
1880536	1123457	13711	355.9871	1270771	538295	37794	639.4434	86	3622.288
2064348	1106873	13722	517.4042	1358427	528443	28845	1358.204	84	3624.239
1436479	1481905	21620	912.882	920865	683507	58552	1359.367	79	3624.689
2204309	1050323	14714	263.6554	1211971	430927	24199	972.7639	76	3625.182
1723559	932649	15017	350.0537	1098352	424989	39496	422.5256	81	3626.198
3205751	1943857	53675	2166.167	2995404	1438356	136015	5228.441	107	3626.337
2579454	1704243	124363	18045.16	1934152	1072128	296052	52011.12	105	3629.223
1943014	838394	7986	150.8146	1121329	382544	14728	40.6408	78	3629.991
1858168	1223210	25180	386.598	1238209	637990	65531	903.0891	86	3630.228
2842599	1432104	26958	1538.744	1558755	705970	71727	3022.485	72	3630.241
1717855	976189	13944	515.4584	1039154	445694	37097	689.7417	67	3630.312
1707038	853239	85177	56073.03	1022444	390939	154614	111237	68	3630.517
117400	17165	2200	-318.58	32841	4854	3175	-532.8825	37	3631.809
2023473	1092503	13365	523.7765	1194870	476968	24983	656.9463	79	3632.384
2071382	992074	22437	442.3157	1196074	449702	47675	673.5675	76	3633.336
1833659	940233	30513	1139.179	1159053	444149	48975	2096.498	78	3634.093
390647	343155	384180	81210.5	139050	113386	552524	112802.8	52	3634.717
1579391	946193	7529	263.5769	933418	384726	13089	268.4929	73	3634.797
2170439	1258070	21550	1268.955	1461100	660045	42086	2362.825	84	3636.967
1925984	824910	16175	590.4175	1942230	752671	71435	2603.503	113	3637.571
1715122	1001830	13562	171.4282	1035540	466705	43547	-77.4133	74	3637.886
1004967	1763520	51370	84820.86	616028	1024557	175336	246845.2	112	3639.965
1558151	898374	9002	596.6122	960684	361088	21700	710.37	77	3641.965
4226196	2536882	19045	1279.425	3142138	1705746	73950	2676.595	106	3644.643
3188554	3772793	2132220	220343.5	3961241	3275025	6963781	555437.9	129	3645.429
3017538	2120519	28863	980.6143	3050128	1620746	139521	2032.928	126	3647.100
1750975	926667	27168	1077.525	1188108	484889	60240	2217.464	86	3649.384
2011385	929040	11631	388.2991	1265504	483756	37782	1052.17	87	3658.840
2254591	1534390	33661	1336.182	1391414	762473	79206	3235.257	83	3660.771
2753474	1440688	13031	789.8391	1781945	844171	41965	2306.237	84	3660.798
2594422	2378384	1635781	37983.11	1642559	1184145	3028222	68179.85	90	3661.489
2287949	771429	7085	717.4685	1518539	450943	23347	1738.367	81	3661.753
1439984	886318	9097	364.9417	904321	365139	22398	1173.928	80	3665.445
647113	439723	55610	119176.7	246023	165494	96724	187475.4	66	3672.353
2356906	1053450	12943	447.5023	2057756	921540	49820	1043.902	109	3672.560
2214495	1501843	15080	396.988	1448966	739263	41288	1497.657	84	3689.036
2027450	1009394	12565	236.8965	1181669	428462	23126	420.1686	78	3692.461
1914089	936821	16021	411.5781	1210056	438093	38120	949.532	80	3701.798
2635561	1384571	10528	523.0208	1719115	714792	31097	1122.142	86	3730.183
2213084	1219232	17571	480.5331	1428622	588342	50579	1204.682	85	3732.504
2895885	1848107	47129	1717.137	1890210	1082020	134624	4106.606	86	3736.236
2117768	1132078	8555	339.9355	1328210	520644	17335	481.4935	81	3737.638
2859825	1203346	9720	729.292	1826903	636926	32320	948.152	88	3738.774
1411105	762349	6580	397.138	872096	340157	22594	558.7234	73	3739.071
2127381	1325244	9097	561.9417	1316312	605268	20417	1675.994	85	3740.887
2022741	927302	12904	566.1144	1278618	471770	40169	1071.681	82	3741.592
1472970	2116837	21196	1885.896	940500	1140374	75083	4660.556	84	3741.627
317447	279250	825	-81.7175	103792	85116	1339	-375.6821	47	3742.196
1970176	980997	14685	578.8285	1317415	572230	49080	1594.388	90	3743.792
1872857	966248	18212	420.2932	1157656	432251	36952	898.6072	81	3745.630
2330717	1071764	18754	771.2994	1446780	586827	50768	1302.485	92	3748.655
1799768	1561073	4878	473.0558	1218607	728763	10395	1168.16	83	3749.792
2349010	1048505	9857	94.5777	1439314	526037	17962	554.2682	79	3750.102
2109959	1456392	37720	596.092	1537403	952175	109564	2849.74	99	3751.885
2434683	1318765	6716	990.5676	1603852	691890	15200	2347.72	87	3754.647
1826481	929316	8191	382.3151	1111919	399751	22950	184.495	77	3755.219
2015730	967594	10667	450.0187	1213054	404140	15180	807.598	79	3760.390
2009279	1104428	9589	381.1429	1328679	533484	34861	1190.502	87	3761.544
2340077	1751269	13860	612.546	1648943	908007	24871	1590.063	88	3762.263
2442074	1223564	36845	1113.005	1483150	646060	80013	2639.129	86	3763.054
365319	182881	151008	2076.949	109080	51791	191767	2327.729	48	3765.363
2837268	1789596	34900	1079.89	1584350	894202	65363	1930.264	77	3766.045
2197713	1531142	13216	442.2176	1486924	905982	47563	1680.684	96	3766.926
2871230	1571296	29055	610.9855	1866341	897060	74192	1337.771	82	3767.049
2388125	990782	11982	466.7902	1418147	480594	34158	885.6638	82	3769.314
194323	128353	8449	299.1889	65798	43217	12248	712.5128	48	3773.403
1447889	771556	11351	225.5911	921862	363398	31704	-285.2056	83	3774.233
2713209	1253975	13715	1149.411	1792145	649240	39024	1937.446	81	3774.311
400448	207582	223581	2430.694	149489	62665	299826	3544.039	54	3779.584
1353422	1040876	12821	394.0581	757337	437079	29955	695.4755	73	3779.697
1829780	2008996	48971	798.0731	1295712	1335906	136500	3109.65	95	3779.907
2855698	1569955	22660	460.226	1884079	912797	65664	1322.95	91	3781.056
1763404	929857	19871	1687.563	1159341	460959	43225	2865.923	84	3781.792
2011394	1608506	15209	4211.425	1466517	868121	41120	6430.832	90	3783.830
2522380	2189961	1083442	129615.7	1538020	1146772	2461655	238888.8	94	3784.931
2375392	1356243	7017	669.2537	1516519	663770	19516	1164.648	83	3787.674
2230542	1750106	18902	3270.002	1463454	1063979	56650	7237.065	99	3793.145
613230	928139	543415	28085.58	257086	337703	854348	44467.32	63	3806.070
775490	757862	98545	64778.38	387306	420082	239271	103132.9	77	3822.910
215794	53564	14111	72.4271	69780	15063	18632	119.8552	46	3830.958
2544953	1319161	18597	474.8917	1674653	679007	56462	1448.118	87	3833.084
1651966	1193564	10082	278.2002	1012716	594516	32912	738.9632	74	3833.176
2928171	1774441	54392	1420.991	1902868	951546	117803	3085.148	90	3835.609
2429504	1180813	17015	659.5415	1574367	592962	40275	1278.427	80	3836.190
2750012	1803110	8066	265.3026	1530910	813954	14479	723.4719	75	3840.003
1634140	663694	120407	2561.433	804772	266620	228842	3811.636	72	3840.725
2284014	1555209	12538	701.7818	1578807	779812	44073	1338.895	87	3841.480
1426165	758504	13794	449.0434	823094	348405	37940	970.434	73	3842.006
1279937	630987	3220	229.642	758140	270552	6751	482.5311	71	3842.283
2908977	1208899	30312	618.1032	1915772	601051	55958	905.6438	85	3843.460
2479701	1324620	14203	568.1883	1456386	585512	29929	1039.217	76	3844.671
1901983	1047129	8313	564.7593	1187711	494131	24958	1313.544	83	3848.262
2140058	967481	13198	475.8078	1375488	434390	24961	728.1121	80	3848.837
1357134	1867436	27830	532.263	1163680	1115193	83800	1661.18	95	3849.267
1033409	617822	3534	151.4574	868455	611890	17447	185.3767	119	3851.089
1778138	559824	8094	-1.7266	995068	231764	17618	-173.2302	70	3851.364
1647627	1085507	12332	782.4252	1117922	569061	35463	1790.874	89	3853.085
2092441	958425	8455	307.3255	1378900	481874	24787	104.1507	84	3853.855
1648820	899228	59888	3421.117	1025614	417290	104924	6408.437	81	3858.347
1424881	771834	16004	-240.9756	972038	395395	44907	-1190.117	86	3862.722
459195	172234	2045	18.7245	156945	53419	2310	91.591	51	3863.172
2030676	1653713	26331	11380.97	1404142	869214	68077	16229.72	89	3866.371
116789	64605	418	55.8498	34207	22161	147	172.8467	39	3867.337
2409219	774173	7010	547.261	1421173	368453	21075	1534.307	82	3867.367
2740825	1311993	6566	515.1526	1459005	554806	9691	854.4651	74	3868.694
3125936	945871	39253	327.4933	1593694	425857	65643	1226.972	75	3869.744
2772066	1397541	21188	977.0468	1809328	781849	66179	1597.842	94	3881.776
2908421	1620237	11851	1111.641	2196677	827799	38584	2296.762	92	3882.822
2867102	1833506	9587	555.4307	1971995	1013203	34521	1667.428	91	3886.966
2480885	1101547	8204	255.4444	1451834	503872	16126	678.4686	82	3889.013
2644244	1808331	21457	759.3377	1685198	961395	54615	826.9015	92	3889.894
1094960	732807	15234	1007.827	792068	663063	73223	3259.21	165	3892.598
1780673	988971	14851	423.9411	1093090	426332	35242	265.6762	74	3892.612
2460723	1549427	17472	1042.779	1789026	852737	56268	2582.035	91	3894.980
1808046	902581	41420	2261.662	1704770	718269	86149	3701.159	104	3900.170
2149416	862210	6313	427.5593	1343882	417662	14997	555.9317	79	3901.129
784229	886276	82781	3022.814	605548	491089	201015	7532.941	86	3906.987
354307	156756	343260	5235.886	103039	46215	438203	7649.588	47	3916.716
1987940	1025845	12258	485.0738	1239692	529058	27678	992.1358	83	3918.992
2256929	1144254	9012	570.1732	1458163	523811	27361	1103.752	83	3941.478
124047	181731	88302	3180.342	63045	86963	170856	6328.822	63	3943.970
2895865	1421093	30562	226.1282	1787072	743416	76155	1191.296	82	3947.342
2367728	1229401	30284	1031.132	2232481	957584	86410	3728.601	107	3948.127
1863121	835809	1809461	71130.56	1278785	651557	3252257	169069.2	101	3949.879
2822170	1490694	11178	406.4858	3206275	1349168	55578	1482.326	136	3950.197
2828798	1260095	77138	106681.8	1710118	614067	131896	148879.2	82	3950.914
2792942	2237138	26618	727.6698	1844459	1197961	80315	998.6715	96	3953.735
2414925	1745165	14270	740.547	1239515	702469	30276	1341.284	66	3953.839
3320125	2332321	52604	54264.29	2657369	1380659	199692	127781.3	101	3954.296
2034136	925982	29910	1376.951	1076013	399281	66263	2667.754	73	3954.765
2363430	1188213	22843	737.8923	1409208	550764	63024	1731.846	82	3957.177
2149356	1824734	22400	676.64	1344936	813504	44882	1655.48	79	3959.807
2102389	675628	12495	715.9695	1140450	290521	24438	1126.372	75	3962.503
1778594	941837	8841	679.7801	1182896	551439	29275	1705.328	86	3962.916
2220091	1469344	80198	2280.508	1383607	763934	217212	5103.193	89	3964.670
100882	17429	153	-3.0167	27171	4927	117	-124.8363	34	3965.760
2096279	1337419	15973	115.4853	1320653	645727	38196	375.5956	85	3967.129
194762	68878	433	59.6913	84211	22525	370	85.757	56	3968.247
2144913	1069989	10970	422.417	1304959	478338	32583	904.3063	81	3968.623
1959818	1118840	16349	278.3789	1411927	720926	48795	1724.4	87	3968.656
2219085	1135450	17286	812.5446	1471011	580688	55210	984.281	89	3971.400
323527	558014	772018	6714.61	154111	226828	1292677	11631.78	62	3972.092
2455515	1313798	11697	508.8017	1709363	657714	41499	562.2939	88	3972.368
2175706	859753	17373	755.0253	1373107	456356	51375	1945.137	84	3973.116
2256047	1124215	17639	600.7479	1368951	553864	42082	1702.4	84	3977.502
1483509	492719	2761	397.6921	820259	186724	5312	1051.603	72	3978.819
287949	633370	277929	16779.02	136680	250278	490949	27758.44	64	3980.856
1570948	854395	9981	512.7341	901777	396119	25575	1096.757	77	3981.749
2358257	1109406	14046	331.7806	1350832	515582	26163	1332.144	79	3987.313
1438336	734179	6666	146.7626	877380	328059	19129	201.3369	78	3993.538
2204548	1304469	19069	2190.971	1459524	702335	48956	4327.231	88	4005.987
1768287	966843	16099	602.3539	1122159	490794	42326	1489.289	84	4007.414
2257239	1436068	10476	1354.504	1588032	676409	28433	2630.491	85	4009.145
3038342	1613714	53451	1194.401	3192040	1471704	186493	3932.657	123	4011.732
861764	1279105	1274615	94522.9	390277	552555	2516866	163474	68	4012.366
1868083	1209436	14199	22141.76	1118334	605728	43285	37780.29	79	4024.291
1980098	1221029	11301	563.7861	1327182	644658	34223	1220.31	84	4045.167
2713298	1368473	11440	633.784	1586653	656581	23695	1425.29	81	4055.182
674549	954974	698343	16321.44	255981	305193	990563	24436.98	59	4058.402
1620331	812334	31148	739.8028	1039928	412311	75215	2218.562	81	4058.761
109919	27829	491	119.3451	38464	12649	-279	493.1481	48	4061.758
1862796	836767	6056	520.5416	1067917	372612	10780	1005.758	79	4062.144
599856	920650	45602	99908.88	305399	361850	83778	147892.3	63	4062.545
2484880	1388008	23693	637.5773	1652579	737364	74546	1810.831	89	4062.879
1948626	961978	22501	449.1061	1243586	478417	57179	316.9419	86	4063.545
2708656	1201656	17774	269.3214	1733318	574008	32555	1363.335	78	4063.797
2094637	1674927	27295	1006.25	1433742	1240489	83353	3873.503	98	4064.671
3526271	2699554	16419	1045.306	2774920	1930443	79576	2405.014	110	4065.167
1974947	1429755	15776	530.8336	1450431	794399	49147	1238.747	93	4068.946
2430517	1353103	29038	670.4318	1611876	753849	46578	957.4258	87	4072.811
2991250	1616299	13520	657.472	2080589	878591	37336	997.3496	94	4074.813
2172691	1069634	11011	453.5171	1359324	533540	36126	731.4686	85	4077.801
2689277	1341417	19540	685.194	1758088	674529	36179	803.8419	82	4078.385
2552739	1548057	496432	8727.436	2906108	1316699	775752	13679.29	121	4078.972
2024629	1198838	10667	531.0187	1339000	579686	34525	416.8525	81	4079.599
2150598	1040017	4784	511.5824	1297451	515538	8275	1377.228	81	4081.857
2357343	1016698	14519	387.7159	1477329	498001	24213	1452.749	80	4082.531
267810	250936	300579	6400.682	87499	78337	402730	8093.153	49	4086.120
491515	719885	117629	97253.19	317990	442786	293995	199179.1	84	4086.553
2536884	1452823	15450	3461.745	1604055	675265	41675	5057.967	84	4088.566
2914947	1578992	12982	536.8902	1976505	855513	41852	584.4972	91	4093.233
3317986	1208971	35023	691.1903	2536221	1133833	116644	2897.928	111	4093.711
1077994	1649916	122085	66136.97	577461	694958	255012	104390.8	77	4097.663
2313139	1823858	12903	545.2583	1673370	1000271	44231	964.1591	94	4123.113
2241792	1543203	16489	659.2329	1601980	967266	55693	2018.777	96	4158.371
2426409	1159088	36581	999.9941	1521565	590297	73304	1832.554	84	4164.356
1654619	792770	9375	285.9375	959510	334641	17851	1258.241	75	4167.526
3264594	1730561	23527	363.4647	2623912	1418290	74250	2200.425	118	4170.399
2503982	1431048	12787	646.9507	1727626	794876	50247	692.4567	87	4170.859
2969235	1874367	5158	1046.764	2042489	1053869	14168	2134.225	92	4171.362
2976872	1994938	30397	1369.872	2199855	1257591	100858	3249.534	87	4171.564
3124554	1729458	31949	742.5389	2197560	905662	80513	1590.179	95	4174.468
1924885	2749987	40410	652.001	1529405	1617518	128244	1804.688	93	4174.854
2632210	1221717	45071	1043.283	1588195	588318	83938	2525.322	74	4175.045
1600704	830454	18311	402.0471	897001	417052	40058	811.6538	78	4175.625
2161210	1466079	25229	1038.547	1554670	862319	60051	2619.661	85	4176.076
2739966	2010141	48260	2181.386	1889019	1125635	109366	3839.233	87	4176.613
2118270	1068319	8213	223.1493	1384439	512943	26690	-122.691	87	4178.635
3580337	2742972	29267	1066.479	3578189	2069534	101861	3220.202	125	4179.676
2647116	1152677	11959	687.0999	1674655	537593	21768	1414.585	75	4180.051
3674409	2209680	16857	672.2777	2466506	1171975	59780	1552.658	96	4181.963
1822288	1106086	23346	623.5106	1225449	548470	49061	585.1221	82	4182.673
113999	71395	359	-103.6601	27268	17525	344	-300.5016	26	4182.759
2193935	1178969	25042	941.4562	1493556	651938	57526	2070.009	86	4182.902
2647014	1443186	62029	1265.027	1826063	883973	151983	1873.646	96	4188.352
2169759	1750200	14924	923.4364	1143563	773006	23699	1454.714	77	4189.194
2598633	1649260	22856	1086.022	1886777	950190	52624	1972.406	89	4189.822
2136883	1338987	12161	653.0321	1346834	606658	31180	1148.198	74	4189.936
1783438	826488	10359	651.3399	1079339	372939	34853	1503.653	82	4192.474
2416589	1288231	21236	855.1396	1496401	630537	51173	1279.205	83	4196.711
644267	947864	107413	145624.3	301070	343546	188922	214792.1	65	4197.335
2789330	1757397	21690	1069.809	2024570	1032427	64438	4053.372	91	4198.328
2750110	1727046	24668	544.2748	1571142	866900	65184	1062.022	76	4198.429
5432069	6150632	36054	13844.83	6433474	5958260	159156	30284.45	131	4199.053
3185136	1339995	15298	758.6178	2098550	919778	61107	1591.703	100	4201.582
2517675	1089192	10482	557.6402	1591547	515235	23205	1320.801	83	4202.427
1750622	949252	13328	73.1008	1104377	476211	41507	813.1427	85	4207.224
2786342	1846511	22053	948.5733	1903185	957314	59633	1721.811	88	4211.121
2194548	1193410	16033	355.8513	1402435	647584	46849	1059.429	83	4219.874
3055607	1485240	27378	728.3058	2161588	860938	71181	2031.054	93	4221.369
2907664	1765893	11209	1569.025	1943722	916219	30285	3754.989	87	4224.520
320901	99894	1044	152.7684	103254	29663	1504	647.5744	49	4261.019
2642090	1931990	183015	3454.142	1909948	1147653	520093	10535.62	100	4264.459
2280754	1222392	14804	408.7044	1456668	676186	46530	-289.667	93	4266.700
577174	969269	195453	168615.3	350754	524281	497938	296053.7	73	4267.007
110396	69003	71239	906.7079	31098	20379	93491	667.6451	38	4269.187
2425000	1158879	19696	416.7456	1432353	524505	42881	648.4241	77	4269.463
2162995	1011038	13155	451.9955	1415327	490270	32324	631.5764	82	4270.222
742711	524420	105790	2808.819	406658	302606	252174	7609.162	71	4270.357
2908128	1598131	11532	1043.545	3178688	1534678	49453	3876.713	127	4272.424
3186992	1591692	49888	1526.117	2070380	805109	123967	3558.149	81	4273.126
2556031	2291136	22657	4001.658	1563088	1031150	42261	5349.642	84	4273.736
2222945	1157294	19355	352.8155	1414064	536431	55569	528.6209	82	4275.013
142323	380442	6620	916.382	74758	260804	23180	2493.398	68	4275.196
1205544	2536055	47824	1510.126	1048181	1507247	100180	3285.098	93	4276.024
458816	439443	400675	7098.868	281094	368073	1417422	23207.97	105	4276.786
2196870	1091117	11420	312.662	1346830	580619	37229	751.7469	84	4278.619
2158495	1435458	19499	544.0939	1432262	726158	59842	1842.736	88	4279.609
1863532	828481	16541	569.7501	1453805	511798	46633	1472.511	95	4282.062
2236161	1219662	34761	657.8921	1415149	659306	74944	2721.558	78	4282.092
2634210	1085759	13635	598.9235	1636247	530090	44100	1431.01	86	4283.236
1795226	931386	9206	396.2566	1123616	454401	27914	828.1754	83	4285.780
2605126	1407061	17484	842.0524	1650306	737917	61217	1842.874	90	4286.742
545916	990844	712517	87327.8	273170	395237	1314673	130513.6	66	4288.130
279801	60023	49088	806.2368	78267	16689	61303	515.4983	44	4294.896
2031051	1137665	13280	270.008	1330202	556153	45053	505.8733	89	4298.358
2177343	1070446	19549	1012.899	1388954	529157	44598	1784.348	86	4299.623
102658	86213	26632	1446.655	28731	24581	34304	1959.654	37	4302.710
2531091	1150721	16083	440.6563	1640406	582369	50953	1065.863	86	4304.090
1646833	793681	13697	449.0017	958500	322653	27303	707.0983	73	4304.608
395472	353711	367491	4937.045	129472	106552	480852	6808.397	51	4306.642
2366231	1225543	36839	776.8679	1413685	602725	80629	1479.487	78	4306.923
2197617	1117682	24832	339.6752	1363222	572608	54570	776.377	82	4308.007
2592486	1269916	34985	898.6585	1648560	665561	86138	1863.742	83	4312.531
2155442	1274570	14637	741.7357	2177815	1038697	67183	1641.366	109	4312.701
188386	110389	71073	1214.595	44659	27329	92955	1741.776	27	4312.764
3003829	1837506	106437	1602.716	2016689	991458	184843	4088.092	88	4314.713
2444075	1195275	7919	625.4559	1554275	655826	29276	1487.184	90	4320.521
2454510	1302420	34179	1018.642	2461787	994307	95450	3101.745	112	4320.765
3325874	2041159	25268	1265.935	2633496	1501028	90146	3282.99	106	4325.658
2681581	1223204	9399	688.4839	1756441	617436	20262	1875.298	85	4327.052
2243737	1756235	15536	821.3696	1751128	1170572	46677	1799.18	107	4328.496
2801083	1237638	35741	568.8701	1714893	656298	86910	1161.651	84	4333.017
1605066	829257	12066	353.7026	928296	351822	26099	254.3539	76	4337.769
2085214	849769	12979	251.3219	1336053	396364	30102	850.3222	82	4344.634
1969159	898978	8145	267.9345	1246856	423737	19986	237.0146	81	4362.710
2972041	1728871	18183	706.4663	1850206	881272	50235	1595.183	86	4379.697
1961460	938745	5324	465.8764	1156634	446727	9737	409.8457	82	4382.902
2610879	1286349	27250	1301.725	1529598	581796	54567	2531.809	76	4383.333
2155991	1585144	14665	525.7065	1453753	845383	48869	1026.751	81	4383.405
2920050	1467934	40624	1108.206	1940393	914584	126401	2658.896	95	4386.551
2142228	1014569	15991	443.8951	1389072	479795	43975	1097.998	84	4389.848
2610022	1170083	12269	601.4909	1549259	567632	35847	1738.617	84	4391.754
1702254	1266730	29064	842.6904	1132145	638522	73101	1523.766	76	4391.820
1764756	742827	14153	491.3833	1101403	358000	36270	937.747	82	4392.861
113145	167481	504867	7952.639	41362	62132	779490	12036.39	40	4392.900
3038871	1965231	659792	170829.9	2842442	1642644	1693731	258196.1	114	4394.173
2015700	756445	4481	473.1841	1204368	319234	6474	594.3914	76	4395.183
2147617	1269318	21900	605.59	1416170	638136	60543	382.8623	86	4397.414
1540490	648726	5282	400.9202	801317	298020	17745	707.4945	78	4398.860
2008975	1690376	7132	427.7052	1267683	728315	14191	43.9151	74	4398.910
2172311	1150204	4050	376.205	1382096	537237	5490	745.989	83	4402.330
467729	870316	302913	103813.8	227177	334342	501961	153278.8	56	4402.448
2660633	1899800	24735	275.6335	2260266	1587564	96907	771.0827	114	4403.790
2063136	862281	14615	354.9015	1257512	421531	40281	843.5641	81	4407.871
2534119	1224207	25214	770.7054	1625547	627673	65544	1907.218	85	4408.681
2848390	1608402	15647	440.3967	1942640	894163	47800	456.58	89	4409.403
2065252	943528	18470	571.167	1107923	432770	47364	1140.32	67	4409.528
2709079	1362925	14826	761.5386	1832723	766933	49682	2181.76	85	4409.922
1614876	766600	6111	602.6271	994104	322562	11784	1074.282	79	4414.555
355078	632424	7808	100.4288	112371	185243	10195	425.9395	49	4415.725
2167415	1443077	23451	229.4011	1459580	827554	73292	1015.281	95	4418.257
2533994	1110811	17799	169.7239	2816230	1133366	82668	1933.075	122	4420.579
1523944	919834	11236	262.1396	1044159	574024	38857	1195.478	91	4428.524
2101860	912154	16620	399.382	1281364	442366	32915	826.5315	79	4439.854
2593021	1424989	17551	489.4111	1627299	709741	49831	1422.319	88	4445.607
506020	257357	6684	1022.172	698919	415886	30008	3138.849	235	4470.326
232955	135863	1190	188.759	135498	81224	4746	504.0506	82	4470.338
1818182	1150566	11929	402.4169	1046231	529040	19916	1267.088	78	4481.377
2333518	1094103	9936	445.2096	1470257	600389	31615	978.6015	89	4485.423
1877223	1138453	19414	670.3254	1199180	597493	59119	1059.776	85	4490.196
1840723	1838341	20787	486.7507	1440533	1099764	68111	985.8271	93	4490.582
2770046	1130571	9664	180.3504	1807205	558032	29190	212.559	85	4491.606
2775765	1258229	19029	76.7269	1670453	604538	52037	219.8757	83	4492.576
2265426	1300038	31593	451.7673	1481027	667969	86678	861.0358	88	4493.215
2026051	968492	11754	239.5994	1239004	433653	33130	1139.593	82	4497.103
1779799	605604	3174	266.2614	1020495	281993	4982	191.0902	73	4497.378
2378093	1273285	10706	342.4066	1448750	665733	24821	763.2581	79	4498.060
2407000	1430220	16110	615.771	1548882	726815	55888	1965.717	90	4500.907
2083020	898596	10057	596.7977	1378475	429152	35270	1449.647	85	4503.731
504464	762897	569469	98176.41	231751	311111	1102820	150112.2	64	4504.790
3413179	1756057	25575	710.7575	2319105	986541	79371	952.5131	91	4505.557
1947562	989784	14623	784.7503	1217854	463127	27366	862.0326	80	4506.761
1882974	893134	29949	1046.339	1942553	823330	85878	2560.156	121	4508.595
2103023	1277494	21788	565.7068	1330234	696925	61033	2044.351	84	4508.863
175588	103782	42164	327.6004	50313	30171	54307	508.2227	41	4511.865
315056	267468	140948	4720.583	88393	75651	175435	6194.903	45	4512.066
2022810	886199	10199	624.3639	1239358	402507	24868	1103.495	78	4513.350
1743374	965476	15943	292.8023	1939685	948876	75999	1397.744	117	4513.499
2036841	1169888	10523	404.7403	1314433	594068	31833	676.2313	83	4514.455
2258388	1522714	28299	1731.774	1583299	839247	91317	3374.484	90	4516.078
2577835	1352331	10854	509.1094	1971048	810616	47941	1281.29	100	4519.141
947775	305202	2428	213.6108	362798	105130	3360	-51.504	60	4520.255
2101780	1001543	14628	237.0308	1295613	489372	33784	384.4824	82	4536.137
1968582	967448	24150	720.815	1214555	478742	61778	1273.146	84	4538.858
1798660	899629	15567	268.9087	1073663	405888	36641	838.3601	81	4545.879
224198	18281	739	40.6579	63011	4914	923	55.1803	42	4568.083
102023	87539	1940	-29.166	30680	28737	2870	-72.993	38	4584.619
802527	750006	23832	1384.575	527698	338165	47570	2892.677	86	4587.374
2181310	1069261	12802	1726.792	1525210	547241	38438	3547.772	88	4599.462
789438	1590110	30733	29512.52	384724	791964	59600	47420.56	68	4599.778
127475	45905	21077	376.0197	34042	12020	25041	746.6001	36	4600.670
1721984	1055395	13827	630.2947	1124017	553182	45176	702.1736	85	4601.697
327779	321717	605623	8527.851	187112	176893	1351414	19849.53	60	4601.830
2584603	1731286	22366	983.5326	1998787	1030714	85255	3345.805	103	4602.847
620735	1318263	1182289	149768.6	384419	729284	2896132	268466.6	88	4604.217
2710165	1493850	128924	1581.836	1810740	839849	242574	2479.601	87	4606.297
2363469	1025448	48125	1684.813	1401900	446450	99602	3365.272	78	4608.765
1869646	1137017	12570	284.177	1197275	610840	36656	1657.202	78	4608.948
2449149	1243374	13098	617.1978	1602673	645351	43952	1585.307	80	4609.251
1126964	1836089	1238852	289767.2	745363	1052277	3199256	622902.1	79	4609.325
1912746	958186	6608	403.1088	1088953	429389	12089	504.3929	78	4611.192
3076618	1318227	16596	896.8356	2156170	704159	43745	1770.094	95	4612.173
2132185	1639746	53056	2376.242	1265752	794180	147672	4916.999	80	4614.248
3164914	1901355	63089	1720.493	1910089	954730	139048	2185.993	80	4614.757
2115017	1107942	32880	546.568	1978644	901558	109217	2763.674	104	4617.017
1873515	863515	13750	538.375	1172015	407072	33575	1402.557	77	4617.672
2549561	936860	16685	524.0285	1442555	432982	27335	216.4935	76	4621.107
2001403	1366068	4743	629.4823	1310586	650873	9232	533.5152	81	4621.506
1571323	1106262	27452	583.6572	982595	528623	63038	1342.832	85	4623.635
1926692	869650	9194	170.9834	1134556	417309	31617	-406.6863	78	4623.902
1980368	1280265	12549	471.1989	1404753	730895	44999	395.6439	89	4624.866
2501111	1314807	23591	767.2551	1636551	754859	68092	2868.561	94	4627.307
2438762	1484963	19610	461.121	1639261	703996	56360	1548.796	83	4627.810
2183868	1155485	11171	601.4931	1488771	623350	41463	1343.474	90	4629.047
2829003	1157769	16245	518.3445	1824762	580925	42180	734.298	82	4633.604
2459356	1169842	19966	495.8926	1541335	549238	41684	1948.672	76	4633.670
1936422	1177831	9384	301.6424	1305608	605234	18346	348.0106	86	4640.853
825764	1567309	403248	101041.6	474389	837639	990371	212028.6	81	4641.739
2227979	1597146	8696	359.6456	1337769	720980	19863	320.7143	82	4643.017
3201282	2153296	23466	1119.243	2373996	1260801	75582	2835.75	94	4643.780
325837	262349	262338	3216.562	106730	82257	348422	4497.074	49	4645.178
2644403	1872945	26688	1016.597	1724115	951852	72182	2395.01	89	4646.410
2285125	1104823	111124	3198.256	1361026	541862	174477	5391.76	86	4649.133
2695800	1843121	22388	994.3668	2013565	1103133	60602	1926.372	94	4651.632
2213035	1024783	11636	710.5796	1379522	464344	34006	1578.537	81	4653.342
2632221	1199494	12294	1648.893	1771830	577977	31956	2545.531	85	4658.504
2118849	1130514	24078	1180.176	1292295	507879	43637	2360.636	78	4659.309
2792636	1909142	14797	586.7117	2102890	1128331	43664	2429.75	97	4659.602
2484984	1214248	65169	1709.181	1559660	607989	136964	2605.88	83	4695.217
2618158	2243055	15497	6718.982	1704028	1197273	36692	12787.02	83	4698.473
750405	721661	827715	18411.81	348742	327710	1602262	35197.5	74	4701.513
1979279	980328	9697	750.6017	1269774	467987	31437	1527.216	85	4702.939
2245416	1228055	15012	423.7732	1473684	686250	50536	951.8696	88	4705.133
1680328	855871	7602	471.0722	1070169	395748	19980	1412.878	79	4705.995
2612324	1389443	9893	157.3973	3050893	1370339	56400	703.04	168	4707.933
2027179	683235	20461	482.6621	1040890	300284	30986	887.1146	75	4710.611
1291110	2883737	262836	269464.9	1082259	1875712	941933	639360.8	115	4711.619
1703249	796487	9925	553.7925	1032593	350431	17519	718.0159	78	4713.363
2148621	1042421	8615	284.3015	1330737	484474	15080	-95.012	83	4715.855
1475663	1173620	16913	734.2193	1391186	967573	67272	2595.559	108	4717.158
555739	639210	19933	162817.6	334984	333651	43506	244885.5	69	4717.468
3120172	1897962	15387	1693.811	1835038	1225681	58231	3141.559	88	4717.781
2031612	1138287	11984	659.5024	1376326	641454	41874	1338.331	94	4719.099
2539953	1265774	17832	1039.975	1597896	638161	33347	2531.367	83	4720.043
1680590	945020	14320	561.352	1038080	440993	29530	1554.633	79	4721.036
2156883	1135848	11892	573.7412	1400751	531935	42990	817.739	83	4721.336
1891722	1326694	12152	302.3272	1324718	686267	35758	179.4238	87	4722.263
2531148	1417685	11079	775.7319	1682316	706112	22931	1809.229	84	4722.715
2293718	1287288	21979	634.2219	1455597	668794	63831	1642.719	85	4724.578
122565	135781	10700	107.27	69282	69199	24184	-251.0776	66	4726.048
1785390	997594	7474	68.4914	1036987	389226	19631	-139.9009	77	4726.514
2679545	1274330	23083	636.3563	1537197	558422	42157	610.6077	74	4726.613
2040231	1058767	14687	268.5407	1408850	587298	43399	692.8839	88	4728.182
2339121	1125513	14012	636.6732	1648967	676388	41510	1237.711	91	4730.035
2047383	1310108	15560	433.916	1488806	703345	54787	1575.151	87	4730.274
1778777	889844	23825	478.5825	1125139	403850	45076	348.5636	79	4731.110
115464	68860	71181	1106.054	34911	20986	93123	1065.6	39	4736.521
2479644	1297969	81073	1406.595	1382198	625506	141751	3012.031	94	4739.249
2302534	1516929	23193	795.5273	1627592	837575	51378	1559.706	88	4740.372
1804618	835988	10433	277.6913	1127529	384904	34700	356.67	80	4741.590
2258652	1689633	18984	387.2024	1601049	923464	65071	1090.283	91	4744.869
1971365	935527	48151	794.0711	1174674	430435	99715	1814.011	79	4747.331
2656170	1602215	6847	832.7167	1486603	713148	10473	1447.935	75	4747.936
438114	292373	406426	7112.299	146871	101414	580668	10647.88	53	4753.884
720612	1377249	153646	2646.341	262604	463402	205773	3602.265	59	4756.293
2391226	1119809	276794	4593.343	1334382	494092	421748	7838.463	77	4758.982
2712967	1328618	29822	748.6142	1788644	833563	69837	2149.456	90	4765.244
2311404	1387802	30043	866.8123	1610016	826462	89325	2077.133	91	4771.185
285404	339520	403640	5807.204	109523	115005	569271	8649.903	54	4777.161
2931449	1829425	14886	369.9046	1909107	987130	48239	973.4079	90	4778.251
2594573	1283315	53767	1057.929	1645554	624916	88531	2244.389	86	4788.532
2237824	1460305	10174	769.9614	1584864	797043	27090	1375.749	89	4794.826
2787942	3735217	28996	1386.476	2173369	2020118	81376	3277.994	91	4794.859
2898796	1203632	17984	858.1024	1857708	708945	48977	1961.21	86	4811.904
2520494	1395622	24737	678.3457	1636763	729323	54874	1705.631	90	4813.802
2801098	1409313	28776	739.1336	1807811	688132	47600	1526.36	85	4815.632
853273	851315	341005	15310.38	362854	285163	520171	24082.39	63	4817.312
2545778	1000942	32919	965.9559	1358011	431826	62806	1632.217	74	4818.962
965729	1563514	144540	194275.7	483501	785716	342717	335348	100	4820.356
2116846	1515844	12543	874.0623	1580797	858588	48364	2150.42	94	4821.821
117671	76728	73810	934.741	33339	21205	90572	889.6892	38	4823.768
1825827	1285555	8596	226.0356	1253069	672768	30732	-224.3348	86	4824.190
1660736	917793	17686	145.9846	990207	399240	44978	-150.3342	77	4824.567
1828277	906406	10982	514.6902	1219653	432116	37531	448.2891	85	4826.039
818134	1101970	596642	70620.22	651484	923231	1969646	153340.9	110	4831.397
2149661	964702	14982	393.0902	1353709	472875	40308	931.6788	85	4832.870
2472642	1860236	19802	1200.492	1595078	904884	58295	2596.35	86	4834.531
2516597	1085678	7763	486.9043	1394821	479650	22716	1105.168	75	4834.843
2222751	1054450	15738	388.3018	1480783	533143	39122	-84.6558	85	4837.706
2344896	1592683	12715	732.3115	1614900	894619	37544	1949.418	90	4838.411
1684865	784374	6633	229.5113	1058287	373823	23596	451.5356	73	4838.541
2848913	1586317	36950	258.895	1767689	864677	54359	521.7399	84	4838.996
2073507	1174895	14295	595.9495	1231884	534754	31410	1226.101	75	4839.117
1706960	1159541	11569	547.2209	1180401	568024	43528	1148.321	87	4840.235
1935524	1033505	26281	620.1641	1158245	466123	61886	1032.605	79	4840.904
1991641	1010694	10522	654.8842	1213252	434128	23804	1238.604	78	4841.158
260543	467998	505156	4816.052	112079	165361	756803	8321.048	57	4843.252
2660540	1329649	13492	634.5012	1680810	731528	42661	1300.082	89	4844.312
2095795	1300182	10730	610.953	1411818	623134	34780	1865.158	82	4844.812
2121427	1510160	303090	2470.349	1597165	896715	498019	5538.066	97	4845.432
1819762	1099529	17658	694.0138	1179347	530806	50553	1771.423	83	4846.153
1738838	2847545	2028069	139806.9	1778007	2320057	5575261	358976.9	120	4846.296
2378113	1148097	12604	574.2844	1672881	653636	40649	1651.609	91	4847.556
2450763	1235531	47442	1275.096	1562491	712560	118383	2176.686	86	4851.004
728919	995067	232122	32004.64	324261	350011	362960	50177.05	64	4852.726
1855091	1117209	23052	628.8172	1133987	500501	46320	1859.552	84	4854.378
2090134	1193736	7673	610.8553	1424922	608062	20898	1203.778	85	4858.152
2676257	1413347	29223	1349.81	1510272	639239	55846	2668.76	81	4868.764
3121773	1732335	15988	569.3268	2199796	1068362	51630	1368.443	95	4870.113
2070933	875944	7340	205.774	1185000	399424	21768	329.5848	78	4871.271
2178203	995558	11035	381.0635	1248431	457499	26983	257.1463	81	4873.154
2750208	2200522	15597	628.5917	1920761	1264940	50685	1722.428	92	4886.558
2926070	1558438	15424	654.4864	1856332	815409	47012	1546.973	87	4897.529
2059711	1060297	20298	639.1178	1271039	551056	47778	1091.746	78	4922.958
2647829	1194884	14073	364.8953	1704963	624144	41921	144.5681	81	4923.103
2266444	2042525	651576	17758.21	2490141	1717617	1120113	30866.74	123	4923.577
987155	764444	64217	2137.174	743865	470464	135672	3782.799	89	4924.027
2187214	1090728	8789	186.2629	1369577	533589	25571	160.3331	86	4926.121
2299872	1403003	17891	585.4851	1527614	716316	43221	874.4981	83	4926.146
1420051	1046310	24946	380.2706	938319	482910	47517	732.3037	82	4927.828
1709992	1050336	150831	95791.42	881164	476529	329879	227340.4	76	4928.319
2268566	1527594	9062	387.9782	1644332	867804	30054	1499.229	94	4928.945
2353509	1045960	23224	1021.066	1355257	468785	53529	1820.177	77	4929.672
1696128	1328765	24950	1883.695	998277	616825	54538	3918.982	73	4930.054
123218	220828	304730	5775.353	40722	74245	442173	9761.306	37	4930.202
2301832	1202149	92973	2219.185	1403423	699160	176170	3362.137	77	4930.335
1946594	1023496	68322	1864.464	1261029	492757	115926	2792.249	87	4932.244
2451932	1207062	16278	549.5958	1603419	610221	36760	600.236	83	4934.409
1844675	571211	5575	461.7575	1077531	256777	12686	637.4846	75	4937.332
2806447	1538671	329428	83624.31	1768365	746059	498905	113794.6	81	4937.705
2305633	1292800	7050	499.505	1491037	677258	16392	1057.191	84	4938.414
1789369	971174	36600	585.26	1652408	926374	112726	2285.729	116	4939.148
1863331	1070900	9837	317.4557	1090013	492680	19441	368.4401	76	4939.776
3275756	1805040	53422	1350.574	2539040	1151308	174934	5271.998	92	4939.810
1782208	1060587	9732	292.5652	1218871	537526	30611	196.0771	86	4942.669
1964435	1487998	112171	4530.593	1015766	612515	196812	7570.753	72	4943.490
1512473	766133	7101	43.1661	930585	314190	11868	126.1948	70	4943.562
149348	94858	179	103.2419	41895	28433	-78	310.2242	40	4947.394
1611112	979610	27223	757.6103	959145	422619	57690	1502.409	77	4947.516
2231131	965205	19079	664.5319	1410714	447861	47812	210.8532	83	4948.316
2351345	1350515	20151	777.2711	1524010	712343	62217	888.9737	89	4954.717
1711893	1040146	16913	241.2193	1104735	534003	48399	774.3839	84	4956.108
104711	30029	-211	-53.6371	28985	8221	-577	-220.9697	36	4961.088
2328697	997497	16366	776.9326	2124210	827149	56053	2341.973	109	4963.275
2413961	1193794	17587	1736.231	1545209	617258	38828	4785.651	85	4969.935
2249576	1044944	10885	656.6485	1441114	497180	28842	1513.636	81	4970.886
2291565	1424441	85564	1540.34	1640053	803063	166574	3363.001	91	4971.615
2530070	1625083	18623	653.1503	1693978	902435	53133	2152.161	81	4971.754
1779088	1225364	6604	514.6844	1157856	484820	16416	1113.738	80	4973.847
1661850	897743	18479	383.8719	1051684	413740	37634	1241.467	81	4977.499
2110156	1218351	8205	441.3005	1289436	606874	28816	828.3776	84	4980.776
1777116	1732417	26815	1106.322	1365551	1001837	73512	2721.623	95	4983.790
2337716	1459425	13245	473.0445	1624232	851581	43882	774.3802	90	5027.608
2238355	968022	15109	501.8149	1431447	482603	38629	935.2869	81	5027.966
2684255	1416419	9321	267.7081	1443201	629494	19067	434.2587	69	5028.113
2207031	2065445	53322	1355.964	1581594	1189900	134583	2921.506	90	5030.554
2773824	1541447	10604	732.0844	1802735	853981	27276	2015.984	91	5035.370
159154	92672	77476	3178.204	49115	27189	100698	4117.558	43	5037.503
2343914	1341661	52661	1433.082	1448868	676228	122468	2927.855	82	5039.514
2448722	1744831	9869	596.8509	2121394	1140473	42361	1152.252	100	5046.703
3859080	2845540	30934	1355.597	2957026	1845749	81577	3678.07	106	5047.674
1733814	2726595	133567	513182.7	1018477	1522336	378372	922103.3	90	5049.593
1611928	625774	14331	350.7691	902119	269471	30913	422.6193	75	5051.661
777595	1769227	270607	114027.7	471729	872399	867613	219434.5	93	5061.079
2839706	1220547	130529	2143.877	2627171	1189038	211092	3530.861	125	5062.345
2471913	1352105	40947	994.7267	1695217	776171	96569	2827.721	94	5063.599
2680912	1424879	101971	2987.373	1563085	786091	235651	6638.821	83	5066.252
2700156	1484554	27823	485.2703	1802978	729497	70524	1047.596	85	5069.707
2747085	1633990	12371	382.8131	1713634	856974	28724	797.6164	87	5071.886
2459073	1481204	16488	440.3768	1793736	901099	61003	1134.668	91	5079.938
1898474	1644946	1023087	80727.78	2299751	1998064	3240082	299929.2	142	5080.343
2830505	1049150	10112	308.8832	1788466	590089	21595	711.4795	81	5081.052
1843696	997075	7929	684.0169	1041979	388003	13336	1126.95	72	5082.286
1815641	1066403	7824	240.1264	1168918	489784	21618	746.1698	83	5084.929
360099	91983	7244	17260.59	103588	26034	8986	21281.91	47	5088.586
2588093	1721257	11303	508.4983	1550960	805320	26447	1045.277	81	5112.068
3119746	1283315	16371	537.2131	2034429	791956	54144	1136.678	98	5135.395
2625871	1445922	14356	736.1716	3095675	1424661	61552	2820.667	118	5135.474
1884533	1058689	114043	49678.21	1085556	438500	188814	71212.66	65	5135.677
1623144	953087	11942	352.5462	877352	380122	28572	107.4892	72	5139.190
551475	1385029	112841	45394.18	306769	585652	209848	81991.88	64	5139.383
884605	2445810	46457	32216.84	517251	1179393	127878	69260.36	82	5139.820
2016077	656898	36854	470.7094	1076540	292912	50595	844.3795	73	5140.665
2032858	1102003	12970	316.617	1338529	580829	43292	104.2812	82	5140.805
2331177	1534319	20580	593.538	1907463	822581	64401	2535.696	99	5143.620
740889	1530437	85058	162517.2	479732	921359	204045	339423.9	73	5143.637
1298639	618749	23412	369.0132	762541	274382	42724	171.0164	76	5144.190
2493953	1414843	11360	949.296	1635030	723002	27249	2698.869	84	5144.621
2095664	1249658	18206	302.1566	1340300	601481	47684	634.2724	77	5144.854
2129580	885752	19636	1900.38	1214282	410443	46653	2722.633	74	5145.141
1877957	1194578	37429	1300.967	1235997	616218	80165	2850.257	78	5145.487
1812141	781825	23759	423.0799	1440237	568586	69374	288.0814	104	5147.022
101094	61337	27986	553.8146	27726	17130	34992	657.6512	36	5149.246
2023617	931647	14216	521.3176	1158960	440447	44132	1141.405	83	5149.571
1911135	920009	9317	519.2837	1195266	436565	29066	1081.403	79	5150.024
2014731	1184453	11974	666.9414	1403512	634415	33676	753.0236	85	5150.526
1776933	632524	22150	714.615	1075356	291559	59610	2185.121	76	5151.083
1984870	1143599	11958	312.2438	1355351	583003	45503	892.1183	84	5151.541
2793446	1606990	26946	673.4706	1864624	1025490	82187	2963.291	92	5151.791
229559	239282	380848	4876.973	78760	78922	524081	6637.744	50	5153.554
1567941	670785	27724	660.5164	934601	295539	51902	801.3022	78	5154.255
2173345	1338298	26293	396.4373	1473236	742223	68818	2114.09	89	5154.993
3125422	2375404	22614	978.8454	2175058	1204757	73929	1106.617	89	5155.580
2301000	1023595	19046	656.2806	1452680	476695	48009	1348.505	84	5156.700
2791496	1673400	20251	842.8811	1905330	913819	46073	2789.095	90	5157.789
3013473	1681281	22162	713.8882	2093223	1006676	77955	1869.276	91	5160.595
1872343	872817	11669	395.8309	1106951	398775	19289	1075.313	78	5162.676
2320497	1015424	21109	929.4149	1396736	467852	43995	2580.119	78	5165.952
670045	731879	312402	59648.35	284176	320612	646510	91027.21	66	5169.449
2572795	1176077	9751	440.8311	1673585	580800	28113	834.5393	84	5174.661
2386067	1188881	34782	1261.87	1465758	619399	82367	2402.389	87	5176.562
2323899	1265504	25856	782.3216	1236052	517713	56240	1116.064	75	5178.562
1924509	1270141	20294	602.6934	1192041	597578	50334	1317.937	81	5179.545
122048	18213	2097	-120.7583	35511	5682	2257	39.2177	38	5180.689
2066833	965871	13221	68.4981	1234531	440902	31508	214.9988	78	5181.377
824236	2246597	459446	132533.7	651506	1378484	1377132	264049.7	94	5182.951
2149332	999055	9853	353.1533	1375482	458347	28224	821.5664	81	5189.729
2018540	874549	17658	715.0138	1096770	351992	36807	904.4727	72	5219.667
1880930	885766	7825	630.9825	1125593	371603	20688	1172.997	76	5241.864
2724457	1915226	10840	1017.124	1993790	960859	22897	2522.122	90	5249.661
2309682	1190582	30363	1132.764	1536483	617344	72408	1475.489	91	5250.639
2113997	1019908	9400	532.34	1207580	472346	16330	1396.113	78	5251.335
1924797	1314177	11729	570.1969	1333034	726833	41830	736.663	82	5251.472
1758714	742574	3455	274.8255	1006712	309482	7014	594.6854	75	5254.858
455313	637276	731176	8157.773	189892	223098	1055986	10926.61	55	5255.288
2304273	715777	68779	1405.702	2687659	835107	291478	5062.316	127	5260.633
103004	66896	92800	1433.08	31469	19280	116053	1818.973	39	5262.417
2532236	2284305	75293	1713.337	1704911	991901	125196	3162.296	89	5264.500
2374256	1727217	29658	550.2138	1587011	926217	70291	1538.125	85	5265.027
2077823	1347417	15208	540.5688	1204536	633673	29953	1540.763	81	5266.220
2670924	1674260	8391	619.5351	1672407	902611	21361	1604.152	82	5266.297
1380984	1277230	8262	128.0982	887075	632919	29474	-445.3086	85	5270.775
2584688	1172250	28784	622.9824	2302968	936025	127421	3299.118	117	5271.636
194992	37443	3122	258.7442	52842	10125	3533	296.6013	40	5274.390
1572956	956142	142031	3075.739	1046621	679181	256620	6202.382	94	5279.731
2397845	1395493	30708	1169.119	3208230	1521272	113592	6069.111	151	5285.241
2289861	1587430	13849	694.1289	1707095	799663	47160	153.676	93	5286.484
112035	171986	1084	254.0124	31774	50889	1364	458.7204	37	5287.442
2480703	1649249	11177	455.6297	1722732	879223	41429	1592.367	90	5289.275
2679807	1287561	32772	764.1092	1626426	602123	73381	1570.474	82	5291.891
2050276	1172989	6225	608.2225	1317994	505637	16215	635.6615	82	5293.665
2729028	1802974	13721	1468.548	1785612	1062900	44888	3343.617	97	5298.579
2417920	1174151	11292	301.0812	1558852	627500	33898	243.0778	88	5299.971
622241	1513308	225637	86099.84	290504	767660	571134	151478.8	80	5309.278
2610103	1082638	9064	717.6904	1629731	574387	23022	2172.134	86	5314.053
2483606	1757549	22786	866.0946	1537642	932254	59136	2127.33	90	5319.099
100235	43035	142	-2.4338	26831	11582	-267	170.4213	35	5322.237
2836743	1391771	9108	450.3588	1735715	789424	25776	851.8336	89	5348.799
1834632	1064960	15777	473.6897	1206792	543183	39428	1116.311	83	5349.948
2018496	1154806	16312	669.7032	1281529	551002	38924	1589.836	85	5351.172
2515672	1364812	12350	711.835	1609950	700559	34729	1059.497	81	5354.948
725821	1147041	39274	83244.47	420266	521328	98026	166491.1	81	5359.267
1657414	1031848	11444	258.2084	950886	402364	24170	599.937	75	5360.016
1843564	988958	76056	1692.542	1045775	387345	155373	3506.825	75	5360.889
1546757	523151	7386	88.1546	759302	198803	11657	156.5577	70	5362.608
120156	201871	36504	4499.074	47178	72557	57693	6807.978	45	5362.885
2820102	1246306	78473	2513.735	2631820	1314781	222856	5089.021	126	5364.804
1927505	1070694	12667	446.2187	1241712	549275	38484	1062.152	82	5365.384
2909767	1089094	6920	920.212	1834471	534023	18468	1979.455	82	5365.971
161923	74917	1892	13.7412	55277	29668	1725	323.7725	48	5367.678
2042730	1420628	28063	792.7343	1200306	569628	45182	1741.31	76	5368.709
2114383	1440554	40842	727.8362	1312281	680079	85402	1140.652	72	5368.764
1942634	1438722	4359	198.7399	1250415	663067	8563	-234.2157	79	5369.641
2006110	1239116	16355	768.5155	1339605	636563	42153	1040.183	85	5370.523
1682758	1087328	57323	1684.22	1121020	564753	90726	2372.529	83	5373.141
2322897	1211789	18485	787.0085	1269721	573816	39711	889.5871	74	5373.775
2715180	1084245	16942	564.0462	1838851	644156	46997	762.1317	92	5374.915
2025286	1193485	16798	618.7678	1245267	571803	40879	1278.512	79	5375.175
3042460	1427533	21095	2608.429	2049569	912436	69638	6031.092	96	5377.279
2438909	1368055	10994	641.9634	1784689	888553	38119	1942.676	99	5379.728
2211847	1568123	15307	1062.323	1358631	696016	38498	1729.138	79	5385.007
1659536	987371	8420	544.362	1035517	445986	29823	1161.47	83	5387.397
2684672	1376665	31036	647.9196	1960989	885426	81975	2157.798	94	5388.274
2066082	1091222	11851	379.6411	1458564	646554	39384	727.6424	89	5389.258
2270493	1067129	10881	456.2241	1503197	536205	33827	1034.295	86	5391.439
2284598	1316353	31144	1388.378	2328853	1096057	83763	2441.504	124	5396.824
1727121	970187	8506	381.9866	1130598	482070	25063	1036.434	84	5399.652
1790388	1533743	10508	497.8988	1295669	897424	36983	689.1463	88	5400.157
2919323	1533036	11056	742.0416	1822945	739974	35023	1268.19	81	5400.742
1630028	913036	8407	281.2327	1018338	410487	20968	141.7048	75	5401.144
2464014	1041383	19411	325.7571	1469815	490313	43000	794.3	80	5402.489
2828169	1472299	14178	604.7858	1736313	771415	32577	1004.17	80	5402.569
2668187	1123190	14274	483.9714	1637285	584498	40824	1168.426	87	5405.473
3840329	3524405	68550	5518.655	3174532	2278010	269137	14971.19	114	5406.246
275339	383374	97498	40023.04	104068	132834	169729	59226	55	5408.263
3531226	1894583	23250	759.325	2481660	1140367	75457	3854.738	93	5413.360
150990	173956	35475	1439.147	53699	52585	47889	1664.773	46	5428.004
2087446	1405742	31442	1110.496	1226015	630811	53316	1312.828	75	5428.125
2412872	1359683	16483	1162.096	1589348	635196	37744	1309.638	84	5434.368
242894	51971	2040	303.444	120088	17597	3666	439.4626	60	5463.224
2206197	1094488	14258	480.2738	1382365	527485	37014	448.6854	85	5464.897
2273078	1441528	8869	259.7509	1581047	883324	32892	481.8412	93	5465.541
2632235	1930143	20026	499.2586	1964812	1137647	68346	1115.011	95	5467.267
2456454	1032026	18735	730.0335	1527030	530042	56091	1390.505	80	5467.610
2172808	1321625	14434	662.9474	1373947	599978	21043	1158.912	86	5470.361
2087834	1193656	65301	1666.186	1436034	620046	115182	2427.31	86	5470.744
5114929	4270783	36661	3004.482	3994107	2879348	123596	7623.536	105	5470.879
2454496	2422231	21412	1000.813	1835088	1161356	51524	3341.696	93	5471.935
5158565	2806646	889025	192857.3	5345513	2646271	1422683	315494.9	135	5473.974
258702	46193	3600	-96.04	80032	13014	4507	-12.5573	46	5475.401
1860025	1266833	18188	632.7468	1339811	686736	62513	847.3793	95	5477.284
1702747	888321	11193	758.3273	1064711	411939	31303	1807.498	82	5478.196
1407529	770607	40050	1227.805	844129	363141	71928	1127.561	73	5478.336
2260205	1391524	12188	492.1468	1390264	661748	22945	1694.214	76	5478.861
2407502	995036	22911	579.1071	1477966	471496	49087	1322.381	79	5479.353
2317777	1210690	20150	574.415	2327622	929337	52774	2303.821	119	5481.935
2105461	962019	8511	464.2671	1259201	474083	17867	1098.939	82	5484.294
2218399	2299969	36687	945.7407	1602414	1357415	110156	2356.552	96	5485.989
105974	58474	177	155.5297	26240	14707	-212	259.5068	28	5486.239
2420354	893697	26407	528.0327	1394694	420521	59926	481.6486	79	5486.707
1948832	1041854	13793	122.1873	1273283	494992	44435	-365.1965	87	5488.178
2088416	1033816	3861	324.4021	1204933	436424	8788	677.4068	76	5489.596
2021411	857938	10988	590.8268	1251988	411143	31624	984.3064	82	5491.278
3126915	1277460	9156	383.4516	2081838	791804	30200	766.22	89	5493.780
2440005	1323807	36582	1076.85	1779249	777451	116120	2361.332	87	5494.558
1651814	1171910	25418	885.3498	1032617	604350	51521	2234.128	81	5497.125
2610704	1447705	29827	207.8947	1819039	851643	59721	1835.148	90	5499.319
2071705	1197234	974717	129309.2	1435004	745210	1544816	185485	92	5507.446
2262611	1649675	8670	325.387	1641059	914742	29921	729.3681	92	5516.112
2299753	1240899	13613	385.0893	1360338	510911	31646	204.1406	76	5517.650
2349502	1346943	23320	930.252	1360876	610579	57156	2170.252	78	5518.663
2231450	1033405	10766	814.7726	1394120	455713	21307	1634.923	81	5527.169
925271	1029823	1201094	108377.6	391693	505319	2376207	173821.8	75	5533.391
2713217	1821478	8096	510.9856	1769989	925188	23034	1190.407	87	5546.070
1895070	1155022	14082	530.6002	1096782	475207	31222	1095.154	78	5551.861
2008162	1091138	12027	515.3147	1292312	549809	32969	1237.761	82	5558.990
1936008	1105371	13566	532.8526	1269565	570335	25175	889.3175	86	5566.182
994478	535815	2834	100.1874	516503	209588	7993	-858.1927	72	5571.919
2496733	1542609	18959	875.7999	1656249	822464	51889	3132.173	87	5572.777
2281162	1486492	15256	358.6616	1347491	685245	42193	-106.5727	79	5573.844
2110041	908485	10636	885.4796	1313445	436968	30160	1319.976	82	5574.732
2571627	1270484	19202	750.8322	1890901	710866	57454	700.3694	90	5575.444
2590936	1385048	16806	673.6166	1872538	867505	63986	767.4146	97	5576.580
1889989	1085596	9031	400.4391	1183782	536666	26831	732.0191	86	5578.376
158012	40123	178	31.3858	40592	9911	-588	115.6132	34	5578.822
1835898	1096814	45665	11176.81	1914015	997982	142032	23891.6	145	5579.275
2452715	1391713	20752	603.7872	1577979	774177	69485	1254.109	81	5579.449
2223177	1319520	31089	865.2929	1522946	690400	91886	1718.605	83	5579.633
2859684	1470728	12966	532.1926	1739320	762368	26526	1375.909	83	5580.111
2424813	1246327	119521	1549.928	1961466	1111960	232992	5863.451	110	5580.633
3003409	1549634	17622	1654.194	1598957	657357	42452	2402.157	73	5581.200
2094112	1003610	7567	355.1087	1271661	474838	11475	1286.748	80	5582.862
2055250	1103853	6813	316.6093	1327204	551888	27494	143.6134	80	5583.010
1757921	707577	6459	278.5499	1009921	334732	22827	96.1947	82	5587.514
2121305	1420301	54461	857.0621	1492674	745709	131216	1561.018	92	5589.215
2481821	1370833	11674	638.1114	1654561	666200	38158	1426.064	85	5590.865
1610598	892757	11334	175.0374	1012750	430277	35601	679.0161	84	5592.597
3155846	1761655	58017	1728.354	2342785	1115058	159852	3550.297	99	5595.548
1523775	1062311	16535	513.6135	1077377	513905	51892	1295.741	89	5600.190
2575809	1631193	16622	348.0942	1668542	859594	39927	637.5047	89	5600.521
1047501	481823	33068	7314.515	639967	344692	97122	14648.14	92	5605.211
2563896	1447297	16662	394.3382	1625500	698293	32129	594.6369	82	5605.556
2478140	1458649	9448	675.4328	1756149	862969	34690	1734.109	88	5605.867
1809341	1132134	12401	480.4961	1159234	522167	32833	1264.331	81	5612.751
2065597	1113771	22528	555.2208	1368547	557190	70302	1351.542	80	5612.860
2435127	1713641	32939	443.0779	1719172	943636	103255	2045.605	91	5613.433
229159	85870	6410	176.601	69602	30213	9451	282.0011	46	5616.532
2483481	1062440	35292	671.4812	1474391	509632	76525	1556.052	79	5616.741
150822	37588	8268	138.2348	41051	10469	10531	37.5891	39	5626.400
[truncated: 8,001 more rows]
