# Supplementary material for: Mitochondrial calcium uniporter-mediated mitochondrial dynamics imbalance contributes to contrast medium-induced renal tubular cell injury
Source: Front Mol Biosci. 2026 Jun 29;13:1848361. doi: 10.3389/fmolb.2026.1848361 (PMC13357276; doi:10.3389/fmolb.2026.1848361)
Supplement: Supplementary file 1 [file DataSheet3.zip › Flow Cytometry Assay(1,2)/Flow Cytometry Assay-1/╧╕░√╡≥═÷-1/╡≥═÷ 2/CSV/8h 2.csv]

FSC-H	SSC-H	FITC-H	PE-H	FSC-A	SSC-A	FITC-A	PE-A	Width	Time
2416425	1276908	95713	2565.899	1429911	571993	149867	3879.139	83	12.490
3249948	1985157	66636	11695.08	3849183	2066658	161227	28629.44	141	13.450
2967795	1443745	17981	838.5341	2066147	739609	48106	2117.547	89	20.519
1866686	1124474	12177	305.7297	1184443	517201	33693	552.5773	82	38.456
519897	507074	808179	102927	239386	199953	1310657	166258.5	65	40.518
3129957	1751464	37433	986.3913	1883199	995635	84244	3140.288	88	42.086
1518712	648842	7333	239.7813	967778	298211	13567	573.7087	80	44.007
2340236	1204874	19787	762.6507	1484491	557021	43939	1951.178	76	44.096
2441423	1302149	14254	552.8494	1438713	677102	39365	1409.376	81	44.499
2215119	1257399	23375	586.3375	1277705	570077	54692	800.8212	80	46.761
1917326	1154750	46532	924.0452	1229673	574669	88033	1837.051	82	47.070
2766538	1308040	29003	788.4683	1908902	701477	73095	1855.63	86	47.341
596020	1001053	260557	322322.8	376513	614880	989657	592945.4	98	48.270
2392863	1048116	14475	617.0475	1561751	559556	29615	855.4015	83	48.595
855264	284052	37889	953.7729	303773	96496	55682	1080.36	59	51.017
2909989	1556963	23944	1332.458	2089642	888589	82037	3221.876	94	51.151
2492424	1344231	124326	2409.489	1694592	767775	281906	5097.727	83	51.621
1706854	982092	13738	525.1018	1181591	596635	40083	1082.056	85	51.892
1607501	868687	23408	639.5888	967092	397182	39447	1008.577	75	52.651
171952	126214	50133	1050.861	48179	35163	62972	1071.329	41	53.601
2657994	2113155	43945	2095.314	1890428	1243652	121644	4327.428	87	55.280
2760022	2150316	17000	986.7	1759412	1110039	42531	2777.789	85	56.520
1745644	816896	24718	422.0798	1023355	367889	60265	523.8665	69	56.550
3707490	2906935	22923	701.3803	3193513	2157027	65657	2950.958	109	58.150
2544026	1330264	51271	1701.103	2340153	1209071	133353	3964.503	113	58.362
3042828	2548568	1075275	68753.93	3026519	2120581	2542174	131424.2	126	60.309
2623386	1434485	21704	554.7944	1708794	748206	53948	1967.883	78	60.586
1746648	788830	9561	217.1721	1012386	356869	26450	-87.155	77	65.185
3196827	1919173	369603	114411.1	2214698	1473531	699596	191300.1	111	72.591
2701290	1689392	485410	132939.5	3136894	1802184	1003657	190109.8	142	73.352
3163207	1601530	75383	1339.386	2132256	806740	178450	2502.045	82	73.889
1837509	1013037	18830	518.363	1100634	498962	50672	1035.299	78	74.436
3279932	1417018	12661	633.0821	2257174	870124	48579	643.4819	99	75.175
2722692	1087178	8169	340.4809	1823949	548680	25664	116.9504	88	76.116
1929730	1246972	25139	1021.498	1385714	755524	89016	2863.598	89	76.339
1730972	887082	15812	566.6532	1059392	393617	32401	862.4961	71	76.492
2438087	1364306	22270	717.347	1671872	901451	72750	1124.275	88	76.870
1001224	1321292	88654	233613.7	472648	578754	196912	411253.4	77	77.482
2648478	1797360	19413	565.4693	1840910	992623	43288	923.8568	84	78.148
3369027	1775908	14903	176.4583	2404409	1012610	40045	662.5245	94	83.199
2971316	1241832	7672	944.9992	1738697	583860	13123	1357.6	77	83.684
3634066	3402614	468954	214969.5	3105698	2165658	957077	320797.6	104	84.241
2040547	2261361	704834	206974.4	2238955	2076910	2935973	386650.5	127	84.263
278031	732716	310336	16820.65	116493	283282	499971	28415.17	46	84.619
2133760	1427645	24421	589.8181	1545765	788843	67763	1323.904	82	84.737
1915853	961287	3751	235.2311	1109585	426610	7474	736.4914	80	89.603
2189191	1161015	11396	389.1156	1361712	588498	37539	571.1379	86	91.150
1782627	960899	9468	527.5548	1124280	448356	22819	735.3459	82	94.175
1899519	1223978	12406	281.7766	1231057	605060	37599	713.5039	86	96.558
1864886	1244512	34193	972.6273	1206774	581358	70296	1375.406	82	101.803
2483846	1185470	55857	29602.18	2627424	1079733	184401	79942.7	129	102.612
227447	83713	-61	82.7779	67230	27927	-272	105.1408	45	108.409
2657716	1666225	19305	506.0105	1630663	856548	44523	921.1403	80	108.814
2090571	896465	14016	489.0976	1843809	600866	48606	1306.597	101	114.526
2547787	1620875	32763	779.4043	1853569	941737	67473	1363.635	92	145.634
2695263	1231764	14279	717.2519	1638445	660837	43736	2264.39	89	149.664
2323723	1548350	16335	872.3935	1623712	832683	50825	1623.282	87	150.360
1998603	819765	9506	285.0866	1209623	365338	27358	749.1838	76	151.260
1946191	1081633	15805	578.6605	1250693	560883	46276	1442.884	79	151.703
2533221	1359272	13480	356.228	1649685	708520	31275	583.5275	83	152.347
2113868	1383166	14713	178.7993	1219804	723084	46253	53.1933	84	153.911
2085095	1059912	7990	310.239	1150830	497586	22352	21.5472	78	154.365
1929351	1077098	19562	731.0282	1226799	501534	46458	1702.694	80	154.879
2713711	1501658	10570	586.977	1983253	853721	43184	886.8224	96	156.126
1298330	557313	10725	428.6725	771182	229772	28008	731.6488	77	159.490
2334777	1207846	23220	567.642	1576000	827555	83732	1295.965	97	162.090
2084022	1085804	18018	499.2098	1266400	505705	28454	847.4694	82	163.414
2160916	1252320	11949	795.5389	1418575	620489	22070	1146.127	82	164.288
1943041	1140742	10796	637.4556	1222456	545481	25263	1093.654	77	164.406
1701180	787579	17944	488.8584	1009601	358969	25037	987.1757	75	165.024
2422921	1470483	22178	558.5858	1571266	714420	47773	773.4653	83	170.197
2789293	1698197	38018	1286.21	1982429	1259647	129685	4133.329	91	170.589
2302427	1166967	13412	873.0132	1314224	518964	20679	1942.292	78	171.976
2224588	824636	8634	469.5674	1427722	376258	31879	605.6119	81	172.453
3198036	1895632	38347	1265.867	1996390	982112	90278	2702.996	83	173.948
2188479	1148242	18220	426.142	1413061	576061	51853	1081.353	86	174.477
5477042	1429957	14083	884.4563	4548026	1196012	54330	2578.913	131	179.048
2227956	1287205	33476	2210.804	2458210	1257031	123002	6964.012	123	179.311
1848339	998806	16351	749.0911	1257644	497342	39083	1933.956	86	180.862
1739076	1243997	15154	854.3394	1252465	628310	35095	1031.829	89	186.557
2687792	1792797	7662	700.4382	1906399	966708	16438	1263.572	93	188.323
2017297	1003125	25937	546.6657	1299225	523505	60374	1595.181	84	190.045
3279349	2376495	39864	1161.57	2674902	1804140	105880	4058.868	102	192.018
2327839	2402101	1765918	58647.4	3009835	2819686	5859449	172964.3	155	197.749
2351143	1359153	19898	785.6778	1396677	607688	35205	1368	81	204.147
2076316	1072484	114168	2049.225	1193497	517701	160841	3543.98	74	204.175
1902278	1226531	8022	517.6342	1161601	526430	18620	1012.582	79	211.743
1745429	2829469	39540	735.194	1438402	1779037	118622	1886.294	98	218.000
2229076	1204358	10291	435.1251	1251861	532784	24205	1175.901	77	223.502
2238546	1882867	90617	2650.214	1626578	1064805	236840	5324.724	89	225.606
3876777	1865536	13470	1121.667	3455496	1459609	54585	3880.219	117	225.789
1835188	1291608	85234	2280.827	1364534	698293	161335	3750.894	89	227.597
1599676	992878	87360	1655.896	995313	452648	126294	1905.293	80	229.302
2091589	705595	11223	622.0103	1156891	306694	24669	760.1309	76	241.556
2496674	1051772	11069	669.1709	2184501	905665	47899	2003.334	107	241.664
171418	36931	6085	18.3685	52901	10850	7732	6.3652	44	243.776
719257	687575	8314	154.6154	448074	376126	25280	235.208	84	254.322
2489260	1364313	53984	1247.702	1473797	700902	86348	1861.523	87	256.910
2493143	1018104	20879	420.5119	1406064	477947	49950	975.195	82	258.504
917248	467282	2306	281.1666	503495	215123	4971	491.6731	73	259.611
2208941	1074161	55747	470.0067	1550808	632382	138909	423.9949	92	261.075
2757972	2161290	13332	820.5252	1985903	1154864	47940	2343.434	92	261.959
2099190	1249282	5559	389.0599	1417175	582453	12252	428.9372	79	262.151
2611772	1234415	25237	1383.396	1764344	666189	64064	1500.19	89	263.389
2357076	1381753	30606	864.7966	1675932	734135	82117	2294.364	90	264.706
265801	41119	82	70.2002	92898	11876	-648	232.2472	51	266.678
2441757	1235843	155160	3576.476	1764015	710211	231749	5941.319	102	267.798
857451	2318579	601994	139186.1	428686	1094941	1187750	222214.8	78	269.337
2337062	1306046	7738	442.5018	1529159	628461	16302	997.1422	86	269.570
1946349	766044	7171	473.0931	1108106	347440	17519	611.0159	80	273.092
3802485	3974089	1530578	155437.8	2524030	1967595	2812836	252523.9	102	274.633
107905	90256	7987	277.6707	29943	25286	9735	463.1335	34	275.413
2252533	1326676	16536	837.4696	1411402	606239	36686	1361.885	79	275.755
3009166	1576829	9232	676.5152	1973031	912812	23609	597.6649	92	276.954
2452179	1184112	58224	1772.566	1489903	591848	135917	3145.544	79	277.499
1689887	1057356	9816	310.4776	1103205	527310	36851	777.1411	85	279.075
2024826	943693	10296	556.4056	1129536	383232	20550	1216.855	75	281.767
1825202	759695	9396	699.9156	965038	345787	25100	1117.11	76	283.356
1634998	988060	9360	748.096	935798	484093	25723	1599.46	74	283.515
2895809	1520833	14782	380.8702	1792342	731326	42793	1256.087	85	284.486
1740725	1228076	828949	15430.24	1861309	1081732	1159418	22564.75	119	284.839
2051636	1356404	20300	201.83	1271510	659918	68513	603.9793	83	285.378
255076	498849	902738	17816	129988	214714	1652718	31723.88	64	286.170
1899945	1324112	300074	8388.352	1271544	788605	485718	14250.18	92	287.914
2081048	1309517	14328	267.2008	1388934	672464	43474	38.0914	81	288.134
2939793	1523452	32847	1288.317	1949071	860315	61377	2601.85	85	288.274
2905840	1605530	15805	496.6605	1843349	825664	36030	1388.283	86	290.289
131116	265818	278716	4290.768	41135	80702	387959	5743.7	33	290.308
2124737	1050556	34392	891.9912	1301680	540432	77662	2279.438	84	294.708
2565479	1846965	29502	15390.66	1509822	915958	75641	20497.26	77	295.144
1796106	883746	3427	540.8547	1132836	427724	6125	1372.613	87	296.409
158237	12117	532	0.4452	100197	9936	985	-227.7415	124	298.316
1484643	1016851	24021	422.3781	894345	466165	51967	297.9487	81	300.934
2348835	1134684	24436	616.6596	1474917	562174	67648	1278.453	79	301.073
2666431	1779589	72781	1380.814	2026895	1084621	138238	3054.552	98	302.116
1795727	1268075	18881	226.0241	1235001	653011	52638	575.3918	90	304.365
2187498	1527798	16369	210.5009	1579684	880895	49365	794.3765	94	306.398
2275293	1110971	11379	403.5619	1377758	504479	26958	955.7438	75	306.614
2373721	1218107	5877	538.2997	1379535	591387	13310	948.691	81	309.633
1960675	960576	12995	157.0195	1672330	758459	58090	2099.849	107	311.994
2923497	1448831	17479	296.7719	1938527	743058	44746	483.0506	86	314.374
2941809	1832483	1118982	88812.49	1987990	1404044	2090149	136804.6	107	316.770
2952008	1629976	48626	2026.719	1616353	743784	99746	5809.551	77	320.575
2702003	1203928	25614	617.1454	1708986	633332	61504	1410.574	87	322.590
830961	318580	2779	177.1019	252241	97265	3133	167.1613	53	324.269
2334841	1912980	10155	819.6955	1516513	923641	33378	1627.906	88	330.423
3810741	2905413	487616	104210.1	3274102	2722272	1205166	180309.6	112	348.864
1606469	837429	10428	451.4108	976323	375006	34629	690.8869	83	372.430
2818638	1924546	5804	925.8044	2126055	1300619	24308	3066.079	105	377.191
2453261	1964423	720248	120232.3	1778543	1213705	1643800	201213.2	96	377.492
1980484	1221441	17911	386.6071	1252741	571424	39247	695.3567	79	378.829
2030280	1061197	12519	658.5159	1366407	601149	42937	2221.366	87	379.489
1740181	1283083	17526	779.0086	1190176	641790	41092	1378.861	84	380.387
3148170	2040022	102568	5931.465	2902101	1623132	304879	11340.91	115	381.564
2154783	1021013	12474	344.9914	1247796	490564	24209	1353.325	70	381.614
2025719	1066200	49254	13082.35	1203724	485416	77914	26444.18	78	382.344
2291550	1863244	23270	739.447	1990798	1216805	76967	2071.449	92	382.447
1729863	794519	49771	830.9531	1080041	398203	107024	1163.246	82	383.548
2590615	1585685	26644	849.9284	1702687	787624	80243	2267.032	88	384.161
2439467	1326100	7228	691.8908	1539647	682795	15448	1090.033	84	385.984
2006068	1320910	13763	718.5043	1278667	633340	31303	1076.498	81	391.562
2414761	1414912	12708	483.3188	1546899	712936	28239	342.4079	87	392.945
1903947	941951	4463	493.7743	1142630	432773	7842	687.5362	70	393.026
1757140	1023368	15025	293.9025	1088695	480921	35792	411.5312	79	394.554
2375683	1238724	20968	386.7048	1500482	660861	65987	1378.471	87	396.807
1913202	821866	11501	941.0061	1154364	393874	27265	749.5665	78	404.620
2105313	1131685	23585	933.1185	1315936	544496	51610	1440.321	79	405.183
2436780	1386199	12504	524.6744	1565585	736904	41858	741.6338	86	405.994
2763672	1578863	34563	1021.384	1727255	837272	91029	1919.927	82	406.257
2461996	1213322	134227	94069.73	1471166	644111	344853	269327.7	86	406.879
1623300	809263	13582	-1110.45	904467	370567	26414	-7357.975	68	406.899
2036752	890731	7804	410.0044	1253730	429011	25226	1455.979	81	407.476
2193752	1216422	8367	199.9887	1423775	629205	28778	512.8458	87	408.176
710655	1577108	1425915	241620.8	402227	881396	3531353	391558.3	73	408.414
1714024	1058885	26790	740.919	1105069	542832	64988	1489.227	85	410.126
2694693	1269249	22005	200.4805	1677602	669224	60587	-0.4693	82	410.339
4145183	3926012	487842	5622.536	3720009	2252857	1007467	12221.5	122	411.364
2285315	986851	4555	312.5355	1299496	476483	7859	716.0899	80	412.769
2215567	2671383	1883409	193372.4	1771247	1564850	3863620	322119.1	105	428.980
2012388	1252980	16889	726.6729	1348550	735953	49158	1393.164	89	431.098
2278655	1235053	10461	251.6621	1514364	620847	28684	625.3724	83	432.000
2090879	1201814	8690	512.509	1390713	663522	27108	1655.159	89	434.363
1683406	898230	21231	466.8591	926496	373617	34916	1019.588	75	436.290
2345471	1153826	16961	599.3121	1492044	631074	48403	1291.808	86	440.942
2045789	795794	5160	669.476	1363282	447427	14149	1278.959	89	444.746
3662539	1435515	15414	730.9254	2153225	891534	34963	1724.824	89	470.330
824039	1875416	1221431	292348.1	594844	1262348	4132212	787583.7	98	472.620
2963690	1490708	12794	225.9434	1959937	744197	32041	776.3001	86	472.663
2568440	1446032	23368	322.3448	1804113	823943	80621	1055.638	92	474.734
2358345	1879082	44333	990.4813	1670154	1071358	123752	1610.087	88	475.308
1550440	1091157	11322	826.7642	1012642	560492	35690	2066.209	87	478.379
2246255	1122763	4933	214.1413	1211226	459675	9588	-190.7132	74	479.251
1841807	1612315	24228	616.5908	1304262	732274	74409	1020.545	89	479.926
3098697	1381992	18427	780.3547	2917380	1114106	106199	2398.964	126	480.705
1624590	1151262	9367	391.0887	1048516	580411	31123	644.4003	74	480.745
2165952	1170934	25527	1079.665	1355914	518254	64197	2121.052	79	481.292
2606766	1477063	28233	404.2713	1659176	799854	79444	770.0084	91	483.612
2108537	1671169	15699	785.9139	1422689	934511	40671	2409.443	88	486.078
2396290	1529880	8025	545.2025	1691209	827967	21479	1032.172	81	486.116
142882	107193	4969	201.9609	38537	30578	6993	26.7073	34	486.678
1600393	949475	18530	710.533	1058461	482220	51446	1500.921	83	487.141
2971541	1680419	32185	706.5785	2141883	912968	73571	1861.133	91	488.082
1424060	704996	7691	444.2651	973605	353973	22543	953.0623	82	490.297
242717	211897	315642	4593.116	65339	61453	419004	7008.324	36	490.420
1937561	1144802	9342	522.6862	1261740	584587	34938	954.4218	83	490.630
1233787	1098846	574299	105337.4	1060094	902658	951300	151616.9	99	492.871
2448165	1424323	16963	793.0243	1597192	770518	56369	2168.501	82	492.991
1959786	1878098	33081	752.6441	1496339	1049810	99318	2347.14	97	494.341
184607	175215	13235	999.4835	50488	48202	17462	1064.218	40	495.480
2165251	1017075	93549	3101.299	1376075	473177	148000	4656.8	84	495.853
1786994	1318756	16151	659.8711	1266311	796931	41794	1259.843	86	498.849
1934276	945456	2588	112.5868	1052964	420558	3533	44.6013	75	501.226
1675134	679329	8622	195.2942	1010480	301181	26185	176.9785	79	502.586
3497240	1794937	67022	1158.534	1953183	908206	145565	2028.197	84	503.698
1666280	808946	4816	183.9776	984081	355865	11213	444.4493	76	504.996
1902420	866975	27405	1045.421	1194121	407199	47223	737.6103	75	505.084
2242993	1435806	17267	687.2787	1203040	656455	33186	1687.535	73	505.662
2614792	1186015	8245	369.5445	1807014	572360	15618	836.5698	87	506.736
2444326	1412002	11746	443.7506	1661432	771861	38301	1619.486	87	508.085
2343149	1302750	9826	383.0386	1446531	573566	22530	940.933	80	510.181
1933354	1646164	40235	1067.183	1213777	766389	69436	2250.16	85	512.728
1889917	796554	8524	501.3964	1650553	584243	33578	1790.126	97	513.020
2575390	1271853	179095	3597.229	2205548	1099956	304448	7526.933	115	514.015
2026669	1007542	9667	351.9187	1194125	444272	14935	976.8535	78	514.830
1966801	1230320	10878	436.6558	1260644	568679	20690	598.709	85	516.822
2377971	1591410	10606	1003.797	1715861	856394	35680	2159.648	92	519.268
3165585	2118218	79925	101574.8	2487537	1426435	223222	153016.4	111	531.404
2641710	1332118	13613	1007.089	1824862	734649	39040	1811.144	93	533.251
548892	1167268	1148569	95509.92	294892	470438	2036698	159037.2	69	542.431
1315376	1653502	50793	944.8873	1040657	775737	95758	1919.424	88	545.396
2647367	1066407	51996	703.7756	1577474	517355	111090	1893.149	84	546.246
1844099	1189157	8200	401.02	1215036	622474	24873	647.7753	84	551.117
2257085	958295	7457	184.9377	1405141	450560	17971	137.9731	80	571.060
2281407	1332584	17202	410.6322	1401446	620077	36049	515.5489	81	577.496
2259496	1016235	14582	818.6502	1421311	504862	36610	1289.821	82	582.143
2922622	1689411	27394	1813.003	1981940	913473	83846	4953.561	87	582.311
1950680	1934485	11795	802.6995	1431588	998748	45886	1209.005	93	588.776
2699593	1959214	16813	254.6093	1793874	1088617	42774	831.8214	87	589.797
1840990	999488	8903	431.8583	1241064	477749	26438	865.5718	80	590.144
1919483	999109	16755	832.9555	1165824	452805	30667	1206.019	78	591.062
2090275	1166524	12569	368.3209	1388165	632416	38922	1036.124	87	592.800
2248042	1241290	12923	222.3803	1525196	658427	43475	1270.948	80	592.815
1886031	832166	9051	186.5611	1126756	353640	18725	149.4725	77	595.721
3437790	1674252	5971	189.7731	2304440	979165	9826	1115.039	86	595.882
2081029	1596774	16984	585.0024	1473111	926693	67489	1643.333	84	595.949
2338614	1968612	28627	607.5747	1610715	1066227	92017	1053.754	89	597.345
124729	44931	41861	879.2021	38716	13197	53173	1351.405	41	600.073
2276048	1290769	45296	1954.906	1439014	653649	99990	3473.439	79	600.141
3577987	2894977	411658	102445.4	2725835	1716234	963420	223625.9	103	601.423
1040682	2354619	311788	365634.7	741900	1323709	1029279	716762.8	92	603.472
2135720	1604622	31061	582.3221	1488324	770540	78182	1755.61	90	604.354
2997343	2348533	31613	1696.889	1797751	1200879	82616	5011.558	83	605.742
2809275	1464370	461947	7297.827	1683866	865719	1245739	20409.16	113	606.376
2182536	1218970	4724	434.2164	1273955	600669	7043	926.5123	82	607.862
1896198	827016	18207	160.0127	1128861	374169	41590	231.199	71	607.929
3200216	1414716	16335	698.3935	1925494	760955	56964	1157.88	87	608.683
2122398	1126086	13057	389.0977	1311697	535367	40463	252.3743	78	608.928
2426456	1154803	15602	610.8722	1578534	594473	43543	1408.162	86	610.487
1863420	1041776	25738	923.3018	1169283	512043	63082	1897.5	78	610.823
2645713	1510447	14466	580.3426	1882540	827485	55418	1740.35	85	610.995
2029800	782359	10944	548.1584	1202698	331439	16645	1106.785	77	613.834
1662787	661904	14739	402.0579	989050	296223	36142	1570.166	77	614.529
1691166	730371	3303	366.6983	972500	317907	4050	568.205	76	615.495
2817696	1627459	25541	1014.65	1917788	868600	77948	2043.283	89	617.028
2024010	844518	5582	502.7502	1132252	389511	8332	1731.025	77	620.694
2053052	1042991	19905	819.6705	1277819	491190	41240	1232.564	75	620.976
627178	1280481	282196	333221	393707	771133	940673	622697.1	101	622.366
1683528	830444	7695	253.6895	919076	357422	19878	289.5558	78	636.539
3229609	1582396	21434	774.6474	2250389	1032234	71171	2417.493	94	639.910
1348323	861144	9206	121.2566	739545	363498	23123	618.6003	76	658.329
2869281	2001811	8404	1381.664	1829791	1161480	24621	2505.038	88	673.388
3090462	1392297	77806	2374.717	1923591	651925	135622	4081.994	80	682.797
2194945	1493237	9133	738.7613	1349233	699846	18214	2305.005	82	685.863
2026044	1239240	63437	2134.416	1215447	582388	113057	3506.098	80	688.934
2751032	1856789	63567	1151.709	2564766	1511691	141853	4821.354	121	689.421
2824858	1067114	56845	1914.005	1777781	544444	107436	2958.96	85	693.445
1904213	1149173	15455	428.0255	1256076	568841	47745	154.4945	84	695.086
3083806	1348892	22230	1032.103	2191966	904782	80641	2743.76	101	696.768
2302470	1294793	14362	904.3082	1608100	653720	42737	2110.146	91	699.547
2954090	1347340	19023	713.5903	1926727	756682	49321	1249.708	82	699.782
548787	1065036	998607	103892.5	291479	485164	1979461	164012.6	73	701.017
191431	162324	246091	7244.505	60888	49481	344728	11260.64	43	701.312
2365799	1062691	15863	311.3143	1544811	535441	36593	637.2673	84	703.014
1713676	1053961	6993	300.7073	1146393	497987	28900	982.29	89	704.122
2683074	1807617	52891	1869.985	1931548	1153128	138849	3255.629	92	704.517
2661425	1199122	12264	676.2104	1672991	638684	44512	1350.723	83	705.163
454081	935075	77873	21952.08	291607	476553	220167	46613.97	75	705.847
2637629	1076582	7059	363.2099	1698944	516643	12292	371.1812	83	706.273
2972685	1449351	13542	804.3062	2389018	975608	37213	1568.049	101	706.294
818480	661972	8718	668.4798	536893	291511	28675	1284.667	86	706.328
2837202	1306016	30111	454.0271	2570393	1251276	141396	2399.115	111	706.741
1999106	551763	7243	270.7323	1061550	232697	20210	536.781	65	706.809
1676883	1095034	8716	614.7676	990844	448017	25439	1123.328	68	706.965
1675139	1051335	8173	508.9053	1036508	494150	21743	1231.182	74	707.282
2442043	1558452	11168	462.9248	1466597	834469	23755	1001.656	85	709.261
2955319	1821763	31524	719.6964	2122542	1300109	95137	2140.786	98	710.620
1108968	1992335	1692048	154021.3	626863	888007	3394239	259350	64	710.716
524749	967482	114753	105110	312770	478609	295081	184769.8	67	710.857
1170290	1329840	25094	578.9734	719985	622588	56104	1461.634	77	711.374
2903387	1742400	8371	900.4131	1980895	948563	17530	2194.433	88	712.076
1843451	1084863	17477	496.0597	1094409	500353	46066	407.1026	72	712.192
208161	377380	321793	8810.987	95602	124010	441304	12334.35	56	716.250
2403092	2440025	17025	902.1025	1533220	1210464	45875	1571.588	84	718.245
1733128	1123798	14982	669.0902	1156945	569523	42103	1072.378	78	718.526
1961963	1056015	11754	454.5994	1324941	536380	38258	792.6738	85	719.349
2050298	1108103	20000	465	1352693	507815	51966	1157.093	82	720.077
1190241	1826080	1804110	194159.6	632182	889628	4218550	398531.7	84	721.780
2265526	1240909	8812	482.9532	1396257	588671	12387	694.5107	81	722.773
101216	39898	171591	3871.055	27286	10798	209391	4522.635	34	723.843
2063333	1295232	6268	691.0348	1285613	621867	13505	1102.63	84	723.897
2190520	1556606	15217	554.2737	1587203	733238	48964	1092.08	86	724.457
2493768	1916048	24063	926.3343	1454315	1027465	52008	2600.049	81	726.148
2130616	1317842	30826	1067.139	1449122	711366	87824	1958.126	88	727.406
2718806	1143785	14825	1003.682	1707287	524934	28413	2570.369	74	727.530
1656615	941458	15946	805.3706	1144423	490421	41155	1496.796	86	728.404
2449110	1403952	8363	353.5643	1639535	761506	21171	1658.493	88	731.612
2276964	932642	30656	533.6016	1524731	465932	72964	1536.48	86	732.801
3178803	1568759	31185	1033.479	1984372	955259	95249	1734.669	87	733.572
486609	763011	748952	128210.8	252870	327457	1321729	204362.2	57	733.667
1545266	1076783	14939	250.2779	1019583	527771	38593	1249.467	81	734.555
2533748	1547007	14976	322.9536	1786413	836941	41716	551.0676	90	736.190
2605200	2040750	37681	732.7041	1938133	1137685	101729	1984.197	92	738.974
2166454	2458088	33225	3551.923	1426801	1350456	73961	6915.012	83	745.093
2366659	1696600	11488	600.8768	1534424	793986	30126	1271.869	85	751.405
2636040	1420252	16931	518.6291	1802260	853216	55126	1557.369	93	753.425
922168	973796	10971	280.2731	651117	574714	32139	277.1979	84	754.214
558421	1345048	136501	7874.506	350538	610480	293954	16413.02	81	759.024
1752856	1118017	8873	297.1753	1118151	574068	27443	407.9523	84	760.176
3088658	1986787	22600	935.86	1986332	1175487	53732	2013.965	89	774.644
2563229	1553183	32653	677.2333	1524693	713064	67146	722.6906	81	799.451
1997467	1381201	7942	343.1462	1447441	749465	26592	331.4112	87	799.922
2327694	1213683	24326	354.4886	1422351	600606	58497	1033.282	82	803.708
1899948	926317	14422	413.6742	1199700	419666	29319	1118.996	79	805.588
108963	101258	20774	3717.621	32252	28120	26332	4540.825	39	806.700
2496715	996487	51371	885.7131	1388447	426392	76915	1328.932	74	808.022
2840081	1085760	6724	916.4164	1702716	552363	16243	1449.632	83	808.881
3908727	2524003	1178277	149384.9	3578138	2523303	2854822	278793.1	119	809.427
1748999	816453	12732	374.8652	1125305	393886	42082	234.4002	83	810.736
1979957	795233	27550	133.555	1213886	357229	55229	344.5469	78	811.187
2095162	1082805	12509	703.9549	1375578	544989	37299	1133.674	79	811.400
2246700	1079818	25315	701.1715	1368407	476359	63094	1289.773	80	814.239
2230460	1220912	35441	548.0401	1419471	713572	85320	1428.452	84	816.733
3781706	4259976	33469	1640.811	3298634	2938031	126365	5631.077	107	817.599
518491	136304	22373	87.5253	171993	37619	31367	15.2887	51	818.347
1908151	1054421	8156	554.3516	1318818	645921	27661	1631.582	94	820.349
1796544	936921	8864	317.4704	1078629	438728	28247	590.2567	74	820.373
2138420	778819	3746	621.9506	1156537	326363	8705	803.3505	67	820.497
2417935	1653371	14361	414.4521	1630652	938674	49063	873.8343	91	821.292
832130	1391242	1340405	96559.72	446148	788486	3014329	172523.1	66	821.305
2105517	1157528	14057	583.1977	1375657	567606	34263	880.5543	84	824.973
171008	21211	7612	208.6332	50577	6158	9667	273.9187	42	829.104
2383988	1292511	12763	937.4043	1690503	685937	34175	1505.218	89	832.851
2274169	1500550	711666	85797.27	2074765	1172684	1308643	133640.3	111	838.115
2423756	1414282	5615	220.0015	1383379	664690	12083	68.2563	80	843.465
2368816	1226373	10457	481.2377	1548927	587007	23330	1495.813	86	845.827
2469057	1122174	17446	491.5206	1438917	533572	45080	706.988	83	848.517
1157635	1617736	1665296	70870.91	487994	671324	3005805	116876.7	71	850.560
2624556	1381764	42142	812.7662	1733507	766917	95600	1715.16	84	853.161
1898538	1152479	11788	127.7068	1207290	607736	33061	81.5221	81	853.752
2248670	1329064	17719	518.2359	1231166	510308	42910	472.251	75	854.614
3161558	1792801	33331	830.6691	2000040	967894	77811	1713.997	91	856.148
2199181	1179222	23151	387.5711	1501370	648087	56564	1621.44	81	856.199
2053381	1927479	8765	455.7165	1324158	852056	20370	936.757	83	857.718
1768453	1184808	1441490	23496.59	1350622	921462	2556126	43861.47	101	858.109
2798696	1370780	17479	824.7719	1846630	781009	48426	1974.499	91	860.137
2585180	1567991	10788	660.6068	1664176	806931	28772	982.7092	87	865.192
1798429	1046659	13047	479.5367	1186625	514521	29498	851.2378	81	865.760
2748455	1255321	15671	754.9431	1784365	748103	45895	2667.709	91	870.756
1650515	862422	7963	60.1243	998699	363658	20250	41.025	74	871.250
1724226	1162365	6919	912.3559	1906084	1140059	32798	2266.368	129	876.434
2372635	1349804	23575	820.5575	1566762	698551	59480	1449.828	87	893.584
2382371	1255654	22278	600.1958	1447292	623091	51322	1020.764	83	898.956
3541550	1964936	14484	947.7524	2156982	1038342	37155	2223.396	83	899.785
737959	972869	230832	91631.27	371520	387544	438416	140414.9	70	904.884
1085356	1370846	12895	259.4095	750744	576722	33683	152.0163	83	906.248
2583616	1603860	14429	806.6669	1455892	731919	31093	1701.717	79	907.073
1779367	1071491	23375	904.3375	1053429	463533	51034	2009.207	73	907.489
2864138	1873688	23200	1200.52	2029643	1029912	72340	2171.274	82	907.512
1608054	3108536	372390	158311.1	1060466	1733256	1190382	355979	90	908.547
2275342	1104267	18515	750.6915	1896430	934879	45160	1805.476	106	909.312
2566321	1407484	27633	809.6113	1888190	868413	66644	1110.928	92	910.195
1731766	893782	8608	476.3088	1087496	411705	31763	-3.6957	72	910.219
244589	21425	7728	-7.0592	66494	4518	9621	-151.4619	38	910.774
2650639	1030821	23378	702.9058	1632414	575076	60232	1439.615	88	912.351
2482687	1577306	14071	7413.183	1682797	830958	43347	11149.37	82	912.540
1914417	1470823	11572	1210.789	1194701	657720	43150	2894.715	83	913.275
2159340	1272581	11798	354.2678	1451925	602849	36140	237.454	82	913.434
1205575	903683	6581	1015.994	808952	664024	23094	3926.773	108	914.277
115593	87651	829	-21.2931	30869	23328	707	158.2627	35	914.880
1452403	1378730	11317	300.4837	846728	570834	35265	-148.6335	78	915.037
2210868	1280651	11687	456.2407	1599689	629532	42391	730.9351	93	916.976
3171365	1714605	36750	1499.675	2112995	970524	82202	3881.132	90	918.804
2116220	1079106	16977	470.0097	1382456	512951	27643	1288.172	73	918.887
2759738	1346916	21809	524.6849	1716532	684095	56767	1497.229	78	919.064
218849	182675	23457	2675.538	79485	86132	41866	3913.483	50	919.431
2416412	954713	8715	632.9115	1451572	464890	30397	657.8717	86	920.972
2076295	1114513	6593	541.2673	1338575	546435	19774	1425.521	85	921.695
1978622	1533551	13624	690.5064	1701235	1097535	35158	2350.764	127	923.224
1896717	1145250	8471	547.0231	1096581	494793	19313	680.8593	76	924.378
1746903	946549	14045	448.9245	1147151	471484	41789	533.5629	85	925.903
1867224	934795	9651	650.2211	1067513	425423	19543	488.7623	77	926.358
1939664	1309343	5695	211.4895	1220455	576739	8832	673.0752	79	930.355
2856567	1696086	20697	548.7017	1930097	903329	45295	914.0495	90	932.389
363536	672206	114674	9215.411	137501	252496	188323	15579.32	47	932.480
152033	34455	-43	55.1877	35937	6653	-399	26.4161	28	932.644
2261959	1273301	27311	759.9471	1608077	793359	66305	2809.71	89	932.828
3076884	2138141	28427	767.3547	2024015	1091566	83685	1207.729	85	933.903
2318512	1142683	11208	1158.169	1357105	554238	19824	2700.326	77	934.158
2321376	878083	5787	350.2507	1326253	389344	10794	618.7434	78	935.987
1556730	1089630	6133	722.4613	869699	467850	11657	1508.558	78	938.598
2379012	1200027	12732	553.8652	1559339	657440	38580	1290.338	82	938.749
1725358	1107943	221745	5187.895	1109240	534948	324330	6996.913	81	940.823
2137778	930485	18043	235.6123	1930061	767373	63533	1466.601	104	941.277
2274149	1019269	13137	635.5857	1544390	577436	46155	1886.296	90	942.461
2255564	1422779	9577	338.8697	1482078	790186	33040	611.544	89	943.169
2796233	1663903	13582	510.5502	1670386	838375	33422	1263.574	87	947.638
1964033	738855	8547	739.0867	1158651	356614	23811	1375.597	77	948.105
2554689	1703010	31323	822.6203	1693529	975703	69144	1534.178	93	950.455
1830931	831551	33539	864.7379	1138896	383526	63962	1652.868	77	950.823
2536073	1365026	15061	663.7221	1741351	794192	48452	1018.757	90	957.605
2471827	1334511	8633	565.7113	1513162	672327	19591	731.8551	86	961.263
2198883	1246088	6947	493.3267	1407281	680263	19090	1062.949	88	962.344
2344120	1658288	44356	1284.172	1540297	820713	73479	2189.372	85	964.095
2256505	1028572	7694	200.8334	1401348	517155	23495	244.0695	83	965.248
1216256	654205	21594	629.6234	734763	311049	45312	569.6032	80	972.328
2287732	890575	7590	68.799	1380036	400699	22255	-347.4945	82	981.748
2846564	1846115	13340	874.374	2029503	1148131	42912	2416.963	92	1003.771
2499137	1276325	14715	499.5115	2718681	1140361	72905	2453.97	120	1006.915
1778660	1103284	11429	455.3669	1015826	456580	22872	475.7192	74	1015.226
2456800	1537658	16212	758.0932	1333800	713389	35396	1532.516	77	1018.335
2564804	1242231	16289	656.0129	1619202	670775	37851	1423.241	82	1020.564
2779292	1830076	29349	619.6789	2017953	1188582	93236	1127.34	89	1021.107
606918	1245796	779546	31318.33	304069	529011	1476721	53031.85	69	1027.562
192750	151145	205365	3794.977	59993	46363	274573	5304.945	44	1028.239
669744	1118201	209507	164411.9	312259	468380	414292	243192.4	70	1028.548
2933407	1624976	43411	1643.157	1975451	847285	111377	3800.85	82	1028.648
2373062	1206215	49273	2011.615	1391407	610684	94500	4420.45	83	1029.740
2146377	1556677	10342	1337.786	1389853	775382	23612	2136.233	81	1032.268
2051073	1068807	10471	431.2231	1227078	527058	21580	361.638	79	1032.883
2326992	987922	17639	597.7479	1388695	458119	41475	1132.748	79	1037.183
1975194	1011417	31069	832.1709	1298744	540569	62582	1690.45	88	1038.317
1746023	945518	10623	357.3503	1066750	449125	26999	688.8439	78	1038.790
2231088	1156806	21881	485.3241	1401775	641906	60021	1099.978	82	1039.154
2513893	1859417	5684	703.0724	1802202	994646	15384	1632.242	92	1042.906
2405721	1338360	35273	909.2153	1525754	717068	68208	1924.869	85	1044.355
2309732	1148289	16061	837.8221	1380715	531595	33436	1550.56	74	1044.832
2081422	1090502	7482	566.3402	1311720	516046	16071	1469.383	81	1045.826
2230882	1320786	12163	494.7443	1388742	742305	29626	1143.819	80	1045.884
961479	1498635	83169	53695.98	742160	940019	290009	154130.7	105	1046.864
1938656	842399	5366	418.8326	1130256	378664	8647	1139.697	78	1050.649
1660543	890232	5442	402.8962	970984	391472	14809	625.9849	70	1050.757
2026129	1010094	7131	599.8491	1192614	434974	23171	1055.693	78	1051.239
2468283	1251208	12323	678.7203	1474246	630527	27676	1885.424	81	1053.524
481903	1401187	1281522	123279	268086	712055	2609706	215647.3	62	1053.544
2609402	1368041	14058	632.0538	1740846	694752	40026	1556.259	81	1053.829
2321004	1921565	13508	632.1988	1644150	1126070	47178	1536.086	88	1054.053
2232883	1184517	18677	728.3797	1513061	614368	47068	1615.915	87	1055.802
2865518	1360769	20666	922.1626	1780169	839856	71961	2110.812	84	1057.488
2280908	1051818	36350	725.235	1445725	540010	76975	1773.297	82	1060.188
1813613	1018096	14897	282.3217	1192004	517063	41469	774.6109	87	1063.069
1685932	980347	21859	497.4899	1052394	452943	53175	509.1175	77	1063.334
2386333	893274	14064	1278.19	1215377	353161	32826	1798.339	68	1063.617
2063990	1036252	15089	655.6929	1243871	486518	32438	1111.172	76	1064.299
1992304	1233725	8651	586.1211	1458635	692263	34477	1489.76	94	1066.474
1856659	1087267	31015	538.9415	1267533	536913	72390	1738.079	84	1067.222
2494536	1366947	9151	1471.171	1539772	632352	14917	2797.444	78	1067.315
2057745	1208501	24764	782.4604	1238036	566083	61408	1393.389	81	1072.378
2374000	1155664	11449	369.4889	1484863	593339	29434	849.4474	85	1090.860
827605	2047783	706052	154651.1	491928	907192	1433721	273838.6	75	1100.892
206588	90817	64802	5902.992	62704	30035	87465	7513.787	44	1121.964
2052182	1114103	20011	524.4171	1385372	522375	39118	1325.92	86	1126.994
3040486	1707273	12805	199.3605	2089331	1053509	41333	231.1813	93	1127.633
962190	1377047	460498	272341.3	531579	764060	1255056	465066.4	82	1131.984
2801294	1378387	15070	832.427	1800410	663683	35117	495.6637	81	1132.006
1765075	1479146	5844	496.0484	1139940	643785	12124	465.3564	80	1133.798
733895	716806	17193	697.9273	627633	491511	47288	2068.257	92	1134.474
2471040	1581702	9197	641.5517	1576823	849806	30926	839.7486	92	1135.951
2162831	1090154	12538	698.7818	1430288	562449	42741	629.5701	86	1141.664
1574401	868000	7860	206.946	932433	357706	13560	-671.284	74	1142.392
2333712	1132219	9441	447.4401	1460635	568739	34045	486.9245	82	1142.655
724752	1328806	1028523	269108.5	569456	954869	3118768	504509.3	98	1143.933
2273868	1389930	17348	667.6228	1452817	669854	34916	923.5876	83	1146.727
2441314	1406133	33688	982.2968	1642201	972646	94217	2169.174	96	1148.197
2392265	872876	12278	308.1958	1342159	410910	24728	504.6408	74	1148.352
2138033	1212830	18295	880.3495	1499919	668386	52819	2415.346	84	1148.702
2720442	1610159	7846	477.9606	1744897	923566	32265	1311.067	90	1149.054
1814646	1205626	11799	574.1239	1126407	540143	23744	1031.238	77	1149.713
1924312	1046793	10931	602.0291	1125437	488910	21917	1453.144	78	1158.464
122538	19535	-263	-15.1543	35863	5345	-753	32.3567	38	1159.425
2311901	1258865	11309	314.6349	1439225	592648	27690	1212.409	82	1159.620
1773762	1488661	28337	1004.306	1277447	795364	64331	2116.769	88	1164.724
2141383	1084908	15826	465.6386	1227155	478991	42928	944.6608	79	1175.082
1899872	870125	5005	259.7805	1144721	409253	13308	616.9788	79	1175.911
839330	1360469	105460	91390.3	612063	631684	233972	184739.4	79	1176.331
2092286	920894	6107	500.2027	1268656	441649	20640	919.904	81	1184.688
481805	1954150	613326	153582.4	375133	1172475	1788660	294341.8	87	1197.764
956945	1918360	271285	225396.1	594187	986159	736855	452935.6	84	1198.075
1931800	1024697	12137	674.4857	1235435	507493	30823	1312.57	85	1208.947
2021591	1234112	11867	390.3387	1251341	576849	32246	646.8006	81	1210.577
2246537	2010152	2634498	131710.7	1778671	1707141	5978419	318535.5	118	1227.009
252625	395328	241003	7531.668	97380	147105	390652	12423.18	55	1229.100
2052075	906379	43657	875.7577	1145299	401513	75125	1798.512	80	1234.668
2490913	874823	14456	492.7816	1413648	445158	37122	618.1442	81	1239.322
2789646	1263455	12341	769.1301	1732704	675385	23701	1871.426	85	1241.884
1655978	891148	7964	375.9804	989198	406002	14771	819.4531	76	1243.988
2274432	1261851	17481	227.4841	1355762	614426	41108	188.5588	76	1244.338
2275857	1032884	20990	654.539	1414792	506774	46897	548.5217	78	1244.632
1392916	777359	4613	243.1893	825401	314548	9681	134.9041	74	1245.402
2201730	1244029	17840	310.824	1792256	1011014	61099	1181.854	117	1245.813
2172777	1232816	16253	516.1933	1567057	711733	59853	734.1533	90	1246.510
2410421	1100570	9859	2003.29	1361694	542482	25083	3854.556	74	1246.591
2468780	1139614	44399	682.9839	1502928	550778	56774	1717.221	90	1247.714
3019792	1345589	16441	644.1401	1990156	752600	40102	1278.322	88	1248.560
3062988	1300175	25509	626.2549	3025116	1242617	111692	1210.521	121	1249.371
1391180	686529	6248	179.9128	849113	293961	16254	-151.9506	77	1250.861
859487	1309580	956227	75085.94	406972	573990	1893614	121686.9	64	1250.924
1923779	975290	6145	589.7345	1207309	511261	15206	1338.857	82	1251.586
2538397	1091544	17753	557.3433	1580593	553953	51458	1522.194	81	1252.112
2339855	1008064	30884	854.7924	1443002	535160	69011	567.3171	86	1252.808
1746363	2242553	3909	645.4949	1584024	1356942	12294	1644.893	97	1253.190
1580558	852419	10858	382.5338	949796	373571	29200	985.12	78	1257.726
2820786	2105029	798891	15213.58	2602335	1659407	1893988	35242.13	111	1257.839
2787305	1407743	13010	684.861	1859992	757711	34502	1201.162	88	1263.311
2250428	1359080	14858	771.9338	1386266	703384	43453	1271.113	82	1266.622
2193837	1102653	11377	604.8497	1442504	570353	39557	1327.748	88	1267.638
1590621	699290	9277	401.0397	1008475	350898	28519	481.1159	81	1271.168
2837287	1787061	12464	742.4304	1969462	990131	39088	1539.237	87	1271.466
2274095	1116954	30289	597.4129	1461066	579974	83469	1835.811	77	1271.637
2742569	2546023	32235	1082.384	1862161	1408414	95119	3785.376	88	1276.720
119638	26304	904	168.9144	34202	7308	1091	206.0051	38	1280.765
2117765	1467095	28409	918.9449	1280078	677813	55077	1769.42	79	1293.791
2490209	1506528	12731	657.0091	1673589	848763	37975	2011.397	87	1298.178
1875439	1116492	37345	3043.054	1276693	637975	72585	5165.019	91	1302.302
1715059	874718	11620	498.882	1001067	409635	25117	1199.664	74	1302.616
1561430	1185223	13654	580.1894	1042218	587780	39968	933.6048	84	1303.550
1570653	911337	9739	563.5579	964025	432085	25232	1253.115	80	1316.249
1781959	1124870	7321	311.5081	1154357	495159	17744	717.6384	79	1319.182
3760270	2505489	33093	1879.917	3516629	2005489	128071	5605.583	125	1322.045
2576768	1646360	107769	3853.041	1764873	911537	166901	5464.946	90	1326.358
113869	68829	-64	143.2096	36285	22509	-273	247.2847	41	1330.896
156961	217474	301417	4153.094	76250	91166	499711	6584.587	55	1331.197
2304171	1359234	10741	435.3701	1551675	690708	37871	344.3631	88	1338.127
2135751	984774	11714	581.3554	1435222	510590	37167	1474.669	86	1339.687
1857656	945695	18247	631.2567	1177052	463436	45673	1544.655	81	1340.581
1673538	748501	3786	333.1946	972950	334026	6547	691.8867	71	1340.792
637909	1122587	1257758	84317.63	312073	428637	1981790	120722.4	65	1343.485
1992867	1438954	12639	861.2479	1541797	935427	46242	2176.776	98	1344.740
2304727	1108483	11411	696.9571	1525874	597915	32776	1295.534	85	1346.306
2229585	1067251	89871	2998.563	1381217	492404	159757	4292.968	78	1346.595
2269785	1002989	22104	363.2344	1372758	491580	52824	644.6264	72	1346.642
155418	110417	474	-100.2086	55701	39009	-502	-43.7622	46	1350.197
1262651	431230	4703	2185.238	647651	177636	7725	3221.373	70	1350.291
2173110	1000534	6676	386.3236	1165796	420321	12889	132.2729	70	1350.399
1546601	843183	12572	566.8892	956315	386852	35569	995.6209	78	1351.841
1681511	1042439	31024	454.6464	992733	442347	44295	1248.949	73	1352.046
3034779	1700769	13320	684.252	1902257	906886	26407	1932.033	89	1354.488
1977885	660906	5600	422.16	1131011	281497	10808	720.7288	74	1355.115
1967632	872383	6673	406.7553	1091582	434678	24800	789.28	80	1355.654
2313635	1124621	24765	780.3165	1413992	562511	70008	1791.849	76	1355.694
1819257	1148787	1790385	106136.6	1474831	1034958	3347190	226519.4	100	1356.059
2288272	916604	9943	214.2023	1339665	428535	16750	378.675	78	1359.099
1840682	1016480	24831	735.8191	1058326	485168	66194	1758.683	76	1359.357
1663753	1070966	9493	649.9573	1191209	557864	33866	1760.683	90	1360.276
2282361	1135673	160042	44773.96	1475360	689974	290641	75548.76	91	1360.809
2239816	1039671	14146	371.3906	1493523	523915	35752	583.2872	77	1360.855
2832118	1419131	10431	797.9791	1459602	652330	23114	1359.895	64	1360.946
3014828	2140164	11642	1144.716	1653502	884557	25727	1544.885	79	1362.511
2941793	1805784	11388	727.2668	1840435	1001254	23967	2309.149	79	1362.616
2724317	1153952	28086	1171.425	1565586	523364	61881	3047.324	72	1362.803
2282420	1304551	227283	5138.976	1453091	720660	335658	8829.813	87	1364.125
522463	647328	847179	43261.94	254430	334749	1659129	143609.3	65	1364.350
2262241	859973	19058	386.5538	1352815	426474	42978	488.4658	80	1364.687
2272417	1278056	10188	582.9468	1313843	580847	15739	1039.158	72	1364.758
2042094	1258166	28168	764.6248	1122616	534845	54913	932.0193	78	1367.934
2165933	1347136	14814	707.2654	1458636	711694	30196	1251.796	85	1368.782
1882899	2152303	14870	8313.207	1753789	1482317	62668	23230.07	112	1373.164
2130407	1161811	22749	710.4189	1181841	542076	36697	1326.302	75	1373.433
337346	283182	274737	3560.346	117126	91868	373792	5038.331	50	1374.266
1727370	728086	7337	246.2057	984793	354101	22783	502.5263	83	1374.967
147970	25972	2760	668.836	60500	8301	4494	979.3134	50	1377.996
229086	244791	2217	157.9737	100573	126315	7488	744.4768	79	1379.281
2421457	1802652	18808	314.5288	1527606	863829	48501	777.7061	83	1380.986
483883	262761	1629	48.5869	177043	79938	2364	168.8204	49	1381.300
2210899	883867	10996	242.6756	1267017	443166	23117	1007.464	79	1382.453
2165571	1869733	25730	616.453	1616434	1080401	74429	1182.667	83	1382.478
123783	155914	65281	1241.064	35451	45027	84452	1517.357	38	1383.678
2089664	1001138	20698	238.5578	1253445	489419	42495	982.9695	82	1384.808
1549919	928376	12192	501.5712	947710	391642	35479	1328.572	79	1387.041
2126593	1125235	33405	998.0205	1248437	483703	59410	1493.901	78	1391.617
2804144	1569823	996676	192733.3	2323498	1645851	2358523	352544.5	126	1401.046
2367767	1152431	9826	535.0386	1418404	558027	21777	1078.29	81	1421.887
128387	23624	363	-116.2357	51029	10141	703	-418.1617	54	1434.461
2476721	1613987	13684	553.8724	1611567	787754	34225	1126.022	82	1439.965
1568727	749642	9417	145.8937	926730	310621	20242	235.1762	76	1446.217
2400268	1207851	9852	475.2972	1450220	556973	24562	1135.528	80	1450.017
1886670	1296876	10268	945.4348	1265548	701234	34332	1648.625	78	1450.045
476264	287877	4373	325.7253	191297	94997	5898	788.2778	57	1451.971
2216519	2019612	691433	72282.79	1832365	1326972	1595536	144408.4	107	1454.881
3164197	1811152	15044	726.1684	2376675	1071782	60528	1802.021	99	1455.996
2219865	982098	13364	768.9204	1261607	506657	38372	1016.269	84	1457.521
2894152	1819563	8136	509.2296	1825411	942326	14143	1716.822	87	1459.184
218608	71900	859	52.3899	57554	15113	567	25.4087	30	1459.210
2175463	895342	13337	910.8057	1254551	405129	27532	1665.145	80	1463.568
2898613	1327865	32078	1586.976	1842735	654707	70077	2622.92	82	1464.917
121903	74969	575	498.2575	35333	26265	796	852.4556	38	1467.794
1543252	955431	9880	566.268	908932	443637	19950	452.195	79	1470.268
2080355	2224729	2040378	161158.6	2150151	1850258	5620337	446329.5	126	1471.112
1812336	1157669	2913	475.8193	1056476	501149	1671	1200.543	72	1471.367
2135019	1364999	51064	1172.89	1449126	758829	98523	2053.54	85	1471.927
2425693	5980628	1425057	776714.3	4367813	7804738	7396304	2303093	183	1473.817
2851778	1765877	12832	534.4752	1772391	939588	45130	943.793	84	1474.671
2340184	1126238	26558	894.3038	1443077	552035	66683	2080.316	85	1476.010
2506736	970420	9966	377.8926	1553264	484294	35929	567.8169	86	1477.022
2596331	1344973	37497	435.1817	1833408	943428	114755	1991.755	96	1478.139
2290330	1202352	16403	583.6083	1603330	733201	44693	1733.677	93	1480.383
1629217	999740	8050	519.605	1027938	423589	24830	639.963	76	1480.604
2817361	2221737	935634	119477.3	1692398	1020447	1603030	176090	87	1482.321
2418440	1305762	22363	1004.964	1484149	591060	44812	2039.553	80	1483.545
2835144	1786409	14111	667.4271	1909340	858712	41943	1583.402	88	1484.293
3268421	1861357	14262	723.6982	2044780	858230	29786	1341.795	82	1485.160
2354698	1366900	11947	583.8267	1523104	663557	29342	839.6862	76	1485.243
683294	2046058	197607	414345.3	490343	1082807	702361	741667.3	88	1489.953
2298097	1886821	963106	147485	1924250	1758212	2640506	315634.2	115	1489.971
1824561	1027168	7120	370.432	1141363	462555	20830	320.563	81	1505.018
423302	585013	767039	18527.09	198145	227609	1255154	29714.34	60	1505.549
2982778	1563018	8154	669.6394	1774320	824595	14695	1532.39	88	1506.067
1843334	1332046	14157	683.8077	1161587	655162	36654	1560.489	83	1529.110
580452	1033918	1472410	141166.2	288971	472607	2952390	222377.1	64	1529.368
1952200	1104967	21219	887.5859	1335281	632165	65400	1552.94	89	1549.301
2659989	1373142	8902	267.0022	1507004	578963	20231	-282.2409	77	1552.188
2418796	1238194	40472	728.0792	1583744	593319	80125	1062.012	84	1553.723
2486051	1225007	18683	925.5163	1556391	636214	52577	1896.17	86	1555.304
2112062	1400464	9281	439.4641	1400751	720571	27664	1679.15	86	1556.367
1792182	857056	11004	385.5244	1108596	372560	21548	841.2428	77	1560.472
2216926	1389657	14807	94.2727	1531986	816110	46129	1528.037	92	1561.254
568459	121894	26634	243.3674	217943	37638	38679	377.0919	57	1565.006
2064502	971203	10874	455.2314	1253946	434696	21994	1258.063	79	1566.294
2543569	1045536	11286	529.9446	1693366	560970	36970	967.017	84	1566.631
2007891	1094506	11931	566.1291	1207664	552440	31337	1435.606	76	1567.039
241328	152023	3159	-37.5801	81431	81495	9935	-544.6465	76	1569.568
265718	155190	239	-200.3921	75189	43116	-3623	47.3497	43	1569.585
3400722	2286346	19737	1313.846	2495963	1571128	83859	2420.69	106	1570.515
2499511	1768436	5935	414.9535	1790629	920605	10475	944.6475	92	1571.389
748570	1577255	333339	110911.5	380784	657082	633054	175933.5	68	1571.853
919525	1442241	325024	160188	403158	557647	521609	240793.5	65	1572.235
1672009	961674	13511	394.7671	1029796	450058	39682	1255.76	82	1572.806
2659369	1124345	18429	1461.067	1712756	499834	43250	1950.325	77	1572.989
1883452	886282	142177	3224.73	1241612	436885	324156	6598.952	76	1573.294
1905350	981116	4299	417.3739	1111983	409619	7657	1160.158	68	1573.331
2189691	939404	6639	506.6479	1409671	422660	8078	1088.576	82	1574.744
3302676	1961935	92822	4187.914	2643227	1163417	230515	7031.892	100	1575.338
2115028	998937	12624	545.4064	1227880	450399	32394	869.5034	78	1577.959
1640281	1075242	15837	443.0557	1037629	515640	41564	523.9404	78	1578.107
1092040	1738215	150219	286105.5	729254	1047428	412183	555800.9	87	1580.408
1829166	994583	12060	385.566	1100571	432241	32393	332.6473	81	1583.121
1847239	931543	14628	414.0308	1156272	485955	46951	298.7511	88	1584.381
2615938	1287076	43511	1542.767	1505993	610535	97861	3411.802	78	1586.315
1825821	874933	10066	471.5026	1093877	407307	26273	1105.315	77	1587.032
1708214	821501	9456	205.2816	1100191	401196	29410	260.901	80	1587.668
147983	56436	1126	368.9686	44194	20487	2164	372.6004	36	1587.839
2512701	1224945	14977	304.8097	1641584	637500	51728	1013.341	86	1588.123
2174082	1180180	33795	742.8995	1405154	627423	81057	1328.898	85	1589.427
1969637	857821	23867	680.5387	1246911	398238	64331	1637.769	81	1594.982
2416186	1456961	10822	478.7142	1630392	737082	24331	873.7691	84	1595.552
1857353	1166952	19573	455.4453	1181377	563770	50372	1476.469	74	1595.715
311958	32917	-119	72.1241	99523	9644	-417	89.0063	49	1603.254
2688016	1521136	14367	678.5887	1678166	768111	28608	1349.309	83	1605.290
2097025	1212275	8400	305.24	1520445	632598	24405	1392.12	89	1619.899
2924493	1518806	31286	833.9446	1852761	843210	74200	2353.62	87	1624.450
183993	19441	621	-3.3619	55332	5770	930	37.173	43	1629.569
2319345	1126620	26333	426.6813	1367458	568230	56878	1161.256	82	1645.847
1742087	734076	5020	203.622	960389	319706	9489	261.5329	75	1668.642
2229071	1406340	15062	861.5782	1533057	738631	43366	2063.633	88	1670.464
2384333	1212452	3249	467.4689	1450969	572825	8035	1297.764	82	1671.671
2596843	1631164	43329	2094.957	1348827	709184	88531	4521.389	76	1672.558
2026458	948438	4283	634.6763	1827492	833747	16566	1978.153	105	1672.782
2207571	1239442	5194	776.5834	1491680	586112	7960	1525.556	87	1675.572
1045275	1533161	748130	225655.1	493834	581958	1387974	334782.5	57	1675.597
2706683	2512313	5929	689.8169	1979072	1296438	11306	1793.067	84	1675.856
1591259	903395	12006	510.3366	998253	393951	23987	1463.271	75	1676.566
2245766	1239888	24531	447.9891	1464552	604896	66663	371.1943	80	1676.605
2799024	1791883	13456	778.6816	1776911	794570	34673	1145.555	83	1679.010
1723937	834061	14771	730.4531	995348	342235	28871	2483.463	76	1679.792
1799017	1781013	12770	544.397	1408711	1011370	42629	1127.687	88	1680.089
2109729	1105365	15882	558.5802	1268555	459120	39257	1535.918	74	1680.432
2357330	993268	29462	882.4182	1290108	423400	54372	997.8692	74	1681.845
1370585	1419914	16490	368.089	1165815	860962	61433	912.7913	98	1684.097
2706170	1400851	14270	519.547	1951515	849950	42744	1420.138	88	1684.273
1708486	922303	6548	137.7428	982994	394221	13897	172.2217	73	1684.840
2982911	1376686	8602	856.1722	2107946	737991	22970	2013.617	88	1685.349
139497	53778	121	325.5881	36601	16135	-176	668.3264	33	1685.836
2275814	1131325	9784	543.0824	1503003	604192	40432	1266.835	91	1688.697
2103535	1311641	9098	583.7978	1391050	654658	32170	1382.737	86	1689.884
2268042	1403259	27534	782.8574	1521840	700753	51328	2619.901	89	1690.480
154051	195342	15728	876.7408	42587	55588	20663	1084.594	37	1691.220
2127409	1000485	16843	524.2923	1373286	500550	50259	1040.73	84	1691.387
2264871	1433605	28446	1567.621	1553108	783725	88234	3350.127	93	1692.355
2418081	1542596	20554	456.2794	1640556	797056	61496	1383.726	83	1692.591
2204942	1084701	11780	565.858	2089503	788207	50998	1479.388	115	1695.387
2420935	1800677	18995	38.6195	1702355	1032311	67235	426.8835	104	1695.965
2692563	1358256	12727	665.5847	1799601	708107	27763	1683.904	81	1696.204
3355825	1890421	29982	1005.59	2251734	1001138	72606	2325.997	84	1696.908
1945898	1054067	24720	2415.792	1168459	470459	63475	3918.948	75	1697.209
2640957	841029	9313	610.8593	1650934	396141	28657	1181.258	75	1697.279
1894922	1030828	6099	421.3539	1203315	468367	9834	404.8874	77	1697.960
3050411	2530217	854533	140826.7	3653571	2370047	1655853	227585.8	154	1699.020
4016352	2848426	16971	926.8731	3081750	1865018	63975	2391.998	104	1709.644
2336844	1399976	11158	675.3638	1545547	676954	20059	1282.51	86	1719.646
378081	894145	1238990	90937.34	288176	556214	3447127	268688.4	92	1723.364
2273431	1073675	51502	1429.862	1327820	481746	111358	3472.584	77	1753.459
2701546	2141729	32989	1345.883	1728946	1101014	72146	2379.191	84	1765.928
2054506	1060684	5529	352.3769	1192813	490656	18408	10.0888	80	1768.482
2404186	1270522	14792	241.4312	1633735	639808	45397	604.3717	89	1775.420
2477385	1310535	29649	1139.509	1696530	727077	64655	1474.146	92	1778.330
690789	441655	98963	128078.2	289234	186990	177865	188645.2	64	1780.340
1900775	920719	24468	292.0548	1204844	427281	59995	210.7195	79	1780.813
2489926	1573829	136794	4827.343	1941628	953648	207616	8093.058	93	1783.228
134915	13171	1381	72.2741	31336	342	899	57.6339	27	1783.396
2385903	1153516	17070	268.627	1865091	832058	74376	1225.294	102	1783.519
2362202	1180706	50477	1223.36	1439730	546889	88188	2244.747	79	1786.940
2597886	1117636	19550	427.755	1742605	608975	47119	912.5759	78	1787.075
227124	98284	1890	123.029	80224	33470	2473	131.1353	49	1789.855
3345320	2160780	15691	602.0651	2457527	1476374	69027	1696.015	106	1790.390
1656408	1879615	33867	771.5387	1346116	1154523	99049	2553.849	83	1790.428
778915	792427	12460	601.006	202531	208232	16062	503.6782	36	1790.612
2743808	1774156	17602	1068.072	1547161	924876	42162	1789.888	84	1792.072
1799649	1173058	8811	638.0971	990084	485267	12162	1292.888	71	1792.390
216035	255104	54658	7496.714	71516	85201	84601	10236.92	43	1792.749
807861	1306331	558136	319729.2	463374	837965	1655681	597264.5	101	1793.074
2744551	1087822	8192	365.1712	1721963	536988	23810	596.741	82	1793.676
1996174	1287006	16022	338.4342	1311562	636764	44573	703.9453	86	1795.242
284331	289687	421720	6086.492	84685	85164	566632	9428.655	38	1795.388
1293742	2635817	1240680	433670.2	984073	1659676	3660466	785235.9	93	1796.644
2098666	1505642	24626	573.3186	1568373	833785	86797	1603.912	92	1799.583
2108802	1172960	21219	301.5859	1355391	595330	58296	700.2056	78	1799.717
1998104	1415852	20629	569.4869	1343233	725131	54962	1201.968	82	1800.949
2197697	721316	5930	313.673	1273812	347623	13074	636.6514	78	1803.507
2900002	1918495	29415	987.1815	1952127	1081352	79865	3385.427	88	1806.663
2284841	1083733	7515	303.5915	1410805	500125	21816	259.6776	74	1806.824
2016633	1101698	9569	422.0209	1338875	487607	32964	459.4804	83	1809.930
1948394	1347711	16208	674.6688	1342922	707990	49390	1627.779	86	1813.290
3127126	1321384	24325	855.6325	1999332	702048	66473	1679.535	89	1816.334
221428	88802	37491	55163.05	69834	27698	50197	72191.65	46	1818.149
1572975	828443	7299	337.6739	879878	372623	22305	1001.31	78	1819.623
2413011	1045293	7121	508.2881	1502465	494642	18720	991.192	80	1821.012
3894673	2526688	40055	1905.085	2720544	1466076	106607	4333.253	95	1821.980
1373966	2151904	59967	2202.749	935408	992246	108931	3759.829	85	1837.901
1941234	1194292	8518	778.2598	1249967	630939	27950	1362.995	87	1849.454
1521581	2076164	77304	4999.955	1152352	1182320	175047	15095.74	92	1855.485
1885862	1425133	10221	918.1981	1290054	673913	24769	1897.741	84	1860.591
2505487	1228845	50032	1417.395	1530199	575791	101983	2676.646	80	1888.701
2432515	941391	20487	501.9207	1482384	422339	38847	2099.917	81	1891.398
2815914	1340658	19740	637.414	2738508	1231748	96329	1609.257	124	1893.565
2564518	1594585	9866	1044.283	2152949	1024804	32571	3153.033	97	1893.907
1588161	1095018	4586	562.0746	987904	521655	6320	780.552	82	1895.043
2320386	976210	9435	752.3035	1800378	619304	31722	1159.204	90	1895.088
384545	596060	559878	13311.56	141765	196824	814539	19384.84	50	1895.620
1833230	3500189	658657	61455.26	2015568	2450882	1466982	122376.3	129	1897.872
1799074	814816	10891	504.7851	1115909	364379	30871	827.6631	78	1898.490
2413141	1539631	13172	399.5492	1704983	755019	45856	317.3216	90	1899.149
1839154	813613	23068	449.5148	1152804	382907	54287	1199.101	75	1899.540
2452816	1423410	34731	874.2091	1576725	657937	59337	1371.406	75	1899.710
1959867	886969	74222	4195.454	1190049	379368	110516	5440.748	68	1899.759
1659825	749160	6435	584.0035	962879	337270	19439	607.7279	65	1899.792
3012641	2807550	419328	48758.7	3459265	2292303	1399858	106303.4	145	1901.172
2781006	1240957	14344	374.8984	1727722	608822	38696	958.6456	84	1902.340
140570	62172	2670	-9.213	40293	18129	3346	-277.4894	40	1904.186
1655666	1143582	18169	814.4809	1098438	850609	79279	2469.752	104	1904.463
921758	2047871	184795	431837	727041	1276873	500248	826700.3	91	1905.606
2441552	1939701	10320	420.952	1849262	940351	37484	1351.052	91	1907.496
1735649	1081068	12282	698.6202	1162337	579211	30322	1440.664	78	1907.529
2778741	1795471	34940	881.134	1960450	1167841	111252	2237.837	90	1908.158
1922429	893940	10025	382.4025	1189807	423593	33125	559.3125	82	1911.083
608117	631046	87632	165912.8	320514	395730	324852	294756.8	104	1912.500
1982892	863798	26538	641.1818	1221160	427337	63924	1611.336	81	1912.956
2653296	1267362	55995	1214.319	1740940	613637	102667	2558.219	84	1913.226
2868197	1481661	18343	560.4423	1976523	860418	61870	1406.907	91	1914.286
2134299	1221324	14892	540.0412	1394691	584698	44964	1462.68	76	1914.391
1590098	997144	6634	320.3674	919478	412290	16520	254.772	74	1915.374
2452610	1254352	22609	681.5649	1598686	639844	53552	1746.867	86	1921.574
2128817	1388764	10965	906.1365	1424387	739390	31908	1979.439	84	1921.925
1916474	996769	9902	156.1022	1233689	433914	25645	-7.3155	82	1924.163
2762030	1459226	32691	863.7651	1919961	836351	108785	1647.839	92	1926.775
2227014	1466526	23190	341.959	1318729	658264	44933	898.1413	77	1927.257
2126274	1125289	62304	1891.454	1405579	617108	129062	3069.978	88	1930.645
2460785	1316773	17853	815.9533	1614755	656362	53033	1860.551	86	1933.246
1730378	664818	3417	186.2937	992414	310541	6900	356.09	78	1938.785
2002359	1037213	21479	1126.172	1236275	449642	50864	1602.67	82	1941.090
3222593	2964688	62965	1660.337	2276083	1588489	133847	3610.417	94	1945.731
1925973	1592873	13263	192.4543	1529603	1002078	48014	718.7854	100	1952.678
2361205	1608726	10668	630.8748	1536792	837696	28020	2165.922	87	1953.783
3675984	2642105	15585	892.3185	2966076	1842164	55018	3054.91	107	1954.930
2814720	1607440	36093	1012.217	1934275	1023894	108808	3151.529	97	1956.688
2306178	1131125	7004	371.1244	1353995	537649	17562	765.8282	82	1977.124
2285497	1088492	30191	721.5151	1246722	558806	66571	1190.433	79	1990.420
1682671	1035219	17047	666.9367	1146647	529396	45193	858.7273	85	1994.323
837602	1275430	961171	124866.5	546560	723911	2392511	224234.7	81	1994.854
2011507	1237501	11737	752.0457	1382514	690107	44751	2200.331	93	1998.737
1992613	1271978	18153	120.7833	1328013	626251	49485	654.1085	80	1998.966
1940177	1118071	21959	568.0999	1237434	528431	55303	753.8983	80	1999.398
2047702	1180772	18351	698.2911	1311002	569332	42203	1322.988	83	2000.608
2920241	1514832	6087	428.0807	1820945	736862	10703	1070.838	83	2004.417
2652778	1386495	19175	446.7175	1924498	820993	61600	1229.76	88	2004.628
825864	445510	299670	4594.487	319961	143605	424601	6913.916	59	2006.509
2277652	1209444	17039	795.0879	2482006	1114892	73026	2145.559	132	2007.125
1985554	1339222	3010	522.861	1293748	632707	7378	1176.306	85	2008.205
2458650	1370844	13223	839.2103	1489776	629907	42708	1971.319	78	2008.812
1528811	1081244	13570	428.277	1338488	960372	43740	1450.814	109	2009.708
2117982	2219333	41390	759.979	1636221	1440078	130039	1255.388	104	2011.418
2446668	1557364	18418	660.6498	1681333	822744	35681	1855.504	89	2012.417
2511986	1382846	7978	767.9658	1543414	676681	10132	2650.005	80	2012.853
2840353	2734257	17642	752.3162	1976557	1429995	45630	2530.843	90	2014.735
2451834	1024417	16589	685.8429	1496944	473846	33919	1721.056	78	2015.680
1889872	1283882	22568	513.4648	1163357	617508	53476	1507.804	75	2015.863
1798541	922624	14666	458.5626	1109049	400675	31976	1051.654	75	2016.222
279252	425457	93414	28134.72	116905	152704	160415	47455.28	59	2018.191
1969380	935727	18722	801.9042	1268130	501213	57682	1788.56	88	2018.597
2440355	1386147	5915	273.8315	1519115	748927	12677	560.7797	87	2019.997
2089137	1314076	9604	372.9844	1339047	676862	21359	713.4399	88	2020.699
2094284	1449844	22203	3099.988	1342403	692420	63998	4651.688	86	2027.472
2056565	1271315	23742	522.5262	1357662	621764	77816	1495.278	80	2027.629
2879151	1545659	51929	1817.417	1837926	833607	133718	3979.98	84	2030.244
2640733	1803339	22766	1348.973	1887132	1056329	63447	2554.977	99	2039.442
2518578	1480201	18596	441.0356	1533885	746195	45069	727.5709	79	2040.188
2706465	1449998	17695	416.6895	1640541	645753	41522	379.9842	83	2042.519
2261957	1167447	46843	1439.292	1348982	577475	94402	4107.552	77	2042.962
2331220	1765214	9762	569.2482	1543028	922499	31941	1626.69	86	2045.221
2597785	1574326	29130	568.193	1800684	854137	86089	1310.793	88	2046.977
2374396	1325274	12409	694.3449	1481290	630324	35881	1213.724	85	2051.007
2039784	1053309	8701	311.9261	1396317	618618	23540	571.594	94	2065.050
2572238	1336309	13024	239.8464	1590905	735189	35430	516.623	87	2070.694
1959629	717418	6554	459.8794	1074955	326807	13853	941.5533	76	2088.628
2553350	1298162	233850	3054.985	1609499	732189	360462	5325.518	87	2101.550
2065357	944638	12964	395.4804	1238050	435479	30735	1255.234	80	2106.293
2327666	1385835	67407	1870.133	1639753	710811	135222	2175.554	89	2109.545
1900738	1227024	18638	307.9918	1269886	623124	54411	2000.257	85	2110.623
192425	17459	2018	156.6098	60058	5802	2195	384.1395	44	2111.582
2421864	1069096	6568	384.8648	2282097	847825	25723	1384.46	112	2113.260
2338429	1159896	15079	388.1319	1403308	553978	37476	1443.204	79	2115.002
1817715	1073250	17032	686.0952	1124531	476667	42441	997.7401	82	2115.510
2860634	1211606	23788	353.9068	1936650	796400	82281	1022.764	89	2116.175
1418270	1606317	27906	3844.327	761662	817481	80274	9751.571	90	2116.914
2314699	988293	20636	730.4796	1380109	427313	50706	1192.407	79	2118.023
2623783	1632664	28159	3877.92	1724133	939932	61319	6585.196	92	2118.475
1892462	1430806	10192	628.3712	1336786	769461	31261	1173.542	79	2118.537
2830065	1636766	42282	1126.62	1926360	966313	144921	3080.868	89	2119.107
1888251	1362687	8573	776.3453	1244212	624486	16476	1183.104	73	2119.136
2026774	1139446	13473	496.2353	1304908	589778	39770	860.097	86	2124.607
1929029	1255548	15115	916.9515	1118624	606978	28362	1699.708	74	2124.768
2071056	1461677	16370	547.357	1477975	838347	57348	746.6228	93	2128.947
2737967	1485485	42721	1741.448	1743236	821933	113140	3976.154	90	2131.696
1862873	870587	7513	247.8793	1087112	386361	15972	949.6292	79	2132.502
1670812	1035630	12253	646.7933	1029757	501529	36272	994.4592	82	2135.024
801460	784099	161583	5568.207	265721	243317	226311	7812.847	48	2135.061
1844655	1190708	28052	884.3172	1741996	994138	102697	2263.902	110	2135.177
2246874	1190902	13146	706.2906	1417682	602495	37208	1238.769	85	2136.858
2996142	1340100	66612	1469.533	1581705	636407	131359	2548.44	69	2136.962
2251713	1401830	57145	928.8345	1575430	788558	117611	2558.777	92	2138.955
1970895	1539840	50451	1227.101	1450882	841959	136776	3282.934	96	2144.168
2614035	1254953	36230	997.503	1756979	723016	115548	3057.643	89	2159.528
2218456	966684	10473	386.9353	1385114	459515	31461	762.7621	84	2181.326
2188892	1736853	51835	987.9435	1638914	1038091	102454	2522.869	91	2181.630
211555	190155	74422	48200.68	84654	55929	110511	69698.47	40	2181.718
515740	1387943	975966	35239.49	355642	674110	1949987	140540.9	80	2185.204
3235816	1532755	14839	1668.668	2655834	1374227	65701	4117.626	135	2193.450
2502730	1158362	6084	477.5124	1513554	559043	18090	597.849	82	2194.420
1912477	1156393	12507	432.2427	1231388	631710	41259	1009.83	88	2198.792
2487504	1797654	77634	1000.467	1804219	1021746	148033	2044.051	91	2206.107
1950549	1489554	5088	611.8368	1348272	783297	12237	932.0957	85	2207.155
1908109	1012760	7801	492.4361	1153287	511102	12806	1618.217	85	2208.794
2313160	1222686	8862	86.7582	1460547	608880	16624	89.8064	79	2211.532
1767652	720205	9874	547.1314	1098821	326721	27996	1445.376	82	2212.809
2979800	1364827	23239	839.9079	1803621	729069	58162	1923.488	83	2215.580
1769490	973110	7150	473.115	1037080	465777	17974	479.5414	79	2219.326
2925271	2770691	18719	1523.336	2427739	1774316	85550	3979.355	108	2219.710
2800676	2116651	62600	2030.86	1925754	1175858	149583	4000.006	84	2219.918
2229568	1004876	11581	861.4941	1253136	442221	26388	2066.767	74	2220.411
1735762	936728	10296	181.4056	1061945	436168	27123	295.0003	74	2220.587
3024600	1262748	6149	659.1589	1819003	639105	14473	1226.335	80	2221.260
2784081	1807354	22616	1093.558	1912483	936298	76132	1766.605	90	2221.919
2183874	1165513	32293	1163.037	1348101	590969	72497	1378.682	78	2222.528
2751626	1706474	8080	889.288	1878909	912241	16513	2188.779	83	2222.812
1933318	1570837	41739	5411.758	1226062	712937	98547	9906.087	80	2223.159
2671840	1045969	8859	618.1899	1773755	580631	28552	1520.367	86	2224.902
2403416	1164275	32608	1541.709	1473198	591059	74616	3061.758	82	2226.036
2047221	1360657	118515	2458.691	2213271	1166215	219755	5936.255	126	2229.960
1593321	985277	10229	516.0469	1016548	499022	24906	942.0266	77	2230.663
1693910	1061960	24744	772.3384	1150489	568915	67344	2048.198	89	2232.082
812316	3979645	20704	1746.694	362511	1452018	33556	2979.292	66	2233.478
2297500	1433630	27007	2372.693	1402305	672647	73874	4633.531	83	2234.063
2032230	878407	25371	663.1131	1076397	421763	55295	1418.05	75	2234.222
2279635	1847437	12313	671.1593	1301276	923855	34162	950.0882	78	2234.700
2383342	1776365	11394	695.4034	1655540	945594	27967	1813.549	82	2234.813
1982853	928006	12894	492.5534	1280446	478539	43825	1101.583	85	2235.723
1755658	814240	10496	448.6256	1110721	373875	28089	888.9929	81	2238.185
2813117	1367658	13045	598.8245	1871273	704932	45048	1271.593	87	2239.662
2251907	1460138	15850	598.185	1446789	762718	35432	1711.335	81	2240.508
599996	1704764	94571	105889.2	403612	821036	199081	183340.3	78	2241.815
2968428	1236378	9133	384.7613	1857015	646946	35942	1133.946	88	2242.836
1247117	1700508	1261570	17735.08	1056603	1228652	2253836	31315	113	2245.387
2884595	1447958	23932	719.1852	1836427	795678	57473	1997.635	88	2246.488
154473	164487	76120	1915.332	43306	45466	95415	2268.781	39	2255.772
2683587	1344076	16918	669.4998	1712164	744743	42906	1275.827	89	2259.053
3988308	3352487	658987	94891.77	2689660	1607129	1176390	187343.5	95	2264.769
2140276	943444	6684	498.1724	1326387	437543	21501	569.0061	83	2266.668
113881	35339	6324	6.9764	31985	9709	8330	-159.687	38	2270.439
3228791	1173149	9325	460.1325	2005419	694436	26250	473.625	95	2271.602
1756746	1118662	13751	531.2311	1144035	492440	33589	778.5429	83	2272.533
2244046	1886635	28682	1065.66	1387417	932309	53460	1733.106	79	2288.445
2563665	1271334	9071	326.6831	1690194	674235	26893	746.0973	89	2294.335
2070612	1068630	53104	975.3344	1166960	454261	94131	1149.549	75	2320.194
2258850	1326668	5153	405.4833	1479317	620642	13248	547.6128	79	2320.275
2030230	951372	3967	400.1487	1155913	423363	7152	1489.827	79	2324.307
2269214	1080745	9442	293.2962	1334217	464934	23777	221.4897	71	2324.394
2894372	1261422	21215	628.1615	1804904	694199	34191	760.9151	80	2324.476
1411648	843537	13905	197.0705	888220	377865	35262	833.7982	76	2325.117
720063	484570	32861	843.3021	373004	204215	71100	1527.71	72	2327.067
1604425	879633	9141	633.6101	977156	380643	16886	984.1046	79	2328.074
1844385	1032806	26126	589.4686	1132132	496107	59924	1134.936	82	2328.753
2630242	1402737	6302	585.1422	1653945	655844	15040	266.744	87	2329.447
2209472	1030252	9845	389.3045	1378097	484160	16268	1050.035	72	2329.467
1156724	1144075	26430	1918.723	1174036	1023858	91545	6308.674	112	2330.052
1956716	951498	9655	638.6455	1285323	484377	34214	1080.605	86	2331.335
2035738	1234698	11846	192.3606	1339348	618004	40362	855.9082	88	2332.077
1851503	1104530	25715	371.6115	1224590	582116	65147	413.3467	86	2332.717
1872973	915516	7050	302.505	1191572	419952	20756	492.2116	81	2334.201
1973160	841003	8759	338.5799	1063118	365732	27842	802.5362	78	2335.058
2043969	1259805	25954	857.2194	1413748	697233	73548	1294.443	88	2336.725
1953536	811368	9204	629.5444	1125419	371210	16401	1040.896	78	2337.548
2663944	1553318	53562	1725.428	2513164	1444833	126999	4271.844	121	2339.841
2794957	1747029	16314	686.4154	1883890	1017724	62216	1554.118	93	2340.766
1909939	1071420	10231	430.7591	1268655	506977	19713	595.2993	84	2341.683
2313653	1164924	27659	130.8699	1533008	680229	85430	699.623	94	2342.930
1970859	749248	18485	404.0085	1139851	340201	45925	495.3925	70	2343.081
105764	65162	109326	2788.989	30895	18573	137637	3178.036	36	2344.098
2151383	975064	13672	625.5992	1316547	457619	37627	1321.475	85	2345.944
1771426	890509	9336	665.5496	1043277	408475	26351	1530.091	79	2350.001
2387988	795828	9816	625.4776	1390470	399533	29044	1457.568	81	2351.269
2340493	977763	16202	592.5322	1459298	485256	40463	1316.374	83	2353.419
390572	216710	2978	385.4658	145229	74101	5535	526.5135	57	2355.715
2068255	1231068	32697	1974.902	1450453	625789	69752	4633.687	89	2356.542
1964863	1345048	10026	571.2586	1474554	698708	28107	825.4027	90	2358.077
2542628	1314655	10326	622.0886	1634734	669402	33004	1479.724	79	2358.095
1944334	1162682	16585	176.4185	1209218	531286	40244	-171.1116	72	2358.231
2351944	1203014	7496	672.3256	1635887	613470	25459	1148.45	74	2358.262
111088	80000	146377	3060.35	36228	23812	191197	3884.752	41	2365.657
4137820	2620546	33482	1863.94	3338131	2275518	127298	5614.818	116	2370.470
1960695	1128487	18405	725.5205	1139160	470299	50319	2161.096	77	2383.675
1548398	899379	8061	559.0221	1043723	432027	19077	913.8197	79	2383.884
2285059	1490312	15876	725.4436	1555259	754844	43363	870.0643	89	2389.505
1980764	1153534	13564	717.1404	1392975	618184	34814	1912.265	87	2405.302
2448819	1095089	6711	566.2871	1448835	504740	16606	411.3966	80	2408.191
2668199	1283457	26102	657.9222	1551741	655061	62380	1903.518	82	2420.098
2161265	1078227	17275	372.1275	1237059	502986	41217	977.8737	80	2421.870
2540516	1219596	19081	613.2441	1739787	652698	53387	704.6107	90	2425.507
1926445	1037034	19809	672.4849	1238392	500336	47939	1018.578	83	2426.446
1812323	1039494	18623	1043.15	1241131	501010	51775	1513.578	81	2426.662
2442580	1286034	15729	567.5969	1342890	620632	44385	1185.999	80	2427.911
2675145	1254816	25320	432.452	1797421	805670	76788	1307.207	93	2428.979
2368043	1109395	13336	461.9496	1546337	548320	43505	599.6305	86	2430.320
1564185	1280858	19856	313.7216	1163041	814638	67003	760.2683	95	2431.411
2663549	1072761	17800	588.58	1595797	501095	45123	1303.8	79	2432.225
2192110	925194	12298	537.3178	1363679	448362	35631	1075.699	85	2434.009
2232165	1093586	20460	626.806	1317205	502475	53173	990.4053	74	2434.145
1927166	1028918	14359	329.7399	1175879	448108	27933	893.4413	78	2435.773
116960	74754	47570	857.677	33556	21243	60083	974.0563	38	2436.860
1220622	1025507	117764	6363.76	739930	563313	290300	11858.83	84	2439.248
2812972	1477816	38208	835.8688	2000125	955335	91577	1721.07	94	2439.557
2061196	1175928	15952	369.5072	1095019	477252	34596	689.6356	67	2439.571
2938498	2378955	27885	868.3485	2016832	1290367	83102	1986.622	93	2444.954
904324	1252666	139761	2789.392	490097	663889	329255	7163.206	87	2445.321
2071859	1068634	14496	412.0256	1364123	515238	45642	969.1162	81	2445.501
1955834	1845614	248580	393787.3	2895495	2608768	1946815	2074448	482	2446.879
1309206	846524	12106	601.9466	778512	371370	36345	158.9545	79	2448.625
2642767	1508121	35964	892.7804	1672925	782472	72523	1470.94	81	2449.146
2097987	1369754	12125	339.2125	1365480	707130	41590	821.199	88	2451.163
2021506	1114860	15141	383.2101	1267906	501914	27163	553.2443	79	2451.852
1728417	803278	4609	179.7649	1012222	359200	13864	299.9704	79	2457.012
3359002	3414813	14290	1005.669	2323208	1711211	33414	2198.725	89	2457.779
3028985	1284030	37100	1642.31	1918898	637636	96214	2753.805	87	2458.777
1973103	1197938	7312	227.8032	1170120	528344	13577	212.2697	79	2460.229
2656492	1863361	29602	934.2722	1803847	898215	74160	2047.376	85	2463.961
2361811	1121107	11990	567.639	1256532	450591	20633	1229.911	69	2464.396
1658453	851198	10359	248.3399	990872	353962	29374	498.0814	77	2465.776
2379006	1263748	21146	544.0906	1646549	662804	50394	1193.303	91	2470.918
2581798	1428874	15822	453.2142	1567554	666489	39463	840.2743	79	2473.189
1626635	920597	33711	1084.987	965617	444949	70184	2229.522	76	2474.306
1690722	1193087	24259	477.1299	1418560	737545	56581	1951.994	96	2476.434
2004148	1476551	23496	350.9256	1306369	810546	69341	1431.83	88	2477.386
2140612	1425602	11002	537.8122	1364608	639806	26702	157.5822	79	2482.664
102129	63986	45518	2427.96	28614	17623	56360	3094.796	37	2525.189
2855340	1747038	76048	2551.693	1714962	892412	130167	4492.969	80	2534.088
1965291	1015352	15527	225.6647	1209423	513004	46419	507.3059	83	2534.762
3167891	1428965	9138	427.0418	2010061	739813	23587	1376.831	93	2535.954
2796510	1608981	30298	846.1178	1955216	962489	97412	2474.413	94	2536.927
2178574	1220900	11871	501.7631	1438366	548622	35097	781.5417	83	2538.234
3092477	1681095	11475	718.7475	2318768	1069815	46439	2194.428	99	2544.829
2242349	1120810	29363	170.6643	1491566	629888	68228	662.9908	81	2544.962
2326152	1196235	4187	148.4907	1395525	551736	8732	189.4652	72	2545.106
1943552	1193854	15070	351.427	1062391	492225	28448	428.3328	67	2545.329
2374117	1381333	13207	597.5127	1559524	741678	36474	555.3914	87	2547.735
165234	170850	390356	8202.771	64612	60510	576891	11666.38	51	2548.867
2040341	1205779	22530	2176.933	1222569	563278	56188	3796.547	79	2550.070
2082160	993687	31635	934.7235	1238738	467832	61046	1660.481	78	2553.929
2032788	1261248	31622	561.5942	1398455	697861	81576	1299.214	90	2556.878
2281116	1073569	27403	1376.708	1464192	551669	64638	4298.592	80	2558.899
1594801	1223651	56338	1492.962	1071301	581793	84871	2648.063	86	2559.280
2193068	1090903	8465	853.8865	1279115	514676	24125	1486.412	78	2560.708
1950240	1417799	13621	453.9381	1854608	1180550	65164	1021.9	114	2561.242
2679484	1359015	418119	9056.676	2398241	1154453	755099	17323.25	114	2562.963
2048388	1299583	36227	1839.935	1232935	549883	64868	2467.495	76	2563.616
1801360	1004686	17519	603.0159	1130275	546452	58108	1115.259	87	2564.234
2595722	1552095	24142	538.9662	1521163	714125	51844	1137.648	74	2564.313
2015724	1067014	8959	162.7999	1347924	556144	32993	75.3073	87	2569.120
3034761	1925170	15509	1004.255	1914191	1055181	28880	2302.168	85	2570.503
2720857	1521670	14125	453.4125	2022994	955218	53258	1285.174	99	2577.642
2366743	1895624	24012	1325.673	1631282	1007625	64540	2894.694	83	2578.087
164653	226086	142333	6038.281	51741	69542	190738	7680.802	44	2579.354
1537227	708980	8680	259.948	895938	301896	14144	391.6784	78	2582.727
2386172	1284419	28350	543.435	1511125	558816	58292	760.7812	84	2587.202
1889981	1160992	11735	642.3335	1164459	570832	34213	1559.749	86	2589.406
2337586	1422869	120121	2432.588	1576457	709823	172145	3566.334	85	2601.115
254800	74869	49138	994.0418	70809	20899	60825	1144.282	43	2606.521
2444229	1389848	19769	786.2409	1594867	754030	60823	1200.57	88	2610.872
3523339	1986946	45961	964.2121	2355988	1196053	99386	2428.354	91	2613.143
2280524	1482145	14196	418.1956	1671054	822363	46508	530.4988	89	2614.245
1935515	1083307	9638	200.0918	1248885	490667	24586	620.0746	81	2616.052
3071976	1899328	7505	398.0305	1882565	904005	18836	485.4996	81	2626.856
2354071	1238702	12997	673.7317	1417917	561088	30010	1464.561	80	2631.540
3056669	1874715	13727	1530.685	2064503	965506	49842	1916.736	94	2636.704
2238995	1101019	7618	577.7698	1377488	500945	11298	1464.218	81	2639.480
206220	31692	1223	-89.9897	80078	9395	2793	-281.9127	51	2640.464
2316459	1642708	35629	919.9869	1675181	990296	120855	3156.966	95	2641.136
2439367	1074590	12644	397.5284	1531249	529117	44978	758.6658	87	2644.339
138215	59567	65896	1243.566	31294	14152	78720	1040.192	25	2644.465
2272240	1259273	24375	1047.438	1987622	923476	83264	2223.31	98	2644.699
2557983	1464771	8697	515.5017	1690190	786781	17211	1232.337	85	2645.943
2070353	1458804	15572	935.1892	1511534	835792	36958	2533.744	89	2646.104
2177111	1188359	66871	13250.26	1415482	685423	108855	18572.77	92	2648.417
1286962	797834	4325	94.6325	761472	338939	11165	-523.6435	70	2648.615
1801800	948375	6850	463.285	1093994	421710	10812	929.1532	80	2649.565
1022989	1632630	11140	449.954	764019	775440	33041	703.4001	81	2649.795
1767027	758412	1440	465.784	989902	348650	-283	1053.724	75	2650.750
871616	313111	17170	38.237	447708	119575	37192	151.0712	66	2651.480
2130718	1608034	20349	525.7789	1210352	769813	50164	1155.4	81	2651.657
1796130	979029	29032	1135.295	1078546	475958	67999	1879.944	74	2651.678
2878326	1359081	13033	228.5513	1726983	677165	24734	349.7774	82	2653.959
2063177	1115491	11635	619.7235	1413091	590183	32751	2099.131	88	2656.188
1610377	1032669	8645	193.9845	1042666	501944	31082	632.3002	85	2657.015
2960402	1551512	13742	495.5262	2061272	930282	56339	1205.818	89	2657.572
1845234	784009	7371	205.3131	1059408	351915	14345	-6.2455	73	2658.066
219431	111333	260107	5004.603	67821	32563	337989	7055.383	44	2658.911
1672399	909939	5689	539.3529	1109410	423254	5930	860.673	81	2661.837
2206976	1038030	8384	121.5424	1337051	475124	22906	148.8266	77	2662.059
1882520	990411	16000	429.6	1236945	477078	50231	783.7591	85	2664.293
102608	73502	34497	767.8817	29269	21349	45330	624.013	36	2665.189
2818567	1965474	4688	712.3968	1677525	902517	7038	1653.232	78	2665.598
1776559	915287	41206	801.4566	1070385	425654	67691	855.2651	81	2666.508
875613	1012641	97382	73318.73	435832	487059	191216	111700	71	2670.988
2292145	870516	13243	511.3323	1317545	385825	32456	1293.582	78	2674.623
1513764	910001	8088	375.1368	922193	453719	25957	666.7877	80	2675.253
2729692	1924558	21795	757.6995	2002017	1134980	73602	1658.672	92	2676.266
1716721	934585	10267	411.5787	1112757	451877	33107	359.9027	84	2678.117
4118353	2616327	2120362	100976.9	3098838	1976307	3903605	162903.2	103	2678.418
1548579	1062800	19380	349.218	983329	499590	48327	632.7447	79	2679.225
2771514	2095368	20856	1052.822	1991947	1109733	59136	1642.33	92	2685.464
3162089	1723043	20620	783.782	1970445	901133	51580	2089.638	86	2692.241
2294153	1903689	13615	501.8015	1602043	931643	38571	1269.633	90	2697.825
2120193	1256319	10331	457.3691	1398631	607929	27232	1447.315	84	2702.076
1713088	787909	6924	419.6364	1114635	363220	16861	908.7021	81	2710.144
2452253	1700367	23236	911.3396	1355628	782540	46536	1618.47	77	2711.142
2169255	1333007	11154	698.9394	1496198	728020	33826	1673.439	89	2740.103
2406042	1297278	16920	419.212	1525207	700838	50210	727.781	86	2742.789
1945545	1094661	8959	501.7999	1105711	487061	18938	732.8218	79	2748.230
1835935	820832	12444	281.3084	1029504	366193	23565	454.9965	76	2752.023
133606	144779	5608	193.0088	41420	51602	9314	436.7154	43	2755.986
1743139	1089369	14712	224.9432	1059050	477907	22994	394.1634	77	2756.716
620170	1198138	517314	206891.5	317006	630788	1335862	342946.5	71	2756.990
2187298	1099477	16400	606.04	1533759	626902	53633	305.2113	93	2758.953
1913114	1685142	28335	1042.594	1384386	844181	81783	2396.426	88	2761.077
556273	587919	97974	3995.542	205677	200260	153543	6185.162	58	2762.477
1893923	1080119	7676	508.4236	1154557	500342	16542	1263.606	81	2762.854
1990521	1175965	18768	267.2848	1382004	641009	55032	797.8952	87	2766.577
2092515	1306854	7875	726.7875	1204091	612864	25446	740.3206	75	2766.853
2547303	1180167	51364	918.7204	1539291	570362	113444	2333.408	78	2768.378
1529515	839188	7532	493.1452	918763	352054	25224	1374.266	79	2769.669
2242908	1094787	15790	664.819	1334355	529504	48583	797.9063	83	2770.280
2363037	1297378	21997	549.6317	1502413	638151	32282	745.6202	83	2771.409
1578447	797914	8180	121.898	913645	340331	25152	-616.3728	76	2772.891
2340320	1704373	8557	355.6477	1637540	925345	21533	1074.401	88	2775.961
1551413	968372	328222	6521.854	1201114	654639	580164	12885.4	102	2777.004
659242	1682810	1391125	106344.1	445505	1016484	3549133	267194.8	87	2778.240
1757243	871943	7458	490.7938	1040555	369606	22205	1093.7	77	2779.000
470938	229407	67713	944.0993	224762	74817	109297	1287.162	57	2779.323
1736541	630528	3775	225.7775	1041940	283909	8290	54.069	73	2779.391
2414454	1590562	15562	478.6282	1507889	752767	37954	1267.419	81	2780.347
2328697	1397027	37365	869.1765	1504257	730117	91853	2781.353	88	2782.369
3021696	1811002	33383	965.1863	2271989	1097094	91936	2604.41	109	2785.067
2749900	2729542	2957530	149679.4	2345255	2061990	7029379	353132.4	116	2787.039
3905494	2718536	16365	1238.077	3074743	1780229	53941	2890.89	109	2788.194
1724564	772559	3235	304.4835	984915	338011	1642	648.7162	75	2789.588
2419856	1186466	32541	532.3501	1746270	628900	65122	604.9442	87	2789.876
2933507	1530114	28672	549.0992	2342180	1097702	76002	884.3122	105	2799.794
2045640	1510875	15734	537.8774	1528162	793646	46288	1268.157	79	2799.818
2875291	1565804	21945	559.1145	1921788	861218	56040	1158.844	76	2799.933
928310	1591232	29249	368.0689	670262	737948	63426	1524.999	89	2806.482
193593	102472	621	206.6381	58587	31026	1003	228.6683	45	2810.337
2965852	1383463	19242	873.0762	1907030	764111	48653	2170.833	89	2830.374
2976858	1621868	131471	2031.323	1914467	906117	199517	3625.504	92	2859.530
2183876	1403853	10379	587.4619	1355551	689560	36407	582.0327	85	2861.257
2638495	1503130	6506	576.7866	1659460	817605	17854	938.8094	84	2861.474
3168667	1818745	22269	989.4909	2093400	941730	61265	2115.967	86	2862.281
2132583	955548	33456	743.6816	1277506	469635	78107	1245.403	78	2863.320
350300	30682	11951	169.2511	102832	5651	14436	12.6596	39	2863.476
1861019	1085499	25375	10540.54	1194000	496276	60610	14484.22	82	2867.564
2301595	1547346	48529	1209.677	1515380	926906	99876	2304.844	87	2868.610
2204592	1204285	14474	433.1914	1434380	619005	47024	645.2464	88	2871.764
3545765	1433743	26777	613.7897	2999394	1317647	95586	1888.175	110	2871.891
2142268	1422357	21678	568.5358	1495378	889423	74490	2016.889	80	2871.955
2390654	1467788	14332	509.6252	1844713	832527	40447	848.6767	91	2873.143
1949397	2068658	687632	155551.8	1535866	1357758	1055123	225823.8	99	2875.847
1891231	1025696	15258	697.3738	1204570	482056	42891	1506.985	80	2876.611
1644468	773246	13689	177.1529	1029035	343998	22848	1030.173	79	2877.330
1990908	1307592	20339	778.2179	1439785	688994	63054	1199.529	87	2877.532
3048742	1823330	25113	769.2393	1730438	908918	64813	1034.409	82	2879.773
2536078	1282585	12375	934.2375	1552840	678952	39170	1401.437	87	2882.967
2000036	1212084	15774	670.1214	1311947	549950	43378	1253.906	81	2883.670
119725	66019	1947	-65.1733	45136	21313	2432	-189.9648	48	2885.032
2106663	1142111	11709	282.0749	1326245	541290	35240	1529.964	81	2890.214
1475850	904158	17951	561.8511	958773	434312	47436	1014.96	83	2893.914
2547263	1530482	16446	779.4206	1929734	1077536	56560	592.016	101	2894.139
2098780	1037271	12052	763.7172	1262142	456244	22891	1445.985	76	2896.936
2044596	1243429	12143	391.6223	2093970	903878	45421	1289.918	109	2903.120
2329432	1195140	27228	984.8908	1579181	667185	84910	1772.451	76	2903.137
2081134	1207907	15213	528.8493	1777020	901805	52069	2037.271	103	2909.769
2650490	2333106	456277	77627.74	1858457	1191551	903780	155848.1	92	2912.622
1319286	1732956	18061	567.0221	1200013	1328873	73746	1971.951	129	2915.906
2185214	2275730	11463	766.4743	1549773	1119718	34402	2065.552	97	2917.362
2376880	1459409	21559	258.6599	1577197	720926	44051	271.0611	84	2946.226
2425233	1692000	25863	756.3143	1662882	941065	73497	1298.782	86	2947.435
2086372	1123955	20795	697.5995	1257435	539568	50807	1216.873	82	2959.801
2317118	1489428	34914	994.8754	1525823	746634	91322	1503.764	85	2963.979
2772866	1361556	9297	548.1617	1743726	704124	21676	1572.824	87	2964.704
2567868	1214677	25797	652.8117	1640652	570578	63849	1547.129	82	2965.516
2743403	1835882	15922	848.8242	1959153	1031114	56041	2349.7	95	2968.126
1941553	980654	6893	505.0973	1551993	742273	29983	1634.446	102	2968.610
138080	116801	228925	8280.692	40041	33345	288704	10494.49	40	2970.814
1461306	1045003	400362	11859.91	1878278	1056576	737639	23749.75	130	2974.091
2638266	1652135	26702	1129.582	1711890	864098	81966	2993.093	85	2975.982
2170640	723097	6279	920.4519	1474569	396178	22632	1446.255	84	2979.743
2450730	1504552	14980	750.378	1748468	945777	53271	2366.303	89	2979.929
1843007	1352036	15477	2120.86	996819	542903	34972	3547.529	71	2980.457
1945809	1184062	15182	425.3102	1177744	491235	29272	1567.759	78	2982.469
2615376	1628567	25438	538.4718	1725317	926414	82224	1288.966	94	2983.341
2108243	990882	18276	908.0836	1182488	414499	32249	1753.369	70	2983.648
2173218	1420269	63880	1485.668	1619465	807855	147261	2883.142	97	2984.508
1725372	941625	11317	214.4837	1120697	507109	24215	546.4615	81	2985.268
1427284	1881958	42075	995.4075	1111883	1142392	103543	2830.162	97	2989.561
2645679	1354318	43489	686.9329	2082302	849023	104361	1660.452	105	2991.798
2077539	1508631	15485	1347.708	1498392	873204	58841	3014.78	97	2993.306
1954058	1086031	12737	572.1457	1282737	556252	35952	1292.507	84	2994.562
1965055	918126	14838	209.8118	1209149	506444	47144	486.9784	84	2997.644
2521029	1574899	12819	538.3459	1748293	933089	44751	1229.331	92	2998.485
1991052	912066	12445	503.1645	1139550	413296	31077	1006.02	74	2998.829
1753523	1822781	1432848	125776.2	1293265	1200599	2814074	209788.8	99	3000.031
3284844	1699310	18642	1299.416	2128898	960369	68141	3082.51	86	3000.316
1942138	1360937	40951	742.1511	1397875	803176	140967	2762.849	95	3001.746
114425	133594	567	27.4087	35910	40476	370	-40.243	40	3006.355
2057535	1271402	10195	314.9395	1362237	598349	29746	972.5506	85	3006.428
1783327	945009	16102	459.9222	1075787	422624	39301	773.5861	75	3006.777
2597692	1236621	17063	687.6343	1483432	568678	36258	1380.474	74	3007.415
2758361	1456111	131290	2331.369	2002171	907436	214083	3815.456	95	3008.393
2879258	1593471	132564	139543	2071273	1012151	251034	191321.2	99	3010.627
2843072	1973686	41840	945.224	1888625	981968	112163	2106.744	87	3012.723
1919464	798116	8068	392.0148	1248387	387777	23457	1005.538	84	3015.331
1826054	976767	8354	373.8594	1091453	447287	16696	425.4456	79	3024.409
2107455	1305462	22665	1650.506	1219500	585450	46347	2772.667	78	3034.695
1659700	1105143	197863	4044.514	1034394	530665	510250	9188.025	84	3036.483
3033509	1986488	13882	834.3802	2042509	1008533	47518	1557.16	89	3050.720
1926924	813148	11968	157.8048	1098003	364398	29083	102.9563	77	3063.043
3077907	1689319	29140	775.754	1928433	937901	78756	1756.012	88	3064.771
108912	75538	104369	2905.301	28988	20244	128780	3494.558	32	3065.368
2169117	1030052	21846	2671.361	1333382	550206	48495	3450.57	82	3065.943
4140465	2225228	39629	937.3869	2909686	1458069	120302	2579.542	101	3072.331
2567784	1344998	15732	906.1652	1660890	743847	50835	2172.844	86	3073.520
408484	704728	337479	51043.77	218912	267733	652114	90879.8	65	3073.993
2054705	987223	12761	564.6921	1333389	472195	38071	1390.583	83	3074.430
2814714	1348513	11198	599.6078	1866916	697106	18213	1332.149	86	3075.191
2026350	955509	6541	477.7501	1272019	444321	21890	471.029	78	3075.502
1628875	1003051	8072	575.4392	1049523	459930	27095	1368.03	81	3076.501
2922620	1815182	15708	1073.619	2092093	990017	37382	1885.73	91	3077.018
1780259	795614	6414	145.0254	972520	307112	8868	-38.1052	70	3077.766
2373742	1359492	34892	628.0412	1625642	855095	100345	1272.354	83	3077.826
1952046	1061435	7593	270.3673	1173404	496902	15919	838.2559	80	3079.625
2799050	1160776	20141	729.7101	1430871	511536	37405	1180.421	74	3082.156
2653891	1224362	15934	632.0974	1721824	649474	36981	550.4341	84	3082.513
2482385	1254133	15466	428.4426	1609227	632133	34492	1038.601	84	3085.684
2083413	984254	13246	556.9006	1291122	449638	38431	1433.779	76	3086.091
1810511	1305852	15013	695.6293	1394750	732069	48095	1116.13	91	3086.866
870590	763306	33951	4810.451	704457	488119	93347	10876.37	108	3089.545
2346740	1303371	15720	542.892	1556840	703156	56247	1663.057	87	3090.154
2640982	1280919	21893	686.5973	1569922	630968	54148	1000.103	79	3090.251
1796529	1078295	5302	464.0422	1256887	571591	12520	1213.372	85	3091.285
2113526	2098003	1642314	53016.02	1540119	1484128	3726800	148256.5	96	3091.320
2036927	923072	30947	1451.727	1311404	446915	55940	2576.234	83	3092.972
1706813	846672	12842	405.0362	1126260	448181	46176	631.2736	86	3094.043
2523804	872578	9646	1026.941	1539929	447207	32116	1296.508	85	3094.975
1956642	855485	8822	289.5142	1089754	387074	18004	1085.224	75	3095.381
2093189	1136797	69682	1865.76	1489962	808669	150559	2652.56	96	3095.399
2401975	1256929	12439	624.0279	1628315	740849	39939	2031.778	93	3096.194
2806544	1388451	86023	2965.29	1698067	667101	131870	5454.907	82	3096.688
294929	252834	391997	8059.632	90227	80199	544020	11781.52	46	3097.579
2033390	1241442	5231	616.2591	1284206	574186	11889	1127.173	81	3097.675
2130083	1216245	20919	546.7559	1366065	634928	51086	2092.725	85	3098.292
1948644	1039289	13647	603.1967	1203498	445380	38110	1114.971	74	3098.712
2832953	1383822	70377	1369.75	1650560	779654	161039	2887.488	81	3098.767
2543268	1406272	20733	814.5213	1584031	654497	47459	1649.65	75	3098.974
1921872	1006986	8598	383.7478	1210120	464399	29271	562.9031	84	3102.219
2311002	1222640	67792	1545.731	1584680	675158	148441	2939.34	89	3103.090
2210393	1083185	58889	692.8729	1445488	589042	115819	945.6459	88	3107.162
3258607	1616681	19939	657.7779	2128767	841699	58459	1586.75	84	3107.587
2164658	1242465	22379	501.6619	1575239	700384	56733	753.1213	96	3111.244
1917919	986419	11028	302.0708	1109095	478924	26124	569.7564	79	3116.243
3259719	2178043	13323	719.8203	2428584	1330776	49492	2808.101	94	3117.146
2110703	1318095	17625	1623.762	1277328	634491	33896	3194.365	82	3126.006
1458885	679232	30134	485.7174	851681	301031	51772	767.0092	75	3126.437
2921806	1671944	13411	940.1571	2073369	1011089	44509	1675.155	94	3135.634
1859104	1337776	29091	676.8051	2025304	1186216	109811	2497.197	118	3149.617
1932831	924214	16625	487.6625	1171869	419384	40914	997.4754	78	3175.863
701223	1351903	1824342	102939.2	345586	589804	3342550	166686.1	73	3182.511
265669	74187	1495	61.8695	76547	20868	2558	-34.0962	45	3185.683
2703718	1515431	14112	572.2832	1708105	814304	39339	1319.118	86	3185.703
2064194	806020	7809	551.2849	1223528	436872	25557	1281.348	77	3185.746
236293	70740	1030	148.783	72942	18571	1480	212.028	36	3185.999
1951194	1065528	14441	321.9401	1136160	524680	24847	-77.4833	80	3189.266
2025460	765268	2437	503.3157	1249541	350478	4278	891.3958	74	3189.367
2008289	782291	30695	624.9895	1191424	368490	66139	473.5979	74	3189.870
332674	594439	1070572	13918.69	140532	218522	1642074	22384.55	57	3190.656
2327792	951060	45020	839.622	1179430	432968	84850	1931.085	73	3191.486
2080936	924759	7552	303.2672	1274548	429074	20799	792.0239	81	3193.942
2904302	1371843	40621	776.6381	1582823	617128	79841	2428.88	76	3197.146
2726644	1866257	38990	1147.339	1583299	852259	88296	2113.206	79	3200.471
805922	1065603	131527	23830.27	350757	415285	235003	39926.07	63	3200.885
2375941	1317803	12533	577.5013	1683045	745896	36695	1615.589	91	3201.353
2329407	1370030	9734	814.2774	1407959	611122	23434	1626.847	72	3201.412
2279388	1292054	16910	390.651	1453744	675790	32089	778.3929	89	3203.396
2320903	1300120	9922	706.2242	1588935	751730	44770	1573.597	93	3206.338
2803278	1254195	13901	815.6461	2948530	1145343	49516	3261.648	124	3207.965
2353980	1281318	24295	791.9495	1545149	635039	73102	1572.622	82	3208.461
1695464	1017558	16701	731.7261	1075217	492678	48276	1257.084	79	3208.803
2638029	971554	10605	268.9405	1815550	587460	35748	18.8628	148	3209.500
2478031	1191583	18091	464.7051	1555360	618192	44115	1415.851	82	3211.799
2169016	1267018	20892	1342.641	1358340	556813	41203	2434.888	81	3216.475
2170178	1062808	19307	626.7227	1325853	484460	49053	910.2733	79	3218.456
2353057	1322342	40613	929.7893	1513955	702687	95398	1373.228	80	3218.981
1823247	1061338	16114	121.1954	1921967	945520	63692	1952.721	117	3222.459
1452260	964290	4361	276.4521	887151	429239	10122	58.4442	79	3228.644
796702	708409	26085	461.3685	581293	580591	65281	575.0641	107	3230.115
2175763	1346287	17611	294.7771	1412222	624458	40889	753.0729	86	3234.103
2451995	1859584	13903	714.3583	1681873	885587	38422	1545.074	87	3235.292
1967777	777492	22112	880.0832	1216481	337512	45092	1028.261	79	3240.695
1304181	1598337	51766	1534.873	1400759	1553237	211203	4877.888	125	3247.298
2309767	1119752	30431	414.9791	1441981	549709	58362	582.7082	82	3250.119
101531	39649	3789	11.7629	30728	15595	5853	248.7533	41	3257.674
3010397	1685605	12130	603.493	2052089	1025964	41025	1868.502	93	3275.399
2485642	1750959	13473	556.2353	1639088	835384	39656	1363.502	85	3284.646
1946615	1330405	23583	693.4063	1364726	703340	61489	1752.733	90	3288.967
993008	774328	12099	1401.954	716491	431535	42895	2852.409	102	3290.051
2433591	1151047	10436	760.2596	1419889	542155	25344	1925.998	83	3293.777
2381863	1150990	12883	317.1363	1451350	524316	32936	315.5096	77	3294.376
2566693	967142	10399	409.5839	1462670	489226	30729	1012.097	80	3296.049
3506323	3081790	188723	3691.76	3210574	2169847	419387	10525.21	118	3297.340
2483444	1290599	17518	827.1598	1565419	672353	43284	1493.432	79	3297.620
3141888	1578586	53607	1905.953	3206747	1625243	174446	6633.221	160	3299.923
2548179	1499347	23029	872.1269	1759304	870834	77335	1693.494	84	3300.390
2454798	1344401	13134	618.0174	1654950	728523	36623	1527.95	83	3300.551
2095936	1206343	5870	693.307	1306232	553019	18626	1126.719	81	3302.246
2425765	2991239	111521	3775.128	2020683	1758892	282570	13805.18	101	3303.010
2514371	1239228	15971	810.7731	1647439	685904	54227	2228.735	88	3304.511
1755997	1509738	17144	607.9784	1967537	1272621	96531	2058.189	127	3305.378
1849490	696053	7021	144.6781	1114419	330800	23512	351.6232	80	3306.311
510891	671797	364970	81404.82	352971	493137	1072111	194057.2	102	3308.244
2501063	1205974	11904	911.0144	1603441	619834	29692	2091.321	85	3308.630
177661	156618	208783	3253.126	56338	47840	276078	4289.376	44	3309.594
1616727	907105	8435	356.2035	1038139	476036	27526	668.0086	84	3312.746
1555448	825542	17957	457.9877	897305	374924	46257	1208.618	78	3318.183
2316499	1063218	19205	671.4005	1418566	489682	46093	909.2173	79	3318.965
2000060	1058497	7106	470.4466	1220507	499501	23219	914.7859	83	3320.633
2517144	2375736	23860	739.546	1543345	1224974	69890	1670.829	83	3323.026
1621494	1045983	3349	212.0789	1005287	486883	4358	91.8838	81	3325.434
2329769	1031174	18439	630.6279	1508148	485511	47373	1553.025	83	3329.107
130639	52663	416	170.1376	37019	15064	179	415.2419	39	3331.465
2208938	1165534	10808	439.7288	1423744	614748	30253	998.5933	84	3332.224
1815052	740565	7173	92.8053	1015602	308829	19400	-33.66	73	3332.774
2467374	1213753	28858	1437.334	1588243	633457	84229	2805.447	87	3339.075
2225529	1613328	21484	695.4524	1343994	695916	51439	1242.928	75	3339.413
2305386	1025820	11465	580.1865	1473843	504884	30918	1048.9	83	3342.429
2387419	1081236	16898	900.3778	1542870	578059	52667	2155.219	85	3349.422
2375096	1297546	32977	521.6097	1474786	590610	66418	971.4498	77	3349.951
1994623	1439691	14722	925.5042	1267829	723555	40979	2381.122	83	3361.628
2533865	1505047	13287	604.0007	1667692	863249	39008	1784.749	92	3368.100
478630	386566	34223	1992.31	171361	119704	49604	2848.984	55	3395.346
1815884	1051452	9604	259.9844	1301208	526488	31019	1028.366	87	3397.446
2139578	947153	7430	473.823	1274885	438981	13975	915.9975	79	3398.201
2426393	1979150	10222	356.0542	1563052	1090959	26448	1103.133	89	3399.024
2432344	1192457	26910	761.651	1492528	613451	50566	1759.553	83	3399.823
2508459	1076243	16850	541.285	1597567	521560	50205	1385.5	83	3400.849
2750502	1245891	11621	743.7381	1807044	665681	20500	1331.05	85	3402.121
2161456	1087804	16834	597.5874	1316484	544648	50951	1751.151	82	3402.550
1784119	1073192	13983	534.8463	1160517	539381	50689	820.8529	86	3405.913
316332	824688	1074355	41641.32	232836	580391	3900059	147585.5	93	3406.240
1399376	435796	13037	411.9757	799968	182435	26377	445.3497	71	3406.595
1796038	986761	20273	593.7153	1193478	502786	55425	1606.343	79	3406.680
2046497	832812	14245	507.1445	1168336	371357	30088	1324.337	68	3406.691
479885	437812	218341	5726.73	145701	125748	281738	7765.902	50	3407.938
2575640	2146013	35645	744.6845	1694022	1072213	85441	1918.04	86	3409.174
4539570	2498011	65405	3174.22	4667586	2515253	154266	7383.123	128	3409.255
2612783	1452892	3576	761.4136	1631381	704993	4996	2075.076	73	3409.611
2532298	1085321	15784	640.6824	1531083	543828	40251	1774.881	74	3409.653
2407667	1585061	9230	749.803	1449440	778733	16612	1426.533	79	3410.564
2667306	1325963	31418	451.9498	1693463	726745	75108	2281.959	85	3410.973
2587706	1967112	26055	599.6855	1886816	1109738	69835	2260.743	85	3411.096
2526153	1458558	5780	705.258	1717849	731892	16908	472.9388	88	3412.088
2296363	2287010	107823	4109.271	1386997	1072688	167875	6899.788	78	3414.650
1820723	771023	13795	786.8995	1007402	336622	20891	1996.785	77	3417.002
2770181	2473941	40058	929.6538	2273871	1788122	130461	2868.662	104	3417.339
2753618	1715881	21214	685.3054	1974057	1033682	56876	1853.544	87	3417.747
3089779	1483890	23941	840.8901	2048790	921546	52935	2310.654	90	3418.758
3123403	2122522	34238	613.1518	2170926	1227336	115253	2148.093	92	3419.441
2071288	977064	11845	1580.505	1139507	433320	35827	2520.495	75	3419.975
2292634	1196799	27338	708.0618	1421698	600076	61518	2100.56	81	3420.205
2735539	1837491	35760	1090.136	2085231	1261184	127447	3206.377	96	3420.524
2397300	1280450	11317	655.4837	1582598	666203	20626	1861.919	84	3421.098
1660252	1039353	23403	548.3083	1113221	526020	60204	989.6444	87	3423.743
2767379	1664420	25599	308.3039	1894595	892682	74697	313.1017	89	3424.618
3148927	2534168	29386	2869.354	2321313	1309135	78631	4426.999	92	3426.325
2506329	1172292	7029	769.5269	1426595	562963	22187	1718.291	77	3427.121
1675545	990591	24017	424.9537	1040763	385115	42743	1126.282	75	3427.681
1944004	991548	5545	454.0745	1176494	390603	8421	1053.218	70	3427.740
2616752	1566462	19003	813.4683	1652185	908066	56119	820.4759	89	3429.317
166983	171953	137485	2315.908	52946	51883	181500	2599.15	45	3433.421
3096397	1439893	24322	868.0642	2000158	877123	72241	2269.52	90	3433.958
2466634	1287165	13193	660.5273	1653337	661331	26036	1357.42	83	3434.332
2326794	1181373	17556	250.6916	1479811	561554	31130	171.393	82	3437.407
2191608	1405312	12481	624.9841	1568854	777685	42154	1725.039	91	3443.608
2038690	1352539	29172	896.1492	1393285	706321	82900	2103.69	86	3444.541
2429302	1380305	18204	550.4444	1488212	700229	47298	1443.818	86	3447.036
105207	30230	2210	81.981	29330	8972	2483	133.6963	36	3452.446
1503650	947429	138168	2778.625	899405	458797	194555	4096.536	80	3454.942
2243345	1367528	8467	328.5987	1571304	693676	26748	504.9628	88	3457.913
2008445	1408745	987152	100196.8	1368857	1008658	2081335	158797.9	98	3466.839
2251934	1711216	25192	896.8712	1351569	852206	62473	1824.135	83	3470.151
2628777	1329329	16009	826.3049	1700924	664719	44116	1671.708	83	3478.496
1377346	1047787	5324	859.8764	899360	563328	15548	1668.643	86	3480.024
3101383	2152879	16432	647.4352	2305186	1695447	70292	1838.981	111	3482.959
2259924	1602759	19473	956.8353	1563792	792111	46102	1282.922	87	3487.856
3046356	2487647	38000	1004.8	2305132	1472538	114131	1996.549	93	3494.561
1981551	1281382	11644	588.4284	1250484	602269	33237	1286.196	76	3494.894
2069359	1198086	21035	513.0635	1286883	570538	47194	1555.783	80	3501.383
3339154	2631434	88630	8239.143	2137157	1307059	186602	20313.97	86	3503.629
2867694	1447252	25657	891.9577	1794731	716084	71628	2314.731	82	3505.296
2205453	1441596	22974	842.0414	1318611	648648	47718	1192.38	78	3506.287
2448883	1819747	13832	296.5752	1887289	1046936	39283	402.1763	98	3516.378
1655306	1051265	14632	1902.455	1491144	715004	60959	3948	108	3519.156
1770657	1028415	9864	375.5704	1117766	468737	31367	1383.289	82	3520.146
1046475	1368922	27993	621.8073	841770	930978	100398	2091.728	100	3520.460
1862435	857858	30206	1371.357	1036904	399452	53230	1808.203	79	3521.953
2370949	1489659	21417	657.0937	1764281	881552	66397	1189.472	97	3523.325
1621600	973651	43534	873.4574	1028490	486107	89088	1700.237	81	3523.503
1958746	1572315	29770	1466.097	1457150	930449	104316	3275.927	96	3526.208
1964483	1395212	13298	501.4178	1359665	762243	44848	1237.373	88	3526.572
2145350	1470149	19528	793.9208	1499519	779981	62191	2018.715	81	3526.649
151475	35666	14158	301.6638	52180	9805	14931	383.4291	44	3527.718
2162229	969297	11633	696.0113	1348788	514552	37305	1373.811	85	3527.731
2455971	1313431	10886	434.5046	1614565	707220	35793	1310.387	86	3531.701
1885473	961561	20390	658.879	1163799	469696	54085	1090.168	83	3533.332
2097365	2349507	52800	875.08	1606129	1338155	131489	2272.733	96	3534.504
120063	25491	3408	228.5888	24912	3911	3937	292.4657	22	3536.645
458351	890500	837424	73764.69	216147	343773	1414782	121489.9	59	3537.019
2434478	1421433	11381	583.2741	1655270	744389	28566	1285.353	91	3540.107
2217302	1164028	11607	392.7527	1534569	616300	37354	576.7594	90	3541.922
1287463	1848236	981211	135115.7	661757	752024	1622215	193306.3	64	3542.173
2632789	1262129	3824	187.7264	1505907	606494	7319	251.7959	76	3542.544
2488731	1242701	21048	998.1928	1662652	711422	57114	1925.295	90	3544.846
1405584	959250	8842	260.6362	784250	391163	22075	667.4075	77	3547.669
2377476	1441908	5529	287.3769	1562518	635744	11314	634.9154	83	3548.990
3489384	2050254	10004	4369.424	2288173	1044349	23956	7806.731	91	3557.253
2137087	1605785	13210	557.081	1413545	817950	39063	1475.834	83	3558.304
375338	1113772	1075099	85279.25	202501	446602	1863811	151364.6	67	3559.915
982234	2281850	1330724	162664.8	662168	1103595	3051004	300672.5	80	3602.295
2102199	994852	18819	327.9459	1179800	455497	39004	1119.324	77	3610.554
2320666	1249977	14768	799.8848	1338787	540579	34039	1756.788	77	3612.713
232954	217284	232	88.6152	86559	74806	548	163.1428	50	3616.164
2753968	2114663	40913	1583.619	2205892	1298842	132762	4158.548	101	3617.411
1795847	1127133	10449	318.3889	993354	457710	24310	712.791	66	3617.520
126653	120243	21510	450.711	34502	32539	26139	623.5979	37	3621.895
2030293	849767	27799	284.7239	1239058	389345	63778	773.3458	80	3622.869
288471	521615	180121	11700.59	129150	256605	441353	29224.3	64	3623.047
2297515	1204089	3853	304.5533	1480326	594957	6799	756.6239	82	3623.337
3278158	1639233	15233	904.9713	2160015	870699	44788	2355.007	84	3624.316
1949161	1128610	4569	594.5209	1212977	547369	3277	1397.44	82	3627.360
1873467	762587	47077	1035.62	979238	352753	69073	1535.395	74	3628.672
2894653	2523982	960689	130194.9	2644931	1912464	2092427	214586.8	117	3630.006
2727542	1639313	9193	1075.127	1463475	708681	19126	2114.769	67	3630.048
1175436	1567467	246824	95308.02	766884	755553	789084	183091.8	94	3631.147
1971267	944678	5570	786.477	1133597	432807	10038	1673.532	75	3631.332
2861901	1464360	21161	1131.932	2027388	938708	59322	2784.564	84	3631.517
549909	1719798	1211833	99193.23	340263	1191467	3887638	184432.9	95	3632.332
2502661	1750613	43708	1048.419	1623613	847247	91084	2477.012	82	3637.009
2896193	1133461	30346	1087.211	1933339	573905	89058	3272.554	82	3637.261
2197703	968217	9006	376.0366	1461199	496526	31448	1329.633	79	3637.465
2867499	1553506	7855	554.6655	1855357	817497	17189	1177.503	85	3638.088
2287785	1202336	16398	620.3278	1506412	666411	58105	1311.691	88	3638.804
2322432	1483751	8602	768.1722	1437791	791537	19634	1551.667	86	3641.846
2620605	1556807	25257	571.5177	1847737	927214	72224	2368.966	93	3643.722
2688171	1349352	14881	407.6241	1833676	783749	52419	1191.906	93	3645.531
249538	222411	19230	824.803	69965	64246	28446	691.6206	44	3646.769
2469826	1258332	19608	892.4088	1547767	637423	59236	2004.94	83	3647.180
2530705	1076663	13823	419.8703	1579084	511266	30837	43.5557	83	3649.389
183357	5048	625	-22.9375	48000	898	882	-72.9198	36	3649.959
1882488	787665	7920	529.312	1131841	340854	15547	1206.787	77	3650.478
3186999	1620876	218086	3386.425	1966383	770536	324557	5837.248	84	3651.387
311166	187003	7841	107.6801	100705	60545	11096	-116.7144	39	3651.498
2378612	1127396	18464	795.0304	1429176	537556	48248	1518.113	80	3652.466
2171089	1710193	13518	272.7598	1519913	1001974	53142	888.8662	99	3653.344
1815248	861649	8722	491.9042	1174209	432244	28367	1328.989	85	3654.666
2695014	1747806	18067	260.1587	1799281	1076780	63715	1318.411	91	3655.403
3009840	1540968	17441	605.2401	2297430	911129	51044	1331.768	94	3656.054
603461	898085	169499	34815.09	284795	348647	341666	56400.26	64	3656.732
247457	23539	4322	75.0642	77240	6986	5415	21.7815	46	3657.511
2722954	3263165	569268	8680.335	2724316	2162959	1477051	24608.36	115	3657.570
801853	2137521	214365	280367.9	599848	1173165	534881	497356.6	83	3658.388
260771	38763	1192	103.4712	77053	11160	1575	197.3575	45	3661.022
200519	492455	823135	30727.87	92203	186305	1339455	44979.43	58	3662.130
2518129	1636365	38434	347.3474	1685760	930801	94550	895.255	88	3662.291
2837982	1474731	68354	2388.859	2538883	1198353	155406	5197.077	118	3667.044
1996703	1299750	16644	468.9284	1455866	810681	53073	1521.795	95	3671.536
2187408	1171281	10309	394.5349	1365856	590842	32258	1030.074	83	3674.181
1199906	786030	6537	396.3257	1059453	558986	26983	404.1463	100	3675.756
2308873	1645606	18115	376.2515	1356376	760719	30534	702.1574	81	3677.658
1522295	635392	21029	550.9269	1138283	421481	44745	1463.194	97	3717.983
2862006	1801172	11200	717.32	1990364	993476	34869	1890.351	89	3718.363
2593260	1269583	5706	475.9066	1395697	529789	10475	774.6475	75	3725.958
2213901	1409537	22981	486.0341	1325633	613414	65259	893.2299	84	3728.065
2560693	1146601	11119	492.9759	1646930	581044	28986	1594.915	87	3729.229
2233849	1019695	6573	319.1453	1394456	476712	9796	1286.356	76	3729.366
505252	741193	177544	190001.4	276123	358447	366131	319683.8	60	3729.468
2334180	1110494	6399	253.1839	1205164	476237	13351	504.7911	66	3729.654
2367798	1515651	416661	6852.482	1678028	1007601	623623	12541.65	105	3733.703
1543149	903366	17203	543.4883	1185994	641642	46963	1797.024	89	3733.849
2269304	1314557	21413	747.6693	1537020	628747	39279	1109.752	85	3735.359
2985856	2009781	26617	1170.814	1975039	1045922	68776	1765.134	90	3736.761
1862988	1221724	15715	1115.611	1187464	533684	40373	1740.325	77	3737.090
770537	1985187	1194116	226894.7	407281	1114243	3300067	418243.3	74	3737.182
202544	665051	151394	15918.4	101281	282820	310282	29828.42	65	3738.338
2084349	982827	30738	248.8018	1350130	491191	53348	1552.223	83	3738.977
1826923	1053280	83854	22912.41	1171977	522137	135731	29357.31	78	3739.252
2520299	1255789	6439	523.4279	1698274	627663	9422	869.1742	87	3740.978
1783302	926603	16209	344.5249	1147620	438931	42014	828.1854	82	3744.127
717003	807863	57299	213.6739	618778	616308	187584	1317.662	98	3745.883
2096397	1107068	14434	443.9474	1279986	506791	24376	1128.294	79	3746.081
2717918	1438311	18729	1056.897	1803499	882333	53793	2486.187	87	3746.699
2330530	1303677	5608	444.0088	1458328	644854	7277	588.8397	76	3746.974
1852001	1007075	11628	503.7308	1147563	465567	35707	627.7627	75	3747.290
2378719	1156785	13946	616.1706	1466815	654439	44828	1377.251	85	3747.955
2469828	1708231	3439	756.1279	1578456	884206	7081	1540.044	88	3749.345
1752400	1778747	906795	77887.2	1286583	1070418	1800035	204847	92	3750.283
2333469	1140309	23522	655.1842	1354738	526508	57421	467.1181	73	3750.332
2743262	1587560	19213	-197.7507	1682290	935146	67546	13.1306	86	3750.394
2269697	1245059	13463	539.6743	1514747	650060	52675	1135.068	85	3751.044
2030183	1133315	6730	522.553	1260171	558814	12302	727.7422	81	3751.663
1628392	898344	8457	346.0377	1000817	394524	22460	731.006	76	3751.908
1862590	921689	5960	656.356	1146005	429743	20043	993.8123	77	3752.233
260795	113348	120073	3059.495	73780	35404	158825	4211.083	44	3754.705
1840091	2258397	23965	504.4365	1374820	1188455	64324	1307.776	93	3757.830
1724003	1056655	16091	295.5051	1065775	497841	33858	-176.1662	73	3757.921
280215	82735	1595	15.4795	72827	18540	2022	49.0342	32	3758.056
1188248	821011	2706	91.6066	689848	355743	4993	-78.4927	73	3759.539
729448	541148	20765	487.9165	340962	205715	34540	464.694	66	3762.561
2093745	1262121	24475	777.0475	1353113	610752	57184	1738.222	85	3763.204
2549509	1980711	58127	1614.525	1818706	1163142	153946	2478.171	93	3764.181
2422495	1118227	16705	813.1505	1417212	541455	45137	1436.786	82	3782.874
2357309	1979400	46141	1637.31	2235566	1343693	142345	4808.555	106	3792.485
2111757	1412920	13169	604.9809	1496859	759433	38146	1260.791	89	3800.424
2812198	1636821	9794	1069.643	2004634	849287	23397	2082.172	90	3807.694
283011	233229	27309	42925.23	124789	80124	40753	62618.64	56	3815.260
3053222	1665463	13704	679.9944	2101726	893858	42703	1784.038	90	3819.176
2688019	1549685	11528	654.1208	1725740	756199	26205	1666.1	87	3826.842
127299	25673	12594	4.7234	34459	6707	15414	-119.0746	35	3827.715
712992	1089175	102669	98852.93	333603	554592	233140	177684.2	76	3828.362
2730775	1915355	18838	549.2118	1968279	1045770	54978	757.6658	90	3828.662
3294671	1888351	17679	1077.992	2180869	1188261	48434	2980.347	90	3830.932
1790522	943469	11886	305.6046	1006144	416962	29769	3.2409	78	3831.851
1956109	1340268	17894	598.0534	1369244	698566	54063	774.3343	88	3832.214
1609012	1086911	23378	708.9058	1716637	1050436	92800	2900.08	119	3833.528
299192	185226	26150	167.015	123728	57657	38985	79.0585	55	3836.651
2638883	1958338	32882	1163.28	1665404	988596	82687	1945.341	84	3838.772
1191412	799099	12671	227.6431	758144	353345	23890	265.229	76	3839.405
2464049	1632881	26046	582.9806	1612305	915192	68142	1530.366	83	3840.875
131283	162142	144665	4081.707	59423	61259	244563	6435.384	48	3841.465
2737438	1477888	29028	943.8708	1965568	846090	63977	3186.71	91	3841.760
1656585	800590	19109	520.2149	1011795	357692	42290	843.469	79	3844.509
1920848	1207305	9228	587.0908	1078819	605692	20602	1080.372	80	3845.083
1690665	1071129	10544	354.7184	1119517	508219	23988	-149.8732	82	3846.043
1811321	1011997	8213	381.1493	1217071	535438	29866	733.2826	88	3847.355
2777674	1951511	13677	688.8797	2181569	1230931	64698	2008.958	102	3848.604
2439535	1056137	7844	670.2484	1725213	715902	21462	1736.618	97	3850.563
696282	906444	219236	142899.9	362914	392981	450670	219052.6	71	3851.528
2314008	941967	10136	427.4296	1337818	445937	27178	633.0858	83	3852.243
2642633	1335707	34485	763.6085	1673627	721223	94288	1542.957	84	3852.977
2419309	1219853	32692	601.6212	1503666	624042	72477	1005.56	75	3853.223
3070079	1317681	30537	1347.726	2548638	1149579	92525	4970.652	108	3856.193
1757495	978006	11631	129.2991	1122163	469143	29728	546.1408	77	3856.718
2054839	1095675	11160	644.076	1256197	553837	16308	847.2788	83	3865.552
1725658	757468	15004	1228.924	1068247	363606	34476	2677.904	83	3869.513
2034586	1223793	23827	798.2947	1281892	647061	64644	1331.728	82	3869.615
2008099	986835	8246	564.4006	1285593	458299	24594	1580.923	75	3869.833
1929062	1056915	10519	441.3159	1143450	472327	25890	765.429	79	3871.303
162052	26805	25059	429.0099	56667	7930	32318	547.4398	47	3873.479
2365759	1869566	47932	850.5852	1714117	1117221	99131	1570.049	89	3873.602
2017586	875907	6711	537.2871	1212478	400333	17450	627.945	77	3875.024
2567261	1592385	28582	1020.05	1792314	900989	83650	1939.765	92	3877.001
2719663	1443652	16881	810.8241	1633751	686914	47832	1400.975	84	3879.002
1792101	1023190	21560	311.516	1098895	448672	47752	469.4872	74	3879.144
2224789	1642434	28472	1043.879	1437390	867225	61785	2056.138	90	3896.846
2714903	1363477	12952	426.2072	1669011	658614	37360	929.896	82	3901.737
1738807	1284851	19799	636.9239	978853	529402	45249	1075.669	79	3904.808
2227928	949660	12457	237.4377	2083320	757597	40663	605.5943	105	3918.346
2046417	1474085	18312	946.9032	1348698	703176	36032	1654.995	86	3920.845
1785635	1477475	21214	410.3054	1085404	687244	51104	487.1344	78	3928.996
1479774	1157343	1083392	59413.89	1038438	792073	1941799	134668.1	96	3931.289
147558	42573	326	11.0886	61389	13225	495	-47.2305	50	3938.345
1930401	1147686	25288	370.0568	1308364	633425	61598	738.0478	85	3939.924
1874508	1040337	7329	586.3569	1108336	468771	22285	1446.188	77	3940.504
2025129	842445	38524	554.3964	1288069	390081	64630	623.743	78	3941.341
2367823	1094130	14637	631.7357	1358482	565716	37936	1465.01	88	3942.828
1826679	979510	12381	797.3741	1115449	450816	27689	2008.553	79	3943.238
791713	941794	241297	167966.4	513158	502720	633348	300778.2	83	3944.223
1958701	1064175	18387	676.1107	1279126	499812	47439	825.5279	83	3944.840
963927	720550	31725	1862.772	391344	247999	48989	2974.483	62	3945.910
2136332	817023	11066	371.6026	1238929	369726	25744	315.4384	78	3946.688
2241801	1033515	11983	473.6463	1709850	937756	41215	1126.161	138	3947.800
1733183	1005228	15488	387.2768	1116614	506491	46991	1205.995	85	3948.922
1514449	588753	37953	3218.563	830181	219463	58603	3743.028	72	3949.544
2683437	1224418	9273	399.6153	1623531	592458	17986	62.8146	83	3951.092
1189409	1123867	7576	467.8136	759624	485358	20607	1036.653	69	3951.214
128255	207231	312958	4789.344	29299	62038	438728	6852.041	26	3951.335
2286404	1350212	19091	803.8051	1646703	728879	62399	2097.784	91	3952.705
899768	1286436	329782	153116.4	485470	601731	688998	244689.2	78	3955.149
2582108	1677631	22985	661.4585	1728315	918117	58203	972.5883	89	3956.072
2263894	1871787	8889	646.8729	1721825	1149949	29711	1299.587	94	3956.915
1826854	834167	5696	656.3456	1086737	373898	18944	702.9584	81	3957.828
2353020	1653645	10274	707.5714	1641124	783068	29437	1393.016	83	3958.215
2274754	1203136	27723	650.6603	1532926	639535	77360	1568.896	80	3958.508
2169332	1365776	15025	723.9025	1435954	766671	49083	1830.956	90	3959.989
3132021	1933857	28214	386.0054	1758558	944899	56205	658.1005	80	3961.247
2342668	1938780	11789	611.5629	1629644	952822	39107	1544.503	91	3965.281
1163131	1312447	320898	164574.8	537823	613394	665729	248319.6	72	3965.803
2092684	1322274	13365	631.7765	1305470	654737	36038	557.1318	92	3967.882
2899238	1366266	53918	1139.2	1874103	738390	131066	1995.603	84	3968.759
2982640	1413649	17840	128.824	2016983	809104	45933	1150.241	91	3972.976
1894143	1443407	19885	-23.4515	1388062	875773	62216	479.1176	85	3973.017
1756950	1327160	8013	639.9293	1211011	611904	24874	1126.631	84	3980.953
417754	398536	460677	4798.58	148581	128721	620283	7642.276	53	3982.654
2108815	981481	53348	968.2228	1410281	478693	91359	1794.44	82	3982.676
2263615	929882	9547	357.1867	1333680	430324	27611	667.7771	80	3985.141
2139562	1653424	20922	340.3242	1497159	882247	63020	1502.422	86	3985.557
2025235	997857	15540	378.794	1311893	519022	40684	916.5724	85	3987.135
359097	71814	31259	384.8299	119568	20610	41707	345.3627	51	3990.617
1669027	876728	15175	273.3175	1753743	671403	67105	1164.59	109	3991.459
2307041	992270	8970	598.217	1442502	459008	23837	1313.856	81	3996.789
2251836	1410926	8149	425.3589	1414121	638851	20484	1088.352	82	4003.236
2330580	1788027	16436	792.8596	1557999	973085	43632	1769.355	89	4008.235
2112956	1141529	11453	322.9133	1305637	519894	27784	373.8824	81	4030.367
2050680	769124	6553	311.0233	1120854	350170	19833	62.0313	80	4045.968
2100769	983376	15087	62.9807	1425401	510965	50611	497.0771	88	4055.838
3095037	1662905	46480	1203.528	2958884	1528376	142798	5267.368	123	4057.584
1927522	947823	9895	-0.8905	1157072	442628	28236	227.8396	81	4058.967
3682063	1753498	15130	516.793	2460408	1005449	36471	1799.823	85	4059.064
2249434	1525636	15094	839.9734	1627179	905063	65018	1594.91	91	4059.568
2532164	1165238	18069	732.8709	1494377	571934	54666	1875.563	78	4059.892
2075398	898175	7263	487.8543	1275141	456812	23954	529.0194	81	4060.507
2351190	984366	7488	798.4768	1419167	450025	14112	1083.283	76	4060.816
2418774	1480346	11665	861.4065	1528109	691300	23280	2372.008	82	4062.352
2026695	922522	7711	593.3871	1217692	423373	27489	165.3329	75	4062.618
1542063	625127	46930	1803.773	849528	272487	65595	3501.879	79	4063.618
609165	919811	980638	58119.19	271947	392042	1733137	94375.59	68	4064.597
2265120	1159107	10854	300.1094	1581330	578901	22130	368.493	87	4064.772
1723244	1116833	27672	1171.999	952808	465795	56988	2601.427	72	4065.778
1533088	915917	11820	616.102	969137	436007	36658	1018.914	81	4067.276
2137500	1190028	8363	151.5643	1453058	612481	13826	-151.5614	85	4067.927
2037213	857195	9095	164.2295	1190114	381756	24726	1009.929	75	4068.211
2271717	1430577	23720	785.692	1396918	672339	57343	1482.342	79	4068.861
3272248	2059478	12566	1413.753	2303348	1118788	37290	2248.969	94	4070.029
2302029	1117793	9454	551.5694	1389002	578991	18875	492.8875	82	4071.831
1694853	859978	10705	641.5505	1020462	407579	31777	957.2897	83	4077.161
3292697	1556793	158939	5290.678	2159000	872875	241480	7571.028	87	4077.348
2325907	1185550	9523	511.6403	1533062	638281	32865	944.7265	87	4079.769
1695093	1186997	7987	395.6707	1134809	624906	26916	459.7876	85	4080.455
2489054	1546910	13732	382.9652	1683502	789583	45870	1005.307	80	4080.474
156105	122062	11104	596.1344	50877	34767	14635	942.0235	45	4082.453
2448692	1474637	15740	427.014	1739240	822020	42043	1060.012	90	4093.350
1971086	1200378	8828	598.6508	1262050	602883	29112	1483.783	85	4096.006
2336316	1350490	18434	596.3474	1893632	891093	67354	1138.759	105	4096.169
401001	273596	373267	6101.879	123985	89205	534331	9132.77	50	4100.613
173949	84238	12482	428.8402	65640	38732	22655	696.9455	50	4103.564
2769210	1469066	15877	707.2997	1962823	1003549	57607	2431.353	93	4106.093
2013762	1107452	41370	989.857	1423822	606466	88056	1567.742	84	4106.422
1413696	1010069	222736	3323.29	916366	479761	488149	8565.359	80	4106.756
2500806	1466482	18582	847.0502	1510653	670163	47940	1752.434	82	4108.483
3044932	1646729	271110	5842.271	2053574	1072441	421625	10886.16	91	4116.837
2653190	1317999	28602	1507.172	1702035	797997	69400	3021.34	89	4119.854
2704826	1117391	17088	773.0368	1570094	469263	35401	1258.796	77	4120.959
2540267	1633416	22317	784.5837	1612408	859060	48183	1822.466	86	4140.539
2245771	964362	5912	535.2632	1375919	438883	14639	1015.448	80	4146.410
2389291	992967	10650	578.465	1328188	405690	27874	615.9314	75	4156.108
2797189	1668400	31623	876.4503	1667811	833374	74880	1454.768	85	4158.578
1129177	750615	18106	412.5466	1152416	556490	47251	770.5811	121	4162.355
123031	71231	132229	2339.247	37872	21005	171031	3014.639	40	4163.630
1828172	1942408	30982	717.6902	1369749	1053628	94585	2073.219	111	4163.734
2236828	1862250	11642	822.7162	1774712	1202443	52544	2100.918	98	4164.323
1771474	1209357	15089	840.6929	1133906	620285	31694	1251.233	83	4165.778
3603840	1562062	16253	490.1933	2619498	1139205	74870	1571.207	109	4170.235
2226950	1109332	32614	328.8454	1577022	664420	94706	1256.807	80	4170.373
2461245	1342591	13772	438.2092	1467345	688097	42217	1760.974	85	4171.384
2408773	1212519	17793	976.5873	1519667	613688	53481	1764.084	84	4172.729
2298976	1023439	11841	559.0801	1312009	473453	29798	1312.068	72	4172.794
2468454	1301052	18704	885.4944	1743408	718380	55142	1544.066	93	4174.395
1058761	1853992	88834	160742.8	534831	656216	166110	252168.8	59	4174.481
3515761	2180492	13313	651.2593	2506756	1210123	39551	1110.611	94	4176.613
2355844	1384141	9168	118.7248	1445310	687237	14298	190.5178	88	4181.600
2331510	1146708	19848	682.8728	1707221	854171	75141	1966.21	105	4182.769
2773193	2096198	26329	1285.257	1916364	1186226	55243	2427.532	89	4185.882
2070906	1052676	17368	513.7448	1386366	515265	48069	1290.871	87	4186.880
2462570	884123	10186	613.2346	2297144	735132	46956	2476.031	114	4186.922
2170606	1145742	11539	492.5379	1431878	557005	28022	684.6342	85	4189.811
241962	54987	2566	90.7526	95665	17126	3368	374.3448	53	4192.319
1571830	793488	3645	533.4845	897186	319449	4099	679.1539	73	4193.223
2660722	1360146	19680	1028.048	1742782	836928	54746	2274.051	89	4193.354
3016810	1909006	33732	814.9652	2053830	1051281	83775	1738.777	87	4195.127
2952557	2320449	28328	1865.601	1989357	1237049	88104	4305.834	90	4198.030
2023719	1181711	11482	572.7402	1342677	644777	36415	1718.881	91	4201.973
2759788	1344912	56292	1455.581	1652054	673599	116462	2676.118	75	4202.084
159851	53981	34151	798.6711	52820	15695	44466	920.3426	45	4205.625
1818343	919871	21806	712.1166	1208038	443330	46414	1242.025	82	4208.273
1803348	1012759	14495	375.1695	1163287	505324	37241	591.0201	77	4208.291
2375868	1450078	48254	1283.249	1567995	707433	120725	2767.673	85	4209.874
1920563	987080	6097	410.6417	1016760	366306	12669	627.9309	72	4216.710
1909220	1081938	6117	284.7637	1117615	472520	20149	586.5589	76	4217.067
147281	170315	51619	7895.026	44197	56399	75804	11630.8	43	4218.114
2370296	1155735	14540	385.694	1467386	559841	37636	1799.18	82	4222.288
3110759	1674610	18566	772.3526	2106103	1050156	52453	1955.013	93	4224.595
2498489	1355389	23612	698.2332	1492139	646260	56715	1083.712	81	4225.940
326720	91777	1049	-80.9511	105964	28590	1666	-162.7374	49	4242.081
2473349	1110831	5610	513.721	1538847	562603	17891	1494.485	83	4248.082
2078232	955124	11132	394.1052	1245202	421029	22400	670.64	79	4256.326
1775005	1306807	11315	439.7715	1227634	642805	36246	1505.201	87	4259.452
2019875	1096447	46714	919.8554	1352404	579708	91860	2476.346	85	4260.280
1948396	672072	10600	459.66	1174530	297237	27354	1048.759	78	4262.751
1618295	986740	6525	322.0525	1028668	472557	25327	116.4447	84	4264.436
1668987	1073401	16870	744.407	1106987	518042	54500	1037.45	86	4266.319
1616237	1001501	13141	329.0101	963626	443461	38123	46.1003	74	4266.410
950261	1894991	2100170	154163.5	777856	1223696	5581119	310410	92	4271.781
2425133	1284875	24841	834.3801	1472052	586673	56222	1344.654	78	4271.992
2968777	1326861	15666	958.6626	1975812	695568	54656	2022.002	92	4273.439
1119015	288009	3915	309.6315	407041	103248	6304	163.8544	60	4275.063
2301123	1061035	9691	177.4651	1390084	510271	18033	661.0513	81	4276.101
2057938	1278123	26292	420.5812	1050700	501013	52536	333.0696	69	4276.257
1727826	1140766	15041	262.6001	1106047	602966	56251	226.4811	88	4276.944
2078012	1178472	19915	727.2315	1193826	523489	47996	1052.376	73	4277.132
1948127	874917	7278	675.6958	1258305	399436	20371	680.6131	81	4277.709
2693021	1492209	9948	683.4828	1839455	805774	24746	1838.051	90	4278.977
145643	170428	210057	4890.798	48226	53510	289347	6971.967	45	4280.841
2229432	1466173	21653	1684.133	1566368	850459	67634	3900.467	94	4281.706
2270383	1056395	20973	1339.985	1290466	512748	60545	2304.574	72	4281.861
1805408	981633	14752	856.1872	1104483	469988	29050	883.705	73	4281.959
1884158	974634	8534	323.9574	1132581	419338	25435	910.9035	74	4282.504
2825066	2133662	62937	1676.366	1954630	1150151	171897	4250.021	86	4283.027
1720288	1026002	125093	3985.117	1019133	432211	177385	5361.298	70	4283.039
2850650	1216579	15293	725.3373	1852588	648363	45911	1913.407	86	4284.383
2181939	1321590	23543	885.1623	1466879	697781	65883	2136.436	93	4286.115
2486457	1440042	46476	1432.104	1647548	764333	101501	2156.006	89	4287.767
1762051	951372	9689	350.7529	1104165	453430	30639	919.0479	79	4288.366
1743354	933805	19332	458.1252	1109608	471298	52682	1395.06	81	4288.791
2083435	1000419	33884	568.0924	1308393	544532	88336	2065.45	81	4290.257
1292297	766147	11406	121.6766	834635	365127	34611	663.4771	83	4291.087
1370945	630448	10891	306.7851	771756	257753	28158	702.0638	76	4293.776
3055834	1511946	19484	696.2524	2105775	866336	68832	1833.075	92	4295.802
202858	134472	2910	131.251	69334	41214	3993	396.4073	47	4296.727
2397084	1355268	16313	665.5593	1630952	758001	50807	1014.873	92	4297.573
2304004	1126916	10229	876.0469	1525601	580040	28401	2068.096	86	4298.097
2272756	1295727	14390	373.279	1434296	655061	32286	679.0446	85	4300.709
1937703	1028570	11167	124.0687	1177369	460421	33544	-174.9816	81	4302.882
2029815	1550873	12206	619.5566	1421938	821011	43949	1483.739	89	4303.460
2365334	1165257	10240	496.464	1528756	608160	33918	768.1998	86	4306.365
1955372	966049	4765	644.3165	1150971	414216	8035	1335.764	77	4306.956
2266420	1306843	574531	92726.99	1659095	1006074	1370624	150348.2	102	4317.597
1885315	944449	22218	367.8298	1103524	391982	38814	1481.665	76	4325.001
2338381	1417970	17517	695.3037	1487288	731844	43945	1099.314	86	4331.495
1915293	938652	8776	402.1336	1192669	425112	20559	853.5599	78	4351.923
2087869	1529361	64586	3750.075	1976047	1047622	142131	7883.349	110	4382.789
1512331	835408	20491	155.3451	983421	421994	50071	208.7831	79	4383.016
1917906	977288	29165	473.1565	1065552	420847	49330	1015.413	68	4383.207
213369	26599	1310	-21.509	95142	11830	1457	415.3377	60	4384.115
1898039	1271516	14261	264.8421	1317436	633749	44524	197.9964	86	4385.357
2611135	1451087	14320	841.352	1645311	737201	50629	766.4869	87	4386.641
2463780	1461813	42840	1187.324	1627037	787191	100387	2387.311	81	4387.225
740324	1255657	27470	3632.067	489811	602819	69810	7746.341	85	4387.836
1933497	1373187	55280	501.208	1434630	779709	121100	1551.71	90	4388.167
1830912	1208103	14029	1127.227	1172129	552746	27878	2352.356	77	4388.404
2891200	1474429	35129	848.9369	1718138	667704	90428	1503.411	72	4388.421
2114154	1230658	8416	613.9376	1402125	646671	16604	1146.684	87	4391.461
3695175	2693213	34868	1395.495	2897150	1947207	129665	4680.207	111	4393.352
1711003	1114585	14490	359.889	1081530	531345	22571	640.0331	72	4393.572
2520427	1354372	16910	773.651	1531653	727784	47434	761.2474	84	4394.555
2615901	1671085	18358	660.2838	1855471	1067995	60433	1643.691	95	4395.335
401500	139985	4985	80.6585	134144	35184	6777	114.7897	41	4395.480
112347	84716	210	85.781	30479	23309	-1	38.1439	35	4396.340
1641411	976285	11004	866.5244	994511	454786	27730	1996.653	80	4400.948
2398830	1105219	19456	659.2816	1526646	554195	42830	1510.763	81	4402.988
3828739	2862327	39076	1944.964	8845489	5516193	335825	27879.78	317	4403.399
2363169	1387012	9893	980.3973	2418876	1086279	48384	2593.542	112	4403.986
2764825	1596774	110557	2046.848	3656381	2022508	356450	6409.845	241	4405.584
3021451	1379882	24585	670.2185	2356546	1021964	87280	1461.408	109	4406.281
2136206	2345935	47095	981.0295	1681211	1428712	112870	2842.007	100	4411.533
2215543	1365892	12461	445.8621	1577315	784145	41218	1658.73	93	4412.986
2344778	1394117	30057	947.7977	1619831	731003	88219	2409.286	90	4414.129
2456187	1451174	11985	706.3585	1436628	662802	33991	1559.695	85	4419.013
2811844	1490383	27739	701.3579	1785444	861337	73630	1688.643	86	4419.613
2157368	1106688	13741	245.6701	1467636	578511	41761	1048.592	87	4420.426
1480969	869630	8154	292.6394	959168	398940	28215	764.8615	81	4421.263
474776	899378	272607	216055.9	280539	657956	993534	423561.5	107	4424.226
768183	1023385	227646	299983.8	558384	578841	698158	537701.1	88	4424.251
1593269	754392	5944	97.6584	1003075	330669	17002	-46.5878	81	4432.216
458996	90070	1096	11.2856	154206	28142	1568	-207.6352	52	4432.992
2064907	1364277	15406	596.0766	1375935	754631	42285	1165.188	91	4446.978
2876678	1735487	16104	503.6344	1889319	917706	46380	1476.918	91	4479.964
1708958	963761	22761	419.6921	1044050	465941	60082	299.2002	78	4484.525
1764994	849168	11689	458.9529	1088951	437722	37736	705.7896	82	4487.323
2546412	1346148	24313	1176.359	1840813	690836	73579	3199.982	90	4489.393
2697785	1558269	18761	726.2921	1534629	803280	49921	957.3681	84	4490.248
2929693	1954837	15297	483.7617	2122268	1175692	59648	1288.653	92	4490.465
2024578	1237891	12622	759.6942	1316215	606533	28523	1798.54	81	4490.886
2732426	1231462	16173	369.7053	1737459	720202	49960	197.756	86	4492.057
2114966	845940	61927	2777.705	1266787	398286	95195	4141.439	72	4492.303
2343189	1783092	8102	594.1222	1144002	704556	10827	1325.995	63	4492.431
1147266	993609	259711	179222.6	906380	722783	1050402	827109.1	172	4492.990
1984526	788850	9255	536.2055	1158026	384670	28350	623.435	85	4493.903
2412133	1214476	9237	487.7957	1563419	597722	15172	1363.749	84	4494.708
2363955	1107902	177016	3424.398	1528243	588671	229888	4572.117	78	4494.862
2484120	1356167	56909	1312.795	1659710	757770	115403	2309.508	85	4495.410
1985109	1323005	8415	582.0815	1314509	612009	18327	1360.745	82	4495.996
1521161	772244	13122	438.7442	934457	332367	37268	657.1348	77	4496.903
1955705	1171757	130032	79165.4	1217930	522363	212033	108791.5	81	4499.654
2569162	1352927	21665	930.4065	1728585	706782	66217	1230.374	84	4499.702
3226775	1616182	14304	1060.654	2351939	1023951	50931	2545.029	97	4500.565
1982433	1921079	1651894	116974.5	859666	738928	2834355	173847.3	65	4501.005
3059673	2511727	1182472	81086.28	3160632	1723897	2717891	187143.5	120	4501.260
3204813	1442174	32367	661.3887	1979813	746359	72066	1431.703	88	4505.094
2828224	2052744	41674	790.1114	2756824	1760724	146432	3428.435	111	4505.270
1905695	942065	9279	566.7519	1227122	472752	29385	1526.499	86	4507.337
1924043	1000809	40366	1152.333	1165280	466372	86925	3038.492	81	4507.902
2401382	1216251	11172	185.3492	1543699	596034	17160	732.676	83	4508.682
231363	290420	86238	91526.35	100266	101979	131320	127758.1	56	4513.523
1873537	1032209	21311	806.3471	1168584	487628	47936	1073.01	81	4518.908
2296553	1323513	19972	209.0292	1492104	667966	53826	1279.439	89	4523.847
322548	73325	1984	55.5024	114970	21979	2141	194.9101	52	4525.224
2397397	1605659	19579	555.5819	1611681	814687	50674	1569.011	87	4525.536
2496020	1133305	15166	335.6126	1641880	599086	41547	178.3867	86	4528.101
2065670	1452858	12335	627.9935	1386061	743741	43274	815.8714	89	4528.830
2123246	1212725	14504	249.8744	1396013	666628	46040	690.844	90	4530.701
1098708	1346573	209628	220365.5	715804	904669	617906	341312.3	88	4548.812
1766575	1182464	11781	631.7141	1112266	578808	34986	1442.515	83	4550.250
2324500	1818985	783386	91376.76	1378729	897207	1594770	140131.6	85	4561.445
2320741	1254003	9832	438.1752	1475059	608175	22132	667.2052	83	4565.749
2069110	1409273	246767	4271.229	1346676	736529	351791	7208.275	88	4584.347
1719225	961669	14666	332.5626	1031936	432144	32484	299.5524	78	4586.261
2297342	1422190	21973	632.0853	1698420	838458	76093	1158.217	93	4596.627
2741934	1320669	6841	372.5801	1814508	632269	18128	624.3808	83	4597.816
2688996	1374682	32129	1024.637	1761363	639182	62603	2008.428	81	4598.470
1753084	883685	11760	663.736	1160100	582363	40297	1091.262	81	4598.563
2126138	958951	8217	402.5737	1289116	490784	27671	881.1431	81	4599.093
2517293	1069384	14373	533.7253	1654414	564179	48921	567.2681	86	4599.542
1905368	1036593	16398	218.3278	1261334	514211	49559	236.4599	86	4602.801
3018196	1834592	71654	2368.99	2227456	1050914	132649	3919.809	92	4602.982
2052007	1158299	13618	84.3698	1279411	567150	21049	458.0489	81	4604.790
1715112	1006536	12153	541.1833	1107702	492698	36025	1294.002	84	4605.286
2240639	784752	7255	14.0055	1247899	357850	20313	-0.0407	81	4606.869
2934701	1624948	21307	502.9227	1964945	865277	40361	893.0521	86	4607.370
1936854	1105778	24973	614.3853	1242609	580306	79027	1240.015	85	4609.558
100778	12023	469	124.5109	28795	3542	623	-40.6497	37	4611.130
2521771	1057899	4872	636.9192	1487539	501570	7766	843.4726	79	4611.860
1690151	675513	15169	414.1809	852981	266246	25111	875.5271	68	4615.911
2585816	1773693	15856	803.3216	1686288	852746	45097	954.5417	82	4616.735
1473302	761840	9030	330.583	862616	311780	23518	471.7598	67	4616.865
2041386	881420	29569	845.0209	1132743	399783	68007	1021.793	78	4618.242
1793410	985577	16874	630.8314	1131750	466817	42517	1082.804	85	4627.240
1911246	1643298	29319	936.9959	1423055	919603	89279	2222.752	93	4628.753
2819268	1084842	24368	733.4448	2238400	890006	82789	1946.663	101	4630.546
162243	58736	-63	-63.9343	46140	17046	-814	-163.8654	40	4632.216
2293999	1153790	15349	379.2789	1427393	559945	45670	1199.087	83	4632.252
180385	49289	604	-41.9156	42584	11307	724	-20.1836	28	4632.400
2392164	1291424	16139	675.5979	1874384	915892	57914	404.1754	108	4634.903
2790255	1365946	24770	672.597	1822745	770228	64846	1467.661	88	4645.868
526505	543281	55444	8650.608	216566	192082	89683	12787.62	61	4654.676
2551030	1453997	36819	890.7459	1403702	669701	80800	1513.88	77	4656.886
247290	147953	22722	497.3042	75593	43240	29920	780.512	46	4663.863
2477627	1171714	18888	998.0168	1474995	552612	43472	1709.379	81	4670.812
1637571	1225666	28945	869.8145	1389792	776097	56341	2251.53	99	4671.884
833998	1370465	372394	71966.5	443311	577778	734556	118935.4	74	4685.776
3677264	2305206	44533	1824.701	2719989	1296596	108716	4310.768	91	4686.555
2256198	1495999	23797	1098.612	1557342	794574	51292	2974.081	96	4688.282
1888149	1131005	24667	509.4187	1165826	501635	58924	1496.836	79	4689.587
2281297	1252853	7328	181.5008	1303426	596804	16959	655.5999	81	4689.772
2831497	1647879	11295	810.6495	1963440	995476	43312	2315.403	97	4691.997
2022490	962364	6594	523.1234	1247698	471272	21953	1275.963	82	4694.704
3417558	1811155	15968	545.2048	2245079	1001081	44589	1040.643	88	4696.704
2410311	1268681	10680	461.148	1666696	747780	43685	1381.729	97	4697.746
1681876	835179	10574	507.4014	1097462	420230	30483	1547.496	83	4699.172
1984159	1223269	10852	765.3972	1207534	593727	33662	2541.038	84	4699.828
2026391	1565355	6672	536.8992	1350553	751635	12552	1336.767	87	4700.406
2543876	1460045	8367	489.9887	1491349	703940	15156	631.0516	77	4700.585
2515651	1438816	17025	628.1025	1707229	750269	53934	1232.897	79	4700.709
2103458	1080661	8280	419.508	1337422	533959	18310	892.191	85	4702.422
2272621	1134099	24959	602.3999	2222117	1054377	104069	2138.471	113	4702.486
2184574	1105850	15448	506.0328	1355205	569002	45627	1068.275	83	4703.376
1820010	1190472	17651	551.0211	1127219	549832	50412	1316.713	78	4703.860
1970824	608534	6223	364.5103	1265258	282647	20878	219.6558	82	4704.660
1359845	1070604	29349	374.6789	871684	496860	76341	-277.4699	77	4704.734
1643414	954350	16447	585.2767	1012326	471566	48916	408.9876	86	4707.107
2481852	938837	7890	341.629	1386139	427971	14691	1146.965	74	4707.394
2305759	1390209	10458	464.0938	1515534	710181	38201	887.8761	80	4707.548
337489	172576	42281	6492.764	116427	55889	58692	8685.222	48	4708.119
2528729	1268059	16942	683.0462	1560900	623069	44975	931.0975	78	4708.240
1767562	959649	58483	996.2963	1089803	465022	96859	1752.99	103	4709.032
1678194	976775	14321	554.2081	1090826	458259	40929	1402.317	80	4709.543
2271074	1246012	13950	1304.595	1512409	686035	53310	2848.691	92	4710.835
2274336	927569	13801	752.0361	1526091	488724	46166	1587.713	88	4711.878
2394268	1358342	20080	216.488	1602921	634227	53936	606.6096	81	4712.058
3416365	1756533	13457	671.5377	2347715	995192	24307	1087.223	93	4713.145
2115441	1363343	21893	709.5973	1489605	760392	66315	2092.271	92	4715.146
2026306	1099395	11171	717.4931	1281077	505154	35179	1804.742	80	4715.537
1707506	1031438	26939	448.4779	1106193	504562	63381	1061.474	78	4715.900
2505780	1009056	22938	802.2218	1459444	494219	47040	1569.944	82	4717.072
2841198	1554110	68946	2192.671	1934822	925006	162300	3719.03	92	4718.174
1815003	1260897	36892	1049.241	1314366	627311	84507	1924.443	91	4720.034
2826320	1520831	50650	16366.46	1774705	781461	94356	23524.17	81	4720.332
1559227	1288107	8255	435.1055	1100966	746608	26717	590.4237	83	4721.064
2440093	1411455	12823	664.7703	1546776	694933	28950	1670.095	86	4722.114
2124467	1636085	24471	537.6231	1393844	848486	83307	1285.123	86	4727.134
1847002	859072	7408	266.9888	1280023	573943	26603	854.8283	95	4733.126
2121074	1239719	9766	232.6726	1345015	606474	20233	954.4713	85	4733.817
2870641	1782393	8370	555.557	1980447	900408	23906	1783.927	90	4734.353
1453909	1030412	33209	897.2249	1125331	681452	91405	2185.821	98	4737.867
3099420	1404776	23988	1077.127	2230561	858531	85210	3573.281	94	4739.380
2784773	1486193	10541	418.1501	1971589	897669	39098	916.7978	90	4739.728
2668015	1147242	38516	476.5476	1807009	685655	95579	1150.182	86	4739.837
2227683	1310282	7730	450.653	1445827	660659	24913	1177.019	88	4747.583
1888679	762895	33113	870.0393	1015582	329460	53268	1162.735	73	4752.668
468283	43252	202	-15.0678	159602	14019	-177	-371.5297	54	4754.118
462109	440322	183267	26929.88	173056	176163	401197	45350.75	62	4776.340
1805809	1490944	11440	779.784	1022093	637244	22176	1505.874	78	4805.758
2493649	1069494	22220	902.542	1423751	567105	52749	1618.419	84	4807.023
2637281	1788600	12065	458.8465	1640903	885212	28954	1184.519	83	4808.300
2815511	1497294	11165	461.3565	1665443	786495	22235	1003.383	79	4808.483
2516241	1265252	15242	697.6762	1512677	655175	32640	2019.104	85	4812.671
2358359	994345	9160	540.876	1277615	461634	20009	399.7049	75	4813.016
174439	29535	5116	-184.1924	51068	8304	7284	-148.1676	42	4814.788
2486898	1431290	13359	572.6399	1518058	651445	29708	973.0188	80	4815.193
2168775	926185	8510	409.411	1370232	502466	30138	711.1418	85	4817.193
2393877	1201623	54470	683.767	3068479	1374456	150168	2537.825	132	4817.806
2758890	1559917	13016	1019.998	1870682	772964	32696	2137.046	89	4821.691
2321163	1315975	32476	693.7036	1556066	692812	90844	2176.548	87	4822.225
2903971	1469877	26996	988.2756	1657819	683213	60208	935.0688	81	4823.462
2242100	901571	18022	536.6342	1535532	516893	52535	1182.214	88	4824.275
2767637	1229458	16473	752.5353	1816875	682228	50147	1939.847	88	4826.284
2137983	1770692	13652	1342.477	1432122	933502	43488	3023.077	88	4826.597
2029514	1352058	20419	833.7059	1271365	618774	57027	1653.815	82	4828.728
2389884	975470	9513	417.0793	1513714	439682	28290	362.069	84	4830.022
2980497	1660456	43745	2235.094	2147799	945898	119282	3523.32	106	4832.211
2966812	2447102	37054	1234.929	2921498	1674243	107846	4267.96	111	4833.035
2260641	1052270	17231	910.4591	1345538	487319	42662	1286.938	77	4833.434
2291063	1151129	17939	661.5779	1199026	475134	31183	910.7663	76	4835.327
1900651	1377548	31584	711.0624	1526142	898593	100414	2169.425	97	4835.371
1996505	984435	15777	507.6897	1207085	477316	43177	1036.83	75	4835.449
2024006	952174	20557	658.8477	1291950	487039	55514	1133.535	77	4835.776
2421500	1395762	15797	620.8117	1373093	656079	37419	1198.406	77	4836.273
2101217	1077773	375947	6113.227	1244987	460716	550691	9455.565	81	4842.355
2865169	1393126	21755	900.4555	1997078	743781	55575	1838.757	91	4846.503
1907197	1118853	8257	403.8177	1100866	477872	14499	848.5939	76	4849.657
2168798	1019463	7244	398.5884	1328635	470521	14133	1388.261	80	4860.735
1721910	1043034	6053	286.9733	1157396	499004	19588	655.2868	83	4868.503
2820357	1858878	15525	929.9525	2116934	1077351	47880	2040.068	93	4873.517
2263666	1406025	50528	1561.021	1470228	768432	84476	3163.904	88	4890.398
2127131	1245488	58601	1974.316	1224608	558813	129634	2632.667	74	4916.116
2630654	1494505	19607	618.5527	1863044	801051	54335	1692.193	90	4917.162
1947998	713227	10245	152.7445	1146858	321434	26171	89.9931	77	4917.653
2014150	1663082	12644	455.5284	1358508	934671	39368	1458.945	91	4918.700
2092084	1209076	16835	526.4435	1384231	570481	33046	1600.681	84	4920.237
262661	540383	215851	10786.04	107983	235357	402794	21424.94	53	4920.582
1585366	753972	7179	324.9419	877222	310414	21457	655.3377	74	4920.746
2991929	1276980	28110	899.971	1815769	750572	70271	2399.003	86	4923.552
2619145	1322550	26113	740.3393	1697755	684571	77079	1147.332	82	4923.849
2758849	1432919	19995	1418.719	1953591	822818	65272	2778.359	90	4925.298
3207850	1869682	25760	1240.136	2384306	1333642	109387	4144.211	105	4925.835
2476098	1311540	30539	747.4379	1866072	823811	68219	2544.286	89	4925.920
1661210	943571	17623	822.0503	1063878	424915	47446	1277.521	83	4927.441
1827449	1123513	20359	528.3399	1256075	644037	62479	1164.272	91	4933.017
1839834	1128986	10869	741.9509	1177087	566452	29022	1200.734	81	4935.288
2765198	1253994	13233	1607.771	1676163	781552	51207	3054.313	94	4940.706
1735616	779097	6867	306.8387	1108799	563045	31907	-173.4173	98	4942.182
2119143	1349182	18359	531.1399	1466668	684461	57462	1102.218	89	4943.110
2746555	2560559	34971	5429.673	1704212	1157717	73797	9169.611	81	4944.646
2830970	1325565	15768	802.9848	1526331	603958	29886	1794.405	76	4954.378
136543	58061	609	71.3649	37694	16075	808	210.7288	38	4959.133
2428010	1316728	53592	1350.111	1470999	710745	145928	3322.961	85	4960.772
1727229	1114283	8914	494.2754	1044179	488858	25006	892.6366	80	4964.275
1829607	974905	8621	360.4381	1116587	468408	24836	953.0996	80	4974.249
2222298	1781609	114053	2772.773	1554911	957757	209505	5825.23	89	5004.284
2470691	1721604	18377	427.5497	1816998	993942	47011	453.1171	91	5005.155
2575946	1238532	38709	898.7749	1637936	633193	85244	1528.388	85	5021.381
1794569	916546	27037	423.3757	1152551	429849	63368	193.3448	83	5028.365
2271337	1400037	699616	16568.26	1961253	1054820	1236345	29576.96	104	5030.084
2123806	1239857	16810	768.041	1465493	680574	48891	1896.585	92	5031.103
2701074	1165180	10899	561.6339	1774265	612839	26906	1148.227	85	5034.211
1888195	1126701	27597	833.7917	2079975	1098040	89888	5415.117	134	5035.202
1551001	826159	70513	2823.179	935550	362135	101749	3947.319	74	5035.901
300460	103560	69522	1270.784	99638	29054	94097	1500.442	42	5036.108
1681086	816378	16669	130.3309	944454	329625	37470	130.067	75	5036.821
2695045	1030451	19936	701.2096	1546137	472643	49033	1570.151	81	5038.194
1704336	858387	21099	781.8539	1158576	579691	55831	862.9191	91	5038.482
2494756	1628197	84139	29315.4	1678290	892725	159215	48409.96	94	5041.265
2097253	1646575	14619	1063.326	1487677	790219	44805	3007.561	88	5043.496
1942349	878011	6695	728.5895	1120655	398139	13976	1391.854	69	5043.571
2107037	1384893	6432	608.4352	1204956	640961	12575	1503.458	75	5046.767
2466645	1367320	19373	537.2253	1711808	760655	55162	143.1882	91	5048.757
1187719	469101	11122	333.5442	607190	169665	13953	917.1633	60	5048.775
2894351	1976501	14597	306.4917	2362582	1427047	66517	1929.204	116	5050.420
2030159	987451	9363	432.6643	1225317	429896	19787	887.6507	80	5051.997
1699852	1068396	10786	353.8946	1093747	543808	34305	286.5105	83	5053.600
1361994	1082482	22290	-25.531	1394421	1042827	90097	332.0417	130	5054.321
2270396	1435290	20766	610.7726	1366373	708357	41643	543.5723	78	5055.977
1719270	1088041	11565	389.7965	1095734	524272	39455	915.4255	85	5056.768
2635534	1633033	52039	1413.588	1845648	906960	108788	2685.407	90	5062.296
2467999	1301084	6824	470.0264	1367568	553659	13697	1063.002	79	5066.262
2521538	1331619	38004	1030.224	1747983	766515	85306	2286.467	89	5069.151
103371	135433	197775	4215.178	32136	40827	255837	5755.056	40	5072.284
1803172	1248191	15280	785.208	1212271	589219	44305	1994.51	83	5077.447
710040	1083323	137836	67050.4	353507	410806	239689	97534.75	67	5079.455
159586	119664	1635	11.7235	54150	39855	2210	109.981	45	5083.997
113193	26383	-28	58.0292	30898	7195	-236	57.9604	36	5091.200
3255333	2829891	9706	691.3066	2550664	1787140	36828	1716.451	103	5094.251
2261744	1115173	21786	475.9946	1520510	563749	55373	635.8253	85	5095.537
1872370	1000935	15075	474.7075	1173138	478767	34869	1058.351	80	5101.981
654821	829521	865066	120212	361425	332313	1403739	222057	72	5124.902
1328438	693651	13779	328.2019	800039	322177	30759	1681.78	77	5126.914
557023	1685897	272344	126132.7	461053	1575806	1118566	346550.3	111	5129.216
2561370	1796536	12422	424.4742	1609417	794030	36045	490.1245	83	5130.198
1674067	872589	16255	322.9055	1052627	410008	37573	836.2453	78	5130.595
2292073	1314445	18695	498.7895	1568483	707743	61428	1586.511	88	5132.520
2521999	1536550	10482	456.6402	1481410	712688	27086	891.3246	73	5132.703
2069221	912917	9373	305.2253	1247679	384428	22945	632.2145	71	5132.877
2261515	1256234	13565	892.9965	1483200	724568	46545	1696.175	91	5134.477
2367151	818308	8209	511.7249	1383172	411724	16710	929.431	79	5136.865
3205646	1657182	18353	1017.003	2147037	888736	40479	2774.072	86	5137.547
1652896	1301330	13617	516.5137	1120204	646440	38063	1711.734	84	5139.433
2225322	1474473	23406	1132.877	1708346	971177	88261	2373.242	96	5139.613
2724340	1290626	30417	292.9937	2056569	1029793	109134	989.6174	106	5139.883
2052004	1370698	9137	284.1857	1344327	676685	34830	193.963	81	5140.120
2322006	1684302	14369	871.3009	1600181	908408	50723	1621.96	89	5142.077
1871009	1138360	19584	1255.862	1289632	513565	43727	2279.685	85	5144.063
1740519	709299	9495	706.6695	986082	297518	18579	1616.482	74	5144.516
2833499	1823398	56683	1702.316	1681269	903725	97958	2508.844	79	5144.862
2005387	1043824	17385	474.2985	1272782	526380	30746	1519.651	83	5148.013
1283290	820538	14587	671.9307	797156	406443	30004	2067.424	77	5148.208
2129282	839143	28668	493.6748	1207619	398745	65807	1066.373	77	5148.480
2910723	1813939	21464	895.3304	1888179	1014629	60109	2402.315	93	5150.408
2146632	974985	7329	499.3569	1294733	461392	19298	1431.018	78	5150.711
291554	666766	87983	19341.25	175766	511597	334374	65123.58	110	5153.246
2392379	1337853	7218	139.3298	1521809	598470	13480	161.228	83	5155.468
2818717	2155495	13934	1220.897	2541199	1525434	50465	3810.086	118	5159.250
1776155	1140812	15794	409.2434	1160366	591649	53405	592.0205	84	5160.711
3146610	1743500	19549	645.8989	1946768	917626	59948	1540.483	89	5162.525
2995144	1385547	120699	3052.414	1829454	701540	183718	3962.98	88	5163.791
2147538	1099263	13184	749.8224	1341154	489188	35929	1410.817	78	5164.142
1950939	1020770	29579	1702.582	1393338	667379	103221	5271.498	90	5165.542
1898187	1008549	11808	196.8288	1178059	486184	38180	-225.102	78	5165.783
1786779	980471	4552	376.9672	1039541	452702	7367	1529.889	79	5172.192
2976105	1564715	24187	501.4907	1948573	992054	69628	1945.531	92	5173.785
2105775	1530827	17944	1114.858	1466681	806098	49380	2076.218	91	5175.316
2742351	1828186	31887	1157.461	1860218	967931	73438	2026.272	91	5178.377
1901600	1275859	15233	614.9713	1358782	624198	40873	869.3753	90	5180.238
2616944	1686514	26993	1233.707	1768427	811520	69666	2802.063	85	5184.547
2303692	1624491	22384	641.9424	2218492	1205240	103164	2917.7	120	5185.692
1973406	1287425	8891	480.5851	1381718	706416	29861	1306.002	91	5186.997
2159839	1327181	32998	814.5878	1534437	824063	76897	1856.522	94	5192.551
1723392	973110	9177	142.4297	1028584	437172	21054	840.3294	77	5212.892
2804528	3860285	35403	38768.51	4003877	4316601	159731	80252.71	140	5213.915
2681540	1903159	15199	603.8639	1879057	1036848	49185	1641.278	90	5225.104
[truncated: 8,001 more rows]
