# Supplementary material for: Mitochondrial calcium uniporter-mediated mitochondrial dynamics imbalance contributes to contrast medium-induced renal tubular cell injury
Source: Front Mol Biosci. 2026 Jun 29;13:1848361. doi: 10.3389/fmolb.2026.1848361 (PMC13357276; doi:10.3389/fmolb.2026.1848361)
Supplement: Supplementary file 1 [file DataSheet3.zip › Flow Cytometry Assay(1,2)/Flow Cytometry Assay-1/╧╕░√╡≥═÷-1/╡≥═÷ 2/CSV/8h 3.csv]

FSC-H	SSC-H	FITC-H	PE-H	FSC-A	SSC-A	FITC-A	PE-A	Width	Time
2681149	1648091	17623	568.0503	1997344	912936	51798	827.2678	93	6.275
179337	55878	7350	26.335	50788	15801	9730	-47.147	42	11.080
2500166	1082593	7119	895.5759	1581836	482963	12861	1578.302	81	21.463
561547	1058235	1156862	88614.55	290010	412409	1986761	137634.1	69	22.616
605408	1.671249E+07	8751	451.7311	395857	1.196959E+07	70572	2681.689	143	31.069
8054384	1.565292E+07	5285	182.4885	9.588794E+07	3.170184E+08	54418	-21368.75	2032	31.281
1154220	3547600	86	-160.3754	1233540	6605468	177	-1622.47	117	31.446
9366932	5032840	181139	1444.098	8.099711E+07	1.004918E+07	2756235	26436.78	896	31.539
1874416	632234	19109	693.2149	1158432	60839	44916	1391.588	68	32.570
103575	144135	47626	2527.619	33131	46696	62102	3253.522	43	45.342
169475	192993	14647	169.2967	61366	69950	24614	91.0454	53	52.933
1748616	965605	10841	460.9801	974714	413061	27031	476.2391	77	53.840
2619735	2093191	29867	621.1387	1612746	1012153	67723	1190.66	84	57.784
1826052	974986	17190	709.359	1119924	401354	39391	1248.635	79	60.537
2972477	1697912	30556	1217.992	1847721	943251	82443	2065.452	84	61.112
2801653	1912296	36707	1032.863	2197978	1111793	117861	2308.802	97	63.362
3045785	1803280	38713	1557.199	2010500	789466	91897	2725.022	84	64.725
2180660	1206553	25684	537.0724	1453989	658040	67470	1294.067	89	65.847
2182673	1368820	19397	474.7717	1395899	656354	64931	1211.429	84	67.349
110290	86392	83907	2088.783	31308	24437	105451	2509.601	38	71.401
1995430	869155	12339	98.4179	1170061	390832	39406	-110.5234	80	71.637
2539205	1468315	32859	1136.59	1779057	818384	86921	2718.068	91	73.307
2191855	1686414	37655	1294.446	1228620	741837	76193	1571.827	73	74.007
1979730	1062048	13639	1023.348	1540279	557369	44148	2223.103	89	74.628
222574	74635	7020	210.822	72986	22190	9195	68.8395	44	75.128
2442317	896530	7865	596.2265	1503026	465714	29275	611.3275	84	76.397
2208476	922766	30355	600.9155	1312558	423435	64600	1257.06	80	80.330
2793352	1628039	22683	843.9163	1870433	848527	67969	1549.261	91	84.165
3572517	2775415	832807	74213.07	2578317	1472765	1746609	120444	85	84.288
3498016	2341043	15904	533.4144	2827644	1621436	64110	1933.571	112	85.423
2564024	1451479	13028	729.2708	1797244	826640	48256	1577.962	86	85.563
2347930	1064289	17200	854.92	1466132	474837	35148	2062.203	78	86.378
2345033	1179068	13977	501.7097	1531097	583657	28037	591.4757	88	88.463
2679577	1501396	20631	1052.199	1863633	876470	70060	1236.366	93	93.211
2194978	1230265	10862	479.9582	1381291	589534	34507	993.4427	85	96.795
2196175	1208921	23829	528.0069	1299667	537711	48254	554.2494	80	100.487
1791390	796738	12972	347.3292	1866946	605008	44328	1594.201	108	104.755
2962104	1525509	120447	2348.677	1903090	751146	200867	4779.239	87	114.169
1782632	1005114	11424	378.0864	988165	441080	29581	717.2941	81	121.686
3576248	2202766	17327	892.6447	1889489	1182126	41210	961.881	83	127.784
4230367	2682434	23741	1091.67	2713489	1545875	76794	3314.344	89	128.651
563249	647028	40484	3607.352	435693	414322	111490	9432.589	87	151.940
1930950	951742	7466	342.6426	1180065	419361	19226	533.3786	77	152.288
2121295	1079919	14141	430.1101	1220714	530812	36036	622.4196	74	152.489
761288	1876391	62147	86152.05	362927	853366	189197	152163.5	77	153.310
122370	51528	941	22.5901	34235	14152	1697	-56.1983	35	153.377
2755784	1282669	66649	1675.209	1709139	664254	134469	3268.911	85	154.979
1685118	918625	12781	264.8141	1053531	430924	32919	892.9559	81	158.061
2247096	1217892	7985	638.9585	1459831	573112	14759	878.1799	84	161.976
2409853	1191135	54730	903.353	1420514	566117	81934	1447.697	81	163.399
2074619	772270	7473	472.6353	1247056	351771	22743	590.2823	81	164.779
155343	66398	484	79.3524	41365	17814	452	215.9572	38	165.670
2451963	1594734	52712	2460.743	1922632	924930	129764	4488.96	95	166.238
2092978	851454	30983	571.5463	1282149	400188	52500	926.25	79	167.041
1932748	1102757	25942	743.9462	1202742	485917	54225	1555.022	77	167.160
2215999	1227578	1389852	75187.3	1537680	885243	3284725	212718.1	107	171.980
1211792	562316	11785	222.1385	661447	215911	29047	470.1367	63	172.013
2222547	1091949	42295	873.7495	2044677	956746	97577	2501.67	114	173.119
448752	368131	22917	4848.244	129151	111801	32983	7100.746	46	173.715
1957640	1107609	24279	483.2519	1280572	583034	59681	1130.904	83	174.218
2597924	1632850	31899	1284.734	1844977	935057	64881	2878.624	82	174.302
652745	1168349	193674	155034.3	332495	554801	499436	256505.2	66	174.762
1617929	867650	3579	482.9819	913498	361387	6837	788.1557	77	176.553
2286637	1257008	15338	1081.862	1513925	616620	33908	3034.639	81	176.619
268693	110361	6490	81.089	131132	40409	12076	256.2636	59	177.269
102593	87897	203995	2528.119	32862	27516	272557	3891.048	40	179.393
1820532	877627	7875	167.7875	1177296	413730	27637	161.0357	85	182.839
3039272	1691789	16123	1170.9	2028238	855167	51303	2353.498	89	183.245
2016503	1016328	9187	443.9907	1332749	555921	29759	616.6799	85	189.709
3824529	2745849	14206	576.7566	2773403	1463290	39852	1428.297	98	192.270
268508	275584	70278	13729	95536	89422	104396	18366.42	52	194.629
1962579	1287585	17714	597.9554	1338946	809157	60488	2219.777	94	199.196
1845920	915321	12879	641.7119	1185255	403209	28470	883.167	82	201.143
2509104	1564461	22468	746.8548	1670030	852188	65703	1187.338	91	203.453
2094312	816336	7476	421.2036	1243512	392318	17382	730.7302	80	207.953
554718	1151298	803360	103520.5	374554	666091	2048561	199692.1	84	223.647
2282506	1116653	5612	468.4332	1428181	541699	15297	1381.762	83	227.885
2099322	1330426	12492	426.4012	1193552	585659	28157	816.2077	77	229.325
2092011	1259680	184696	2926.246	1222545	568873	254243	4206.432	82	262.059
2800099	1747042	23184	848.8224	1689314	978551	71121	1827.688	83	262.960
737710	1312163	144569	151177.5	447848	740850	394551	285269.1	81	263.510
2130679	1058547	18881	487.0241	1225637	460515	40558	1280.704	77	265.326
2517642	1056125	67433	17810.39	1409753	558988	280547	87837.29	75	265.443
3023945	1693263	5142	572.0662	2062200	917463	11316	1375.628	89	267.927
1651621	858887	10117	374.1637	1016409	353348	26054	620.8294	75	268.464
1828598	841048	13182	353.1102	1065358	355148	24706	451.8066	76	274.414
2440681	1478087	21094	697.5734	1626392	798893	68029	1083.627	86	274.687
2993578	1471629	17482	823.3402	1700942	685238	56327	1792.545	85	278.176
1854539	1031264	14038	421.9318	1194872	501824	26795	629.1995	81	280.442
1658197	842384	60531	1253.589	1069988	401854	113454	2413.969	80	281.103
2032540	1188380	22300	611.03	1409993	694183	59210	1711.681	89	281.253
3182679	1469457	6935	482.0535	2054739	822585	13635	1020.924	87	282.924
2009214	1053414	7211	233.3371	1296935	527815	23133	199.1613	85	283.869
2310440	1628849	6374	926.7814	1453240	821582	13631	1834.499	85	284.732
1573495	932015	5610	179.721	941891	438398	11453	512.9133	77	286.950
101481	10680	368	-36.9552	28275	3013	300	-165.17	36	291.853
1867800	1017546	45550	909.355	1178389	522281	87485	1497.908	83	292.297
3550700	1764250	639781	11068.51	2762478	1484085	1080101	20826.47	126	295.540
437198	899775	41669	54755.83	244543	533737	94715	88693.51	82	296.602
887423	1705838	2372612	155932.1	502589	909134	5358953	307231.7	84	299.161
2402879	977345	17979	977.8219	1519802	478272	45304	1990.754	81	299.765
2799223	1589035	9068	498.1148	1850901	847934	30429	825.2669	85	300.027
2256263	1198098	11402	500.2522	1484591	573001	32243	1103.232	85	301.351
733582	1257795	281370	196849.9	355116	565921	599171	336662.3	78	306.760
2498545	2719257	13939	956.1779	1727764	1278055	44485	1690.609	89	313.193
3171727	3087506	49716	1588.868	2809268	2335999	171120	5157.832	115	322.240
2842915	1475553	26551	700.3111	1920555	856212	75126	1793.369	92	323.494
2355016	1415435	34695	671.3895	1588879	711716	68046	1206.181	90	329.972
2050102	1133601	13366	443.6326	1230363	545497	29202	2250.832	80	368.774
1956582	809617	8913	767.4193	1302693	481233	28452	1477.757	89	371.903
2285481	1322701	28054	1124.029	1342332	684301	68227	1751.135	78	372.210
2807741	1558142	36732	674.2652	1968064	961177	109425	2360.742	98	377.936
2011794	1167845	12106	432.9466	1341319	582976	41424	636.0864	82	378.533
2787805	1467679	9213	208.2493	1871404	754828	17407	857.1327	87	381.428
2416850	1392017	19463	475.2743	1488373	785531	55377	1142.25	86	382.022
2000713	977778	10228	805.1908	1180964	473402	33986	1213.415	84	383.719
2144640	1532015	10702	1296.982	1546144	749605	35977	2038.91	86	384.274
2609378	1601722	3906	609.9266	1591617	810393	4921	2096.868	86	387.483
3140642	2004242	221875	3686.188	2362766	1100461	332716	5995.167	90	387.720
2205511	925092	10476	357.5036	1500368	468349	34974	1041.241	86	390.842
2395011	1013955	7981	674.5341	1455518	489065	17820	1669.702	79	396.746
226461	99195	184564	1876.24	65486	28229	232728	2594.441	44	399.107
2751626	1179959	6304	707.8544	1562642	513722	7721	1651.948	76	405.283
541831	1149509	530328	118670.8	262761	514587	1110790	219984.3	66	405.454
2505468	1598505	361240	135917.6	2176898	1535951	768468	218993.5	120	408.046
3314399	5579874	45067	1260.859	2187799	3090306	134776	2831.734	89	419.093
2957499	1524519	20052	1517.517	1993263	798374	61050	2778.905	89	428.846
1846642	966609	12389	590.2229	1113168	455083	27076	1309.764	82	431.106
2564261	1666884	43742	1223.526	1905731	1032926	117716	3786.667	95	436.907
3122065	1693976	35731	1052.309	1883945	887789	83784	2100.482	86	438.249
2629592	1457632	9236	387.9396	1589778	654792	24938	573.4218	84	442.190
2784014	1583420	17958	735.8438	1900857	930093	56040	1327.844	88	446.612
2634686	1105316	6780	654.358	1568427	535973	16855	1377.566	73	446.641
2251586	1083931	14700	223.67	1375452	516722	28353	224.0033	80	477.209
2394796	1292584	8027	761.9147	1350442	550453	13075	1604.507	73	477.650
1088991	1760198	49443	1771.152	787588	1051133	153356	4114.072	98	479.022
2147487	1012528	19862	813.8582	1233848	505143	44928	1864.861	76	479.111
1779899	973559	10156	453.5516	1107393	465885	30346	1359.211	81	481.767
361549	429384	429613	90443.69	150342	166673	703340	131545.4	50	481.927
2501539	1129698	14741	550.7701	1704126	658566	29782	557.3702	87	482.453
818078	1045747	1594453	39557.21	420743	433071	2709054	62695.13	69	487.730
1745270	1216716	11092	368.8612	1168127	540884	38341	564.7301	86	489.780
2484453	1875630	16322	953.2642	1321588	908967	30636	2225.479	78	493.771
1611515	714040	6266	439.3226	946473	327543	21619	793.0259	75	494.021
1045920	1043816	145578	7201.326	546610	453247	266646	18949.64	80	495.654
1337593	873473	4296	435.8056	823720	389873	9658	1413.214	78	497.225
2932231	1579126	9958	410.0438	1852122	818990	29387	446.2107	82	497.247
2559401	1344222	53691	532.8651	1697547	866459	102962	1740.768	95	500.158
2732268	1178510	11930	412.273	1718432	618088	42147	589.0467	89	500.991
2174804	1103241	5476	2139.004	1269058	456348	7822	3143.414	77	502.167
2863013	1247466	18707	1003.063	1747479	627038	44981	1864.234	84	503.475
1839744	1239547	16762	434.9482	1620137	1024985	68321	621.6081	111	505.097
1849316	990793	15982	702.1902	2203470	991399	82247	1999.657	126	506.869
246204	466473	374623	11273.75	112338	210046	676374	20691.78	54	507.262
2384599	1642199	16638	590.7918	1575614	801662	42202	992.1322	83	507.664
2158033	986311	11629	43.5869	1348024	465143	34768	852.8848	84	513.757
604407	1336830	240530	119080.7	314096	585099	472652	188060.4	74	514.662
101471	17652	818	343.2898	36552	4840	692	551.4212	43	515.589
2266030	981688	11673	242.2553	1264033	487307	31375	749.1375	83	524.145
127257	108713	50758	56752.92	51117	50562	94013	99608.53	57	525.992
2729115	1433073	22355	4084.115	2328099	1017470	71652	6773.277	105	531.079
2410172	1148574	7306	220.6666	1465830	552168	19843	57.5923	80	547.849
193958	37342	-97	92.9583	52596	10183	-585	316.1815	41	565.105
215906	206459	1174	182.0614	60076	88607	2683	-156.0837	42	588.203
3203533	1511151	26431	396.5791	1998810	807262	75698	1262.058	84	590.267
1527945	788076	5678	225.9358	987873	404425	21592	87.9112	81	591.071
2171057	1249964	11349	546.8789	1523278	590639	35402	1186.652	86	591.613
1650797	914141	8970	231.217	1001600	424860	30747	319.5067	79	592.037
2324465	1417379	11015	595.9415	1587633	702014	37329	699.3569	88	594.127
2340410	1175639	12929	658.5169	1487351	599183	39362	1275.808	85	595.481
2466339	1067037	65466	1958.443	1496774	526423	120373	2951.325	84	598.700
2098797	1059544	14308	219.0788	1357073	493073	36527	494.7647	84	599.581
2239938	1065468	4379	486.8619	1336619	472561	3789	1436.763	78	600.337
250850	71372	13709	14568.27	73266	20466	18675	17759.67	45	602.046
2186621	1549440	13622	359.7942	1564810	820673	57080	172.188	93	603.888
257525	413661	329827	3650.895	101458	126751	446388	4895.767	52	604.775
1525030	829501	8488	88.5768	912334	338244	18525	-607.7475	76	605.956
1107257	729472	5809	275.0849	942061	497675	14653	49.4333	99	606.355
131655	155424	236753	6071.243	40773	46222	316002	8696.313	37	606.739
3084930	1339613	15919	545.2559	1935907	757705	42771	1376.253	88	607.411
1958637	1220625	47722	1122.804	1299925	646041	133868	3894.395	90	609.247
1290324	785748	20237	945.8957	806608	331328	41116	2248.408	80	610.321
1251719	1369418	72498	25513.54	705908	598440	165275	52571.93	83	610.929
2706075	1096354	11861	312.2021	2283077	928524	55255	1519.806	114	612.985
2313509	1312984	19655	727.6455	1612622	695758	56429	815.8669	81	613.079
112931	21869	4854	101.5094	21664	2768	5151	68.7711	20	613.241
1632469	1103411	11205	469.6005	1115312	603864	41043	1610.912	86	613.738
2208367	1246456	12506	221.3866	1453013	663548	46409	162.7449	94	616.685
1474300	610484	3408	202.5888	823527	254689	5467	240.2987	73	616.969
2613954	1115539	13255	202.6055	1671401	583413	29308	215.5788	85	630.276
1733245	870006	17869	91.6509	1075799	403538	39638	174.0918	73	630.396
1757422	952942	19744	487.8384	1061405	449879	42784	979.3824	77	630.759
3215666	1938219	30302	811.5422	2171762	1155538	77409	2432.845	91	631.087
2318776	1330211	40768	762.4848	1619524	631537	105170	2601.037	87	632.211
431492	260408	47277	1024.84	198729	88620	67716	1743.668	61	634.239
2191815	1218297	7281	198.2641	1384782	584302	11972	-131.7708	81	634.597
1796220	833639	9154	417.7394	1149787	422949	25449	946.8889	84	643.688
2302441	1388190	12695	489.1895	1372197	661661	23405	880.0205	79	644.756
2219071	1324954	30413	1056.569	1491173	661263	71524	2598.696	85	647.692
2643291	1788493	13619	822.2259	1742345	931004	30668	2145.875	88	652.594
1813229	778600	7544	469.4184	1077209	336374	14572	973.0892	77	693.093
100632	26784	12863	449.0143	30968	8105	16608	500.1088	38	697.798
2075004	1138425	14060	615.766	1267503	535206	32247	1073.657	79	697.810
2746633	1432240	123293	2553.137	1766170	769172	210991	4733.395	83	698.097
1902745	806530	7834	205.6874	1023134	342523	22897	33.1217	75	698.769
1946842	1206675	16612	322.5332	1253060	589771	30624	643.2064	83	700.148
1610222	700756	2407	558.6327	879100	286496	3046	1496.681	72	700.536
2217419	1278670	75501	2648.406	1529310	672761	128957	3862.088	86	700.935
1792687	973485	12391	138.9351	1113178	456134	32988	522.0268	82	705.229
2444145	1287531	5755	631.8555	1615368	642168	14524	1546.996	84	710.556
1911458	1084171	324726	95006.93	1546310	727643	502686	133762.5	107	714.375
1632020	707351	12249	482.3689	922056	303718	28511	1594.267	75	716.118
1752424	1027811	12547	557.4867	1093755	438557	37130	929.993	78	716.779
2498353	1455237	18165	297.0565	1641462	841182	50955	954.5755	84	716.902
1822250	1076398	19472	529.9792	1200387	510150	42709	1629.175	79	717.296
3207211	2221985	8883	1888.736	1455260	908495	13591	3007.255	69	717.802
2498818	1523859	13107	447.9027	1776037	848569	42809	1471.785	91	718.205
2628677	1112752	22127	969.9247	1865261	747906	78644	2458.128	89	718.279
1965682	887183	5198	441.0078	1136877	387939	7430	838.823	76	720.029
2322674	1185627	27574	988.1014	1358813	556936	58870	2473.607	79	720.429
2503151	1507880	5530	549.233	1650519	766473	11128	1862.681	87	722.196
117754	96250	4327	655.3447	42040	32700	7355	1314.615	45	722.934
2075113	977166	9344	833.3984	1341487	502981	28459	2161.75	86	723.185
2704160	1595366	1226208	143276.7	2658670	1482857	2255927	229094.1	119	728.942
1345953	925111	19914	676.3754	860585	420286	42672	1008.499	70	729.128
1181472	1185912	5069	161.5709	1534072	919568	25332	-445.2748	137	740.161
2243572	1121598	16507	323.6427	1477854	538466	43849	1204.129	85	741.552
2263854	970941	13784	885.4824	1310245	466218	26447	1175.277	81	747.406
2534231	1263357	7296	455.1056	1444600	545165	16596	774.8356	78	748.229
2155831	1236648	17916	899.8876	1374285	614659	44533	2358.701	85	755.163
1206247	2463782	141909	362160.3	760960	1491022	411499	671342.3	96	759.356
1601215	1091003	10922	224.3242	902918	449093	25825	716.7825	78	764.426
1937381	1405015	6687	329.7407	1267626	649211	15718	189.1798	83	766.149
2370281	1054768	12239	607.8079	1316477	447591	26018	1964.01	77	778.095
1782232	1386751	24300	919.23	984858	529800	53896	2285.365	72	783.752
1603911	957729	8499	248.9939	995294	434716	19156	-79.5484	80	807.782
1848074	1048723	42529	6886.077	2054509	1044891	143464	15027.53	129	809.432
2265161	1107231	10693	523.2773	1598543	585221	37116	547.0076	88	810.636
2180140	984292	11765	389.0165	1445841	500398	41775	653.5775	88	813.329
4054865	1864362	19001	726.7561	2828986	1220547	68083	2371.856	100	815.888
2276619	1725059	18586	859.4746	1595055	854572	57735	1234.933	81	816.240
1980352	1010592	8728	318.0408	1164944	443391	27052	770.2172	73	816.671
2787438	1235537	363078	3723.076	2801695	1263277	573566	7669.853	126	821.011
2674068	1055409	14274	719.9714	1673350	497024	40627	1346.775	77	821.252
2286044	1178817	47218	1507.33	1346552	507142	99130	2393.193	69	821.450
2420793	1005811	24157	791.8077	1453457	546572	60877	1477.8	82	823.788
1787586	748810	10049	530.9489	986735	324279	25383	1270.386	73	824.037
2935174	1560143	32306	934.1666	1834029	768671	68002	2310.512	74	824.258
1342973	2910424	1837563	152966.7	880365	1507119	4556686	341026.9	76	824.547
2383789	1243635	11015	670.9415	1431079	581143	33886	1595.805	84	829.601
1898259	1616567	932890	78596.13	1590637	1216509	2064020	196327.5	122	830.232
2066842	1032574	21251	1352.981	1188293	475809	40487	2261.921	76	831.444
1749524	755382	15293	196.3373	1062809	361574	41114	337.6954	79	831.928
2355845	1053679	40299	1190.974	1400751	510386	92466	2097.143	83	835.169
1889755	1108012	11484	561.4524	1235676	521198	38606	648.5966	81	835.862
2236009	1266238	13641	468.0601	1477589	645347	48016	931.4976	89	838.863
1963141	950780	11240	467.564	1177778	470515	24492	1149.601	79	844.633
469170	157894	5094	118.9734	155921	52432	6309	348.1349	54	849.196
1715674	977290	7467	191.4987	1085791	478114	25241	593.8201	85	849.874
1911049	993042	10379	662.4619	1075633	472569	30047	1612.237	81	853.410
145131	65186	40012	1055.273	39755	17615	48750	1305.875	39	875.294
129686	198621	232062	4930.278	45745	62906	310832	6785.275	45	902.452
436821	526467	206780	13390.36	162741	190790	322530	21498.93	57	904.315
2758769	1386480	16145	303.7345	1820677	740855	49349	1034.679	91	906.940
2050926	999970	3616	462.6576	1339953	506737	7689	1051.553	85	910.192
2475092	847781	7255	246.0055	1985752	670103	31021	301.0781	125	911.203
2429251	1278701	24555	920.5355	1527440	578543	43501	1555.206	76	911.391
1772078	884952	106960	1734.456	1082832	408349	152650	2287.665	80	915.070
2410916	1343481	6924	707.6364	1554260	659195	12868	1972.295	85	917.648
1806204	966576	13858	496.8338	1148084	459565	43367	991.4887	81	918.375
2148763	1138133	11361	706.1521	1492397	634677	43003	1522.868	90	921.615
442479	498831	277786	6212.595	154627	166179	422395	10161.36	55	923.328
2162582	1091446	9878	23.5558	1350214	542740	37230	161.603	85	923.507
2869895	1456615	14304	902.6544	1942850	765505	30517	1917.604	90	924.535
1823410	896082	69332	4361.125	1106504	381552	127198	6423.208	79	926.407
2443289	1267179	23496	676.9256	1606407	629292	69509	1969.655	86	926.966
101579	126526	36411	877.4571	29966	37403	47275	929.1275	37	927.882
3402840	1974589	33438	783.2718	3521352	1818733	105656	2476.102	121	933.796
2362595	1440984	18399	792.3839	1657271	816257	66254	1692.049	93	935.209
272497	161083	1968	190.8048	92503	60780	3244	-22.8116	53	936.327
2605584	1228782	35392	1477.091	1807539	780064	97180	2720.798	95	937.337
2035275	1195556	129742	2847.126	1272526	544355	233672	3871.599	83	938.046
1751273	884138	914452	59900.36	1171463	615100	1566497	90756.08	100	938.606
1606805	923582	10848	622.9728	1064614	437485	27051	1984.361	78	938.870
3163385	1405659	49730	2785.853	1920090	690407	109494	5911.813	79	939.864
1816606	2517705	12150	538.615	975972	956130	22669	772.9309	72	941.552
525006	1059440	18903	455.8583	525522	947490	95184	1753.022	127	942.110
2476676	1459981	28513	818.9793	1770019	940045	80963	2991.424	103	944.270
1998858	817143	5576	94.6136	1142114	362636	14759	35.1799	67	944.312
2377243	1240553	10698	147.5578	1561105	661814	28988	385.6268	88	948.022
2621075	1384111	13830	361.863	1579651	699645	27663	547.2943	88	954.913
133628	319313	907	82.4827	36147	88394	1589	13.3429	37	959.378
2043817	1178789	13581	443.6941	1221894	506533	38865	807.3265	79	966.273
248013	585676	16491	1573.945	71547	175451	21383	2098.986	44	970.607
2178846	1198840	18103	725.9783	1334592	608989	46446	1716.421	83	981.776
2587179	1328743	9803	638.3483	1453451	547295	21248	1203.413	79	987.040
2046130	1074922	22353	583.4033	1259580	480462	41816	1151.678	80	1010.982
2292347	1015556	8173	536.9053	1505736	469215	19574	984.3014	84	1012.094
1390815	918198	26105	839.4905	863263	463344	56832	915.8752	80	1020.262
2235235	1230961	11614	551.7454	1490701	663907	35873	1710.875	91	1024.113
2376513	998368	21998	524.4878	1411864	483397	54985	89.6585	80	1027.417
2802724	3148040	1564608	144398.9	3040580	2504002	3964821	296035.3	126	1029.661
2944904	1539753	15926	507.2486	1756463	720040	35045	759.0245	80	1035.811
2082626	1349069	12143	508.6223	1431703	667366	40270	1090.147	87	1037.784
1869457	2882867	1821326	149775.2	1852726	1815897	4087744	295096.6	114	1038.412
231231	164695	21184	1019.622	64666	45407	26999	1548.844	43	1042.371
2319249	970833	20569	782.1209	1713129	718882	63164	2817.7	105	1042.518
2769287	1447518	24131	1009.549	1735720	746942	59143	1654.322	84	1043.659
2725361	1401469	48726	1591.329	1954627	869062	130575	3502.258	91	1045.068
1808524	1008716	43432	707.1352	864093	333372	77669	1279.431	68	1046.234
2764072	1369704	55000	7997.5	1472201	758018	144214	14743.61	105	1046.771
1518636	680868	10848	273.9728	885320	299741	22937	660.3657	75	1047.248
2274157	1417121	14960	614.256	1566152	726645	39054	1299.129	87	1051.560
2706503	1182185	6583	778.7063	1773732	578492	18501	1124.706	83	1052.072
2424366	1652118	35224	54577.27	1444723	709210	67840	82622.82	82	1053.033
2198871	1970458	25168	741.3248	1493371	1037029	84968	1344.105	88	1053.523
2117644	1108323	92245	3331.945	1367016	577398	159216	5830.817	85	1056.350
3130932	1504134	28716	1124.768	2189334	939855	85543	3188.362	93	1058.987
2519887	1181086	11793	554.9873	1533006	561413	24932	1160.285	81	1062.070
2347608	1126353	14117	1724.564	1629879	638086	43025	3484.702	85	1062.387
1731771	976970	10945	495.0145	1098770	494036	33444	326.4084	84	1063.577
2735790	1124581	31378	990.7058	1624138	597999	72343	1807.842	83	1065.479
2464383	1305032	23130	317.593	1638389	704206	56395	587.7595	86	1067.096
2537737	1453011	7970	511.117	1604091	711651	13659	813.4699	86	1068.615
2420002	1431865	15603	585.7283	1674419	771322	47709	1165.675	89	1072.861
438546	296165	8675	254.6675	133397	89631	11501	325.0061	50	1074.524
2086176	950717	6381	453.7741	1294266	480047	17582	935.9502	83	1076.750
1767310	839480	7912	597.4632	1031805	370102	21387	1096.411	75	1077.041
2384174	2204280	23420	742.862	1663468	1140578	41993	1646.207	87	1086.394
2691338	1044593	9867	888.1387	1771071	564702	29746	2809.551	88	1087.265
2550623	1747387	9868	547.9948	1729385	912399	31263	1184.254	87	1090.307
1804445	1124180	9636	256.3796	1109319	540420	29312	-48.9968	79	1090.637
2387438	1172885	21265	941.9665	1654283	617403	56284	2306.732	87	1113.191
1821056	845011	12345	446.5545	1095379	394453	33847	535.4167	80	1130.634
2089636	1285788	7432	491.5352	1383541	636762	30196	841.7956	86	1131.441
2203380	1067329	12478	871.4158	1402167	509591	39622	1956.394	85	1132.233
2927220	1466260	13055	431.3855	2005998	772268	27047	1373.937	88	1138.325
2368251	1064860	5144	527.7784	1445769	528604	14396	1268.416	83	1140.733
2059156	615085	8400	605.24	1160770	256984	18778	1084.846	67	1140.874
2036195	1261422	38994	1393.763	1244593	637756	85120	2668.232	75	1141.006
2188242	982065	10393	347.4473	1253428	460230	22715	717.3115	75	1141.449
2479015	1522368	13591	639.2551	1679043	837547	48048	1344.893	89	1142.999
1543179	880774	8217	337.5737	946364	412730	26315	86.2715	81	1144.427
2031586	1152596	25568	920.7648	1204063	543877	44722	1405.504	78	1144.874
2282416	1826233	10987	1802.971	2594416	1743894	50597	4979.092	117	1144.894
2089762	872871	291378	41317.71	1302940	398829	450183	58399.67	77	1145.593
2872178	1617866	13720	230.692	2005458	822286	44449	-153.2111	88	1146.659
1674503	829032	6668	27.4748	1017406	429577	16459	-422.4501	79	1147.824
1666425	1595184	1655792	66452.53	1535841	1300974	3543152	177081.4	119	1151.714
2207265	1356246	17788	555.3068	1334460	778158	61912	1258.863	86	1152.549
2129022	998138	10479	363.0719	1298068	478310	19872	583.4192	81	1155.460
558995	862686	84717	64605.22	327477	449362	234106	130845.1	89	1157.024
1967089	1184126	30499	585.1939	1197816	519160	60001	1280.856	79	1157.288
237765	29351	5810	137.941	68040	8173	7224	-229.5336	43	1159.178
2492004	1475718	11836	541.7996	1699629	813960	34669	667.1309	93	1159.966
2412184	1279392	18442	762.1962	1522370	671566	51302	1507.642	89	1161.845
2243792	1142843	11357	531.7277	1328549	580720	30013	696.1293	84	1163.527
2764984	1564789	16988	1042.427	1783062	864961	40120	2927.732	90	1165.946
1759753	874969	6209	310.5249	1034622	434261	22315	261.8715	83	1169.767
2193021	1685051	10192	449.3712	1495245	836449	32533	441.5013	86	1173.911
1858310	1039862	11448	383.6328	1266063	504528	38649	486.4089	87	1175.522
273028	211931	5195	328.4395	95530	71391	7831	818.1191	52	1182.121
2743901	2812424	959261	204116.3	3946005	2893078	2436879	315018.1	162	1185.564
2516386	1368905	16887	704.9607	1748379	703523	47930	1363.873	89	1199.984
2643200	1253146	18960	550.656	1577015	597756	48731	931.6091	80	1224.490
2512642	1376394	9732	521.5652	1622412	644990	27638	647.8918	84	1234.729
2614194	1389671	19028	223.8708	1522474	664148	37212	565.1932	82	1236.434
2478630	1184188	17719	403.2359	1374733	617718	54186	1221.635	83	1240.638
1375188	1689458	12107	319.8027	901948	807510	38398	686.5278	82	1241.794
3027908	1945264	14768	933.8848	2314597	1148261	57023	1968.39	98	1244.378
127505	44790	1370	82.857	88692	32780	2809	457.7849	83	1247.794
2902087	1303905	13270	6970.447	1855924	734309	44991	16129.79	89	1251.229
1794478	682617	8679	1531.092	1011119	270564	16676	2355.323	73	1254.134
117922	63794	3209	77.2249	32580	18476	3870	-103.893	37	1255.585
2587493	1087576	6527	615.7647	1718476	551488	10658	1653.314	86	1256.311
2462372	1197458	9398	662.6278	1403793	511573	17656	392.3016	76	1257.000
649797	1118531	50827	41239	392810	549719	140452	81010.96	88	1259.783
2384889	1783111	38185	916.1785	1565494	911795	65538	2061.082	84	1260.761
2534870	1550304	17823	1103.27	1526588	775960	46842	2384.436	85	1261.987
1930459	1025343	13769	804.6409	1304088	497790	41971	2247.373	87	1263.028
2654218	1793872	11495	603.8695	1718208	803909	28002	1407.512	76	1263.070
111971	18055	17498	549.0378	36143	4688	21839	620.3679	41	1264.215
1584924	1043742	15784	581.6824	986998	430478	26628	1185.231	78	1266.268
1779023	843446	8504	343.2744	1091379	410088	23367	453.4887	77	1266.442
1898976	1008044	320146	89039.99	1320450	549041	495789	125319	94	1268.104
2950412	1359621	39585	1163.719	1843886	823898	103952	2178.307	90	1269.503
1836573	992511	6865	439.1265	1217955	480976	23145	1311.434	83	1273.294
2856766	1327195	46144	957.8784	1975511	813074	136042	2724.556	91	1278.036
1937484	848393	5972	366.6292	1186713	389934	20920	265.612	75	1278.599
2685160	1435077	14327	619.3447	1731773	808161	36785	1224.639	83	1279.331
2373033	1298983	16150	487.015	1556666	670891	31994	975.0634	80	1279.486
1912317	922405	12874	480.4314	1226575	468336	32272	771.0592	82	1281.720
1908536	1137735	9057	542.6977	1240806	551141	26807	756.4727	85	1295.077
143097	43453	14627	549.1747	38935	11804	17830	493.263	38	1296.077
2067300	980265	10267	370.5787	1189371	476845	22088	761.5368	81	1299.601
1910608	825781	8007	309.7927	1148944	393734	24752	631.1872	82	1312.367
3904503	2315990	21596	781.3356	2914544	1643856	63084	2040.212	98	1324.209
2286402	1289139	6549	475.5989	1419623	604139	16968	1050.305	82	1328.918
241652	454727	145522	23273.38	105386	166515	219744	32458.84	56	1333.603
2386915	1269450	4712	549.9432	1436615	561293	9541	738.0501	79	1337.525
2405424	1474631	17231	367.4591	1532812	718121	51127	1358.825	84	1338.377
2275318	1194837	11671	527.5431	1619219	674529	43211	871.9371	90	1345.456
2019488	1309337	16360	482.796	1249293	594569	53001	1777.156	80	1345.982
877037	1819615	249540	185285.2	473549	907874	666434	325576.2	81	1347.117
3045799	1831353	31662	855.8382	2613418	1370780	125899	3863.134	121	1347.233
2060009	1181636	38449	645.1889	1299489	513695	86682	1319.46	80	1349.716
2005929	1205338	68226	2260.279	1306256	625122	149920	3728.512	83	1352.662
100408	28497	939	107.8779	32009	11524	1244	333.9884	40	1353.075
2602328	1480268	12389	455.2229	1800076	774511	45537	840.2257	91	1354.563
2700175	1237787	15521	595.5281	1775879	664299	50331	886.3691	79	1354.659
1973907	776089	4899	1346.034	1154545	320068	7496	1924.326	78	1357.201
2457892	1475203	28388	17257.97	1791405	803706	93123	22817.6	93	1359.786
2088003	934620	12813	650.2093	1331324	479784	41961	981.8121	87	1361.290
1935727	899075	11237	183.9957	1048708	396818	23522	-334.8158	73	1361.531
1535549	661325	12383	282.0863	946688	290052	29262	484.1982	80	1363.210
1856950	1445111	20688	34.9968	1393548	805019	64791	204.5751	93	1365.519
2702968	1596438	8551	461.5111	1849763	984627	18255	1565.105	93	1368.607
2017348	1150949	15438	924.4718	1325517	593352	48203	1848.588	87	1369.462
2904659	1452422	40817	832.4337	2053955	877595	99734	2014.277	82	1369.550
2560141	2401265	26302	851.1422	1778543	1269600	72470	2435.567	86	1370.755
1949767	1328620	26953	849.4633	1174117	617150	71635	1528.724	81	1372.505
2373075	1098841	17135	765.2735	1586048	537915	51026	1067.359	86	1373.985
2032678	1033830	7252	251.4372	1156673	459363	21734	368.4774	79	1375.110
2804667	1736372	16427	573.1547	1923864	889447	42978	743.4658	86	1375.491
2427200	1122202	31814	833.9654	1495067	534801	64635	1534.024	81	1376.827
448239	194330	10028	811.9708	155935	60725	14193	1143.627	54	1381.783
1816117	1055149	10510	529.611	1157314	547676	33061	1206.522	84	1382.519
2017805	1056794	22657	979.6577	1225883	471100	48672	1834.099	72	1382.577
972809	1993287	108251	119109.7	752744	1310652	342162	264825.9	102	1387.139
2406074	1495762	14363	663.1643	1734073	827308	42299	1519.174	90	1388.466
2678212	1265753	11405	834.8205	1823818	693163	30835	1522.844	91	1396.478
1850397	1045836	4677	241.9797	1054384	437327	9062	281.9782	74	1413.764
2164131	1208457	6629	637.0869	1510069	672969	19745	1654.694	91	1416.411
2896877	1947531	23159	775.4199	2012120	1152612	53832	2154.575	96	1431.753
2491373	1227802	15263	750.6543	1590011	562613	34438	1644.372	82	1444.377
1752378	868569	24060	1070.766	1102667	402121	50887	1894.361	78	1450.676
331445	37155	549	35.9989	112527	10862	111	248.0271	52	1454.969
3175756	1502689	42787	1670.951	2013386	738442	96544	3562.318	85	1460.675
2563162	957650	14256	594.5616	1555694	453307	36407	1064.033	80	1461.263
1009464	335204	9544	141.6184	427468	108641	15658	20.8138	62	1462.088
1901212	1105828	13193	302.5273	1218105	673805	47572	1251.389	93	1463.713
1806258	962700	12279	488.0519	1158230	450519	41336	843.7496	85	1470.035
2893731	1410796	17586	733.3746	1883399	726087	54980	1074.378	87	1471.544
1871445	787805	8708	373.9188	1105667	328824	12728	-217.5592	77	1472.807
2146965	1292837	8769	666.1409	1385721	664030	24115	1397.851	84	1473.141
2310305	1286525	12595	986.5795	1555049	732411	35403	1496.508	82	1473.189
2050158	1208556	10686	521.2846	1337704	592689	37127	389.4247	75	1473.295
2481811	1430737	34502	1289.162	1719418	754606	89229	3530.947	77	1473.338
333078	1172306	410311	23809.25	144438	452812	690452	42232.96	44	1473.472
2720861	1152956	11773	747.8653	1806534	609101	25569	1399.621	87	1474.556
2204791	1201216	16980	979.578	1500990	683402	52055	1194.286	91	1475.455
2163596	1039063	12430	493.323	1710059	749926	46333	1347.681	92	1475.753
2364500	1219960	17233	329.1713	1447353	581965	51781	730.7141	82	1477.295
2319377	1390600	13291	648.4251	1647140	692376	39882	1347.98	89	1481.704
2956753	1412645	19221	828.0981	1905628	717363	50605	1571.941	89	1483.878
1408207	1001089	10498	455.3378	1004060	513132	38831	1437.219	89	1487.327
1994226	799851	4860	526.646	1126691	371207	5481	1250.284	80	1488.779
2725982	1298550	19933	573.6413	1582960	588843	55050	787.305	82	1495.508
2690366	1048411	24336	622.0496	1391649	461115	65884	1284.292	75	1498.162
1747119	1133211	16534	263.7574	1051160	508652	29886	356.4046	72	1498.245
877836	420712	4042	94.3562	458990	158653	9871	-149.4369	69	1499.395
1697973	907719	12279	372.0519	1002010	406263	26827	622.5947	79	1499.821
2245532	1258409	8072	599.4392	1083476	573696	24030	1110.083	79	1504.133
2474763	1423209	13210	518.081	1621633	789486	36446	1998.421	88	1514.778
1692000	830552	14334	273.3374	998298	347348	22503	346.8183	76	1521.566
794594	1098545	1652016	88164.9	492368	623571	3775437	231932.6	83	1534.882
2529683	1520615	24870	495.207	1625465	754454	56021	856.5781	86	1541.743
1458091	706932	20587	867.5307	805719	278046	40180	1731.098	72	1551.512
1854968	723217	35451	596.6011	1060346	322433	64603	1238.628	77	1555.891
328775	419274	171832	51234.38	120724	144110	259814	71038.77	54	1558.945
1636583	1083285	9978	358.1658	1038816	524163	21079	587.7319	80	1559.946
1549709	862411	28065	773.4465	1008769	405394	69042	1821.856	83	1562.954
2902446	1729014	27794	1289.443	1905142	1015887	45115	2735.951	90	1567.314
2924144	1497196	25590	6888.599	2367786	1197854	113445	23168.26	111	1568.066
2660445	1877741	292427	4933.755	2523557	2205004	578726	11649.33	153	1571.852
2622126	1343579	25135	614.0735	1746344	724539	51473	940.0353	87	1573.350
2459721	1268594	10560	833.416	1663698	674166	35885	1695.149	91	1573.979
2415623	1190960	7170	825.237	1523143	601036	13024	885.8464	88	1576.493
2610014	1603488	8694	692.9334	1861067	802326	35575	774.7575	91	1580.293
2492038	1517873	10512	144.3232	1714525	820865	21788	47.7068	86	1580.705
2815768	1712208	14543	-29.7377	1924747	970540	50946	240.8706	91	1583.357
2940679	1798118	9647	387.7967	1448146	767405	14660	1065.426	65	1583.453
1525366	922004	6391	266.3351	1086446	501374	22158	429.4638	90	1585.813
2382560	1583617	983002	121136	1963187	1394331	2160422	235325.3	111	1586.344
2261284	1464317	13237	655.1957	1439373	749010	35769	1760.841	84	1591.000
2025799	948024	17249	423.8689	1280333	424681	42324	480.5764	81	1591.971
1915301	1035698	6668	560.4748	1113240	479405	12677	1058.78	79	1594.107
2360750	1691561	29837	917.4557	1568940	911686	66788	1657.207	85	1594.518
2146205	1944108	16822	617.3142	1652799	1103849	57061	1121.922	96	1599.311
1598961	673267	3668	271.1748	898361	291175	5902	556.7022	79	1603.087
182410	168982	4790	841.719	51097	48624	5249	943.6689	41	1609.213
1855480	951577	9824	509.3264	1132676	443402	28241	295.1201	84	1611.528
2949074	1544167	20681	378.0041	2048619	869096	70731	1482.809	95	1613.665
2516082	1374893	15297	602.7617	1703606	759344	46710	1770.431	87	1618.128
972876	1398366	67746	122241.4	461980	647235	184222	203426.5	80	1625.053
2745086	1378444	39845	1186.304	1691077	639434	73886	2208.805	80	1640.397
1670316	947569	10399	209.5839	1050884	436847	23881	1011.524	79	1641.705
195769	109786	14009	552.1049	53446	30895	18497	793.2817	40	1674.339
1106866	1572826	1892789	158648.7	608566	745914	4061085	284281.9	79	1677.355
2251180	952990	15834	847.4874	1336978	444014	40423	1453.13	82	1677.910
111720	86540	5188	325.4468	36836	29613	7977	412.1097	42	1680.364
2918801	1366322	17698	583.2578	2051658	701576	62185	551.5785	91	1680.993
2162861	1126105	19254	605.3494	1537161	562786	57298	1072.818	89	1682.557
3459829	2323945	32589	1164.443	2600692	1382024	115489	2301.133	96	1682.903
2468274	1270710	7584	638.6624	1508153	651952	20837	1756.556	82	1684.061
1435627	922255	50699	825.4139	793233	410148	94460	2443.206	75	1684.595
1614133	908526	21902	1049.302	993815	399359	40566	1636.553	79	1686.655
2153481	1141152	16521	460.6281	1496783	660462	60126	647.8686	91	1689.462
2020530	1300655	23974	661.1414	1520734	768557	79400	2371.34	98	1689.645
201822	189839	239312	4069.003	59451	54967	308493	6053.857	38	1690.115
1851456	894370	11410	337.101	1055267	408771	21633	555.0113	79	1691.734
2380737	1721811	1361533	130190.4	1860432	1836042	3828029	374387.6	118	1695.215
2638095	1404641	27341	431.6301	1888520	879622	63632	857.3552	91	1702.333
2428755	1817694	18621	606.4381	1747462	1096780	65071	1215.283	92	1703.084
1963706	1036652	7446	520.5206	1276195	533859	24093	962.0173	84	1704.094
292358	30602	13114	138.8954	85185	8602	16475	165.2475	46	1705.986
2266322	1199334	17552	679.2672	1412617	595886	41963	1090.524	84	1706.376
2482098	1137622	12072	195.8392	1595457	602195	35886	161.0046	86	1712.100
572419	661378	810586	83652.67	228022	240348	1224847	131212.5	60	1714.748
571673	1054509	362412	179852.9	401774	818731	1256958	368664.8	108	1717.850
1995901	1038687	19609	679.2649	1208097	458082	46900	1622.09	80	1718.820
133751	40939	791	-88.8249	45782	16501	752	4.7872	47	1725.171
2685892	1650718	89115	3643.352	1627891	853228	200158	7278.264	82	1731.212
2162068	1447655	7843	460.3923	1426114	718886	21080	1129.588	90	1737.742
2327827	1071842	27105	826.5905	1380315	519624	66447	1407.277	73	1737.816
3253431	1486158	34640	526.304	1947257	870708	70428	1430.411	81	1738.140
2196561	1012849	9231	545.6591	1331141	472562	26530	1297.333	81	1739.119
2100363	1196557	12277	441.3397	1374042	581693	35066	436.0026	85	1744.851
1992983	1037910	15108	469.9588	1231691	478077	38927	1843.405	81	1749.633
2876873	2306711	78130	5579.093	2427818	1140064	163427	11983.85	97	1775.202
1415378	775631	33390	396.179	927603	378136	66964	1430.88	81	1776.457
2182864	1065173	76485	1354.808	1446223	549096	132388	2533.367	84	1776.755
1890316	1023661	9929	466.2169	1054983	411824	20533	1007.301	77	1777.849
151809	139785	202513	3151.379	40966	38923	255718	4331.18	34	1778.143
178895	225372	131075	3155.308	54988	74096	187883	4248.636	44	1783.031
2251278	1570702	453861	6795.402	2543771	1404195	795340	14705.57	140	1787.244
2577356	1207405	11168	542.9248	1700799	606100	32487	798.1207	86	1788.381
2181301	987810	5791	399.6751	1253951	409621	11887	207.4607	76	1789.854
1575341	998800	11373	339.4253	1071864	481125	36940	969.334	83	1790.250
1917473	942153	7656	690.3016	1166561	434593	13785	1094.339	75	1790.443
2501130	1387663	9102	301.2222	1747158	756846	33444	679.4084	86	1790.759
1968003	948037	19165	780.1565	1204986	434892	50564	1398.84	80	1791.801
3565990	2100172	662993	143649.3	2729805	1520054	1301201	242706.2	118	1794.577
2935739	1484669	9377	653.6497	1890670	725469	28733	1321.321	76	1794.651
1967261	1151996	9922	71.2242	1136731	499996	22186	342.4346	73	1795.200
154433	19379	-164	5.5996	55113	6132	-494	39.0866	46	1796.050
3025270	1508509	17066	623.2026	1915998	698338	31661	1336.982	82	1798.457
3391913	1451405	55997	8061.032	2134124	772421	115390	11168.38	77	1798.606
1564920	1236062	7086	643.3246	938319	550034	21715	1175.212	66	1798.710
3163911	1813832	53939	1428.178	2114457	1083097	120932	2926.885	89	1799.536
1910287	1216349	9338	527.2618	1187386	626985	17114	773.2954	71	1799.591
1767585	882023	23417	258.2937	1059826	381896	45349	145.2789	74	1800.067
284620	562445	492988	11034.03	151720	222413	781673	19174.26	62	1801.524
1696109	807337	11137	456.3857	1027174	378469	28209	441.7249	82	1804.011
340392	529783	680652	11327.18	186541	257605	1306793	22938.49	69	1809.604
1676139	1566646	389057	6233.698	1777049	1342886	774007	13822.39	123	1815.382
2367381	1312044	20564	926.8404	1732852	791094	78872	834.3192	100	1817.706
130381	14610	2670	50.787	35641	3670	3598	53.2478	35	1818.461
1933593	1040574	8433	703.4913	1302416	502221	25673	1371.655	85	1818.636
2220643	1213095	21716	368.0676	1486554	635515	57535	1352.714	90	1820.111
2133196	1167513	17973	686.6853	1352090	579628	49437	1412.016	84	1821.336
2665771	960488	5741	158.8701	1587516	476888	9650	146.365	82	1822.299
2678761	1750986	12615	300.7015	1754702	940127	35137	869.7857	86	1828.191
587252	1172818	693457	100945.5	287780	558080	1441544	167732.8	73	1833.419
100035	79245	269	-8.7091	32728	30629	273	-92.2847	44	1851.340
2122399	1097693	13873	156.6753	1247650	570257	28265	524.6665	79	1854.369
2627981	1096743	6716	355.5676	1658862	532782	20586	644.6746	86	1874.634
2312904	1129911	26956	666.0316	1388349	575281	64013	2386.529	73	1874.773
1815463	1456126	7327	307.6447	1046791	656267	16498	621.9378	75	1884.457
2654723	1313243	12796	8024.656	1424560	536915	29038	13830.43	75	1885.659
1083678	1408594	13923	1853.48	823606	812453	52415	3910.481	97	1898.624
3102324	1385464	10469	831.5109	1882571	703748	20359	2417.34	90	1903.009
1878146	1070241	15804	551.8044	1296602	526817	37729	765.7969	87	1904.132
2985039	1039223	13318	338.5398	1949809	534804	36729	658.6969	87	1904.887
130362	129163	12832	230.4752	40184	39370	20883	-93.0637	38	1905.362
2778679	1155053	9983	1489.446	1752565	554598	24952	2500.407	82	1909.953
2360165	1192419	15015	664.3415	1503938	690357	46968	1553.305	92	1913.338
1747872	965946	15110	314.671	1142313	474531	53406	691.8766	85	1913.911
2696944	887769	92208	1839.269	1316187	301963	164778	3065.446	70	1915.115
3436830	1625065	18565	1214.496	2224666	850820	46048	2709.693	91	1917.061
2231964	868397	15108	554.9588	1374114	429449	47645	898.8845	86	1919.942
2064896	1141213	10025	305.4025	1263918	493437	24563	733.3843	80	1925.607
150785	57124	208766	1824.573	40165	15238	253484	2449.652	37	1926.338
2234303	1283222	8122	379.2442	1280071	582037	24139	722.3979	81	1927.539
2440451	2139241	8496	818.4256	1478515	927707	25319	1018.596	79	1936.193
235112	115391	287430	3102.823	87627	39784	418559	4250.36	53	1937.598
2578402	1176143	14470	444.767	1565186	590244	34931	466.4291	81	1966.632
2037900	1187758	61910	1544.151	1189020	537475	115498	2981.838	78	1997.783
1725129	1144956	43461	1652.962	1107172	536801	103886	3241.805	80	2004.257
2209542	865909	23459	548.2499	1430296	427064	64881	1221.624	83	2007.235
2124203	1094531	1471318	82998.34	1747409	1157579	2639436	144024.2	115	2007.779
2731485	1819165	17385	2666.299	1868333	1013492	67109	6609.015	92	2012.327
3644057	1663649	16319	516.6959	2197173	897943	53623	1594.65	83	2012.527
2330158	1717951	14088	616.7368	1504501	821775	43623	1411.65	76	2012.662
2070316	1004076	13807	514.1727	1276052	481520	42465	1176.286	83	2016.562
2359612	1199877	20686	629.2846	1585221	577233	55311	959.7471	86	2017.918
2440058	1158324	21140	937.954	1479003	552838	42617	2474.414	80	2019.128
1847359	820297	10161	273.8321	974616	335423	14763	56.6043	78	2020.415
1459635	1208297	4830	291.963	956328	597843	9347	-158.0333	81	2023.629
2347311	1546050	49058	957.5538	1771410	1013762	136114	2385.195	97	2024.634
2177330	1086073	6878	179.2558	1398274	553939	13402	102.4522	83	2025.616
1879019	1054940	25824	512.9264	1578659	877255	97283	1636.976	107	2026.392
2294368	1014003	14580	-41.062	1327190	472275	28251	1025.681	81	2028.645
1965349	1529512	923282	158327.7	2117170	1713940	2134286	247586.3	149	2032.268
2346040	1352155	50891	916.7851	1360448	660744	91324	2008.476	84	2035.868
268262	638948	352447	4631.876	166870	328061	749112	11009.78	73	2040.246
2188719	1120133	21345	3059.455	1261428	532038	50374	4856.182	80	2044.933
1878792	1295501	35155	776.1955	1133265	576431	63223	1781.21	79	2053.667
1978510	978576	16235	425.7835	1153056	447990	43528	1259.321	80	2071.483
2301040	1465391	16036	677.4196	1453409	665867	40173	1822.105	83	2096.344
1869135	1065645	9066	324.4026	1153274	524145	26184	986.1224	83	2100.379
2363219	1560605	23239	844.9079	1513404	689450	59989	1138.583	83	2104.827
2503189	1008235	23524	534.8964	1401631	424985	40040	1071.244	72	2105.521
3047135	1481844	32919	1241.956	1981656	834006	89931	3092.929	90	2107.597
2614452	1363105	19879	801.4119	1729972	688661	61923	1278.28	85	2108.942
660773	7148462	45996	10131.18	272298	2802439	74878	15997.06	63	2113.815
3343705	1763899	56782	1217.07	2248611	1049704	137037	2499.376	94	2116.068
2524080	1156213	7158	231.9638	1443381	558937	13450	207.545	81	2116.975
2144634	1527869	16186	818.8346	1316605	691140	39863	1945.714	82	2121.188
1860390	997136	9841	359.8801	1111747	484243	27274	669.2714	81	2124.461
2366897	1519246	10631	625.1991	1691922	921094	39827	1268.895	97	2125.334
788579	1180107	298881	89415.02	404652	567096	732691	143947.8	77	2127.767
2148405	1268321	21236	2147.14	1314692	614737	56197	3586.252	85	2131.586
2541573	1243554	37914	464.1754	1800765	861886	102694	1753.333	98	2132.551
2473926	1267653	15286	520.3446	1660880	817786	57848	817.6728	93	2134.624
2002016	858672	23075	440.5075	1225321	373366	52906	630.8266	78	2137.474
1275045	1308273	22052	792.7172	906020	698580	69945	1737.915	84	2137.669
953121	2028303	2260007	155112	657221	1298043	5572213	368184.6	87	2138.131
1970160	1085215	12299	508.1739	1215873	506091	32761	1331.692	81	2143.504
2772361	1562649	20153	411.9833	1789176	841106	60045	947.5245	88	2144.035
2704700	1340137	14141	690.1101	1820345	741671	53467	1659.099	92	2146.525
2447721	1160321	15614	369.1454	1494664	489894	38614	612.4454	79	2149.466
168077	106307	14367	944.5887	55894	40493	22506	1404.387	49	2151.550
1792954	982905	8022	526.6342	1092913	425439	24556	1179.392	80	2161.447
2175486	1272356	18059	692.3099	1335801	634799	40884	1211.792	84	2165.591
172974	120705	212902	4105.402	49111	33680	266157	5330.008	40	2180.520
2467902	1305400	8496	692.4256	1503510	660930	20299	1030.974	83	2190.984
2329374	1133364	9790	323.219	1487191	586821	23274	294.8714	83	2195.783
1732220	1515463	13232	454.9152	1173809	716205	34776	538.7336	83	2211.441
1869120	1008028	16352	516.9472	1149596	506165	45656	761.1016	83	2214.956
241778	163676	90011	2015.417	63683	43936	111505	2047.431	37	2215.314
2343846	1157858	27438	1536.672	1412208	512245	64898	2201.178	81	2215.925
2299824	1448811	30637	911.3357	1338893	648546	74076	2070.464	78	2216.670
1781238	840181	8735	347.0335	1045484	365144	28026	812.0586	76	2217.265
2080177	899851	14520	349.572	1263076	437701	34239	586.0079	80	2221.191
2000440	1063652	28342	351.5862	1322211	522236	71172	20.3492	87	2224.426
800490	1401642	52606	1867.997	351265	559851	130190	4310.659	74	2224.670
2279075	1499626	21618	202.1698	1622962	943893	69705	295.4505	93	2225.585
1651741	1725040	829483	99417.4	1414353	1129541	1705019	152502.8	100	2226.103
1472979	868151	30460	834.806	887408	383977	76602	2010.972	69	2226.139
1746971	1106340	21670	275.687	1612925	768986	79215	1407.962	104	2226.564
1573063	677729	70777	1831.19	896048	277602	140143	2507.422	75	2229.055
1745746	918663	42762	1039.548	1073449	397547	60896	1685.066	78	2230.786
184280	158918	76888	4015.817	54920	46324	101645	4877.285	37	2231.098
2176345	1091921	26475	596.2475	1463366	549185	62996	2269.875	86	2231.841
1902903	735799	23020	526.422	970745	299206	37664	253.1504	72	2236.068
2747574	1736337	17363	465.4643	2105486	1102661	69741	1864.27	95	2236.319
368598	1169335	831074	20516.45	216359	635738	1755621	49376.14	70	2236.936
1853098	1080773	10302	572.5422	1284120	591604	36160	1635.576	87	2239.029
1538072	816935	3983	155.8463	780994	339945	3326	50.3886	76	2243.270
249394	31721	1	-54.1439	75351	10082	-888	131.7832	43	2243.636
2157994	990015	6229	267.6469	1148437	428933	9165	669.1565	77	2244.294
1958105	1107234	14929	486.7169	1234728	551772	44877	680.1997	85	2245.775
2433213	1144955	29971	410.1731	1431492	588817	69396	1120.916	88	2247.093
141218	23742	21	-12.0219	41637	6818	-787	158.2493	41	2248.329
4514784	2875230	16016	790.2976	3395109	2011995	54899	2142.034	110	2251.027
3434344	2310439	19057	535.6977	2584360	1435429	76031	2591.139	91	2251.075
1915610	647847	5869	173.4509	1217144	411271	12891	361.9851	88	2253.080
716343	705757	769532	51927.34	354242	450643	1992568	153531.5	75	2253.187
2317833	1276835	48022	934.6342	1551838	697252	126042	1798.556	83	2253.692
2736479	1229491	19897	340.8217	1800189	655923	60052	803.5172	82	2254.339
2595816	1200012	10379	1021.462	2656440	949615	41335	3887.894	122	2256.241
192613	297635	32491	14079.54	76543	103704	52327	19723.14	52	2258.273
470982	286822	738532	13032.25	162792	99416	1085169	18683.18	54	2270.279
141042	212154	203030	3678.983	47591	63225	267279	5162.552	44	2275.836
1401061	2004495	232401	125347.5	866392	1240796	641162	287460.8	98	2279.239
2705935	1481785	27861	928.8021	1722834	712349	54650	1866.865	85	2290.840
2306511	1447916	12983	356.7463	1587966	784583	37258	1245.574	87	2306.675
2604041	1876679	40030	703.683	2471692	1388447	109343	2887.542	117	2310.490
2679827	1586186	643036	11423.12	1962077	1192437	1104842	21054.24	114	2327.730
2079637	1004865	5966	437.4926	1304107	474761	9066	1484.403	83	2329.501
1969228	861975	20598	597.9478	1173320	430931	58313	1075.759	83	2330.404
1719315	1605875	8561	636.0721	1056172	706553	19830	1377.463	83	2332.121
2653411	1533160	19507	775.9427	1711645	783227	62210	1667.981	88	2333.466
1871841	875778	5165	184.7565	1091263	391425	7465	433.7865	77	2335.217
1546943	901824	8710	274.631	998365	416448	23387	244.6107	75	2335.247
2605486	1525535	26723	1002.56	1675744	757449	66552	2143.167	84	2337.917
2753426	1333407	9270	1331.047	1591782	649289	33663	2790.894	81	2338.291
2571196	1319508	36061	3269.822	1626373	731982	102409	5269.345	87	2339.479
779099	1193804	118679	132862.1	402925	502024	238208	234363.9	76	2340.882
1909650	1312736	33384	600.0424	1441468	776699	92318	1385.44	94	2343.148
2674590	1550615	7995	529.5195	2321851	1195415	25297	1723.762	112	2344.544
2838172	1399813	18809	661.3849	1620612	691338	57281	1220.264	78	2344.790
2786765	1251165	28621	1260.438	1683241	698403	77729	2204.797	84	2349.038
2248782	1215090	11722	504.2042	1509546	626061	40759	504.7799	81	2349.261
2801112	1830381	26782	730.0702	2360068	1060857	63069	1052.371	104	2358.376
2496423	2052711	124871	1626.063	1826527	1239122	209949	3094.339	86	2358.456
1456247	3285474	1556057	358285.4	971738	2015983	4402855	907579.2	99	2360.921
1958307	1243620	16552	395.1672	1036544	508787	31062	851.1782	77	2366.889
2667919	999667	12287	569.9007	1480070	423272	31746	1105.751	78	2374.530
1836116	1069333	17489	440.3329	1146036	478989	38188	859.7468	82	2375.356
2467745	1551133	11391	986.8351	2108252	903197	35211	2586.137	101	2377.588
1611453	1008802	582167	10128.17	1058106	645082	970285	17500.99	94	2383.738
2570862	1376053	16287	906.3007	1780225	730202	41860	1897.346	88	2392.739
2141124	1206768	18633	1720.711	1375187	592884	34149	2798.959	82	2394.066
1816812	915557	9685	254.3285	1185982	457347	21974	-26.0586	82	2397.967
2554237	981189	30558	729.7038	1515217	493208	64653	769.4333	85	2438.219
3193291	1371746	13072	878.9392	2204563	861429	32751	1811.131	96	2440.081
1859343	839299	8401	345.0961	1179891	386681	22911	559.1071	82	2442.684
3036499	1303189	28510	587.411	1975123	679076	85924	2593.536	90	2443.541
1700330	662004	13337	698.8057	1015698	293552	32949	882.6389	79	2445.739
2733132	1314301	9535	523.9135	1755251	695023	30690	544.709	83	2445.931
2777913	1603388	14412	696.1132	1643203	748759	21922	1085.424	81	2446.550
2048186	1358913	19328	1109.701	1477481	694768	61052	1783.617	78	2446.571
2825684	1962456	32688	507.1968	1906284	1095259	94933	2329.141	86	2446.994
1876229	1089196	7979	916.8219	1166473	528652	19004	1035.324	80	2447.531
569817	1310747	1180016	89627.7	290680	567283	2298007	141094.8	60	2447.676
2201858	754458	2622	369.6942	1305200	344574	445	1007.964	78	2448.246
1960436	904418	7384	308.4424	1207134	415219	22399	410.7839	81	2448.920
1868719	901856	7978	731.9658	1169414	424506	19734	1302.277	79	2449.868
178220	61970	4061	-17.3779	50057	17541	5825	-224.2175	41	2451.683
582434	820589	578987	20350.77	251862	315789	930539	33355.44	64	2451.978
2051800	1101308	11249	443.2689	1291593	488991	17635	991.3235	81	2455.393
2157542	1368152	9093	779.5173	1433539	684764	19332	1254.125	85	2457.071
251854	49016	951	137.1511	84471	15108	1841	-174.9199	49	2459.972
623368	1149011	1179075	110643.1	306723	589250	2480141	213779.7	78	2466.490
2236667	1204360	37858	807.2338	1875669	903848	105583	2865.606	104	2467.338
2356283	1893214	26290	581.869	1602533	989020	67051	1517.361	84	2468.683
2619128	1336529	21104	810.1344	1625165	657710	54876	1246.344	88	2482.663
2369399	1078526	7035	297.6635	1609253	584250	26389	180.6229	88	2484.293
2069666	1068151	9255	307.2055	1160494	479753	27457	635.9377	83	2486.715
1974060	1288889	19356	489.6716	1256489	622416	48670	1203.387	82	2491.932
3305326	1789075	38039	589.1879	2426541	1127106	111218	2862.73	97	2494.106
2635157	1441353	17497	975.1817	1615697	690369	40620	2046.782	81	2508.576
2701793	1470040	18405	504.5205	1802774	871830	56902	1108.802	89	2533.703
2544089	854849	10716	639.9676	1370880	395320	18496	1385.426	77	2536.281
2183363	992428	11464	517.3304	1517472	534870	25199	10.8639	86	2540.777
1507704	850378	164794	2953.143	982225	444114	247504	4864.174	82	2543.204
1985970	1176413	8398	652.5278	1299089	592839	28766	1345.573	86	2549.026
1715127	1013265	9087	480.3807	1221052	547056	33506	957.4866	82	2549.201
2676342	1449280	31672	1430.399	1662138	679242	59928	2496.361	77	2549.537
2399833	873305	11857	610.7777	1474583	451952	30751	1766.931	84	2550.927
100778	135997	21698	1572.658	39261	52214	34444	2404.508	46	2552.049
2009643	1358018	9567	756.3087	1300962	645890	18821	1694.658	84	2554.574
2785412	1203226	85130	1968.793	1778365	619811	133524	2654.896	80	2554.821
1526555	808158	6168	521.4248	949347	351482	18940	609.534	76	2555.338
2396946	1228990	105949	2497.939	1570285	611910	173686	4342.584	84	2556.972
1842621	979465	25712	373.0432	1088482	494023	64040	2084.644	78	2557.099
1888667	1040963	14090	484.449	1244666	570477	38453	1219.613	80	2557.518
2616925	1761918	13560	647.716	1862131	986217	48948	891.3828	93	2559.341
1934035	722204	7665	199.0065	1044752	279353	14466	494.3426	73	2564.515
2706423	1961991	36455	608.1255	1715215	967944	94244	937.2884	87	2565.471
2151838	1050702	14814	812.2654	1400402	517962	44568	1499.665	83	2566.918
1506936	793561	8249	259.9689	876309	333586	20653	764.0333	75	2568.105
2614002	1703969	7505	739.0305	1797315	918974	17846	2083.961	94	2569.006
2978605	1380555	19584	898.8624	1688553	636190	47866	2025.083	81	2570.313
2304495	1264424	12877	577.9997	1224032	654226	46548	935.7428	89	2571.446
2226623	1306376	27345	1156.054	1551862	705293	77861	2319.802	91	2573.071
1722971	928088	27825	639.9825	1044033	431676	59336	1319.55	80	2574.548
2413554	1498277	11864	365.7704	1665989	897168	38395	814.9595	92	2579.874
1945360	1315967	16929	2177.917	1327211	642403	36971	3685.873	87	2583.618
3853078	2541538	33399	1148.884	2888359	1422898	124649	2498.009	112	2586.829
101394	83458	329991	8306.295	29789	24151	421499	11011.29	37	2607.338
3236345	1686589	52869	1742.151	2116387	967343	120558	4033.704	86	2615.025
1987101	1289643	13482	441.9402	1296564	635396	37251	763.5811	87	2625.691
101867	16807	1966	19.0926	27897	4802	2184	94.7224	35	2629.447
2136366	913913	9608	554.4088	1461197	510376	29697	1368.602	89	2634.373
2360418	1201306	6990	486.139	1396356	523923	11756	1369.312	82	2639.335
261670	526235	274846	47205.66	399054	716763	1758415	240870.1	173	2641.065
1895747	986178	9216	206.8176	1132075	473618	22625	271.2625	77	2641.140
124248	99344	466	-40.0574	41533	36837	449	-92.6111	43	2642.474
2125567	1021339	22202	477.1322	1309003	477997	50932	830.8852	82	2643.047
1817790	841699	35328	1538.301	1151353	396972	72365	2809.677	80	2645.543
2657569	1493642	10388	587.1668	1761439	789152	22234	1173.527	83	2650.229
120119	2529	-142	-131.5662	25668	-2736	-942	-219.4462	24	2650.247
1785808	955060	10964	232.2804	1003842	395988	27640	-238.396	69	2650.308
2222632	1150984	16603	812.8283	1372101	495428	45045	1961.025	82	2651.922
2423379	1198417	23408	220.5888	1658347	669160	68620	823.582	88	2655.083
2638656	2033502	13135	383.8735	1839378	1082932	42145	1155.334	87	2655.865
2747670	1665122	42557	1256.048	1534036	761916	95062	2770.578	70	2655.965
2476419	918349	24960	853.256	1464367	417882	47419	1394.406	78	2665.871
1364265	651939	3491	237.6451	742220	245664	10907	92.4827	63	2665.934
358058	580423	569914	6762.375	172848	228695	945181	11594.45	63	2668.182
2230283	1177976	20191	744.5151	1437638	580333	58165	980.0565	88	2669.889
1849887	908344	11283	287.3763	1226330	489171	33906	381.9266	86	2673.519
2005825	1102216	8751	221.7311	1367701	575487	33803	210.7483	84	2673.872
2072974	1186558	12794	565.9434	1386277	653864	42482	1239.84	87	2675.362
2279199	1402263	7202	416.6322	1398129	717053	13356	1056.072	84	2685.990
2915829	1392583	12963	537.6243	1874633	746389	44912	839.1632	89	2688.764
1826338	1227963	21107	242.7027	1068162	576732	51847	774.2167	79	2689.349
1936132	1065192	8608	256.3088	1273409	542937	29060	605.266	86	2690.941
2454583	1409459	16074	810.9514	1543383	662023	32105	1664.09	81	2694.708
1387348	527504	6010	43.161	793716	236786	16916	-90.2124	78	2705.746
2597868	1758974	21820	926.102	1661250	841651	50116	1736.308	80	2712.711
2343587	1159851	10869	384.9509	1422310	524818	26627	979.3747	80	2744.057
1932620	1213399	15368	359.5448	1277717	597815	39164	851.3004	87	2751.788
3142694	1883098	355212	93987.99	2001659	1097841	653404	137899.2	93	2757.601
2082709	1285398	14924	422.4364	1360942	635936	50298	781.1178	79	2757.690
3014149	1620665	21548	696.2428	1861803	865033	57159	1578.82	83	2758.256
2516008	1072495	10949	572.4389	1519555	512481	36068	1020.815	84	2759.424
152757	61441	524	-7.4036	46993	22322	623	-167.6497	43	2762.332
1220472	967818	24246	901.0006	729739	421822	58037	1965.476	86	2762.793
644350	1316296	4510	365.011	495963	686481	6904	1028.514	87	2764.746
2122015	1470855	20947	724.7267	1559938	1004780	78477	2144.16	97	2765.113
3850049	2654275	78397	8000.672	2725802	1496163	219542	16114.91	84	2765.355
2241981	1849338	1497983	59023.25	2650716	1497633	2807835	144920.5	120	2765.506
1962172	1360922	12067	328.5587	1281174	680108	39032	912.2952	86	2766.790
108434	49207	726	237.5286	30024	14061	932	508.8852	37	2769.787
2921883	1444237	24542	764.4062	1882766	771478	60041	2065.1	86	2771.539
1953192	1043098	10898	475.7778	1421406	565502	19650	924.365	86	2772.081
2594009	1470705	30211	23452.64	1699666	759297	68248	39764.11	85	2774.485
1829750	1498631	18636	3050.28	1161387	646025	47774	5755.321	81	2775.678
202833	281615	235027	5027.615	66273	86123	312434	6646.748	47	2776.695
2198027	1436696	23735	1305.533	1615573	801485	58565	2388.497	97	2776.863
1715054	858550	7702	119.6822	976244	370219	22852	-266.4028	78	2778.810
2304954	1583281	14931	800.4291	1550316	807686	26573	1310.145	87	2779.758
2903361	1301010	43952	1725.307	2056349	870632	118959	3749.8	97	2785.239
2622023	2055868	29423	681.0303	1889486	1475616	108350	2156.435	92	2785.491
1557167	742674	6437	511.7157	930441	326608	19689	869.7529	78	2788.314
2012497	1195825	18910	1014.851	1311919	602104	61338	1777.462	86	2789.725
283250	499946	178525	21849.25	220580	330433	480605	56282.94	84	2795.830
2219571	1160856	15640	574.404	1398489	575245	33426	621.9986	84	2797.390
1636135	1291430	20719	871.5359	947063	571109	52439	1724.028	81	2798.801
1780316	1331270	16489	602.2329	1160544	599877	39964	807.1804	82	2809.190
1930836	1217466	9976	200.4536	1482684	864854	31683	324.8163	102	2813.915
2180975	1250038	15012	185.7732	1478693	669793	41127	539.8247	91	2828.955
1986377	948615	9777	200.0897	1217455	413393	21700	332.37	80	2837.513
393074	100103	119265	1898.766	111530	27971	148508	2213.699	46	2865.355
663125	611820	945790	64613.82	392383	313596	2283906	158047.9	79	2865.454
2742863	1385127	6518	685.0598	1571762	612715	8786	1334.695	78	2866.264
2380810	1283201	5986	566.6146	1538711	606232	12342	1169.986	84	2867.463
1717767	819340	13844	398.8484	1029942	371351	38507	739.8427	83	2870.878
2181910	1111401	10237	331.8957	1409045	511001	32286	605.0446	86	2873.453
2168568	1085223	8585	132.6185	1434035	549776	18378	612.4058	85	2874.020
1461597	641406	13125	245.3125	904815	303475	32014	913.1854	71	2878.030
2859362	2057521	15693	887.7773	1787199	1087980	39675	2666.768	88	2882.358
2452161	1536681	23385	344.8985	1685961	821741	58207	1302.013	81	2882.380
275917	61568	23805	312.4605	126398	19739	35822	624.2142	57	2884.020
1108862	1380560	930602	163226.4	720484	847336	2193147	261434.1	87	2886.713
2475320	1125271	20387	280.3107	1455641	503118	39383	589.7863	74	2886.739
2146001	1086304	46217	1135.374	1253101	451585	82194	2355.283	76	2889.814
2227766	1288182	16354	500.6594	1346294	623680	45782	1168.97	83	2890.973
2355442	1054933	9319	626.9959	1376269	486238	27203	1116.488	84	2893.129
2065238	1350035	10431	189.9791	1484943	750065	39289	376.3129	91	2898.191
2442055	1571041	13548	962.4428	1625739	829824	41917	1322.144	87	2899.936
726967	1180921	994642	79476.02	369545	510407	1831387	124332.4	72	2921.251
1986222	1439553	10311	381.2471	1292609	892006	36412	1575.313	90	2929.280
2155769	1247142	9496	469.5256	1345593	637495	25517	807.1037	86	2945.704
215588	546777	172628	48605.83	109479	230914	433072	94638.94	68	2968.648
144131	59396	38539	975.2379	39504	16219	48601	821.3161	38	2971.669
2198187	1112913	23328	786.1008	1325506	544381	56632	1916.655	82	2974.870
2460525	1592152	27641	1092.46	1728619	822176	73878	1884.956	100	2976.287
3387647	2472170	46015	1069.442	1754648	1001799	84240	2048.864	74	2977.503
2577026	934069	18781	667.4141	1475841	459878	47198	1242.208	77	2977.857
1507533	688576	11405	291.8205	874617	268067	27169	677.3809	75	2979.866
1805990	848078	89764	21262.96	1080364	399752	145313	32863.46	81	2982.616
2162889	984845	14550	664.255	1368900	494973	36875	1153.688	85	2985.478
1780338	923511	7791	91.8751	1035837	426678	28084	-287.2876	78	2985.858
1354816	864942	15834	334.4874	857553	367839	39446	871.7206	81	2987.548
1718695	956020	12929	132.5169	1073331	461464	40255	-110.6945	81	2988.289
2818890	1188406	15135	773.0735	1767821	603238	39053	1243.273	80	2988.651
2127222	1124158	13962	834.8682	1410833	614142	38580	2004.338	80	2988.682
1735392	996842	17942	396.1462	1089122	474519	48343	1546.442	82	2991.097
3280071	1518367	30725	1307.672	2204957	856481	83664	2809.75	93	2992.369
2197183	1013271	16472	591.6792	1431162	498071	47022	820.5342	84	3001.805
2436371	1305252	10930	608.173	1577609	630130	32288	2346.757	84	3006.013
759295	923451	315818	108917.8	429303	363079	537336	177629.3	72	3007.727
2053258	1199233	11036	298.9196	1271038	545066	36981	80.4341	84	3011.740
100068	12972	454	30.6694	24464	2259	404	66.8644	28	3011.958
1963700	1232688	19633	174.8113	1145479	541508	41661	143.9821	77	3015.235
2116898	1063300	13402	587.4522	1387099	546923	41334	968.0374	86	3016.755
2268586	1261048	8046	214.1806	1224993	571814	22623	146.5503	76	3026.364
3022063	1430798	25039	832.8879	1926608	782582	67850	1453.385	89	3059.297
2277739	1277106	61009	1587.805	1539868	760451	140887	3154.361	87	3066.594
455387	1166571	928502	18937.56	232909	455573	1597367	35507.89	58	3066.798
1910757	1103802	9800	420.78	1203833	514277	33533	555.6013	85	3074.635
2182278	1378998	11967	331.9487	1481965	661322	41420	526.662	84	3075.464
2331194	1196648	18760	903.436	1564276	611449	50083	1846.056	86	3078.538
958484	1709088	1309438	150556.9	617497	855410	3106654	266280.5	77	3078.873
2556999	1179453	7221	927.8981	1995246	835508	13762	2746.648	97	3080.995
2206936	1089486	12085	631.9685	1363710	542487	31938	1408.122	82	3083.517
2854892	1874486	16262	1096.898	1751206	876680	44783	2177.726	82	3084.937
1912164	919684	15665	523.8065	1082567	389389	30132	1141.005	75	3085.422
2449569	1184623	23778	836.3458	1447093	622433	67801	2355.436	87	3086.481
2514293	1951853	43769	1456.641	1758098	979249	103873	2956.675	84	3086.860
2492120	1717858	1319584	90217.86	1769809	1246484	2228972	169274.9	97	3086.928
2992868	1971275	49494	1365.813	1725639	923864	94736	2530.49	79	3089.745
2883984	1350675	14733	500.9213	1844330	715586	38631	578.9991	92	3091.374
1738608	799849	6706	591.0066	1068978	346235	18574	1437.201	79	3093.671
2076990	1351854	12225	154.8225	1417107	767704	34596	-20.3644	89	3094.245
2042882	1127838	17763	747.9043	1273812	572787	39909	1234.095	86	3095.347
3228432	2728521	22351	1183.691	2546800	1652604	55160	2748.476	98	3097.715
1994817	849680	4810	202.841	1119199	420228	10267	632.5787	76	3098.113
2196400	1236953	18017	389.3537	1405375	595724	32839	258.4679	81	3098.773
2990338	1826473	26522	1245.484	2095350	941687	67751	3014.631	89	3099.376
3263194	1807748	18020	337.922	2268947	1118324	56523	1003.34	94	3100.825
3625548	2657873	18946	1563.671	3169227	2141957	47111	4788.727	112	3103.383
1640105	855884	17822	407.4142	1105041	399477	51217	-157.1263	83	3106.077
1873446	977771	8688	488.7968	1192122	497844	32088	617.5368	86	3108.146
2020956	920085	12523	413.9403	1217778	421845	36222	504.6542	80	3110.642
3253590	1790136	16050	1231.405	2379967	1010210	53003	3031.868	93	3114.827
2030611	1408795	12443	479.4523	1246084	650010	26453	562.4133	77	3123.995
2154504	1142768	30784	1318.182	1413214	562934	63620	2376.082	85	3129.320
2337889	1286927	28267	834.3787	1554582	702605	58113	1916.539	89	3139.773
1878799	993050	7097	464.7417	1136425	459303	17972	916.8292	80	3157.210
764746	1359683	347972	175472.8	368850	789189	1137032	327067.1	89	3188.796
2867671	2052902	15454	1001.169	1890413	1119621	33506	2388.487	92	3189.710
1526104	814148	11271	333.1031	931826	383025	29566	827.4526	73	3189.721
1893567	888251	25380	524.818	1116103	404552	61689	1420.953	80	3190.854
212291	68731	25552	-120.9328	59426	19203	25275	-514.0725	43	3194.108
2623050	1469102	26530	1108.333	1547455	700094	52757	1255.268	78	3194.185
1894132	1004277	13232	192.9152	1237365	489980	45770	210.697	85	3194.854
2162976	876789	4334	1901.337	1317762	405479	12647	2939.097	78	3195.999
2087043	1109279	6858	534.1338	1294371	563285	20316	1162.528	80	3197.016
2148981	1288250	12353	437.4033	1636051	694362	45177	1054.03	92	3197.665
2548824	1110467	20591	596.9551	1470116	507375	44956	1233.832	77	3198.519
2639335	1757516	41756	1301.312	1524064	990677	105620	2729.282	85	3200.993
2009251	1283988	16155	688.2955	1316218	680153	49751	872.8311	88	3202.608
1500929	1726201	51243	3419.132	1351434	1064171	197634	7103.467	148	3212.803
1600670	1005688	9991	746.2951	925371	447401	23042	963.2562	78	3214.179
390010	454940	128429	2943.067	147334	159845	196225	4465.223	55	3224.441
1980155	838781	18480	564.728	1833129	736046	63625	1567.363	109	3224.607
2987192	1336775	31982	747.7902	1788263	791077	67352	1341.047	86	3230.152
1686401	1054858	12426	578.8986	1212153	532108	35664	2180.95	88	3238.670
983732	1655817	23196	28813.1	491968	827592	46775	52756.08	79	3241.127
1883746	1138486	7565	291.3965	1090426	532262	20192	499.3712	79	3254.241
1757619	890492	15284	631.6324	1089041	426261	39568	1370.165	82	3256.850
2889027	1527203	17533	484.0013	1785998	794172	42267	1027.779	83	3280.180
2155743	973042	36788	694.2068	1425950	547438	99646	1832.941	86	3295.039
1894105	938912	7380	175.018	1173539	440874	21718	81.7798	80	3296.022
2300099	1175775	45669	1002.231	1411826	593266	113359	1923.64	87	3297.801
2567921	1864637	54409	1583.545	1681667	999471	128176	3094.474	84	3299.419
2447245	1438390	19503	909.5183	1512355	697986	48657	2851.258	79	3300.673
1533692	663953	4740	631.914	989850	342915	8777	1262.99	80	3302.493
652847	1178392	72715	90955.31	325598	534088	159978	157052.2	65	3302.667
2771743	1086160	8030	597.483	1716960	599791	20441	807.5401	87	3304.536
2474300	1336584	42278	1041.196	1514385	673165	101265	1977.967	78	3305.016
1765464	706674	16775	724.0775	1015698	300578	25633	1400.411	74	3305.537
1618893	1428891	86327	4602.545	1145086	675317	168187	10408.89	84	3307.143
1980024	937500	19851	693.4411	1170539	484049	64921	1261.868	88	3308.905
1910574	949839	12739	600.8579	1424572	530351	40880	909.368	96	3310.176
2172645	1208766	6222	420.6542	1400016	619963	22454	436.8694	87	3316.887
174888	94190	29884	440.6924	47864	26178	36081	447.9441	40	3321.939
118180	71662	133805	2138.46	32468	19959	164540	2642.694	36	3325.594
1932004	715118	6986	193.7146	1099266	328714	21914	-2.4246	76	3326.332
2239260	1120456	10984	602.4024	1439046	545959	35030	1897.183	86	3327.374
2163575	960299	23947	726.0267	1318081	453212	43211	1374.937	79	3329.317
610459	906934	44886	1178.905	423944	450168	100664	2808.45	82	3339.391
2112523	1632143	14519	583.7159	1652171	997096	52508	1344.099	97	3346.920
1878608	1127552	158088	2276.137	1196030	530109	240241	3880.32	81	3355.828
2409353	1074069	40326	1098.089	1523739	560112	95307	1572.323	83	3376.452
2043491	1335606	8339	307.0179	1311421	641658	21795	422.6995	82	3380.377
1877440	949351	5460	438.306	1110898	413848	14371	909.0131	77	3399.463
2613327	1391978	23227	548.6347	1615752	745269	69724	1152.716	81	3399.720
1934876	882154	8648	425.5528	1072422	366346	20227	862.3347	75	3400.441
2701653	1313957	20503	263.6183	1666872	684428	58421	26.2181	84	3400.989
2085326	1234020	10493	298.0573	1338829	599857	30230	675.903	82	3401.242
2158459	1019181	10290	333.269	1435209	500543	37647	-99.4033	86	3404.323
2117850	1272144	17790	545.019	1452474	657225	53570	1867.277	80	3404.440
2201317	1066221	9383	586.7863	1464223	547844	34535	2098.414	86	3406.774
2342870	1440131	20391	513.7351	1546022	703681	51447	1137.777	85	3407.177
2352761	1042279	9527	163.0647	1544821	498896	29769	438.2409	80	3407.580
1853910	1068988	31130	412.393	1191409	504420	74699	993.8139	82	3408.418
1724291	1008447	9079	481.5319	1094938	484875	16419	1852.306	81	3408.982
2875507	1472975	17406	681.2766	2046255	828595	55142	1569.066	94	3411.058
380080	55525	763	65.2043	180718	21922	1953	-426.0367	59	3411.576
181325	155626	69106	8642.646	58979	48799	104067	12222.76	46	3414.517
2385070	1014234	6480	613.528	1509120	479927	8253	1538.393	82	3417.433
136384	283284	51939	437.9779	52227	93721	75031	453.0391	44	3417.986
2314957	1273448	12894	554.5534	1593680	635978	44528	1108.421	88	3418.253
2951516	1662114	18000	598.8	2054861	1027428	52034	2162.307	97	3419.265
220250	385198	385545	2965.074	77897	118274	536949	5343.039	36	3419.314
2463646	1339026	16448	649.1328	1701253	753583	63300	1256.13	90	3422.194
1921628	1184487	22112	722.0832	1309765	585093	55131	2176.649	86	3424.904
1817092	941246	10892	147.6412	1114304	396962	36427	-70.8453	82	3425.729
2302554	1727457	27746	815.3506	1482532	887975	73239	1653.908	75	3425.752
1446279	713393	9005	461.1805	811759	273253	24147	687.2467	74	3426.726
2501999	1581814	24377	705.1497	1749061	829958	67590	1701.799	96	3428.457
2312876	1393421	20434	790.5474	1536658	833728	47313	1280.659	86	3430.267
1852230	793958	7553	971.1233	1101182	360219	24325	972.6325	81	3435.709
2050053	915689	10871	353.6631	1306979	451768	37742	315.9262	86	3437.739
3189737	1597755	20893	786.4973	1865879	819072	46467	1319.399	86	3446.592
2025713	956907	19579	433.5819	1344561	492680	50587	1461.531	87	3450.614
2552235	1651682	10752	302.7872	1867730	987757	35414	412.9254	94	3453.516
2574754	1064867	8708	282.9188	1552246	492422	17558	314.4038	82	3458.978
2140221	927064	15123	559.8003	1256770	427301	39322	1775.564	82	3477.389
3307780	1677545	32472	902.2792	2092273	870768	98026	1990.059	86	3478.573
2005385	1340500	19445	986.8645	1224152	613709	43696	1658.146	82	3480.326
3165619	1805754	694859	59874.79	3867276	2156038	1747697	143847.4	155	3480.712
2145981	1180509	8100	555.41	1355546	583496	22691	997.7651	83	3482.360
2355199	1071654	32161	982.0321	1346061	460239	60629	1765.487	77	3486.134
100497	64740	95133	5098.361	27641	17868	117110	6165.871	36	3491.561
2920241	1780692	13755	721.6555	1956497	1014722	42466	1389.143	91	3507.181
913744	2407513	48865	36089.33	657753	1438981	140557	78927.85	90	3514.163
2741548	1429621	16036	3725.42	1507139	667032	27705	6735.25	80	3519.308
3259843	1548028	19239	7080.508	2254167	914997	59833	10870.03	91	3520.476
716433	822457	147322	182871.4	309694	359230	274387	293659.7	72	3523.266
2847866	981630	15494	466.4134	1698106	452096	40940	777.734	81	3524.348
2737131	1489987	16848	509.5728	1851893	885744	51871	561.7631	90	3526.591
3297349	1222158	12752	646.9872	2122774	620577	40296	1773.406	83	3526.783
1623547	724763	12305	737.3105	906443	297889	29128	1014.481	79	3528.051
2718990	1309546	19929	620.2169	1717492	737630	52294	1423.893	87	3528.735
1961993	1073867	33920	412.912	1241507	495933	83464	1730.53	81	3529.463
2184604	2241422	1248536	102807.7	1697389	1437665	2546070	244042.5	92	3530.968
2837282	1688078	16195	745.5395	1883140	864543	36882	1566.68	85	3532.535
2945461	2294224	1678138	160972.9	1836317	1304519	3006587	241790.1	86	3532.584
2486193	1414313	3797	625.6117	1465317	675343	10784	1518.182	80	3533.129
2121884	1322020	35043	699.3123	1494126	790227	88663	1634.394	95	3536.324
735788	948510	686113	106448.3	363646	474242	1448343	186340.4	78	3538.583
2306134	1021703	16779	377.5019	2171453	881003	80392	812.5912	110	3538.906
2394204	1290841	19684	650.4724	1605369	690030	58638	937.9918	87	3550.592
2096339	1476705	33597	812.3917	1636900	914360	104854	1917.509	97	3553.930
2237514	1106761	15759	388.2799	1332795	521122	47506	1035.887	84	3558.634
1784645	1049966	7127	317.4247	1210416	481939	15543	263.3623	84	3570.799
1802020	753274	12156	798.7516	961534	315172	27198	1476.208	77	3571.453
2177303	1231515	9793	16.7873	1570795	727909	32630	499.543	99	3580.884
1434773	607561	22043	758.0123	812232	274675	46650	1569.065	75	3588.044
3074790	1692469	8264	495.8104	1870647	915721	24287	1016.101	87	3589.387
2395853	1114499	18825	897.0825	1404718	494937	42684	1470.772	78	3618.643
913534	1159492	660647	17987.9	413243	429645	1023057	27698.1	64	3622.230
2642538	1531918	8275	849.2275	1595736	721924	15514	1581.535	83	3628.841
115103	129234	38059	2364.31	31647	37014	48481	2961.584	36	3629.742
2018031	1040458	14047	616.6367	1264042	487000	28001	1516.656	80	3631.356
106918	113550	4589	435.6429	43051	52458	9145	666.0345	59	3633.237
1501492	2653680	445845	92737.91	837541	1239704	1115644	197784.8	98	3634.189
1664760	516212	10336	373.6496	854780	215783	16727	966.9847	87	3636.614
2177530	1068790	27451	737.8011	1290844	498622	56215	1976.661	76	3638.569
1458248	752509	7863	210.5143	885790	329288	25586	139.1746	79	3639.210
2857588	1254910	69681	1988.904	1895593	667011	132744	3375.138	82	3639.361
2368724	1112170	11355	727.0155	1543696	581270	40606	1794.797	89	3649.944
1448755	804351	10415	302.2815	1254688	501862	40018	1216.41	98	3659.624
2374693	1185928	15199	895.8639	1420597	512059	41821	1718.958	79	3661.313
1778797	781688	2358	315.6838	904342	304050	3437	294.4157	71	3664.594
3020977	1659556	29611	883.9771	1974436	845453	75146	1269.491	85	3666.334
1401084	1077133	11683	334.8163	847378	440432	29849	937.7289	79	3676.210
2493678	1392450	15880	486.868	1643453	697202	38767	1439.429	86	3681.022
2183515	1088328	26309	563.1349	1343845	495000	55566	1072.053	82	3702.443
2242063	900565	8514	524.8354	1416654	418469	20620	1144.782	81	3720.512
2011203	1041326	17953	162.5633	1254728	470093	39015	534.7415	80	3728.755
2295768	1337566	12689	312.0529	1529792	679228	40978	828.2658	80	3729.015
2545491	1377783	37124	1172.856	1895357	834314	111664	3420.55	95	3729.776
153389	56629	3429	381.5669	42711	15824	3842	604.1362	39	3734.555
3067986	1943712	18942	581.2462	2196287	1185327	73280	1318.008	98	3737.205
1143570	1339281	706074	117571	601020	860906	1660108	220529.5	84	3737.941
144515	90539	32375	11681.24	36227	20695	39640	14724.8	29	3737.974
2325741	1348700	76377	2356.35	1663452	681003	146009	3575.305	86	3738.035
246522	245747	352604	5410.284	66994	66875	457980	7164.678	33	3738.174
1849551	1266624	22830	697.763	2148595	993973	107479	2228.772	119	3738.221
2215199	1409709	15779	591.4019	1501566	826446	55505	1341.83	94	3740.034
1704219	772690	17066	346.2026	1418301	664672	76907	1511.083	123	3740.664
1842617	1048085	13663	415.8943	1082915	476219	23878	824.9558	77	3741.077
4061960	2158338	15011	990.9171	2750679	1289665	60201	2397.076	92	3741.217
1997987	973224	12831	462.6191	1169895	427333	21831	774.5191	68	3741.389
1891951	1528603	917460	86100.51	1250108	843644	1992459	158901.2	78	3741.593
3328388	2458826	1198679	70988.09	2944978	1629467	2467419	126058.4	109	3742.838
2016726	1092170	17656	654.3016	1284988	484741	43405	1200.021	80	3743.545
2330857	1276061	32886	1859.705	1530753	743224	75907	6143.983	93	3744.571
955040	1294723	1222097	83573.24	433244	599638	2307671	134351.1	72	3746.053
511433	1113132	241928	67185.56	268968	494964	485572	110812.2	74	3752.574
2409305	1178391	9377	493.6497	1507349	568013	21867	908.3387	84	3754.461
1667188	1180768	47341	1110.63	1135460	570240	91476	2158.604	82	3756.701
3203161	1475357	5878	484.1558	2012339	764695	19652	766.0772	87	3757.563
1708621	833244	17363	673.4643	1127267	408300	52692	1440.621	79	3757.988
220929	100837	42447	25826.88	67055	30394	55586	33551.18	46	3760.285
3011690	1589603	20090	691.049	2130860	874601	45496	2149.125	94	3766.035
375952	287058	353131	4872.449	136754	92703	498986	7369.915	54	3769.869
1968824	1072051	15262	622.7982	1265544	562721	37294	1516.393	83	3772.534
2244905	1017328	11476	590.6036	1448889	470191	28717	1057.624	79	3772.734
2289004	1130966	15503	280.1183	1508553	620608	44752	868.1872	88	3776.813
212901	27680	271	29.0031	60009	7330	-142	181.4338	42	3779.520
2045801	1022531	9159	583.0199	1383697	491152	26193	1115.827	87	3782.644
2465717	1500670	289759	65896.68	1539530	901159	560356	100232.8	95	3785.641
2568344	1203579	16950	133.895	1682416	637586	46744	706.5384	87	3787.597
1808040	1018146	12629	312.6869	1009317	444073	32655	729.9455	78	3794.488
1680627	832999	9994	571.8634	1037486	414407	20600	1346.66	81	3797.535
2664738	2078103	40589	997.2429	2045859	1310067	117748	2736.063	105	3802.585
2165090	1079411	8765	316.7165	1305321	471590	14394	622.7034	78	3835.405
3232891	1743758	39930	967.073	1996906	999756	99380	2251.218	83	3836.626
2631978	1483660	18314	880.6154	1573068	730896	44777	2126.59	81	3837.936
2769947	1052383	15747	968.0067	1734557	501624	40578	1818.826	83	3838.342
125801	151419	101728	4288.341	38969	43749	131145	5070.234	39	3839.184
3034951	1618463	23385	445.8985	2073048	915023	66686	505.8846	90	3839.389
2672219	1496609	13603	459.5283	1759763	859318	51430	255.223	86	3840.276
2278398	1019763	33196	963.0956	1691230	731280	113045	3129.824	98	3840.724
2481116	1603440	10738	94.8018	1580792	693692	25384	-194.7576	81	3844.292
2713584	2064409	24425	1179.243	1972086	1079288	59033	2550.151	89	3844.983
2212233	1574459	21466	295.0426	1600630	843997	63330	614.813	87	3845.444
2848544	1382594	55242	1034.676	1781901	689193	122190	2123.859	85	3846.290
1375449	1625435	33658	1103.614	860095	748308	92126	2154.069	81	3847.049
1715581	951020	13304	361.5544	1127806	492453	39931	470.9291	82	3847.285
2376255	1986322	10760	1030.636	1539429	1069505	29562	2046.028	89	3849.838
492671	105597	2537	552.9257	197523	34320	4203	1196.188	58	3852.277
1806620	827762	4361	523.4521	910190	344809	7463	892.0743	76	3853.397
1913800	847556	14764	259.4604	1220072	428513	46251	103.4811	81	3854.093
1153383	1091310	1115	218.5515	794869	516676	-1123	175.5997	84	3858.398
2502739	1148017	27004	27507.13	1493167	561940	61181	46361.05	82	3859.224
1804579	920944	32977	300.6097	1151404	483175	57035	4053.664	72	3859.236
2277151	1417667	27233	-273.8287	1354787	706511	69536	-2896.23	74	3859.251
2918259	2221138	36152	1066.727	1909693	1200049	100502	2653.762	80	3859.500
2059438	674395	95368	2316.545	972430	219780	176239	4009.208	60	3859.583
2314921	1433993	12605	482.1405	1644859	779510	47143	957.1223	85	3860.045
2439295	1668223	16504	529.0744	1761774	894319	59680	444.048	86	3860.856
2869297	1557989	27786	208.5946	2014632	933224	91895	1741.309	97	3867.470
2907688	2303995	474217	164055.2	3459835	2142801	925345	231300.9	134	3868.083
1730321	1155683	47537	1566.426	1049785	518579	82840	2241.324	82	3870.585
1970872	884789	8911	66.7071	1202922	403432	28730	-150.247	83	3876.146
2629662	1447747	15528	738.5208	1830284	755222	46665	1042.906	88	3878.266
2908187	1742802	17061	644.9221	1979891	1015703	35574	1561.901	88	3878.835
2374525	1265404	15938	446.5218	1676633	671506	45893	654.9973	92	3888.925
1913753	906537	8078	447.5758	1141931	414154	15680	1016.648	80	3901.049
2073920	898093	4141	309.1101	965756	337967	7500	630.75	73	3903.020
327877	34309	52	179.5172	124741	12999	-132	123.9948	56	3906.437
2141772	980229	9590	559.999	1323272	427029	22740	913.714	81	3909.089
1163976	145794	23491	650.6451	424178	45751	35596	1090.736	62	3911.094
1957118	980329	28668	332.6748	1121198	435819	61240	90.564	77	3945.099
2035229	1526466	15551	769.2111	1274954	722925	36922	1006.924	81	3946.034
2064339	1205442	13357	266.9277	1393659	605281	35506	-274.3134	85	3946.473
2373423	1308333	22663	648.7943	1522623	637495	59588	982.2868	85	3949.425
392114	599166	72680	35024.35	156339	243025	116314	62371.41	63	3950.147
1728604	988819	19439	644.7279	1113612	494853	47526	584.0086	82	3952.627
1629163	631705	3742	148.5262	956127	258537	4756	137.6116	77	3957.670
2093748	1121077	18191	508.3151	1225884	523247	37581	771.0941	78	3960.589
2417057	1284219	122002	2321.912	1435520	609794	184351	3815.891	83	3961.200
396097	640389	71436	22631.36	176660	234821	122941	40332.79	66	3963.592
2006822	792622	8013	255.9293	1241306	346780	24253	526.9933	79	3965.035
1833285	800321	12020	658.322	1075392	317508	20501	1167.906	74	3965.875
2610537	1383853	10290	466.269	1711787	667423	39901	1276.246	89	3969.381
2102045	1298528	66251	1142.481	1477125	768971	123345	2234.655	91	3971.210
2578251	1402584	31308	705.7788	1686547	788759	76458	1114.694	93	3975.857
2258253	1167187	18221	554.9981	1432312	587146	52867	1791.439	86	3984.048
1637780	853838	16915	123.9315	1018500	404910	43968	383.0048	76	3984.156
2201461	1113860	10850	1012.685	1443027	568523	32509	2091.955	83	3984.777
2574390	1379679	10673	349.1553	1595854	640180	26003	772.1683	82	3985.344
2949647	2708609	20044	1457.668	2371566	1795172	72204	3228.844	107	3986.350
2697591	1574691	27676	728.4236	1820450	775368	46364	1474.22	90	3988.469
2052763	1044015	7189	569.5029	1323097	466750	23269	1405.591	82	3992.784
164496	108823	19452	641.8572	56220	44424	30318	788.2398	48	3998.170
105860	33751	341	161.9301	28711	9324	101	267.4661	35	4005.305
2445200	1330203	19274	895.4714	2112300	971348	67426	2518.399	107	4005.775
2615619	1281784	28756	822.0116	1665930	612995	58660	1555.826	83	4031.452
2090568	1180379	9223	523.8103	1321569	589450	26434	1688.147	85	4050.090
1850757	1086745	8720	320.192	1198382	529789	29668	836.7748	83	4052.278
2576882	1211849	15973	770.4853	1626206	660130	51090	2406.149	90	4056.962
1767182	1127470	7668	533.5748	1096540	506514	26039	860.9879	78	4057.504
2438337	1385283	54075	1180.608	1679407	744849	105718	1969.18	105	4057.710
2764263	1359375	20900	787.49	1644020	665425	53956	1807.732	80	4064.291
1831739	1181126	21926	1136.849	1111538	600741	61525	2638.552	81	4066.358
2502182	1318089	5276	756.7836	1598635	666199	12030	1734.883	85	4069.543
1821102	1012567	6043	221.4123	1058182	453891	17164	487.1004	79	4071.480
1054878	768559	981835	47508.95	730448	531164	2848070	142853.7	89	4073.368
2311863	1648093	11561	1004.372	1581051	839234	43300	2194.13	90	4079.345
1622387	870683	10910	527.051	1036556	424382	31905	1220.87	82	4082.413
2148770	1086909	14357	607.0277	1306321	488772	26792	816.6312	77	4082.658
2541655	1626706	15655	5296.246	1421439	624814	26979	8082.722	80	4103.628
1873370	914877	10352	426.3472	1100706	387861	23216	834.2176	76	4126.127
2423539	1162481	12897	1511.122	1473357	566793	29149	2630.459	82	4131.265
2121501	1357901	14221	361.5981	1418301	665557	34517	944.0037	85	4151.891
2857711	1824968	47692	1253.121	1854552	1005941	108664	3277.25	85	4165.002
2387429	2033973	10369	874.9009	1695795	1259353	28950	1304.095	88	4166.337
1265523	802523	7656	342.3016	795798	355371	25330	818.013	81	4167.417
1748552	808875	21730	488.053	1075455	348250	47988	885.5268	77	4167.784
155915	72852	45364	1097.12	44557	21175	53278	1822.296	41	4168.807
3187015	1546180	25270	2427.647	2207637	912876	72892	6012.841	89	4168.821
2026019	1002194	17806	830.7166	1220590	483107	41379	755.5619	82	4170.979
1889308	790505	21349	337.8789	1112551	359648	40537	1058.726	77	4171.755
232647	102075	175332	2472.725	60662	26758	215456	3001.882	34	4171.988
2409767	1358548	70337	2393.506	1499880	548350	100648	3426.753	78	4172.351
1663934	978170	24685	516.8285	1063970	485729	72037	975.8757	81	4172.697
465991	271825	7632	628.7552	135769	77087	9113	1277.639	49	4174.423
1842304	918892	10062	462.0782	1453699	672345	40124	1739.156	106	4176.869
3059013	1532687	10121	446.5881	1983329	818316	28194	971.8834	89	4177.494
1827637	958291	9502	566.6622	1161786	569074	18831	1200.219	88	4179.144
1867975	1235607	8953	694.6633	1184417	584256	27783	1499.026	85	4180.442
1743696	952981	8537	475.5257	1060471	415652	33305	1047.411	76	4180.568
1152366	2154959	1002916	159691.4	776535	1054468	1930647	336700.9	81	4182.379
755505	649498	554117	64988.56	354251	265871	1052553	106620.6	69	4183.200
2744923	1347061	16148	611.3028	1931889	727469	58301	926.4861	91	4185.907
2351226	1356411	12615	447.7015	1536426	666079	32317	1123.584	79	4186.125
105809	151336	435039	5416.888	29218	54131	655727	7940.885	33	4186.429
2598436	1232323	21262	371.3982	1686728	559251	41155	735.7955	82	4194.321
1870331	762498	3949	185.7389	1075488	324494	6254	431.0494	76	4196.266
1974260	1176163	814336	19464.05	1393480	708764	1447629	36128.19	89	4197.030
584073	327115	77108	21254.16	246773	107845	113205	29349.8	61	4205.641
2493792	1455980	14874	1075.631	1842151	747494	42136	1996.63	93	4206.696
605659	1251769	1958960	105824.7	319057	496067	3404999	161962.6	70	4209.626
1848027	1081339	6225	506.2225	1207161	534022	16643	908.0723	85	4214.977
684581	378228	9533	197.2013	336524	135183	15402	602.6522	66	4219.628
1913655	1626948	1013835	78057.14	1696418	1360084	1678563	121494.8	110	4222.688
1899139	943569	12412	126.9132	1097708	395518	27280	624.408	77	4233.380
2574010	1184205	6833	556.7313	1725913	646628	17754	1362.199	87	4239.183
1982869	2503192	1160579	66003.68	1274350	1231198	2099221	138104.1	84	4269.190
2231048	1046878	8395	362.9595	1223875	441349	25614	833.1454	78	4277.811
102173	53477	743	-93.9177	30247	17249	548	3.1428	38	4280.219
2456763	993774	4703	816.2383	1586666	514401	4213	1463.749	84	4280.942
247975	223689	6997	127.1317	76588	69202	9991	-55.7049	42	4281.338
199472	728336	19090	1170.949	62109	219671	25215	1127.562	45	4283.018
2015083	978389	4854	1104.509	1141149	462512	8201	2335.876	77	4283.398
2924000	1338316	7797	682.0117	1844051	702365	17130	561.993	82	4283.776
2705843	1192915	10519	628.3159	2547318	889110	36395	2819.76	130	4285.154
3200744	1676370	59138	316.0418	4093113	2006661	216079	2654.232	171	4285.794
1999340	1002723	12739	460.8579	1294047	458230	30739	829.6579	83	4288.297
1545215	851073	16699	544.0139	970063	404136	49962	1759.468	83	4288.982
1760812	861410	11054	483.3294	1110977	436191	36436	629.8596	83	4290.167
2117975	1275656	11168	433.9248	1328497	596361	30739	412.6579	83	4291.144
2335878	1138080	9951	312.0511	1459353	528092	19470	860.267	82	4292.926
2310673	1202061	11609	523.4649	1447179	578451	24238	891.1518	82	4299.024
2018798	885179	2853	286.4533	1064196	368721	2474	576.9914	67	4299.151
2099079	1233381	16163	612.1443	1458618	663948	50469	1400.511	90	4306.159
2770138	1434117	40949	1455.439	1854532	811659	68928	2475.261	88	4307.388
2976120	1526700	14517	589.0037	1881867	823658	31289	1619.513	89	4308.659
2036477	814475	12651	331.5211	1176395	352800	32254	136.6494	78	4309.410
2712108	1484578	10584	449.9624	1705676	701212	32924	724.2364	87	4317.889
1718253	897891	8401	839.0961	1093931	436837	27789	2116.163	83	4320.727
2556636	1273510	19319	555.9959	1546657	705536	54400	1169.84	91	4326.491
2124048	1655410	38579	1759.482	1320373	748753	85722	3316.604	81	4332.222
2210913	2725578	1984569	121912.5	2255120	2467603	4936066	383850.1	123	4334.240
2334538	1230633	9971	481.1731	1569005	666980	28683	1259.516	88	4355.725
2377800	1010956	9928	463.3608	1459049	495529	22022	1293.034	81	4356.179
1971837	1034311	8386	302.2546	1182180	448309	18904	206.7144	79	4368.633
2960362	1932675	17889	446.7729	1772268	935540	49104	204.9344	88	4382.815
958397	1319743	1006319	89493.7	460886	518239	1699866	149963.3	69	4383.665
2095697	773383	7526	441.0086	1401957	371513	14777	969.5897	84	4386.521
1803759	894782	15543	252.3623	1144025	412435	41088	159.4368	83	4391.037
1680494	767643	4527	183.5647	962255	317981	8698	54.3578	76	4392.325
1899520	1027880	9763	228.1043	1197780	501318	33544	624.0184	78	4392.380
886273	984604	36814	1559.465	538187	615920	102936	3058.51	93	4393.555
1922322	1043505	5720	429.892	1157034	493121	12898	923.9778	80	4394.546
2710171	1645354	25821	471.3581	1769651	873893	63526	1781.609	85	4394.901
2512528	1156833	15039	469.8879	1552183	588026	45703	818.3383	81	4395.221
2047856	959358	9249	306.0689	1319302	461243	26288	486.1568	83	4396.517
148399	132581	93629	4029.787	40304	36538	117822	5143.414	33	4396.788
1913842	1026170	11485	256.3085	1280240	562462	20948	1158.583	85	4398.500
189012	155815	4132	11.4052	57866	52292	6295	-67.8505	46	4400.124
2713634	1912448	61853	1882.353	2045495	1099511	132537	3936.926	94	4401.684
3798870	1950355	48626	1078.719	4612481	2392373	290909	7401.195	158	4402.533
146635	31305	4547	-41.3133	40999	8889	6623	-285.0497	39	4418.374
2774154	1329022	12312	760.3032	2527442	971201	41930	1775.273	116	4424.085
2034763	1056093	11848	450.0728	1208627	459141	27476	901.2036	79	4425.337
2457050	2088717	5088	538.8368	1392266	922362	8595	875.1795	77	4439.649
2012421	1072511	11638	407.2918	1130659	507866	22184	668.7224	81	4443.197
2389591	1381104	72066	2155.703	1545521	701898	126217	3573.374	86	4444.744
2406945	1817666	19455	1232.426	1632793	908338	56458	2466.694	87	4458.957
1790079	1221869	15046	345.8806	1227837	628251	47394	492.0034	90	4489.765
1872040	963401	13462	761.8182	1134082	460813	42439	1685.028	81	4491.268
2948783	1440327	37721	502.9481	2754588	1173435	109291	2675.025	113	4491.659
2161906	1318245	14761	443.8921	1298290	585217	39386	378.3546	83	4493.670
2087311	1112310	7926	516.4486	1251228	524540	18238	396.5518	81	4494.138
1721050	733935	10830	350.563	996045	357013	23575	644.5575	80	4494.802
2182313	724070	19294	353.5934	1238336	329071	49963	1006.324	71	4494.820
3282864	1609440	37430	543.823	1808446	819848	94112	1764.283	84	4496.640
1864828	1231928	30506	629.1866	1132180	607724	70502	1487.762	83	4497.941
2077506	1242703	33949	998.7389	1372564	601066	59942	1950.346	86	4499.066
1751501	680825	11742	307.3262	1203214	453117	40384	890.7424	95	4500.457
1820030	970043	36883	1727.536	1085628	413497	78817	2534.234	77	4501.654
2613727	1195152	10813	655.0093	1732136	729743	20490	959.489	88	4502.593
1743099	746116	6159	566.7199	1028638	357061	19289	1575.313	82	4504.895
2098851	981971	33697	1013.002	1265088	452930	85868	1904.595	82	4509.466
1783534	1012864	7578	334.5258	1182626	476804	27423	214.8303	87	4510.659
2530197	1343116	80852	2586.397	1758620	761592	215875	4863.587	91	4517.906
2438388	1283927	32663	1376.794	1541539	634153	82633	1746.111	84	4522.923
1728171	1139423	6176	254.2736	928654	474622	15520	390.672	72	4523.595
2346549	1138750	14983	657.9463	1508314	620546	46656	1552.202	89	4525.447
2271719	1415094	12902	571.4022	1529306	767558	29758	1889.824	87	4544.372
1957474	1082740	8033	429.0513	1251538	543417	25512	1197.823	84	4549.435
1569914	807848	38019	1026.066	964885	331902	63642	1913.916	77	4556.739
2760035	1289167	13129	814.7369	1869208	674508	38211	854.4371	89	4590.715
1920962	1103117	6601	512.1161	1142674	455579	10704	368.6944	77	4597.659
2757343	1260010	28230	729.703	1765593	650499	62201	1095.276	87	4598.213
2143774	1460506	13297	603.5617	2240386	1248022	67144	3117.979	119	4599.390
2445231	839156	69323	2210.42	1505001	390710	149770	3371.097	81	4603.688
303158	168303	20209	1061.925	99695	50748	27275	1301.127	50	4605.200
3142069	1089861	11275	662.5275	2015779	596778	29155	1161.595	85	4605.979
106096	59962	237	-40.1043	31249	17208	21	-127.0219	38	4608.063
1375628	570442	4679	360.6919	748520	226560	8031	740.3391	73	4609.031
2244924	1251173	20454	289.6694	1379152	566675	48859	463.1899	84	4612.271
2648712	1361603	10742	1378.226	1639026	573050	30658	2272.314	80	4614.165
2657647	1381666	52775	945.6775	1775980	851993	111976	2815.654	89	4615.818
2040083	1374589	17590	516.799	1413700	671616	60021	340.9781	83	4615.879
2134183	911487	21569	219.2209	1348873	453146	61307	1057.923	85	4623.728
1891546	1008933	218409	5860.945	1208148	473301	311105	8639.99	82	4627.851
2824117	1702285	33898	894.0778	1666387	759880	79490	1559.389	82	4630.263
2195710	1225343	6178	447.9858	1648422	764935	17659	770.8699	92	4631.456
2629273	1156490	10661	495.8821	1921078	731086	39824	1109.326	99	4636.121
2538909	1353251	17659	9876.87	1734162	694660	52878	14573.86	91	4645.330
2087080	1255256	73894	1721.653	1407808	666247	128341	2762.73	87	4647.030
771910	971835	8894	241.1534	422344	365925	23931	527.3291	75	4654.561
2139195	916577	11960	105.956	1282240	427800	28647	565.6967	81	4655.162
2157991	850542	16608	460.1088	1155276	419246	35362	672.4082	78	4664.237
2195099	1208110	20795	848.5995	1316034	548285	49230	1201.803	78	4699.505
1910107	820014	12535	245.2135	1170137	376141	39957	427.1877	79	4701.702
2392154	1227819	14503	781.0183	1519461	596165	38959	1671.8	83	4702.639
2166695	1300313	11853	765.3533	1461613	740622	36603	1560.828	86	4705.872
2001594	1111942	19502	635.6622	1337310	596315	43568	1879.565	89	4707.876
2550320	1476043	8072	872.4392	1865414	818592	20150	2124.415	90	4708.140
2549054	1317368	1485851	127926	2013766	1268379	3380719	220457.5	120	4708.651
2074562	1052986	4767	362.0287	1251360	467463	7256	787.8616	81	4709.989
2271145	1227994	13689	725.1529	1586836	588939	27570	1020.677	87	4710.860
2700418	1388772	55913	1013.119	1735767	687832	93988	1755.127	78	4710.959
2672691	1818216	28134	1104.517	1801192	945647	59698	2761.458	90	4712.385
2371653	1332484	13098	829.1978	1702463	714213	35532	1596.945	92	4713.196
162949	70415	134432	2669.235	46597	20242	170855	3540.966	37	4713.752
2159403	1246561	19143	458.3223	1485072	669982	62257	1285.218	88	4715.229
2181154	994032	16717	497.4237	1237485	438050	36532	1736.045	77	4715.584
2893451	1260124	5741	681.8701	1730073	596461	12938	959.2218	84	4719.213
2606404	1115280	40303	1215.398	1505810	528823	82331	2563.569	77	4720.481
3033916	2031207	19540	650.194	2326661	1025852	55882	1948.58	87	4720.661
830757	1583790	1371664	95368.55	466261	653170	2522676	156609.9	74	4722.051
2172812	1225805	8631	232.9991	1438551	628029	30504	305.4744	81	4722.349
1845811	861702	5386	291.9546	1123934	389320	14085	694.1685	77	4722.808
2560696	1160615	15683	758.2163	1658021	554133	45082	959.7002	82	4723.868
2542677	1171083	16851	465.1411	1536179	565220	52880	1478.568	77	4723.977
2176080	901338	13319	403.3959	1258357	437723	37958	1220.844	83	4725.052
2337728	935702	7654	381.5894	1387913	457096	14126	11.2686	80	4725.603
113989	141940	65416	2509.638	36110	43959	89556	3160.892	39	4726.408
1885648	847681	17155	366.3955	1077969	366241	39332	657.1252	77	4728.710
1124292	600837	47100	32843.31	615196	268669	98614	43474.45	76	4729.659
1353388	436044	22036	405.0196	680243	166789	38087	703.2807	68	4730.322
1941195	953271	10385	372.5985	1179345	394901	28861	178.9021	79	4731.807
1720305	1026939	13102	610.6222	1178368	489738	39709	1140.875	86	4734.731
2462024	1281881	25223	142.4103	1596300	663325	36907	1385.083	89	4737.555
2012844	1029780	13922	565.6242	1335774	512927	40574	1759.401	88	4740.985
159302	154853	12933	435.9413	55903	58423	20006	636.1366	48	4746.535
2905527	1473701	17550	552.555	1905282	835303	56368	1339.645	92	4750.319
116749	23271	493	-31.9427	32097	6622	259	-132.2701	37	4753.733
2638159	1634217	16445	2226.564	1735286	899550	46704	4702.294	87	4770.201
2363826	1486580	1532046	129159.6	1844943	1238897	2943787	224872	112	4774.690
286615	105967	128218	2259.43	87246	30762	163577	2778.27	47	4794.197
2488181	1974816	46002	1281.312	1738923	1142712	96293	2603.437	93	4796.103
2186007	1141718	13692	666.7212	1364294	518492	32009	1736.905	83	4809.351
3054874	1241293	15299	514.4739	1904868	675942	43362	787.2082	86	4811.578
709941	1053929	202260	16601.79	373634	494150	420969	42841.56	82	4811.961
1676736	717302	6371	270.2131	931976	286951	11628	548.7308	67	4811.990
2934924	1233571	16755	804.9555	1967112	696989	53116	2033.608	88	4812.498
2570363	979247	10570	501.977	1442801	404926	24329	654.0569	76	4818.984
855774	1347576	162872	298243.7	497294	601018	392046	466130.6	76	4823.395
332467	418629	5589	1063.743	139913	167224	9287	2125.601	61	4824.408
144245	79318	788	239.6068	38179	20701	1636	112.5796	36	4824.586
1628687	1045991	12894	410.5534	1551904	880524	35405	-9.7795	115	4825.459
2805639	1304696	20290	559.269	1968313	716403	61990	858.639	95	4827.903
1402616	615282	2239	297.8079	911609	314142	2385	430.7985	81	4829.168
1666253	974338	10162	468.6882	1046390	427478	17200	990.92	78	4830.029
597911	983957	114734	14641.78	248918	341914	180482	23466.64	62	4833.573
2257033	1102259	27863	637.5143	1534857	718538	97776	3188.034	90	4833.628
170540	5782	305	204.1105	42630	-1001	152	173.1272	30	4833.859
2327708	1240789	134084	3854.313	1612721	660446	238170	7328.337	91	4836.861
1938470	1019711	18599	909.6039	1264726	485824	53429	1488.567	84	4840.883
347782	479329	172823	187738.8	130885	215122	428524	337842.4	70	4842.218
2583592	1603419	17577	893.6697	1827158	951831	47886	2380.205	94	4853.226
2014134	1019384	7018	370.1098	1241513	479410	15052	292.0172	80	4876.700
2326953	1072077	30163	958.5443	1288518	516600	64636	1855.88	78	4879.596
233022	164232	92554	2818.479	67511	48195	120728	3023.241	44	4896.714
2600579	1681328	18746	811.4506	1836576	912737	45706	1714.907	91	4910.918
2386175	1723457	28991	961.1951	1690401	839037	73813	2750.309	87	4921.163
2350270	999277	33859	994.6899	1418156	508999	72643	2248.672	83	4926.262
2699094	1450769	16360	357.796	1827867	799455	55138	1992.642	90	4927.469
2324533	1077497	12828	475.0508	1591413	620902	45821	1510.358	86	4927.798
1942174	964550	16840	3483.724	1265710	499836	49860	6500.146	84	4929.964
146393	50958	1457	184.3377	43761	15046	3312	248.4032	41	4932.176
2154971	1120731	8635	432.4235	1375382	563528	21115	935.5515	84	4932.202
2509972	1190216	11343	264.7423	1461583	550891	38813	452.8093	79	4932.650
1694168	1231835	12104	1124.234	1242852	707183	48296	3347.206	86	4932.871
3217402	1531864	35739	943.1579	2194685	914792	99468	1601.555	93	4942.605
115379	48341	188	-126.0532	32369	14023	255	-320.6945	36	4949.543
2549474	1598592	22514	695.2354	3004230	1385069	85748	1382.863	125	4953.337
1783558	826121	13265	396.1665	1034341	384535	43127	337.0247	78	4953.912
150736	58871	63307	2208.123	42824	17739	79869	2863.851	40	4956.956
2758886	2390065	47090	915.749	1906584	1246456	103711	2040.987	91	4957.198
1863559	946228	8859	256.1899	1171770	466057	10931	543.0291	74	4957.257
2600858	1488006	10119	421.8759	1672992	708539	22589	1198.443	78	4957.481
2150707	888033	13068	483.5148	1212339	379595	22305	875.3105	79	4961.884
1961003	1332072	18367	577.9887	1265285	589403	36115	1271.052	81	4965.901
2369404	1713073	521110	5175.271	2361783	1287972	1590239	22054.61	111	4973.322
2693158	1689005	12850	922.885	1548750	811801	30317	1740.384	80	4976.513
2538901	1268074	12930	579.373	1666652	721129	41040	2127.344	93	4982.126
740081	1418947	1648946	100762.7	376641	598745	2947022	161418.5	71	5016.119
1394958	1025620	27930	804.873	1033810	589749	96133	2125.461	90	5035.605
2206328	1530011	6147	666.4467	1339830	703514	15438	852.4718	80	5036.443
1696781	1124784	26179	510.8419	1119453	631917	53930	1235.473	84	5038.474
2300337	947544	15993	492.6073	1476923	505566	51707	681.3627	87	5039.410
2148418	1166036	13486	607.3646	1302095	521463	37646	1117.741	80	5040.195
2261433	1170638	9481	406.6841	1641002	621846	36204	1254.244	90	5044.364
2846752	1886655	14894	613.7534	2319479	1369913	60703	1562.838	109	5045.611
2519476	1333464	19725	516.5725	1655994	681487	67034	734.8074	86	5045.972
2157584	785958	225203	4907.288	1288024	366728	340997	7560.532	83	5048.373
2216065	1003350	15057	846.2977	1342715	478285	31414	1045.525	81	5051.967
2347007	1139436	9098	223.7978	1471827	547724	22711	146.8871	80	5058.139
2229211	1408707	26660	640.626	1586778	811339	66827	1327.595	91	5060.194
2348837	1378420	38763	539.0043	1595841	685532	102401	792.4961	84	5060.731
2064229	1115638	10171	550.3931	1242429	528672	29497	1090.382	81	5062.566
217231	166355	13064	630.0904	92198	82345	23384	1672.042	69	5065.741
1974621	993162	8990	444.339	1180691	448039	23785	802.3385	79	5074.287
2348834	1095074	23670	509.887	1378306	494429	45912	1396.263	81	5075.435
2172937	1078782	10634	214.7674	1384356	539860	25706	263.9066	83	5088.684
2830556	1827612	18985	413.0585	2843816	1835539	95856	3596.322	134	5091.231
1925944	1176785	7965	273.8365	1327910	645915	28897	267.7217	87	5104.095
2522131	1471890	36123	1886.9	1683589	806614	80569	2753.121	87	5127.219
3242922	1440894	9872	633.4192	1892187	700615	20954	1367.719	81	5130.507
1852662	884518	15859	498.8899	1110695	391174	32320	1255.152	73	5130.748
3061346	1948263	8701	832.9261	2009540	1082435	23130	949.593	89	5131.365
2345028	1058512	24605	933.3405	1358182	464513	46789	2043.063	76	5133.885
2372385	1121141	15805	208.6605	1530380	574329	36873	850.9753	83	5140.926
2114935	1004512	12302	623.7422	1337611	479172	36419	610.3059	80	5141.484
109089	81353	82378	1695.806	31591	23163	104789	1944.863	37	5142.154
2785528	1423765	18219	696.2859	1754384	772908	54621	1189.038	91	5145.749
896316	313248	4196	254.1956	345364	99881	5477	-157.1403	61	5147.042
1731185	764828	12566	831.7526	1028215	329456	22904	2104.115	76	5147.080
1846433	772170	12894	516.5534	1074746	342305	21406	1194.677	78	5147.764
1843932	992991	9479	396.9719	1079540	410881	18798	821.9678	76	5149.149
3318603	1750484	24660	764.426	2199154	971637	75654	1170.389	90	5150.025
2361714	1342436	11614	440.7454	1553236	732005	41225	956.7225	86	5150.626
1778833	946279	8362	440.7082	1282688	522822	20626	529.9186	92	5153.179
3023103	1774934	17320	368.652	2265093	1196535	58663	1655.394	104	5153.725
103767	62084	94710	980.231	30518	18626	121826	1345.239	38	5158.150
2909896	1561286	52281	1659.764	1971551	913888	118984	4193.203	91	5160.152
154839	193005	6275	774.0275	84901	98971	18695	1961.79	57	5160.162
2833917	1223816	15479	395.5719	1795477	744198	48127	1222.525	87	5160.771
2017986	919083	9430	226.023	1358807	473798	32424	177.1864	85	5162.447
2255589	1244792	6002	190.3122	1442945	602585	10903	350.0583	87	5165.828
1836499	842978	8428	341.2108	1129790	373143	23640	324.204	79	5178.217
2357648	845877	36807	785.4727	1511973	426683	72882	1303.28	83	5186.178
2179380	1058771	13564	557.1404	1419176	554168	42200	1444.42	87	5196.266
1826634	850157	11327	346.0447	1080590	371534	27088	259.0368	78	5204.233
2801070	1710777	975720	80353.89	2203165	1456546	1746574	138281	106	5209.757
2095622	1020072	20836	692.6996	1438521	528833	60533	1647.301	89	5259.026
2184913	979816	9347	349.9667	1271865	418647	14021	699.3781	72	5259.291
2189436	1321912	8069	1194.871	1350764	668646	11259	2978.83	81	5273.028
2187830	1144728	8294	493.4934	1352422	564179	15203	1152.288	79	5273.730
2363531	1429613	7596	653.9356	1518471	728542	14273	1249.115	85	5276.310
1768397	899266	18601	391.3161	1080883	397817	38268	651.2348	81	5279.469
2167285	1328293	7061	358.9221	1398830	666405	26421	395.0181	82	5279.604
2939779	2355751	25364	1292.12	2043389	1363933	83501	3601.206	89	5280.486
2751470	1161929	9039	7293.288	1586218	538064	18903	12151.86	78	5281.645
2137479	1248391	10907	165.4827	1493720	670626	39621	375.5381	91	5285.904
2017642	1061446	5619	510.4259	1305428	494780	19067	800.2587	84	5290.278
2119899	1064668	11042	455.0562	1351641	508626	34470	289.767	85	5292.944
2787096	1820317	91837	1724.656	1842945	1027656	157472	3061.779	90	5308.676
1633846	914117	28277	839.9397	1004945	409647	53684	1826.872	81	5311.787
480871	407043	6728	135.8408	161826	146078	10279	298.8519	56	5314.770
1827542	1031414	15317	504.8837	1094539	511364	37436	715.9596	81	5320.341
1837543	995661	13867	402.5387	1218942	500762	33725	793.9725	84	5354.151
2072504	982779	11691	592.6651	1458515	559185	35497	1393.982	88	5356.104
2194339	991222	10455	711.5255	1443811	499360	32805	1794.36	86	5356.876
1963697	1080336	5811	180.7971	1251090	491033	13192	576.6712	82	5358.407
1791399	1201611	11648	317.8528	1231962	599682	42313	287.1593	87	5360.288
637266	1487650	1429298	163924	373563	686443	2980165	265439.3	74	5360.738
139075	94956	1849	-43.0711	42008	27160	802	148.5922	41	5361.752
3866397	2372437	67073	1804.195	2932033	1678784	183948	4555.883	102	5365.481
2675582	1150065	15983	1022.046	1791379	629632	41793	2543.987	88	5369.287
765540	1299749	809803	21385.35	352801	549543	1397604	36676.79	68	5370.258
2254941	845929	14723	655.3603	1385751	414819	44299	826.3739	83	5370.537
1484956	976588	26735	563.8335	946287	447903	49761	1698.392	75	5370.811
2682470	1470957	13814	604.1654	1675084	803621	44006	-131.4634	85	5374.648
1856150	1037615	13954	540.0194	1173299	499039	37040	723.944	85	5376.115
1822405	881205	7820	433.702	1063734	367113	12498	1243.538	71	5376.254
1296702	634472	10714	410.2554	783464	259560	29058	358.5538	76	5377.661
317141	265360	25377	511.2497	131890	125358	45949	1608.939	61	5378.826
1757941	988868	276160	113709.6	1337376	993591	1064690	191593.1	131	5379.800
2604580	1203284	38916	931.9876	1626788	574100	64794	1408.143	78	5380.098
1981989	1862533	44454	2269.069	1510011	1099417	108141	4635.51	93	5388.474
2025208	1021040	10845	275.4045	1188393	497547	30357	-11.3723	80	5389.112
1966697	1142613	51197	2483.752	1303754	598188	86209	3971.525	83	5389.584
2041953	799145	16151	473.8711	1234654	373129	38974	692.6414	80	5392.514
2252690	1117393	21771	372.1531	1531876	577614	48802	1095.392	87	5393.604
1060364	1265198	609955	118160.5	676009	822894	1765773	259061.3	99	5400.828
2280437	1301411	14302	435.9422	1658945	769173	48804	1087.104	96	5409.888
2284872	1141439	10758	540.9238	1486016	585955	28786	674.6946	85	5456.783
667817	350776	52261	1117.642	299361	122249	87800	983.58	64	5467.572
2248106	885820	10832	372.2752	1349089	428295	19525	608.3525	79	5469.687
2772632	2458869	22978	603.4658	2406044	1663897	89129	3026.337	102	5469.750
2582657	1487935	11774	818.7214	1767637	764552	34533	1802.701	89	5470.422
1853764	890553	6813	225.6093	1172710	438144	29754	-302.6006	85	5473.104
2838005	1931503	20672	1183.299	1910087	1014373	40301	2694.686	88	5474.260
1754121	1320798	67173	5017.805	1380920	949250	259960	14398.76	122	5475.149
2679197	1673762	10608	846.5088	1847689	898304	38800	1018.68	90	5476.314
2295509	1047868	6892	554.2412	1540385	535474	17719	732.2359	81	5476.334
2566195	1488246	22773	602.9653	1748312	837052	58981	1948.634	88	5477.746
123966	63259	4845	1352.804	31972	16652	5932	1769.385	32	5478.296
2159284	1376309	20589	776.2429	1464718	646890	46254	1231.049	83	5478.386
2734351	1568216	105888	1639.717	1769987	817412	200948	2780.583	89	5481.239
173033	14282	231	-107.2409	50359	4017	-809	-386.5849	42	5482.901
2542803	1293378	16897	40.5217	1553869	616868	35808	-233.7712	85	5483.844
2484459	1614081	32160	600.176	1437506	892470	76605	776.5405	81	5485.708
2684644	1146321	7424	489.6864	1752094	657241	22525	1047.652	91	5487.631
2447171	991760	9001	751.7561	1414973	499854	30188	1399.947	82	5488.355
122757	19535	9876	-283.1564	34920	5488	12588	-530.4132	38	5490.139
1998067	1154721	98006	2068.937	1290989	596096	168417	4517.793	88	5490.479
1722370	1574697	9928	-111.6392	1253469	786862	29353	-265.8967	80	5490.570
192671	190673	5430	576.623	104193	113175	9133	816.7613	67	5493.965
1633335	815708	8990	612.339	989191	341673	16575	863.8575	76	5497.904
2104484	1099856	15259	562.2299	1402400	558846	46788	1008.207	89	5499.539
2177378	1186058	14170	218.937	1433813	608583	43710	613.131	85	5500.832
2774242	1449865	17897	1036.622	1903184	869538	55052	2716.017	88	5501.209
2079064	1309515	14532	742.8452	1451351	721781	44846	1343.661	92	5505.395
1796110	1016131	9265	628.7665	1119531	510599	29055	991.9855	80	5505.645
2644497	1210432	70687	1661.141	1665286	627480	128165	3275.056	83	5509.195
2502090	1165702	16207	664.8127	1557614	544464	46774	589.2214	83	5510.834
1873746	912435	13070	326.227	1956388	753465	61180	900.198	116	5512.052
2204660	877236	18811	672.0971	1426583	444748	53667	1099.319	82	5513.461
1974171	1142357	10839	170.2679	1240393	539617	23710	468.131	79	5523.711
2273730	1245277	11249	301.2689	1463582	626775	34433	748.0913	85	5526.964
1970592	1919623	32512	958.5232	1468355	1105622	97789	1708.163	94	5538.692
2870491	1509769	13057	565.0977	1924938	919475	34261	1888.842	86	5558.399
151665	208873	254035	5643.363	45421	66643	356137	8158.886	38	5558.940
2516469	926865	14735	594.6335	1582743	498985	40847	1344.117	86	5565.028
1494163	1830310	10373	338.3253	1156780	1082658	40411	1005.857	99	5567.488
2357413	1055453	11792	396.1312	1401938	453070	28876	310.7436	75	5568.014
2616649	1518706	25302	371.0422	1876367	914906	76249	491.7689	93	5569.533
2210763	1391968	14442	859.7962	1485001	675346	36108	2315.059	82	5570.071
2509770	1036148	13596	393.5356	1512379	484388	32697	498.9017	74	5570.105
100856	16617	4356	-97.8284	27867	4686	5148	-371.7972	36	5573.030
2123978	1058585	9184	836.4224	1412797	573912	27792	1722.731	86	5577.354
2154971	1003330	14646	74.4406	1487648	538232	52404	-231.9356	88	5577.978
204755	126689	180510	3925.611	60911	36741	232096	4892.386	41	5578.580
1970122	1201548	15883	666.4363	1331223	630736	51836	751.7996	88	5579.264
2626262	1357148	9407	598.3327	1439452	674146	26020	1544.722	76	5579.617
1954329	800344	7541	288.8501	1171217	355283	20896	35.0656	71	5579.827
1903968	824707	24383	784.2863	1123790	341050	40169	1791.681	76	5582.803
2710029	1283306	14640	828.304	2467320	1287879	60639	2293.048	121	5587.174
2192609	1082397	20130	493.293	1504776	516222	64733	-16.0787	86	5588.855
2287463	1064182	17266	467.4226	1577193	563785	61069	1329.171	87	5589.629
2748134	1711769	27945	1061.714	1935261	1122009	94837	2768.956	87	5589.863
2294400	1252824	8065	340.4465	1323628	590730	14167	1231.369	82	5597.213
2435929	967206	11735	500.3335	1505073	486319	41513	806.2793	88	5599.950
3045295	1430991	37809	1486.285	1931044	898020	87903	3446.758	84	5600.163
2230663	1512048	27706	1350.107	1455393	852059	57591	2963.655	82	5601.385
1833560	894206	8149	222.3589	1190222	439452	20989	849.6829	82	5602.110
2032075	1064889	27964	481.9804	1195268	500881	45001	897.3561	80	5607.726
1842851	766904	12496	318.8256	1046053	329325	26730	623.553	77	5611.400
489326	1314427	414452	119593.4	313650	619470	925295	212647	67	5611.468
664705	719626	179900	113633.4	351278	355485	502469	196028.7	75	5614.618
2597027	1558255	17532	584.1452	1782749	856280	46182	1969.41	90	5617.288
2477542	1357498	31052	448.6172	1638166	731860	80048	1118.093	90	5618.303
137230	63286	3595	160.6795	48254	28307	6150	79.015	49	5624.292
2633636	1279952	20160	729.976	1702226	636587	46217	2464.374	86	5643.471
1800409	1145408	14033	626.6513	1007591	474975	30511	1710.467	67	5643.496
107414	10987	4237	244.2957	29755	3054	4753	452.0433	36	5668.802
2294327	927114	8311	308.0471	1371069	459141	23144	431.5784	86	5678.296
2216774	1316211	8044	781.4684	1437142	701207	15639	1806.548	85	5682.127
1730305	1060984	2700	296.47	912683	404714	5227	646.8347	67	5682.369
2182376	1120676	11087	434.5807	1367464	575768	33654	1005.189	85	5683.074
1354474	2166612	20854	477.1094	1071816	1182042	78896	1276.866	95	5691.677
2581021	1367855	7414	539.1254	1615258	585743	9104	-56.0656	80	5692.945
2580411	1442487	10585	494.8185	1642581	721962	19284	1104.032	82	5693.181
2290345	1421885	14391	589.1351	1308665	681898	36174	535.5614	72	5693.459
2171343	974088	17214	374.9054	1159007	431299	33945	1226.314	76	5694.547
2055331	1083475	51583	1708.206	1423164	581381	125653	3490.533	90	5695.841
2526457	1361933	38662	1039.538	1517643	675719	102177	2478.73	77	5696.147
2153657	996270	12272	617.0592	1310109	411814	26632	1204.655	78	5697.711
126116	153184	523	110.7403	39509	46329	553	130.4233	41	5699.103
1928532	857637	14833	507.5313	1125501	405742	36401	1155.896	80	5699.153
1875834	821921	21017	458.6537	1040166	319422	33152	231.4272	74	5703.722
1833447	954307	78055	2630.885	1012296	390263	163346	4945.511	75	5707.228
2666416	1267601	10839	630.2679	1644619	603383	26979	1142.722	85	5711.464
2664076	1677107	19255	1721.205	1766597	861216	50083	2917.056	86	5711.806
2133487	876379	21102	1071.422	1290304	425737	38298	1711.918	82	5713.097
1941410	1149058	8641	371.5601	1159337	516621	20340	780.074	78	5716.309
2029429	902157	26954	661.3194	1252694	388211	56410	752.601	78	5717.511
2055600	925253	14134	679.1174	1273740	417603	19726	1484.429	79	5721.720
1765574	974143	14171	428.7931	1076606	473385	33668	1251.175	80	5757.517
1600581	1173013	16924	822.6364	1022424	549809	35390	1736.379	79	5785.669
2109647	1116331	5896	158.5656	1268000	510712	12753	299.8433	78	5787.350
3868584	2392840	37756	20457.91	2602143	1193052	90103	28823.18	90	5790.792
2168859	1010032	6862	693.5582	1229050	460550	12454	1603.869	79	5791.770
1418719	733290	13335	254.0935	887065	358156	35012	453.7732	80	5795.039
2654137	1258162	7700	525.97	1611022	575540	12999	1438.444	79	5796.033
2065792	844858	8236	154.8396	1255818	406341	14374	397.5814	79	5797.486
407147	724181	65750	25215.57	155772	274119	114029	45094.23	68	5798.829
154954	241525	364504	29511.88	54091	82377	531428	43248.51	47	5799.381
3827246	1231639	32435	330.6035	3750034	1059079	156592	3124.411	171	5801.119
2088723	1041085	13613	614.0893	1211039	517369	25585	1702.318	80	5802.965
2142349	1144806	5322	841.1642	1415091	566873	9263	2466.054	81	5803.064
2572756	1474738	16162	540.2882	1731475	806545	54657	1573.858	93	5807.234
2687441	1227552	14581	646.7941	1848589	678978	49532	1279.345	86	5807.485
2410956	2250604	27366	654.0326	1755135	1433844	89951	1926.051	96	5810.224
2716991	1411874	56700	1141.87	1959870	937866	138619	3174.726	94	5811.660
3036230	1642315	10047	788.2367	1944401	952516	20273	1918.715	92	5813.433
2174265	1083854	35859	854.8899	1351054	503878	84030	2086.083	86	5817.055
843831	1610264	479838	272330.3	497399	923207	1523421	453216.7	90	5818.542
1384782	1232890	18993	562.9073	1458678	1184192	88769	2044.141	123	5819.971
2335192	1280948	51150	1167.515	1797430	863441	137446	2549.521	100	5824.709
2234986	1298327	17722	1085.804	1207790	531027	41926	1391.849	79	5825.933
1902862	1009093	49806	1824.917	1122614	457487	88932	2424.685	80	5828.692
104142	33009	3623	30.6503	24385	7699	4003	77.9683	26	5828.885
2077043	879426	9207	979.1127	1260124	425705	26695	1769.589	82	5835.627
119200	32500	600	101.66	40209	10981	933	97.7413	41	5840.476
1782355	908595	40604	1209.084	1179358	504401	106813	2733.609	84	5844.541
120278	74371	131402	2775.252	37290	22367	170283	3618.276	40	5846.768
2084215	853529	13997	555.8317	1341885	399050	31926	785.8486	81	5852.573
462086	846133	799079	12899.53	198776	312701	1270686	20714.29	63	5853.802
2265227	1249426	21772	660.0092	1561666	662327	50064	1102.79	85	5871.333
2131630	1201871	30023	783.6903	1389908	569645	50804	1569.304	87	5891.744
866771	1604497	99423	46919.03	526569	834461	252580	78541.73	76	5892.337
2582770	1295886	12370	490.957	1553121	626163	36171	1154.993	84	5893.084
2630874	1425007	20247	1002.457	1818915	777006	51647	3141.997	89	5894.766
2288822	1328116	30264	3818.01	1611460	746759	72560	11011.62	89	5896.137
2333589	1112848	32903	1182.258	1406036	543139	72719	2637.736	78	5897.442
3369420	2787406	13036	846.1196	2059463	1227316	37284	912.8324	84	5898.121
2764235	1559889	11065	521.7465	1743485	779064	25407	1845.933	88	5899.506
2896520	1429790	10684	631.5724	1930349	789315	41051	1448.761	92	5901.808
2977197	1450105	18703	452.6383	1930685	850584	63908	1404.639	94	5904.256
3677540	1905626	10709	987.9749	1979514	928209	29147	2033.747	85	5905.234
2410852	1522823	20552	937.5672	1529836	784444	40535	4183.014	88	5906.621
2267882	1075632	17068	777.9148	1388357	547238	38005	1929.08	78	5906.975
1319257	1504186	24334	803.3374	941508	755906	41564	1308.94	85	5908.083
2709729	1592982	16002	391.3122	1890447	958671	64424	680.3864	95	5908.819
2604531	1394940	18156	805.3516	1702896	809307	68927	2077.405	96	5913.172
110206	115520	3874	166.5314	33690	35049	5695	18.4895	39	5915.191
3395407	2033443	126003	2797.168	2353681	1062570	228833	4399.931	95	5926.631
2925800	1600251	8130	552.093	2003820	788830	14958	1032.544	87	5929.219
2483295	1195380	22384	1077.942	1735779	680216	60711	2678.687	90	5930.546
2158104	1358895	21158	313.3638	1461568	736027	67910	520.751	93	5933.469
2123166	999096	8958	720.9438	1223647	444286	24334	1478.337	80	5935.836
1555132	696346	13052	120.8172	967632	325186	29767	565.5287	80	5936.795
2372752	1171203	19406	578.4766	1412705	565550	51324	1546.476	81	5942.047
2610429	1830239	35561	1103.772	1554846	835952	81416	2910.238	85	5942.703
1760714	1163835	14390	357.279	1167064	564049	42179	841.4419	84	5944.077
2250357	1210998	11029	715.9269	1397812	586915	32172	1923.449	89	5950.371
2286126	1529951	10261	695.4421	1444567	691047	24354	1489.459	80	5951.094
2865932	1633396	21872	651.6192	1695660	821934	54159	2033.52	85	5994.879
2090093	876402	7908	236.0388	1282360	388218	21481	-238.1159	73	5994.986
2207095	1025221	18420	814.362	1241417	429680	39449	1524.289	76	5999.973
2293982	1041920	7169	213.3809	1452298	486437	18342	370.5862	82	6004.319
2664806	1601924	20295	780.5495	1801206	863093	45306	1844.467	83	6004.332
138414	198804	44279	8571.252	43855	66647	71812	12597.25	44	6006.531
2029831	1235095	18201	795.8761	1383146	632519	36849	1743.429	85	6007.122
2505537	1209466	19168	366.7248	1436485	616086	32926	749.9486	81	6009.283
2825338	1510582	22404	606.0644	2001216	916731	61959	1799.1	86	6009.504
2867848	1248176	22646	733.2406	1634153	636500	61762	2457.448	85	6014.986
1997480	1009235	14958	553.5438	1205514	443665	40777	968.1897	78	6017.729
1838193	863921	11495	353.8695	1039802	350667	37609	172.0649	72	6017.801
2183892	1034395	15891	544.2851	1430989	485293	39334	951.8374	84	6021.845
3874147	2262159	33691	941.8651	2719796	1210357	78987	2671.771	92	6025.570
1870374	1168147	9401	261.1961	1292939	656665	35766	1035.273	84	6026.065
2284537	1769261	29285	1011.888	1765261	899920	81195	2861.04	88	6027.403
3040144	1816229	17942	734.1462	2062862	1051008	67455	1424.225	89	6027.825
2745946	1390828	19091	794.8051	1813175	769170	43445	2025.265	79	6027.931
1542560	687981	10563	320.9843	866286	287141	27898	746.4778	71	6028.318
2244510	1403948	13118	366.3198	1625877	782827	46405	1479.321	98	6032.349
2584108	1944535	33845	963.7045	1827249	1104205	95267	1887.079	86	6032.616
2239714	1468422	21028	523.0708	1481459	711527	59911	1570.807	84	6033.467
979464	3341256	176364	106043.2	714952	1875529	512458	235553.3	88	6039.399
113720	144614	76832	25579.88	38380	42735	103936	32647.61	43	6042.361
3087117	1684194	25839	807.7679	1982782	869404	49624	1355.106	86	6047.896
2535752	1575321	30821	728.8581	1876128	924410	67049	1426.649	94	6058.748
2410317	1191643	38486	1039.865	1619848	646211	93291	2985.425	85	6062.495
156316	195081	11856	638.9216	61803	75303	20933	1182.741	51	6063.480
2577461	1521552	17334	820.6374	1652117	761401	43374	1471.481	84	6107.458
2445381	891189	11905	449.8705	1418164	403262	25224	1047.266	79	6109.229
3050395	1847057	17290	2322.969	2193340	1051476	65019	4549.766	97	6113.532
106322	76354	29572	589.5892	29045	21034	37973	816.6853	36	6116.528
232113	298593	840674	9335.012	168453	261921	2538827	31499.79	113	6118.546
2346300	1455442	7859	567.0899	1752179	912825	32605	1463.141	95	6121.415
3122046	1474136	24211	668.0371	2075338	828550	68155	1780.495	90	6122.392
1954096	1123618	9918	420.7998	1342996	553454	24785	1764.438	82	6123.095
2319712	1187913	12801	655.9361	1534863	585054	33071	1659.083	84	6124.693
2869694	1866356	35155	1186.196	2136463	1219265	107638	3202.892	99	6126.283
2069050	1965351	1146609	55210.96	2169579	1556569	2199675	92328.77	115	6126.402
2467072	1410145	12910	572.251	2657114	1222402	46867	1715.839	143	6127.627
1745842	1233255	9656	469.5016	1216739	644967	37935	876.1535	88	6129.597
1962964	955469	101165	2068.356	1308546	448223	278404	5043.665	85	6130.015
2132205	1176622	18984	255.2024	1328683	589527	46427	477.1547	79	6130.838
2791211	1524945	31509	979.8549	1976634	875087	87701	1345.826	88	6134.237
2056051	959785	8970	525.217	1299603	442944	27174	351.6614	83	6144.545
2679675	1451917	13893	627.7973	1779884	784906	44018	1480.81	92	6148.461
1731006	812205	16769	626.9409	977440	344751	29212	1115.393	69	6148.479
2048913	1107308	6294	360.2934	1284626	509396	8778	1109.846	81	6149.482
3414370	2477537	34974	1591.241	2748380	1635815	110544	4025.719	106	6151.926
341670	402464	448074	21321.15	140381	134638	632728	30305.44	56	6153.215
1970813	1337415	28727	589.1847	1318516	746871	60623	1895.35	87	6185.829
109295	51439	203	139.7883	32911	16654	260	327.586	40	6189.433
1873072	1042531	12166	511.3126	1143498	488836	28925	1698.693	82	6192.538
2284951	1048221	32341	956.1301	1291921	503928	74407	1617.833	83	6221.731
2546788	1093171	13940	555.034	1550902	561093	39129	1433.337	84	6227.540
2182947	1602563	8864	215.4704	1460552	822109	29987	602.8707	87	6230.528
129000	70902	874	-300.7686	37364	20749	1204	-576.2556	38	6231.502
161702	215354	148275	1303.228	53212	65499	197007	2097.693	46	6232.981
1523921	953957	184242	3683.576	735037	402950	358078	7604.576	81	6235.264
2003407	1068976	8069	78.8709	1279913	468685	22668	-489.9252	80	6239.696
117196	11450	203	204.7883	49993	4907	-552	363.4328	48	6241.319
2407605	881244	164458	1889.494	1464266	412851	251458	3889.194	79	6241.655
384027	508050	657784	10945.88	144734	173597	982417	16664.19	49	6241.899
227205	434349	645504	10377.97	100574	168600	1079725	18016.57	54	6242.013
1959918	755827	8756	237.0116	1102451	340333	24571	551.2331	79	6246.568
1866279	1596571	20851	933.5411	1448251	938064	67231	2441.459	97	6246.718
1752844	765099	11110	323.271	1010092	322887	16509	636.3549	78	6256.417
840268	1565767	888083	73044.86	403900	609282	1651584	123392.1	72	6259.315
216064	110636	94729	2027.497	59626	30943	117908	2218.039	41	6262.221
2410691	1185447	11765	667.0165	1577642	595147	36056	1303.542	88	6264.345
160285	156214	4605	6112.34	45643	44411	6438	8281.572	41	6271.134
2143713	1068779	45417	1304.494	1410941	558131	76612	2409.533	88	6276.736
2182082	1147415	17694	621.8334	1854574	956516	70083	2127.056	110	6277.517
1653048	1064630	12080	398.688	1102258	540820	33712	761.8432	85	6278.638
684906	236272	3692	65.7212	276835	78920	5801	-45.7639	60	6283.117
160134	93163	107778	3134.746	46195	26589	136092	3775.361	40	6284.045
1697538	686891	7234	437.0274	888893	267168	16922	471.9242	74	6327.796
2180384	1020363	16241	572.9201	1401771	523640	37446	877.5206	84	6334.510
147969	61704	74716	1615.368	40585	17447	92416	1618.338	38	6335.515
2985013	1833983	38557	1237.648	2278961	1093262	119361	3132.952	97	6338.753
1199738	1278314	660794	137954.8	1218904	1343913	3270423	966679.1	276	6340.054
522523	189997	135801	162928.2	175129	66529	303565	246215	47	6340.075
2391856	1393606	7488	640.4768	1572306	744103	14758	1856.324	85	6342.081
2321547	1093213	18843	650.4923	1514646	623409	53131	984.4491	85	6342.563
136088	123294	11239	999.7079	71926	64372	24561	984.6721	61	6344.382
2305843	794945	12134	506.9174	1383841	370276	20405	1058.72	80	6345.749
471548	876664	271822	64738.81	200534	392870	548555	103973.9	66	6346.365
1993044	1222751	26218	555.2298	1277578	665124	66546	1296.031	88	6350.641
2121094	979145	20946	554.8706	1269925	487471	48663	1587.394	82	6351.182
1609828	878881	17116	142.0076	1019351	385387	47471	174.9231	75	6351.384
2552366	1205581	32181	1208.154	1495751	581956	63901	1888.646	83	6357.820
1875970	938586	5744	593.4384	1153878	393782	9179	1301.142	77	6359.785
147593	55230	1574	26.5014	50078	19272	1609	229.4649	45	6365.494
1664586	667847	12179	396.4419	1018463	294844	31033	747.3513	79	6370.211
2086683	1235766	15091	561.4051	1427594	706679	56635	1065.224	95	6377.104
1612691	1909728	30671	689.4431	1201158	1108147	103208	2552.369	99	6382.955
1843094	1086225	12682	428.0602	1093354	459784	28542	497.8062	77	6385.377
2103306	1297004	11132	266.1052	1441699	701826	38741	543.1701	90	6397.962
1561743	640068	4500	184.45	847212	249628	7147	631.5467	74	6403.882
909115	1054509	303473	187953.2	388572	423786	535704	269100.2	67	6410.897
1414823	609709	9832	431.1752	805354	250945	18185	593.1785	73	6432.535
1506912	607036	9405	336.6205	884188	250686	21429	272.3669	76	6434.971
615903	320906	509453	6774.713	187939	95715	657311	9955.947	52	6441.162
2660718	1228919	21828	630.9508	1745957	645839	67415	790.9815	85	6441.739
1555122	991071	19563	374.8843	1765363	894725	84110	1843.571	117	6442.470
234710	47521	4500	-487.55	77486	13386	-1575	433.6425	45	6444.412
2380036	951038	16597	663.6917	1478204	470817	42643	865.6723	82	6444.749
2909801	1059316	35541	2142.65	2296036	880820	98358	2926.284	115	6452.350
2126983	894488	11346	590.3106	1412562	463717	36357	706.2277	82	6452.772
205679	964340	2184	953.7224	52987	269177	2931	1224.229	30	6452.883
250309	43088	682	64.8602	69192	12142	1453	-255.0867	43	6455.126
2941351	1315756	37036	529.5196	1889520	746319	106020	2205.722	89	6463.276
2473748	1601679	12420	489.762	1747777	860175	43204	1287.944	90	6464.552
1775715	1093676	17213	559.0493	1206285	575835	48307	1230.623	86	6465.037
2478653	1105867	10576	567.1136	1591003	551867	28449	2131.189	86	6467.165
361634	100746	2252	36.9372	114963	30044	3559	198.8599	49	6469.820
1946455	1122040	11033	477.3513	1328169	554170	32759	1400.98	86	6469.921
2692588	1384331	28704	700.4944	1830801	759804	74668	1619.275	94	6472.208
2017648	1124230	11423	436.2303	1186589	427000	27273	650.4153	69	6472.350
2351281	1187985	336655	7573.346	1505444	712148	580132	12969	94	6474.988
2109374	1271037	13892	311.9412	1392954	628324	37568	879.9648	85	6476.363
2245943	959890	41631	404.2991	1354583	464685	95704	1229.194	80	6476.782
1736561	987027	41780	792.858	1055840	488319	56474	1076.391	81	6483.891
1649646	802745	14937	260.5657	978182	350293	32679	593.4919	78	6491.873
2437697	1313107	14365	735.8765	1549923	640527	33150	1526.715	82	6497.745
168302	13159	1060	-25.534	47444	4037	1074	-27.5486	40	6512.140
2328838	1247706	13376	667.1936	1696076	795069	41744	2192.038	95	6512.585
2616970	1294370	11173	736.2053	1741511	684241	31171	1188.493	90	6521.669
2209586	1051569	9075	444.1075	1451526	542997	28411	1036.657	87	6541.085
2581942	1372748	6399	719.1839	1541147	686127	17019	1658.966	81	6541.347
319486	279367	711489	11840.73	137724	118141	1174618	19701.47	59	6545.553
1860695	860888	7319	514.7959	1002195	417507	13439	1338.128	77	6549.768
843654	1476678	1157133	81065.56	517348	742079	2753409	171943.4	83	6551.118
1672023	880730	11260	237.686	1048489	405680	21085	369.8685	79	6554.971
2238000	1054379	20340	514.074	1388742	526542	37727	1554.085	78	6555.335
229229	179984	21236	900.1396	61618	52347	27582	1083.95	34	6555.569
3614431	1634296	47231	1650.459	2137914	732366	119431	3068.879	81	6556.212
147910	111668	9227	466.2347	40900	35367	11605	762.0405	35	6556.743
2143429	897941	5299	458.4739	1328404	406489	13007	775.2927	79	6556.924
2053117	1985993	242709	242300.2	1004546	1019843	642358	389613.7	83	6557.378
1881863	1032890	12043	559.0123	1123114	440292	27004	936.1244	79	6559.459
1748836	829459	4928	413.8608	1071748	378336	16963	229.0243	79	6560.224
2727339	1056687	15360	424.696	1643530	479378	20416	124.1376	82	6561.845
2884190	1455875	20955	572.5755	1838720	728652	53848	946.2728	87	6566.916
3503274	1229145	22257	431.2177	2111592	617575	57758	401.6238	85	6569.487
1460443	731702	6800	145.48	826782	313788	18546	317.2306	76	6573.418
1136367	436655	5920	138.112	533324	159672	8127	86.5247	60	6573.476
1755848	955145	10219	524.4859	1135673	445075	26249	1410.769	84	6575.519
2090482	1350694	12456	540.5816	1396106	748283	45886	1405.005	90	6581.356
2458337	1187422	12296	622.6056	1578920	567344	39443	1893.152	79	6581.380
1505052	826731	22341	758.1301	886293	336452	38864	1747.47	76	6584.496
2278656	1467818	13218	1307.93	1516376	785583	31897	2765.022	87	6591.217
2242518	1201647	9287	1201.601	2235289	954299	36262	4592.898	117	6595.003
2526235	1162603	10078	307.7758	1549407	623559	29707	1064.163	84	6606.103
247292	164158	71228	6156.291	76157	49489	98354	8017.859	47	6614.468
1129880	2569146	33278	804.2958	1049322	1537293	107623	3429.05	103	6643.318
124760	32908	7677	31.2797	34827	9160	9384	101.6424	38	6652.841
1870423	956927	10703	295.8383	1235609	455100	32333	61.2813	85	6658.671
1671554	807254	3351	1172.791	1030026	396107	6460	1821.406	79	6660.982
1828472	987385	59140	1046.754	1361293	622776	144772	3076.309	122	6662.311
2904516	1394924	16121	304.1881	1937211	770160	46600	1687.26	87	6662.803
1949729	1619909	1442717	130184	1454919	1104039	2958602	207458.2	104	6663.764
2438582	1142454	27874	1087.931	1412871	600083	74762	2500.748	85	6665.531
860808	1599837	368424	221314.8	636256	1087749	910025	496109.4	88	6665.700
2038069	1019583	30678	456.4358	1313521	474244	54598	1358.348	83	6666.894
100898	30705	738	-9.1982	27590	8492	594	-83.4766	36	6672.628
2104392	1175343	12190	568.859	1334701	550800	21412	1156.813	81	6678.916
1791409	784554	15952	300.5072	1154520	355003	39906	1745.527	84	6680.175
2963780	1953142	46159	2638.72	2874062	1451849	131037	5149.776	118	6683.323
458996	1358201	158089	159248	384209	909867	526364	364390.2	92	6683.443
2525195	1596554	31594	984.6234	1561089	780478	71763	2329.304	82	6686.793
2326652	1180233	11719	469.6359	1384998	533882	20447	426.6767	81	6689.922
3146252	1816782	40261	1095.442	2255983	933985	111517	2540.704	97	6691.943
1382969	1926678	791254	169208.5	860235	943439	1415159	429944.6	71	6692.151
137416	58656	21732	165.7652	42963	14877	29377	239.6497	37	6692.543
1843800	862320	9203	400.6883	1168222	419686	26042	553.5562	82	6701.146
2688292	1838751	54270	1286.547	2031314	1015699	113902	2282.502	95	6703.777
1038395	1390539	18266	2303.523	448569	551287	35666	3857.663	71	6704.313
2322226	1409548	5623	476.8503	1489674	709524	14002	884.1122	85	6705.814
1880575	1064657	7761	503.1921	1085070	420303	14795	889.9995	77	6713.071
1557730	682981	12150	288.615	1360717	431270	32867	780.4387	93	6717.408
3131207	2289797	23555	1074.436	2135422	1189905	65015	2391.342	84	6717.891
1959539	1137296	9106	197.6466	1252932	537723	24941	388.9901	83	6729.761
2377992	1281461	24882	800.4802	1543778	725539	63407	833.7327	90	6759.932
2467398	1581397	1428319	71925.9	1889490	1369872	2779012	135326.2	108	6761.200
1936870	1125082	21633	739.0113	1194100	485497	39436	1249.16	70	6761.323
2142049	1164405	7725	720.3725	1346384	561861	25179	677.7419	85	6764.325
639674	1066139	195572	10339.19	288511	430005	378458	22131.89	63	6764.439
2942073	1646415	29178	809.2858	1963679	886858	74575	1989.657	89	6765.604
2637085	1095925	23400	777.74	1499003	482860	47168	1327.525	80	6766.491
2823518	1078459	19395	299.0595	1786871	559877	45409	967.6449	87	6769.351
1261457	803013	5865	964.0265	1005906	494613	9947	1293.627	87	6769.820
2204641	789996	5990	408.039	1309634	362926	19085	1338.668	80	6771.697
1783622	877802	10267	204.5787	1181254	432854	33080	-293.212	86	6774.319
2036586	944366	12614	475.8454	1293324	434170	40366	919.3326	84	6779.770
1568882	959360	14889	434.4729	878438	405886	36821	277.4581	73	6780.124
269850	310732	89623	17006.25	90597	98290	144717	25074.22	51	6783.178
2470858	1525282	20955	672.5755	1658823	815769	73631	1647.499	90	6786.311
3031694	1114247	13535	1423.313	1817878	478400	31289	2796.513	78	6787.563
2523236	933409	11530	301.833	1446749	457993	19392	1195.491	95	6790.869
221840	51407	592	29.8112	77753	15911	512	270.3232	48	6791.623
2932024	1476975	18226	732.2786	1796318	826584	41095	1132.429	84	6794.759
2353435	1280630	12318	462.4398	1525330	734360	39084	1714.812	92	6797.620
1368288	614963	16296	1725.006	1013716	404601	46644	4368.928	97	6806.218
141482	86628	365	154.4765	43063	26829	-55	379.9145	41	6810.048
2666022	1517752	27169	816.3809	2036235	1099305	82086	1997.825	101	6819.324
2421497	1060260	18188	656.7468	1529988	539787	41947	1107.827	87	6832.250
1799502	1110002	6308	203.2788	1058215	490870	18549	472.7989	78	6834.428
2816679	1627080	19275	587.3275	1872490	966469	59413	2035.469	94	6835.648
2686198	1236207	17779	585.6019	1628140	608797	37878	1015.356	83	6842.674
2800667	1597366	15420	844.062	1808062	871128	46819	1458.746	88	6861.751
2096044	888132	10957	557.2877	1215250	418170	27086	510.3246	79	6868.700
2890463	1954964	31891	1437.885	2032133	1104585	101932	3471.985	92	6868.928
3204684	1539400	34500	894.45	2085606	897750	100535	2293.013	82	6869.390
121527	97986	165384	3932.242	36941	28447	210672	5005.299	41	6874.820
2351652	1106661	22322	526.8642	1416248	509295	58938	1037.822	81	6876.137
164121	238557	223913	2681.919	62597	74156	302330	3398.713	47	6876.838
2568460	1501956	77133	994.5613	1881019	892720	194600	1885.06	95	6877.008
2300256	1201889	13588	673.6868	1441493	605710	27691	2292.265	86	6881.614
194379	145418	40847	2793.117	69003	43863	59388	3879.067	48	6882.480
2036936	958215	4276	137.6836	1339380	473477	4666	635.5626	83	6883.787
2469358	833779	42063	3290.134	1416821	406063	92215	5922.262	80	6885.593
2515877	1230316	13578	836.1258	1643082	650425	33851	2119.841	87	6892.854
832530	2210796	219977	297714.3	634093	1473596	1040886	690257.5	121	6895.437
3324471	1389361	12966	520.1926	2148629	729655	22608	1658.709	86	6897.770
2482475	1118774	13458	273.3938	1596528	569423	36655	1531.345	88	6898.648
2233041	1251275	40018	7870.41	1352246	749139	72710	9932.031	90	6902.486
140589	65270	19	6.2659	44774	19372	-29	42.1731	42	6904.339
381240	2267417	16112	669.4832	125217	693663	21549	1163.099	51	6913.447
154475	54239	6127	169.3247	45037	15751	8359	265.1399	40	6918.411
3597516	2087465	18676	1128.524	2382614	1167702	64063	2887.334	102	6920.309
1824810	966004	14192	517.7712	1120657	475264	34086	1049.025	69	6920.492
2663784	1902586	11265	709.9665	1781175	1085296	35534	2022.657	93	6927.749
3366861	2179319	53623	1481.65	2217500	1335413	139730	4001.853	94	6944.664
2717611	1580040	11378	488.7058	1705966	845006	32458	1051.294	87	6967.261
2107270	1142489	26864	594.2704	1316471	547206	66670	1307.187	80	6976.106
2276459	1099741	9309	240.4349	1327529	472909	31286	17.9446	83	6980.992
2435167	1610694	28886	997.3046	1742798	969318	90914	2790.475	95	6986.972
1657276	979449	96739	2843.258	1052562	388400	211259	5613.83	74	6987.293
1931922	895632	44605	306.3405	1135654	377306	71569	111.2209	71	6987.421
2316719	1156419	14073	320.8953	1352684	535299	32699	1089.614	74	6987.705
1255520	914093	13380	871.618	891374	461868	46545	2218.175	86	6991.300
2443379	996216	8435	696.2035	1666996	641816	15717	1403.324	98	6994.399
133287	201490	36231	12529.36	46905	62740	50059	16664.51	44	6995.170
2562807	1651738	59743	1148.982	1704770	892149	151134	2410.817	99	7000.849
3350755	2194303	642873	12422.58	2437095	1358781	1148887	23051.16	97	7006.640
1601255	867003	12063	335.1343	1018389	410177	32559	486.7599	81	7007.288
2263364	1383931	16055	827.6855	1485986	672271	52373	2015.525	88	7008.184
2423808	1135098	24487	584.3207	1596998	577875	64729	1197.497	85	7008.642
2686602	1554820	24802	579.9922	1732257	862945	66529	771.4769	90	7009.726
317936	865213	613316	15324.83	152979	354290	1134494	27673.31	58	7010.108
1563356	1035096	58380	1615.118	997285	485390	102583	2669.306	79	7010.926
2771026	1807032	18597	743.8917	1872535	1034344	61922	2532.424	88	7011.204
1853814	1055133	46936	1267.91	1255743	602904	98546	2501.231	84	7015.455
2476664	1749483	12407	791.6327	1785566	970114	39765	2254.816	94	7020.296
2390167	1353440	13003	566.8683	1578176	691896	24743	1113.482	89	7025.226
2678283	1315734	11785	2691.138	1824743	777246	42846	4402.46	96	7027.006
1666491	789786	11362	342.0082	927576	325778	26572	400.2892	72	7027.376
229117	34238	717	63.8237	67832	10247	925	-27.1075	45	7030.039
3112842	2052756	18908	602.1388	2659330	1397838	61574	2322.501	113	7032.541
2025751	1126273	5339	486.7179	1407755	607533	14395	1112.559	88	7034.207
3212441	1523325	29019	752.1659	2566129	992809	103062	2910.378	111	7035.478
1787865	1175066	8955	344.3755	1275196	573909	22020	774.322	87	7040.215
1906584	1327925	17702	611.6822	1216107	624931	42403	1022.208	82	7085.439
1864322	851049	9167	347.8687	1093064	344535	23093	522.9173	77	7088.613
1789309	1058162	11116	613.4076	1187899	489300	22678	1263.636	84	7091.347
2187777	997890	187530	7643.433	1312246	521021	315619	12286.43	81	7092.297
947506	2221034	1375234	154143.8	546163	1086422	3115795	342432.1	76	7092.396
1202290	2004937	42951	5683.351	822768	1152159	117718	12832.38	91	7093.778
1961585	1021692	8350	432.435	1279601	508073	23683	745.0163	87	7095.457
2100292	1144530	16768	611.0848	1296952	576955	47723	696.6603	83	7098.092
2393057	1207399	52260	1015.786	1705878	930845	137248	2763.013	137	7100.588
2461099	1068178	21866	381.4826	1556746	538378	57710	130.531	86	7106.748
2570006	1404119	10810	785.441	1739133	701260	40519	2091.316	92	7108.532
2004969	1208320	15579	637.1819	1334190	549748	38407	1250.233	83	7110.211
2720957	1.22752E+07	207780	111402.5	1642710	6214605	552299	231627.2	91	7114.127
4178815	2075746	36986	627.7146	3959039	2204009	218590	3025.899	151	7119.537
3069451	1563769	13751	668.2311	1930784	828611	35711	733.1871	89	7127.704
1791057	946863	38485	668.0085	1184266	484514	99249	1664.069	79	7128.028
106326	89552	112996	2169.875	31975	27397	149023	2891.59	39	7131.040
1729044	880461	6376	321.4936	1033178	416388	12677	720.7797	80	7138.498
2234038	1335690	16796	477.0556	1280265	607386	42056	879.1416	78	7141.294
248199	58637	36330	22132.11	70703	17216	49109	27925.21	44	7164.231
2274353	1733891	17523	445.4403	1434272	811444	39090	215.949	83	7170.859
2468462	1949275	26127	727.3247	1898177	1246704	77422	2958.974	104	7192.530
1615009	833143	9741	317.2701	1032709	367223	29825	1254.182	81	7193.752
1777412	815836	9967	118.7487	1056209	360343	28697	255.5017	75	7194.082
1080427	1379278	1019744	85612.84	581336	561436	1733513	142092.5	73	7196.723
263212	24465	5072	161.1392	79167	6224	6570	308.577	46	7197.563
2371261	1267909	16847	120.7167	1527487	608819	29617	56.1137	85	7198.532
1786283	1006862	5028	697.4708	1125415	432897	9400	1940.34	79	7200.007
635661	1352592	227987	88508.67	372874	554092	419045	151523.4	71	7200.731
2191757	1152166	22050	573.005	1585507	748674	65655	1890.245	92	7200.957
101654	294525	396137	15757.89	41750	109680	620604	29093.08	45	7202.108
1858470	926565	21807	954.9727	1110641	417930	42734	2569.577	81	7202.288
2222882	1446470	6871	613.2631	1430162	737242	13465	1530.386	84	7202.760
1716150	659483	10385	309.5985	1024963	298851	25932	679.3852	75	7203.465
1659386	906227	12604	649.2844	1046755	412776	26721	1659.848	75	7203.749
2545680	1004193	20219	692.4859	1505208	437972	42432	1124.035	78	7204.254
2269105	1481965	19148	637.6028	1555299	753699	66458	2139.694	82	7204.298
1881087	1109571	15853	2536.753	1235556	507980	39513	5390.079	76	7204.616
2463928	1498551	20652	1024.177	1795005	787837	69618	2617.97	94	7205.578
1977324	798256	19747	780.4067	1133267	345856	40151	1745.271	74	7206.188
2352354	1382718	17354	232.7594	1468536	695725	43313	1438.259	88	7207.234
1709120	1047823	3592	497.1112	1020048	533277	10192	749.3712	77	7207.270
1246953	756376	13009	274.0049	1445405	845723	64388	362.5668	143	7207.643
135752	276190	266306	2807.567	54449	97933	389930	4256.073	51	7209.265
2400755	2198387	14822	712.1142	1570113	1097710	42954	1440.919	84	7209.975
2379269	1162487	11631	622.2991	1668359	605565	36534	872.7574	92	7211.685
1125143	3242798	961585	177887.9	741115	1492573	2473874	334352.5	79	7211.987
2426802	1246259	10079	582.6319	1472023	603936	23314	1389.115	86	7216.938
2575319	1452643	19414	676.3254	1753620	783378	63434	1561.847	95	7223.045
2072484	959695	7502	634.4622	1258284	420634	15573	1605.045	80	7229.936
1895620	1132288	19437	592.0157	1219519	570141	54127	710.1247	83	7231.926
2243418	1620217	14269	294.6909	1646381	1010042	56037	646.2757	100	7235.514
2034459	1300862	11689	470.9529	1294103	568455	32107	563.8027	82	7240.260
3038428	2931156	25402	711.6522	2431664	1837027	68271	2481.803	103	7256.657
2546308	1125583	13400	519.74	1645754	607084	35770	722.697	86	7258.212
2387398	1147838	33330	588.813	1471391	565715	67759	1067.48	82	7265.701
145437	89764	81841	1160.08	42119	25171	104172	1370.649	41	7268.320
2497185	1517347	19400	602.34	1539167	708725	58900	853.29	83	7285.532
2184347	1227213	25959	393.4999	1429065	647719	72307	947.0227	89	7301.939
2429897	1578119	25554	418.7794	1465427	778046	63492	1237.501	81	7309.096
289209	85702	13962	39.8682	84958	24316	17871	326.3631	46	7311.955
1887179	1014321	21559	223.6599	1235004	507466	65160	1064.476	87	7312.895
2383930	1260446	9078	581.6758	1606448	634697	18067	1983.159	86	7313.747
2204508	1433227	17734	710.0774	1615357	830474	65424	1843.486	97	7315.935
1461149	773693	5986	231.6146	935816	406909	22656	108.8016	82	7317.237
3569717	1523701	42521	1722.228	2352488	889852	111992	3405.351	90	7317.689
1331890	782373	8046	223.1806	842703	342791	22289	-78.3871	79	7321.759
1755513	843548	18554	722.0794	1117147	382492	45248	3207.813	81	7331.319
2325663	1406566	45671	1483.943	1451733	642889	91905	2479.871	75	7331.402
2489917	1234203	16114	597.1954	1579030	702184	52044	1597.868	88	7331.711
507756	738537	90470	49369.37	289922	356186	176037	98226.27	84	7337.300
567236	1550468	316348	139998.5	385666	826836	833734	259792.7	81	7337.473
658801	1298337	25201	587.5761	565741	782758	72675	1754.068	102	7338.171
1927710	1001929	17190	214.359	1297943	479701	45698	179.0578	85	7342.032
2665638	1532596	13424	633.2864	1817339	920582	43949	2090.739	89	7342.694
1527452	1282431	138674	7676.812	1214864	647026	186694	11269.73	90	7343.564
2601562	1146956	25163	444.0443	1439417	559283	68185	2036.178	80	7344.557
1999053	1159044	20653	485.0333	1231514	521720	45170	609.037	81	7346.713
100151	8460	4069	-26.5291	27629	2250	2368	30.2448	35	7348.907
2898435	1061950	11794	735.8434	1543903	498921	28615	994.3015	79	7356.640
1789393	808333	8453	613.6133	1045672	355222	18279	1046.652	76	7362.231
2223789	1688150	93648	4268.053	1589945	892432	148349	5339.579	91	7365.893
2623662	1339096	93535	2014.313	1687891	735015	137321	2828.508	90	7370.337
1921314	914379	11198	629.6078	1152966	429990	24170	1289.937	79	7371.456
2891074	1405939	35245	911.2445	1859794	772646	81559	1635.66	86	7378.950
2682771	1516638	15880	857.868	1872080	851835	46867	1793.839	93	7392.217
2639456	1276950	31548	1229.243	1728582	713451	71413	1846.669	87	7414.558
311337	82241	1688	182.0968	101133	25375	2129	357.6369	49	7416.568
2024304	902848	67384	1116.442	1232921	406510	127654	2098.589	81	7417.179
1690748	715805	6645	1752.785	1014874	326001	11765	2701.017	79	7418.323
1609357	842296	9014	827.8854	1005848	416914	24815	2157.122	81	7418.802
2483991	1278104	9749	160.1189	1674741	643501	32076	-125.7364	89	7422.084
1392495	694028	11174	404.0614	799948	315142	25662	1041.238	77	7423.738
2369784	1262801	84022	2206.234	1556704	608937	119702	2999.882	84	7425.016
2147513	1150189	16834	2207.587	1337315	553384	44571	6173.233	83	7426.055
1702072	925625	11876	497.0436	1055472	440798	28204	632.4444	81	7428.941
1653672	813866	29584	604.8624	1084975	392773	65500	1248.55	80	7429.353
2209650	1154621	16620	549.382	1462683	616499	52859	726.5899	90	7432.196
1936026	1063131	32174	869.1614	1192070	517423	86338	2029.962	81	7432.757
2167863	1185278	22828	596.0508	1440603	634112	46146	670.5906	87	7437.078
2377507	1059056	8919	38.5559	1516030	485396	20367	-517.8113	77	7437.151
2689381	1582717	25568	862.7648	1874743	990633	59804	1965.204	91	7438.969
2396985	1219873	25199	728.8639	1512321	633861	63495	1693.069	90	7441.627
280705	32853	5959	197.4999	97371	9739	7114	284.2954	51	7448.862
2076802	1122628	11623	528.4503	1604449	769720	46091	1131.505	100	7451.905
2218649	1701684	17663	750.2943	1667441	953787	50386	1362.455	95	7455.357
2107460	967893	18678	611.2358	1367807	469881	55547	1044.787	84	7457.979
2204944	1195280	73077	675.2197	1419838	596391	114265	1571.266	86	7464.481
2236752	943135	9520	495.072	1424678	409612	21281	665.6641	80	7488.780
2148335	951528	37883	887.6363	1221792	410869	68282	2071.22	76	7498.758
1687101	852480	9348	364.8228	1039949	386899	24821	1491.258	82	7521.892
1978111	1174622	9830	702.463	1247707	572115	23323	1435.82	79	7522.083
1908132	785419	4290	443.669	1155287	352106	6732	860.2652	79	7523.684
1853667	995182	17577	729.6697	1131898	487329	44636	1517.88	82	7526.889
121123	143641	141363	3894.864	42063	44621	189975	5525.598	44	7528.323
1869457	856003	20125	448.0125	1356092	494288	66857	1213.278	92	7528.402
1648569	916613	9362	376.8082	1109113	456362	34078	1022.176	86	7530.613
3338837	2194271	35168	1797.325	2361670	1190892	96077	3464.52	92	7534.730
[truncated: 8,001 more rows]
