# Supplementary material for: Mitochondrial calcium uniporter-mediated mitochondrial dynamics imbalance contributes to contrast medium-induced renal tubular cell injury
Source: Front Mol Biosci. 2026 Jun 29;13:1848361. doi: 10.3389/fmolb.2026.1848361 (PMC13357276; doi:10.3389/fmolb.2026.1848361)
Supplement: Supplementary file 1 [file DataSheet3.zip › Flow Cytometry Assay(1,2)/Flow Cytometry Assay-1/╧╕░√╡≥═÷-1/╡≥═÷ 2/CSV/blank.csv]

FSC-H	SSC-H	FITC-H	PE-H	FSC-A	SSC-A	FITC-A	PE-A	Width	Time
1068868	852047	1259	367.8299	640879	432701	2552	339.7672	90	2.961
106955	74387	510	111.611	66727	29050	1072	263.7392	67	8.470
2206767	856860	1731	385.9091	1271091	436943	3674	754.3114	87	10.178
831325	1794471	2797	643.5117	604856	964687	6108	1161.059	85	13.658
1936035	1349770	2716	587.1676	1238835	674497	4964	575.6804	82	22.312
3080035	1515246	2864	813.8704	1908229	693787	4766	1732.173	82	38.255
412193	1.458987E+07	7826	224.8386	169153	4655722	12322	553.8642	60	44.354
1661204	1088435	1906	480.7266	1038786	489629	2978	504.4658	81	49.685
1996286	951337	1633	342.0113	1302684	462873	3178	673.6858	84	50.826
2455284	1073560	2442	525.5962	1576677	529757	4078	617.1758	81	51.221
2094161	1019813	1833	286.2313	1207531	456078	3269	400.5909	77	51.485
2186566	1091372	2050	412.005	1376449	545500	3866	201.6826	87	52.462
2577466	993298	1694	125.2334	1653233	523204	3264	60.3104	80	52.482
2190970	1251205	2119	507.0759	1462901	720186	4185	997.7785	90	58.159
2190745	2522659	4514	997.4354	1402716	1163147	7866	2683.083	78	58.584
930656	1220838	2542	435.2062	741922	656326	4826	825.5386	91	59.110
3337903	1379774	3119	701.1759	2221623	709774	5873	1037.875	89	60.600
2549711	1205430	1698	454.6578	1717028	618724	3820	554.302	89	63.577
2260192	1530691	2651	693.5211	1601158	809176	5369	1223.401	92	67.041
2242931	717246	1073	163.5953	1295761	314948	1870	460.907	72	67.305
1400203	846369	788	340.6068	851260	361729	1612	342.0332	78	69.551
2056989	931052	2247	436.6567	1221182	417617	3521	1100.328	78	71.201
1899183	1079624	2028	602.1708	1224495	517594	3399	1127.884	85	74.245
1843722	1341348	1735	311.3335	1117939	667114	3291	221.4251	82	74.794
2584520	1726844	3715	924.4115	1897957	1054488	8369	1736.701	95	76.579
1478539	799487	1267	254.6787	919620	350941	1579	441.7819	79	77.427
1789668	1342670	2334	462.1374	1278010	711903	4679	777.6919	94	80.091
3229379	1396712	2170	669.737	2197380	966287	5753	1564.143	97	80.504
1472942	920099	1598	631.0478	963483	448747	2632	1358.255	84	81.781
1653484	1185891	2247	605.6567	1292997	689606	4914	1574.875	99	82.890
1982900	1339721	3077	764.2197	1503073	781186	5641	1588.26	99	84.637
1787862	1116869	1728	430.3408	1180376	549191	3093	1018.917	84	85.733
2018237	1238607	1795	455.6995	1437381	749037	3888	532.5168	90	86.271
660956	1040268	1728	361.3408	375644	597305	3480	836.228	85	94.566
3691417	1471532	4588	995.7868	2985095	1404530	16825	3300.883	120	98.311
2192297	1393428	1978	219.3658	1408864	731564	3808	561.0288	87	103.578
3256514	1903123	5857	1744.178	2014428	952161	9366	2595.233	94	106.463
2200582	1018734	1664	455.5504	1484379	546797	3314	238.1154	87	108.467
2380183	1343923	1913	622.7193	1558428	673161	3613	1399.089	88	113.168
1742575	1589310	2262	375.4982	1171615	826391	4400	743.84	86	121.070
257599	1244674	1399	286.6839	169524	570465	2968	798.9048	76	121.791
2243588	1216397	2103	516.3783	1328224	626580	3995	1173.12	87	132.343
294015	147963	947	391.7267	92238	44087	1118	606.1198	48	148.655
1706034	596474	1191	352.6151	1018847	263425	2206	900.5566	78	150.231
1511857	1010578	1337	85.6057	949585	473918	2360	42.396	81	150.769
2275325	1313262	2504	479.6744	1415112	671528	4454	722.0694	80	151.138
1812963	1057127	1530	350.833	1075367	468047	2552	871.7672	70	151.175
2025674	975127	2073	608.6953	1214684	488325	4170	1279.937	79	151.507
829309	2014009	2707	539.4627	592753	943366	5725	952.1725	75	151.693
2039159	1581242	4109	978.7149	1431619	824655	7624	1908.906	90	153.873
2417405	929006	1811	356.3971	1575198	449600	2959	860.1999	84	157.371
2799413	1655353	2816	528.7776	1883408	869651	5634	1292.267	94	159.530
2630799	1471516	2378	293.8058	1728037	793352	4615	512.9015	89	161.431
1884688	919131	1253	349.6933	1125442	421289	2347	667.2667	78	162.406
2525639	1203661	1436	482.3596	1649131	605422	2436	775.4596	81	162.697
2384955	1396931	1972	597.2292	1563139	721953	4155	1171.095	90	163.646
1880093	1800655	2783	664.5263	1504529	988737	6852	1310.997	98	165.106
1599367	1180346	1716	402.0676	1018972	519369	2712	980.7432	83	166.074
1889122	1186862	2159	328.3199	1312772	665246	3942	895.7462	92	166.554
2710234	1260634	3173	1007.405	1931074	638486	5652	2292.677	88	168.639
1875127	1096133	1909	466.2949	1316972	924719	5812	1067.653	98	168.697
1693202	873441	1216	282.0176	984594	398349	1784	332.2824	81	169.907
2270641	1533636	2485	519.4085	1551442	804499	4384	507.1424	90	170.496
2168701	1342587	3946	693.1706	1619058	850494	9271	1732.903	90	172.825
366413	87655	253	-4.4067	104086	23975	204	120.6444	46	175.708
2311117	1574595	2332	411.4252	1718613	1001307	5664	749.9504	101	179.820
2202552	1268093	1660	534.126	1472690	601894	2236	928.2396	84	180.542
1764934	902909	1607	448.7527	1201739	555779	3041	1157.4	95	181.663
2270647	1282720	1987	736.0707	1289219	581519	3357	1375.928	85	184.290
2188813	1083989	1961	479.8121	1482265	511161	3327	471.2447	86	185.530
2699161	1391325	2423	525.3303	1678334	603755	4004	600.8244	83	188.231
2532213	1441931	3238	826.0518	1480108	672551	5103	1171.678	80	190.454
1859219	941725	1426	224.7986	1064420	425414	2218	544.8298	86	194.219
1925561	713721	1786	375.9946	1232552	348811	2611	881.2771	82	194.871
2479040	1422272	3028	663.2708	1909391	865614	7187	1020.791	98	198.314
4172587	3783537	6656	1638.202	4549969	3408720	19701	4928.026	136	223.362
1501755	933952	1216	467.0176	964954	456783	2093	1101.817	80	224.186
2339068	1140595	1979	479.2219	1543616	581352	2948	889.7828	84	234.124
2236826	1062831	2074	728.5514	1282373	489012	3111	945.3271	77	252.672
2193460	1232027	2467	691.9987	1534944	647944	5123	1501.8	90	263.218
2709526	1487805	2334	662.1374	1760485	876632	4604	1127.484	94	266.746
2987434	1180416	2011	397.6171	1787791	598315	4035	591.3635	83	267.248
2270839	1181223	2002	545.9122	1451625	570932	3492	749.5012	85	269.925
2133241	1144314	2330	501.713	1340129	580427	4253	733.9933	85	271.795
2065277	951192	1299	249.0739	1256519	434161	2601	369.7161	76	272.089
1401053	839842	1599	430.9039	966672	431170	3087	664.7807	87	272.704
1525428	833184	1431	325.0791	968089	387518	2858	335.7338	83	275.907
2869249	2554981	4010	997.961	1917269	1252959	8270	2108.947	90	282.870
2064617	884450	2080	446.688	1191783	397188	3426	710.9986	76	284.269
112762	8359	133	-3.1387	30486	2327	80	-57.512	36	286.735
3223897	1564372	2376	489.0936	2177313	792818	4507	625.4427	89	287.045
2549454	1377572	2728	455.4408	1863637	755765	5569	1173.621	94	288.084
2250543	1341932	2627	503.9747	1532684	727396	5648	743.2528	87	288.686
2472864	1163841	2093	658.8173	1556364	654469	4937	1305.566	91	289.782
2351621	1244567	2214	377.4054	1466841	641757	4198	629.9078	89	291.040
2441424	843451	1571	173.9331	1642074	430736	3156	336.8516	82	291.441
841885	1123028	1837	358.6557	535048	476399	3429	927.5669	83	292.719
1910162	828326	1534	449.2574	1329905	444594	3889	1257.373	88	292.795
1640030	659128	1615	300.6015	1014411	306214	2654	546.0894	81	294.714
2102456	1187452	2242	492.3762	1399399	640964	4298	1092.518	85	294.937
3173142	1580013	3992	933.5512	2330344	968767	7848	2163.673	95	295.958
3084571	1088992	2630	629.543	1782218	505608	4060	1581.766	84	297.541
2397493	1363471	2424	624.1864	1647175	718891	4135	1607.974	91	299.212
2285213	1184511	1686	323.3846	1523486	604333	3065	594.9465	82	299.420
2342863	1043598	2353	492.4033	1477232	500121	4498	794.7378	86	300.563
1938488	1604790	2534	526.3574	1405504	794859	4922	703.7242	91	303.863
2507479	1254824	2525	508.6525	1536964	594199	4745	858.1945	79	303.888
1680354	1217222	2829	654.9069	1170500	619098	6323	977.1203	84	304.292
2289688	1120874	2192	571.5712	1529579	568153	4899	987.0339	89	311.164
1744366	929409	1763	303.3043	1040609	426030	3639	371.3479	80	315.932
2661492	1476075	3405	861.0205	1860934	800672	6375	1787.637	91	325.813
1672153	1027316	1656	548.7016	978610	500186	2665	996.5065	84	326.982
1896127	909924	1503	447.7183	1171538	401805	3146	752.2906	78	368.350
2328576	870152	1298	235.2178	1349704	410683	2170	755.737	81	377.164
1670310	891032	1775	375.5775	1040006	431504	3125	618.3125	85	379.881
2645968	2667823	4231	1038.159	2279670	1635801	10039	2214.388	109	380.690
2329550	1717616	3447	943.9767	1147628	807824	6124	1590.756	69	381.005
1385514	1034700	1954	569.8194	956463	573776	3634	1296.067	93	382.455
2335486	1310356	3211	881.9371	1524250	673417	5588	1933.887	89	382.927
2274741	967634	1547	268.3867	1463326	468523	3049	323.2489	78	382.953
1807655	1160809	1681	395.1041	1277001	654842	3722	836.4042	94	383.732
2460980	880322	1587	255.6307	1461334	406319	2877	176.9997	81	384.775
127343	25624	579	83.6819	34773	7119	796	-35.5444	37	385.808
2240613	1201060	2717	940.0237	1317673	531909	3824	1644.726	81	385.906
306004	543216	1215	365.1615	165182	242006	2027	661.3147	60	386.213
1777692	967705	1562	331.2282	1126298	461546	3400	498.74	84	389.197
354760	934653	1585	530.9185	252433	512567	3833	1295.431	86	389.513
2449718	1294947	2933	835.9413	1744676	809558	6198	2201.108	99	392.864
225980	364756	198	282.5078	107370	176158	465	710.0865	62	393.239
2358281	879778	1737	406.0457	1236235	402704	3111	86.3271	78	394.532
2017146	755249	1084	264.0124	1173772	328084	1840	362.224	75	394.933
572909	2295789	3714	908.5554	418248	1417714	7468	1801.355	101	395.664
1718629	1158349	1437	447.2157	1137928	515791	2410	854.201	82	396.257
2557540	1397522	2582	440.4502	1621539	693723	4602	671.7722	81	396.314
3036814	1600114	2847	518.3167	2090878	802215	5805	450.6605	89	397.242
2247087	1186926	3138	738.4418	1545739	593650	5624	1404.706	89	400.362
3659764	1931585	3220	700.642	2562067	1089087	7385	1342.298	96	402.027
1688668	1161760	2411	657.0571	1224521	665516	4740	767.914	91	403.818
1656350	957812	1335	524.8935	1043195	477229	1878	1063.756	80	405.940
5048170	2935393	5433	1047.191	4015709	2646160	20221	4662.198	138	407.936
3055805	3322309	5735	1575.734	2542921	2213031	13977	3210.71	99	409.803
1155967	1297475	3665	789.6065	814630	747649	7311	2062.947	96	410.850
1788521	1042124	1760	585.736	1119159	537655	3959	1239.3	89	411.663
2928400	2207220	2382	437.2302	2244684	1203588	5268	510.9348	98	414.664
2169106	1081638	1461	485.7621	1405807	576936	2678	982.6358	88	416.631
2328681	1287329	1879	523.6119	1516158	697461	4013	1424.529	90	418.146
368074	1500619	1830	425.663	296816	947784	4024	844.9464	91	420.736
1937100	1018758	1285	155.0885	1211706	450200	2196	212.9956	81	430.820
2700548	1457354	2925	552.0925	1942531	861115	5741	860.8701	95	433.580
2077454	1024670	1816	464.6776	1262315	456436	2272	655.0592	80	442.347
1495430	1052065	1688	404.0968	951805	501635	3112	749.1832	84	473.924
206425	814995	1084	338.0124	138241	391436	2349	866.9789	73	476.128
2216233	1445064	2333	591.2813	1415644	666036	3738	1386.102	80	484.137
2944990	1870644	2932	552.0852	1933826	1037353	6029	973.4269	92	486.873
2477918	1295138	1912	318.8632	1540992	746920	4076	715.4636	85	487.130
2391672	1456858	2736	773.2896	1733631	773834	5558	1630.204	87	487.552
1790958	946695	1890	440.029	1323250	514343	3854	1023.409	92	490.187
1583541	735066	1695	247.0895	1006097	362139	3052	339.8172	79	490.529
1901348	1165761	2682	537.0602	1305181	661285	4237	1603.296	86	491.540
3363701	1809358	3290	802.569	2585338	1197843	7933	1346.441	100	492.449
3130498	1401915	2324	478.5764	2060368	784177	4752	480.1872	83	492.506
2634186	1167959	2266	647.9226	1741814	623075	4686	1021.685	79	492.647
1332843	2858959	4401	943.6961	1501379	2089106	12904	2140.115	125	493.983
2533438	1426218	1721	395.3481	1691560	792042	3963	1106.724	93	495.782
2183242	891008	1852	169.4972	1457657	435494	3340	255.374	80	495.941
1892087	1042415	2084	604.1124	1164790	550510	4103	920.5783	78	496.040
1715282	1394735	2354	523.2594	1416397	897579	6543	1155.462	102	499.459
1546332	1292451	1162	411.7882	1069937	624167	2189	753.0029	79	499.538
2474869	1345580	2930	746.373	1719700	705568	5829	1121.207	90	500.726
2823161	1608110	2294	459.8934	1875958	846314	5104	945.5344	83	500.971
1694645	788748	1656	583.7016	1028905	363150	2608	1301.709	79	502.262
2241074	1032932	1870	668.907	1487507	567132	3609	1596.665	88	502.498
1311605	826039	1306	39.0666	808959	361700	2164	22.6004	76	502.999
2550827	1373057	2652	687.3772	1486108	679887	5430	1134.623	87	506.855
3263204	2365512	3189	777.1029	2229080	1197368	6383	1508.486	91	511.181
2556112	1274838	1943	605.4023	1620318	668324	3518	1474.76	90	512.422
147035	122222	133	-78.1387	64652	55673	320	-404.048	54	513.270
3008031	1500930	2434	471.7474	1998084	829811	5243	1053.532	94	513.393
3293408	1232439	1934	351.6974	2191373	649607	3861	661.4021	88	516.961
3670289	5420831	8141	2242.51	4051843	4103954	24276	6732.684	145	518.062
2428099	1398015	3652	893.4772	1637613	697551	6202	1687.532	86	523.254
1779465	1324118	2108	605.6588	1246708	600765	3793	1532.187	86	529.015
1809910	1010831	1813	265.1093	1095745	460278	2688	281.1968	80	532.295
2063271	1100017	1702	376.0822	1336002	572405	2641	704.9601	86	535.972
165796	109056	228	180.1908	46604	30118	235	281.1835	38	536.530
2364091	1054889	1886	552.6046	1492520	502892	3950	789.595	82	537.883
2282524	1403382	3255	527.6055	1393197	660857	6313	631.5593	85	542.530
2109089	835996	2584	338.1624	1362151	426486	4166	680.5126	83	580.247
2486433	1152368	2315	408.8715	1694215	638604	3930	751.473	89	586.124
2255848	1102980	2179	605.4419	1308297	498340	3187	1264.391	79	591.741
1899249	1120402	2047	685.4367	1263975	565608	3487	1695.221	86	592.561
2326878	872958	1386	314.5546	1386851	418770	2930	666.373	83	595.206
1582693	2133429	2571	608.0331	1021474	997098	4944	1476.558	89	598.572
2412554	1338186	1775	478.5775	1536672	705818	3298	432.4178	89	599.284
2181341	1165228	1897	409.0217	1364048	553067	3265	870.1665	83	599.989
2135536	855789	1380	340.418	1516897	461083	2975	624.8975	89	600.458
1898123	1064834	1880	566.468	1231514	543138	3383	1072.186	91	601.304
1803564	1097869	1964	312.3804	1173939	545434	3983	738.8463	81	601.340
2019447	954846	2146	394.1906	1229771	471934	3312	353.4032	81	601.740
1733873	916504	1459	330.0499	1159745	472158	2676	759.9236	88	602.600
1244021	1583551	1548	409.2428	1074645	869065	3520	1021.472	96	603.231
2596359	1782984	4118	935.4198	1817950	1112115	9586	2334.575	93	604.144
3083863	1692430	1867	477.3387	2056693	914319	4014	474.3854	92	607.178
1491773	889663	1659	427.2699	959260	419196	2974	1022.041	73	607.265
259867	707908	994	238.9634	116192	304351	1726	346.6286	61	608.983
2369876	1105527	2519	447.5159	2881419	1062774	7138	2219.842	172	609.470
2431708	1518740	4347	1398.467	1548398	795593	8537	3071.526	91	614.671
3509637	2009024	3451	651.4011	2307480	1167733	7328	1263.501	100	617.359
1830256	1243613	1810	469.541	1439000	705514	4309	596.9349	97	620.014
117826	72401	233	-81.5287	58821	26656	433	-152.3087	56	620.827
2193332	1316195	2841	362.1801	1472627	812594	5729	635.5969	94	622.663
2510773	1550696	2581	633.5941	1654026	872096	5192	1336.871	88	626.742
2356504	1415255	3060	714.666	1655888	839620	5894	1740.853	94	627.574
1854674	860893	1591	296.0551	1206503	422903	3323	308.8203	76	627.659
2115428	1104315	1559	290.6599	1334614	526051	2863	268.0143	83	635.701
1858259	922206	1623	243.4503	1140105	403326	2815	-11.0785	80	641.249
1263639	1146156	2522	395.0842	955567	651026	4856	475.2216	89	643.741
1750922	1012061	1957	254.3877	1136724	473601	3589	263.5429	84	684.909
2218358	1388229	2116	408.5076	1373403	660372	3866	476.6826	82	695.810
2234981	1101696	2150	466.615	1483642	565512	4091	1127.305	87	699.554
1046450	1027383	1198	317.6078	561797	468838	1559	591.6599	79	701.329
1942010	831356	1494	237.0134	1266056	399408	2238	126.9518	79	701.701
1070928	1416523	2728	455.4408	679809	804094	5240	759.964	79	701.767
1990604	1303873	2118	517.2198	1531156	742884	4303	829.7983	96	703.478
1508097	1079330	1858	441.6338	1034130	638494	4317	1034.784	88	703.711
3041736	1676444	2486	423.2646	1933402	851542	4488	537.1768	88	704.821
2005809	1012979	1969	416.6609	1273718	522093	3379	947.7619	87	705.314
1428516	731214	1658	359.4138	1031693	403761	3562	573.4282	91	706.385
2238969	972565	2035	304.1635	1490287	446511	3167	334.2687	83	707.164
1243579	720294	602	327.3722	704551	303655	814	533.8654	76	710.951
2483104	1275537	2376	628.0936	1494880	657471	4399	1286.984	80	711.037
2834480	1236279	2399	666.7839	1735545	611858	3789	1093.763	83	712.717
1888388	3318666	8745	2272.594	1714999	1925976	17015	4934.542	106	715.271
2463555	1904515	4747	1176.907	1836819	1140468	11100	2899.71	93	715.903
3541975	2176135	3179	804.5419	2707893	1237446	6548	1579.743	99	716.934
2239565	1084191	2328	508.0008	1497805	600342	4430	973.523	85	719.146
3554408	3378828	8059	2126.31	2827221	1856012	17497	4718.182	93	719.374
1198484	533462	3054	1081.529	501801	180981	4863	1649.214	65	720.803
1512978	999765	2259	482.9299	993146	449680	4279	813.2519	79	721.879
2406617	1074050	1881	525.3241	1499620	583279	4051	1268.061	90	723.072
2075667	1273320	2003	365.7683	1139464	650214	3539	1022.738	86	724.279
289612	415676	754	225.4994	107555	137988	1284	253.2324	52	728.054
1730419	1071807	1359	317.4399	1137538	491450	2676	293.9236	87	729.247
2825326	1242356	2126	518.0686	1904929	618969	3860	1121.546	87	731.363
1587176	1116990	1843	537.7923	1029203	537485	3098	1013.198	73	731.427
2211190	986861	2089	457.3929	1434955	473356	3501	521.2061	85	734.763
2054037	1069934	1462	332.6182	1256173	495020	2390	541.079	82	735.261
1859406	1351716	1586	168.7746	1140597	655558	3008	501.1488	86	743.149
1628580	1013693	1624	411.3064	1066068	492366	3159	984.4199	82	747.123
2404825	1055177	2027	637.3147	1657126	556995	4087	1950.881	91	756.094
1786029	929706	1824	609.5264	1173679	439668	3011	1267.717	85	758.493
2620014	1210388	2245	515.9445	1687933	619108	4534	1095.557	90	768.812
3101829	2404531	4030	1155.083	2338967	1548248	8191	2212.315	109	793.023
192338	482976	898	216.7778	168316	320584	2097	504.2417	100	795.658
2360406	1410038	3014	714.2854	1319762	670626	5684	1249.072	82	802.707
1599022	1233179	1915	413.4315	1099092	579893	3525	553.7525	91	812.624
1681686	929009	1573	305.6453	1081077	449700	3027	443.4147	83	814.254
2588520	1540771	3013	716.4293	1698436	766353	6176	1391.274	87	817.441
3124648	1585007	2793	555.0873	2183536	1012654	6766	1336.373	95	820.166
2529795	1550803	2100	451.81	1491669	651803	3619	1266.226	79	820.820
4117621	3643232	6161	1463.432	4269959	3173274	17949	4285.139	133	822.869
2183406	1181425	1858	490.6338	1381556	603760	3987	861.2707	89	826.605
2561658	1206788	2590	455.299	1727584	664810	4990	603.939	89	832.876
1556688	795196	1345	485.4545	1065540	425726	1962	1591.668	87	834.539
1656543	672977	971	80.2731	951241	293429	2000	-65.8	74	834.856
1899918	815437	1413	61.6693	1274693	417133	2907	219.6827	85	834.962
1858071	1150317	2055	548.2855	1247224	632191	3848	1414.273	90	837.044
745639	1218124	2156	511.7516	513002	571882	4279	1324.252	89	839.696
755279	1575278	1713	309.4993	367963	670613	2888	338.4168	69	841.195
2811634	1273160	2603	749.4283	1819442	614007	4567	1354.809	83	842.034
168104	60925	373	152.3253	86394	20806	626	268.9186	60	843.621
2171823	1721818	2814	558.0654	1512876	848900	5134	734.2174	91	844.134
1869893	810329	1455	387.6255	1152360	384784	2502	748.9622	81	847.138
2307444	1074584	1384	353.8424	1451755	511346	2645	585.3845	83	847.675
2283573	1054797	2122	446.6442	1445277	542798	3549	668.2989	89	853.351
1515177	798214	1819	277.2459	903633	404634	3542	170.3062	88	858.261
107081	23592	194	7.0834	41715	10523	148	-35.2972	51	859.536
2073246	1299973	2150	723.615	1196040	617484	3866	1140.683	84	873.481
1507585	1105636	1268	286.5348	847200	504173	2395	15.3595	76	880.026
139650	754329	1267	255.6787	193007	692463	4684	657.9724	133	895.603
2155394	912275	1689	376.9529	1275336	429366	3138	601.4418	82	917.982
2111970	1254239	1508	199.9988	1293622	541708	2973	392.1853	74	918.042
2190300	1062190	2236	387.2396	1257531	540944	3668	341.1748	83	919.654
2658165	1320134	1789	260.5629	1928243	728337	3414	274.7254	98	921.162
1886612	653563	1042	308.0562	1009227	270290	1852	447.4972	74	926.019
238166	316836	535	278.0135	113140	140299	709	474.9749	55	926.335
2670017	847987	1688	465.0968	1699986	465920	3706	1192.707	86	926.534
2178731	1109621	2136	137.6296	1535223	600786	4833	-146.4687	84	926.651
1843753	808728	1331	336.4691	1237131	397041	2344	554.6984	74	926.731
2558804	1400348	2342	536.9862	1713403	715243	4611	865.4771	89	927.748
1617887	975629	1682	731.9602	982112	433705	2613	1550.989	70	927.806
139168	560051	1058	224.7538	56541	235632	1884	414.8924	43	927.903
2473344	1460059	2880	851.568	1784044	944933	6417	1531.594	96	928.916
1989869	961357	1119	327.9759	1275524	456912	2124	489.3564	82	931.101
1988120	748335	1793	578.9873	1219760	339148	3629	1051.787	76	931.543
2041048	744059	1714	391.3554	1076503	354422	2781	959.8141	80	932.385
221681	244041	79	287.6319	98005	98505	-66	269.4974	57	933.090
2668067	1622137	3994	1299.263	1797629	830514	7294	2163.393	90	933.753
2514910	840170	1158	119.3638	1450746	384567	2344	133.6984	81	934.896
2148949	1136971	2020	557.322	1418762	620704	4215	1142.462	83	934.909
2327947	1222241	1752	435.8872	1420572	566770	2734	993.5774	81	936.868
2290806	1288015	2308	403.8788	1557385	660260	4516	581.1476	89	939.075
1280944	1965634	2639	454.2479	919607	1182492	6854	1186.709	113	940.060
2088123	1188786	2082	310.4002	1485821	648639	4097	723.4417	94	942.268
2796354	1439253	2756	551.4116	2692702	1116339	8117	1765.964	115	942.439
2363411	1140759	1948	112.6828	1562977	580811	3887	179.6607	87	944.408
2164155	1195339	1993	520.2073	1456785	587826	3933	1075.041	80	944.481
2047824	1285382	3313	837.2593	1315143	676712	6569	1815.721	89	945.379
1624748	1035461	1864	506.7704	1123885	532896	3550	1633.155	85	948.837
109209	44651	134	89.7174	29197	11996	224	203.7664	34	949.671
102719	439401	363	231.7643	49430	225257	415	604.2815	62	952.508
2457728	1286578	1892	488.7412	1571089	701718	4706	1456.807	88	953.585
2175331	977599	2092	545.9612	1694926	727775	5657	1693.958	102	953.607
585845	2219599	4030	809.083	506468	1733989	9790	1905.219	100	954.882
2167271	1203389	2528	648.2208	1303631	637029	4974	1526.241	88	955.104
1860356	962387	1947	452.8267	1294727	484668	3470	1156.667	86	955.562
2628020	1231221	1831	313.5191	1637085	643234	3768	865.7848	86	955.955
2408387	900853	2015	442.0415	1481493	436213	4275	737.8275	75	955.985
1489536	616194	758	79.9238	824331	236279	1321	108.9081	63	956.128
2854413	1903412	3544	949.0184	2033010	1034645	7273	1577.415	95	960.086
344806	1183795	1970	346.517	327084	1049737	5916	1193.688	109	977.387
2596802	1294405	2606	422.9966	1722685	693000	5816	381.0776	90	979.480
448249	1473701	2051	655.8611	234637	744661	4346	1228.611	83	980.776
1292328	1202022	1539	351.5379	790821	539828	3326	438.3886	86	982.737
2301672	859023	1544	94.8184	1412400	419995	2418	-32.9502	82	986.458
1059891	764394	1157	121.5077	649760	354199	1672	322.3992	78	987.401
1980586	1587380	1669	332.8309	1467992	752840	3181	734.2541	88	997.423
2007291	1283842	1697	500.8017	1260901	603291	2447	999.8767	85	1004.414
2188298	1353356	2904	786.1144	1335931	715198	5389	1507.523	85	1005.837
1640811	986186	1686	354.3846	1069223	479939	2710	947.031	84	1010.698
1009104	1103545	1640	404.004	801689	730769	3868	5.3948	95	1013.982
2126163	1336648	2403	665.2083	1511320	760861	4572	1294.089	96	1016.176
2622965	1404538	1961	510.8121	1903471	881697	4621	1200.038	96	1022.458
1915652	1093939	2170	456.737	1372112	593037	4109	23.7149	90	1027.437
2490269	1007316	2692	754.6212	1548503	543540	5151	1628.771	89	1028.976
2853456	1525037	2476	740.7036	2125464	891146	5824	1421.926	97	1033.745
1050281	805891	1156	345.6516	491408	345262	1911	338.0071	71	1034.287
2859071	1453650	3368	727.3448	1801117	722323	6089	1318.793	87	1035.360
2277033	1513915	1759	353.8799	1552764	894885	2932	657.0852	96	1041.821
2886253	1819743	2815	687.9215	1867203	955362	6083	1614.656	88	1041.992
2031151	1208687	1895	397.3095	1223136	567053	3659	848.4699	79	1042.265
844679	1151569	1490	345.589	624256	615638	3644	713.6284	93	1051.540
2010021	830166	1656	471.7016	1355428	424635	3711	908.9871	88	1053.941
2223278	1052154	2239	455.8079	1443977	506505	3634	886.0674	80	1054.204
1145484	1168469	1647	387.9967	691822	576213	3415	386.5815	80	1054.944
232108	436176	1719	274.6359	76320	132563	2665	206.5065	48	1056.666
2359138	1298250	2520	623.372	1685009	731425	5108	1388.959	93	1057.247
130276	39171	111	-76.9729	38511	11145	366	-320.6674	40	1060.033
2392157	1225900	2139	430.1979	1768465	683429	5160	735.476	93	1060.766
2457511	1156272	1443	432.3523	1554900	595840	3165	1261.557	85	1063.176
2563803	1609554	2924	614.2364	1942575	994207	6547	1152.887	90	1063.527
2241742	908826	1320	363.052	1229069	408215	2250	484.225	80	1065.685
2200779	1065066	2322	302.8642	1477856	540952	4377	-236.8503	87	1075.748
2771213	2952283	7637	2109.036	2315403	1777557	17873	4829.075	92	1075.784
2537518	1422397	2575	512.4575	1676494	762112	4840	1130.524	87	1076.896
2196976	959748	964	429.2804	1257416	424963	1508	827.9988	79	1078.955
174928	174888	232	205.6152	91005	81669	615	387.5015	62	1080.043
2624931	1356364	2377	589.9497	1639115	591353	4021	737.3781	80	1101.601
248375	55694	101	93.4661	69382	15308	22	66.8342	43	1115.723
2813092	1097807	2028	480.1708	1681914	531801	3997	909.8317	82	1135.033
223630	305282	1360	196.296	94740	111399	2136	202.6296	56	1137.818
1819560	780168	1067	338.4587	1121001	356919	1778	-42.8542	80	1140.384
2331939	993822	1234	281.4274	1477893	472973	1943	672.4023	83	1141.971
1781524	620668	1008	19.9488	1031295	292953	2162	-336.1118	69	1142.001
2217008	1322802	2110	348.371	1564936	675905	4071	370.1831	88	1143.409
135005	18001	52	-63.4828	37838	4853	108	-259.5412	39	1145.722
1784681	725960	1547	130.3867	1136021	367850	2627	234.9747	86	1146.723
1064432	1693531	2333	532.2813	953097	1004032	3746	668.9506	104	1147.644
2529978	1056477	2744	529.1384	1528818	539531	5360	680.696	77	1147.753
1513996	822737	1523	307.8403	1009876	421536	2809	456.7849	86	1149.803
2668920	1289045	2212	627.6932	1760437	655376	4042	1334.356	86	1150.927
1049251	1443706	13940	4308.034	593068	986172	32954	10399.92	82	1152.359
3131896	1131378	2927	649.8047	2132229	611229	5751	1133.431	90	1154.729
2412505	1449694	2004	443.6244	1533937	804172	3759	986.0799	87	1155.375
2243946	1171917	1778	424.1458	1504337	639759	4060	306.766	90	1157.580
1938462	896362	2171	440.5931	1298201	438574	3731	945.1091	82	1157.818
246839	83125	272	116.8592	147014	38243	221	34.1981	69	1158.478
224727	854300	1475	254.7475	132349	420164	2757	422.2677	71	1160.162
1739391	782422	1687	114.2407	1112775	360353	2539	-336.3621	80	1163.493
1732095	1530121	1972	385.2292	1090342	767496	3269	638.5909	82	1163.893
1497314	790728	1212	310.5932	917344	337477	1642	750.7162	79	1179.810
262203	393459	818	386.2898	288538	389083	2979	1644.322	120	1184.409
1539786	1466744	2537	538.9257	912136	733490	5282	426.9202	87	1184.939
1934960	1300498	2072	474.8392	1353521	625365	3517	1112.904	86	1197.357
2569277	921628	1262	318.3982	1573118	426619	2252	14.9372	79	1198.047
1664919	898881	1415	334.3815	1006224	375469	2158	368.4638	78	1203.080
2672913	2323192	3138	917.4418	1843752	1129506	6659	1572.77	88	1226.453
2015520	917752	2016	363.8976	1238227	485142	3647	654.1967	83	1227.981
2098709	849094	1185	337.4785	1303097	394326	2284	975.3324	80	1233.122
1295247	1227372	1824	459.5264	781396	617269	3542	567.3062	86	1239.939
1818701	937459	1859	422.4899	1248231	462137	3755	473.6555	85	1242.186
1965594	883223	1270	284.247	1222908	414735	2141	363.9101	85	1244.470
1942994	769297	2334	478.1374	1168035	391018	4075	801.6075	83	1246.488
2744255	1419841	3233	612.7713	1877790	767826	6179	1181.842	90	1249.967
1074177	1447026	2278	608.1958	564843	948546	5747	1449.007	91	1252.174
2747473	1250781	2852	684.5972	1921772	643871	5363	831.2643	91	1256.228
1203905	1093136	1193	387.3273	776202	532097	2106	1428.947	81	1257.740
572552	1255578	1020	423.222	310243	573863	2055	736.2855	77	1259.613
134684	88062	77	-6.0803	35272	21537	79	-98.3681	33	1259.656
3086679	2104642	4876	1437.344	2472659	1410702	12424	2943.186	106	1260.752
1577243	942939	1203	308.8883	989425	434121	2136	653.6296	82	1263.531
118587	139032	394	88.3034	36258	39890	421	203.4181	36	1263.886
1513772	1118746	2269	578.4909	916786	510397	4724	1414.216	85	1265.728
2489417	1151370	1875	461.1875	1569054	585294	3556	655.2916	84	1266.117
1649608	1163497	1741	423.4701	1026842	487430	3251	664.1811	81	1267.809
1458194	1362114	2407	708.6327	711076	558041	4001	1052.256	72	1271.307
1856409	925058	1735	261.3335	1158979	492716	2843	81.8923	89	1274.121
2201682	1189411	2180	324.298	1621165	699986	4205	268.9005	93	1277.698
1989013	1572254	3763	875.5043	1468160	756427	5911	1331.407	88	1284.774
3285376	1539817	3822	661.0142	2579234	1203655	10232	2214.615	108	1286.398
1865046	1116675	2813	542.2093	1155418	497330	4188	594.3468	76	1287.112
2742117	1468278	2639	592.2479	1842475	770733	5076	915.5636	91	1291.422
733495	1448671	2409	560.3449	459361	688333	3823	568.8703	83	1296.679
1700609	831973	1661	486.9821	1017484	358915	2721	1046.448	80	1305.391
2135091	1165370	1995	583.9195	1452569	566601	4054	1240.629	87	1309.998
1756150	940971	1267	398.6787	1075761	454167	2589	755.4429	80	1319.542
3063434	1667081	2543	436.0623	2172552	917066	5666	722.6626	93	1338.266
2075768	1580519	2017	399.7537	1275919	705257	3345	544.6545	85	1343.804
2751607	1776007	2989	592.8829	2334825	1081287	5586	1196.175	105	1351.449
2731536	1162455	2252	605.9372	1779595	638727	4945	1088.415	91	1356.327
2406615	1937900	3800	1049.18	1950490	1191856	7974	2682.542	99	1357.230
2066835	1112592	1564	367.9404	1315061	513673	2899	616.8339	82	1358.405
1764774	861870	1376	236.9936	1134438	405919	2372	65.6692	82	1359.672
1927951	822646	1217	164.8737	1094606	361832	2148	107.9028	78	1361.505
2127133	1456641	2004	436.6244	1637990	930593	5057	1560.298	91	1361.539
355224	75122	650	124.465	95066	15557	882	37.0802	33	1361.680
1721449	1298356	1329	172.7569	1069657	559803	2283	286.4763	79	1362.252
1781196	1756980	2048	801.2928	1069581	783589	3574	1429.701	79	1362.461
2198002	705452	1318	394.3398	1203006	293102	2031	947.7391	73	1363.409
1797581	1087184	1914	503.5754	1080218	520590	3165	1180.557	82	1363.914
1844910	814161	1766	302.8726	1110517	385232	3141	653.0101	78	1364.170
1744690	916595	1761	484.5921	1001335	442963	3416	767.4376	83	1364.809
1867672	1164491	2460	655.006	1176059	611771	4200	1263.62	87	1366.214
640458	1440056	2235	652.3835	524725	784210	5057	1128.298	85	1366.248
2561562	1561890	4455	1029.926	1804126	759661	7514	2161.735	82	1366.383
1838458	777895	1366	383.4326	1063650	319701	2461	565.8621	72	1366.782
2698338	1223396	2564	520.0404	1767323	650279	4679	1020.692	79	1366.799
1783602	1082289	1958	490.2438	1131809	513944	3681	766.3041	83	1369.034
2105496	1202886	1813	497.1093	1317634	583461	3392	1051.891	82	1369.545
2570492	1147258	2162	249.8882	1746819	624291	4326	152.4886	85	1370.045
1968065	779092	1543	309.9623	1200068	372270	3019	248.5659	72	1370.209
3027961	1201938	2543	524.0623	1849611	598391	4515	1557.292	85	1371.323
2367049	1758988	3085	488.0685	1571232	874611	6467	538.3987	89	1371.754
2258016	1145576	2849	698.0289	1435292	551507	4492	1213.601	85	1373.964
2648297	1135264	2086	475.8246	1765895	599523	3679	1212.592	87	1374.570
2131640	727473	1197	338.7517	1328205	341547	2041	674.3001	78	1375.080
1818053	905265	1196	268.8956	1013083	396137	1813	429.1093	76	1378.309
2102294	1029250	1728	351.3408	1349552	496228	3166	238.4126	88	1379.689
1360854	674664	1151	33.3711	793065	290045	2002	38.9122	76	1384.866
114761	108262	457	68.2377	32564	30750	579	-19.3181	35	1385.306
1872310	1435013	2945	400.2145	1216272	675952	4984	784.8024	82	1385.470
2527794	1286640	1720	353.492	1520531	632943	3327	523.2447	83	1392.214
1533008	496839	743	43.0823	828251	202065	1373	-161.5747	73	1394.840
2610651	1467210	3515	621.1915	1778629	783181	6336	1507.25	93	1396.161
1705192	1625920	1798	557.2678	1090943	838225	3062	729.3782	89	1408.464
2033701	1001016	1781	378.7141	1326759	533892	3092	852.0612	90	1414.486
2670066	1225654	2024	657.7464	1795278	633590	3696	1759.146	87	1435.119
1292386	1083045	1389	169.1229	774400	511453	2564	30.0404	79	1440.004
2501401	1435564	2276	448.4836	1607688	772586	4402	1161.552	86	1442.934
2540267	1243820	2053	466.5733	1531442	581594	4323	931.9203	81	1443.506
1933999	801468	1797	523.4117	1256269	391265	3587	735.8307	82	1454.187
2742112	1056141	2479	752.2719	1815223	560123	4183	2072.066	91	1456.873
2520677	1131590	2260	454.786	1685848	589995	4319	942.4959	87	1457.415
1637137	949878	1478	319.3158	1121721	511492	2359	344.5399	91	1459.566
2743241	2025697	2877	703.9997	2487188	1391928	7587	1384.231	106	1461.323
2831256	1029150	2557	624.0477	1744623	529328	4577	1243.37	81	1461.641
1931344	1373512	2324	432.5764	1338391	627349	4038	701.9318	87	1464.015
2551106	1444992	3016	525.9976	1952186	944974	7012	1300.973	102	1465.402
2272935	1690708	2826	703.3386	2080797	2406383	18026	4997.059	199	1465.712
2340240	1178647	1754	290.5994	1627722	516456	2741	347.5701	83	1466.133
986951	1043349	1593	403.7673	716727	601032	3312	578.4032	78	1466.315
2851048	1385108	2199	495.5639	1846490	672348	3784	917.4824	82	1466.774
1830982	1233372	2001	468.0561	1265415	605082	3760	699.936	90	1467.476
1569009	1075547	2051	508.8611	942888	469985	3454	940.9694	71	1467.648
3029402	1506584	2561	780.4721	1950343	772667	4891	1644.185	88	1469.134
2219764	761292	1284	363.2324	1408482	373082	2442	355.5962	75	1469.251
2609349	1554007	2303	689.5983	1681763	763535	4319	1459.496	89	1471.197
2694777	1132719	1981	277.9341	1755286	564404	3750	420.375	83	1471.644
2493380	1171861	2005	340.4805	1653280	704035	4159	649.5199	88	1472.558
2658942	1380406	3173	784.4053	1633915	793126	6475	1329.248	88	1472.754
3064183	1196735	2809	725.7849	1813526	558897	4995	977.2195	80	1474.215
1451087	967331	1731	445.9091	1075915	619002	3273	1095.015	95	1474.750
2789334	1384621	1888	458.3168	1888913	779325	3991	691.6951	89	1477.465
2700753	1041011	1852	491.4972	1547021	538391	3637	1158.636	88	1480.157
2078807	1157345	1364	435.7204	1284515	569343	2669	805.9309	80	1480.347
1790539	816710	1320	283.052	1029601	392466	2221	43.3981	84	1486.401
2118781	1199921	1905	412.8705	1248788	488815	3529	443.1769	79	1486.954
1328921	1204057	2855	753.1655	925923	606262	5576	1673.614	90	1492.255
1286551	898907	841	235.9801	795122	366399	1256	502.2616	76	1494.521
1985547	2679561	4885	1089.048	1044177	1350492	10280	2470.708	84	1494.926
2592496	1505495	2666	615.3626	1788268	789531	5046	1424.881	88	1495.442
2624056	1037331	1783	391.4263	1695452	555934	3555	342.4355	89	1496.539
2178937	1163886	1868	231.1948	1333664	550106	3147	198.1467	79	1497.136
2427726	1097283	1418	301.9498	1642685	536147	2582	315.4502	86	1502.319
1811310	1127270	1160	532.076	1086582	464686	1439	1039.928	78	1505.920
1849046	1228112	1632	380.1552	1286860	622922	3045	765.8245	88	1506.768
1702159	1077648	1344	465.5984	1011235	487052	2197	1190.852	81	1509.857
1831838	1048675	1989	485.7829	1156883	568083	4199	935.7639	83	1510.130
2917995	1166526	2162	594.8882	1605972	583429	4169	979.0809	86	1516.336
316641	926314	1994	334.0634	402460	873300	6887	1446.961	131	1525.318
2815707	1745747	3505	790.6305	1974775	998791	6801	1910.336	93	1532.719
1929414	1407081	1568	342.3648	1204082	654099	2431	1122.179	81	1540.365
3231336	1306960	2745	716.9945	2024387	735662	5669	1287.231	88	1567.048
1893109	1523472	2297	669.4617	1343976	769219	4858	1343.934	85	1567.279
1772484	981542	2017	552.7537	1088632	488682	3824	897.7264	84	1570.816
2642783	1172364	3877	1003.1	1669254	550788	6495	1227.37	79	1570.835
2566798	1456218	2813	640.2093	1704146	751980	5900	1330.99	87	1572.764
2303507	1207337	3864	1018.97	1527338	579737	6450	2259.845	86	1574.398
2591843	1221392	1643	522.5723	1533059	531790	2964	1035.48	73	1574.648
1285048	1589748	2400	443.64	724297	926027	5688	1254.497	83	1574.798
1999538	950138	1797	523.4117	1311347	483921	3581	1065.694	87	1576.466
1677142	1214962	2067	671.5587	1129432	690703	4544	1331.118	96	1577.647
1739817	1332020	1952	289.1072	1162276	587867	3456	-17.3184	81	1578.591
1706257	1129995	2249	561.3689	1253636	720459	5645	873.6845	91	1578.925
2544261	1094007	1436	317.3596	1589722	535208	2115	805.6515	84	1579.556
2124754	1588514	2034	484.3074	1339544	876346	4315	935.0715	81	1579.903
2628494	1830172	2682	603.0602	2209035	1067721	6352	1348.947	91	1579.970
3842373	2168705	3402	944.4522	3264826	1482367	11204	2550.744	102	1580.599
275807	40463	66	143.5026	63181	5870	-27	170.8853	27	1580.792
3231322	1637699	2812	530.3532	2242373	998668	6116	1262.908	93	1582.495
2568983	1528996	3091	664.2051	1783087	803423	6540	1458.894	86	1582.905
2494838	1059502	2399	618.7839	1571131	546878	4987	996.3707	88	1586.177
1953250	822719	1216	276.0176	1186480	393111	2297	606.4617	81	1587.968
1830060	956288	1532	604.5452	1022765	407143	2571	1258.033	75	1588.758
2347239	1007722	2388	493.3668	1466761	476935	3302	356.8422	78	1588.990
1919494	947822	1315	557.7715	1211815	406742	2587	1057.731	84	1589.836
2284191	844534	1434	271.6474	1394206	426544	2793	568.0873	82	1595.776
2490408	1260059	2299	686.1739	1684219	624085	4679	1408.692	87	1600.989
2157932	996838	1692	188.5212	1442534	532747	3548	104.4428	89	1607.405
1833941	1009352	2365	431.6765	1150433	447773	4112	739.2832	83	1612.642
2327398	1357977	2954	567.9194	1626548	793215	5892	940.1412	95	1613.693
2262309	1160020	1545	368.6745	1391301	501623	2137	383.4857	78	1620.722
2399166	1533341	2435	707.6035	1479238	766251	4356	1825.172	92	1638.865
1353348	665290	944	192.1584	804562	289116	1780	510.858	78	1663.972
3108807	2388021	4577	1289.37	2216139	1379274	10232	2589.615	96	1669.919
205498	15286	317	-1.6163	57131	4109	445	-86.0355	41	1671.092
1724242	833718	1449	301.4889	1075163	382699	2110	255.371	78	1671.186
1504930	1045570	1585	474.9185	867163	463570	2510	976.811	76	1671.405
186784	86155	191	88.5151	52822	23877	275	238.4275	41	1673.906
2790737	1179255	2333	445.2813	1868334	653223	5275	558.9275	90	1675.196
2448098	1586548	3707	849.5627	1863024	785859	6289	1520.013	90	1676.264
1754181	1089618	2245	266.9445	1228178	605526	4337	591.9057	90	1676.994
1640989	981933	1737	462.0457	1100099	488466	2946	735.0706	84	1677.363
166422	209176	391	45.7351	53095	65486	626	47.9186	43	1678.242
2912683	1390641	3332	617.5252	2168948	892771	8259	1306.53	103	1678.398
2118350	1161270	1955	516.6755	1907184	963617	6092	1901.361	105	1679.309
2009517	1263312	2414	593.6254	1450443	707797	4789	1478.863	84	1679.401
2542704	1729396	2238	566.9518	1613848	920327	4532	1522.845	91	1681.193
1626648	679167	1367	374.2887	1018646	321673	2298	810.3178	73	1681.253
1765312	1252529	1660	127.126	1157023	591729	2839	111.4679	81	1682.339
2135043	1074619	1779	593.0019	1267028	501688	3775	807.7775	77	1682.358
2431910	1156807	1972	380.2292	1653080	642995	4190	1071.059	93	1684.316
1107657	1168634	1988	584.9268	787004	570697	4104	938.4344	81	1684.602
2412143	939289	1818	455.3898	1604520	484800	3667	1099.319	85	1685.498
2870160	1208658	1968	303.8048	1789677	636118	4233	473.8713	89	1687.741
1834899	924083	1866	397.4826	1199604	440662	3609	962.6649	80	1688.063
2581668	1228180	1807	318.9727	1680460	686812	4425	452.2425	88	1688.744
2107079	803699	1961	558.8121	1366424	385490	3813	677.3093	78	1688.977
649421	844988	1980	339.078	338779	404120	3614	641.9454	87	1689.464
1971662	1186380	1961	337.8121	1332502	547774	3437	430.4157	82	1692.393
149839	116598	593	409.6673	48990	35065	613	647.7893	44	1694.279
2756919	1134526	2418	704.0498	1795933	577000	5034	1252.607	87	1694.299
1951040	1020850	1618	464.1698	1127393	476519	3005	1234.58	75	1694.400
2190165	1045979	1651	466.4211	1346252	572824	3159	1047.42	93	1698.866
2432885	1281762	2216	716.1176	1696121	691500	4377	1617.15	90	1699.434
3071796	1300903	2139	327.1979	1958341	755945	4841	584.3801	83	1699.554
2321472	1128175	2321	535.0081	1508919	546339	3904	830.2144	85	1706.566
3439630	1949583	3435	618.7035	2465603	1380619	8787	1308.551	104	1709.007
1974591	1061412	2013	398.3293	1256899	524846	3619	1001.226	79	1709.323
1800534	889621	1162	61.7882	1106792	381126	2032	214.5952	71	1709.404
2322172	1210459	2965	675.3365	1594050	639490	5091	1019.405	91	1710.348
2882183	1494433	2335	623.9935	2022720	872531	6242	1431.776	89	1710.711
1930017	1072070	2339	559.4179	1198054	512591	4247	1147.857	83	1716.962
2343027	1243814	2825	522.4825	1631499	758455	5511	1341.967	92	1718.181
1824601	1087653	1348	136.0228	1251992	554273	2092	243.9612	88	1721.631
2157846	979445	1992	504.3512	1347741	457043	3439	948.1279	82	1724.311
184514	173523	211	35.6371	61865	56713	115	-31.5485	46	1728.543
2587025	1052166	1982	318.7902	1705710	572816	4025	556.8025	90	1741.074
2690403	1609356	2807	513.0727	1909794	946859	6168	947.4248	91	1750.844
1964325	859537	1575	504.3575	1131066	392398	2419	1042.906	77	1780.686
3183232	2657951	6142	1584.166	2221014	1645561	14690	3614.109	97	1781.505
1480257	967664	1358	252.5838	978621	443931	2450	767.445	82	1784.353
2339549	1151360	2399	484.7839	1515950	593060	3610	597.521	85	1785.402
2392099	1115716	2294	521.8934	1548895	639866	5253	1523.093	83	1785.418
2253885	968262	1642	267.7162	1449551	496098	3394	153.6034	88	1787.673
1942049	850715	2186	343.4346	1282749	410277	3812	445.4532	83	1789.911
2387833	1222020	1761	505.5921	1566795	631204	3356	947.0716	86	1790.462
2354968	796772	1495	450.8695	1392767	366973	2431	986.1791	80	1791.637
1904107	984212	2092	390.9612	1305151	506213	3918	211.1998	83	1792.164
2156191	994600	1093	282.7173	1352192	478680	2149	244.7589	87	1793.953
1650806	983946	2024	434.7464	1067914	490967	3923	488.4803	87	1796.145
2177599	1032251	1393	125.5473	1405115	532781	2929	-190.4831	86	1797.271
2473055	1597775	3243	647.3323	1857368	1068532	7996	1500.376	96	1797.793
1481032	817263	1354	458.1594	940558	361104	2319	995.2959	77	1798.173
1786419	857371	1322	101.7642	1119363	409361	2214	-38.5946	82	1800.044
1591783	974749	2327	685.1447	961859	458251	4054	1318.629	82	1802.807
1727826	1551941	2366	550.5326	1162529	686270	4244	1129.288	84	1804.542
2274131	1206852	2708	865.3188	1415507	549418	4763	1212.604	84	1805.593
2891261	1681932	3695	1027.29	1662659	831875	7530	1571.433	80	1805.771
2238338	1142224	1378	495.7058	1497040	576864	2724	1298.016	86	1807.583
134956	127397	266	105.7226	39103	36752	445	284.9645	39	1808.547
2175175	1506897	2805	796.3605	1567788	730210	5735	1549.734	89	1827.914
2102073	978345	2546	438.6306	1381824	472078	4801	107.1361	84	1829.020
1740049	1445299	1746	507.7506	1280553	846143	2760	1268.836	93	1834.303
2382273	1110529	2088	525.5368	1615635	609633	4218	1026.03	92	1835.777
2202752	1133035	2291	478.3251	1393546	584343	4488	1133.177	85	1837.855
1994970	1139713	1467	470.8987	1393237	641631	2834	1096.187	92	1841.346
2692305	1079637	2140	538.054	1705825	566486	4120	1039.132	86	1841.779
2383294	1386462	2128	545.7808	1564815	743663	4030	805.083	86	1843.869
2771936	1497325	2772	800.1092	1558533	718117	5898	1168.278	85	1846.542
1922053	1118089	1729	384.1969	1309036	639032	3504	698.7744	92	1855.229
158302	168052	240	83.464	74800	62928	415	-83.7185	54	1855.679
2998737	3413851	4725	1171.073	2696556	2165966	12634	3237.967	116	1860.737
1971592	1131943	1940	541.834	1261292	540476	3532	881.7452	83	1872.842
302896	695609	1408	237.3888	314503	623091	4736	825.4896	138	1881.658
2649234	1394652	2459	660.1499	1841091	902699	5222	1753.554	92	1890.263
1490863	1439302	2136	522.6296	1045487	896101	4946	1067.271	92	1890.571
1910875	909378	1505	335.4305	1102642	472041	2906	680.8266	85	1891.969
1985674	794228	1433	315.7913	1226431	366331	2553	713.6233	80	1892.801
2279132	1033625	1158	203.3638	1464907	514917	1915	316.4315	82	1893.012
2144451	1059132	1725	351.7725	1477765	505402	3341	642.2301	86	1894.780
149992	81174	21	97.9781	67650	29236	-52	33.4828	57	1896.426
2284087	1115353	1777	511.2897	1508486	674828	3214	812.5054	93	1896.567
1893398	1074599	1530	210.833	1249270	512332	2138	345.3418	85	1897.219
2402313	1404477	3035	794.2635	1705460	724615	5805	1387.661	86	1897.313
2257819	1339027	2042	370.1562	1566023	713981	4073	288.8953	88	1898.041
2118576	1251712	2245	465.9445	1422813	714762	4472	789.4792	93	1899.352
2771788	1527121	2315	528.8715	1763322	860019	4901	732.7461	90	1900.022
825765	349935	1934	645.6974	301752	107453	2476	806.7036	53	1900.456
2891143	1382438	3184	806.8224	2755982	1100225	10040	2646.244	115	1900.922
2301937	998500	1308	556.7788	1352277	497605	2607	1366.853	74	1900.946
3562423	2255913	5076	1275.564	2714073	1266551	10829	2171.707	100	1902.660
136620	10948	-10	122.439	39461	2873	-86	123.3754	40	1905.877
2358088	1013100	1865	508.6265	1411608	526063	3502	999.0622	85	1906.310
1666847	1048618	2043	529.0123	1232908	526634	4118	762.4198	91	1907.884
861206	753253	1368	276.1448	535330	444805	3417	643.2937	85	1908.239
419659	1192437	1602	535.4722	312133	792820	4340	1218.474	80	1908.385
2633782	1561459	3245	892.0445	1831022	800389	6069	2128.671	90	1910.819
2373600	1298072	2262	684.4982	1718675	736732	4435	1346.803	90	1912.915
2442496	882544	1972	402.2292	1531217	538952	4338	1067.762	90	1914.359
1132415	952010	1315	251.7715	813180	474439	2762	561.5482	89	1917.617
1725789	1328038	1440	437.784	1047504	630153	2677	679.7797	80	1918.013
2273447	1570188	2129	763.6369	1579515	822025	3863	1317.114	96	1922.190
2958141	1098401	2535	335.2135	1899410	567688	4500	552.45	87	1925.088
2695625	1670975	2028	350.1708	1828521	879327	4200	202.62	87	1926.998
2257856	1226516	2261	630.6421	1350809	645610	4880	1006.768	88	1934.407
1871645	1084999	1304	362.3544	1280683	572542	2299	582.1739	88	1948.269
2492024	1291247	2289	622.6129	1701271	703270	4412	1887.113	91	1954.276
1908021	1115995	2019	341.4659	1327800	537151	3574	320.7014	88	1957.370
1813835	977264	2369	294.1009	1123883	473759	4095	530.7295	87	1973.898
254977	79956	8	-16.1512	74014	22592	-210	-169.781	44	1978.973
2115313	996322	1838	420.5118	1360453	474834	3317	1014.684	85	1989.818
2733737	1759686	2635	317.8235	1932470	1205822	5989	750.1829	99	1994.005
1487025	1909874	3432	618.1352	832930	858701	7183	795.3663	82	2001.791
2962061	1075967	2974	647.0414	1764832	528480	5398	1221.228	82	2003.321
186481	575878	1247	260.5567	207101	451947	4755	-77.2445	125	2005.661
2137006	980201	1460	389.906	1312540	431614	2324	368.5764	81	2006.611
2060668	981414	1824	356.5264	1277256	488333	2716	260.1676	82	2008.021
3623996	2200431	4247	918.8567	2218915	1131730	7974	1839.541	94	2008.892
2522117	1403491	1851	217.6411	1674087	696613	3868	122.3948	81	2008.957
1934281	1110916	1936	419.4096	1221500	529748	3125	909.3125	86	2011.407
1578200	856614	1917	329.1437	986016	419268	3130	726.593	78	2011.549
2079170	928165	1204	294.7444	1291729	475093	2488	504.9768	85	2012.564
2002473	1310103	2027	384.3147	1209602	629768	3956	333.7316	84	2013.379
2178060	1095419	2623	498.5503	1388632	547110	4504	767.8744	81	2013.467
2634025	1203940	2114	395.7954	1709908	662558	3971	582.5731	88	2014.345
2260428	1209633	2439	597.0279	1534008	659836	5001	1618.356	89	2014.812
376875	1331616	1423	353.2303	250542	721217	2878	884.8558	78	2015.098
802646	975080	1969	547.6609	335016	351642	2949	678.6389	76	2015.562
2526048	1247863	2340	586.274	1624440	593128	4159	777.5199	84	2024.239
2975788	1413307	1992	356.3512	2167709	749803	3967	886.1487	90	2024.776
1825264	948920	1090	357.149	1006247	470087	1796	599.5556	75	2025.339
2459654	1466720	2508	618.0988	1555829	702455	4770	855.597	87	2026.025
1977493	1131047	2208	670.2688	1361830	592477	4298	1488.518	88	2027.590
2109493	1171544	1891	445.8851	1562597	639051	3528	770.3208	95	2028.552
2127496	1318283	2741	519.5701	1324500	689456	5445	535.4645	90	2029.964
2604291	1305686	2566	620.7526	1818107	672194	4762	718.7482	91	2034.430
2577863	3537056	7849	1900.529	2050558	2024847	17909	4166.895	100	2035.827
2453381	1558048	2019	436.4659	1602649	793618	3855	926.2655	87	2038.193
2640390	1371477	2331	771.5691	1735531	750405	4245	1807.145	88	2041.292
1855543	997311	2014	438.1854	1263449	511937	3898	466.0778	85	2041.956
325606	963910	983	204.5463	177898	373062	1306	397.0666	68	2044.857
2004040	1184675	2100	571.81	1296348	625015	4214	1190.605	85	2047.878
2071912	880017	1265	268.9665	1358640	441686	2716	767.1676	86	2059.828
2169689	1295226	2187	75.2907	1438404	627209	3830	-92.137	83	2068.391
1566448	546122	621	103.6381	837298	222388	976	10.5536	73	2076.448
1857054	1649888	2057	593.9977	1539669	1025308	5210	1723.281	119	2100.095
2504014	1168611	1970	320.517	1652031	596273	3877	504.0997	89	2108.083
2539613	1047448	1966	437.0926	1408634	487070	3769	718.6409	73	2108.230
2106382	1521259	2488	685.9768	1516451	912378	5728	1445.741	88	2108.347
2505753	1490147	2593	728.8673	1797767	860621	5200	1180.72	101	2112.699
2355203	1216239	2052	383.7172	1713166	690509	4510	638.011	87	2113.142
335348	269206	289	44.4129	110905	84002	347	174.0667	51	2115.069
3270103	1599941	3013	522.4293	2088065	848112	5975	810.1975	91	2116.401
2599363	1494789	3363	1039.064	1676300	825026	6634	2256.367	92	2120.793
2301942	1608243	2280	673.908	1424653	797531	3922	1667.624	87	2121.552
1124446	1395002	2300	567.03	715112	632836	4479	1089.472	84	2122.647
2995528	1552222	2853	553.4533	2599644	1206597	7240	2401.164	117	2123.993
2323715	1288058	2966	608.1926	1240383	603329	5406	1014.077	83	2125.617
2299584	1155838	1584	458.0624	1396987	547844	3001	922.1561	84	2128.327
3113756	1505256	2414	389.6254	1951114	785385	4298	545.5178	89	2128.823
787956	974936	1905	731.8705	449312	691298	4921	2085.868	95	2130.813
1960673	948618	1783	344.4263	1333344	496943	3765	642.2165	88	2130.831
2770400	1556821	2767	685.8287	1903543	777520	4964	1324.68	87	2131.493
3968276	3469772	7103	1516.878	4725176	3164009	22201	5286.276	138	2132.696
2326364	1185737	2010	446.761	2208600	977825	6224	2406.366	122	2134.623
3020494	1430524	2835	562.0435	2006849	762323	5312	743.6032	89	2136.256
2858247	1801650	3405	929.0205	2182518	1018412	6638	1191.792	93	2136.866
2836098	1203307	2940	463.934	1812330	703710	7087	883.1807	88	2137.341
1763878	1229622	1692	548.5212	1208213	667940	3470	1264.667	93	2140.847
2272346	988608	1971	214.3731	1397630	476824	3740	299.814	81	2142.152
1440387	968179	1699	101.5139	977356	461060	2997	-152.2683	89	2143.984
2289897	1296045	2218	519.8298	1579050	704957	3520	997.472	93	2147.045
708104	1229465	2072	721.8392	363975	537141	3867	1375.539	73	2148.556
2566909	1002843	2148	588.9028	1676944	478767	3979	1166.422	85	2156.969
2352197	985878	1918	530.9998	1513438	481934	3313	1231.259	84	2163.961
2977271	1608706	3593	618.9673	2287849	988307	7668	1671.575	98	2167.861
2302665	1734808	2175	402.0175	2221007	1298532	6795	452.1995	126	2171.717
2407973	1607686	2630	561.543	1576932	762539	4660	1256.426	85	2182.237
1960104	1058492	1877	295.8997	1279832	527023	2748	164.5628	85	2187.225
1843883	1041535	2143	389.6223	1295045	560710	3984	589.7024	89	2209.164
2625505	1487477	2283	788.4763	1903769	900287	6155	1858.296	96	2214.661
2242297	958082	1323	233.6203	1376891	447007	2601	616.7161	80	2215.691
1839025	1037242	1578	439.9258	1220789	490269	2812	1104.353	84	2218.812
1813379	861196	1762	280.4482	1330308	466357	4032	502.7952	90	2220.022
1913210	1079225	2606	632.9966	1170967	558848	5195	1347.439	83	2220.150
184239	611575	1168	283.9248	87362	241859	1644	720.4284	60	2221.502
1118302	1109219	2067	307.5587	851835	584923	4071	883.1831	92	2222.038
124137	9808	79	58.6319	35540	2565	131	71.1491	39	2224.946
2986420	1687655	2649	672.8089	1996860	904701	5305	1393.61	92	2225.856
3045767	1174660	1780	323.858	1938388	644174	3681	579.3041	86	2226.176
2639918	1656616	2194	436.2834	1863904	1033282	5395	864.6595	90	2226.322
1798101	1136300	1902	591.3022	1180804	527400	3488	1443.077	73	2226.460
1623148	686510	1349	205.8789	921486	284409	2090	569.249	71	2226.900
1867215	1116268	1910	410.151	1053852	480238	3532	639.7452	77	2227.513
2491310	1042347	1854	517.2094	1647866	567599	3966	936.2926	90	2228.579
3133809	1541735	2220	574.542	2113757	900943	5671	1703.943	91	2228.930
1618826	967780	1908	312.4388	1039406	437658	3086	575.9246	73	2229.076
1962755	2536666	3792	890.3312	1199793	1466570	8384	1805.542	90	2229.947
1709086	765634	1751	361.0311	1066590	377376	3486	863.3646	79	2230.281
1455410	769051	1257	60.1177	937740	370286	2752	-127.0128	82	2232.358
2265965	993439	1571	502.9331	1402375	482032	2797	487.5117	77	2232.449
1770611	905934	2511	587.6671	1221838	485227	5098	1313.398	79	2232.542
2358654	1110330	2113	664.9393	1386372	493373	3561	965.5721	81	2235.540
3177267	1614112	3092	584.0612	2079028	855534	6506	1366.787	90	2242.035
2800790	1235044	2296	473.6056	1774069	662490	5296	543.9056	88	2242.533
1774712	926702	1292	384.0812	1192197	463425	2365	772.6765	85	2243.682
2096249	1227540	2097	482.2417	1359108	609744	3811	795.5971	84	2244.691
1046462	737865	902	50.2022	707100	352588	1590	316.199	85	2246.213
1246771	642061	1335	233.8935	731967	283456	2366	688.5326	78	2247.399
2079086	1249197	2146	477.1906	1376004	587652	3494	742.2134	88	2255.985
2480739	1156662	2488	537.9768	1700674	632739	4870	869.207	87	2261.844
2656807	1573304	3734	1141.677	1824922	989015	7589	2121.943	94	2277.707
2427461	1412018	2265	473.0665	1605551	725932	4188	804.3468	85	2292.558
3115854	1497452	2739	596.8579	2168506	906987	6179	954.8419	92	2298.339
3710210	1885505	4416	759.5376	2424157	1074920	8903	1336.858	90	2298.906
2256330	1145838	1768	337.5848	1570433	617041	3178	518.6858	87	2321.234
4077248	3719808	5125	1040.512	3275224	2442093	11482	2130.74	108	2323.458
3453226	2154170	4335	904.1935	2468141	1302948	9054	2205.129	101	2324.452
2481739	1157565	1562	332.2282	1527418	629089	2591	716.1551	87	2325.635
1439050	775367	977	328.4097	873027	344997	928	985.4608	78	2327.736
2381863	1449420	1904	383.0144	1515644	708016	3049	428.2489	86	2330.210
2826461	1072385	2314	520.0154	1695427	525428	4277	1111.54	76	2330.222
278854	627760	1493	298.1573	259499	576586	4779	1308.302	148	2332.005
1867319	1101978	2038	497.7318	1191261	565847	3693	1338.577	83	2332.182
3239851	1404191	2966	695.1926	2478427	1109236	8831	1816.219	108	2333.745
191505	167282	659	261.1699	55738	47916	777	309.1897	37	2334.201
2166485	960260	1407	452.5327	1346445	448953	2872	604.7192	81	2334.364
1811247	988647	1617	273.3137	1091772	469899	3053	769.6733	84	2335.907
2214641	1152434	2099	470.9539	1468669	532839	3984	638.7024	83	2336.358
1816514	1301496	1959	451.0999	1168964	626211	3558	1039.004	78	2336.684
2907486	1424249	2414	595.6254	2202437	785681	4849	1272.229	88	2336.996
1007344	971699	1352	303.4472	678278	484341	2533	681.5013	74	2337.103
1607124	966266	1283	224.3763	970677	418065	1918	382.9998	80	2341.533
1867377	675110	1548	255.2428	1197085	320925	3097	-54.6583	85	2344.668
2011375	1182293	1735	474.3335	1196692	531086	2670	1035.787	75	2344.995
2118023	1221609	2388	751.3668	2193709	832081	6112	2214.483	159	2346.751
1982432	1282855	3476	872.8036	1261376	604793	6430	1428.723	85	2348.914
1967375	1447521	3481	1261.084	1397585	762564	6291	2231.725	86	2349.779
895555	3746474	4953	1197.263	653340	2587974	12844	3593.748	104	2350.513
1412617	1425008	3797	861.6117	788080	643257	6926	1406.349	89	2351.501
2445012	1261666	2919	818.9559	1942361	860108	6054	1551.829	101	2351.517
2335329	833239	1438	315.0718	1430187	400602	2810	351.641	80	2352.044
1741898	1013237	1590	169.199	1059024	429703	2842	317.0362	70	2352.086
1080241	896277	889	161.0729	729986	527138	2209	542.1249	108	2352.846
2157224	847357	1186	325.3346	1184050	362883	2044	355.8684	76	2353.700
1608488	857149	1614	457.7454	992675	420742	2457	979.4377	82	2354.811
1238889	405910	684	73.5724	637461	140937	981	308.8341	70	2363.976
2032695	1220848	2246	318.8006	1419064	638826	4360	346.596	92	2365.275
233181	18683	119	5.8759	70546	4533	102	-25.6778	41	2365.725
2089442	1219789	2349	645.9789	1411449	684659	4984	997.8024	93	2366.338
2725318	1539827	2126	507.0686	1769864	756039	3852	531.6972	88	2376.216
1312406	958250	2030	634.883	757824	438794	3482	1072.94	80	2379.159
2017541	855513	1360	307.296	1166746	384182	2341	511.1301	78	2380.697
1986633	1344250	2234	626.5274	1360544	712274	4597	1049.492	90	2382.488
2078858	918107	1551	257.8111	1251316	449037	2930	322.373	85	2384.703
3824736	2838279	4783	1241.726	3104484	2286905	14086	3769.025	114	2385.759
2731369	1420350	2538	531.7818	1878273	853178	5323	1059.02	93	2387.028
2185038	1413278	2949	837.6389	1484364	789000	5506	1649.687	93	2398.814
2185552	1214827	2894	491.5534	1571645	614762	6047	585.8367	88	2427.449
2248225	1733440	2842	737.0362	1613653	998089	5042	1558.456	94	2432.840
2708196	1440463	2240	547.664	1822319	714655	3994	1230.263	87	2433.698
2303507	1464445	2062	477.2782	1482404	778196	4783	476.7263	90	2437.753
1327345	1697664	2890	738.129	750459	1016689	5913	1435.119	84	2438.805
2651324	2102553	4310	1221.791	2563265	1315038	10824	2268.427	118	2439.186
1975766	976970	1610	421.321	1223612	541194	3314	510.1154	88	2440.097
2356087	1090295	2624	173.4064	1560236	538373	5093	171.1173	83	2440.749
2342154	1533729	3400	971.74	1719083	905441	6858	1596.134	100	2442.120
1571171	690047	1042	449.0562	937110	311357	1745	840.8945	73	2442.296
2353232	1226574	2158	599.4638	1467160	640108	4405	676.1205	84	2443.437
2267598	981273	1659	328.2699	1387275	529133	3078	784.0758	88	2444.294
2768566	1219079	2042	410.1562	1878109	655310	4077	1120.32	89	2445.851
1884922	1302733	1712	334.6432	1249994	691320	3460	834.106	84	2446.180
2072784	969169	1737	518.0457	1279040	535131	3296	1030.706	84	2447.197
4322120	3182633	5035	1103.464	3532171	2524132	15179	4362.742	115	2448.622
1769548	975971	1549	232.0989	1063084	399730	2906	387.8266	70	2448.919
2319938	1126554	1793	503.9873	1506870	582531	3106	945.0466	88	2450.499
2019856	772593	1511	516.5671	1267880	369149	2550	745.055	84	2451.752
2425071	1159228	2132	477.2052	1520686	636707	4278	990.3958	85	2451.998
1165365	1325004	1796	348.5556	778796	691600	3808	582.0288	83	2452.760
2330664	1106327	1909	417.2949	1566852	631465	4065	558.0465	90	2463.727
2391499	1154452	2396	351.2156	1516969	579045	4197	739.0517	84	2463.955
2712929	2280636	3338	841.6618	2626622	1433477	9316	2544.427	114	2465.666
1946198	1336797	2651	653.5211	1313425	682683	4916	696.5876	87	2466.503
2105783	1361290	1863	641.9143	1239893	678987	3691	1215.865	87	2470.213
2593627	1356197	2644	529.5284	1613862	721671	5424	1343.486	92	2473.044
2430823	1077208	1816	392.6776	1573303	536578	3629	236.7869	88	2475.238
2425079	1164305	1966	497.0926	1637730	564159	3016	651.9976	88	2479.704
122690	12845	165	-56.7435	34246	3555	194	-165.9166	38	2483.084
2495144	1566248	2519	716.5159	1929872	922773	5559	1242.06	99	2489.023
2181808	1105800	1647	510.9967	1490466	598541	3069	732.3709	89	2489.769
2167703	965264	2012	505.4732	1362016	480005	4013	1073.529	84	2507.230
2283010	1017805	1673	307.2553	1366048	449272	2716	609.1676	78	2531.680
2023367	1312102	2449	631.5889	1416480	623091	4338	864.7618	88	2532.962
2917533	1876794	3392	821.8912	1973973	989103	6599	1500.404	90	2536.094
1540838	801981	1544	227.8184	894842	372311	2978	111.4658	80	2543.334
1386670	1770813	2869	610.1509	687473	772553	4653	616.4333	90	2545.654
392113	149790	91	118.9051	145028	44448	17	318.5537	53	2546.113
2565073	1310806	2331	697.5691	1669796	698231	4839	1447.668	94	2547.441
2053818	1141699	1686	431.3846	1247528	491128	2803	533.6483	79	2547.950
1073919	1429721	1980	258.078	675260	663266	3936	-23.3904	78	2548.385
2058506	1050840	2268	437.6348	1206074	455323	3686	567.5846	77	2549.092
1936418	974799	1699	472.5139	1336885	482123	3511	751.7671	86	2549.755
3082217	1193648	1988	475.9268	1947570	607887	3855	788.2655	87	2550.819
2022715	844879	1052	246.6172	1242466	403151	1686	585.3846	82	2553.608
1226529	1063997	1521	482.1281	784537	512977	2841	1340.18	84	2554.188
2310938	1303818	1912	558.8632	1645342	790322	4367	1206.589	98	2556.217
1506536	902763	1589	382.3429	1031393	433452	3080	434.788	84	2558.491
1569695	608766	1368	228.1448	928027	268424	1907	653.5827	76	2559.345
2429873	912879	2392	543.7912	1429589	451735	4254	1037.849	82	2559.771
1920941	2070648	2583	672.3063	1317190	1115055	4990	1795.939	89	2560.729
2282816	1535163	3300	815.13	1566695	808680	6521	1886.628	90	2561.498
2139778	1122626	1277	431.2397	1270221	509120	1713	1037.499	83	2564.584
908661	1326301	2359	450.5399	402384	487865	3719	810.8359	77	2566.475
1726750	1240978	1541	339.2501	1234969	607781	2751	714.1311	87	2570.178
2925591	1101749	1905	529.8705	1823936	535323	3284	814.4324	82	2572.961
2096148	1034091	1889	593.1729	1389169	557099	3719	1118.836	91	2574.193
3908097	2129966	3396	659.3156	2593491	1148263	6820	1815.602	94	2575.134
2551582	1156866	2445	605.1645	1670384	594787	4598	1008.348	82	2575.529
117729	14393	71	61.7831	32462	3722	116	139.3076	37	2576.827
2238916	1089232	2275	521.6275	1331628	529407	4567	328.8087	82	2578.312
1607376	685380	1305	104.2105	995197	315677	2377	84.9497	80	2579.325
2346036	1210161	2661	641.0821	1597466	681319	5191	920.0151	84	2579.389
1818054	873806	1537	296.8257	1197294	418456	2126	-74.9314	81	2581.377
2143584	918155	1957	529.3877	1283310	450611	3237	1023.196	86	2582.587
1892075	990162	1303	400.4983	1255717	464868	2092	904.9612	83	2586.324
3102324	1514557	2232	505.8152	2134219	842478	4314	916.2154	91	2596.220
2258627	2816126	3732	968.9652	1953570	1739812	8751	1947.731	102	2600.830
2486266	1150121	1968	263.8048	1665131	591995	4085	194.1685	89	2616.254
198683	429711	699	192.4139	210459	422293	2194	620.2834	123	2617.926
2425074	1134620	2015	550.0415	1569126	612305	3783	1184.626	88	2633.876
2978851	1257907	3029	533.1269	2063589	927292	7791	1840.875	97	2641.589
389571	1047873	2075	494.4075	323051	738872	3697	657.0017	82	2641.779
1423664	915847	1334	408.0374	897898	412291	2672	741.4992	80	2643.145
1907538	799052	1811	378.3971	1101153	364925	3057	259.0977	77	2643.725
587038	342589	1846	417.3606	197035	106187	2436	695.4596	48	2643.941
2300827	1273131	2117	502.3637	1479965	622522	3624	841.5064	84	2644.261
2612991	1221353	2631	638.3991	1692385	605810	4350	2055.035	83	2644.990
1971048	1541909	2789	1079.663	1327557	843033	6325	2772.833	91	2646.013
1560359	923472	1631	390.2991	1110914	478003	3389	708.3229	91	2649.169
638059	2508188	2524	729.7964	472746	1489146	4630	1910.743	92	2650.335
2116187	1355160	1951	290.2511	1444270	786264	4261	-60.1579	94	2651.752
2445435	1157051	2009	339.9049	1449917	570311	3292	849.2812	77	2651.892
1826595	760794	1872	305.6192	1083401	355327	3334	150.2374	80	2653.236
363816	788810	1700	367.37	158513	293628	2801	520.9361	60	2655.528
2376586	1394464	2214	533.4054	1519408	643965	3773	970.0653	83	2655.949
2636846	1680574	3123	588.6003	1870931	880393	6420	852.162	95	2656.896
3118543	1984976	3636	893.7796	2237824	1056714	6958	1816.744	92	2657.855
1864405	1066597	1908	451.4388	1075230	515165	3677	962.8797	78	2658.385
2037108	1246618	1969	324.6609	1303036	658369	4285	407.3885	91	2659.631
1588005	1109213	2149	234.7589	1035862	581694	4324	333.7764	80	2660.035
1606602	669919	735	87.2335	843640	260711	1131	87.2491	69	2660.473
1880252	1156381	1413	411.6693	1210540	606390	2580	601.738	88	2662.091
2138457	870070	1311	427.3471	1370375	409346	2695	791.1895	82	2663.321
2239179	933285	2008	486.0488	1380351	476469	3932	1267.185	79	2663.436
1184569	949030	1287	259.8007	750224	501035	2738	300.0018	86	2666.224
2155638	1026342	1769	437.4409	1369300	468021	2951	464.3511	82	2667.259
2045155	1000050	2009	433.9049	1517327	571929	3599	1373.104	91	2668.890
2007549	946101	1577	395.0697	1310062	462124	2138	563.3418	86	2670.002
2457266	1508330	3188	699.2468	1778538	876124	7222	1358.754	98	2673.745
1959518	1266720	2156	507.7516	1286336	561718	3592	816.1112	85	2674.886
2699705	1142610	1986	544.2146	1619369	606546	3695	1098.29	79	2674.907
220337	54631	309	-24.4651	61502	15180	385	-160.4015	43	2676.136
2140920	1275707	2549	615.1989	1373711	718142	5132	1516.505	89	2676.203
1792408	1037196	1807	518.9727	1200071	545844	3808	804.0288	87	2678.877
1637028	890827	1659	372.2699	1118453	459495	2796	476.6556	87	2679.801
313072	763932	1022	132.9342	140512	309207	1403	221.1083	63	2680.857
2166048	1295846	2477	574.5597	1341782	607960	4314	857.2154	86	2683.418
1544722	694605	1053	330.4733	950946	334500	1542	742.1062	81	2684.163
1585478	900166	1476	323.6036	1031759	463612	1985	665.3585	84	2684.893
2718483	1544984	2300	374.03	1887222	763694	4504	530.8744	94	2697.969
1642941	559523	859	303.3899	1221930	283567	1511	809.5671	99	2699.457
2361291	1023478	2173	470.3053	1344216	505949	4502	935.1622	84	2708.143
2071935	1299837	1919	431.8559	1249607	575046	2755	894.5555	81	2711.382
1529740	1150596	1487	358.0207	957429	486712	2634	456.9674	79	2734.265
1010745	1198452	1551	462.8111	539534	527981	3011	546.7171	92	2755.028
1246239	878640	1318	428.3398	714612	343360	1890	718.029	75	2757.862
1823879	1002009	1388	403.2668	1135660	487377	2184	1055.722	81	2758.343
286293	41766	36	96.8196	95763	12653	-101	315.5339	50	2764.871
2392383	1112570	1935	360.5535	1591685	538421	3435	160.7035	85	2766.276
2463303	1082446	1633	452.0113	1567162	612230	2984	808.6024	87	2766.599
2013978	965870	1523	153.8403	1161822	468228	2716	-148.8324	83	2767.409
2091866	877867	1228	362.2908	1403372	493478	2836	585.8996	89	2770.983
2023322	1255161	1952	476.1072	1353343	633418	3748	720.6628	85	2774.966
2147948	1109561	2066	562.7026	1327281	516326	2923	1150.38	82	2778.407
637065	527127	1371	337.7131	197138	157448	2089	416.3929	52	2785.363
1737400	847288	1912	353.8632	1076344	389644	3167	899.2687	79	2786.233
256314	30785	42	95.9562	73929	8801	43	110.8123	44	2787.538
2918574	1142165	2520	603.372	1964182	606976	5291	1014.625	91	2790.462
1709962	1243753	2084	439.1124	1208746	626644	4213	826.7493	89	2791.414
2434865	1228905	1495	437.8695	1516767	570914	2441	1144.74	84	2791.884
1921435	1173519	2626	621.1186	958514	557008	5009	728.2049	77	2792.565
1361489	927706	960	351.856	835028	414173	1556	259.0916	83	2796.364
2712139	1156490	2006	464.3366	1676420	553272	3520	654.472	84	2797.266
3000986	1812890	2676	617.9236	1780117	867364	4881	889.6241	85	2799.467
1820972	1168773	1978	754.3658	1009226	486211	3667	1492.319	76	2800.257
2880528	1537423	2445	687.1645	2005863	833545	5322	1060.164	90	2801.166
2682948	1113941	2124	403.3564	1709931	585295	4505	594.7305	88	2809.828
1511163	959182	1248	311.4128	1026907	465459	2734	225.5774	82	2810.446
2643232	1488229	2600	660.86	1691088	778798	4714	1065.655	85	2817.353
2788773	1171244	1967	412.9487	1753770	537600	3508	502.1988	83	2840.217
267170	1444165	2385	459.7985	227294	881894	5725	1418.172	93	2848.329
2322998	1236063	2067	693.5587	1504486	602774	3791	1254.475	86	2863.659
2300309	1687391	3082	793.5002	1302992	723953	5067	952.8587	78	2864.769
2793219	1019480	2022	520.0342	1886447	648094	4857	1293.078	94	2868.946
2086515	1420690	2369	791.1009	1481655	676563	5200	1583.72	87	2870.108
2309218	1057803	1885	458.7485	1451096	555966	3826	954.4386	85	2870.505
2459166	1713642	3162	501.9882	2017785	984619	6609	1087.965	102	2871.820
2539905	1943943	2510	640.811	1748509	1013816	5672	1524.799	87	2872.516
1885150	1103432	2211	302.8371	1193978	534468	4221	607.5981	86	2873.617
2484300	1377065	2071	554.9831	1388832	659430	3461	1087.962	77	2873.906
2070527	1285072	1704	320.7944	1328077	651861	3238	200.0518	85	2875.765
2538457	867400	1837	452.6557	1580168	441650	3481	474.0841	82	2876.888
2749439	1408960	2178	536.5858	1807000	726776	4741	1695.77	88	2879.546
3281198	1431772	1969	430.6609	2017895	698789	3216	801.2176	87	2881.481
2547597	1545131	3427	869.8547	1936868	914167	7154	2014.539	95	2883.840
2939739	1642704	3592	921.1112	1989721	910672	7326	1333.789	93	2885.915
1710686	1445203	2621	518.8381	1169398	735941	4856	577.2216	86	2886.809
2822603	1437700	2191	532.7151	1574855	616630	3692	897.7212	78	2887.854
2931116	1287784	2935	672.6535	1772428	681110	5351	1561.991	85	2888.561
2369031	1487494	1390	250.979	1573062	823042	2972	390.3292	89	2890.353
2445248	1564086	1663	487.6943	1682569	802382	2996	1113.876	90	2896.374
2057963	1060351	1332	682.3252	1214784	495548	2157	1224.608	79	2899.374
2017293	1130064	2013	417.3293	1433908	861127	6091	514.5051	97	2903.151
2084582	1122134	2209	493.1249	1366743	641794	4694	477.5334	95	2907.872
1945684	978845	1626	329.0186	1262854	482625	2922	493.5242	83	2908.404
1210396	1442919	1633	464.0113	879832	869143	3906	1028.927	91	2917.294
1778734	1022066	1838	356.5118	1212656	543434	3188	774.2468	87	2917.663
2628791	2116923	2924	670.2364	2172506	1296438	6552	1899.167	102	2924.339
2071369	1190605	2443	358.4523	1241484	518602	3810	196.741	78	2931.607
1708282	1235545	2293	459.0373	1131780	591942	3689	794.1529	83	2933.842
129183	117964	365	-98.5235	42671	35983	384	-293.2576	43	2940.453
2432791	1179475	1900	338.59	1414434	627075	3743	382.3823	85	2942.715
116601	39279	50	21.805	57109	27706	-95	-173.3295	68	2945.266
1484037	1208736	1702	411.0822	1038598	620261	2793	914.0873	89	2947.153
351797	1264413	1646	214.1406	258235	710099	3041	276.4001	84	2951.086
2141428	1381652	1772	363.0092	1373415	629849	3713	154.6993	82	2966.488
1600844	884367	1549	229.0989	993552	474042	3305	-20.5895	91	2968.075
2146549	934254	1431	304.0791	1432348	472721	2449	564.5889	87	2970.105
2349681	886039	1471	397.3231	1486905	419161	2349	703.9789	85	2975.701
2112855	1132421	2277	403.3397	1561112	633798	4920	506.012	97	2983.978
2345990	902364	1691	493.6651	1451020	442848	3722	823.4042	85	2985.398
2571400	1306912	3016	718.9976	1864874	718158	6017	1344.154	88	2985.551
1851949	822721	1049	313.0489	1174448	417715	1903	481.1583	77	2985.851
2041567	968929	2294	278.8934	1445226	538612	4636	61.8796	92	2986.364
1810650	845680	1448	305.6328	1168184	429145	2668	182.0748	78	2986.423
2942977	1138067	2511	585.6671	1874272	568299	5366	884.8326	86	2987.185
2157853	806328	1425	290.9425	1370529	396903	2348	612.1228	81	2987.823
1917682	1152766	2385	419.7985	1177299	590463	4516	334.1476	87	2988.371
2111433	984952	2026	556.4586	1299749	511922	3297	1154.562	84	2989.914
2976453	2400056	3555	1054.436	2336258	1539393	8154	2571.639	99	2992.124
1816451	937977	2013	409.3293	1236864	481317	4059	571.9099	81	2992.181
2090908	1031841	2076	298.2636	1437105	593122	3771	323.3531	89	2994.365
2216582	1010061	2385	858.7985	1306697	454819	3578	1209.126	82	2996.142
134075	231312	537	243.7257	46384	80260	893	469.4973	37	2996.241
3224715	1580704	1934	461.6974	1918148	889331	3453	905.1133	82	2996.418
2049376	1146130	1809	576.6849	1270992	503269	2834	1101.187	81	2997.635
178017	145943	451	30.1011	52048	42292	457	-22.7623	42	2999.928
3038734	1518888	2620	789.982	2048032	873787	6377	1835.35	97	3001.542
2478228	1170962	2275	456.6275	1563710	592696	4466	1114.343	87	3002.565
2185814	1015857	1768	356.5848	1541053	587940	3717	535.1237	87	3002.640
2283920	1550349	2825	734.4825	1499037	799468	5537	1239.226	87	3004.928
1915439	998892	1467	461.8987	1255167	472642	2701	887.3261	80	3005.170
2144733	954001	2735	871.4335	1402243	468726	4827	1404.395	86	3007.584
1641842	1075240	1879	522.6119	1098869	535020	3310	1555.691	81	3007.791
2125441	1048370	1893	243.5973	1433158	512614	3833	-124.5687	88	3018.577
2391003	957027	1585	262.9185	1604744	492970	3238	567.0518	88	3021.879
1807931	1465808	2586	565.8746	1335479	729017	5048	638.5928	80	3021.899
2569786	1164107	2312	399.3032	1748913	598764	4170	911.937	89	3030.968
2273365	1104514	1766	473.8726	1365102	538130	3514	1106.335	83	3035.327
2410676	1163132	1950	344.395	1428734	530998	3144	613.5784	80	3044.358
3104940	1432890	1871	411.7631	1799855	740212	4094	1158.873	88	3051.682
2391558	1563472	2891	543.9851	1723148	833594	6555	1020.735	91	3071.285
2167874	1373394	2061	663.4221	1368503	722163	4463	1654.774	86	3073.763
2648794	2040723	2268	589.6348	1759655	1239674	4756	1066.612	93	3075.814
1299650	1805016	2868	791.2948	865156	998090	6040	1475.844	90	3078.538
2069520	1032543	2272	603.0592	1388955	579181	4398	1610.128	93	3080.246
2154587	1021067	1465	355.1865	1429206	517082	2695	825.1895	85	3083.567
1461472	938478	1546	461.5306	978974	464302	3233	1063.771	76	3083.604
1844551	1094019	2578	700.0258	1596356	799027	5485	1766.708	105	3086.352
2023412	1292072	2283	484.4763	1462328	665530	3994	691.2634	86	3086.755
3045172	1204845	1966	413.0926	1682342	600429	3205	1033.801	88	3088.122
3171797	1041731	2029	427.0269	1913939	573730	4420	798.962	89	3089.924
1823617	1093949	1735	518.3335	1243826	580291	3457	942.5377	88	3090.630
2841580	2904373	4915	1307.731	2071719	1508326	9662	3358.638	97	3092.520
1751708	744702	1044	266.7684	1076821	389773	2655	511.9455	83	3094.817
2198077	1486532	2547	488.4867	1463914	828155	5227	514.8347	94	3099.421
3720206	3888327	5943	992.8023	2794960	2020492	11915	1130.432	85	3099.444
505008	1128148	2072	419.8392	359329	665703	4919	757.1559	82	3099.660
2390624	1685557	3757	839.3677	1709415	1135260	8967	2262.649	94	3100.121
102504	12467	75	15.2075	25481	1992	82	-44.7998	29	3100.772
106511	16117	111	67.0271	26813	3297	172	9.2492	30	3100.846
2094302	2231199	4461	1182.062	1429068	1036746	8709	2072.775	84	3100.912
1938024	1694201	4909	1505.595	1206694	765208	9090	2700.949	84	3101.199
2953116	1160259	2049	426.1489	1920392	700996	4862	800.3582	92	3101.579
2265753	1227235	2093	647.8173	1598025	702650	4282	1348.82	89	3106.324
902933	1719902	5688	1848.497	574082	735535	9434	2681.448	83	3108.959
2855786	1931161	2592	420.0112	2141033	1031922	5570	1037.477	95	3109.721
3017153	1838436	2059	392.7099	2063176	1011778	4448	875.9328	91	3109.974
2451774	1012346	2004	317.6244	1520437	481067	3933	387.0413	83	3121.515
2063260	945740	1985	351.3585	1274747	531014	3461	945.9621	86	3124.717
2671292	1614239	3600	1024.96	1668443	834530	6802	1850.192	85	3129.952
2616201	1574241	1989	630.7829	1961697	910340	4938	1402.422	99	3133.415
896006	478565	328	126.8008	500347	190860	741	76.3701	74	3134.097
2015864	1107840	2264	289.2104	1288727	522777	4258	930.2738	86	3135.422
225180	1741153	2532	633.6452	170969	1019661	5547	1107.787	84	3148.061
2439047	1188289	2193	470.4273	1565596	599345	4030	1399.083	84	3158.563
1979499	948311	1609	267.4649	1229151	451638	3129	151.7369	85	3182.854
4986565	4272376	6089	1373.793	4709131	3547650	20621	4263.638	129	3185.837
1686911	1019912	2435	408.6035	1126445	530718	5040	704.744	89	3194.572
2513067	1280821	3704	795.9944	2433173	1009202	9094	2014.373	117	3197.759
1341021	814047	1391	332.8351	927975	411847	2460	668.006	87	3199.434
2019951	874079	1676	412.8236	1390203	488182	2539	1292.638	86	3199.915
2677255	1058359	2073	260.6953	1759208	572205	4445	239.3645	87	3200.270
2174173	986636	2243	683.2323	1304400	484271	3366	1462.633	86	3201.100
862786	2242416	2385	640.7985	498144	991428	5392	1284.091	89	3201.841
1716585	730380	912	260.7632	1023747	312777	1494	713.0134	75	3202.316
2540015	1209345	2575	624.4575	1626506	548481	4247	786.8567	81	3203.063
2094950	1129756	1684	369.6724	1423228	571003	3500	770.35	80	3203.327
246162	243793	59	39.5099	83848	78267	64	-12.2096	42	3203.659
2219074	984875	1386	354.5546	1335847	457888	2356	633.9716	83	3206.036
2390471	1147138	2272	354.0592	1562353	603530	3923	999.4803	84	3206.303
1121379	650836	945	305.0145	706216	305500	1895	850.3095	78	3207.223
3428899	1636445	3904	1184.214	2084001	870384	7073	2460.195	90	3208.206
2616069	1785674	3219	978.7859	1824077	853153	6461	1740.262	85	3208.616
2723366	1159985	2370	445.957	1935629	666399	5258	899.3738	86	3208.643
3007314	1436778	3623	686.6503	3184179	1245227	10735	1974.234	128	3210.681
587199	350685	626	191.9186	214046	111713	896	49.0656	53	3211.334
2028135	936892	1332	371.3252	1290969	459271	2147	833.0467	84	3216.750
3454759	1988828	4024	992.9464	3299179	1533721	10634	1765.767	118	3216.875
2277191	1469189	2646	763.2406	1487093	738320	5169	1485.181	88	3221.094
1973910	913811	1801	485.8361	1163832	437012	2960	959.056	78	3222.385
1790844	893114	1387	280.4107	1237586	453866	2115	475.6515	86	3224.651
1404233	1739781	2455	503.7255	966450	795174	4652	635.5772	92	3226.569
2869756	2460202	4206	1025.757	2048742	1396494	9024	2038.446	101	3227.148
183414	10194	21	43.9781	54109	2925	-123	5.6997	43	3230.065
2124715	1068250	1929	420.4169	1433686	565558	3409	522.4449	91	3232.316
2695749	1787148	3367	784.4887	1850565	846591	5737	1418.446	89	3243.116
2002117	1468004	1968	395.8048	1276045	645402	3357	1222.928	86	3264.597
2340828	1281886	1852	397.4972	1499745	640682	3015	749.1415	86	3289.057
2129863	1216485	1829	394.8069	1281943	583825	4049	860.3489	84	3291.541
156983	45468	51	99.6611	47713	13305	-113	295.2607	42	3292.568
2868648	1245217	2004	483.6244	1892504	665559	3671	654.7431	90	3297.679
1704958	743099	1577	321.0697	1176996	367407	3038	148.8318	84	3298.442
1889302	923025	1121	380.6881	1085276	387596	1372	782.5692	71	3298.476
1959928	1078052	1952	659.1072	1272111	521501	3458	938.3938	83	3304.710
2051955	1190697	2097	415.2417	1337518	612809	3640	357.204	91	3308.469
2635296	1307155	1782	408.5702	1546454	640625	3076	471.3636	82	3309.899
3131724	1575477	2806	619.2166	1872707	868953	4896	1216.466	85	3310.103
1911134	1020709	2244	736.0884	1378188	578567	4955	1542.975	94	3311.651
1600569	586779	1059	430.6099	970872	270496	1743	822.1823	79	3313.675
2597700	1038437	2235	436.3835	1613865	530732	4018	752.8098	78	3313.687
2152086	975492	2329	449.8569	1367127	485211	4367	997.5887	87	3314.757
1076885	1098902	2180	745.298	751247	592805	4945	2213.415	93	3317.208
104523	123255	207	177.2127	36636	38142	488	277.7768	42	3317.704
188817	22941	82	-33.7998	53217	5848	140	-110.146	41	3318.057
2288004	1320817	2610	566.421	1416597	688359	5519	1123.816	86	3319.295
2352454	1200909	2086	419.8246	1529564	579631	3678	700.7358	86	3323.222
114132	656639	1328	338.9008	71673	297950	2802	495.7922	67	3324.168
1972143	958020	1401	410.3961	1319204	497277	2973	1260.185	90	3325.760
1354907	877769	2046	187.5806	741240	380658	3717	11.1237	75	3325.993
2184885	1237574	1867	330.3387	1521584	618793	3850	381.985	89	3328.421
2328830	1300242	1937	550.2657	1758219	855991	5318	1238.74	93	3330.518
2350075	1126507	1559	380.6599	1517878	675870	3681	756.3041	94	3333.211
1569186	774373	1746	423.7506	991249	340804	3199	769.6639	80	3334.532
2381774	1073078	1899	359.7339	1525568	508428	3278	710.2958	84	3344.981
673942	1000019	2088	588.5368	577066	600970	5129	1111.937	96	3351.294
2393441	1140768	1842	534.9362	1363035	552671	3250	1096.325	85	3375.332
3001871	2767057	4828	1368.251	2098180	1343953	9281	2478.464	90	3378.738
2646379	1145010	1809	551.6849	1770299	563772	3483	1137.796	87	3402.961
2133312	1219162	2007	507.1927	1448970	656113	3948	987.8828	87	3404.808
1896160	847812	1656	426.7016	2291052	774638	5633	1699.411	122	3405.539
977976	907442	1572	254.7892	387417	351072	2763	57.4043	69	3409.030
2376071	947114	2153	503.1833	1470124	470313	4327	1036.345	81	3409.133
2487792	817533	1226	-75.4214	1441419	368481	2034	-305.6926	77	3410.129
230295	1032987	1255	477.4055	144825	541786	2258	943.0738	69	3410.700
2058602	1235009	2783	893.5263	1184809	557365	4936	1750.71	79	3410.723
2895526	1894650	3848	950.2728	2189214	1199366	8652	2392.977	99	3412.192
1583706	1066526	1982	288.7902	977002	441118	3379	249.7619	80	3412.984
2698579	1087077	1670	317.687	1666594	551074	3132	610.3052	84	3414.261
1732201	1330256	2966	525.1926	1125898	660837	6030	1236.283	84	3414.559
2152899	1159653	2903	649.2583	1292469	543992	5177	1199.03	86	3415.907
2635947	1103111	1457	168.3377	1657711	574500	3244	-146.8116	86	3417.276
245079	350426	275	287.4275	107220	165450	467	426.7987	55	3417.397
357141	555045	2152	686.3272	150303	215556	3598	940.2478	49	3417.419
877627	899205	1902	389.3022	543967	410306	3423	834.4303	75	3417.771
1867016	854347	1707	525.3627	1250034	415755	3515	982.1915	82	3417.796
2827476	1717355	2105	417.0905	1897247	827783	3963	283.7243	89	3421.538
108163	30542	46	103.3806	29631	8583	-119	83.1241	36	3423.202
1006528	760501	803	201.4483	666246	328993	1541	394.2501	81	3425.972
630590	2096573	3702	622.2822	518022	1425729	9020	1641.022	101	3426.314
2218198	1404007	2456	577.5816	1508485	828675	5254	936.9494	93	3427.134
1620218	1315881	2100	225.81	1103047	705687	4744	405.3384	87	3427.575
2050005	853721	2581	417.5941	1319649	441162	4448	235.9328	81	3427.654
2597642	1034432	1874	338.3314	1701639	531617	3485	162.5085	87	3429.670
2606224	932781	2041	384.3001	1483297	457640	3696	631.1456	82	3430.401
1934138	1241673	1277	453.2397	1105145	517185	1598	719.0478	76	3431.129
2263626	1090593	1945	590.1145	1550844	588096	3740	1349.814	93	3432.402
1494047	1302432	1761	513.5921	973146	625545	2932	953.0852	84	3438.018
1710749	811005	1350	268.735	1076423	373514	2376	601.0936	81	3440.669
500385	239007	-19	121.7341	176895	79338	-228	158.8092	56	3447.207
2726312	1285776	2786	761.0946	1768570	667984	5030	1344.183	85	3468.928
2061786	834464	1613	323.8893	1271438	399680	3341	578.2301	82	3474.832
1047183	1235617	1694	188.2334	493891	542932	3134	292.0174	77	3488.065
2471361	1073887	1935	452.5535	1604519	568178	3803	923.7483	88	3488.231
1815190	1431607	1819	587.2459	1228924	718039	3575	1103.557	84	3509.641
1878638	1291221	3620	852.082	1423402	752513	5910	1955.551	92	3510.193
1966984	1001585	3053	601.6733	1182300	620187	5799	1189.524	85	3511.019
2388724	1154613	1808	542.8288	1413322	594847	2827	1327.195	83	3515.948
1947795	1181745	2499	594.3939	2409627	1197756	8993	2504.907	142	3517.289
2280504	1215014	2250	615.225	1419965	632884	4925	658.2925	84	3518.482
2920491	1739350	4311	1286.647	1796941	924017	9081	2895.244	88	3521.015
1615477	779787	1240	300.564	981317	342788	2371	890.8131	72	3521.128
2855793	1354409	2451	534.3011	2188080	1038441	7491	1536.045	107	3521.798
361691	856180	1692	363.5212	273300	459182	3130	842.593	80	3522.222
2348821	1355788	2570	820.177	1625367	687855	4987	1684.371	87	3522.790
2106756	1085056	2220	498.542	1429243	546910	3839	1280.568	80	3522.818
1256210	855943	1462	87.6182	1067358	557904	3063	-397.7657	104	3523.605
3077957	1340098	2500	449.25	2046545	656143	4879	262.9119	86	3524.929
1336805	1160728	2319	322.2959	751698	575790	4770	547.597	81	3525.299
1796721	1218097	2111	303.2271	1340052	667221	4423	800.5303	100	3526.833
415734	1189305	1719	343.6359	210712	601725	3102	431.6222	73	3527.479
1780855	956599	1406	319.6766	985437	518076	2879	1047.712	98	3528.656
2655563	1195571	1890	424.029	1719493	626064	3516	1135.048	84	3528.743
2675619	804155	1807	743.9727	1513423	386994	3554	1568.579	81	3530.097
2288800	1162570	2421	475.6181	1609620	607003	4462	1503.918	91	3533.979
2315313	1147001	1590	213.199	1435483	601566	3292	329.2812	86	3534.286
2037824	914937	1595	356.4795	1231355	447364	2447	951.8767	83	3536.446
1543446	1004864	1260	536.686	1056873	458968	1792	620.1312	83	3537.512
1855863	1014874	1654	313.9894	1152249	453349	2710	655.031	76	3537.860
2456744	1432838	2323	432.7203	1619970	736484	4537	914.1257	86	3538.478
1906378	905057	1369	426.0009	1210954	439788	2555	637.3355	81	3539.863
2413454	897716	1385	298.6985	1576584	432329	2734	344.5774	83	3540.679
1933265	1124747	1971	545.3731	1260630	588455	4024	1510.946	88	3542.261
3208381	1631025	3737	902.2457	2136932	854300	7141	1611.41	90	3545.360
2695101	1652108	3156	581.8516	1849895	835311	5438	995.4718	91	3547.099
2865458	1344886	2384	310.9424	1693798	621973	4331	386.7691	78	3547.478
2422295	1382040	1700	458.37	1633212	771253	3628	1275.931	94	3549.039
1956666	1033120	1660	525.126	1304826	506006	3208	779.3688	86	3550.259
2535715	1434820	2692	558.6212	1551189	672598	5014	1587.485	84	3551.598
1937517	1010703	2043	408.0123	1291971	521532	4305	1006.51	88	3552.047
2153221	976278	2120	412.932	1302181	480231	3657	1002.758	84	3554.187
3254856	727306	1077	283.0197	4270088	919293	5365	901.9765	173	3555.497
1915531	1456836	2167	616.1687	1162787	741334	3616	1540.658	88	3556.922
2484911	1358753	2725	619.8725	1762119	724448	4777	1350.59	90	3559.273
2729204	1451434	3065	734.9465	1835665	706910	5401	1280.796	83	3559.780
522394	130986	85	6.7685	191256	39416	281	-26.4359	57	3570.120
2256848	1004171	2551	437.9111	1443083	478749	4166	212.5126	86	3572.564
2464484	1372867	3389	563.3229	1622550	698506	6381	726.7741	84	3572.877
2404214	1168205	2056	500.1416	1615701	604741	3944	1227.458	88	3579.947
1830747	1191918	1595	351.4795	1148593	595271	2745	891.9945	84	3582.786
1525411	967521	1194	319.1834	988020	467185	1600	555.76	85	3624.004
2334592	1686882	2139	331.1979	2611857	1305260	6465	1150.687	120	3626.683
2122563	1010482	1862	442.0582	1499884	510347	3770	799.497	90	3629.392
1894144	1013450	1659	338.2699	1247256	521725	3093	727.9173	86	3630.669
1935057	812894	1994	567.0634	1336691	462947	3576	953.4136	91	3632.251
2502987	1161966	1849	470.9289	1745093	610854	3363	846.0643	87	3633.039
2260631	855188	1792	317.1312	1371455	368477	3034	432.4074	76	3633.640
3679069	1448499	2557	545.0477	2489053	787410	5336	1169.15	87	3633.814
2078762	974501	1389	348.1229	1300694	524373	2602	851.5722	82	3634.308
1493699	1115811	1902	431.3022	1021544	596896	3399	653.8839	86	3635.484
2108118	784609	1401	160.3961	1162149	359768	2659	396.3699	75	3636.000
1968153	889451	1695	308.0895	1295550	453891	3257	355.3177	88	3637.291
2654292	1501655	2579	364.8819	1690154	806441	5349	907.2789	87	3637.642
2172536	811587	1509	310.8549	1375091	448468	2834	1050.187	82	3637.849
2394623	1021269	1974	283.9414	1672210	546266	3919	492.0559	85	3638.515
1867066	992505	2329	400.8569	1213945	468462	3254	581.7494	82	3640.843
1791714	840348	1352	388.4472	1132938	393171	2218	590.8298	78	3641.536
2620138	1588277	2120	231.932	1931910	953800	4252	678.1372	100	3644.032
424702	1486708	1770	397.297	256853	866760	3436	941.5596	82	3644.920
1958206	866210	2184	419.7224	1221981	412241	3730	644.253	84	3646.437
2694710	1556055	2640	480.104	1858706	821180	4738	840.2018	90	3647.205
2457240	1661300	6591	1498.555	1645000	744478	10693	2025.277	83	3648.881
1588194	781998	1004	487.5244	964745	336095	1834	614.0874	79	3651.245
1905155	1561050	2483	613.6963	1508359	894958	5400	1645.94	99	3651.876
2448147	1232997	2023	335.8903	1729490	642933	3790	747.619	89	3656.533
2706401	1456847	1738	356.9018	1768325	719030	3639	576.3479	87	3658.844
2136451	891344	1668	179.9748	1228903	407197	3117	428.4637	84	3662.803
2164870	1117621	2093	551.8173	1270925	506833	4337	420.9057	81	3665.344
2336649	1052524	2273	549.9153	1517046	539336	4011	810.8171	82	3665.870
2360633	1544639	2248	521.5128	1602889	917104	5055	1327.585	86	3666.178
2139805	1225583	2282	648.6202	1546727	686834	3999	1136.544	94	3668.516
3848074	2517815	2730	675.153	2737650	1505923	6477	1864.96	103	3672.283
2373445	1031152	1693	233.3773	1462210	503558	3125	219.3125	86	3678.920
1124814	1055219	1512	441.4232	734974	448229	2475	963.8475	81	3687.522
2178786	1341022	2794	841.9434	1397127	642041	4549	2147.399	87	3708.214
2626252	1371182	1929	558.4169	1557898	688848	4062	1047.478	84	3718.359
646085	1786194	2901	740.5461	479719	1073085	5904	1588.414	97	3720.863
1964720	1056654	2633	695.1113	1252974	532283	4065	1511.047	86	3732.104
2023030	1606999	2773	814.9653	1546458	1009692	6713	1984.999	104	3732.872
1514201	1335954	2627	503.9747	1010026	623948	4368	622.4448	83	3733.494
2465560	1053591	1615	141.6015	1647865	551454	3440	91.984	90	3736.564
1275657	1801246	3320	643.252	697798	858912	6139	1208.598	82	3736.612
203417	201696	221	87.1981	57266	55971	168	148.8248	32	3736.695
1622337	1308266	1989	559.7829	1083559	674657	3928	1349.761	95	3737.977
2052601	1158580	1608	499.6088	1443210	651048	3037	1169.976	88	3738.355
3120867	1006850	2238	626.9518	3270526	1207906	7325	2442.933	139	3739.373
2007930	782589	1137	318.3857	1311332	392735	1752	424.8872	84	3740.413
1877225	955131	1988	520.9268	1135105	466540	3697	849.0017	78	3740.603
2671393	1493991	3239	877.9079	1813933	844023	6032	1971.995	90	3740.946
2367259	970283	1886	570.6046	1390537	458245	3677	1082.88	76	3741.051
2398060	953135	1988	535.9268	1611496	483164	3228	741.4908	85	3743.011
1918370	956312	1851	564.6411	1175342	486521	2914	1010.675	79	3743.124
2182224	1134486	1626	325.0186	1329422	522107	3044	237.9684	76	3743.244
1758555	1402390	1958	365.2438	1147086	719675	4609	835.7649	84	3744.099
1955779	1425527	2145	465.3345	1441303	796418	4974	892.2414	94	3744.443
1873510	893973	1553	391.5233	1224645	464997	3109	1078.615	87	3745.680
2045802	1022126	2544	480.9184	1308892	557109	4799	1010.424	89	3749.045
2598976	1579553	2525	703.6525	1745552	812723	4696	1366.246	88	3750.492
110311	84187	84	-42.0876	31820	23897	92	-187.2388	38	3752.249
1638159	887904	2328	384.0008	1078292	497899	4483	616.8963	88	3753.009
309811	243615	301	220.6861	113895	75651	343	553.6423	44	3753.022
1692101	944314	2095	478.5295	1119366	548273	4370	600.157	93	3753.775
3103342	1359587	3176	438.9736	2112289	726040	6039	1223.988	89	3760.118
1629444	1130662	2145	393.3345	1182868	641682	3931	851.3291	93	3761.511
1617848	966548	1541	331.2501	977448	434712	2835	647.0435	75	3761.654
2407324	997059	1860	362.346	1336419	462615	3233	617.7713	81	3762.961
2799453	1546760	2280	649.908	1686934	819742	4443	1273.652	84	3764.469
2205207	1668995	2432	483.0352	1227186	726146	3993	534.4073	88	3766.294
1589073	680319	984	540.4024	966988	314713	1678	1086.536	80	3769.746
2548883	1196596	2027	568.3147	1666053	584452	3521	1158.328	86	3771.143
971502	1305213	1479	191.1719	650895	626544	2527	445.3647	83	3771.879
2811411	1416109	3563	858.2843	1834732	767488	6518	1501.06	91	3772.571
2232732	1196425	2085	373.9685	1248577	565609	3252	214.0372	80	3775.927
2669210	1283610	1788	602.7068	1563172	592119	2887	1273.561	80	3788.768
1620960	1150505	1429	239.3669	1023809	586936	2798	656.3678	85	3793.501
2488658	1114846	2013	545.3293	1644858	582643	3776	1076.634	90	3802.917
1690103	833433	1424	560.0864	1080302	454747	2882	1309.28	80	3803.368
1280100	2280938	3461	866.9621	773802	1037599	6140	1287.454	86	3808.884
2049153	1033067	1723	458.0603	1260603	487364	2994	279.1634	82	3813.771
2693349	1663926	2606	585.9966	1879444	1028280	5717	1344.324	99	3816.354
1705516	1026954	1940	322.834	1072050	478995	3450	560.545	82	3816.805
424226	1992572	2080	262.688	322597	1148761	4497	223.8817	90	3821.431
2279598	1057167	1852	485.4972	1490871	503458	2368	973.2448	84	3836.061
2680387	979980	1203	244.8883	1732491	466047	2296	415.6056	86	3837.377
2385053	1169214	2378	504.8058	1719978	700684	5670	705.087	97	3838.025
2712935	1033910	1757	372.1677	1531253	496005	2935	524.6535	80	3839.347
1814177	1083425	1587	440.6307	1174049	513247	2928	363.6608	78	3839.513
1322025	612361	777	139.1897	822982	298043	1703	204.9383	79	3841.970
1975938	888797	1837	581.6557	1155573	389026	2968	1166.905	76	3842.130
1920526	920783	1684	520.6724	1253938	450420	3257	457.3177	88	3843.578
1108769	1483037	2688	608.1968	701110	744477	5496	889.1256	84	3844.431
2430028	1108193	1898	448.8778	1525074	592501	3731	560.1091	91	3845.092
1509812	732810	1525	128.5525	880908	367415	2655	-36.0545	78	3845.136
2693383	1322213	3227	602.6347	1749385	742664	5973	1127.485	91	3846.895
2229561	967894	2072	441.8392	1487634	612282	5584	467.4624	92	3847.192
2281211	1142766	2308	407.8788	1442218	596500	4466	1062.343	80	3847.383
2367256	1028353	1370	555.857	1468173	463487	2105	1065.09	79	3848.190
138667	30011	79	132.6319	52026	11047	77	240.9197	52	3849.842
2140200	1317954	2674	660.2114	1491999	850463	5348	1094.423	93	3850.379
2413353	1199869	3973	872.2853	1572878	604436	7622	1389.194	78	3850.406
1684368	984173	2502	597.9622	1115115	468679	4505	1052.73	84	3852.109
1992948	1133703	1658	433.4138	1298534	573938	3003	953.8683	81	3852.204
2171186	1034892	2266	481.9226	1380675	541106	4859	740.7899	83	3852.527
1936438	917595	2013	544.3293	1111159	429482	3445	812.2645	80	3854.576
297920	63122	31	-19.4609	103818	18860	-95	-75.3295	50	3855.163
1777157	878955	1724	434.9164	1166992	418920	3134	776.0174	82	3855.349
2102706	1091556	2381	614.3741	1296072	445870	3730	996.253	78	3856.566
1383850	732320	827	146.9947	806719	319929	1819	229.2459	74	3856.888
934027	846288	1523	94.8403	602602	428057	2900	50.69	81	3857.068
3007325	1700592	2811	719.4971	1738373	842447	4819	1166.546	81	3857.222
176409	47680	256	-67.8384	48836	11802	254	-230.5506	35	3857.694
1860032	1203124	2329	560.8569	1336762	666158	4473	1203.335	88	3859.635
1806404	1173462	2817	576.6337	1310656	604368	5494	1358.413	85	3859.785
2192768	1107558	2081	423.5441	1505980	633974	3879	657.8119	92	3861.893
2652523	953073	2035	473.1635	1617829	472016	3755	1042.656	86	3864.495
1026833	3172339	3273	1049.015	941435	2380949	10393	2814.447	114	3865.465
2109383	903813	1302	415.6422	2676393	989285	4354	2160.459	132	3865.918
2584823	1310405	2492	763.4012	1490202	571958	4237	1881.296	80	3869.035
1949774	1414356	2431	582.1791	1326761	783798	4919	1006.156	91	3871.215
929441	310442	456	158.3816	320565	98399	896	451.0656	58	3875.649
2116222	1078368	2281	463.7641	1376021	538731	4592	1031.211	86	3877.347
403794	966253	1763	461.3043	207533	441556	2728	921.4408	74	3878.358
2313657	1169688	2639	574.2479	1578324	788536	7626	1647.619	98	3886.225
2246629	1240645	1667	351.1187	1888035	883470	4755	1019.755	106	3889.714
1480847	1445999	1660	387.126	965611	821409	4049	621.3489	93	3893.663
2165128	902752	2146	386.1906	1293580	419664	3330	366.813	80	3904.758
2108621	1109411	1209	389.0249	1326229	542672	2306	692.1666	83	3912.981
2053767	1553099	2999	766.4439	1403954	711671	5229	1333.547	87	3933.972
1990204	1000351	1631	61.2991	1125847	444385	2427	127.7547	79	3939.793
2187645	1302624	2793	637.0873	1386233	658954	5006	1233.637	80	3940.237
2775303	1192989	2090	319.249	1849847	735540	4085	885.1685	92	3941.216
2266704	1142209	2313	399.1593	1492078	516842	4194	607.4834	86	3943.898
1957455	1350209	2429	542.4669	1381859	757148	4900	743.89	97	3945.629
816062	1580846	2922	587.5242	460724	822077	5692	57.9212	101	3946.727
1689348	1484533	3169	837.9809	1164806	673771	5218	1230.13	85	3950.815
3171614	2306806	4176	874.0736	2583133	1407492	9741	1937.27	110	3951.739
2017116	1086144	2051	170.8611	1334299	604400	4189	395.2029	80	3951.836
1721823	1159318	1441	395.6401	1089120	485854	2721	713.4481	80	3953.200
2091675	1392599	1918	581.9998	1425549	680944	3366	569.6326	88	3953.845
2737154	987420	1429	265.3669	1693680	496029	2839	541.4679	85	3954.523
2135067	758658	1214	280.3054	1281177	335578	2104	402.2344	77	3955.338
1982622	1378912	1829	520.8069	1269085	641609	3322	1035.964	80	3955.368
2313195	982721	1265	448.9665	1324954	429993	2221	1000.398	75	3956.003
2321744	1404919	2646	493.2406	1643856	757483	5174	1183.461	88	3956.349
2603453	2045159	2591	555.1551	1975440	1035085	5556	1325.492	93	3956.977
1393996	729824	1350	336.735	886869	348849	2088	387.5368	82	3959.733
1546306	628177	856	232.8216	875295	270203	1460	301.906	74	3960.404
2031808	1067093	1936	369.4096	1312769	575980	3911	408.2071	88	3960.892
2359833	1026278	2289	314.6129	1566526	635319	5077	817.4197	89	3961.563
1172405	3292739	4876	1022.344	967890	1968616	11007	1587.093	112	3964.173
1888875	1042535	1202	275.0322	1215572	471217	2112	374.0832	83	3965.433
2526560	1509221	2647	753.0967	2603438	1377584	9534	2274.057	126	3968.201
2692297	1487992	2433	645.8913	1713829	774379	4528	1083.421	88	3969.205
2509805	1227992	2057	602.9977	1586954	664277	3683	1339.016	84	3969.293
2038894	1211085	2567	397.6087	1569778	696025	4546	865.8306	96	3972.925
495249	2066275	2487	597.1207	310917	1116652	4812	1071.553	81	3973.357
1471578	784848	1301	363.7861	928905	384574	2252	1143.937	82	3976.270
2524910	1359606	3525	996.7525	1739254	695732	6677	1824.18	85	3976.515
1560090	856129	1153	294.0833	943113	357022	2116	450.5076	77	3982.532
1470269	591803	1509	272.8549	779537	247988	2438	276.1718	68	3982.616
2272439	1081723	1889	348.1729	1556174	556753	3122	179.7442	90	3987.653
257605	322393	201	260.0761	141384	149864	-77	590.0803	68	3988.928
3503459	1674518	2954	685.9194	2560467	1122059	6457	1050.838	110	3989.780
1611144	1098561	2168	525.0248	1036217	622501	4091	890.3051	77	3989.873
2034937	994149	1726	475.6286	1339982	515087	3208	563.3688	90	3990.925
2405095	1348652	2377	618.9497	1620644	802434	4693	1675.677	96	3995.664
2481171	1760421	2257	436.2177	1364168	749223	3785	1004.339	83	3997.566
532551	734634	1242	440.2762	198310	270455	1791	876.2751	61	4025.815
1440583	835191	1024	278.6464	956383	389924	2128	241.7808	83	4036.025
3539588	1647800	2847	807.3167	2296809	850596	6551	1188.311	90	4060.853
2315618	1160187	2669	421.9309	1504224	673063	4986	560.5146	93	4061.339
1620630	832775	1441	329.6401	991028	388732	2761	378.6921	80	4062.020
2420938	1187952	1583	324.2063	1599297	619983	2926	231.9486	86	4063.273
1581300	953188	1308	72.7788	955018	447920	2734	-164.4226	80	4064.124
906832	1806634	4969	1227.961	526824	868185	7940	2717.434	68	4064.201
2223032	1280121	1992	471.3512	1547830	631029	3967	868.1487	84	4064.225
1752872	716504	1542	249.1062	1203353	376611	2746	1.8506	89	4065.507
2626197	960474	1661	387.9821	1528816	517682	2756	431.4116	78	4065.532
1987160	1203349	2575	522.4575	1371425	764369	5296	1106.906	96	4068.486
1949459	1003135	2316	613.7276	1280377	454559	4371	925.0131	81	4068.847
2916194	1352540	2193	366.4273	1858808	687706	4184	783.9224	77	4068.897
1874001	1012172	1689	222.9529	1143877	456965	2818	358.4898	73	4069.352
3019973	1442487	2272	639.0592	2023843	749651	4196	1218.196	88	4073.249
1961568	1061867	1738	348.9018	1307173	587529	3531	638.8891	88	4074.179
291191	1039539	1771	373.1531	159145	531041	2952	943.2072	67	4074.535
2001425	1075502	1718	425.7798	1268906	493521	3469	1007.811	77	4074.548
2456980	1365589	2537	953.9257	1804237	861167	5057	2069.298	92	4074.834
2145200	943510	1561	459.3721	1297159	451986	3140	826.154	82	4076.264
1718561	1052227	2913	587.8193	1248871	495377	4472	1168.479	90	4079.211
1396324	436085	525	246.4525	759430	173633	1177	628.6297	73	4083.446
2769402	1245398	1904	282.0144	1848333	663419	4056	119.3416	92	4084.983
2913405	2146294	4946	1367.271	2079033	1110271	9224	2609.667	89	4086.240
2394263	1231268	3054	574.5294	1365160	650910	5813	1380.509	85	4087.518
1615109	1494708	1917	365.1437	1049874	655032	3728	1158.541	83	4089.432
1500034	862858	1406	180.6766	803240	363170	2407	439.6327	81	4093.616
264942	762643	1203	377.8883	291699	620613	3179	1467.542	127	4094.973
2863975	1215713	2709	570.1749	1809860	673446	5513	495.6793	89	4096.021
2028805	855994	1276	254.3836	1407406	473626	2429	654.4669	87	4099.427
2015345	1172902	1987	597.0707	1380955	543168	3466	1826.243	86	4102.876
2495910	1389760	2347	626.2667	1772673	864223	5599	1571.304	97	4104.734
2273548	888694	1724	337.9164	1444667	408125	3335	584.0935	82	4111.972
2286870	1219829	2462	471.7182	1541326	635631	4547	835.6867	90	4113.904
1901357	1331788	2398	407.9278	1333868	639762	4572	497.0892	86	4118.092
1614772	746365	1453	310.9133	1462554	687147	5492	1117.701	113	4153.507
2380483	1381724	2598	634.1478	1712942	819651	4643	1497.872	95	4162.127
2210669	1535992	1603	369.3283	1594596	841889	2836	838.8996	90	4163.349
2083219	1439788	4441	1183.94	1082312	571211	6931	1998.629	72	4164.477
1871028	1423283	2079	653.8319	1273489	691660	3707	1584.563	83	4164.705
1643597	1091680	1424	404.0864	1046943	479399	2483	883.6963	82	4166.750
226002	392439	1110	130.271	95175	161754	1883	74.0363	57	4167.385
1161384	996750	1602	468.4722	824360	598477	3014	1091.285	89	4168.302
1028039	1452706	2837	453.7557	848340	850033	6274	1097.171	95	4168.374
2239382	1512370	1648	392.8528	1361582	641169	2247	621.6567	81	4168.824
1764901	1215146	1833	575.2313	1363027	725039	4505	449.7305	95	4169.483
2192135	939861	1737	446.0457	1522875	506762	3847	541.4167	87	4171.547
2904202	1901893	3115	747.7515	1850670	1009153	5714	1873.755	92	4172.656
2345562	1605067	2019	669.4659	1513381	772285	3702	1056.282	81	4174.332
1911775	1185662	2468	370.8548	1278473	631710	5149	900.0589	88	4175.010
1958017	1538961	2403	623.2083	1513490	864885	5886	1870.005	98	4178.284
2249891	1436101	3307	728.1227	1499472	691557	5863	1054.314	81	4178.412
2309262	1332955	2435	604.6035	1728277	757964	4986	1457.515	91	4178.748
1748358	629312	925	200.8925	1036029	260223	1423	207.2303	71	4179.039
2256626	1279933	2212	659.6932	1623925	680434	4618	1050.47	91	4179.372
1134750	1090471	1777	348.2897	718116	459124	3071	518.0831	77	4179.688
376186	1301676	1485	384.3085	227661	656847	2179	1099.442	82	4182.979
2776571	1477149	2398	684.9278	1699568	820040	4850	1667.085	88	4183.752
2148079	1005810	1782	473.5702	1614756	834289	5664	1079.95	103	4184.755
1590463	866285	1675	403.9675	1005346	389056	2690	883.909	79	4185.341
2757365	1294379	2252	466.9372	1760668	746051	4728	641.6408	90	4188.568
2563736	1491450	3270	836.447	1814466	787200	5761	1362.992	89	4190.364
2021190	1303848	2668	522.0748	1440424	688842	4733	648.9213	91	4198.139
1933880	1062405	1604	367.1844	1185204	482828	2763	529.4043	79	4198.868
2168836	1408482	1876	438.0436	1540040	740112	4094	776.8734	94	4201.936
1930408	942730	1522	219.9842	1206370	453269	2512	459.5232	81	4203.510
2354735	1075499	1945	372.1145	1586093	542852	3419	1017.006	89	4205.451
1974066	1414549	1692	310.5212	1349600	810627	3474	548.0914	91	4207.156
193330	31009	-72	49.3608	71638	9691	-198	-14.5078	50	4210.835
2454074	1329425	2374	470.3814	1878888	787907	5225	1245.123	100	4218.077
2017018	1289206	1855	303.0655	1476189	800740	3651	649.6211	91	4235.879
2093562	1376674	2042	464.1562	1502639	782163	4232	1249.015	92	4238.914
1765742	1208203	1520	379.272	1106168	578981	2873	528.5753	86	4261.154
3275507	1408199	1846	463.3606	1950642	760623	3967	300.1487	88	4270.677
588304	221344	506	1003.187	266374	99951	1057	1576.898	66	4272.674
2204969	1548326	2100	424.81	1709723	960258	5167	1304.469	102	4277.361
2075800	1173591	2020	719.322	1330472	572649	3870	1379.107	84	4277.712
2643252	1304112	2060	503.566	1694262	762427	3919	744.0559	90	4279.585
2464442	1314593	2201	222.2761	1725939	722557	4406	143.9766	94	4280.638
1709429	972113	1475	302.7475	1058291	435080	2322	323.8642	74	4280.692
3500439	2231683	3877	1059.1	2552635	1243258	9905	2173.67	92	4281.222
2175883	967059	1958	456.2438	1386948	469251	4126	659.2686	81	4281.942
2349219	1134097	2638	460.3918	1600876	573280	4913	1284.019	82	4282.129
2495691	1839154	2550	744.055	1639598	931461	5174	1321.461	83	4282.546
593225	1102800	1759	379.8799	389345	611666	3518	299.7598	68	4282.559
1850286	891263	1274	434.6714	1248669	501993	2014	1181.185	90	4283.199
1746411	892359	1870	315.907	906444	388734	3732	166.9652	72	4283.376
2672811	1364158	3463	915.6743	1930152	865848	8270	1710.947	94	4285.914
1974457	1877329	3208	905.3688	1604039	1126367	7819	1845.846	105	4288.675
1465129	715290	1100	323.71	897771	305448	1906	859.7266	72	4288.762
1543989	1075779	1882	376.1802	998521	554844	4327	177.3447	88	4291.120
1989869	1086272	1710	361.931	1180328	511502	2936	942.5096	82	4293.117
162292	230768	302	144.5422	63161	90906	269	213.2909	50	4294.040
2153830	1009874	2181	473.1541	1317217	470437	4058	545.0538	85	4294.312
2579500	997504	2247	876.6567	1638566	571617	4955	1796.975	86	4294.537
2322603	1750017	2578	476.0258	1616652	997438	5544	920.2184	100	4295.326
2160784	1295597	2502	644.9622	1484252	632156	4676	1397.124	88	4296.636
1986828	1417096	1821	387.9581	1284838	634494	3310	478.691	82	4297.365
2520933	1183714	2548	706.3428	1456166	583925	4005	1214.681	85	4298.265
1663698	911428	1448	243.6328	1093016	408613	2742	340.4262	80	4298.857
3073709	1168371	2427	896.7547	1917668	662377	5600	2110.16	90	4301.538
2404302	1300017	1763	716.3043	1552833	655825	3427	1654.855	86	4303.877
1931760	1350779	2314	765.0154	1260953	634303	3413	1910.869	85	4307.806
1953020	1476461	2982	613.8902	1361479	711482	5574	564.9014	89	4309.859
1946415	1051611	1579	528.7819	1235421	547224	2372	1257.669	84	4324.471
1755860	1656974	1390	189.979	1186855	901813	2525	-181.3475	83	4341.493
3716940	4699902	18692	4639.221	4588859	4237759	51980	12378.08	131	4343.409
2885554	1415654	3054	719.5294	1994282	815185	6424	1320.586	93	4345.243
2694505	1251366	2065	403.8465	1644565	618746	3728	518.5408	86	4348.012
3003687	1538538	2712	475.7432	2082733	840817	5704	1473.194	90	4366.454
2396662	893966	1544	188.8184	1368881	420862	2565	2.8965	80	4372.796
2165818	1211072	2042	441.1562	1438872	634241	3752	1182.087	87	4373.989
2736829	1149290	2932	744.0852	1644160	579112	5391	1383.235	89	4380.567
2615074	1397795	1973	569.0853	1731152	649930	2869	1337.151	85	4381.790
610285	1187281	2460	462.006	392819	612120	5017	657.0537	89	4384.485
2078510	1455214	2052	436.7172	1342781	706637	3502	841.0622	89	4385.957
2779999	1196273	1819	558.2459	1680143	665131	3851	1216.841	90	4386.888
1503118	969919	1294	283.7934	972041	515266	2353	544.4033	93	4388.497
2273789	1282896	2691	656.7651	1654358	904157	7551	1742.411	105	4389.668
2476973	987601	1584	411.0624	1634381	475713	2677	875.7797	86	4390.969
2181802	1149775	2118	329.2198	1529827	619937	4198	303.9078	92	4392.387
1659131	1514742	2353	554.4033	1315320	975205	5857	1805.178	92	4392.654
1987012	2282121	3134	836.0174	1191993	1017364	5082	1631.7	78	4394.756
2760250	2333285	2993	721.3073	1795207	1220512	6451	1482.701	93	4394.888
1114777	3033707	4553	985.8233	791703	1585722	8283	2143.076	81	4394.902
122581	103690	81	237.3441	54363	34126	198	291.5078	51	4396.134
2785399	1339427	4061	669.6221	2071067	914623	9073	859.3953	99	4396.404
2851712	2301015	2000	321.2	1796184	1206542	3930	783.473	80	4396.444
2146513	1312378	2066	332.7026	1480994	672050	3648	459.0528	90	4399.138
2723555	1480023	1933	518.8413	1757850	778224	4314	1358.215	86	4399.281
2507151	1141509	1640	497.004	1658591	707194	3697	1164.002	83	4399.393
3123422	2031461	4102	887.7222	2138002	1218721	8106	2346.547	91	4399.740
3712261	2412986	3732	742.9652	2997404	1823459	10174	1847.961	113	4400.608
3497208	2798301	4567	1195.809	2734386	1675060	10252	2073.737	106	4401.671
2420484	1294403	2115	557.6515	1690139	658902	4448	1256.933	89	4402.231
2377443	1433177	2386	497.6546	1769260	836456	5191	1127.015	97	4406.136
1587218	1017912	2343	612.8423	997314	489516	4772	1018.309	84	4406.704
2299831	1007022	2055	534.2855	1560360	494655	4043	948.2123	83	4407.058
2126531	1054767	2004	282.6244	1357058	501935	3505	421.6305	77	4407.314
2562126	1161266	2529	498.0769	1678705	614527	4557	1324.248	82	4407.329
3140642	2201740	4338	1030.762	2517812	1327230	9186	2308.135	88	4407.348
187766	178681	-24	-9.5464	49172	48373	-114	-124.5954	35	4408.123
264697	312836	383	227.8863	87390	99022	481	179.7841	50	4412.318
3456228	1888564	3873	657.6753	2896828	1196459	8377	1323.55	101	4416.938
182978	44597	70	-91.073	52151	12394	-6	-166.1366	42	4421.248
1957558	1231658	2663	609.7943	1312424	692152	5188	1101.447	90	4423.172
2275584	1143475	1495	282.8695	1362992	540032	2331	200.5691	78	4423.801
1496504	1241728	2317	385.5837	1154436	754741	4977	643.8097	93	4424.635
1436425	533854	861	279.1021	808941	209393	1865	463.6265	70	4425.047
3263413	1908270	3580	750.838	2154660	1204670	8535	1482.813	102	4444.191
2286163	1185701	2020	584.322	1526701	568999	3850	616.985	86	4454.927
2244962	1060941	2579	878.8819	1385225	503615	4396	1413.416	83	4464.030
2138385	884411	1792	437.1312	1337216	476427	3794	1032.043	88	4487.568
2086739	1117613	1801	666.8361	1518736	589310	2863	1179.014	92	4491.478
2697242	1270764	2105	442.0905	1751480	700328	3278	1363.296	91	4494.144
227917	231792	258	161.8738	71140	73995	219	354.4859	47	4495.300
248961	1563031	1325	405.3325	225186	1069335	3313	1169.259	95	4496.378
1577468	1170213	1528	469.1208	1037973	569698	2584	1040.162	84	4496.420
881531	1222784	1752	459.8872	678176	618280	3448	714.8328	89	4497.087
2947611	1362613	2000	419.2	2019491	719268	3682	806.1602	93	4497.850
745690	1235288	1795	299.6995	373566	584184	2813	539.2093	81	4500.639
1552379	731442	1439	295.9279	959820	340374	2257	793.2177	80	4502.341
894148	708460	1740	494.614	504559	417251	4600	962.06	89	4503.555
1863023	896897	1846	419.3606	1265370	419217	3255	649.6055	84	4504.415
2495382	1285209	2084	485.1124	1698008	677039	4619	1142.326	90	4512.217
2015253	910200	1111	379.1271	1254244	432584	2164	550.6004	82	4513.453
2545643	1179883	1947	298.8267	1593282	614553	3518	453.7598	86	4513.960
1872023	860695	2461	483.8621	1232385	418811	4288	825.9568	87	4515.060
1995153	1084158	3170	781.837	1306960	495293	5184	1189.022	77	4515.129
1915052	966680	1273	185.8153	1303339	469028	2545	304.7745	82	4515.569
2048976	1002485	1880	285.468	1279785	472782	3214	69.5054	83	4517.435
2839967	1218461	3644	750.6284	1752916	674394	6892	1275.241	88	4518.837
2405618	1067071	2121	469.7881	1525335	543257	3648	344.0528	89	4521.441
2241301	1155291	2584	705.1624	1348159	507153	4351	1593.891	75	4521.822
1652284	641011	926	278.7486	900328	257429	1404	317.9644	64	4521.894
2093694	1223968	2030	393.883	1378034	593911	3594	93.8234	84	4526.035
150256	10467	130	12.293	41418	2952	154	82.8394	39	4528.289
1849968	1589664	2280	476.908	1404336	890786	4224	666.1664	95	4534.671
120401	23013	156	60.5516	29363	4217	175	75.8175	28	4534.957
1201318	993613	1551	433.8111	696273	451273	3188	677.2468	78	4536.835
1031513	1370357	1766	385.8726	718633	709899	3667	639.3187	91	4537.475
2409181	1223257	2362	799.1082	1475105	568190	3837	1479.856	80	4546.954
2337207	1180556	1878	609.7558	1371482	558301	3258	936.1738	87	4550.870
3523111	2328176	3451	771.4011	2716859	1725401	9061	2059.122	107	4589.170
1813090	1547396	1927	288.7047	1230646	773639	3879	807.8119	88	4591.899
3740840	3866095	4605	1124.34	2874032	2352696	10325	3028.232	101	4595.311
1862752	1815616	2792	602.2312	1231169	804348	4620	919.182	84	4598.965
1848022	588805	777	107.1897	1029731	251095	1343	35.7423	74	4603.173
2344596	926310	2248	469.5128	1447010	508835	5041	1108.6	85	4603.680
2448534	1111077	1638	404.2918	1584932	542999	2596	920.4356	84	4604.352
1907787	1050782	2014	338.1854	1383230	592555	4245	249.1445	86	4604.495
1899694	1125925	1269	325.3909	1107323	466967	2273	744.9153	78	4605.909
2464465	1176170	2875	517.2875	1486013	702651	5530	1263.233	95	4608.110
3106593	1050430	1826	444.2386	1890031	494401	3012	1207.573	79	4608.344
3690165	1350157	2434	420.7474	2193770	777282	4955	838.9755	92	4610.696
2911821	1652041	2791	579.3751	1869677	804976	5393	1432.947	83	4610.825
915996	461265	505	317.3305	667763	331713	1170	1182.637	129	4611.620
1907593	1099289	2346	548.4106	1301643	535980	3780	1102.058	83	4611.955
3194150	2123277	4678	1215.836	2069083	1308524	10888	2957.217	99	4612.560
2023792	1116564	3185	928.6785	1232112	512790	5524	1965.096	86	4613.834
2315624	1160072	1890	349.029	1580745	611675	3584	763.2624	91	4614.511
684940	1357538	1863	254.9143	469999	778423	4302	673.9422	78	4614.824
2316428	989128	1812	403.2532	1427219	476230	3554	655.5794	84	4615.518
2528091	1005646	2556	687.1916	1614534	478834	4475	1873.047	85	4616.181
2105184	1259065	1955	326.6755	1377171	633767	3914	151.7754	86	4616.456
2085111	960763	1656	372.7016	1227985	468756	2959	740.1999	83	4618.907
1743142	1215640	1785	360.1385	1819136	1101702	6268	1208.035	114	4618.955
2127779	880947	1575	366.3575	1377390	427806	3399	683.8839	73	4619.366
1802162	779453	1193	335.3273	1153550	375694	1884	785.8924	81	4620.431
2332440	1409388	1350	407.735	1590983	756959	2794	1089.943	89	4621.696
2266547	713771	1363	170.8643	1287979	340476	2093	171.8173	71	4621.886
1820985	849600	2033	340.4513	1093832	351702	3293	463.1373	77	4625.343
1635081	1117008	1887	276.4607	1191911	542969	4019	447.6659	90	4627.507
246379	9315	120	-82.268	67834	2627	215	-158.9385	43	4643.258
151683	15722	-69	-5.0709	44156	4540	-201	-168.0761	40	4644.313
2558135	1465611	1569	405.2209	1705433	789615	3248	677.6128	90	4646.717
2576416	1558045	3051	859.9611	1769588	835152	5817	1657.934	96	4648.784
2427864	1831622	4107	1063.003	1708437	901837	6728	1534.841	88	4652.147
1954074	1106377	3061	662.5221	1364321	608004	5572	873.1892	87	4652.485
1507403	1173778	2392	397.7912	1021703	560413	4406	390.9766	85	4663.162
2971039	1171597	1590	337.199	1970963	601956	3535	1048.313	89	4676.865
2125103	1234708	2068	565.4148	1283996	703801	3651	1235.621	86	4703.446
2329228	1015849	1934	488.6974	1497583	580430	4043	1054.212	89	4705.186
3094979	1736356	3249	907.4689	2362012	1124128	7133	1985.561	103	4707.850
3163539	1288882	2344	432.6984	1980844	761604	4359	734.7399	83	4708.025
1477191	1066127	2137	424.4857	930434	562013	4232	954.0152	83	4708.406
1637943	883052	2009	464.9049	1054468	426829	3604	572.3844	77	4708.495
2253198	1123375	2101	541.6661	1648238	556338	3965	694.4365	82	4708.757
2102579	1046832	1916	411.2876	1397563	512788	3768	753.7848	81	4709.315
1622146	966973	1488	553.8768	1149741	550303	3460	1193.106	91	4710.090
2022980	1270511	2039	510.5879	1226686	577811	3745	933.0945	85	4710.601
2148705	1180011	3199	795.6639	1581677	662405	5595	2045.88	95	4711.430
2652749	1033556	2430	558.323	1635418	535190	4387	569.7107	86	4714.563
2391873	1325472	2773	751.9653	1714217	734152	5154	1540.339	92	4715.534
213450	327573	1172	316.3492	75834	117012	1833	455.2313	43	4715.896
1936459	924001	1486	396.1646	1253478	529199	2992	691.4512	86	4716.533
2437209	1135432	2296	513.6056	1701698	611868	4910	961.451	92	4718.023
2427475	1012472	1716	288.0676	1556205	503576	3581	265.6941	84	4718.918
1904671	823477	1264	242.1104	1115257	412306	2424	592.1864	79	4719.173
249901	63021	270	262.147	67226	16831	172	431.2492	38	4719.613
1388349	587952	807	277.8727	762580	241114	1268	573.5348	72	4720.261
2880781	1245459	2399	573.7839	1776617	592510	4244	1162.288	83	4720.887
1828963	1264288	1875	405.1875	1428389	789040	4220	1028.742	98	4721.119
4145472	2207464	4191	733.9151	2676054	1161282	7823	1267.27	88	4721.742
2095757	876895	1855	324.0655	1366077	464266	3254	648.7494	85	4722.527
2293954	1882222	2597	762.2917	1755939	1197548	5104	1929.534	102	4723.246
2601068	1121713	1984	421.5024	1654085	581594	3829	1078.007	87	4724.848
2826728	1241524	1727	630.4847	2041252	722796	3281	1557.864	89	4724.867
1941364	1055136	2020	431.322	1181903	550339	3648	724.0528	71	4724.971
2936571	1214637	1958	437.2438	1863659	582847	4046	583.7806	76	4725.131
312483	63122	-150	116.585	153564	54417	-569	295.8791	112	4726.144
2068738	1003187	1738	234.9018	1345217	526110	2993	482.3073	90	4726.921
2269077	1025114	3537	595.0257	1245359	438150	5679	1057.792	69	4726.933
1385071	797887	1465	354.1865	718172	333612	2389	1039.223	71	4727.747
206892	145930	116	-10.6924	57429	40936	79	-75.3681	36	4727.856
2467592	1340507	3621	921.9381	1696191	692509	6796	1584.056	88	4729.338
363431	442723	1042	239.0562	127562	142959	1728	307.3408	54	4731.567
1870863	1247928	1426	377.7986	1111792	578482	2453	754.0133	82	4734.380
2448783	1278459	3656	868.9016	1798134	665641	8302	1351.342	92	4736.761
752531	1688006	2494	372.1134	488824	997363	5972	1047.629	92	4738.873
1850789	966997	1351	73.5911	1193325	506735	2283	224.4763	87	4741.372
2080533	894266	1260	454.686	1339325	504910	2397	1132.072	87	4748.948
2707441	975973	1431	422.0791	1679395	477979	2689	395.0529	85	4751.662
2474490	1479983	3312	810.4032	1906431	887003	8083	2121.856	98	4754.904
1828532	1301004	1202	185.0322	980001	487995	1997	89.6317	74	4758.620
1688555	2459073	3582	940.5502	1312037	1371283	8553	2556.223	96	4760.541
1802950	971741	1351	198.5911	1117250	433055	2462	659.7182	81	4764.631
2663795	1366381	3339	1000.518	1849185	732192	6211	2276.237	92	4770.120
656568	326618	477	-79.6403	367507	133348	794	-254.2566	72	4774.473
1418965	1033254	1007	212.0927	856841	464230	1600	436.76	77	4785.461
2075359	1082156	1731	439.9091	1472664	576478	3409	1270.445	93	4794.271
1367649	1898054	2393	729.6473	961838	937126	4553	1509.823	91	4807.801
2422631	1324642	2328	524.0008	1569231	633763	3860	1429.546	87	4811.322
2403594	1260300	3215	750.3615	1679971	708811	6839	1583.868	90	4813.213
1447226	1131041	2008	587.0488	1026281	588551	4003	1139.968	94	4814.159
2179299	1211239	2046	437.5806	1394584	550673	3575	834.5575	82	4814.384
2554130	1394636	2094	606.6734	1498285	718702	4426	1514.099	76	4814.626
3151434	1758413	3153	605.2833	2668739	1439602	11056	1751.042	104	4814.722
2471821	1120800	1881	510.3241	1814274	682897	4497	1335.882	93	4816.482
2033982	817361	1372	384.5692	1244394	385076	2433	781.8913	83	4818.232
380044	922372	1405	426.8205	344326	547064	2848	1291.173	109	4819.252
2265525	1560332	3071	694.0831	1449190	729998	5312	1234.603	84	4820.148
2811311	1344313	2015	517.0415	1625712	600132	3511	1133.767	81	4820.979
2249450	868318	1761	634.5921	1329953	400945	3245	1279.045	82	4823.428
1464766	1067560	2039	431.5879	986515	567424	3985	869.5585	89	4823.834
2140749	1021863	1969	508.6609	1437362	531935	3894	924.6534	87	4824.052
1693095	734895	1482	331.7402	1026039	360899	3003	606.8683	85	4825.759
2573444	1183377	2104	333.2344	1702122	667867	4612	915.3332	93	4828.519
2046978	1178557	2032	416.5952	1397218	627302	3790	1134.619	81	4828.573
2197993	1106886	2502	535.9622	1582075	581895	4275	739.8275	94	4829.667
1902736	843577	1506	271.2866	1366749	462027	3018	115.7098	92	4832.600
1754600	917855	2157	530.6077	1221768	478209	4203	906.1883	83	4832.697
2291715	1840976	3728	1046.541	1428720	804009	6780	1621.358	80	4833.297
236482	810738	1398	86.8278	133752	386903	2554	85.4794	62	4833.584
1007157	1760705	2506	377.3866	782235	964997	4821	1094.258	97	4834.638
1984400	964919	1658	182.4138	1305342	464357	2333	83.2813	85	4835.237
2491287	1237617	2331	387.5691	1588105	606855	4064	519.1904	78	4835.421
1926049	891480	1969	224.6609	1135638	442559	3583	472.4063	82	4835.708
2272301	2325382	3679	1154.592	2171475	2107197	8653	2931.833	104	4835.993
2048491	1228709	2148	497.9028	1394563	631429	3963	513.7243	90	4838.426
2520155	1251942	2687	506.3407	1721147	650821	5599	831.3039	89	4840.949
1804470	1119612	1484	356.4524	1147588	467123	2430	609.323	81	4841.950
1874391	1132158	2481	539.9841	1208501	543299	3905	1480.071	82	4842.925
2583414	1430391	3049	684.2489	1544185	702987	4934	1458.997	88	4844.949
2294434	1034263	1876	459.0436	1335575	481384	2990	722.739	75	4844.968
1555702	1022576	1253	375.6933	935244	470500	3160	898.276	81	4846.334
2642565	1469666	2269	628.4909	2013687	906221	5358	1238.984	98	4847.068
1816185	661314	1403	485.1083	1075101	294914	2628	715.8308	73	4847.246
1516817	823321	1072	278.7392	869285	353861	1855	470.0655	70	4847.376
2077378	1098090	2302	620.7422	1391798	562126	4764	1512.46	87	4848.237
1687160	1377491	2120	453.932	1163665	766501	4317	738.7837	94	4858.066
3662926	1605563	2795	653.7995	2158634	820284	5019	1157.766	90	4859.164
2098425	915532	1695	359.0895	1300238	412125	2798	752.3678	75	4859.420
2359113	1231866	1931	456.1291	1566404	693796	4169	858.0809	89	4862.969
1294307	743471	2025	610.6025	991544	581600	4578	804.2258	109	4863.502
1262344	1104048	1312	182.2032	879820	522971	2155	433.8955	85	4864.686
1839872	1189964	1978	368.3658	1303770	563316	2847	461.3167	89	4868.986
2271751	1189308	2322	297.8642	1426621	626261	4185	487.7785	87	4870.789
2341160	1045507	1577	356.0697	1610059	606688	3002	501.0122	87	4875.247
3765436	2973924	3516	799.0476	2835814	2029359	8873	1542.175	112	4882.528
2872433	1455001	2039	516.5879	2016781	780743	4240	935.864	93	4916.815
2099881	1040736	2351	490.6911	1335614	536478	4378	674.0058	83	4920.789
3303997	1285016	2109	445.5149	2032676	704653	4716	345.3676	88	4925.307
2051148	1305608	1986	380.2146	1370457	736317	4081	724.7441	90	4926.399
235976	490382	1052	376.6172	100830	197445	1569	684.2209	59	4931.103
2216435	1224673	2022	433.0342	1559282	696581	4408	568.6888	92	4932.563
2393100	1612812	2307	741.0227	1666713	829891	4377	1032.15	85	4933.134
1147896	860869	1681	322.1041	767796	404517	3486	217.3646	81	4933.664
1448620	970304	2368	384.2448	979519	481282	4723	866.3603	87	4935.934
2233219	994515	1887	476.4607	1535205	492538	3518	944.7598	87	4939.032
2405494	1049173	1842	201.9362	1422998	490701	2808	296.9288	80	4939.853
2530685	1282404	1730	568.053	1593340	612835	2836	1567.9	84	4940.306
2843755	931016	1720	485.492	1842555	500590	2841	699.1801	88	4940.953
630040	1010953	1747	594.6067	442605	609145	4084	951.3124	77	4941.033
1810099	585944	1246	139.7006	1074703	268782	2368	-73.7552	77	4943.151
1992547	1036465	1433	384.7913	1198241	466058	2880	697.568	79	4943.499
1931831	1222044	2241	505.5201	1223681	570533	4015	454.2415	87	4945.107
1881742	864930	1713	304.4993	1163245	429464	2876	709.1436	83	4947.385
1383296	884596	1363	259.8643	884748	398095	2258	378.0738	81	4950.427
2085502	1304238	1998	520.4878	1342533	697292	3707	1150.563	92	4954.381
2934417	1652291	2397	587.0717	2040621	870617	5184	1749.022	93	4955.583
1918671	914925	2067	787.5587	1318014	438598	3232	1165.915	82	4956.067
2095065	1289436	2362	536.1082	1216104	644964	4573	422.9453	83	4958.878
296504	26734	51	114.6611	87170	7754	-50	174.195	46	4960.108
2613857	1534046	2979	998.3219	1833409	834704	6060	1894.966	94	4960.222
1802351	980590	1250	440.125	1126502	453454	1842	1121.936	80	4962.275
1189386	772446	1786	429.9946	668416	313413	2375	571.2375	75	4966.703
2426242	1205464	2463	468.5743	1488581	630016	4641	1401.16	89	4975.606
2310661	1299511	1812	618.2532	1476816	744373	3580	1696.838	90	4978.913
871259	1954692	2834	513.1874	607967	1067345	5226	1084.979	95	4984.183
3315251	1925576	4159	965.5199	2540165	1415957	10882	2181.08	108	4986.932
1764219	950577	1712	260.6432	1117634	488195	2600	-132.14	82	5007.119
2796517	1439566	2387	620.5107	2543216	1257139	8407	1917.233	116	5010.577
2676981	1518017	3137	704.5857	2016939	1031524	8201	1756.876	102	5029.282
2234425	991554	2033	560.4513	1500535	579042	4181	1282.354	91	5030.136
1775630	1413285	2183	555.8663	1275201	756024	4420	1318.962	93	5031.542
183876	786310	1267	305.6787	77944	320232	1997	304.6317	51	5031.739
2397181	1213359	2418	604.0498	1648032	645754	4946	1430.271	90	5035.626
2561220	1118546	1620	497.882	1718018	609885	3359	1266.64	91	5036.572
2276251	1064707	1653	239.1333	1241920	454023	3386	312.7546	75	5037.728
2021245	1274210	2246	475.8006	1338328	655582	4205	877.9005	86	5040.721
2371046	955430	2030	573.883	1581127	559256	4646	811.4406	87	5040.813
2569553	1621379	2439	619.0279	1712689	837617	5262	1306.798	81	5040.866
2779713	2170946	4382	813.4302	2452075	1475570	9954	2052.619	116	5044.864
2380343	1083016	1951	299.2511	1307025	459040	3005	155.5805	80	5047.735
2380104	1170745	2508	355.0988	1481863	546277	4595	582.7795	86	5048.748
1553081	728813	1035	33.0635	905223	326234	1383	-131.0137	76	5049.718
1586822	909944	1482	331.7402	990245	435747	2907	832.6827	81	5051.204
2323873	1131192	2343	529.8423	1520977	698170	3939	703.1779	96	5056.880
377205	49386	103	139.1783	108854	13117	136	98.4296	46	5057.575
2847494	1821201	3618	818.3698	2025849	1112778	7911	1130.607	100	5065.741
186119	48034	20	-71.878	52190	13254	-97	-230.0417	41	5067.970
1441545	932546	2076	536.2636	1033004	508171	4418	761.2498	94	5068.341
2085064	974518	1897	339.0217	1300535	446396	3521	629.3281	82	5069.715
2699835	1345858	1961	309.8121	1922499	720331	4142	538.9662	93	5073.789
2932660	1343521	2552	797.7672	1926740	707441	4526	1314.709	89	5075.772
2800543	1432168	2179	438.4419	1747388	722782	4581	670.7941	86	5085.609
2893442	1180162	2065	320.8465	1879778	650521	4193	840.6273	87	5085.929
2371128	1221044	2964	977.4804	1454234	543249	4140	1717.254	82	5099.048
1810822	1069485	1849	545.9289	1197258	511291	3037	1033.976	84	5107.698
1906132	1087126	2036	464.0196	1244110	533315	3312	526.4032	85	5109.760
1771388	863417	1264	305.1104	1106945	390345	1878	545.7558	77	5110.341
1868625	1042549	2217	553.9737	1188373	478143	3581	828.6941	82	5131.123
957146	547326	801	127.7361	590206	235864	1099	452.8539	76	5141.164
2207888	1121915	1670	260.687	1440268	566786	2892	230.8412	81	5141.459
1192861	813758	1123	57.4003	761171	365660	2176	32.8736	79	5142.296
1135842	727456	1434	426.6474	674776	318355	2383	1184.086	79	5143.503
2730131	985270	2002	407.9122	1785279	508601	3849	1181.129	90	5144.986
2011039	851488	1683	148.8163	1348622	412083	3354	526.3594	86	5147.514
2239977	1103465	1939	585.9779	1432289	583174	3982	1288.99	90	5149.985
1542856	652716	1415	364.3815	963360	282971	2497	797.6817	76	5150.324
1739759	1147842	2182	570.0102	1958078	1081453	6787	1681.351	116	5154.791
2014713	1533617	1907	478.5827	1393140	785290	3963	516.7243	84	5155.058
3080030	1662931	4675	1086.267	2310352	1043456	9849	1802.729	105	5158.114
2619266	1350101	2632	765.2552	1633972	663576	4866	1165.783	84	5162.498
2071690	1469273	3680	895.448	1463464	847571	6549	1607.599	85	5162.537
179539	176359	76	155.0636	41560	45092	96	201.1856	27	5162.664
2282103	1288955	1841	535.0801	1513493	642705	3003	791.8683	88	5164.361
1436960	711351	856	290.8216	562167	224714	1229	583.1469	62	5165.238
2073520	1151384	2081	590.5441	1278893	545422	3580	1072.838	80	5168.657
1773303	1184459	1730	767.053	1213407	593575	3070	2045.227	89	5170.699
2299526	1096368	2009	437.9049	1465194	576083	3699	695.7139	92	5171.859
2630927	1407426	3181	772.2541	1658354	780462	6618	1502.67	90	5173.922
1774401	1472052	2516	741.9476	1230255	721573	5221	1206.698	91	5175.740
2316920	969831	1984	602.5024	1384455	441438	3385	1087.899	83	5177.136
889724	420053	632	57.0552	415246	151938	887	251.3607	64	5177.698
2108054	1148768	1658	407.4138	1368524	549728	3025	604.7025	85	5180.391
202945	645986	1051	148.7611	154251	465904	2801	257.9361	86	5181.060
412091	1602519	2619	775.1259	326925	962386	4745	1159.194	97	5187.219
1850292	1094473	4403	1247.408	872508	520176	7404	1758.564	75	5189.212
239591	852246	1526	410.4086	162339	464900	2769	872.5409	77	5193.949
1734912	1053556	1996	414.7756	1264728	573515	4339	610.6179	95	5195.593
117003	114604	35	107.9635	35384	33472	86	90.6246	38	5196.393
1890215	1147636	1962	321.6682	1219784	624943	3770	412.497	91	5210.971
868568	1294737	2233	518.6713	658658	640447	4366	1141.733	89	5216.509
2193780	1537053	3363	594.0643	1618503	758126	6485	449.8085	89	5219.394
2221877	1200582	2134	590.9174	1493909	617415	4221	1360.598	87	5237.000
2124399	1522662	2791	509.3751	1347086	700997	4533	1195.701	83	5238.637
310134	682171	1339	334.3179	385115	598928	4629	833.8869	125	5241.324
1818768	984890	1956	443.5316	1247744	519739	3921	1169.768	90	5245.547
1963089	1194564	1833	315.2313	1251102	593857	3305	534.4105	86	5252.362
1206348	1252506	1642	377.7162	885336	873904	4105	1134.291	106	5254.837
2042417	1166477	1820	347.102	1261212	547621	3035	1065.264	82	5255.699
2473595	1251005	2654	468.0894	1699109	713578	5346	818.7106	88	5255.715
1676173	1009861	1858	460.6338	1113147	517283	3399	807.8839	79	5255.833
2250452	846958	1317	356.4837	1381787	430950	2466	681.1426	83	5256.679
2213637	1011995	2267	356.7787	1460214	526480	4359	75.7399	79	5256.723
3494283	1660640	4275	1278.828	2231899	884477	7702	2584.682	86	5259.666
5429490	3015039	5283	1200.776	3916678	2460422	13767	3206.929	110	5260.132
2497243	1670456	2739	519.8579	1593797	819943	5447	1365.177	87	5262.065
1436616	1702540	2089	469.3929	972368	999599	4619	883.3259	93	5263.032
2184560	1022563	2310	265.591	1372178	554652	4360	86.596	92	5263.792
1745077	938525	1515	284.9915	1125651	442512	2437	354.3157	82	5264.324
1927854	1494230	3000	687.3	1349482	944523	7902	1298.902	100	5265.260
1529547	1027407	2111	451.2271	947856	485158	3867	1322.539	74	5265.373
1593169	1016648	2251	607.0811	1127074	546349	4761	1491.892	92	5266.362
223517	279413	2329	659.8569	120517	107768	4207	870.6127	66	5267.578
2125174	1286590	1718	532.7798	1538504	697862	3471	974.5231	93	5270.827
358273	1131551	1219	471.5859	289472	762559	2549	1875.199	96	5272.910
1606156	936276	1212	256.5932	978411	446603	1896	186.1656	81	5274.287
2315436	1224469	3759	1118.08	1459557	692529	7412	2159.413	86	5274.513
1646322	1380879	1454	354.7694	1115101	665730	2804	311.5044	85	5277.673
2211853	1729451	2928	517.6608	1399913	810243	4751	233.3311	89	5281.411
1650104	719429	1085	223.8685	973739	314059	1860	204.346	77	5296.738
2528946	1549162	3601	995.8161	3104916	2150584	18982	4599.49	153	5300.738
1434265	1161381	2061	494.4221	974139	587797	3423	870.4303	88	5304.292
2261114	1235504	1747	558.6067	1497042	672548	3005	1230.58	84	5314.645
1971247	1001924	2780	893.958	1222257	490213	4498	1841.738	83	5352.354
2085480	1309588	1962	360.6682	1329094	613471	3408	107.5888	85	5354.131
2203120	804397	1331	368.4691	1321405	343687	2051	534.8611	78	5361.723
1958219	1120559	2128	488.7808	1347951	654895	4304	856.6544	91	5362.447
121425	243550	1112	267.9832	33088	67485	1720	190.492	37	5363.997
2407320	1104930	2240	406.664	1669989	597019	5199	545.8639	91	5365.217
2134578	1266986	1674	535.1114	1385118	648440	2893	937.6973	84	5366.656
1780089	1104548	2553	424.6233	1347952	634861	4916	709.5876	89	5366.842
1893737	1288345	1426	519.7986	1239331	549338	2515	815.0915	83	5367.506
1977503	1199561	2108	370.6588	1450477	712190	4362	313.3082	95	5368.852
290723	875945	1474	486.8914	312240	839532	5214	1355.705	114	5369.058
2128482	1051028	1903	487.1583	1355624	569458	3603	1046.528	90	5369.553
1971930	1190218	2033	563.4513	1277695	615188	3808	1510.029	78	5369.565
1429357	1058248	1844	644.6484	899069	474794	2834	1007.187	80	5370.609
1956281	1251312	2359	428.5399	1349468	635645	4728	618.6408	86	5370.642
415395	1810505	2314	365.0154	357792	1018690	4228	642.5908	91	5372.342
1756086	862048	1517	207.7037	1096371	400008	2875	473.2875	83	5372.719
2736573	1227309	1881	324.3241	1747218	600772	3676	126.0236	81	5372.808
2168451	1089984	2581	620.5941	1238887	513162	4411	925.2571	81	5375.374
2386379	1232069	3442	964.6962	1747818	672424	7179	2031.942	93	5377.332
1765966	679229	954	455.7194	1090653	336214	1877	871.8997	76	5377.877
2602852	2575134	6343	1494.242	2305458	1843271	14912	3698.163	111	5378.389
2509129	1452936	3251	770.1811	1672912	788452	6980	1123.578	96	5380.629
2349134	1090447	1813	418.1093	1613348	594071	3214	1002.505	90	5382.338
2197514	1309154	2327	449.1447	1522846	657026	4813	707.4093	83	5382.497
1817702	1387124	3034	666.4074	1234383	715517	5287	1293.201	93	5386.321
481115	1038244	1430	683.223	212689	472562	2865	983.7265	62	5386.699
2400828	1325274	2604	648.2844	1750019	703117	5447	1028.177	93	5391.123
556221	1836976	2150	493.615	457939	1451491	5375	1271.537	86	5391.288
1905746	1600578	2303	818.5983	1432257	769472	4428	1501.811	88	5391.772
1917549	978315	1855	481.0655	1353209	594048	3327	1239.245	95	5392.743
1596987	739759	900	199.49	945013	321113	1686	441.3846	72	5393.031
2019128	1255733	1944	481.2584	1370568	681236	4359	1198.74	88	5396.666
2018256	989948	2229	621.2469	1332198	606227	4424	1658.386	90	5398.191
2908211	1023150	4576	1168.514	2162207	593576	8008	1720.649	99	5400.377
1942033	1319060	2476	619.7036	1211525	649932	4570	1450.377	86	5405.855
1813927	1241089	1969	486.6609	1225556	632465	4109	931.7149	84	5406.134
2805709	2148617	2627	720.9747	2107256	1015712	4540	1112.694	91	5407.073
1617304	1070837	1348	298.0228	1113517	606723	2835	377.0435	92	5415.883
2077195	1333940	2126	505.0686	1466971	669614	4050	584.205	89	5425.421
403408	39530	34	-26.8926	122595	11009	-135	-154.5735	49	5426.850
778917	859613	1160	191.076	432218	363793	1571	272.9331	78	5427.532
2418243	1455064	2590	482.299	1551648	720871	5621	1097.138	90	5439.958
1773849	1278471	2091	230.1051	1251061	653917	4152	167.5272	89	5464.702
1944729	1185354	2174	681.1614	1274132	585855	3880	1635.668	83	5466.087
1733877	740773	2249	706.3689	898382	335700	3618	1189.37	74	5466.780
2554466	1044647	1869	471.0509	1666907	503834	3259	1112.03	80	5466.861
2189393	1103568	2314	588.0154	1482067	612058	4711	1056.087	88	5468.116
1978005	1339630	2101	517.6661	1284849	701511	4253	1063.993	87	5468.634
2275266	827746	2020	530.322	1254144	373968	3146	949.2906	75	5469.262
2073053	980953	1655	309.8455	1319419	494459	3687	858.4407	83	5469.952
2458486	1388864	2185	376.5785	1567970	893506	5960	931.356	94	5470.058
1058477	986512	2184	586.7224	699480	553448	4900	1439.89	78	5470.335
367372	1445174	1308	436.7788	208933	652286	2354	475.2594	65	5470.473
796441	1799959	2967	734.0487	666173	1131474	6842	1754.436	93	5471.015
1728933	1808547	2929	744.5169	2111411	1648025	10215	2537.062	130	5471.074
2522643	1253208	2646	328.2406	1754942	698579	5418	225.3498	94	5472.705
2113553	1126258	1880	515.468	1315899	512270	3387	928.6107	83	5473.941
2056425	1080686	2006	420.3366	1164102	561833	3386	853.7546	79	5474.201
2249106	1085393	1843	355.7923	1474383	575358	4938	595.4218	114	5475.328
2294183	1254596	3266	911.0226	1544012	601672	6288	2037.157	87	5476.746
2256086	1074939	1122	231.5442	1449082	569891	2352	347.5472	88	5477.491
1806188	1106780	1978	482.3658	1214902	486733	3409	623.4449	77	5477.534
2157454	933154	2069	405.2709	1437570	464961	4101	310.8661	87	5478.671
2345457	1001994	1621	524.7381	1574822	533260	3015	1207.141	83	5479.326
3363390	1366574	3396	591.3156	2261201	900420	7046	1269.081	103	5480.110
1995151	1048112	2821	206.0581	1128870	479307	4641	45.1601	78	5480.270
2269785	1317230	2571	681.0331	1391661	724746	5172	1158.749	87	5480.751
1730812	764159	1093	147.7173	1118406	360692	2030	489.883	84	5481.930
1651505	1025090	1530	528.833	1127984	522011	2479	1399.272	89	5485.220
1001495	917454	1918	385.9998	639601	439597	4227	501.7347	80	5485.460
2639640	1216147	2320	576.152	1561270	573110	4553	1465.823	81	5485.730
2448488	1300558	2861	624.3021	1745958	670024	5271	1091.503	89	5486.282
2597491	959963	1964	375.3804	1553488	470206	3252	448.0372	80	5486.455
2092967	1082052	2517	754.8037	1368133	536726	3861	1127.402	87	5487.641
2097554	1033018	1600	345.76	1286165	447017	2981	334.0341	76	5487.961
2741427	1586415	2788	305.8068	1854619	819183	5808	891.2288	89	5491.094
2319122	1212240	1588	428.4868	1517170	547998	2854	53.3094	85	5492.030
3499595	2279139	2994	618.1634	2436481	1330863	6681	1595.604	95	5493.464
1767910	1336095	2798	851.3678	1162688	667458	5181	1718.454	77	5493.486
1790039	1241631	1195	353.0395	1182930	625278	2284	667.3324	84	5495.966
2602904	1172133	2166	333.3126	1618382	583148	4498	716.7378	85	5497.104
2061047	1170818	2608	615.7088	1394090	678875	5426	1459.199	97	5499.084
2049277	1196061	2412	723.9132	1335859	690578	4577	1147.37	88	5513.995
325507	140777	173	62.1053	99401	36276	204	124.6444	37	5514.004
1985908	966861	1930	510.273	1141163	423920	3259	774.0299	78	5516.418
903690	1861549	3065	458.9465	619005	1048845	5735	542.7335	95	5546.497
1670775	1008741	1714	390.3554	1104831	470697	3014	810.2854	81	5549.065
1662450	1067511	1987	324.0707	1047684	562210	3465	534.3865	85	5549.215
1549916	1006918	1825	291.3825	970680	468316	2965	514.3365	83	5560.864
2154892	1360009	1717	311.9237	1246728	602613	2995	91.0195	80	5563.081
1869314	912840	2162	330.8882	1146348	398370	3912	99.0632	79	5566.192
2491850	1295404	3048	452.3928	1639301	707131	5298	684.6178	86	5566.548
1924826	1127084	1510	455.711	1405671	604980	3411	1139.157	88	5568.065
2060483	1022455	1608	257.6088	1225795	447926	2442	355.5962	82	5569.365
2166373	998787	1905	408.8705	1320670	496722	3223	843.2103	88	5575.938
1743902	699826	1152	220.2272	1108683	357541	2341	441.1301	84	5577.402
1900156	1106340	2102	712.5222	1226300	544902	3269	1484.591	83	5578.264
2355193	1033127	2063	493.1343	1676057	600733	3563	987.2843	94	5580.318
2254560	1227527	1825	562.3825	1518883	603112	3577	683.2697	87	5581.140
1746960	930601	2419	750.9059	1004456	407504	3806	1376.317	69	5581.171
2080757	903686	2082	473.4002	1304048	474159	4030	1413.083	85	5581.832
1493695	1075879	1885	531.7485	980092	532755	3622	1098.794	89	5583.651
115179	73832	62	107.0782	29983	20318	-10	103.439	30	5583.757
2659651	1171859	1774	506.7214	1685606	576951	3230	457.203	86	5584.794
1542214	1019696	1761	498.5921	1048873	505235	3403	1256.308	86	5585.715
2339387	1101753	2475	557.8475	1593042	597467	5074	1070.851	93	5588.161
2573048	1577976	2007	335.1927	1575580	724616	3396	380.3156	82	5588.840
1984657	1315768	2692	816.6212	1205916	632604	5001	1276.356	81	5589.648
1739058	795970	1347	207.1667	1034917	452416	2594	475.7234	92	5590.575
1792859	717500	1514	377.1354	1026711	317184	2238	752.9518	79	5591.485
1624503	802860	1525	381.5525	1075582	405017	2755	622.5555	82	5592.392
101834	9885	-75	119.7925	27058	2157	-203	80.2117	32	5592.841
2884293	2002964	4148	828.1028	2094146	1094892	8082	1695	95	5593.305
3056423	1651055	3268	808.7348	2162423	941220	6805	1683.76	93	5594.765
1117045	1587838	2380	546.518	796082	893372	5369	762.4009	85	5603.508
2139151	1472567	2524	554.7964	1572662	1034974	6570	1253.577	100	5605.326
2454223	1906995	2750	621.275	1649004	1005262	5843	1005.192	90	5608.832
2348166	1342456	2328	548.0008	1451506	607549	3950	853.595	79	5609.815
1367861	1052226	1557	230.9477	948890	500560	2721	598.4481	78	5609.838
1345218	1203599	1579	234.7819	986441	626505	3289	103.7129	93	5611.116
3064711	1454273	3547	1020.587	1932387	744213	6876	1378.544	87	5617.887
1813010	1308106	2184	561.7224	1241653	722102	4407	1098.833	84	5618.225
103761	3863	52	-42.4828	25557	-318	22	-72.1658	27	5618.542
2166935	1636819	2546	392.6306	1515782	809060	4859	812.7899	89	5626.342
1861731	717155	1349	340.8789	1095322	313333	2075	534.4075	78	5640.352
125589	417956	502	37.7622	63582	178293	1109	62.4149	59	5652.574
1581938	1171303	1665	428.4065	995413	507769	2629	881.6869	81	5675.821
2572041	1306499	3535	735.3135	1720070	728764	6880	1351.968	94	5680.947
2414149	1028906	1778	45.1458	1539702	515268	3011	-314.2829	87	5683.529
2669309	1198632	2730	777.153	1693492	570277	4686	1422.685	81	5685.099
2711186	868191	1469	295.6109	1708311	440279	2632	450.2552	83	5687.973
1473800	1149591	1652	495.2772	888015	523553	2890	740.129	80	5688.771
2894264	1313738	3697	660.0017	1822706	662189	7022	1404.534	85	5690.217
2037655	1203441	2221	504.3981	1203115	577801	3909	721.4949	82	5694.122
2401007	1027407	1806	500.1166	1518766	578018	4329	1186.057	87	5694.498
3171605	1318312	3021	808.2781	2045199	649413	5482	1892.14	85	5694.989
1684394	999245	1541	450.2501	1163064	523460	3000	310.3	86	5695.531
2683254	935191	1981	345.9341	1698404	464393	3915	396.6315	79	5695.781
1756993	903001	1676	509.8236	1125312	417432	2824	789.6264	83	5696.980
4878362	2350206	5093	1043.117	3475573	1560468	11865	2037.626	105	5697.952
1646785	951704	1882	495.1802	1047500	453308	3286	1083.145	78	5698.568
2782473	1632571	3613	966.0893	1784676	1049127	8012	1856.073	89	5698.591
1548582	1089672	1957	454.3877	834387	425461	3145	443.4345	61	5698.637
2318309	1330786	3993	831.4073	1720016	704787	7380	1921.018	95	5700.767
1524339	797799	1390	348.979	950744	392316	2440	655.884	82	5701.344
1821986	1349234	2850	757.885	1302358	663035	5274	1464.071	91	5701.953
255231	133787	248	-32.6872	76916	40017	400	-64.56	46	5703.169
2885837	1625235	3389	705.3229	2273152	1349807	11056	2499.042	113	5703.264
1720901	1513388	1683	409.8163	1137833	744844	2821	1268.058	93	5706.266
441971	98831	-15	74.1585	125584	25224	-61	44.7779	40	5706.415
178529	67572	192	127.3712	83825	19399	87	181.4807	49	5706.612
1424570	937465	2287	627.9007	846186	416765	3662	1377.038	83	5712.658
291377	859094	1603	381.3283	123101	355565	2780	947.958	65	5715.077
2159984	1333013	1935	429.5535	1481342	669469	3779	945.2019	86	5715.495
1851227	1257794	2316	262.7276	1439768	763541	5233	333.9713	101	5717.468
1892941	1304328	2073	358.6953	1283492	621421	4027	479.5147	84	5717.859
2443378	1245699	2697	660.9017	1399187	567562	4730	1064.353	79	5719.190
2041543	1087783	1745	360.8945	1345825	519998	3596	140.5356	87	5720.942
1829027	1241104	1995	597.9195	1320519	676305	3876	1236.244	91	5736.812
2683865	1202623	2296	508.6056	1746213	606766	3996	1106.976	89	5740.127
1995385	1360822	2356	727.9716	1318230	659900	3906	1225.927	87	5740.976
2639068	2134154	3869	961.2509	2474288	1856643	12823	3111.77	112	5754.604
2580911	1382942	2774	579.8214	1825254	788418	5925	1505.392	92	5763.528
2909384	1302139	2302	379.7422	2005196	828965	5398	793.2278	96	5785.689
2069045	1314124	2252	557.9372	1402933	627855	4367	1126.589	85	5793.168
2145727	955016	2250	503.225	1341497	442161	3624	1020.506	79	5793.408
1634045	632656	1028	123.0708	1015213	338763	1744	274.0384	84	5794.809
1324357	995800	2172	470.4492	907330	509926	4153	667.3833	88	5795.677
125296	15855	182	142.8102	41443	4763	267	177.5787	43	5796.939
2209187	830599	1172	388.3492	1350275	379226	2249	533.3689	82	5799.828
1787759	1011642	1945	174.1145	1084738	470286	3607	63.9527	85	5800.534
1043131	799470	973	179.9853	682526	361236	1660	569.126	80	5800.604
3121462	1773922	4290	906.669	2336866	1011015	8194	1244.883	99	5801.570
1874672	1161227	1451	142.2011	1194413	557773	2949	170.6389	81	5802.412
2310990	1245719	3036	795.1196	1666732	696106	5594	2178.023	84	5802.476
841208	1414524	2149	376.7589	578536	784719	4643	524.8723	95	5803.512
3199716	1616359	2456	330.5816	2368587	917190	5142	516.0662	97	5807.091
2977918	1198930	2141	205.9101	1878678	673121	4533	3.7013	91	5809.013
2051692	954861	2083	400.2563	1292302	443572	3744	946.2384	82	5811.954
2400613	1188170	2108	705.6588	1406350	570198	3827	1209.295	82	5812.966
1742676	922606	1250	-1.875	1219033	472783	2681	-739.7959	88	5813.609
1795402	707169	1475	263.7475	1075927	327227	2258	661.0738	82	5814.562
2029668	1044467	2216	589.1176	1343287	637115	4518	1025.86	93	5815.338
1708238	661551	805	283.1605	929288	273199	1409	834.2449	74	5818.020
2590621	956837	2626	743.1186	1632809	514246	5204	1695.144	87	5819.965
2648902	881554	1707	614.3627	1663514	451955	3342	1441.086	89	5821.055
1926997	1015988	1664	427.5504	1289961	481796	2933	1040.941	88	5822.477
2459670	1210227	2260	308.786	1661011	642019	4470	503.767	90	5823.779
1928253	995035	1730	307.053	1298023	495525	3110	519.471	88	5833.904
2515642	1067738	2062	608.2782	1461315	554539	3894	1304.653	84	5836.376
2726524	1179770	2155	329.8955	1722662	632607	4509	664.1549	88	5846.467
585724	1027545	1476	235.6036	310216	658168	4079	-138.9681	88	5898.843
[truncated: 8,001 more rows]
