# Supplementary material for: Mitochondrial calcium uniporter-mediated mitochondrial dynamics imbalance contributes to contrast medium-induced renal tubular cell injury
Source: Front Mol Biosci. 2026 Jun 29;13:1848361. doi: 10.3389/fmolb.2026.1848361 (PMC13357276; doi:10.3389/fmolb.2026.1848361)
Supplement: Supplementary file 1 [file DataSheet3.zip › Flow Cytometry Assay(1,2)/Flow Cytometry Assay-1/╧╕░√╡≥═÷-1/╡≥═÷ 2/CSV/Ctrl 1.csv]

FSC-H	SSC-H	FITC-H	PE-H	FSC-A	SSC-A	FITC-A	PE-A	Width	Time
2153985	859891	10224	478.7664	1356387	434367	18748	638.1628	84	7.444
2199540	822613	3822	112.0142	1437124	401439	8488	-285.4232	85	32.079
2690040	829926	4540	205.694	1610726	372462	12438	-393.8282	82	49.004
3101495	1965619	7333	490.7813	2287067	1178076	21988	1341.927	101	53.155
1723738	846864	3541	449.4501	1052191	375466	8856	783.6216	77	53.628
2368445	1226559	11657	465.5577	1629750	734158	27365	1164.177	94	56.694
1730989	1105175	4513	259.5793	1124722	492140	7767	514.3287	80	58.934
2816235	1189950	5689	246.3529	1856170	592395	11229	347.1469	88	60.667
2277954	878259	3254	274.7494	1468880	413836	9536	1008.77	82	61.790
2192487	854647	6313	292.5593	1399540	367689	11433	431.7913	75	61.811
2464173	984715	4888	138.6168	1538312	435487	9167	675.8687	83	63.979
113640	68200	309	-49.4651	31041	18657	173	-133.8947	37	65.687
254629	1622779	11334	298.0374	108674	590927	18997	-16.6683	56	68.183
1956388	756242	13394	287.6034	1292675	372327	22424	505.1864	84	71.138
2045014	790265	4531	576.9891	1288668	366029	12470	1367.567	83	73.122
142111	222746	2862	215.1582	38643	60604	3988	-53.8732	38	74.563
1839121	1036084	8591	437.7551	1413726	662849	32167	1245.169	99	76.879
208293	205168	202435	2834.604	72121	71300	300446	4423.821	49	78.215
2007510	958283	4356	1803.172	1227333	460466	13746	3043.951	84	80.375
1066362	1664676	111258	2263.974	1172743	1271257	165265	3350.366	117	101.006
2043277	2316977	7451	482.8011	1571262	1376677	25524	1671.096	102	108.025
170006	20862	5311	10.7471	50560	5690	6543	143.4623	43	111.252
332440	3028400	17868	586.7948	105897	908703	24129	827.8369	49	152.224
118575	191237	272377	2868.95	58271	90798	549852	6444.297	61	152.646
2708511	1275617	7619	95.6259	1839327	669132	24100	474.01	93	159.927
3191240	2017307	11363	790.8643	2589190	1249328	42610	1649.421	96	160.274
2365705	710930	6448	219.1328	1478727	324792	16805	335.7605	77	160.820
2269678	2312294	445727	5584.885	2082519	1374542	728982	11328.49	109	164.409
2051836	1903892	7659	533.8699	1274090	1064268	16972	1339.729	93	168.745
1420220	707754	8926	303.5486	1013634	380155	23445	1080.265	91	169.812
156806	13612	241	64.3201	46807	3699	-146	108.0094	42	170.949
3130205	1479383	6827	740.5947	2218468	962170	29205	2382.4	97	171.513
1359297	929451	6296	596.0056	912580	437190	20395	1111.16	89	172.617
1976952	815257	7097	510.7417	1338698	436538	18553	837.2233	82	172.669
3193587	1155130	5833	596.6313	1947005	547759	19803	1270.348	84	173.227
2140370	704896	4441	382.9401	1289280	302984	9012	563.1732	77	174.871
2390795	1267623	5412	310.2132	1552716	603304	11020	794.222	87	176.535
2205797	870206	5156	579.0516	1274274	385755	13308	2129.979	81	177.714
2175115	1386222	10113	633.7393	1573931	689922	31688	1161.097	93	179.295
1192660	927922	22014	270.1854	888571	588844	40107	670.6027	93	186.983
433767	847079	1290256	20628.16	271260	583179	3841259	51750.83	98	197.235
1824320	1468087	5973	790.4853	1089521	655843	12431	1517.179	83	197.926
111660	15888	118	51.0198	32425	4696	37	-40.3243	38	203.368
1788753	905820	5882	417.5802	1230494	439874	15014	1006.485	88	214.565
2346498	951116	7149	282.2589	1508333	437231	16180	241.698	82	248.830
3097110	1117336	8429	602.0669	2020133	606527	23442	761.6962	87	261.770
1874280	1339638	16253	267.1933	1275947	636511	29141	758.6101	86	267.131
298641	109917	3005	120.5805	77373	26609	3731	160.1091	33	267.217
2531098	1314983	7754	249.1994	1790660	719269	27356	640.4716	99	273.464
110889	21981	609	-292.6351	31510	5089	375	-540.9625	32	273.774
1975253	740603	9100	57.51	1155794	298734	18422	69.0742	75	275.447
2827513	1015759	8549	649.7989	1610143	442685	18330	1153.313	79	277.065
2812943	1121504	15689	255.3529	1686642	533333	42462	915.7182	83	277.739
100542	160985	287064	6055.49	32308	52393	403325	9315.532	41	278.645
2640308	1019831	4304	280.6544	1613959	502938	7009	-307.5951	84	288.130
2490273	1422383	5998	358.8878	1714170	758370	24588	947.7868	95	288.607
2742438	1361304	8212	610.2932	1599712	667985	20801	1189.736	77	288.729
1970596	1062568	8280	518.508	1476449	603402	19652	1374.077	93	289.340
2704490	756966	95021	2172.478	1650088	322124	214720	4972.792	81	299.091
2075178	919395	7108	169.1588	1396271	470583	19304	341.1544	85	304.425
2054652	1021582	7763	186.9043	1350657	469926	18578	108.6258	84	338.765
2091916	1305559	16658	523.9138	1404672	686823	32026	772.4586	86	346.170
1300026	1265133	7724	409.5164	904930	718801	26470	1373.967	93	348.400
2405282	933241	27859	720.0899	1604081	497662	58472	1171.879	88	375.773
772458	966733	8576	142.9136	472043	527595	14162	452.0882	82	377.755
2133156	728335	2191	237.7151	1224321	316856	3901	211.6461	77	380.227
2461845	1246553	12768	284.6848	1629012	586700	31281	181.6641	79	380.241
2678867	1112664	12207	467.4127	1826153	623871	29011	656.3171	91	381.625
2671829	946700	2482	223.8402	1596178	399455	5377	386.2497	80	382.938
2552109	1174250	5085	229.2685	1701372	545298	11626	492.0186	86	383.846
2330937	1152428	3692	308.7212	1513139	577203	9246	280.5006	88	386.966
2014056	1055149	4235	221.5835	1348076	621962	16392	172.1912	95	389.117
2479290	1440672	7674	309.7114	1738896	851030	17125	406.7125	100	392.947
1616416	660943	10229	216.0469	1078227	309713	30728	892.2408	78	393.113
490357	141263	18467	-115.4013	244511	51029	30295	-280.4505	64	399.078
113100	197294	299938	3699.922	56316	114173	709422	7544.174	63	399.353
2269034	1026203	10467	392.7987	1406973	503213	22915	909.5315	84	399.517
796716	977029	227885	54741.35	552303	771772	806329	168338.3	96	400.223
1956937	808082	14932	374.2852	1264523	397110	32028	27.1708	89	401.116
2131145	883271	4149	517.9589	1441931	478311	9491	1107.245	90	407.895
2947635	1185278	11544	409.8184	2026187	615691	36544	651.3184	84	408.111
2042267	799949	3782	151.7702	1277082	349151	7556	214.6916	81	410.413
2600349	1264348	9422	240.1742	1729503	774717	31051	93.7611	95	413.866
284578	885780	314595	11306.78	129761	379718	521127	21859.82	63	417.709
103327	18638	11244	76.9884	29178	5126	13540	151.594	36	427.240
2199996	1869170	18832	71.0752	1373324	958511	60586	683.6746	92	428.725
2619314	1145516	6931	345.6291	1626901	553816	20093	957.6173	87	475.933
2346707	1581783	6469	633.1109	1811058	822355	22627	655.9747	96	480.583
2687227	874006	5442	215.8962	1606755	400659	9415	-26.8185	83	488.456
2429163	1384823	18674	770.8114	1343918	573474	37388	1326.867	74	492.002
1400542	1626054	9952	391.9072	1060493	975130	40154	1118.839	105	493.132
2717789	974605	9394	478.2034	1700224	446036	24561	543.6721	83	495.481
2220984	1181970	12190	421.859	1483026	598363	25470	617.867	85	497.580
1576353	1483546	6237	186.4957	1115258	696179	23484	402.6524	92	498.452
1619112	1441068	7191	307.2151	1132002	750063	22843	1055.892	95	502.065
2052507	1112970	9128	240.4808	1467621	583467	30216	560.9176	95	508.602
2264927	934336	3777	341.4897	1481426	449958	4471	581.6231	89	510.088
176658	25767	8097	-94.1583	60816	7085	10594	-172.4766	44	510.701
2741677	1303986	5791	263.6751	1870717	683938	10921	373.4681	89	512.464
2541773	1050390	6717	231.4237	1569746	540820	22602	1058.572	84	512.669
205272	653532	262515	87951.09	107235	307376	528043	192555.6	64	515.405
1959351	1184714	3385	284.8985	1214518	541328	7368	433.7448	80	516.224
2021974	902920	7100	171.31	1200331	400118	17509	128.4549	80	517.686
339624	328241	281526	17946.41	151756	171934	576693	35227.88	78	517.946
127087	10832	1482	-74.2598	33360	2348	1942	-108.4538	33	518.337
2774602	1685100	6230	511.503	2116938	1132872	26733	1306.121	104	519.127
1918081	1275199	23439	879.1279	907704	562208	45828	1849.351	80	519.856
2431380	971004	5513	497.6793	1494517	475363	12703	761.0383	84	536.822
2824352	1075195	7051	439.3611	1819501	626340	7455	815.2255	88	550.963
1842409	2124629	15013	614.6293	1245955	1164433	43745	1926.094	92	591.940
2818262	1209837	9429	498.1669	1726714	582742	25237	666.3957	85	593.382
3420465	1551170	11304	613.3544	2257929	831437	30747	1589.507	93	594.530
2610975	3942173	120657	28957.46	1478204	2261784	253747	62300.81	96	599.168
2156844	882972	6052	284.1172	1395275	413596	17958	226.8438	83	600.325
2903800	1139784	7724	546.5164	1860938	558197	16467	1749.399	85	603.257
1750971	652767	11035	387.0635	973371	389221	20114	1618.595	89	604.256
2409633	958912	13450	388.545	1511886	455865	16998	549.9878	81	608.545
1997558	1014766	8427	465.3547	1276523	492299	16564	1744.44	82	608.982
176377	462223	11910	540.151	71020	172727	18356	753.5716	52	610.779
188983	44181	846	78.2606	62549	13058	762	98.3482	47	616.262
2273858	1023011	4328	214.2008	1463086	474460	8711	80.4871	84	625.500
187168	59612	1381	-79.7259	105407	21182	2679	-309.5081	64	626.943
381332	108010	16701	2127.726	110036	30059	21440	2595.784	47	635.044
120223	100205	753	279.6433	60422	64832	1936	549.4096	76	648.565
2230809	787386	4385	144.9985	1350969	338313	9880	101.268	78	659.720
1603817	1085035	3512	411.6232	1019845	494486	8824	1193.226	80	664.040
120330	216501	310226	13637.48	76137	142701	841725	33877.77	67	691.410
344439	235539	805	39.1605	98295	66063	1242	-82.7238	44	691.455
1460988	798047	5618	238.5698	872469	341580	11412	243.8132	79	704.170
3302949	1359021	9168	293.7248	2295822	713025	24958	-67.4562	90	704.926
2144186	932925	2259	382.9299	1324892	423777	3652	492.4772	83	706.524
2258625	1637293	8327	504.7447	1562040	796139	28914	1125.275	92	711.021
745689	213083	3817	347.7337	398782	76846	8312	693.9032	65	711.217
2572648	1034843	7002	114.4122	1631862	478249	15604	549.5844	85	712.922
2160242	923623	4429	228.6669	1366089	441898	8196	1106.596	77	713.073
2145250	1952082	12707	619.4627	1572755	1096743	40705	1616.551	90	713.534
137681	339896	131151	6519.371	86484	201808	356427	17525.15	64	713.846
2346045	950842	2901	205.5461	1438004	435203	5970	455.917	83	715.286
1741593	591104	25465	566.5865	868523	218582	46128	1077.181	69	718.492
2924914	1085454	8856	434.6216	2115941	666191	29956	843.3316	93	718.682
1507121	780837	3258	235.1738	989505	357113	4270	75.547	82	719.425
105116	82106	10245	355.7445	35161	24895	13787	383.0507	43	729.612
2474813	972031	7194	620.7834	1468238	447017	14955	1408.975	82	731.662
557811	849620	7981	217.5341	333973	400772	18585	543.6185	76	735.617
252032	346626	132921	2097.668	72184	102042	181280	3033.808	44	736.065
1007375	1269464	519543	7494.762	401253	460501	915720	13632.89	65	740.124
2121483	981851	6145	187.7345	1258351	423919	14920	366.012	80	741.971
2056340	947610	6641	312.3601	1385332	450185	17787	631.4507	84	745.726
2380005	1033193	6041	253.7001	1483957	499396	15599	640.3039	83	747.963
2056722	829725	4233	213.8713	1300196	375556	12089	541.3929	84	810.215
154594	189539	302236	48086.24	60550	77199	548912	75750.56	43	810.261
1717860	1461690	9134	843.6174	1074435	766037	20689	1724.853	84	814.933
394435	1248143	386486	17826.66	331345	837777	1026084	48206.51	90	816.984
775884	656025	246997	46298.13	338012	275819	440926	77684.75	80	817.413
3567665	1433876	8708	371.9188	2245961	814886	29470	684.267	93	818.715
1649202	1120373	3221	120.4981	1189231	570023	6364	-94.7796	89	820.640
731952	190414	5234	10.8274	269949	58919	7208	-172.2312	58	823.573
2596461	1803477	6648	388.3528	2061642	941760	19531	539.4891	92	823.691
481040	5894237	25684	900.0724	205779	2145142	40910	1700.051	58	824.323
175320	19066	6933	149.3413	48696	4963	8744	136.7384	41	827.618
2920532	1410298	7457	480.9377	2087385	748871	25482	773.1402	95	828.856
3073251	1500609	6960	759.456	2017279	779814	14216	1867.318	92	837.903
2875050	1337320	11474	388.8914	1853750	660616	31642	1406.716	89	856.656
2960767	1406640	6349	257.3789	2014464	686287	16813	520.6093	84	856.873
2362072	1900785	8395	590.9595	1704517	952037	24010	596.961	98	873.174
1396095	1773218	13795	614.8995	1142136	1178555	46371	1028.213	103	877.826
779934	1524269	159959	75101.9	456775	645819	314243	131490.4	74	908.306
1009776	1395146	9302	330.4422	769384	752706	34219	849.8859	96	909.476
4195696	2764733	10501	1046.906	3180068	1710380	33093	2427.917	104	912.388
2295287	919073	3623	341.6503	1518806	473280	10011	985.4171	85	913.406
2617274	1883362	7011	517.1171	1733734	906103	20498	1135.338	86	914.480
223288	766500	16827	1053.595	70081	252572	22878	1335.856	46	915.583
2671730	1279237	8712	100.3432	1869124	714808	21826	-176.7614	92	917.715
2034026	960142	4783	42.7263	1335549	526426	10997	353.5317	82	917.790
1808500	923268	6371	368.2131	1264205	461217	24476	724.9036	89	919.319
1307045	1343861	8821	201.6581	992877	673225	26425	-148.5575	91	923.732
4196759	2401107	12189	1034.003	2964567	1194753	36943	3026.902	92	925.235
2355058	1120207	10139	397.9979	1714422	618265	33773	1174.065	101	927.397
191691	43060	81	89.3441	66225	12929	-70	228.073	48	928.863
2374126	928480	5080	108.988	1545132	512250	11672	24.3992	88	929.587
3068365	854125	7530	223.433	1841272	397728	19481	858.6841	82	930.256
1307858	1499727	7567	608.1087	938601	779651	25473	1512.435	83	930.456
108428	287658	316678	3541.036	56686	211740	1014011	11168.82	94	932.947
179790	46740	4459	568.3499	49598	12957	5330	1100.013	40	934.173
2740996	1321383	5078	276.2758	1836651	638932	15420	309.062	89	935.274
261200	744056	536550	10485.46	160180	369889	986900	24222.09	69	936.096
1819208	1905474	14261	967.8421	1389553	843133	23937	2081.466	89	936.878
2118198	927414	8372	358.2692	1338135	463334	24023	693.0903	84	937.469
2245721	929403	7454	299.3694	1646275	517369	13592	1090.111	92	938.382
2752637	1112778	8141	138.5101	1852582	596052	23792	135.3312	89	944.033
1782285	769253	6747	189.1067	1134784	385962	17156	-202.7484	83	945.601
1491264	768531	5333	25.5813	990297	376314	16998	376.9878	86	947.537
101405	100016	175299	2429.474	28862	29498	220599	3542.804	37	952.614
2182788	1062452	5344	139.9984	1328483	483001	12896	163.2656	82	970.248
3928671	2606596	8695	637.7895	3348945	1846291	36859	1496.99	120	981.598
1542088	661217	4964	85.6804	974816	302343	11323	77.6203	82	986.425
829319	373307	53584	84331.27	387455	151775	95232	141727.1	69	1018.477
2028616	963325	2781	197.8141	1319335	490115	4527	311.5647	85	1023.684
2457122	884675	3689	337.1529	1331084	410389	10212	1039.493	81	1026.260
2405021	787795	4324	378.7764	1546158	370568	8826	858.9386	83	1029.818
2268160	871262	15670	540.087	1420945	483722	39210	1760.681	81	1030.116
818777	1192792	128485	67827.01	442304	653649	324214	120445.6	81	1031.951
2393448	949854	7502	314.4622	1388042	416422	10085	1135.769	79	1034.324
2627012	1031791	8415	84.0815	1840038	615786	25962	-374.9318	95	1038.193
2396031	1458432	4968	377.1048	1607330	686990	9260	784.486	88	1039.935
2089615	838781	7465	253.7865	1305365	401909	20226	1217.479	84	1041.791
309727	53322	3199	-9.3361	84809	14227	3589	32.5429	41	1042.287
2138895	804673	10227	518.3347	1238048	375808	17721	1161.948	79	1042.456
1970958	744748	5794	123.2434	1162581	341249	17933	71.4413	76	1042.617
1760869	1402577	8160	526.776	1112910	768091	16955	1337.176	93	1044.276
2167768	1025891	3943	217.6023	1410518	468757	5644	720.8284	83	1051.729
2037089	700888	29599	613.7039	1183062	276427	63593	1637.967	77	1052.635
3160187	1583383	7642	385.3162	2154527	823864	23903	1504.358	92	1053.670
2714931	1091288	6941	98.1901	1754411	586489	23250	-197.675	93	1059.236
2846870	1194859	9262	299.1982	1662878	540864	23962	665.8682	81	1060.571
2418508	934773	21826	315.2386	1613151	472122	40389	1002.023	87	1065.184
2992551	1253631	20075	779.2075	2051413	688469	52263	1455.354	91	1075.338
1144570	2436589	576909	5837.795	610009	989233	1064879	11672.91	72	1082.800
1920501	883045	5586	421.1746	1232872	444850	17204	914.3444	84	1093.245
2346092	842538	6110	361.771	1352980	416448	14327	669.3447	83	1099.119
2204152	1098197	37174	458.6614	1353466	572020	66208	1476.669	85	1130.593
439685	559842	337585	4422.519	171388	188345	508837	6629.355	57	1135.324
3253500	1337102	17978	108.9658	2048146	674218	35261	112.9421	86	1137.789
2331137	1067054	3708	673.4188	1627880	564187	8802	1669.392	87	1141.632
365757	26608	666	60.1626	107636	7078	262	140.2982	46	1142.420
2590340	1207743	15496	968.1256	1619798	654291	28130	1801.093	86	1144.038
2072547	886726	6429	278.8669	1339277	433113	16395	1212.76	86	1146.829
116037	10352	-99	190.2461	32532	2389	-175	328.1825	36	1147.543
2456865	898451	2653	585.2333	1454374	407280	2455	758.7255	81	1147.790
2695597	854363	52060	1202.566	1586746	364445	113707	2152.563	78	1148.465
221730	28353	918	29.8998	75638	8016	996	397.6756	48	1149.601
292697	4856685	28824	6882.227	159268	1935896	56883	9773.536	63	1149.933
2045823	883902	6388	318.7668	1353717	394166	11215	974.1615	84	1149.984
860413	270909	7164	225.1004	448633	97457	10527	384.1647	70	1155.649
596752	549357	443569	59882.42	246490	275843	1151859	89785.49	115	1167.524
3221501	1847949	8385	797.3985	1988317	860953	24704	1853.094	87	1169.532
1853645	909468	7870	290.507	1104308	399430	17951	564.8511	81	1183.375
963473	425385	8495	471.5695	518185	200195	17292	548.6812	73	1186.057
1881410	823936	9005	181.1805	1271031	410703	21557	89.9477	85	1205.527
2330097	1058185	8915	493.1315	1505367	518604	16104	411.6344	83	1248.192
1902198	1167899	10803	155.4483	1282731	590108	28504	237.2744	90	1249.799
336672	134609	715	1426.111	98691	38492	968	1692.705	47	1252.630
2350512	1178921	5013	187.6293	1470399	591306	13256	428.4616	87	1256.859
426793	175702	10678	423.4358	138422	49485	14298	532.5178	46	1257.188
1638552	711085	8555	290.9355	992385	315287	19984	256.3024	77	1257.576
2012401	1072005	6923	439.7803	1409948	534015	23405	735.0205	95	1264.871
2203443	870665	6220	34.942	1397418	424246	12578	441.0258	85	1265.733
2020491	787146	6384	467.3424	1264137	356726	14685	1056.828	83	1271.575
128477	225651	504409	4272.545	55082	93635	874730	8323.353	44	1271.691
1543295	940527	5548	231.6428	919226	442965	14511	465.8671	80	1275.855
2610894	900726	11554	521.3794	1483843	417823	25934	1159.097	80	1323.878
1707024	842541	2990	361.739	1074943	409354	7646	331.7406	81	1347.933
2179796	800075	5327	311.4447	1380130	377838	16231	308.3591	84	1349.315
1845272	1090570	5179	346.7419	1211603	599630	17470	754.067	83	1349.362
145428	183988	100526	3978.309	48370	62167	153115	6040.751	48	1352.019
2966939	1464528	5982	632.1902	1762418	746560	13027	1307.415	87	1355.682
3013212	1128388	18936	725.1096	1892871	536677	36483	1320.096	84	1356.356
2525508	796352	8657	562.2577	1442779	419182	19896	723.9656	86	1362.261
2614428	1236871	6492	424.8012	1676017	708660	13707	1604.563	87	1362.815
2205201	1138604	6236	229.6396	1495156	559629	13892	443.9412	86	1363.931
2897686	1046654	1519	418.4159	1797681	490403	2056	512.1416	81	1364.227
2549368	963735	9370	333.657	1615480	479561	19406	879.4766	82	1365.061
354802	218504	199597	41377.99	154426	122881	565931	63724.53	88	1366.289
1924356	974804	5009	345.2049	1226697	482368	17476	360.2036	91	1369.793
2425520	829343	7515	15.5915	1507138	387722	15022	-194.6658	81	1372.374
2292324	1271921	6763	408.8043	1773853	716166	19727	601.2847	95	1377.292
309482	389616	247155	54774.39	138022	138494	397410	82655.7	58	1378.172
2181825	1042803	6063	187.5343	1499439	537917	13337	511.8057	91	1379.510
2453086	1331104	5997	552.0317	1612080	625828	13466	962.2426	85	1408.883
2969938	1160412	4941	317.9901	1800770	542298	10397	268.8717	85	1460.308
2342962	758663	5478	327.7158	1450832	374479	13801	337.0361	75	1460.477
224792	118982	98889	1442.873	65534	33291	125161	2074.332	43	1462.266
2061549	975517	53928	11522.76	1281966	488333	88338	15239.16	90	1470.480
2629491	989823	6911	15.5071	1703388	460363	17300	-339.47	84	1474.368
2294260	787629	8570	392.777	1460541	360440	18443	437.0523	81	1475.287
2368583	1185278	10317	162.3837	1621268	609409	31717	1104.924	88	1475.817
2805223	1540408	27607	1068.353	1783106	841498	75249	3017.669	84	1486.933
2477380	977029	13490	532.789	1503391	439615	23647	407.1967	78	1487.595
2705489	1198174	6768	458.0848	1776921	549660	19366	931.2326	87	1498.251
2093607	924927	7797	566.0117	1361524	463783	22619	1263.126	88	1501.271
2832674	1113938	7714	358.9554	1808900	568880	17535	663.7135	86	1508.489
693911	1120578	60174	11006.96	401990	508800	144052	19155.92	74	1515.357
2201982	1815588	18050	472.605	1499107	959152	38280	1382.508	92	1528.129
194567	27009	3813	-11.6907	56041	7471	4534	62.5574	42	1561.280
285792	492690	266876	2506.544	119932	176612	412466	3984.143	58	1574.967
2267239	2076580	9555	585.0355	1501845	1128080	23344	866.7984	93	1575.372
2701235	1398952	10655	506.7455	2129757	1138248	35230	2236.403	124	1579.662
1722062	963510	4356	266.1716	1118947	488246	10297	212.2617	83	1581.370
2872383	1091255	5303	522.8983	1805583	587381	13273	829.0153	90	1582.398
2600243	1282175	9471	472.1231	1786660	651766	27566	1878.253	94	1589.758
257086	124694	4952	306.4072	93062	37299	6205	473.1005	51	1591.358
2305217	1123142	9526	75.2086	1491782	551678	26603	362.8283	85	1597.163
2624105	1121278	6453	505.4133	1735482	667011	23670	1288.887	95	1604.542
2196398	1086411	8299	258.7739	1490013	741641	26052	102.1172	96	1607.267
112761	34351	1615	-12.3985	31096	9165	2266	-129.0774	36	1611.438
2008633	880619	3797	324.6117	1347833	456769	11014	921.0854	86	1627.846
172291	244902	267036	3893.52	55806	97225	427294	6766.394	49	1630.894
2068640	687566	5716	156.4676	1266380	295497	13799	569.3239	79	1634.914
2194626	994140	4770	185.597	1281019	430023	11171	449.4931	79	1648.484
2746205	1399861	6194	606.6834	1763841	731545	16233	2071.071	89	1663.131
2394562	1267972	11994	191.0634	1570723	591578	24702	116.3822	87	1668.404
2016870	894779	16490	335.089	1238205	402398	32112	1043.083	82	1672.971
1720599	848995	2065	264.8465	1116666	407352	4293	251.2373	85	1682.065
1726016	681663	5076	326.5636	1143483	346912	16039	298.9879	84	1683.948
2032954	742293	3900	166.79	1274584	334661	10537	45.7257	82	1685.223
1435135	1025766	3730	475.253	1100107	544768	8186	1719.035	91	1686.513
1672479	739200	4911	304.3071	1027397	311310	8671	944.2431	80	1688.546
224632	166645	43659	37254.47	160283	101673	91850	124158.8	83	1692.928
2163305	895897	13502	1349.062	1360155	431599	29998	2406.288	84	1696.125
2221913	956545	6676	355.3236	1370963	421485	19119	738.7759	80	1697.283
2490359	1359136	6987	1029.571	1655781	675768	24092	1577.161	90	1697.914
2631008	1379568	7538	475.2818	1788173	724762	25235	831.6835	92	1702.940
2872444	1451188	6914	668.0754	1742458	664827	22831	1015.619	88	1714.477
585801	216816	3718	234.9798	243908	64273	5144	404.7784	50	1714.621
2682002	1259093	5793	256.3873	1922539	626989	19886	890.4046	93	1723.551
2610102	1026704	15782	399.9702	1757625	488848	39075	1278.108	86	1725.903
2152938	781528	6923	448.7803	1300820	351305	16324	946.9764	76	1726.424
2693623	844020	8437	251.9157	1716727	459912	21233	516.5713	85	1737.905
2828884	1330933	12640	643.104	2006982	762426	25842	1970.336	91	1771.522
2567793	1214886	27503	979.3183	2912727	1099824	60111	3575.027	134	1781.956
117121	162049	142516	3229.948	40577	52112	201732	4434.765	44	1785.152
1947580	893800	4502	378.1622	1390809	480524	13705	752.8505	94	1787.838
2828022	1066810	18736	442.8896	1777736	508362	47013	349.8293	79	1788.006
117334	9864	919	-109.2441	32079	2444	1141	-339.1899	37	1791.026
3075477	970161	5797	204.8117	1756633	483815	12462	362.7182	84	1792.739
868088	169875	1295	17.6495	379063	55337	2544	-5.0816	53	1792.833
1137638	1626241	1650412	98951.71	1087107	1387744	6349812	361822.1	131	1795.052
212577	367700	342672	4900.499	110177	223512	900823	13706.57	95	1798.644
2211768	1060134	9844	295.4484	1296918	486252	27552	191.2672	90	1798.880
2648774	1492858	4794	507.1434	1814439	696605	16846	563.8606	89	1806.327
2049701	659657	4148	207.1028	1157534	292531	9502	320.6622	77	1808.002
222041	36885	25015	515.3415	86363	10443	35121	686.0881	50	1808.655
2295542	976207	21486	1098.165	1589568	539251	50272	1694.859	89	1818.760
2855270	1196788	10133	449.8613	1889428	714965	29519	915.2159	93	1824.264
172260	236253	5532	1505.945	88307	157013	13684	3318.872	91	1826.311
133416	11970	619	88.9259	36925	3138	983	46.5463	38	1832.523
1930269	921677	6694	119.7334	1324246	432386	16424	509.5864	86	1841.799
134792	60928	62098	816.0978	38626	17278	77722	1030.804	40	1896.883
2210322	1035650	7678	350.1358	1454986	527077	19046	678.2806	89	1897.181
1796889	1174639	8845	117.2045	1357177	613718	23755	666.6555	95	1899.284
2299052	1081862	3648	381.0528	1367610	529377	6516	949.3476	81	1899.864
1954950	1025430	25181	749.4541	1291721	477455	49643	1421.372	86	1900.344
2216698	1296689	24131	492.5491	1693180	893607	62022	1645.034	109	1911.152
2337707	922360	6489	171.2329	1610986	466222	13506	-13.5134	86	1914.218
2897042	1205791	14403	218.4083	1877134	699300	37540	879.994	93	1917.056
187429	44453	1289	23.5129	68782	12771	1452	-62.9428	49	1930.563
1883081	894487	6473	490.5353	1053525	426864	15803	853.9483	83	1941.992
1193429	1050777	6769	212.9409	878140	528998	21002	346.8122	89	1997.865
2520175	1313373	12184	646.7224	1513921	658604	18251	1431.681	84	1998.986
240156	431497	151850	5294.785	102034	155624	256571	8391.433	57	2000.575
3022255	1200118	7157	292.1077	1984896	640181	24932	631.2852	90	2009.007
2856997	1236017	4792	189.4312	1804149	591299	11222	244.1542	87	2012.075
1874893	1633249	9865	237.4265	1309571	900095	27779	918.6019	93	2012.735
1912394	798228	6666	244.7626	1236514	375929	13586	371.9746	81	2013.318
1983513	1063080	7670	230.287	1221893	542937	16689	441.4529	85	2017.865
175971	140391	93429	1209.567	57567	40356	122241	1353.52	46	2021.456
3114106	1475534	243849	28007.13	2094581	812505	435713	67896.9	92	2022.381
144265	145190	121157	2682.508	43236	42930	161437	3306.216	41	2025.763
2304200	1039745	7685	350.1285	1584242	512441	24641	139.1601	93	2029.295
4438435	2290598	16187	1201.691	3225323	1503373	49446	2615.721	104	2036.834
226154	19850	-41	117.8999	61173	4770	-414	39.5746	40	2037.687
933175	305776	39378	693.5058	553824	132587	83620	1554.082	76	2053.587
1761450	1024655	4571	297.2331	1241820	551763	15862	51.4582	91	2053.602
907582	252859	2860	17.446	363035	80136	4472	-12.5208	61	2054.501
2558738	1363540	5763	435.7043	1730673	715836	17632	907.7552	91	2055.884
2693714	1313445	4772	91.3092	1774801	653862	11279	-161.0481	87	2085.165
123079	139672	926	422.7486	73880	131324	3200	2039.52	112	2092.769
1032918	633896	3389	218.3229	621752	277764	6658	315.9138	78	2102.652
170934	122101	184503	2924.018	50510	36053	237950	3862.995	42	2111.621
138674	21875	2843	89.8923	37630	5788	3121	215.8881	38	2112.151
3240335	1419171	455867	73868.74	1905091	679402	974715	134704.5	93	2113.731
2210992	781677	7623	270.0503	1436807	421510	24305	149.5105	87	2116.884
106605	14406	4915	61.7315	30022	3709	5935	19.9535	37	2118.357
2412009	816317	7694	99.8334	1380135	370768	17088	637.0368	81	2120.284
2635938	1516804	8481	473.5841	1954502	778677	32310	1583.591	95	2121.333
2377166	1001139	5324	315.8764	1577757	494150	16084	530.5124	87	2124.996
1902679	1366667	9525	242.3525	1384107	909664	28413	1090.369	91	2125.320
2211235	748175	5135	272.0735	1389012	340448	13425	379.1425	81	2127.610
2605344	1071704	4614	422.0454	1677924	581463	12545	1375.775	86	2128.010
2614805	1050525	4801	256.1361	1645221	512306	7640	853.604	85	2130.213
296426	39629	241	37.3201	136586	17494	-50	247.195	62	2131.218
189671	155353	15985	183.7585	73999	51899	25680	615.648	53	2131.365
1567715	1110346	8950	136.095	1373576	621842	29420	-58.538	97	2133.347
2091730	1291667	10191	677.5151	1544588	683239	25977	1314.91	92	2135.480
638879	701096	339801	82269.63	309482	290070	669379	138976.4	69	2136.795
2893513	1376414	7282	242.1202	1993107	680611	11533	1058.401	87	2142.336
2112786	943457	8176	474.4736	1424128	454770	22834	700.1874	86	2143.060
1764246	767638	11197	576.7517	1111916	348890	16489	1025.233	82	2148.399
2115634	1214691	8682	604.6602	1519772	721337	33764	1179.36	97	2157.824
1364051	1450201	6174	140.5614	1105043	790842	17396	482.7156	98	2159.444
264810	31476	17866	31.0826	78757	8834	22347	-12.7333	45	2167.631
1319359	1504837	12424	367.1864	937205	856260	34286	1159.245	93	2178.168
2584657	1424693	6315	421.2715	1920441	712325	20156	579.5516	91	2188.001
179216	75977	3080	119.788	66107	22389	4033	64.6513	49	2219.622
2222008	1029576	7875	144.7875	1480972	532000	14615	1233.901	86	2219.849
104107	368128	4501	217.3061	30439	107187	5154	292.3394	37	2224.691
1558584	780712	5313	56.4593	1010289	367185	11643	331.5723	83	2224.934
1749052	776739	13122	258.7442	1083522	352713	26734	899.9774	79	2225.557
665603	1340875	560808	93690.73	436687	884602	2045932	188088.4	102	2226.871
2862282	1100053	11194	254.1834	1725946	525612	23629	597.7869	81	2227.294
1451100	483841	1687	391.2407	789053	180573	2426	654.8986	70	2227.993
433906	73051	170	29.537	129456	20419	157	-111.5923	47	2228.527
1968085	1087673	6631	610.7991	1384128	529822	20188	1535.947	92	2237.637
1958961	540716	6559	98.1599	1212033	253418	18294	204.4934	81	2238.665
2112448	1.658813E+07	3123266	192916	3516947	1.379499E+07	2.994948E+07	1548726	355	2239.078
2536627	917486	3819	234.4459	1630134	477939	9665	142.2065	84	2239.949
2679632	1872220	7608	394.2088	1852521	962809	27480	1173.628	94	2243.705
2718723	936083	9414	369.3254	1708026	465939	16693	770.8773	85	2247.154
2074606	634171	6941	362.1901	1213797	299566	11575	279.3575	74	2247.636
1843156	1978276	92817	22510.63	1174129	845574	161612	43734.03	85	2256.673
1884908	759413	9237	459.7957	1082468	369192	23067	1238.659	85	2259.101
2161327	921194	8553	617.2233	1366898	445885	18966	1426.793	83	2263.941
490654	701208	6416	414.7376	266208	341210	15395	616.6595	68	2268.012
193893	34519	198	32.5078	59055	10192	436	60.2596	44	2288.863
2493628	988236	3217	481.0737	1725289	475773	9539	1138.338	87	2296.826
1606276	1034573	6792	296.6312	1116030	541394	17418	894.5498	88	2331.989
1084326	2041363	8421	448.2181	966918	1291826	34291	1350.525	108	2334.336
234926	696411	135158	5512.764	191535	402642	412602	17334.57	86	2337.668
1940290	1160008	4699	182.8139	1382435	574763	14400	-831.16	87	2339.055
126383	9707	94	-135.5266	35537	2866	-99	-358.7539	38	2345.616
1000919	637337	14419	40.1059	542086	260701	29474	319.6914	78	2349.212
2663482	1147638	9365	424.3765	1701042	608226	27219	997.1859	84	2349.232
3058020	1043376	8634	176.5674	1979515	521696	20236	-258.9604	83	2351.490
951493	1282527	11899	118.7339	619809	560792	21003	-569.3317	85	2353.789
2758431	1069671	7159	248.8199	1681335	553307	21122	-93.4558	87	2369.556
1514249	1961984	9217	502.6737	1032050	902819	28634	1357.567	91	2373.052
106181	115351	95522	1950.384	32517	33669	122307	2512.023	39	2374.813
1955045	1184487	7329	495.3569	1293564	546717	20111	568.0271	86	2374.842
2178613	994234	5100	535.11	1509592	538161	13784	1289.482	90	2385.638
1657612	701254	4137	245.6857	1006336	319935	10577	644.9697	79	2429.957
2812190	1102765	8395	628.9595	2032059	613726	23658	1022.614	91	2434.691
215163	250823	290141	4763.71	82841	119434	582392	9744.791	52	2435.111
483002	1071820	599012	80212.17	338798	765435	2008803	164984.3	94	2442.533
2639732	951788	6841	255.5801	1799922	554837	22676	313.9236	89	2444.783
2317584	691032	3658	180.6138	1411653	323940	6400	144.04	77	2445.550
1578306	1161274	5836	499.1996	1109629	845401	21289	1605.513	97	2459.759
132421	26669	2759	282.9799	37019	7465	3208	488.3688	38	2480.353
292983	422747	254356	4523.171	130284	149845	402235	6949.383	59	2483.769
2048932	1324971	8886	475.3046	1401358	854535	25006	1336.637	95	2505.352
2673855	1033900	4902	282.6022	1777683	585933	16142	619.1662	90	2538.409
1530065	783355	107347	2780.767	971502	395296	160020	3270.122	82	2545.784
273414	119922	76613	1794.389	96701	36990	102628	2314.831	52	2558.884
1604017	864296	6695	67.5895	1103081	428888	21186	55.3346	88	2559.699
247513	45165	1384	581.8424	105401	13963	2399	804.7839	54	2560.581
625746	663881	446323	7443.12	261357	230412	683667	12234.32	60	2563.183
1846302	1003468	8289	289.2129	1378986	588525	30120	914.732	96	2567.799
1929052	930971	6579	103.2819	1276191	426207	14143	239.8223	82	2575.362
114793	114853	244800	2104.28	33618	35710	322827	2859.195	39	2577.038
2388913	1379869	4256	326.5616	1663443	698177	9748	332.2628	89	2579.377
2750967	1015130	8121	271.3881	2021981	614317	28640	591.704	95	2580.282
419549	42066	3523	-156.9597	121625	11794	4434	-432.0526	47	2585.854
289705	51082	10315	310.6715	82693	14125	12749	546.4189	45	2592.803
692141	180185	13397	75.1717	258798	55233	18660	-10.174	58	2593.683
2354307	842772	9440	441.584	1339919	410053	18888	902.0168	84	2615.378
2348199	3376611	41465	789.1865	1628448	1544032	90330	2162.513	94	2643.236
1999875	1095710	5723	856.4603	1305512	530581	9481	1902.684	82	2646.738
155929	338750	402819	3405.346	128938	252881	1423950	12196.59	88	2653.565
2560344	1070149	4045	416.9245	1521195	491987	6300	553.43	82	2654.011
116091	95423	254011	3707.817	33261	30323	338844	5080.349	37	2654.816
1776831	1095707	4960	267.256	1209130	601488	15534	531.6574	92	2657.366
2074549	798184	13334	468.2374	1270843	367511	25007	1210.493	81	2660.212
1417911	936112	6992	237.8512	927267	479451	19737	1099.846	90	2666.588
2370439	1322603	13529	408.1769	1784322	755266	34671	967.8431	90	2666.631
177997	37558	1421	57.5181	50621	11614	1678	-83.4642	41	2673.522
1551535	852429	5138	190.6418	828951	343689	13718	-153.0202	78	2676.596
1828383	912642	14099	228.1539	1063263	397588	20658	-11.6862	77	2680.946
134519	42519	13504	17.7744	42402	12404	17663	275.2943	42	2685.789
256728	50744	2010	55.761	75562	14770	2276	82.4836	44	2690.009
2241715	999227	4534	525.5574	1453174	449376	11475	1219.748	82	2696.576
2600939	1295960	35967	373.3487	1631027	649569	73450	496.545	90	2699.180
2487797	1148342	6827	395.5947	1606849	736616	21591	704.0551	90	2751.554
2359139	1025715	6259	429.3299	1635301	574891	18306	1095.767	92	2761.829
1086736	1410017	11859	461.4899	816720	916480	42854	1373.309	95	2762.101
2431410	1001076	7336	89.3496	1503111	463670	18298	344.9178	83	2764.113
1191172	540283	10010	192.561	790677	293981	25777	533.6897	89	2768.586
2066770	904480	5110	449.671	1294987	450215	14472	1082.479	86	2769.573
2413403	1074291	3643	271.7723	1577694	544076	9080	812.388	86	2770.802
3578001	1843732	10106	851.7466	2687529	1102600	40130	2378.293	110	2775.141
614269	155179	8970	45.217	286846	49158	15170	160.037	57	2775.546
2494746	1133325	60555	887.1355	1694046	540401	161650	1915.565	90	2778.574
3031833	1292753	10374	176.1814	2180980	771278	35403	-386.4917	96	2789.462
1886429	1079775	8763	634.0043	1326151	514427	21659	1240.27	87	2800.484
1899421	1458605	12820	420.202	1565261	886936	35546	841.9306	107	2805.333
2110797	1186866	11628	191.7308	1450547	643621	34875	478.4875	90	2812.741
449081	485306	19045	611.4245	250358	207994	38503	1452.418	66	2813.480
2194843	839441	3496	247.9256	1269780	372394	9299	594.8739	79	2823.188
2190127	1074077	4366	261.7326	1486098	523709	10553	584.4233	84	2827.199
168183	110593	66312	1039.703	47351	31192	83373	1260.625	40	2862.242
1929861	772481	5625	476.5625	1079378	340218	16000	1266.6	79	2864.541
291410	603653	897035	6998.664	371293	716719	4618787	43730.55	126	2865.463
977586	863216	8475	279.4475	580713	371045	22508	764.0988	80	2868.000
2531473	855528	9355	164.8155	1458478	389500	18863	327.6143	79	2869.755
160971	73168	15556	277.4916	43772	20036	18723	274.7603	39	2871.065
137455	14374	6596	-124.1644	38232	3955	7762	-18.9518	39	2872.929
103471	14520	654	30.8894	27802	3802	972	75.1292	35	2874.779
3105392	1535816	6825	447.8825	2149730	868427	23951	1450.451	93	2876.866
908130	1513841	257939	96394.58	435656	771926	594345	157008.8	78	2877.339
1552985	1184217	6970	200.017	1025369	545929	14935	130.8535	83	2883.391
1997972	1040895	7163	401.2443	1528198	624840	27717	1225.524	96	2888.611
900973	1237695	5459	500.4499	723901	682495	15900	1528.99	95	2893.404
1950273	633443	22736	551.2896	1175573	279230	37596	1125.936	77	2896.427
2352600	834933	6694	220.7334	1339202	364250	15785	446.5385	78	2910.366
485390	456023	199392	61083.49	245347	229926	492273	130306.9	74	2913.497
1745178	1278799	7703	412.5383	1179014	632626	22025	885.6025	85	2927.281
1604847	784428	5465	215.5865	894108	338578	10939	956.8779	79	2935.300
1464060	795117	6190	425.259	922355	373485	15281	838.0641	83	2945.543
745895	1.57175E+07	123632	2730.355	519538	8006669	255891	6287.285	81	2960.944
112523	252693	10710	268.831	30097	68396	12903	550.2583	36	2967.998
2438485	1259260	8846	396.0606	1775293	701888	28493	1045.857	94	2974.405
1380149	1068512	7288	49.2568	895332	488362	18795	143.3995	80	2978.746
2561910	1249094	7927	459.3047	1631965	671518	15959	1260.5	87	2982.213
121455	174565	774	138.6214	40542	60105	681	172.0041	42	2989.650
2251055	1262448	30706	695.4066	1117026	503893	57291	575.8251	71	2992.786
2705861	1060090	7143	664.1223	1636103	478123	18690	1396.509	78	2992.984
2096560	4980037	29398	1036.628	1469717	1786237	59621	1552.538	87	2998.479
2485915	1010302	7244	339.5884	1441403	500240	12251	1000.081	85	3000.617
2296045	899973	4084	257.3124	1321872	387657	7241	356.0201	78	3003.729
2610978	1318980	6059	275.1099	1799113	602342	21556	445.0916	90	3008.977
2044124	784580	10963	329.4243	1307434	337755	22141	587.9101	78	3009.910
2219331	871417	4155	604.0955	1273946	416191	8060	1059.166	82	3016.107
2041361	990160	10770	543.197	1306729	503444	30391	1064.735	84	3020.201
103201	15217	92	-15.2388	47865	13418	387	-103.6893	76	3037.426
261221	34569	2798	-62.6322	72478	9543	3310	-271.309	43	3059.036
2020990	948362	4004	513.8244	1378184	496905	12747	1281.707	91	3072.390
1966662	1303458	13243	582.3323	1466583	666219	40210	1024.781	92	3075.894
244334	35216	4578	153.2258	82704	9635	6246	188.2006	49	3076.931
904104	308957	46093	756.2173	465722	113857	78798	994.9678	68	3077.548
2938443	1038991	5430	804.623	1862035	511832	10432	1495.835	85	3082.490
1754196	826802	14255	460.7055	1045686	358994	27281	621.2641	70	3082.511
1022102	738156	5066	-0.9974	649566	320316	9087	-117.6193	79	3084.067
3110647	1507729	10677	821.5797	1957068	837958	32682	1433.06	90	3087.250
100323	19006	6100	63.21	31916	5306	7917	89.7437	38	3088.157
1747417	629395	2430	470.323	1026736	291525	3963	966.7243	80	3090.318
2059360	662676	5153	130.4833	1110621	305375	12143	319.6223	79	3093.396
231519	197153	1751	180.0311	66569	57703	2746	266.8506	43	3095.481
1945049	820583	7398	325.4278	1258347	488251	22424	-213.8136	92	3100.216
157237	21563	452	-151.0428	46513	5765	418	-419.1502	40	3101.038
365415	2654549	14047	347.6367	148317	998298	23252	479.0372	60	3102.864
1162729	1047249	8553	564.2233	845135	560637	25498	1679.838	94	3111.580
2543731	923607	5464	245.7304	1541172	442150	11941	728.6901	82	3112.068
2048493	889452	8302	140.3422	1320033	423109	20061	129.2221	84	3116.604
1699483	839891	4698	357.9578	1006160	366545	11540	1027.394	80	3119.482
103505	190187	324227	3356.735	31215	57106	426868	5146.695	39	3121.203
1997131	673235	7365	191.1765	1173175	285667	15532	315.9452	77	3121.239
105988	16555	5529	-115.6231	31864	4613	6892	-250.7588	39	3124.520
2092481	898801	6017	236.1537	1209984	416552	16284	310.7324	81	3129.720
224200	80303	503	132.6183	96332	24655	529	353.8769	55	3137.426
1020638	1983399	24724	2835.216	657196	1137306	84505	6801.73	94	3138.779
2335550	1167821	6405	555.3205	1495251	545946	14973	1919.385	85	3144.938
3277735	1372095	6084	523.5124	2096984	753606	17544	1133.418	90	3145.570
306996	134725	11485	-10.6915	108505	41423	15875	-101.4125	51	3191.733
2177854	1283735	7017	214.2537	1497445	737645	25130	447.793	95	3193.676
2534125	1276863	14308	810.0788	1721846	790684	46093	1741.217	95	3197.073
3294600	1631035	13032	461.6952	2306811	1049084	40650	460.465	115	3200.281
2091884	798583	6281	229.1641	1421932	408296	11521	199.1281	82	3200.609
2207503	831772	30746	604.6506	1285333	352967	57433	1125.391	77	3201.124
1979027	1328776	8704	371.4944	1436004	687616	22733	1736.721	91	3202.385
2604499	988835	12209	575.1249	1687269	491728	31925	1212.993	89	3212.144
152915	22316	7744	-34.3616	42218	6184	9707	-71.8373	39	3237.323
2954469	1443692	7249	379.8689	1908990	744978	21258	1255.974	86	3252.560
567042	159287	1363	-8.1357	275273	53787	2478	-561.5842	64	3272.045
1975206	1161982	9088	538.2368	1147382	559506	19996	805.5756	85	3283.565
102168	149221	301854	3732.209	42149	54560	469055	6012.985	47	3297.742
486193	112733	11798	14.2678	139780	31315	14902	-116.3978	48	3299.855
168206	297891	222799	38184.22	79066	112250	380751	62788.93	58	3300.406
2205717	1052580	2068	551.4148	1424045	511788	3138	1226.442	83	3303.529
2288397	909592	3934	179.8974	1434218	432776	7027	405.8147	81	3304.587
371854	80868	861	167.1021	116948	25160	1660	331.126	47	3305.158
2810018	1536726	4201	571.4761	2012653	786469	11670	1820.687	91	3306.558
1166366	676936	5071	252.2831	734032	302259	14505	-318.2695	82	3307.508
240384	25282	2025	144.6025	66684	6975	2107	289.8027	42	3310.119
1813160	786230	10737	324.9457	1157870	354765	25677	1316.08	82	3310.597
1956342	1273408	9351	3894.391	1440138	831355	37409	7406.845	99	3313.199
2481593	1039857	14869	460.3509	1652816	702308	48865	1363.327	94	3313.894
2697037	2377869	27244	583.5884	1644805	1021080	58453	179.6133	86	3315.376
610822	66949	276	-67.7164	234446	20196	-47	-347.2367	59	3320.069
2851288	1335657	3480	551.228	1886784	659630	7437	1261.816	87	3320.526
160221	20243	179	145.2419	47702	6075	167	169.9687	42	3329.781
184506	34150	180	117.098	87477	15687	263	142.1543	57	3336.393
2663383	950192	18836	369.4996	1648135	472396	38783	528.1263	85	3340.413
261375	41740	5703	152.3383	76002	11795	6986	223.7146	45	3359.584
2288548	1251928	7917	286.7437	1519181	612536	22434	1588.747	88	3373.669
1752841	829621	4608	287.9088	1177611	464377	12101	439.6661	87	3387.284
1036725	1131888	11974	105.9414	716796	541558	33573	-42.1547	85	3403.548
1977407	860800	5257	269.5177	1223840	433476	17876	562.6436	84	3404.977
135274	19979	10019	-16.7341	39290	5591	11958	-94.7562	39	3406.257
2222533	1061675	9594	132.4234	1449717	523124	20538	453.5818	88	3408.242
2457765	757565	3404	60.1644	1549753	435666	8435	-539.7965	88	3410.407
3108607	1408530	5853	151.7533	1857406	644068	12327	328.1447	81	3412.268
414779	166605	40676	1184.724	117190	46230	50950	1739.295	46	3413.325
2823964	901754	24196	522.1956	1925382	566396	58794	1549.543	93	3418.272
2435012	849858	8619	226.7259	1589980	414011	22556	220.1916	82	3418.934
2164658	600252	11983	107.6463	1283614	263044	25380	170.818	74	3419.112
1639396	883861	5929	462.8169	1039376	403771	19040	376.144	85	3421.001
247020	106923	9698	323.4578	91249	33596	14112	430.2832	52	3423.517
2290921	1442074	13363	553.0643	1571855	749863	27411	2496.557	90	3425.212
2327555	749070	6126	336.4686	1448534	340552	17499	383.8939	81	3431.885
1824153	881634	3153	360.2833	1183197	379624	6683	294.3163	80	3434.780
2473209	1075828	6669	413.3309	1664228	564665	13043	1096.112	87	3436.185
2093592	1513110	11378	624.7058	1541291	981979	43474	1650.091	107	3442.086
3346072	1204376	26405	2635.321	2105755	599988	43811	4700.597	115	3443.471
2033801	935167	3989	385.9829	1293548	491175	8835	672.6435	89	3458.526
2543192	1472986	9190	314.559	1974400	866897	29510	421.511	97	3462.714
2336041	1046566	5893	441.9973	1519670	534911	13682	956.1602	88	3469.837
1987956	1307329	16677	618.1797	1612815	771751	47854	1298.809	102	3472.796
1923483	784574	7724	522.5164	1159635	356109	14927	600.0047	79	3477.049
2621594	1287317	12903	333.2583	1607040	625380	27166	855.8126	85	3487.574
1946502	1074183	13142	246.8662	1380337	668933	39702	448.8822	94	3507.772
2738993	992999	6531	247.1891	1704743	529797	14931	520.4291	85	3513.453
194705	90942	22818	672.4898	65420	29371	35663	1022.094	52	3514.399
251150	483504	274395	6100.56	119464	206903	428240	11549.26	62	3516.269
991893	2100224	396439	87553.43	683034	1340758	1089055	188667	94	3519.995
2317449	1030206	6178	155.9858	1528137	499073	23336	-3.0504	87	3523.594
1822418	1213174	7109	394.0149	1296723	672018	27726	679.2286	86	3523.898
1608459	738945	4842	288.2362	1023476	417677	17905	828.4705	92	3525.354
136958	17124	145	-51.8655	39612	4397	-458	-153.0938	38	3526.118
2538981	1112759	4580	391.938	1657318	551817	8281	450.3641	86	3526.538
2451782	880732	7494	374.6134	1602919	456538	19370	1396.657	86	3527.724
2627815	877268	3741	567.6701	1632044	434839	8535	1092.813	80	3528.041
2204107	978027	5619	390.4259	1478732	496324	15643	815.9723	86	3531.089
2130897	931671	5681	554.5041	1239120	435498	8312	1035.903	81	3537.794
105294	75496	6366	195.9326	40940	24985	8580	331.338	47	3538.909
2738623	1057000	1621	463.7381	1611758	519060	2671	1021.643	82	3545.047
2112491	1525373	8335	133.5935	1572868	815930	25604	-145.4156	93	3549.170
3018196	1250042	6989	388.2829	2028820	650010	18701	1060.926	90	3557.888
3146645	1083806	6338	333.9618	2045340	554113	17734	517.0774	86	3583.938
1289411	1614016	1446423	66099.73	594756	744094	2987997	127453.2	80	3595.881
812995	1592782	268800	83574.68	421846	970386	647655	169665.5	87	3618.389
2517325	1121240	6016	214.2976	1711217	567933	16195	107.5395	87	3619.850
2231386	1019063	14639	822.4479	1360666	470436	26987	1394.571	81	3623.839
142863	316052	452805	4783.36	110740	239976	1428865	13374.33	78	3627.716
2783788	862594	17530	1050.433	1729779	481881	41891	1696.885	86	3632.296
621918	698589	1140495	15405.77	294385	382180	2339659	30312.07	79	3640.621
1570352	516910	5878	233.1558	909223	224035	13692	599.7212	76	3641.068
3842693	2138445	10520	676.172	2987852	1388531	31104	465.1344	108	3643.971
134005	12135	1036	-14.0804	38232	2711	1368	13.1448	37	3644.817
160975	19303	712	155.5432	44706	5373	758	139.9238	39	3645.883
3042076	874628	3492	228.5012	1733361	404726	8368	436.8448	79	3649.116
758297	1.672484E+07	91251	4610.981	489871	9988145	197610	10561.92	78	3650.109
1583776	2063111	21305	557.2105	1003419	763502	37098	743.5978	83	3661.280
1785039	982680	5319	209.5959	1176747	474606	12080	463.688	83	3704.785
2281210	1006628	8417	356.7937	1458651	491309	23142	449.8662	83	3724.189
150636	63155	39108	468.3588	41168	17366	48295	355.3495	38	3729.637
2462581	1010368	17023	367.3903	1543778	478497	31789	815.5629	83	3737.884
1875582	1015880	29970	936.317	1254766	533612	56159	2022.72	85	3740.861
2176542	1115997	23200	374.52	1408215	524161	45602	3294.872	83	3741.319
2087670	998009	4411	495.2571	1422131	496967	11606	815.8966	87	3744.007
2108754	1356586	7910	673.751	2223758	932392	20570	2362.977	114	3745.662
189094	225812	245445	24837.46	107796	161755	528476	83816.3	79	3748.578
2399096	1001605	4328	349.2008	1460325	459782	11863	479.9143	82	3753.512
976631	1460099	14222	243.4542	730826	669434	39345	491.2545	92	3760.100
285045	55933	315	70.6715	79911	16822	238	68.7518	44	3771.643
2209135	1115694	3856	349.1216	1488148	544545	11543	514.9623	87	3776.744
2119678	917940	8558	445.5038	1364872	413124	20186	714.2346	83	3777.714
2672746	916973	10385	258.5985	1698324	451480	23836	156.9996	82	3781.310
1406519	1726663	2077802	76140.29	1239034	1407897	5989637	281850.3	100	3785.860
2996607	1098383	8536	599.6696	1906224	526517	19047	948.1367	86	3824.307
622859	1.671812E+07	77553	1765.123	400381	8917508	331805	10141.26	129	3824.817
1.177504E+07	1.579355E+07	89241	42335.22	9.499346E+07	1.935772E+08	2258895	166490	1044	3824.929
5133472	0	78397	2665.672	1442494	-3020410	129571	3232.733	32	3824.946
2906622	0	4911	519.3071	1630500	-828358	4551	313.1111	60	3825.272
236757	363467	484473	4885.335	100356	147135	793057	7616.098	62	3828.065
2298081	935847	6894	352.9534	1491161	453983	14151	384.6711	83	3828.114
2375327	948404	5113	273.2393	1445740	465754	10225	687.6225	86	3830.816
384787	107878	7976	381.2536	110006	30191	10088	612.3368	39	3830.996
850054	398466	7547	55.9867	285859	119344	10703	383.8383	58	3832.051
3073426	1245920	9169	314.5809	1887583	664648	19928	925.3608	88	3832.538
999178	222594	2273	327.9153	387776	69544	3818	426.5898	56	3833.002
1325523	1579630	10971	729.2731	862839	861669	27714	1422.955	88	3833.681
125559	103581	187812	2597.853	39239	44761	320164	4572.4	49	3835.600
2821971	937818	5293	369.3373	1743149	464935	9917	993.9437	83	3838.359
2802290	1397291	18272	689.6592	1803947	666051	37302	1546.242	92	3850.200
296523	67516	4170	50.937	87302	19095	5405	374.2205	45	3851.015
2331922	1038343	6658	161.9138	1625193	536321	18287	-147.4993	89	3855.093
2248188	881037	3598	162.2478	1349951	438481	5667	307.5187	81	3859.316
1938862	809610	5071	249.2831	1275093	384716	15337	342.0057	85	3862.801
1217189	1466675	10823	497.5703	925771	732361	21098	845.9978	91	3863.696
3122984	1272230	8880	313.168	1995846	665103	19685	1137.328	90	3865.254
2532475	1801681	6802	696.1922	1558920	800791	15151	1054.771	81	3867.680
2229166	715124	3316	71.8276	1385631	317487	4685	4.8285	82	3872.827
2768649	1106596	7439	451.5279	1829557	552555	23421	959.7181	89	3878.792
2572526	881097	6211	514.2371	1512824	478663	20897	1741.922	89	3880.390
2094960	1154821	11717	699.9237	1469524	565013	26308	1363.279	86	3886.825
2535978	1178395	5705	773.0505	1556864	515502	13315	1411.972	83	3935.336
2217236	1013423	7736	511.7896	1439769	499172	17785	906.7385	85	3937.926
223692	269037	325334	5549.438	84146	92618	474081	8471.744	52	3946.449
1043114	2290861	227031	85606.24	523167	1091155	580925	164104.9	82	3948.516
1898071	822728	2680	221.348	1143050	396616	5731	277.3091	82	3950.759
123431	11656	2706	-38.3934	35344	3325	3602	-72.3278	38	3953.534
145846	64874	9597	254.9917	42265	17764	12464	325.4304	41	3957.361
3207595	1214878	8652	861.9772	1998993	598479	17924	1449.736	84	3961.302
1447861	543760	8249	89.9689	810878	222685	13236	-59.6604	73	3967.220
2267078	1680131	9380	402.218	1472065	827566	27629	1295.187	87	3967.498
167326	34732	670	-53.413	51044	9667	472	-28.9208	43	3972.771
238655	291468	139969	43215.46	109248	146956	388208	88938.87	70	3972.937
932307	302647	7647	98.5967	361548	99409	11044	171.7684	60	3975.968
1580263	1137104	4284	204.5324	945700	551043	15871	486.1631	87	3980.043
174305	124683	40244	2017.888	60327	43932	61272	2991.959	47	4000.751
2840080	1077942	4765	316.3165	1783211	496064	10755	781.3555	85	4060.072
2305687	707252	5373	516.8253	1321854	329389	10676	1220.724	79	4060.692
1049670	1330505	7226	354.1786	863363	871671	29422	443.1742	102	4062.111
1519711	546377	5044	257.1684	904859	266165	14906	762.0266	91	4063.868
372843	342240	91272	61044.96	191645	147089	159467	110150.7	64	4064.398
2651539	1018072	9439	573.7279	1828844	530746	27250	1225.725	90	4066.675
102878	183388	282778	3296.246	37424	68389	433571	5816.133	46	4070.394
1962927	723854	4373	437.7253	1298770	336477	9070	690.827	86	4072.486
1946295	889036	7683	120.4163	1210896	416464	12207	571.4127	82	4073.497
109201	61823	5275	194.9275	31932	18327	6688	400.5968	38	4076.542
2356021	1050353	7146	344.6906	1471783	465641	21553	1202.523	87	4076.850
219074	47044	3455	375.8255	76402	14597	440	881.684	45	4077.188
2902579	1097937	16210	687.381	1697676	504824	38644	1410.128	83	4081.228
2982399	1380744	6204	243.2444	2096519	832821	23061	645.5221	107	4082.765
841738	1201657	25869	688.4509	402185	502437	69480	2996.828	76	4082.935
2906255	1218039	7462	520.2182	2011309	636373	24504	1131.874	98	4084.297
228527	195163	112591	2668.155	68688	57209	147050	3473.505	46	4088.532
1954486	686027	11148	481.8028	1235038	371455	27429	1054.967	88	4088.950
2500654	1424012	10151	265.2711	1694778	717560	30540	764.294	88	4089.379
1890043	855276	7291	263.8251	1132434	383100	18878	496.4558	85	4091.301
234396	717309	8342	178.5862	67924	211329	10495	-21.2305	43	4092.532
1900390	933176	7540	388.994	1289776	461087	15495	586.2695	84	4095.264
2373514	1304376	9371	337.5131	1699380	728194	28021	946.7781	94	4102.001
3277648	1420499	6464	440.8304	1922765	630584	17900	1235.19	84	4110.697
2455651	1466623	4545	573.9745	1729270	854240	15035	1304.464	95	4111.812
1488701	960339	2263	553.3543	886420	412519	4364	817.0204	79	4141.066
137479	258054	2163	335.7443	40635	75624	2892	365.8412	40	4145.100
1394201	549471	14909	469.5949	657994	200104	25980	522.478	69	4173.487
289584	42121	524	342.5964	95734	11727	161	775.8321	49	4175.929
285970	463046	600465	7395.086	134584	232954	1246893	16509.1	72	4176.794
2013985	816019	34651	765.7211	1104303	373064	50567	1785.409	80	4180.174
2611410	908028	6889	246.6729	1656048	441787	18287	630.5007	85	4186.752
2275072	593103	32619	608.1259	1274011	269357	76313	1115.559	80	4191.765
1609108	966389	5781	341.1141	966715	473769	14775	541.8775	89	4219.881
1540217	704197	4333	37.4813	972457	322793	12247	-555.3433	83	4273.063
246552	42728	6302	311.1422	86423	12581	7403	296.7083	50	4276.820
203959	41064	24397	2726.272	56014	11265	30793	3146.887	41	4277.972
1945538	959836	8236	450.8396	1153025	436080	20902	998.2022	81	4280.481
481032	536228	201767	2847.729	224128	199243	330191	3965.515	58	4280.733
2226806	1072442	4859	160.7899	1516831	566146	14204	-303.9556	92	4284.385
2128151	1031560	7128	765.2808	1357512	475880	17206	2011.057	75	4284.451
1719814	706470	5975	221.1975	1146881	343340	16130	777.893	83	4287.108
1902734	1043579	9544	230.6184	1268370	467502	23635	320.9235	81	4287.472
114728	256701	45507	7051.542	46717	84238	68759	9291.58	43	4287.901
1226460	929195	10867	56.2387	805441	419922	24989	-383.9171	83	4288.094
1759828	919137	8084	194.7124	1038919	427853	14057	931.1977	82	4294.362
3155344	1886269	11493	396.1573	2311974	1114196	43559	1658.86	102	4295.946
1153140	730717	15756	324.7116	842047	352301	38413	1179.369	81	4296.336
1615133	1114010	9698	150.4578	1084830	661430	32470	594.567	95	4300.983
140564	14602	212	56.4932	37800	3803	-341	149.0699	38	4313.742
2308028	1018188	1151	417.3711	1491143	461098	-1718	391.2202	81	4315.449
1772136	1449784	18654	2845.689	1332511	740166	28226	4432.279	90	4317.253
1873746	921270	11997	225.6317	1209236	444794	23151	480.5711	84	4318.136
115471	18124	7690	208.409	33257	4816	9322	294.5642	38	4324.429
108092	61211	29201	534.9761	34298	18234	38175	846.6175	41	4326.445
140206	85024	75	-70.7925	38218	23619	-430	-116.123	38	4331.588
2013443	884573	8309	343.3349	1290329	416603	19818	334.1898	84	4338.797
2884464	1006524	5386	238.9546	1720834	471938	10213	-119.6507	82	4377.922
2046571	926873	9753	381.5433	1216335	460504	25439	500.3279	84	4380.774
149022	17520	533	183.3013	35295	3061	368	298.0448	28	4380.953
1694722	699990	8845	445.2045	1048318	365516	17984	785.1024	86	4386.772
1988053	922596	2655	346.9455	1255705	468123	7406	559.2766	86	4389.222
105845	15099	2762	144.5482	26018	2744	3529	109.1769	27	4389.444
109067	9937	1602	8.4722	29764	2514	1707	-78.6373	36	4391.282
1281347	574526	3466	356.2426	746500	256365	5453	584.3133	77	4391.477
2307206	1075770	8404	491.6644	1512479	582811	21320	924.052	91	4392.913
2539336	914609	3655	412.0455	1445445	378535	6183	830.2663	76	4394.589
2181908	1550898	10490	329.489	1516795	954798	41776	6.4336	96	4395.567
3145267	1031825	10290	440.269	2100546	660289	36729	510.6969	95	4398.537
320246	42666	2351	-47.3089	96010	12044	2852	216.5972	47	4399.863
1836635	1686257	9071	413.6831	1296506	902061	27436	1512.96	97	4406.536
2270421	1104514	5021	312.4781	1574492	741676	21455	886.6255	98	4414.530
1924640	1658318	8670	562.387	1336417	962319	31655	1032.845	95	4418.437
2286367	965673	2558	307.9038	1252407	439946	3284	1225.432	82	4424.116
345653	64323	13784	341.4824	119757	17866	18780	471.558	49	4424.680
101156	21444	41	162.1001	28344	6083	-170	195.463	36	4425.558
151985	22595	125	4.0125	47072	6278	-52	-5.5172	43	4440.776
1289804	1620989	6094	552.0734	935795	1096576	19095	1789.229	96	4473.866
297827	44453	2893	-36.3027	85727	12369	3562	-122.5718	45	4500.045
2805149	1271871	7791	190.8751	1645446	557730	12377	-22.0503	85	4503.558
2622159	1279800	10125	642.0125	1879250	815407	32441	792.7401	95	4504.311
440762	40814	-195	242.0605	125092	11570	-539	300.5621	47	4507.607
2076564	1127330	8103	387.9783	1274594	539051	13415	1310.582	83	4507.847
2956334	1511231	4940	530.134	2181964	889693	18874	1038.031	107	4510.668
1347735	1679183	10789	246.4629	1081274	1213440	33493	-187.6427	104	4511.517
111137	13387	2167	71.1687	30669	3461	2535	15.2135	36	4516.656
2529155	1165864	13980	650.278	1812351	735838	46725	1439.272	95	4516.750
2129760	481605	30317	400.3837	1019297	179635	53061	180.5221	69	4517.864
194957	38110	2699	-9.3861	53548	10364	2837	255.7557	41	4521.921
152929	396106	546678	4798.036	92346	204208	1219266	12240.62	68	4522.122
2330490	773579	7908	197.0388	1391904	336854	13198	120.8078	79	4527.963
240356	38009	1399	59.6839	68643	10702	2005	-144.5195	44	4531.697
1631016	852443	7169	319.3809	1021551	382834	16891	469.3851	84	4534.850
2534023	1057848	5672	493.7992	1805933	557091	17118	1613.72	91	4536.609
2040939	622101	4925	453.2925	1299170	294517	12930	351.373	81	4539.137
149872	169560	197178	3205.086	46784	51542	259202	4193.832	42	4541.721
2597134	1446087	6193	370.8273	1804408	725877	14739	407.0579	90	4542.296
2695473	1121309	9010	284.461	1760450	570136	20699	862.4139	88	4552.097
2858244	1094082	6874	221.8314	1696148	534355	18674	162.8114	86	4555.586
2496521	1273197	6869	267.5509	1571142	600685	19486	413.9646	88	4563.145
2171284	890814	5741	429.8701	1318157	452901	14215	228.4615	87	4592.010
1842321	793966	6904	109.5144	1054442	327345	9634	134.6674	78	4599.695
2028770	781519	5365	457.9765	1263988	336780	12571	1287.033	82	4601.332
2498128	924551	8579	376.4819	1550794	446123	16497	863.0817	85	4603.247
2503976	1113096	6199	314.9639	1516750	540642	19364	525.5204	86	4604.996
2482549	1062531	13384	471.0424	1663306	600591	38458	884.8938	81	4605.062
1859240	3135759	20278	565.9958	1233377	1596370	37322	2246.364	77	4605.290
1923864	609270	25389	693.5229	941484	218708	44718	1374.08	68	4606.092
1678489	1247871	4703	683.2383	949649	578261	17864	2443.37	96	4613.366
2723071	942506	9361	454.9521	1875219	732205	21418	2020.95	109	4617.502
2664601	964127	7988	464.5268	1758755	494047	25370	1187.257	89	4622.394
116832	409912	5569	231.6209	31468	112616	6802	439.1922	35	4623.328
319371	45418	37	-22.3243	95844	12597	-93	-184.6173	48	4625.181
2436887	940627	8422	416.0742	1505702	435567	22281	670.7641	84	4628.224
2803424	1347426	14320	823.352	1957021	692770	35826	1360.639	92	4629.525
363444	84634	1127	12.8247	109597	25388	1650	-301.435	48	4633.744
2567277	1061342	6124	666.7564	1593900	537664	15520	1608.672	86	4634.461
386993	169786	36015	841.4415	174269	57039	56364	1207.22	60	4638.331
2551846	924963	13807	324.1727	1658539	471153	35915	811.8315	85	4683.943
2000062	1123123	4763	348.6043	1338888	526618	14530	626.133	85	4709.457
1514049	862301	3775	139.7775	972042	430028	7546	96.1306	82	4710.120
690019	1663463	545870	96323.3	430341	1021443	1669745	184176.7	84	4714.454
107755	137627	201159	2372.22	37939	44141	287676	3510.424	41	4714.906
108826	33559	24459	515.3499	32665	10523	32259	599.9299	39	4720.488
3622982	1308794	6133	472.4613	2431699	786879	13134	1112.017	97	4723.369
2998323	963324	8452	154.7572	1964493	514426	19190	394.559	89	4725.054
2002723	821143	5629	249.9869	1300849	385672	13467	896.0987	84	4727.365
1755529	1020224	111627	37463.88	1191995	823869	230040	82115.24	102	4731.865
126418	125278	72	129.6392	34681	34145	172	-88.7508	37	4738.917
307250	81335	87561	21495.97	105226	31788	113650	38480.77	54	4743.849
1382991	1455937	7089	142.8929	1133435	790728	21111	-139.8729	95	4747.463
422154	307034	312225	4455.822	155510	184872	671152	11269.23	81	4808.897
2019336	1143143	13718	92.9798	1234930	551260	34484	269.7524	89	4810.695
129915	13076	2053	215.5733	35350	3550	2404	246.0644	37	4818.849
1818395	1066984	4564	440.2404	1131542	461490	6101	929.0661	79	4819.174
3137176	2096511	14710	490.231	2065873	890723	24805	1236.561	88	4826.718
3109797	1028406	7812	367.8532	1809148	485956	22613	780.9893	78	4827.061
321400	96374	1504	-135.4256	113266	30979	694	-257.8666	52	4832.292
2467586	1058676	6666	582.7626	1645390	640013	21055	964.1855	94	4832.484
801708	1841041	4286	561.2446	513329	990240	12635	844.8235	88	4832.771
2911133	1123050	5303	305.8983	1870019	581217	10068	916.2148	84	4833.991
2133188	1346423	9956	486.3316	1744885	810367	25157	1273.908	100	4834.488
2461345	1074668	6058	423.2538	1539795	552130	17559	818.2599	87	4835.507
354799	181830	9081	139.2441	169644	59592	14990	52.939	60	4839.033
2186210	1052731	8120	438.532	1583970	558744	26168	947.4248	93	4839.244
2317913	964714	8750	394.875	1388323	452021	23043	882.1123	82	4840.235
312997	123529	98205	1072.301	91759	35714	126020	1393.722	45	4841.299
302374	41415	-217	156.2263	97267	11437	-603	365.7717	48	4841.466
2812262	1043276	15642	319.1162	1701418	505681	32606	836.9966	85	4841.785
795196	1444095	523250	5783.325	388296	580145	926601	10466.12	65	4842.228
1985553	847933	9061	412.1221	1234012	408633	23370	511.057	85	4848.452
117892	13241	7059	9.2099	32404	3819	8268	67.2348	37	4851.066
2182334	650124	13082	512.5002	1147667	289556	27644	751.0284	82	4868.938
2317638	991919	6357	509.2277	1418258	437443	14504	1097.874	81	4875.251
2339005	777936	4898	74.1778	1542716	400804	8740	-90.686	88	4925.527
1963668	936109	5851	308.0411	1345422	475846	15001	926.3561	87	4928.972
1941545	936690	13475	321.9475	1252437	434908	31829	593.8069	86	4930.535
162547	332985	70596	18052.24	174728	328423	329297	112919.2	136	4931.767
597933	599064	21590	3535.199	302585	214497	32245	4970.944	69	4933.538
2554877	881266	6588	1226.987	1512989	423260	22897	1818.122	83	4934.446
2120931	781483	3247	196.7567	1251574	371799	6345	811.9545	79	4935.607
1686399	1588002	9499	251.0939	1162606	974192	23104	970.3344	96	4941.836
1205311	650459	5911	156.4071	828259	334218	16536	438.4696	78	4941.903
109391	154333	118555	2123.936	49335	64345	216779	3587.502	50	4942.893
2216591	1057268	174220	2296.742	1414918	502862	237672	4094.999	84	4944.866
2679732	1016767	7565	300.3965	1829330	516901	21941	151.6901	90	4954.610
2346030	631689	3535	170.3135	1277088	266193	6870	81.407	76	4955.914
2752424	1227865	9130	666.193	1866008	767689	25148	1643.203	91	4956.707
2844748	1285160	5945	488.5145	1866749	591248	11932	1051.985	85	4957.848
1973793	902941	4403	339.4083	1349655	444681	12112	574.0832	81	4957.995
2050423	1146651	8636	598.2796	1286628	638884	20901	1407.346	88	4965.622
2495365	1027550	7303	375.0983	1686956	514881	18624	639.0064	87	4969.014
3300201	1514497	10144	159.2784	2325165	932178	29901	1309.246	97	4974.596
3014185	2524413	16872	668.1192	2417198	1868431	55111	2245.527	115	4978.332
2037237	1525458	6415	664.8815	1328854	768541	20158	1564.264	90	4979.208
2862259	1068207	8249	441.9689	1641888	493439	19644	612.2284	81	4987.899
1867532	946765	27712	343.2432	1036500	384755	56350	540.235	74	4988.718
222336	531820	1977	586.5097	62084	148853	2495	637.9695	42	4997.366
2151652	1098944	3765	283.2165	1314502	496381	10379	163.4619	79	5025.640
2395114	1217033	5860	570.746	1682122	672986	18130	1804.093	92	5028.608
2805697	1229611	6706	411.0066	1832941	690550	21761	159.5921	94	5033.750
1971494	901021	8820	373.802	1378094	494757	28590	447.899	93	5035.050
1835591	954988	13788	621.9068	1098665	419846	31215	1356.161	77	5035.284
2522501	1474161	15801	415.2361	1764616	828766	32238	320.9518	91	5035.817
3324916	1176398	8927	314.4047	2066233	531001	22204	475.8444	75	5035.970
2072857	1064825	4024	307.9464	1207262	481848	7401	752.9961	78	5036.834
2369968	709477	7450	268.945	1427345	386843	15519	396.8159	87	5037.364
1855158	977765	5842	179.3362	1192021	467511	8353	291.0033	85	5038.941
2601335	1058942	7278	635.6958	1719690	574253	20989	1626.683	89	5039.924
137265	137831	328634	4404.567	46905	48332	485503	7208.118	44	5041.293
2060650	1224068	3759	464.0799	1428310	617815	8761	1161.292	90	5043.512
1581909	1327678	10011	464.4171	1111446	832854	28919	1045.556	89	5043.673
592797	586442	80669	1161.731	239998	244134	180364	2202.62	59	5043.809
2260466	955065	5072	483.1392	1325693	442956	9755	592.2555	76	5044.110
1570980	904005	6519	84.9159	978855	362628	10367	127.1887	79	5049.361
1997574	975929	3914	342.7754	1284407	470626	4473	349.3353	84	5050.717
960848	3322136	30039	891.3879	628164	1326827	66986	1884.715	80	5050.865
110522	14876	295	163.5495	30962	3856	-128	374.4192	37	5052.052
2078771	1166077	6511	393.0671	1496923	600849	20733	652.5213	90	5053.878
2648944	1289515	5117	151.6637	1703302	633918	18491	-283.8549	87	5054.282
2031617	1999333	7483	780.1963	1630530	1008843	21987	2297.071	97	5056.713
2545027	1002581	8603	318.0283	1495467	487460	20912	428.7632	83	5065.058
1793818	1152814	9726	395.4286	1155594	527323	19853	1064.153	82	5066.884
2680403	960706	6763	347.8043	1659115	492672	18625	644.8625	86	5068.214
3081810	1093534	5182	338.3102	2052685	611633	15552	507.0672	89	5068.857
1363829	1251599	6585	136.4185	1134217	730357	24553	54.8233	101	5071.986
112301	39607	11568	182.3648	32758	11143	14564	177.2404	39	5090.148
554420	112175	994	-24.0366	334885	48863	2332	-94.5748	73	5093.142
308808	86882	2417	132.1937	93731	25189	2728	245.4408	47	5137.979
1986693	730702	5706	12.9066	1439511	380652	14410	-103.599	100	5139.749
1724388	849357	4912	389.1632	997968	380918	13644	1389.628	78	5140.187
2331846	1126222	5284	203.6324	1475941	501972	13541	156.4501	84	5141.414
3104096	1281247	6592	270.4112	2033551	640057	17485	508.9085	83	5141.643
1869902	633408	7169	129.3809	1153444	296203	19547	-64.8133	78	5142.458
2098953	806534	7608	635.2088	1154291	367159	10266	1378.723	82	5147.463
145865	20793	11476	262.6036	44313	5952	14415	317.6815	42	5149.250
2475582	990275	8109	148.1149	1579611	493650	23696	754.1456	87	5150.367
1399938	1787965	39966	1039.893	950065	1148027	124620	2891.182	90	5150.527
2844401	1183745	6984	897.0024	1640158	514872	18794	1729.543	76	5150.746
1354973	1133269	23151	966.5711	882031	529302	57468	1804.355	84	5151.460
2254862	764224	6809	446.1849	1314183	355900	16799	730.6239	83	5153.262
1721329	1564632	7995	275.5195	1409660	941334	25989	1280.183	108	5154.976
2058201	945275	3653	599.3333	1285958	473186	4734	1212.777	82	5155.235
625117	983289	469605	7890.84	270748	351980	720094	12008.47	60	5156.041
1331782	1098675	3856	257.1216	869128	477284	8834	-69.2126	87	5157.202
2292647	927011	7130	262.993	1509725	474500	18620	209.582	84	5161.831
1643307	1668191	16135	1934.173	1212975	999019	46926	2939.349	112	5162.720
3235011	1553805	9976	185.4536	2003199	769115	32432	383.0352	89	5165.766
2350628	1145434	8534	435.9574	1388856	554494	18645	419.9845	87	5167.608
2032465	890891	7550	470.555	1333562	445542	23177	594.8297	88	5168.838
2579234	1159917	7392	121.2912	1682426	595080	22820	184.202	90	5171.519
182197	37784	1203	5692.888	50220	10172	1303	6948.499	41	5173.526
2383004	903196	2974	151.0414	1333252	420072	6111	19.6271	82	5179.422
2809141	992476	5133	235.3613	1814479	491209	17221	1032.898	85	5180.613
2410226	942012	6790	395.919	1530950	455621	15380	988.818	87	5219.151
1084016	754340	5372	404.9692	728719	402263	14301	850.0861	82	5226.394
2573087	976288	11282	448.5202	1669313	460535	25729	1738.597	85	5229.589
959482	1226003	508423	65408.93	667821	746985	1502542	159218.2	87	5250.041
1860163	724002	3848	310.2728	1184814	342692	11614	553.7454	81	5252.289
509098	1389215	25747	52509.01	312282	849733	86758	95442.52	88	5255.083
2762183	1283725	9990	378.439	1746259	689739	30446	1052.821	91	5255.676
1977867	924874	20166	411.1126	1199635	431444	32804	936.5044	82	5256.861
3107421	1199587	5577	250.4697	2216703	623723	24579	677.0819	92	5257.996
2891984	1124181	9517	453.5037	1646442	636781	32639	1329.248	81	5258.036
204157	89624	1020	-220.778	72302	29107	852	-459.6028	51	5260.497
2352993	1186199	2992	537.4512	1481379	559658	5425	1025.343	83	5261.806
2251335	1296608	6688	424.5968	1569508	852994	27247	670.1567	93	5262.273
3867077	1678979	7153	232.6833	2629820	943342	16996	877.2756	90	5263.367
1952340	765469	5966	193.4926	1148829	348503	16075	431.8075	82	5264.909
2084611	904896	11722	485.2042	1359393	447632	19511	811.3671	84	5267.954
310920	84246	9364	32.5204	99703	24524	13018	-104.2902	49	5269.145
163104	111298	1080	-11.412	47658	34060	1709	-321.9251	41	5269.365
2700315	1343327	6629	739.0869	1881428	725776	15926	2099.249	89	5269.897
2055649	1253190	5961	295.2121	1639714	654917	18986	162.9146	95	5271.999
2755984	1029286	6853	460.8533	1768988	536893	20157	728.4077	88	5274.135
643787	101265	5992	17.7512	230006	29733	7908	-177.9612	57	5275.484
1544149	1562189	5908	814.8388	1176581	826796	22381	1742.374	100	5293.042
171065	13708	1684	78.6724	47458	3566	2120	274.932	40	5303.419
466531	750991	755301	14396.19	248961	402020	1975211	35426.14	91	5349.638
2219701	984986	3440	412.984	1436464	496178	10654	1119.889	89	5353.098
305078	100804	5162	92.1882	112078	30600	7675	-329.4325	52	5356.430
273177	398414	5335	776.2935	88206	122532	7073	1294.195	48	5362.665
2209566	844023	6500	233.65	1358611	362440	14189	731.2029	80	5363.054
2040079	948758	5430	183.623	1212121	402052	10585	562.8185	79	5364.448
2236573	902608	4010	94.961	1332242	429795	7389	60.7229	85	5366.607
2667330	1140492	6017	599.1537	1697931	694334	20771	1920.053	88	5366.935
2164117	976395	5256	271.6616	1334075	478248	17035	760.6635	86	5369.547
244423	28904	8018	-139.7902	77107	8212	10985	-198.7415	46	5371.059
308776	362467	506717	34366.42	186626	269310	1547270	91662.84	102	5372.546
1572226	579601	7128	328.2808	986336	250329	14889	291.4729	78	5372.591
2206746	841805	5860	349.746	1291553	353049	5904	447.4144	77	5375.692
1694597	550897	15283	234.7763	968638	270761	29441	270.4401	81	5378.192
2966775	1064997	9592	533.7112	2098140	615445	28465	925.8865	91	5392.899
1599143	856860	6080	150.088	1112630	417338	15323	260.0203	90	5400.390
1927725	852600	5396	438.5156	1278571	412529	14774	707.0214	84	5404.861
104282	334156	1400	148.54	29912	98808	2084	196.1124	37	5460.614
122209	47489	34984	65.8024	34300	12976	43453	86.1133	38	5461.435
340571	364636	456777	5316.79	456128	694945	4111350	51569.73	280	5463.749
2266405	893351	3679	176.5919	1364690	415856	11218	664.7298	83	5470.735
1903442	664295	74828	1591.251	1101250	254253	150448	3225.533	74	5471.521
1515806	1057376	7238	22.4518	986912	442483	20377	41.7497	82	5474.077
2775409	1000330	7039	549.0879	1676886	519876	20525	1043.453	89	5478.755
461234	69506	1045	214.6245	244491	27151	2434	728.7474	68	5479.481
3406768	1309016	8317	108.1837	2132289	642348	15599	253.3039	87	5480.459
3048945	1441867	9780	656.658	1938383	716267	22193	1067.427	81	5480.688
1890825	1053005	14711	539.0871	1144080	458068	32211	1096.837	78	5481.176
1276654	1209851	12715	793.3115	812375	542350	26503	1427.218	76	5481.514
1757089	613691	8801	334.5361	1005838	279101	18500	1094.85	79	5483.537
215103	786866	9301	68.5861	61172	227294	11638	329.2918	43	5486.242
2306793	1069452	4350	-37.965	1338347	452401	11355	108.0155	79	5499.842
2577711	2111815	8180	949.898	1854300	1271263	30634	1756.767	102	5502.705
1733299	1147488	7305	194.8105	1193978	536458	18791	-215.0249	85	5508.370
800101	789001	149615	99179.4	346090	268320	240857	139311.7	63	5517.439
2072656	839688	4650	373.865	1317832	418497	10965	934.1365	82	5528.647
2152291	945225	5117	101.6637	1093013	424657	12088	135.5368	78	5540.807
2498153	1148709	8165	455.0565	1566426	567206	17868	749.7948	81	5562.281
538221	2668430	18298	9193.918	458781	1578029	58764	25006.86	102	5565.706
1920770	1083492	4328	420.2008	1334795	545997	16655	1040.345	90	5571.343
445289	239563	140768	1550.485	140705	71292	182061	1915.422	51	5573.061
1725533	908836	3920	274.912	1002060	410230	8072	638.4392	84	5574.013
1700819	972981	5893	439.9973	1179828	581712	18376	937.6936	93	5577.160
3444586	1298066	9942	1651.346	2138334	673235	30327	2752.945	88	5580.888
2065148	863729	7128	465.2808	1284296	379793	14227	1205.735	80	5582.104
1917615	678532	2916	376.3876	1151662	310256	6624	804.8064	77	5582.650
3170675	1385463	3309	-18.1651	2170237	797362	11597	-558.8083	93	5584.449
2810217	1036766	9323	278.4203	1925890	538197	29182	352.7102	89	5584.940
475694	164962	40125	17839.01	140391	48837	54686	22246.69	49	5586.371
858619	1156216	679926	80552.65	486679	707055	1748706	139325.2	85	5589.703
1364886	713474	3819	182.4459	814070	334749	9024	140.4464	78	5590.011
3717911	3128722	27724	1040.516	2764943	2180791	60309	2488.535	104	5591.846
144428	100388	92753	1316.843	42075	28621	116822	1714.314	40	5594.833
1943759	903635	1620	254.882	1225595	417588	2374	211.3814	82	5595.129
1483958	1515570	5977	376.9097	1126323	844734	15012	872.7732	96	5610.304
2403844	1226992	10008	345.8488	1675049	629326	24044	1036.068	91	5611.605
2144860	963281	6234	261.9274	1412521	540979	15030	457.183	87	5614.028
887338	208705	35711	752.1871	379310	63909	55374	697.6814	63	5615.683
3046905	1446848	7877	432.4997	1979805	753555	19970	1078.317	91	5653.469
107978	36289	11030	186.783	28745	9744	13521	176.3281	35	5654.911
117825	66425	36809	311.1849	31550	17820	44052	452.9172	36	5665.064
1232344	682985	8402	162.9522	853097	345132	18838	249.2118	85	5674.947
2141019	1178521	10241	355.3201	1335598	572016	31231	808.8591	86	5682.221
2182401	1318189	6760	460.236	1443499	668014	21467	672.8987	94	5684.009
2898156	1029013	13202	367.2322	1633878	525760	31176	1028.774	79	5684.079
928420	669967	17964	217.9804	649579	337107	38185	863.1785	79	5684.329
2252977	891445	5944	1071.658	1300768	426002	13651	2920.621	82	5685.098
215097	26969	455	91.5255	79325	8339	1187	-67.8093	50	5688.758
2521715	1492471	5203	215.2883	1794953	722394	15248	86.8128	91	5689.283
108354	34690	800	73.88	31115	9534	1307	13.9227	37	5691.421
3942077	1199393	6819	569.7459	2193139	566038	13770	1114.497	81	5692.857
2029690	851788	23190	74.959	1232521	415005	39228	-107.9092	84	5695.494
2522900	1298811	11018	620.5098	1820061	742475	32857	1398.878	93	5700.881
2445434	952948	5907	173.9827	1537794	459934	16631	741.7991	85	5701.588
1729593	464717	45355	718.4155	817349	155834	76578	1387.426	68	5702.849
2574263	974727	6286	336.4446	1629641	474347	13170	820.837	83	5704.232
1648810	691891	3943	327.6023	973858	289484	10235	1084.183	77	5705.566
3287763	3280117	15015	1055.342	2500285	2128353	36676	3107.323	98	5711.959
843616	1386513	183571	104645.1	470716	655703	489935	179577.4	86	5719.608
1620976	1712878	14110	543.571	1102280	1041989	39273	1524.615	92	5723.829
1734393	974024	3810	441.741	1124286	496703	7729	1277.797	87	5725.982
2697874	1075500	8116	340.1076	1717739	603559	19798	647.0678	93	5729.505
122116	237331	447859	5936.09	48319	86305	672171	9814.593	48	5759.780
477236	193854	15466	147.4426	235609	66539	23366	247.6326	63	5783.350
129475	55440	14330	95.913	35190	14902	17362	-32.3918	38	5788.395
778166	1403533	90583	51804.11	386715	672116	220331	108214.4	89	5797.620
3248586	1647810	5960	443.356	2154779	815415	9567	346.3087	91	5799.184
2151629	771655	3496	381.9256	1314837	358305	4398	367.1278	80	5800.318
1571737	816818	5580	193.038	1093528	459271	14452	247.3572	84	5800.357
2014063	789773	9949	137.3389	1079047	317518	14389	-14.5771	77	5806.387
3083823	1528209	21069	759.1709	2062778	934829	61557	2287.948	99	5808.509
2876037	901964	7990	-157.761	1646642	425551	20043	-372.1877	75	5808.585
3046802	1164621	3514	464.3354	1973361	611508	7121	900.2881	85	5818.219
1820259	956658	4926	188.1486	1221208	481509	9792	41.9312	89	5824.552
2810893	1387568	9269	371.1909	3489345	1541402	58377	1857.55	181	5826.854
2766079	1806169	9807	427.7727	2026183	944708	28847	1221.917	94	5841.854
1670992	1015161	11149	1135.659	1038706	466391	22051	3145.861	82	5871.847
2646581	987369	7576	454.8136	1772306	522870	24881	937.6241	91	5898.640
1980448	723209	8798	374.9678	1181754	368249	22457	1219.438	80	5898.962
2196606	920500	9266	228.6226	1483456	471188	26123	165.9003	90	5903.525
2186880	1009707	5907	528.9827	1434017	523420	17389	1309.723	89	5905.051
2802904	1338042	26895	430.8095	2046195	763483	78226	1132.279	93	5906.915
1975719	1079260	7452	465.6572	1316347	602274	26035	696.5635	85	5907.266
2198753	1402711	221176	11511.77	1439957	851601	369867	19021.14	85	5907.460
1037276	1481338	228509	68182.55	428409	717838	484574	114569.8	70	5908.026
2044610	1560113	11117	328.2637	1409580	730527	33666	748.4626	90	5908.894
547808	1304456	250052	51489.52	281857	636482	609207	90702.11	69	5909.275
215164	115870	21408	608.3888	98911	39147	34017	928.9537	56	5910.838
2290694	1248096	7332	314.9252	1427684	587852	21650	1229.565	88	5911.402
2154459	1189339	7173	73.8053	1507889	590410	19754	-566.6006	89	5915.747
2818202	869308	3143	423.7223	1688572	471752	7416	417.8376	83	5919.825
452272	4337494	40170	34497.54	164401	1430296	77948	101637.3	55	5930.445
1762581	1700868	13550	528.155	1127373	894966	39113	387.6393	93	5930.723
1748268	1072450	68704	1615.494	1264040	560754	102851	2426.741	92	5936.047
1492666	901231	9453	713.7133	1191495	448688	22012	1848.473	96	5942.210
2768380	1957461	5314	566.3154	1688307	973861	10328	778.8008	88	5946.402
2495077	1021384	14806	418.4166	1525922	474289	26410	587.601	80	5962.901
2014282	1296463	6618	321.6698	1490204	889882	23806	562.3166	97	5965.290
108980	88570	875	170.0875	38512	44366	1649	345.7089	48	6000.287
1357109	1627964	10148	357.7028	1056787	871141	26546	947.0306	93	6003.819
107014	41136	29400	366.34	28783	10968	36303	733.9983	35	6005.298
3011129	1246054	12210	322.981	1774929	666101	33992	337.5512	90	6005.374
309719	26765	152	75.1272	98376	6817	21	-119.0219	46	6006.119
2428591	886276	4836	439.0996	1621683	460922	16553	1345.023	88	6007.777
2124541	798798	3753	324.9433	1349130	392000	5800	659.38	81	6013.160
1834486	913236	4488	479.1768	1093106	420622	16921	795.0681	82	6014.757
252504	284488	144365	1538.876	100618	99772	209656	2586.502	47	6015.080
1408700	1089224	7220	291.042	771276	421207	13707	449.5627	72	6017.092
1671639	939941	10349	758.7789	1171922	620394	38570	1700.777	93	6019.355
2501896	966275	7384	59.4424	1589331	471868	19622	377.3942	86	6028.287
2381752	1053646	5064	409.2904	1726484	557267	11603	373.3283	90	6040.081
182471	319348	3736	288.3896	53731	96303	5081	520.8441	42	6076.129
2788220	2036694	4851	341.9411	1735350	973316	15227	1286.835	89	6087.991
2925227	1265565	7476	367.2036	1831575	750473	20675	668.8675	90	6089.521
122609	9845	291	78.1251	33592	2655	408	218.2888	37	6106.148
2233337	991276	4314	497.2154	1483829	476553	8740	516.314	86	6110.479
305703	1072143	9577	3.8697	92143	311973	13262	3.5982	46	6111.529
991944	1406552	86179	14935.84	643134	849323	270160	37056.98	101	6116.462
2482049	907385	9923	298.0803	1382722	390314	18890	498.729	78	6121.987
2272486	701639	8129	314.2369	2088267	429961	25940	576.234	113	6122.007
2466326	1052865	5025	152.9025	1765355	573199	11064	455.8904	92	6124.820
2276343	1001695	8331	368.1691	1341231	486176	23830	867.863	86	6129.426
2460560	1038247	13295	879.8495	1198324	430314	28223	1635.71	74	6131.557
1913940	1022622	7348	276.6228	1174485	513461	11853	979.3533	85	6132.415
2125236	861787	12586	346.8746	1378925	401662	29672	395.1992	85	6140.399
1857558	1313338	4759	603.1799	1219990	566819	11877	826.8997	84	6143.183
2601445	1246413	5154	683.3394	1573877	577185	13760	1364.936	85	6147.483
1477787	681217	4972	231.5292	884928	277310	11149	127.6589	76	6179.284
2456605	1501367	6100	522.21	1620274	701493	14645	959.5845	85	6208.192
2817047	1001953	5530	434.233	1836612	468235	14366	1307.733	84	6220.536
1486455	553052	5291	324.6251	850753	219822	8367	743.9887	73	6222.270
860850	1169632	350564	3505.84	367082	438464	564748	6100.763	64	6224.866
1964826	917502	2379	256.6619	1156115	379136	4219	448.8859	79	6232.493
2261454	928306	7727	394.0847	1511444	523146	26751	736.5311	91	6238.650
305148	322898	172711	1771.887	97031	96764	227435	2562.104	49	6244.906
200416	733743	294046	10718.78	115620	337753	634898	25369.18	67	6246.762
399346	71198	12077	228.1197	126222	19803	15352	206.8472	50	6247.378
233771	36025	442	-40.6038	78522	10783	228	62.1908	47	6257.325
113418	30042	908	233.3388	30598	8413	1153	71.0833	36	6269.293
1234775	618720	5078	238.2758	712913	330409	11325	171.3325	85	6303.664
2601211	1301087	5168	203.3248	1735917	634851	13325	205.5325	87	6307.453
525933	581527	686024	11652.15	230226	251093	1153880	19729.67	64	6320.185
140675	26311	2145	-42.6655	39446	7415	2431	-158.8209	39	6330.347
2620614	1158899	8702	99.7822	1797825	605396	26393	118.0473	93	6331.487
2236927	842851	4631	395.5991	1450724	408276	10300	761.83	82	6334.308
2291260	1236623	4965	324.5365	1577078	569350	12223	850.1103	86	6338.681
278979	1617732	28891	495.5851	88139	483719	39742	936.1262	43	6339.104
789274	859266	46332	38471.82	404570	320302	80193	64197.23	69	6341.614
2868366	1367160	9181	414.8541	1838509	726204	28881	1704.024	94	6344.522
127483	76179	9060	1399.266	37035	21513	11864	1943.77	40	6346.588
2377821	1972210	48612	925.7332	1484385	1196222	77274	2419.271	96	6346.632
193744	123894	56692	1363.021	55169	35348	73607	1548.953	42	6348.009
1983438	1462253	6713	354.9993	1616720	822353	27761	595.1921	100	6350.920
2300350	1350964	8424	2445.786	1627176	785699	27705	3768.25	93	6351.728
2841262	1580296	8202	354.7322	1925459	878403	32928	419.6608	98	6352.975
1779057	835215	3513	367.4793	1156601	384844	11310	411.491	86	6357.276
2304324	1127112	5039	192.8879	1547339	595318	9408	689.1888	90	6360.738
2990305	1733779	14660	747.426	2104557	1130677	34498	1431.738	96	6387.205
210223	1195873	366732	15312.27	164075	657996	933849	35427.13	83	6397.079
1812156	956059	7724	256.5164	1147389	440198	18488	503.5768	84	6400.038
2201752	777186	11110	361.271	1229672	317605	19321	586.7081	75	6433.017
2447206	1224820	7153	410.6833	1611733	641411	23157	702.7077	86	6433.249
2330683	1225278	6046	494.9806	1483123	614537	19026	976.1586	92	6435.808
113019	52473	40864	4253.67	31952	14671	51936	4939.41	38	6440.554
116358	18318	26063	456.5343	33895	5164	31393	366.5473	39	6442.476
862423	585219	12727	114.5847	635506	314274	28968	163.5048	87	6443.023
2826720	1090992	5644	412.8284	1744967	578456	17646	326.7406	91	6444.950
234676	49883	-161	241.1679	64782	13516	-590	312.901	42	6450.235
2017849	1074801	6187	756.6907	1235030	501324	8798	1489.968	78	6453.237
1777740	925825	3896	253.3656	908732	408440	6453	377.4133	72	6453.428
2608925	1173190	3620	258.082	1692536	574665	5605	582.4405	85	6455.470
2949841	1396860	12565	7591.896	1974302	797276	37669	10488.43	96	6458.194
2434661	1198961	11318	201.3398	1619914	574896	33601	661.8161	89	6459.517
3213591	1246898	4459	748.3499	2066631	717528	11089	2283.293	90	6461.118
133167	62529	334	347.9374	35927	16771	-234	522.6726	37	6472.732
2803641	1532138	7865	444.2265	1977019	965196	24268	1085.835	94	6477.613
2005396	692851	5772	261.4092	1200297	327043	16640	345.504	85	6482.765
1859724	960624	6846	286.8606	1226209	481951	20813	198.0093	85	6483.047
2059150	851096	7333	452.7813	1278493	377395	15913	1062.119	81	6505.654
2378837	834191	9745	492.6945	1205856	345682	16520	1173.772	78	6508.862
164671	148843	103322	3377.964	83167	83648	244954	8881.119	69	6525.400
1993410	995866	6988	898.4268	1129214	409932	12905	1674.97	76	6547.392
2517007	920217	6084	163.5124	1409670	389120	11442	595.4962	80	6552.599
1109775	472312	3170	324.837	496143	156181	4295	676.9495	65	6554.154
1663950	1048692	12866	678.5826	1195759	567005	28150	1131.215	90	6554.731
2424502	901986	3806	217.3166	1538696	517330	10006	534.1366	80	6554.813
3358351	1328975	16054	1122.829	2063066	621709	37645	2140.885	80	6555.172
110701	13056	1406	2.6766	30102	3689	1112	55.9832	36	6557.951
2804820	1643999	10396	209.0156	1918832	831477	36364	372.2204	96	6560.893
1730240	1467915	8288	577.3568	1321716	764882	22899	853.8339	91	6568.752
2597331	1040836	9411	551.7571	1611909	482076	20240	338.464	80	6569.374
317906	355578	20564	389.8404	135060	142492	35430	662.623	58	6571.529
205704	40655	350	33.635	77652	13229	656	132.6016	50	6574.625
380445	852947	267852	14694.1	174151	351928	518517	25687.4	65	6575.792
950767	1996810	94791	5854.575	641350	1017312	209835	16972.74	105	6579.137
2576399	1047687	15498	368.8378	1508466	490640	36050	1748.405	84	6588.111
186532	107910	59947	1029.627	53226	30441	75481	1115.284	42	6591.358
220618	23783	4812	123.5532	59821	6690	6063	126.5343	41	6593.411
412807	713001	3073	238.7953	118190	199708	3581	494.6941	47	6593.997
114798	19340	504	9444.475	36598	5596	722	11836.1	41	6596.209
2575759	1153560	5033	472.7513	1613089	593312	15996	876.1756	89	6649.902
2316245	1081581	4490	200.889	1412701	482106	14191	352.9151	83	6655.828
212929	20468	926	-124.2514	58186	5728	1330	-251.387	41	6663.928
496660	141804	9353	52.1033	167026	41420	12779	54.1019	54	6665.157
4384482	2152516	12194	1288.283	2827729	1297638	30435	2738.404	96	6667.119
2029430	1011189	3554	218.5794	1223322	482174	7105	609.5905	83	6670.999
1959528	947700	5986	368.6146	1289892	460847	17470	777.067	82	6671.305
1094582	746747	8939	91.6779	710347	369568	25919	-30.7441	88	6674.632
1304734	2157208	8171	459.1931	1038344	965091	31206	998.4566	97	6678.908
2518881	1786557	8764	426.8604	1634134	917833	23307	1515.123	80	6678.959
2301960	1053194	7234	38.0274	1496979	475205	17222	-323.2458	76	6679.018
2958634	1232136	9560	537.316	2053248	730655	32721	991.4481	93	6680.268
631990	228799	1265	-133.0335	187937	71881	1602	-262.5278	50	6686.729
588484	1347656	266487	92727.52	344974	845722	709334	166349.8	84	6687.696
1859602	2040650	15709	342.4749	1237851	825730	24260	526.986	82	6698.830
2381875	1264166	6065	929.2465	1511834	614108	13051	1647.961	84	6702.586
3129402	1882276	4895	606.6095	2144607	994299	14464	1496.63	92	6705.633
1536319	773471	7088	230.0368	929835	341228	16443	185.8523	81	6713.796
1901623	1100126	6072	662.2392	1234395	590605	15585	960.3185	88	6758.430
2461012	1442003	6029	216.4269	1766199	752328	12319	437.2959	91	6763.801
288700	1386775	2810	-154.359	112367	440809	4985	-611.3415	54	6765.083
2941317	1364442	6895	531.8095	1946272	800556	14197	1263.052	91	6769.195
2636739	968076	9467	578.6987	1695546	497676	23391	1648.035	84	6770.827
3830197	1479350	9215	287.9615	2470651	845403	21637	182.4357	88	6772.411
498603	539333	246553	2561.023	191890	176414	354986	4158.515	57	6773.543
1838811	599049	3259	186.0299	1086252	267175	6928	-27.9392	78	6774.381
2509006	927784	6281	312.1641	1508479	418540	13646	272.3406	80	6777.363
2009395	991917	3809	436.8849	1250934	496957	10534	770.1574	85	6778.058
2387646	1486461	7064	274.4904	1436867	686445	20991	1185.395	88	6779.781
649251	326846	6050	288.405	269020	107995	9009	656.6049	61	6782.970
2300311	855403	6903	177.6583	1399516	406645	18922	852.1242	82	6786.988
2594763	939303	8400	191.24	1693997	494023	13820	552.302	84	6797.083
2446908	978317	6723	532.5603	1671043	511098	22188	1624.147	83	6797.403
672146	1309301	12768	4380.685	530611	1047311	42965	17340.34	108	6797.880
1987088	927671	9420	408.462	1229680	482874	21835	999.9435	85	6804.615
2194845	1167529	6998	323.9878	1334869	486386	11908	834.4388	79	6810.914
2408710	998693	7124	300.8564	1538790	468613	19349	508.6789	85	6813.678
2653830	1014754	11738	11351.9	1660460	534880	28535	16183.81	88	6819.455
657978	1244333	326902	64380.8	363207	668535	688914	102197.3	78	6839.718
2352480	1239661	8062	186.8782	1615749	685561	21864	486.7704	90	6864.199
1865606	596784	2189	241.0029	1214998	280586	-516	780.2524	81	6868.014
1448471	1190076	74248	2938.713	644996	579936	158745	6461.595	83	6873.283
2358214	1023304	6468	551.2548	1737269	549574	21583	1477.206	96	6885.671
2058905	1767518	6803	671.0483	1320565	797077	18167	1555.769	77	6885.926
2318112	1058930	5436	273.7596	1375650	470601	15886	285.0046	81	6886.891
662270	196821	1051	345.7611	250961	55918	1468	597.7548	48	6886.946
2611686	1456933	6839	362.8679	1792916	891697	27134	878.4174	90	6887.051
1358111	651693	5494	308.4134	860791	292493	14418	773.2498	71	6887.110
1934309	819638	7674	1555.711	1143993	393487	13795	2469.899	80	6888.106
2792554	1031813	4733	149.9213	1720320	512291	11281	-70.3359	82	6896.565
3029402	1297292	3634	412.0674	1781713	672124	8821	1399.658	85	6898.038
3260919	1174827	8756	412.0116	2147132	671552	25763	643.7043	91	6906.513
139943	24704	1101	-43.4339	39073	7192	939	-162.1221	38	6911.168
1514522	1401719	15900	250.99	1149791	920581	42297	909.4617	102	6912.643
3226809	1359728	9377	267.6497	2024325	667913	23273	630.0153	87	6913.614
1947290	1059066	12251	237.0811	1248392	493429	22976	867.7536	83	6914.831
1927134	3341105	3449176	152690.6	2612493	4013207	1.703544E+07	765018.8	156	6917.813
3504100	1772973	9254	324.3494	2602049	1003897	26281	639.1641	106	6932.193
195876	145746	224	63.7664	63079	46061	358	30.4838	47	6943.786
1727771	1377522	5255	369.8055	1196686	666287	15930	757.673	89	6963.082
1734963	816808	24690	494.109	1006232	386039	46024	1289.146	81	6976.430
141278	159875	393164	3610.7	56959	58804	612186	6715.435	49	6980.417
2698448	1117184	4958	262.5438	1747918	532855	18172	292.0492	86	6981.677
1347010	677619	3220	244.642	879888	331629	7803	1005.148	82	6984.036
2156117	661799	6447	132.2767	1320183	332631	17916	-252.1124	83	6989.818
2050473	960207	6498	311.9378	1271073	444432	17838	227.1118	81	6990.284
1865865	1012649	6319	77.6959	1152362	445165	16045	10.1245	78	6990.644
2269212	893695	6428	386.0108	1416374	438079	19849	1181.729	84	6996.203
2731958	937440	10264	418.0104	1637421	445794	22400	770.64	84	6997.328
2800780	903565	6150	359.015	1627293	437417	18972	203.9292	84	6999.032
2005303	1198198	9514	418.9354	1423574	668431	30061	982.2221	98	7000.914
433380	541517	24651	488.7211	133978	158026	32268	449.6348	50	7005.286
689120	1359181	237277	47322.84	380475	693579	529654	100492.8	86	7008.539
364982	302201	40089	338.1929	198379	111587	75242	778.6762	65	7012.354
284767	90299	337	178.5057	99951	26532	68	345.2148	50	7013.674
1888594	703509	4873	168.7753	1080815	299685	10207	257.2127	78	7023.280
325298	340695	61626	2748.019	110485	115838	107184	4117.222	57	7033.017
119573	11180	381	100.1741	33368	3322	414	84.4254	38	7061.885
2006983	1325128	6012	283.8732	1278959	637075	16446	305.4206	87	7083.774
1446844	1734206	11718	654.7798	1031358	828258	26886	1120.105	91	7088.264
1043842	1451005	10114	633.5954	856396	801477	30175	1073.818	94	7091.500
2221342	1023122	7447	168.3767	1446756	519564	19894	-129.7466	91	7094.400
2433229	890253	6131	222.7491	1394246	432950	10947	519.7267	82	7095.198
2058778	828537	4745	292.1945	1267999	399410	15961	784.2121	79	7095.475
2647939	999006	2834	377.1874	1566237	485987	4636	18.8796	77	7095.604
2955772	1255570	8034	521.9074	2076877	598283	20597	1029.092	90	7097.379
1829337	698801	10556	183.9916	1201379	345465	24986	760.5146	82	7098.189
2141554	1038866	16833	818.7313	1486009	472331	31456	1413.482	83	7098.665
2266493	1019583	8024	367.3464	1457641	497456	22853	902.4533	86	7103.443
296717	139573	1342	579.8862	85445	41118	1772	857.0092	45	7105.609
2057709	898734	4606	433.1966	1237203	406382	12216	1352.118	83	7110.069
671444	497227	218488	42346.58	293672	291800	607709	82138.67	74	7113.271
2738177	1333134	9537	515.6257	1813256	639549	21196	1133.896	87	7115.056
151255	400813	4343	89.0423	43817	119524	5132	-17.4948	39	7116.003
2497551	1295258	12702	210.1822	1777517	670912	35368	912.5448	93	7124.068
224903	536637	172702	5848.182	121803	321527	392009	15532.91	70	7124.538
351206	1368510	219664	11335.35	232278	760751	491483	32039.6	82	7136.113
317431	595412	646019	8877.866	235751	541370	2387560	35699.12	146	7140.302
164687	66923	97780	2325.458	45959	16982	121859	2865.49	38	7140.600
1681479	1090766	5256	242.6616	1177083	524913	13380	1156.618	88	7149.049
2484685	1079323	8109	422.1149	1546288	547258	22528	1385.221	84	7194.175
2223848	1003210	2498	680.5378	1419561	501740	5290	1299.769	77	7194.265
3018966	1111566	5542	446.5062	1957204	604029	17883	542.6363	91	7195.238
3108934	1115212	6695	172.5895	1855229	539321	22318	-217.5602	87	7196.717
1879753	1218535	7837	164.2557	1242787	743202	24647	923.2967	90	7197.368
1637169	676221	7672	171.9992	1034799	308496	18354	92.8594	82	7202.333
180634	50841	4308	67.0788	58729	20231	7912	-168.5368	51	7204.815
2117872	861053	6253	250.1933	1345211	427601	18875	378.8875	84	7207.478
2587615	1100170	5083	386.5563	1706227	511027	10379	875.4619	83	7207.792
220453	21867	414	-20.5746	62749	5974	621	63.6381	42	7209.231
1835141	950261	6831	199.0191	1158369	431311	15104	442.5344	82	7210.709
2068364	1152935	5700	777.77	1333945	562782	10008	1737.849	82	7211.218
2424988	925881	5625	353.5625	1491041	414416	-2257	686.7823	81	7212.330
2820897	1103732	4944	526.5584	1835930	574880	8358	1449.284	83	7212.700
115352	51932	4128	34.9808	34914	15280	4646	-10.5594	40	7216.419
2410243	1108788	4536	556.2696	1517309	485226	5305	1400.61	84	7218.280
2646416	1230057	14163	277.9443	1794419	602952	26273	1064.315	88	7223.229
351184	2438701	22091	290.1051	121039	784220	30686	393.2846	52	7228.976
2057810	2170713	66074	1517.951	1377059	982566	145246	3157.101	87	7229.399
2938539	1835971	6046	618.9806	2261713	1010530	18084	1572.712	100	7232.625
1489665	752660	12547	295.4867	829828	319560	26310	339.991	76	7245.685
1898372	1274339	11469	104.6109	1289030	663292	28194	396.8834	89	7300.854
2000439	1621623	12703	337.0383	1328538	1035862	33106	1039.047	98	7305.151
1947121	1159029	6248	574.9128	1411995	571539	19990	851.439	86	7308.907
1852868	740841	3609	364.6649	1092309	354096	6230	839.503	82	7309.082
2135127	914525	5106	358.2466	1318438	423861	8321	795.6081	80	7310.286
177329	241658	236009	1614.305	72218	80451	333912	2876.063	51	7311.301
2860100	1384376	177898	99411.48	4449336	1669220	719073	259196.4	208	7311.387
2410352	1111765	5559	135.0599	1512999	501173	9438	-187.1282	82	7314.324
1085155	926990	6999	309.8439	762266	570583	17621	469.3381	96	7315.056
3566849	1464597	6587	638.1307	2300134	734528	20597	452.0917	89	7317.934
2434746	1359450	2654	262.0894	1541588	698830	4270	378.547	89	7323.951
369183	47627	4520	-35.428	105559	13285	5463	-34.1257	46	7337.444
1703606	1438439	13412	532.0132	1212128	697235	37507	956.7427	94	7337.861
1437203	1898215	14353	1167.603	1149941	934591	37718	2077.38	97	7340.387
1573470	1252823	7792	344.7312	1045806	570082	14967	566.2487	80	7340.559
2480507	1030074	17123	190.0003	2530687	945262	58478	1231.016	127	7341.837
2413379	1338188	8294	381.4934	1792683	690990	24889	310.4729	94	7350.259
2022047	1686141	6480	589.528	1492781	1174394	20027	1656.115	99	7394.626
2838882	837828	7115	330.1515	1810346	407726	14442	213.7962	83	7414.021
3560012	1763446	12800	736.08	2554503	1045999	38095	1964.13	101	7414.811
124856	72128	2055	169.2855	36662	20337	2288	84.7568	39	7416.352
147888	13256	93	-73.3827	40659	3602	5	-220.7195	39	7416.807
2040163	620623	4199	367.7639	1142934	271088	8930	792.973	75	7419.267
1636711	1216433	10912	213.7632	1263764	671926	21905	678.8705	87	7419.338
2670227	1047778	4965	452.5365	1656238	489080	6071	921.3831	85	7422.169
2441939	828587	6541	208.7501	1392862	371176	11082	424.3002	77	7423.911
351838	2320047	56514	1408.635	107725	668842	69634	2201.667	48	7426.469
2753091	1077219	8328	583.6008	1661475	472913	22524	1382.796	80	7426.480
1533330	645569	5425	177.3425	884561	260645	10557	152.8477	69	7426.554
472516	352046	375859	56301.89	170348	114048	549924	76880.94	56	7429.663
2060565	1365973	11207	270.3127	1488603	958724	41655	1139.845	106	7431.656
2401747	1119572	9432	563.7352	1594340	563695	30485	451.2085	89	7432.930
1670652	1113733	6910	458.651	1139890	620838	26209	800.5249	94	7434.697
1991921	1004163	6486	290.6646	1376671	504226	22176	17.8736	88	7439.211
185025	206711	176818	2011.89	57725	61670	233289	2716.713	44	7443.051
1272918	380729	12106	366.9466	726042	145329	24822	362.1142	75	7451.370
1682517	1823487	12534	503.3574	1052027	910875	28590	1734.899	91	7454.493
2870202	1296076	17752	536.4872	1804569	619288	35754	1154.999	86	7464.239
2576234	951055	8436	637.0596	1668591	607021	25254	1870.949	91	7468.362
177918	161280	45717	64274.32	79865	60368	62771	98519.25	56	7515.303
101965	19102	33	63.2513	27380	4808	-92	-6.7612	34	7515.455
2633521	1257105	5311	484.7471	1472524	578561	11478	567.3158	80	7518.424
253215	64868	839	63.2679	73313	18679	1224	389.8664	44	7526.306
391511	445302	296838	50394.01	159981	153939	485835	74485.34	58	7527.438
2061215	836419	5252	159.2372	1267178	359759	9310	264.291	80	7527.691
201032	24756	9206	-119.7434	54578	6326	11856	-281.0784	37	7528.147
2659090	992101	10534	763.1574	1717056	516021	29458	1759.994	90	7529.477
2636932	1381745	23577	931.2697	1923731	835276	65377	2447.25	88	7529.518
2632036	1083307	9436	187.1596	1823554	535555	28575	473.0575	89	7535.217
2706283	948965	4837	526.9557	1742898	480877	8020	1074.922	85	7536.372
2530453	977276	2966	522.1926	1668131	475803	3379	619.7619	84	7539.334
2499743	767627	3788	441.9068	1621130	451669	10285	717.9885	80	7539.563
2936576	1197824	7238	532.4518	2087977	626033	24261	993.8421	89	7540.054
1403874	1739796	55878	21353.16	957014	1156497	140870	49730.81	84	7540.089
520262	1154989	382211	40232.84	349557	653874	983245	104573	85	7541.033
2622463	1124755	11290	506.369	1667657	567775	27688	905.6968	84	7543.603
338034	1127810	5603	182.7283	84162	316488	6441	265.1401	31	7543.614
114459	183811	237102	3171.022	47814	74134	414093	6039.017	54	7546.754
2733455	982242	3936	399.6096	1710642	530018	11001	693.9561	88	7548.696
271334	21398	2658	45.5138	75385	5435	3176	158.9736	42	7549.419
2076343	945942	6985	206.8585	1462458	502732	19338	318.2618	94	7550.438
2665942	1183561	6680	250.748	1722195	650483	20026	363.2586	93	7557.475
108945	14859	1122	-2.4558	32732	4100	1105	88.9905	38	7559.737
101179	190080	60133	1845.861	62446	92432	124149	3833.959	62	7570.972
3197619	1423930	12430	451.323	2009741	738467	27212	898.1932	88	7589.211
2826194	1317401	7035	552.6635	1721405	736299	21088	1166.437	85	7601.451
458010	73937	686	155.2846	172807	25857	538	549.5818	57	7629.336
2128012	1487289	10593	380.6673	1739486	820152	39444	1413.008	102	7631.826
3513108	1710344	15432	652.3352	2702853	1194029	53719	2232.836	99	7632.060
1849134	1062962	7809	244.2849	1253515	489893	16565	240.2965	85	7635.816
963935	651675	4111	363.4271	603507	336836	12175	690.0175	79	7635.880
2265415	1022772	6766	221.3726	1419112	510947	14317	301.7837	82	7637.011
1844101	1223382	5686	296.7846	1090874	611971	13033	1065.551	82	7639.952
1966700	825061	11415	78.3815	1171165	363742	26542	-62.3938	77	7641.599
1229355	837090	9945	600.9145	717555	369738	16205	1528.1	81	7646.238
1132661	329485	9503	359.5183	457877	104091	14144	615.6784	61	7647.943
2125744	1084974	7743	186.7823	1417634	572943	24264	-63.5896	89	7649.909
2260203	941813	4597	301.4917	1462263	469266	10272	363.8592	85	7654.338
1862074	1046626	5862	265.4582	1175652	475075	14683	234.1163	83	7660.925
3807831	1906702	11862	635.0582	2709953	1401591	36735	1878.833	105	7661.670
2498324	1159455	4902	579.6022	1612101	576345	17316	1012.228	89	7662.367
440909	1043710	211437	55775.21	251002	544969	514439	94408.23	78	7663.866
795792	1527441	244016	58918.1	377911	668866	501211	103898.7	74	7684.778
2060956	1008901	5957	378.7877	1296157	449706	14811	718.6971	83	7696.489
2753421	1190238	8503	199.4183	1831883	618797	22289	203.6129	89	7700.918
2294485	1006435	5026	193.7586	1376486	459973	12081	56.5441	84	7707.385
269001	27118	812	97.1532	75158	7189	-191	73.4849	43	7727.512
309368	351158	624741	9478.771	197893	198398	1414113	20801.14	74	7736.609
2285408	880829	13137	267.5857	1479296	418826	27928	897.1608	85	7738.284
2801634	1894889	11514	676.1354	2229402	1017290	34597	1699.492	112	7739.975
235492	19615	1312	69.2032	67973	5644	926	1.7486	44	7741.127
1834838	1110222	5699	409.9139	1128003	522056	16922	-27.0758	84	7742.973
1996685	956856	7268	527.1348	1622655	702029	23815	2578.021	110	7744.949
636099	708523	956311	11558.85	283151	322659	1939368	27626.95	72	7745.518
2294384	850960	4149	418.9589	1470917	385380	7762	1378.048	84	7747.132
1000091	983743	5189	722.3029	700919	477888	16180	2051.698	84	7748.140
2824528	788470	6298	499.7178	1637277	354229	14263	562.5543	82	7751.427
1585734	1437557	9814	506.7654	1194487	788850	28899	1658.434	97	7753.100
272972	306806	280968	63867.7	159735	133179	522343	112444.8	67	7756.000
185576	411687	753647	7888.197	95296	200140	1489419	18278.61	65	7760.709
2006259	850187	8690	361.509	1300965	382688	20144	1138.278	83	7760.945
446421	55507	6308	164.2788	214005	19114	7763	270.9043	63	7767.475
3623898	2765685	12405	613.9205	2458416	1554246	41128	1473.681	102	7770.783
1344857	1923061	1863341	24203.23	888803	859012	4060447	48699.68	80	7778.408
153874	925771	8478	34.0158	45677	273240	11165	160.3565	41	7781.589
2951099	1215278	4115	131.8515	1900485	577170	9426	123.5986	84	7786.112
1840995	665702	10436	426.2596	1030186	296282	20030	876.683	77	7807.771
2121743	1107779	5274	459.0714	1427422	494744	11809	936.6849	84	7852.407
1633672	1167584	2218	360.8298	1084373	578655	2649	286.8089	87	7853.943
2315842	1014987	2218	360.8298	1482837	502865	-29973	-2994.885	84	7854.112
2556307	807162	6098	334.4978	1513894	380313	16395	723.7595	81	7858.083
263803	245980	550901	6423.346	86890	97814	849815	10762.62	50	7858.960
1672802	936789	6988	328.4268	1153169	457521	26084	530.5124	90	7861.270
3102694	1245700	3833	300.4313	1892602	613552	8305	230.9105	88	7862.824
3038422	1459259	8220	325.142	2224660	781324	28713	766.1993	92	7863.901
2449494	1037140	6101	489.0661	1431129	490376	19418	444.7498	77	7864.251
1165091	1052248	9510	443.511	932970	605406	25657	988.9577	91	7865.819
2191145	915674	6705	353.1505	1390773	485809	17955	1053.276	89	7870.842
2695233	1186768	15267	395.0787	1800273	706532	41120	977.832	91	7873.126
122951	163630	22555	2672.335	47989	51842	31939	3593.978	47	7878.858
2494722	1234592	5301	377.1861	1499592	575857	10725	696.6725	83	7881.103
107352	133525	271786	3046.995	41008	58770	471710	5759.931	51	7890.821
2134385	646165	8385	543.3985	1181600	274416	14816	755.9776	77	7905.927
2145914	948958	7237	321.5957	1322350	472828	17071	837.4831	87	7946.725
1661640	1022265	5629	496.9869	1035368	462677	14670	1020.987	83	7947.297
2048564	923565	8937	347.9657	1226099	440256	20306	579.9666	81	7950.283
1614445	814100	8679	179.0919	1100778	407940	20677	524.5797	88	7951.755
1913146	655088	6790	89.919	1140407	297397	20857	149.6777	78	7956.441
1772731	1356051	13236	248.3396	1134506	886156	32468	537.8548	96	7960.759
2387332	1640226	6724	976.4164	1602406	929576	11834	2502.087	92	7965.664
2599871	1240607	5062	1244.578	1533151	551936	8864	1714.47	79	7966.902
2223937	1169341	3111	793.3271	1421772	584157	4794	1905.143	87	7969.323
1121778	1667343	101361	117877.1	772142	1059218	330576	271684.1	115	7974.096
2114819	1405781	10622	335.4942	1386279	697768	30125	181.0125	91	7976.458
167202	19757	617	41.2137	47512	5289	751	-60.0689	41	7981.462
3700468	1411286	12949	557.6389	2602002	820086	39676	1683.624	93	7981.987
292034	3100627	40396	705.0156	110692	1002295	55285	1139.489	52	7985.742
397009	260296	29825	414.1825	199859	100389	56468	415.2548	69	7992.092
4003783	2142807	22530	941.933	3403684	1571320	52774	2724.821	107	7992.502
293592	754695	10071	2403.783	104369	253784	14723	3358.36	53	7996.864
1403690	1245429	6802	157.1922	963631	597433	22964	88.4804	91	7997.579
119862	13556	-131	58.8509	35698	3844	-430	169.877	40	8004.022
2836197	1171513	7467	587.4987	1927004	626168	21842	1684.936	92	8008.114
496002	101404	20374	183.1814	212587	31540	29841	135.8801	59	8014.428
1919803	884431	5415	366.7815	1297626	432284	11655	857.8455	86	8025.506
2539887	1064517	6167	347.5687	1543347	526148	17064	820.4904	84	8034.303
2280850	1037832	6277	302.7397	1358866	488741	15675	729.3675	86	8051.007
102287	224822	200232	2621.615	52344	168984	611386	7369.555	112	8059.129
2971470	1350155	9021	167.8781	2078930	685935	25150	25.915	90	8060.416
2026178	664313	2762	132.5482	1216791	286345	6828	101.4508	77	8062.247
453601	898589	984945	38851.41	354999	586198	2472655	141222	95	8063.471
2102931	1135368	6654	218.4894	1311487	520863	22325	749.4325	81	8065.916
2193793	1187861	10176	547.6736	1363436	563340	25257	1824.518	80	8065.998
2205293	1098220	16525	1416.052	1391131	481797	35121	2242.088	74	8066.278
2306838	1172581	3751	477.2311	1672347	719486	14405	847.1205	96	8066.918
2586862	1324887	7558	440.4038	1728247	725585	23695	1455.29	90	8067.253
2360643	1147017	5315	455.1715	1563092	622435	13152	818.4272	81	8067.519
2127555	865734	7488	411.4768	1188952	406998	19067	-112.7413	80	8068.144
1997042	727383	5109	145.8149	1169933	341886	16009	295.3049	72	8068.233
2734471	877148	5680	616.648	1655899	424205	15718	1312.18	81	8068.980
101700	13022	-363	0.2357	28223	3555	-1633	3.9887	36	8074.873
2161182	809304	21234	-75.5726	1325992	382061	40637	305.3357	85	8075.207
325602	328322	41156	762.6516	138801	110302	60064	1329.79	60	8075.954
2207667	712551	9942	131.3462	1345451	320642	16908	54.9388	79	8078.467
2658851	1197213	7847	362.8167	1712086	623859	24395	1092.559	91	8080.420
1772650	1309024	1569	559.2209	1119094	601824	2405	1707.921	76	8080.786
1937328	926675	15623	677.8503	1220330	462506	37101	845.1661	84	8082.279
198548	317437	197262	2353.998	74918	117654	310442	3905.396	51	8090.244
1096807	737505	643768	105087.8	542227	411972	1652275	163216.6	87	8091.098
2858279	1006059	9266	432.6226	1849277	572503	20612	1009.933	86	8095.895
2473210	1155273	5806	259.5166	1712957	572395	20513	298.1793	91	8097.937
2462883	944857	3696	252.1456	1566779	426909	9644	395.2284	79	8098.288
2089842	798163	4567	271.8087	1237287	364245	14352	691.7472	81	8106.241
207692	792161	39580	22443.44	139122	440503	124035	38070.36	84	8113.378
1732230	746402	4894	512.7534	1026976	341523	13150	884.715	79	8115.578
679218	538075	265094	64773.97	308333	206203	439820	98270.9	66	8138.677
2903362	1191939	8261	1196.242	1914393	738887	24938	1882.422	91	8145.240
2839829	1425562	9316	463.4276	1943008	904835	32315	1440.871	99	8174.784
2437614	846947	28271	671.8031	1619249	478342	61826	727.2386	89	8176.744
2903944	1403223	24087	734.8807	2049124	864292	70106	2361.747	99	8179.522
2233004	883187	6198	121.1078	1406740	430524	12307	-30.9773	82	8184.882
1186754	629871	5790	268.819	700413	277735	14953	95.2633	84	8196.119
2711339	818051	7248	453.0128	1529955	402056	19112	581.7832	83	8201.099
4475195	2794627	11917	942.1437	3351177	1608455	35775	1974.978	103	8203.543
2866329	2061091	59177	16088.43	2169313	1181566	143739	26996.96	96	8205.747
2457701	870464	12866	395.5826	1523221	441878	27637	-224.9643	90	8219.449
105265	128306	500	166.05	28373	34883	481	271.7841	35	8221.378
1824167	806763	4102	433.7222	1081719	367971	8773	1063.565	81	8233.684
2726932	1000601	8405	334.5205	1692525	460751	19574	645.3014	83	8256.139
2457389	1673526	10592	376.8112	1681955	793360	30237	1055.896	92	8284.236
320424	372152	342603	47711.43	129851	125888	526877	69395.4	50	8284.611
2345738	887455	4186	335.6346	1334971	397041	9770	937.097	79	8286.154
1219073	1349765	12201	624.2761	913495	627922	31072	955.7392	84	8286.364
1965349	1319954	7727	119.0847	1323111	755579	17455	58.2255	89	8287.014
2553841	1001510	8116	213.1076	1788644	581219	23500	184.35	88	8289.313
2543548	1102370	5582	371.7502	1595689	521759	10685	383.4285	82	8289.814
905490	1740338	172874	83961.43	461864	885721	405080	170368	76	8296.799
2225521	1211672	4051	548.0611	1417324	607977	8622	802.2942	84	8300.439
2682697	1311257	5516	416.2476	1584225	729882	10537	1035.726	92	8303.281
154303	27594	433	-119.3087	43030	7668	350	-154.365	39	8304.416
2322069	1102785	9329	477.5569	1470246	520358	21912	1002.863	84	8308.363
196067	19684	119	50.8759	50502	4408	-174	16.0386	35	8308.763
2310173	757119	2909	285.3949	1374632	365983	6980	238.578	79	8308.992
3086995	1586837	6581	621.9941	3056852	1197798	14280	1474.108	111	8314.788
2077495	641578	6117	310.7637	1161951	283211	12195	1055.14	78	8319.916
1874596	860601	8721	1212.048	1291492	470424	26263	1713.754	93	8320.622
2560129	1196697	8549	429.7989	1472754	573490	24122	955.8442	86	8382.341
295537	56400	11983	-106.3537	80785	15350	14740	-91.086	44	8387.367
1264973	1004651	6206	137.9566	790998	461705	16187	263.6907	80	8388.163
378313	835566	439367	10041.09	266954	546067	1220022	29760.83	83	8389.940
2209848	1052648	5937	298.6657	1498458	502352	13403	1173.308	84	8392.770
1766176	881832	10846	-13.7394	1235199	445603	27369	-1064.399	87	8395.002
2420324	1555086	4436	776.6596	1688112	786748	8971	1587.073	88	8395.677
272227	29793	227	239.3347	83538	8777	129	362.4369	47	8398.253
722230	893399	884031	94282.94	338530	380545	1684888	146980.6	70	8399.705
2886198	1093476	6037	389.2757	1862587	557736	13687	1418.441	90	8403.548
154104	19512	8639	118.8479	43800	5284	10732	-28.3348	39	8404.503
2921009	1072128	7477	294.0597	1856353	558949	21176	396.7736	87	8404.996
2092063	672818	4502	375.1622	1193236	301186	10254	491.4494	77	8408.715
3027091	1104583	10983	523.5463	2075311	581059	31306	801.0666	90	8414.675
2290309	967480	16994	459.5634	1447797	450030	34956	556.8316	85	8419.343
2953281	1210845	5892	422.1412	1741785	631218	13630	777.643	85	8421.098
2063475	4643405	29934	903.4974	1366950	1788862	49431	2135.879	94	8426.475
2498287	1204279	10283	25806.28	1630479	628486	29923	38710.08	91	8431.114
107706	87867	244	118.8884	29901	24543	249	169.1689	36	8458.731
2463790	1115426	14237	359.2957	1502862	548165	29890	1453.829	85	8469.980
2709327	1289821	6326	216.6886	1877937	707029	18720	279.192	94	8491.539
2484981	1000397	9714	442.1554	1670715	487722	21867	987.3387	84	8493.880
2287712	855559	14509	533.1549	1389171	394393	31721	1130.348	81	8495.346
1918293	1370585	12112	308.0832	1264883	715531	30185	791.3785	99	8499.676
101194	16317	405	28.7205	28631	4532	269	-176.7091	37	8503.414
2660071	1185676	25451	740.6011	1764717	667250	60963	1798.424	88	8504.596
1346496	963294	7313	435.6593	1028608	536663	25491	976.8451	92	8505.752
3331014	2006418	11176	896.7736	2839034	1398823	29080	2341.388	105	8506.858
2421344	985259	4870	396.207	1646281	537395	19326	929.9886	82	8507.131
1777449	722392	4493	295.4573	1083234	328105	9383	436.7863	80	8509.256
3059563	1414302	4399	980.9839	2031269	796391	5877	2485.3	92	8509.873
2098412	915558	11864	3766.771	1243912	394694	30481	4836.784	74	8510.271
108385	55529	6696	24366.45	46241	21037	10861	36189.1	50	8512.267
1152081	1323544	12146	-147.8094	782406	732617	22683	-344.0837	89	8512.826
540931	57522	10023	77469.69	193617	17805	13522	104130.2	55	8526.792
2030069	762937	11656	253.7016	1234843	355158	32879	801.7119	85	8528.933
1742087	1393950	8722	547.9042	1165223	828824	27359	1602.04	96	8529.083
2457950	1201956	4869	315.3509	1633404	731105	16404	1359.464	94	8533.371
173130	20214	5432	-35.6648	49871	5652	6415	-264.1185	41	8545.130
2730472	1017994	7897	465.6217	1748561	509589	19308	699.5788	86	8569.505
183790	121330	70027	753.1147	54829	34981	90936	735.3096	43	8605.950
2301287	1131408	6513	387.7793	1644529	609554	24503	1495.018	95	8607.148
2284801	1154580	19082	290.1002	1634815	658733	43674	665.3114	90	8607.325
2844844	1105284	11057	630.8977	1869928	610597	18097	639.8417	89	8613.696
2944438	1706335	11127	976.8247	2241950	827678	32205	2124.7	93	8616.112
209738	385031	331897	3713.022	95243	240975	853461	13760.96	82	8617.367
312649	116269	4205	230.9005	125376	36378	5765	452.4165	56	8620.615
2439896	1140041	8927	387.4047	1752262	603051	25772	580.4092	91	8624.549
1004020	448087	9428	2300.311	646344	363863	39225	7048.522	153	8624.694
2530460	1483525	39807	861.7727	1767574	805530	69516	2063.648	93	8626.491
1239479	2103856	75238	8817.252	854322	1137322	186453	23137.41	91	8629.597
225514	691870	412174	8382.161	106652	266107	709030	13343.58	63	8635.404
2541548	1314323	11609	370.4649	1739142	779130	37886	515.2046	95	8656.830
2529650	975796	5088	325.8368	1509405	455554	12083	1191.256	82	8702.728
176336	29520	6499	-66.2061	55075	9519	7881	-219.0759	45	8715.274
3503516	1332998	9531	725.4891	2362960	743066	27284	1565.832	94	8717.575
2274946	836968	6009	109.3049	1479011	421794	14278	439.3958	84	8721.742
1825899	1532480	11304	578.3544	1261964	694398	25724	1596.316	85	8724.778
383468	58452	3798	125.4678	111465	16254	4902	463.6022	47	8726.363
1938373	627387	9748	186.2628	1240124	328147	25341	-21.5699	83	8727.219
2749506	895836	12508	314.0988	1807561	456168	27763	795.9043	86	8729.290
799720	326429	9611	177.9771	325676	105460	15069	-50.4291	62	8731.486
2746695	1212588	5483	623.9963	1806179	618211	12411	1664.057	89	8733.889
3328879	1223077	16934	633.1974	1988727	626879	40849	1568.829	82	8734.384
1002840	1368881	9413	447.4693	717619	688249	26349	1161.379	94	8736.242
526193	895286	1232863	15952.01	227376	353725	1955004	23494.92	65	8739.992
132556	234436	100183	5178.667	47594	81638	155019	7336.766	46	8741.919
215373	43205	16491	236.9451	62009	11958	20361	141.0521	43	8748.846
2010448	867498	4050	439.205	1237561	391978	11814	786.9654	83	8751.711
1558725	796711	19196	240.6956	1001098	361268	40719	865.5359	83	8754.938
2376829	1430735	7380	369.018	1811676	870285	20121	864.5881	119	8765.262
3100197	1281101	258629	29284.29	3381427	1160378	451269	44430.39	155	8766.936
2700111	1252428	11232	490.7152	1870344	609269	25038	1198.032	89	8780.875
824818	514933	452963	75793.63	366955	234584	934128	123159	68	8782.354
2917886	1143441	7614	435.3454	1889155	539579	20418	1433.85	84	8792.224
1694161	1010185	13654	534.1894	981726	473683	25624	1396.706	79	8808.005
2425710	1236581	5643	421.9723	1596758	635888	17116	899.0076	89	8817.037
1999220	896727	6153	363.5833	1263543	446214	17742	785.9262	83	8818.010
135900	19531	8650	224.265	39302	5307	10159	220.1199	39	8823.425
1820302	1659640	24774	1773.021	1296139	921179	61353	3665.303	88	8823.445
2833647	1126221	7779	346.6019	1667509	560018	22824	690.6264	85	8831.597
1081328	1481267	7260	601.286	884014	1003744	30386	1829.455	90	8831.668
100849	154922	1107	186.7027	28046	43750	1803	135.5483	35	8833.424
2689444	946549	8572	366.4892	1804460	472103	17984	943.1024	86	8837.004
308038	136944	551	26.7111	86743	35760	521	-28.9719	33	8837.014
1760968	1441734	16948	775.1828	1187071	673909	33241	1354.62	84	8837.708
1694903	1021601	4669	362.1309	1023815	424774	15064	843.2904	82	8843.203
223498	43952	37	205.6757	91926	13483	148	212.7028	52	8843.953
1930324	1706694	10937	513.1657	1450887	920385	33559	918.8599	94	8850.869
3159889	1616824	10285	222.9885	1916122	909394	29095	1098.229	91	8851.316
1109846	494642	60287	1266.701	558621	187880	117301	1675.386	72	8857.982
290759	58214	15	-16.1585	88761	16491	-351	-119.4911	47	8860.280
2581178	1264326	11693	224.3773	1682453	606156	25520	805.672	86	8866.350
137110	30772	251	-9.1189	41072	8989	142	-191.4338	41	8869.581
244132	36024	467	108.7987	89495	10701	751	-152.0689	51	8877.412
271894	297881	11315	286.7715	168892	121318	21492	680.3012	70	8881.314
259498	109267	9713	116.2993	84961	31572	12666	304.3626	48	8917.554
100555	10195	2330	-68.287	27330	2649	2620	-246.018	34	8927.036
106207	8410	5028	146.4708	29739	2138	2666	39.3626	37	8930.079
180531	23756	15312	446.6032	55884	6961	18615	581.3015	44	8932.359
1695931	932911	13451	155.4011	1114203	401723	24640	523.304	82	8932.937
374199	70781	4021	87.3781	106158	17023	5528	73.5208	37	8932.968
1606687	761123	2859	201.5899	951514	377337	2404	241.0644	82	8934.488
205097	59045	455	-48.4745	63134	16650	515	-219.1085	45	8937.506
2158835	996715	10466	348.9426	1460378	504152	27359	434.0399	87	8938.916
2914201	1296948	8157	344.2077	2071248	697722	25566	597.0526	92	8939.795
2456533	1098676	11248	260.4128	1496649	682419	33870	584.107	91	8941.770
1052451	1504807	6265	503.4665	753764	726024	12522	970.0842	82	8942.542
2011754	937109	34904	574.3144	1381656	506528	67445	514.6645	86	8943.712
2165649	851540	5157	442.9077	1406928	422836	16456	844.9816	91	8947.956
2647751	1083064	11493	474.1573	1825911	667192	36247	143.0567	96	8949.336
245834	62907	1283	105.3763	77590	18263	2094	202.6734	46	8950.556
2320089	1116765	6527	631.7647	1575322	576977	21478	1258.316	92	8959.971
2830516	1129227	6600	452.26	1835175	568871	14806	834.4166	88	8967.342
2393759	2052306	11741	243.4701	1950370	1248447	38625	1110.863	105	8983.828
2162558	686103	4184	107.9224	1349801	329269	11185	-132.5215	81	8992.318
3017953	1323016	5606	274.2966	2173345	747579	13791	767.4751	93	9038.942
3111200	2981966	11333	38946.18	3270539	1922365	33299	64311.27	146	9044.764
1891775	660247	7459	519.6499	1204046	306653	17220	1502.042	82	9049.782
1151829	374266	1183	351.7663	559455	144207	2071	241.9831	75	9055.282
623552	481297	2580	8337.738	179695	134054	3027	10163.42	50	9056.082
2466792	917227	11474	449.8914	1418836	480432	26339	1326.818	86	9056.205
252267	266973	140889	2334.073	79102	78276	185272	3238.359	46	9057.338
1852576	859793	2718	327.8798	1119920	358919	5843	981.1923	77	9058.001
116783	2781584	11315	414.7715	34944	769375	14145	471.5345	38	9059.003
1099577	1471250	6836	275.2996	777468	739814	12464	-62.5696	89	9064.067
206793	31286	2510	138.811	62921	8358	3846	111.5606	44	9065.232
120301	398076	4972	234.5292	32145	107675	5898	263.2778	36	9066.832
2609723	890826	7002	475.4122	1603626	418439	18867	818.0387	83	9069.605
1384888	1211363	6356	355.3716	1074917	721125	23349	671.0789	100	9077.936
2190495	1479323	6738	487.4018	1751925	853051	25223	415.4103	99	9085.631
426320	315211	19015	139.7415	188675	109199	30023	510.6903	61	9089.152
1637783	646900	4072	395.0392	929003	275171	7801	565.4361	78	9097.590
2546774	1461683	18370	531.557	1633291	831874	36315	1614.271	95	9101.149
2495072	841165	6291	208.7251	1479333	422011	14528	443.4208	81	9104.858
2614294	1155813	5961	347.2121	1662134	635144	18616	475.1576	95	9110.919
261659	246623	78933	2241.541	190970	111900	145249	3124.669	77	9138.521
1681298	791558	6070	197.527	1132104	445374	23226	58.7786	92	9150.314
2839204	1525954	10924	318.0364	2105984	799317	32063	1254.134	95	9152.408
913870	910788	5664	164.9504	520122	374034	16470	65.967	72	9152.610
2941265	1170577	32719	888.7359	2036030	712653	61030	1672.783	89	9153.121
254117	528006	167203	140197.5	166976	369523	496583	332470.7	87	9154.320
1534063	998722	7451	266.8011	966494	462451	22629	736.6869	85	9159.350
2868197	1318238	6394	608.9034	1669163	663118	11350	1034.735	84	9159.706
2173195	1027271	7833	188.8313	1421956	520160	25668	301.3748	87	9160.400
2525593	1372780	13216	330.2176	1847391	694277	19868	1363.995	87	9161.212
142396	26418	341	17.9301	43301	6130	269	22.2909	34	9161.499
3085755	1231545	6136	359.0296	1891158	643161	13432	699.1352	86	9164.336
1295132	1249133	7515	247.5915	1020856	721090	29533	858.2013	99	9168.949
2652153	982187	8096	750.9856	1768138	478049	22125	1439.213	88	9177.291
2549253	1171453	7236	85.7396	1555078	519807	12730	-329.847	81	9180.637
2170229	871350	5083	387.5563	1316269	381615	7895	1028.91	81	9185.134
2290542	917565	5014	322.4854	1378951	424752	12769	648.5409	81	9215.329
105843	53973	5953	193.3633	29385	14876	7685	341.1285	36	9222.780
1855708	950508	6240	109.064	1174981	431391	14235	195.5835	82	9252.221
2139610	939757	5244	401.3884	1440372	466960	15222	745.5542	84	9252.885
2871945	1296165	6333	364.6813	1925008	665449	20173	1304.105	88	9261.447
615358	239326	852	128.3972	383781	91516	1629	621.5869	72	9261.986
2002691	1787056	7823	418.2703	1478264	966699	28061	844.0221	90	9262.344
1315842	1326484	9542	66.9062	965571	790531	22487	251.1207	81	9262.374
1908669	701588	8754	385.2994	1203082	332226	16384	1230.342	79	9263.139
2471702	1225987	9741	317.2701	1863710	727480	28916	421.9876	88	9263.294
1113807	1270544	3477	626.6597	771969	577441	7358	1279.184	82	9266.119
1834255	823968	5546	250.9306	1196092	386594	13712	530.8432	84	9273.351
196427	677759	229383	10824.79	98638	306964	479683	21626.62	63	9283.810
130706	26326	185	-45.6215	38073	7379	171	-260.6069	40	9299.399
488479	65705	4475	-39.9525	148666	20397	6120	-110.668	50	9340.850
2900647	1305642	8874	721.0314	1891023	628146	17696	1940.546	85	9350.068
2250253	884283	5472	461.5792	1471880	404102	14917	1192.444	84	9361.064
178660	44956	49538	592.4818	49682	12993	61091	580.0051	41	9365.306
1891071	1247598	8896	508.8656	1349916	778443	33570	915.277	97	9365.765
1824062	1201317	4701	111.5261	1168865	558156	8215	419.8615	84	9370.729
2881418	1132414	10480	294.928	1802176	605646	31930	519.273	90	9371.592
1560978	1046767	3223	444.2103	988497	437492	6575	1063.858	79	9374.185
2705750	1062485	11186	206.3346	1800366	601208	33699	897.7139	87	9374.335
466653	462124	328684	74215.38	302155	380359	1813903	143435.4	133	9377.670
1950260	1052468	9883	497.8363	1404835	510780	24856	207.2216	90	9378.915
2186287	759461	3311	100.5471	1253194	340874	5057	-276.7023	77	9380.702
1776416	905479	7542	486.7062	1121124	415676	20497	898.4817	82	9384.523
2144734	1240874	7264	273.7104	1464522	621877	22197	238.8517	92	9387.420
2394431	977626	16819	428.7459	1453884	472397	30624	875.2064	82	9400.588
696993	204646	10099	-30.2461	258454	61754	13936	-54.3904	59	9411.138
2785930	1167291	7632	312.7552	1786951	623470	19585	424.7185	90	9413.762
537930	680336	344562	93073.53	255539	252930	616740	142702.1	64	9469.834
2267572	1087621	4608	41.9088	1424340	495303	7581	-97.9059	87	9471.381
1809107	868500	5074	213.8514	1221250	452778	19011	74.3171	90	9474.693
2382871	1015668	6510	447.211	1469981	493308	13905	899.0705	84	9476.651
317242	227191	28886	507.3046	177157	85529	51067	758.4587	65	9480.998
2682752	777883	5419	424.2059	1549967	365027	14383	163.2863	82	9485.598
2171329	1021550	7006	316.8366	1425344	493984	18564	644.6404	83	9488.968
2038386	739853	5083	145.5563	1185264	333576	12285	147.1885	77	9489.903
2484908	1538933	9881	2489.124	1725952	845406	25005	4381.78	92	9506.398
2257519	1110922	7983	391.2463	1466996	536704	19627	792.6747	86	9509.043
2644824	2260420	5948	1002.083	2403461	1293611	22122	2598.644	107	9512.145
1686775	1166173	7344	668.1984	1181866	535642	19301	716.5861	87	9518.488
103413	8308	111	99.0271	28210	2162	-14	158.0146	36	9536.155
2884700	1328766	5197	94.1517	1830121	712559	14395	-84.4405	92	9559.249
3148195	1497344	41529	1149.977	1985196	774485	80198	1761.508	90	9571.251
2843242	704070	8019	318.0659	1653015	338013	21442	95.4962	82	9575.996
2893020	1014794	9948	319.4828	1917285	540644	28610	426.021	90	9578.849
2647248	1198738	5798	244.6678	1668930	602096	20585	325.8185	86	9585.490
677541	1078271	437833	17727.83	322058	446738	795295	31029.05	67	9587.472
3024412	1028457	9186	66.1346	1934540	484061	18226	-225.7214	84	9588.235
2149936	1167116	5281	433.0641	1554323	670062	19216	1641.818	87	9588.548
2437266	1092186	11068	187.3148	1526221	563783	28002	1123.512	84	9589.145
550437	77686	6626	76.5186	200653	18916	7951	31.8511	47	9589.342
3532562	1702320	12684	749.7724	2934005	1050754	39802	1869.492	99	9591.644
124732	49637	19395	481.0595	32637	13050	23661	781.1821	32	9592.332
2652168	1098393	3702	366.2822	1571729	593149	8721	1074.048	86	9593.074
1417730	290998	24198	333.9078	697317	96995	41914	38.5754	65	9593.339
2197163	1041707	6652	660.7772	1272235	484975	11513	723.2793	81	9593.692
1638397	829860	3568	214.5648	963169	349790	7311	357.9471	76	9596.326
1751460	937123	10395	336.1595	1197471	470022	32210	-216.019	88	9599.710
1715815	1064798	13803	363.7483	1227404	543315	47378	301.3058	86	9600.122
2748611	1976877	10379	750.4619	2290733	1429444	39613	2555.689	118	9601.743
2333166	1246909	8394	503.1034	1422157	616479	22412	616.9132	86	9603.234
2642281	1731877	10833	557.1313	2045235	943339	35021	1583.478	98	9611.883
2298453	1037177	9128	208.4808	1432452	512727	19228	473.0908	81	9612.510
1686339	672507	9534	440.0574	964063	291018	21980	718.078	80	9614.947
2804954	1302791	6765	472.5165	2114394	811151	17538	1144.282	102	9637.443
3174656	1202862	7340	540.774	1936649	606456	16378	1245.206	84	9685.391
2958356	1360275	8567	430.2087	1846600	707062	24632	600.4552	85	9686.312
306725	72105	13545	-52.1255	143982	23469	18081	-103.8559	61	9690.238
108234	46485	999	-115.7561	35078	24029	2063	-251.8657	46	9690.399
2443291	1432100	8631	406.9991	1685778	749407	29375	494.9375	89	9693.617
2624810	1381039	10308	295.6788	1792641	781360	31930	1187.273	94	9694.440
1412433	855187	7618	181.7698	849730	402764	14386	973.8546	83	9697.546
2323222	1121505	8924	349.8364	1541233	555107	22939	400.0779	86	9699.372
211712	36344	646	-77.9594	61407	10425	410	-139.999	43	9702.676
411070	629539	72226	1452.679	201008	244805	119698	2113.458	62	9702.693
963784	1593232	8047	1107.037	716113	876550	29992	4471.151	91	9704.457
2729313	1144049	5974	414.3414	1834560	646852	21237	963.9957	90	9704.948
160233	28548	18867	198.0387	47710	7927	23871	132.9631	41	9715.455
2903957	1373054	14089	309.5929	1970478	857615	40946	978.8706	94	9733.080
144028	164370	2225	291.8225	39901	45447	2792	551.2312	39	9736.202
2905139	1303114	13358	509.7838	2219382	813201	44457	1248.638	108	9740.949
2441840	1253234	7316	351.2276	1659550	718141	22346	812.4106	84	9741.168
2386422	1121472	5729	412.5969	1598681	615785	16718	1158.28	89	9756.698
2093420	1159920	3760	244.936	1396131	590961	11032	-72.5048	88	9790.060
2063771	866918	4546	318.8306	1333784	420485	14999	-180.3561	87	9791.345
892578	1183426	12460	1486.006	729992	1341488	54610	5179.621	286	9793.785
2088362	1089888	308677	52427.38	1641757	923018	737324	87843.08	140	9794.019
1918403	1386992	8274	312.3714	1320530	636757	24351	938.8911	90	9798.266
3266628	1161194	9701	478.0261	1974582	661796	27123	1095	94	9799.238
3656804	1592278	9193	551.1273	2417473	866128	20569	2086.121	85	9799.276
872910	1422370	362398	17908.93	384544	512875	589900	38001.39	71	9801.701
2924061	2447562	16204	1259.244	2718389	1602488	52060	3833.566	126	9802.347
1877353	1001125	4777	8.5897	1223833	494517	17080	-245.812	83	9802.805
1376930	1219706	15142	458.0662	935716	578806	38049	1200.749	88	9804.007
1336019	1699300	12600	32248.86	946180	828628	47545	62406.27	88	9805.054
1443816	1879358	4089	353.5929	1096014	1139409	11115	724.5515	101	9805.762
1818980	658872	7227	297.0347	1243990	318443	19815	912.6215	84	9806.232
1976806	830548	11812	245.2532	1215816	382337	20145	1442.135	82	9807.146
2693308	891735	2297	29.4617	1648231	412885	3379	157.7619	83	9807.929
457715	304433	247006	63318.84	273362	173704	578160	137355.8	80	9813.609
3035404	1319352	17554	310.9794	1785898	662438	44219	439.8859	89	9814.591
2470917	905067	7948	199.2828	1679568	514893	21389	1042.123	89	9816.451
652785	1324994	643459	59725.25	349462	711045	1449358	121109.4	65	9816.469
2152055	1055690	6780	171.358	1390980	552634	19123	-142.7997	91	9822.578
255757	64775	304	53.2544	106077	23000	372	132.4692	53	9823.273
119617	147180	127741	1412.07	40506	44252	171590	2224.199	43	9839.347
297547	204427	2523	762.9403	87077	58751	3169	1029.981	45	9844.249
2941864	1111832	7638	344.8918	1834352	606357	24207	505.6127	91	9909.023
1917157	441708	31242	536.2762	885116	152196	57051	757.3611	67	9913.534
2084634	1007671	13502	675.0622	1444759	520364	37289	1204.113	90	9921.869
332730	769922	618587	11286.33	162989	378392	1250103	22688.18	69	9923.222
2777488	1108792	9685	386.3285	1977787	630138	27377	400.4497	94	9923.837
130396	216249	261352	2228.447	67336	104538	588123	5464.1	67	9928.419
313879	33219	3803	281.7483	92392	9201	5101	123.9661	46	9930.995
210031	509159	90209	5807.925	120317	241538	213689	10691.15	68	9931.346
1978879	574371	32302	566.7422	987133	198061	53895	943.5095	69	9932.614
2522056	1135349	7250	796.725	1732573	561359	18671	1094.243	88	9942.885
2112413	1412464	7082	332.9002	1481904	934152	30870	582.807	98	9950.288
201664	725649	1488	94.8768	60519	217688	2021	280.1781	44	9952.472
1705106	911366	5917	228.5437	1013717	459949	16313	385.5593	85	9977.031
945801	1116125	62198	17533.71	522976	574558	144886	41009.91	89	10010.451
126216	16188	1488	-376.1232	34825	4250	-2003	-280.7683	37	10012.061
2421284	1127525	5448	277.0328	1469806	532536	14054	580.6294	84	10014.115
196146	30339	3100	-23.09	55133	8562	4423	-171.4697	42	10028.217
550226	88322	4294	-67.9066	183090	25975	5296	-7.0944	55	10028.758
2280133	857629	7202	197.6322	1406462	386674	11156	572.6516	81	10031.385
850673	585907	676185	76163.98	391970	305446	1436682	156393.5	63	10031.428
1893739	968879	2948	440.7828	1182330	446462	6489	516.2329	86	10033.179
1317614	1062515	6703	254.4383	907915	536493	16589	1075.843	93	10035.556
165940	29469	4550	16414.26	49550	8832	5761	21406.99	42	10049.085
1627062	1052814	5011	347.9171	1007779	571313	15764	950.5604	92	10051.033
2415988	1328414	4389	241.4229	1454678	565398	12186	268.4346	73	10051.045
1802704	958674	5167	39.4687	1143331	427409	11618	94.1698	83	10074.761
589981	861651	4144	107.6784	178073	257624	5621	40.1381	51	10079.309
903942	1145044	181385	33908.7	606295	673601	482160	73972.18	87	10086.865
1507724	898474	15292	395.4812	947894	436930	27854	626.8094	86	10109.059
2281122	954292	4618	330.4698	1268934	427813	9328	699.7008	78	10118.685
2242633	982897	3941	463.8901	1399679	533063	8702	903.7822	87	10121.757
441963	102040	5158	-28.2362	131219	29117	6181	-34.4459	49	10128.119
1909441	1103133	18761	616.2921	1223855	531217	28855	1283.766	84	10129.229
105001	59751	38491	3993.145	26750	15480	47473	4689.635	30	10129.528
2564253	1445284	2855	238.1655	1653023	691848	3632	717.3552	89	10131.174
1430803	1354379	7242	469.8762	958784	781430	15584	1213.462	90	10134.302
114781	28481	470	57.367	50971	8852	361	25.0521	51	10139.974
976726	1557494	341596	6040.335	459215	601084	583732	9244.965	67	10150.754
2118266	1047911	9134	602.6174	1018377	353640	15610	737.721	68	10153.907
233575	48718	966	13.9926	69889	13547	1528	-123.8792	45	10155.918
3023123	1234856	3273	496.0153	1794985	572323	7270	777.847	81	10225.999
307682	29734	-64	15.2096	91242	8289	-101	-154.4661	46	10228.042
866298	1923064	432433	78082.89	607572	1396942	1250818	179245.3	101	10228.235
3391921	952768	8767	583.4287	2263397	580337	25912	1376.263	92	10228.692
2485579	1244124	8066	352.3026	1656306	593825	24825	446.6825	81	10228.983
1391668	968332	7313	385.6593	917822	434051	18484	813.1524	82	10232.592
206924	27713	352	123.3472	74107	9638	658	61.3138	49	10233.688
2178731	890809	5387	295.8107	1333003	424060	16485	388.8085	84	10240.145
2523029	1108186	11280	244.808	1580296	517044	23869	193.2509	84	10242.286
1936377	2251014	25551	822.2111	1422119	1017459	51799	2089.124	97	10243.621
399828	69037	7068	-87.0852	127544	21059	10527	-242.8353	51	10247.307
2243717	956115	4068	283.6148	1360722	498814	17428	142.1108	92	10250.991
1002260	1683477	58575	8354.058	689004	958587	205459	17737.45	96	10252.186
2193866	794059	6370	217.357	1339227	395061	18941	134.3901	88	10254.094
263232	590561	848411	8094.657	110601	248648	1488855	13655.77	45	10254.133
2622888	1015159	8418	333.6498	1726888	516151	23555	552.4355	92	10260.021
2314533	3022795	3655641	237289.3	2461784	2882019	1.210512E+07	1063770	166	10271.678
2514967	1048733	7305	444.8105	1639687	628893	20226	1058.479	90	10293.749
1494523	575341	3389	250.3229	951782	262589	6799	189.6239	80	10339.338
2080850	784663	4444	242.5084	1235034	362679	8689	-28.3471	79	10339.882
2270421	1100849	4894	346.7534	1539440	632422	12645	1483.385	93	10341.998
146662	476186	58171	39515.19	154335	388182	220210	110741.8	97	10346.681
488203	123777	36549	12029.6	151773	36211	48718	15264.48	51	10351.596
2567891	832372	6654	242.4894	1508093	385655	18533	308.1013	82	10352.201
1909327	650987	13177	367.8297	1071313	296859	27735	541.9335	78	10352.635
2334137	1793830	19017	551.4537	1956960	1130407	52895	1383.41	107	10355.574
2469273	1176538	3661	590.1821	1561062	551244	7105	1059.59	84	10370.958
2026699	940478	6878	551.2558	1275626	422100	11579	1103.782	81	10373.397
484899	84059	3737	138.2457	181696	25631	5364	133.1204	56	10380.463
2396800	918328	10043	301.8123	1507690	430946	21359	419.4399	84	10383.285
3015411	1228329	6844	404.1484	2018270	706732	19817	734.3337	96	10389.418
390625	48731	21	-70.0219	147739	18392	-50	-325.805	58	10391.758
173930	45895	34052	237.9172	73385	14042	49697	232.6017	53	10397.177
253548	98814	15691	106.0651	95602	31363	22170	-44.263	52	10401.841
1673852	854439	4627	379.1747	1080145	405369	10672	583.2992	83	10428.260
2315397	1228898	6040	373.844	1555201	628113	13328	316.1008	87	10443.153
2704852	1265235	7028	463.6708	1723885	700831	23803	1496.748	89	10446.195
2155211	760063	5340	628.574	1270894	364411	14762	1392.748	82	10452.166
306692	222122	71611	1059.177	104681	73926	106650	1534.065	52	10459.670
741894	292026	5591	271.4551	283303	95305	8295	211.3495	59	10461.269
3413328	1785067	15225	683.1225	2667817	1080245	49386	1878.355	101	10468.888
2666201	854916	7374	124.8814	1673281	379524	15251	840.3811	83	10470.822
1794506	623728	9621	197.5381	1044159	300159	20433	257.6913	80	10471.930
1892680	713053	28698	610.3578	1180189	361605	36869	1303.551	83	10477.006
1831143	593807	4060	404.766	1109649	280022	7650	1198.165	80	10480.509
127339	466426	134979	83430.52	83772	296043	415637	172342.8	77	10482.469
2379956	1562467	8538	490.3818	1643052	797167	21114	1227.695	93	10496.039
2796909	1184408	7224	638.4664	1684699	519225	18758	1048.724	82	10497.789
1358987	1156626	9005	277.1805	940017	615813	20035	1375.964	94	10559.041
2349662	728716	19502	738.6622	1335900	318965	44488	1777.177	78	10559.436
1784783	805090	10819	333.1459	1185153	422387	29830	786.463	89	10560.773
2416700	1417029	9369	1896.801	1444698	651421	23255	3358.605	87	10563.191
2204630	1158237	11184	344.6224	1498238	678955	32369	218.1009	93	10564.182
2181066	1201503	5825	283.7825	1411742	634345	16559	1035.16	90	10568.572
2590855	1089565	7212	318.1932	1699705	595758	21565	748.7965	91	10572.676
649039	285318	6186	309.8346	250601	88013	8743	203.8823	60	10575.030
1481515	1447813	9849	522.7289	979780	648667	30556	1400.992	89	10580.411
1921835	794516	7318	481.9398	1237565	380012	18572	282.4892	83	10581.622
388657	784636	4631	804.5991	314634	540381	19071	1880.683	94	10587.285
1786012	717516	20287	177.7007	1163318	376287	48389	751.8229	84	10599.953
3126528	1237303	8890	66.729	1990392	647930	27227	-8.9653	89	10634.475
2932758	1591036	24179	601.6419	1852225	851610	45172	1253.749	91	10635.746
2492190	1088945	4872	459.9192	1503512	490628	11850	854.785	83	10655.751
1178369	340296	20963	304.4243	622148	132574	41474	289.8914	72	10661.460
2229037	1600486	7388	505.8668	1682389	837089	20152	409.1272	92	10662.773
2767405	1754010	34600	634.06	1959580	911925	64684	1545.972	91	10666.436
2463002	819478	4159	206.5199	1429417	370903	10214	174.2054	81	10667.625
331907	100836	10753	-112.3567	169080	31620	19771	-371.0469	54	10667.771
2378900	998830	6555	309.7355	1498727	479365	14468	792.0548	83	10669.891
143582	50649	2793	174.0873	40047	14544	3850	264.985	40	10672.209
2660107	1279398	3505	158.6305	1601219	554995	5907	281.9827	80	10672.621
1311700	1339096	5679	190.7919	911219	774608	16227	1083.935	89	10673.967
304630	3301719	10790	140.319	145914	1141772	20424	74.9864	61	10675.758
2067207	596190	5457	324.7377	1682383	512412	22917	1444.244	112	10675.922
2053620	928777	2715	363.3115	1335287	464149	3626	957.2186	85	10684.617
2688598	1214303	9477	700.2597	1787100	611825	17251	1798.581	88	10686.883
785655	1603102	71811	24455.4	440567	692455	162004	42263.63	93	10691.763
2546028	1205148	7162	747.3882	1807627	613551	15585	1947.318	91	10692.129
1333838	1222307	14746	298.0506	894705	637175	31999	640.3439	94	10698.768
2888616	1220469	6662	510.3382	1897022	635826	16823	1286.17	88	10702.320
3298621	1347739	15731	1062.309	1902813	692520	33611	1710.377	90	10703.957
2569136	4210088	6012	918.8732	2764081	2743855	20616	1876.358	111	10704.529
2288948	1171865	6917	408.6437	1606637	580246	17340	830.774	89	10706.369
2026539	766171	4634	236.1674	1227120	337536	7682	415.5602	79	10711.010
102651	401635	3657	105.7577	28217	112031	5183	109.1663	36	10717.925
121533	65226	765	118.9165	32534	17657	875	74.0875	36	10773.582
226936	139655	14781	39.0141	97473	45505	22366	-188.4674	54	10775.727
2660185	1055397	2819	781.3459	1611562	462162	4468	1608.055	82	10778.817
2057583	804441	5811	308.7971	1297632	389181	19291	669.0251	76	10778.871
2010958	1298071	5052	369.0172	1291588	583544	10375	249.0375	75	10778.889
353283	586564	202980	7225.178	172237	222847	368384	12731.54	62	10781.142
229714	19472	1026	119.3586	64117	5128	1065	127.7465	43	10781.906
1831410	634307	4876	218.3436	1120099	300968	13612	585.2332	81	10786.570
3413632	1467649	4956	648.8316	2338021	830441	11428	1812.511	91	10791.232
1790022	1328076	6919	236.3559	1184131	636720	21755	1436.455	89	10793.263
144635	503220	8439	152.6279	39634	139885	10225	328.6225	36	10793.922
2217635	873348	8891	577.5851	1414639	416780	22178	1634.586	85	10794.318
2278937	942541	9145	375.0345	1436886	578700	27431	914.6791	90	10796.802
106583	99671	65704	2365.194	34781	32786	95689	2889.353	42	10822.716
150857	153336	78265	2231.667	40941	42020	93420	2692.862	39	10829.885
1545841	1669877	6165	306.8565	1416101	955180	18887	1162.161	99	10830.773
473962	5128855	146581	2966.994	162765	1601343	201292	4134.081	53	10854.139
3085388	1388268	7253	381.2933	1947231	763979	24486	985.4646	90	10884.081
155032	213269	349535	2399.914	56277	82535	566763	4478.804	51	10893.155
126020	19854	6165	-756.1435	36031	5696	-884	208.2076	38	10894.679
416775	65252	-138	70.8582	205116	25389	-1018	24.4902	63	10894.689
2710784	1069402	8861	313.9021	1842619	611632	30634	1069.767	95	10899.194
2341497	796825	7370	269.457	1420753	392355	23404	1021.164	85	10903.258
2910670	1157580	9438	629.8718	1824021	587407	25074	1084.851	86	10905.507
1012440	1379088	12560	85.616	685225	664657	34039	517.7879	87	10911.600
2712130	879753	5159	482.6199	1525781	457228	9441	876.4401	86	10921.382
1813983	873276	3394	65.6034	1155728	438891	8396	-65.1844	82	10958.877
2408946	862236	8274	96.3714	1376742	392511	14567	531.8087	80	10978.365
2943561	1168670	20146	430.9906	1961571	779134	45403	1340.508	94	10982.768
1557147	807638	4862	220.3582	1022779	390123	13053	29.6733	81	10983.501
1384822	1390874	8114	671.3954	867500	634182	22178	1384.586	86	10986.225
1538476	1408156	5966	170.4926	1174767	735046	22901	32.5461	101	10994.914
2510633	1050073	6950	-38.105	1671375	534770	17073	37.1953	86	10998.941
171019	333760	207545	3468.274	109159	208971	563053	11315.67	73	11003.023
204464	123254	54441	829.9401	65771	35714	71226	731.5786	47	11003.985
427119	493205	406268	70401.03	251672	296060	1233655	149070	87	11004.521
2490954	949367	6481	300.3841	1469033	491150	19125	879.9125	91	11006.365
3357504	1696135	8901	301.1461	2454221	1026811	31789	1439.563	102	11006.952
1682456	1368303	10594	330.5234	1084967	701323	24640	954.304	82	11007.169
3376649	1720993	11640	1492.004	2874700	1115661	33377	4129.05	117	11008.570
1495668	629351	5816	260.0776	1068097	337592	16797	652.9117	89	11010.327
371046	230443	303619	40807.23	163241	144325	841413	83001.67	82	11011.893
643172	4123287	68138	60773.94	499454	1742614	210055	131044.1	100	11012.382
2551612	1102194	7804	266.0044	1491863	548524	18644	537.1284	84	11015.884
1745284	766151	9108	446.3588	1045301	312534	20385	504.5985	77	11016.365
2476801	875346	9862	279.8582	1535918	418795	23623	209.6503	81	11019.365
268375	51449	1804	369.4044	77935	14671	2533	682.5013	45	11021.447
323823	392278	73057	7736.098	120883	138739	112366	12332.53	58	11027.476
109094	16044	117	-18.8363	31448	4670	-304	60.7456	37	11028.423
2456151	1021009	5414	359.9254	1558885	462362	12383	615.0863	83	11031.672
2318062	1015357	7282	381.1202	1535651	535657	24323	686.9203	89	11032.313
2348639	1028918	6852	611.9972	1597368	707859	18890	1021.729	99	11038.819
141291	46680	38909	625.9949	40387	13301	49258	730.7738	40	11048.643
2698289	1026562	10149	159.5589	1732906	517951	27884	-32.5076	85	11091.679
2221773	894604	3795	497.8995	1387429	435377	8278	654.7958	82	11100.590
119304	83460	12215	435.2615	32123	22695	14699	849.8139	34	11101.327
2154303	816733	5130	189.793	1277640	462090	16544	-164.6816	91	11103.939
1492139	1123699	7798	470.8678	942733	501239	17206	832.0566	84	11107.491
3425829	1741780	6638	813.7918	2286558	891442	22483	2015.696	89	11109.266
2734921	995827	4466	115.3426	1838029	474204	14467	422.1987	78	11109.371
1975226	806022	56485	1484.808	1324844	480220	112078	3369.976	122	11112.480
723426	1168775	812529	83923.08	363543	506763	1452544	143380.9	71	11118.693
2791357	1482146	12251	560.0811	2221186	932460	38043	1724.612	108	11120.262
2237996	1104758	7922	552.0242	1656069	608658	27843	528.3923	95	11121.522
1768218	1346870	8237	396.6957	1044360	640990	16267	1095.179	84	11128.673
2067750	891860	3693	249.5773	1291516	434216	4869	619.3509	82	11129.565
2067166	637308	9195	243.8395	1064995	228385	14157	234.8077	70	11159.389
2962209	1146263	7044	330.3684	1736028	584294	18400	410.24	82	11162.049
740620	964638	409813	13768.91	354538	412612	729183	27042.57	68	11169.249
2253734	944458	4754	372.8994	1355302	441400	7733	374.2213	79	11204.614
121597	18216	11061	-87.6779	35387	5020	13372	-110.2308	39	11206.278
2065407	799902	3757	108.3677	1342220	360217	6237	-139.5043	83	11211.671
1136852	236873	16458	253.6938	453691	72744	25104	748.5344	60	11212.488
301897	181801	327	49.9447	119050	56369	240	80.464	54	11215.984
2746728	1388465	9091	154.8051	1700637	625292	22859	-395.4101	85	11218.588
2771452	1208563	6064	331.3904	1784527	648039	22044	838.8684	94	11224.859
150760	24070	14501	-31.6939	44907	6666	17822	-258.5858	41	11227.096
1872076	715057	5789	495.9629	1107669	350181	11899	1362.734	83	11231.426
3702550	1340758	11946	450.9706	3412351	1386166	63622	1194.794	154	11233.885
1873346	709839	4257	368.4177	1112696	330352	11312	1155.203	81	11241.704
381517	48020	266	34.7226	109966	13444	345	42.3545	46	11253.895
359124	74482	532	4.4452	129348	24401	787	-24.2493	53	11256.389
2103292	1125358	9956	505.3316	1299554	538975	24735	672.6335	86	11313.042
2598041	1017367	26484	489.9524	1493802	431248	44167	697.3687	81	11319.052
2485991	950281	10055	367.0855	1507352	483754	29801	1258.636	87	11321.795
266414	244749	1824	-7.4736	74078	69757	1810	-297.459	43	11328.761
2372484	874347	4679	317.6919	1521686	411057	10580	963.538	83	11329.215
2037747	967671	5851	403.0411	1372756	550574	16633	1366.511	92	11331.118
2457314	835466	6545	344.1745	1631373	508171	24574	355.8014	89	11331.471
2648625	1147523	10787	432.7507	1731282	543789	29868	808.9948	84	11332.017
360805	2098645	1167	57.0687	180187	937745	1870	-40.093	68	11334.139
612563	1138132	116758	79043.52	358928	574145	257178	126718.1	78	11338.843
2570762	1126089	5993	280.6073	1721053	492989	15171	674.8931	82	11338.976
109950	22322	167	129.9687	36665	6862	450	317.245	41	11343.149
2830724	1194775	5948	316.0828	1962570	587028	18420	1048.362	89	11349.176
631081	518457	386741	60048.97	300979	273045	1071238	108608.9	79	11363.650
162793	102227	12705	261.7505	55785	30755	17675	228.5675	47	11364.641
246573	829235	34761	6914.892	138298	419285	80654	13154.89	72	11408.393
2218849	1083274	6656	218.2016	1361529	560419	19116	270.2076	89	11413.993
2747427	1474450	5231	535.2591	1760660	723470	18393	1220.247	91	11421.435
1831736	987887	1970	181.517	1319956	540789	5444	-43.3916	92	11422.397
1938615	543151	13644	66.6284	1131406	239509	24701	-81.4739	77	11426.483
136261	114721	294339	2781.618	71080	77574	757271	8202.703	78	11428.810
1022386	4924005	74641	97136.16	600785	1888191	150057	160582.8	79	11435.141
2901932	1153760	30678	1261.436	1859293	687659	64882	3150.48	95	11436.170
218108	454742	687260	4243.286	110192	208171	1340177	9640.529	62	11439.898
152084	117544	62807	1299.073	46525	33703	80289	1741.413	42	11441.453
2051159	897647	5332	263.7252	1361791	437577	14539	976.8379	88	11444.560
2163617	1280756	4989	266.0829	1401332	604200	14150	552.815	85	11448.846
[truncated: 8,001 more rows]
