# Supplementary material for: Mitochondrial calcium uniporter-mediated mitochondrial dynamics imbalance contributes to contrast medium-induced renal tubular cell injury
Source: Front Mol Biosci. 2026 Jun 29;13:1848361. doi: 10.3389/fmolb.2026.1848361 (PMC13357276; doi:10.3389/fmolb.2026.1848361)
Supplement: Supplementary file 1 [file DataSheet3.zip › Flow Cytometry Assay(1,2)/Flow Cytometry Assay-1/╧╕░√╡≥═÷-1/╡≥═÷ 2/CSV/Ctrl 2.csv]

FSC-H	SSC-H	FITC-H	PE-H	FSC-A	SSC-A	FITC-A	PE-A	Width	Time
2445654	1344265	9601	402.4161	1603502	698667	25580	845.038	87	16.237
359949	231373	93339	48222.52	162188	96168	152674	78759.21	62	21.599
975965	380128	2687	554.3407	625030	182758	4559	728.9599	81	42.807
117100	32987	200	26.22	48325	18286	536	-176.1304	57	46.749
127039	37453	25181	401.4541	35064	10416	30946	400.8706	38	47.499
2675307	1309078	5692	203.9212	1576875	635437	11383	593.9863	82	52.812
1373940	1555933	8518	303.2598	913530	777266	14334	575.3374	82	62.154
1637187	896489	7382	238.7302	1099451	431411	17388	321.8668	83	62.533
2463648	1058407	6977	292.0097	1436134	508247	19656	699.5016	88	65.178
2764640	960954	5915	484.8315	1808883	450873	12113	1218.939	85	66.654
246812	111110	72842	878.0362	69595	31278	92395	819.3595	42	67.530
2125622	1190245	4805	237.5605	1592975	629600	10548	424.1428	89	68.742
1778719	791302	3345	443.6545	1073083	349924	5909	923.6949	79	70.722
2780376	1043993	8012	158.0732	1892981	524937	21326	647.1886	87	81.664
274230	27967	4858	115.9338	79391	7609	5942	173.9462	45	87.072
423777	2522505	13923	178.4803	130756	748954	18668	135.6748	49	87.450
3291592	1067067	7888	702.9168	2109484	513359	19973	1738.885	84	102.155
157406	85175	5239	48.1079	47526	24844	6643	162.0723	42	121.302
3293994	1446078	8327	363.7447	2222141	816171	27796	1450.156	95	171.710
2319213	1151064	5999	660.7439	1525333	572238	18840	929.924	89	174.400
2473603	1017675	13786	434.1946	1563908	496524	30072	462.6392	83	183.127
576884	1709325	318444	15057.91	298223	794550	652194	30244.28	77	193.761
2489785	992184	3826	455.4386	1481910	508502	8121	1048.388	82	196.758
285480	34534	586	36.6746	96736	10664	831	222.4191	50	220.977
2435537	1342937	4382	779.4302	1625212	684857	11663	1447.694	89	230.420
295675	927712	10746	223.6506	88985	268102	13907	231.7827	47	254.562
2921026	1169557	8767	716.4287	1915812	555860	25013	1412.629	87	275.817
3388554	1575716	9196	684.6956	2389817	836437	21734	1450.477	89	287.545
964426	1034046	18440	421.484	700813	543304	49009	1357.605	86	288.872
2111842	1034222	5047	639.7367	1443366	596663	16736	1164.69	94	303.148
1946526	712051	3876	276.2436	1232357	357284	12562	242.3282	83	305.038
256471	797519	491682	10051.96	140333	338192	1077773	19463.46	65	305.789
161713	24069	1299	-225.9261	45215	6172	1950	-574.605	39	306.322
1872753	668466	4397	497.2717	1126955	288337	12586	677.8746	81	312.172
2328582	958776	4592	187.2112	1367130	437363	10632	11.0552	82	312.609
156368	30962	2601	174.7161	45640	8851	3494	187.2134	41	316.387
2289839	1525501	14054	350.6294	1918851	1018631	46087	884.0807	104	318.907
2796227	1402616	12602	732.5722	1841478	707798	28605	2028.74	87	324.128
2179670	724707	5819	169.6459	1344354	315045	10735	58.2335	79	345.018
811115	1538753	24526	63690.71	429935	937048	78545	122116.4	88	353.501
2683946	1493871	6581	317.9941	1953223	810011	19492	555.1012	94	354.074
3432558	1593653	14317	559.7837	2179006	871444	33889	969.3729	93	355.721
1236860	1247322	11626	43.0186	853732	553263	23845	441.7045	87	359.530
1551689	1245029	2606	425.9966	1082472	712832	5253	1110.093	92	383.579
326096	436630	2411	127.0571	96306	124841	2401	223.4961	47	391.599
188752	55028	61782	311.5702	54002	15810	78085	-65.4315	42	407.652
3325246	2652787	10206	1173.357	2249732	1348793	22826	2661.339	88	415.108
338811	802732	29823	359.4703	94958	222774	37121	487.2881	45	418.131
1851631	797011	7032	552.0952	1177186	374434	13221	715.4981	80	462.664
1026516	67215	5564	-168.6596	362959	20437	7227	-596.9653	60	467.337
627152	1.672243E+07	8429	262.0669	392375	1.121968E+07	38785	2043.839	137	469.840
8060755	1.570038E+07	2925	-261.9075	9.515483E+07	3.285915E+08	21639	-24609.85	2137	470.062
2547266	247080	10523	473.7403	2513822	-233671	21352	1240.447	8475	473.303
111101	160938	64035	687.3635	34284	48209	82134	651.9174	41	494.440
1484416	774569	2899	540.8339	882849	336310	7702	1563.682	77	505.119
475077	113525	7182	441.5102	181992	45966	12188	504.1468	58	517.216
656484	1314052	182276	21408.48	410156	791397	397659	78936.87	89	518.559
2326554	1160005	27245	772.4445	1443694	529387	53582	1266.55	79	519.648
1244805	1937896	1253325	99508.53	1138661	1623079	4073907	281704.8	114	531.164
1233688	899016	8160	431.776	736385	432179	15702	1228.482	87	534.445
1390241	1165455	6284	491.7324	955029	558748	15243	824.5323	86	542.010
2276576	1127528	11800	90.98	1433656	532701	27941	305.2901	84	545.115
2493937	977153	6630	367.943	1598850	456775	15135	327.0735	83	578.517
2121338	836315	3011	16.7171	1213169	401287	7093	-24.6827	83	588.091
673849	458932	1241	325.4201	293811	176760	1748	890.4628	69	591.768
680906	1042332	634380	62769.72	832962	1101853	2995684	224787.1	165	595.273
2546657	1115283	8514	310.8354	1614067	556907	24210	491.181	87	598.663
1068941	1345043	8426	131.4986	772796	613466	23139	-46.7021	88	601.040
2866312	1084174	4726	190.9286	1785448	553117	11002	519.8122	86	602.451
2390289	795455	4321	522.2081	1483684	352163	7274	1172.271	77	602.855
2207177	842868	23067	6.6587	1400222	392967	41688	181.0968	81	603.981
2651417	887654	6202	481.5322	1494827	422080	10573	822.5453	75	604.018
1833294	892684	6917	165.6437	1171131	402787	11058	335.7538	85	606.288
928914	232117	12062	-8.7218	321128	65436	17469	-180.7891	50	606.379
2688304	2324233	13294	673.9934	1759726	1092865	31351	1262.591	90	608.044
2762964	1207041	5724	588.3164	1763798	681672	13860	1298.546	90	609.963
114229	40572	754	-118.5006	37260	12107	1225	-175.2775	42	611.470
149536	137795	338790	3412.119	49989	47501	489211	5530.537	46	613.237
2266801	1208278	7463	366.0743	1475225	624214	22638	281.3918	87	616.799
428251	544669	273657	2851.758	177200	185639	408157	4969.208	58	619.616
263454	348299	41944	614.2584	170017	151892	75547	1250.787	73	620.602
3159119	1473395	11246	472.7006	2004634	798969	28225	1051.422	91	623.239
2783112	1095824	2875	391.2875	1679503	562976	4919	942.1559	78	623.423
2416673	1150136	6449	306.9889	1460138	515226	16428	949.0108	82	624.424
413558	554612	307148	2750.403	173189	202277	474575	4892.658	59	625.501
3388472	1743011	32399	1182.784	2973452	1239783	59183	2571.566	111	634.303
1327951	1313156	10151	336.2711	914935	677203	30212	1244.493	93	638.046
1423940	1772241	11565	327.7965	982462	836723	26988	1197.427	91	639.373
2009799	873350	9033	263.1513	1092157	373481	18803	748.2483	76	643.370
2469331	1214324	5035	399.4635	1639631	571978	13547	771.5867	89	650.459
198144	34542	114	193.5954	63003	11296	98	440.8978	46	659.766
1906048	791273	3875	302.3875	1098323	350387	7678	27.1358	79	661.262
2795822	1102059	6011	599.0171	1776472	683991	16191	1463.115	91	674.613
2481524	1364431	11613	396.8893	1669702	910059	36933	1095.341	92	675.052
101003	293653	8048	142.8928	27028	79142	10088	260.3368	34	677.190
252205	49242	281	-9.4359	94875	14167	51	-124.3389	52	688.008
1996870	1313832	8268	499.2348	1387530	749478	24062	1338.478	93	694.590
2952536	1298277	7848	721.6728	1732978	664562	20095	1209.329	91	700.199
2179179	848318	90765	1532.917	1284385	430899	217515	3313.592	73	700.217
2015769	632220	5173	230.6053	1262528	308987	16147	384.4467	83	701.947
402728	771186	509311	15285.15	348975	699412	2579694	64740.04	159	704.541
1785078	762219	58569	851.9209	1000798	385931	128302	1240.342	75	705.077
2597296	1055929	6970	222.017	1628046	532511	22221	482.3981	87	706.059
2937753	1144934	6277	413.7397	1946969	572644	18818	403.0898	88	710.423
2260761	709159	39747	801.4067	1310824	300945	86640	1199.504	71	710.661
1252575	1117028	55955	27556.08	664262	592323	125798	45339.67	76	714.599
608823	145612	6828	141.4508	279523	46104	10534	159.1574	62	715.351
2858458	1115040	5254	606.9494	1882196	555389	12043	1323.012	82	715.516
114876	9419	7799	202.7239	31030	2393	9178	213.2858	35	716.500
2516185	1259017	4861	725.5021	1537726	582089	17716	1441.668	86	717.459
2052519	998395	16814	393.4654	1242908	441358	37059	978.2099	75	717.649
2444715	861888	5712	218.0432	1373061	377257	13504	-82.2256	73	717.915
2018142	977666	9815	494.6215	1201348	457012	23249	1592.469	86	719.089
1851248	1022218	5511	335.9671	1310027	679932	20678	1093.436	100	720.885
2544999	1021675	6605	183.5405	1691382	493800	11672	375.3992	84	725.655
3068073	1231756	7660	469.726	1959713	660613	25596	875.7356	88	726.175
2417287	1088665	6642	510.2162	1608695	566632	20845	1332.405	94	730.478
2419588	1234862	7473	367.6353	1707751	671378	26240	1433.064	95	735.198
1454506	1502265	19138	293.0418	1128880	1004632	49043	772.7123	97	739.121
2773627	918079	3943	395.6023	1542374	459025	14709	769.3749	87	740.710
2767998	928660	7655	684.4455	1668992	455829	23041	1513.4	85	741.452
2442025	1250306	4855	398.3655	1413597	675901	13872	571.8192	89	750.360
1760634	853163	4467	400.1987	1142024	384179	13097	1204.342	83	752.239
122105	11600	1341	190.0301	34086	3165	1581	295.4941	37	756.969
1531865	1544720	5592	264.3112	1151262	899788	17827	289.6947	92	797.843
124090	8826	495	4.7695	35583	2505	59	-109.4901	38	808.648
2193572	809784	3212	301.7932	1222812	437940	12731	509.0091	104	811.560
1837039	788243	5043	140.3123	1249516	395067	14709	584.3749	85	814.853
223791	288746	250157	3408.408	75717	97526	378518	5297.26	49	815.806
1914955	963565	16029	206.4269	1304946	473005	35452	1446.457	92	823.665
2676964	990168	2898	376.9778	1690617	468068	3396	850.3156	80	824.013
359685	68601	205	83.5005	104658	20456	-683	65.2837	46	825.636
2487875	972320	5737	157.4457	1357401	451763	9777	75.0897	82	826.881
1199648	1321371	7214	261.9054	877187	904411	28076	836.8636	100	830.315
2378944	1123418	6537	95.3257	1515779	629638	20054	-172.7706	94	832.148
2205979	739012	6009	68.3049	1318713	339480	10585	-59.1815	76	832.523
1341056	1504967	8320	364.752	950909	1020148	17363	1510.464	87	832.578
2437921	747346	4314	259.2154	1597003	363594	12823	718.7703	86	835.736
329200	1601605	12314	540.0154	94185	456409	16145	552.7345	45	836.849
1913540	1239596	15470	603.867	1128125	551331	30892	916.6412	79	839.314
273819	38700	-34	175.8926	95838	7522	-279	416.1481	40	839.326
406189	197546	6661	270.4821	163322	60589	9720	183.292	57	841.673
1785322	918212	7088	100.0368	1149320	460193	10648	174.7528	85	843.458
242230	34387	25958	172.6438	72294	6814	33801	-77.9639	37	843.561
2516855	629725	6364	-70.7796	1233537	272092	15151	-153.2289	76	847.407
1696035	934991	3924	261.3364	1078003	437818	6835	229.4435	81	850.754
2223243	1420643	7522	307.5842	1315859	785175	16262	652.8982	86	871.923
2445268	1140281	6715	561.7115	1562199	558539	17079	584.3319	87	872.818
2113193	1778267	4220	310.742	1373722	813962	10218	572.6298	85	894.682
2031547	901039	3704	253.9944	1278980	428611	9755	933.2555	84	896.348
447112	941024	2084	244.1124	305426	552902	5010	940.061	77	906.645
1791144	575535	12303	458.5983	1058900	263898	27797	1736.012	80	916.055
2114217	1072470	6189	468.4029	1354269	516981	14023	554.0903	86	918.653
2637323	947237	4820	172.402	1727617	477772	16720	-20.008	88	925.892
239060	30269	478	119.2158	63522	8095	128	337.5808	36	926.279
2225775	1127141	6999	391.8439	1198474	516560	15778	550.5458	80	927.023
1976682	1348229	10071	336.7831	1383399	879094	34128	1567.981	97	927.765
2255713	1186161	4959	479.3999	1389170	566923	8493	1315.857	88	928.749
3185823	1279033	64059	1368.91	1970122	510583	158883	1974.736	77	928.854
1905179	904710	5813	351.5093	1261978	412768	17784	599.8824	83	931.257
1618754	1417921	3006	242.4366	1098163	687035	6866	405.9826	88	933.931
3213995	2299842	4350	1245.035	2249928	1267461	10046	3067.381	93	936.457
215893	62027	72200	880.42	62289	17825	90835	1173.844	43	938.759
2362017	967905	10105	3.8905	1549402	467456	26482	227.2402	88	941.072
1956585	740019	9767	321.5287	1085054	338552	22345	769.5545	77	941.640
253262	127960	3980	282.278	95451	36397	5305	281.6105	45	941.906
105160	148869	310632	3704.055	40686	52347	467091	5609.605	45	945.047
314203	938327	449	-2.6111	114138	322124	46	-82.6194	52	945.431
1893169	769029	7978	279.9658	1288891	390094	21341	444.0301	87	946.101
2180271	838679	5576	359.6136	1251205	410176	10182	810.8102	83	951.192
1381369	421711	6548	376.7428	523423	139374	10229	977.0469	62	952.159
2472761	1107155	5267	83.0787	1569529	572736	17269	-249.0091	89	953.736
2134238	928822	3553	546.7233	1315902	411161	7027	847.8147	81	969.997
1877432	768562	5896	696.5656	1133528	385052	13447	778.9767	84	977.560
148686	106378	148	-20.2972	66624	64311	23	-59.3097	75	998.279
2405568	1511362	4892	459.0412	1717991	755062	15793	1104.387	91	1020.653
3029498	1329958	11252	398.8372	1822706	671630	22822	609.9142	88	1022.767
2525082	840597	7434	327.2474	1532318	406345	20610	580.221	80	1023.454
2100956	1385981	6973	478.5853	1530695	651265	24944	1105.558	91	1026.518
2422969	920723	5232	293.1152	1478374	447417	10155	514.6955	82	1029.194
2305375	1083598	11904	504.0144	1577657	565984	33313	565.2593	89	1033.567
131331	9328	245	-35.2555	32458	1488	137	-165.7143	30	1033.960
2203106	1002231	10746	487.6506	1566002	526463	33255	1103.605	89	1034.552
509775	5270565	49104	645.9344	256820	2150427	109820	1408.902	67	1038.116
1860953	1068794	5147	515.3467	1125467	497656	8636	1524.28	83	1038.646
618863	609455	9540	55.194	305426	224215	16624	-28.1936	66	1040.446
2178476	1539457	12219	549.6859	1458585	993886	46927	1086.205	121	1041.817
2684339	1011679	5037	47.1757	1627516	466937	12984	-783.3976	83	1042.770
121079	422225	210017	6607.554	65650	164533	354347	11615.47	56	1046.437
2968050	1105753	5377	582.2497	1997430	732004	20919	1148.756	102	1054.161
2001687	733249	4009	131.1049	1212494	321307	8282	266.2202	79	1055.337
2472221	1159567	5192	370.8712	1578006	544726	14903	589.4583	85	1092.187
856949	1142488	7579	398.3819	561778	569669	16926	1204.349	87	1126.605
1915287	1018763	3596	430.5356	1334084	526636	8533	761.1013	90	1130.366
2387382	820069	4636	356.8796	1598118	408972	13638	66.4918	87	1136.084
2298937	989862	6355	386.5155	1448208	488374	10919	767.7559	85	1142.643
2499225	1017242	2657	592.6577	1529813	535251	5289	777.9129	77	1142.815
108878	20359	7669	-29.5691	31358	5569	9386	-153.6454	38	1147.836
1420111	706057	3917	326.3437	892794	318877	8532	802.2452	78	1149.526
2313223	1019638	9269	289.1909	1538034	490358	18859	637.1899	78	1149.607
2275553	895972	6183	365.2663	1410463	392714	10885	37.6485	73	1149.867
275679	590422	281700	8871.37	178475	368697	745392	22888.09	81	1152.610
3183708	1424278	3557	466.1477	1983778	681339	5480	1238.428	86	1153.905
295661	512064	275472	9307.579	113221	169493	423433	14348.99	55	1155.223
131752	146265	1182	-136.0898	41333	42331	1050	-244.095	42	1158.248
2219136	750866	4981	436.2341	1353757	350342	7596	440.9356	78	1159.454
1938531	907014	11152	555.2272	1279336	453587	20459	955.9499	84	1162.046
2228144	1790534	5852	573.8972	1352208	932083	11070	1547.027	92	1166.908
2443147	878944	5529	195.3769	1617679	418674	15950	-19.205	85	1176.564
2584721	1261596	6483	459.0963	1513516	546826	17326	592.7886	81	1177.299
2669885	1138050	8829	377.5069	1904882	659467	28808	1211.529	96	1187.400
2608219	1093732	6106	530.3466	1747996	540044	17464	1727.93	89	1188.565
1156645	996321	7285	179.6885	756727	457300	17889	300.7729	84	1194.829
425215	382985	207013	69469.83	223303	179109	446788	122883.2	70	1200.323
150543	67162	301	-92.3139	48529	22979	503	-301.3817	44	1217.358
157904	25509	2861	50.3021	44451	8038	3492	28.5012	40	1237.952
3191274	1105443	5496	180.1256	2068735	604503	11933	132.8413	90	1244.388
2027796	994006	6455	254.1255	1311316	463014	21402	783.2522	85	1245.738
1788279	574358	4116	190.7076	1014270	247058	11848	218.0728	80	1247.561
103991	68245	155300	1826.33	28430	19321	190231	2222.759	36	1248.621
1506274	1168421	25726	418.0286	1053531	567235	44777	1074.59	89	1249.112
2223787	980909	6698	276.1578	1398011	434014	18604	442.8844	80	1253.372
620790	428465	528	17.0208	292303	174409	956	-211.5684	59	1253.510
2081411	656087	3784	443.4824	1210104	290068	5154	659.3394	79	1257.465
2787067	914954	3766	528.0726	1671893	429103	6704	961.2944	83	1260.444
2142357	1184652	8801	-101.4639	1578198	718540	25903	-232.4417	94	1265.394
2521832	901061	3292	405.2812	1431346	389448	5836	717.1996	77	1265.805
373910	43958	308	52.6788	118791	12980	-62	13.9218	49	1267.112
1062826	1332923	14523	648.1403	747807	792240	34052	2121.917	96	1268.792
2436564	1090283	10213	380.3493	2751277	1072587	32044	682.8684	133	1270.242
1800180	1381592	9596	271.1356	1282594	737522	33292	265.2812	91	1271.350
3153771	1546568	12408	355.4888	2432494	909354	42199	636.5639	101	1272.649
134741	16171	25259	311.2299	39427	3970	30830	267.563	39	1273.619
2294863	1378565	7667	385.7187	1613254	712482	19570	1073.877	93	1275.156
2507441	740763	5839	251.7679	1656388	382133	17665	-94.9935	87	1280.109
3091376	1323929	4975	550.0975	2038878	689909	8618	884.8698	88	1281.889
2804441	1283028	7033	210.9513	1853822	634410	17825	-494.0175	90	1295.447
389185	826176	6302	1822.142	122962	243878	7946	2089.571	51	1309.150
2171149	1056810	7878	209.3558	1333612	532092	19071	478.6831	84	1311.032
1930723	905206	3976	299.8536	1363653	471819	11028	430.0708	88	1322.694
110680	17628	19	83.2659	33576	5075	-87	74.5193	39	1327.604
2414698	1169994	8490	257.289	1449469	575824	19857	916.5777	85	1336.063
1656065	631617	4092	225.1612	1020969	292707	7901	414.0461	80	1345.003
666818	71566	1416	163.2376	226019	20340	1867	433.3387	55	1347.673
2420041	735896	4521	390.4281	1441013	390017	16827	543.5947	86	1353.386
1865324	1078005	6955	249.1755	1243699	553038	20356	686.7716	90	1355.878
713422	73049	3228	176.4908	205024	17748	4492	257.6012	45	1356.098
2566416	1168941	7706	237.1066	1569011	549551	13815	648.0215	84	1358.552
2765698	1368435	4890	7010.329	1649327	666003	12553	13408.62	85	1361.667
2753174	1963790	5958	2330.644	1870414	957211	15072	4218.139	84	1362.928
151543	38913	535	-88.9865	53205	12685	694	-214.8666	46	1366.682
220211	30861	-180	65.902	68671	8500	-364	-20.6204	45	1366.703
198526	192131	143608	1493.809	62956	58487	195112	2101.383	46	1369.112
1639170	682594	4271	352.4031	1086472	401479	11397	927.9717	89	1370.615
234013	1264543	17355	6227.616	170638	736733	42935	14521.65	80	1373.329
2093843	1154520	11027	482.2147	1384824	626306	28137	429.0857	93	1374.372
2001843	1435743	11071	442.8831	1548876	765137	30925	1437.892	96	1380.029
1928339	727043	5681	126.5041	1192367	324582	13275	-9.2725	80	1386.304
1364730	626093	3306	162.2666	794447	252574	4986	255.5146	75	1388.372
2038602	1306707	6220	468.942	1266860	680221	16104	513.6344	85	1388.667
135534	17379	7620	-24.518	39422	4846	9124	52.0564	40	1390.563
2523478	1087207	7716	404.6676	1595876	525287	23240	728.764	85	1391.715
951713	645512	1925	517.9925	421571	273513	3564	796.1404	68	1395.308
1721513	1218413	5472	175.5792	1112766	583266	10778	598.0458	86	1398.153
2524265	1013551	11303	462.4983	1510240	484934	24122	898.8442	78	1398.213
1855857	899484	12215	223.2615	1143127	413869	23085	101.0685	79	1429.801
2679437	1257062	11603	570.3283	1828005	604896	38678	1903.236	90	1452.074
1783713	1133256	9008	260.7488	1158571	579718	23154	221.1394	80	1452.156
1992545	956483	6721	316.8481	1485966	561633	17558	599.4038	100	1457.176
1813121	870828	3742	528.5262	1236253	410764	7256	1148.862	84	1459.692
2053529	787879	14016	349.0976	1255006	389589	35689	795.3529	85	1463.061
1478477	776583	5841	154.4801	935130	356265	16292	342.5812	83	1465.998
1107085	391857	3830	260.863	820593	205998	9339	-146.8821	123	1468.147
161063	50408	505	79.3305	48090	16404	897	315.9217	42	1468.895
2305551	1314683	5165	423.7565	1718347	782351	18063	1198.734	96	1468.943
2908283	1386712	3707	424.5627	1598561	753331	7000	691.7	88	1471.111
184131	22979	603	71.2283	50701	6216	831	107.4191	40	1471.848
2649280	997716	5928	399.9608	1898280	592473	21385	907.6985	99	1475.935
2352708	1026006	6547	250.8867	1510095	522779	15881	369.7241	84	1477.782
1852401	694712	3563	216.2843	1118869	307878	6637	367.9357	80	1482.372
2529298	1181900	9846	587.1606	1816082	660410	28728	1764.041	94	1486.572
104833	23897	336	288.6496	33799	7123	623	500.3503	41	1488.196
2027487	701378	8263	194.9543	1143254	325969	14095	550.7295	76	1490.901
2112263	826912	4471	329.6231	1297781	365644	11006	275.2366	82	1501.330
1781380	1589134	11308	509.7788	1233016	1058293	36238	1525.352	101	1505.782
650850	986692	411888	41765.32	308924	418241	794077	62578.32	67	1506.620
1344678	891116	246635	73400.23	599011	315085	370244	112657.9	66	1510.911
2779407	1384767	14704	638.0944	1988267	792030	44995	1727.219	94	1511.949
1009244	1249912	1259292	19030.88	435448	533202	2317564	33472.54	72	1534.695
2558230	1051364	4623	714.7503	1407157	474238	11371	1741.713	79	1555.537
1993945	680159	18519	404.1159	1114065	306593	31383	836.9863	77	1556.882
2122921	764920	3642	102.9162	1306089	362943	5298	55.6178	84	1567.230
2693458	2861365	27791	636.8751	1650206	1698840	51116	1456.408	98	1576.615
2583176	1195722	8628	489.4308	1868781	633623	24328	455.2008	89	1577.013
3039263	1079519	4959	380.3999	2075964	586349	15651	902.8211	89	1577.927
535032	708279	318008	2810.649	207542	233594	470569	4892.121	58	1579.959
2602425	1343053	8653	275.8333	1681784	659984	23814	758.1654	86	1582.431
3211710	988195	5523	497.2403	1766373	482959	16910	904.651	85	1588.682
2504235	1179491	4965	209.5365	1516098	586155	5949	975.9389	84	1590.812
1465192	708311	2233	1466.671	892622	317581	3346	2056.51	77	1595.889
255498	50977	513	90.1793	100275	15603	773	416.7653	53	1606.007
2611200	1147234	7867	417.9387	1575191	530287	24473	893.3353	82	1608.052
2625894	2145485	14101	739.8661	1427841	890145	26963	874.0243	77	1608.652
2005164	1.11491E+07	65143	1232.922	2592032	5141557	133686	3062.585	129	1609.556
2087194	1076333	4362	101.3082	1342226	524135	13863	377.1143	84	1610.266
1719172	956896	19988	331.7268	1155978	473923	35053	747.8733	85	1610.712
2879679	1284443	8296	508.2056	1841631	739485	23641	737.0601	89	1624.855
2090127	1144221	12170	412.737	1338886	538343	29151	668.1711	83	1653.600
669756	1693344	33771	4290.353	412165	919661	100498	7724.338	83	1659.779
958194	1693934	431317	7197.484	425514	678893	767991	12746.09	68	1669.157
3855874	1601320	12299	349.1739	2779020	874647	40479	1259.072	95	1676.572
2500749	933817	4518	230.8598	1587655	417307	8755	310.1555	83	1677.543
2293446	946005	4364	281.0204	1358187	456026	9014	150.8854	78	1678.060
3069610	855612	13714	500.5554	1889368	449073	32513	1293.379	77	1678.227
457009	94605	12699	-9.3861	153050	27062	16834	-254.4126	54	1681.059
656454	914227	1186564	11389.44	408802	618768	3087578	31608.53	86	1681.102
1912306	944550	3259	284.0299	1203116	434335	6295	493.1495	80	1683.374
2515708	1172364	11468	864.7548	1504770	492378	16108	1356.059	82	1684.994
2181487	867132	6868	509.6948	1412549	438223	15784	923.6824	84	1686.638
2298902	1014032	8352	229.1472	1480358	516785	23288	477.8568	87	1689.153
2546205	978725	5693	397.7773	1634990	511410	19718	691.5798	89	1690.559
1532293	721290	3697	177.0017	1002702	349152	8974	79.6414	84	1694.202
1476138	605790	4713	327.7993	943917	292959	14280	527.108	82	1698.633
2724113	1214172	7790	443.019	1945805	667490	28089	1140.993	112	1700.100
2456265	904876	4560	337.816	1627781	448310	15166	654.6126	86	1702.616
193098	272649	8989	678.4829	56427	78617	10911	889.9071	42	1703.776
2551069	1381632	10988	525.8268	1638234	678241	24043	861.2123	88	1715.300
2170499	1074488	4450	582.645	1565544	571633	15173	1827.605	84	1715.396
2707271	669442	6142	308.1662	1588908	322382	12082	1018.4	82	1717.958
2918272	1292119	25051	177.1611	1778779	662799	43433	963.9913	85	1742.933
2451673	1176102	4694	229.5334	1660188	589623	11453	1303.913	90	1784.304
2981796	1060955	16282	895.0202	1899236	669817	33744	2122.238	93	1785.108
199305	318331	637295	8318.249	112956	172343	1504405	19056.12	67	1789.203
2492271	817407	4217	242.1737	1608042	449694	14879	829.9119	92	1791.682
2563916	772305	5575	101.7575	1445730	340229	8946	367.6706	72	1791.780
140692	52885	75695	7393.489	39282	15094	99002	8938.612	39	1793.601
2782176	1392907	9123	326.2003	1816451	716001	29269	377.1909	92	1799.780
363183	23330	649	117.6089	104735	6346	453	20.8133	47	1802.606
2570733	997546	19177	461.4297	1579142	463107	38347	1366.867	82	1804.899
2566475	558279	3112	493.1832	1648676	240971	7642	1644.316	75	1804.923
2191304	833714	9719	330.4359	1334551	393108	17977	147.1097	80	1805.915
1963868	1011316	9049	298.8489	1188362	538858	19242	1424.076	79	1806.081
2789138	1228533	8154	318.6394	2447059	1136214	33509	2045.055	124	1808.175
239730	608353	42652	7055.377	96240	245404	102150	12503.62	49	1808.424
1546114	942542	7817	238.1337	1094890	555194	25483	303.9963	98	1809.338
2584876	1169352	2941	475.7901	1772594	598015	5646	550.5406	87	1810.000
1550192	700499	6616	531.9576	1064283	316693	13916	1901.488	85	1813.317
692655	452836	9166	423.0126	319555	163295	13156	1011.852	64	1814.492
1707223	1572034	9647	248.7967	1228205	952448	28172	742.0492	97	1815.743
3131253	1082712	11149	804.6589	2029893	565215	32920	1952.812	87	1817.173
1726117	962124	3278	298.2958	1167833	490693	10871	721.6631	85	1822.099
1373281	911818	7658	372.0138	910655	409999	20708	953.1188	83	1833.268
1801252	730518	8110	3250.971	1031743	309491	19168	7853.725	76	1836.289
2769555	1140505	6296	392.0056	1842098	574031	16089	560.7929	91	1841.770
2448943	1081942	5790	385.819	1611845	602793	19592	682.7112	89	1842.542
2496998	1157993	4731	297.2091	1706628	592850	14660	125.426	87	1848.037
112837	12718	42	-4.0438	33310	3551	-8	-153.8488	40	1882.093
2232722	906396	3424	346.2864	1312857	416877	6685	446.0285	80	1884.883
554970	469865	372112	7396.083	202443	182633	612329	12035.86	58	1886.219
990960	1223388	10968	161.7048	670411	546853	28470	511.167	85	1889.017
2473309	976636	7054	416.9294	1482833	486075	15486	906.5646	82	1891.323
1260849	1973178	996287	89347.3	1628528	2305330	5592744	424120.1	174	1900.772
206054	242674	387537	4948.426	99762	133853	918153	12172.78	52	1900.830
2180619	868115	7998	329.0878	1425443	400852	22402	1091.352	84	1903.617
192751	28737	10490	79.489	52625	7474	13381	-49.5259	40	1904.471
2101724	956868	2117	293.3637	1356701	439162	2956	199.6316	82	1907.320
1978266	1258349	8828	270.6508	1412426	664632	29876	1127.844	94	1908.292
122161	836722	215287	8445.201	83735	438568	483395	23720.46	72	1914.546
150989	10195	1531	-54.3109	41741	2759	1444	-62.7916	39	1916.706
282044	505783	5482	466.1402	104630	193534	8488	1040.577	52	1918.888
1411579	1423462	11739	190.7579	965483	668698	29154	178.7394	91	1926.450
209434	233134	23450	736.545	64983	74216	34145	857.5345	45	1928.069
2929245	989520	8222	527.8542	1767977	482292	15202	1135.432	85	1929.815
2263130	971301	7077	212.6197	1529422	502270	18442	392.1962	91	1948.317
1423457	2239690	8890	719.729	1128033	1268598	28662	2310.538	99	1959.904
183209	17018	4724	34.2164	50633	4082	5692	-12.0788	40	1960.762
2946822	974876	3826	87.4386	1743633	491028	11133	360.9613	85	1968.754
2462641	1235672	4490	507.889	1403390	530679	10272	1213.859	80	1972.307
1044571	2351263	397565	127779.4	760335	1902584	1265511	315156	125	1992.617
121929	21451	294	134.6934	35873	6484	448	105.5328	39	2004.217
3113212	1370049	6092	301.3612	2066114	723528	15632	770.5552	91	2004.651
231375	51904	1771	-156.8469	70858	16095	2499	-542.6061	46	2017.845
2727461	1082120	7525	319.1525	1784091	530940	22117	428.3637	90	2018.536
367716	42878	2082	68.4002	107287	11698	2335	477.9935	47	2020.105
725018	402240	56976	1863.154	350677	162136	121400	2795.54	77	2021.187
1851299	645175	4229	84.4469	1146139	294555	9317	45.2837	80	2022.335
3053208	1510977	5674	599.5114	2155998	818339	13065	1611.947	93	2025.334
2024208	846029	5185	328.8785	1211852	422765	10931	1039.029	81	2026.202
2233840	871917	3389	325.3229	1187480	356648	6221	446.7981	74	2027.430
216371	27336	4020	-74.478	65879	7909	4752	45.1872	45	2029.544
2754641	1223589	5270	497.647	1875496	615261	10751	934.9311	89	2029.999
2079998	1197607	14263	488.5543	1397245	643288	31531	842.6891	79	2030.024
2097704	1301860	238655	2442.545	1385217	716814	408116	5157.107	89	2045.757
1810370	1024913	5434	502.0474	1202140	465705	16225	770.2225	84	2049.646
422696	148935	1014	66.0854	126153	44284	1228	150.2908	48	2054.310
2091125	975362	6144	417.8784	1345783	445409	14060	931.766	80	2054.970
131213	36758	196	7.7956	36174	10078	-116	72.6924	37	2055.881
2060921	790630	4227	308.7347	1332612	365436	12656	735.8016	80	2061.662
2239736	986021	5323	497.0203	1212241	418717	12463	740.5743	79	2080.382
1462347	516784	23371	585.9131	772264	208802	34638	1327.592	71	2080.959
1712333	852123	8764	399.8604	1081745	417863	21719	845.6359	83	2085.336
2431621	1149973	5234	321.8274	1618120	560923	13658	602.6138	88	2102.128
3899661	2412302	9159	680.0199	2511310	1340606	23597	596.3917	97	2104.586
485714	1599434	21370	27190.86	316518	875169	61932	51336.98	90	2107.057
243054	34296	35	113.9635	70515	9934	-261	70.5579	44	2117.245
1194633	1068325	30793	578.8873	751787	610951	72303	1042.598	93	2122.008
2458069	1320081	5582	549.7502	1578381	615490	8196	1556.596	86	2124.744
642000	1204964	104817	25318.83	462694	845336	274190	69004.06	99	2125.763
2714825	1196193	6118	466.6198	1733075	556603	21553	736.5233	90	2128.508
1866926	1121490	4278	395.3958	1213628	503315	11390	447.979	83	2130.946
1035973	1246147	533026	72742.56	678025	675236	1092197	187952.9	89	2135.209
2685676	1168173	8411	468.6571	1683782	576193	18599	1011.604	85	2135.415
2744238	1090965	5275	317.9275	1696313	530363	11290	789.369	87	2139.472
322196	43472	1893	53.5973	100061	12793	1859	61.4899	48	2140.588
2032610	649774	44675	593.2675	1233486	273060	96691	1023.165	77	2143.025
3591050	1329622	16748	554.9628	2200832	678139	26387	1451.911	78	2143.038
180504	66748	15568	300.7648	60932	19208	20468	362.6548	46	2145.916
2950298	1061670	6801	536.3361	1825388	554857	20094	1391.473	86	2146.261
2052063	938583	5448	315.0328	1247216	425785	13206	457.6566	80	2146.842
2083653	1218214	6314	516.4154	1439425	646146	22600	1511.86	95	2148.989
1729493	763193	6901	317.9461	1038229	341629	14680	250.548	81	2157.828
180563	57261	7419	24.4059	55804	16381	9748	-69.7372	44	2174.576
2750034	1110919	5518	447.9598	1775593	543919	16149	1126.159	85	2174.824
543876	65984	4977	-18.1903	161756	18685	6677	-138.8203	50	2180.714
2415655	1237254	4260	137.986	1451562	578039	13331	130.6691	87	2217.346
209953	100605	5373	119.8253	59965	29206	7125	173.7125	41	2218.292
2263987	1399667	8814	777.6654	1462845	643147	21192	1557.471	84	2219.550
202992	36742	502	57.7622	65269	6939	189	-50.1971	35	2219.612
1362044	834322	3373	139.6253	875952	384406	6879	542.1119	82	2226.542
807655	594409	14556	554.3916	446166	247680	29773	453.6653	67	2226.629
2772953	995868	5099	479.2539	1734870	563897	15807	697.3727	86	2227.416
2513911	1129153	14520	101.572	1408186	519518	24514	375.4354	77	2239.977
519900	503373	88813	3456.809	173992	171201	128369	4699.701	54	2241.389
2868463	1143242	360229	5668.047	1748771	612512	708170	12952.34	97	2242.593
1988339	1330478	6994	459.5634	1230922	543937	14052	848.9172	75	2242.864
1814047	812307	6527	376.7647	1031987	353029	12387	734.5107	82	2248.821
286160	39417	9462	267.4182	81383	11051	11600	532.76	44	2264.998
1735046	758388	7757	318.7677	1142663	365225	21760	628.736	86	2268.102
478452	297993	78364	55659.42	193010	120790	160132	90147.01	65	2275.065
1221533	760319	7603	252.9283	950668	428876	20309	660.5349	92	2307.031
2126914	955481	6252	352.3372	1474711	530740	19467	1043.699	93	2321.971
2341762	1170890	4987	64.3707	1429623	593277	13733	-132.1787	86	2324.051
127733	102504	39905	3528.67	40199	29947	55392	4393.091	43	2328.459
3104254	1240118	4222	783.4542	1967364	667575	7222	2078.754	91	2331.310
2248180	1009854	5815	-111.7785	1396861	512753	10887	-485.6393	85	2333.351
619060	103369	3857	-8.0223	216825	26024	4824	-212.1736	47	2333.484
2040308	916499	3883	395.2363	1425329	475512	9605	111.8405	86	2340.918
2911432	1050407	6924	303.6364	1771505	507117	14385	162.9985	86	2344.068
1915841	884081	6243	234.6323	1172998	453902	17652	-156.1228	85	2347.065
1592025	829707	2227	238.5347	887687	436205	4265	338.2665	84	2350.756
2209262	962866	4126	301.2686	1411486	434349	12370	880.957	83	2351.990
587263	87583	2457	-27.5623	170896	24484	3234	149.6274	49	2352.913
234821	50807	9007	235.8927	66896	14161	11283	246.3763	41	2353.013
2781279	1265029	5259	349.2299	1875636	609450	14636	566.8796	88	2354.569
457487	432058	215477	2509.86	147817	131910	300394	3601.303	53	2356.856
618644	3916830	50274	850.5714	252532	1450893	82354	1600.259	63	2357.526
249033	57335	561	75.2721	110635	20219	968	74.7048	59	2359.180
2729962	1146865	9491	470.2451	1824416	581322	29286	1418.745	89	2359.344
1771119	870507	5936	209.8096	1045026	407862	13122	288.7442	85	2365.987
2250542	1272032	5628	227.1308	1448666	596209	17452	247.6572	87	2378.759
2866279	1037316	5377	367.2497	1798627	525996	14554	1014.679	86	2382.633
778498	595849	374618	90985.47	352348	275929	813319	175622.4	72	2398.358
242793	44505	19204	276.5444	67055	12534	23472	313.3792	43	2402.682
1873879	1535428	4679	264.6919	1161848	707609	14536	530.2696	82	2431.986
1917375	1011647	5242	301.6762	1268257	530266	16151	577.8711	92	2432.885
133461	154045	135170	2440.037	51912	69885	254140	4982.254	65	2437.298
1230233	1194565	8946	182.6706	894994	688874	30308	72.6788	97	2438.891
2088402	938478	11524	351.6964	1357741	510526	27073	736.1953	87	2440.928
2774947	1329071	11062	501.1782	1853436	668339	29935	673.3535	94	2444.889
114554	27379	14420	-107.038	32532	7594	18035	-377.2365	38	2449.073
3216535	1370265	7008	475.5488	2165342	710996	14556	465.3916	89	2450.809
1802440	1136245	6868	412.6948	1379166	627854	23634	924.0674	92	2451.420
387797	55991	362	128.9082	135526	16861	815	359.7215	53	2453.122
545617	218325	21797	67491.41	196731	78767	32195	102931.1	55	2453.412
1954382	1394545	8109	696.1149	1403730	846603	28987	1808.771	103	2454.107
2245432	956418	2055	294.2855	1366810	439265	3650	903.765	84	2456.689
120431	11881	5056	-70.5584	31190	2550	6048	-290.3072	33	2457.244
125857	41782	70536	3650.87	35130	11725	87927	4475.305	38	2458.824
2356075	1058491	6075	313.8075	1590322	577199	16875	1275.688	89	2459.478
1244704	582058	107947	2574.427	730501	230921	219320	5042.852	74	2460.077
2150836	1217191	6389	340.6229	1354692	581290	14200	817.62	84	2462.216
1762375	853884	4715	176.5115	1133164	412316	14486	368.4646	85	2468.003
2301090	1020964	9692	333.3212	1453867	492291	19254	569.3494	82	2468.745
1079794	1222490	9926	303.6486	842076	669302	32475	729.8475	89	2468.954
3249201	1329147	7298	690.8178	2037115	735107	25434	1585.047	84	2469.093
2503659	1290242	6517	594.2037	1635581	606188	11836	917.7996	84	2469.786
1965778	1066501	5206	164.8566	1291112	507450	15099	-77.7461	87	2478.296
575211	107457	331	298.3691	175235	30526	288	825.5568	51	2491.386
129715	16265	9209	412.8249	36831	4532	11243	506.1323	39	2520.300
1986328	715106	4356	154.1716	1190019	323832	12493	-223.7427	79	2526.226
120895	15033	2361	110.2521	35008	4194	2713	-22.4007	38	2544.656
3259792	1613780	6560	942.016	2281247	810725	16941	2306.19	89	2548.700
132875	14373	5641	46.2601	36927	3990	6618	239.6698	38	2550.206
2303117	1390884	2274	319.7714	1325910	697462	3542	417.3062	88	2550.578
2337485	1167045	7188	540.6468	1603020	569983	26175	548.4175	91	2551.098
133350	15939	28235	330.9835	31450	2980	33514	253.3354	27	2551.360
1533644	860164	11421	421.5181	916199	427001	18198	780.3078	84	2552.929
1914413	709434	1133	116.9613	1175266	322200	1371	288.7131	78	2555.225
1979917	807663	3640	93.204	1257319	403641	14500	-208.55	85	2556.803
141139	228805	236580	3959.138	59931	116942	459190	7948.559	62	2559.058
1792795	871339	6533	239.9013	1013885	400250	9589	434.1429	80	2559.086
2254097	1091933	5311	308.7471	1293609	475043	16937	347.7657	81	2560.793
2421546	931907	6482	526.2402	1378540	426941	17372	769.1692	77	2561.034
2314858	1559786	4928	376.8608	1688326	862328	20242	632.1762	108	2562.183
1496747	545472	15121	551.0881	906318	236652	31197	982.7517	77	2565.406
1600559	1258026	7138	270.8418	906791	585095	13100	345.91	79	2565.869
2316081	1413812	11190	453.759	1544232	866693	35221	1560.698	94	2567.417
1950547	601767	7817	209.1337	1197929	290886	18386	895.2546	77	2567.723
2941996	2385579	4799	737.4239	1632733	1262506	11061	1825.322	95	2571.216
2644902	1346772	11016	603.7976	1889049	740627	31205	1063.6	100	2574.477
1997604	1539770	17760	610.336	1524772	867680	40504	1460.474	92	2578.345
2361494	1100798	9617	459.1137	1473924	505126	21496	843.7256	84	2583.837
2073210	945107	5273	225.2153	1318683	435677	14542	186.4062	79	2584.305
2085435	988889	5213	439.8493	1349903	508034	15962	884.0682	86	2584.769
2581848	1222154	5346	93.7106	1686510	587915	15000	199.5	88	2607.539
360793	236481	650	232.465	161404	91913	1146	469.0906	63	2614.011
201967	106742	110312	1663.103	56786	30486	142546	1719.631	42	2641.061
2735188	1076625	7097	462.7417	1780194	553385	18981	998.6341	86	2642.351
349381	262908	212880	2529.568	108288	78071	280362	3491.908	48	2648.253
1177816	299272	26139	512.5979	564204	104497	44163	495.9443	66	2648.986
2291654	1029845	4954	209.1194	1471309	534038	14237	315.2957	89	2651.227
1430965	1307996	6596	299.8356	912401	629660	13914	979.7754	84	2655.567
2602755	1477233	7282	421.1202	2051691	883226	26710	351.431	102	2658.677
2391551	845348	6611	2089.677	1473128	420359	13577	2965.27	80	2659.638
192341	902679	261438	12326.07	118673	509617	700842	29082.84	83	2661.179
1798540	733570	6864	172.2704	1087613	352004	16427	545.1547	87	2667.274
1877625	838027	3529	212.1769	1187662	420515	6937	1108.766	82	2667.865
124770	18682	401	-56.7039	35753	5139	494	36.9134	38	2668.701
483804	3330683	29180	264.998	159893	1026073	40487	330.9207	53	2670.490
1192992	244356	14551	289.1111	442050	74546	20989	761.6829	61	2679.255
2698324	1047778	4848	503.3728	1710788	514269	14130	848.693	82	2679.411
2765179	1319922	2837	276.7557	1781708	629122	5286	405.3446	87	2681.102
193275	66259	61562	1644.228	55272	18581	76648	1859.353	42	2682.778
2484105	1241536	9677	1549.48	1544747	580332	21095	2463.429	86	2684.509
2148567	1472349	5868	1168.595	1478699	624729	14274	1591.971	86	2701.460
105124	199906	285998	3682.888	60333	111466	641765	10520.02	63	2706.222
2459404	1041828	5648	321.2528	1636343	512799	15715	883.6115	88	2709.953
161566	89427	16982	555.2902	49160	28659	23893	812.7973	42	2713.816
490070	1564055	272006	95713.34	410011	1053376	667745	231824.5	93	2714.200
1312620	1025541	3436	229.5596	799060	500435	8470	544.167	87	2749.755
249840	66743	21620	-60.118	94801	21021	30909	100.1949	52	2757.414
2445739	1121170	12442	649.5962	1641351	658153	37446	2292.521	97	2763.425
2572391	1274343	9169	508.5809	1581257	682271	16474	1122.391	90	2765.430
2379604	830010	2640	275.104	1315318	383419	4933	728.1413	80	2780.184
132586	15573	472	14.0792	36104	4189	528	50.0208	37	2787.060
3405633	1282951	5767	177.1287	2088886	728890	12148	307.9028	94	2788.806
844390	1319087	339518	3919.36	450662	631315	752694	7689.333	79	2790.153
165119	437109	183638	4992.492	106146	306898	628562	15099.93	91	2793.095
699379	1459343	112384	8775.942	438588	778173	264641	19908.16	99	2811.059
2148837	927095	5956	228.9316	1386300	400215	14453	640.2133	84	2816.789
1791955	827698	8948	274.3828	1096249	377762	18396	725.8156	81	2837.513
1102626	1474788	12746	581.8506	885389	976621	39207	2686.113	101	2846.807
2657940	1233336	6886	395.1046	1725954	620541	15634	760.2674	88	2850.202
1442264	1367894	9406	323.4766	856879	594415	22007	236.1927	82	2862.538
2798898	1086270	7590	894.799	1573088	489238	17084	1270.612	80	2867.434
1707951	922913	4716	264.3676	1089341	432473	11338	-3.5382	84	2870.119
2086717	1274825	8008	181.6488	1455376	667479	26609	312.9649	87	2870.574
454489	57348	358	50.4838	138991	16726	198	126.5078	50	2872.738
1703078	1109818	5426	541.1986	1253502	567669	17125	1508.713	91	2875.622
1767187	829342	3269	57.5909	1212642	412403	6474	-403.6086	82	2876.252
2041425	972083	7137	285.9857	1404574	540965	19190	278.559	88	2882.890
1098651	1331194	10866	439.3826	887498	827288	33940	1096.034	96	2887.158
285557	24474	3967	-53.8513	76528	1268	5311	-360.2529	35	2887.227
2749412	1037762	5650	220.965	1792004	551304	16257	-445.3823	87	2892.039
1683641	1637704	12592	781.0112	1297848	1023630	41114	1851.695	100	2902.954
1991629	732397	4727	150.7847	1648709	534618	14676	924.1236	102	2903.344
200521	68445	25094	148.9734	90948	20701	36504	441.0744	54	2904.459
1765422	938854	6042	343.5562	1083996	463785	17986	989.8146	82	2920.449
1987389	1300945	8910	2352.851	1148576	726819	27852	3165.097	88	2925.069
2025484	689151	8111	260.8271	1261632	320749	14578	48.2258	80	2941.486
1939858	804619	8216	231.7176	1190650	370955	17053	244.0733	82	2957.878
2348413	1525678	5378	257.1058	1687317	835927	16468	396.2548	95	2966.505
3154606	1328457	7215	357.7615	2075157	708393	18878	996.4558	82	2966.631
860339	265745	33633	503.2113	320864	81353	48691	937.3651	59	2969.431
388780	50947	4133	237.2613	156109	15295	6287	329.3007	56	2972.588
2834541	1196748	8149	566.3589	1923855	710901	29950	983.195	95	2975.090
1016204	453733	2104	100.2344	583522	188058	6483	147.0963	73	2976.291
2480866	1027087	7059	75.2099	1636941	534430	18363	395.5643	92	2977.999
1654467	979583	6454	399.2694	1032574	519938	22029	731.0269	91	2978.733
1141760	661251	2651	128.5211	719730	301603	8035	-82.2365	83	2981.282
2552359	1090565	3878	36.9558	1610206	570515	5506	-280.3134	88	2983.840
2116456	1210512	16656	121.2016	1275110	569861	33379	842.7619	88	2987.186
2574826	1241350	5067	224.8587	1447334	539361	8235	596.9835	81	2992.474
682167	555989	16613	1696.389	349650	272536	45257	4151.518	82	2992.972
105780	15071	4262	12.6982	30067	4033	4577	273.3697	38	2999.540
1616461	734386	4185	322.7785	1014282	364451	12660	312.226	83	3000.345
115275	94545	174815	8513.121	34569	28078	230169	11772.68	39	3002.795
2291951	1217697	5705	496.0505	1606543	657822	13345	1191.655	90	3031.998
1384043	1095736	14101	321.8661	962109	521752	36326	445.6886	89	3036.349
253435	42469	3185	16.6785	95899	12533	4543	-39.7377	52	3062.232
1701242	838704	7408	308.9888	1153218	417166	14103	906.5783	85	3071.568
128477	66613	14366	-85.2674	34579	17946	17074	55.0514	37	3079.081
2868773	1525553	10392	264.5912	1857847	807048	28182	630.6102	91	3082.379
2741980	1108208	2726	404.7286	1630186	525518	4276	764.6836	85	3085.719
2899974	893110	60698	1037.558	1747230	469440	95723	1312.46	86	3089.621
2433366	1025963	8668	430.6748	1637371	522813	25461	704.1621	86	3090.501
2561557	1335583	11091	22.0051	1752625	697601	31436	445.3596	85	3090.724
142503	80301	60360	1028.196	40869	23096	75454	1013.169	38	3091.526
1203443	1157423	8672	299.0992	818440	503068	23633	682.2113	86	3092.167
111138	181770	163577	2242.27	35190	67050	239087	3481.381	45	3094.175
346094	61787	8734	259.1774	94492	16738	10178	226.3858	44	3106.621
2378013	951207	5096	987.6856	1461715	420578	11913	1805.719	81	3107.142
2676883	1159323	6471	292.8231	1829489	611103	16418	517.4498	90	3118.868
2125196	1183437	4717	382.2237	1493504	641588	10184	1200.522	90	3119.634
2227599	1058516	5656	252.1016	1473665	505015	15703	317.3383	85	3133.527
347087	62033	227	10.3347	115740	18760	169	-26.3191	51	3137.402
139002	178440	376788	5256.207	47457	68764	583343	9212.942	54	3141.759
2030990	737037	3018	285.7098	1252443	342573	8206	553.1566	81	3145.369
211736	23129	1598	259.0478	58209	6226	1832	532.3752	41	3146.924
2790816	1261648	8735	248.0335	1865462	615512	19711	324.5871	90	3151.903
3033750	1204200	5851	452.0411	1973576	638374	16261	1299.042	89	3185.828
2783686	1231178	2983	313.7463	1723127	546357	5352	297.8472	83	3196.613
2254048	1061152	6797	212.9117	1591341	562111	20788	522.6068	93	3198.752
2514240	1009304	9130	196.193	1660788	536530	26698	153.1578	92	3200.307
1627033	1561430	8716	336.7676	1124089	733646	28859	1072.19	88	3200.896
1446525	494909	5017	146.0537	762535	202860	9630	-177.757	73	3207.426
151943	24062	17938	-57.2782	44451	9135	23935	-387.2465	57	3211.611
3361069	1153432	5820	385.502	2255562	819454	22917	1402.244	97	3211.700
1841470	901303	7639	469.7479	1945747	818519	29140	1369.754	118	3212.508
2120541	1003071	5749	276.7189	1356897	459404	12019	558.4659	81	3216.224
2635522	2599228	10707	574.2627	1644746	1264430	25361	1416.552	87	3219.573
1766154	895601	5209	175.4249	1115046	483972	18626	-215.2814	92	3223.151
1875728	1023205	9374	436.0814	1229977	562476	22282	610.6202	87	3225.602
132203	23517	13244	213.1884	36259	6692	16316	335.1276	38	3227.879
2101647	1029183	6306	437.5666	1292587	518089	15723	1206.46	87	3228.948
1626486	546093	6460	217.406	1055270	272081	18544	507.5184	84	3229.659
2906451	1171702	6110	766.771	2018439	657409	19015	1673.741	97	3238.203
1713558	681686	3674	395.3114	1084958	336018	7775	826.1775	83	3255.673
2696833	1204046	10824	886.4264	1973374	646362	26269	1624.891	94	3259.021
1705066	649796	26258	584.4738	985764	284172	41972	756.2292	76	3274.796
2602528	919072	21922	42.4242	1577185	439614	40994	365.9634	83	3280.818
3048301	1839053	7848	744.6728	2326163	1100040	25237	2264.396	103	3288.052
3030090	1235752	9937	418.0657	1897602	619733	24800	638.28	86	3296.119
2578350	956864	7594	395.2234	1683148	530344	20604	865.0844	89	3304.772
392554	573310	587554	6597.979	210260	463081	2002642	26135.82	106	3304.927
498199	118997	578	-72.1742	228047	39363	642	-136.3838	58	3305.319
2677582	983043	5849	452.3289	1543757	454462	16624	1442.806	77	3305.433
376900	68803	386	67.4546	128673	19730	493	182.0573	52	3306.964
2104667	906996	2467	301.9987	1320128	421085	4250	-63.575	86	3309.602
2392388	1028663	3940	341.034	1477830	474044	7813	754.7093	86	3313.787
2274882	706474	4458	301.4938	1557160	355495	4559	377.9599	83	3315.940
2381876	1119213	4505	461.7305	1506073	504847	6891	1170.385	83	3317.673
2609045	971451	9202	606.8322	1532496	470489	22262	1243.498	76	3317.901
2408907	1211835	9063	323.8343	1553051	600179	22468	1098.855	89	3319.039
172487	35406	17221	733.8981	47563	9692	20877	1055.8	40	3320.331
211897	301616	603750	5592.375	79066	99901	859608	8005.409	50	3322.868
101500	32974	16048	79.6928	33649	9751	21238	82.8518	41	3327.312
862094	215589	17255	287.0055	353342	69802	26936	-8.0904	62	3330.699
3021693	1146191	5986	278.6146	2061327	615012	20710	552.831	92	3332.603
139721	20431	12420	194.762	41018	5658	14981	217.2341	40	3343.262
152720	52399	1771	39.1531	75215	16578	2543	61.0623	56	3350.435
2190756	1284171	5566	292.0526	1518016	744185	17765	541.6165	94	3359.025
2162089	901881	7638	167.8918	1420861	448630	19588	583.2868	86	3366.385
1996790	1050464	7525	484.1525	1324350	543313	19772	859.8092	89	3375.447
2342145	1149227	6395	280.7595	1630339	582635	17365	998.1765	88	3380.414
1812495	1101963	7952	454.7072	1211507	630013	20566	321.5526	90	3388.705
676285	206935	2439	107.0279	400268	82651	4828	158.2508	73	3397.109
109639	37845	2614	2879.845	37743	11301	3609	3665.665	44	3408.174
2985340	1149782	7015	558.5415	1864275	642770	18472	1172.879	88	3410.409
1231428	1289822	12298	390.3178	1069706	620938	24860	933.646	93	3411.197
2564526	1321116	6938	473.6218	1733601	650775	20534	832.1574	90	3412.183
2516993	1084908	5155	348.1955	1658228	544048	10872	692.5192	89	3413.793
2511083	1356443	11784	1668.282	1518713	563668	26452	2782.557	82	3415.828
3703413	2372785	9853	473.1533	2856436	1645816	41157	1258.508	111	3417.060
2782515	1098506	7638	694.8918	1881658	634428	27394	1285.003	94	3417.638
394451	105623	1303	-61.5017	145672	34026	2540	-504.506	55	3421.610
1056191	1181971	22824	705.6264	769124	653259	59840	1283.024	99	3427.848
121513	10088	4671	115.8431	32822	2749	5652	132.6772	36	3437.886
212089	58583	1506	122.2866	64177	16258	2141	152.9101	44	3439.754
121788	72922	50254	939.4494	35132	20621	61885	949.7485	38	3440.975
2358708	1040970	6932	65.4852	1577669	529934	18311	534.0471	87	3441.416
3107876	1048167	6825	352.8825	2085126	577770	21447	476.7767	90	3442.117
2001207	760634	6418	399.4498	1149613	374597	17139	865.6979	84	3456.440
1573424	697454	19390	280.779	982998	321313	41197	349.7517	80	3457.750
2154187	948192	5964	216.7804	1302005	467645	18252	627.5372	81	3457.985
168278	13714	4842	-51.7638	46671	3923	5130	226.793	40	3463.990
2022812	712475	7318	313.9398	1253172	330546	19565	677.5965	81	3467.532
2062729	1048365	7393	497.1473	1373323	541378	20220	1293.342	87	3474.164
250348	112441	13654	323.1894	92051	32287	18819	697.9459	55	3484.169
104973	84365	170667	2576.019	36762	33942	283203	4930.088	45	3508.254
2097587	1075435	4752	308.1872	1447322	584537	16095	346.9295	91	3523.315
137121	271112	114339	2192.618	42171	93716	155143	3017.922	41	3524.345
2902121	1310896	9386	188.3546	1970111	646166	21428	-59.4892	88	3529.395
380951	41219	94	55.4734	108447	11488	44	-121.3316	46	3530.891
2984486	1503775	5345	663.8545	1892456	827906	14305	1069.51	90	3530.985
2612446	1184791	15679	529.7919	1780972	634941	36773	1260.365	89	3531.551
2619201	921525	3519	540.6159	1660633	468648	5093	1640.117	84	3532.477
274196	82545	9705	-117.5495	80899	24308	12578	-237.9742	46	3537.912
181938	46296	237	89.8957	85351	14431	193	112.2273	56	3538.511
2377113	859735	3752	276.0872	1606076	468861	7011	98.1171	89	3539.228
1767643	687978	4685	404.8285	1124025	321175	14992	1254.651	82	3540.105
1663541	578210	3484	92.6524	959990	271483	10998	-246.6122	81	3543.240
1889767	675023	4899	171.0339	1033767	303271	9354	228.9594	77	3545.581
102138	16266	11816	18.6776	28156	4471	14272	-71.7408	36	3547.047
2019164	1066835	5372	520.9692	1375673	578456	17998	1214.088	88	3557.033
2825623	1044840	7314	554.5154	1643672	514397	22792	1531.231	79	3557.143
2282576	960973	14370	240.157	1442340	453299	35230	890.403	85	3560.529
1853248	971844	5397	334.3717	1153382	407772	15431	800.4791	81	3572.393
1709587	533971	5931	257.5291	1010921	235415	11212	452.5932	76	3573.050
265992	1824047	11461	3085.762	120472	703763	17669	4629.431	57	3575.612
2257691	1226142	5652	500.6772	1459935	648890	15360	1297.696	103	3576.736
2253377	943166	4360	527.596	1373134	418378	8223	878.7103	81	3577.871
433293	1156412	1221887	14088.46	347301	1123611	4408710	52463.63	168	3580.534
2290818	1327580	9225	483.5225	1617018	687430	26845	761.0045	87	3584.932
2650574	1062210	5545	250.0745	1728830	547147	16967	528.4487	87	3586.806
2813693	1040536	5814	509.3654	1669710	517490	14417	999.3937	83	3621.770
2729234	927367	7625	406.7625	1782422	527179	23673	698.4553	90	3626.668
1897903	994502	6348	339.5228	1193591	460463	17007	1716.693	82	3627.692
586052	67281	451	-24.8989	209758	21583	725	-147.3275	57	3631.367
2753208	1555520	30993	393.1073	1944703	824808	66106	1385.347	93	3631.498
2618498	912891	12441	202.7401	1694143	471406	27871	1131.363	84	3632.179
302930	93500	2273	159.9153	98327	25188	2953	43.0633	41	3632.473
2474147	1074486	3527	373.4647	1524763	497824	5090	628.549	83	3637.889
3315216	1488659	12285	519.1885	2123681	763237	40135	1113.573	99	3640.507
3093060	1169629	8858	33.3338	1894374	565965	18501	-306.2939	85	3642.854
178194	64725	54043	879.2123	78779	17904	79094	1068.373	49	3643.362
146237	35555	5864	25.1704	43495	10460	7928	0.1608	42	3644.795
3611707	1313109	7179	558.9419	2586177	858753	20029	1090.827	95	3646.470
1924905	896864	6198	199.1078	1152266	393081	11977	306.5097	76	3647.019
2548186	1138561	6470	396.967	1590474	478504	12560	767.616	80	3647.829
1428182	580949	5582	319.7502	936529	276382	15809	552.0849	82	3649.694
2054761	655081	7304	350.9544	1236606	282364	17520	1116.872	78	3658.756
2290586	961590	10212	737.4932	1456995	514203	21562	1567.228	85	3659.689
2121742	1165831	6225	528.2225	1438632	597801	19048	1449.993	89	3663.032
1350108	640089	3289	251.7129	840511	299032	8379	622.2619	81	3664.583
1819392	863977	4680	256.548	915772	362837	13762	237.6482	79	3681.499
2070152	996559	6474	533.3914	1410367	519467	16210	805.381	86	3702.801
3079387	1515071	9278	2493.896	2175509	820881	23730	3532.253	95	3730.596
101196	17049	2522	46.0842	27825	4650	3276	6.5836	35	3735.943
407318	59116	2433	-96.1087	120835	16791	3101	72.7661	48	3737.701
130738	378970	7124	-41.1436	35574	104293	9043	-111.2877	37	3738.734
2115813	901133	10561	381.2721	1322324	422078	26571	117.4331	83	3741.134
2454049	905467	16426	325.2986	1576059	473627	30983	1222.546	86	3744.256
2754425	1155289	8938	172.8218	1929998	668887	31661	4.9821	93	3745.211
1942881	922360	8011	356.2171	1151457	430903	14587	1515.931	80	3747.800
2119925	870997	3394	147.6034	1245059	395599	6221	146.7981	82	3756.266
397063	391792	284650	4823.865	149954	150686	475953	7381.363	60	3758.425
2607482	1178812	6504	343.0744	1691052	605326	18262	909.0982	89	3759.185
933215	1465770	809560	89721.31	517254	838601	2576899	190275.2	105	3768.133
2741918	1227228	6461	361.2621	1778858	604067	20588	975.3868	91	3772.007
2254033	781622	6859	209.9899	1454848	441294	20464	853.2304	89	3775.205
2100340	832297	9427	542.4547	1276900	388698	23058	896.9538	82	3788.209
438508	66843	2164	-51.3996	135051	18668	2781	-91.1859	50	3790.588
1194999	874089	6822	216.3142	832735	403114	16689	719.4529	87	3791.310
2621469	1062185	5069	441.5709	1773070	535507	13557	887.1477	91	3796.245
2367847	1417395	4800	403.28	1616219	695327	13148	838.0028	90	3809.130
2614662	1051351	4880	452.768	1729350	525796	13745	359.0945	85	3831.402
982894	1427474	71227	76936.44	760033	1194615	284891	200967.2	114	3842.849
2146107	950564	5195	43.4395	1508175	530900	18959	-176.2001	92	3843.883
2107055	974341	7939	381.5779	1370368	442558	18378	939.4058	83	3845.543
2938666	1025415	16394	469.9034	1790668	527564	29782	1042.37	85	3845.844
1625815	911838	4172	230.6492	1045854	454083	10088	297.3368	80	3846.395
230299	104734	23716	215.2676	100264	33435	36762	440.9482	56	3848.608
2813310	1039606	5974	395.3414	1829445	537969	17476	1233.204	89	3852.464
2167532	996646	6579	332.2819	1423306	509095	20325	1203.233	90	3853.947
2114356	631853	10498	262.3378	1186211	273484	15842	585.3362	76	3862.277
130497	28530	746	63.6506	36025	11361	547	243.2867	39	3865.973
1380209	1069820	7560	167.116	1021179	668778	28481	360.5841	98	3873.336
2438683	865019	6509	285.3549	1511206	411194	14636	785.8796	84	3877.978
135202	19954	10209	51.9249	41220	5572	13276	123.5836	40	3879.929
436642	662503	203775	67579.78	188345	248554	334503	108464	63	3888.808
2625299	1511732	5288	528.0568	1769089	703428	14024	362.9464	94	3891.421
2299872	824709	43756	1008.512	1424105	378830	109061	1814.122	84	3893.639
2663076	960215	15649	594.1089	1621025	478180	39450	626.145	83	3895.432
2341134	1239163	4620	324.182	1612414	605940	11493	680.1573	89	3912.034
156265	161623	157775	2292.177	50034	49422	210455	3231.525	44	3946.337
2174764	1221667	7103	438.8783	1353533	638885	20060	645.366	86	3950.559
2161181	921637	13006	431.4366	1346530	445606	38276	454.0836	84	3952.125
2507912	1038233	7358	358.1838	1686604	638745	27665	484.0065	85	3952.259
2205241	1029564	5467	-39.7013	1503128	615961	11030	-1146.217	89	3952.749
2906224	1157236	6840	457.724	1863840	599824	22133	998.0613	90	3956.057
2343089	1101461	8099	369.5539	1521334	519563	23043	349.1123	82	3964.937
1502168	2298620	7531	517.2891	1280398	1377174	23256	924.4616	104	3969.107
1202264	956938	32346	119.4106	715721	467989	82143	1033.622	84	3969.708
2803708	1188876	32745	278.9945	1881436	628382	56037	496.2757	91	3973.587
2915304	897852	4174	334.3614	1818856	431062	7602	805.0722	83	3975.211
833278	231745	35545	875.0745	266605	66606	46858	1186.134	55	3977.864
1764475	746217	5470	386.867	1171957	393411	12921	1295.668	85	3989.764
1294339	1427683	45105	1147.391	876142	684891	69986	2756.015	83	3993.924
2140433	795229	4395	104.5595	1342709	359058	10516	-568.2524	81	3999.149
2248182	1163510	6257	670.6177	1466334	514030	18293	1356.637	81	3999.997
2082275	1748094	4574	293.8014	1263264	825036	14781	385.0141	89	4004.456
1739557	718567	7435	91.1035	1077226	309194	18854	-349.0906	80	4007.740
805971	1703626	8255	402.1055	575546	938509	25267	395.0787	95	4011.139
2711820	1226020	10972	257.1292	1675479	596964	26079	1035.232	86	4036.730
2482921	1020824	8378	386.4058	1473581	458974	15871	993.1631	80	4054.458
214546	81779	12060	162.566	104375	25641	17890	268.629	57	4056.007
2350536	994369	11202	25.0322	1480114	482097	26377	539.3497	84	4061.758
2907315	1569303	9707	198.1627	2070993	874548	29867	879.1387	92	4062.316
2365219	1027999	9828	199.7508	1443115	495071	26161	-99.5679	87	4069.544
634739	1700455	33319	47276.39	380661	1027715	91864	93815.77	83	4069.965
2173712	834362	5425	320.3425	1357718	387186	15620	205.282	81	4070.815
1620091	1446074	22339	470.4179	1285964	1031250	60107	773.6027	101	4072.958
187595	98797	23446	229.1206	62766	28925	31133	451.9613	47	4074.661
163956	23995	2790	181.519	44601	6596	3015	288.1415	39	4079.061
192019	183478	86152	1534.727	58234	54929	110763	2417.204	44	4079.842
120770	53490	11355	581.0155	35719	17430	16129	1006.037	41	4092.366
2163826	1040081	4052	480.9172	1293545	540329	11696	1144.946	84	4096.521
563016	737415	784807	48230.27	436961	677942	2874592	139309.2	133	4097.213
1899437	810956	8902	302.0022	1168625	399307	16060	991.966	83	4102.888
225590	69238	65664	2334.95	64284	19519	81956	2797.531	43	4114.190
1773883	1767404	13571	513.1331	1318370	1023084	38434	1023.347	99	4118.210
1405855	1794210	6440	462.284	1042795	1100645	23149	1086.859	100	4134.778
119520	511826	192	-5.6288	32714	140026	256	-155.8384	36	4148.608
1985888	703862	8606	351.5966	1181437	345254	19872	514.4192	80	4169.246
2472575	948777	7314	315.5154	1492171	519646	19942	1559.346	85	4169.514
3761337	1457330	9315	482.5715	2559052	798393	30755	1100.355	94	4173.516
2037008	911158	5714	552.7554	1454625	507090	16398	1509.328	94	4175.174
2619403	1109485	17258	648.5738	1686856	585181	24203	962.1883	85	4176.025
1470815	717204	4073	146.8953	889372	363145	7235	509.8835	82	4180.604
3652143	2251615	11488	1409.877	2799443	1414372	29403	3024.908	101	4180.723
3185482	1067702	6271	249.6031	1880307	556057	14081	-209.2559	86	4181.536
3600353	1511939	12745	581.9945	2199356	793665	24441	776.9401	88	4184.252
1903035	810824	9901	254.2461	1189831	403984	18806	529.8166	83	4185.965
2495086	1757398	7318	556.9398	1578766	906584	15442	1191.896	85	4186.828
2525039	1063469	14955	710.9755	1581091	558384	30474	1628.791	87	4190.821
2606781	1282284	13382	180.3302	1739964	683731	35441	118.0401	90	4207.200
2409197	1249606	44450	666.645	1852891	689207	104973	1429.385	95	4208.441
436966	451384	116550	1520.455	117359	124911	149185	1575.278	36	4208.604
2538475	1096756	6169	505.2809	1784138	558913	21260	1188.686	92	4210.180
1893880	874072	6332	400.8252	1260835	412291	15054	713.7294	83	4210.746
2869617	1325076	7915	373.0315	2067391	766013	28758	1057.724	94	4214.219
1634603	595245	24249	327.5689	1013761	278819	45333	397.5813	79	4251.979
226922	60242	22931	284.2291	72130	17521	32317	394.5837	47	4258.765
1702253	765168	6660	297.626	1137097	374522	14402	573.5522	83	4265.191
1742760	1150041	9948	530.4828	1172327	545571	29594	763.4234	90	4269.803
175103	325567	134530	4363.133	63531	117440	211828	6466.951	50	4276.744
1622649	559268	9787	317.6507	958963	245492	20369	905.9009	77	4283.098
2465160	865903	3363	175.0643	1440630	404719	4852	463.7972	80	4283.750
2374591	1399409	9287	529.6007	1779300	945751	36026	1939.859	108	4287.711
435206	74781	-123	-2.3003	125166	21010	-520	-12.172	48	4289.550
1605173	1535266	11461	67.7621	1034774	702098	24766	314.1726	82	4289.639
130781	134915	62370	12934.96	49229	44812	99001	19351.76	44	4289.945
189110	260031	382408	3695.489	64779	86621	548682	5122.66	48	4290.897
2208337	1128250	21428	682.5108	1373183	526987	29706	1509.307	84	4296.913
256934	188289	289246	20185.5	102290	75320	485455	31960.03	53	4307.851
564370	168444	3654	83.1894	252654	55272	5006	26.6366	60	4308.331
2471833	1142853	5899	284.1339	1585105	597427	13991	212.6951	88	4319.227
115067	53100	84228	2078.591	31764	14724	105579	2293.182	35	4319.902
1046120	1060314	7096	208.8856	648895	460235	16468	-316.7452	84	4328.183
2572985	1172722	7298	263.8178	1529974	601099	20018	312.4098	87	4333.852
215124	39358	85	22.7685	67706	11462	-246	141.3994	46	4340.636
2231311	829057	6463	655.9743	1317870	391929	16689	1419.453	80	4357.401
170245	881658	1751	450.0311	48613	245255	2031	486.7391	41	4365.198
2480702	1217795	8148	487.5028	1487438	586936	19097	539.9417	86	4383.121
1874491	1315296	5077	412.4197	1153493	628602	17705	1066.25	92	4383.907
154370	17813	6827	145.5947	42063	4817	7936	204.0096	39	4386.513
2519844	2218596	12799	977.2239	1737477	1389159	50302	2507.542	101	4390.113
1757957	1130645	3335	354.0935	1194481	535560	7554	1150.979	86	4393.264
1116071	545864	3781	277.9141	806030	286134	11231	948.8591	81	4393.724
203405	186285	91481	1231.884	66334	56639	121645	1649.285	46	4394.980
2197374	846548	4527	133.5647	1340172	433330	9821	111.7581	87	4395.182
2581654	1156035	5518	409.9598	1646602	565734	11048	1080.193	86	4396.563
709193	102616	506	-46.8134	304645	37860	655	-101.2545	63	4401.478
1303191	1172876	5287	349.2007	930879	513139	17723	946.6603	89	4404.384
3079196	1131946	4331	322.7691	2036229	685347	11389	734.1229	90	4405.036
2171311	965577	4137	346.6857	1475903	454436	14944	669.5584	86	4405.751
2400071	781967	5210	337.281	1447309	379050	7528	489.7208	80	4407.179
1691078	1407374	5157	386.9077	1124413	728029	11654	587.9894	77	4407.214
160772	15997	2704	26.8944	44272	4101	3027	-92.5853	40	4408.543
280587	84522	5991	175.8951	92612	24143	8451	446.9011	50	4414.345
2124697	903237	6615	314.1015	1282827	411990	18264	332.8104	86	4420.767
1963986	1055228	12956	248.6316	1315301	593267	29432	1110.735	91	4421.826
2354260	1191054	7612	438.6332	1844174	728319	32056	1510.142	95	4422.156
136849	499478	6031	-110.8609	35201	136312	7453	-232.4867	32	4422.719
545171	74047	4870	-174.793	165796	20652	6319	-337.3041	51	4426.384
121074	17310	5725	167.1725	34632	4686	7048	245.7928	38	4441.614
2670553	1294633	9459	385.8499	1776723	688884	21224	840.8664	90	4454.181
1256183	510424	65717	1104.324	593895	166117	110316	1391.528	58	4454.354
2052806	812870	11694	1265.233	1280289	367306	20515	1828.891	80	4458.990
2623878	974236	4896	280.4656	1629059	443078	11108	957.5588	86	4491.609
2971131	1321418	7764	294.7604	2057891	714956	27651	159.0211	94	4494.553
2870537	1094387	8490	459.289	1944252	556839	22261	1452.642	85	4495.102
281056	50544	14630	29.743	79861	13382	18003	18.3683	41	4495.677
1912699	1346419	30410	610.001	1202672	662975	84177	1944.93	91	4498.097
2614382	7707798	74585	1764.219	1543205	2735404	107850	2493.385	77	4498.232
2780034	1205217	7553	357.1233	1851744	660591	18407	529.2327	109	4501.158
1216678	226132	2639	243.2479	462463	75495	3385	317.8985	61	4501.926
2139642	965592	3860	425.546	1318084	452564	13382	1076.33	82	4502.568
2601272	913985	5948	571.0828	1615312	496043	16429	1310.867	89	4503.696
2685565	3457740	26283	695.8763	1791055	1579914	40545	2119.574	83	4503.918
2488645	1418405	9127	544.6247	1756879	886567	33651	1572.621	104	4505.126
2172432	1767220	5718	722.1798	1688756	951100	14276	2166.684	96	4506.866
288609	56752	356	315.7716	96543	16834	736	499.0896	50	4508.082
2871298	1072864	5135	1257.073	1832031	605348	12002	2195.912	87	4510.938
132082	250106	277406	4456.276	48378	91918	429704	7110.594	48	4536.137
2125230	1006610	9074	305.2514	1336501	506912	23709	718.2749	86	4541.811
327312	52283	11343	3.7423	93172	14650	14124	20.5564	45	4553.287
1554422	572754	4241	384.7201	960613	277541	11004	875.5244	79	4590.554
1360188	1351977	12637	1228.536	853922	601481	25862	1625.458	82	4594.372
1881015	656975	3347	140.3667	1165294	305171	6392	244.1912	77	4594.740
147126	187651	263653	2429.333	73741	71240	436375	4095.637	57	4598.786
213878	18291	2394	35.5034	59210	5317	2973	-26.8147	41	4601.590
1792837	809636	3829	431.0069	1043620	328004	10542	590.0062	78	4601.778
1156761	1574218	15239	352.1079	821930	911203	52960	826.056	99	4609.202
2117597	1314908	6719	360.1359	1584606	750497	22819	1533.346	94	4609.563
1182768	1586294	7142	297.2662	952728	952929	19265	1017.766	99	4611.627
1176529	1780443	10676	685.7236	875956	1119466	27838	1276.112	94	4612.856
680469	87873	5643	21.9723	235382	25951	7967	-30.4513	57	4614.456
2742175	1104338	4931	281.4291	1645398	491684	9558	910.6038	83	4624.229
1989152	1144916	10926	470.7486	1250216	534960	30185	914.3785	84	4634.117
2000614	928560	7120	253.432	1179734	446104	17229	235.7469	79	4634.365
389654	33715	214	-126.7946	129013	10938	-81	-611.3441	51	4636.695
1658677	1050362	2842	234.0362	1099214	513827	6697	672.3017	90	4647.295
261040	173976	219792	10519.93	85612	53249	295561	14757.77	49	4650.175
1140869	1986039	5516	350.2476	801555	1151705	20386	729.4546	94	4651.574
2504559	991929	14262	368.6982	1617425	580239	35352	1498.847	90	4653.914
2006101	1082241	6080	421.088	1306833	562505	20054	727.2294	88	4683.515
2009493	729299	5676	296.2236	1185731	358227	13802	426.8922	79	4699.873
2513007	1220815	6779	470.5019	1735877	662939	18329	1265.457	90	4702.009
189272	24784	5370	167.257	54546	5976	6848	367.5728	39	4702.561
132268	64752	43392	612.8912	36395	17772	52962	871.7682	38	4704.224
117194	40848	15538	238.0818	39883	11797	22215	99.2615	43	4705.559
1795321	629341	9734	323.2774	1077640	365711	28532	260.2452	83	4708.179
2542941	1225562	7068	507.9148	1678405	627662	24450	637.645	91	4714.380
2256200	961768	6945	101.6145	1447441	524997	21501	141.0061	91	4716.783
2841093	1135030	14599	551.2039	1935694	653616	35537	1779.226	88	4717.052
2058094	1036585	7190	452.359	1253092	537459	18570	893.777	90	4718.487
1491388	1064657	8206	208.1566	998925	587611	28903	344.8583	85	4718.772
1988272	1089071	4431	263.3791	1297993	543757	12198	561.7078	83	4719.151
2264119	942161	4768	362.8848	1510497	502609	17607	537.3527	85	4725.967
3121374	1072615	3265	460.1665	1875131	463151	5840	966.624	80	4727.599
595806	6727374	51433	1295.791	248901	2789689	88462	2107.318	63	4737.692
167480	28595	1822	164.8142	53040	8358	1600	293.76	44	4739.941
1598905	1636028	5793	477.3873	1142783	917349	19927	1012.505	90	4741.018
149292	72958	1766	169.8726	57607	77899	10131	560.1491	108	4745.246
175243	107149	5607	172.1527	72145	34897	8593	253.4673	51	4747.246
2095410	1201471	17387	801.0107	1416318	552021	34874	1398.631	86	4749.658
262978	29202	90	-13.951	81940	8798	49	-219.0511	47	4752.372
2415139	823980	18393	116.2473	1552483	418401	37993	755.8073	86	4753.851
1916201	654850	4046	405.7806	1176581	294542	7976	1202.254	79	4755.646
2284334	932415	10208	158.0688	1432758	457964	17695	214.6895	84	4765.178
113506	97737	199503	3617.518	35534	33201	289027	5371.015	42	4766.956
103971	11421	8264	136.8104	29169	3243	9802	9.4922	36	4769.713
1824921	1986815	6207	279.8127	1181875	1172693	17635	310.3235	93	4772.378
3157024	753168	12751	755.1311	1925971	348090	24746	1272.051	83	4780.661
550619	127061	858	221.5338	245372	48143	1829	238.8069	65	4809.670
108672	330117	4632	63.4552	29229	90398	5789	99.9629	36	4815.357
2244007	920037	4286	282.2446	1406756	419221	7138	864.8418	80	4827.154
162502	18947	810	-38.559	50445	5532	1371	-51.2869	43	4834.426
446897	639416	198174	5620.761	162871	227100	315409	9982.645	63	4838.884
2166481	931204	4536	519.2696	1508713	525357	16255	1197.906	94	4839.623
2450482	932842	10555	238.1355	1612673	501464	26765	24.5165	87	4842.263
2216142	945071	6379	283.0619	1499107	462151	11724	1378.916	87	4849.060
2051146	1057072	3324	591.6764	1441794	546008	8131	1659.949	86	4849.923
2069564	741283	8553	109.2233	1277472	336002	19837	68.4557	76	4850.294
180287	729202	56121	994.1881	56927	219746	71986	1299.215	44	4854.408
1441937	811925	6265	172.4665	937209	423026	17378	806.3058	87	4864.197
1255990	1095131	3488	225.0768	777286	433747	8978	11.0658	79	4900.353
1858964	1692859	9755	703.2555	1316438	872634	26013	767.7293	95	4921.182
2920944	1584048	7137	453.9857	2105583	843424	26272	1299.459	93	4922.538
2920033	1850599	5860	494.746	2100490	1113488	21986	970.2146	100	4926.429
1578042	1959401	7897	166.6217	1159431	1086477	17186	-237.0654	115	4928.678
1336006	1234005	5538	250.0818	828192	565568	13455	844.8255	82	4930.655
2208031	1061909	4749	285.6189	1410869	573207	10025	214.4025	84	4930.959
582398	130193	12998	247.5878	169148	35841	16743	335.6823	49	4932.094
2377349	961975	6836	573.2996	1535843	556545	13872	1491.819	86	4934.270
2731435	1021543	5447	425.1767	1596592	448450	10864	690.6704	83	4937.703
2869758	869466	5567	358.9087	1612432	414745	14226	431.8786	75	4937.887
2682640	1099971	16162	344.2882	1755025	549116	34293	601.2373	89	4939.331
2550435	883725	14644	557.7284	1643558	495489	39871	907.5631	91	4941.039
358443	49635	1499	223.2939	104205	12977	1393	296.5473	42	4941.504
2261246	955751	3714	565.5554	1485022	446391	4725	1590.073	85	4945.378
128437	24163	25801	1260.236	35007	6705	32243	1663.232	37	4961.233
2184059	1023231	7122	362.1442	1574945	502868	23335	825.0935	90	4964.386
2857323	1384335	13776	652.6336	1894989	875923	45577	1507.47	94	4965.481
1738294	740948	15929	548.8169	1080720	323092	28598	1310.748	82	4967.406
2940486	1341962	18434	301.3474	1904723	648657	44296	1051.806	86	4972.070
2152835	1111633	7874	653.9314	1406726	576677	22236	919.2396	90	4976.936
213810	19925	8614	144.4454	61723	5469	10584	248.9624	43	5016.059
2061283	1106402	17928	1997.161	1403749	568732	34656	5249.001	85	5034.719
2736670	993667	9012	387.1732	1810366	533881	30524	891.5964	89	5039.153
633920	1642117	24124	32299.56	389803	804358	50019	59209.27	78	5040.255
2442259	786315	8478	174.0158	1443003	399892	22481	20.9841	82	5044.056
2038064	741379	5331	388.8691	1153953	305522	11932	1073.985	74	5044.749
2099657	840729	4418	297.2498	1268706	403044	11332	1031.325	84	5048.735
126628	189294	212400	3122.64	57536	100222	451794	7076.843	57	5049.684
2342563	984297	3907	18.7827	1478489	479181	10994	-49.0366	83	5050.082
242581	155412	152809	7311.785	78372	44726	203982	9667.99	42	5050.481
2235473	920828	11791	247.2751	1403015	456937	29512	922.2232	86	5061.124
2549909	1252319	5363	282.2643	1835068	637337	19698	438.4578	91	5066.218
169021	570311	2507	86.2427	49322	164539	3248	-84.3872	41	5073.806
2029112	838316	4573	397.9453	1340467	416735	12751	495.1311	86	5077.883
449555	724121	204053	83237.77	221082	362460	444470	136149.8	72	5086.151
1778319	783944	10165	430.2565	1130812	364178	27375	1541.738	82	5092.678
3410963	1599875	4934	465.9974	2147769	892200	15924	1084.536	96	5107.308
2011363	889604	8010	31.361	1251977	412106	16364	-215.7796	82	5112.797
2742038	1374654	7233	566.1713	1857019	751891	20275	1326.427	91	5142.200
118220	443123	382965	5291.336	76480	250658	932336	12069.85	84	5150.126
2341558	1033326	3840	-290.576	1519333	478218	8396	-1758.184	82	5150.320
2537434	913590	11490	323.589	1517191	430166	22193	178.4273	83	5152.043
2168165	958155	6277	371.7397	1392633	450852	14133	797.2613	83	5163.775
1944235	1101552	4378	225.0058	1226220	478795	9182	275.7102	72	5163.818
2187006	807238	5100	432.11	1335659	389892	12974	639.0414	83	5164.854
3142513	3296392	24924	798.4364	2349459	1639235	48470	1646.167	99	5169.184
104253	122245	302780	4041.958	31348	35573	385523	5303.24	38	5171.360
107488	35721	2834	16.1874	32774	12596	3546	-26.2694	40	5179.156
2126243	764432	2580	308.738	1291772	352025	4245	405.1445	81	5180.671
1435556	964536	3644	277.6284	844362	482330	11417	208.0937	87	5186.072
129981	183190	183381	3463.474	40665	59999	254343	4588.042	43	5200.051
3160213	1116885	9630	761.243	2089608	682028	27996	1900.376	88	5222.338
2092327	1240897	15137	314.7857	1394304	594567	27512	537.0232	84	5225.998
2110008	1255767	7320	326.652	1383669	570566	23891	464.0851	88	5248.756
1794273	628550	7185	165.0785	1090631	272363	12040	-31.556	78	5251.146
2041565	1492838	1932	350.9852	1439199	856882	4438	789.3718	91	5252.158
1541189	1386829	6106	653.3466	1119869	679554	21244	1043.988	93	5254.817
2030582	845716	13910	157.351	1257353	407769	29414	486.3254	85	5256.656
1209895	1289978	11458	372.1938	798810	601520	25180	860.598	83	5259.701
2373710	1007644	9858	585.4338	1410281	511211	25664	1238.95	84	5260.913
2470490	992216	13418	101.1498	1530800	464472	33556	-110.7084	79	5261.148
3373318	1245085	7001	641.5561	1914998	616542	21089	1621.293	86	5262.400
2209184	959594	3904	670.2144	1390625	491564	7803	922.1483	82	5271.620
2954345	1036741	5070	741.427	1985981	533171	13981	744.1341	86	5272.381
1024688	676919	4865	322.9265	719080	329918	9949	596.3389	88	5274.145
2373045	1085314	3346	268.5106	1523644	504787	6326	501.6886	82	5275.733
2463295	957118	4130	271.693	1607878	475925	11645	700.2845	86	5277.092
1864596	2426737	7107	227.3027	1250319	1181170	18124	623.9564	103	5279.013
2198171	904944	5308	-75.8212	1342133	413582	12676	-258.0764	82	5279.568
2421491	1103268	5142	400.0662	1459370	489097	9579	1065.582	82	5285.479
338963	226888	237733	70434.22	163469	93272	428098	112658.7	63	5292.102
2677810	1129871	5674	683.5114	1678170	557851	13969	1369.861	85	5292.740
3062933	1210776	71471	1286.323	1790247	610709	197326	2759.789	90	5297.466
2272439	1074808	4502	242.1622	1483513	535010	13388	279.4668	89	5317.161
120305	17370	4502	100.1622	33684	4696	5742	26.7262	38	5331.314
284808	266004	22063	3699.134	150123	184856	58388	9365.967	77	5356.499
211752	27686	1135	-93.3265	58220	7334	1601	-284.3839	41	5361.055
2355366	925098	5827	239.4947	1358776	408711	10948	-5.4172	79	5362.594
3124092	1314359	5891	407.2851	2123384	695343	13784	1593.482	94	5366.389
2417673	1044104	8426	661.4986	1470347	517893	24026	1337.659	81	5366.755
2590134	1098245	3987	306.2707	1570420	535608	8707	611.0627	84	5368.243
130521	192308	386478	3492.816	40306	62775	545665	4915.807	40	5368.822
2466705	990291	23703	562.1383	1534400	445613	49605	1616.84	87	5371.674
2069341	953228	5690	396.209	1377740	459109	10824	746.4264	88	5373.853
2095914	2349139	10312	256.1032	1221218	1107489	35770	758.697	95	5384.314
467073	1193983	247924	69699.73	247752	612621	531824	126850.5	77	5396.812
2079196	987728	12626	598.1186	1389482	527073	30860	1070.246	87	5397.042
1975111	1139706	14398	382.1278	1329508	564028	31915	722.4315	86	5451.135
2688729	1015839	7918	427.5998	1707011	524864	20188	877.9468	88	5460.125
2157538	1261048	11148	217.8028	1337178	611003	31820	474.102	91	5463.415
271435	774945	21959	845.0999	96513	241208	33001	1168.156	49	5463.991
2123797	907418	6009	198.3049	1444411	437662	10411	297.8571	85	5465.227
2389168	1394894	13192	183.6712	1520167	708284	31142	213.6662	83	5465.307
2190586	756866	8615	295.3015	1257251	327246	17718	422.3798	78	5466.782
2110720	876904	5162	129.1882	1437496	507173	21001	230.9561	100	5470.003
2861805	1320683	6977	486.0097	1952976	740827	23133	811.1613	87	5470.087
517847	267958	1406	110.6766	264861	90767	3251	96.1811	64	5471.008
2072836	1154684	13008	191.1488	1453828	616915	24376	888.2936	88	5472.040
106829	25312	17918	48.5998	31031	6908	23276	-1.4164	38	5474.654
138847	220226	471696	4824.946	52639	81638	701450	7240.345	47	5475.258
2438077	1266067	8760	243.436	1582224	598795	23125	232.3125	85	5477.798
2620928	936245	10078	405.7758	1500447	444525	23330	870.813	81	5480.020
102093	82082	47919	668.4559	28256	23608	59921	509.3681	34	5480.691
3298130	1362648	5144	587.7784	2160395	733573	10431	1359.979	94	5481.743
3200890	1223604	7610	333.921	2104095	720304	22507	1524.243	89	5482.619
1684251	970973	4401	342.6961	996194	456894	13634	589.0674	82	5484.354
2883978	1623128	7852	454.0972	2018932	818376	25701	1649.626	101	5491.510
188504	562174	8116	-120.8924	46339	151957	9934	-436.5026	30	5491.791
3158725	2658485	8557	700.6477	2961278	1949244	31654	1556.989	115	5496.582
2134942	853041	4437	428.5157	1271194	377621	6966	1146.593	78	5503.576
885994	875604	1825	251.3825	422987	335175	4739	150.0579	70	5515.484
2043125	896554	5745	336.2945	1317536	424298	14594	701.9234	85	5521.553
2152102	1056480	5985	287.7585	1326825	560805	18500	754.85	87	5528.467
2120750	1068387	4143	173.8223	1400788	490373	10222	639.0542	84	5552.724
1501106	1080706	4414	556.8254	1045952	524933	12161	1112.032	88	5562.681
2350341	1097637	3236	377.3396	1483697	561784	7083	705.7563	88	5573.371
2053059	993209	5063	167.4343	1398095	523141	12608	629.7088	87	5574.084
724879	1008637	388022	67191.63	358770	567401	911292	141740.1	78	5574.497
2512341	903712	5049	88.4489	1447543	424709	10983	46.5463	80	5576.150
1518528	507390	3361	165.3521	859136	223080	6260	87.186	73	5576.712
1775881	719859	2812	268.3532	1169071	357212	9500	236.95	86	5578.036
1429793	1201313	4664	93.8504	943549	528299	9549	268.8989	84	5581.836
1458301	1839074	26702	486.5822	1053453	1127753	81424	1302.086	105	5588.225
2113487	1426738	9261	522.3421	1374154	734063	19065	1349.547	87	5590.675
1987679	1122330	5837	298.0557	1298911	548331	11499	596.2939	78	5590.816
3428282	1372145	6407	370.0327	2447247	775929	14093	552.0173	92	5593.407
107499	17003	9710	-213.269	30076	4507	11828	-462.0492	37	5599.456
1596607	1415862	7939	56.5779	1119365	689262	21520	172.272	89	5618.701
831179	1.106545E+07	34414	4660.825	390203	4694064	63196	7646.096	66	5647.261
1361083	651949	5076	209.5636	789130	274462	10277	275.1397	76	5649.315
2439281	868300	12574	290.6014	1421208	403549	27628	532.3308	79	5650.595
1593488	808403	5198	487.0078	982316	404105	13759	916.0799	85	5659.392
155131	26272	11164	95.5004	43677	7132	14010	183.961	40	5661.109
2113663	618527	75603	1750.728	1108539	237583	143974	2577.141	74	5680.134
1992851	854052	11034	286.2074	1169168	400293	20584	183.9624	79	5687.099
2778382	1041734	5032	406.8952	1749396	537803	19285	668.8885	97	5693.725
2092878	721360	5471	268.7231	1258619	324547	10275	232.4275	82	5695.940
188269	672478	8210	102.581	60758	212677	11135	229.6735	45	5697.851
2669738	1144256	10918	130.8998	1858006	617090	28931	7.8291	89	5698.856
175877	52923	484	89.3524	50649	14589	167	293.9687	41	5700.092
2680041	949332	4959	273.3999	1550225	473420	10751	279.9311	83	5702.018
1801568	579883	12700	269.47	852423	194516	21601	699.6161	67	5711.202
2516729	1194973	5146	394.4906	1693137	594835	11368	981.1448	89	5714.781
247394	49857	169	88.6809	78594	14535	60	258.366	47	5721.861
241527	43671	2193	-87.5727	67873	11880	2804	-68.4956	42	5722.141
1910724	923310	10851	374.5411	1325647	475996	28536	523.6696	88	5722.896
109725	107436	109645	1735.084	37370	37269	162298	2017.318	42	5735.903
2757699	935730	6013	257.7293	1739903	483663	15055	759.5855	84	5760.102
2297711	1074635	19553	328.3233	1538035	601236	35065	636.1465	88	5777.704
765824	1539224	16368	51956.64	474968	1016086	65421	103460.9	100	5791.904
1714566	645361	7237	54.5957	1016652	393431	16877	288.3997	80	5792.594
882704	1684018	142328	117281	536578	1015309	368271	237875.8	92	5798.944
2065252	1112701	5951	277.6511	1360555	562772	19136	746.3296	85	5799.264
2017482	1809661	18461	328.4621	1574761	1147899	42299	1071.174	95	5799.474
259210	321105	372942	3718.646	225279	311581	1374035	16257.36	105	5803.447
1934153	1137069	3956	555.7316	1460378	577918	10543	1350.862	93	5808.299
1601975	528385	8038	375.3318	926722	228777	16557	749.4477	73	5808.563
2130760	757468	5430	159.623	1351710	350161	15085	179.2685	84	5811.760
2498758	1147263	10093	217.6173	1652587	587854	24842	602.2362	79	5811.850
100642	141584	189424	2987.886	36656	52397	299272	4284.759	45	5815.353
153266	329778	312	21.1032	41848	92948	321	40.8081	39	5818.891
573113	969965	946952	21518.61	493715	758404	2913401	114315.6	103	5821.942
103808	18818	6409	-26.2551	33524	4006	8170	-69.663	38	5822.383
2690715	1182401	3894	353.6534	1801667	587315	8714	332.0554	89	5824.992
2338854	1168346	6145	45.7345	1451693	576310	13462	-176.1818	88	5826.369
2184466	861665	3906	389.9266	1411035	410200	10555	822.1355	88	5826.966
2079911	1803783	6046	362.9806	1533831	972313	21759	1136.88	95	5828.443
2113439	953304	7956	433.1316	1376438	487785	20407	1394.433	86	5865.058
3006767	1246929	7612	680.6332	2052662	640169	16261	1779.042	87	5879.512
2082404	887929	6541	231.7501	1366745	463190	16915	767.9315	89	5892.206
2369809	982887	10714	547.2554	1469766	432220	26773	1397.365	83	5893.142
106196	14220	1960	91.956	28757	3831	1775	146.5775	36	5895.166
472543	779954	920671	9490.443	236288	314158	1600321	17092.81	64	5898.782
296636	237701	42789	45572.66	142511	96217	79950	71801.2	60	5899.142
3202204	1071423	8045	480.3245	2197002	735773	20111	1908.027	95	5902.871
2838523	1090674	13954	410.0194	1833792	543301	26941	1480.19	85	5923.962
2072857	861929	3929	303.6169	1159579	375239	7134	523.4174	79	5933.015
1438385	459823	33056	650.2416	740559	174325	46806	780.6166	70	5937.966
2540035	1050070	6467	477.3987	1654153	716168	21465	1347.187	92	5938.594
3380269	1580420	4636	416.8796	2132941	878343	11812	351.2532	92	5942.932
2638118	1037464	23729	698.3969	1701269	535385	43624	1977.506	80	5943.056
2437109	1469331	6465	657.6865	1693211	965610	25393	1944.947	95	5946.629
197739	44289	189	-18.1971	67602	14699	209	-145.0751	48	5960.156
2045266	1208793	4850	337.085	1417686	795821	16725	682.2725	96	5960.571
1629205	763538	3289	292.7129	955967	345915	9296	269.3056	82	5982.870
2071324	1870342	14813	305.4093	1253540	908182	38565	1408.496	87	6002.652
2440289	1330444	250276	83147.28	1890378	840315	448932	131246.7	108	6005.207
1597013	1494758	7844	2124.248	1168051	868765	24310	3029.791	102	6007.734
1881096	794839	3804	272.6044	1172033	413345	7993	291.8073	81	6009.610
3210236	1265076	8715	231.9115	1866938	639683	18648	425.5528	85	6011.861
2356440	1102531	5450	356.745	1460109	566284	15746	956.1506	86	6020.292
2736255	1469060	6348	302.5228	1951386	783849	22791	-451.6249	89	6020.553
2088350	3481978	3167504	228237.2	2935040	5600617	2.114282E+07	759131.2	346	6021.562
2634792	2096650	17130	605.993	1578211	1156608	36603	1787.828	77	6021.883
1855904	930831	7677	253.2797	1207760	431094	20587	141.5307	84	6022.818
1940803	1104704	7913	281.3193	1353410	592861	24504	405.8744	91	6026.217
225369	213059	1354	282.1594	129249	119761	3452	549.2572	75	6028.358
2257219	843211	7331	311.0691	1374917	399425	19728	356.1408	83	6029.604
2486537	800514	4400	310.84	1553290	463406	11032	1056.495	87	6031.921
3336949	2134287	10566	744.5526	3093682	1463025	40371	1760.613	111	6032.465
2213084	1170161	9796	126.3556	1339744	516140	26750	119.675	86	6034.983
2860553	1366440	7107	594.3027	1885947	649084	15947	1778.227	86	6038.944
2837454	1315295	5343	517.1423	1715051	601604	9907	1274.383	74	6038.996
118664	16592	1331	6.4691	33375	4329	1571	-171.0669	37	6041.029
1692648	1010777	10416	347.1376	1166641	473765	28030	342.483	87	6041.789
2051520	881706	4110	320.571	1308672	430852	11751	620.0311	83	6042.138
2515300	1220712	8291	350.9251	1758789	693051	29640	1048.804	92	6046.627
3001376	1075852	10230	323.903	1917330	616092	30999	750.2439	89	6048.047
2574871	1204578	5860	213.746	1745577	570541	11151	344.3711	83	6048.755
2149839	878816	7115	226.1515	1326495	455357	18783	734.1263	88	6051.025
2289732	1000898	3654	553.1894	1591451	497727	9481	1118.684	88	6061.271
2857389	886258	8451	640.9011	1794928	443453	20073	881.4953	84	6071.156
154893	39874	9237	187.7957	54797	12633	12147	457.0467	48	6074.428
2539753	2029797	17426	416.3986	1794740	1045343	31392	882.6912	96	6075.047
110133	171638	164	-127.5996	32122	52503	214	-401.7946	38	6113.044
912033	462843	9211	248.5371	328739	147849	13223	520.2103	58	6121.004
2283842	889220	5070	255.427	1439517	425223	16917	410.6437	85	6122.822
1962650	868232	4778	251.4458	1344216	434433	16455	994.1255	89	6126.171
2487924	1519957	9169	504.5809	1807470	764668	20008	923.8488	92	6127.558
963199	1275673	9576	322.0136	620869	636733	26070	507.527	89	6128.889
2611491	1141292	17262	623.9982	1601472	611585	33688	983.2968	84	6129.065
490786	604340	241217	75882.88	226080	234591	447692	122795.1	64	6130.103
2034194	765877	2308	58.8788	1157325	333605	5969	-249.9391	77	6130.391
159864	14660	5146	206.4906	43894	3952	6293	142.4373	39	6133.126
1578242	941789	4663	262.9943	975042	438670	9849	-94.2711	83	6134.102
1838064	787389	10437	179.1157	1126519	371704	24825	232.6825	87	6139.234
2441208	1022787	3723	78.2603	1484490	453712	5354	34.5594	81	6146.711
1928903	1590027	8152	439.9272	1388486	829468	24923	957.5803	91	6147.354
1728007	948351	7324	176.0764	1085192	461163	15201	491.5761	84	6148.795
822109	1184470	9588	243.2868	580924	658408	22274	636.7714	86	6149.021
2683141	959285	5418	301.3498	1577520	457347	13880	798.668	82	6151.135
584274	1293225	310048	63615.09	289690	498894	573591	98516.26	67	6158.745
1285880	2111787	10660	272.026	955883	1062898	32251	296.0811	94	6163.179
2510198	1384284	5075	259.7075	1642509	703217	17458	1007.794	92	6164.989
179220	44954	15476	-3.9964	51188	12716	19081	182.2441	41	6169.760
2076742	875613	8693	216.0773	1305855	406151	18841	499.7801	82	6179.254
156176	466492	3420	129.862	42423	128898	4096	259.5856	39	6185.417
405616	364207	249410	2939.901	150381	129060	383620	5187.082	56	6193.192
130147	11403	157	33.4077	49682	4367	137	154.2857	49	6201.417
2740072	1083944	7602	412.0722	1760803	565550	19431	630.8791	86	6215.502
2705954	1124996	8140	731.654	1785328	654997	22795	1975.8	91	6224.296
3160582	1741887	26661	1978.482	1894439	1080805	48409	3650.945	95	6225.143
2878852	1943973	7049	303.6489	2000935	999847	26754	861.0994	101	6227.724
2983765	1301132	7726	479.2286	1873728	733859	11198	1291.608	88	6232.339
2094514	716771	5014	46.4854	1261752	323474	8538	83.3818	75	6232.662
2448424	1106403	3797	350.6117	1542652	531902	7349	717.4789	85	6234.254
1350143	2216223	8533	546.1013	982758	1248580	28619	1544.726	90	6234.407
2838208	1281246	10239	243.6079	1799230	648706	27364	282.3204	84	6235.200
168961	16727	9277	198.0397	49852	4686	11897	254.0217	42	6239.120
2412716	1176521	13140	602.154	1524931	585448	34058	1166.054	88	6241.186
2756605	1291161	8700	406.07	1588019	635313	23621	972.9381	83	6241.781
1672662	690000	4850	295.085	1045598	310763	12527	455.3647	79	6244.444
2031964	736881	5415	361.7815	1100278	337562	9710	1218.731	78	6245.735
2076824	913758	14376	423.2936	1330216	431348	26397	674.4717	80	6245.937
2327353	1105975	18713	4607.199	1596999	558022	31904	6753.014	90	6249.317
2279529	698501	4046	257.7806	1414595	344234	14818	668.6898	83	6251.845
2740901	892837	3903	246.3583	1496870	392967	12104	311.2344	78	6254.186
1680439	868528	5226	271.9786	1133604	441192	12636	500.6796	88	6274.737
309449	1634430	13291	1006.425	95847	485002	17300	1287.53	47	6301.567
2203227	812516	9668	5.7748	1341171	370220	26320	-104.448	81	6327.014
2127871	1083809	6896	468.6656	1338898	503986	18811	1028.097	86	6331.236
1032551	1625006	91521	5843.128	605743	890704	219249	16418.07	108	6333.490
1719627	1025058	13339	812.5179	1142857	635865	39839	2125.168	95	6338.582
1850742	951374	6801	386.3361	1214395	469894	15697	678.2017	85	6340.362
1842185	719370	6465	138.6865	1120563	308212	12678	48.6358	79	6342.396
1874661	1344891	2726	341.7286	1276784	830079	8926	894.5486	95	6343.914
2658271	1352940	7327	35.6447	1789850	735297	17105	-117.4095	89	6349.087
1654170	1018823	8738	487.6018	1195079	540782	22695	1439.189	91	6351.441
4415258	4112372	24335	1880.193	3302465	2624856	75662	4776.238	111	6355.774
1776589	932407	7123	253.0003	1167082	467598	17754	723.1994	91	6358.910
2090430	1698820	13710	1669.131	1386216	838268	37761	2647.192	81	6359.260
1686939	1015629	10178	650.3858	1048903	456734	20004	1086.424	80	6363.754
1962495	999958	7566	107.2526	1156574	449476	17418	452.5498	80	6364.354
101976	336957	3786	246.1946	27948	93404	4651	280.7211	35	6373.354
172064	203629	286654	3364.49	80898	112669	642708	8638.318	78	6382.879
2194657	1355329	5374	204.6814	1564561	726572	17532	605.1452	98	6390.315
2416630	1304315	11678	165.5358	1702334	722066	30798	867.1678	93	6410.601
1864383	1213272	6479	689.6719	1202044	561926	13328	467.1008	82	6421.756
163919	266688	1282	-14.4798	45098	74572	1604	-168.8156	40	6430.064
2211372	835720	7121	403.2881	1367557	401642	16853	890.8533	83	6438.424
681399	375621	64052	3939.917	230439	120457	89970	5686.317	54	6439.114
1491826	1481179	5161	-43.6679	998206	706538	10867	-416.7613	84	6440.421
2128692	1271534	15701	166.6261	1449577	672147	38454	318.4694	92	6445.430
1095089	601538	3500	252.35	1055183	442221	9814	251.7654	132	6449.965
1553541	647241	7165	60.9565	964789	323949	14705	33.9505	81	6451.555
256528	139393	2366	517.5326	81481	43131	3663	463.8943	47	6463.818
121471	162098	159674	2553.911	45857	66182	282407	4822.633	51	6464.428
1947879	747400	5685	111.9285	1200685	363006	13895	135.5095	82	6467.448
3160234	1335287	3289	459.7129	1900627	591286	7474	642.4914	83	6469.529
2112579	738368	13321	210.1081	1258228	336186	29065	146.5465	80	6470.583
2169063	1408841	12106	206.9466	1703713	810863	33182	545.1102	97	6479.881
3190185	1423429	8629	491.2869	1933362	716067	23519	890.6159	90	6484.072
2528492	853867	15106	132.2466	1653559	513378	32167	-239.8313	90	6498.775
2071151	1002964	9083	261.9563	1408240	503268	22225	634.8225	89	6503.122
2263962	1032734	7593	222.3673	1513448	633071	21925	257.9925	90	6534.804
2190946	1037016	5988	291.3268	1480119	533824	17933	813.4413	86	6540.776
2069926	1630596	6225	483.2225	1343082	720100	17306	1393.667	81	6541.072
2178998	1032743	5895	529.7095	1255764	466632	13895	1063.51	80	6545.268
1848697	1048679	9939	383.7779	1263419	621512	32866	1201.583	95	6550.938
2812469	928370	6891	396.3851	1697635	468773	21945	1025.115	84	6554.063
2267541	981160	4665	420.7065	1556598	469268	13802	546.8922	88	6559.286
2153242	996256	4322	276.0642	1464031	497947	9222	205.9542	88	6567.934
214597	29003	7251	-20.4189	54565	6319	9205	-66.5995	31	6568.133
2208393	970768	15402	243.6522	1327395	434364	27987	796.6707	83	6573.471
174768	1509906	98363	3422.564	58554	432484	131793	3904.987	44	6574.247
1847674	950451	12027	230.3147	874461	351978	20944	-88.8416	67	6574.447
171953	19868	5666	187.6626	52265	5563	7205	170.2005	43	6576.969
1349586	806497	7092	-94.5388	867209	399924	19637	-334.7643	90	6578.970
2660072	1205929	8565	583.4965	1819270	715888	24268	1669.835	95	6582.505
2490954	1148154	1424	258.0864	1372605	500863	-2480	-83.128	79	6583.967
1996881	924569	4563	280.3843	1252150	455989	11929	514.4169	87	6596.952
650005	7557536	44347	1148.467	273897	3115578	75951	1633.651	58	6597.255
480191	154929	54777	1270.59	154106	47339	80677	1769.58	52	6660.445
2995782	1216115	4879	897.9119	2110960	680787	13454	1617.969	93	6665.943
2559046	824805	3280	492.008	1475726	356193	5952	1074.507	75	6666.226
105415	18342	12617	11.4137	26611	4471	15378	-42.8942	30	6666.835
2392417	965124	7909	422.8949	1469637	450489	13107	621.9027	82	6667.118
1851705	1214559	7464	309.9304	1324150	622564	19900	452.39	92	6668.193
1695916	1372123	3125	367.3125	1119677	672505	4735	781.6335	88	6669.867
2547043	908207	7341	4158.63	1729727	440207	17704	8517.395	80	6670.113
2347115	983779	5686	430.7846	1386876	422997	15715	498.6115	77	6670.482
2285096	1230792	41881	840.3241	2418315	954947	123173	1869.405	130	6671.405
2741801	1273655	9462	317.4182	1953732	692733	30609	920.3649	91	6673.158
2265639	1033266	5851	420.0411	1484734	488746	18394	301.1034	82	6673.456
2658036	1004888	6701	255.7261	1668410	486459	16191	87.1151	86	6674.911
2354073	911742	5681	239.5041	1472239	522344	21513	576.2793	92	6681.000
136195	23785	12736	-25.7104	41607	6521	15770	-218.303	41	6682.668
339789	73379	1024	129.6464	107581	22124	1043	452.9123	49	6685.346
1656161	909402	4822	334.1142	1127813	441503	15153	254.4833	90	6686.387
171188	190424	55613	1440.289	59165	78873	89156	2310.452	49	6693.742
2344820	875604	5746	290.1506	1454885	426455	9841	747.8801	84	6698.885
182344	18497	242	-7.8238	52871	4682	281	51.5641	38	6699.277
2435956	1367998	26696	617.4456	1782703	698945	50740	1080.514	92	6701.587
2112335	1182851	5944	432.6584	1308407	555816	13686	456.5846	82	6701.853
2018250	1134281	4672	227.6992	1315356	657557	13435	199.7035	92	6703.739
1617627	1212958	8534	344.9574	1043083	784281	26347	501.6667	97	6706.191
1047423	2136363	65179	38659.74	696985	1393959	153920	97733.91	101	6724.508
1062554	986993	13262	105.5982	672841	464238	24751	-116.6689	83	6725.278
2276931	940516	3385	280.8985	1444014	497364	6226	658.0786	85	6729.335
2901670	1238412	17974	618.5414	1980823	661749	31090	1701.149	86	6729.829
2272343	871397	10447	614.6767	1502687	448979	25063	1470.434	85	6731.944
1811133	785212	6372	174.0692	1119721	349897	12992	187.4512	80	6740.961
2354600	1161777	5783	362.8263	1585798	605392	15923	1409.68	87	6745.281
258659	54153	207	156.2127	92686	15947	120	180.732	50	6751.533
1898532	725820	7416	145.8376	1136670	322054	15773	252.2653	80	6757.544
362577	766342	84049	6302.349	262449	427788	242209	16126.13	99	6760.752
978190	304915	10920	-9.388	388652	101002	15568	-414.2352	61	6763.628
2965800	1123218	4992	221.6512	1973699	584594	8982	879.4902	88	6764.233
170457	24082	11669	56.8309	48854	5622	14940	184.134	35	6764.601
2259706	722461	6859	237.9899	1408227	358076	20077	723.9197	80	6764.770
2219491	3860292	27578	497.5258	1490804	1632828	46414	369.0254	94	6770.094
2240328	863847	6320	206.552	1333422	409718	12294	-342.1066	83	6770.826
210362	167179	136004	3582.024	66309	63657	234437	5338.516	51	6771.908
627847	344912	188389	80799.82	272496	135941	277838	130456.1	63	6774.381
171675	706424	14474	-75.8086	53866	207912	19253	-397.5067	44	6775.503
178863	61162	211	168.6371	51735	18302	179	270.2419	42	6779.151
2451582	788496	6101	89.0661	1473458	380215	18039	-656.8121	85	6781.594
3076148	1176008	11446	189.9206	2193782	711972	28508	942.6988	87	6781.641
2547203	1643464	10506	359.1866	1831794	1095406	41573	821.6453	106	6784.526
1679116	1247376	3010	373.861	1117852	756286	9362	814.8082	93	6786.112
1024865	1164033	98012	3145.073	543191	509489	211394	6013.403	84	6788.713
3228058	1271534	9096	413.0856	2088717	661251	25529	1213.377	86	6799.195
141009	83305	2106	9.9466	41126	23573	2898	-106.0222	41	6806.304
2042588	1317388	12064	397.9904	1455035	647473	32482	644.8402	90	6814.309
2227798	846955	8063	25.7343	1302292	375028	16754	-319.9006	80	6816.415
2218943	800263	5111	493.5271	1414862	369966	13305	882.4105	82	6831.681
2589022	882790	52357	1597.828	1677456	454364	138540	3201.094	86	6850.053
444055	87133	5475	127.1475	132234	24471	6777	203.7897	49	6863.622
2798769	1091517	7050	513.505	1838392	602980	19160	901.876	86	6864.063
202950	37171	10711	76.6871	56147	10109	13214	331.5054	41	6878.048
2725785	1049129	12080	456.688	1810429	540976	33149	637.8589	90	6878.847
695027	865078	6419	232.3059	486206	401749	16424	1077.586	86	6882.109
136690	160829	417899	3266.334	64069	101891	867904	8518.614	71	6882.966
1932083	1095189	13083	5008.356	1203532	536404	27177	7097.229	84	6885.789
1994112	913888	9989	184.5829	1234754	457994	30331	10.3691	85	6888.413
2423167	789358	57607	1264.353	1469067	320741	126931	2134.629	77	6888.888
121989	230082	799	65.0239	32979	63336	1037	95.7757	36	6890.340
2166837	1178973	6611	292.6771	1422130	577218	22374	840.3814	91	6896.655
1025176	1163449	5704	425.1944	709814	667233	21939	915.9779	97	6898.733
1383797	829424	8086	382.4246	799013	356403	16108	792.0588	77	6905.762
1952371	931437	10371	287.6131	1270848	472531	27336	649.3496	90	6907.440
3050721	1262609	7928	219.1608	2029618	718752	26023	734.2903	90	6907.959
2374015	1188866	5910	620.551	1575766	608490	17696	714.5456	89	6910.100
2621725	1284770	5869	501.4509	1786845	929160	21873	1671.475	93	6910.400
3063401	1224236	13986	348.4146	2127200	685164	41789	180.5629	103	6912.152
2459908	1065262	6214	355.8054	1694638	559397	20174	561.9614	89	6913.552
420768	843710	3196	800.0956	142806	275138	4494	1312.313	53	6920.180
1983502	1054160	12705	521.7505	1341069	511510	27861	996.8021	89	6920.686
2563060	945096	6492	637.8012	1530506	454397	17580	1867.238	81	6921.881
3209229	1997764	10951	543.1511	2188184	1165247	29435	1362.303	96	6941.601
2813000	996103	6067	273.9587	1659127	502856	15812	825.6532	81	6949.176
119037	156645	5445	532.4645	33196	44602	6885	580.2485	37	6955.406
1553347	1076630	22094	723.6734	891665	548040	40614	1174.645	85	6977.577
2329469	987392	2579	385.8819	1451967	470892	4870	843.207	84	6981.502
2338488	1325615	18037	489.4757	1599851	673222	43931	1534.329	88	6991.299
103962	55260	2994	100.1634	30383	15614	3372	252.7692	38	6996.267
1938050	929485	5616	471.8576	1380684	505882	15688	1180.497	93	7000.141
2113816	943158	10619	56.9259	1308629	468391	26922	366.9242	88	7001.342
2311125	1077574	695	470.9895	1624394	606114	-12644	699.4716	87	7003.090
148447	84387	54932	370.2852	42326	23849	67625	549.7625	39	7004.638
175113	57088	219	166.4859	78429	18187	-52	172.4828	56	7005.353
240404	1685235	9926	4.6486	121998	577106	16449	-247.0111	83	7005.372
1715830	763392	2839	245.4679	1149111	388134	6289	324.0129	86	7005.937
3422851	1326903	4211	331.0371	2337672	762437	7686	954.9846	89	7006.419
2772515	1325311	8029	244.6269	1771278	688387	23132	71.3052	86	7007.100
362385	3014093	24134	107.1174	114034	905523	32205	347.7005	42	7007.442
1460304	781767	4307	200.2227	1042239	408862	14635	611.0235	91	7009.438
851338	1833013	321894	19303.45	512517	953387	701698	44157.66	89	7030.777
3009517	1614731	6387	582.9107	2094107	825626	16439	1342.428	93	7038.174
405147	332940	244971	61979.67	164309	111982	375104	87503.53	57	7081.076
1777041	972057	6634	369.3674	1189590	436800	14762	551.7482	83	7081.504
2790997	1258046	15551	767.2111	1859810	699326	35340	1594.574	93	7090.191
2540716	1424281	15091	716.4051	1589133	695315	32475	1219.848	83	7090.604
2697731	1027018	51134	956.8174	1797902	624406	91616	4328.458	91	7092.476
2915832	1857883	9510	693.511	2151586	1120357	29627	2598.675	97	7094.639
2818951	1259460	12120	501.932	1899011	669429	21077	609.0197	89	7097.384
269970	2185889	22093	522.8173	70865	621466	28090	509.849	31	7097.425
2329016	1062696	4388	327.5668	1376527	505400	10181	366.9541	83	7098.940
154825	150315	2235	97.3835	48324	44342	2961	-46.0879	44	7102.460
2029189	955120	7772	574.6092	1305661	540599	27501	1121.606	91	7102.832
2160117	1535601	3916	473.4876	1539698	813352	7343	775.3423	93	7107.372
207664	10696	3231	96.0591	48229	-1188	2464	91.4304	28	7107.427
121913	9545	2141	19.9101	29395	1084	1293	-43.0627	28	7107.701
2396129	785258	2510	405.811	1410779	367756	5854	1129.609	78	7108.484
1936880	960553	16877	267.3997	1167583	434125	26204	769.2444	82	7111.278
500903	85325	2575	2.4575	147475	23783	3239	-111.0921	50	7113.125
1533912	538990	65128	1498.081	812612	204094	127468	2538.355	72	7114.952
2621974	879384	3430	251.423	1470830	437759	5585	566.3185	78	7115.166
2927276	1243689	14571	469.2331	1947676	691518	27302	1190.242	89	7118.840
1867856	1286475	8291	397.9251	1323711	791596	28682	394.6602	97	7119.883
204470	29885	3031	22.8391	55966	7991	4022	-142.7658	41	7121.177
1998147	4166598	19990	234.439	1560339	2057788	42875	1322.287	103	7125.812
2001743	1093621	6063	490.5343	1421666	578119	17712	1361.243	88	7126.326
2651241	1102529	5128	438.0808	1862322	667769	17681	681.7041	94	7133.140
2882924	1722361	5939	653.3779	1937303	802352	13652	1184.477	87	7149.460
557079	60408	6708	-11.2812	159961	16710	8608	-101.6912	49	7163.441
2178504	949151	8705	282.3505	1511767	517628	24477	562.7597	90	7180.080
1572586	598950	4102	292.7222	905074	280649	12384	427.9424	80	7189.085
1244384	842130	4372	318.8692	1007116	465646	13579	450.9819	93	7192.761
2915708	1358677	5878	486.1558	1875382	695527	17584	1069.662	82	7193.078
152630	12101	2813	56.2093	41879	3453	3513	162.4793	39	7195.191
139665	16266	9526	298.2086	41264	4504	11623	397.4503	41	7202.133
675018	148703	2722	2.3042	255112	45667	4503	137.0183	58	7208.778
155764	265281	328107	3159.403	92828	252382	1078593	13736.47	104	7211.693
1612433	531055	5253	216.0933	934630	234439	11504	727.5744	77	7215.478
2278261	901583	4426	299.0986	1438371	413567	7996	273.3756	82	7217.586
220895	29881	13828	220.1508	66013	8455	17911	285.6071	44	7227.115
1872827	966694	14944	105.5584	1227565	464116	32174	574.1614	86	7228.663
2284933	1084480	10475	615.6475	1553462	541731	27871	1977.363	87	7233.118
180258	25211	17232	414.3152	56317	7256	22474	580.9914	44	7244.223
2706961	965398	5340	268.574	1695648	474256	17258	-154.4262	86	7248.586
2620727	939652	8852	381.1972	1679567	488866	21860	831.346	86	7253.110
2505519	1259209	8445	421.7645	1623617	624695	21547	815.3867	86	7261.996
1735870	756528	45281	664.0641	1107374	368807	65583	885.6063	81	7271.763
539788	1264062	497064	54564.49	305542	578303	780216	173450.9	74	7279.423
2238063	751608	11815	264.8215	1368839	353913	27943	749.0023	82	7303.720
2555825	1563088	10533	273.3013	1836891	845145	29704	1358.594	97	7307.188
114822	209884	233928	2787.761	46890	93435	441763	6434.304	54	7310.341
321419	97860	22703	341.0383	147149	31257	35988	38.3268	59	7311.137
136382	123776	9835	1208.744	40639	36235	12161	1248.032	41	7313.650
2489673	3393618	19582	870.1502	1494688	1360916	38290	1563.069	87	7315.566
108279	17624	1424	74.0864	28701	4509	861	41.1021	34	7316.656
2135712	880606	4634	628.1674	1297816	471917	12716	1265.168	85	7316.670
2134145	1122533	5432	465.3352	1561329	656103	18672	960.0992	97	7317.994
1115855	808924	4605	326.3405	860827	525237	17702	21.6822	103	7321.679
2154084	449194	20021	229.9781	1626781	299657	30435	672.4035	99	7322.988
118773	134220	277392	3144.291	49643	52969	463684	5801.873	51	7324.396
2120343	980415	12318	439.4398	1414001	514879	26439	808.4279	89	7326.043
3739028	1648483	10758	831.9238	2598475	1033375	29286	2141.745	100	7327.566
2162779	788572	7035	254.6635	1264912	375756	18922	411.1242	84	7331.449
259898	79365	5312	-41.3968	82836	22767	6539	-223.9621	48	7333.723
2014752	1802278	21522	537.9842	1340020	1053221	45246	894.1006	92	7333.847
1187645	755652	2401	80.4961	736370	316217	3015	15.1415	77	7338.766
105972	73776	98022	1606.634	31722	21315	126900	1922.09	36	7339.199
1875862	930303	7796	475.1556	1173241	462124	21214	973.3054	88	7341.165
154855	40180	8430	146.923	46021	13765	12172	436.4492	41	7344.439
228861	25233	4368	228.4448	62373	6901	5431	424.4791	41	7345.014
2046537	1194166	8283	399.0763	1363236	691255	27009	844.4049	89	7354.107
1949438	1554962	5275	535.9275	1373084	740914	18272	1264.659	89	7354.957
2463277	869821	7237	134.5957	1524055	419269	15600	-72.84	83	7360.470
2618713	1077288	5790	280.819	1755275	575526	17868	887.7948	91	7366.651
120363	59310	99	3.7539	42660	22763	153	-5.0167	46	7396.201
2697056	1166366	5228	503.6908	1660013	571249	12213	758.5493	83	7401.153
2619188	963497	4086	507.0246	1638754	445342	8029	1336.627	81	7422.509
2918437	1093875	9862	384.8582	1938372	624782	25701	1514.626	88	7424.619
2624867	1316217	13820	659.302	2098603	813105	31005	1439.38	99	7425.366
2914737	1257767	10526	764.3086	1958564	687089	31916	1544.288	90	7426.209
2431450	739627	5164	289.9004	1401267	335490	13513	934.4793	78	7426.631
1691070	697984	4257	518.4177	1068500	316446	6875	651.6875	80	7427.730
2618547	878265	5794	330.2434	1549121	399987	13196	602.0956	80	7431.501
2401130	1012593	7495	361.4695	1277388	477265	19841	738.8801	82	7432.530
1928384	975485	6828	476.4508	1290580	493735	21926	643.8486	83	7432.867
194367	699821	214451	5628.501	106808	362712	571304	14785.35	75	7433.734
180079	108897	2451	5155.301	56173	29008	3307	6221.123	42	7433.896
196284	143468	37974	659.5414	70704	43756	52827	734.1947	50	7434.201
666504	294301	7428	128.1108	263951	96331	10902	79.2022	59	7436.792
2800438	1956181	12267	1409.779	1824370	1249708	34473	3342.335	101	7446.104
2471406	1510147	53529	66602.18	1505765	769632	100221	115477.2	89	7459.033
2896153	1217090	5592	554.3112	2069673	694530	14606	1093.197	88	7459.543
292474	1389661	252443	18067.45	269484	929599	741536	45698.97	91	7460.659
1692526	1196936	4023	204.0903	1141117	650286	15538	276.0818	94	7467.145
2715326	1054263	8089	415.9929	1702926	524439	23158	1460.564	87	7470.966
200764	29107	750	64.075	52250	7011	762	153.3482	35	7471.461
1790729	604389	7415	371.9815	1049589	279831	19542	708.9062	78	7471.589
2588796	1406523	6599	328.4039	1573413	678158	18201	506.8761	87	7496.918
2642576	1045509	5111	502.5271	1596855	511274	13962	1129.868	80	7515.324
2066180	1182392	14681	188.4041	1261999	557049	27887	484.0607	84	7516.799
414924	56449	6987	21.5707	124664	15881	8132	419.8052	49	7533.396
3178554	1234086	5307	507.3227	2237693	698955	10897	1176.922	88	7533.555
1393980	1270724	10958	554.1438	814037	608198	20459	1331.95	73	7533.653
164270	18242	327	172.9447	45711	4890	277	251.1397	40	7534.842
2587861	845361	12211	403.8371	1562449	419840	17605	1151.641	81	7535.539
2725035	1030513	5353	197.7033	1838125	510150	13032	415.6952	86	7536.048
231037	31123	24671	139.8431	82059	6559	32785	266.2385	39	7536.258
222303	32572	733	-56.4787	61488	8864	917	-19.9563	41	7537.262
2278800	900284	8628	201.4308	1315736	388851	22262	312.4982	82	7539.820
586960	69709	7857	88.3777	180082	19704	9961	231.6121	51	7540.783
2122175	1299311	4842	195.2362	1416829	643979	17692	206.1212	88	7544.273
3054332	1152968	4262	679.6982	2009247	712471	8349	2186.579	90	7544.790
101002	20029	12167	-21.8313	26858	4608	14768	-91.1152	31	7545.269
556660	69793	910	187.051	178110	19893	1448	491.6328	52	7545.711
248260	625807	1669	98.8309	70860	177465	2525	146.6525	44	7555.454
2203120	927995	11582	464.3502	1471417	443490	22830	692.763	85	7559.330
134491	83037	8910	207.851	43766	25116	12545	206.7745	43	7566.474
2275125	1300913	6709	526.5749	1582851	775383	21583	1337.206	100	7568.818
222296	125135	49640	611.804	62243	35049	62026	972.4586	42	7570.962
192526	69679	4703	66.2383	65097	20688	6165	47.8565	47	7576.878
1803559	1153290	13410	375.301	1251289	593799	29961	1640.612	89	7579.278
1746410	1079259	7460	330.506	1117664	479584	18517	445.4037	84	7585.504
2861534	1321487	6907	427.0827	1866074	665050	19903	760.9583	89	7599.512
1804879	725824	4524	92.9964	970013	300299	10943	-27.6977	73	7604.815
2808231	1183405	4359	541.7399	1760308	560161	8936	828.1096	82	7610.130
495100	566935	202343	2656.842	165353	177141	278002	3561.512	54	7624.213
2467704	1178425	6778	423.6458	1744985	604779	20215	705.0615	90	7624.812
1549380	829115	4154	314.2394	929645	374828	12241	288.5201	76	7625.066
1849914	824486	6997	225.1317	1186950	405196	19118	117.9198	84	7630.170
2901265	1094912	4852	329.7972	1841137	580391	17330	905.213	85	7630.562
2386181	1007034	6333	317.6813	1592099	488763	21056	736.0416	84	7631.138
2312796	993014	5588	443.8868	1548645	505999	11781	1336.714	85	7634.669
1740576	790053	3678	296.7358	1114526	394304	10912	532.7632	83	7636.941
2869836	1406308	2525	471.6525	1950725	710297	4631	1186.599	89	7637.896
1720409	768815	2041	331.3001	999426	334148	2073	341.6953	77	7639.879
1601869	861766	7337	56.2057	1102824	441369	22067	-154.4413	88	7641.122
214786	37701	9308	49.5788	57105	9389	11184	90.6224	37	7641.581
1928623	789056	9293	505.7373	1289329	399768	20997	874.5317	86	7641.918
1575849	558504	4047	407.6367	936956	243740	6511	1003.067	76	7643.131
3235933	1233377	10708	380.1188	1999741	683892	21344	830.5984	87	7643.620
2593368	1204796	5785	368.5385	1723465	697240	21187	883.1907	87	7644.091
2282579	964888	9708	529.0188	1337805	441546	18711	1498.487	76	7644.723
2046834	777059	6201	234.6761	1290562	375738	15425	530.3425	81	7651.807
1614887	1083806	5008	321.3488	1093909	495263	14531	769.9891	86	7658.457
236196	30900	512	19.3232	76799	6535	474	70.7914	39	7658.587
2198838	776764	4256	226.5616	1323186	371808	6967	264.4487	83	7660.130
1497133	775698	11649	94.7089	920650	333529	27916	-116.1124	79	7663.440
1738060	893867	4561	155.6721	1101046	411218	10274	169.5714	86	7665.645
2349178	854787	14312	625.5032	1577200	455091	34458	770.4938	87	7667.555
180051	88953	2370	13.957	71125	27853	3486	-15.6354	50	7668.498
2094922	1649556	4625	184.4625	1455088	850699	12904	489.1144	96	7672.176
168168	2905	2838	1690.612	37410	-2890	1862	1174.058	25	7672.223
2756636	2499606	30055	1116.085	1868425	1022372	59085	1653.668	90	7673.448
1031601	1178918	254818	7522.69	403016	390258	416114	11517.2	64	7679.204
1896657	1060214	5458	155.5938	1131397	492562	14187	377.4907	85	7683.421
2536025	1223432	7983	199.2463	1640091	545191	21225	274.7225	89	7687.168
1075606	885283	49724	1150.716	711360	413643	123183	1592.966	82	7691.729
1780605	1076510	9711	518.5871	1505740	685284	30123	1486.3	99	7725.291
1960887	2745170	64246	719.0006	1578462	1579804	120926	2977.749	106	7730.556
2571467	793707	8200	64.02	1440191	387347	15827	389.4947	82	7740.735
903559	550627	1743	427.1823	785419	442819	7186	994.9346	106	7742.650
118925	258934	286294	3943.293	77508	163869	707728	9779.94	70	7742.934
2027773	1123328	10227	112.3347	1424554	594407	26387	124.9107	92	7751.455
141047	26459	18160	126.776	39972	6896	21858	199.6338	39	7754.125
2197338	1077101	4075	298.6075	1610929	595547	10614	696.6454	94	7757.910
1676498	1246877	11531	489.6891	1132330	619041	28350	442.435	84	7758.922
2208231	784331	11634	356.8674	1263144	382297	29143	966.3223	80	7762.751
2606022	1117275	6794	491.3434	1881883	750374	16192	1242.971	95	7766.572
152041	17821	3683	-131.9837	43875	5344	5688	-356.5032	41	7770.022
1512908	542687	9704	460.5944	906398	247234	15454	1033.169	79	7771.235
2155930	1105884	2232	505.8152	1429827	502025	3295	1423.849	87	7773.604
2435164	1394472	8435	300.2035	1754915	753969	23274	214.8714	95	7774.529
2609355	1112297	5646	476.5406	1782131	617740	17566	1686.253	92	7776.957
2899061	1095457	8805	414.9605	2066464	582543	23214	640.5054	86	7777.477
2785142	1087608	4873	294.7753	1706410	562656	14688	957.3968	86	7792.340
3239900	1319879	7384	867.4424	2103372	751050	20235	2346.184	89	7817.498
2583980	1216184	5261	222.9421	1643395	575050	13037	708.9757	87	7843.228
2568941	941287	7628	266.3308	1563010	436574	21058	1214.754	84	7853.052
1952192	890929	9790	2067.219	1043951	339783	14916	4534.587	69	7853.222
1738243	934233	84687	1714.541	890911	335725	150580	2174.538	69	7854.412
2482264	1522483	9119	755.7759	2452890	1426655	39051	1869.561	120	7857.187
3205126	1269723	10142	421.5662	2057617	713668	35712	1054.043	93	7860.893
1404459	791172	5085	14.2685	901152	351157	11327	-207.9553	72	7861.043
2474164	1152356	7405	355.4205	1571514	504227	12098	797.0978	80	7861.629
415653	529285	587132	18926.71	325185	432604	1892143	93631.63	101	7863.248
2527039	906266	14084	354.3124	1593972	461354	27684	787.2724	83	7864.331
1707172	959282	6957	250.8877	1069889	470408	18744	121.7384	87	7865.364
2600428	1734745	48484	18169.15	1766883	874727	86958	52772.74	84	7865.376
1810238	708371	7189	305.5029	1037495	299954	14877	512.1997	79	7867.724
159329	143649	65640	1254.404	42716	39840	83808	1584.029	31	7867.809
109939	194325	393523	4551.041	39424	72966	621662	7451.838	40	7868.061
2012654	644238	8343	226.4423	1228497	294924	19347	746.9667	81	7869.869
183292	808090	204075	8147.607	147556	486189	509685	28600.33	85	7872.523
160961	185172	359194	4791.983	80892	88838	736450	10591.84	64	7873.745
236417	227777	150245	2111.744	73062	69841	203667	2429.319	45	7873.791
1684855	1101643	8896	571.8656	1061176	509140	18700	1123.07	86	7874.588
2443861	1002883	10611	144.0771	1474556	468208	23516	883.0476	79	7875.173
2459606	983988	5329	642.1569	1544738	509761	6850	1242.285	83	7875.846
2315583	1066406	7184	670.2224	1600915	605935	19985	1250.158	90	7876.235
2637157	1096415	7030	235.383	1799511	650181	24011	378.8171	95	7880.195
2037685	800055	33662	689.0382	1219229	342158	49370	1226.657	78	7880.930
2829154	951098	10544	329.7184	1807873	468093	24968	337.1048	85	7885.622
567844	119144	10212	231.4932	181151	34182	13315	299.9715	53	7889.355
1475433	317850	29707	737.1627	794460	123990	56682	1061.46	72	7910.636
2472538	1297254	6919	736.3559	1743784	711881	17898	1428.478	91	7929.133
1892358	806219	7167	312.6687	1125410	361701	16030	735.283	82	7954.093
185817	171754	437084	4561.612	61302	67678	663876	7333.244	50	7958.565
377261	40943	422	37.2742	116435	11390	-1337	-93.6057	49	7963.600
2483321	1219418	6261	522.0421	1578686	644251	10646	1445.041	90	7969.472
242014	15393	5619	164.4259	57933	1288	6596	213.8356	29	7969.578
2928434	1976531	16611	3012.677	1731226	895485	35411	4739.357	82	7972.572
1584565	571742	8538	220.3818	921040	253084	15083	781.5563	76	7973.111
198071	158057	19046	1546.281	70974	60872	34022	2861.234	42	7973.215
2035113	899974	19652	530.0772	1449427	542274	40169	2115.681	90	7973.871
155018	9470	184	36.5224	42938	2554	-89	179.8071	40	7976.068
1837842	1290715	49172	692.1492	1318898	796256	119751	1615.831	99	7982.310
2139142	856301	9502	238.6622	1265692	384071	19499	80.0939	79	7983.166
2493976	826773	5753	371.1433	1655271	415657	18488	-26.4232	86	7993.862
441047	86967	3353	-101.4967	137247	24914	4016	-183.9024	50	7995.636
1773217	929370	6035	442.5635	1113558	413595	12061	704.4221	84	8002.442
1781583	796876	5874	360.7314	1187227	412788	19050	1128.705	83	8002.618
1882599	823323	3742	216.5262	1291610	432866	10709	41.9749	86	8003.877
2119724	902486	7721	171.9481	1381062	448376	23089	766.4929	87	8006.568
193382	621007	12137	133.4857	55651	178255	15558	332.2038	42	8011.050
2155509	1409301	6388	254.7668	1388469	642563	16271	625.6031	83	8012.075
2165939	1049291	5262	268.7982	1395412	521754	16375	453.6375	83	8019.942
2708118	1177396	7625	305.7625	1707590	583026	20085	1234.769	86	8024.008
2831153	1158226	6425	241.4425	1747376	565319	17376	701.5936	86	8038.901
2396765	979536	5461	493.1621	1677317	526712	14336	863.0496	83	8039.106
171231	266041	234737	3588.346	72883	120375	416457	6800.838	57	8044.793
581816	1230995	292084	16232.11	642619	1231218	610476	110425.5	138	8048.066
3039892	1220813	6091	479.5051	2068596	750731	21254	1058.549	91	8048.142
228129	1508480	19445	22.8645	73908	461436	25823	94.0703	47	8061.618
2535353	1018751	3944	213.4584	1734107	637784	8138	183.9418	94	8070.759
104437	193998	129588	3762.287	47873	98417	319595	7882.279	60	8075.351
352378	71365	696	0.8456	123715	22013	908	-176.6612	52	8076.733
144407	40127	1029	-124.0731	40840	10847	1844	-338.3516	39	8077.415
2617047	1102373	8224	440.5664	1719273	590288	30829	965.7069	95	8081.361
2077509	1013347	11989	302.7829	1333484	492359	34860	759.646	84	8083.814
477420	1093990	1509054	14859.13	304863	862756	4313520	39444.47	112	8088.783
969117	800339	917497	6424.182	984452	2069318	7972287	284751.9	281	8088.835
1458154	1003612	6577	765.5697	971458	452839	17434	1371.247	83	8101.286
2564283	1134542	25543	281.3623	1626631	542283	46738	1546.402	85	8101.782
1169385	2158822	23746	15331.95	862638	1234041	82505	38940.53	96	8114.026
376032	446049	709	361.9749	460185	946727	5575	3298.758	391	8121.962
3041923	1433101	14479	351.4719	2052509	775699	32434	374.7474	88	8136.377
1899083	1013944	12060	369.566	1278878	495928	29336	1218.55	87	8164.241
1325098	552647	92473	1994.135	698799	254114	190058	3229.654	75	8168.075
1312814	1111981	8634	698.5674	884841	579845	18838	1606.212	84	8169.665
1304121	518504	2464	56.4304	707357	199026	4838	-15.1882	72	8175.640
1489039	1778262	192538	2872.782	1049030	1199004	493741	8066.67	152	8179.978
115215	12096	676	-9.2764	31409	3233	316	-25.4724	37	8182.125
498197	202956	21222	-41.8458	176060	60796	29518	-98.6402	54	8182.463
2557098	900368	7168	313.5248	1628087	456524	16599	567.4039	83	8189.448
2247138	953870	9770	291.097	1406218	452494	21560	443.516	82	8193.213
2543117	1340962	3521	557.3281	1769089	644916	5500	994.55	89	8194.895
2057809	836891	3091	161.2051	1278360	390612	5383	191.3863	81	8197.968
2351647	1093947	19532	1920.345	1527113	531522	29274	2919.471	85	8199.879
4142362	1867821	10463	758.3743	2911393	1293695	33560	1843.716	101	8209.261
1759659	684226	5660	363.526	1075962	335421	15753	456.1433	85	8211.943
1967117	2169093	6312	572.7032	1557889	1640642	30486	902.0646	115	8221.295
1633539	902026	4611	341.4771	1023271	406213	11620	1219.882	82	8223.053
2539074	989288	10720	420.392	1709238	473737	23994	550.2634	86	8279.958
1878477	983262	5930	374.673	1161271	478811	17023	537.3903	83	8287.486
287095	84048	820	-22.998	100570	25754	1006	-156.7634	51	8293.114
1761848	1270406	6894	331.9534	1288448	642905	12505	815.5305	93	8296.521
149487	184433	150070	3893.927	42763	52995	201053	6106.473	34	8296.794
1963261	855078	7108	190.1588	1185782	365864	14439	592.2279	76	8297.142
122330	88897	136343	1937.242	78539	82640	519216	7314.817	86	8299.416
2488103	1057532	7101	127.1661	1747192	594420	22213	104.5493	92	8301.801
1809769	1284164	7288	374.2568	1181512	566202	21758	956.0238	77	8301.867
2108622	1157442	8871	185.4631	1405050	574750	23904	632.2144	92	8307.404
1932583	864583	3615	554.8015	1212715	394342	6233	1047.071	79	8309.064
137918	71344	75257	886.5177	40292	20652	97283	1160.976	40	8311.242
2029905	1504480	4183	346.0663	1511954	746777	10323	699.5203	94	8312.466
102791	167909	217276	4166.983	40146	61195	344621	7203.038	43	8312.957
3121344	833927	9162	179.5882	2074614	520512	32087	514.6807	93	8314.160
1933140	1058804	7994	554.6634	1327369	559365	25908	1028.839	94	8323.622
3428936	1296662	7714	661.9554	2069364	682958	21086	1105.725	87	8329.925
2544275	1053327	81796	1468.556	1390987	425345	174345	2234.754	77	8336.912
2266105	1234154	11434	214.6474	1577113	627718	25298	367.6178	92	8344.719
2360848	1089143	11779	461.0019	1577994	548158	32721	1379.448	87	8348.389
2276653	1124395	4797	508.7117	1468139	541034	12138	681.3418	86	8352.304
2747716	1218042	13988	585.1268	1862294	657057	33212	1456.793	91	8386.377
2194479	832009	6416	425.7376	1191205	370648	11922	683.4242	75	8387.733
2695336	1253761	4025	586.8025	1779063	608836	8180	825.898	86	8388.596
482104	877645	113806	7465.316	260345	490322	242466	17299.14	78	8398.915
564597	549888	380152	58431.13	242768	190654	623393	91346.75	62	8402.870
2000660	1109057	5847	165.6167	1362354	541185	19048	359.9928	89	8404.081
3086549	1054249	4152	398.5272	1972058	522175	8693	671.0773	86	8406.455
2619854	1071815	12130	354.493	1753597	553661	34632	1411.455	85	8406.794
2132377	1171489	7943	205.0023	1432858	572125	20824	443.4264	85	8407.373
1968410	719098	2231	314.9591	1264856	347932	3955	756.8755	83	8409.784
2750929	735712	22044	813.8684	1659169	318682	53630	1647.643	81	8421.872
188853	22542	821	198.8581	57985	6370	704	390.6944	44	8423.730
742434	405299	63807	1336.173	307887	132703	94156	1610.952	61	8424.326
1999705	623914	4125	179.4125	1191888	280320	5707	177.7627	77	8425.300
2322612	3142999	18954	1033.519	1488647	1340906	33597	2001.392	86	8426.323
1064565	1571182	335098	7748.398	699069	878494	788827	17211.79	81	8429.814
2544416	1206538	7032	655.0952	1636114	605955	21651	977.4211	86	8430.060
2366742	2796183	18316	400.3276	1469958	978864	25459	1200.45	83	8431.028
2906944	1236664	5210	80.281	1874436	625621	12669	112.9309	87	8439.034
2606218	1016465	4349	210.1789	1586372	496193	11375	144.1375	83	8448.512
2010186	964029	5282	236.9202	1297526	478047	12917	358.2437	86	8465.029
3110113	1625528	7952	370.7072	2144365	873507	20660	962.026	87	8469.643
1797936	837072	11285	434.0885	1141406	370010	20833	1401.131	81	8494.472
2774157	883588	8312	104.9032	1669705	440270	21960	-44.044	84	8515.981
2203001	1032237	4925	514.2925	1301445	481322	14557	796.2477	78	8516.266
2037764	788967	12461	645.8621	1146799	347447	-4428	637.1892	79	8517.941
2410735	1181864	7501	683.6061	1561905	651441	27475	1998.348	93	8519.603
1622593	1162121	2745	334.9945	1137279	551755	6545	746.1745	86	8524.511
1637354	1606331	15667	392.5187	1120747	858230	32279	736.0519	92	8526.895
2213307	965045	7637	352.0357	1468821	527339	25226	-122.0214	94	8528.021
2422969	1166925	12982	399.8902	1656811	624005	32579	1255.882	90	8529.081
285281	1793662	17532	195.1452	95750	579135	24847	-7.4833	51	8531.388
2735118	1381595	5761	339.9921	1816322	647778	14238	-21.8482	86	8533.727
4444296	1728781	19823	903.4703	4028298	1810143	88497	5299.282	127	8534.539
2642958	1344531	11129	542.5369	1870272	767219	29519	1649.216	83	8534.662
1668979	752007	5592	234.3112	1030393	317263	11692	408.5212	79	8545.688
1194770	1166390	4476	459.9036	778944	539553	11837	1155.656	86	8559.123
1635143	822807	3388	241.4668	1041238	418000	9384	935.6424	85	8561.552
1379381	1534660	8713	502.1993	1055372	935482	31501	1199.006	100	8610.874
3015473	1349701	4973	377.3853	2134378	696689	10168	991.8248	92	8612.374
1801567	1428767	12878	483.8558	1154135	621539	29011	1421.317	83	8613.345
2657303	1234634	10796	174.4556	1704213	575244	25054	387.7294	79	8613.469
212323	31076	1346	108.3106	58480	8454	1744	297.0384	41	8614.601
2982310	1390710	8617	520.0137	1879795	715626	19449	638.2889	92	8614.874
2809971	1697420	6016	627.2976	1900679	982037	20771	1726.053	93	8615.672
297078	229782	138968	2205.505	104073	72906	183236	2712.34	50	8616.816
2308191	833395	6845	238.0045	1468372	409259	15476	668.0036	83	8619.660
548736	3430874	23052	1353.817	168547	1010010	30597	1779.092	51	8623.716
1915900	690395	5676	438.2236	1154597	304096	10518	718.4598	78	8628.684
2511776	1049314	7826	525.8386	1695986	532611	17912	1110.463	87	8631.526
2139034	994058	7602	338.0722	1351320	477354	16219	1347.086	82	8631.951
1970024	1120639	5496	774.1256	1229089	708876	20828	2588.851	92	8634.599
3178823	1571836	6284	407.7324	2214203	858825	15858	407.0338	89	8635.196
1414530	720242	6503	271.2183	888428	363740	17815	328.4215	84	8636.636
2526097	815765	5797	353.8117	1449472	393421	17626	714.6186	85	8638.014
1692921	672596	6880	329.968	998077	302243	12354	903.2594	80	8639.773
2511617	994015	12037	404.8757	1671739	464163	33440	1099.984	80	8639.853
1807020	2588390	18625	286.8625	1131543	1041463	35910	445.551	83	8646.196
2219463	1039608	6035	463.5635	1241049	448018	14712	669.9432	78	8713.217
1173604	1491245	68876	2661.744	745215	712098	98700	3822.07	86	8717.143
2042025	939212	4593	298.0673	1211576	458126	11929	191.4169	85	8720.344
105444	30453	2954	94.9194	26643	7043	3602	197.6722	28	8720.509
2536221	931386	25926	296.2486	1577693	449033	43482	397.9402	82	8724.150
2611129	1168011	75186	1347.735	1476007	447337	147117	2200.864	69	8724.382
2650666	1129053	8818	278.0898	1782763	666571	33295	222.8495	99	8731.030
106412	12587	13461	383.9621	30421	3294	16906	330.2266	36	8732.062
2641130	1052374	16892	247.2412	1844329	592562	39779	428.8019	93	8732.195
2388550	1304547	3837	403.8557	1655278	710421	7290	1110.969	89	8733.041
2076043	911005	5319	286.5959	1386735	434466	18214	1002.005	86	8733.722
2679897	1287896	6342	557.3862	1701988	628915	19736	1617.99	93	8743.505
2720027	913903	4588	282.7868	1610096	425904	11870	394.907	82	8747.687
2422933	1038972	14923	631.5803	1616329	515876	31910	998.151	87	8757.885
2663030	1522179	9610	726.121	1964987	965597	24719	1051.936	99	8769.040
2361012	792624	16285	528.5885	1530217	422328	37875	1384.787	86	8770.289
2381200	970081	7728	223.9408	1510633	535238	23042	273.2562	88	8771.672
122828	320668	78858	4223.334	82046	155165	161584	9055.063	68	8775.797
322243	55681	462	-97.4818	97953	16170	750	-235.925	47	8821.273
2734839	1206395	9655	720.6455	1818125	788218	34096	2055.586	95	8824.014
2871052	1023625	6653	425.6333	1767790	461824	17575	528.9575	77	8824.187
2332552	888602	28703	335.6383	1462334	387325	21294	1066.793	83	8831.525
2705884	991949	6482	439.2402	1855802	560662	22563	1447.184	91	8832.987
2465935	1614019	4046	568.7806	1570116	845120	4620	1020.182	90	8833.700
2208208	1224829	6160	243.576	1582362	650747	24651	266.7211	90	8834.484
1312272	933959	729958	130831	962463	927458	2733930	573599.5	114	8842.963
2411527	1140256	4820	433.402	1560103	540355	16581	673.9941	91	8845.373
2358465	874507	11180	280.198	1572280	443950	28490	763.289	78	8845.416
1711683	940893	11359	227.4399	1129929	439925	25389	944.5229	87	8847.345
101460	10701	14014	230.3854	28237	2836	16191	346.1151	36	8853.064
2539847	1089047	12936	301.5096	1776988	552947	34969	1090.961	89	8856.305
2767691	1153736	6742	379.8262	1653771	598284	21065	966.7465	86	8869.809
2201412	984881	2903	283.2583	1304645	444383	4993	-11.4927	81	8870.583
2925985	1276315	5806	492.5166	1945121	675420	18426	1344.499	90	8879.463
1771854	908175	7719	301.2359	1241886	453794	22849	103.0289	86	8928.884
2403229	966243	12065	407.8465	1520801	474839	29971	777.1731	85	8931.246
2207927	1204601	2884	265.9924	1216987	564122	4942	353.8462	84	8932.931
410410	35276	3340	-186.626	123370	10087	4167	-630.6313	49	8941.093
817614	1418201	12899	389.8339	697376	902764	46466	1539.543	102	8942.794
1753024	1703879	5807	407.3727	1319609	1081607	21268	722.5348	99	8944.073
2749082	933397	3858	292.8338	1791106	470754	6604	185.6844	85	8946.516
866405	114039	1634	66.8674	353108	34909	3338	158.6618	61	8952.503
1578813	1824993	16218	612.2298	1117393	890905	38392	1128.391	91	8953.840
2116710	833150	9985	233.1585	1379131	403440	25310	362.891	83	8954.690
2356167	1128917	26467	644.3987	1622094	660149	60958	891.1438	88	8955.120
158978	93520	223908	2618.639	47498	28051	293881	3160.524	41	8956.835
1745714	905654	15022	1397.334	1073367	422653	35248	2046.813	83	8961.832
2909389	1066250	12201	344.2761	1942690	632073	34354	898.4594	92	8962.841
111630	15881	1552	18.6672	31111	4420	2245	-137.0555	37	8965.535
1507821	1026046	3765	335.2165	1010211	502965	10511	1072.467	86	8965.674
2500962	1018086	7860	34.946	1551526	448774	16818	-293.1102	81	8969.518
2807527	1341290	7268	495.1348	2125338	837418	23384	1119.042	97	8995.108
1955779	1330706	7458	353.7938	1552955	753280	25454	794.1694	97	9041.172
2572689	1526857	7445	307.6645	1777900	900358	26351	1076.091	94	9042.687
2483672	922048	6000	368.6	1600223	448410	16191	1364.115	84	9047.544
607989	652839	421709	4481.075	294562	288032	872825	12162.48	73	9049.460
405466	1330928	21972	568.2292	313997	720573	68682	1513.66	86	9049.972
2100282	932232	9360	43.096	1349871	455362	26974	-475.5586	87	9060.720
802974	8930982	38558	1131.504	454643	3804445	76450	2235.845	70	9061.076
661252	426814	18094	-83.7266	381700	165472	25798	-32.3322	71	9063.635
2644390	2186911	14386	1118.855	2008137	1064090	32137	1813.486	93	9064.420
2432634	832149	23608	458.8088	1427709	403163	34361	866.4521	81	9066.461
2058187	1797099	9542	471.9062	1326753	874597	20117	882.1637	92	9069.777
2876714	993914	4765	347.3165	1716387	570876	12816	862.7776	87	9071.210
1616274	847426	7189	205.5029	1070066	419838	16092	988.3612	85	9075.839
1410814	886009	3641	205.0601	926140	441941	11630	768.443	87	9076.480
2627190	1322411	9925	189.7925	1900768	763528	24431	397.3791	96	9089.441
165333	22379	4113	184.1393	53470	6941	5791	136.6751	45	9114.031
2219384	905464	6128	668.1808	1299489	509418	18897	1362.722	88	9114.151
2463764	1191025	6894	299.9534	1627926	609975	17844	904.2484	88	9120.947
144413	29117	454	-51.3306	47780	8919	656	-312.3984	44	9130.149
2184581	1232468	6567	369.0087	1503758	659070	18391	1316.535	88	9133.370
2123827	1175254	11164	104.5004	1394987	612302	29237	-367.2043	91	9139.820
1511188	913582	4445	209.3645	969935	514598	14370	1053.157	87	9158.372
2600716	1064457	14464	521.6304	1793520	586888	37501	1762.606	89	9158.891
2607847	1160449	9457	580.1377	1771904	580494	23349	1156.079	85	9159.614
1960855	873154	4312	443.5032	1234590	457442	16448	737.1328	84	9160.664
3253744	1232174	36487	1016.521	1928510	700253	84054	1172.629	86	9161.113
2780029	1191297	21602	363.4722	1953635	627190	41896	837.1656	86	9161.594
176922	23323	11818	93.3898	53087	6079	14823	40.9703	41	9162.543
2186470	1125728	8175	301.6175	1398557	576077	24639	866.4479	87	9165.823
2401688	805739	3727	169.6847	1434474	357798	10747	-214.4933	80	9166.759
1933406	919809	5073	221.9953	1213269	420020	8862	192.7582	80	9167.438
1538144	1143111	10312	301.1032	983628	579929	24361	606.4521	84	9168.813
3047881	4353195	3489877	116343.7	3177692	5663912	2.141856E+07	500315.2	242	9169.151
2479198	1133162	5626	494.4186	1641357	578754	19071	853.6831	98	9171.169
293326	42378	10640	120.904	82762	11800	12821	376.0581	45	9179.954
2104869	1160281	9357	463.5277	1413850	734424	27337	1097.206	94	9181.988
101499	51286	27398	511.4278	27836	13861	33467	856.0987	35	9189.355
1965679	850784	4337	274.9057	1301995	423714	11335	590.8935	86	9192.079
1685833	1672129	7284	704.8324	1202039	846100	17396	1415.716	94	9214.128
2713503	1080124	5368	135.5448	1698694	521644	13587	26.8307	84	9233.859
1495606	1612045	10061	391.2221	974448	745081	17467	686.4987	89	9254.751
2885422	1979997	14893	582.8973	1924902	1118287	41836	1403.8	90	9255.132
101493	61789	72276	1041.484	29444	18068	92028	1264.171	37	9259.554
2887913	1248913	6589	307.8429	1832842	615777	14344	1496.898	89	9263.074
3134958	1550271	6377	589.3497	2249196	799465	13594	1138.823	91	9264.233
2479724	936314	10506	274.1866	1637183	442539	26150	590.015	85	9264.919
207513	131793	554	326.2794	68795	39144	913	432.6193	47	9268.943
3326651	1330770	9577	488.8697	2228804	669030	22581	963.5941	89	9269.757
2305607	901576	7765	458.6165	1546783	565011	26731	1660.409	92	9272.105
295180	1765383	28878	310.4558	86335	517557	36994	451.5634	40	9272.469
145731	37206	8227	-114.8653	49610	8228	11128	-392.3192	41	9272.684
2549586	960362	17451	541.8011	1780282	472291	38103	1716.978	86	9273.148
3176154	1350064	4135	641.9735	1999865	658600	8221	1512.998	84	9275.193
2363548	1032529	6900	222.09	1481975	478320	17476	537.2036	85	9277.662
2800831	1140012	17031	306.2391	1783286	576987	31749	1928.319	84	9279.966
2265095	1869535	8254	331.2494	1658761	1010088	29061	598.1221	99	9286.604
1205724	1558050	9112	346.7832	830999	778832	25248	509.8128	80	9286.967
1868874	1276691	16710	242.431	1001980	533468	27581	310.0941	79	9288.405
2616468	980018	8917	379.8437	1806490	563815	24994	846.3634	90	9293.210
2739850	1165428	8283	415.0763	1906034	595004	21836	992.7996	94	9296.475
207250	76043	305	5.1105	81123	22089	-195	178.0605	50	9297.382
744285	1374145	69167	155063.9	579163	1082566	247428	266873.1	97	9299.243
707076	1337407	100358	5435.484	490917	763490	255920	17359.11	95	9318.348
3168750	1647627	7255	636.0055	2203384	977831	21574	1634.501	94	9320.750
3245632	1684019	7627	380.4747	2249421	957486	15287	1306.201	94	9365.477
2259782	969329	6107	473.2027	1417982	464060	14223	900.3103	85	9367.626
2916731	1096483	31782	568.5702	2627260	1015735	71412	2119.813	116	9371.462
130954	82042	22073	922.6953	38015	23093	28230	1050.703	36	9372.099
813247	1821947	680663	7145.594	611999	1287455	1940830	55589.56	119	9373.307
2550447	931973	6237	125.4957	1656718	462401	11334	115.0374	86	9377.787
2692059	866956	6983	257.1463	1688536	431407	20460	1122.806	84	9381.457
1255549	1500126	2769	444.5409	832758	721687	4855	1117.365	80	9381.816
2391053	1169135	4126	434.2686	1494592	597111	7622	982.1942	89	9382.918
2730441	1179131	8327	401.7447	1700907	703888	19313	766.8593	90	9383.712
2201350	1530502	5349	248.2789	1737954	781265	19898	19.6778	101	9387.963
1708015	558220	1866	257.4826	990927	246299	4017	-115.0463	77	9391.013
1725471	1577387	13591	247.2551	1190637	846290	36132	785.6052	96	9398.587
2465476	1203269	14181	306.3541	1596338	610128	26040	1027.844	88	9405.738
2558171	1359701	7535	393.7135	1827908	719388	15500	536.55	91	9407.658
1922065	937669	7639	180.7479	1234527	483109	16422	164.8742	85	9458.409
2855446	1101963	6227	365.9347	1675396	521218	10541	696.1501	85	9477.275
1848700	895905	5979	161.6219	1190862	402322	17242	278.8762	82	9481.328
191326	210695	338362	3435.708	79506	99381	614636	7683.879	63	9482.519
2495801	933420	3649	383.9089	1634504	543800	13352	1010.647	89	9482.989
2290842	934725	3184	552.8224	1534154	437064	9412	1256.613	85	9484.100
499075	54449	3595	123.6795	149954	15395	4524	317.9964	51	9486.708
2798682	1190476	2751	373.1311	1745220	552012	6956	406.0316	85	9488.933
1710088	810348	8456	328.1816	978379	387314	19318	750.1398	81	9490.375
332296	299434	340486	57340.07	224482	194212	937541	135889.8	84	9491.722
2293512	1121163	8785	285.8385	1648078	630131	31840	34.224	93	9493.256
2732901	1310069	4325	414.6325	1879360	729279	8560	1550.216	91	9495.645
264883	214171	15294	-29.8066	93505	73727	23597	-187.6083	44	9495.959
2207046	860478	3571	316.1331	1234352	383332	5229	649.5469	77	9496.094
1835805	784643	5067	107.8587	1213397	394847	11402	-44.7478	77	9496.212
100670	62109	1002	174.8122	27035	17058	1008	329.9488	35	9499.616
2839031	1262608	12542	541.2062	1728531	628090	32227	988.5347	88	9502.292
337654	590283	714281	6342.964	151912	239518	1216946	12646.47	62	9508.770
2103548	939958	2821	194.0581	1306786	446705	6163	401.1443	86	9525.486
2797235	1194697	5331	761.8691	1866417	703826	20134	1781.717	90	9534.370
109313	30358	1951	91.2511	30049	8608	2518	173.6598	36	9545.038
2411711	1056579	5790	340.819	1465609	472074	13909	75.4949	80	9569.368
2262698	863161	10127	769.7247	1436232	444517	25506	1771.687	84	9582.319
2242774	1239622	11790	111.419	1617255	592671	28649	694.4089	89	9585.945
2254845	1603968	3685	298.7285	1744926	889971	12171	757.5931	98	9586.697
2550701	915266	7295	486.2495	1404290	404967	20611	1220.077	78	9587.529
2063376	923537	6880	187.968	1204766	411519	20360	960.196	85	9590.517
1749994	837217	4631	351.5991	1121876	412401	15725	810.1725	85	9591.209
1839249	988074	5352	259.8472	1272368	527749	16807	33.4727	89	9597.911
2141644	740515	3957	181.5877	1281033	340319	6846	87.8606	76	9598.244
2496313	1192945	6191	350.1151	1833337	651127	20914	455.4754	94	9599.447
213265	49433	250	35.025	97952	14680	64	87.7904	51	9599.986
831820	1522990	47012	657.9732	584298	857848	124813	2817.409	91	9602.578
310356	282344	218185	51881.18	129972	117177	399263	86687.05	62	9603.554
252283	649981	26174	49183.56	169728	306545	73612	116139.2	82	9624.404
2930739	1179025	3918	451.1998	1835913	540120	7768	854.1848	83	9690.432
134714	12251	270	56.147	35228	2795	588	-58.6132	34	9691.122
2712094	1381143	3037	550.9757	1855697	731666	7067	1534.059	92	9696.895
1877887	764450	6778	289.6458	1090140	368754	13960	514.156	72	9696.975
2061191	871606	4738	339.2018	1476291	501608	17835	934.5435	90	9697.889
2234178	1113684	8821	427.6581	1445148	571328	25268	1148.935	94	9700.148
2031450	1408195	10729	865.0969	1316269	675990	20881	2020.224	89	9701.216
108679	53002	1887	479.4607	29475	14553	2459	645.1499	35	9702.378
1565660	579930	5967	235.3487	1052813	328289	20072	819.6392	91	9705.966
2630172	1049128	9356	627.6716	1852496	576325	30190	1000.659	92	9710.361
2206784	1308544	27645	711.8845	1375781	690338	49378	1390.506	83	9711.299
2276399	1627350	11692	1954.521	1451435	923405	21471	3009.323	90	9713.821
2024415	954080	8621	39.4381	1350389	493030	26730	767.553	91	9717.120
578482	995571	19135	2969.473	181838	303399	27369	3669.601	52	9718.078
151798	18643	8846	57.0606	45401	4591	11061	245.3221	42	9720.452
2027612	1045510	6859	238.9899	1433187	543891	24276	900.6836	91	9727.852
184462	15070	4374	37.5814	51098	4299	5301	178.1861	41	9730.738
1708367	1770727	9907	713.3827	1115702	753328	29790	1827.219	87	9742.316
762268	1240981	1180637	34852.34	652656	1076419	4686197	225782.3	136	9747.706
133247	48098	1074	298.4514	41376	20415	2074	396.5514	42	9776.453
1816697	1169302	13412	562.0132	1198795	597131	32381	1146.374	89	9781.264
142959	11941	3213	84.6493	39075	3581	3861	270.4021	38	9794.550
2590725	846530	3343	484.9423	1613285	381550	4208	741.4688	82	9799.969
432370	1473836	272081	103292.5	337532	839954	712037	229376.9	96	9812.555
2726836	7378462	41058	818.7538	2266119	3628100	80768	3293.485	107	9813.840
2167342	1477644	9790	728.219	1542727	734832	29511	1468.367	92	9816.007
1737393	1114944	3382	521.3302	1191160	517820	8314	635.6154	89	9824.056
2400898	1095341	7819	348.8459	1511506	608866	24592	1551.211	92	9826.038
1829080	1727892	18266	502.5226	1196973	1015814	45623	1025.85	95	9827.761
337727	404822	28820	1863.802	158921	189940	69746	4054.551	82	9829.552
2576938	1011372	3541	401.4501	1580858	473134	9481	902.6841	84	9830.203
1967815	1261388	7885	387.3485	1240936	583892	19927	777.5047	85	9832.544
1884284	1175993	5212	406.9932	1240287	642012	14228	950.5908	89	9847.700
542413	116395	6996	113.2756	167746	33268	9337	117.4057	51	9858.209
2536237	1184640	23209	283.2249	1653068	716411	62632	1535.255	93	9861.050
2838289	1271277	6886	385.1046	1875935	683961	17140	708.554	89	9874.333
429287	1296256	5825	2030.782	202003	555072	10821	3346.858	69	9891.751
709552	509666	291496	95733.73	318980	194797	525511	154745	67	9894.437
2933718	1157821	9116	555.2076	1980759	647917	26261	1018.042	94	9907.894
1768333	661227	6727	336.9847	1041270	272091	12448	405.7328	75	9908.548
113374	9133	1513	44.2793	29027	2054	971	116.2731	31	9908.983
2653455	997038	8793	358.6873	1948911	549321	20488	1033.777	91	9913.217
2031386	2351242	7437	508.8157	1586985	1496960	26194	1517.683	98	9928.796
310658	1184125	68885	1335.448	188577	477260	154041	1843.5	62	9929.018
2065995	968042	6607	368.2527	1321699	460924	21424	1155.086	84	9929.305
1940751	641453	10109	307.3149	1096400	258543	20881	990.2241	72	9929.602
122452	19976	770	-76.803	31372	4636	813	-142.9907	30	9929.955
2041671	1399899	10981	333.8341	1423501	694200	27338	987.0618	90	9933.418
2336802	1131022	6453	636.4133	1633392	602849	21345	1678.454	92	9938.344
1061895	1503533	16482	4243.24	499970	662747	28197	6988.452	123	9953.528
199579	927031	2017	-66.2463	65088	282728	2317	-11.4163	46	9964.741
1439502	1089332	6699	176.0139	960279	536956	18234	553.1274	89	9989.745
1644858	845999	5056	306.4416	1079595	454838	12958	504.3438	87	10009.280
1451558	665043	16879	411.1119	1045017	380281	44851	1170.941	92	10017.706
2396004	1036684	6913	487.2193	1509437	530840	14751	965.3311	87	10021.844
2552678	1252267	4038	192.9318	1627060	619551	8492	355.0012	78	10021.863
2490160	1007537	4769	221.7409	1561366	464492	10313	318.9593	72	10021.995
692863	2173015	138885	111099.4	401383	1063359	498395	386901	99	10023.887
1856397	1664110	15238	77.2518	1285412	750977	32200	99.42	88	10027.412
541919	69993	13905	363.0705	167085	19824	18140	466.654	52	10028.842
2138535	760215	4124	320.5564	1371396	369291	12151	714.4711	85	10031.333
2348708	908288	10649	264.6089	1774317	504520	23425	1006.143	94	10037.689
1872505	720820	2877	165.9997	1057799	350487	9511	-284.6329	80	10039.905
1988562	908577	43629	354.7869	1104226	438384	100992	1623.251	76	10040.242
2599999	1175858	7520	420.872	1762961	712934	30028	661.9708	98	10041.122
286861	334335	166443	51499.85	172138	175767	437917	104181.7	69	10044.996
120479	18564	6755	152.9555	45772	5379	8850	245.485	47	10052.750
1903944	985427	14279	267.2519	1172010	450572	35205	570.0005	84	10053.164
3036641	1282839	3688	304.2968	1678118	752137	8639	741.8479	93	10057.491
2125256	740502	6623	290.9503	1294251	366302	14800	209.28	84	10060.082
2249469	943670	7237	379.5957	1303340	415904	18156	260.3516	84	10063.628
3617511	1709554	18214	529.0054	2643428	1155592	48560	1335.216	106	10093.164
1836071	784465	4948	738.9828	1147418	384720	12254	1281.649	83	10115.480
2180262	1034976	6320	615.552	1440568	623825	17485	2118.908	89	10122.515
2377618	952663	3991	480.6951	1434704	416633	13012	290.5732	82	10124.048
2476965	1002898	5117	464.6637	1530480	450566	10648	1314.753	81	10126.634
2539255	822314	5991	402.8951	1686438	421395	17768	925.1848	89	10129.120
1945738	955090	2007	157.1927	1200317	423693	2799	458.2239	77	10129.506
2400007	995061	4252	270.1372	1748357	567626	16687	802.7407	97	10135.579
2085506	1011034	2380	146.518	1383361	527545	5572	294.1892	84	10137.078
138720	278307	86609	5374.965	55504	107017	152598	8089.148	47	10137.602
2109650	757895	4272	284.2592	1291183	328103	9981	219.7341	80	10141.063
176384	271171	269388	38580.07	148695	245321	999922	99987.23	115	10142.319
2095096	1643633	10154	252.8394	1566236	971966	35000	945.5	99	10145.564
2227947	964494	6721	327.8481	1282533	425535	13892	126.9412	85	10148.599
1914478	1422873	5588	267.8868	1422461	685055	19062	609.9782	95	10155.267
259153	56231	1707	-73.6373	83975	16122	2468	-243.1452	48	10156.747
2207695	908840	3454	368.9694	1342016	413400	5033	896.7513	83	10162.823
3627103	1259235	7994	668.6634	2104176	659286	21234	1262.427	86	10163.576
2097770	965696	4409	263.5449	1439236	519593	14278	426.3958	91	10170.371
632215	78340	335	-35.2065	245120	31078	401	-222.7039	61	10230.276
1399469	1408649	6544	314.3184	980211	797351	17706	510.1066	91	10237.037
1360408	736643	6512	-50.0768	868858	332989	13843	-445.0077	79	10242.440
785321	1535438	194741	125508.8	387622	875240	540114	222565.6	78	10242.744
1429349	1844570	4495	433.1695	925469	1008221	9472	1261.979	87	10243.865
2161987	752727	4000	216.4	1414215	339309	10390	282.879	84	10247.357
2299288	824321	4636	171.8796	1399129	361444	6297	534.8617	79	10248.119
1156844	863916	5845	359.9045	720140	404516	10184	841.5224	82	10250.943
1044681	1272830	6987	195.5707	847234	826049	27054	356.9294	97	10252.851
3143650	1177157	5336	736.1496	2056360	607546	14040	1797.644	87	10255.323
139343	32016	3264	-95.6896	40761	8905	3780	39.058	39	10255.963
2808992	902949	7980	244.678	1783604	537218	16329	520.2569	91	10260.109
2728620	1181358	12101	397.6661	2712746	1039004	34310	2102.791	120	10264.025
2665405	1486405	5702	584.4822	1846987	762149	19277	893.0397	94	10265.223
337426	44679	8427	206.3547	104279	12721	10733	240.5213	48	10282.889
2615407	994205	35337	622.0057	1373124	418473	62352	1106.547	75	10285.519
2482162	1314639	5344	352.9984	1544611	615481	16491	1254.945	84	10297.745
2523784	1059838	2882	430.2802	1587950	511105	8372	746.2692	84	10308.205
2020948	1608350	6715	299.7115	1480819	892430	18391	992.5351	96	10313.107
2178341	1742073	7972	528.8292	1441463	932607	33088	1937.637	101	10343.974
2745209	981053	31227	775.4347	1748524	503602	59364	578.5204	85	10347.570
738846	1.277793E+07	180466	71227.95	488800	6705717	362841	116215.2	78	10350.580
1723262	584955	6802	213.1922	1037701	152117	13084	481.2124	74	10350.678
2857038	1342251	7521	527.7281	1907493	681069	19262	605.1982	87	10352.361
853298	1079254	9704	460.5944	696397	653800	25078	1182.276	93	10353.084
1129699	1218017	14708	658.5188	824630	568111	34142	1202.966	87	10353.459
872856	3940724	61429	18134.37	561092	1720707	168991	51123.2	112	10354.481
1695395	725327	5698	238.0578	996040	330945	16461	313.2621	81	10355.422
2448841	813520	8189	148.6029	1576193	429576	15405	-408.7795	80	10355.601
2306720	1082804	5265	461.3665	1435754	549691	18108	740.2588	88	10358.096
2176333	1270476	9005	416.1805	1561739	737335	30141	1644.71	95	10358.889
2720880	1.235735E+07	58018	1253.21	1801974	5673580	114057	2277.198	87	10360.613
3062013	1283604	6023	276.2903	1960870	710354	20163	494.5443	92	10369.414
720283	1695454	160284	81412.13	443880	940951	402201	160422.3	86	10372.511
2617722	886023	7533	129.0013	1678938	416822	14662	-195.8618	83	10373.621
2209901	854968	78066	66411.3	1304332	444504	143718	99869.98	86	10373.976
1189245	977942	6171	301.9931	753299	526226	18684	158.3724	88	10388.490
232605	1007627	10814	93.8654	78294	318069	15546	-148.0694	48	10397.990
2274625	978967	6000	241.6	1409190	466908	13684	240.8724	84	10407.287
490856	1250221	258168	19892.63	339763	763641	729783	53430.23	86	10417.186
195739	87314	2694	4.3334	54178	25687	3323	125.8203	41	10431.287
1041888	832398	1644	335.4284	418887	295462	2560	599.616	67	10446.459
1763844	1020338	7009	678.4049	1072489	537563	15015	1978.342	87	10447.098
1993413	1096324	4855	172.3655	1161497	503098	14251	411.2811	81	10453.858
1665176	1000254	6726	421.1286	1116590	479768	20431	1066.979	87	10456.978
3157347	1242700	7815	396.4215	2181459	641317	24014	744.3854	89	10457.488
[truncated: 8,001 more rows]
