# Supplementary material for: Mitochondrial calcium uniporter-mediated mitochondrial dynamics imbalance contributes to contrast medium-induced renal tubular cell injury
Source: Front Mol Biosci. 2026 Jun 29;13:1848361. doi: 10.3389/fmolb.2026.1848361 (PMC13357276; doi:10.3389/fmolb.2026.1848361)
Supplement: Supplementary file 1 [file DataSheet3.zip › Flow Cytometry Assay(1,2)/Flow Cytometry Assay-1/╧╕░√╡≥═÷-1/╡≥═÷ 2/CSV/Ctrl 3.csv]

FSC-H	SSC-H	FITC-H	PE-H	FSC-A	SSC-A	FITC-A	PE-A	Width	Time
367888	33161	7804	91.0044	108563	9343	11073	204.5953	48	49.426
1413649	2119786	86430	1498.723	851436	1103129	253858	3315.834	101	51.444
2713338	1041341	10618	463.0698	1710603	527275	28921	784.2681	84	51.820
1684206	783418	6012	189.8732	1070558	369368	12363	-148.0357	83	52.990
1931971	1734890	8283	134.0763	1392392	1023793	21529	185.9769	98	54.608
2625365	1294836	12745	244.9945	1617240	697501	20633	908.9113	86	55.369
2137059	1490927	10815	403.7215	1617351	858470	40053	840.3733	95	57.300
2566472	1204316	7747	310.2067	1312186	483835	10202	648.9322	70	57.391
1551336	1262726	2074840	135436.5	872969	951995	5641713	344390.5	126	57.848
1755122	941955	6279	500.4519	1105675	454970	20299	834.9739	83	58.050
640701	433171	349131	27052.05	431226	358431	1134558	91225.1	87	60.752
2010991	1074176	3027	357.4147	1232241	525784	7945	1213.714	84	62.083
1824716	690164	4052	336.9172	1125594	332970	12519	720.5159	83	66.043
2974524	1134587	7753	672.3433	2059344	585947	25154	1152.339	90	67.012
2942377	1444622	6413	309.1693	1966469	744065	21309	115.6349	89	68.352
993948	262263	3581	300.6941	345510	78111	5948	572.0828	47	68.427
2290180	1247773	6562	337.7282	1541348	597579	23097	477.3417	90	74.843
1940443	1379516	10324	268.3764	1148334	630426	25998	1098.888	88	76.934
2651715	1058142	16786	491.4946	1669159	499988	42666	1697.363	79	77.060
2260841	885065	8510	-110.589	1406373	409297	11191	-28.3849	82	81.380
2526085	793451	3592	467.1112	1632225	382163	5032	1112.895	84	83.959
1839935	767750	3416	213.4376	1126104	365807	4885	473.0485	84	84.891
197236	21371	241	-105.6799	57318	5876	315	-191.3285	42	85.614
693857	778582	148340	23394.87	308901	294426	257842	35953.54	66	86.973
1270592	905044	16511	668.0671	854341	385314	32913	1304.819	84	87.989
278649	185648	31596	698.3356	151302	78716	61149	1206.659	70	103.975
3296955	1398451	9388	463.0668	2205681	759289	21907	1585.583	91	128.131
2607876	1160935	7656	19.3016	1718802	624387	21167	378.0687	90	132.746
1011728	1141881	14894	403.7534	685937	561506	28016	748.4976	86	133.934
2532538	930299	10872	517.5192	1473862	430298	21190	1045.759	79	159.014
101783	157453	345001	3267.356	42725	65140	603264	6141.311	53	161.194
2326225	918406	5941	215.0901	1467128	451534	17200	517.92	84	164.267
355080	54446	274	21.5714	118264	16298	75	-110.7925	51	165.945
193040	30403	203	118.7883	57396	8623	-125	-34.0125	43	167.984
283688	824351	186700	10870.87	200664	573465	676689	33792.45	97	173.327
847824	529476	4478	418.6158	377236	199558	7730	494.653	64	173.487
3227768	1498482	6818	920.8898	2377917	1113665	26166	2421.713	99	173.617
180106	22102	13471	132.5231	51063	5985	16522	141.4842	41	177.362
2183955	629957	6198	357.1078	1322851	307248	21955	-13.3245	80	178.390
149362	22271	-223	304.0897	45324	6262	-803	589.5517	43	180.694
2268977	902881	5239	365.1079	1375305	399809	13578	656.1258	81	186.517
2254172	1049890	18218	439.4298	1617605	568456	38042	1067.756	91	188.339
1805471	1556002	11376	304.9936	1201049	943795	32863	1349.014	95	189.027
2564781	780755	7587	664.2307	1494768	347594	20035	1260.964	79	202.045
191504	177344	314445	5261.364	58445	56330	429931	6986.929	43	215.812
2004776	781758	6666	527.7626	1278773	376261	13647	665.1967	81	228.677
1750544	717101	4979	283.5219	1049616	336690	13157	676.7077	80	241.005
2147832	1022684	15104	255.5344	1306801	486197	30437	263.1157	79	255.775
2574279	904320	5900	332.99	1541508	408901	16383	195.4863	80	269.237
2167457	1034266	6544	335.3184	1460374	506509	20023	242.6903	85	269.737
1663042	1076186	3629	349.7869	1026631	556626	13549	276.2989	84	270.964
1265678	706912	9178	586.2858	922624	362230	27717	774.5237	84	271.100
3207563	1458339	13648	186.0528	2173556	749769	34359	541.7399	89	272.802
120780	4898	2523	245.9403	25644	-1302	1223	343.0103	23	272.863
2442356	1096566	3988	464.1268	1715376	554149	14088	1317.737	82	272.877
2546302	1041898	6609	479.9649	1563987	518864	16261	770.0421	89	274.102
2756667	633336	7172	232.9492	1482385	285675	15183	228.1663	75	276.111
1809861	640705	3931	135.3291	1088320	281381	6251	78.4811	72	276.335
1830448	830353	4077	337.3197	962068	349239	9947	728.6267	79	278.675
1839052	750600	5146	245.4906	1076878	343993	8421	544.2181	79	280.790
2325000	1214159	8121	301.3881	1854288	701748	27475	844.3475	99	283.572
994586	1402417	7396	299.7156	755151	796671	29532	1065.345	103	288.141
798432	1508316	10894	179.3534	732965	1083323	45743	309.5823	107	290.127
3108000	1310157	9238	500.6518	1855463	644363	22841	816.1801	85	292.181
2539960	1214079	23835	547.1435	1432501	573424	58040	1371.044	77	292.576
3416772	1329955	4791	421.5751	2050731	728011	9825	1178.182	90	293.365
874235	1353907	368326	14062.89	400592	595123	792181	29658.15	71	310.877
952516	825823	9788	1007.507	534811	349587	16878	1975.256	74	311.473
405590	448509	67668	2164.575	164412	166787	110750	3324.075	69	322.254
1233948	1087963	6981	127.4341	833174	493417	18459	67.7499	83	328.640
127292	30286	11230	33.003	41903	9408	14075	13.6075	43	336.567
651000	595054	447937	57198.87	306051	313203	997830	93926.27	72	342.702
2457094	1111481	9560	422.316	1599862	528125	19045	977.4245	84	373.401
370756	42136	3182	188.1102	106396	11397	4065	220.0465	46	376.310
2538507	1201847	6223	412.5103	1727752	586444	18946	731.6706	89	377.916
2741650	1125178	22113	282.9393	1784225	544789	41749	733.3189	88	380.847
2327420	1431623	6775	439.0775	1440718	685636	20823	734.5703	88	381.733
2077308	619618	10207	224.2127	1204473	276794	24962	517.9682	82	382.587
1868358	1540440	7952	124.7072	1294762	789818	21780	-17.142	86	383.274
2801044	1471495	8649	502.4089	1841971	839620	21407	1368.533	86	383.816
1707645	1049284	6857	208.2777	1380978	570912	26735	406.8335	94	384.772
262636	103614	4385	170.9985	99387	28311	6654	55.4894	44	384.965
2171303	941999	15663	314.0943	1344594	458573	34738	650.2018	86	385.827
3063730	1121234	19816	531.4776	2076864	657105	47394	1184.003	93	386.374
101739	84460	245848	2739.473	26822	25995	324954	4134.12	28	386.655
492000	281864	96706	1247.007	146583	82731	129791	1368.075	50	388.005
318793	102761	23062	282.3782	92176	28882	29578	322.7258	46	390.095
2178547	789941	6309	222.1349	1326016	364952	11569	473.2209	84	391.597
270271	240917	179209	46257.82	119570	79240	266944	66326.76	57	393.060
985707	1904071	248448	90415.34	620325	998652	609678	152813.3	83	393.519
2121081	776517	2866	358.5826	1406159	367316	5692	576.9212	86	395.891
2032689	960213	9348	406.8228	1209817	443977	24712	798.9432	81	403.018
2858818	1569593	9451	522.0011	2085389	847011	29568	1471.165	95	404.254
2067114	866542	5395	306.6595	1244550	367633	12526	214.5086	80	414.650
2701493	1093588	4110	424.571	1664937	577734	9118	1242.92	88	420.647
113656	5241	703	39.8383	25079	-184	514	-27.9646	24	420.795
1840903	1163383	7699	377.1139	1245116	547944	20465	454.0865	84	422.337
205989	23929	12876	202.1436	61599	6815	16136	283.0296	44	426.014
1893189	1288539	6893	596.0973	1343678	759659	22083	1684.256	95	429.533
2470109	1844190	15418	770.3498	1482685	892452	31834	1895.087	82	453.055
3706737	1524319	4494	568.3134	2377461	752234	7171	1563.093	88	480.711
1857861	807861	4032	277.7952	1095110	359257	13765	106.2165	82	487.094
1430073	1278637	4694	354.5334	1087778	864715	23245	454.0445	105	488.955
506815	731202	367482	54848.34	234392	404530	1026648	94136.35	77	490.994
2071881	964108	17437	587.8157	1348589	498575	45778	1819.546	87	493.010
3538712	1356380	4953	505.2633	2169094	710712	7121	1335.288	87	495.690
2026610	1300229	6546	513.0306	1312547	603701	20641	963.7601	91	499.335
2076022	989753	5596	576.7356	1330690	451271	15568	898.7648	83	500.080
159224	36191	250	19.025	87630	20891	601	-127.4839	82	506.536
2203354	812764	8545	591.3745	1487171	395661	24061	1699.622	86	510.235
239246	1015171	15116	1371.808	67384	281088	18701	1760.926	43	513.747
2655317	1251609	7551	576.4111	1726907	595899	23389	1281.323	90	514.319
437379	263972	9869	299.8509	179509	87296	14980	381.378	58	525.014
2252196	951189	9653	473.9333	1410506	451629	17565	1597.396	83	531.023
2320086	1011988	10338	156.3618	1469639	490984	24083	421.4563	87	561.671
2569103	1313454	6600	474.26	1707157	659279	15498	1163.838	89	595.965
2485818	1238851	2888	318.4168	1714509	718278	6333	975.6813	90	598.925
2253611	1714272	10580	327.538	1704390	880158	32472	648.2792	99	605.257
2862494	967084	6141	158.3101	1746455	449046	18000	445.8	82	606.176
1810982	789768	8061	321.0221	1157517	408903	21774	298.7214	75	606.224
1986013	767803	10631	334.1991	1225774	357410	19416	763.0376	81	610.433
2101203	620859	6953	307.4633	1211558	279930	14164	309.8004	75	611.224
100124	226066	3939	652.1779	87963	247890	19927	2389.505	124	615.124
1947290	686604	2310	490.591	1115649	298202	3638	604.4918	77	616.223
2432030	1375702	9555	247.0355	1793916	732049	26115	807.0515	102	622.512
1998762	946403	4984	212.8024	1274722	444003	13415	306.5815	84	626.229
401700	729586	689068	64648.11	353280	632620	2843100	167886.9	109	636.222
1555567	1229531	13861	243.4021	1086498	814280	41408	1107.389	95	640.583
315075	32010	8737	72.7457	87251	8260	11241	36.4201	42	641.242
2676491	1664786	15340	156.574	1830964	874615	48869	531.7509	95	647.386
1900893	909411	12718	722.8798	1159378	408071	21106	1604.847	80	661.768
2518059	901579	3818	482.5898	1606037	434116	9032	503.2952	84	662.691
3096127	1421638	10082	155.2002	1970185	799483	28384	205.5424	88	688.621
129162	235812	492	206.2012	39399	90830	319	338.0959	44	697.068
224665	52174	973	170.9853	71427	13885	1090	282.149	46	697.263
133009	21478	204	-96.3556	47328	6367	333	-408.9187	45	698.431
141238	12846	2985	96.4585	42384	3428	4794	113.1434	41	699.953
1339413	391764	17759	240.4799	748106	154190	39572	625.5892	75	700.113
2505952	1528696	5098	494.3978	1727876	737096	10124	1006.156	87	704.429
1981204	877057	7921	504.1681	1296096	414022	21962	865.6682	84	710.070
2436191	1169829	8301	194.4861	1675180	602286	25648	532.2528	86	710.299
740027	915350	20929	3869.317	386409	513928	49374	8958.081	84	711.253
2077687	1212679	4908	329.7388	1554132	697617	17480	1160.628	100	712.004
2405319	928785	21735	458.3335	1548944	450547	51270	792.247	87	718.328
2263891	1052737	4746	312.0506	1465126	485052	8661	670.6821	80	718.404
2655665	1333566	4246	453.0006	1725664	655109	8062	587.8782	86	720.701
2729789	1014342	9905	844.6705	1804284	613472	33461	2231.962	90	725.803
122863	1000691	692	472.4212	37155	306360	700	763.27	40	727.658
885142	1017834	93168	66915.13	435511	414125	191971	101854.4	70	727.933
778832	324253	5074	276.8514	287925	97437	6730	472.553	58	728.491
2102690	855864	10899	262.6339	1407858	452615	27817	586.1337	90	731.319
1206282	2209644	13672	834.5992	989823	1235630	40546	1965.431	102	747.563
208241	267714	520890	5250.929	120367	185652	1459146	15341.89	79	755.418
3087465	978742	10641	378.7601	1941283	575486	31614	992.7454	87	764.176
2733125	1017599	7446	179.5206	1806332	555501	19050	48.705	89	802.492
1824152	795107	9827	373.8947	1196870	384140	21382	890.1302	84	807.847
2335043	1163745	4994	207.3634	1405189	562888	10448	687.5328	84	810.386
2749068	1182505	6827	670.5947	1907973	635251	22747	1705.707	93	815.152
2650617	1079350	7828	275.5508	1731099	583193	18613	836.5893	91	817.147
2357686	1195044	8617	338.0137	1540936	574425	24640	376.304	89	824.899
2612538	995582	13495	183.0695	1599324	501919	33946	907.1706	86	830.577
2682746	1036464	7330	440.213	1588084	429698	16889	1206.673	80	831.768
2244445	949072	4114	157.9954	1365402	437270	10775	449.4775	81	834.649
245478	72165	16142	63.1662	78267	20354	21138	40.2418	44	835.187
2628704	1350813	9302	274.4422	1714585	635509	18559	567.3599	85	839.916
3296503	1277608	12253	501.7933	2286202	822928	42645	1666.385	94	840.313
2402558	963253	11643	265.5723	1587549	514857	30549	454.9989	90	847.556
162597	13855	197	-7.3483	43499	3357	18	-1.5902	36	848.196
2176074	1021145	11104	572.1344	1455226	525090	34914	1377.875	89	848.961
159383	28538	-186	53.7654	47898	8923	-306	-86.9666	42	850.045
2575996	1277379	6252	434.3372	1626290	633380	19331	778.2691	88	855.937
2242834	1133943	4417	548.3937	1445393	526032	11750	937.175	86	872.661
135668	106308	214342	2952.186	43357	33980	296804	3977.904	43	913.663
213421	130130	90238	1704.752	66779	37729	115193	2401.727	45	916.653
845330	1312609	502207	85057.41	505355	699419	1473416	163480.4	87	918.845
1768838	724982	5806	399.5166	1175344	360436	12136	1154.63	84	919.331
2308573	1165707	15691	432.0651	1472303	594904	32452	663.1572	86	920.637
2679858	1553692	6116	508.9076	1821994	798814	11388	1500.267	90	923.522
1749724	270711	12568	265.4648	749504	90535	20008	703.8488	65	926.265
115679	173122	244561	5100.672	37231	59299	362347	7430.267	44	927.292
1458771	618691	4025	201.8025	970175	352400	10726	646.5286	92	928.842
174362	642300	79171	6245.293	105684	317765	215689	13862.35	71	929.429
2043393	1137198	5731	498.3091	1290135	656439	11166	1568.213	87	929.565
2298095	1384266	9850	550.585	1557593	675774	29208	1023.969	88	930.962
847709	1412834	184666	77446.56	455676	704288	389638	128161.1	79	931.798
2561941	1122388	16411	680.4571	1688171	539364	36975	1277.297	84	936.202
784961	94105	3045	259.8245	271797	27650	4472	543.4792	55	937.210
2040296	952218	11097	154.1417	1419241	496557	18741	158.1701	90	938.352
2661803	950789	5354	371.5594	1652098	444284	18733	746.3213	84	939.097
614734	919576	47660	1610.726	345827	365341	93355	3152.216	74	948.990
2364763	1520886	5314	496.3154	1688081	772368	11317	620.4837	93	966.673
2406202	1245101	10311	469.2471	1675581	617476	24579	963.0819	90	974.109
2219749	1022062	5705	341.0505	1323727	491952	13899	1129.934	85	988.519
2139390	953216	6327	476.5447	1400377	496702	15598	829.4478	92	993.433
1976858	1024161	3670	401.887	1344764	473457	9379	802.3619	85	1005.489
1635734	761683	6078	257.3758	965358	358273	10911	386.9071	80	1020.611
1845341	1367065	7082	320.9002	1371873	696754	21661	469.9821	92	1022.929
1332816	597381	5333	352.5813	793135	246083	9668	1022.775	76	1027.188
2427886	890638	7103	471.8783	1509188	417122	18740	640.314	83	1029.709
2202107	1184343	5481	101.2841	1440158	584175	19843	46.5923	90	1030.735
167472	129755	2386	158.6546	58597	39582	2703	134.0383	48	1032.796
2676423	1069774	91600	1024.76	1586885	549432	204454	2693.069	92	1034.773
1857469	729861	12708	589.3188	1123432	321673	23664	1235.75	78	1037.277
2693233	987443	6707	289.8627	1569317	451847	10764	1184.06	82	1037.839
2068662	1349970	6812	529.7532	1238751	626730	18549	784.7989	81	1043.963
3454628	1709982	11290	124.369	2422328	999216	41451	697.2011	100	1055.130
1355266	743829	6065	579.2465	963618	380664	19610	1645.121	88	1060.871
1979405	1323509	17148	559.4028	1379123	622751	36969	329.1609	91	1062.970
1384338	2452190	8720	843.192	947621	1175780	27408	1480.989	93	1063.956
3423113	1330210	11383	353.9863	2116748	762909	36633	853.5113	95	1076.409
2534842	1179180	8146	238.7906	1626148	620016	25347	446.5667	88	1102.128
2242617	933376	6037	437.2757	1449755	441497	20046	985.3806	84	1130.737
221145	101049	24384	380.1424	80172	31489	19778	382.9458	52	1134.661
801185	1339644	80962	81446.57	436380	701273	218366	144381.1	81	1136.045
2344811	861357	6626	547.5186	1524699	481157	19592	840.7112	88	1136.111
2728486	1270839	5698	634.0578	1821468	549054	12463	1187.574	85	1137.707
2212482	1013335	6427	262.1547	1441209	557111	19478	50.1158	87	1139.701
2471690	911849	13839	397.5679	1657085	531111	33046	1449.681	89	1141.652
2562890	1225096	9212	538.3932	1728708	696659	33781	1604.914	85	1141.675
3261682	1544311	8940	591.534	2117154	806442	17130	1415.993	90	1144.416
1630199	913792	6362	231.5082	1230749	497721	23148	7.0028	95	1153.150
2435433	978045	4376	197.2936	1511919	567302	11406	452.6766	88	1153.817
2637463	1209736	8025	237.2025	1660127	553174	14739	721.0579	84	1159.148
2244420	1052405	4517	542.0037	1645389	577709	14418	1068.25	92	1183.520
2107057	838985	6282	50.0202	1332365	391867	11738	0.9018	83	1189.991
1592032	1232265	5716	242.4676	1103185	592610	17543	921.5623	89	1195.187
278267	37109	101	-29.5339	94186	16234	45	-309.4755	79	1202.460
1104021	1901987	141471	92486.32	647441	1220506	405090	187362.5	87	1218.378
1863441	1437965	17646	552.7406	1212880	727651	47435	847.1035	86	1221.447
121400	175823	418976	4513.354	40738	60523	602623	6253.55	44	1243.011
1988251	742860	10150	318.415	1329050	375729	30365	575.4765	87	1249.620
1894180	945371	4685	328.8285	1190859	459592	10240	743.464	80	1250.050
2559852	1171314	4718	454.0798	1795911	699186	11855	1738.066	93	1257.722
1963408	1165299	8843	227.4923	1323271	750068	25162	1068.188	104	1259.898
457830	2606431	14127	308.1247	154349	834204	19959	175.8999	50	1260.482
139716	1417	979	72.1219	38152	-6080	564	-44.1596	35	1260.544
2413791	785707	12414	179.6254	1526834	364249	24931	647.4291	81	1267.031
2662466	892786	5420	110.062	1730010	396138	13915	-54.3685	85	1270.224
2587784	870904	4570	671.377	1632068	417850	11691	836.6651	87	1274.296
2445531	1112290	6160	89.576	1599446	560973	16220	-244.058	88	1276.157
2573069	977897	7593	396.3673	1622012	535143	24787	429.1507	87	1284.808
162629	130919	16266	486.3226	44493	36033	23670	915.887	31	1284.856
1905667	674090	5223	368.4103	1105138	301532	9424	641.8864	76	1287.944
2366024	1428208	9393	368.3473	1677511	875213	32171	842.5931	100	1290.307
2329936	1055454	7663	-20.7057	1434702	518487	18789	-108.7371	86	1300.747
2468973	955520	3678	287.7358	1463196	450762	9083	494.9563	83	1305.014
2773670	1087698	5333	369.5813	1893256	546131	14242	607.5762	86	1334.063
651363	558492	12743	531.2823	341436	227328	26048	1008.693	72	1342.097
1862223	1472602	6648	222.3528	1419906	920724	26841	482.5801	103	1344.336
113780	14969	2460	-84.994	32345	3934	2444	-15.6916	38	1346.802
119400	177316	559	19.5599	40666	82461	-96	215.8144	47	1351.863
3561996	2078133	5974	776.3414	2660142	1062146	15201	1646.576	96	1352.103
2108492	737761	32791	3269.375	1200311	302601	57474	6441.491	69	1352.207
2854879	1249711	2694	219.3334	1790620	732765	5689	441.3529	83	1352.458
290711	63082	312	-20.8968	103278	18258	535	-378.9865	52	1356.815
2138401	1092466	7440	459.384	1323713	534443	20310	1125.391	88	1357.633
2935567	1059882	4938	452.4218	1655267	466370	6380	1343.918	80	1358.853
1958652	988860	6899	642.2339	1374991	526753	20560	1466.416	94	1362.762
1850660	845718	1767	156.7287	1064783	353408	1860	858.346	77	1364.698
1555338	832952	7440	70.384	975480	385019	12440	227.884	81	1366.424
1956753	856184	3682	287.1602	1231824	443592	6560	944.016	84	1366.804
154179	97886	117103	1568.878	51189	30731	155827	2114.495	45	1368.708
1591087	765086	3407	168.7327	805301	290246	5202	483.4322	72	1371.414
362652	1043877	259757	3235.968	126362	332035	496127	6806.325	57	1383.820
874878	1440781	27859	42765.09	413589	754878	79059	74162.41	80	1385.057
378877	69764	15782	231.9702	145085	20969	21487	-149.9793	55	1415.271
1992822	844683	3856	73.1216	1198031	404620	7703	-520.4617	80	1462.230
1822659	847836	21314	465.9154	1133788	390322	46480	1056.528	84	1463.117
2829829	1298805	15316	324.0276	1603420	583260	31858	1020.634	82	1464.692
2322214	886637	4133	473.2613	1340028	401295	8662	419.5382	79	1466.836
186359	19988	355	72.9155	51086	4372	296	51.4056	35	1467.109
2875822	1058209	5076	180.5636	1838934	504573	14857	192.0777	83	1471.572
3026746	1353535	4126	571.2686	1719256	717182	7483	1397.196	83	1472.015
1848320	872805	6858	327.1338	1213658	403899	19683	326.6163	82	1472.750
2307458	977942	14133	295.2613	1384061	443908	32989	1057.883	82	1476.254
2330401	966213	8738	260.6018	1460853	448222	21872	347.6192	86	1477.400
2209784	951328	10283	298.2763	1287313	463354	24907	99.8827	86	1478.742
409970	33011	1636	273.5796	119296	4984	1687	452.2407	37	1478.785
1935026	903814	4230	339.303	1235726	423623	14939	798.2779	82	1481.526
627707	1216636	755384	115411.2	394048	591318	1594768	243236.9	83	1482.500
100745	12941	4137	90.6857	28404	3448	4860	1.646	37	1483.750
366137	42394	18611	420.8771	109485	12091	24106	389.1466	48	1485.657
2617011	1173780	5401	412.7961	1731096	550486	17282	948.1202	87	1485.886
1432140	827916	10642	1253.616	888924	439954	24445	2166.365	88	1488.086
2679843	1032289	6636	482.0796	1586665	495898	21625	1107.162	87	1493.910
1913294	1522034	8070	540.727	1318605	800008	21303	1385.498	93	1497.477
2305185	994715	9440	296.584	1595416	609006	26474	826.3914	95	1503.228
545796	1078259	292288	56567.76	293372	665758	759539	102567.3	83	1504.132
2592249	1005740	10813	284.0093	1752703	624731	27977	765.1097	92	1510.888
2141063	1301265	15807	931.3727	1638762	679294	42653	1375.233	90	1519.075
147374	11889	944	50.1584	40143	3064	1188	223.0468	38	1528.610
2654662	909985	22222	506.2542	1662984	569305	49836	1987.6	91	1563.819
2957182	1150801	6782	392.0702	1959267	551275	20785	1079.038	89	1567.874
1971612	641641	4902	105.6022	1224544	284263	12218	263.8298	75	1568.045
256310	57982	9850	53.585	88824	17039	13308	368.9788	51	1574.538
2004178	995917	7000	238.7	1235149	468537	12681	1137.204	80	1579.586
161568	52713	441	-39.4599	57897	14893	-47	-16.2367	41	1579.862
2136405	1276470	5131	379.6491	1429474	616982	9253	842.4933	86	1580.330
2286193	838737	5364	27.1204	1284952	349917	7877	284.4997	77	1581.126
145053	15555	9034	116.0074	39137	3197	10764	211.0604	32	1581.395
1478108	761151	5594	156.0234	1027745	426156	16649	147.2089	89	1581.458
1938685	698752	9317	249.2837	1145977	304724	20426	599.6986	78	1589.551
106734	8418	7104	-36.2656	26938	1298	4798	-33.4322	29	1589.738
2270436	1223859	5951	596.6511	1437847	615775	20185	1682.379	88	1596.175
2073578	1009688	8408	413.0888	1409784	574055	25039	1021.888	92	1597.119
1410957	1416296	9760	344.536	1012449	849404	31903	1165.158	89	1597.145
3269598	1621805	6771	619.6531	2447183	894049	22643	1484.672	94	1606.235
1705526	2032798	6319	346.6959	1380524	1220741	23882	584.3802	101	1612.739
1421121	1864128	10872	661.5192	1015079	968631	32040	1452.444	92	1614.616
2686915	1232894	4651	356.7211	1739255	682249	14058	822.0538	91	1625.754
2510267	880569	11433	498.7913	1642387	506333	21703	727.9383	89	1635.159
100344	63109	4651	-703.2789	26196	28426	-299	-96.9739	36	1635.525
1572378	1695585	8079	461.4319	1070936	866668	22245	656.9445	96	1679.959
2438807	1158162	5511	48.9671	1645762	563615	16289	123.0129	91	1681.947
764635	807840	10593	231.6673	497106	332978	19800	642.78	78	1683.287
2300711	884123	4697	319.1017	1408808	415724	8855	778.7655	84	1686.210
173424	18932	3245	-167.9555	48550	5160	4182	-116.7898	41	1688.445
2027767	831543	14923	313.5803	1176180	381583	25215	551.5615	81	1688.465
1410472	917990	7690	332.409	978836	461525	22627	1133.975	83	1688.621
1172833	1350548	12613	62.9893	945847	943047	42801	1055.936	101	1689.496
2098244	926169	6740	385.114	1336699	425129	16552	687.1672	80	1689.823
2995257	1033384	7393	456.1473	2008763	539540	25202	619.4322	88	1691.102
2332894	1037226	3080	405.788	1491045	493916	5806	738.5166	83	1693.424
2010147	1262231	2676	345.9236	1677896	898953	2941	887.7901	101	1698.391
1416296	1661194	18706	503.2066	1097355	1122758	55070	1271.427	103	1700.039
504570	1354151	11468	652.7548	157823	405285	15330	732.013	52	1702.608
489908	760319	381377	50556.85	471394	872706	2673374	127805.5	162	1703.191
2384824	1452587	9917	446.9437	1491307	754214	33694	1359.433	93	1707.284
1589983	1163744	2099	282.9539	1063891	514642	5134	463.2174	80	1708.968
106790	103601	141112	3127.983	28366	29575	181468	3772.755	32	1709.391
1669911	776012	5584	202.4624	1111096	377543	17776	224.0336	85	1709.634
1720190	1158053	4832	338.6752	1205606	574002	14813	622.4093	87	1710.207
1333765	1971167	7754	462.1994	1030940	914252	30591	756.9551	97	1715.022
2096332	1320392	25374	541.6814	1737899	1065533	75051	1819.161	116	1721.406
108793	114354	4966	293.3926	38495	35113	7302	395.2422	46	1746.059
164125	18948	5984	31.9024	47740	5309	7260	-176.714	41	1749.652
1462582	753108	6859	534.9899	957972	428261	18814	1280.665	85	1756.270
101922	17903	182	68.8102	30097	5752	81	18.3441	39	1767.882
2044867	875697	3834	373.2874	1230016	401054	5792	744.5312	81	1779.208
2876032	1331896	11239	355.7079	2001046	693121	34596	937.6356	96	1781.823
1866920	966208	6961	507.3121	976725	441733	16590	1091.699	79	1784.766
1619832	1052133	7422	370.9742	1068962	496836	15562	613.6282	85	1796.333
683573	580857	277170	3325.237	238792	181985	391495	4494.87	57	1800.469
2585423	1107339	6334	265.5374	1487324	534861	18120	144.532	88	1808.626
2609250	1171975	6594	226.1234	1830040	673545	24449	304.7889	95	1810.104
2035680	1564025	9929	249.2169	1449181	706021	22784	1045.382	90	1812.233
813921	501404	177156	105930.3	273418	169546	279407	146108.3	60	1817.846
2594972	911400	5796	353.9556	1605502	432305	15844	682.0484	84	1824.269
931025	957215	6477	67.9597	570419	416723	15562	-98.3718	82	1836.810
2380605	1318809	6995	385.4195	1520296	640247	23079	860.9319	89	1896.335
2303506	1468663	7658	222.0138	1645276	735445	25006	894.6366	84	1896.416
1739141	1726981	5521	215.5281	1313973	1058210	16244	673.4884	92	1897.682
171445	25115	106	-57.2534	52377	7132	-210	-109.781	43	1898.517
3019058	1301159	6821	303.4581	1933712	741887	24515	719.2915	92	1898.723
2272990	810663	8389	161.8229	1439323	377802	11881	162.3241	80	1899.459
1730397	913000	2799	206.2239	1125749	429030	6303	3.9983	83	1901.157
1676996	800318	7239	327.3079	1112243	400612	19403	1009.908	85	1902.377
530074	113437	3077	-141.7803	178434	32957	3900	-216.21	53	1903.614
1314010	1441583	40280	955.708	1044541	1010807	95679	2313.792	102	1904.903
3017267	1467642	5533	844.8013	1793617	656504	11451	1170.201	84	1906.339
1445631	790833	10592	-15.1888	915493	372109	28324	-78.8236	83	1907.023
2950289	1124359	19001	228.7561	1729750	554244	51424	83.0864	84	1908.279
3012022	1236406	5746	426.1506	2089369	691073	19663	1031.494	93	1908.810
1946991	1045574	6367	243.7887	1304143	465925	17967	909.5487	85	1912.564
2944893	1079726	19534	553.0574	1890810	676171	43263	1833.454	87	1912.753
258816	43103	2799	-273.7761	70652	10014	-1408	156.6112	34	1913.026
528747	236400	82023	1707.89	277635	98870	152854	2543.309	68	1913.642
2621610	1213668	5205	401.0005	1781137	687898	11208	1119.169	93	1914.015
1751615	1785318	6841	325.5801	1122322	1069543	11982	492.7902	90	1914.932
163697	19949	1493	41.1573	49339	5438	2757	92.2677	43	1916.438
121020	13704	2057	-3.0023	35334	3757	2480	-60.872	40	1918.223
265012	444598	672405	7733.92	145554	343352	2014389	24229.42	85	1939.415
343066	457669	261247	4241.557	121700	149740	385165	6029.756	53	1949.175
2219303	1201491	10725	205.6725	1545609	581321	29441	279.4401	88	1953.212
2096940	753868	7472	331.7792	1193776	320975	17213	751.0493	75	1955.150
2184845	1326263	6421	172.0181	1490155	676006	22035	-121.8365	88	1961.376
175962	153628	1880	165.468	48588	42818	2556	269.1916	40	1966.385
2993003	1246703	4589	416.6429	2021660	610128	11761	887.5921	92	1997.313
2080680	1027121	50456	768.3816	1480852	649170	84610	904.621	91	2002.425
2705830	1081445	4758	750.3238	1739881	662300	6859	2246.99	94	2005.039
790898	687852	162252	4445.937	293506	238039	229879	7026.412	60	2007.344
2652231	984977	7711	390.3871	1722578	496849	15450	850.745	87	2007.972
432904	50040	668	-42.1252	125132	13628	374	-274.8186	49	2012.600
136599	349189	3644	-139.3716	36763	95333	5056	-422.5584	37	2013.017
2550161	786836	8064	622.5904	1472732	353362	20550	1068.855	81	2024.093
3626629	1387652	1872	664.6192	2390903	776100	3875	1633.387	88	2025.668
2105133	819488	8915	249.1315	1341246	390554	20956	282.4316	85	2029.388
2858094	1135749	6578	360.4258	1920268	618990	14159	753.5199	87	2030.091
1396334	1645166	7781	530.3141	1099906	874946	31134	1193.817	102	2035.673
2682789	989709	4406	351.9766	1699544	498359	12323	632.7203	87	2081.711
133296	148064	583	90.1063	35904	40016	892	171.6412	37	2105.605
133478	15894	273	543.7153	42236	4488	162	789.6882	42	2106.359
2558970	1101344	6922	941.9242	1647572	508321	12464	1686.43	81	2108.949
2748254	1393823	7845	609.1045	1749551	736257	24204	1340.044	90	2109.817
2020036	693714	7152	302.8272	1208662	304778	16474	383.3914	81	2114.311
2781799	1305944	3447	1964.977	1682074	606276	5387	2970.811	83	2117.774
2435226	867127	2976	280.7536	1427133	407864	7054	527.9294	74	2118.161
1298445	1087168	11647	659.9967	793459	512907	25345	1014.854	78	2118.829
1484016	953471	12452	15780.16	975877	468438	28000	22311.8	86	2119.857
623985	416704	97630	57373.04	351321	412075	585257	135680.5	119	2122.435
479977	677043	28314	1278.615	154766	197229	37498	1524.038	52	2124.551
316473	49131	9643	13.3723	95264	13672	11961	-191.1879	47	2128.573
2301552	984646	5046	193.8806	1520858	469146	16822	327.3142	85	2130.868
383408	2965951	21471	514.3231	121510	898203	28151	720.0711	43	2131.151
2263904	1030615	7252	367.4372	1628945	577616	22015	600.0415	95	2132.653
2915104	1141412	7426	339.3986	2025880	676540	24182	147.2102	97	2133.637
312090	90083	2434	-11.2526	112101	26150	2947	-164.0733	51	2134.755
2260110	2913651	30179	433.2419	1330368	1050522	54021	1109.378	85	2135.799
646214	916007	720991	16234.4	289787	349960	1238713	25899.2	66	2139.760
1367725	980530	4506	279.5866	972087	479423	9925	808.7925	89	2141.612
220314	320985	481621	6595.738	131917	340626	1986426	24843.3	118	2141.635
2478072	1199540	9370	443.657	1592546	559430	21567	974.5087	86	2158.763
2390504	1434910	7301	1539.386	1528083	676018	17406	2391.277	87	2200.831
1976844	1880308	9025	653.3025	1212955	952439	22933	1155.941	88	2205.810
2769669	1371468	6795	744.1995	1793136	757750	16833	2283.731	88	2210.057
2971102	1358085	14026	292.6586	1942433	658505	39131	773.0491	79	2210.111
1640362	1083941	8399	597.3839	1159222	568002	25997	1221.032	87	2219.690
1772643	656390	3016	350.9976	1091429	299004	9470	567.267	76	2219.824
1903195	1048208	31148	730.8028	1198334	474387	59438	2249.872	83	2220.664
1590117	1905458	10331	398.3691	1258385	1084276	31896	1424.166	96	2220.856
1812148	1309328	11133	409.9613	1155590	655096	21288	1126.657	81	2221.000
2058807	661932	3811	94.5971	1279650	304260	6641	-61.6399	81	2222.528
2649877	764011	9961	148.6121	1679898	434201	28504	710.2744	89	2223.402
2554309	1032737	16024	344.1464	1613158	527906	41489	1066.733	87	2227.548
2384873	1129953	10457	472.2377	1400055	511773	23032	700.6952	74	2227.676
1966186	818367	4092	80.1612	1241981	420468	3363	-194.9357	77	2227.795
138694	248384	607589	7344.943	40419	87279	912641	11195.96	31	2227.857
1908194	1205510	8213	244.1493	1208036	625340	23171	323.6931	88	2229.415
2862104	1237365	3243	465.3323	1846961	623305	6769	1642.941	89	2231.685
1230205	278448	995	-158.1805	453074	88279	2009	-427.0951	59	2232.612
2731980	917505	14056	309.3416	1760200	521845	37174	229.6614	88	2239.025
170903	409667	191078	4465.876	98134	218603	570799	13218.02	74	2244.142
1952483	646572	6208	91.6688	1021836	310830	10708	-91.8812	78	2248.539
2525867	1025267	9514	257.9354	1620938	531726	27305	1536.811	88	2252.013
3232015	1623498	6952	317.6072	2082937	798533	21363	513.8643	89	2259.185
2652300	957410	6762	81.9482	1694419	501852	19057	86.6977	89	2324.989
2057930	805274	5593	171.1673	1168972	350917	18790	225.119	82	2330.404
1226273	1548405	5344	328.9984	783747	750941	20768	907.4848	91	2332.014
2365734	924882	6798	285.7678	1494428	465500	22779	600.1019	88	2332.510
1830942	887107	10288	571.5568	1071628	473803	31850	1031.785	83	2333.023
1870936	913393	7256	290.8616	1229511	449140	17789	679.1629	83	2333.511
2317032	1005410	7840	548.824	1465991	514623	16738	874.4018	86	2334.910
3073595	1259149	4981	422.2341	1933201	608190	16375	1132.637	90	2335.934
2911696	1226087	6453	254.4133	1891040	610508	16568	988.8648	89	2338.430
2111590	779908	10415	214.2815	1265493	322256	21031	485.6391	78	2339.443
1554228	593914	6370	190.357	959174	335230	15883	475.4363	87	2340.164
1600114	587791	4288	387.9568	913138	247336	13721	401.5481	74	2340.346
1492574	931777	4101	17.8661	822170	386009	7875	-619.2125	67	2340.367
2021414	960348	8385	75.3985	1426756	498384	26138	377.7418	93	2341.478
2135428	776551	2767	160.8287	1199181	354164	4675	217.2675	79	2343.552
2701458	1097002	4964	242.6804	1756002	545268	10184	757.5224	84	2346.906
1917666	658892	4253	237.9933	1128330	289844	10168	-170.1752	79	2349.431
197383	135263	210892	4432.641	59529	39052	272759	5313.98	44	2351.437
1243715	429338	3799	195.3239	658566	170694	6620	323.382	70	2356.318
2469216	1152647	12645	341.3845	1563043	544907	31606	984.8966	86	2356.489
2127831	835290	6461	323.2621	1293670	377848	17014	366.6854	82	2359.925
154886	612762	6494	102.5134	48765	186249	8321	13.6081	42	2361.815
905596	1526896	9375	491.9375	696621	804925	28228	1396.991	96	2363.063
1580968	1250229	9581	294.2941	1153556	758261	34406	-101.0234	93	2369.874
146871	572197	4370	87.157	41038	163834	5570	-124.523	39	2377.532
2362756	1006098	16451	445.7011	1612589	513178	47025	1237.103	90	2431.327
429777	263219	301657	41110.56	167656	89399	454802	59739.99	58	2438.200
249125	54047	636	119.4796	83805	21007	1118	253.1198	49	2438.488
1978694	972112	13892	491.9412	1369130	478875	36982	574.2902	87	2438.542
1867578	707136	3746	124.9506	1041385	289183	8931	10.8291	76	2441.262
2152669	793854	5633	291.4113	1422603	376768	16251	1314.481	87	2444.291
455408	96051	1187	70.1907	137790	26965	2500	-77.75	46	2444.794
2374690	1200037	10565	403.6965	1567230	617195	36923	812.7803	92	2446.004
2681627	1150042	10448	582.5328	1815087	718537	36083	2473.656	95	2447.531
2350126	1212429	13734	483.6774	1568331	592596	35738	1014.302	89	2449.468
236816	471760	475568	5866.765	117448	364993	1611533	22086.4	71	2449.595
2869045	981679	6231	744.3591	1730390	488050	11102	861.4222	88	2451.614
107502	23487	8650	-54.735	29314	6212	10209	-89.0751	34	2452.399
2855538	1106518	22718	506.8798	1748030	571383	61463	752.4743	84	2454.096
2501256	1355259	6131	626.7491	1802586	731414	22448	1531.733	95	2457.660
1991201	887505	10173	256.1053	1033925	358560	18680	681.948	78	2462.430
195600	12186	6438	227.5718	52908	915	7708	372.8188	32	2462.452
238784	19300	2744	-56.8616	62892	4193	3040	-38.456	37	2462.739
2658397	921563	39757	8377.968	1502053	447693	85183	30157.17	79	2464.969
2307088	828942	5628	488.1308	1502820	416632	18198	303.3078	88	2466.398
2200688	863025	5089	264.6929	1353711	398316	15173	178.6053	81	2474.676
145287	109341	267669	2289.431	47805	34925	369061	3490.122	44	2479.134
116693	89134	206474	3365.391	33364	25682	261574	4318.501	38	2485.138
102150	221380	283474	2806.091	35724	94960	467991	4900.095	48	2531.448
2633260	1095512	5648	221.2528	1631347	626078	16384	509.3424	88	2531.598
909639	1266027	112720	40158.59	451630	618327	244153	79752.38	76	2539.069
280582	93246	25060	8533.866	79365	26388	31817	10358.53	44	2545.869
2618617	1010999	4734	423.7774	1603712	475119	9026	637.1586	82	2547.236
2734773	1486532	25068	853.7148	1850858	764413	57759	1878.48	93	2552.235
2536979	859362	17128	574.2808	1688258	409716	32996	1040.876	85	2554.511
1687155	977745	6244	-54.5116	1056114	457245	15237	-661.6043	78	2554.534
2028152	939250	3851	348.8411	1260145	452446	6687	533.7407	82	2564.073
2447011	1030433	8799	125.8239	1497015	496873	12242	-303.6238	82	2564.505
2994320	1160746	8707	318.0627	1879283	569160	12150	839.615	86	2565.767
3662232	1699139	8266	499.5226	2574616	931820	27573	1462.245	90	2565.844
2429654	2814312	10025	1155.402	2083666	2062098	38298	3179.918	107	2568.931
2224547	736114	4168	361.2248	1330737	341772	6528	858.6208	72	2569.073
610570	179923	16846	288.8606	221736	53553	24251	100.2811	56	2570.017
2458528	900861	4130	464.693	1639160	515624	14966	450.3926	94	2579.244
198498	195744	371953	5281.963	116068	152822	1216505	16119.93	121	2583.787
2108938	845252	5440	151.184	1147014	365655	8775	434.2775	78	2589.899
2574912	1017811	9526	263.2086	1698779	550441	25818	577.7898	95	2593.309
118068	173486	219536	1808.77	36890	67982	346230	3266.503	44	2603.054
2022877	728962	5177	467.0297	1302026	350267	14945	1196.415	83	2643.081
122655	113464	127824	2270.126	36867	33005	165600	2604.16	40	2645.584
1480712	2327121	18798	1281.968	1104626	1427439	51880	3188.468	97	2648.576
2374812	1266064	3241	448.6201	1419791	529306	7778	589.7458	75	2648.754
3054046	1106546	6367	291.7887	1948820	587506	19389	693.9229	90	2651.141
2768952	1012118	6060	338.966	1644312	473171	10242	496.1762	80	2651.576
2608921	1349831	4611	505.4771	1638793	753315	13149	1148.859	91	2653.605
1837028	1108187	7189	331.5029	1208585	550803	21265	552.9665	84	2656.613
2673659	1531167	13022	460.1342	1812796	821998	43686	1307.585	90	2657.408
205650	18363	1580	-360.362	57494	5233	1946	-730.0294	42	2662.314
2350226	842881	5287	354.2007	1336988	361796	11827	1093.095	78	2675.939
238999	408440	736822	9413.314	113659	216197	1616241	19393.92	57	2676.185
1810077	831493	6619	240.5259	1035990	380405	11513	432.2793	78	2676.994
2606354	1157838	11067	352.4587	1699935	608418	26615	1297.101	89	2679.871
361585	308125	31705	988.6505	105058	89229	41846	967.3606	46	2681.517
201268	65124	289	55.4129	101006	26021	464	278.2304	63	2686.126
2011914	830068	5174	239.4614	1193534	402505	11266	333.8226	86	2687.953
2229161	1044565	6582	560.8502	1414118	455992	9380	1063.218	82	2689.552
3318262	1400854	7460	593.506	2277611	707068	21582	1570.35	89	2690.617
2729804	973984	11110	-97.729	1828336	552101	31191	-93.3849	90	2698.342
2296432	621935	4916	97.5876	1336501	294597	8794	158.5434	78	2709.739
2260659	1044780	3145	449.4345	1423516	469499	9063	450.8343	86	2712.613
2262519	1249826	8853	82.0533	1482140	613404	23229	196.3469	87	2735.169
138551	44231	62	145.0782	39934	12086	-61	262.7779	40	2747.160
2022365	757228	3335	257.0935	1188526	316129	6748	799.9628	79	2758.478
2728406	1114347	7578	732.5258	1821535	591112	21872	2085.619	92	2759.498
1883113	807306	3259	398.0299	1141328	361374	4121	845.9881	79	2762.316
103710	14685	2110	-91.629	28412	3975	2244	67.0884	36	2763.810
2108121	1083345	5914	477.9754	1279962	499100	11673	969.2553	83	2767.000
2620514	1032245	37811	1000.997	1634130	504558	61805	2204.26	86	2769.091
2567664	1127689	7524	515.2964	1829762	603621	23570	1363.277	84	2769.111
2577456	2496821	10720	741.392	2233108	1798309	49806	2278.917	144	2770.371
1862805	628427	3777	372.4897	1143152	271924	8306	512.7666	70	2770.456
2729965	930481	9185	639.2785	1770952	521731	30299	1230.974	89	2774.521
127242	432542	7799	306.7239	35641	120627	9012	551.1732	38	2775.797
112984	53259	203	-74.2117	36325	16948	112	-332.1168	40	2783.524
356992	43844	2677	-88.2203	108522	12671	4034	-126.4926	48	2786.187
2887074	1589419	11556	941.0916	1939412	808683	28563	1671.784	89	2790.005
1179917	443569	4104	48.4344	700247	183147	7106	101.4466	75	2795.731
2018494	1539923	6409	590.7449	1432219	732218	18689	1321.653	92	2806.381
1606439	1317097	12692	574.6212	1170144	792000	34418	1235.25	97	2809.374
282353	44505	21076	69.1636	101542	13069	28109	128.1149	52	2815.906
2027548	944582	7876	373.6436	1194730	478690	22529	906.0769	85	2825.503
1804451	944972	18782	172.2702	1143339	415438	45411	224.3571	81	2860.409
1494747	996932	5692	238.9212	962440	435579	10212	806.4932	80	2865.673
2548298	1016418	14787	127.1507	1507215	520710	32870	799.007	86	2867.031
1974140	1087543	7556	311.6916	1295725	600226	23014	-16.7146	94	2872.096
2879059	1070101	3795	372.8995	1822197	506064	8761	515.2921	84	2873.371
2192215	967017	5035	505.4635	1407586	496906	11228	905.2908	82	2874.236
206318	127706	4011	-3.1829	65663	36668	5449	-187.1111	46	2876.293
150718	12991	1385	205.6985	44502	3627	1705	462.6505	41	2877.609
2488955	1180184	9033	194.1513	1607754	668260	26092	1062.361	92	2878.555
2451550	1267612	12425	622.0425	1692878	764567	40910	1707.051	90	2878.642
2605966	1235053	18924	487.8364	1566973	565542	44282	1116.82	82	2883.747
1900053	737499	5340	234.574	1220380	350685	16458	559.6938	76	2883.829
3208657	1267514	26553	591.0233	1959545	631569	66801	1575.336	86	2884.678
2772333	1981636	83639	2941.348	2081300	998722	177333	6134.781	101	2886.256
127058	31160	3174	-3.7386	37934	8918	3541	-88.5499	40	2888.202
773195	112395	8934	157.3974	272114	34184	12544	-10.0816	57	2891.780
137762	93235	105562	2389.628	37803	26242	131582	2764.35	36	2891.994
2463325	1360156	14298	252.5178	1775796	718237	40405	619.7205	92	2895.532
2154732	946544	11491	490.4451	1431828	446626	27090	1202.749	85	2896.253
2330124	1067399	4698	247.9578	1457580	524201	8617	427.0137	88	2914.130
529707	890773	364783	86255.73	268942	422405	878255	141636.1	76	2915.436
2336128	1121283	6003	340.1683	1496602	596614	15792	1039.531	89	2915.848
2467782	926816	5141	332.2101	1678425	528077	16533	842.9013	92	2932.620
215069	39050	47	57.2367	63268	11045	-14	45.0146	43	2936.974
1735674	828157	5451	499.6011	1355800	509715	15604	1484.584	95	2950.780
1364186	2090944	7442	561.0962	1135887	1483109	28147	1533.647	105	2954.451
2429432	1228946	9276	657.1836	1626911	641461	25920	1155.112	89	2963.266
2173008	878249	6287	162.3007	1376510	421951	13307	133.1227	84	2969.253
624468	1306811	111837	25406.66	327730	627443	251430	50202.22	92	2978.773
2067711	1139434	2990	548.739	1363979	517138	8014	757.7854	86	2981.076
134119	16279	948	71.5828	35671	4019	972	65.1292	35	2981.757
1797865	741024	2538	397.7818	1077645	349115	702	988.9822	81	2982.597
1650163	1348826	8388	101.9668	1089901	606662	23763	138.5043	87	2983.596
1727292	846497	4793	337.2873	1050221	406581	16543	309.4623	88	2985.737
2505750	878729	4845	496.8045	1504669	417680	10603	1079.228	81	2986.681
2406320	944577	4708	367.5188	1507215	443179	10433	1075.691	83	2990.743
1755115	651348	7962	315.2682	987828	267899	13205	723.8005	71	2990.878
118641	116015	16946	658.4706	38303	35005	23863	1033.114	42	2995.034
2985192	1069541	3946	330.1706	1841006	518713	7921	740.1681	84	2996.805
2367002	1362961	5264	448.5104	1539140	679775	12128	1279.781	77	2996.821
1413640	799026	3287	164.0007	907850	370968	7559	-58.7401	80	2999.793
596332	743577	7776	878.0336	338803	335678	14776	1278.734	73	3000.931
2736516	805706	5371	216.1131	1613540	378108	8144	181.0784	85	3002.779
2239460	797987	5424	225.4864	1396339	366666	14128	851.9808	81	3006.202
1495777	864691	4928	217.8608	1020099	404767	15461	1030.162	88	3007.283
2399000	1117440	4663	187.9943	1697736	599838	16145	279.7345	93	3011.527
203534	1342415	13804	496.6044	58757	386769	17774	522.3214	43	3014.195
236457	437992	319732	3872.565	87651	146851	464210	5794.181	52	3018.541
3023145	1567384	7667	545.7187	1997968	853500	21794	1421.843	95	3020.286
1406599	576915	28882	889.8802	763843	237039	55326	1454.589	71	3021.483
222972	21951	1828	-159.0492	65113	5921	2144	-428.5216	44	3029.217
2297997	1550739	5626	463.4186	1652268	805531	14838	1125.812	92	3042.305
2995385	1312333	5260	437.086	1830109	668389	13978	1131.566	88	3069.450
2313630	1123002	7866	466.0826	1552847	746623	22296	1430.606	87	3070.771
240930	817857	119925	7890.792	152829	372069	260808	16449.73	70	3075.781
2258954	1063907	3820	67.302	1489645	519266	8823	-9.6297	86	3079.146
2570089	1184123	10144	490.2784	1818157	624956	29902	1176.102	89	3080.704
2098881	1024938	10975	288.6975	1429480	513671	25121	858.0881	88	3086.939
2880672	1218460	103413	33940.87	1837827	905694	307482	68032.34	105	3089.072
233571	40240	564	34.8404	58197	8619	657	-59.5423	32	3089.384
2236938	959461	7988	345.5268	1559803	469351	23422	479.5742	88	3090.041
3010936	1176760	9424	330.8864	1806127	599963	26606	159.3966	77	3090.130
766940	423338	218650	89511.27	269047	144624	335544	124832.2	58	3092.019
2518234	992227	8160	445.776	1514413	470814	17507	1055.743	81	3092.222
335969	274216	264624	45790.61	235905	233146	971639	146725.1	90	3092.494
2725897	1362606	6727	245.9847	1659698	651981	15266	76.2226	82	3095.276
2092562	711279	3509	140.0549	1192251	334470	5007	-294.5073	80	3100.399
3096652	1105785	5193	295.7273	1892136	583579	12000	844.2	79	3100.476
2783353	1168487	7058	571.3538	1803554	622495	22820	974.202	78	3100.609
2551455	859618	8543	246.6623	1556131	400364	19755	551.2555	82	3101.806
2136448	903180	10279	328.8519	1348562	456306	29968	927.6048	87	3102.917
416413	440312	520770	80140.2	413087	515384	2098392	324830.4	122	3107.629
129860	19559	135	51.5735	35255	5251	106	11.7466	37	3109.013
173614	224971	2896	781.2656	110806	302646	19542	4686.906	135	3111.641
150238	156122	362174	3428.161	50510	50175	511936	5171.41	47	3116.806
2259201	1159286	28496	629.4256	1472672	606488	61994	1321.063	92	3123.489
2105195	1092607	11449	208.4889	1362154	508161	28056	3.7416	87	3125.053
2634360	1184696	6342	403.3862	1753384	630219	20881	1205.224	90	3138.785
133313	19144	93	-65.3827	39264	5672	199	-356.6361	40	3147.966
2225505	1051110	6051	206.2611	1373128	516086	15000	321.5	84	3151.378
2329726	989685	5672	401.7992	1634886	508774	13452	707.2572	89	3191.652
1340552	1409766	10099	419.7539	1014441	871725	36014	1242.585	93	3191.986
1966538	1525974	11891	336.8851	1562515	984582	38050	448.605	105	3193.627
2666307	1046668	5101	192.9661	1641058	537848	9411	261.7571	84	3195.355
166756	21371	10768	278.4848	50727	5880	11073	392.5953	43	3196.763
2396141	1114825	17604	274.7844	1614604	572717	48073	865.2953	86	3200.200
216780	63051	70090	11046.05	63663	18498	89159	14256.02	43	3201.754
2303912	1110294	7216	475.6176	1497848	522423	21968	576.8048	88	3204.136
2192283	1304529	4096	231.5856	1355127	536769	4983	513.9463	73	3204.148
2564498	1128197	9239	373.5079	1705845	615029	26294	847.2934	95	3212.316
2118786	764654	7400	344.14	1301855	351880	14184	945.9224	80	3212.932
2370225	1010207	6622	291.0942	1563121	506153	19726	801.4286	79	3212.991
2309478	728431	4156	416.9516	1362857	347711	10070	922.927	78	3213.452
126820	188244	957	-74.7123	34031	50342	1424	-211.9136	37	3215.410
1791439	629721	10579	289.6819	1063732	321987	23357	853.9277	85	3216.163
169813	229719	1351	205.5911	49429	67344	2151	167.4711	41	3218.417
2493702	1777481	7520	469.872	1689158	1050490	20121	1557.588	96	3224.654
2029388	851854	31164	1025.5	1270517	388811	51084	1161.012	84	3228.801
2351404	997844	3855	117.2655	1441286	444746	7550	209.555	83	3233.533
2631484	1203851	9136	211.3296	1918649	630862	21073	156.5953	90	3249.818
2164210	1251938	14482	213.0402	1492153	786837	32214	1148.405	91	3295.651
176207	512853	662982	8598.891	93308	290492	1549586	21201.57	68	3295.913
1048234	2083005	10993	514.1073	884661	1066869	44197	1077.052	101	3302.192
940771	1437203	57862	9139.658	505851	1041779	241338	20127.46	102	3303.638
2496264	1539242	10550	335.855	1747826	767155	20547	330.2867	88	3304.074
2468647	1012393	4422	397.6742	1572150	493377	9462	213.4182	88	3305.893
1725975	848547	3950	65.595	1087548	386783	8896	194.8656	81	3308.703
188110	37340	1454	-68.2306	54224	13019	2426	-308.1014	43	3310.993
2112053	1965325	5236	661.5396	1509260	1004160	10990	1431.539	95	3311.371
1254816	1596564	9595	381.2795	807746	820561	22019	1306.466	76	3311.440
1807215	1261752	9702	178.8822	1324490	630445	26594	347.1234	91	3316.004
1222096	243585	575	169.2575	647148	99221	1203	452.8883	72	3321.300
2067353	735421	5545	124.0745	1190060	339192	12318	1055.44	80	3322.357
1926390	816522	4206	463.7566	1298751	405507	9483	1038.396	87	3328.890
2392253	1073597	8436	545.0596	1547813	609299	15934	1242.097	88	3331.903
1746681	713571	7548	307.8428	1101355	310815	21863	407.9143	81	3334.328
2379203	1451089	10761	609.4921	1798415	995627	33766	2253.073	101	3338.966
131651	119653	215754	3578	54118	55619	413490	6489.789	53	3343.435
3021120	1206637	8398	485.5278	1919953	583790	25831	831.9191	89	3352.474
2431241	1040942	12865	457.7265	1596822	548579	26730	1014.553	86	3357.820
3104944	1406037	7731	615.5091	1900336	711662	19326	1589.989	85	3365.118
544112	376190	563	253.9843	282468	159518	871	439.6631	79	3390.160
311901	240749	4044	151.0684	88399	67255	5604	239.5844	45	3415.044
2457908	1061858	7207	480.9127	1677936	498851	17214	1066.905	86	3416.259
3802079	1865228	8205	322.3005	2406579	944260	26943	521.9023	93	3416.846
2776216	4350089	38489	23841.43	1824071	1965041	89730	76218.85	78	3416.937
1844375	1250112	97335	99884.49	1162238	578478	306329	330965.3	70	3416.968
1504711	865881	2838	377.6118	1016786	429588	6453	887.4133	85	3423.245
263031	38798	679	-46.7081	83660	11159	814	-190.1346	48	3424.897
1302659	1475526	7376	620.5936	1127330	758453	14790	1178.719	96	3426.090
2370153	972020	4269	250.6909	1319978	467364	12500	626.25	79	3426.709
1517061	1648708	9662	725.6382	1299606	944343	32682	1577.06	102	3430.476
2449582	1201933	18167	710.7687	1525761	631703	28054	1674.029	89	3430.928
2601287	1325956	4178	646.7858	1651201	689571	10316	1170.528	89	3432.766
2261205	2005430	9291	950.0251	1393120	954962	15974	1656.341	82	3436.471
2823269	1321132	4110	622.571	1619828	673583	7418	1026.55	89	3441.835
1907932	625132	18512	578.1232	1133530	271454	33605	1103.24	79	3448.791
1617258	982302	4679	420.6919	1074071	470100	11873	1120.475	85	3453.439
1875970	807226	5987	248.4707	1106819	355486	12152	401.3272	81	3475.723
194534	659092	323295	7708.85	137576	417226	963605	22808.24	81	3490.615
1956011	1146128	4152	494.5272	1248730	513087	9948	947.4828	84	3502.115
206685	477489	384888	7124.617	118431	346051	1019346	21268.11	80	3515.146
1643184	589984	4795	173.9995	979620	242185	11511	185.5671	77	3515.689
102768	27454	3124	-33.5436	22828	6376	3951	-94.5489	24	3515.747
3484415	1641398	10940	361.734	2345041	1033710	34062	1330.478	94	3517.091
467097	977186	14650	527.865	368000	507031	48656	1248.402	90	3521.029
2107281	786347	13914	380.7754	1355623	383811	33117	119.4637	85	3522.169
1543286	642743	4286	289.2446	924023	281361	6018	479.0098	78	3522.792
2643430	1121183	5637	240.8357	1747522	556734	14292	-25.6188	88	3527.664
1693687	1002537	6043	356.4123	1172326	504733	20763	1291.204	87	3531.087
253048	695073	231184	126683.6	246190	605570	830451	376459.1	98	3541.456
310389	296663	53353	2835.503	100447	91945	76277	3356.74	50	3544.284
134825	224880	190858	3340.534	42524	74679	270865	4765.526	43	3560.184
2219614	1238794	6821	246.4581	1538641	592299	18495	371.5695	91	3568.096
2751089	1306751	10709	240.9749	1748613	622130	24848	116.3728	86	3574.663
138594	44961	199	-28.6361	44316	14362	596	-82.7644	44	3609.877
2699963	1254154	15067	549.8587	1809791	636816	37711	1506.387	93	3628.244
2416736	928412	12905	636.9705	1570617	504160	33385	890.8985	87	3628.459
3103450	1873594	15192	135.8712	1926399	1333389	38738	1738.602	91	3630.189
1907973	904534	5839	161.7679	1221502	427389	17349	294.4789	85	3632.614
2715279	914698	8232	229.4152	1860374	488515	23334	230.2374	90	3634.608
672199	213963	5090	224.549	257801	67276	7009	87.4049	59	3638.625
2687829	983065	5746	-23.8494	1713671	479232	12984	-208.3976	86	3639.232
692875	95021	17154	-142.4606	289791	29471	26144	-444.1216	61	3643.095
586604	94776	19442	725.2962	178460	27262	25947	556.2267	52	3648.798
2205232	865105	7465	167.7865	1675971	582964	25604	-154.4156	97	3649.789
504126	410991	8181	1586.754	161110	134353	11580	2057.638	52	3661.411
1950648	951825	6737	395.5457	1199035	438828	17411	486.5571	82	3667.973
240890	39430	4479	14288.47	69285	11063	5860	18063.75	44	3681.833
1835138	2701745	2797195	179566.6	2600347	3637057	1.455265E+07	824868.1	226	3717.507
2188988	754294	6065	146.2465	1314737	343341	15187	-88.4093	82	3730.050
2622477	1112293	5761	417.9921	1658961	620246	12282	1217.62	85	3730.442
2874141	1336793	7122	546.1442	2041912	817256	25983	975.0463	98	3735.807
1420523	823838	7523	245.4403	975010	420311	21942	1062.546	88	3737.725
3397428	1284093	10616	229.3576	2067132	656857	21648	565.8528	84	3738.108
2010829	1225263	7581	649.0941	1462952	677145	24473	1523.335	97	3742.062
1443843	1406306	1154868	154624.5	938409	1295013	3482298	333268.3	117	3747.652
222076	395370	130242	5854.176	95271	183753	274839	11931.67	63	3748.534
854845	1204048	7578	377.5258	640662	542006	22023	1091.89	88	3755.458
882296	774245	21819	872.2459	625816	357570	45423	1678.63	96	3760.868
182495	548287	177844	5908.249	111582	257245	368848	11623.77	71	3769.792
2753412	1131111	19774	653.5214	1477215	461021	38853	1075.053	74	3771.084
623621	471846	7397	507.5717	271066	164913	11264	574.1104	53	3771.263
1814502	961957	7113	187.4393	1171819	435217	12692	292.6212	82	3772.661
566891	1137898	106273	45187.32	318481	592420	213764	92846.36	78	3776.604
2946425	1266679	8200	660.02	1855797	637712	13916	1783.488	90	3778.084
1239571	345058	17335	88.4935	646371	123981	31566	220.6526	70	3817.521
1858687	773630	10060	348.366	1088654	363436	25705	444.0505	82	3838.351
1938077	778971	5323	116.0203	1180038	357759	11724	179.9164	82	3840.505
2699293	1452702	6466	811.5426	1665077	762890	13423	2257.43	86	3847.443
142547	132365	76121	1738.188	40990	37772	99524	2214.496	38	3848.248
385234	64393	16795	315.1995	144104	19526	24274	663.9714	54	3849.206
1875363	981378	11182	252.9102	1131844	474218	29467	612.6987	83	3849.237
1835788	2571292	14214	217.6054	1231601	1087503	31663	268.6943	82	3849.303
692063	1473230	26882	660.6802	590492	1039695	94743	1588.482	90	3849.666
2219962	841887	6008	346.4488	1456560	422736	19799	935.9239	86	3850.587
847385	637719	508648	53898.55	319980	286981	1001773	92081.87	71	3851.566
2237683	1745741	11927	214.7047	1564894	823664	27449	555.0889	90	3855.239
2346960	702335	8743	307.8823	1305576	330386	23582	625.5502	80	3856.865
2919173	1054851	5666	180.6626	1794321	527833	18254	482.2494	85	3858.100
2093540	819715	9911	346.8071	1187903	353488	14835	742.2435	68	3858.200
129258	34604	1022	129.9342	49496	11775	1116	350.4076	49	3860.672
2021773	1209267	4001	418.2561	1247225	622760	8960	691.656	93	3862.033
246613	55933	5894	-1.1466	74100	17798	8334	119.7374	45	3864.586
2875411	1203670	9026	743.1586	1777660	626236	28328	1798.601	87	3867.601
2636686	1175106	12274	5658.771	1727272	565458	29417	10291.89	86	3867.911
2614010	1075345	8211	401.4371	1673767	559971	23590	558.399	88	3873.839
2198718	829851	5888	212.7168	1432144	397331	10951	270.1511	83	3874.560
2795794	1178781	16886	817.1046	1727472	607356	33582	1731.55	87	3883.973
2156906	859473	4721	381.6481	1353569	392515	13072	209.9392	82	3894.956
3043379	1441341	5639	448.5479	2141701	760916	14812	1119.553	91	3899.007
1540452	1565270	12459	559.1499	1162313	940794	38746	1462.451	96	3929.562
446748	552236	828569	10161.92	420324	548995	3249129	40648.34	113	3939.681
3241745	1995447	14391	474.1351	2095141	878153	27428	994.1108	88	3940.704
134131	172813	334202	4167.332	105964	167496	1311658	15872.41	92	3945.314
2756986	1284642	5450	498.745	1686659	602960	11457	1183.338	82	3948.014
2115465	667554	6338	335.9618	1219350	306390	13759	409.0799	79	3950.180
1404644	1442757	5939	448.3779	1014017	874504	18136	794.2296	95	3952.996
270007	1519674	11686	232.3846	81458	436121	14842	258.2362	46	3954.606
2545759	875813	9979	283.0219	1654776	429305	21485	550.3085	85	3955.441
2591643	1218440	6556	327.5916	1739886	576049	21247	580.5567	86	3956.284
2328826	1090218	4807	118.2727	1673936	606262	18155	-300.5045	96	3959.896
697614	1080769	6215	255.6615	511851	534981	14119	1156.276	84	3963.608
2464778	723480	2615	222.7015	1131969	274940	4471	452.6231	72	3965.417
131611	31536	149	100.5589	61322	17324	-894	565.6466	68	3966.640
2164469	649670	18026	620.0586	1243291	312441	37586	1622.375	84	3968.018
1610122	969071	7903	354.7583	987997	418933	20932	6.8852	80	3968.824
2254448	774331	10888	206.2168	1372101	331869	18559	27.3599	79	3969.661
3202573	1429505	9703	284.7383	1942501	645602	15461	191.1621	81	3969.917
237855	78758	420	360.562	81088	23410	373	720.3253	46	3970.747
1580683	692318	3557	99.1477	1018701	323910	11147	-141.0533	81	3972.049
2690237	1426305	7541	351.8501	1814085	864009	27722	808.8042	92	3972.693
2683254	1338291	4371	347.0131	1744602	631014	8186	787.0346	86	3990.600
2262230	946608	3707	369.5627	1345674	434272	7897	635.6217	81	3994.053
1821701	988912	5568	201.7648	1295487	510161	16148	579.3028	91	3996.353
691853	960156	165274	66155.07	321919	512229	403256	100077.5	78	3999.740
252455	102566	16010	302.161	95409	32588	23305	446.4105	52	4001.544
3694537	1655510	7610	709.921	2440349	947565	20828	1140.851	93	4010.848
1813095	1143952	10839	438.2679	1207550	555150	23631	1047.499	83	4016.818
2944775	1500800	6483	473.0963	2031194	946857	21601	1276.616	94	4022.655
327909	190218	87078	13763.48	113241	69887	154729	21793.5	59	4035.678
1337296	1189354	5511	473.9671	920326	579950	15814	814.3654	88	4046.372
2249020	835320	7929	206.0169	1352278	374190	18256	843.9616	81	4056.631
163703	868345	155554	7387.779	129445	454479	345964	16175.78	84	4062.691
2193288	2914796	9426	1059.599	1811666	1656668	25170	2788.037	101	4064.964
2087135	1227982	3606	185.0966	1353801	624572	1865	-51.3735	90	4071.723
1982173	1308198	13824	379.7264	1689299	752540	36351	473.0911	103	4072.908
113470	154534	155356	1711.272	36333	60736	255099	3085.254	42	4073.343
234310	78851	2816	56.7776	72760	22939	3554	153.5794	46	4074.869
1395650	1676749	10835	308.8435	1006713	883520	20123	1001.3	86	4078.245
1464672	359968	24221	563.5981	638095	118779	36703	447.4383	63	4079.104
3032010	1277786	7112	422.5832	2083837	649513	20683	1784.716	94	4092.230
1469773	771805	8608	198.3088	968295	392680	20541	400.1501	80	4092.686
2569154	1182904	12938	503.2218	1677257	569715	29647	923.7967	86	4101.540
2169710	1785514	6664	596.0504	1377070	883124	16671	1471.043	92	4106.763
1706003	1184698	9300	113.73	1170298	541374	22626	-280.8814	85	4117.516
2362663	909560	5738	375.3018	1501170	444968	14234	317.7274	83	4162.355
3031466	1344280	5531	413.0891	1989414	745279	13598	1006.248	91	4166.326
2364027	927109	6501	229.5061	1495454	424193	11173	61.2053	83	4167.890
2935575	876067	9185	264.2785	1838267	428725	22659	470.3699	87	4168.905
130028	25335	14930	150.573	34552	5793	18583	301.9063	31	4169.196
3115795	1360836	8683	489.5163	2126187	721916	21125	265.1125	87	4169.577
198161	264255	485633	7163.411	78098	93823	731404	12457.96	50	4170.681
2185474	912021	2926	438.9486	1318356	444725	3692	761.7212	82	4171.519
3176125	1991279	19559	958.4599	2241132	1103746	53701	2864.426	91	4171.932
2517797	1580507	7385	621.2985	1675544	770295	22115	735.6515	87	4173.674
2557467	959823	5485	118.7085	1640931	532139	9531	622.4891	88	4176.320
2692023	1228487	3054	411.5294	1727007	685130	8237	795.6957	86	4176.457
2424538	839912	6778	515.6458	1383600	359295	12083	1269.256	77	4177.347
2403414	870896	9736	249.9896	1471258	384987	17249	526.8689	81	4184.889
1057694	1413646	8052	181.3172	738138	726465	24352	-275.2528	90	4185.768
1929223	1028529	10437	27.1157	1274230	526997	27088	474.0368	90	4188.968
2003247	764073	7213	126.0493	1491564	456013	19575	245.1575	94	4193.866
1853532	1555701	8799	586.8239	1313740	745872	27592	755.5112	88	4195.882
2365646	792420	6893	140.0973	1481391	363203	18286	-228.3554	77	4196.060
2371685	1575656	8088	393.1368	1506772	775810	24834	1297.387	100	4199.262
1763956	1308815	9161	428.7321	1161991	590045	17603	925.9283	81	4199.397
2392226	747282	8600	162.46	1496715	384324	17688	-223.3032	84	4210.261
2551623	1266149	10598	425.9478	1699308	572404	24508	399.2988	87	4213.928
3240267	1322541	7262	891.9982	1996694	658782	23821	2125.158	88	4227.246
3622239	1628948	7572	977.3892	2159129	829026	20728	1930.241	88	4253.999
437645	753728	1276078	15994.38	255669	434956	3044310	38382.79	87	4267.667
2543128	1077857	8546	472.2306	1504064	510627	18475	576.4475	87	4270.228
1762140	784962	4440	382.084	1134189	413557	11497	884.5817	90	4272.290
3129564	1446730	7449	276.0889	2011029	703672	14881	84.6241	82	4272.489
119242	48316	4350	5.035	32487	13130	5392	-27.9088	37	4278.550
2701971	841420	22501	401.1061	1509832	384115	41480	1367.028	82	4278.616
1511782	637721	4043	236.2123	862675	276997	6591	544.5551	73	4279.468
2592339	903994	4882	643.4802	1558937	434707	12785	1573.239	84	4281.623
2202844	1058485	14132	455.4052	1464563	537038	34823	614.9703	88	4289.391
183827	29015	2712	36.7432	54127	7483	3235	-49.5165	39	4289.865
2736483	1168712	8582	536.0502	1772303	608953	24863	658.2143	90	4291.521
1088595	1349670	6890	339.529	795829	623678	19884	810.6924	88	4292.223
621383	1154834	1152918	67002.1	369056	735493	3022396	165697.2	83	4293.930
3146953	1142066	12871	377.8631	1961527	612119	27068	981.9148	85	4296.497
1988627	774431	4146	210.3906	1157608	359708	7123	585.0003	82	4302.911
2453862	1350948	15237	430.3957	1588481	620706	32079	443.8319	86	4309.782
2138750	671277	4401	317.6961	1332118	341328	11683	581.8163	80	4310.252
2547496	1284952	6322	301.2642	1824273	722879	21858	568.6338	94	4311.183
2650970	1204322	8525	448.2525	1683301	598164	30644	1314.328	92	4312.730
2915564	1241972	15415	572.7815	1999596	788117	39881	1363.124	94	4317.441
295374	182608	21711	1423.787	83000	50759	26246	1675.201	44	4328.730
2609734	1002916	6780	314.358	1696303	489355	17591	687.6551	84	4332.725
2053622	939670	3473	228.2353	1290513	434889	8345	170.1545	82	4370.973
1901000	1966306	5572	604.1892	1336700	924964	18465	1244.886	94	4379.400
170198	232030	314348	5406.323	53665	72042	415777	8093.69	42	4379.998
223466	46039	6964	84.8804	72216	14345	8948	175.3828	47	4381.572
2330385	1286100	18956	575.2316	1662164	764518	45089	1440.693	91	4381.639
2664709	1178404	5279	644.3519	1636706	556210	10512	1263.323	80	4385.150
106432	11203	30	71.683	29206	2860	-473	68.0647	36	4386.497
2056366	931945	11847	443.2167	1373357	598837	22509	1652.955	92	4387.144
1410310	852285	3653	287.3333	884223	401264	9812	448.0532	80	4389.179
1490557	1747398	6339	18.8179	1077739	1077413	21806	-404.8834	95	4389.424
1838591	796667	5331	219.8691	1222373	420905	10583	109.1063	85	4391.728
1929147	842465	15656	93.1016	1159358	434236	27392	58.2912	81	4396.344
2406212	999449	9083	420.9563	1537472	507251	24848	1331.373	88	4399.578
2564876	978019	3317	514.6837	1583448	432824	5301	1444.186	80	4400.326
1222434	1182651	669573	93429.45	892948	1036725	3448197	206014.5	130	4402.488
2480324	999564	6339	369.8179	1577746	499403	13450	1214.545	86	4404.359
803960	1304983	93997	88862.83	431210	681636	232598	152110.1	69	4404.561
590034	1433985	124169	92567.08	388019	770941	343946	149185.2	83	4408.891
100187	16033	3829	120.0069	28321	4254	4360	8.596	36	4413.671
195612	286268	181913	2855.719	75661	106735	292446	5037.021	55	4424.944
1433566	444290	5716	166.4676	746125	183444	8451	660.9011	72	4432.171
141440	13668	5104	117.5344	41041	3819	5994	95.4634	40	4445.423
2187765	676414	6236	146.6396	1261254	315941	12138	397.3418	78	4480.079
3018699	1979775	7735	640.9335	2037202	1209014	23805	1627.46	93	4481.528
2085745	963772	8838	690.2118	1366915	437838	22469	1528.711	85	4486.400
1989353	808976	5891	321.2851	1260757	362062	16316	558.1276	83	4491.432
1834721	1165566	2111	222.2271	1223781	627179	5504	446.9744	84	4492.057
1371392	803042	3791	86.4751	813344	347465	11520	198.272	78	4498.780
2986213	1147119	7625	484.7625	1958182	577606	19975	1190.598	89	4501.379
2106016	985235	82350	2129.835	1469781	508058	144187	2359.491	92	4503.002
1463631	1593714	8097	425.8417	1007972	760929	24822	1424.114	103	4506.467
1609388	748260	2722	297.3042	1186144	417600	6476	734.1036	90	4510.112
2733811	1514947	11434	384.6474	1810045	855177	31756	670.3116	94	4513.346
2391249	1128222	4571	532.2331	1522532	537273	8902	1097.002	85	4515.771
236053	17733	1329	67.7569	64790	4539	977	-8.5903	39	4516.393
2730251	1011211	9445	369.8645	1689380	506194	23367	495.4887	87	4517.413
1988280	996984	2701	236.3261	1303330	500554	5121	768.0881	81	4517.701
1279777	1741180	13450	578.545	1013520	911791	47277	1690.84	95	4521.307
2364978	1004484	5499	398.6939	1606315	516904	19418	470.7498	89	4522.761
124596	13535	1361	156.1521	36056	3862	1720	290.492	38	4523.956
233997	562125	434294	40778.09	93027	205806	727205	92300.2	60	4536.675
1883170	891041	4252	258.1372	1175330	387832	10150	796.415	82	4549.010
2505276	940727	12561	592.4721	1526957	462098	30245	1173.745	83	4590.456
2782181	1118774	7632	389.7552	1749126	542080	16141	417.3101	89	4596.766
1822016	921735	6848	404.5728	1094145	416865	18117	1344.964	80	4601.128
1084892	129781	3578	8.1258	401689	39894	5900	-294.01	60	4601.911
1498873	579842	2600	6.86	857225	248144	5511	-825.0329	74	4603.848
2931248	1171347	8227	439.1347	1665620	483086	16856	1082.422	77	4604.571
2780571	999194	2762	486.5482	1808378	510667	3524	542.8964	87	4606.151
225179	409335	201522	6281.984	76327	135072	303695	9202.289	49	4607.460
774082	916660	588139	43894.8	316559	380797	1095498	72533.84	71	4609.985
2474584	1340656	10214	537.2054	1614738	745516	29406	1183.477	94	4611.134
1597609	1197227	9699	237.3139	1203620	620508	35316	709.0276	95	4613.006
228001	383382	287824	56903.13	111653	157116	516322	93274.27	59	4613.674
2078303	820147	5142	403.0662	1264386	405708	17449	486.0889	87	4621.185
1634399	792221	13586	430.9746	989715	360406	28349	130.5789	82	4623.855
2268382	649579	4760	307.036	1170608	299123	13051	512.9611	80	4628.998
2744824	975350	4577	526.3697	1839853	591897	13269	1371.591	90	4631.482
165607	51451	19801	284.6361	46455	14381	25093	260.1173	40	4634.443
1539468	662608	9249	390.0689	1006221	301868	21311	219.3471	84	4636.041
214987	5399788	11125	312.1125	72041	1604540	14235	486.5835	48	4659.446
251053	1312654	13386	411.7546	81327	392442	18162	479.4882	48	4670.100
2954642	1175961	8785	404.8385	1884342	594066	18903	640.8583	87	4678.567
1005639	635706	156754	75001.1	501610	341942	397363	143954.5	79	4702.282
2096635	1.150899E+07	77517	14680.3	1863713	5978206	167401	24062	107	4707.964
2156630	859622	7545	383.2745	1424962	361286	23429	666.5669	81	4708.022
248189	31089	8007	-73.2073	81584	8500	10327	-296.0553	49	4709.295
2466478	937886	7827	449.6947	1458661	433338	16314	967.4154	81	4711.253
2035280	871739	5919	424.2559	1421878	458730	13100	1584.91	89	4713.931
2114315	1940927	10476	288.5036	1420823	1003879	33551	831.0111	93	4718.195
1057229	848937	10796	289.4556	836327	544349	38355	587.7155	100	4719.296
306777	54722	13568	107.5648	82634	12500	15946	185.3706	37	4719.377
2623992	882141	4385	455.9985	1507948	398957	9340	977.974	79	4720.392
211026	87737	136301	9250.286	58618	24917	169403	12082.91	41	4722.607
461358	50891	1714	61.3554	136362	15829	2425	132.0425	49	4725.468
229012	22987	745	-46.2055	64757	6675	763	-65.7957	42	4727.066
1908391	969438	2842	297.0362	1189072	443790	5322	929.1642	83	4729.301
2888516	1170408	6053	486.9733	1603751	566584	8731	1092.609	85	4730.287
1891752	1225284	10714	648.2554	1533166	709644	31569	1020.221	95	4737.344
2651121	1600080	3757	575.3677	1571289	736654	6847	951.7167	86	4746.848
1998657	973102	5880	389.868	1278187	481925	18370	674.557	88	4763.381
101271	47916	3656	244.9016	29909	13674	4733	293.9213	38	4774.939
2929574	1290057	8681	618.8041	1773046	655629	21073	1331.595	89	4780.303
2578244	1452146	7297	491.9617	1763401	733297	19003	1051.468	90	4781.293
451703	525576	330153	4541.983	170770	172846	486456	7833.981	58	4817.567
2498353	2587558	22378	531.8058	1588724	1427465	51621	692.7381	95	4818.047
1974548	598699	3032	194.6952	1099895	267768	5769	88.8409	77	4831.802
2267440	664129	8036	298.6196	1235410	282656	16166	910.7126	76	4832.689
2537490	1080632	7215	398.7615	1579456	473908	15913	685.1193	84	4838.008
1588632	594853	5328	-27.6992	1081200	312144	12295	745.7495	85	4841.749
1647682	802166	16760	418.236	1088643	403968	35398	1107.228	99	4854.589
1098461	824604	3848	288.2728	801052	457733	12230	860.103	96	4856.190
513385	766698	935479	12980.57	391951	487045	2143460	104464.1	92	4863.696
1663269	944341	8238	398.5518	1203222	506650	21188	1092.047	93	4865.488
2579849	1306340	7508	181.5988	1559885	626510	16641	-175.6399	89	4870.289
2325801	1046525	5861	550.6021	1501483	561928	13699	1047.714	91	4878.247
2371315	1184523	5185	204.8785	1532204	581853	13598	497.2478	87	4888.885
2482921	1339594	7418	288.5498	1659150	718169	20347	582.0667	94	4915.007
2405371	887936	8734	522.1774	1522178	405574	25396	902.5156	83	4929.821
2297036	1075050	11180	1629.198	1588741	584678	32342	3074.986	91	4931.736
214816	126817	7027	-131.1853	59819	35457	8959	-339.2001	42	4932.772
2643352	1006600	5980	272.478	1635947	510711	15898	535.2778	81	4935.003
169215	215975	235344	5481.999	73275	86968	399450	9108.145	55	4937.225
2727984	1448977	6121	492.1881	1785623	726542	14392	1147.991	89	4937.742
132488	84003	4288	47.9568	37226	23359	5157	-63.0923	38	4938.948
2411285	861704	5030	56.183	1397111	389760	10412	-39.2868	79	4941.818
2278815	797648	7492	259.9012	1463741	405756	16030	555.283	82	4942.697
2278785	1278708	6096	121.7856	1435674	653467	13293	11.1373	88	4943.424
122862	19350	6009	12.3049	37091	5054	7794	74.4434	40	4944.480
596787	550293	1598	209.0478	167458	151566	2115	382.6515	49	4947.680
1854004	710624	3805	230.4605	1150449	306207	10977	411.4097	81	4948.758
1263975	2213305	129758	69168.82	601080	938251	283906	104959.9	73	4949.524
3195784	1364339	8832	415.0752	1957268	686236	25149	450.0589	87	4960.490
2047068	961147	8808	583.5288	1310517	423258	12577	937.1697	83	4964.229
1580555	557436	3015	166.1415	880486	247188	6555	21.7355	74	4971.225
225498	316847	3413	163.8693	67854	94213	4965	-283.4635	44	4973.080
2484964	1086877	6552	293.1672	1515716	504960	15333	487.5813	82	4976.909
3126954	1586241	264752	3532.187	2104522	896999	615303	9557.898	92	4976.936
2835149	1188299	8548	294.9428	1708006	581464	19117	721.0637	87	4981.395
3073921	1323571	7341	354.6301	2007375	680239	21691	979.6651	92	4996.568
3308977	1483083	8128	498.3808	2159785	917591	22497	864.6817	91	5012.818
2455696	748082	3957	138.5877	1435663	376086	6726	199.1286	81	5032.904
2158794	1039190	8626	152.7186	1494300	603646	25696	273.3456	94	5034.103
622826	988996	26251	653.4811	388696	619806	86125	1668.613	94	5037.339
2068519	819387	4190	269.059	1308637	427148	10236	71.0396	87	5038.754
3245426	1228409	9711	567.5871	2062526	649585	17038	1597.232	88	5040.788
999013	354480	38690	589.509	524001	129759	70217	1154.774	69	5041.998
1990697	748455	3521	131.3281	1121145	325400	4147	287.2467	80	5042.437
698167	5771407	96517	2215.204	235992	1845140	133738	2811.102	57	5044.476
1852577	871130	3054	91.5294	1218517	411369	8779	-68.2981	83	5045.767
490008	175217	9865	119.4265	153936	52131	13727	101.6847	52	5053.644
1585109	722259	6011	110.0171	923876	308360	9529	-295.2231	76	5053.885
1822091	463278	23314	431.1154	901764	160632	40986	754.1146	69	5055.969
2163147	947863	6120	383.332	1361008	494276	19441	687.4401	85	5056.686
2180649	1362426	30017	751.5537	1380302	668600	68174	1726.761	86	5057.980
2348220	1142613	8191	348.3151	1627416	694205	31904	472.0144	94	5062.804
101558	63315	72666	450.3626	30171	18266	92304	523.4544	38	5067.101
1832068	1241490	6745	453.3945	1369024	658303	18146	1328.791	94	5083.644
1550799	1292682	7190	223.359	1109681	615747	18937	740.9657	89	5098.727
2704907	1415817	6533	73.9013	1737812	794570	18264	-346.1896	93	5137.600
2076665	1027313	4585	425.2185	1284832	472142	10563	856.9843	80	5140.079
3242111	1254454	8666	357.9626	2049622	685175	26716	1435.568	90	5140.491
2667208	1107599	6948	347.1828	1627462	542771	10468	924.6548	81	5141.036
2383400	1060511	30881	904.2241	1380919	474237	72684	2204.772	81	5142.682
2416785	1065446	5356	365.2716	1660887	541772	20838	-11.5882	89	5146.709
719690	70933	563	268.9843	208443	19555	613	611.7893	49	5147.402
2358413	986143	7794	392.4434	1572405	544436	25198	816.0078	91	5149.286
1950806	800580	6706	174.0066	1190337	384067	12460	492.006	77	5149.621
1535387	846292	7039	587.0879	894450	343097	13917	1417.344	75	5150.585
252838	165123	7907	152.1827	81505	48239	11624	74.3064	48	5151.677
2575661	1311200	6940	412.334	1827999	734270	24098	749.2978	95	5152.773
2454893	1036889	11736	140.1896	1743876	583571	36809	671.1849	92	5155.102
2105727	3675715	3497771	160788.8	1980407	4157986	1.955604E+07	489654.4	283	5155.698
826024	1256291	1002715	152312.3	764379	1745846	7688950	502091.1	199	5155.736
1337138	1014272	580563	101978	709448	453457	1180193	271494.2	70	5155.799
2414619	1109569	2697	228.9017	1542534	577167	4012	-6.3268	88	5158.040
1165801	229160	964	91.2804	555441	74938	2062	-306.7218	63	5158.579
2902461	1210855	11475	836.7475	1761366	606704	35696	1879.346	90	5164.013
388902	360656	224990	3631.939	133056	112659	305089	4810.693	53	5176.547
1738873	669893	4597	394.4917	1057124	333072	12954	641.9194	82	5180.335
165107	16356	2126	-2.9314	47232	4482	2263	-174.6457	41	5184.228
507131	1256265	178511	73425.27	277949	624776	461493	125963.2	79	5184.287
1722354	1591073	7990	774.239	1194565	923384	25832	2037.775	90	5192.343
106220	34678	11	228.4171	30615	9973	-132	-423.0052	38	5208.413
2847974	1075638	10113	360.7393	1796149	533448	22953	301.0633	86	5239.687
2157559	1138271	5880	266.868	1503674	572682	14705	628.9505	92	5250.295
2197358	1167431	4558	468.1038	1899085	675731	9032	1238.295	97	5255.738
1393483	736829	2839	334.4679	955457	349674	5500	725.55	84	5260.954
1848956	1804630	10474	745.7914	1499845	910370	35265	1687.366	98	5263.418
184102	30379	438	105.9718	61525	9003	301	293.6861	46	5272.087
2742281	1098979	9875	610.9875	1850958	548026	27855	995.6655	87	5277.807
719185	1736570	249801	77951.63	362908	823178	556370	133558.4	77	5283.232
2621976	1230817	5427	431.0547	1713902	683659	16412	1255.313	96	5290.646
248909	56734	279	259.8519	90418	16586	-82	658.7998	51	5306.036
2084970	878506	5878	423.1558	1237251	418834	12244	1045.088	82	5308.745
113622	13121	4117	24.5637	30672	3662	4956	-148.1684	36	5358.696
753877	1424897	221842	99649.94	494998	1175265	808302	195988.3	107	5360.321
1727111	706811	13768	581.7848	1043359	325254	25946	551.3706	79	5362.569
192191	19744	18039	21.1879	61275	4820	22481	8.9841	42	5363.028
270644	160824	571	220.8331	110094	48463	1153	143.0833	54	5363.874
221821	32800	730	166.953	73124	9675	435	301.4035	48	5368.324
205658	24729	12843	333.8923	62241	6592	16380	129.918	44	5368.852
1923565	812383	6159	102.7199	1308229	418270	19388	301.0668	88	5369.275
2298137	824150	8538	99.3818	1465904	365586	18704	518.4944	81	5369.888
171951	77290	76493	1336.657	51656	22183	96500	1391.65	43	5373.374
2585018	1004126	2798	609.3678	1610072	488361	-37	1645.324	84	5376.892
778230	121660	18417	-79.2063	297752	36246	24390	-426.721	59	5378.606
2986837	1235149	6398	399.3278	1828560	589756	18588	1063.187	83	5379.013
1470271	939411	7240	445.164	966882	437942	10687	931.1407	81	5386.555
971092	1137909	14308	11684.08	615239	530351	33888	24312.52	78	5387.262
1825036	959125	7691	554.2651	1043172	408806	13866	1155.683	76	5393.465
2116587	981026	7780	384.458	1300698	437334	14938	670.4218	79	5395.437
2335236	1261346	7681	271.7041	1667509	762979	26194	609.6834	99	5412.087
124496	64425	662	-63.2618	37197	18366	706	-209.5934	39	5413.219
848987	1125068	209447	78226.58	470679	675782	486621	152125.2	83	5414.297
1315779	753815	3775	287.7775	832423	344571	8029	803.6269	82	5451.378
442017	1274479	8008	2386.649	137559	397009	11207	2869.313	51	5473.027
2555984	1169399	440956	3335.432	1648077	581971	986086	9414.225	87	5485.457
2651613	1043414	8126	297.6686	1864844	595105	28011	958.2171	93	5488.848
2028896	1559611	9037	749.5757	1457556	853066	26284	1448.732	93	5489.750
2552019	1108715	7693	285.9773	1487779	505348	14799	1569.424	79	5496.483
2844381	1255111	7400	84.14	1884937	624181	22567	131.6087	90	5498.233
2811687	1163675	3132	428.3052	1740915	560361	5965	745.6365	80	5498.455
2500865	1283674	8607	481.4527	1668843	554541	15451	735.6011	83	5501.382
2183858	904085	5766	411.2726	1530012	465015	17105	570.5905	88	5505.730
449601	134889	5329	40.1569	148654	39768	6834	-238.4126	52	5517.857
2482607	947308	6121	413.1881	1607716	514421	15024	939.0464	91	5519.785
1788709	462555	3807	292.1727	738885	151291	5899	979.1339	64	5536.856
2022927	1000007	9136	421.3296	1212704	470800	24972	629.5292	85	5566.490
1966833	898693	7334	272.6374	1311472	424415	12406	520.7766	83	5568.573
506725	229281	16863	43.4143	197829	72349	25218	-25.8702	59	5572.865
2491010	1263100	9531	586.4891	1525241	631307	23614	1321.945	91	5575.247
3293432	1260677	9030	574.583	2188466	654412	25476	839.0036	92	5579.060
2260523	1037709	5130	204.793	1425641	526946	12039	442.5879	74	5579.094
2869534	1263033	5719	331.0359	1820876	695754	16388	1156.767	84	5579.384
2804498	1296263	8868	402.8948	1761037	578459	28278	1488.796	80	5579.912
2538465	1230138	15967	663.3487	1765676	747388	43255	1814.605	92	5581.119
320014	432204	2244	-82.9116	108902	154984	3027	-188.5853	42	5581.381
2554852	1022596	3499	352.4939	1593583	516035	4657	567.8577	86	5582.016
1013592	1842831	147210	3917.481	608030	1063514	328663	16767.39	103	5584.340
1873041	706524	19384	274.6424	1145031	329976	39995	307.7195	80	5585.313
1021737	1089129	5370	341.257	779116	697944	21170	1041.637	96	5590.420
1873469	1043254	3001	181.1561	1206419	517672	6534	27.7574	86	5597.490
3408259	1197630	22186	571.4346	2137927	718471	47097	1755.742	90	5598.203
1610198	319668	33140	563.154	736148	115708	55141	1013.21	67	5600.767
198822	50890	18304	190.0544	56038	14073	22816	155.7776	41	5601.546
3232963	1633658	13559	1983.86	2225041	913260	31994	2358.063	92	5616.148
2237658	1055082	8670	330.387	1538147	606939	25421	375.9181	91	5621.664
2199082	1024001	6545	167.1745	1320164	477665	17585	957.5185	83	5622.289
408660	139579	13481	515.0841	160074	41993	19927	738.5047	56	5629.569
2046850	997830	3729	8.3969	1354721	488422	10438	4.9718	86	5632.987
139260	58226	118	172.0198	61455	27608	212	502.4932	64	5655.126
1953818	972358	6381	299.7741	1277757	456821	16180	1112.698	85	5683.363
107407	244801	441	19.5401	28822	66143	924	-89.9636	35	5687.084
3516258	1.412353E+07	317583	560809.8	3617570	1.05015E+07	2903555	6426858	305	5688.792
1906957	862448	8378	265.4058	1238721	345600	26128	691.1808	77	5689.075
141461	35634	2	-103.2878	38774	9632	-410	-244.001	39	5691.835
112167	9823	-33	94.7487	30522	2627	-205	172.4995	36	5692.445
2072468	793918	8898	359.5778	1216393	381468	22390	285.079	84	5693.908
2471865	985877	18166	494.9126	1826949	619532	43120	1021.032	96	5696.705
2577319	1222235	7098	439.5978	1607421	560213	20327	1044.945	75	5696.830
2109502	904016	4792	60.4312	1316609	435692	8321	330.6081	87	5701.235
1622104	942857	6206	143.9566	1087470	457636	18266	-165.4774	87	5704.674
1916305	861800	7565	367.3965	1146403	381150	20976	14.5536	79	5705.043
2055057	1031001	2836	386.8996	1255926	464118	6442	580.9962	84	5706.755
2158332	878234	8004	265.2244	1463108	430478	24443	337.6523	89	5708.867
1485303	1231859	5870	324.307	981703	575025	16977	566.0097	91	5710.523
341833	315884	3392	402.8912	96356	89678	4440	331.084	45	5719.043
3324790	1307840	7759	291.4799	2397587	879123	29417	831.8937	100	5724.048
1484965	1312155	9156	597.4516	988905	569832	18061	934.0221	82	5725.729
2898377	1003074	7980	280.678	1893298	515415	19348	663.8228	88	5731.471
2720491	1093106	6003	410.1683	1756900	606136	20465	987.0865	91	5736.710
472980	2267680	33	127.2513	291415	1380882	212	461.4932	102	5758.611
212265	46942	419	-77.2941	71330	13736	570	-238.023	48	5766.065
1969488	987634	10335	315.7935	1370659	478774	22426	774.8986	86	5770.338
3120384	1475377	8405	504.5205	2196706	753457	26983	1293.146	91	5788.923
183693	56765	552	93.5672	119740	64576	1615	358.6015	112	5791.673
1877484	1832990	10595	534.3795	1500026	1232448	38475	2155.448	101	5791.900
620040	1540708	4715	12.5115	297842	733449	12647	-249.9033	78	5796.148
3196200	1441617	5116	385.8076	1987578	719722	13837	1474.856	87	5801.584
1715350	1323008	6629	532.0869	1175753	711217	12893	609.6973	91	5802.864
1661510	1180026	6819	376.7459	1215834	590151	21046	995.4806	93	5804.334
154986	228618	283592	3037.111	68743	131975	586472	7800.679	64	5811.428
2019239	1288710	16731	357.4091	1496660	739642	37812	1096.853	97	5811.656
2332401	1127169	11067	458.4587	1552130	544382	34851	857.9411	87	5816.117
577437	79502	994	176.9634	193750	26038	1308	443.7788	54	5817.715
2552248	1106635	7425	476.5425	1699430	651716	26064	1803.39	92	5820.943
1711540	890662	15365	758.9765	999010	390875	34842	947.2362	78	5826.762
1982059	1218615	24216	593.3176	1278728	652254	45246	719.1006	89	5840.624
122487	243336	489357	5992.528	43364	88428	729991	9381.295	45	5843.188
2494088	1105421	6184	741.1224	1733329	583135	19163	1358.444	91	5844.311
2782656	1320005	4076	342.4636	1834483	709395	12530	682.933	90	5887.061
2986483	1156203	8166	277.9126	1832940	561998	20244	1428.888	86	5895.562
2722828	1143571	4910	414.451	1826356	815699	14093	1114.017	102	5902.682
2460810	1004391	3981	362.1341	1625565	515872	10877	447.7997	87	5904.745
991346	1130321	8549	362.7989	771681	739486	30287	680.7007	85	5904.839
1830607	1402328	9916	253.0876	1203132	805266	24607	554.0527	85	5905.216
2793269	1362913	4758	373.3238	1798240	647049	8379	597.2619	85	5915.946
201550	39517	221	-65.8019	93452	16792	-474	-154.7914	55	5918.794
2572098	1002848	9076	-40.0364	1487374	451851	27009	-368.5951	83	5926.042
2286764	654873	7908	398.0388	1449232	323530	18684	352.3724	82	5927.867
2021604	880111	6826	179.7386	1318720	458082	19316	829.4276	88	5945.825
197904	15607	1537	40.8257	54842	4124	1592	-3.0888	41	5961.389
973954	7390530	85920	83638.11	880894	3421435	470792	603029	169	5962.244
227587	794909	13256	13585.46	57881	205493	22433	26110.89	31	5962.271
1554585	1543848	6790	489.919	1345431	941466	25956	1419.932	102	5965.826
2294754	1196675	58935	725.2535	1485069	669186	91208	1674.169	90	5990.813
4297531	1665074	8772	531.7092	2854442	827163	23748	1201.663	105	5996.601
1615794	1019189	12584	388.1624	937189	395123	27274	921.2714	77	6000.790
125900	218637	258103	2307.978	37531	64857	335224	3451.266	38	6001.428
2444884	1016084	4693	283.6773	1589737	459138	12220	60.542	84	6002.306
1632310	949443	4215	8.4615	1106313	442392	10025	186.4025	80	6002.674
1261058	703056	42350	1076.835	703056	275314	81408	1941.389	73	6004.960
1703018	1818436	13645	587.4845	1017789	687434	17826	1138.839	77	6006.499
132261	190250	381277	4729.24	57121	82885	700442	9471.396	56	6007.716
363246	1074401	245098	9670.397	222218	472347	500121	20529.59	70	6007.964
101870	72233	5433	49.1913	27383	18530	6120	139.332	33	6008.285
2768779	915128	9259	619.6299	1774635	462994	26382	1036.63	88	6010.859
1808499	659129	3654	948.1894	1337990	397123	7213	2511.049	101	6011.619
1350448	1459278	6557	359.4477	1047653	852693	25148	922.2028	96	6012.010
2368467	1216128	4058	396.0538	1543297	515571	9738	993.7018	82	6017.334
204523	52552	8732	71.4652	69683	13730	13989	231.9829	40	6017.606
1988491	699096	4040	168.644	1189479	308490	9783	540.2263	80	6018.541
2585084	1143852	10430	506.123	1695148	637118	26911	1004.507	84	6018.716
522512	561213	718547	47618.09	264914	274465	1534223	87164.31	75	6020.843
2977391	1211075	4506	90.5866	1885478	638777	11206	-426.5434	85	6021.646
1967382	711765	3534	136.4574	1111545	301842	7608	-45.7912	76	6025.623
431183	907083	9293	344.7373	339848	427872	23545	642.8745	88	6029.464
986433	1282141	1456868	44421.7	724052	1099661	5363366	133479.6	116	6030.847
2766056	985881	10045	679.5245	1727658	466469	20139	874.9979	85	6035.003
1594082	1300399	5023	280.1903	1154401	628884	17055	326.7855	90	6038.049
2038168	1103203	7346	331.9106	1504896	634318	27155	807.3955	90	6038.414
2285139	703293	7843	333.3923	1264787	305112	16929	477.9169	76	6042.000
2867238	1229894	7689	297.5529	1808054	646795	23383	568.1863	91	6043.442
142889	620458	5794	-147.7566	44838	183618	7731	-509.4909	42	6047.550
2237082	1058370	7690	365.409	1484436	504227	17240	892.164	84	6064.922
2313893	829311	4658	435.7138	1436252	402829	11156	530.6516	83	6083.482
2120305	860432	4873	358.7753	1285387	379530	10174	950.9614	77	6093.133
2842094	1021978	8821	758.6581	1692394	494009	23454	1771.969	83	6112.496
1957954	1406347	5800	414.38	1220328	630413	15456	617.8816	86	6120.461
414384	435837	319312	50908	186554	161542	561634	80825.87	59	6121.020
1309946	1299026	7408	273.9888	1015738	718027	20047	453.2367	98	6122.617
1869678	584482	5159	206.6199	1053081	248906	9296	153.3056	75	6123.200
1839255	882905	11085	423.8685	1455788	558049	28647	1373.697	98	6123.857
176513	70799	49064	333.6904	48437	19325	59833	328.0313	40	6127.785
100600	20082	3816	-72.1224	27878	5209	4659	-323.4301	35	6128.731
2505473	1326437	7632	-49.2448	1690099	615088	21839	-496.6321	89	6129.112
1948986	1332926	3777	418.4897	1191787	759226	9476	1193.404	89	6131.877
428766	386644	48021	918.7781	249138	177525	97273	1342.415	75	6133.495
2730434	1216713	6012	328.8732	1563363	557150	18136	332.2296	86	6135.972
1833900	1096493	3634	1928.067	1217179	502641	8616	3238.158	84	6137.284
108670	172209	382879	4241.712	36715	52154	511290	5942.369	42	6140.360
134462	32519	2637	168.5357	44937	9664	4021	406.3781	44	6147.357
3028928	1261564	10689	720.8529	2018945	637046	24872	1056.919	91	6148.025
2831260	1294154	8007	258.7927	1962666	703878	24148	657.1028	92	6150.021
2091174	1324332	17340	685.774	1440936	640569	40544	1478.718	83	6150.331
581535	579829	83105	33112.19	271361	304162	226114	72796.2	63	6150.372
410676	158569	8355	145.7155	175596	53489	12662	419.9382	61	6161.643
2496382	1197848	10612	407.9332	1547318	665886	27367	1297.889	87	6178.935
3674669	1541526	374885	26073.05	2735848	1468425	739067	45580.26	114	6179.267
203573	164058	1338	15.4618	74282	49466	2066	-168.2974	50	6188.965
2674180	1337473	8379	351.2619	1811657	681638	23319	856.3959	91	6212.138
153736	77278	56130	838.893	44912	22189	71040	1230.344	41	6214.464
173588	165982	2915	187.5315	61847	49543	4206	13.7566	49	6217.148
2154065	804507	10004	107.4244	1267969	377970	19410	-110.099	79	6225.435
2216993	1055938	5370	448.257	1371072	505505	13787	374.0507	80	6225.746
2271496	801496	7373	609.0253	1392886	367854	14228	1129.591	75	6226.010
2425931	753309	8845	272.2045	1465207	385775	23319	598.3959	86	6227.134
2843703	971892	7352	411.0472	1671624	422989	17983	196.2463	79	6230.308
157213	60465	16180	1771.698	44193	18163	21268	2495.535	39	6231.036
1962375	756844	12706	195.6066	1043300	357780	23228	168.4908	80	6231.221
2372563	1404922	14626	562.3186	1556760	697394	38947	1259.527	88	6232.871
1842596	817387	4037	369.0757	1226722	411351	7530	1054.433	85	6237.305
1444495	953373	755460	95092.3	949513	620172	1543986	224925.4	78	6237.406
2572763	903004	10446	248.8206	1714222	501339	31186	625.3346	90	6241.306
2693428	1152867	4881	206.6241	1914205	599147	13044	331.9684	88	6241.935
588729	1109853	52061	7129.422	327249	562228	143172	17151.55	72	6242.291
2328671	1259208	4073	516.8953	1571571	577333	13585	1125.119	86	6242.605
2366856	1336442	7723	499.6603	1814063	792082	26096	1167.786	94	6242.872
708719	422026	136504	2416.074	259288	131616	187734	2772.077	58	6245.987
1142447	1430317	11768	430.5848	788177	638670	23488	967.0768	81	6248.266
2434597	996975	8408	253.0888	1583228	527986	26345	303.9545	91	6250.710
3157509	1350918	7306	431.6666	2135589	725759	14644	1463.728	91	6254.076
2294822	1004775	8156	225.3516	1511099	542862	25506	843.6866	89	6254.865
3050102	1355928	7089	198.8929	2112233	709428	17984	610.1024	93	6261.831
3177566	1483454	8540	466.094	2246027	800434	27170	993.237	96	6275.381
2274676	1124571	5803	400.9483	1543165	611550	14172	1137.649	89	6292.529
174236	25291	1765	53.0165	56542	7574	2542	181.2062	46	6323.951
2503689	1170444	5097	360.5417	1550020	549016	16922	395.9242	85	6332.766
259783	140480	2984	274.6024	75165	41541	4181	328.3541	43	6334.312
2602297	1228575	11058	351.7538	1742584	703889	34403	793.4083	93	6341.676
122675	16420	510	40.611	25522	2027	405	27.7205	23	6341.780
1982349	903579	8328	314.6008	1309732	393253	18419	695.5059	83	6345.655
210301	68557	610	-129.779	70624	21442	345	-146.6455	47	6346.656
2983146	1366384	8381	527.9741	2063425	748088	29290	1487.169	95	6349.470
2473031	1239562	10143	618.4223	1592165	605041	23128	839.8808	88	6350.494
195943	47965	393	108.4473	51083	10278	414	282.4254	30	6350.609
592973	1042802	398888	25287.02	299246	432976	716371	49478.21	67	6350.928
1740660	1211281	13675	246.1675	1110551	558910	20665	584.3065	81	6353.419
1706711	826673	5993	577.6073	1234472	439224	19899	1101.534	89	6353.559
1611782	1615579	11271	1322.103	1053112	739018	27110	2463.871	85	6356.574
1744416	877077	5872	25.0192	1246410	466075	16580	-181.862	89	6361.507
2116351	1227546	6516	291.3476	1307021	558227	16698	633.1578	81	6364.127
566826	424449	4516	155.1476	295041	146955	10048	259.0928	66	6367.564
156341	19530	1189	8.9029	42322	5312	1537	85.8257	39	6374.379
339325	62920	802	17.5922	123026	19855	1138	-83.7582	54	6376.686
2439814	1021620	21705	637.6505	1687924	542779	42611	2082.277	90	6377.895
2690334	1456973	30481	1033.784	1812337	784587	64732	1755.065	91	6396.648
1428041	490785	5436	152.7596	816210	220084	13646	215.3406	78	6408.219
1122776	838818	446903	7786.658	477405	299606	692290	12463.47	65	6424.645
2404437	1530704	7201	485.7761	1660574	863754	24408	1293.689	92	6430.505
2178405	1071429	6951	477.7511	1421977	497554	14250	1125.425	84	6435.588
2214269	899888	3979	542.4219	1320020	400001	6869	1374.551	79	6440.486
1727222	619296	4594	217.9234	1073218	308817	11107	952.7027	86	6443.722
1938860	1451874	6827	72.5947	1648656	715075	26331	269.9691	99	6447.681
3695328	1137452	5950	563.795	2058947	590457	10595	1153.38	86	6448.589
2051481	1290170	13434	349.8474	1754350	804275	48594	725.3234	104	6452.163
1794226	2096778	5252	306.2372	1342245	1161429	10702	557.9822	94	6454.006
2148135	627534	10723	512.9603	1346959	300501	25551	1059.211	83	6457.751
3068715	1369996	14288	400.9568	2023093	728215	31733	1332.621	86	6458.180
317890	164069	2684	19.7724	111389	49447	2603	133.4283	52	6460.146
3702136	1534425	8585	933.6185	2634210	995744	34571	1783.233	101	6462.346
2503648	1165413	5317	95.8837	1733499	611800	17048	158.7928	92	6467.499
2702577	991719	4630	514.743	1596905	502705	7440	1442.384	84	6468.421
2038833	804989	11374	146.2814	1167284	352501	21603	939.3283	80	6476.749
1952619	856314	5964	506.7804	1399487	512164	23322	1241.964	96	6479.610
3144356	1360315	6657	329.0577	1947858	747299	13882	54.3802	89	6488.743
2213613	874703	4314	277.2154	1252446	396053	10372	734.4692	81	6497.979
161614	18345	-87	125.5193	47338	5413	-149	341.4411	42	6525.059
2032665	979729	6378	243.2058	1328595	493957	16603	265.8283	88	6544.359
2353222	916803	9012	-25.8268	1552205	514055	19509	258.6549	90	6551.775
172842	25312	676	-81.2764	48631	6740	890	-138.071	39	6552.534
2373237	1409885	5801	511.2361	1629350	713099	12631	820.3991	90	6553.733
1828388	697885	6599	-3.5961	1159566	344989	14735	52.6335	84	6556.947
2252537	950371	5505	455.8305	1341300	470596	18399	740.3839	88	6559.078
2381630	702226	24343	429.0423	1275972	299436	49592	568.7112	75	6562.049
1581757	908549	5413	140.0693	1104944	434535	17914	116.1754	85	6562.363
153957	26932	4413	53.9693	42811	7468	5285	-53.5115	40	6566.616
2140322	1244512	5046	38.8806	1577792	607653	13349	206.0789	91	6571.809
1404244	1200238	6676	260.3236	933467	581260	21586	814.7746	90	6572.393
2409508	853903	6813	310.6093	1509377	401825	17382	393.7302	81	6572.851
123636	178357	287425	3803.542	41835	59398	419575	6178.158	44	6576.703
3408037	1714317	9435	673.3035	2339513	970636	32734	1604.577	92	6577.021
2259064	1593787	4612	425.3332	1653817	787455	12870	995.007	94	6593.767
107125	138367	209811	2482.197	32891	42398	281997	3805.632	40	6595.768
1922422	799093	8285	210.7885	1186095	342957	16506	327.7866	79	6604.996
316027	601466	337539	94802.14	254776	418119	1141099	217658.9	93	6631.497
126304	69865	34282	-38.1798	35443	19446	43271	-113.6969	38	6648.106
364863	232794	95395	40687.66	153033	108202	174194	67409.48	59	6650.707
2347751	940726	3928	336.7608	1397358	396131	10547	848.2867	76	6660.366
103593	308565	4633	107.3113	27739	84196	5751	227.4311	35	6662.328
2279645	1106231	3371	471.9131	1477881	574775	8117	1125.964	87	6662.579
2447953	1174712	5479	506.5719	1578956	516472	17179	764.9419	79	6662.864
261907	144473	6652	180.7772	77896	42547	8655	277.5455	46	6664.338
2454812	1003692	9702	330.8822	1588847	541497	28705	757.3505	93	6666.060
1997354	761868	5621	245.1381	1230253	334975	8934	183.3974	82	6667.442
1994498	913179	7115	363.1515	1251755	426601	19881	574.1241	85	6669.337
2502063	1227636	16618	603.6698	1939740	727980	37353	949.9033	99	6672.532
1756992	1114145	4392	359.9912	1094315	490783	9928	850.3608	79	6674.972
2476477	1038375	5306	344.4666	1596574	519244	15209	966.4249	90	6676.576
1575853	1175160	22057	379.9977	1214195	620286	47276	1343.984	96	6677.402
2133440	938659	8678	241.2358	1296020	430136	21107	239.7027	82	6684.812
2348253	956650	6441	382.1401	1575028	490387	18136	733.2296	86	6685.465
2196466	1027231	8281	498.3641	1254369	472522	25166	1122.613	81	6698.188
3001396	1133007	6358	620.0838	1858946	620653	21210	1328.881	87	6704.793
110133	101255	54365	730.8765	31848	28416	69254	807.3494	38	6710.336
101183	501678	2476	78.7036	29444	145586	3452	127.2572	37	6714.115
1178227	1317949	104607	74570.05	645945	566798	208596	118168	75	6722.049
1402237	1732015	13056	440.2416	1033146	980335	36849	941.4289	96	6733.586
185015	50760	117	125.1637	83242	28651	228	369.1908	66	6734.970
2213795	1083979	4656	446.0016	1573975	568532	13080	772.788	89	6757.296
2448416	907648	4142	404.9662	1425615	461568	10397	1587.872	84	6761.295
2393552	1030568	5772	367.4092	1615951	488713	14494	518.3134	85	6762.380
2464492	855379	4966	298.3926	1428539	387198	14040	263.644	74	6762.492
1210717	811388	5499	207.6939	868260	558791	21172	392.3492	102	6767.100
2244189	999202	7137	356.9857	1487438	468004	22918	1137.1	86	6775.052
2480345	833251	3514	368.3354	1581514	479233	7928	1304.161	87	6775.999
2083805	716575	2181	185.1541	1310901	319169	4149	-126.0411	74	6776.168
2282416	830403	9309	297.4349	1379743	381957	24075	860.6075	82	6777.406
1907195	627658	11340	367.174	1021498	256616	19767	882.5287	71	6777.708
2061044	760139	5161	243.3321	1190655	385715	9905	867.6705	82	6778.207
1946321	786450	4736	305.4896	1211174	355570	8025	947.2025	73	6778.295
104851	64209	50057	1113.798	30530	18940	64098	1526.298	38	6781.269
2318265	2316140	9314	531.7154	1475577	1125594	25741	995.8701	89	6783.916
141897	190901	419136	4493.33	39245	58419	593879	6094.812	31	6784.022
2478025	1072337	5872	320.0192	1452881	539359	15270	474.647	84	6793.336
2024901	948822	4361	291.4521	1264670	419212	7451	360.8011	80	6795.637
2207998	934255	8164	279.2004	1475810	481351	24553	170.8233	88	6801.280
2886998	1300547	10009	361.7049	1780970	641739	26472	505.6792	87	6803.709
205726	349404	465776	4674.833	77010	156041	868122	9467.244	63	6804.751
1787187	910880	6349	249.3789	1166846	394235	14755	712.7555	83	6820.648
636606	403727	98705	93102.35	253982	136858	153483	136202.8	62	6830.602
2646505	1038791	8466	369.7426	1673360	488124	19448	990.4328	82	6831.100
2681775	733386	22971	198.4731	1586662	333070	52064	365.9904	78	6832.086
2785378	1205156	8129	317.2369	1780027	618305	19601	529.4161	87	6834.609
2157259	796012	6824	137.0264	1195543	352982	12874	202.4314	78	6838.520
2664810	1222953	6758	239.5238	1723177	615407	20856	905.8216	88	6845.362
2724311	1641744	7039	504.0879	2082586	990009	21436	1091.36	103	6852.763
110157	15024	8679	161.0919	31065	4128	10822	52.7142	37	6854.748
2826565	1314860	6981	437.4341	1896151	749315	22929	870.5169	93	6855.427
2288680	869912	3878	260.9558	1370537	414090	6196	858.3956	80	6864.962
1916975	881891	24453	109.2133	1188747	428889	40930	-13.827	84	6867.143
286891	144075	734	162.3774	118652	45118	1060	306.466	51	6867.517
3238032	1169913	6941	351.1901	1890535	528465	18088	1012.137	81	6870.113
2229156	1215037	5993	298.6073	1456049	612284	18231	108.5591	89	6871.357
127798	48759	288	110.5568	56248	15194	391	160.7351	50	6873.110
2875261	1208989	8995	433.6195	1840667	558186	16191	708.1151	85	6873.905
2172083	618782	4709	490.3749	1260199	292969	14254	1497.849	81	6881.589
3000285	1107253	10192	216.3712	1910621	562990	18247	424.2567	85	6883.201
2239422	622296	37172	245.9492	1199425	234928	78264	-356.1896	64	6883.224
2383873	843312	8218	355.4298	1428788	392208	22641	270.9601	80	6883.943
1719706	1086377	22210	2572.981	801676	503613	51679	6693.392	78	6886.758
1766642	594111	5539	162.9379	1125531	299339	8966	99.7926	80	6887.293
2448057	914314	5131	314.6491	1606259	437303	10151	444.2711	85	6888.335
3115527	1328415	9583	290.0063	2082774	791551	31421	924.5181	92	6889.105
1781714	875044	10372	251.4692	1198146	432470	31787	284.8507	81	6889.414
247187	510935	201902	6491.302	120573	219478	384164	12718.8	64	6894.199
1810029	1716761	13690	319.009	1198211	900802	39796	574.3556	94	6896.699
2544330	825680	6737	367.5457	1437978	372672	18564	439.6404	78	6898.030
1666418	759146	3820	279.302	972742	333597	6665	190.9065	79	6898.736
221133	30205	2234	10.5274	64806	8564	2934	-236.2026	44	6901.474
1844914	787642	6018	155.0098	1033114	326657	10266	399.7226	78	6901.713
3190309	1072533	4560	522.816	1923691	549441	12972	1403.329	90	6902.746
1820528	694342	6252	119.3372	1129178	326407	11722	451.2042	77	6902.993
170164	119758	138256	2284.962	51379	35385	182526	2670.509	43	6907.807
2571569	987096	7247	642.1567	1609880	487836	20927	1508.605	89	6908.598
2281439	956957	8260	208.386	1450151	445706	20642	384.6162	82	6909.190
264543	34844	8389	6.8229	83969	8295	10807	-149.1273	41	6909.534
1601337	659672	7131	284.8491	955021	284561	15486	713.5646	78	6924.070
2636396	3190732	33387	732.6107	1472660	1279767	62171	1765.593	82	6930.374
3004719	1183954	5653	253.5333	1806946	528586	16047	619.8367	85	6938.087
2514460	972742	4339	384.6179	1465541	441434	12334	627.1374	82	6940.087
3374452	1242742	6591	419.5551	2058331	612439	15110	386.671	85	6982.209
1359531	720436	4175	362.2175	810220	342992	13174	889.2614	84	6983.777
2494703	956447	10258	189.8738	1521009	493366	31290	455.369	82	6983.881
2057391	1157010	5342	439.2862	1371140	563998	8042	882.7562	84	6985.954
2949710	1278218	5562	161.6282	1941878	613960	10355	-12.0845	85	6987.583
2804693	1484284	9476	192.4036	1670768	719415	29890	989.829	86	6988.480
102043	13616	9282	215.3202	29073	3712	11706	255.5066	38	6990.927
576468	440953	551025	5640.502	361710	483359	2111746	96782.75	118	6992.438
2509060	1187770	10124	248.1564	1821981	601873	28523	363.5403	92	6993.004
1223718	1346619	16424	648.5864	1424377	1153001	58961	946.5121	116	6993.534
3440221	1.659224E+07	90905	3538.771	2464371	1.00754E+07	242447	7840.876	95	6993.905
1739674	801634	6032	369.9952	1106447	430667	20463	947.3743	95	6998.145
2758151	1123416	7440	465.384	1753054	517522	16211	1435.237	87	6999.552
3445711	1298429	7981	165.5341	2132289	675381	14962	540.9682	86	7002.804
2315876	1318138	9170	440.437	1592846	731697	28695	1269.79	87	7003.102
2451551	1062494	2701	590.3261	1495267	498932	5404	1222.364	84	7005.448
2596763	1340990	13011	467.7171	1753140	846888	47811	1156.997	96	7006.972
104904	25678	80	80.488	30187	7054	-127	2.2753	37	7007.999
2078498	682775	3759	172.0799	1125794	294217	8632	-260.1448	76	7010.316
2587145	1271424	5842	276.3362	1681438	623502	11800	492.98	86	7028.212
122649	12134	7274	54.2714	35083	3206	8843	136.4923	38	7032.616
3202524	1229227	6133	230.4613	1964048	617438	16866	203.9826	84	7035.286
2892191	1289033	7172	289.9492	1884519	672550	18747	56.3067	86	7062.042
2616456	1342955	6203	339.3883	1850212	834540	21540	609.394	95	7067.002
2123354	1253382	4471	513.6231	1452136	660953	14159	95.5199	90	7069.405
1554400	1568470	36639	1088.648	1015806	752549	80809	1731.585	87	7076.746
2238414	1261760	6528	468.6208	1523428	639999	19501	1253.806	90	7077.488
2381811	854381	5843	776.1923	1524634	432518	14476	1114.904	84	7082.896
2635739	1009164	6862	343.5582	1619809	473816	19284	43.0324	88	7090.896
1683063	1834815	14895	339.6095	1257528	959931	52400	706.64	105	7092.076
193565	25951	776	-17.6664	55070	7098	1021	-259.9219	42	7097.890
130655	506677	4613	263.1893	50920	182990	6927	705.2047	46	7098.012
2142278	844645	3850	277.985	1295392	387914	8193	814.0273	82	7100.168
2236973	1057228	8080	190.288	1548242	579603	15504	649.9744	90	7103.089
2093974	1059056	6939	432.4779	1381582	558194	13931	1436.329	87	7103.814
2656972	1289768	7261	1175.142	1678766	731722	14670	2442.987	94	7108.001
1556957	958805	5679	214.7919	974227	469400	12018	1120.61	83	7110.421
1281970	1122989	5898	403.2778	911317	689469	11343	767.7423	91	7111.490
179224	322269	132957	5023.488	73431	130808	234731	9008.209	55	7154.499
100472	55540	449	13.3889	70431	48007	1597	119.1917	95	7156.308
2129801	1130696	7747	426.2067	1313715	517681	17721	1001.948	86	7163.354
3645956	2090313	12152	849.3272	2748742	1185873	38481	1515.584	102	7193.747
1758945	867539	6291	318.7251	1181697	421144	18330	386.313	87	7197.559
2501465	704774	6454	359.2694	1349258	305661	10799	528.0239	78	7200.418
2506202	1446172	6591	695.5551	1780418	758445	23313	1724.259	93	7201.764
1396437	1263254	6932	612.4852	1033128	635310	11564	856.9404	78	7201.806
2753690	1332485	20183	576.6663	1837720	713395	49321	895.7081	81	7201.980
1193624	1405532	130580	70527.54	585599	654635	357270	103682.8	74	7205.479
1084254	813198	3823	227.8703	762699	459874	8423	644.9303	96	7207.409
1808730	585369	85791	1792.675	1104251	229079	193298	3437.418	75	7207.529
2770429	1082787	16875	466.6875	1766087	532683	28766	860.5726	83	7207.934
2494910	1058574	7985	493.9585	1570820	483783	18988	1197.627	82	7208.681
2033485	1007592	7149	231.2589	1386061	504948	23658	396.6138	92	7211.535
1776022	733538	10078	-21.2242	1035411	302323	18841	-273.2199	73	7212.146
1674678	921396	3137	461.5857	1118809	430330	8151	967.0711	76	7212.245
2231564	979000	10439	357.8279	1551797	523546	34005	274.6805	93	7214.273
135543	98014	115098	2995.398	36956	26723	141677	3538.68	38	7215.813
2799745	905299	3675	184.1675	1579503	417487	7177	451.2297	81	7217.120
1594011	2199174	10348	677.9228	1276459	1297390	33894	1886.653	107	7224.241
1125062	1323826	12947	174.9267	862375	851713	42941	385.7901	99	7228.715
2613038	1339108	5608	286.0088	1623710	699193	17842	463.5362	91	7230.621
2845839	1345686	8118	518.8198	2047295	845717	28008	1347.649	96	7238.559
2925042	1080690	8713	341.1993	1854675	570041	27326	716.7886	90	7239.380
2398182	968979	5201	749.5761	1515151	431939	13560	1456.716	85	7244.029
2328417	885514	12044	317.8684	1409844	416616	25679	864.7919	81	7246.668
2273529	951793	5985	200.7585	1340576	396245	14051	251.0611	80	7248.600
2543068	990887	25964	671.7804	1639924	579116	45842	968.3362	90	7249.389
103083	62631	53966	813.2926	31252	19352	72165	1148.457	38	7254.497
1235036	1010060	3887	284.6607	823515	471930	13245	477.0445	89	7255.810
1447896	813083	6583	144.7063	918232	380675	16496	522.2256	83	7267.830
142589	8919	1344	362.5984	41043	5230	2551	710.9111	40	7293.569
1975025	684690	6804	314.9044	1238982	320105	18513	313.9793	82	7299.887
2991313	990646	5634	264.2674	1661771	456015	13735	380.5335	80	7306.099
123181	22346	18052	90.3172	39209	5440	24170	-177.063	36	7306.528
3328809	1406091	4190	335.059	2147053	822252	9885	498.5485	90	7311.843
3037361	1399675	2982	408.8902	2104168	738753	6692	444.0212	91	7313.554
1871943	787808	3489	263.9329	1233741	379704	4059	507.9099	82	7314.302
242105	78767	3824	-77.2736	84703	25157	5501	-326.5939	47	7314.889
2393934	1039222	4691	117.9651	1522325	478151	7905	440.4705	84	7317.274
1776847	581784	3051	109.9611	1061398	258801	5701	133.6261	75	7317.496
1947824	791578	3827	142.2947	1154334	360756	8893	-121.7027	78	7318.004
1896785	752183	5011	197.9171	1180365	325516	12159	-33.6801	78	7318.977
1897356	762680	5041	253.6001	1286000	410185	18820	-105.198	88	7319.996
2308712	1001551	5110	357.671	1530098	465511	12138	731.3418	84	7322.364
2241828	914506	8109	119.1149	1414647	471528	22179	65.4419	90	7323.294
1424659	854601	3998	257.6878	877544	418672	11627	642.8747	81	7327.649
1944663	762802	4512	228.7232	1255054	354274	10154	46.8394	82	7328.805
1825445	719322	3768	114.7848	1096284	336439	10893	632.4973	81	7329.435
2007815	936697	14573	6.9453	1315209	455146	24405	-144.8795	86	7330.806
335206	147259	3376	289.1936	111693	43418	4376	484.2936	51	7331.977
2083002	842876	6213	378.9493	1315290	399605	12954	793.9194	84	7333.302
2035180	1261890	12352	226.5472	1445382	626183	25390	1018.379	92	7412.475
2935278	1433224	7496	566.3256	1766743	709372	16078	1188.376	86	7414.181
795116	231785	347657	51690.16	252717	73721	475705	69502.05	55	7422.215
677712	963367	144701	55909.53	360541	480826	371975	91915.8	76	7424.957
2861987	1051113	6701	406.7261	1878903	547270	17686	958.9846	88	7425.113
2078497	1037731	11775	120.5775	1331284	586506	18256	-94.0384	82	7425.452
2703532	1093330	8771	462.8531	1778579	509018	25774	1403.121	86	7427.501
1969735	684313	10545	375.5745	1225491	304100	20449	738.3889	79	7429.006
619646	1.008493E+07	38507	1008.843	296030	3916645	66589	1555.843	65	7429.844
818780	85490	1005	163.3805	291068	14746	2153	-26.8167	58	7430.260
110480	29101	94	26.4734	32083	8683	-211	-33.6371	38	7432.232
2413887	1322155	17599	224.5039	1708197	676752	52830	1089.763	94	7432.641
1119994	1176965	3208	419.3688	857299	549592	7619	1002.626	86	7434.082
1462593	478492	49210	749.681	701179	158303	83999	1287.544	61	7434.111
2734712	1098456	7672	130.9992	1884360	593038	23384	428.0424	87	7435.971
2421027	756855	5079	177.1319	1437197	363015	12379	500.6619	79	7436.605
2704948	1260220	6752	415.3872	1782202	752599	14795	1538	95	7441.324
2946056	1270720	18805	411.9605	2023101	717618	46441	1049.14	88	7441.592
1902846	777386	5602	388.8722	1172030	363585	15886	817.0046	81	7444.220
295026	56378	2947	-64.0733	83230	15781	4242	-128.4238	44	7448.255
286034	187044	120023	4122.69	108622	59471	173368	5996.345	54	7457.051
2566278	1177268	15112	328.3832	1696203	612402	44459	627.3499	89	7464.322
1693906	1806864	17334	1392.637	1112715	888757	40792	2595.031	82	7464.668
1747791	723122	6323	395.1203	991639	313578	13491	721.6451	77	7476.741
432209	211478	91967	45149.95	166220	77619	145570	69945.48	58	7479.282
2281555	981452	8411	359.6571	1485269	467242	20589	1113.243	82	7518.723
406393	84797	5564	-131.6596	142949	25254	7690	-538.591	54	7527.473
434802	1035677	268059	9163.31	229244	455297	618218	21151.43	71	7532.306
154283	192849	28551	5167.511	58231	71233	47697	8479.401	50	7532.665
214849	166833	39857	4307.578	70407	51539	56179	5576.842	47	7536.379
2207436	1043447	6369	331.5009	1388564	498909	15169	528.1809	82	7537.283
2547110	1198438	4095	316.7295	1639134	583548	10724	41.8164	88	7539.170
1941082	794045	4504	448.8744	1220263	406366	14474	523.1914	84	7539.576
329449	64469	20730	6.953	114319	18587	28345	-183.8455	51	7542.204
1431201	674805	4095	-977.2705	882366	302105	-22578	261.9742	81	7545.685
1782539	994058	6695	248.5895	1057422	439292	19697	533.6017	81	7546.181
1911292	2203427	27997	1130.232	1539664	1474419	68434	3037.347	100	7546.927
180885	18082	3944	14.4584	48930	4427	4259	92.1299	38	7547.752
2956124	1131690	8097	567.8417	1967030	595766	23269	908.5909	88	7547.874
2238908	935789	6761	297.0921	1400676	494920	16497	656.0817	91	7552.104
2163906	1901310	6460	1732.406	1337480	1018658	18022	3053.634	98	7553.993
2539931	1319818	14403	577.4083	1797825	663363	31040	1772.344	93	7557.691
1874031	851020	7488	213.4768	1186045	389576	21380	163.418	84	7562.164
469184	390766	230865	3585.527	151586	118692	310899	5817.634	52	7577.895
1878573	1118719	22403	1402.208	1123797	620203	43096	3393.486	91	7590.144
2945753	1283696	10767	142.6287	1988548	761530	34087	286.8807	92	7603.834
2080428	1302550	4959	359.3999	1380930	608254	12216	446.1176	84	7614.724
2602177	1876372	52557	3775.048	1656496	796417	76132	5897.605	85	7620.940
1997084	826044	14331	58.7691	1240686	443999	36769	-278.0591	90	7629.081
2573415	943341	14339	279.6179	1540584	446528	27784	1133.882	81	7632.070
205860	28080	-199	167.6361	59562	7732	-526	270.6914	43	7636.165
3005370	1195517	14379	-4.1381	1904433	578250	33694	242.4334	85	7636.425
325684	109928	53360	905.496	141373	35842	88830	1716.363	60	7637.511
1269390	1425990	11404	476.9644	905195	869038	45581	226.8941	100	7637.696
2740369	1232325	8148	580.5028	1462278	519819	11983	1460.646	76	7638.852
2632734	969975	9190	128.559	1716832	495280	22813	-290.7907	88	7641.067
129878	114443	223993	2682.407	36434	32898	282744	3236.138	38	7642.520
2288490	910245	4352	207.7472	1480550	487868	8452	501.7572	86	7651.605
1200180	1391056	412727	5773.584	453054	468671	644194	8935.483	56	7651.802
2022669	895565	11055	427.1855	1331997	453147	28888	1069.017	83	7651.910
2323459	1102460	5342	143.2862	1520146	518316	9147	396.7467	84	7652.577
1787576	951026	3116	496.6076	1137675	486387	7539	1346.138	84	7653.376
722966	498203	608557	66391.65	363671	279204	1276256	145453.8	80	7654.240
1983135	848298	5963	465.9243	1184381	363716	10085	931.7685	78	7655.195
2913748	1301612	5774	498.1214	1910920	757549	16299	1064.574	91	7664.190
102046	33649	2196	124.9956	28570	9477	2752	113.9872	37	7665.618
3237440	1760997	9258	1003.774	2276690	896926	24903	1931.458	87	7680.327
187416	54010	510	-137.389	67128	18154	949	-540.5611	49	7682.060
3843362	1558364	7195	587.6395	2516813	894424	19927	1006.505	94	7684.627
2713802	1433270	6841	170.5801	1629049	681339	17856	409.5216	86	7705.118
3687928	1797876	21468	2186.755	2522187	1072256	46129	4113.037	96	7723.511
1984924	882048	7152	381.8272	1121050	374592	14184	573.9224	78	7732.724
3256766	1408056	6321	485.4081	2291447	661423	14660	763.426	91	7736.706
3227330	1766357	12262	860.4982	2442694	1033185	43686	2330.585	103	7749.436
2583260	1039416	8372	426.2692	1575189	469545	23192	729.6712	76	7749.488
1331880	604953	6642	-15.7838	824188	302712	18221	-223.0019	85	7754.269
2016192	1128765	10847	-7.8833	1358880	532868	27797	-236.9883	87	7754.651
195810	1213301	24945	537.4145	61872	350623	32398	725.9278	46	7758.554
2496919	1.16642E+07	85935	2566.954	1434459	5061742	164063	4442.334	83	7760.447
3134530	1479902	7441	1049.24	2106516	724637	19388	1957.067	86	7760.850
529308	1325956	689224	28031.67	369468	916918	1714904	148548.3	104	7761.333
2692551	1205429	7665	351.0065	1777517	705727	29798	-5.9322	99	7764.621
111804	13210	4134	100.1174	30498	3888	4695	117.3895	37	7768.298
3010614	1082062	6185	419.9785	1745003	587884	20077	818.9197	91	7769.477
2383186	1030039	11272	378.9592	1467742	491300	24166	760.5126	84	7773.891
484688	161018	675	60.8675	136716	46706	1138	-145.7582	47	7775.833
541229	3425726	75933	144168.2	341131	1765786	648090	1314234	251	7777.853
2406673	1088545	7581	388.0941	1424899	504316	15947	622.2267	81	7778.937
1689330	792121	10482	291.6402	992644	337718	20685	727.4285	80	7809.621
1132579	906458	156305	57255.71	518702	338887	245672	90653.8	67	7847.497
563818	112562	18936	154.1096	197655	32167	25669	340.2309	55	7850.790
2706878	1322955	7739	670.3579	1779592	673131	20663	1177.594	89	7852.298
3011182	1394084	4990	721.939	2027004	707139	11967	1522.949	91	7854.400
2716460	2387952	11264	799.1104	2414769	1292830	30391	1135.735	103	7855.872
2615955	1385932	10829	527.7069	2019312	755461	30662	1071.738	97	7863.648
2612201	2481991	165269	7891.791	1966360	1557238	726435	35507	197	7865.025
2424316	1006116	8333	575.8813	1643615	519501	24526	948.7086	89	7867.965
2756853	1192812	12491	352.5451	1810481	611896	41099	109.8539	93	7873.154
2787202	1172213	7726	369.2286	1697770	521964	19992	717.1512	84	7880.284
142411	68324	33323	1298.82	39367	18758	41696	1847.946	39	7882.856
2633597	1095834	9605	296.8405	1481237	499020	22132	847.2052	84	7890.268
106511	15535	1772	37.0092	29058	4204	1933	33.8413	36	7933.293
1867446	901029	10701	219.1261	1229787	431819	22182	485.0102	85	7933.637
2913110	1178453	7876	798.6436	1824652	527542	20503	1187.618	84	7950.556
271375	858812	120937	20448.17	168225	429023	287853	52054.95	79	7952.359
938845	1392035	553330	51827.81	506475	920727	1340707	114430.3	102	7966.553
2990922	1581444	8194	583.8834	2093213	760673	12458	1078.294	89	7970.325
1792093	763427	4276	22.6836	1064207	335467	11450	55.345	70	7970.484
1986896	1130765	5707	529.7627	1334035	575265	14702	1567.382	86	7972.265
2326149	895443	9464	363.1304	1499653	445180	16599	783.4039	85	7975.750
115893	26970	220	5.342	32158	7752	-318	9.7602	37	7976.709
2632462	1681934	4851	184.9411	1896563	859945	7104	-8.2656	93	7978.423
3257766	1637317	17563	1069.684	2313690	853245	32892	2522.841	91	7980.020
3550843	1371223	24112	530.2832	2311765	758780	63398	1880.028	92	7988.248
2242600	1350855	8021	322.7781	1483836	688208	23954	906.0194	86	7988.971
1884195	1763932	18332	243.0252	1525632	935539	56526	1866.909	101	7990.653
2430130	783086	8379	422.2619	1577640	368451	19381	1026.074	82	7997.080
3162303	1820024	205393	41139.95	4346199	2584600	934000	173547.4	180	8003.834
1888442	868691	10078	314.7758	1191487	415818	19442	536.2962	83	8006.970
2268243	999737	3419	115.0059	1498979	532954	12306	-114.8334	93	8027.872
1038835	2071051	6778	466.6458	824699	1180545	23166	1121.413	96	8029.399
2592005	1172226	8257	458.8177	1750556	659983	22978	856.4658	90	8052.582
2976362	1551507	7274	936.2714	2814976	1254208	29490	3150.389	114	8054.252
2930557	1306076	21278	419.0958	1968670	709290	58378	1831.406	92	8056.667
2377714	1336808	5466	306.4426	1671890	656063	11743	646.1823	89	8062.641
279419	161155	100523	41764.74	95161	53361	152826	58279.34	49	8063.349
2137931	1052988	2846	476.4606	1354032	470370	7428	1097.111	81	8064.084
1875010	823318	6426	603.2986	1253987	412302	20979	612.1219	87	8064.570
2599496	1076507	6399	229.1839	1633298	553762	23267	61.8787	92	8066.669
530965	233241	5087	93.9807	210136	73607	7208	-103.2312	58	8068.123
112163	126411	160861	2586.102	37218	40767	223702	3611.282	42	8068.598
2519684	1571319	11647	308.9967	1840653	856521	42237	1084.096	98	8069.217
2396612	1004898	6547	570.8867	1463255	469307	17377	1043.45	86	8070.495
3263300	2020063	15344	4893.999	2032326	893647	32731	8840.009	83	8072.622
1532324	2009919	6257	314.6177	1143964	879607	14915	451.7315	89	8073.460
3261193	1483809	5409	395.6449	2263216	914470	9085	1078.668	93	8075.863
2217358	959083	6863	298.4143	1441471	465336	15733	853.0213	87	8078.747
454666	129412	2453	183.0133	212290	40703	3799	350.3239	62	8081.025
2485006	1201831	7849	424.5289	1686616	625790	23707	1238.563	90	8081.868
2160542	1160876	6864	214.2704	1412760	578826	20055	786.0855	87	8085.543
115212	169595	36555	536.7355	35960	52728	51327	690.0447	56	8087.113
1609858	954233	5629	255.9869	1054814	443186	14695	287.3895	84	8091.745
2351283	929049	9680	307.048	1494882	427978	19449	217.2889	78	8091.817
2310165	1041980	28814	449.6654	1459958	464355	55479	865.5719	75	8092.047
663201	1158304	99860	28499.15	332967	527027	221759	51045.88	70	8095.170
2281010	877525	10333	172.0813	1458643	449661	28692	413.2212	84	8095.673
2180623	958848	12120	526.932	1427713	449142	18469	802.3109	84	8099.887
2489950	1016898	4976	330.9536	1637210	474297	15783	755.8263	86	8105.933
2092883	1106282	4641	76.1601	1330633	511584	9527	-266.9353	85	8107.893
2354134	1107644	11033	207.3513	1575685	564508	27269	451.9909	87	8108.856
653547	739868	2636	1145.68	245519	226672	3970	1536.717	58	8111.715
2350162	1116685	5238	137.2518	1534190	600655	16068	499.8148	93	8116.045
106070	77408	6333	119.6813	28493	21078	7021	126.6781	35	8129.854
1864881	799778	5513	295.6793	1105499	352978	13288	592.8568	80	8140.858
1837513	805776	5190	303.159	1113296	371689	10941	699.5901	81	8142.247
256402	411983	132071	5079.983	120068	183933	250023	8565.69	62	8167.144
159116	279911	156780	4324.358	61336	101158	236467	7101.399	50	8169.889
2547756	1147074	10629	469.4869	1651205	583347	30473	1729.935	91	8175.919
2519548	1217806	7245	328.4445	1761233	792816	27605	1013.641	97	8177.154
1158696	1198292	15565	652.1965	745822	571761	37764	1448.76	86	8179.461
1354403	1342065	11293	601.9373	1058753	925145	41500	1615.15	96	8179.740
2014835	959048	6291	403.7251	1361446	449219	20254	799.4494	86	8181.070
2050985	588987	2571	340.0331	1156775	259929	3321	774.1081	77	8182.105
2466643	842999	5640	305.404	1347403	379745	15072	856.1392	82	8190.348
101978	32147	54	53.2294	30695	9009	-340	72.926	38	8191.986
2811192	1241237	5197	339.1517	1727764	603276	11373	200.4253	87	8192.794
1955084	728694	6254	258.0494	1239559	343277	11687	328.2407	81	8199.286
1489600	710222	5964	81.7804	935567	328183	15805	-194.3395	82	8207.291
2696635	1062926	50099	1103.754	1384127	471860	72012	1234.473	78	8213.557
2406161	943296	5228	316.6908	1328918	430111	12368	609.2448	79	8215.032
2010128	960103	10416	506.1376	1242583	448412	30112	906.8832	84	8216.395
484915	109250	570	95.977	147144	30748	469	249.5109	50	8225.997
2372731	1011344	6111	913.6271	1588070	540239	14228	1799.591	89	8238.239
2739561	1248355	4880	370.768	1691575	546518	13703	388.1383	82	8247.357
245002	29491	5605	89.4405	67433	8016	6500	263.65	42	8250.183
2719322	1288933	7900	385.19	1686205	639020	17978	706.9658	84	8271.641
2211380	1109275	8131	604.9491	1368427	533360	23682	1631.16	87	8278.544
1982903	1044539	35600	612.16	1186448	452756	72804	491.5044	77	8280.289
2095693	675779	52943	815.5023	1192367	269760	107536	1332.57	77	8282.736
2266664	956338	10320	181.952	1400052	494421	24124	-28.4436	83	8287.587
1771529	681254	2886	142.7046	1145108	302008	7001	155.5561	80	8289.760
681930	752290	1073473	32089.23	361227	376828	2408397	107091.7	75	8290.553
217855	792467	538038	11482.33	123843	400985	1095936	25703.81	64	8290.589
902738	1193319	11739	347.7579	616947	502615	30345	425.3545	85	8293.478
2273394	1024921	2980	613.178	1467929	517989	8291	1459.925	80	8293.748
111922	17889	95	107.3295	25189	1693	149	177.5589	25	8293.755
2403928	844521	3160	365.276	1331625	385423	3963	874.7243	76	8294.005
2866254	1455060	10912	384.7632	1925905	752779	27801	1702.436	93	8298.181
2713960	1253213	8226	373.2786	1784256	696410	27561	1102.972	95	8299.371
207855	291272	474728	5149.641	73693	102630	700825	7361.283	47	8300.208
2517072	1127300	6329	263.2569	1471281	497845	11464	538.3304	81	8300.751
2065912	865804	5769	332.8409	1336245	393424	12324	669.5764	83	8302.265
2625061	1100297	5253	541.0933	1856324	563611	13494	741.2134	91	8303.701
2392343	958972	5168	194.3248	1552899	432003	12872	12.7192	85	8308.453
2037868	846875	11382	534.1302	1419926	586350	27732	1419.365	92	8309.894
268122	23336	2960	9.056	80782	6463	3111	160.3271	46	8313.615
356711	83160	10207	181.2127	109943	23320	13362	135.2082	49	8314.802
196842	403457	359846	43256.16	80327	136603	532349	62234.98	54	8318.170
2363429	1009044	6920	356.212	1437918	463346	20135	1226.573	85	8321.123
993943	1172699	6402	389.7522	690161	579339	17692	1003.121	89	8324.905
2281256	927840	5396	364.5156	1315183	430677	10473	950.9353	82	8325.963
3037631	1289288	6740	510.114	1991636	706598	19196	1364.696	92	8329.468
2819367	1169391	6931	334.6291	1918469	635762	15108	1138.959	90	8337.498
1832528	1007418	3806	452.3166	1361919	533607	11542	950.1062	93	8340.306
2847629	1436428	12794	897.9434	1983554	803305	32519	1381.516	93	8342.214
1569931	868856	7391	267.4351	1020517	393716	14069	31.4709	83	8351.170
1977175	1202109	4962	278.9682	1288735	561019	10591	382.9551	87	8395.779
2475900	1158648	9276	601.1836	1521994	566804	20590	1583.099	85	8398.403
3602524	1473849	8430	490.923	2480789	787573	22518	1136.66	95	8402.885
1801875	1477205	12552	476.7672	1248187	1001840	20718	1645.68	96	8404.915
1971457	1097452	9809	286.4849	1370151	606669	30329	944.6569	93	8408.466
2678147	1181179	11594	467.6234	1893218	674686	32900	904.69	91	8409.735
2405414	1024209	7849	383.5289	1563719	543320	21951	1067.251	88	8410.502
2861230	1121306	5704	375.1944	1888437	548519	17630	777.043	81	8410.643
2301729	1190741	7187	452.7907	1316204	523877	14282	812.8202	79	8412.988
3227559	1176735	8818	640.0898	2211589	634281	35870	931.307	96	8416.969
2892695	1236762	8653	305.8333	1916498	669192	20006	1036.137	89	8421.189
2292072	861620	2227	412.5347	1370342	398022	3758	903.2238	82	8423.788
2780065	1264425	13000	360.3	1796009	666998	22352	1000.547	88	8426.891
2065926	748342	4645	272.5845	1279076	340165	11745	890.8945	79	8427.846
119153	424456	5391	39.2351	32728	117436	6643	-61.9277	37	8430.787
2552194	1046039	7226	525.1786	1661124	529701	18446	1278.621	88	8435.440
161641	38759	5486	137.5646	54559	11408	7270	172.847	45	8481.729
1066208	454358	44638	743.5918	523197	182938	85133	1311.361	71	8491.223
1938961	1482244	15286	915.3446	1332516	893391	36528	2572.621	92	8496.741
3113108	1410049	19932	1587.785	2405475	815394	55530	4858.233	94	8499.408
2183060	734524	3774	221.9214	1247742	314462	6939	505.4779	78	8500.571
113021	40519	1482	355.7402	30674	11094	1483	517.5963	36	8501.821
1063968	283113	1169	140.7809	626089	129168	3730	-92.747	82	8502.504
2023471	940755	8199	217.1639	1409641	518412	29993	1000.007	93	8503.395
243416	41432	294	223.6934	81491	10154	468	289.6548	40	8503.567
306163	588683	1173897	11006.22	182435	333834	2801923	25672.28	74	8506.538
107608	84164	203326	3219.389	30111	23291	260175	4321.817	35	8506.716
1722839	974153	5062	300.5782	1133187	469621	16275	826.0275	89	8507.008
2780411	1067877	5024	417.0464	1764043	547579	9119	293.7759	85	8507.975
2317689	1011627	9246	650.5006	1570143	592085	29555	1465.036	93	8509.432
102179	66407	46544	581.3184	29366	18749	58426	783.4986	37	8511.809
444978	1755350	3103	488.4783	332582	892235	7243	734.7323	80	8512.520
2354442	1226555	2844	358.7484	1576568	633182	6218	614.2298	87	8515.062
2018750	742774	4177	424.9297	1206170	330783	8345	1061.155	74	8515.371
154449	73277	22666	356.3626	63453	24158	35489	-91.8671	49	8516.077
1911544	751409	11987	606.0707	1191580	353514	25446	880.3206	83	8540.797
549872	629412	10472	2574.079	177154	191636	15019	3431.766	53	8543.014
2983769	1093269	12861	387.3021	1975397	674394	33380	1989.618	91	8564.544
201432	372769	189612	5351.833	78446	138275	300069	8141.071	54	8599.196
349092	200544	4469	389.9109	153958	64557	7006	459.8366	59	8604.059
1770185	1056587	5311	433.7471	1107428	463365	11097	712.1417	79	8608.515
1592230	615761	2449	157.5889	986811	282302	3369	-283.7991	79	8609.429
103578	22209	16988	-84.5732	33167	6516	21338	-296.5382	40	8610.425
1197680	1413451	9240	318.364	960218	930714	32654	1211.089	98	8612.014
2321392	1627057	6062	397.6782	1549171	917216	18922	1137.124	89	8612.400
1882197	1149052	9256	322.0616	1318450	575940	23997	595.8317	89	8625.403
189256	25454	10287	52.7007	56045	4453	13184	-29.1776	34	8625.533
2185385	1091620	4068	466.6148	1365967	544088	5564	134.3404	81	8629.169
1900110	837004	6344	405.0984	1222883	390460	19446	346.7206	84	8630.588
250317	28315	219	-21.5141	73026	8206	243	-68.9677	45	8640.078
232195	63995	168	237.8248	83748	19901	125	283.0125	51	8665.663
2126934	1048248	4750	120.475	1335745	487979	14293	385.2373	84	8669.821
2021855	948631	6064	155.3904	1183697	433496	15108	262.9588	82	8677.675
337357	2453332	9209	2244.825	112799	768967	12344	3349.698	49	8678.333
2402533	1432515	5343	339.1423	1685132	860205	16490	287.089	96	8694.316
2055015	893125	7627	600.4747	1362680	483522	23760	1124.936	86	8715.632
134232	127677	1040	316.344	33588	33401	1049	513.0489	31	8716.076
1443755	873765	13472	41.3792	1028063	443910	29608	623.4088	86	8719.832
2487069	920721	10052	485.5172	1699864	471651	20667	871.0187	87	8720.263
2194079	1257160	10501	270.9061	1520266	648452	36643	140.0723	98	8722.647
3168093	1362433	9138	564.0418	1933926	685951	20079	706.6319	86	8724.838
2394544	1980966	9009	1711.605	2085091	1260883	32428	5192.611	97	8724.991
204844	27186	1367	191.2887	58085	7379	1667	346.1187	42	8728.333
156417	28951	9172	278.1492	44491	8083	10672	507.2992	41	8729.221
798792	672806	158674	126314.8	487213	327753	370503	250026.6	75	8731.582
463710	1943072	22213	747.5493	159467	659283	31412	1340.813	48	8731.665
1565524	610859	6100	321.21	1078663	283891	11805	974.2605	96	8731.695
432569	126190	575	27.2575	198233	37211	748	161.3628	55	8731.897
2029778	1219241	4454	393.0694	1406250	571366	14423	192.5303	82	8731.922
2711623	1448265	10840	853.124	1691401	691184	26275	1022.028	88	8733.539
1816396	1061097	8684	349.3724	1248868	555015	25105	872.3905	86	8733.780
3156997	1250420	6103	723.7783	2146572	636588	11854	2003.209	89	8744.865
2123092	778026	4878	488.0558	1242050	388205	13030	688.983	82	8745.420
2154703	1176625	7265	457.5665	1426170	585415	28854	920.9094	92	8748.152
2897606	1195670	7865	356.2265	1865378	537316	18941	931.3901	84	8753.718
146830	21733	5827	40.4947	45641	7031	5795	146.0995	43	8769.038
2157564	1463164	9480	467.828	1529838	793485	27661	1688.582	92	8770.924
2861124	1337694	5412	192.2132	1895297	614673	14190	279.059	87	8772.592
2995898	1254819	4645	283.5845	1758660	602327	15647	161.3967	85	8785.276
1770314	800504	8199	469.1639	1337203	457833	20979	756.1219	91	8792.810
1779837	1038499	8436	154.0596	1114716	460534	21010	-241.339	82	8801.534
1416330	457488	75056	1896.442	689991	177660	137110	2860.871	71	8818.824
442111	247589	6620	188.382	274562	92491	11976	187.6536	74	8824.045
2219022	1417579	14218	433.0298	1599224	730344	32261	1312.642	91	8827.317
1735512	692678	4559	247.9599	1069043	297931	7055	573.7855	78	8830.797
1040310	1289798	12397	-65.9283	837405	638236	30344	380.4984	97	8835.774
2451645	787927	4679	210.6919	1446499	345369	11074	439.4514	78	8836.740
2627900	967788	32783	253.5263	1526548	434785	63517	956.9037	79	8837.192
2888513	1196842	2861	646.3021	1784867	570484	3691	1290.865	79	8837.575
212294	26948	623	34.3503	58213	6438	948	-77.4172	36	8838.070
183407	24399	15116	416.8076	56936	6844	19462	625.4182	45	8839.207
2482698	898067	6400	385.04	1620524	475644	18589	406.0429	89	8840.835
2622356	1465508	8030	586.483	1957155	719400	18593	1573.467	94	8842.388
3016948	1041204	16650	463.065	1743129	541157	32230	911.103	84	8843.464
432172	138082	8954	325.5194	144608	40008	11950	816.395	53	8845.616
107220	36640	5922	76.8242	31159	17304	7065	269.3465	43	8857.862
2410284	984500	6366	289.9326	1559156	469559	16364	817.2204	86	8875.093
2018787	736572	4550	98.255	1173587	335551	8717	297.6237	79	8920.655
2650281	981899	6851	274.1411	1505934	495353	13890	554.229	85	8925.520
126938	17304	11545	215.6745	37459	6743	20609	415.3649	41	8927.665
2267644	942634	7665	449.0065	1490979	460604	14686	1096.685	83	8928.747
1615443	766038	6857	356.2777	1028152	380641	17246	300.3006	83	8929.612
2414721	1258885	7219	142.1859	1694993	654960	24785	519.4385	94	8933.840
2328916	1177994	3946	474.1706	1608990	586863	7701	605.8261	90	8937.307
1305020	265550	4800	243.28	609940	91008	8824	803.2264	65	8937.986
2089745	920285	4910	235.451	1374910	500162	15964	1237.78	92	8943.336
2979020	1101090	6007	440.5927	1902816	545494	16434	636.1474	80	8943.532
100305	81511	1031	9.6391	38967	25055	1584	105.0624	44	8944.442
1831959	850446	17437	181.8157	1187597	385686	32733	979.7213	84	8944.796
2887475	1352873	10395	575.1595	1918165	735948	28056	749.7416	87	8948.831
111066	48139	1522	131.9842	32956	13032	2255	155.5055	38	8950.135
2639050	1115312	5325	654.7325	1478424	464569	9243	897.9323	79	8953.061
1582172	1015150	14899	645.0339	1045073	463234	35007	1802.493	82	8954.944
1811946	706528	2709	19.1749	1158536	324850	5112	-680.6168	83	8960.976
1723016	1491122	5859	498.8899	1090097	678051	13975	931.9975	89	8967.139
2898080	1173916	12925	162.0925	1938458	605964	35152	542.6272	89	8967.989
128171	28148	953	92.8633	40900	9046	1125	252.1125	43	8973.954
646635	1268219	15644	63144.83	377556	852137	58536	108856.7	92	8975.289
2478895	1325647	11550	78.955	1731600	753711	28671	727.2431	90	8979.810
2448724	1391123	5804	613.8044	1557495	770138	20220	1272.342	91	8991.704
3407509	1399950	7734	322.0774	2347489	852269	24360	1040.596	94	9000.788
1901663	1221798	6315	764.2715	1235635	636514	13556	1616.292	90	9035.024
2136329	1051957	3937	216.4657	1384486	577734	14859	107.7899	95	9041.019
1790937	727807	8263	65.9543	1158828	361571	19089	-19.9071	88	9044.161
2606961	966429	5108	22.9588	1634287	461153	9437	-438.9843	84	9045.983
2747720	1635107	6978	539.8658	1768627	800307	25436	490.7596	87	9046.609
2426436	915320	12482	-23.1598	1569151	469380	17136	29.1296	86	9052.603
2162898	1039696	7537	648.4257	1138050	387443	13344	1051.798	72	9055.293
3058776	1114903	6752	344.3872	1903921	554407	15132	915.5052	83	9055.500
2050692	1918638	10131	542.1491	1443177	1188011	29570	1827.877	97	9056.982
1980865	949671	3146	555.2906	1276774	443292	6009	1342.305	77	9057.227
1510845	961218	5811	523.7971	1032922	465929	18252	1225.537	85	9061.465
107899	285935	24058	3276.054	43894	107682	41153	4890.083	49	9062.756
1949517	896910	4848	180.3728	1218003	431035	16755	520.9555	86	9063.657
1461766	815466	8237	418.6957	959423	387342	20039	572.3879	82	9064.241
2839326	1417736	6305	327.7105	1821426	714009	12419	610.9059	88	9067.774
2269404	1057932	6965	606.7365	1444335	515169	17665	1683.006	86	9102.099
108907	92401	89766	1406.673	33605	28199	117964	1582.98	40	9120.930
2152910	1127486	6469	494.1109	1466627	589562	16038	975.1318	90	9129.615
122894	15353	3567	118.7087	35176	4355	4463	69.7743	38	9143.596
141637	289205	514270	5040.547	50832	100075	754467	7611.199	46	9146.115
1443975	1099768	10486	725.0646	1080402	536062	21650	1980.565	100	9147.868
3018423	1316306	9744	286.8384	2307800	872846	34152	1168.527	100	9152.091
1642149	1052390	3432	400.1352	1153826	502458	5855	826.4655	82	9152.500
2315848	1029808	4142	531.9662	1502686	531066	8753	1070.443	86	9152.938
2071095	1065929	8765	207.7165	1439165	546344	15573	279.0453	87	9154.892
202090	62047	358	34.4838	68084	15528	312	37.1032	39	9155.113
1496995	883185	9112	614.7832	998936	413951	14278	1133.396	82	9160.424
1544568	422419	72397	1390.072	757469	161119	137286	1977.545	73	9165.446
2546942	1051455	6248	338.9128	1731770	555080	19341	775.8301	90	9165.707
2409799	781090	7287	117.4007	1447353	367079	14795	640.9995	79	9168.615
2005871	1204848	7123	232.0003	1356344	677702	27763	373.9043	93	9170.503
3172747	1359392	8930	417.973	1880982	691545	15786	993.3946	86	9173.811
2459317	1287468	8329	134.4569	1555658	618976	16303	718.9983	85	9174.728
2948274	1024092	5625	220.5625	1780945	539997	8815	-60.4785	85	9185.305
3347031	1270586	7141	468.4101	2034492	665927	17307	835.5227	87	9186.134
1299173	554026	7117	-49.1363	744734	259254	11599	-455.0961	79	9189.052
3002879	1001579	9883	334.8363	1883698	502148	24235	640.5835	88	9189.983
2412909	1173464	7258	626.5738	1612246	691609	28202	1511.732	87	9190.075
114265	12567	352	5.3472	32043	3356	178	-52.6142	38	9192.824
1491095	1385126	10600	181.66	1143046	745040	26172	862.8492	95	9197.672
2155358	968454	5135	357.0735	1392667	451808	14081	658.7441	83	9199.985
1122077	1516863	6120	553.332	804393	946380	20524	1496.596	97	9204.508
127385	68349	925	26.8925	46677	21585	1515	-6.0085	46	9224.199
2406361	1649282	48799	1895.824	1653986	848460	73455	3652.825	86	9251.419
2543703	1048487	6931	307.6291	1758489	624511	22465	814.2865	91	9256.858
2094305	828758	10134	402.7174	1381637	380187	25814	1100.365	85	9264.052
322351	698034	774154	94656.24	228053	459113	2165398	290885.2	81	9264.862
3020330	1198929	3508	343.1988	1966447	662998	10014	564.9854	94	9267.914
136500	15062	539	-107.5621	47992	5029	113	-173.2607	46	9275.371
1877153	1007158	2220	1.542	1016145	428211	2935	-150.3465	73	9276.359
997292	1813050	11826	887.2386	714839	1003334	38165	2141.056	91	9277.353
582937	291567	8847	-67.0833	197916	84728	12128	-286.2192	50	9277.604
2660556	1432142	7671	445.1431	1835712	753684	22025	1296.603	90	9278.253
3124563	1430811	3551	555.0111	2147403	898614	7140	1022.554	93	9279.137
2941780	1133121	5351	467.9911	1804971	582697	10807	1283.873	86	9292.653
131442	11344	314	-80.1846	28187	732	256	-81.8384	24	9292.714
2335110	860154	5506	166.6866	1381915	418842	14443	42.6523	83	9320.034
387847	182190	3886	200.8046	148718	56117	5638	26.6918	56	9326.701
169126	28699	26327	462.5447	45885	8168	32763	716.4043	39	9336.541
254408	243661	272958	40105.34	122326	106039	483126	70308.17	62	9344.953
2402525	854652	4917	238.4437	1384669	402301	9875	546.9875	83	9356.439
2563790	2118715	12523	929.9403	2468695	1456505	48358	2293.284	112	9359.920
151684	23863	314	13.8154	43030	6395	-1048	150.8072	40	9361.147
146559	41915	402	3.1522	60837	15453	703	-96.1617	53	9363.589
2029497	851617	10698	555.5578	1380749	468234	27936	978.0096	91	9363.671
2020899	1089564	9788	77.5068	1407399	611946	26606	-23.6034	93	9363.996
1574338	1276432	8237	311.6957	1042065	605146	26749	998.8189	92	9367.785
2438033	1410781	7351	246.1911	1658630	764972	23468	449.9548	92	9372.505
147304	273530	5993	1184.607	105091	408974	31578	4866.926	142	9373.262
148153	64845	24092	238.1612	40418	17828	30130	444.293	39	9374.040
1698423	1412313	7465	873.7865	1291783	918152	24553	2144.823	97	9377.018
2657133	1120812	5559	438.0599	1633778	560992	13258	430.1738	85	9377.715
484070	121442	2003	67.7683	185896	41021	2754	270.6994	58	9379.335
3263618	1236907	9467	485.6987	2078188	664577	17058	801.3538	91	9384.055
2317466	767194	3843	153.9923	1420517	329536	9735	200.1335	80	9386.198
239257	141548	24394	447.7034	67456	44909	36047	765.8367	35	9386.219
2011407	1214141	7340	410.774	1369158	571502	26151	649.8711	91	9388.785
2639847	861516	3533	352.6013	1520775	393369	6327	1222.545	83	9390.375
200502	25343	379	73.4619	56946	7370	473	149.9353	42	9393.331
2711482	1041665	39559	483.4599	2369918	819388	87824	2206.126	114	9429.274
2581424	2313491	11000	688.1	1677471	1167868	30817	1647.434	94	9431.366
484187	971532	245436	55931.76	230539	424747	485455	85024.02	69	9437.593
2614779	951158	7843	194.3923	1691959	559943	18168	719.6248	88	9472.736
2253929	1620182	8380	325.118	1712175	803196	23700	438.57	94	9476.243
165828	47313	28380	69.118	46229	13309	35258	-28.6262	40	9477.773
262335	836560	243415	13059.58	121199	373361	498437	24551.92	63	9479.552
3363753	991154	8722	741.9042	1948390	487152	22671	1675.643	83	9480.116
460794	254774	175598	3120.448	152082	82330	249286	4404.745	52	9484.746
1959813	849233	4667	402.4187	1320710	465740	16219	1242.086	91	9491.346
486820	370259	513421	8597.718	289964	394643	2292593	32785.87	102	9492.496
365282	482493	5503	635.1183	122948	160635	6768	1173.085	53	9494.170
2173337	833779	16523	430.3403	1322117	441500	29984	797.3024	84	9495.849
2422737	940247	11120	247.832	1648563	499637	27786	702.5946	90	9497.177
2663319	1291062	5053	196.8733	1789973	649660	15461	65.1621	81	9497.315
2406709	1021394	17768	232.1848	1572706	514000	34790	667.719	81	9497.683
402545	47097	506	-137.8134	118575	12159	740	-306.486	42	9498.087
107578	14510	-44	17.3316	30585	4005	-312	-167.1032	37	9499.427
2034414	872145	9191	267.4151	1340955	440603	26321	869.4081	89	9501.497
481849	466870	5712	621.0432	347245	230938	14002	1439.112	92	9504.564
2514038	972126	3868	518.3948	1543800	492319	6222	1026.654	86	9507.288
1253411	1875024	109724	3356.716	769923	1026320	291752	11623.89	109	9508.339
2863231	1297106	7256	301.8616	1998753	683127	18663	460.3943	89	9519.159
254030	178832	11406	83.6766	108830	55435	15361	318.5521	51	9519.720
2369235	837025	6026	201.8586	1404688	375889	14599	-238.7961	79	9523.217
2549287	994151	5913	338.1193	1754355	551591	16415	936.8815	87	9530.297
1774452	1128957	10116	242.3076	1171035	538496	27416	698.8376	86	9536.595
139479	26436	2110	50.371	39489	7539	2727	39.5847	39	9558.469
214069	32730	19203	317.6883	72292	9103	24576	732.5136	48	9559.323
1693479	1032695	10567	208.4087	1208917	524279	28304	679.0544	86	9577.310
249165	558323	272383	7097.086	142550	263929	619896	15441.97	64	9577.609
2515536	1056544	4216	546.3176	1530215	531772	9014	996.8854	84	9580.465
2108786	1178719	9364	349.5204	1461166	576098	24072	162.0392	88	9582.071
1540877	911098	4566	387.9526	1039624	449987	11386	283.5546	84	9583.208
1620639	822978	5658	357.8138	1032989	394061	9247	1039.357	80	9585.949
1483345	794910	10404	129.8644	1036718	393501	24799	341.4239	85	9587.403
2249691	1014522	14300	49.23	1412977	461650	28907	8.2827	79	9588.455
2607579	1050635	8706	354.2066	1683116	506325	24395	404.5595	82	9588.744
2393673	898381	5841	389.4801	1379579	481384	17515	919.5915	77	9588.902
2308737	865089	5060	187.866	1498436	442782	14673	206.5553	80	9589.167
2171896	757401	5838	894.9118	1222765	338604	15015	1641.342	70	9589.295
1981411	956934	8654	-56.3106	1198358	437441	18020	-72.078	84	9590.219
212387	84039	1378	136.7058	60992	23965	1571	300.9331	43	9592.019
242612	361796	112898	5223.978	100159	134888	189117	8068.063	54	9592.153
291654	1456446	13755	487.6555	98207	460249	18738	726.6018	49	9595.498
1916989	742161	10124	398.1564	1130301	348222	23195	15.2395	80	9595.614
2807640	1161519	16853	206.8533	1764244	587910	45230	900.403	87	9596.271
2341654	1015447	6815	310.3215	1360816	489129	20504	516.4744	87	9600.087
1131479	1259925	8552	228.3672	1051292	875762	35743	831.5823	112	9605.162
1004083	1110814	28174	608.7614	525173	474744	55625	1017.563	71	9605.638
2551112	894951	5480	314.428	1565277	434426	11773	1177.865	84	9606.725
1981841	821545	7310	364.091	1213527	372149	17501	409.6061	78	9610.781
2333857	989430	2860	291.446	1434408	447573	4414	563.8254	81	9612.170
2628863	1303854	4898	520.1778	1685660	640665	16762	738.9482	88	9612.404
357061	46609	2605	130.1405	127171	13081	3169	395.9809	51	9613.286
2915939	1160984	7005	393.9805	1870621	621901	18584	572.7624	90	9634.024
3581830	1470753	9120	361.632	2319883	824325	29208	725.9688	91	9643.647
2236754	992175	6275	475.0275	1513298	507638	15634	987.2674	87	9669.065
1877813	863655	4114	265.9954	1110787	389917	11658	699.4138	79	9673.967
175551	25537	140	101.854	50261	7468	290	396.269	42	9684.929
4278210	1769953	7842	528.5362	2634752	970825	23852	1544.697	96	9688.363
2394150	940704	5272	107.3592	1366839	448758	9471	393.1231	83	9690.775
2489852	971386	14537	470.1257	1510633	505733	32480	1050.128	81	9691.181
2247357	819346	13132	610.3052	1328644	381333	22768	1353.685	76	9691.345
2382093	989657	13831	390.7191	1538017	480527	34651	764.7211	87	9693.003
258157	299440	109022	4445.734	83365	94097	148819	6033.946	49	9695.466
1795684	736780	5374	494.6814	1156666	358152	14958	449.5438	87	9697.086
2065170	1008650	6019	597.8659	1397513	604608	21765	1065.016	91	9697.667
1597579	794740	5214	236.7054	1085095	378738	17513	403.8793	85	9698.423
1441017	1519551	338960	103231.7	638647	712021	765831	170218.9	79	9699.807
1992341	791297	8274	-81.6286	1291860	382494	16229	-557.3531	84	9708.806
2781616	1104328	10023	139.6903	1878015	567574	31107	69.7027	90	9712.571
115784	17105	5409	-121.3551	31322	4339	6389	-238.3771	34	9713.357
1887423	1248721	13547	250.5867	1131649	589281	26468	991.2548	83	9716.328
2602228	809522	4913	196.0193	1639272	414387	12898	383.9778	83	9718.827
204041	434818	640905	7501.771	130572	267251	1675887	22395.86	83	9721.323
2137307	841310	6243	267.6323	1391475	457413	14518	172.8598	87	9721.562
1732787	518955	17036	463.5196	950152	248028	31307	1137.923	84	9727.746
1113816	1222576	10484	855.3524	666310	804947	37426	3072.399	107	9736.780
2757565	921513	4366	311.7326	1853049	435904	8936	170.1096	82	9737.198
2279969	916651	18473	657.7353	1374060	442929	40350	1704.635	82	9774.301
148470	12924	5389	-100.4771	37493	2303	6549	-220.4011	30	9774.484
3197765	1515318	25027	791.6147	2201949	853976	48548	2181.943	98	9784.632
414563	234155	441588	43241.49	182409	140574	998398	95774.53	62	9784.672
110223	15246	211	-4.3629	29537	4074	-334	-76.9374	35	9792.977
286577	70660	4822	37.1142	87070	20514	5854	-129.3906	47	9794.755
828949	840081	595230	98769.41	500565	534386	2406606	171878.4	112	9795.740
2334763	992844	8388	512.9668	1463845	480449	25110	1142.671	90	9796.622
294111	97247	12881	-52.5759	109818	30671	30757	-259.9323	57	9798.579
3219607	1335120	26942	1008.046	1966580	681411	37743	2148.782	89	9801.074
1850355	1383658	7299	228.6739	1217039	642393	24210	318.181	90	9802.289
2250956	611163	4304	107.6544	1242490	238393	9003	522.4683	67	9802.339
3710625	1277218	7411	233.5571	2392542	724041	24130	-9.307	91	9805.464
2045635	2605419	10636	798.4796	1550619	1395704	37377	1651.45	99	9808.082
556824	1268158	10050	164.805	557363	870246	39356	205.6716	107	9809.622
2320314	945422	8636	620.2796	1585803	516030	29245	1228.645	90	9812.407
149092	12497	6608	60.1088	37724	2443	7768	117.1848	31	9812.788
2486930	1080306	8536	389.6696	1584683	608422	19761	1355.392	88	9813.011
2434657	908758	7016	236.3976	1614152	461422	18031	211.3391	83	9814.146
185227	115320	18284	2107.932	53103	36535	26874	2952.831	41	9815.170
2959199	1264658	9052	346.4172	1985915	728433	28749	948.0189	92	9818.094
915244	1056384	1121967	77197.95	553295	545087	2202319	174553.3	77	9822.702
2130034	815311	7356	265.4716	1269746	392567	17736	275.7896	84	9833.739
1498087	430528	5678	88.9358	806034	185923	4104	679.4344	73	9846.663
1999918	737502	10776	395.3336	1235480	352646	21805	733.2605	80	9862.816
2549110	900146	7829	414.4069	1514601	424177	15960	1450.356	81	9867.197
209095	615820	94967	7499.249	126090	301814	241132	14551.11	72	9873.151
2344006	1231509	11108	1031.559	1507764	632262	27728	2318.941	87	9879.545
166249	162752	216441	3004.14	47304	46322	274089	3330.593	40	9898.807
2840302	1280842	30672	379.2992	1716437	689482	83269	1233.591	89	9910.885
1718378	1077110	10267	104.5787	1245382	573474	33379	112.7619	95	9912.327
2868576	1129042	7006	337.8366	1918045	570691	16924	675.6364	90	9913.764
2350471	839100	8978	659.0658	1468611	413536	15891	1871.285	84	9916.543
1646350	985186	3469	291.8109	1177439	517294	9478	662.1158	88	9916.723
495831	42481	4988	-113.7732	143172	10483	5429	-83.2331	44	9917.182
1242902	1929061	5978	424.7658	970217	924363	24149	1112.959	91	9917.287
469725	242819	7172	202.9492	166075	80662	10579	109.6819	55	9920.085
768397	145789	24746	248.0506	286365	44115	34848	438.3728	58	9921.727
2771938	1104401	7623	629.0503	1722590	571647	16909	1220.795	87	9926.204
1607236	1746503	13111	554.3271	1365710	1326987	49365	1316.376	111	9927.745
2344150	823521	4393	343.8473	1337310	362868	8512	769.1232	79	9932.582
2135785	824276	21511	398.5671	1180150	337084	49086	688.5246	76	9935.797
1954498	891387	7172	248.9492	1161386	387245	18768	504.2848	78	9937.306
3059392	1111918	8987	340.7707	1996190	595168	25649	65.1089	90	9943.187
2285393	1252854	4117	213.5637	1521294	662269	12901	281.5461	94	9956.336
576070	919330	1103695	41333.29	372956	585663	2960109	88562.31	98	9976.358
2873271	1128915	6976	384.1536	1829437	560296	17212	987.1932	86	10008.106
2090890	845153	4653	257.4333	1357643	404003	11813	561.1093	86	10011.274
1172621	1115689	7285	322.6885	844227	641351	23018	933.7098	89	10011.678
1965676	1004882	8785	733.8385	2344741	776873	32369	4675.101	157	10014.289
2448268	896958	5528	207.5208	1470525	403322	14858	-12.0662	83	10016.338
1391989	1520893	9102	215.2222	1034246	682593	23743	311.3823	91	10017.913
1751706	1176151	24983	918.9463	1312124	770500	73850	2093.985	100	10019.806
2562437	740886	5080	300.988	1414572	289808	7621	1044.338	74	10020.522
125351	33010	25402	687.6522	34981	8855	31634	956.8674	36	10021.184
2133818	981397	14790	971.719	1340645	454881	28402	1300.952	85	10024.974
4036188	2008436	9291	959.0251	2569707	949601	8157	1451.208	84	10025.463
2171469	1373411	14500	444.45	1556966	665174	36332	1130.825	88	10025.891
1683593	1870853	8835	745.6435	1248984	944063	20048	1463.093	91	10029.998
2682542	1192574	5186	387.7346	1851033	669429	11996	268.7756	85	10030.329
106774	60586	5045	-43.9755	33097	17790	6280	-120.692	40	10033.198
[truncated: 8,001 more rows]
