# Supplementary material for: Mitochondrial calcium uniporter-mediated mitochondrial dynamics imbalance contributes to contrast medium-induced renal tubular cell injury
Source: Front Mol Biosci. 2026 Jun 29;13:1848361. doi: 10.3389/fmolb.2026.1848361 (PMC13357276; doi:10.3389/fmolb.2026.1848361)
Supplement: Supplementary file 1 [file DataSheet3.zip › Flow Cytometry Assay(1,2)/Flow Cytometry Assay-1/╧╕░√╡≥═÷-1/╡≥═÷ 2/CSV/FITC.csv]

FSC-H	SSC-H	FITC-H	PE-H	FSC-A	SSC-A	FITC-A	PE-A	Width	Time
2378166	2283796	5521	1280.528	1719947	1087870	12311	1923.447	88	12.493
2229037	1088882	3267	456.8787	1264160	512635	7266	1136.423	79	14.304
1916043	1513650	3940	982.034	1221658	635281	5903	1824.558	79	51.600
479238	1315733	134861	945.5021	251763	619164	277713	1677.099	74	57.233
2106706	1081815	3627	740.0747	1345538	520996	12166	1313.313	87	57.937
1427076	820607	1244	287.9884	890943	354668	2353	-20.5967	77	59.769
3066031	1147344	2877	404.9997	2092659	612247	10226	982.4786	89	60.282
3596931	2093820	4278	644.3958	2073608	1046444	13182	985.1102	89	65.091
1819409	885687	1233	321.5713	1084611	371480	2453	723.0133	68	65.128
650978	2190700	31918	503.9998	522659	1555457	126628	2211.231	112	66.929
2582156	1417617	2695	320.1895	1597201	723343	4222	536.4542	86	68.290
1921921	886320	5323	373.0203	1263077	447567	13918	794.1998	87	72.964
3150362	1605126	8231	554.5591	2013177	734426	18806	1247.817	82	73.478
3159998	1396151	6787	384.3507	2063435	715948	15824	907.9264	81	73.602
757888	952067	5689	439.3529	559031	511763	16431	920.5791	86	74.630
2943969	3437087	6205	1025.1	2193573	2395671	18518	1835.26	107	75.406
123184	78366	7378	290.3058	57065	30031	11918	263.9998	53	76.884
1917145	1575739	8499	76.9939	1336577	813698	21432	517.9352	90	78.196
2606973	1426180	3036	618.1196	1835070	790308	9213	1067.249	94	78.813
2526495	1294772	4408	305.6888	1719725	687652	13143	774.7223	89	80.386
2448084	1505266	24476	125.9036	1495587	753497	46619	1427.526	78	80.529
2042909	882765	4153	461.3833	1236580	430353	9203	780.6883	81	80.959
1763610	1382114	3313	393.2593	1157183	661764	7257	1187.718	82	81.211
263373	137357	2455	18.7255	74539	38063	3011	31.7171	43	81.964
2924513	1477346	3710	536.131	2027295	769925	10226	900.4786	88	86.743
372815	1143654	14929	502.7169	259668	611631	36339	1213.818	77	87.501
2812670	1058331	2773	321.9653	1814949	538341	7317	459.0837	85	89.575
2605151	1285635	3868	687.3948	1770478	683382	9404	1023.764	92	109.058
2122151	1136721	2900	307.69	1577446	582316	6984	494.0024	90	120.584
2460360	1286956	7501	696.6061	1674571	664702	16887	1187.961	88	121.744
2020269	1953679	4763	877.6043	1368839	883925	10505	1929.33	85	144.878
1913722	1043411	5558	143.2038	1212337	512870	9960	15.756	84	152.695
2049988	956569	2544	441.9184	1335701	499962	9113	870.6393	88	158.194
2514185	1249450	4571	414.2331	1662319	597739	10778	1075.046	86	161.677
1797974	907255	1680	229.248	1089856	429224	3662	57.0382	79	162.589
2924748	1575454	7080	926.188	2250715	981172	21888	2420.317	101	163.058
395491	890394	22867	464.4387	258295	477290	62146	1217.191	78	163.438
1810239	1204561	1743	504.1823	1254324	587568	3885	739.9485	86	163.834
1897475	916870	2340	529.274	1288453	492504	5049	1142.449	85	165.179
2989193	1248063	3412	361.0132	1773414	660382	12724	384.0164	88	166.053
2758562	1976321	3543	520.1623	1950548	928662	10041	1346.1	89	166.881
1730683	1149332	1991	526.4951	1079165	536154	2992	861.4512	79	169.694
1406749	1541527	219276	521.1836	1570294	2237434	1310431	4715.979	215	170.909
3004037	979564	3587	545.8307	1850437	445811	6367	1235.789	79	171.250
448788	187337	1660	-195.874	161922	63008	3056	-639.7584	56	172.195
1507149	851148	2223	388.1103	939420	389472	5614	720.1454	85	173.894
2281719	1588102	8551	222.5111	1447322	692565	15384	901.2424	79	174.331
2354080	970171	1790	429.419	1408827	448176	2058	846.8538	76	174.499
1965419	914433	1893	393.5973	1274046	433857	5333	365.5813	77	174.780
2380217	1367318	2268	649.6348	1674888	697743	3471	711.5231	86	175.331
2585812	1182880	3905	543.0705	1730043	635859	12722	391.3042	91	176.999
111336	65140	8638	81.9918	34347	21347	12323	-125.2797	41	180.991
830681	1207715	46055	453.6855	398709	472926	80218	1010.63	69	181.476
2762648	1328671	3509	836.0549	1600352	669931	4569	1008.521	83	182.099
1407707	1467274	14225	256.0225	988332	713231	31280	1101.808	84	182.305
1825494	731361	1582	674.3502	983206	307800	2133	1362.061	73	182.968
2868441	1612250	3769	599.6409	1832179	763220	6972	1514.729	84	183.409
2593528	1110373	7753	258.3433	1581682	533929	17417	-47.3063	83	187.515
2656258	982561	3880	621.668	1470365	435245	5851	1282.041	77	192.820
387038	1417857	11025	377.5025	254882	794467	26491	1324.945	84	198.066
126337	8256	35	61.9635	34904	2246	153	-89.0167	38	213.925
133394	354298	44504	-5.1256	53340	142569	78637	-86.8643	52	224.470
329520	57279	225	47.6225	106988	17518	257	62.0177	49	257.882
2413879	1140582	5800	223.38	1439712	549319	13426	461.9986	89	268.497
2381642	1207365	3003	567.8683	1596442	598587	8840	1287.924	84	269.162
1508822	2079897	11705	578.6505	1274865	1253009	32123	1571.5	104	270.332
2053266	1140197	6922	549.9242	1305330	501287	14456	820.7816	75	270.460
518418	1433512	14605	348.3405	278139	724249	35106	1048.247	63	270.566
2134536	975292	3716	219.2676	1348141	451247	10745	-127.2055	85	271.651
231249	360231	212445	1250.165	130961	258071	677962	6532.268	93	274.909
2487790	1230362	3845	496.7045	1600056	626051	10502	824.7622	86	283.207
2115769	1009311	1791	197.2751	1325011	484411	1748	284.4628	82	284.751
2070894	1341082	4163	234.9443	1361564	645169	11027	-29.7853	83	285.395
1696490	1065184	2093	397.8173	1093613	526425	4661	860.2821	83	286.060
567834	483418	78528	855.8208	221755	184891	123971	1145.573	63	295.510
1851866	909402	3263	355.4543	1214660	407102	7525	847.1525	83	300.046
3240749	2040850	18958	563.9438	2363424	966973	45007	1504.493	95	302.110
2081596	1404096	5626	424.4186	1515999	716910	19245	907.6445	92	302.662
1557197	2908836	7039	598.0879	1271590	1537146	24314	664.2154	104	304.884
1974320	1529499	3557	843.1477	1305516	686840	10495	1104.77	85	310.995
2449282	1306216	3228	342.4908	1646542	676275	8814	771.6654	88	314.307
2172890	875335	6341	227.5301	1191600	356871	11595	557.4795	76	319.610
217797	408452	97045	922.2245	129983	255147	226370	2204.357	73	321.894
2331936	1193364	2928	665.6608	1510780	579109	5583	1619.606	84	340.187
2138577	2055253	4004	1175.824	1249605	1104888	9538	2208.482	94	351.338
1741548	973931	1698	416.6578	1075325	469316	2819	601.3459	82	369.712
101328	100158	28051	-20.5389	30289	30056	36102	4.9222	38	370.978
713231	1446525	4890	595.329	462933	664710	12311	821.4471	84	372.614
2324004	1114656	3172	485.5492	1611763	572376	7971	1512.973	90	373.738
1659504	1092610	3369	312.2009	1080720	477892	8342	827.5862	84	374.434
2728879	1595049	2255	662.5055	1702740	825674	3853	1428.553	88	378.071
3652892	1796519	4670	797.987	2634948	1128581	11526	1562.409	116	379.400
297636	1026844	1401	147.3961	89962	309852	1881	-44.6759	42	379.994
3159731	1598378	4793	989.2873	2098017	753829	7984	1659.102	86	381.569
2562577	1273802	4679	313.6919	1645509	621419	9437	357.0157	83	382.762
101916	342191	18160	260.776	46390	160753	32421	612.6181	57	386.908
3348411	1265580	5351	446.9911	1955487	591823	11170	1329.637	81	388.963
573519	2165464	89758	1107.824	486021	1145504	410204	4642.645	96	389.126
2599444	1511162	2498	643.5378	1754745	758942	2617	1165.414	91	392.148
2040730	998660	3324	720.6764	1295839	468545	11241	1253.42	84	394.108
2085340	1103170	3035	527.2635	1405362	517899	8814	875.6654	84	395.122
2724609	1334649	2953	437.0633	1652562	667740	7855	943.6655	83	396.610
2124427	1682104	4521	541.4281	1628468	986145	17588	924.0868	99	397.309
145010	26817	644	113.3284	40497	7359	955	272.5755	39	398.492
3083546	1084225	2343	582.8423	1887407	560185	3455	1048.825	86	398.553
1988453	953618	32147	342.0467	1257433	429837	44529	-183.7231	74	398.683
2460110	1540818	6859	395.9899	1678129	735417	20148	478.7028	92	400.624
3506880	1434177	3489	478.9329	2280713	759161	6581	723.9941	87	401.307
2333425	981324	3047	697.5367	1638880	519041	9204	1473.544	90	402.740
107172	46408	10192	124.3712	26346	11847	11882	371.1802	29	403.149
1511288	1884259	11324	550.4764	1010957	875223	26773	1143.365	86	403.294
2548461	1577087	5044	383.1684	1560923	725101	8078	471.5758	80	404.216
207448	862924	15646	263.5406	116975	373297	35590	268.599	68	405.330
2772241	1277848	5715	479.6115	1878039	725648	19159	932.0199	93	411.043
288255	61994	98	58.8978	102827	19561	115	189.4515	51	412.971
2964810	1429418	3849	567.1289	2041256	762518	9906	1316.527	91	418.424
783943	1498619	22100	291.81	377893	764094	38233	946.2713	78	419.577
149174	101784	85792	390.5312	49285	39980	150763	629.2043	48	429.444
3681158	1549892	4764	984.4604	2509089	778403	10420	1982.562	89	432.729
2816375	2043126	5849	446.3289	1878575	981828	13821	545.1581	88	441.471
2883813	2277122	6060	1501.966	2351487	1340792	15918	3568.4	98	447.186
2369405	1433482	7060	368.066	1580117	711299	16945	426.6145	86	462.523
2977732	1203268	3500	530.35	1880920	675458	12508	1302.099	90	482.818
182918	418414	344340	1039.474	60964	184719	666285	2607.588	52	482.989
155785	27461	1864	17.7704	43065	7456	2638	142.3918	40	486.571
1811939	972650	3039	236.6879	1226210	478051	10324	-52.6236	86	487.326
1711077	1469055	3131	230.4491	1097383	637071	4191	637.9151	78	487.693
2790254	1439007	3839	630.5679	1865256	721127	11779	314.0019	81	487.708
1518040	2247577	251535	1434.114	1672311	2326308	1173271	8824.303	160	489.770
2412413	1424539	4445	441.3645	1558582	693613	11725	529.7725	85	491.249
684267	367696	5649	1246.109	298711	120962	6764	2224.66	56	491.603
2392437	1016282	6148	286.3028	1395854	429333	12242	530.3762	73	491.717
471960	1310067	37860	356.946	227138	529504	96311	196.8471	65	491.730
1980762	1269676	1791	406.2751	1280873	693216	4741	432.7701	85	493.000
1458697	1074425	2369	305.1009	892330	516122	7647	754.5967	82	494.086
1830388	1251224	3702	402.2822	1286787	545693	9847	282.0167	85	495.491
2733844	1469390	4020	591.522	1777818	721628	12062	998.2782	85	503.055
168727	40295	12973	-238.8147	41399	9554	15238	-218.7482	30	503.359
2257854	1192743	3464	521.5304	1552974	612439	12143	1052.622	91	504.908
2383767	1686217	4846	504.6606	1799532	853654	15623	1353.85	88	505.244
2459657	1538789	4879	530.9119	1689650	851833	10990	1365.539	87	509.356
1615524	1017993	3106	496.0466	1033811	488616	8388	112.9668	87	511.270
2075202	862313	2649	322.8089	1320919	426950	9215	367.9615	85	511.840
192758	93572	18847	200.9167	64912	37018	31453	326.9133	47	512.551
2470427	1323645	5991	581.8951	1578847	597430	14828	883.2508	84	525.792
2001224	733786	2172	193.4492	1121189	307177	6857	119.2777	78	534.114
2223977	1075049	6016	486.2976	1476036	539067	12724	580.0164	86	538.144
2271855	1156842	2850	609.885	1404001	538641	6429	657.8669	83	555.226
242039	146252	104766	1170.173	72916	53988	162362	1858.108	49	575.784
647789	1741092	154540	1149.694	385754	950159	348801	2490.536	83	579.819
1843652	1297804	3958	436.4438	1155785	567052	7446	628.5206	82	582.435
1815470	1744603	2514	726.2354	1087171	854080	5997	1912.032	82	582.954
1600950	1444316	2377	462.9497	692421	572260	4204	310.0444	76	583.831
1377286	642159	1783	303.4263	792822	269104	4125	458.4125	76	586.307
2189714	1402851	2159	694.3199	1624801	737253	4223	1506.31	88	590.410
2579766	1643214	3613	598.0893	1839536	897328	12090	1006.249	86	590.474
2119154	991866	6712	449.1432	1190625	423212	13350	693.935	67	590.574
2334166	1166297	2771	472.2531	1458308	564248	4491	879.7451	84	592.053
2149529	1327932	3209	682.2249	1339064	581026	4482	793.0402	82	593.294
1890610	1048227	2829	257.9069	1246885	500329	8899	460.4339	84	593.877
1592248	1151627	2309	421.7349	1044194	528570	5843	23.1923	81	595.293
1684427	1019684	4029	392.2269	1171995	465170	10058	312.6538	84	596.412
1926708	976181	2926	290.9486	1115028	411875	6253	101.1933	75	597.228
757329	2588265	14540	84.694	418998	1348798	33002	995.0122	88	600.176
2393490	1.342372E+07	61000	9447.1	1233329	7251168	136735	20684.83	78	600.394
1645688	824090	2552	322.7672	979986	380528	7322	1001.364	82	601.993
2687879	904577	4130	516.693	1701884	428203	11280	1019.808	84	603.471
1433420	860379	6118	439.6198	914870	393090	13098	537.1978	80	605.715
1814307	919289	2123	384.5003	1186628	454046	7079	1042.332	84	606.788
2508143	1084968	2085	609.9685	1622297	561172	4260	1238.986	85	611.623
2384464	1202322	3345	367.6545	1469142	613629	9750	509.975	80	611.752
2177073	986000	4575	378.6575	1317158	458390	11901	1185.446	87	613.691
1611456	1073669	4526	535.7086	963073	446705	11618	999.1698	75	613.976
2090972	878777	2153	337.1833	1303439	430246	6255	702.9055	77	614.167
674016	1811188	16134	204.3174	366076	956068	37377	165.4497	86	617.421
2612772	1632400	3796	868.7556	1706922	844405	6071	1483.383	89	619.903
1714909	1112175	3993	527.4073	1052297	526151	9241	834.2201	83	620.523
1847651	744205	1371	325.7131	1157819	355268	3150	892.715	79	626.377
2433180	1215666	3570	593.277	1725091	634351	8455	1551.325	83	626.778
2264545	1276512	2535	318.2135	1319661	572184	4774	540.0214	80	662.561
1622986	970556	2922	420.5242	1116596	504412	7872	866.2192	87	703.022
2305857	1202821	3496	421.9256	1636295	637122	7693	825.9773	90	704.433
1463568	737670	2258	389.0738	909689	342575	6704	817.2944	80	713.405
1642459	1487118	2524	318.7964	1131904	679119	5041	250.6001	87	714.232
2293318	1399168	3792	368.3312	1656607	870613	13018	720.7098	98	715.908
2620953	1247539	10283	310.2763	1641876	598089	24377	782.1497	79	716.080
1765694	802255	2320	316.152	1092659	363245	7488	668.4768	83	720.681
368434	86634	651	56.3211	117705	26722	455	-275.4745	50	722.294
627841	1421790	4034	150.5074	440908	690368	11062	494.1782	87	722.802
1852787	2518037	369304	-208.8456	4576163	7311359	4276987	7050.571	402	725.818
1776409	1140481	5524	173.0964	1175190	529926	15077	-133.5803	84	729.164
2333288	1082014	2609	395.5649	1353158	446804	5437	517.6157	71	729.217
1993720	843512	2142	294.7662	1225469	394212	4519	664.7159	82	746.721
2409841	1778667	4139	886.3979	1745164	957565	11891	2319.885	98	755.841
2093182	1080052	3971	258.5731	1295147	460055	8759	160.5799	80	766.135
189894	393691	72867	373.4387	81125	195863	152488	735.9768	69	771.443
1206440	1942308	10354	433.0594	914247	945987	20549	719.9989	89	798.820
2968958	1767127	4185	735.7785	1996890	1022451	10866	1911.383	94	804.084
2464253	1361685	6546	172.0306	1430876	600187	14261	642.8421	77	809.728
1790418	973532	2516	350.9476	1240531	509033	8740	997.314	89	813.640
1565106	1579280	6389	514.6229	927053	777988	14864	815.0704	87	814.400
1565214	1004016	1636	-24.4204	977322	437903	4153	-716.6167	81	816.107
2711501	1624772	5208	770.5688	2073744	1101712	18215	1066.861	104	816.874
2634385	1353511	3348	604.2228	1593637	625779	6123	766.9003	80	818.789
1941677	945428	2323	326.7203	1173683	418891	5769	268.8409	82	820.614
1384773	1049823	9492	470.1012	766972	440394	20250	939.025	73	820.877
2638420	1176410	6989	209.2829	1768165	706908	21573	325.6453	92	823.123
2137414	841002	5025	98.9025	1280722	398749	11353	-37.6967	81	825.878
2462960	1100342	3051	579.9611	1619203	562814	9731	974.7091	83	825.936
2408623	1097443	3223	843.2103	1496045	513921	7690	1576.409	80	828.581
2659475	1256635	3454	784.9694	1832857	630081	5804	1248.804	84	828.998
2227158	1021221	3185	260.6785	1518759	548409	10194	-15.9166	89	830.856
105647	34896	252	81.7372	46599	10895	445	365.9645	50	834.915
2661103	1450906	2064	368.9904	1620136	707917	6637	662.9357	86	836.100
2211719	1322558	4139	443.3979	1505735	690997	11543	365.9623	85	836.391
2240681	1051842	2406	319.7766	1356573	479877	7359	-1.9601	76	836.652
2638530	1160752	1584	352.0624	1489779	592411	2321	551.0081	84	837.814
2511225	1113454	6253	499.1933	1553390	497834	12300	808.03	77	838.108
652031	2305823	7067	394.0587	453244	1360391	23485	887.5085	90	842.694
942652	1566927	2356	215.9716	694241	760732	7977	-61.8903	89	847.080
2529102	911024	4988	586.2268	1443051	420203	12119	1332.076	79	851.063
133435	111852	13871	-211.0369	41032	35207	19444	-291.9916	42	852.845
154072	173469	19993	76.0073	61526	82151	42492	23.4012	53	863.027
2814907	1336967	3148	467.0028	1841485	706010	8131	497.9491	88	875.900
2451470	984218	4261	380.8421	1427684	447910	10331	946.3691	78	886.221
1966852	890369	2500	472.25	1255828	438903	6489	714.2329	83	912.746
180239	523891	60832	130.2752	114723	322855	162416	981.3376	82	913.247
103578	137431	2739	-13.1421	30498	40119	3857	-278.0223	38	915.031
1640573	1042705	4281	154.9641	1113228	499722	11476	192.6036	86	919.955
2418895	953075	1696	506.9456	1432496	451311	3299	814.2739	80	922.018
4476765	2200498	4869	926.3509	3351855	1284095	11684	2005.672	94	922.311
2097489	1158680	2947	552.9267	1398909	583706	9550	960.755	90	924.320
2599310	1407182	4123	600.7003	1862748	739802	13162	1189.988	96	925.907
2729887	1161778	1355	405.0155	1708525	535506	1595	632.4795	81	926.371
272368	53812	1496	-75.2744	66539	11712	1916	-180.7124	30	926.491
1595999	757761	2389	331.2229	1045824	348268	6334	420.5374	81	927.222
2157309	822516	2029	394.0269	1308151	380192	6494	796.5134	76	927.474
1005483	1728122	4897	422.3217	680947	828237	15492	543.7012	90	929.991
3431780	1692052	3745	673.0945	2413032	1022473	6798	1940.768	92	930.088
2324865	766522	4449	379.7889	1302010	324613	7936	875.0096	72	930.907
2144910	1066623	3193	271.5273	1584652	597045	11164	343.5004	92	931.912
2218775	1249391	3032	433.6952	1595189	746832	9665	601.2065	97	932.589
2289064	1101048	5983	387.0463	1503421	557831	15671	1260.943	88	933.686
548673	1834953	16279	562.4519	384306	1152629	44241	1909.72	89	935.393
2756691	1352842	2906	451.8266	1646453	594677	8877	684.5997	86	936.503
566742	630924	26709	1304.575	259923	253371	51735	2205.333	66	939.261
2213827	1164486	2588	418.5868	1549140	543922	8065	751.4465	86	939.943
2401265	1220020	2134	429.9174	1571213	595871	2386	1222.655	83	940.734
2906294	1305276	2913	566.8193	1928675	721024	4859	664.7899	88	942.341
2289453	3931802	16557	971.4477	2015472	2975841	55806	2241.517	121	943.179
623017	228423	38614	323.4454	203856	67909	51227	430.4347	54	944.230
268456	62310	380	9.318	80058	18017	332	30.2252	46	945.784
1940429	1069682	2283	257.4763	1235418	483988	7502	144.4622	82	947.142
1391698	947748	109857	785.5777	1087938	731627	222595	2053.58	104	949.415
1228325	1175902	3038	437.8318	809195	547735	8582	891.0502	84	958.278
676818	1972963	15558	1126.204	397565	990410	39559	1919.46	81	971.945
487540	995069	3816	379.8776	325024	484161	10297	795.2617	83	974.334
115338	52838	9178	249.2858	51186	20629	14278	522.3958	52	983.619
2656282	1308531	2852	395.5972	1789087	664758	6035	605.5635	87	998.250
1846041	1605004	4827	696.3947	1263785	806060	10884	1749.792	89	1004.002
277731	70723	4098	5.2978	79636	19756	4932	-59.7148	45	1008.746
2438909	1710124	8313	378.7593	1640184	847716	19358	478.3838	88	1014.863
474143	256391	9305	187.0105	145368	73986	12671	-14.3569	51	1024.402
3025572	1464705	3938	1089.322	1908609	733696	7684	1468.272	89	1025.483
2273935	1726682	4825	757.6825	1638394	1007287	14532	1764.845	92	1026.060
157023	100182	1475	11.7475	43450	27366	1851	-17.3589	36	1026.658
3521810	1514508	3122	444.7442	2410652	832909	6387	622.9107	91	1027.442
1659234	2289371	4448	515.9328	1308237	1367110	10772	950.9092	96	1027.975
2295127	1008254	1372	153.5692	1389104	500916	3652	232.4772	82	1030.379
2268251	825804	15374	451.6814	1250661	395815	27218	1526.33	77	1030.960
492589	1483636	33822	1027.014	302007	822821	88245	2281.544	92	1031.705
1838595	992328	3203	577.0883	1212724	481058	9750	793.975	84	1032.218
2540662	1285364	3427	543.8547	1516073	535290	7487	1099.621	79	1033.485
2762295	1116239	3200	276.52	1759607	562740	9157	322.3077	86	1035.703
202671	157654	1310	434.491	55593	43144	1499	798.2939	41	1038.105
2335222	1235335	4899	386.0339	1478185	666928	14624	181.6064	91	1038.345
817927	1550816	14160	287.376	627546	922364	46373	814.9253	95	1040.532
1451818	1484474	4190	333.059	1062287	864182	11550	877.955	85	1040.613
639611	885993	143090	1137.349	806212	1658281	807425	6145.542	193	1041.792
2200603	934906	5312	214.6032	1287926	412634	12159	59.3199	78	1042.087
2336394	1029752	2406	63.7766	1523936	501657	7897	-186.3783	84	1046.548
2280724	1153951	3780	373.058	1562868	534865	6214	921.8054	84	1048.201
1715854	1297394	4006	306.5366	1077478	614973	13035	377.2635	89	1050.581
1414161	2145347	5511	799.9671	1072209	1023715	18919	1496.556	95	1055.196
175668	403042	19586	261.5746	69770	141903	29273	267.6153	52	1058.530
2205960	1096548	4273	422.1153	1317522	548728	12228	1076.391	87	1060.602
101796	71589	1463	33.4743	28844	20340	1463	82.4743	37	1062.141
2912641	1341567	15364	494.1204	1859717	674535	35368	1224.545	87	1067.100
993538	1383530	5956	535.9316	722558	895145	18406	823.3766	105	1071.597
1600370	788942	6408	214.8888	1035722	355056	14072	-53.9608	82	1074.077
2282643	1334597	3132	573.3052	1461501	723013	8473	1374.735	88	1077.790
577294	1226937	183997	1255.832	282416	578764	482092	3010.961	77	1081.504
2908823	1205331	3469	454.8109	1868591	636012	8302	708.3422	86	1117.113
1970490	1081035	3492	640.5012	1310991	603685	9126	1245.769	89	1131.844
496258	844345	99803	938.3483	415739	644240	270695	2342.99	90	1132.903
2219057	2073668	16504	541.0744	1694565	1112653	33754	1451.799	95	1134.121
4861937	5064699	20430	1575.123	4069650	3608219	62306	5839.167	113	1134.951
2408011	1251471	2260	790.786	1570829	641502	4004	1269.824	88	1136.489
3565525	2420947	7225	1230.323	2825142	1541851	21880	2674.468	109	1140.240
2400122	1225935	4966	583.3926	1681638	613488	14212	725.8932	89	1144.531
3349620	1391391	4289	864.8129	2224933	905324	10017	1515.554	90	1144.967
1767580	770555	1833	288.2313	1052852	351187	5067	257.8587	80	1148.543
2359428	1098267	4355	208.3155	1458873	527880	11576	-435.7864	77	1148.591
1937935	1159128	3310	459.691	1287783	574420	7951	873.8511	87	1150.124
1987110	1454581	5490	633.989	1287474	800789	17094	1621.173	89	1150.623
2042379	952605	2764	458.2604	1316244	527479	8985	1006.058	91	1152.965
1992351	1648144	4776	392.7336	1270969	936629	10680	1091.148	84	1155.421
534109	1556232	79030	831.583	302893	823452	209379	2547.362	73	1155.737
3150269	1896191	6298	536.7178	1959319	905575	14832	1358.675	88	1161.465
2684025	1356250	3886	679.8046	1688103	774418	13982	1308.99	94	1163.010
2543412	1498281	2202	599.1322	1623438	769026	3254	1727.749	81	1163.731
1064578	1529681	7802	254.2922	655165	690272	17919	760.4559	82	1165.914
2562162	1537585	3852	495.6972	1788774	961018	12143	821.6223	93	1166.324
1946865	1096225	2860	483.446	1277152	522955	7516	798.4476	85	1173.256
1750647	959815	2695	220.1895	1166769	457977	7639	547.7479	86	1174.735
137247	40119	231	-24.2409	45210	18885	348	-59.0772	47	1176.379
2412502	1205158	3660	707.326	1552057	659519	9966	1409.893	90	1178.419
1844283	681243	1618	387.1698	1105070	301254	4434	350.9474	77	1182.145
1934955	1119105	2160	269.176	1080850	515761	5231	310.2591	85	1203.269
2313929	1065220	5323	484.0203	1544240	503792	13637	452.6357	83	1210.391
1713344	1254849	4621	276.0381	1120167	605131	9891	671.6851	83	1214.796
1842127	662703	3850	47.985	1082704	280367	8798	-33.0322	75	1225.361
2103839	967591	3242	427.4762	1291162	547509	8847	750.9167	93	1241.376
1148588	1208635	2542	253.2062	838824	567088	9898	251.6778	90	1243.407
2052112	1406721	3424	639.2864	1182012	650889	9434	936.4474	80	1245.366
2331871	1678853	2012	775.4732	1523462	736715	3698	1284.858	85	1246.585
1891683	831513	2185	259.5785	1149617	384834	5312	734.6032	80	1247.632
2461739	1945829	4885	733.0485	1525979	1022794	13526	1545.609	93	1248.763
245271	706474	95163	407.0443	295533	899766	610222	1891.054	179	1249.362
2721981	1445690	3947	524.0267	2023273	811707	13469	1458.811	95	1249.641
791043	2472217	146828	1805.451	572251	1243857	374199	3688.764	87	1253.475
2476716	1173230	3077	617.2197	1603044	582345	9602	761.2722	87	1254.228
1904437	1056190	1710	387.931	1210745	471470	1968	1001.805	78	1255.302
2419121	1392905	3654	630.1894	1636885	672896	10485	732.2085	88	1256.091
2012139	1072105	1173	273.2053	1255908	466587	1204	518.7444	78	1259.046
2033586	1152408	2278	458.1958	1229838	524612	3643	637.7723	79	1263.610
2476935	2004868	6097	1506.642	1695431	941442	9975	2541.597	86	1264.252
1695833	759814	5958	433.6438	1081655	361984	13401	998.5961	82	1265.153
2232962	910927	4187	377.4907	1336636	388267	8710	222.631	77	1266.874
401403	103189	4765	136.3165	126560	29692	6561	-10.1279	47	1267.405
2474357	1202652	8499	250.9939	1695616	596534	24312	23.5032	88	1268.329
108709	62626	2761	-2.3079	29913	17379	3531	59.8891	36	1271.995
2106494	980612	2444	309.3084	1246244	467561	5946	704.3706	81	1273.131
2299321	979825	3004	469.7244	1467011	469685	8221	688.9981	84	1276.837
219745	22852	156	92.5516	63871	5844	2	239.7122	41	1277.360
1984981	1702241	5664	607.9504	1527746	849216	14880	945.768	92	1277.922
2316056	826236	2310	416.591	1426363	393273	6391	753.3351	80	1278.308
2218070	829143	2048	337.2928	1239306	367074	3197	992.9517	76	1281.560
2932231	1198529	3554	663.5794	1954681	650974	7935	1467.153	91	1285.275
1770363	696772	2384	358.9424	1103076	324984	5758	341.4238	79	1286.400
2594650	1232386	2171	511.5931	1684694	568441	4564	1024.24	83	1299.040
176887	448073	444	151.1084	49041	123687	450	179.245	42	1349.553
116083	295960	27159	120.8199	56562	113627	42523	69.9403	52	1354.506
2341942	1026488	2432	637.0352	1521687	503466	8592	1737.611	85	1354.613
2784333	1352317	4535	344.4135	1985429	839712	15076	587.5636	99	1355.564
2381553	984378	2071	406.9831	1476269	460933	5027	657.6147	82	1356.330
2527149	1299573	3922	687.6242	1692797	778413	12558	709.9038	96	1358.841
110474	51405	1245	-60.1555	35248	15243	1548	14.2428	44	1363.024
706436	852167	92586	1233.875	261157	292205	137269	1377.991	60	1363.619
2287775	1020785	2079	361.8319	1349113	467919	2246	525.8006	81	1364.549
146900	162904	84538	519.9818	53008	58200	126386	707.0546	47	1366.931
2935639	1148765	6242	671.7762	1804274	575140	13963	1310.724	88	1370.527
2251012	953592	3338	369.6618	2004311	758308	13742	876.5262	107	1370.748
1060101	1131630	2904	252.1144	663500	512434	8771	240.8531	85	1374.773
883736	3285568	15810	136.941	546887	2016486	42299	821.1739	99	1376.477
2368795	956943	3356	377.0716	1357467	404304	8183	516.4663	78	1378.543
443077	683965	341253	769.6933	333225	688418	1594336	9233.05	191	1381.880
2321625	660967	1777	202.2897	1252581	272755	3596	803.5356	75	1383.057
1063737	1528870	32581	835.5941	547081	679114	68827	1673.795	74	1386.944
131890	15745	40	-94.756	40382	4587	-192	-456.3712	41	1391.693
140781	458192	40272	166.8592	66225	181310	66088	584.9368	57	1393.321
2617851	1114891	2378	237.8058	1706393	526401	7234	414.0274	85	1407.070
2461886	1341542	3712	619.8432	1659152	718676	8640	1448.704	88	1420.601
2474284	1437666	3517	492.9037	1611663	734808	8984	1045.202	87	1422.605
2455493	1422819	2790	638.519	1543654	750600	7420	1282.262	87	1426.183
2052613	788864	1687	299.2407	1207427	335774	3866	894.6826	76	1445.814
1829540	1917017	3614	558.9454	1238593	883988	8414	940.2254	87	1458.672
2735486	1083347	3098	447.1978	1751657	574204	8348	728.7228	89	1460.503
3187126	1138575	3224	468.0664	2134251	670334	10333	1195.081	88	1461.643
2472876	1308703	3557	539.1477	1654150	678450	11858	1418.634	88	1462.183
957950	1580311	3973	685.2853	705720	909192	11774	1240.721	86	1468.491
2276266	948319	2108	432.6588	1232880	398529	3340	638.374	75	1470.232
132627	10229	52	137.5172	36464	2416	57	296.7977	36	1470.847
2071110	900632	1617	418.3137	1264388	416733	2354	1095.259	79	1472.318
2728063	1236181	6461	396.2621	1793456	685217	14200	675.62	94	1474.049
660942	1404876	31407	1192.533	341277	595540	62625	2161.262	71	1476.641
231967	31780	333	3.0813	76276	3850	639	-231.9521	43	1476.700
745162	229926	32038	501.7318	277266	81450	50295	296.5495	61	1480.250
250874	35660	173	122.1053	93783	10349	403	282.0083	49	1480.461
3658788	1969631	14105	556.2905	2278461	1080007	34105	1067.291	90	1480.606
2247897	1180029	1911	446.0071	1263038	511159	2655	708.9455	80	1490.367
2105369	1001606	2925	307.0925	1210531	480447	7809	631.2849	79	1493.078
500389	1922421	99889	2193.973	327094	998478	215275	4816.928	84	1495.116
2585637	932149	5742	557.7262	1442618	455448	10870	1058.807	78	1497.378
2052243	1381659	4915	251.7315	1388468	620770	13671	-7.2569	86	1502.028
1712253	1328413	1686	476.3846	1181887	628698	1817	805.5337	77	1502.042
2780794	1413622	4216	582.3176	1849877	770105	11555	1152.235	90	1506.787
2073332	1163624	2370	211.957	1421693	595689	6001	-444.5439	89	1514.258
124768	147574	85670	497.087	59521	87525	198785	373.8385	63	1515.132
108969	101831	770	6.197	59331	56745	1469	-460.3891	72	1542.272
487752	876680	142516	1357.948	311516	522492	339768	3069.385	85	1543.666
3373525	1269167	2914	409.6754	2002885	662481	6253	794.1933	87	1567.693
1886960	993679	3110	346.471	1204911	439117	6825	431.8825	79	1568.487
3037195	1303801	4216	1005.318	2005429	714339	7345	2237.054	93	1570.217
2103894	1118115	1818	391.3898	1330869	521030	2631	919.3991	81	1573.729
2251626	1191455	4952	354.4072	1467162	612288	14062	419.4782	89	1577.528
179534	179424	4492	245.6012	61018	56359	6158	101.8638	47	1578.984
4285712	5833333	120593	8006.667	3911177	5633974	675999	33440.74	140	1580.237
2848363	1154854	2266	310.9226	1815127	663725	3956	820.7316	88	1583.612
183743	320549	84616	743.7576	68997	123563	151072	1239.739	48	1584.138
2576236	1478572	2738	434.0018	1683989	799078	4724	684.2164	86	1584.428
481027	653175	393246	-189.0994	298253	437446	1145770	505.697	78	1585.209
1187812	2083645	3757	548.3677	849685	1164703	12244	1423.088	89	1590.180
216290	481623	8005	244.0805	100447	212220	15621	670.1381	64	1597.258
225102	36833	595	64.3795	62880	10031	328	41.8008	42	1597.813
1985924	815958	5705	354.0505	1242213	369196	9880	1114.268	79	1598.039
2097636	1049886	3298	245.4178	1271609	489533	9372	337.3692	84	1599.302
2311631	1123032	3272	556.1592	1574224	655571	10984	673.4024	94	1600.470
2448558	1066914	2494	494.1134	1688815	608238	5312	1022.603	90	1604.137
3373257	1186632	4740	563.914	2024993	578668	10984	1236.402	82	1605.622
2671964	1582612	4111	504.4271	2007640	988610	11589	1573.343	95	1605.900
2780581	1118876	9370	421.657	1865637	597003	19732	737.5652	86	1623.076
2696001	914267	5182	647.3102	1582831	485675	11753	1302.743	85	1629.296
1668480	1400060	2390	481.079	1127679	669024	5368	1343.545	86	1644.218
2770187	1207718	6698	473.1578	1838598	617581	16868	1487.695	88	1669.787
810993	1520229	17130	377.993	658764	824141	35827	232.4947	95	1672.943
1754610	836915	1629	481.5869	1043075	385306	2311	651.4471	82	1674.673
429921	839958	5290	337.769	228575	401509	12553	654.6233	74	1675.999
2045240	988366	4896	211.4656	1187279	463066	10374	-168.8186	77	1676.355
2310699	1683096	11083	209.1563	1541790	821881	24854	448.5094	83	1676.636
2062332	942716	2170	281.737	1341692	465697	5916	226.6876	86	1677.816
2095428	913950	2398	302.9278	1252464	403888	5990	568.039	78	1679.396
1690786	1430722	6104	599.6344	1229346	954396	19651	1600.221	101	1680.543
2222372	774429	6659	531.7699	1204653	327208	11954	394.8194	76	1683.895
2535417	1264628	2685	275.6285	1515649	623082	6292	377.5812	84	1685.344
1770932	1185304	3150	446.715	1172836	618945	8961	1191.512	88	1686.433
664595	155165	268	-82.5652	200398	44209	68	-394.7852	52	1687.909
2293295	1241282	3233	325.7713	1403181	587170	9053	719.2733	80	1688.215
1304303	787402	2342	590.9862	908757	406802	4254	1131.849	82	1689.335
103158	15331	320	-103.048	28994	4340	320	-278.048	37	1697.218
2579874	1765929	9438	1083.872	1899415	871163	25341	1529.43	93	1698.190
929150	2246041	18522	928.6842	583756	1385125	53191	1506.815	94	1699.394
294797	113341	95	22.3295	100107	34723	243	-39.9677	51	1706.072
287230	390258	6954	216.3194	94430	125932	10473	384.9353	51	1706.858
2879699	1197499	4593	398.0673	1476523	459655	9377	836.6497	74	1706.885
1933855	1079850	4402	626.5522	1223293	475024	6925	1106.493	78	1707.437
2058763	958154	1555	405.2355	1265150	475080	2126	1403.069	81	1708.476
1680867	1089764	5294	390.1934	1059474	495926	13765	397.2165	86	1715.789
1916425	1146035	2068	196.4148	1307603	593316	2662	236.9382	86	1717.271
1870310	1082427	2912	445.9632	1220776	517610	7958	954.8438	85	1722.158
2869931	1394406	3803	676.7483	1774791	733794	9009	1350.605	92	1738.933
2411946	1582496	3585	599.1185	1743869	901860	8215	812.8615	88	1750.170
155048	17855	158	55.2638	49726	5289	378	164.6058	43	1776.753
2206968	881044	4083	402.4563	1390388	433433	10699	533.4139	84	1782.705
228775	52653	30522	483.8842	86712	18096	44647	870.2967	53	1785.429
917464	1259543	4884	259.1924	672494	660628	15214	303.7054	94	1787.710
1518888	826501	4252	163.1372	873496	329803	8282	506.2202	74	1788.664
208912	58090	569	-172.8791	57347	16087	972	-448.8708	41	1792.106
2028691	986525	2488	511.9768	1269994	442592	6217	1058.374	81	1793.806
2076379	1028347	3974	458.1414	1248578	552373	10109	1186.315	83	1796.774
2320787	1132152	6123	431.9003	1573922	553213	14266	726.1226	87	1799.856
2254396	864838	5185	164.8785	1394217	424435	14142	318.9662	83	1800.967
2069903	964285	3448	502.8328	1369171	520217	6350	952.235	85	1803.839
2870878	1320096	3339	605.5179	1850470	722852	11059	1137.61	87	1804.004
2052837	719453	3273	94.0153	1145476	321631	7683	-549.5837	76	1805.719
874363	2000302	120870	1355.807	452373	991434	236781	2311.214	66	1805.775
2093279	3277996	316958	1239.744	1708259	2720476	1061511	6788.567	137	1808.924
1912873	820100	2883	168.1363	1098942	362124	7610	593.921	79	1810.096
2149051	2294442	47967	774.5487	1694011	1200948	117559	1719.26	92	1810.861
962150	1149558	7467	169.4987	641295	475520	18520	-27.028	75	1811.027
2692201	1490247	3474	392.0914	1899780	838809	9862	644.8582	93	1811.940
191428	412347	1195	68.0395	52021	114139	1201	-49.8239	41	1815.011
1838043	939332	2075	486.4075	1049679	410957	3806	535.3166	78	1821.352
529481	1874640	212938	2520.222	331803	896036	420609	4198.365	78	1822.679
143907	46152	2331	85.5691	39949	12313	2928	-21.3392	38	1823.427
1319274	922319	2309	-38.2651	794553	399619	5188	-313.5532	79	1840.774
2165099	1174589	4168	452.2248	1409850	561806	11978	787.3658	86	1841.687
2142623	1181792	11156	525.6516	1234425	542830	24737	1787.346	83	1855.744
2055221	956291	1738	365.9018	1329305	449772	4593	638.0673	81	1864.914
1654544	1252494	2228	373.3908	1013528	667559	4154	573.2394	86	1867.632
2288517	1163295	4913	619.0193	1391610	562414	9543	958.7623	79	1883.008
2437066	1529848	2981	402.0341	1631016	700380	8191	80.3151	88	1889.562
2553046	1929530	3015	644.1415	1459585	929318	6205	1144.1	86	1891.837
2060721	812032	2693	277.4773	1267896	399457	7208	-121.2312	81	1893.660
3045366	1572138	3846	290.5606	2068063	804394	10631	-71.8009	83	1893.805
2209882	1101753	2934	606.7974	1323352	592554	7735	1156.933	89	1897.305
2462612	1087100	3434	386.8474	1600904	559632	9978	636.1658	90	1898.920
2747826	1331728	3281	567.8641	1688004	635617	9717	631.7237	86	1899.828
1945831	1204519	4004	946.8244	1184085	515527	10366	1746.333	82	1901.071
2495342	978315	2800	454.08	1645132	550689	10350	1230.635	88	1901.517
321040	394875	141862	1299.058	181797	163284	269088	2705.237	67	1902.779
425189	48160	76	114.0636	134596	14341	80	225.488	52	1904.174
439627	659206	23142	288.8662	164226	221003	32857	217.8777	58	1905.075
2351278	1756409	4568	785.6648	1708355	861641	12613	1189.989	89	1906.171
1998006	811108	2254	414.6494	1235673	377422	4270	945.547	81	1908.958
1990047	764180	1729	278.1969	1270500	346999	2697	305.9017	80	1909.947
1975407	5335563	382302	915.7422	3814647	6871476	2736853	11889.85	272	1911.432
2545894	1248509	3811	616.5971	1554544	691516	11171	1109.493	89	1916.909
2332628	888803	2258	356.0738	1316285	397326	5898	396.2778	72	1917.078
2574135	1348831	4950	1116.695	1671454	721473	13472	1877.379	90	1918.676
413789	1070071	67990	1057.239	215487	458942	159483	2172.396	69	1919.524
478298	1826859	123579	1408.982	368233	1120877	389391	4434.635	90	1921.742
2635115	1271976	2874	652.4314	1825927	726561	8380	1658.118	89	1921.946
1823688	815524	2159	424.3199	1128102	363635	4133	595.2613	78	1924.422
1454961	776297	2065	148.8465	857928	342016	6442	-352.0038	81	1927.924
763913	1561787	24311	588.6471	546241	806387	51828	778.9508	85	1929.572
2145353	929316	1535	333.1135	1314633	414642	2222	294.2542	77	1929.889
109999	54038	1702	230.0822	32170	15359	2265	434.0665	38	1933.343
1883137	1366096	6281	344.1641	1262472	690609	14978	795.6658	90	1935.588
884863	1967394	5978	440.7658	435682	943556	13304	621.5544	80	1957.790
292567	1009817	12505	174.5305	130719	502988	24620	185.182	73	1991.720
1718426	590046	2046	223.5806	989312	248284	3833	780.4313	74	1998.130
2447052	1019005	25184	337.0224	1478192	466379	38980	702.778	78	1998.906
2564531	939671	4150	282.815	1558186	473321	13017	568.8537	86	2004.275
2604265	1356002	3693	505.5773	1633287	693188	9028	987.8708	89	2005.511
1667790	1347489	4679	443.6919	1135120	642262	14623	1306.75	89	2007.573
1419294	722912	2264	240.2104	932196	338299	6458	814.6938	84	2008.342
2106858	947315	5870	426.307	1218580	385076	11817	881.5337	75	2009.144
514782	1504204	5156	382.0516	422095	952356	16663	1688.194	100	2011.794
1073855	1150931	155605	2249.44	667107	844345	462553	5743.624	92	2012.274
1886849	889559	3034	421.4074	1257922	420082	8845	496.2045	81	2012.582
1632273	468134	8305	252.9105	965065	194620	12303	398.5983	75	2013.829
205991	23594	153	17.9833	59938	6457	287	-86.2993	43	2019.283
2505353	1560406	2541	562.3501	1493607	868075	4803	1539.848	87	2020.580
396144	1218455	15934	682.0974	246738	585735	44853	939.6533	75	2022.844
2467785	1044485	5681	612.5041	1361545	460741	11658	399.4138	77	2026.229
294811	218819	9396	132.9156	106525	72337	13217	131.0737	53	2029.862
2054565	766363	4556	326.3916	1223632	348037	10471	624.2231	78	2037.566
2345891	1221728	3476	542.8036	1589218	658450	8421	1164.218	91	2049.617
109731	188386	31527	-338.7353	42632	86004	60031	-522.4609	54	2053.182
2318968	1258951	8895	343.0095	1403135	573013	16483	640.0963	80	2057.694
2010663	1024424	2165	568.4565	1252952	455641	4789	855.8629	75	2057.725
1640623	932652	2375	277.2375	1717999	756670	10884	-259.2076	112	2058.968
2615735	1157533	3108	719.7588	1514850	609954	8051	1437.461	86	2078.121
2727886	985952	2888	434.4168	1632718	510252	8962	923.3682	84	2108.464
1615843	846315	1907	141.5827	966085	374771	6540	-135.106	79	2110.375
2016759	985479	2504	146.6744	1257102	507603	5008	53.3488	88	2113.870
2752998	1425858	3364	638.9204	1640065	680569	9173	1285.005	83	2114.124
370681	1600003	25327	619.4447	277404	1006092	69055	1451.985	89	2116.810
716107	1560051	24510	517.011	352036	833567	52670	1211.787	76	2116.836
1925392	1344980	2563	219.1843	1312703	722072	7017	138.2537	88	2121.815
4527859	4980764	19138	2299.042	4511897	3943209	79463	5317.274	123	2122.413
214595	622983	124273	1118.115	138886	361607	311827	2720.095	73	2123.318
2208716	965789	2538	408.7818	1466866	488669	5219	722.9859	85	2124.653
2110701	1059482	4272	337.2592	1419634	517437	11398	266.8278	85	2125.093
159929	262817	3047	358.5367	48909	87447	4447	609.0767	44	2127.562
2542313	1389704	3806	314.3166	1769449	782294	10989	600.6829	92	2129.700
3348322	1409353	5023	489.1903	1961158	714098	13404	1106.164	88	2136.302
2092802	843685	3045	360.8245	1334793	480873	8392	974.3912	92	2152.964
1966881	1047122	3343	354.9423	1139849	434179	6896	689.6656	77	2154.198
2662703	2138969	4947	777.1267	2158912	1296671	11712	1247.643	103	2175.384
2307735	1469801	5467	1119.299	1419285	655148	10632	1718.055	81	2187.830
2058286	1876858	3228	548.4908	1427856	853327	9080	1347.388	86	2206.870
1964666	1782909	3580	493.838	1283486	829709	8360	1373.996	78	2207.156
3878820	2465587	5165	861.7565	2941185	1513829	13826	2006.439	99	2210.198
1997125	956399	2776	328.5336	1215460	419197	6221	-5.2019	78	2216.716
811123	294623	7376	1194.594	315879	97883	11118	1657.12	55	2217.020
2685235	1310053	3459	680.2499	1716549	678946	8898	1888.578	91	2220.246
2291945	1419426	6520	787.772	1705546	724243	17847	1271.817	91	2223.412
1908736	952594	2644	492.5284	1197818	472260	9773	901.6653	86	2224.618
355752	363996	2828	19.0508	147513	128552	3519	-160.3841	58	2225.232
114565	133894	46489	377.2329	39432	43371	71487	447.0207	45	2227.035
1597150	1339668	2694	468.3334	1000738	553622	4987	1314.371	79	2227.283
1835160	768842	2182	273.0102	1222314	371927	5216	507.4176	83	2228.220
352492	1475089	10036	337.8196	259387	1084312	34056	771.3416	91	2228.724
205322	548212	19712	102.4432	98152	229526	36976	232.1536	64	2232.049
2309861	1236977	3131	515.4491	1571043	711995	6818	459.8898	91	2233.771
1393351	1885805	6380	370.918	909013	920020	15786	519.3946	88	2234.291
1876246	766597	1442	459.4962	989428	340900	2332	952.4252	74	2235.379
2198964	1398359	2723	724.1603	1224983	593391	3900	974.79	80	2239.088
2259795	1118160	3446	538.1206	1474837	565847	10294	1404.693	89	2241.799
3047042	1290384	3743	637.3823	1793435	609719	9596	1154.136	85	2244.422
274613	503503	21442	426.4962	132897	238284	42381	61.3741	60	2244.828
1907034	1733344	6098	620.4978	1556176	971081	19191	879.4151	101	2249.468
2044045	1324485	9370	501.657	1316157	625968	20668	800.8748	86	2252.578
3006804	1390297	8241	601.1201	1926552	686685	21347	1197.167	87	2282.915
1424510	1011430	3601	327.8161	838526	448087	9688	236.8968	82	2324.947
2643753	1498068	16005	472.8805	1793066	762107	30831	695.4191	84	2325.252
2008080	1225833	2818	282.4898	1146482	496567	6722	450.7042	81	2326.409
1342921	909003	17138	394.8418	912234	484076	42343	711.8423	86	2330.647
2357288	1357309	3102	688.6222	1515318	778222	9120	1794.632	90	2331.433
1765395	966438	1953	479.9633	1084193	408097	3681	1118.304	72	2331.456
1458900	3991482	138725	1423.473	1775377	5989591	770437	9499.115	177	2331.784
3339780	1914208	7652	564.8772	2292779	968428	17438	1223.672	89	2332.888
164523	510166	24299	-59.6261	62959	190371	41253	-138.3067	53	2335.187
3294516	2108838	6470	1722.967	2253183	1077408	12820	2916.202	93	2335.350
848870	1238034	1685	243.5285	582157	600484	5462	432.0182	73	2335.370
296023	297559	16897	330.5217	103972	107632	29487	451.8207	41	2335.434
2201341	1341307	11507	304.1427	1485705	713338	31601	744.6161	88	2337.016
1695675	589912	1162	-49.2118	970801	242051	2214	-497.5946	75	2339.083
2803335	1933438	5053	407.8733	2030340	975507	15671	749.9431	94	2345.429
2444410	1198432	4329	486.0569	1675109	619541	12902	921.4022	89	2352.511
2932300	1365531	3634	420.0674	1902372	664918	10656	713.6016	86	2353.980
1792837	773627	1779	448.0019	1147298	365028	2478	616.4158	78	2354.699
3137356	1252042	6457	395.8377	1942022	619794	15452	789.4572	83	2355.365
116457	136664	-198	-80.5078	32002	39996	-425	-270.8425	36	2356.279
1874927	1039552	5412	281.2132	1209143	525262	13079	-151.0681	89	2358.439
2405094	1041625	3481	480.0841	1534329	517560	9627	696.6747	84	2359.121
2244450	1344389	3269	474.5909	1529898	673824	6903	819.6583	89	2372.895
569009	1884080	226842	941.4362	432274	1379880	730243	4906.032	101	2381.811
2299228	1124706	3123	527.6003	1445956	570614	7776	1087.034	86	2392.662
2457879	1348281	2709	531.1749	1546926	692563	7167	1291.669	88	2406.532
2218088	994065	3982	160.9902	1427688	456721	9268	-186.6652	83	2425.891
2416807	1218434	4460	296.206	1666888	617393	9709	883.8749	87	2426.583
2044010	905907	2299	229.1739	1223832	415957	6438	112.5718	81	2429.978
2047460	1077225	2336	232.8496	1283768	518061	4538	393.9818	80	2432.090
2101631	1120654	4684	534.9724	1284534	529043	7995	1007.519	83	2432.844
2147167	927289	3183	355.9663	1373483	435361	8167	439.7687	86	2434.830
3800669	1946045	4139	711.3979	3067000	1370184	14739	2242.058	104	2435.310
2475429	1220702	2116	370.5076	1462396	615590	3911	726.2071	83	2435.831
240638	60274	3009	189.0049	62612	15106	4068	268.6148	35	2436.182
4193631	1761662	15296	1126.906	3498938	1710932	60459	4039.95	121	2438.284
3201083	1543821	3881	654.5241	2336599	813119	6833	1330.731	90	2439.057
2105736	1201292	2048	645.2928	1266075	605427	4121	1183.988	87	2439.911
3177633	1138087	11372	121.5692	1862746	530027	25013	146.6293	77	2440.084
2063032	1457862	3150	232.715	1340155	777521	6270	241.747	90	2440.859
2149704	1186289	2055	544.2855	1192346	549057	4501	848.3061	80	2441.966
1827685	721072	1937	286.2657	1084099	313200	6219	581.0859	79	2444.550
203825	44822	15657	-80.0423	55927	12378	19747	-329.5933	42	2446.655
365886	436870	16499	591.7939	202295	161043	31330	908.613	67	2446.710
289589	299372	43781	256.9141	145241	130894	85632	170.5552	65	2448.586
2070589	1293955	2734	244.5774	1191458	616072	7685	406.1285	82	2450.367
2220144	1034611	2877	536.9997	1340344	504236	9358	998.3838	84	2451.752
2259449	899321	8426	64.4986	1265200	399875	11811	601.3971	79	2453.023
246236	586507	10997	227.5317	127332	243911	25045	-56.9755	63	2453.662
2866232	1403674	4082	492.6002	1861302	705791	11358	781.5838	86	2453.839
1501157	1021031	1469	349.6109	847275	434023	2687	394.3407	77	2454.778
2258675	1104492	2924	183.2364	1596412	537202	10444	-57.8916	90	2456.903
1662974	650960	1299	250.0739	1000109	286613	1466	314.0426	77	2459.042
2544722	955588	2767	236.8287	1658807	544011	9269	502.1909	89	2462.742
2109738	1118707	6775	234.0775	1357133	496220	14903	357.4583	83	2472.082
2190414	1004646	3365	554.7765	1446676	553426	9826	1026.039	86	2476.016
2798618	1926271	4332	715.6252	1890800	1043011	12596	1188.436	89	2477.467
1979603	805310	2648	324.9528	1266937	380641	6376	524.4936	82	2505.562
1513157	943229	2434	289.7474	1000421	473032	6380	319.918	83	2538.901
331423	1044352	19920	431.512	166507	484647	42782	1566.67	73	2541.537
2249885	1231530	2575	467.4575	1451316	621029	7972	856.8292	87	2542.706
262236	1211859	22330	412.713	197556	520686	67730	931.653	84	2546.863
290288	1063746	11587	246.6307	160136	421656	17278	239.6958	69	2547.465
1881532	957552	3799	62.3239	1019018	360783	7303	2.0983	73	2547.971
132034	234901	55595	114.8795	62130	110611	112067	281.5587	58	2550.685
1886818	1250330	3160	282.276	1336789	635567	10426	221.6986	89	2554.710
2255765	1257906	2636	810.6796	1521224	775942	6660	1708.626	87	2554.788
448658	519613	73641	416.0601	588313	1051963	632905	4006.97	218	2557.625
2075152	968967	2706	531.6066	1349178	454299	8729	754.8969	82	2559.799
2912760	1335327	2875	601.2875	1794935	723335	6550	1218.455	82	2562.682
2354177	1645722	5545	487.0745	1671085	995632	16150	1015.015	88	2563.108
1872634	721837	1756	267.3116	1109883	315939	4755	657.7555	76	2563.833
2637424	1694843	3698	602.8578	3179232	1447954	14705	2581.95	130	2567.728
1970372	1518053	1246	395.7006	1283816	774659	347	43.0667	90	2569.358
1499763	922049	2010	344.761	970454	420842	5330	293.013	82	2577.939
3181529	1633480	3332	524.5252	1935544	879315	9047	883.1367	94	2601.853
4353902	2133951	5549	861.4989	3801149	2030290	24028	2972.371	134	2623.735
2714419	1170090	2072	282.8392	1695986	612096	3804	317.6044	84	2644.758
2220939	1534273	4036	749.2196	1637759	934944	13694	1803.433	97	2646.978
2842611	1354092	3290	615.569	1780540	713583	6454	1295.269	82	2647.233
2489493	1007205	3199	568.6639	1639006	460771	10365	1185.476	86	2650.169
2209839	1326403	3367	491.4887	1654160	691294	9881	1162.124	94	2651.586
2461467	1297390	4897	1288.322	1548171	552494	12243	2241.232	81	2652.731
518262	727028	142698	1402.758	360639	502190	580020	4451.122	90	2652.949
2436535	1063322	2785	523.2385	1632459	573883	9280	522.608	84	2653.185
1936372	922676	2419	323.9059	1228725	438012	5076	748.5636	80	2653.776
1505824	2146610	6658	861.9138	1395499	1566961	25115	2521.951	107	2655.563
2412280	1212626	3429	331.5669	1489384	623268	11718	526.7798	88	2656.788
889254	804493	1240	185.564	552299	366387	3573	92.8453	80	2657.354
2396834	1162392	2679	515.4919	1602679	631142	7522	1008.584	91	2661.040
2567283	1317613	5139	463.4979	1785258	675471	14789	586.8629	83	2661.176
112367	188286	103070	564.227	51314	112121	241785	1067.139	58	2661.811
1937567	817206	1830	320.663	1154525	350855	4345	745.7545	80	2662.672
1330208	1507230	5532	460.9452	902048	685757	14192	668.7712	88	2666.140
2639470	1138534	11097	772.1417	1649767	539839	25357	955.1277	84	2669.977
1935451	1908216	5848	473.4728	1498511	983337	22230	531.103	92	2670.225
1262528	944408	3697	726.0017	848976	453064	11126	1625.969	88	2672.707
1921178	959247	3156	122.8516	1265238	490695	10596	333.2356	89	2676.290
2860828	1662698	3537	693.0257	1887761	931670	5810	1754.941	89	2677.857
2529127	1141242	1986	490.2146	1657292	536973	2941	942.7901	84	2680.502
107729	59170	2123	-11.4997	31743	17105	2929	54.5169	38	2684.738
2710850	1671940	9321	1155.708	1845036	911431	25086	2023.125	91	2690.430
2323070	1219969	4278	466.3958	1451610	622270	9338	980.2618	88	2699.640
2503030	962466	2684	366.7724	1407741	424923	6854	582.7094	78	2701.525
133585	160874	19981	164.7341	52533	67852	34661	293.2821	54	2710.033
1943043	969821	2531	411.7891	1198578	488289	5589	533.7429	81	2719.826
3512770	1801885	4036	1029.22	2267412	1121715	11901	2395.446	95	2721.389
1681588	1588726	4913	415.0193	1199639	762981	13014	723.2854	89	2733.696
104084	208573	27361	327.7521	53601	97786	51564	524.9404	58	2751.270
1180382	1341470	4021	524.3781	638381	638863	7942	749.1462	91	2755.062
2672150	1574343	4345	880.7545	1687317	810841	11479	1139.172	90	2758.320
1912277	1093627	2722	407.3042	1262353	532805	6885	173.2485	87	2760.902
1819114	997310	1425	343.9425	1058701	454364	2627	461.9747	75	2761.059
1867953	1202235	2972	664.3292	1178197	523630	6175	1250.417	82	2762.461
2016337	1593424	4708	585.5188	1399456	826736	15207	1589.713	90	2766.550
1691624	913372	1564	425.9404	1109548	514131	4718	899.0798	87	2768.168
1865989	997675	3645	579.4845	1168336	500471	10515	1216.891	84	2768.873
2360821	923332	5843	560.1923	1409407	404082	13733	1021.821	72	2768.971
2147690	839099	3214	290.5054	1343846	416416	9722	134.0042	82	2770.147
105481	331427	120418	578.8498	53883	218568	389040	2420.144	63	2770.184
1905470	893560	3061	507.5221	1181069	391221	6541	984.7501	73	2770.302
2515082	1095091	2594	193.7234	1698547	571162	8513	-80.0207	90	2772.054
2239494	1210919	4331	110.7691	1412146	561862	8252	-623.4628	80	2772.627
1607975	1216971	12804	127.5044	975937	515220	24903	700.4583	79	2773.554
2776417	1421167	4412	1154.113	1574994	777261	8839	2298.068	86	2775.916
1583943	752566	4071	316.1831	956484	321309	9618	263.9698	72	2776.043
2360783	1930633	6370	711.357	1523617	970920	16300	1360.43	86	2776.632
2074344	912713	1448	476.6328	1316095	439017	2337	924.7057	83	2778.282
1165946	863539	2197	420.8517	985479	574592	8805	997.9605	100	2780.334
228278	694800	112019	1455.466	99177	269059	195788	2745.107	59	2782.146
2001094	1565433	4033	630.6513	1851394	878878	12792	1178.231	103	2782.592
260619	338111	62569	817.3209	92565	126046	112444	1248.308	42	2782.633
675831	544545	17219	395.1859	330113	201927	27174	690.6614	66	2783.817
2284054	1445014	4298	433.5178	1770490	750287	13621	453.9381	95	2786.830
2142589	1108887	3311	645.5471	1370384	592154	10636	1402.48	90	2792.113
2404887	1440178	5525	457.9525	1551506	759675	16760	933.236	91	2798.648
110733	111815	1711	82.7871	33103	32500	2495	39.9695	36	2799.219
2316745	1132798	2713	606.5993	1386018	566728	5031	1235.039	85	2801.460
2200370	1663406	3287	623.0007	1524475	887402	9157	1434.308	89	2809.608
2075690	2146782	7381	626.8741	1525818	1092608	17693	740.9773	93	2825.363
2108811	2338854	2971	449.4731	1452686	1188640	7187	30.7907	92	2829.168
2707179	1142388	2590	523.299	1659392	580328	5976	1394.054	88	2835.721
179379	37723	-70	175.073	48916	10202	-175	296.1825	40	2844.793
197455	3041992	13207	1726.513	62795	868400	18128	2182.381	46	2848.092
2461296	1324020	3264	591.3104	1671022	729454	9993	1322.007	87	2864.027
2524321	964845	4092	419.1612	1546022	428039	9756	571.1116	82	2868.437
2494370	896112	5377	104.2497	1366916	374680	9018	-241.6902	74	2870.620
1503105	430301	3928	111.7608	856994	226305	9694	316.0334	79	2871.491
417747	650156	22848	1012.173	206578	263277	42789	1558.663	66	2872.573
1057381	1578693	5252	378.2372	715127	725958	11682	619.9602	85	2874.753
2340691	1078968	2282	204.6202	1554514	522563	5347	-235.4333	82	2877.977
1328897	1121425	2707	179.4627	920522	743009	9719	48.4359	87	2877.993
2578629	1681579	4957	503.6877	1801509	814112	13174	963.2614	79	2878.043
1781746	1013630	2130	127.493	1053388	494704	6080	139.088	85	2881.576
2285182	1457742	8062	669.8782	1669231	848993	24400	1049.84	98	2884.908
2098688	1814592	3980	870.278	1449422	827506	7750	1443.775	84	2885.518
2312908	999981	1441	384.6401	1351729	470374	2380	490.518	79	2886.945
2239707	778361	6531	324.1891	1294789	327420	11805	752.2605	75	2889.506
2016396	888319	3301	374.9861	1237119	402984	8365	961.2765	80	2890.450
2901119	1937566	3592	443.1112	2043639	1045535	12949	392.6389	92	2892.275
2443975	1385991	2287	563.9007	1500426	644118	3484	886.6524	84	2892.939
2284652	1057929	3074	278.6514	1578816	549582	9723	381.8603	87	2894.136
2127156	1161112	2933	478.9413	1477639	651237	8694	983.9334	92	2897.031
2208112	1242737	1828	368.9508	1249310	527498	4267	935.9787	77	2897.791
368632	65034	429	-73.7331	105599	17994	650	-437.535	46	2899.779
659850	2511345	188767	2245.429	572986	1612308	509402	5265.052	106	2902.891
2154164	871247	3452	354.2572	1348904	418534	8739	1019.458	82	2908.081
1274390	825461	2725	280.8725	814265	370399	7065	281.3465	80	2908.768
3057377	1312653	11957	599.3877	1916438	668896	25162	1361.188	87	2915.364
124002	77839	719	-34.4641	34413	21631	1146	-34.9094	37	2916.694
1570851	1139920	5636	615.9796	796187	489141	11277	1123.24	77	2918.626
1754963	1038901	5889	330.5729	1036581	431101	12795	508.7995	73	2918.828
2436611	1306361	3394	792.6034	1716659	682313	8332	1822.025	89	2923.162
1768657	1310428	2433	511.8913	1085658	591634	5670	952.087	85	2935.773
2201631	1601848	2677	603.7797	1354578	804404	5719	1353.036	83	2973.258
230005	562042	35202	112.4322	203676	402523	109027	144.0147	91	2974.917
4434326	2192558	10972	1199.129	3276389	1385358	28763	3028.004	100	2978.134
297635	1331139	19316	284.4276	159340	635311	36201	349.6761	74	2982.751
507054	939408	3788	54.9068	320969	440935	8579	322.4819	73	2984.407
1606257	766941	2551	505.9111	1168157	384371	8192	1054.171	94	2988.795
342309	1077925	15228	1080.691	136027	488874	31372	2555.569	63	2991.688
545639	186444	544	85.7184	178005	54681	1012	217.3732	53	2992.266
2467102	1178288	2680	527.348	1647492	602624	8681	1082.804	92	2992.485
2090066	1331036	2789	349.6629	1480150	639078	7695	139.6895	87	2994.080
2302681	1057410	3069	292.3709	1427485	467499	3877	400.0997	80	2997.114
2558044	1088309	2942	441.6462	1616759	604634	10236	695.0396	84	2997.611
2400443	1213276	3303	496.6983	1488969	590200	8954	267.5194	81	2997.825
1808414	1059255	6045	517.1245	1142416	460160	13178	558.6858	78	2998.293
1695965	880388	2641	436.9601	1120108	423025	4891	912.1851	83	2998.777
114423	7122	186	32.2346	29423	1303	59	4.5099	31	2999.265
2529253	1271155	5667	472.5187	1602893	609975	14763	1233.604	85	3002.050
2528858	1612017	3486	658.3646	1687314	833374	11358	1597.584	87	3002.838
102952	12580	62	-39.9218	37682	4749	-75	-126.2075	46	3037.134
1910473	926066	2612	285.1332	1270182	466964	6457	228.8377	87	3048.296
2059935	1626713	3868	1021.395	1337919	685353	8002	1929.512	84	3055.857
2637052	1250718	2132	432.2052	1775143	642354	5439	1169.328	88	3069.320
2208837	1226971	4703	658.2383	1463425	617923	13353	1167.503	89	3077.706
1696493	1172293	3660	294.326	1036409	530116	9873	570.2753	82	3079.355
2258535	2201404	4581	1057.794	1535239	1322974	15430	2271.623	103	3085.300
2297642	1431487	2597	606.2917	1284977	619452	6369	1023.501	77	3085.783
2731637	1303519	2000	472.2	1718560	649887	3032	700.6952	87	3087.865
1997766	946346	2643	220.6723	1265959	465295	6261	423.0421	83	3089.696
291467	19027	140	-32.146	88415	5919	-186	-53.2346	47	3091.373
2030386	1446779	3535	623.3135	1535154	814727	9266	893.6226	101	3093.586
2538966	1222297	1499	476.2939	1567068	555682	892	943.6412	83	3094.135
1405749	1992051	240415	1485.281	1358315	1854345	946343	7238.242	122	3094.216
2250852	777948	8577	322.7697	1262320	351610	15546	1265.931	76	3096.968
3004392	1508285	5532	686.9452	1860620	711399	14900	1406.89	86	3099.068
2634075	1657741	1389	459.1229	1626019	752262	1758	648.0238	81	3100.406
1337649	813253	19065	178.5465	486740	266938	29340	541.974	60	3102.719
2911139	1291205	3743	515.3823	1809583	677730	7498	974.0378	89	3103.879
481691	238269	2019	517.4659	390761	267976	10278	1425.996	160	3106.696
1273948	1047584	4115	471.8515	794815	433102	11489	1016.733	83	3107.930
1053459	1390690	3444	631.4084	731706	693828	10640	1208.904	92	3111.454
2193934	1209927	4174	564.3614	1396837	611140	11104	465.1344	89	3112.621
713932	1626140	4264	127.4104	552417	861854	14825	-196.3175	97	3113.888
2362154	1319769	2900	799.69	2035475	962140	5927	1824.105	103	3116.495
2714607	2035429	12369	1277.101	1706116	945631	24351	2542.891	86	3119.531
230973	406484	8365	205.2765	74075	123913	11843	273.7923	40	3119.768
2317572	765253	2593	39.8673	1439469	353764	6501	-102.4939	82	3121.436
2253502	1105889	5973	332.4853	1366994	506695	15317	796.8837	84	3123.301
2494936	1917012	5046	1058.881	1847172	1151298	13264	1628.31	95	3125.094
132998	135753	17224	-26.5336	43508	44738	25215	-17.4385	42	3126.054
178753	332649	54307	-403.7773	66544	153280	96596	-402.1644	54	3128.555
110109	27770	228	30.1908	39231	7961	368	-29.9552	44	3131.883
2599031	1356471	3643	786.7723	1801410	735348	9962	1761.468	89	3132.410
242996	38931	10	48.561	105692	13298	-305	9.8895	55	3135.159
2371283	1485482	4174	984.3614	1358517	636137	8599	1478.604	77	3136.398
2888680	2148702	3922	776.6242	2132156	1222509	9813	2036.909	94	3160.646
2596481	1516627	6250	742.625	1557671	701995	15222	1630.554	85	3181.676
2098445	1027228	2401	483.4961	1410628	560111	9332	379.1252	87	3195.124
209017	42464	20435	245.4035	87699	18569	36839	1022.868	57	3196.793
2905502	1441644	3607	655.9527	2167260	870094	12634	2089.967	102	3197.367
513687	892174	39505	108.2305	414271	623237	150927	1327.605	111	3198.434
1915064	709938	3157	400.7077	1155304	315340	4721	397.6481	76	3198.856
2029753	1147001	6209	525.5249	1195251	556796	16419	1140.306	77	3199.061
1849834	1164458	2118	364.2198	1289611	598313	4996	1024.076	87	3202.154
1991036	959472	2235	396.3835	1271105	453807	5459	522.4499	81	3203.509
1997163	2965357	6354	477.6594	1436920	1763333	26122	950.0442	97	3203.533
183951	167034	32231	284.9591	60284	50383	44074	688.7514	44	3204.412
1840599	910634	3872	467.8192	965598	334155	5858	935.0338	72	3206.131
2169110	854625	3159	357.4199	1242342	404974	8837	421.3557	82	3207.682
2128562	1017101	7625	385.7625	1220281	440596	16469	492.1109	72	3207.833
1949915	2327665	5482	643.1402	1436836	1095531	17937	1272.866	92	3208.710
252719	247824	1260	214.686	96161	102024	2254	354.6494	59	3211.557
2320541	1147776	2346	651.4106	1476264	523606	5678	1403.936	82	3214.726
2293280	1253959	4199	811.7639	1659317	762332	13779	2096.202	94	3215.142
2468590	1500460	3511	646.7671	1593812	880509	12516	1845.948	96	3219.624
1759708	980964	2514	555.2354	1266627	545495	7945	1235.714	90	3220.851
247021	453132	21731	332.9091	104873	171697	36675	930.4675	57	3222.915
1629868	668897	1455	8.6255	915124	267593	3843	-179.0077	75	3223.004
1470424	1618623	6376	174.4936	1056138	804974	19588	85.2868	88	3224.548
2561181	1210663	3068	406.5148	1614562	591887	8454	683.4694	84	3230.274
2440651	966872	1846	405.3606	1477540	474686	3131	908.4491	81	3234.559
2569217	968621	3839	231.5679	1736219	502592	10283	86.2763	86	3237.017
144189	35919	211	5.6371	52730	10929	261	96.4421	48	3267.626
1557950	630142	2724	205.0164	854851	265637	5669	116.2309	75	3295.153
871248	1041810	1345	160.4545	493944	453542	2072	274.8392	80	3300.675
1585407	2590717	6021	539.5781	1011957	1355157	21077	1507.02	95	3301.057
1787850	1647727	6617	271.8137	1220622	794980	17106	525.4466	86	3301.565
842979	1075857	107186	1202.935	1115707	1938470	705693	3576.777	186	3303.608
3211476	1924422	5002	742.2122	2366574	1195842	17188	980.6468	100	3304.158
1983754	1034143	1561	268.3721	1146641	457810	3941	358.8901	72	3304.291
2302837	969396	2650	304.665	1434784	467500	6359	585.9399	79	3305.192
104843	32683	2135	-10.2265	28597	9288	2579	-50.1181	36	3308.760
2877437	1471959	7675	513.5675	1987479	739300	20757	1238.068	92	3309.642
1867166	940936	2352	438.5472	1119803	413453	6307	713.4227	78	3314.084
472979	247278	1811	401.3971	137771	71200	2968	293.9048	49	3319.270
2054438	855015	3069	281.3709	1198801	388302	5501	504.4061	78	3325.104
333164	1733875	7118	623.7198	222599	1005944	22923	1188.38	94	3327.722
1864424	1044855	3940	559.034	1298826	509549	10886	1320.505	87	3327.838
1435805	1447360	3784	189.4824	862291	763032	7148	317.4028	86	3331.095
2360386	1218307	2824	762.6264	1442007	536707	5616	1516.858	80	3341.330
2629015	1976454	4395	699.5595	1654717	1053566	12521	1429.228	92	3343.165
1980016	777317	5225	195.1225	1215767	370268	12963	187.6243	79	3347.650
3051570	1725762	7570	1206.677	1873359	810835	17160	1835.676	82	3361.196
2204241	1009313	2100	286.81	1384038	470909	4458	685.4938	83	3363.802
2092871	1313927	3326	490.3886	1428580	685097	7991	944.0951	90	3373.934
3129097	2276290	7308	797.3788	2442392	1434714	26310	2211.991	103	3407.999
2405055	1119036	3432	301.1352	1703010	607218	10396	519.0156	90	3409.178
1818700	1202728	1788	361.7068	1186192	547481	3123	654.6003	80	3409.935
2625205	1019793	2144	400.4784	1548099	479559	3187	846.3907	82	3414.955
2047160	827821	2074	419.5514	1162270	356685	4094	646.8734	78	3416.475
309950	691733	25593	557.1673	154652	317999	61310	1107.491	72	3417.269
1779109	1563416	3901	667.6461	1242206	874404	14054	1305.629	92	3419.926
1991111	912258	2794	555.9434	1340242	438557	9876	844.8436	87	3426.017
1953317	1017197	2536	287.0696	1156374	513642	7834	576.6874	84	3428.894
2878316	2052644	7533	629.0013	1804930	951917	19797	1147.212	90	3430.379
2261043	820983	1258	283.9738	1261965	373758	925	931.8925	76	3434.010
1906976	860441	2449	173.5889	1207005	423081	6562	820.7282	84	3434.402
2742763	1197029	8464	360.0304	1659767	575540	16809	486.1849	85	3437.378
2410948	1128465	2939	374.0779	1535971	519174	7413	-78.7307	85	3442.351
1531669	863960	2632	250.2552	947984	413112	7731	-94.4909	84	3447.160
254103	83924	16134	197.3174	70829	23321	19746	256.5506	43	3448.232
745067	2012435	90018	655.4098	427393	1014897	206083	1038.656	83	3450.811
3839786	1901915	3507	572.3427	2870905	1225944	11342	873.8862	99	3472.232
2544405	980960	5032	315.8952	1524895	497075	11213	412.4493	75	3472.409
235598	240712	190504	1931.474	108668	95915	306957	2940.888	58	3474.812
2242696	1189958	5353	746.7033	1309016	543904	11798	1531.268	81	3503.648
2376831	1190072	2945	559.2145	1545952	703522	7883	1395.636	92	3504.779
2068512	1077015	2127	197.9247	1231440	479152	4298	524.5178	80	3509.568
3439987	1678567	4473	1116.335	2686938	922482	12643	2362.672	94	3512.580
111060	20128	-26	38.7414	33063	4326	-5	21.7195	33	3512.995
389089	98824	6855	122.5655	113825	35501	9474	-18.3086	49	3514.696
2533171	1350912	3046	532.6806	1625351	708841	7742	1359.926	89	3515.436
204530	68592	8359	29.1399	51867	17241	10503	-26.3817	34	3515.819
1450116	908831	2427	161.7547	838506	365845	7136	-365.8704	74	3516.164
2183553	654624	2937	128.3657	1170170	293267	7888	-169.0832	77	3517.124
2381871	1190137	3559	316.8599	1552677	549342	7218	834.3298	84	3519.050
1539424	1052531	4358	201.8838	1017180	483768	9902	30.1022	84	3520.863
2644675	1435051	3017	752.8537	1696557	662594	5598	1136.448	82	3521.172
323538	1105439	243951	985.4511	149714	467821	497123	2864	59	3521.500
171240	83193	8108	436.2588	75622	43467	17546	1142.131	71	3521.602
101871	221208	92719	183.7359	67222	127120	225701	-25.3739	66	3522.530
1562558	1144146	1716	175.0676	934682	495294	2059	202.7099	83	3522.642
1548821	1004719	7529	374.5769	1187454	534729	21899	806.7339	95	3523.321
2317560	966350	3466	218.2426	1500641	480465	10769	76.3409	86	3524.899
735527	4723451	12841	1485.18	247632	1485515	17644	1580.028	56	3525.958
1899493	926771	4024	515.9464	1151093	410359	8104	1387.834	83	3527.869
2606967	2091690	2516	669.9476	1546493	898752	4526	1197.709	79	3529.921
189603	119917	22648	138.9528	54396	33922	29145	349.0345	42	3531.214
2122547	1100868	3119	489.1759	1351090	499621	8102	1096.122	84	3531.477
1620913	918181	4938	293.4218	1016521	409481	13964	835.5804	80	3532.779
2330657	1170738	5747	418.0067	1456300	564777	13391	877.0351	83	3537.474
139491	246847	192544	1375.918	51560	105902	340092	2014.761	52	3544.346
440716	524626	11787	301.8507	157676	168662	16686	569.8846	56	3544.562
1791032	1835493	7539	491.1379	1333584	974234	21085	1668.869	96	3544.643
1468416	996153	4393	-182.1527	782803	393866	6267	-434.8213	76	3546.610
3487044	1711979	5458	897.5938	2208908	915622	12301	1992.886	86	3546.772
1383574	1647794	2031	370.7391	978298	796094	4005	734.6805	90	3547.585
2420518	1462826	8401	456.0961	1506412	742912	18660	342.826	87	3548.954
2921818	1528373	10273	557.7153	1989067	778442	26001	1112.456	87	3549.511
1979630	914016	2112	411.0832	1257513	413174	5307	253.3227	83	3552.146
106462	81210	1814	102.9654	31085	23536	2375	189.2375	38	3558.160
520692	437530	71542	215.1062	175395	164504	117179	-382.0581	59	3563.809
285371	220120	477	-7.6403	152039	85417	1111	-218.8729	64	3587.190
2376031	1207962	1874	365.3314	1476646	653936	5025	696.9025	83	3592.148
132457	235242	203686	1201.585	42168	70675	269990	1779.439	42	3603.064
2432773	1181867	2624	566.4064	1574521	606347	7985	913.9585	86	3622.386
3054156	1439993	6236	526.6396	2098076	744656	18920	819.412	90	3624.821
2583376	1418169	3209	575.2249	1682282	718436	10379	1210.462	86	3626.408
1951106	1036692	2970	579.617	1198985	527209	8302	1000.342	86	3627.611
2658667	1233000	3025	528.7025	1800112	646524	7988	766.5268	87	3627.886
747100	1949158	111463	1652.474	443942	978091	225480	3727.428	67	3628.053
1602999	805614	1755	130.4555	940331	347456	5222	-95.4458	80	3629.024
2156663	1117811	3302	524.8422	1487666	545249	9425	860.7425	84	3632.809
1616266	1131484	2405	662.9205	1063240	497010	7476	1394.204	81	3633.334
2190338	1700162	5105	666.3905	1698581	883057	15477	1290.86	95	3635.983
195507	13920	151	66.2711	57253	3648	-188	244.0532	42	3637.062
573104	1623295	3478	129.5158	386070	880923	7420	476.262	87	3639.308
1354971	1029213	3372	168.7692	1012810	609535	10020	609.122	95	3642.140
1867115	925258	2826	435.3386	1152152	476011	8747	961.3067	83	3642.981
116874	164566	8431	53.7791	39978	48477	11475	42.7475	41	3643.658
1738195	988723	2704	433.8944	1218062	484753	7636	392.1796	89	3647.319
365137	446267	78573	138.3453	276374	466055	363569	318.4209	110	3647.873
2371020	1233597	2963	597.6243	1774829	707865	11582	1113.35	95	3648.610
2208229	1133233	1408	449.3888	1298999	594385	2697	505.9017	83	3649.411
1534976	1096542	32099	994.9539	935839	486478	72981	1112.034	78	3651.206
2253812	887936	1888	502.3168	1344350	407120	4593	781.0673	81	3652.379
136473	9462	-12	29.7268	38486	2449	-228	62.8092	38	3653.417
223298	697712	68500	533.85	111764	283783	147665	495.0065	66	3653.501
3405067	1477020	6350	743.235	1880712	648674	13610	1429.521	77	3654.123
100708	207847	24344	49.8984	35968	69106	35463	100.8743	44	3658.519
120865	222584	171798	1471.268	57154	109161	385109	3377.815	65	3664.261
2109663	823310	2243	28.2323	1249733	389827	7130	-41.007	84	3667.009
2278619	1409831	2705	427.7505	1527062	677054	7040	680.944	89	3671.147
1760186	1209281	8199	227.1639	1135732	539053	17644	-140.9716	74	3671.163
2391420	1209195	4789	452.8629	1576957	598147	11472	432.1792	86	3678.754
1411175	1835505	3670	709.887	1131484	1092428	11693	1762.377	99	3693.769
105305	16203	212	-4.5068	30430	4148	275	25.4275	36	3694.533
1857431	1198967	2862	298.1582	1077559	513363	5927	186.1047	79	3696.690
1601484	2142440	6300	529.43	1211961	1038542	16581	1626.994	93	3724.057
1500913	1573682	7828	355.5508	1067414	828833	15942	280.9462	94	3728.490
1236648	750590	3410	145.301	768280	328573	9480	434.828	82	3734.448
690522	1318404	919	11.7559	347391	503502	1894	193.4534	68	3737.872
2416423	1049921	2201	380.2761	1560026	522578	6917	549.6437	86	3739.323
710434	2101790	13458	587.3938	700614	1914468	59212	4081.393	152	3739.366
1820734	642228	2501	501.1061	1204836	320452	8213	1212.149	82	3739.899
1940929	1129225	4036	573.2196	1241083	544555	7693	914.9773	83	3744.778
2372162	1771807	3948	620.8828	1603294	923042	13923	1393.48	93	3747.021
1426852	876392	1021	470.0781	734163	375056	981	1025.834	75	3750.823
2501681	1148216	3349	547.0789	1543917	565189	8933	482.5413	89	3752.434
350303	1233400	9852	451.2972	202831	681063	25469	724.0109	71	3753.103
172555	171756	122546	1095.631	60087	72648	210228	1883.191	49	3754.523
2342439	1064287	4020	344.522	1525555	517150	10306	509.9666	84	3755.567
1411820	1264353	4669	645.1309	1026345	620673	14161	1089.232	96	3756.303
1740066	906325	3899	302.9339	1078398	412721	10458	272.0938	82	3758.322
647902	1453092	7556	548.6916	524829	832283	22592	1735.011	98	3761.877
2248955	974366	2736	348.2896	1387197	469007	8546	73.2306	83	3770.907
1312006	934109	1292	293.0812	806640	427910	3562	221.4282	84	3774.840
196898	27808	97	4.0417	77812	9906	148	95.7028	52	3783.935
179270	12424	86	-60.3754	52774	3625	-269	-249.2909	43	3841.225
289728	637942	81651	195.4211	159676	283776	164595	746.7795	68	3843.296
113343	11159	79	-81.3681	31863	3069	-58	-182.6538	38	3844.086
1967851	1456076	5224	853.2664	1349187	784832	10282	1786.42	89	3844.578
3005149	1080260	1968	331.8048	1719792	499580	2256	654.3616	82	3846.706
1084835	3753928	35248	1393.813	938091	2504445	92083	2846.256	101	3847.820
121832	174623	102426	649.8986	66784	113727	307903	1710.758	72	3848.333
2134955	1040469	857	635.6777	1309671	453621	317	1001.384	79	3851.022
2647392	1078570	2944	473.3584	1650946	519439	6871	548.2631	78	3851.120
1977084	928736	79	-81.3681	1183794	436030	-47300	252.47	72	3851.283
2621809	1081182	1567	312.5087	1481534	517755	1434	478.6474	81	3852.600
1477695	2243604	8782	840.2702	1161465	1707783	34910	2408.451	105	3855.562
1931205	881054	2036	581.0196	1176827	419209	4339	1095.618	82	3856.440
2882883	1059504	3321	376.1081	1838596	647374	11856	1032.922	91	3856.940
485041	1210571	23774	370.9214	267169	571840	57718	1057.38	82	3858.238
2042732	1055291	4490	302.889	1278160	474299	10575	864.2575	83	3859.671
1615357	2060291	5238	737.2518	1278889	1171785	15232	1676.115	103	3860.658
1179060	1471255	3277	513.4397	807235	680247	10097	814.0417	89	3866.541
2194017	1002797	1865	369.6265	1415041	466409	2378	927.8058	81	3867.146
1453211	901086	2811	265.4971	1053231	554401	6760	331.236	95	3870.385
103871	5328	-33	44.7487	28115	1360	16	93.6976	35	3871.249
2818404	1632226	3501	332.2061	1963802	791391	9407	729.3327	89	3878.422
1860859	889857	2637	491.5357	1172980	408566	6943	477.9023	78	3878.871
1903154	964560	2345	371.5545	1296372	481786	4187	538.4907	86	3880.461
669926	1317419	9796	699.3556	327773	524951	16257	789.6177	66	3884.680
2094505	2362437	7748	545.0628	1379303	1200898	21325	1123.333	95	3886.072
2493091	1118478	3242	376.4762	1725339	568414	9654	814.7894	89	3890.009
2074339	1213480	5358	331.9838	1400713	567818	15357	125.1277	86	3901.361
1893179	1079297	2568	476.4648	1089755	484661	4775	877.8775	78	3914.924
1815408	1076262	5652	565.6772	1086001	488618	11289	915.5129	82	3944.460
2529623	1016052	3219	264.7859	1447497	482142	6547	859.8867	81	3946.376
148825	82470	394	122.3034	39015	23226	306	223.9666	32	3946.755
815575	1280978	3687	361.4407	474166	553505	9407	760.3327	90	3947.034
2327232	911306	2177	578.7297	1414082	454370	5774	1056.121	83	3950.450
1675304	782456	1526	398.4086	1035214	345357	2912	762.9632	81	3953.392
1453428	616978	910	399.051	797798	249827	1126	639.9686	67	3953.428
628487	1872315	1735	208.3335	395660	1057136	4061	122.6221	79	3955.332
2484509	1083245	3517	584.9037	1652060	563575	11359	1003.44	88	3956.340
2605124	1406106	2347	605.2667	1706460	715237	4558	706.1038	86	3957.806
848802	1537194	125058	1365.154	695366	1354995	680973	9020.985	130	3958.565
2721835	1486687	3738	389.1018	1747121	681179	7327	189.6447	84	3959.740
1627604	768108	2812	359.3532	1047435	384652	9025	1179.302	83	3960.649
2546392	1441608	4146	569.3906	1810754	818789	15900	1104.99	96	3962.631
1620139	967264	12880	258.568	951199	384109	23658	797.6138	69	3962.710
1089321	954504	3135	318.8735	757895	453723	10307	-97.1773	85	3963.639
2560212	1658769	3051	633.9611	1827218	878945	10305	847.1105	95	3967.691
2072094	821543	5034	269.6074	1231236	422390	14113	392.1393	87	3969.574
2720545	1322810	2932	574.0852	1942445	891506	9620	1564.682	95	3969.987
2463839	1130752	3142	674.8662	1449394	530879	8561	1649.072	80	3970.830
2037460	1259320	5127	369.2247	1245884	563017	13433	688.9913	86	3973.849
3070087	1402965	10879	730.5119	1933797	701947	29119	2020.776	89	3974.925
283152	54009	1249	65.2689	83705	15446	1524	24.6964	45	3978.865
166456	46824	158	-10.7362	86018	19307	-128	-30.5808	57	3979.376
2085976	945238	2417	446.1937	1444508	483643	7585	1175.519	86	3980.110
1478553	796750	3705	130.8505	869087	402454	9590	126.999	85	3984.045
2917155	1063935	4176	636.0736	1891657	534338	10152	1589.127	86	3994.255
2496602	1898066	8165	488.0565	1651202	956616	17553	1273.123	84	4001.933
2709529	1533778	3633	648.2113	2022189	866845	10435	1031.403	88	4001.950
1720146	1179659	3740	611.814	1160501	571290	8477	958.1597	85	4002.478
2313613	875194	4084	491.3124	1362866	425848	9274	914.4714	79	4015.132
128512	163967	537	103.7257	43225	49610	673	374.1553	47	4057.087
2594507	1088524	6368	175.6448	1632032	527941	13606	59.0966	82	4058.093
3131111	1581926	6048	776.6928	2038726	864421	16340	1764.674	90	4062.550
106385	308308	15096	-205.3144	47980	126851	26706	0.0066	48	4063.263
1561115	1588098	5341	452.4301	1126462	772548	13628	754.9308	91	4064.567
2217111	905323	1738	475.9018	1404410	432504	3200	908.52	82	4066.949
2027954	2122783	4908	699.7388	1440554	1127445	14237	1830.296	92	4067.365
2679821	1190578	2771	337.2531	1779185	576099	7996	1160.376	87	4069.403
381720	259882	126548	1209.743	139691	89494	205483	1768.996	54	4070.212
2421288	1453488	7434	1095.247	1611927	758711	21335	1794.894	90	4070.737
2062894	1335984	4340	704.474	1326827	698705	11588	1753.487	75	4070.808
1156147	1447435	2087	448.6807	728439	662195	4172	288.6492	86	4071.716
2977372	2688937	5605	1217.441	2427622	1639613	17530	2125.433	100	4072.112
2898205	1305436	8275	652.2275	1713579	591837	18235	1521.984	72	4072.164
594487	1511026	4213	357.7493	346002	726187	11783	579.4263	86	4076.060
2104550	842959	2158	375.4638	1184539	378735	6259	559.3299	79	4078.339
2350994	2245653	3206	828.6566	1731321	1176734	5210	1675.281	93	4079.482
2302922	1102629	2831	551.6191	1565369	564275	6910	1361.651	84	4080.389
2266449	1064285	5936	161.8096	1329357	449189	11570	402.077	76	4081.174
1204164	1453199	2883	253.1363	850124	648672	7830	151.263	88	4082.587
2648679	1503034	4599	571.2039	1633457	678455	12080	855.688	82	4087.626
2773461	1319723	2511	679.6671	1950139	670693	4190	1393.059	88	4089.133
595819	822639	81182	1015.91	286986	370131	165450	1541.745	71	4090.719
2008278	854069	1728	57.3408	1283710	392703	2686	-561.5154	82	4091.659
2319654	1066812	2213	482.5493	1513295	536571	4282	1047.82	86	4097.749
3016371	1372286	4336	483.0496	1943638	717180	14341	555.3301	90	4098.906
284642	450030	150290	941.269	160527	281943	455392	1255.091	96	4108.026
2184838	1498086	2959	437.1999	1539168	676914	6487	739.5207	86	4112.535
2102463	873632	2043	39.0123	1325044	410503	4114	-163.0046	83	4116.462
4589874	3046739	7996	1176.376	4364924	2227164	27328	2888.501	130	4120.412
1898764	915030	2087	304.6807	1113248	423253	4300	760.23	83	4121.854
370413	176432	22975	622.8975	117313	51850	29176	801.5736	50	4126.561
2410909	1193535	2340	478.274	1648278	659582	6166	1027.713	91	4138.454
487392	1489571	11563	296.0843	294916	757228	26229	225.6469	80	4149.923
407896	803947	60252	770.7372	268513	488427	156881	1411.824	83	4151.788
2114016	1005570	2109	250.5149	1212671	441519	4200	550.62	75	4157.775
2182463	1133662	3287	525.0007	1379139	514844	8938	1297.822	83	4163.991
1710483	1337654	5648	448.2528	1080849	624657	15601	865.0161	85	4168.095
1883039	904972	2325	397.4325	1235470	451094	6654	1123.489	86	4168.621
2349771	1169691	2415	492.4815	1602487	568377	3954	529.0194	86	4171.425
2743506	1217041	3123	578.6003	1921873	771729	12285	1715.188	92	4171.948
2282891	1281381	3937	492.4657	1597386	690871	12774	1185.821	91	4172.828
160361	467097	129480	1609.828	68742	179829	229207	2262.113	45	4173.055
120294	176657	1992	-72.6488	79401	77055	5814	-125.6346	70	4173.708
2346757	967926	2658	235.5138	1346860	435889	9335	270.6935	78	4173.843
2507047	1042709	2996	470.8756	1463391	446681	6821	1281.458	79	4175.281
288149	747041	131430	1488.223	154931	311002	280019	3069.266	58	4175.593
3720831	1983563	4747	891.9067	3627505	1672891	25059	3100.01	132	4175.621
3803715	2248564	7348	752.6228	2569244	1258800	19611	1342.977	94	4177.741
127694	8988	2488	-177.0232	32946	1495	2272	-99.9408	31	4178.285
2265804	880185	2414	296.6254	1430378	407489	3565	399.9965	83	4180.054
287477	226214	15369	391.4009	117653	78617	23397	887.1717	55	4181.159
1334201	777784	3872	311.8192	815674	325889	5102	522.8222	77	4181.659
1712009	1201616	3140	513.154	1086161	536288	7585	822.5185	82	4183.258
2204061	831123	3134	610.0174	1399123	391459	9692	1298.321	86	4184.860
3503139	1941357	15706	622.9066	2504815	1110472	32801	1338.936	94	4185.343
2537373	1329807	5326	539.5886	1593609	583927	15234	1274.827	81	4187.178
3024785	1300834	3702	356.2822	1853139	617819	9907	379.3827	87	4188.617
1937711	995363	3708	565.4188	1110702	487369	10129	1087.437	79	4189.290
3374909	1331688	3235	350.4835	2190315	693043	10666	680.1626	87	4189.518
2688150	1264555	2211	703.8371	1721999	679416	3322	1440.964	81	4189.887
111746	24023	213	-23.6507	29311	6232	278	-92.0042	33	4190.665
1961555	1050418	2881	169.4241	1288627	530741	8819	-124.0541	89	4198.074
2173156	966516	6231	471.3591	1240251	422760	11955	744.6755	76	4200.404
103824	18511	6	32.1366	39395	6976	40	7.244	46	4205.050
2132800	1168450	2745	290.9945	1344435	583662	7705	126.2505	84	4205.460
1978197	1899513	6951	489.7511	1504081	1043017	17009	1319.405	95	4222.135
3049867	1298635	3222	534.3542	1856579	698243	7635	848.3235	88	4230.942
2549691	1156676	2788	351.8068	1600560	643722	7378	352.3058	87	4232.902
288075	286698	177413	1266.269	118877	138771	345434	2500.047	61	4251.030
1294312	1172599	2191	371.7151	847581	612026	5883	573.4363	88	4265.528
2137390	1174908	3318	290.5398	1255671	609432	9222	650.9542	85	4272.416
2650906	2402209	4277	729.5397	2042285	1187559	11651	1591.421	97	4276.039
2791371	1130123	3536	691.1696	1840496	583634	4113	1678.139	85	4276.785
1384519	793344	2181	540.1541	862720	339181	6136	903.0296	74	4277.075
2030801	710328	1751	329.0311	1059426	285130	5259	753.2299	74	4278.365
2415513	1069038	2937	288.3657	1460881	535311	8053	707.1733	83	4280.044
2331089	1300847	2639	376.2479	1628751	683598	6031	463.1391	89	4280.813
2910878	1447847	2974	404.0414	1952231	733268	6701	540.7261	85	4284.124
197350	323343	60791	49.1751	80155	122590	98003	96.3683	54	4286.929
2772876	1230616	3527	615.4647	1971604	747519	12318	1178.44	94	4290.346
2230395	1783096	9859	585.2899	1537035	969099	27099	1551.454	89	4290.592
2659033	1140399	2108	187.6588	1635114	566694	4222	-29.5458	79	4290.971
3558870	1533836	4088	435.7368	2265671	797392	7939	769.5779	86	4293.330
1492596	1410471	3869	376.2509	972376	618097	6484	1000.952	84	4294.619
201764	325392	45672	81.7992	92566	185642	106979	112.7219	63	4294.740
1200830	1581542	686778	1397.646	586352	658209	1226201	2498.676	82	4295.652
2711375	1353321	3271	177.3031	1835730	696520	10483	-86.5037	89	4296.389
321689	193298	8584	-15.2376	135109	61022	12422	21.4742	57	4306.933
1559560	713514	1795	234.6995	946506	334603	4664	154.8504	80	4313.294
2709927	1488225	2855	732.1655	2524805	1246154	12765	2390.116	120	4315.275
2510675	939364	4300	296.23	1544949	456711	9011	119.3171	83	4316.068
2885863	1227458	5862	428.4582	1920214	647156	18196	375.5956	90	4318.234
128579	268341	17854	384.8094	48516	106112	31314	480.9154	50	4322.979
502924	2257042	6343	354.2423	155838	650573	8589	590.0429	51	4323.903
612034	2049035	104180	899.498	409311	1073289	257233	1047.171	85	4325.325
2870184	1779363	4504	645.8744	2033814	1028058	12791	1146.375	93	4336.800
2666335	1615767	5087	1283.981	1830759	820226	12527	2606.365	87	4347.235
2613880	1088781	7171	251.0931	1688069	531174	17332	541.9252	87	4354.595
130259	127116	1911	190.0071	40966	43494	2890	194.129	46	4368.706
158014	349907	186373	1006.925	93420	231797	576385	3444.198	76	4374.570
2071641	1398676	5365	442.9765	1408207	671920	14519	945.7159	87	4374.887
3923083	2995507	4342	589.1862	3207654	2078313	18200	2282.02	107	4375.236
2412912	1499012	3716	484.2676	1548016	770023	11379	452.5619	87	4377.579
2101951	913557	3292	271.2812	1208498	395696	8101	461.2661	79	4379.520
173849	66033	19577	-13.1303	54155	19485	25299	216.4739	44	4382.123
1480039	950915	2902	233.4022	1057573	474892	8593	471.4673	87	4382.435
1556229	976966	2914	436.6754	1037292	465003	9859	559.2899	83	4382.728
1087949	1714557	4374	459.5814	608967	872233	9295	770.4495	79	4382.847
806817	1494070	13734	326.6774	399749	696341	28649	247.4089	70	4383.116
2615256	1681139	4089	619.5929	1886233	910112	11351	1679.591	95	4385.460
2389155	931737	2034	362.3074	1550388	473488	5659	800.6699	83	4386.147
3048206	1342084	1801	500.8361	1892417	718338	2699	1337.614	87	4389.836
2376202	1064064	3075	273.5075	1507062	604063	10266	781.7226	88	4391.184
2153731	1249362	3399	214.8839	1574252	741503	12118	280.2198	92	4391.789
1991494	1100025	3527	511.4647	1367858	577315	10862	1125.958	85	4392.149
995554	884696	509794	2013.643	426139	368787	913726	4157.829	71	4395.675
2879824	1287206	3797	455.6117	1867888	653321	13246	359.9006	88	4398.237
2105105	1331418	4565	626.0965	1333277	679038	13160	949.276	86	4398.547
2292173	1124946	2843	517.8923	1531080	586989	7706	846.1066	86	4402.010
2903395	1612632	1930	944.273	1680670	828206	-862	2199.042	84	4402.743
108094	25591	1390	-127.021	28609	6796	1779	-126.9981	34	4403.607
2366566	1322635	2604	431.2844	1431860	642016	6624	1004.806	84	4404.531
3574873	1385278	10028	721.9708	2161694	691207	21672	926.3992	85	4405.440
2535624	1227463	3453	452.1133	1747726	603434	7602	773.0722	87	4405.985
2081315	1065850	3166	626.4126	1311107	464130	8243	545.8323	79	4409.124
1251364	920573	5083	302.5563	832786	412634	12699	833.6139	84	4410.905
2239049	1186440	3589	342.5429	1545230	593445	10097	-200.9583	88	4412.002
3580930	1706978	3763	631.5043	2100125	830412	11121	845.6881	87	4413.300
2302086	1900820	7531	559.2891	1591916	863941	16934	1313.197	88	4415.368
2164114	1208460	2792	431.2312	1405502	603406	5163	591.0443	82	4419.749
2429979	1797995	4818	591.6898	1656630	1027752	12640	964.104	93	4425.274
1867842	1183303	3477	271.6597	1123532	530377	7394	157.0034	82	4428.858
2304848	1079346	3217	688.0737	1575846	682557	11120	1643.832	95	4430.460
2456494	836685	5458	422.5938	1343979	362579	11472	996.1792	76	4432.140
1204077	424758	6495	695.3695	399549	131221	8491	814.1451	58	4433.939
2493199	1337786	3288	535.8568	1555951	699462	6738	1049.402	89	4435.453
1438198	656330	1575	281.3575	770399	262667	3003	539.8683	73	4444.449
1889941	1489102	2766	464.9726	1897978	1514263	12442	1645.596	124	4454.530
2092736	940070	5013	338.6293	1182798	390180	10873	285.3753	77	4480.879
2246119	1076114	2917	606.2437	1277902	508003	7598	1193.648	80	4489.607
1842133	931562	2320	426.152	1148500	421060	6965	549.7365	83	4491.326
1171155	1490125	4312	488.5032	778051	760760	10996	1062.676	82	4491.744
147901	80269	106269	427.8909	45915	24731	141546	482.5306	42	4495.279
2680648	1241475	5750	621.575	1705512	619772	11109	1360.415	84	4496.841
2343662	1055120	4149	403.9589	1570083	481237	12858	642.7338	86	4501.311
2941624	1719383	4875	748.4875	2045795	961126	13989	1511.983	95	4506.687
116303	22479	1188	-24.9532	31115	6220	1283	20.3763	35	4508.005
1901197	1074822	19059	483.4099	1131919	474629	32746	1469.851	81	4508.524
2194883	1752534	4559	499.9599	1427147	788291	9241	131.2201	87	4509.194
2595691	1312806	2311	478.4471	2191902	997909	6182	997.4102	104	4509.524
2416420	975088	3152	383.4272	1601454	484184	8893	589.2973	85	4511.678
2020340	1024614	2107	429.8027	1201918	495689	5862	1137.458	80	4512.209
136146	19422	4566	205.9526	38207	5811	6482	153.2402	40	4514.806
2315082	1258472	2290	476.469	1560811	647676	4212	842.8932	86	4515.481
2417321	1155635	1437	397.2157	1452510	550109	1501	1030.006	82	4520.560
200059	161724	16213	-86.0507	59919	48880	22976	-262.2464	41	4521.096
465649	1202969	2251	196.0811	243209	494019	4315	463.0715	67	4522.826
2299915	1358492	2921	467.6681	1561563	661441	8615	723.3015	86	4525.499
1899991	869202	1907	423.5827	1107916	407238	3852	976.6972	81	4527.099
1540323	1432934	6669	461.3309	982575	633464	15839	903.7679	82	4527.958
166125	2409642	8228	2185.991	62521	770507	11359	2880.44	49	4530.621
1693154	2071829	5258	860.3738	1198763	1303640	15078	1985.276	94	4534.753
260105	1416833	19168	414.7248	174477	725613	38104	485.8344	77	4536.290
110590	156632	107537	1502.426	48848	57543	170347	2014.067	50	4540.298
140841	139051	15048	38.5928	53759	45069	21929	180.4169	48	4554.847
1511625	1377279	4183	135.0663	959512	652510	9106	128.6466	81	4585.975
2468340	761328	2663	180.7943	1502806	357221	6109	494.9149	79	4591.619
1576915	1818539	5918	460.3998	1007090	852779	16102	922.9222	90	4592.450
2613458	1153265	3511	671.7671	1660526	577845	7914	1040.175	84	4593.107
2528874	1936415	3008	641.1488	1628629	1017777	6587	1197.131	83	4596.386
230702	622107	17765	440.6165	144905	274709	41032	1206.495	71	4598.709
2168850	1373608	3193	453.5273	1485820	767393	11362	523.0082	93	4602.258
2862803	1026761	2433	361.8913	1602178	529391	6566	1012.153	80	4602.414
174730	667319	25901	240.8461	90023	277434	46391	127.3351	58	4603.151
126881	142004	6295	119.1495	38623	41752	8787	50.5507	41	4604.360
1889637	1344589	12312	317.3032	1280647	660359	20460	892.806	88	4604.838
2504719	1088401	2545	151.7745	1618576	578945	9251	105.7811	92	4606.275
132419	141683	15715	19.6115	54388	56009	29212	-186.6068	51	4607.999
1348380	1411834	7762	570.0482	905707	710886	21063	1039.034	87	4609.450
2564873	1291948	2644	334.5284	1577763	658793	7352	463.0472	86	4609.711
2174978	1325240	3648	571.0528	1536505	760938	10809	689.5849	92	4610.311
2611754	1418851	2649	635.8089	1830559	751474	5005	1784.781	90	4612.118
2570689	1190892	3685	262.7285	1667805	623256	11033	407.3513	85	4612.581
2329039	1246194	4125	753.4125	1428167	617849	11307	1091.923	88	4615.268
1654209	914922	2842	196.0362	1090830	444066	9867	-97.8613	87	4616.202
2213407	1022035	2512	182.5232	1315248	483886	6350	284.235	78	4623.094
2324164	1468594	4901	656.7461	1442770	700505	11027	1458.215	82	4627.420
3079298	1365337	2267	222.7787	1899350	645029	3959	655.2999	77	4627.479
1880668	767996	2184	249.7224	1136674	359642	4590	-19.501	80	4630.496
157254	13877	777	97.1897	46576	3778	689	209.8529	41	4641.143
2433018	1590022	3255	595.6055	1661445	851773	9331	970.2691	90	4643.069
380920	484151	21021	517.0781	167415	180400	39441	1472.44	63	4645.840
124899	62319	1368	90.1448	36668	17368	1911	-55.9929	39	4659.384
105897	14122	239	-29.3921	29887	3759	331	-0.6309	36	4665.480
2643809	1364570	23605	673.2405	1506623	702847	49806	1181.917	81	4680.258
463022	235213	171447	1014.777	238693	160330	482923	3032.38	78	4698.402
3104332	1437441	4594	254.9234	2231457	811631	14260	43.986	94	4703.573
1820919	1332950	4075	488.6075	1180764	607065	9829	643.6069	74	4703.597
1608157	1442960	8371	481.4131	1173134	763231	24576	1045.514	91	4705.064
1917505	966010	2406	465.7766	1180712	473911	6926	595.3486	84	4705.948
2159928	733051	2593	303.8673	1319195	361709	8381	567.9741	85	4707.529
2928875	986648	3638	519.4918	1924649	607348	11507	941.1427	90	4708.695
504912	1249309	107211	1570.337	339955	768996	279594	3587.423	82	4709.644
153830	9328	152	-58.8728	41125	773	-154	-65.8394	37	4710.028
145393	11428	158	7.2638	41576	3334	124	-55.8436	40	4714.925
327807	671644	85924	356.5364	184859	346437	211456	747.4816	72	4716.851
595560	1783378	19538	824.4818	416369	1019145	45391	1628.235	83	4717.158
2126869	915222	2579	186.8819	1315286	427308	6335	740.3935	80	4717.802
2313682	1132479	1755	466.4555	1465941	558455	3099	547.0539	83	4718.216
2666669	1423970	3600	523.96	1910201	729963	11465	1071.187	91	4718.900
2113658	1096549	2102	402.5222	1234941	562601	2559	607.7599	86	4719.935
2546546	1207265	2890	588.129	1607622	600108	8821	1007.658	79	4720.211
2499464	817190	2495	381.9695	1534910	363917	6338	686.9618	78	4720.812
2145497	784801	1674	139.1114	1310421	356293	3735	431.5335	81	4723.050
2099738	1071142	1629	359.5869	1279073	506840	3074	527.6514	81	4725.520
705078	161602	603	151.2283	261660	44561	933	197.7413	48	4725.573
2728439	1356966	9263	612.0543	1793342	696115	21901	1596.446	91	4726.596
1374435	1043433	6916	241.7876	918087	489297	16607	611.2527	87	4731.997
2973508	1317553	14687	356.5407	2188537	796845	41679	869.3919	95	4733.385
2156002	938316	1836	186.7996	1258678	407927	3354	333.3594	77	4734.354
3782332	1716077	6555	506.7355	2548503	950861	19628	1483.531	91	4735.538
1963009	1065438	3207	376.5127	1246610	534007	9390	738.779	86	4736.626
1705755	869706	1735	217.3335	1007871	359165	3781	349.9141	75	4737.422
2808023	1170398	3106	517.0466	1834778	581728	9196	944.6956	87	4743.473
2330010	1013201	2592	352.0112	1412006	516974	5916	799.6876	87	4756.253
2477566	1302142	3522	703.1842	1596520	677458	9295	1697.449	90	4757.684
2723889	1002816	2692	375.6212	1649605	478041	7630	449.043	86	4761.459
997312	1870848	260542	819.0062	823279	1372118	836217	4571.374	122	4762.194
249697	248345	813	330.0093	72156	72836	889	371.0729	44	4765.679
1476553	891189	1960	282.956	887789	379363	4709	589.3749	76	4766.136
123625	22683	63	61.9343	34085	6281	39	-3.6121	37	4772.074
2093418	972118	2103	316.3783	1232819	432600	3524	375.8964	78	4773.841
3040103	1186562	10433	150.6913	1893568	616614	21887	229.4607	84	4797.039
156860	43539	514	97.0354	103803	53104	1875	355.1875	120	4811.304
1764943	1051960	7721	129.9481	1099663	486097	16911	-4.4929	83	4811.738
1872186	1467118	27325	511.9325	1197887	674155	63637	1137.636	84	4812.780
113822	89468	3081	-77.3559	31431	24534	3559	-96.1401	37	4814.298
180451	22690	54	136.2294	50045	6291	295	207.5495	40	4815.160
2522903	906646	2694	383.3334	1439867	421521	8733	999.3213	84	4815.637
2675730	1356544	3916	532.4876	1692916	686287	11000	1238.1	78	4815.708
1795522	698048	1527	597.2647	978434	295073	3337	1209.806	74	4822.482
1403756	657218	1898	31.8778	854539	293932	7376	-338.4064	81	4826.477
1894603	1099702	3173	753.4053	1158537	485900	5763	1122.704	76	4826.567
2480436	1413578	2598	383.1478	1636179	666469	9290	423.169	84	4826.909
2735665	1313383	7306	594.6666	1773551	689458	17919	595.4559	82	4827.261
1871977	866133	3965	594.4365	1105766	344573	8410	1070.801	77	4831.265
2030516	1140676	4661	669.2821	1539276	571274	11162	1039.788	90	4832.175
2303170	1114884	2881	306.4241	1618836	571117	10229	459.0469	86	4832.615
356474	1530445	24447	635.0767	218218	747947	43354	1284.359	77	4838.576
3045723	1709072	3968	568.0048	2058879	1008805	13860	990.546	95	4839.119
2378411	1011935	3379	271.7619	1533105	471470	7874	300.9314	83	4841.790
2379480	1295694	6228	84.7908	1650207	659271	16514	150.6354	81	4842.014
3172595	2464795	8502	1883.562	2326697	1292446	21670	2741.687	96	4842.833
464309	527638	97402	201.8522	165783	193161	162781	350.8141	51	4843.273
2177548	1327844	6846	454.8606	1383515	618545	12739	837.8579	84	4845.684
2574400	1212190	3250	442.325	1717480	699299	9363	659.6643	91	4851.631
1909784	1257891	5125	554.5125	1223080	587035	12855	944.1655	84	4854.326
2045636	1132741	3723	486.2603	1352739	668605	11611	622.1771	89	4854.805
280389	888112	17031	569.2391	138233	381453	33120	1126.032	59	4855.234
2375385	1362818	2647	222.0967	1345671	639260	6852	302.9972	82	4921.186
1722436	1249744	1916	425.2876	1169798	711832	4246	900.0006	92	4929.929
252946	151833	117790	610.019	73667	47587	161136	1014.53	44	4931.142
2441328	1135455	3438	455.2718	1744887	635989	11416	344.2376	92	4934.619
2352611	892551	1578	192.9258	1454690	410654	1932	345.9852	76	4934.943
147454	57307	482	-52.3598	41189	16138	636	-215.5204	39	4943.871
552694	1137303	116118	1312.62	326909	710419	365003	3044.068	113	4948.047
243653	58384	1534	84.2574	68700	14107	1519	329.4159	42	4948.362
1753524	911517	3528	426.3208	1074974	391611	6295	737.1495	79	4948.834
2562325	1187536	3042	345.2562	1678897	603796	9111	627.9271	83	4949.082
2857010	1558973	5889	893.5729	1784117	768419	12980	1777.178	88	4953.656
127584	269942	171549	679.0989	36159	94874	269146	1377.891	33	4953.760
1309500	1365918	2090	514.249	812230	637334	6674	1028.611	83	4954.505
1617824	859981	2572	416.8892	1055722	426766	8185	973.1785	84	4955.489
3238893	2022856	8293	612.6373	2474703	1134116	29581	1592.294	93	4956.713
1804709	1022246	1429	131.3669	1149433	494447	3654	-184.8106	86	4960.349
421248	164184	1078	217.8758	180009	47726	965	699.1365	48	4960.375
1809181	756142	1652	373.2772	1080211	349293	4979	579.5219	78	4963.385
1731302	923082	5225	286.1225	1113812	454417	12552	505.7672	86	4964.038
174820	10524	339	99.2179	49356	3012	603	301.2283	41	4965.928
1517210	960376	5402	331.6522	1008502	426539	12332	304.4252	83	4975.640
2568752	1195578	2933	476.9413	1728892	616718	6920	915.212	86	4976.211
1863797	795715	1722	243.2042	1044747	350212	4302	690.9422	77	4986.646
3288792	1639923	3605	654.2405	2257213	904996	10756	988.2116	94	4989.591
1898297	1040026	5693	451.7773	1094530	471946	12508	736.0988	78	4990.313
362447	175301	10593	325.6673	173179	83363	22308	547.8788	68	4998.219
104976	96606	101513	1012.279	30624	31455	141072	1193.739	39	5010.195
1245455	779557	5272	327.3592	833325	394636	13756	397.5116	85	5031.840
2582641	1263444	3297	532.5617	1736859	656675	9380	1350.218	86	5032.113
3295199	1786746	3357	414.9277	2238250	1117251	10968	1372.705	102	5035.527
2707011	1433290	3126	601.1686	1740186	717894	8082	986.0002	88	5037.050
644210	1257340	2503	361.8183	462142	616979	4699	818.8139	84	5039.875
2498274	1325193	3206	342.6566	1684443	651948	9726	540.4286	87	5040.695
1173431	2734885	67113	1080.439	950598	2096557	238895	2217.01	100	5041.370
161320	69956	1713	85.4993	53265	21909	2435	172.6035	44	5042.225
2397596	1166475	6004	274.0244	1557064	603367	15615	540.0015	84	5046.049
2801782	1049146	5259	409.2299	1880978	503230	13998	628.6878	85	5049.303
1821929	815022	2542	199.2062	1067805	372426	8739	-128.5421	80	5050.904
390044	101619	15764	-21.4396	126667	29194	20694	-259.8666	51	5054.817
2659559	1385846	2902	493.4022	1861709	702593	5326	773.5886	91	5054.909
1800701	925293	2162	204.8882	1095724	442951	6260	86.186	79	5055.454
1959522	908820	2788	324.8068	1159910	404937	6628	749.2308	79	5056.766
2823367	1573710	2380	243.518	1947982	789069	2345	15.5545	88	5057.572
2528693	954614	2539	575.6379	1570711	531927	5749	1505.719	83	5058.163
2623994	1313679	1904	604.0144	1621276	603716	2716	1233.168	82	5058.585
2017929	1362889	5257	389.5177	1413647	626078	13976	336.8536	90	5064.343
794501	246945	170641	1461.76	390276	128053	332253	3904.793	74	5071.101
2749364	1053516	17409	355.8449	1770696	538365	31211	1219.737	85	5071.595
2590798	1009987	2840	410.324	1616790	467025	6012	628.8732	81	5075.804
1947565	2010428	3180	498.398	1360055	1079429	12709	1485.175	93	5076.122
334984	316097	30950	791.295	109274	96398	44484	1026.752	40	5076.219
2500968	1810206	7081	308.0441	1781239	926856	21073	821.5953	93	5079.538
114893	157836	135404	538.3644	48891	60757	230822	950.7142	49	5081.137
2578490	1315345	2832	506.4752	1557916	627053	7986	634.8146	86	5081.686
3066796	2222598	4705	978.9505	2044904	1176932	11018	1981.51	89	5099.912
184680	99499	3890	60.229	60729	30354	5445	119.4645	46	5104.399
3341675	1501401	3684	531.8724	1973303	875531	9763	705.1043	92	5105.806
1984009	1941836	2521	789.2281	1287258	878547	4264	1157.41	81	5136.469
120332	161647	13217	15.0737	34365	46861	16847	103.7167	39	5138.245
2531983	993011	3030	398.983	1493877	482682	9992	249.1512	85	5140.605
2602892	1108855	4450	441.645	1623111	567281	12304	636.4544	86	5141.446
537791	489515	218269	1825.091	193345	190445	395623	2693.85	59	5146.288
2879919	1300303	5851	1049.041	1958289	692168	17198	1631.208	93	5147.165
2258371	1128669	2347	376.2667	1483362	550743	7262	436.9982	85	5148.592
4353379	1709317	4398	648.1278	2873650	998131	13261	1246.742	93	5148.977
1097969	4367337	185992	1627.751	937505	2786059	582289	4210.613	84	5149.041
2354635	1131381	11631	204.2991	1459307	494783	18735	1197.033	77	5149.427
2299964	1247949	5889	300.5729	1556816	591517	13108	884.7588	86	5151.056
2856329	853460	3635	186.9235	1760824	416846	8039	767.1879	81	5151.693
1944617	1016684	4873	380.7753	1174091	460343	10997	356.5317	73	5151.873
1348865	988449	3221	375.4981	864017	447198	8383	371.6863	72	5151.942
3471372	1206639	4023	596.0903	1927431	512367	6655	1567.345	76	5152.718
2305016	711211	2004	414.6244	1418871	308923	5031	812.0391	70	5152.807
2419240	1211388	4697	685.1017	1541175	658054	14555	1056.536	86	5153.360
2259894	816806	2578	222.0258	1405298	402326	7577	104.6697	85	5155.357
251483	443105	127316	1405.228	126461	237205	333989	3249.983	70	5158.412
2240644	1061511	1809	595.6849	1456873	525131	3900	757.79	88	5159.729
701280	976009	2687	335.3407	376847	414658	3929	642.6169	72	5161.592
2294289	1037932	1974	382.9414	1489409	513263	2824	720.6264	86	5162.304
2020475	1032096	2971	396.4731	1371740	560234	9680	-235.952	89	5164.500
1715996	699675	2072	-99.1608	1141109	340214	4674	-63.5886	82	5165.678
2122165	1087326	3638	191.4918	1463912	564677	11173	290.2053	85	5165.810
1295979	2641466	4565	703.0965	1063988	1366763	12923	1346.38	96	5166.299
1817045	1318991	5767	458.1287	1209231	592521	16840	1024.724	86	5167.696
2035234	812222	14502	357.1622	1221796	367134	28250	463.825	78	5168.269
2718778	1065048	3485	601.5085	1792306	560469	10539	516.4379	89	5170.478
2705320	1847633	3868	526.3948	2122984	1019563	11429	1615.367	98	5178.835
255409	29819	1889	342.1729	68532	7108	2651	314.5211	39	5179.404
2308024	2868228	4681	721.4041	1561435	1587361	11671	1547.543	99	5184.392
550305	1128491	4522	336.2842	448914	704736	12627	952.9747	97	5199.746
2566894	1161353	3749	516.5189	1516162	544144	9350	1432.535	83	5200.561
2537163	1069961	4950	327.695	1530477	521117	9492	248.1012	79	5201.510
543732	1915385	15206	383.8566	309217	930864	36937	1223.766	81	5205.678
2304818	1374746	4120	536.132	1605407	796661	11247	1172.557	92	5215.528
2156158	1350743	4873	1000.775	1293245	611254	9911	1971.807	83	5244.137
2217330	1228635	3810	695.741	1480438	585896	7040	1304.944	87	5254.450
108089	137046	2056	146.1416	36397	41885	2362	150.1082	40	5255.263
2953041	1370710	1701	426.2261	1885684	656778	2598	865.1478	84	5258.286
3217341	1365625	5125	292.5125	1958851	647728	11932	43.9852	80	5258.832
701199	1977354	176916	1682.788	402459	913205	395282	2712.92	77	5260.063
1663897	988565	3100	268.91	1095421	486887	11201	258.1761	88	5261.367
842813	490317	13147	4007.147	291584	165762	18356	5567.572	53	5261.612
2202773	1297209	6185	425.9785	1546904	677177	17850	955.385	93	5264.576
382124	528920	17817	329.1337	189582	237943	37239	130.3079	67	5269.806
200594	492833	32970	261.617	100297	211223	60566	255.5526	63	5271.191
2789857	1589016	4684	507.9724	1936954	824316	12112	1432.083	94	5272.126
3930471	2530862	4845	694.8045	2957204	1421590	16944	1428.758	102	5275.849
2210560	1501533	4848	953.3728	1566963	834861	13616	1155.658	96	5278.580
1816617	932999	2232	473.8152	1096683	455968	6103	1265.778	84	5302.879
1482808	2264119	28798	1380.968	773699	934156	52129	2510.637	72	5321.643
1913913	1335247	3191	603.8151	1312733	690335	7982	718.3902	86	5322.710
2600169	1097444	2682	351.0602	1493477	499704	5612	373.4332	81	5344.339
3152544	1187795	4502	868.1622	1937841	646596	10349	1703.779	85	5350.596
2474383	1140250	2839	477.4679	1342716	481047	5857	785.1777	78	5352.743
2195803	840926	2409	391.3449	1407634	372985	6227	905.9347	80	5353.404
3343017	2450701	7197	714.3517	2483566	1370045	21150	1090.515	97	5353.988
2383137	1719420	5208	836.5688	1585333	884251	13456	1919.682	90	5355.537
2700712	1210110	3472	499.3792	1840193	621656	10718	1134.68	90	5361.764
1860527	810944	884	212.7924	1117455	343992	1524	722.6964	73	5362.187
222521	36180	486	144.0646	65856	9844	308	20.6788	44	5364.820
2726406	1507015	4220	542.742	1847548	802297	14166	1328.513	94	5366.700
2272721	816456	4777	667.5897	1452280	393011	12518	1145.66	83	5369.815
2419440	1315124	3332	587.5252	1428870	587607	6878	562.2558	74	5370.211
2106361	1426611	3143	820.7223	1488589	682438	7672	1447.999	84	5371.121
2047330	996232	5333	242.5813	1260417	452442	14572	-26.9108	81	5371.754
2228953	787225	4421	-53.1819	1133482	318334	8555	-263.0645	68	5372.012
1521494	1019949	2722	220.3042	1076768	481338	7701	640.8261	84	5372.412
1720518	1067782	2273	168.9153	1012145	500762	5863	-21.6857	79	5374.475
1915828	965841	1214	291.3054	1104968	438741	2068	340.4148	79	5376.284
1859194	1073213	2314	269.0154	1172498	542052	4031	422.9391	81	5376.878
1897603	1130618	8629	835.2869	1194693	641574	26348	1968.523	95	5379.133
171203	142884	19215	349.9615	45324	38202	24200	423.62	32	5379.325
910276	1934238	11900	1027.59	582539	939716	23411	1603.157	78	5382.471
2016524	1512675	4005	253.6805	1254232	708728	8766	267.5726	85	5385.683
167635	226629	215492	1807.701	87197	119009	442307	3823.023	68	5393.165
1941812	902966	2557	201.0477	1191327	437800	7439	500.5279	84	5399.722
2802124	1545540	5347	505.5667	1657542	801424	14402	1320.552	90	5407.848
2061864	1254527	3108	641.7588	1423657	659279	9008	1425.749	90	5409.300
3300167	2002020	3397	580.1717	2096733	1100572	9359	1128.24	90	5440.166
726710	693204	46886	511.1046	345090	289937	95607	1511.153	69	5460.395
2855379	1202404	3764	460.3604	1869214	646681	12779	799.1019	89	5466.953
2512042	1269778	3883	438.2363	1678516	716943	10802	939.5922	90	5468.837
2189073	1632326	7259	594.4299	1590005	1104856	27735	1548.933	94	5469.466
1981943	1104407	2415	617.4815	1288834	566423	4285	445.3885	84	5470.372
1726251	897202	2860	298.446	1134914	441634	8508	390.6988	83	5473.773
1871922	1207839	2922	698.5242	1131578	621100	6417	922.5937	80	5475.478
798653	1730417	79839	1013.168	459539	984997	206807	2072.473	90	5479.826
2089750	1030262	3199	442.6639	1388669	504896	10483	453.4963	84	5480.195
2319678	1510258	7155	146.3955	1682168	808434	22288	565.7568	90	5481.614
2133824	1108629	7527	419.8647	1297339	524380	14678	435.8358	83	5483.277
2187762	1726934	11464	413.3304	1344293	896322	31083	448.1563	97	5484.472
2196755	1025308	3566	905.8526	1291823	445966	5979	1222.622	77	5491.244
1842614	805161	1998	139.4878	1148303	368609	5523	155.2403	82	5494.172
1677000	685531	1261	258.5421	964204	295019	435	594.4035	74	5494.859
140216	9743	257	177.0177	39101	2670	474	335.7914	39	5505.805
368038	534752	103603	-46.4717	306086	498424	412299	-1461.826	117	5509.270
2166434	1330632	3826	780.4386	1526670	666108	9511	1383.367	90	5511.062
1893936	1564496	7321	387.5081	1323862	1033860	20679	976.2919	98	5512.309
2150307	1097029	3402	507.4522	1389061	506842	7101	986.1661	82	5514.364
1335961	475502	1114	246.6954	755718	200230	2690	310.909	74	5520.425
3646977	2661411	5018	940.9098	2617812	1313269	12796	2382.656	95	5525.161
3108428	2257756	5000	864.5	2365324	1348328	15041	1234.6	101	5526.013
2464221	885897	2637	298.5357	1499115	442988	6517	672.2037	83	5535.064
2095596	1107304	3187	457.3907	1296831	512129	7675	554.5675	81	5562.954
1254956	1099341	4617	102.6137	761750	453466	11165	115.3565	78	5566.170
2687844	1222633	5305	850.6105	1669304	601263	12987	1448.171	84	5570.268
1874200	1309374	1973	330.0853	1282435	654870	3010	798.861	85	5572.583
2272641	955718	1368	448.1448	1340176	408468	1809	715.6849	78	5575.528
3019545	1489098	4942	615.8462	2177832	920164	16278	891.5958	102	5578.629
2766953	1299903	2408	334.4888	1701575	684490	5678	823.9358	88	5579.938
837423	1267733	3738	437.1018	600997	842663	12079	648.8319	97	5579.965
3073072	1366875	3163	507.8443	2139277	727210	9954	480.6194	88	5580.067
1839158	986911	2256	733.3616	866034	427540	-33	1343.749	76	5582.600
2133911	1002286	2453	851.0133	1215525	427218	5044	1178.168	81	5584.608
1914717	997052	2263	350.3543	1280549	488149	7660	1136.726	88	5586.979
2150314	920328	2492	776.4012	1359068	439254	3879	2035.812	77	5587.175
2002095	957125	5854	456.6094	1283670	474801	14516	1149.148	75	5587.201
2230229	1579259	4326	1024.489	1292499	690914	9847	2128.017	68	5587.227
1693734	1470114	3561	746.5721	1185968	786493	11237	1476.996	91	5595.287
244019	641800	50048	854.0928	133870	278260	98033	1123.051	66	5601.155
2267891	991276	3163	524.8443	1263222	452604	5599	667.3039	79	5601.964
157350	230592	50545	221.5745	48984	70144	71209	327.0249	45	5609.903
2198979	1409683	4658	1041.714	1674197	749729	12177	1974.73	96	5616.679
1512066	1329635	11499	469.2939	976592	656416	27598	702.6478	90	5621.773
2269057	1360577	5018	512.9098	1404077	678804	10480	681.928	86	5628.453
2745133	1362754	3540	583.594	1808373	660309	9548	1180.043	87	5629.309
2312871	1315106	3741	728.6701	1715013	774971	12040	1546.444	92	5632.428
2439376	1628999	3588	766.6868	1679478	855538	9586	1308.575	88	5641.377
261585	143521	26417	185.5937	138935	77790	57397	-163.4283	65	5650.409
1287540	853840	5361	300.5521	785197	365153	10256	608.1616	79	5676.913
2301895	881089	2256	277.3616	1357879	438931	7326	65.7886	82	5683.871
768597	1747562	19262	638.1982	441284	933394	40286	1362.845	76	5684.322
1908720	875182	808	608.7288	1157291	377733	701	1382.126	73	5684.337
2168244	1620759	4081	928.7441	1177706	662720	8573	1608.345	79	5687.463
2006073	1038447	3060	385.666	1219700	473841	8034	568.9074	83	5690.292
1585442	962256	2598	42.1478	886503	397659	5367	-10.3113	73	5690.836
2359130	1415940	4258	652.2738	1578332	810081	14578	1198.226	88	5691.099
607093	634995	229879	1092.412	447269	611255	800141	6808.71	104	5694.391
671605	1400000	4431	297.3791	477694	949398	16337	435.1057	120	5694.854
1973205	968446	2521	362.2281	1245935	443149	7712	156.2432	82	5696.435
2459828	801981	7771	342.7531	1614527	425108	19046	576.2806	84	5697.221
263605	697273	44291	546.5251	171852	345932	151353	1965.303	86	5698.463
1088278	574544	6389	282.6229	933076	421971	18850	804.485	106	5701.994
1347947	878798	2161	473.0321	850608	434860	5769	778.8409	81	5704.670
2420114	1232357	2553	531.6233	1570565	591497	7172	1403.949	82	5704.755
2254413	1157481	2916	341.3876	1419211	596790	9739	210.5579	89	5706.197
2095790	1160741	2824	595.6264	1384646	520209	7537	657.4257	86	5716.357
2418330	1215096	2211	234.8371	1548518	683970	4064	470.1904	89	5730.761
2352538	991780	7445	373.6645	1436405	475720	19816	977.4776	79	5731.054
531815	515211	2630	413.543	172829	167298	4009	878.1049	55	5733.327
2409416	1015585	3984	419.7024	1443511	469806	9221	604.0981	83	5735.829
1886554	1209162	2033	284.4513	1260812	579893	5616	298.8576	86	5754.952
2570003	909536	1964	368.3804	1590771	437335	4430	-143.477	84	5792.309
1747464	772513	1433	457.7913	1094570	349205	4587	1364.931	81	5795.899
2204648	1104414	3943	390.6023	1328281	505800	7929	699.0169	75	5796.063
675907	1539469	103401	888.5961	408293	1018645	295391	1300.235	92	5798.838
1128883	860736	2022	134.0342	681199	346757	5311	170.7471	77	5800.520
2644882	1356976	6386	799.0546	1699243	739533	19256	1753.062	96	5802.043
2458836	1036673	1882	384.1802	1483933	526650	3890	366.229	79	5802.073
2192294	1112871	2501	738.1061	1509431	555580	6499	1038.794	85	5802.630
2233247	1046949	2471	342.4231	1353070	530991	6754	300.0994	83	5804.209
691777	833689	2846	525.4606	473568	614398	10292	869.9812	93	5804.276
2392855	931272	2001	459.0561	1454478	396659	4017	828.9537	76	5804.651
2357340	1196684	11273	357.8153	1697910	653518	32020	1469.322	94	5806.567
2713583	1362594	2733	517.7213	1866756	655660	5380	1066.818	89	5808.904
1251852	1107763	1860	285.346	892045	593779	4309	545.9349	91	5810.443
2041109	793137	2111	178.2271	1273113	416885	6876	119.5436	86	5811.420
2311661	840864	2664	478.6504	1385521	366617	7452	996.6572	81	5813.301
1965006	927142	2889	535.2729	1347776	470042	9611	869.9771	88	5817.486
338237	639408	18696	345.6456	175496	311594	47299	85.6739	73	5818.515
266728	216621	28269	575.0909	118826	96433	61053	709.4733	64	5823.889
1998665	1184617	2171	376.5931	1404224	621408	5613	340.2893	89	5827.666
2056330	917090	2659	342.3699	1185538	397339	6581	811.9941	81	5828.725
259535	291649	14796	185.8556	89246	98573	20249	253.1689	52	5832.569
2177849	1770398	2916	535.3876	1390004	834628	8649	1121.409	88	5842.678
3045414	1312269	3947	542.0267	1825127	572953	9467	815.6987	87	5851.329
119047	169739	28765	-22.2835	52834	66193	53614	283.9454	45	5851.625
2113927	1122799	6096	519.7856	1322915	498880	13276	896.5836	80	5866.233
1960642	1127690	6560	235.016	1179532	486922	14653	166.4333	80	5900.335
1402014	910214	7089	466.8929	830913	391260	12330	620.713	79	5904.066
2166036	1283890	3857	687.9777	1479672	677905	11525	1615.552	90	5905.007
1132670	497643	865	209.5265	622465	205386	1702	634.0822	70	5905.974
1880618	865492	2357	510.8277	1130084	392435	6098	1096.498	80	5908.941
1809667	784558	3151	399.5711	1209921	385808	9750	1077.975	88	5912.396
3023917	1447650	5241	1036.82	2162109	798652	15380	2063.818	94	5926.462
2221552	1139485	2746	541.8506	1418859	585416	7814	1134.565	86	5927.713
2725513	1780698	6595	478.9795	1610625	853395	13651	807.6211	83	5929.739
144455	170044	44881	33.6241	40844	50588	59706	27.3066	36	5930.249
1569956	1556557	5061	251.7221	1017866	646133	11674	65.1114	80	5934.110
2900370	1304449	5308	709.1788	1950532	653008	13762	1567.648	84	5934.284
2155282	1014160	3083	378.3563	1317139	445910	6518	731.0598	76	5934.878
2202604	1500102	6567	372.0087	1436495	695675	15040	781.744	88	5939.112
2449356	1081273	3028	480.2708	1625608	571988	9071	740.6831	88	5940.997
2273990	1176213	2901	434.5461	2352445	1140187	13143	1093.722	124	5942.719
2554437	1268672	13906	477.9266	1634032	623642	27061	1099.922	83	5943.380
1831771	823834	1883	220.0363	1158381	373249	4695	293.3895	82	5957.982
105360	98709	25842	-74.6638	31340	29974	34841	-354.6199	38	5960.054
2327568	1474729	4344	993.8984	1687457	779366	9866	2256.283	92	5967.711
2426396	1049872	2652	347.3772	1521992	483952	6133	177.4613	84	6001.929
2334504	1244877	4563	333.3843	1409816	616067	13054	418.5294	84	6002.926
2411908	1261761	2846	214.4606	1585953	612959	8112	-128.3168	87	6010.172
438259	946573	26658	205.9138	341372	576705	78142	715.3662	87	6019.161
1858542	969120	3686	258.5846	1189336	483466	9675	375.7675	87	6021.025
2103637	1174460	3643	738.7723	1487074	684465	13507	1854.343	92	6025.681
2067985	758074	1617	388.3137	1288471	329934	4720	903.792	78	6026.402
2118625	1182375	4050	529.205	1375103	613255	11096	650.2856	90	6028.074
2101561	690287	6156	253.1516	1265206	307423	12519	0.5159	78	6032.183
2345830	958356	5538	410.0818	1483390	440253	8670	760.387	78	6032.571
2649549	1085027	5096	636.6856	1675127	531767	13462	1610.818	81	6032.942
323779	562772	9767	48.5287	142432	225338	17494	259.6134	56	6033.468
2548671	1289408	9462	171.4182	1602513	612160	18695	472.7895	76	6033.480
2196983	1088428	2020	354.322	1333763	498001	3100	417.91	82	6035.155
2826452	1432843	5680	225.648	1954259	835887	15415	711.7815	90	6037.782
2171391	920176	3605	218.2405	1306710	401182	6292	533.5812	78	6043.144
2269483	785348	4548	342.5428	1399673	376357	10619	1053.926	84	6044.560
263475	37967	829	102.7069	73078	10312	888	246.2168	43	6058.329
1808870	1727310	5085	318.2685	1114229	817091	11868	800.1948	84	6060.972
2849949	1142669	3042	471.2562	1886928	612030	9262	792.1982	86	6061.487
1710840	2979925	6150	1180.015	1193168	1709691	17829	3306.407	101	6113.139
3084251	1486265	3646	629.3406	2052530	786580	11950	1363.395	91	6116.124
2020916	1167311	2016	588.8976	1310884	573380	2848	1088.173	86	6117.530
295625	1116649	191875	1861.188	219102	547409	463411	4750.157	78	6118.723
2813601	1851945	4255	732.7055	2069381	1104534	15839	1977.768	96	6119.027
339690	70354	244	152.8884	95501	19503	249	451.1689	45	6120.449
2185763	746501	6553	212.0233	2071261	648335	27001	363.5561	111	6123.729
225689	270388	60168	819.8248	105451	129006	115118	890.5198	49	6123.979
2063482	879204	2953	221.0633	1302614	425382	8685	305.2285	84	6124.680
2587979	1105864	2838	347.6118	1549738	596643	9652	1103.077	92	6126.861
2655913	1308954	5099	289.2539	1595776	717506	18139	488.7979	94	6131.274
1059075	371243	1953	28.9633	845040	261299	8190	-161.541	98	6134.140
2430455	1159652	5022	1136.334	1576135	611647	14444	2197.508	85	6134.612
2415405	1414556	4442	463.7962	1604552	733771	13457	946.5377	84	6134.683
1664666	1037664	2469	417.7109	1070260	512310	4685	638.8285	82	6135.671
2755664	1545057	3823	633.8703	1589966	789783	11199	1002.464	86	6136.197
2255468	907385	2695	260.1895	1081062	376651	5155	567.1955	75	6138.158
1810900	1042309	1053	313.4733	1242283	507168	1234	497.4274	85	6139.793
1673935	638558	1071	-42.1169	1031075	280540	-45	191.4755	78	6140.924
2525006	1906813	8549	1172.799	1748540	1016377	21130	2585.393	91	6142.583
1984924	1022928	5839	356.7679	1348360	562225	15286	1135.345	93	6149.616
211303	531808	127303	908.0983	107006	232319	260108	2164.459	62	6152.665
1647958	1104483	13786	278.1946	1057886	508167	37305	1060.811	83	6158.296
2663413	1378033	6544	858.3184	1853607	702055	16868	1522.695	90	6163.012
636463	1791886	15161	629.3321	367304	906799	32306	1328.167	77	6192.212
160442	96192	648	2315.753	44657	26871	709	2945.975	40	6217.842
293965	633051	213108	1692.759	238579	799918	995962	9463.068	149	6219.780
2205766	1565128	4977	263.8097	1486942	746442	13260	352.886	83	6220.281
2204241	905855	10581	132.3941	1357727	401529	21876	572.0436	76	6220.782
1679513	891081	1917	354.1437	918130	380947	2644	972.5284	77	6221.516
1689130	892424	2695	394.1895	1110977	439785	7038	270.2318	77	6221.550
2460075	1290213	3243	454.3323	1460806	660024	6975	811.2975	82	6222.911
3177207	1231324	1356	403.8716	1919262	623667	2059	732.7099	82	6223.277
2180920	2854881	5806	697.5166	1756661	1835230	21204	1838.744	97	6223.609
2934923	992058	3028	348.2708	2662495	862131	15661	855.3821	110	6223.995
2204416	1202550	4939	368.2779	1527992	648843	10994	1132.963	103	6227.387
1979274	1081351	2886	237.7046	1300675	528474	9260	-48.514	82	6228.389
2178834	1245306	2949	639.6389	1454226	612868	4670	1602.987	78	6228.534
243077	595264	62779	770.1019	132481	314725	135170	1068.037	66	6230.747
2018335	2004517	4898	278.1778	1443653	918318	19061	792.1221	92	6232.099
2827987	1478553	35894	334.8534	1835047	692902	55411	777.3571	87	6234.986
1966540	1036482	2799	659.2239	1271847	510730	8026	1786.059	77	6235.113
1517480	552348	2054	217.4294	965653	258016	5348	881.4228	82	6237.251
1859283	1044264	3546	550.7306	1273613	523760	9869	542.8509	80	6237.444
477725	58047	4107	359.0027	137641	16669	4855	357.3655	48	6240.437
259051	38815	2954	192.9194	72897	10726	3775	104.7775	43	6241.086
400648	1255359	26999	508.8439	215159	625815	62494	1214.113	98	6246.236
250116	561509	24903	664.4583	138212	215722	45021	1098.478	62	6246.397
1488902	662573	2102	269.5222	933384	298930	6348	155.5228	79	6249.211
1482502	1318633	1847	246.2167	1064221	696972	3928	304.7608	89	6253.661
1675112	782910	2295	218.7495	1021983	359697	5647	106.3967	80	6255.932
2309617	994398	2709	355.1749	1467387	484387	7378	331.3058	84	6262.687
292582	165908	243	85.0323	174677	86348	496	57.6256	72	6267.965
811395	2261306	144085	1627.168	479830	1120695	332941	3643.79	82	6269.488
238096	173232	11830	424.663	101793	56100	17527	679.8647	55	6270.820
156006	47406	583	65.1063	63883	15511	1272	44.9592	51	6274.045
478966	1206908	23603	309.5283	234018	524155	37031	245.2391	71	6289.256
735995	1138777	3514	355.3354	440600	477776	7475	592.3475	81	6294.871
1430871	1162154	7427	13.2547	869501	499271	15967	-52.6513	80	6313.160
2119528	770730	2192	303.5712	1356251	375317	7013	709.8293	84	6329.645
466814	2082576	11856	194.9216	215585	805917	19383	420.7863	62	6333.706
2945404	1370272	4165	360.6565	1959911	694012	10089	307.1929	88	6334.128
262700	326196	41093	136.7173	149550	212824	104800	838.28	75	6335.312
1813934	1106615	1145	517.2345	1206895	526415	-319	698.9041	83	6335.476
2638345	977321	4329	261.0569	1637270	471580	8862	476.7582	82	6336.900
2418557	1362010	17068	1094.915	1443290	601639	29274	1555.471	78	6339.458
151930	210954	244	152.8884	42978	63234	-141	265.2899	40	6340.969
2989464	1881099	6007	490.5927	2021127	975821	14454	631.0694	93	6341.378
2358406	763255	2734	218.5774	1524208	381642	9470	178.267	85	6342.834
595333	1514364	26859	905.9899	363370	841103	72716	2307.167	84	6345.085
1542321	1084398	4320	402.352	990207	512708	13164	506.7004	86	6347.724
2591988	2179425	6811	851.8971	1929523	1147193	19750	2116.975	94	6350.185
2426854	2407028	6653	603.6333	1899555	1417709	19597	984.9917	101	6354.325
264688	997788	1279	363.9519	88520	288302	1620	466.882	49	6356.067
2352958	1531264	3106	446.0466	1437201	718871	8907	546.2827	86	6358.437
1585210	664251	2697	439.9017	988898	296567	7795	276.2995	77	6358.831
2557724	1250430	3227	571.6347	1633451	595803	8948	1370.383	85	6360.219
314392	145299	13204	558.9444	133028	74841	28387	1180.111	69	6361.197
1966716	978825	2461	272.8621	1100114	422649	4953	467.2633	78	6362.278
662638	1215073	9816	949.4776	318070	489780	15803	1894.948	68	6368.038
2622414	1424257	3544	638.0184	1516997	665314	9554	1741.179	84	6368.552
2582267	2030857	9103	326.0783	1779131	1149794	36220	1315.942	104	6370.211
2665269	1254813	3092	775.0612	1707262	658203	8302	1462.342	90	6375.821
1848636	1820073	2848	595.1728	1296317	992126	8508	1382.699	93	6383.974
2492283	1531361	8825	215.0825	1738928	792690	23469	593.8109	91	6385.305
2963932	1718547	3342	596.0862	1918631	892930	8351	1251.291	86	6385.875
1901914	1046704	2598	262.1478	1275444	481135	4657	789.8577	81	6436.856
187781	29305	13710	265.131	43553	5052	16355	237.5155	27	6436.910
1713712	804207	2284	222.3324	1105179	386343	7535	314.7135	84	6439.045
2985835	1450150	3140	473.154	2096627	740407	7085	1028.469	90	6440.073
1177373	810932	4452	467.3572	807470	396581	13089	619.4929	81	6440.573
149524	134810	104617	764.6137	45181	40681	140932	878.8852	42	6446.039
1960002	840311	1538	205.6818	1153731	400930	2825	528.4825	81	6450.116
2768304	1569816	5248	844.8128	2221629	908656	19799	1630.924	103	6451.925
2871824	1358598	3599	493.1039	1665334	752261	12369	723.1009	83	6452.076
2421878	1214289	3726	596.8286	1541537	617157	10105	1053.891	87	6457.205
267928	644329	8973	175.7853	134209	312667	22960	365.056	64	6457.984
1678222	1813535	4405	1546.12	1465738	939317	5477	2713.86	95	6458.244
432907	512272	17086	506.3246	240279	237697	38794	1446.543	64	6458.559
1847588	1518979	8422	459.0742	1282751	884718	25345	298.8545	94	6460.818
2161310	1038274	1418	518.9498	1317946	502216	1415	878.3815	80	6462.047
2383141	972062	2791	445.3751	1413164	494620	8288	917.3568	90	6465.240
1931703	1279366	3101	431.7661	1403690	685099	10696	865.8456	92	6465.987
1550321	1644703	5965	504.6365	1187353	831578	18604	1407.884	93	6470.487
154385	77512	544	31.7184	79826	26651	894	-156.6466	59	6481.575
159947	152346	19379	64.3619	75860	79762	42409	325.3449	62	6483.245
1741453	1178546	2513	393.3793	997519	563033	6129	523.0369	82	6484.145
2290693	1188376	2960	581.056	1420665	536339	7281	316.2641	83	6487.385
2488261	1573834	4004	233.8244	1558226	827728	12192	-115.4288	90	6488.896
406377	356698	1553	129.5233	118486	106613	1593	6.7673	47	6491.446
1941843	917591	2071	372.9831	1096525	429992	5122	636.9442	81	6494.608
2235561	1435774	5781	222.1141	1338060	675253	12715	345.3115	86	6495.581
2563956	1141744	2142	474.7662	1694902	630054	5315	1138.172	91	6504.837
2052635	1180467	6223	390.5103	1280719	507589	15664	809.9504	83	6516.747
463389	741250	38405	888.5205	192194	321422	75887	1576.861	59	6516.833
1912198	1101343	2068	359.4148	1263411	523876	4035	722.3635	78	6516.873
2530680	1408636	2844	384.7484	1566919	672056	6419	1000.306	84	6522.781
2622838	1367324	2650	629.665	1715396	632436	5942	1004.946	84	6537.180
583612	1559685	4403	207.4083	352530	751621	11263	274.2543	82	6544.797
2399889	1200469	4592	343.2112	1478995	583657	10952	1184.007	84	6546.969
1980109	1787333	5605	742.4405	1563919	992465	21456	1685.482	99	6549.839
2828566	1482368	4068	790.6148	1964181	882760	11784	1741.282	93	6552.376
2130189	1210768	2403	372.2083	1463285	588821	6115	55.0515	85	6553.173
2514743	1417671	4026	849.6586	1726534	839271	11075	2394.308	97	6556.125
2917386	1208501	2867	530.4387	1746642	555564	8680	431.948	83	6560.285
3750365	2097486	14312	824.5032	2533191	1189024	28715	1573.911	90	6561.686
2198082	1513956	33725	944.9725	1329089	638707	61062	1440.178	80	6563.140
1889501	947982	2790	435.519	1249388	442014	9441	495.4401	85	6564.811
3128431	1531329	3922	574.6242	2192198	871530	7983	1522.246	92	6567.511
1175942	1173080	22998	84.5878	766245	575054	37557	349.5477	86	6568.125
157306	126764	14920	422.012	49416	43969	23732	569.9652	44	6568.953
2249368	1480511	2143	356.6223	1249887	681430	2702	603.1822	79	6574.739
2651877	942961	3047	576.5367	1582313	478598	8409	674.9449	79	6574.919
546190	76831	152	62.1272	163079	21496	-519	68.6841	49	6575.735
529986	635232	21245	388.8445	240102	237046	39222	699.9542	66	6576.449
232419	254376	18537	576.5257	100362	104025	33090	1149.349	57	6580.022
3847126	2313564	5318	763.7398	2822187	1373977	16031	1459.139	98	6591.157
1971337	1038977	3157	316.7077	1125363	474245	6726	742.1286	79	6597.402
2304306	1081867	7412	376.4132	1436643	591615	15682	686.3602	83	6636.985
2304770	1478252	3800	756.18	2751627	1255267	14239	2481.008	137	6652.510
2867944	1570108	11880	423.468	1986448	872467	29984	185.3024	95	6655.088
2173714	1416673	6564	340.4404	1441822	697967	16718	261.2798	87	6656.142
2818688	1551832	4291	813.5251	2050877	797598	7322	1626.364	90	6657.460
656951	1290326	9214	33.1054	378191	679998	23691	-144.1349	85	6659.240
2597085	1679794	4545	786.9745	1893883	1083865	16721	1973.848	95	6660.421
100925	75672	107448	424.2328	34194	22982	140925	440.8925	42	6662.647
960156	677699	1692	256.5212	592862	306848	5895	512.7095	82	6663.110
159417	222478	188227	1294.135	48565	102423	342449	2721.589	48	6663.260
1951269	1239765	2717	587.0237	1153991	569193	7881	1065.924	81	6664.510
709096	1534249	260373	1789.325	481121	855217	657753	4547.343	83	6665.142
1776275	1052663	6228	174.7908	1125662	511961	18171	104.1931	83	6665.585
237119	317830	1123	152.4003	65072	87189	1325	125.3325	42	6667.245
256441	121599	88897	1694.722	117761	42712	139819	2338.046	57	6667.464
1976481	1141064	4019	479.6659	1323347	579963	12228	1378.391	88	6669.500
276423	63749	306	18.9666	80023	16961	210	47.781	41	6669.861
1064953	1483025	8706	394.2066	594586	686617	17351	587.1911	81	6673.422
1659749	495284	1210	236.881	1036809	227946	1516	652.8476	84	6673.871
2272402	818511	5229	194.5469	1386139	391000	10577	220.9697	81	6676.374
2493494	793903	5617	34.7137	1452869	364605	13080	-419.212	74	6676.563
2396940	1360122	2167	571.1687	1545704	608010	2903	1012.258	85	6678.852
2373627	1037306	2568	386.4648	1420854	470937	3178	33.6858	79	6679.688
1963290	1235575	1880	363.468	1197544	535797	6342	676.3862	84	6681.466
317638	1324118	19913	774.5193	259552	849535	57526	1295.009	98	6684.117
381828	215737	6432	455.4352	126938	65606	10168	899.8248	52	6684.958
2206311	1327620	9408	201.1888	2547853	1217683	35169	1128.181	134	6688.033
3914747	2730317	6419	1226.306	2959127	1729530	20988	2031.827	106	6689.418
283871	1285120	13399	362.8839	157873	670074	27772	989.6092	73	6690.239
1847075	831465	3059	325.8099	1084668	407132	8057	374.5977	85	6692.038
389141	308938	49872	663.4192	137372	109457	72557	823.0477	54	6694.060
510680	1232933	24554	875.6794	323045	595283	60593	1422.667	79	6700.121
1970918	1769940	7343	615.3423	1240549	947197	22175	1265.017	94	6701.231
2202853	1361109	3960	468.156	1254550	611455	10633	1249.911	82	6702.058
156398	215367	20590	106.099	93339	115432	45760	89.136	64	6711.756
165749	263850	47646	244.7406	57510	95461	70124	233.1564	49	6744.848
131327	17785	108	-10.5412	38846	4921	78	-74.2242	39	6747.359
2246234	862848	2454	423.8694	1325292	413483	6536	551.4696	81	6762.920
379527	1135373	46849	596.4289	175776	471496	80428	704.4108	63	6763.698
2630825	1285898	2985	199.4585	1678522	667401	4362	-170.6918	84	6766.734
1941692	838324	2215	430.2615	1192117	393480	6056	1067.542	79	6767.362
850012	1987177	10737	333.9457	691385	1057997	29523	895.6403	100	6769.682
3191616	1402065	4336	664.0496	2045025	709275	8904	1066.714	86	6770.330
564705	1377222	167386	2167.155	412962	777520	510689	5863.853	77	6770.627
1922836	1595288	3667	328.3187	1467703	934699	14265	708.2665	97	6772.433
1461749	947442	3560	578.716	1048174	501549	10705	1141.551	84	6772.973
2130957	1342877	2510	797.811	1417020	655129	4321	1394.208	85	6773.274
2106687	876103	10771	445.0531	1432158	450758	31355	1145.016	87	6775.781
2134861	2074887	2406	527.7766	1198907	862087	4376	1115.294	75	6776.327
2464468	1588157	3709	495.2749	1855119	991159	15345	1211.854	103	6779.328
194157	127973	697	66.7017	51071	33807	1328	-87.0992	33	6779.693
2405452	1212320	2568	725.4648	1402159	601311	3873	1573.675	83	6785.952
2382142	1469946	6144	556.8784	1535914	677611	16889	1875.673	88	6792.426
2331665	1245160	5114	368.0954	1475639	584170	9893	712.3973	82	6805.011
1841309	1391195	3221	488.4981	1333441	676646	9677	702.4797	95	6808.638
2525636	1355147	3772	562.2092	1643053	723933	9894	926.2534	92	6813.228
1813077	1104922	3681	454.3041	1070925	469740	8238	722.5518	79	6818.701
2864729	1494335	4382	416.4302	1953885	854230	11038	1179.632	90	6825.548
2579938	931762	4077	427.3197	1556723	459872	8123	1144.1	81	6858.682
581609	344408	7049	211.6489	191430	106195	9677	305.4797	54	6864.356
2280063	871334	1564	481.9404	1333313	392527	2825	1079.483	81	6866.129
1980789	1009382	3178	417.6858	1430204	534029	9767	885.5287	94	6868.058
2277702	1248442	4116	557.7076	1532183	624119	12095	856.5295	91	6871.524
3265590	1815693	3426	522.9986	2102330	964509	11510	948.711	95	6873.545
1655609	790086	1764	319.1604	974268	336078	3005	973.5805	76	6876.677
1646168	1145497	4360	105.596	925014	513915	10624	243.2064	77	6876.867
103290	16022	413	89.5693	32488	4830	579	235.6819	41	6878.805
123039	17811	467	88.7987	36956	4640	597	151.0917	40	6879.956
776598	480828	2215	136.2615	672480	328137	7906	-159.6734	95	6880.919
1928073	640603	512	415.3232	1095997	294132	492	784.2012	80	6881.469
1846440	1945810	5916	490.6876	1236866	922481	17760	1236.336	91	6882.729
1860171	881197	2631	277.3991	1162068	461930	8663	592.3943	81	6882.800
2538416	1202501	3587	465.8307	1764037	645977	9160	1137.876	90	6884.267
2025101	708299	2689	209.0529	1194226	315612	7242	11.8762	78	6884.668
2575092	1693551	4002	476.1122	1956344	965415	12492	1669.401	97	6885.810
2128362	991090	2813	478.2093	1326122	457046	8087	933.2807	76	6885.826
602413	2028840	97554	983.9794	344030	1381557	316827	2655.595	73	6885.967
2531114	1166441	2585	358.0185	1490622	575860	9065	537.5465	84	6888.873
1977854	895112	2333	417.2813	1242077	390127	5687	952.6407	81	6892.332
138620	542720	50407	411.4327	58354	197683	88488	384.5768	55	6893.432
2241342	1114175	2876	508.1436	1568630	640345	10220	1202.342	93	6894.335
138251	65699	867	64.2387	30423	14556	583	114.1063	24	6894.351
2990846	1501627	3963	650.7243	2221929	918727	14441	1592.94	99	6896.352
2012829	857554	1929	392.4169	1253048	418509	3539	592.7379	85	6900.515
1472871	814509	2858	519.7338	962087	387330	8386	1213.255	84	6902.340
619288	2543631	21538	578.6818	429966	1468508	52999	1480.444	85	6904.355
2349247	1148970	3692	756.7212	1328411	543383	11358	1950.584	81	6910.575
857851	1315268	55609	238.8649	537536	992928	147685	1737.129	101	6922.766
2234724	1016400	4922	586.7242	1389847	497259	11187	1207.191	81	6926.060
2331378	1974516	5311	628.7471	1663449	1022751	12503	1527.818	89	6966.253
2733357	1816257	6375	521.6375	1898658	892489	15913	1123.119	89	6979.503
2289619	1257223	2478	600.4158	1404794	567117	4811	1114.697	77	6979.687
2761913	999231	4458	329.4938	1627175	505228	12465	436.2865	83	6984.450
2425254	1689605	3562	464.4282	1715793	940130	12510	870.811	94	6987.077
113650	50683	12948	0.7828	32182	14148	15798	140.6678	36	6987.851
2355609	1338789	3366	578.6326	1587631	702261	10395	908.1595	88	6987.999
1906976	958718	3040	388.544	1196583	465310	8242	858.9762	81	6989.112
1756837	1046272	2852	452.5972	1143324	480910	6194	972.6834	82	6992.135
160363	779992	26076	407.6636	98265	362721	56327	1328.545	65	6992.765
2389735	1036442	3943	426.6023	1478491	509003	11564	722.9404	82	6994.418
2315093	1095706	10367	304.1887	1372604	476380	20363	751.7643	73	6994.436
2027796	1198920	2456	545.5816	1291160	606594	7108	1313.159	88	6995.665
2423911	1108727	3293	498.1373	1540599	548396	8951	648.9511	87	6998.992
2501255	1178486	2491	482.5451	1437801	597886	2868	1061.295	85	7003.035
260825	262526	3478	11.5158	84070	84566	4922	-507.2758	49	7005.573
152793	185744	64510	6.011	68427	161294	264319	1066.496	92	7006.204
2287698	899627	1835	360.9435	1429482	431500	4310	1031.791	84	7008.523
505658	519576	66453	500.4133	203452	218768	114036	417.2196	64	7012.859
2198012	1303239	5860	338.746	1419986	653564	15372	296.9692	85	7014.403
2178628	1200702	2734	283.5774	1331815	588002	8358	23.2838	83	7017.011
2156591	948741	1839	400.3679	1344771	432151	2990	937.739	82	7018.845
134843	168680	31362	176.0082	63056	124097	93176	797.9736	74	7019.674
498354	1989561	18617	988.0137	326294	1134963	43285	2352.289	87	7021.007
1531381	924443	2306	248.1666	951279	437492	6239	607.2079	85	7028.588
446974	290954	120029	1811.827	198493	132814	241011	2450.517	64	7038.415
2232238	1219952	4868	586.4948	1350918	576177	9346	1277.111	81	7073.676
1591851	847424	2162	527.8882	922065	375246	5273	1145.215	78	7082.785
2124182	804386	4437	272.5157	1262298	352687	10232	893.6152	78	7084.553
812687	1601288	3434	353.8474	578948	818878	11333	984.1813	96	7089.576
1933388	810438	4162	198.0882	1179702	370354	11633	48.0113	79	7096.798
607260	1897981	117812	1807.853	389669	953434	333092	3290.061	86	7099.150
2725535	1350758	2379	472.6619	1743867	607411	5128	811.0808	83	7099.366
1901068	821145	5237	82.3957	1158003	346208	10673	127.1553	70	7099.483
1236301	1141042	2680	138.348	835400	566711	10276	-246.7164	87	7101.031
2884538	1083036	7853	285.9533	1897638	540055	14321	471.2081	83	7102.101
433720	1032188	12800	340.08	218317	449489	29139	225.8979	68	7102.471
2998732	1628620	10502	509.7622	2090066	913235	25890	538.429	92	7104.143
2356106	1036467	2185	470.5785	1549176	502679	4644	775.7284	83	7105.615
188583	177370	16063	340.5343	96780	65701	22903	954.2583	62	7106.559
518117	1019320	13885	208.9485	259772	509877	29183	441.5663	74	7107.368
1806884	705870	1476	1.6036	1132590	363316	5339	114.7179	84	7109.000
2475812	1802896	4662	926.1382	1846527	1056877	15207	1983.713	94	7109.378
618568	2448620	3206	618.6566	465211	1195227	5051	1624.161	92	7110.136
100906	0	110	67.171	25608	-7404	66	30.5026	29	7110.270
2723831	1727085	4636	683.8796	1917157	894445	14395	1895.559	95	7112.257
2344996	1494412	4484	417.7524	1449761	726992	13601	652.8161	87	7113.417
1795430	882829	2492	342.4012	1143513	424812	6237	595.4957	82	7118.753
2113322	956805	1795	407.6995	1256762	427050	2600	1021.86	79	7120.716
2505971	1612962	7129	793.1369	2025491	1012337	22032	1225.595	103	7121.590
287319	472506	197464	1871.93	187954	215099	408006	3495.937	73	7131.521
2362216	1166412	6477	546.9597	1387691	568148	14721	1422.648	84	7161.239
3185602	1590276	3565	611.9965	2052095	824947	8581	1194.194	87	7164.638
556474	1232464	107185	578.0785	320001	658310	241944	1716.258	80	7193.296
2868107	1283686	5975	575.1975	1790848	641350	14647	1011.297	84	7193.621
2421631	1351354	2667	411.2187	1482221	651101	7592	783.5112	81	7194.281
169293	172666	189734	1784.277	80192	111846	497620	4720.482	68	7197.017
2621108	1860623	5211	1127.137	1635949	893565	14277	2257.54	86	7198.434
454646	1345680	16690	733.309	242603	737516	37378	1554.306	85	7199.805
609932	502237	70092	806.7612	292222	240578	143534	1752.457	70	7201.587
511908	1094243	47711	416.3871	466167	1157825	242886	1987.705	128	7203.687
1888458	820887	2800	175.08	1178566	391808	8821	11.6581	83	7206.138
2136987	1117651	3137	229.5857	1589147	596904	8828	263.6508	93	7207.771
2660801	1364201	6456	641.9816	1787317	693826	14054	1069.629	79	7207.895
1443164	2409269	5834	336.4874	1024199	1239725	16164	195.0004	88	7208.114
1334617	767155	5528	193.5208	898975	364816	10283	77.2763	78	7208.404
1317903	1747242	119069	1360.971	766464	883933	305041	3283.6	78	7208.446
163714	38486	-94	30.5266	43276	9702	-543	39.1377	37	7209.257
2499931	1325027	5503	653.1183	1495575	602344	11654	1167.989	80	7209.270
2466332	1094549	3001	584.1561	1519175	569685	9916	908.0876	89	7210.897
2076552	896875	2497	492.6817	1264687	401535	7603	1085.928	79	7211.264
1500459	1449423	3233	739.7713	867617	792921	5418	823.3498	92	7212.981
1628529	791181	2371	150.8131	1041628	370937	7810	-167.859	83	7213.557
2482282	988619	1550	387.955	1559414	453348	3805	714.4605	76	7213.697
3003058	1374416	3437	545.4157	2019605	758984	5645	559.6845	89	7214.580
3204360	1372164	2673	603.3553	2115322	693623	5891	1107.285	85	7215.014
216742	868797	10307	1716.823	109521	378234	17078	2934.476	61	7216.832
1919941	1093390	3569	609.4209	1313642	538274	10165	936.2565	88	7216.993
2246555	960073	2485	308.4085	1220743	394322	2690	630.909	77	7217.590
497660	268208	8090	208.849	152111	79122	10109	270.3149	50	7219.049
1929681	781266	3466	435.2426	1218841	411009	8935	655.2535	85	7221.059
2862594	1103029	1421	398.5181	1746762	512459	1465	434.1865	83	7224.546
782816	1372331	22767	1129.829	462531	770796	59513	2863.079	84	7226.006
2068497	982240	3064	415.0904	1371497	468468	8864	809.4704	88	7226.916
1553230	1899230	4141	743.1101	1156382	951058	12150	1584.615	90	7228.687
1576221	1056677	1757	317.1677	910467	491330	3709	243.2749	84	7235.327
143905	59159	3776	502.6336	52838	33302	8247	1206.257	51	7235.917
2534539	1044805	3092	264.0612	1522362	515640	8944	227.9584	85	7237.883
2053873	1245723	3040	275.544	1269904	591797	8416	265.9376	86	7241.274
649154	1366885	4145	319.5345	511904	763617	13585	361.1185	94	7243.421
1924402	2404523	9070	406.827	1426677	1377726	25120	1002.232	97	7246.070
2453287	1087284	3735	414.5335	1580728	571133	8998	784.1878	88	7252.110
2083223	1106643	3599	463.1039	1261366	528153	8706	1076.207	86	7253.084
1802217	728586	1996	253.7756	1138593	323213	5062	395.5782	78	7253.600
2294760	1087982	9343	454.5423	1409528	512969	20089	884.1929	80	7258.388
2767040	1795675	2927	739.8047	1700176	922321	6609	1698.965	84	7259.912
2324560	1323918	2662	378.9382	1512121	579115	6152	769.7272	82	7263.045
1883402	1393956	2270	629.347	973879	620778	5020	882.622	79	7268.129
2351548	1230798	2871	324.8631	1402233	616105	8083	786.8563	87	7272.784
359828	426446	57480	553.628	170087	183130	100721	175.2481	63	7287.520
2593188	1151858	2957	204.4877	1833789	636300	10635	139.6235	93	7301.966
2391929	1147047	4923	276.5803	1473816	570151	9740	514.414	81	7302.852
1611109	1726158	6337	647.1057	1170880	1114096	22473	1696.135	93	7303.487
203179	694542	20484	569.3524	87236	282989	37407	969.1327	49	7303.642
2443708	1098395	5065	600.1465	1646703	567922	14691	1412.965	87	7304.210
1990773	821788	2467	241.9987	1245387	368790	6853	390.8533	81	7305.235
3005676	1200604	1592	307.9112	1861340	590796	1826	147.2386	87	7306.103
422583	1491768	28585	1228.619	429567	1008484	108095	5242.129	93	7306.155
3443067	1732147	31641	574.8601	2253006	856454	59697	1261.602	87	7310.710
1548177	1467571	9762	799.2482	944155	778037	26118	2160.62	88	7311.672
2082000	778644	2006	389.3366	1323199	380863	3923	528.4803	79	7312.039
4233468	2231853	4236	1000.44	2843567	1195920	7694	1723.833	94	7313.956
322006	339065	52556	454.1916	77267	91375	66835	673.4435	29	7313.970
2291776	1277917	2594	713.7234	1528744	641028	7805	1537.86	90	7315.869
2188254	1052490	3517	485.9037	1415591	478109	7654	852.5894	78	7316.045
101687	35204	12095	-108.4705	27866	9572	15013	-76.3707	36	7319.589
2068645	923480	1864	329.7704	1251242	461645	2312	417.3032	83	7320.855
142965	36728	43376	509.1936	41172	10180	54127	817.1247	40	7326.979
118268	140679	36653	66.6333	48456	63719	68201	211.8761	56	7327.674
2387134	1292885	3313	534.2593	1590160	615913	6150	432.015	84	7328.699
2081748	1432148	2078	564.9758	1310841	637773	2749	970.4189	80	7333.466
201943	362771	45938	559.5218	123409	210129	119235	940.0835	79	7333.993
4033420	4336937	11173	1104.205	4421345	3242931	44553	3356.823	137	7338.550
982437	1451142	2347	345.2667	651892	622585	4729	165.4969	75	7338.967
1974504	1161537	2453	379.0133	1317252	561068	5293	151.3373	82	7339.472
2413688	1368111	3435	498.7035	1658534	716383	8945	974.8145	89	7341.298
2749103	774734	4312	525.5032	1606458	362775	8688	645.7968	77	7342.419
1604391	740565	1676	32.8236	915485	327668	3906	247.9266	78	7362.021
2645247	2332632	3460	680.106	1773548	1194284	10342	1666.786	95	7362.465
3555370	2094494	4369	886.3009	2178133	1037573	11052	1597.617	86	7362.785
1326854	539107	1614	28.7454	752295	240862	3522	-162.8158	73	7381.509
2421833	954856	1992	253.3512	1400481	396241	4095	372.7295	76	7390.128
1627119	704163	10227	199.3347	998326	336845	16538	1105.182	78	7391.029
395772	631361	57290	373.969	205382	273982	105406	642.0766	67	7403.607
3404756	2039934	6704	1298.294	2470097	1226945	15279	2823.352	96	7412.932
2048982	827944	3013	402.4293	1090755	343758	4995	831.2195	74	7415.036
2395672	1363038	8708	150.9188	1692664	755070	23520	932.472	96	7420.956
1687568	1614087	4349	353.1789	1074990	813449	13172	551.5492	90	7424.920
1474037	1362840	3684	231.8724	1094819	747130	14521	676.4281	95	7426.079
1611321	1153616	5180	256.598	1057189	530245	14078	-7.8242	85	7430.737
2712103	1492782	5808	907.2288	1664131	725851	14097	1665.442	82	7430.992
1826484	1503006	3732	697.9652	1274547	688745	10871	1943.663	90	7432.997
2020838	756374	4058	355.0538	1251343	328790	7522	521.5842	78	7436.915
2004299	764624	8269	339.0909	1213961	370455	19522	86.7842	82	7438.393
3040285	1862809	11186	412.3346	2196441	1050558	32842	607.0362	96	7439.435
651180	992787	152738	930.0018	640547	1239719	670578	4893.826	153	7444.131
2089113	1171077	15562	156.6282	1270991	537348	27057	615.4977	81	7445.526
821936	2031686	8415	627.0815	602325	1005368	18372	1278.269	98	7446.817
165440	21787	61	168.2221	53589	6419	-324	369.6236	45	7449.538
2747565	1292579	3243	553.3323	1695375	657604	8628	1317.431	90	7451.093
2617383	1155695	2247	742.6567	1700349	590041	3780	1404.058	85	7457.626
2669658	1259155	7189	644.5029	1750927	695969	19113	1163.639	89	7462.105
2857993	1124431	2693	505.4773	1608970	515406	5810	709.941	78	7463.917
2356242	936875	2006	566.3366	1446010	438311	5348	1236.423	83	7474.760
2528595	1155131	3755	614.6555	1713485	673930	10869	1063.951	92	7490.004
3320619	1492009	3497	638.7817	2048328	751258	9118	1328.92	86	7512.999
2795099	1569464	5480	642.428	1817735	781338	13485	1185.509	86	7517.690
285642	322607	5385	948.0985	86956	116558	8842	1508.636	50	7520.527
1486411	1579171	6257	563.6177	929015	710355	19058	1397.554	84	7520.781
120235	207477	200125	1276.012	43013	86740	353872	3261.819	49	7522.594
2677726	1180085	4082	472.6002	1590368	567866	7951	948.8511	84	7528.491
4451334	5449432	12167	3002.169	4260506	3358701	29716	5172.868	114	7529.107
2553835	1079722	2349	451.9789	1523161	539052	8527	710.9647	90	7530.287
1853013	738929	1989	185.7829	1168817	357300	3731	379.1091	82	7531.505
225634	384991	205332	1759.725	125047	256365	568674	4257.812	82	7532.920
601437	982948	50781	123.6141	301434	445128	97226	-44.8214	71	7533.236
1348881	543674	7239	203.3079	776342	242914	15317	398.8837	76	7533.713
2515461	960188	1776	153.4336	1479386	428107	5253	-151.9067	84	7536.596
1956386	1334036	3720	471.692	1316629	660098	13715	671.4115	91	7544.239
276188	320228	33501	301.2061	152173	192935	83684	253.8724	93	7546.221
2145093	1010932	3201	264.3761	1377236	506574	10651	-90.6789	88	7548.653
2897920	994553	7580	337.238	1702230	486692	16138	141.7418	82	7552.324
2547550	881675	1727	445.4847	1356807	429329	2232	1005.815	78	7554.446
124220	26548	1154	191.9394	33427	7111	1430	357.223	35	7555.106
2879437	1693403	8410	704.801	2038504	883672	20318	1666.24	90	7560.463
2757757	1846772	5322	727.1642	1891893	982494	14769	711.7409	94	7562.730
253239	487910	16067	93.9587	100607	191971	27504	240.1744	56	7625.912
2388932	1359909	4422	628.6742	1757487	773544	11562	1327.228	97	7628.908
2852466	1115877	4685	386.8285	1774332	545803	12806	769.2166	86	7630.127
2155540	954636	2309	415.7349	1373288	438549	5919	238.2559	82	7632.558
2125229	1138028	2916	583.3876	1425330	535341	6982	1457.29	83	7633.373
423036	98253	1741	53.4701	147104	30766	2595	-296.4205	52	7634.092
2050272	798752	2243	321.2323	1279585	365109	6420	507.162	83	7637.523
2218068	1077408	1299	385.0739	1350786	507854	2004	726.6244	80	7637.907
1539126	1341464	2491	236.5451	941635	608225	7003	176.2683	83	7639.766
1855393	747123	1053	378.4733	1100560	339779	530	1134.733	98	7641.323
103424	213118	28647	423.6967	59543	103720	57944	730.8584	57	7642.970
2881080	1443838	3158	675.5638	1779553	648207	7649	875.3089	82	7644.267
2510200	1953539	3939	982.1779	1741381	954111	5195	1462.439	86	7645.316
166184	173608	52288	262.7568	55161	82187	98184	327.3224	58	7647.198
1836424	854051	2164	152.6004	1120356	410749	6630	106.943	84	7648.477
2088661	771733	4581	191.7941	1294230	377603	13040	455.544	83	7649.066
2593109	1408693	3135	613.8735	1722808	731002	7138	1291.842	90	7650.508
2201773	1053589	1923	236.2803	1146475	428494	4850	205.085	73	7651.098
1181600	1381614	5407	487.9327	792395	609434	14651	675.7211	88	7652.481
1980435	997349	2805	350.3605	1224749	527014	9270	408.047	81	7652.626
2150708	1863674	13865	656.8265	1502407	1098498	25990	1817.039	84	7653.120
102999	67107	3248	651.6128	73945	36852	7964	1365.98	66	7653.830
3181352	2077464	4494	889.3134	2363016	1266149	13161	1288.132	96	7671.098
2313287	1450779	3230	440.203	1386662	712113	7080	1284.188	83	7674.839
2008626	1374559	2383	503.0863	1186669	601709	4207	917.6127	82	7681.870
2118710	1244446	4937	868.5657	1355565	650617	14442	1599.796	91	7734.765
867421	1881841	178667	2115.819	491248	1057158	433450	4262.545	72	7734.863
2555972	1860157	3451	947.4011	1735791	962209	6611	2027.677	89	7736.121
1454323	901261	1845	238.5045	917692	412573	5644	100.8284	78	7737.061
2402165	1045581	2257	180.2177	1534210	490879	3822	54.0142	82	7738.461
2488694	1703348	2776	649.5336	1598384	847492	5540	1281.794	88	7739.959
[truncated: 8,001 more rows]
