# Supplementary material for: Mitochondrial calcium uniporter-mediated mitochondrial dynamics imbalance contributes to contrast medium-induced renal tubular cell injury
Source: Front Mol Biosci. 2026 Jun 29;13:1848361. doi: 10.3389/fmolb.2026.1848361 (PMC13357276; doi:10.3389/fmolb.2026.1848361)
Supplement: Supplementary file 1 [file DataSheet3.zip › Flow Cytometry Assay(1,2)/Flow Cytometry Assay-1/╧╕░√╡≥═÷-1/╡≥═÷ 2/CSV/PI.csv]

FSC-H	SSC-H	FITC-H	PE-H	FSC-A	SSC-A	FITC-A	PE-A	Width	Time
1584031	717335	1232	251.7152	986001	325630	2110	666.371	81	18.167
2558211	1283690	2632	463.2552	1769541	659123	4828	887.2508	95	56.178
2233632	1570404	2246	596.8006	1484701	883644	4756	1377.612	91	58.274
2965666	2136997	4286	1224.245	2021493	1045630	7942	1843.146	84	58.644
104669	186924	169	1346.681	49959	77044	212	2462.493	55	66.278
3650161	1700541	2019	484.4659	2507053	1117068	6083	1564.656	102	67.157
1943956	1103188	1971	367.3731	1409623	588444	4085	929.1685	84	67.367
683329	2158889	3230	22860.2	369014	1108403	6489	47704.23	86	69.575
3103908	1009735	1715	382.2115	1933571	535983	3134	798.0174	85	71.590
166109	539012	1058	3743.754	108830	319737	2370	7993.957	77	76.186
951457	1561141	2907	29187.68	489613	787297	5538	46954.08	94	80.777
3102498	1491580	2544	458.9184	2021960	738881	4754	673.8994	86	81.201
712241	1713205	1849	14556.93	330815	709196	3161	23672.13	62	81.478
1331108	1486859	2026	339.4586	1004628	695353	3475	352.9475	90	86.474
2181481	1138391	1327	466.0447	1312626	517948	2433	687.8913	84	88.455
3331592	1723084	2796	480.6556	2480134	1016559	6721	1001.848	98	89.678
2301384	1871395	2088	471.5368	1568555	866644	3719	555.8359	85	90.167
2064148	747762	1375	231.1375	1189668	331994	2379	231.6619	76	94.136
2782535	1618825	2307	557.0227	2014978	832451	4508	726.2988	87	94.548
1164877	2373844	2808	17549.93	770964	1234677	5473	36872.43	88	100.058
1785961	1087386	1198	267.6078	1162918	501541	2258	69.0738	85	110.217
1794125	2169349	2849	728.0289	1338208	1196477	6437	2026.716	97	133.475
142077	215599	675	356.8675	65162	78382	1037	731.7757	52	145.270
2611381	1233289	2270	579.347	1629691	596519	4134	1346.117	83	147.073
2233002	1415046	1914	662.5754	1480336	619587	3431	1273.279	85	149.687
1067512	1230950	1507	413.1427	798189	559852	2748	869.5628	87	161.489
2216575	933968	1525	447.5525	1427986	459578	2623	818.5503	78	161.646
2086581	655300	833	374.1313	1124834	281174	1489	523.7329	75	165.276
2276856	1395202	1780	381.858	1365707	584586	3257	757.3177	80	170.896
2585178	1159743	2247	516.6567	1603406	565297	3749	1003.519	81	175.108
1564123	1855075	2341	520.1301	1142912	951421	3884	809.0924	92	182.595
2644489	3163244	3517	1417.904	2065475	1629287	7542	2698.706	96	182.852
2428559	1227344	2108	673.6588	1423862	551293	3448	1281.833	76	187.004
2139342	1617715	3787	918.0507	1499100	935859	8116	1860.108	95	187.382
450409	109452	207	201.2127	130298	30853	174	364.9614	48	189.568
1424761	1385405	1656	358.7016	886649	673527	2845	411.6045	87	194.669
1207023	978691	1354	543.1594	1060172	740783	3838	1167.712	112	200.633
2179214	1487008	2945	667.2145	1412449	628052	4783	676.7263	82	204.848
2304400	761943	1387	430.4107	1411553	341929	2718	747.8798	74	205.151
143626	9461	9	105.7049	40506	2745	-68	84.7852	39	208.631
2171082	1718310	2662	797.9382	1697068	1221192	7166	1617.813	106	208.996
2675933	1186542	2008	444.0488	1744301	623323	3763	709.5043	85	218.831
776194	1912057	4221	36793.6	430745	1114289	8422	68344.07	83	219.823
3389180	1574222	2166	529.3126	2173031	863963	5041	1171.6	88	246.879
2868600	1496399	2038	435.7318	1921499	775520	3617	1076.514	86	254.991
1043061	1230849	1726	513.6286	688334	577107	3793	1157.187	80	268.642
2235270	976463	1525	399.5525	1409837	480776	3204	876.9444	85	269.631
1398865	1002306	1404	246.9644	923801	462557	2810	221.641	81	273.776
1253943	975311	1408	280.3888	900819	475342	2237	616.0957	88	275.331
2053904	1266082	1556	495.0916	1510316	713390	3002	910.0122	90	275.648
1187879	2051933	1742	507.3262	519327	958306	3956	1148.732	81	279.347
2307118	1328959	897	372.9217	1363514	525203	1186	714.3346	78	286.514
229574	551425	1084	2681.012	121309	247453	1980	5152.078	64	291.948
2036353	799024	1731	139.9091	1148052	341377	2745	286.9945	77	293.327
1280091	1003192	1471	361.3231	779730	469693	2297	750.4617	82	297.417
2290786	1352676	2978	609.4658	1616029	768763	5353	1263.703	95	298.424
1330878	1294082	1147	324.9467	922354	637588	2402	176.3522	88	304.514
1718656	1684965	1795	599.6995	1222684	906903	3914	1524.775	93	311.690
1932860	1009334	1364	341.7204	1421304	555473	2411	529.0571	91	317.762
2893069	1175363	2175	320.0175	1748077	568777	4211	656.0371	84	322.781
1706674	948363	1330	353.613	949809	424370	2508	615.0988	81	340.642
301173	146276	1172	346.3492	104713	44203	1341	545.0301	51	345.423
2419688	976656	1724	493.9164	1419152	435105	2838	1173.612	78	367.455
2661061	939776	1985	541.3585	1477986	473422	3888	782.5168	78	368.258
245017	175203	210	124.781	68493	50223	143	183.4223	43	374.877
2415623	1240874	1879	396.6119	1529893	568694	3216	465.2176	81	375.760
3759844	1970695	3187	731.3907	2431517	973843	6755	1158.955	86	378.057
2529630	1440168	2749	838.4189	1625084	726184	4774	2029.021	84	383.187
2001049	2504442	1179	291.3419	1377368	1099824	2104	392.2344	84	385.433
883272	1865682	3203	39779.09	531388	1013457	7446	67978.52	75	385.558
2688643	905295	1705	45.6505	1674250	396095	2836	-299.1004	75	385.759
2092706	3676957	1690	960.809	2435280	2613762	8992	5743.051	176	391.581
2111897	8272018	17075	35808.91	8997211	3.938617E+07	374347	437830.5	1083	391.695
1291127	289183	827	145.9947	708089	-163723	1326	305.1886	58	391.884
1507889	1770467	2718	2335.88	797101	895568	5008	4850.349	93	393.079
2196519	663777	1657	321.5577	1285331	306285	2850	518.885	76	393.138
1687011	1616507	2142	443.7662	1284692	903537	4164	1174.8	95	394.488
625407	1299126	2333	20896.28	410973	777832	4738	40176.2	84	397.484
1031909	2522717	3414	26600.72	645002	1387187	7944	55387.86	87	414.266
1588055	2855308	3192	2193.671	1747481	2939931	12289	8633.613	134	422.089
907492	818202	1340	22859.17	619129	708820	4576	50000.51	95	427.251
1148482	596523	438	44.9718	696655	263233	450	193.245	78	429.622
2464135	876142	1277	249.2397	1512943	428417	2214	460.4054	82	434.551
3852270	2960090	4288	844.9568	3117541	2419616	14061	3175.622	113	436.679
287186	486570	394	1283.303	102954	171315	374	2059.181	56	438.820
1042615	1575365	1572	309.7892	747206	795998	3273	528.0153	90	463.829
2915604	1258074	2343	573.8423	1848266	641104	3941	791.8901	84	474.036
1633700	1082156	1229	339.1469	976780	419681	2371	596.8131	77	477.161
1960593	1375780	1888	669.3168	1247591	680590	3475	1437.948	89	480.943
2258881	1005178	2161	531.0321	1725611	847133	6014	1413.585	108	482.540
913433	2587843	2063	361.1343	719585	1360110	4433	1104.091	98	484.992
1576774	974325	1445	387.0645	955659	405716	2021	944.1781	81	488.699
1475402	2264737	3126	9637.169	763769	1331852	6226	23876.08	158	492.945
3308530	988128	2335	496.9935	1881798	514358	4119	1238.276	81	493.230
2392590	1070830	1557	378.9477	1482404	500620	2581	998.5941	83	494.213
2435525	1266212	1740	467.614	1602778	590299	2726	1013.729	84	500.692
950422	1833261	1198	450.6078	512881	802631	1848	820.0728	66	500.715
1057977	1510551	2892	782.8412	693961	899617	6089	1437.793	95	503.184
151112	129579	47	85.2367	43139	36527	-13	-43.1293	40	506.953
2217861	1490807	2428	828.6108	1364421	770091	4950	1247.695	86	506.991
3275317	973068	2200	317.42	1979191	474044	4242	997.5762	82	513.288
1808756	774047	1184	254.6224	1111830	352545	2072	447.8392	81	514.649
1903515	1409894	1906	478.7266	1299047	718795	3504	683.7744	93	517.808
2411913	1259629	1706	325.5066	1491492	557696	2835	279.0435	82	520.559
1423196	1506801	1330	309.613	880992	713731	2493	881.2573	85	520.928
1768742	1110666	1461	453.7621	1073680	500435	2844	627.7484	78	525.050
181960	38150	-15	198.1585	50118	10468	-237	303.1043	40	528.299
1686615	792070	1202	260.0322	1068134	350923	2051	486.8611	80	542.305
3036281	1175216	2564	646.0404	2039112	622918	4769	1648.741	85	567.000
2422561	1536871	1714	406.3554	1503151	684710	2429	874.4669	85	586.974
789391	2310013	4114	37640	672121	1295803	10598	124051.9	125	594.889
1723513	1908753	3400	983.74	1213358	1127397	8140	2241.654	92	597.099
2257011	1165879	1476	568.6036	1493368	539912	3088	1304.637	83	597.387
1616941	1066347	1496	279.7256	876526	439499	1817	685.5337	77	600.350
2390005	825479	1864	496.7704	1431723	371784	3387	593.6107	82	601.636
1600927	742978	1644	337.4284	995058	334624	2650	492.665	80	602.387
2861454	1158000	1633	351.0113	1838161	547588	2958	378.3438	83	603.103
1508766	1397597	1674	207.1114	1040054	765475	2913	193.8193	87	607.580
2147360	1876470	1929	586.4169	1600089	1047275	4325	1496.632	97	609.021
2321412	1644299	2361	553.2521	1390611	722570	4443	1188.652	86	612.153
1653834	1061353	1604	524.1844	971590	475174	3137	853.5857	79	614.499
1304946	1325711	2653	590.2333	904947	643851	4337	800.9057	80	614.554
429734	647042	2118	33666.22	178662	226670	2990	49917.74	57	615.237
2403660	819885	1517	376.7037	1568930	412100	2448	1151.733	84	618.287
1813023	1218057	2067	517.5587	1141274	641265	3706	1292.707	87	620.659
1920878	609900	1095	-98.5705	1167286	264200	1775	-496.4225	79	626.949
459602	226636	632	104.0552	141819	65213	834	-108.0126	51	629.446
615652	1857797	2695	27486.19	334653	910899	4901	49749.75	75	631.039
1553388	1344902	2302	347.7422	1070323	614697	3960	667.156	88	637.601
2430256	816140	1514	344.1354	1504562	416565	3111	615.3271	82	638.120
1902478	694338	1131	258.2491	1045831	296679	1734	120.4774	77	643.524
2361056	1417790	3422	778.5742	1693265	759380	5949	1673.939	91	647.719
102422	156303	471	72.2231	33969	52558	733	24.5213	36	648.068
2483531	1356308	2000	378.2	1590394	684517	4165	476.6565	89	652.805
3214251	1633329	3383	483.1863	2131202	885228	6552	396.1672	89	666.907
1967530	2380872	2175	472.0175	1435706	1098192	4247	794.8567	94	696.115
2779455	1379087	2987	515.1707	1730404	700492	5654	1058.389	85	696.907
2931084	1029801	1659	198.2699	1653217	500171	2930	684.373	81	698.862
759275	2107848	3139	32876.3	397305	1099675	5353	59465.7	86	703.313
1451816	845432	1330	458.613	805625	375431	2349	771.9789	73	703.504
256629	44254	-4	-68.4244	92239	13677	192	-270.6288	51	706.258
1472226	958899	1369	539.0009	922192	415700	2359	1373.54	80	706.277
1787170	1565801	2249	889.3689	1193352	727518	4148	2001.103	85	707.141
1547729	1580588	1953	471.9633	1033366	756570	3375	1405.338	88	708.501
2203632	868699	1686	526.3846	1462396	425902	3125	1100.313	85	709.507
249616	1104556	1654	4467.989	145830	500960	3165	8517.557	72	714.119
1223665	2236238	2665	30109.51	706190	1420036	6730	60800.55	89	718.011
1493084	1433016	2938	768.2218	1165286	916604	7074	1913.051	108	718.572
2426439	1300822	1596	487.3356	1538837	706613	3331	1156.669	89	720.002
2130349	946261	1549	506.0989	1261920	409073	3018	1078.71	77	722.805
3197737	1262552	1678	298.5358	1831582	590242	2758	712.1238	79	723.059
531855	544981	6438	9252.572	220783	252004	11401	17369.4	53	723.208
1818311	1075808	1732	285.7652	1059277	515183	2918	367.0998	79	723.754
2470267	995292	1718	389.7798	1526786	468721	3343	604.9423	80	724.743
1846878	1669158	2038	541.7318	1273499	1019846	4858	1213.934	100	729.535
439926	888224	992	5405.251	213886	353300	2043	9225.013	68	733.308
876824	1609492	2159	383.3199	632602	737322	4035	672.3635	85	733.577
221764	159674	186	1454.235	66888	47793	301	1669.686	45	748.586
1434423	1146562	1362	162.0082	942075	559591	3143	-107.2777	84	758.341
2238254	1805168	2299	679.1739	1304023	737853	3845	1302.704	81	759.760
471896	1348286	2551	22970.91	259998	660979	5137	37820.79	75	760.455
182247	172334	1360	451.296	89470	119084	2919	1192.956	72	761.600
2082972	1638751	2527	500.3647	1189759	823952	4176	908.0736	84	764.317
1493256	1325481	1899	437.7339	1080165	735612	3960	927.156	96	803.171
318894	964124	721	5866.248	398837	1218604	3550	28462.15	150	810.660
3255628	1670612	2944	711.3584	2001723	756323	5009	843.2049	83	814.982
2771458	986864	1624	377.3064	1687698	473143	2913	621.8193	81	815.962
674498	1389723	1322	686.7642	298197	507545	1798	890.2678	65	818.592
353830	1289382	2143	24965.62	233418	705841	4776	41938.73	78	823.485
2680652	1158058	2365	479.6765	1813171	624958	4594	771.9234	90	824.211
2209079	824237	1256	107.2616	1122806	350816	2177	116.7297	74	826.036
274094	466613	1217	2061.874	116895	156702	1950	2625.395	56	830.424
102269	20713	56	2.9416	27870	5571	-97	-58.0417	35	833.723
2879889	1474479	2072	567.8392	1803469	746726	3724	532.1164	84	834.685
1946336	1299779	1614	473.7454	1196336	621461	3341	945.2301	84	836.052
762748	1104830	1638	32486.29	342056	407539	2545	51562.77	65	854.128
2001017	1540973	2068	634.4148	1630967	919521	4866	1926.783	99	855.139
2800458	1041726	1591	459.0551	1692223	526059	3531	749.8891	86	856.706
1524754	1255301	1762	524.4482	921088	569695	2770	1110.397	81	863.060
236798	523070	47	219.2367	67293	148177	-119	423.1241	43	900.039
118108	47586	63	-71.0657	31794	12763	-32	-395.3952	36	910.462
601229	1144576	1968	25170.8	584232	1175572	6972	61629.73	129	913.237
2950703	1767577	4196	1282.196	1910090	1006913	7855	2484.666	89	914.110
2015645	1389336	2755	629.5555	1381475	669890	4924	876.4364	89	926.901
2130077	850863	2198	694.7078	1348962	462333	3648	1470.053	89	929.311
1504898	914842	1252	307.8372	891141	397339	2362	453.1082	80	930.111
1247191	1576410	3710	2699.131	947511	1116445	8298	6096.918	102	931.357
376521	54213	82	15.2002	107877	12520	-203	-162.7883	43	931.707
1855191	1040819	1341	256.0301	1112539	449874	1958	531.2438	82	934.333
3199260	2632622	3838	954.7118	3032870	1829594	8504	2410.274	118	935.744
1381442	1165701	1360	107.296	758914	490981	2231	254.9591	80	937.324
2245500	1162973	1669	463.8309	1273840	527651	3004	764.7244	81	937.638
2321515	918155	1842	432.9362	1462951	425315	3045	806.8245	82	938.806
1516058	2720425	3718	27678.98	846370	1453167	8073	49549.3	82	939.333
155129	159403	28	995.9708	47989	49193	69	1360.071	43	940.992
994925	2385525	3580	40044.84	592350	1158669	6842	73769.44	79	941.454
425357	561542	1104	21912.13	216700	272125	1908	38402.44	72	943.220
2538431	1936324	2078	399.9758	1812310	917130	4387	911.7107	89	943.745
1605369	1165054	1260	308.686	940855	496836	2262	547.4982	77	944.486
332471	152486	162	46.6882	173790	50550	81	-97.6559	63	949.634
2242380	1588645	3399	370.8839	1374943	734402	6512	128.9232	93	949.748
2794374	1916346	2379	476.6619	1750106	996537	4581	1020.794	89	951.852
246335	834472	1292	3228.081	130251	356064	2371	5624.813	58	952.257
2149630	889540	1824	591.5264	1214304	367138	2677	1456.78	74	954.303
703507	533662	1077	22894.02	283997	193720	1480	33748.03	62	958.262
2600104	1800547	2604	684.2844	1650645	888060	4899	1393.034	85	970.715
2557238	985056	2100	399.81	1570728	458784	3743	794.3823	83	972.610
1308836	1118684	1800	542.98	811026	506824	3412	1306.013	81	976.495
2011485	1186111	2059	281.7099	1325129	561839	3194	278.3834	83	978.165
1994602	990357	2408	583.4888	1151665	458346	3695	837.2895	82	1002.814
2357025	1107363	1839	237.3679	1681236	532572	3212	403.7932	88	1019.991
1429636	1413687	1715	330.2115	966865	716443	3089	427.4929	86	1031.829
2098478	1699535	1963	414.5243	1379975	807595	3827	522.2947	89	1035.397
2695001	1173711	2598	591.1478	1534097	564584	4904	1214.314	85	1040.405
1465811	1146060	3553	836.7233	1197368	602691	5879	1341.012	97	1044.618
2043193	1489170	1992	321.3512	1356491	752570	3502	470.0622	93	1048.384
1776697	1050830	1181	262.0541	1133569	511157	2327	299.1447	86	1049.948
3010463	1367097	2977	603.6097	1963728	658969	5274	1112.071	85	1050.454
2560089	1066069	1888	562.3168	1603303	515710	2729	601.2969	81	1054.774
2777807	1281451	1633	504.0113	1820905	644760	2561	945.4721	88	1055.960
2619945	1213579	2545	730.7745	1793089	673504	5245	1379.245	87	1063.843
2551099	956626	1625	339.1625	1605014	447765	2792	502.2312	74	1064.036
1584071	580058	609	97.3649	945547	249896	937	136.1657	73	1064.638
737940	1490078	3785	9603.339	530251	989528	8273	21968.52	97	1066.043
2489963	953863	1535	292.1135	1562488	466683	2650	347.665	80	1066.777
141858	12426	120	-40.268	39883	3161	303	-23.6017	40	1070.572
2469553	1000265	1768	405.5848	1592313	488820	2844	894.7484	88	1073.007
2539587	1079028	1505	324.4305	1541503	500867	2501	454.1061	81	1087.112
1682882	1023848	1167	293.0687	1002221	427114	1955	359.6755	76	1088.338
148628	229475	51	879.6611	45176	70198	-32	1142.605	42	1092.475
487315	232823	1101	21729.57	192751	85588	1394	31756.4	61	1095.714
1956105	1745813	1670	651.687	1386605	928449	3245	1517.045	91	1100.890
2287750	984030	1748	550.4628	1411742	499481	3278	888.2958	82	1130.976
1738014	750684	999	196.2439	1054816	333127	1302	912.6422	78	1135.640
1962568	914523	1510	320.711	1252248	457811	2911	301.1071	88	1138.843
2178168	1280762	2035	499.1635	1437605	625939	3647	866.1967	84	1139.265
1971032	1349428	1436	453.3596	1304955	605383	2737	886.1457	85	1140.788
1899294	647985	1066	211.6026	1153974	301787	1857	633.7777	77	1141.751
2198058	1368671	2029	634.0269	1404762	675669	3460	1203.106	83	1145.295
773049	2147616	3196	35292.09	416853	976497	5456	60412.88	80	1149.874
572907	1111469	1104	412.1344	408384	547464	1876	1285.044	89	1154.036
1246268	2655739	3736	13307.39	901544	1657433	7636	29528.18	96	1154.575
154061	107790	318	4894.24	48601	32037	298	6155.118	44	1158.024
2814052	2586833	3581	765.6941	2340760	1570220	8456	1613.182	103	1160.399
1895268	1289272	1426	355.7986	1187381	664314	2639	590.2479	80	1160.848
646843	2724609	3040	8060.544	464331	2074157	8427	21919.36	106	1162.805
2902375	1343699	2816	666.7776	1686448	617052	4670	1267.987	82	1168.834
2694645	1156595	1954	233.8194	1507215	498475	3948	46.8828	78	1171.382
2020987	1174466	1752	329.8872	1437525	554411	2502	350.9622	90	1175.845
128961	24746	-12	107.7268	56131	13428	-146	269.0094	60	1178.102
1401780	1074377	1435	492.5035	953904	499315	2839	1238.468	90	1180.907
1788068	1083729	1315	239.7715	1076470	473541	2119	242.0759	79	1220.450
1751223	1879287	2435	573.6035	1212738	923878	4896	535.4656	92	1223.628
186871	42584	63	-119.0657	83157	19159	-55	-229.0855	62	1229.281
3014677	1025582	1658	111.4138	1763666	506302	2447	56.8767	82	1238.321
2219350	1159296	1532	358.5452	1458939	550019	3119	811.1759	86	1244.432
2294402	997050	1586	344.7746	1514613	468195	2881	656.4241	85	1247.374
1453938	1863017	2546	692.6306	1032012	1083041	5658	1460.814	94	1249.962
2693361	1190903	2773	660.9653	2619967	827837	5867	1467.739	129	1252.939
2705494	1197566	1548	445.2428	1725323	589164	2855	1177.166	87	1255.864
2035854	789759	964	298.2804	2360497	765409	3536	1149.17	129	1260.618
2790349	1526845	3025	770.7025	1979795	863091	6415	1302.881	95	1269.529
3230292	1846292	2785	805.2385	1846320	843636	4992	1884.651	81	1270.237
2732931	806758	1422	392.3742	1655461	445995	2347	805.2667	84	1276.022
103880	39891	156	30.5516	30336	11823	311	86.2471	38	1287.789
2755358	1369203	3838	758.7118	1903093	767640	6579	1169.282	98	1290.141
801332	720417	2108	2699.659	318571	232748	3271	3712.303	61	1292.307
2197827	1038744	1602	83.4722	1391255	492823	2723	-191.8397	83	1310.509
2048524	1119380	1930	377.273	1292944	491825	3478	485.5158	82	1342.693
3402295	2676575	4004	1997.824	2603119	1440929	8172	3275.049	94	1342.722
2395072	955775	2158	557.4638	1414518	448172	4039	908.7879	84	1348.918
1412563	951044	1383	460.9863	818837	397084	2420	565.762	80	1350.589
1682617	1417204	2087	499.6807	945250	626175	3724	669.1164	76	1363.348
2599325	1219225	1802	479.6922	1587857	607823	3008	1154.149	78	1363.640
1790854	1202863	1082	143.3002	1127420	525218	1419	294.8059	80	1368.463
1719659	4657444	7463	94002.08	1655777	4672963	28421	256476.2	118	1373.991
1442526	4761723	7861	75319.8	1287801	3032977	18737	183163.8	102	1377.866
736770	1213789	1954	23322.82	364548	576381	3103	38606.48	74	1384.508
2053706	987216	1569	439.2209	1250040	442738	2778	929.2458	81	1386.167
2211025	1432560	1536	486.9696	1400662	671023	2848	1232.173	84	1391.456
2472868	1662103	1652	331.2772	1565378	789186	2802	413.7922	90	1393.301
186413	17363	154	-13.1606	50133	4374	274	-45.4286	38	1394.123
1776103	1210416	2000	332.2	1130485	572696	3874	81.5314	85	1425.140
709414	2012393	3548	37998.44	434258	1083562	6691	67779.16	83	1443.969
392715	646515	1156	474.6516	149283	205463	1280	784.808	55	1459.841
2527589	1003237	1728	723.3408	1602864	507513	3206	1752.657	87	1463.171
2873492	1815296	2877	585.9997	1899596	892714	5370	1340.257	81	1463.185
2411659	1241791	1817	393.5337	1680118	615519	3156	788.8516	91	1463.913
216897	183191	387	2316.311	67319	53226	558	3061.704	45	1466.786
1534718	1190964	1656	269.7016	1009039	521542	2662	253.9382	85	1469.431
1381823	1742828	2415	551.4815	1020696	898728	4789	1067.863	88	1470.916
3105924	1321047	2754	704.6994	1966302	739468	5829	1607.207	89	1471.610
1485085	1031715	810	467.441	900511	458121	1257	1049.118	77	1472.124
1879601	1588730	1611	661.1771	1257383	819499	3419	972.0059	89	1483.231
256316	26824	-42	160.0438	83188	8218	-204	130.3556	48	1494.462
1481735	1241837	2394	636.5034	876776	538275	4935	1300.854	78	1509.432
1918465	1868086	2036	427.0196	1218685	831173	3218	871.9298	86	1528.521
2413826	1306709	2111	506.2271	1473853	648967	4399	1382.984	86	1566.951
930749	877421	1219	399.5859	572533	360987	2118	736.2198	76	1570.442
952880	2871216	2414	10777.63	662424	1453803	4682	20112.26	89	1577.359
735931	1024190	944	345.1584	414056	470023	2490	410.689	90	1577.780
2057480	1785857	2737	869.1457	1344764	822475	5204	1346.144	88	1578.419
207312	846242	1582	2733.35	122147	392801	2648	5938.953	70	1580.141
1782981	928793	1715	510.2115	1204080	428008	2704	1124.894	84	1584.531
1647294	2402714	4646	1412.441	1077890	1514830	9515	3017.792	92	1588.858
1203419	1238859	1791	466.2751	817924	614424	3556	910.2916	88	1590.117
2145265	1413732	2537	753.9257	1151978	604920	4183	1230.066	80	1591.617
1679304	1292347	1477	303.4597	1130661	661151	3302	647.8422	92	1592.347
1513457	1325556	1671	483.5431	969531	701624	2904	901.1144	84	1593.233
2059996	1144001	1719	662.6359	1346924	543618	3483	1210.796	87	1594.403
1974169	1310290	2465	520.2865	1272319	576503	3921	1047.768	83	1594.965
621437	1239060	2107	6813.803	441445	799286	4716	12526.37	88	1613.678
157856	155418	153	830.9833	45441	45045	148	960.7028	40	1626.120
2701053	1661108	3042	676.2562	1815583	924516	5464	1439.73	87	1635.543
2781639	1357260	2115	441.6515	1779143	674711	3932	701.1852	84	1655.962
682999	1344640	2514	6899.235	619434	1173903	7047	27324.94	124	1676.539
1668504	986924	1789	413.5629	1040260	418210	2801	688.9361	78	1676.686
143866	47158	170	338.537	39092	12463	233	265.4713	37	1677.463
3009314	1387808	2247	568.6567	1904914	694847	3836	1341	86	1681.293
2268962	1344424	1502	285.8622	1403154	610470	2958	142.3438	82	1682.900
339697	207684	763	16938.21	133113	79356	1131	26096.25	61	1684.194
126069	166851	256	376.1616	41297	51834	37	457.6757	43	1691.128
1091499	3639540	4362	23620.31	577422	1997892	9786	55405.79	85	1693.176
2676562	1356741	2694	656.3334	2002567	767191	5434	1256.047	97	1694.933
516984	1685901	2614	32734.85	333399	983981	6128	57515.18	94	1695.954
2327464	1256579	2142	412.7662	1506850	614658	3474	427.0914	84	1698.051
2819612	1167647	1541	259.2501	1826535	611207	2599	138.0039	83	1698.535
2175770	1113707	1760	547.736	1426599	499718	3391	938.0351	84	1699.811
626676	407782	1454	1127.769	206266	140678	2484	1790.552	55	1710.029
2663523	1525203	2290	525.469	1592366	674477	4124	1023.556	83	1713.899
2404122	876960	1827	259.0947	1355526	426945	3832	583.5752	83	1722.389
1359616	948528	1418	301.9498	786577	396809	2349	897.9789	78	1730.757
2836080	1295907	1879	399.6119	1732030	681008	3989	549.9829	87	1733.414
2139353	1043376	1550	396.955	1185227	518971	2580	864.738	81	1772.854
1298171	688036	532	145.4452	709742	271585	695	156.9895	74	1782.936
1966974	1517200	2088	519.5368	1180486	713653	3545	885.8745	83	1785.057
2423403	1216840	2999	848.4439	1507685	614153	5117	1264.664	86	1785.959
274801	128983	-66	201.4974	98136	39675	-243	486.9677	51	1787.003
2557820	975325	1903	292.1583	2392985	778758	6014	693.5854	108	1788.855
1987928	928716	1358	471.5838	1275144	423487	2208	1123.269	81	1790.388
2468263	1144142	1830	304.663	1548224	575872	3285	462.2885	87	1793.539
1938903	700437	797	101.3117	1071546	304085	1142	197.6662	78	1796.615
2078650	1129735	2045	544.7245	1298598	566394	3437	1054.416	84	1799.487
2779665	1124475	2123	288.5003	1632124	584102	3626	68.2186	84	1804.960
2358474	1457736	1592	313.9112	1526494	668269	2887	406.5607	80	1805.258
420893	525864	525	2896.452	250609	342943	1709	7397.075	87	1814.843
2476503	1461995	2904	612.1144	1640150	733082	4985	1316.658	84	1816.656
2620204	958580	1638	386.2918	1572065	463992	3084	39.2124	89	1821.247
3052434	1477619	2461	519.8621	2003308	826134	5416	671.6376	90	1822.963
602127	1341825	1097	210.1417	411763	733521	2895	-114.5905	101	1827.787
108051	86168	296	81.4056	31478	24303	273	34.7153	38	1892.728
1790840	1040926	1207	340.3127	1072110	445205	1652	654.2772	79	1896.572
1955652	1416214	1502	408.8622	1244470	683237	3350	341.935	86	1897.412
2317708	1243518	2245	568.9445	1585177	624539	4271	1150.403	87	1900.123
2851790	965521	1416	153.2376	1598506	458520	2692	477.6212	77	1900.335
1445742	889659	1098	363.9978	905912	411588	1822	739.8142	79	1901.119
2714596	1447529	2724	848.0164	1887068	799365	5175	1930.318	92	1909.776
1413202	1386178	2281	605.7641	1002320	650081	3834	1541.287	88	1910.769
2557482	1272887	2533	453.5013	1819414	704686	5339	731.7179	89	1911.263
2028757	919948	1357	340.7277	1176643	423431	2024	380.7464	82	1913.667
1993120	1024449	1144	67.3784	1186180	465742	2462	-93.2818	78	1916.036
2629372	1472911	3179	590.5419	1720882	762650	6189	1015.403	92	1917.391
2299885	1861810	2472	713.2792	1487443	942795	5408	2094.789	90	1918.008
284163	1058473	1682	3858.96	140175	449307	2714	6383.456	67	1925.031
1341692	2536637	3424	41003.29	971498	2024702	10666	92055.16	103	1932.975
309381	161119	485	1874.208	108999	49193	796	2351.456	51	1934.035
1887269	1112357	1315	258.7715	1283196	562440	2514	252.2354	88	1935.391
2326969	1182900	1510	315.711	1479192	560665	2898	569.9778	84	1958.925
2674610	1211553	2134	420.9174	1650561	635403	4226	272.8786	85	1981.172
116252	545305	254	301.4494	33934	154795	428	289.4108	38	2000.373
2093788	2121121	3422	816.5742	1272727	996513	6393	1164.047	81	2004.738
1082188	1505012	1999	258.3439	754839	678214	3659	285.4699	84	2009.958
1633522	1200841	1307	218.9227	979188	583886	2443	244.4523	81	2015.165
1091413	2245195	3902	31919.5	531365	1111085	7725	57721.37	82	2017.737
2597419	1457728	2399	464.7839	1674651	759620	4665	990.7065	88	2018.135
1035633	1207769	1623	313.4503	763949	580265	3723	300.2603	87	2018.740
2806065	1247274	1883	482.0363	1997510	623036	3200	785.52	87	2018.938
2414752	859381	1001	101.9561	1221768	336335	1543	160.9623	62	2018.980
1148944	677491	1188	285.0468	616794	275601	2267	525.7787	59	2018.995
1988980	866913	1383	270.9863	1375624	456655	2219	754.6859	89	2019.997
880990	2010122	3903	43564.36	430331	1159330	8078	79070.58	83	2021.956
1855104	959060	1248	225.4128	1107885	432466	1757	527.1677	79	2023.203
3221634	1557068	2560	898.616	2016020	803245	4494	2026.313	82	2023.553
2878296	1440996	1942	366.5462	1865125	778977	3845	493.7045	87	2023.943
2149014	1155345	2657	730.6577	1430656	558716	4470	1449.767	82	2024.161
137524	99148	136	173.4296	42656	29579	-65	272.3535	39	2024.966
4242091	1615639	5788	1368.107	2889214	1077848	11924	3241.136	97	2038.787
2401552	1765391	1867	537.3387	1463951	825840	3895	1088.51	86	2041.352
512419	1426660	2214	23802.41	321576	672389	4428	38059.81	77	2042.630
2630454	1114941	2290	408.469	1718686	584076	4400	727.84	83	2043.601
2066964	1240847	1645	464.2845	1332144	648535	3764	795.3604	86	2071.428
161004	367840	744	1480.938	67511	140680	1341	2014.03	53	2077.568
3927165	1720577	2947	684.9267	2880683	1223983	8197	1978.452	104	2107.925
2015365	1419806	2772	500.1092	1344642	693422	5371	989.1131	85	2117.754
2696210	1236688	1778	176.1458	1879906	650001	3228	596.4908	90	2119.534
2472239	1062556	2175	185.0175	1610877	547924	4152	-20.4728	89	2121.277
447957	644785	538	5047.582	203118	265133	800	8348.88	62	2126.662
1069535	1492164	1477	563.4597	676288	722278	2650	951.665	87	2127.538
274468	651726	862	2675.958	150651	323107	1996	6752.775	71	2128.601
2526812	1183212	1933	330.8413	1666671	588251	3764	775.3604	86	2128.750
1779573	1141988	1688	534.0968	1077014	539463	2715	680.3115	76	2128.811
2493784	1337548	1931	386.1291	1792979	677826	4032	731.7952	88	2129.424
2758126	1696855	2496	534.8256	1751515	836719	5061	1035.722	85	2130.007
2181704	954099	1682	386.9602	1435400	451302	3537	678.0257	85	2133.054
1745072	842880	1571	406.9331	994257	371780	2583	906.3063	77	2133.766
2759584	1402268	2031	548.7391	1865151	721645	4344	545.8984	90	2142.384
1970599	1234348	1487	545.0207	1274938	601256	2758	642.1238	86	2144.521
2824704	1092449	2119	407.0759	1736172	563700	3759	1216.08	86	2145.903
487824	232605	2630	893.543	196384	78173	3566	1259.853	58	2147.506
241177	163262	126	784.8686	70377	48688	193	861.2273	44	2148.835
2797201	1144910	1707	405.3627	1574712	516446	3113	484.0393	77	2154.906
378473	1633713	2027	17789.31	287645	990462	4671	34235.84	87	2157.791
2483403	989733	1909	102.2949	1291886	476516	2990	-106.261	76	2164.940
2276767	1511043	2773	528.9653	1416370	687189	4692	1147.821	85	2167.557
1963461	1267021	2020	434.322	1304844	646088	4087	1254.881	87	2169.428
2199056	1254022	2726	594.7286	1502670	615116	5305	1308.61	87	2177.136
2738507	1989938	2685	792.6285	1830404	925266	4735	1445.634	87	2180.503
2568644	1406581	2577	676.1697	1695627	678732	5353	1204.703	87	2181.221
1569653	1132752	1374	339.2814	994278	561671	3010	484.861	89	2200.172
1795798	714891	1637	379.4357	935142	310524	2954	487.9194	77	2204.731
1623411	714605	1592	252.9112	962727	327381	2677	687.7797	79	2208.027
1677970	1144294	1170	331.637	1122341	509749	2053	590.5733	83	2216.135
1030396	1282866	2328	12918	449309	485695	3774	18258.92	67	2218.395
100025	291123	276	1944.284	49933	119114	225	3095.623	55	2219.634
1200937	748160	1430	328.223	698051	321082	2380	171.518	74	2221.454
2071972	978422	1744	502.0384	1358644	447854	3329	1277.957	84	2223.188
1148933	1012511	1850	415.785	761296	467682	3109	1376.615	83	2226.255
805111	1957065	2379	4861.662	376764	826256	4010	8832.961	69	2226.832
2225041	1770297	1977	330.5097	1505839	883108	3947	522.0267	90	2227.311
177138	147812	154	113.8394	53386	44219	91	120.9051	43	2230.179
1817013	1180891	2272	672.0592	1297076	592704	4605	1233.34	92	2231.795
1977706	1065391	1947	365.8267	1256502	504725	3536	243.1696	85	2232.560
506922	1219002	2148	34048.9	359110	766223	5044	59688.17	86	2237.911
331754	949711	1394	4815.403	195334	437276	2873	9402.575	69	2239.632
825880	2335766	4031	39969.94	489925	1284842	8387	72078.11	92	2240.294
2885491	1630633	3353	887.5033	2021717	760612	6132	853.6052	86	2241.373
1937959	1039689	1464	277.3304	1242528	471378	2709	665.1749	81	2242.530
3077468	1226691	2785	791.2385	1881964	589930	4979	1559.522	79	2242.701
2711618	1442901	2793	764.0873	1821980	750552	5038	1442.032	75	2242.731
2102460	2633080	2462	389.7182	1672960	1753741	6271	718.6031	105	2245.766
843600	2218519	3288	33339.86	495167	1117562	6779	58588.5	84	2251.059
2508718	1042488	2257	555.2177	1585782	501799	3522	1233.184	84	2251.535
2573340	1376256	1883	349.0363	1548068	646653	3619	391.2259	80	2252.594
895083	2472600	4209	42125.32	475805	1197206	7348	76780.63	83	2256.163
2177363	1141568	1477	257.4597	1378090	577290	2747	244.7067	87	2280.512
2727419	1285151	2026	395.4586	1917321	626677	3336	660.9496	88	2282.117
2370300	901353	1430	297.223	1323268	407221	2278	382.1958	77	2314.326
1521724	709000	917	41.0437	846888	285241	1637	280.4357	74	2318.574
1075998	2798418	4647	41424.3	529827	1295201	8064	68565.59	77	2327.262
1755278	801469	1267	25.6787	1068833	321227	2174	304.1614	75	2327.279
953325	1556204	2500	1691.25	534645	825203	4727	4130.785	86	2329.589
2634797	1440048	1869	485.0509	1822187	728501	3707	1003.563	90	2330.117
1942857	1386722	2267	284.7787	1154336	602682	4020	162.522	80	2330.812
2267828	952975	1924	435.1364	1637657	523870	3812	233.4532	91	2332.151
763597	1779403	2564	35566.04	438373	1181400	6516	70873.34	91	2332.561
908355	1940867	3632	41451.36	451585	872266	6606	69724.4	77	2332.959
1025143	1622713	1436	4183.359	479392	717486	2809	9166.785	95	2339.481
179551	17408	18	56.4098	50284	5214	-166	-33.1126	41	2340.461
1994022	796335	1241	298.4201	1170014	360030	2372	360.6692	79	2347.483
1847065	1865760	1828	354.9508	1088968	883259	3057	624.0977	77	2348.817
2297038	1444875	2349	537.9789	1603787	721888	3889	815.3729	86	2349.626
116786	68079	363	108.7643	33059	19190	454	314.6694	37	2351.935
2208728	1155040	1898	563.8778	1276845	515425	3730	1231.253	81	2359.514
2528869	2234836	2598	567.1478	1944158	1271627	5416	1188.638	99	2366.538
1298484	2210274	3428	17222.71	832154	1563129	9427	37934.45	123	2385.071
1451045	1302731	535	10.0135	548831	431890	904	-173.0856	66	2433.753
968284	1660203	2298	582.3178	654418	865726	4548	1553.543	88	2439.389
1914785	667489	1286	214.9446	1101211	287935	2481	246.9841	75	2440.958
1759188	1525609	2945	994.2145	1076862	651945	4996	1474.076	78	2447.779
2144920	1006453	1566	369.6526	1326983	454563	2452	530.1572	79	2448.211
1755558	1209842	1272	296.9592	1053436	542984	2329	390.8569	83	2449.328
2345456	3427764	5710	74024.33	3023316	4454058	29792	365228.9	199	2454.502
406021	1038728	1417	20478.09	242291	588649	3471	35284.52	71	2454.890
2382802	1810993	3621	740.9381	1607728	957502	7616	1103.058	86	2455.971
2133986	773887	987	304.9707	1305795	350272	1573	317.6453	79	2457.014
1797058	1493651	1734	511.4774	1291276	759578	3558	1265.004	91	2462.037
1662349	1056121	1780	280.858	1105574	514977	3567	464.7087	87	2467.611
1211181	951391	1641	389.8601	794234	458558	3063	756.2343	86	2468.815
1828724	1147866	2016	689.8976	1136193	515774	3660	1482.326	82	2473.087
1925330	1235046	1967	433.9487	1392553	608109	3991	459.6951	90	2481.665
1976360	1531549	1991	580.4951	1387827	766713	4215	968.4615	87	2483.219
2420432	869178	1558	461.8038	1373880	444055	3288	926.8568	81	2506.640
1195702	2173710	2355	2201.115	588200	1121191	6040	5287.844	93	2512.222
1040381	2214804	4221	42907.6	651352	1107369	7862	74733.66	91	2518.937
1387613	1228757	1054	-70.6706	829570	582884	2036	-529.9804	77	2542.563
2695849	1359702	2902	523.4022	1801250	804311	6437	853.7157	92	2543.588
1582404	1197715	1817	564.5337	1027615	559031	3457	1339.538	90	2545.963
2823441	1307842	1742	502.3262	1798135	758152	3755	1301.656	92	2548.405
544394	1481440	2030	661.883	326775	685216	4259	1708.13	84	2550.148
3822343	1856739	4456	818.7816	2378298	1210386	8985	1476.058	96	2552.735
2802803	1080484	2203	428.9883	1861098	523088	4047	1004.637	86	2555.079
255869	472133	571	2453.833	143331	312218	1549	6255.099	83	2559.320
182717	281486	368	1128.045	76334	105437	698	1589.558	53	2559.968
2230557	1047443	1960	387.956	1369308	496908	3283	1003.576	83	2579.509
1766659	1606959	1797	370.4117	1227545	807410	3312	894.4032	86	2600.126
409258	415006	1272	23554.96	238757	259486	2274	38000.77	78	2601.182
1427301	1607282	1371	392.7131	926152	781863	2501	949.1061	91	2645.304
604455	1262259	1159	354.2199	386454	677390	1571	826.9331	89	2645.542
715298	481648	307	-14.1773	276112	151962	671	-157.5569	59	2650.328
2797331	1035388	1986	422.2146	1638981	486764	4069	547.4709	84	2651.883
2502109	1100311	1806	501.1166	1523864	562769	3309	734.8349	81	2652.203
2307047	864580	1513	470.2793	1326434	441574	2877	1253	83	2652.644
2714362	953264	1851	484.6411	1529695	422561	2875	778.2875	72	2652.944
2044384	1431669	2106	443.9466	1434530	835110	4322	809.0642	92	2653.501
753899	2054710	3196	31375.1	549441	1150336	6947	63953.33	86	2654.432
2093685	829430	1421	135.5181	1835881	621801	4376	385.2936	106	2655.432
3180869	2206389	2493	701.2573	2485905	1339419	6542	1317.606	105	2655.965
105812	20852	4	32.4244	30090	5977	-147	12.1533	37	2659.920
2405896	1528818	2331	480.5691	1602849	836509	4508	646.2988	94	2661.527
230453	583519	1221	3142.298	132038	298134	2393	6698.647	69	2662.442
1418938	1925977	2356	331.9716	908075	961858	4959	506.3999	93	2664.049
464385	2053786	2840	25651.32	342182	1205272	6038	49441.13	88	2666.137
4226604	2241647	4809	1119.985	2843504	1339673	9043	2480.712	103	2671.305
2123353	1107664	2131	393.3491	1442595	525242	3069	651.3709	84	2671.963
2042484	816175	1556	176.0916	1226252	379238	2497	437.6817	81	2672.516
2253768	1100053	1707	289.3627	1499949	609105	3054	154.5294	100	2676.547
2293903	1532881	2908	822.5388	1649071	922111	5821	1806.358	93	2680.261
477658	1216273	1324	2605.476	339434	695620	2848	6468.173	84	2685.133
541696	1113223	1845	30975.5	282546	463217	3334	54059.24	67	2685.714
2606633	850887	1339	200.3179	1558349	382328	2116	50.5076	79	2685.855
2380180	1356478	1969	409.6609	1611977	656689	4131	779.5491	87	2690.292
650925	2244607	3765	39788.21	360306	1257619	8447	80581.48	72	2690.548
2426488	1096287	2117	494.3637	1602104	555196	3951	1140.451	84	2691.126
2347302	1249692	2331	577.5691	1449135	580499	4228	1550.591	85	2692.434
108384	152933	134	1074.717	36372	49260	116	1661.308	42	2743.216
153223	95528	121	139.5881	43128	27282	73	174.4953	40	2756.364
196752	129649	753	309.6433	68829	41170	655	273.7455	49	2765.277
2157372	1550900	1524	407.6964	1319935	691497	2665	800.5065	83	2767.402
2400542	785069	1775	404.5775	1551245	394346	3416	195.4376	82	2767.762
2159242	1263065	1716	212.0676	1446486	596334	2975	439.8975	86	2771.861
2961003	1068328	1899	366.7339	1645334	492764	3355	368.2155	80	2775.986
939635	2112609	2200	6655.42	508622	1032190	4793	12627.29	82	2777.641
234065	916794	1320	4701.052	161900	550406	3393	11241.75	79	2778.063
2421699	1091964	2142	458.7662	1630568	615883	4355	778.3155	89	2780.031
992389	3266863	3503	11841.92	533763	1729939	7006	22765.84	73	2780.171
2122708	1038995	2309	412.7349	1384314	507211	3694	820.4334	85	2784.311
2757591	1351445	2195	414.1395	1833087	831743	5213	573.8493	92	2791.627
1233209	897732	1314	234.9154	856064	501396	2432	-169.9648	94	2795.148
1255402	1592314	1631	632.2991	950381	866974	3335	1665.094	94	2805.468
2740931	2869528	5935	1266.953	2262789	1963155	14793	2954.287	110	2807.628
2712889	1252942	1989	213.7829	1810530	666640	3604	168.3844	89	2845.233
2677694	1262637	1647	574.9967	1735318	624662	3472	1164.379	86	2865.409
122830	126380	380	937.318	52039	74453	1035	2509.063	55	2865.941
722478	3222304	3765	30892.22	488575	1909521	9231	67020.66	96	2867.685
1799870	1309143	1925	563.9925	1284136	643478	3708	1278.419	93	2869.054
2243894	1336546	1885	351.7485	1565890	803900	4262	923.6982	100	2873.204
1310441	1228343	1360	207.296	941348	663715	2352	243.5472	85	2873.511
3410084	1635112	3600	978.96	2262387	976689	7315	2353.372	92	2874.029
2445621	871643	1135	116.6735	1621003	456189	2275	403.6275	83	2874.228
1586516	1003087	1451	288.2011	921066	492487	2261	769.6421	81	2875.619
2264163	818409	1065	398.7465	1347004	402798	1927	769.7047	84	2877.657
1937283	758675	1651	362.4211	1217827	384298	2708	555.3188	84	2878.277
2914298	1204517	2149	639.7589	1710950	610004	4013	1161.529	83	2879.126
214132	150641	64	88.7904	56806	40351	131	98.1491	37	2879.710
1355729	2481805	3671	1043.743	1078324	1364739	7679	2031.992	100	2883.367
440698	959236	1229	5714.147	287602	618959	3504	14076.77	88	2885.131
1972509	840544	1811	444.3971	1282016	408807	3159	1032.42	83	2888.068
1692284	1076502	1309	153.6349	1027333	481205	2391	-162.0649	81	2888.379
2215524	758736	1452	346.0572	1242852	331090	2205	581.7005	77	2894.498
206375	97584	697	14896.7	77602	36309	904	23049.91	54	2900.903
1903388	1320874	1911	322.0071	1288009	616921	3607	545.9527	90	2902.340
1991402	792540	1250	208.125	1212883	357598	2298	303.3178	78	2908.924
601859	1813974	2724	34697.02	309221	814715	5078	57121.28	75	2924.598
2147949	1087106	1763	316.3043	1343829	515722	3189	307.1029	81	2928.513
2760217	1845265	4187	1021.491	1747821	960778	9722	1809.004	86	2970.810
421568	1089387	1030	5669.783	241306	600562	2245	11113.94	117	2971.821
469361	592387	2107	1049.803	178044	209268	3413	1401.869	60	2974.041
1129370	2067830	2197	393.8517	720254	1198017	4929	726.7169	94	2975.799
1790940	1536465	2642	505.8162	1238076	762143	4192	1061.771	89	2979.763
2245421	1187050	1460	325.906	1398651	578529	2566	390.7526	83	2980.656
2884289	1710773	3367	603.4887	2056678	816696	6325	893.8325	85	2981.032
584814	1543299	2824	30944.63	388673	881777	6345	60283.95	76	2981.408
1539938	731772	801	153.7361	973589	328590	1515	182.9915	79	2981.793
3453257	2064353	3128	820.8808	2538682	1047929	7045	1567.224	94	2985.357
2454186	1315704	2629	440.6869	1693198	638330	5169	680.1809	88	2986.287
111256	68937	146	202.9906	32085	19579	271	53.0031	37	2987.245
1063688	1592442	1909	652.2949	696951	932194	4675	2102.268	95	2988.836
2534691	813427	1335	370.8935	1450047	367976	2193	495.4273	76	2990.774
278512	177143	278	1.9958	115535	58393	377	-74.2503	57	2994.680
2068598	1273114	1578	466.9258	1333725	545947	2422	865.4742	83	2996.130
2054128	1664425	3087	881.7807	1170006	733482	4754	1948.899	75	2999.920
1816290	1064019	2137	501.4857	1153909	496436	3832	851.5752	80	3000.472
2008979	1243839	1953	433.9633	1329185	634566	3873	488.6753	86	3000.724
2144619	1003851	3183	735.9663	1387580	486024	4865	1017.927	82	3002.574
2522934	934515	2032	484.5952	1594939	469913	3285	1303.288	81	3003.359
1579888	1045072	1816	355.6776	991650	486190	3388	373.4668	83	3004.373
1221034	1515648	2283	524.4763	805888	693934	4790	1381.719	89	3008.165
1569928	1491823	1612	388.0332	997653	644391	2834	830.1874	83	3009.980
4044587	1429865	3011	935.7171	3208622	1161605	8480	2081.728	112	3011.375
714886	2581718	3743	39665.38	428104	1443889	8873	82088.17	103	3018.245
2796900	1532088	1849	553.9289	1789969	749021	3911	1170.207	86	3020.115
2319733	1832634	1871	472.7631	1467187	907552	3637	1067.636	88	3021.502
721239	1517638	3352	2099.647	370297	626611	4954	3102.119	69	3029.091
1187905	1343070	3104	49557.34	521344	649441	5688	76719.5	74	3040.277
110245	185977	603	216.2283	64157	146037	819	871.1459	127	3050.181
1125390	1681760	2131	460.3491	822869	1004828	4606	1284.197	90	3075.282
215928	78258	593	285.6673	56905	16161	831	482.4191	34	3075.380
384505	70886	77	-17.0803	116212	19890	70	-11.073	48	3077.653
2209876	951544	2385	534.7985	1342906	421515	4055	1041.485	82	3078.686
834046	2602439	3519	28286.62	486627	1382753	7307	55146.52	88	3080.852
362545	117645	275	1285.427	105358	33262	484	1536.352	47	3082.770
2399205	971387	1450	314.345	1568821	475166	2656	391.8016	83	3083.477
607884	1996479	2991	27342.6	322872	854429	4840	43054.52	82	3085.797
2526789	1233637	2268	553.6348	2892213	1128962	6888	1107.817	121	3086.143
2234082	1228662	1418	450.9498	1445813	584476	2964	1304.48	85	3087.390
2837019	1018942	2084	282.1124	1957435	554432	3995	361.1195	80	3087.420
1602651	1658450	2229	696.2469	1234155	783518	4346	1546.611	82	3087.561
1392654	1766582	1636	2244.58	1044803	1058148	4067	5287.759	120	3090.893
114687	55156	205	708.5005	32798	14844	189	953.8029	37	3091.592
116531	57609	364	151.6204	33705	16370	422	82.2742	38	3092.379
1900514	2088550	2669	457.9309	1331694	971040	4947	583.1267	92	3092.614
2448452	1186248	1863	453.9143	1534638	544426	3195	377.2395	81	3094.345
1469782	1066111	952	249.0072	857066	423060	1850	256.785	77	3097.575
169593	41248	-21	214.0219	39999	8700	-71	236.2169	28	3097.616
1858862	1444966	2654	849.0894	1268756	645875	4885	1263.048	84	3098.621
1163765	1168315	1626	407.0186	760570	507417	2761	774.6921	84	3100.971
2827407	1302246	2019	529.4659	1702883	638198	3394	1022.603	81	3103.068
2359351	676382	1526	380.4086	1339994	312945	2461	659.8621	80	3105.468
1548679	992415	1187	174.1907	1008482	440792	2442	81.5962	84	3106.483
393929	589373	1579	33607.78	192615	231719	1895	50135.31	67	3108.962
845283	2584018	3609	25021.66	502329	1314241	7358	41015.18	80	3114.278
710962	2245666	3699	39528.71	505089	1353918	8769	75504.14	88	3117.204
1668853	919314	1154	372.9394	930544	444467	1880	586.468	78	3123.383
2489823	1751282	2352	652.5472	1611150	723475	3817	1537.734	81	3124.750
2393403	1274235	2486	605.2646	1513351	579466	4439	960.2279	85	3130.855
2662528	1220625	2483	473.6963	1710378	588660	4794	713.1434	84	3137.313
1879604	1409452	1801	336.8361	1381061	718389	3441	1055.84	97	3196.124
2955223	1073289	2024	335.7464	1764489	537693	3316	490.8276	87	3197.801
152226	354702	220	2275.342	50082	130864	330	3719.513	38	3197.867
1993559	828230	2166	436.3126	1232833	345642	3006	321.4366	78	3200.887
1957338	962976	1175	598.9175	1781176	771848	3831	1723.719	107	3202.538
896214	471563	1282	336.5202	425034	165456	2008	767.0488	67	3209.818
2449108	1590303	2494	582.1134	1671698	799835	4727	1294.785	91	3210.604
1395419	1454144	2505	659.5305	1098936	724331	4588	1141.787	91	3218.024
673202	1492168	2516	20464.95	411614	833703	4939	45688.28	80	3218.111
2246603	1122239	1544	269.8184	1445702	494774	2996	217.8756	82	3219.306
1417401	2077719	2111	255.2271	909618	981065	4152	379.5272	85	3219.934
1520611	1250566	1555	234.2355	1024117	607888	2501	344.1061	87	3222.288
897200	1381793	1257	336.1177	659355	770795	2060	1023.566	96	3223.305
4488026	2226739	4209	1047.325	3349687	1324507	9655	2003.646	99	3223.835
1971251	966184	1370	367.857	1202720	434916	2629	470.6869	79	3225.325
2335558	1029204	1321	503.9081	1388215	513017	2211	1337.837	79	3232.541
2847701	1104495	1972	554.2292	1657885	559983	3674	602.3114	82	3238.831
3163462	1505866	2743	539.2823	2221700	844423	6262	1469.898	94	3244.585
968461	2322738	2820	641.202	706652	1735970	7618	1596.77	96	3254.362
2250856	1111961	1650	288.565	1440265	513887	2751	613.1311	83	3262.561
1683946	974875	1178	76.4858	1061390	453300	1933	347.8413	81	3265.099
783848	647690	605	4436.94	371689	286701	924	8945.036	67	3277.257
2289728	800273	1483	552.5963	1385961	350671	2271	1309.203	78	3305.118
1093908	667098	953	188.8633	647622	273612	1360	581.296	77	3308.558
2195643	1056164	1208	190.1688	1393805	520114	1573	358.6453	85	3317.214
2293721	5864148	5412	17566.21	1883512	5103635	15057	43379.3	116	3319.079
550451	480915	898	514.7778	173318	149269	931	507.0291	52	3323.019
132762	13829	-13	-27.1293	36858	3846	-40	-95.244	38	3323.907
1878399	1700454	2751	754.1311	1439374	926090	5385	1819.099	101	3332.406
1701476	1256920	1941	468.6901	1002779	563516	3821	664.1581	83	3333.038
2840493	1589320	2653	619.2333	1860966	736601	4513	1372.579	86	3338.209
1435677	1088242	1381	365.2741	945796	567342	2699	967.6139	88	3339.873
2148518	843996	1534	384.2574	1290852	414217	3083	512.3563	76	3339.901
2041351	1120982	1902	352.3022	1205704	531883	3677	355.8797	82	3341.513
278712	56430	-89	34.8071	115394	18169	-332	-87.2252	55	3347.151
2068052	1311696	1591	493.0551	1310969	600457	2552	906.7672	83	3348.082
2612109	1763849	1997	396.6317	1551029	884770	4656	787.0016	88	3404.824
2208553	5004434	7859	87855.09	3096213	5362931	28322	349269.5	172	3406.902
1779840	1144803	1443	378.3523	1081844	554585	2744	861.1384	84	3409.255
2905819	1970351	2985	677.4585	2212934	1113186	6583	1704.706	95	3409.338
1934538	941905	1504	309.5744	1193212	420848	2164	600.6004	83	3412.200
2344096	1221033	2003	802.7683	1523568	677793	4376	1500.294	91	3414.377
2773042	1131590	2800	454.08	1742210	524490	4828	982.2508	75	3414.517
1842322	856787	975	357.6975	1065260	389807	1531	644.6891	79	3420.724
2409992	1371715	2059	283.7099	1494533	678438	3505	595.6305	89	3421.557
1800166	1986861	3416	572.4376	1264882	1040147	7374	678.8814	82	3421.591
1632602	841346	766	150.7726	902943	351061	1594	304.6234	74	3422.731
2234308	1043189	1747	493.6067	1424945	514807	3444	1049.408	83	3424.126
2037983	1187003	1658	334.4138	1363147	662250	3546	799.7306	93	3428.896
2187137	875387	1203	364.8883	1154410	412968	2207	439.4127	82	3430.672
3266348	1681890	3086	843.9246	2120792	850554	6758	1686.524	90	3436.096
2137973	736330	1325	284.3325	1257688	336373	2457	739.4377	80	3440.423
2192669	1284260	1437	455.2157	1376781	590876	2558	838.9038	85	3443.713
1156304	1703669	2583	10408.31	657456	871638	5511	19276.97	94	3446.401
2551934	1447427	2159	473.3199	1631193	671488	3610	938.521	86	3456.732
619969	2548471	2930	586.373	385787	1329909	6524	1667.196	88	3457.578
2275173	2176958	1727	438.4847	1407083	864104	3199	424.6639	87	3461.703
776848	1957530	2159	10881.32	436331	1011870	3672	24183.6	97	3464.906
2143703	5346555	8768	82989.28	2848553	5713752	37858	344743.2	200	3486.116
1736967	821201	1284	296.2324	988720	345925	2616	324.5576	76	3505.848
532578	338198	1134	424.8174	192249	109558	1562	665.2282	56	3510.628
770964	2153901	2412	4612.913	510088	1135451	4233	9328.871	88	3511.858
117166	165753	132	219.0052	42486	58114	388	396.1668	46	3513.044
2359306	1423171	2426	405.8986	1576040	703798	4135	377.9735	87	3514.702
2530044	862175	1620	482.882	1472255	434247	3072	1167.939	84	3517.362
674759	1184112	997	10459.53	557850	1057103	3688	34687.3	127	3517.709
107057	179840	142	711.5662	35759	68271	76	1049.064	45	3521.923
339355	108618	450	183.245	100781	31190	544	328.7184	46	3522.126
1486324	464674	912	303.7632	868235	215667	1489	949.7329	78	3522.914
213749	60567	268	143.4348	56917	16311	475	209.6475	37	3523.293
2321454	892436	1620	367.882	1360647	407817	2756	590.4116	78	3523.433
1971684	1008492	1416	380.2376	1204840	446040	2325	600.4325	82	3525.394
1941861	1207309	1870	342.907	1235727	592915	3913	539.9193	87	3525.729
2152751	1417590	2280	548.908	1428553	736477	4021	1565.378	85	3525.931
957114	1736388	1511	4482.567	598950	859020	3093	8119.917	79	3526.975
677779	2239428	3548	34076.44	430053	1296503	7802	61994.29	84	3527.419
2604208	1114382	2301	597.8861	1635536	510681	4499	989.5939	80	3527.756
1377182	859340	1207	250.3127	862962	405828	2558	69.9038	82	3533.698
1936274	1083783	1825	260.3825	1198299	478446	2835	310.0435	78	3533.962
2000486	1153124	2010	407.761	1304696	588892	3280	1106.008	88	3535.555
2341022	1582309	2716	841.1676	1642275	807678	4959	1621.4	84	3535.931
2340375	1478885	2651	693.5211	1531990	725779	4984	1033.802	86	3538.166
2060852	1589321	2101	492.6661	1471214	843540	4522	1282.284	98	3542.436
1501581	815379	953	167.8633	878449	391030	1688	192.0968	78	3543.058
1893635	1105179	1067	301.4587	1145082	466986	2140	852.054	79	3545.021
305465	761775	2025	2189.603	164669	313025	3515	3454.191	65	3548.930
1927833	1184111	1629	164.5869	1188184	518686	2270	216.347	83	3550.525
2710699	952348	1705	358.6505	1623257	448527	2833	856.3313	84	3552.843
1751933	808623	947	124.7267	993104	326177	1573	147.6453	74	3561.556
2052291	1771165	2826	630.3386	1454533	1005698	5987	789.4707	91	3595.333
912281	2150051	2197	1623.852	490488	1207056	4485	2945.608	87	3615.365
2583030	1599838	2716	653.1676	1588934	741379	4431	1198.379	81	3623.816
2233124	1598727	2186	459.4346	1340876	733799	4019	962.6659	82	3627.092
1335253	1332289	1622	417.5942	812224	589208	2833	666.3313	75	3627.292
1120172	2302075	4397	49445.27	845517	1374422	9999	115115.1	101	3628.444
1671143	1276816	1588	337.4868	1040427	595021	2326	804.2886	84	3629.783
1531147	1221885	1332	292.3252	961432	601586	2603	592.4283	92	3634.860
1721395	1284817	2186	631.4346	1042339	624694	4362	1556.308	83	3637.187
1919065	494372	1108	288.5588	902721	151560	1513	609.2793	63	3637.292
2857917	1818533	3218	799.9298	2106501	965058	4540	1410.694	98	3639.624
1537900	773735	1593	262.7673	888273	310596	2339	122.4179	65	3639.648
2138659	1032715	1616	316.4576	1378831	494196	2926	252.9486	79	3640.315
446770	1155476	2250	23541.22	260844	612563	4716	43992.37	77	3644.066
2881671	1566860	2159	392.3199	1955515	832066	4744	608.3384	93	3647.857
237790	18813	59	28.5099	66487	5087	98	63.8978	43	3652.531
1553812	1119433	1252	212.8372	1047708	519403	2328	783.0008	88	3657.753
1124094	2522426	2741	2980.57	573477	1207445	5075	6038.708	83	3658.158
1925794	1123392	2008	380.0488	1282207	539080	3362	345.2082	84	3664.782
426996	1448402	2407	6459.633	330451	946410	6055	17105.69	92	3668.338
2725239	1264193	2229	501.2469	1680213	643635	4380	1016.718	89	3670.664
1678993	1020797	1166	375.2126	1057963	448567	2468	897.8548	80	3686.478
359006	356306	701	682.1261	113543	109721	929	939.3169	50	3690.590
167582	466818	807	2731.873	119440	284346	1535	6569.113	80	3724.353
2290820	1059434	1385	237.6985	1389267	471608	2162	262.8882	81	3732.505
2318361	1784629	1906	507.7266	1392509	845107	3261	1381.742	85	3735.240
1267778	1730082	2477	35253.56	934635	1179904	7454	68435.37	97	3736.685
1394672	789372	905	151.7705	840683	386631	1671	429.5431	83	3737.175
187910	346058	551	1620.711	65429	121975	1115	2368.552	47	3737.740
2292811	904560	2021	762.1781	1467833	458420	3426	1253.999	82	3738.366
2806381	1169828	2239	697.8079	1913778	627576	4162	1432.088	89	3739.302
2163050	1456547	1902	406.3022	1435415	704930	3478	406.5158	86	3740.066
1937821	987398	1296	360.5056	1296987	492530	2647	885.0967	84	3740.844
3310837	1763170	2347	237.2667	2125444	961496	5455	341.0255	90	3741.380
2224216	2348350	4913	74002.02	1895489	2400846	18295	178586.3	119	3745.009
419308	1151503	2230	22991.1	238274	618425	4650	38072.86	76	3749.482
2511477	2381121	4413	1152.969	3374354	2552927	16422	4109.874	143	3750.126
1506359	610601	1138	95.2418	1762000	534807	3557	747.1477	133	3750.262
930993	1982024	2008	3269.049	662154	1304224	5443	6778.752	90	3751.253
267042	60153	36	76.8196	77284	17146	51	101.6611	45	3752.629
1785388	2011107	1996	554.7756	1258983	938077	3346	621.5106	87	3759.833
1783564	1312675	2399	567.7839	1203431	663258	4324	1300.776	85	3760.426
2221861	1027338	1976	394.6536	1374350	454592	3956	477.7316	84	3762.643
1989060	1499049	1870	453.907	1253914	790217	3694	582.4334	87	3770.102
2821815	1010604	1373	241.4253	1662976	554513	3134	424.0174	84	3784.890
2043119	1254192	1865	442.6265	1368889	590354	3404	799.1644	87	3786.936
2304912	1110777	1608	163.6088	1468256	542223	2707	180.4627	85	3827.823
2297567	1194152	2026	462.4586	1428435	525131	3430	915.423	81	3834.086
2465000	2033244	3204	1608.944	1690939	1004720	6396	3458.615	91	3841.253
1572414	973598	1773	288.8653	985668	428194	2920	383.812	82	3842.727
1155442	3220293	6873	62185.98	774693	2219531	16243	148318.6	101	3845.402
385315	1111045	1767	5612.729	200339	516624	3639	11100.35	72	3850.472
1752420	729048	1174	361.0614	1139224	334117	1586	582.7746	82	3850.878
1324844	2074377	3412	4318.013	1027324	1381204	7688	10819.7	126	3851.236
1369080	976863	1408	241.3888	762590	427467	2264	505.2104	72	3851.776
523504	428470	1942	641.5462	209979	156462	3053	1027.673	65	3853.442
1843641	1006627	1818	435.3898	1237590	512622	3761	732.7921	87	3853.664
2620085	1057655	2234	395.5274	1562377	503495	4242	789.5762	77	3853.816
1414905	893141	913	218.6193	838738	396833	1427	534.6547	71	3854.121
1622608	1101935	1756	633.3116	980747	496859	2808	1246.929	82	3855.680
2136710	788888	1008	434.9488	1171834	375170	1328	889.9008	77	3858.775
121457	27278	176	26.6736	33345	7707	229	60.0469	37	3861.171
2218392	974178	1625	491.1625	1419301	496917	2854	1145.309	85	3862.844
1833613	1330107	1992	544.3512	1126788	607362	3505	978.6305	81	3864.050
1483324	1087172	1522	410.9842	933094	505016	3225	825.9225	83	3865.968
1526504	1111418	1213	346.4493	1032552	544722	1775	966.5775	84	3866.227
2194024	1240212	3055	701.3855	1582405	607726	4530	1579.133	90	3871.793
1245188	2735641	2409	6049.345	677163	1358815	5030	11589.18	70	3871.819
1934069	725169	1153	287.0833	1166981	321132	1562	235.2282	78	3886.529
2993617	1249207	2370	675.957	1996558	655910	5478	1465.716	93	3887.259
3042622	1117738	2080	465.688	1719377	487183	3520	743.472	79	3888.203
156493	32373	17	26.5537	46583	9447	-108	-116.4588	41	3900.268
2671877	1052706	1565	263.7965	1793823	544648	3152	533.4272	88	3905.961
770474	2383168	3848	40414.27	407700	1113373	6606	68704.4	78	3921.085
161745	246194	19	131.2659	45793	70538	43	193.8123	41	3929.930
2167321	1286453	1895	498.3095	1354779	579712	3707	440.5627	86	3942.634
1171124	3549123	5652	24119.68	791293	1919917	10935	49557.45	92	3945.297
1934158	830098	1874	421.3314	1254079	394568	3092	821.0612	82	3947.120
1974994	1005513	1213	202.4493	1175181	476385	2018	112.6098	84	3949.637
2383942	1207214	1562	746.2282	1471425	523532	1977	2120.51	81	3955.237
1034800	1938592	2161	1079.032	713523	1015568	5110	2300.671	86	3956.027
1081585	1412008	2359	29079.54	807501	1045864	6463	80645.98	103	3956.687
790907	2383539	4129	46954.84	536054	1406048	9545	92371.48	83	3957.768
1605703	2250793	3006	975.4366	1753007	2120761	10849	2989.829	131	3957.902
352460	253934	982	497.6902	105635	62743	1129	599.5369	38	3958.103
1607924	1714014	1654	207.9894	1108198	779564	2695	431.1895	87	3967.097
3170053	2149571	3768	1047.785	2323572	1080620	8335	2316.594	90	3967.898
2205260	1048292	1323	378.6203	1197348	482133	2282	631.6202	82	3970.223
1544483	2174286	2600	832.86	859604	1143814	5043	1873.312	84	3971.022
880215	2239227	3787	39605.05	457832	1169112	7252	72572.44	74	3971.094
2649518	1529913	1631	442.2991	1741534	749397	3266	421.0226	87	3988.236
572228	1920014	2855	8522.165	421797	1075404	5801	18585.24	88	3990.231
111045	177013	55	64.0855	77178	79961	-101	163.5339	70	3992.511
271390	603684	1231	706.8591	141070	247367	2053	1018.573	62	3995.494
2100487	1308365	2388	527.3668	1389031	573359	4155	1077.095	84	4014.668
1245244	1465256	1558	405.8038	819043	606697	2270	475.347	82	4045.684
2438563	1026251	1280	312.808	1481626	493644	2252	450.9372	81	4061.414
1607155	1956104	2116	666.5076	1079915	928402	3792	1126.331	90	4064.553
1608743	1936432	1683	287.8163	1162625	936762	3066	746.8026	88	4067.704
2637016	1189045	1791	350.2751	1609179	617512	3989	579.9829	90	4068.851
2879570	1067950	2189	492.0029	1791217	567587	4647	1008.297	87	4069.720
1134112	1170100	1141	295.8101	750358	523185	2539	744.6379	84	4075.817
794465	194756	449	26.3889	280538	57994	466	-101.0574	57	4078.365
2395574	901778	2003	421.7683	1567485	441098	3583	790.4063	83	4079.521
2016519	1622838	2798	1134.368	1333283	774211	5215	2042.562	81	4080.177
1532107	1328222	1260	99.686	920123	571237	2330	-76.287	85	4081.004
1988848	617739	1035	76.0635	1103236	280496	1429	219.3669	75	4085.611
482840	1142987	2110	25791.37	293850	696892	4374	42007.58	83	4093.301
2681084	1247362	1803	610.5483	1584635	743979	3719	1423.836	87	4100.642
154378	32169	26	69.2586	51374	9806	8	171.8488	45	4107.816
2680004	1225705	1910	489.151	1671484	602806	3722	722.4042	83	4109.943
2094154	881448	1395	404.2595	1256836	416842	2207	797.4127	81	4116.139
307252	65505	311	126.2471	87292	18275	387	214.3107	45	4119.238
2131618	1333718	1805	580.2605	1481641	722557	3588	1312.687	90	4148.863
108609	78960	120	628.732	43525	30641	60	1097.366	47	4162.816
2346989	860460	1345	403.4545	1351597	402959	2233	959.6713	77	4163.061
1355299	2647120	1848	439.0728	955128	1379730	3889	1036.373	91	4165.505
2107098	1043122	1941	587.6901	1413869	472621	3071	733.0831	106	4170.997
2091835	754919	1282	220.5202	1257402	336836	2642	292.8162	78	4171.732
2563787	1202831	2329	483.8569	1694635	616123	4909	543.5949	86	4172.655
1233909	1527406	1645	440.2845	834303	668547	2850	1057.885	84	4174.233
3030898	1477427	2573	528.7453	1835356	778513	5224	1079.266	88	4175.748
1563216	1541122	2892	897.8412	1143640	896875	6628	2478.231	93	4177.658
2732042	1573471	2378	578.8058	1653478	765154	4237	858.2957	83	4181.838
1826589	757221	679	177.2919	1074597	321420	718	810.6798	78	4182.736
621117	1641687	2563	23515.18	368732	812344	5027	41271.61	78	4186.294
840127	2555736	2553	6604.624	514623	1504387	6210	16104.38	97	4188.688
677746	1284905	2189	25095	350590	710241	4461	44109.06	82	4190.891
2354933	785849	921	248.4681	1426890	344038	1540	734.394	79	4191.161
1958356	1424965	3098	685.1978	1223635	637681	5056	1016.442	83	4191.703
1796321	949995	1497	311.5817	1098164	416173	2397	405.0717	72	4191.752
2190616	1093095	2727	578.5847	1417840	512824	4412	1012.113	75	4191.850
2023578	992745	1371	143.7131	1240217	486356	2307	97.0227	80	4192.521
2605058	1576980	2248	483.5128	1631481	705023	4210	916.181	81	4192.825
101050	105163	56	45.9416	27115	28463	183	38.6663	34	4194.960
2844399	1473804	1874	444.3314	1930363	751587	3810	693.741	88	4234.784
112403	94488	-133	96.1387	31174	26499	-378	45.3942	37	4244.404
2824645	1403662	1927	635.7047	1748942	680333	3001	1587.156	84	4270.585
295235	1225677	1652	5040.277	155321	634789	3417	9163.294	78	4272.228
3390352	1232779	1902	591.3022	2126796	627004	4039	880.7879	84	4277.007
3218181	1236469	2764	682.2604	2295420	647911	5233	1203.971	92	4281.217
2581796	964064	1700	555.37	1602970	430315	2954	1110.919	81	4283.726
1719919	1390419	1511	288.5671	1040054	723594	2900	716.69	80	4283.804
389678	1308254	1931	19800.13	255876	685770	3881	32835.52	79	4285.339
278157	286005	839	977.2679	83276	81166	1282	1108.52	43	4285.371
861932	2248458	3225	32632.92	453878	1123525	6250	54472.63	77	4285.729
193229	470554	595	393.3795	81206	175413	784	619.1824	48	4285.834
2980357	3132654	5042	1196.456	2525222	2097021	10799	2116.024	103	4288.152
302513	979347	1629	5358.587	158691	468247	2786	10023.09	68	4289.800
701558	1486177	2372	817.6692	506417	911811	6656	1925.202	150	4291.286
3071404	1720816	2490	626.689	1734358	799492	4416	832.5376	82	4293.845
142556	96460	43	250.8123	76780	30965	47	332.2367	50	4294.042
177608	17235	-151	-68.2711	49615	4269	-421	-287.4181	38	4294.500
2967328	2689347	3162	928.9882	2127634	1679758	7531	2309.289	99	4299.062
2829385	1364032	1682	344.9602	1818141	643588	3524	447.8964	80	4299.107
250781	227634	404	531.8644	80935	66438	553	800.4233	48	4300.575
2699932	1070836	1815	319.8215	1682866	556574	3861	788.4021	84	4302.123
717779	2774728	3716	39383.27	372991	1513890	7706	70167.11	77	4302.451
431317	711526	1464	26683.33	262096	524608	3849	44970.13	92	4305.065
1816711	795565	1471	411.3231	1051906	377678	2373	660.5253	81	4305.891
2668759	1428553	1933	367.8413	1780398	654299	3545	823.8745	84	4316.163
2721897	817667	1479	157.1719	1487623	354986	2366	446.5326	71	4316.361
191020	228634	329	2361.657	84197	106813	506	4451.187	58	4319.094
2268002	1044972	1831	562.5191	1365950	505689	3109	662.6149	80	4323.124
2746904	1061730	1951	354.2511	1646083	506373	3373	458.6253	81	4324.083
2635843	917095	1505	399.4305	1519546	428358	2720	734.592	74	4324.194
2501372	1316458	1783	419.4263	1703073	596040	3160	295.276	86	4341.460
3255849	1380202	2310	596.591	2173102	744065	4495	597.1695	90	4355.692
2263055	1150382	2088	521.5368	1520643	627406	4682	904.2602	87	4370.968
2518309	1081937	1252	244.8372	1578270	481411	2285	506.1885	81	4374.603
1019903	1156914	2050	262.005	577589	521024	3986	76.4146	83	4380.894
2398251	1703276	2093	617.8173	1673684	858199	3840	1614.424	88	4381.192
2952938	1131934	1839	423.3679	1733985	532649	3494	969.2134	80	4382.706
2050602	1267443	1684	336.6724	1241125	609323	3413	731.8693	76	4382.854
2092294	1555739	1571	500.9331	1396357	801580	2601	953.7161	90	4384.753
2277646	964716	1444	367.2084	1491633	456647	2350	875.835	85	4386.407
2782643	1118011	1608	460.6088	1784812	550157	3026	1254.559	88	4388.783
174260	79050	133	68.8613	44831	20831	120	150.732	31	4389.075
3753608	2196957	4022	778.2342	2636200	1224207	7959	1260.7	97	4389.897
2098516	976691	1428	288.5108	1294980	484932	2357	274.8277	83	4395.880
1601040	1006384	1425	342.9425	1046823	470664	2295	559.7495	83	4397.764
1801666	1762306	1744	282.0384	1169933	850355	3717	43.1237	89	4398.806
250772	951528	1924	573.1364	82488	274198	2431	590.1791	48	4403.094
2639013	1003144	1873	715.4753	1612525	512794	2566	1530.753	83	4404.010
2032811	1135088	1692	466.5212	1317033	526923	2722	1106.304	85	4405.336
2235930	1260826	1783	444.4263	1276116	536190	3088	994.6368	79	4408.289
2258968	1210412	1561	509.3721	1338436	542920	2361	1260.252	82	4409.437
2243200	1749084	2305	586.3105	1630790	948089	5098	1083.398	90	4409.758
356015	758919	771	221.0531	405840	597121	2574	673.6014	113	4411.401
2558337	1004553	1747	297.6067	1645392	490668	3207	669.5127	86	4414.249
1782696	1031136	1252	293.8372	1073419	458442	2160	609.176	80	4418.739
2059424	1080491	1930	723.273	1432490	544866	3826	1638.439	88	4430.249
452334	276671	191	2186.515	153544	133633	511	3926.467	60	4493.619
2109590	1322716	2205	609.7005	1416822	668877	4592	1195.211	89	4495.308
2843387	1295517	2478	314.4158	1677316	637116	4207	447.6127	82	4498.705
2653503	1510762	3022	773.1342	1761729	784041	5944	1408.658	89	4501.248
1959760	1129393	1351	397.5911	1163843	546863	2662	683.9382	87	4503.400
1988093	897538	1804	440.4044	1353623	460135	3412	545.0132	84	4503.687
802097	2264332	2050	13672	459315	997292	3715	24173.41	77	4507.101
2150117	1511525	1844	397.6484	2077250	1133753	5409	1099.645	123	4507.799
1736364	1085280	1554	421.3794	1183702	544868	3206	755.6566	89	4508.831
2270897	1539478	1476	431.6036	1487157	778001	2755	802.5555	88	4511.973
897488	2884717	3811	29210.6	626144	1649142	8066	62513.3	99	4513.798
2865853	1236197	3348	759.2228	1911227	742286	7284	2032.832	89	4514.475
2049726	1432574	2374	488.3814	1407454	682958	4283	880.6763	86	4519.891
676661	1332594	2813	30332.21	395329	734054	5360	49112.7	82	4526.054
1804586	1044223	1568	148.3648	1131045	492526	2974	441.0414	84	4528.135
750623	2722032	3613	41254.09	564103	1916147	8746	83866.45	83	4528.205
965948	2550437	2511	6617.667	556593	1490374	4824	15497.83	121	4539.120
111688	56360	514	73.0354	32638	16199	645	42.1845	38	4541.697
171270	333278	564	2259.84	154431	279641	1596	7860.335	103	4556.858
378344	973428	1529	4644.977	161536	353497	1880	7378.468	60	4569.751
1961018	1212194	1339	492.3179	1083697	520989	2604	1243.284	78	4600.399
1428309	981801	1127	307.8247	800694	398320	1866	576.4826	73	4600.743
1154274	296822	498	144.3378	1386747	408149	1804	-248.5956	156	4602.915
1805804	1431129	1713	322.4993	1139448	763075	3794	343.0434	90	4605.364
1190052	1865013	2479	515.2719	891643	890486	4653	818.4333	87	4606.000
1968997	1828365	1833	501.2313	1484923	1038236	3649	1361.909	95	4611.670
2408613	1150222	1776	435.4336	1499757	553446	3598	941.2478	87	4614.526
2320577	821993	1318	230.3398	1354437	355783	2218	486.8298	76	4614.947
1639312	2192849	3081	933.6441	1039458	1018166	5670	2073.087	89	4616.140
1699616	2868143	4988	64321.23	1611677	2590097	18199	196458.2	191	4617.803
1187215	1280665	1476	208.6036	712967	611363	2905	299.9705	91	4619.242
852006	1937293	1522	4664.984	525128	1008518	2603	9724.429	84	4623.345
1446648	1464375	1193	558.3273	741919	612351	2376	1175.094	82	4627.256
2018444	1059975	2460	203.006	1296534	530431	4449	-290.2111	86	4628.160
2414051	983003	1771	260.1531	1468127	468370	2837	694.7557	83	4637.031
2030216	1060928	1266	406.8226	1217674	563508	1643	693.5723	90	4639.763
227102	35832	-1	0.1439	64150	10068	-39	-154.3879	43	4643.542
1797790	1339336	1602	453.4722	1162960	661335	2923	1133.38	90	4650.855
219342	1057217	1617	5909.313	154921	591325	3691	12857.87	73	4651.273
1686911	1143731	1110	390.271	1067166	532645	2343	440.8423	81	4656.776
2434497	1642276	2269	724.4909	1486176	757321	3672	1332.599	83	4663.906
3228198	2493259	3621	942.9381	2371246	1408366	6963	2125.024	96	4686.143
2041485	922240	989	169.6829	1326897	411060	1363	457.8643	83	4702.955
2719131	1045466	1804	625.4044	1825984	507609	3043	1254.112	86	4710.187
1514360	1199776	1888	511.3168	1044384	585592	3787	800.0507	91	4711.855
592777	2201025	3880	31644.67	449265	1407265	9407	70992.34	87	4712.543
2238911	1180704	2301	517.8861	1258232	531521	4213	669.7493	79	4714.077
1747607	1571638	1807	548.9727	1128116	769795	3614	1576.945	87	4715.355
1155828	806885	1053	105.4733	712132	341905	1888	-89.6832	76	4716.520
2162377	1038700	1645	418.2845	1559805	546859	2195	484.1395	88	4716.870
2428344	1740059	2509	820.9549	1563185	889718	4939	1879.278	83	4716.991
2909414	1164777	2146	419.1906	1707531	565640	3859	747.6899	77	4717.522
2502695	1107228	1912	551.8632	1624220	515606	3128	1168.881	81	4718.197
2505316	1323060	3729	985.3969	1548082	642613	5916	1708.688	84	4719.607
2926817	1612696	2396	527.2156	1856724	756344	4543	719.2623	87	4721.572
145626	125157	113	743.7393	47435	44002	276	1240.284	45	4725.638
2083144	998237	1333	160.1813	1272767	463360	2001	427.0561	83	4727.229
2387186	2407038	2435	643.6035	1603166	1242629	4705	999.9505	85	4727.310
2639117	1068351	2274	637.7714	1650846	497752	4033	1410.651	83	4729.721
2501274	951528	1584	469.0624	1632862	498709	3181	993.2541	87	4731.684
2948540	1363558	2548	674.3428	1906813	711073	4799	1202.424	87	4740.020
249664	60876	92	-32.2388	64842	14059	69	-75.9291	33	4740.244
2670891	1276624	3100	699.91	1843550	713757	5414	1612.925	91	4743.111
517405	187202	340	71.074	184683	55471	533	1.3013	55	4748.521
120671	30748	205	-0.4995	50960	9172	374	-20.8186	49	4752.873
2032256	1529534	2554	382.4794	1270803	761926	4234	443.7274	88	4753.521
1780103	1013696	1466	424.0426	955654	423211	2470	623.567	78	4791.572
1561907	979489	1304	540.3544	1063097	464596	2008	1451.049	86	4813.388
1761747	811212	1123	369.4003	1072834	365166	1971	1089.373	79	4815.730
2091897	1604210	1948	448.6828	1460029	931393	5126	885.3686	95	4818.959
2761702	1006762	2128	492.7808	1755994	588973	4922	710.7242	86	4822.354
1674951	1121065	1489	212.7329	1067129	506154	2409	593.3449	83	4827.377
1581369	1616207	1964	323.3804	1002403	693183	3669	412.0309	83	4829.002
2131542	1594962	1695	277.0895	1490472	858536	3854	784.4094	94	4831.669
116366	126572	105	59.8905	39317	40878	-148	29.2972	42	4832.538
172523	49042	91	163.9051	48094	13379	-36	240.1804	41	4833.069
1330659	3237784	5102	40211.82	777584	1764667	10754	64742.5	85	4833.101
248849	168799	143	1091.422	74476	48372	209	1113.925	45	4836.376
2293106	1449637	3033	457.5513	1461776	647884	5362	910.4082	85	4845.405
2049743	759619	1506	449.2866	1250078	360397	2443	1314.452	77	4847.610
998567	1880358	1851	488.6411	692812	895328	3391	1155.035	88	4849.144
889638	1705937	1588	3183.487	543350	825672	3205	6543.8	83	4857.263
2014128	1114758	2121	353.7881	1329277	637594	4097	984.4417	90	4859.023
1124547	2193819	2044	15696.87	595641	1374633	5098	30806.4	90	4867.938
2235473	4290793	6840	54281.72	5060384	1.045123E+07	58649	517339.4	332	4920.244
3348910	4253673	8051	122857.5	6899522	1.005251E+07	66180	942953.7	255	4920.371
4273772	2038368	2942	725.6462	3044946	1224332	7125	1710.713	98	4922.869
1773698	1664247	2125	482.2125	1435188	1023350	5136	1194.93	106	4931.828
2552343	1327815	2441	500.7401	1718537	776919	4451	973.5011	87	4936.509
2506235	1180630	1521	434.1281	1584461	530940	2559	724.7599	73	4936.593
393695	1023898	1542	2759.106	170923	386721	2316	4186.728	62	4940.979
2841612	1416815	2543	519.0623	1924869	760434	4758	1242.324	92	4946.733
628543	1876742	2902	35332.4	370297	952060	4978	57443.66	79	4958.388
475559	1876274	2591	21604.15	356945	1076096	6142	42440.17	84	5022.375
2533618	1001482	1692	476.5212	1674954	498662	3081	919.6441	87	5034.409
139345	33334	411	53.8571	38016	9853	499	152.1939	39	5038.831
518488	1102907	2825	4098.482	374232	815493	7622	13939.19	101	5039.229
2336365	761554	1727	323.4847	1277364	343319	3063	336.2343	79	5040.192
1836506	803255	1454	282.7694	1029147	363380	1868	605.1948	81	5043.397
112356	156995	121	373.5881	67350	60703	22	763.8342	63	5045.165
1154545	1610998	2254	449.6494	1077796	1270765	7216	1510.618	110	5046.586
255116	822011	1611	3358.177	232680	601177	3721	10711.55	105	5049.052
1461084	2881174	4745	48483.2	736294	1279757	8470	78790.16	81	5050.019
1508043	590724	1333	233.1813	892666	259572	2290	470.469	73	5050.035
1333991	1223869	1722	634.2042	861198	533605	2909	1785.395	83	5050.877
1275555	1389437	1599	491.9039	854434	654601	2601	915.7161	84	5054.167
1768278	1019516	1598	247.0478	1107983	456915	2756	150.4116	79	5060.233
2253319	1340864	2179	464.4419	1440207	684353	4299	1478.374	88	5061.423
195621	197437	97	1008.042	81470	89842	270	1932.147	59	5139.094
1879561	916629	2394	554.5034	1083646	379492	4343	787.0423	75	5146.115
2686286	1229712	1523	426.8403	1790480	630444	2781	693.8141	81	5146.131
2584055	1322739	2232	564.8152	1477066	639421	4097	1048.442	84	5146.996
2046986	1102568	1959	698.0999	1257233	536334	3642	1012.916	83	5148.834
2609216	1710602	3556	836.2916	1549019	746472	6180	1435.698	80	5150.536
2082115	1108143	1827	536.0947	1373079	514860	2808	841.9288	82	5152.066
2132783	1359294	2323	779.7203	1337848	644599	3870	1005.107	83	5156.923
797457	1042245	1968	33485.8	380270	421648	3242	56561.48	70	5166.890
3016761	1182072	1989	601.7829	1753767	522558	2725	615.8725	77	5167.002
2708736	1801563	2202	596.1322	1798824	904933	4827	989.3947	92	5170.051
2285972	892719	1635	389.7235	1406260	386652	2709	720.1749	70	5170.102
2509294	1279654	2132	866.2052	1648091	652513	3883	1694.236	81	5170.691
1269182	2328753	5048	6529.593	642846	985184	8820	12288.8	74	5182.573
844315	2140023	3051	27276.96	691848	1161260	6698	56050.16	96	5187.057
1526775	667224	1702	290.0822	854879	272936	2974	417.0414	74	5196.462
564426	2148388	3541	38432.45	394705	1343660	8829	71591.51	93	5200.053
2354617	1335080	1594	563.6234	1459611	640447	2695	1192.189	81	5207.323
1749540	1137193	887	374.3607	1148538	521715	1310	742.491	84	5212.641
129905	179103	45	1004.524	40112	55627	85	1121.769	40	5213.450
2588776	1860058	1802	301.6922	1807358	992548	3708	774.4188	91	5214.428
2531439	1509792	1720	309.492	1695056	757291	3467	399.0987	85	5222.056
2407629	1285784	1728	473.3408	1582321	640733	3179	1105.542	85	5227.424
2259649	1190986	1832	615.3752	1455572	582647	3761	1387.792	83	5228.839
2347483	2197642	3024	804.8464	1633896	1141693	6449	2308.989	92	5245.921
2461308	1015900	2251	520.0811	1557200	478158	3630	1039.643	82	5250.113
1546509	1145920	1181	332.0541	929220	485545	1989	684.7829	79	5251.936
1690848	1050164	1444	288.2084	1115414	544902	3021	743.2781	85	5258.165
2212086	1197628	1835	636.9435	1231361	553020	2494	1115.113	75	5261.654
120931	13458	183	-31.3337	32348	3308	349	-89.2211	34	5262.309
634097	1789526	2919	40017.96	384759	1063662	7040	70359.95	88	5262.583
1132873	1660242	1833	617.2313	761517	950792	4281	1061.964	88	5263.206
2102263	1459870	1393	280.5473	1270062	624384	2590	477.299	79	5263.254
2544141	2348816	3797	873.6117	1847059	1378860	9065	2107.546	101	5264.829
2022365	636372	1005	79.3805	1090447	282602	2096	-65.6144	77	5266.812
1740214	977366	927	61.6047	924961	350124	1527	164.2647	71	5267.320
2084963	1012606	1686	423.3846	1276221	459928	3037	303.9757	79	5269.571
1990163	1572677	2071	376.9831	1513739	975415	5075	977.7075	102	5285.533
427275	1666811	2189	4901.003	352803	1146040	6620	17278.38	107	5296.518
2879227	1288350	2728	770.4408	2002960	732074	5903	1468.558	93	5307.749
2355915	929476	1743	365.1823	1145296	411702	2906	819.8266	73	5314.762
2288977	1103183	1907	504.5827	1435850	520013	3101	762.7661	82	5318.993
2257233	1656733	1784	554.2824	1465273	834115	3958	640.4438	85	5344.790
1322152	532794	910	86.051	760934	224892	1549	450.0989	75	5350.000
2481821	1878091	3147	799.1467	1783760	1070218	6545	1573.175	93	5357.216
2706794	1336348	3529	813.1769	1587712	584213	5524	1463.096	80	5357.984
2395278	1914538	2147	676.0467	1689722	1110571	5063	1430.434	94	5358.858
2453195	1885057	4299	1360.374	1435147	1004394	7913	1910.319	98	5362.761
1843142	730761	1322	232.7642	1138885	349368	2551	262.9111	84	5367.968
1257208	676330	1511	217.5671	747616	281232	2696	386.0456	69	5367.992
1908249	1023734	2316	459.7276	1160280	462522	3941	704.8901	80	5369.519
2547051	931779	3219	669.7859	1479306	444314	5586	741.1746	82	5370.581
138322	92232	270	974.147	43308	27390	491	1224.345	43	5373.422
1909302	1211524	1878	511.7558	1210715	612127	3795	727.8995	87	5383.817
2561318	1610696	2151	718.4711	1645854	806910	4492	1341.601	90	5397.757
1392276	2107826	2309	520.7349	1105777	1297984	5963	1467.924	98	5403.341
3140521	1377574	1866	428.4826	2056141	684092	3866	910.6826	86	5403.794
2192745	1674878	3668	804.1748	1481122	893189	6607	1442.253	95	5409.291
1335587	1392795	1636	464.5796	702987	582824	3027	888.4147	78	5409.619
1499101	1272137	2005	580.4805	1122170	752847	4178	995.7858	91	5410.045
879902	2071362	2908	6250.539	441742	960756	5049	10854.45	81	5413.694
2410381	1272175	2214	547.4054	1573903	633129	4030	1204.083	86	5415.692
180879	833909	1335	3993.894	147041	515477	2630	9968.543	87	5417.923
2579184	1192903	2062	365.2782	1557694	536706	3532	174.7452	80	5458.615
263851	286816	264	2783.01	104434	107119	436	4380.26	54	5462.205
1894271	1231502	1995	537.9195	1246892	549359	2708	863.3188	84	5465.164
1527670	1025946	1192	1.4712	920611	442390	2140	-155.946	77	5465.481
1755475	1178476	1649	452.7089	1075176	555552	3621	762.9381	84	5467.793
1231941	1496697	1231	31.8591	892234	705810	2199	-32.4361	88	5475.205
2455933	1073613	2385	512.7985	1426302	523315	4136	1043.83	79	5475.367
1593125	713164	1113	313.8393	940104	339707	1872	591.6192	80	5483.684
138641	63626	191	484.5151	37729	17293	189	586.8029	36	5484.262
2012830	1434491	1533	218.4013	1198951	653138	2681	692.2041	78	5485.293
2854918	1202498	3230	629.203	1787632	594653	5799	1441.524	82	5486.384
2737160	1439928	3085	816.0685	1967621	782958	6799	2212.624	95	5488.902
1376634	1227126	1290	58.369	894926	548783	2235	128.3835	87	5490.691
1934751	1083393	1985	382.3585	1217444	471329	3517	394.9037	81	5493.749
2886833	1149388	1759	474.8799	1789999	525557	2940	1035.934	78	5493.817
916956	1659361	2067	6045.559	530799	897146	4396	10228.42	79	5495.000
1902921	1677395	2648	572.9528	1187779	847003	4799	625.4239	85	5503.062
2597972	878724	1776	416.4336	1680139	421146	2469	479.7109	80	5503.607
2574479	1310336	2192	520.5712	1598581	684859	4485	1321.609	85	5527.124
1786478	1577971	1317	382.4837	1157722	694446	2201	989.2761	84	5546.171
291445	859913	2063	4821.134	182010	415118	3721	10333.55	76	5564.654
2496553	1388143	2090	635.249	1518912	662632	3914	1609.775	87	5571.020
2112159	850638	1044	209.7684	1248774	364461	2012	47.4732	77	5576.073
1197797	1145716	1508	146.9988	908016	544032	3010	-39.139	91	5576.598
1559298	1243874	2407	551.6327	1020230	571477	4270	778.547	83	5577.029
858824	2268419	3662	49278.04	761118	2088488	14169	106118.1	105	5577.349
1512568	1009439	1589	276.3429	1103855	524398	3245	581.0445	90	5579.622
262052	227827	158	1182.264	94145	81936	364	1798.62	53	5584.043
250201	859506	1428	4125.511	151975	439973	2892	9115.841	80	5584.216
2061670	2008979	5283	98157.77	1750524	1958810	16585	227594.4	114	5585.590
1076847	1634298	1248	305.4128	845134	849157	2814	174.0654	92	5586.755
1960577	1730917	2943	682.5023	1423959	922606	6591	1151.555	93	5587.973
2219065	1269382	1814	314.9654	1480346	587710	3637	350.6357	82	5588.321
1325657	1525768	1907	719.5827	940966	821178	3667	1572.319	84	5588.403
133709	10237	1	91.8561	35086	1381	-77	92.0803	33	5589.006
2812273	1400631	3434	857.8474	2111207	780776	6386	1098.055	97	5591.406
1297129	1315367	1795	301.6995	775657	604104	3017	507.8537	80	5594.130
2772016	1132361	1827	643.0947	1643661	521867	3146	1258.291	74	5594.365
1071503	1329978	3147	1078.147	668121	678091	5112	2089.383	80	5594.587
2782270	1357569	2290	452.469	1889295	732453	4255	857.7055	91	5605.750
1087842	2033301	2474	13410.99	671371	988326	4026	27735.66	76	5606.213
1763609	1204927	1374	346.2814	1221371	620689	2226	569.6786	90	5611.388
1840586	1230431	1806	304.1166	1088423	520733	2750	192.275	77	5617.836
1029129	892182	774	222.6214	645505	385070	1451	529.2011	79	5624.231
3346117	2300680	4569	936.5209	2604588	1457203	9067	2052.259	104	5657.982
4116484	2274907	3690	585.009	3029650	1258456	6920	1218.212	97	5674.207
2901595	1774819	3024	602.8464	1862858	849549	5645	877.6845	88	5681.753
1484924	1308567	1380	376.418	1003889	672356	2355	479.1155	91	5683.637
161748	313480	504	2323.474	76178	166892	980	5136.978	60	5685.036
2125176	1545282	2415	459.4815	1508010	844950	4989	636.0829	93	5688.547
1832788	1163019	1291	276.2251	1099864	536537	2236	490.2396	79	5688.948
2623132	1126736	1341	209.0301	1738993	532852	2235	443.3835	84	5691.236
2087591	1098250	1603	448.3283	1418983	527181	3078	1161.076	87	5693.660
2373122	1047191	1953	325.9633	1450638	481353	3310	809.691	81	5694.265
900481	1595584	1592	653.9112	770984	1006089	4327	1772.345	98	5695.105
2249064	1417835	2697	665.9017	1604042	961189	6009	1375.305	101	5696.009
1935055	856306	1142	392.6662	1199517	370022	1850	993.785	72	5696.133
2502809	1983615	3012	800.5732	1937258	1005545	5378	1596.106	94	5700.180
2097594	1133536	1842	653.9362	1277799	545002	3167	1049.269	83	5700.937
602930	406073	30	339.683	160870	110821	3	503.5683	41	5701.148
1165518	1848460	2545	1658.775	614079	909477	4545	3107.975	82	5707.458
1436056	830334	1582	308.3502	962616	430708	2333	417.2813	90	5708.914
2432757	921625	1393	374.5473	1266996	399745	2474	652.9914	78	5709.924
285344	673779	496	4813.625	165902	401372	1148	11201.8	79	5711.741
1652551	965120	1235	363.2835	1076022	465178	2284	828.3324	86	5713.360
516221	785468	1709	23893.07	260937	361545	3165	37753.55	75	5718.421
137769	23218	61	-44.7779	46756	7364	109	-62.6851	44	5723.621
117832	33216	11	29.4171	34822	9637	142	-81.4338	39	5725.769
2218264	1042429	1563	609.0843	1362070	462339	3138	1093.442	83	5734.381
2682517	1102911	2688	598.1968	1700247	536555	4632	693.4552	85	5758.624
1651857	1255656	1725	543.7725	1177336	627624	3502	821.0622	89	5794.400
362251	1023839	2202	24190.13	218876	526866	4443	40402.65	66	5794.436
1693295	2537611	4083	58345.46	2440006	3929019	25644	235707.8	206	5797.761
1861951	839557	1234	54.4274	1105488	399858	2178	150.5858	83	5799.297
2018711	1275361	1854	323.2094	1340167	656148	3777	589.4897	89	5800.251
2141821	969727	1469	363.6109	1513844	461186	2737	845.1457	87	5801.264
811115	2532473	4989	40137.08	504023	1430704	9783	76740.23	93	5802.085
1928470	782722	1282	173.5202	1212814	363956	1902	153.3022	82	5805.360
2312014	1560091	2919	945.9559	1663955	810768	4879	2211.912	92	5806.625
1452466	1634153	1698	417.6578	1129854	1074559	4482	1021.04	99	5807.138
2610446	1011688	1924	387.1364	1734622	524549	3472	733.3792	81	5807.319
268778	382422	368	1111.045	90243	125482	458	1507.094	50	5811.795
2465808	1277587	2500	629.25	1738955	700619	4848	1458.373	96	5812.361
2173544	1480994	2418	498.0498	1548589	734664	4196	893.1956	93	5813.373
1482621	1176817	1663	471.6943	996972	678006	3435	947.7035	99	5817.996
2400646	1295839	1819	246.2459	1393078	544762	3202	495.2322	80	5820.891
2267870	994178	1715	416.2115	1316180	473538	2658	409.5138	79	5832.091
1717557	4061729	4892	50255.04	1805868	3605009	20742	174502.2	120	5833.985
2597561	2391793	5269	1441.791	1831049	1095063	9740	2628.414	85	5839.018
2119130	1284712	3031	562.8391	1541930	667057	6492	1295.801	90	5897.253
150495	225777	350	1252.635	51731	89461	467	1982.799	49	5901.009
1097066	974375	1065	264.7465	678332	423867	2024	416.7464	78	5902.346
2486836	1291506	2284	377.3324	1862566	771895	5196	909.2956	94	5902.862
1245144	958861	1327	434.0447	758182	456955	2146	749.1906	80	5903.718
1734235	1356234	1587	266.6307	1128856	643459	3145	272.4345	88	5904.670
1966907	1036124	1505	560.4305	1216403	478805	2824	942.6264	79	5907.206
1243579	1364575	1335	238.8935	831681	643533	2382	585.2302	89	5910.159
2983877	1167092	2028	550.1708	1765447	598848	3760	1134.936	85	5912.452
200641	232203	403	1976.008	68389	75298	746	2745.651	48	5915.147
1667527	1605908	1379	289.5619	1014699	695059	2356	459.9716	87	5919.956
5094427	5362194	8328	1826.601	4977417	4489511	25521	5804.528	120	5920.912
1724964	956324	1912	457.8632	1077160	493354	3603	1111.528	88	5923.061
2841115	1799831	1623	396.4503	1798043	895807	3313	864.2593	87	5923.471
1952307	1079040	2077	347.1197	1201447	587673	4382	645.4302	88	5924.920
910584	1162417	1497	4730.582	659734	1039865	4893	12526.9	115	5925.873
2691843	1154834	2440	463.884	1572174	586568	4563	688.3843	81	5926.451
1719745	1237043	1472	492.1792	1149516	552508	2677	721.7797	85	5934.687
1293795	3996459	5650	46509.96	990443	2835368	15879	110746	107	5935.896
1372323	872266	1028	239.0708	878261	386146	1482	1182.74	84	5942.826
2190849	997840	1488	510.8768	1389286	474527	2793	1309.087	88	5947.396
2242150	1227172	1806	487.1166	1506892	618962	3148	827.0028	87	5954.389
1561703	817562	1150	88.515	890742	347626	2391	272.9351	77	5957.057
697358	1215752	1352	224.4472	477923	578557	2460	561.006	82	5957.842
2499019	1492453	1430	366.223	1677082	704057	2799	607.2239	87	5978.853
1855756	1221847	1499	355.2939	996449	490224	2557	732.0477	76	5997.917
2824024	1400909	2149	501.7589	2681101	1226323	7083	1966.756	113	6001.325
1754712	1825262	1869	472.0509	1313432	1110789	4584	1150.362	100	6005.208
2081505	1113663	1198	469.6078	1350916	526709	1999	1129.344	81	6005.662
1908812	1052432	1859	560.4899	1088838	439846	2814	1388.065	75	6006.075
2400948	1067363	1407	482.5327	1394007	499630	2719	1154.736	86	6007.490
802119	2517841	5254	8528.949	466885	1231696	10166	18190.11	77	6007.869
103660	59968	-6	20.8634	57673	23397	-239	-14.6079	60	6011.672
2580592	1511296	2022	488.0342	1803122	881787	4753	1230.043	94	6015.717
2943199	1284268	2281	702.7641	1921139	665776	4538	1084.982	77	6015.827
1093266	3534027	3963	13653.72	838889	2113212	8753	36242.44	91	6016.048
3040944	1293526	2137	494.4857	1936254	589412	3677	624.8797	84	6017.080
1861313	767615	1577	630.0697	1102569	323941	2351	1425.691	76	6022.419
2442855	1356420	1959	467.0999	1517655	636870	3726	975.8286	81	6023.251
2503181	1323104	5078	999.2758	1676370	665636	8945	1040.814	87	6024.960
330169	590674	685	2165.428	102368	181254	1012	2965.373	39	6025.074
434247	921518	1517	21423.7	208823	401788	2573	32266.75	76	6030.456
655921	487701	487	3759.921	235723	190330	504	5684.475	59	6031.182
1608904	1169431	1724	278.9164	1120391	713888	3814	896.1654	92	6036.018
852955	2431948	2727	22500.58	557177	1219288	5668	38598.38	81	6036.679
2398323	882121	2018	492.6098	1492281	448864	4073	607.8953	85	6037.921
2797782	1490424	3269	717.5909	1824030	731334	6369	1071.501	85	6039.073
2633262	865473	1885	572.7485	1704961	407072	3713	671.6993	82	6042.394
2306877	1106935	1976	266.6536	1361025	544111	4851	-9.0589	84	6045.454
113408	219129	474	212.7914	46070	78462	537	376.7257	51	6048.817
2171599	784675	1493	265.1573	1279611	361106	2026	441.4586	79	6054.340
687972	2281534	3021	10453.28	460090	1167051	5493	21010.56	86	6060.591
2660032	1232356	1985	372.3585	1665717	709870	3366	707.6326	86	6062.660
1524507	1954856	2166	480.3126	1134255	979800	3919	1451.056	92	6066.231
1704097	933593	1874	544.3314	1059911	419033	3418	882.1498	80	6069.052
320651	272646	213	-192.6507	148390	90527	369	-602.0991	59	6072.152
3441667	1579702	2196	577.9956	2519388	898422	3645	1337.484	95	6074.164
1781104	1146148	1460	371.906	1020441	488872	2196	739.9956	79	6076.020
2464010	1426691	1878	369.7558	1686012	736738	4226	742.8786	90	6115.121
2760056	1118273	2827	739.1947	1700565	552422	5420	1445.062	81	6115.911
1808338	1350819	1870	509.907	1184134	628890	3556	548.2916	77	6115.994
2108823	960086	1426	227.7986	1196346	407138	2602	428.5722	79	6117.790
1078974	1427992	1552	394.6672	727392	631523	2971	844.4731	80	6118.487
1168792	784645	1517	115.7037	835580	380771	2996	-34.1244	91	6124.571
2116448	1196384	1450	319.345	1096370	560842	2592	594.0112	78	6124.939
2074935	1375870	1770	503.297	1350396	753603	3683	1153.016	85	6125.143
198008	409760	263	2845.154	84141	180152	334	5349.938	52	6125.425
4051709	2837199	5383	1066.386	3047049	1576537	10983	1699.546	95	6128.134
1831186	1901426	2539	465.6379	1330598	983601	5089	1034.693	97	6136.226
2708733	874260	1699	630.5139	1556161	399532	2800	429.08	78	6137.798
2138644	1569800	1647	472.9967	1322110	720910	2982	631.8902	87	6139.801
1911299	1001518	1375	309.1375	1219303	519314	2578	513.0258	87	6140.681
1577079	1004184	1552	80.6672	969657	457426	2791	348.3751	81	6158.000
1855597	1561203	2485	633.4085	1255479	887771	4536	1421.27	88	6167.971
1643994	1384044	1539	337.5379	1084369	608950	2471	212.4231	85	6183.388
1513931	1938787	2271	464.2031	1092404	892679	3633	942.2113	91	6199.322
2030178	1368785	1511	428.5671	1235428	622782	2880	953.568	86	6220.986
412077	44248	0	40	119301	11606	5	-24.7195	46	6221.834
1546167	1246618	1244	305.9884	944215	588186	2810	750.641	84	6226.238
760208	1115222	2642	34414.82	506736	754781	5913	67612.12	133	6227.868
3020829	749541	1722	434.2042	1576363	355884	2285	884.1885	79	6229.947
2329402	2874124	4591	1141.355	1810826	1759803	11429	3334.367	102	6234.783
2587214	1066373	1217	348.8737	1570310	464544	2218	544.8298	78	6238.515
2314855	1187759	2343	679.8423	1555804	596773	4232	1599.015	79	6238.759
2372798	1132030	1971	633.3731	1502151	567440	3578	1123.126	81	6239.592
1012173	2603405	4362	39255.31	825672	1728627	11779	139554	103	6243.813
2088678	840602	1348	364.0228	1337038	419445	2270	1076.347	84	6249.961
1956041	1252680	1978	379.3658	1119799	491002	3325	423.5325	73	6250.412
2753572	1034053	2475	577.8475	1590254	443116	4332	1321.625	77	6253.891
2149700	856643	1312	244.2032	1211478	355795	2165	307.4565	76	6263.019
2496589	1448003	3540	787.594	1609749	743107	6901	1033.946	88	6265.751
128605	109544	296	616.4056	42148	33482	441	790.5401	43	6267.829
2213710	1170179	2345	446.5545	1465133	591522	4719	509.9359	85	6280.129
1959599	1942927	1833	311.2313	1365917	944156	3727	760.6847	91	6281.059
105113	149734	114	601.5954	40299	57782	206	900.3566	47	6282.158
1660614	873313	899	261.6339	1023595	396139	1744	438.0384	80	6294.173
3122045	1702866	3305	927.4105	2179828	948712	6398	1833.328	89	6306.651
1880267	4564397	5873	66139.88	2521158	5016590	26955	249038.2	169	6311.152
130947	12084	176	-47.3264	38243	3339	233	-104.5287	39	6329.281
2409900	1651529	4561	1321.672	1605131	740938	7461	1998.362	85	6329.431
2916162	1335041	2307	739.0227	1943225	801949	5034	1723.607	92	6336.908
1563106	2054913	2319	676.2959	967292	1035330	4608	1624.909	91	6337.915
1279486	1767517	1635	368.7235	839089	923119	3356	840.0716	97	6340.990
1967271	1252121	1890	508.029	1283420	658649	3080	1056.788	89	6341.695
349272	90869	1183	176.7663	112463	27098	1732	323.7652	50	6344.604
504169	1232133	2124	1693.356	337917	562509	3853	3382.553	76	6345.673
2331264	1345298	1771	521.1531	1585896	652269	4162	1205.088	89	6348.713
2770606	984282	1544	447.8184	1616773	432663	2420	409.762	78	6350.024
1895002	1309886	1457	153.3377	1202018	595730	2801	149.9361	87	6353.491
1978360	1197834	1585	417.9185	1363070	591046	2805	1049.36	95	6360.924
507077	503537	712	358.5432	149950	156225	912	464.7632	50	6361.912
1580070	1072584	1155	281.7955	982400	480282	2137	701.4857	83	6362.109
1814768	1495726	1439	299.9279	1163162	773898	3197	410.9517	92	6364.680
750490	3020613	4510	40211.01	549177	1788023	9431	81642.88	95	6368.778
585301	1220221	2940	34437.93	333622	678070	5862	58242.46	85	6372.608
762963	2342125	2855	3312.166	531242	1333846	6657	7237.058	88	6372.795
138616	27672	-19	-25.2659	42766	7725	-73	-112.4953	41	6384.304
1716337	1501358	2126	357.0686	1116757	676826	3761	407.7921	85	6399.036
1971590	1261321	1508	418.9988	1268652	590967	2599	383.0039	84	6429.046
2904562	1033948	2117	281.3637	1813708	487887	3675	490.1675	82	6438.790
1158704	1188475	1002	300.8122	623509	533100	2015	156.0415	79	6439.745
2095897	1596175	1791	445.2751	1463269	830229	3595	1177.679	88	6440.383
2218531	1043398	1775	318.5775	1353166	528837	3756	667.5116	88	6441.606
199280	263385	423	2213.13	107464	133273	586	4168.675	62	6446.837
100718	19011	67	12.3587	26275	4267	4	-59.5756	32	6446.896
1983600	710588	1332	374.3252	1159749	295782	1829	1100.807	76	6447.674
1471465	2303402	2320	678.152	1084197	1494975	6431	1413.579	93	6447.857
1800087	1286124	1922	544.4242	1203584	614645	3622	1321.794	84	6447.976
2048332	989551	1923	510.2803	1333553	544426	4269	614.6909	87	6449.416
2202912	1068533	1413	384.6693	1430040	528506	2428	721.6108	86	6450.255
582082	917598	1726	495.6286	364653	547964	4511	1261.867	87	6451.260
2210556	1327964	2132	496.2052	1416090	631707	3826	996.4386	87	6451.911
1772800	1071139	2277	514.3397	1167847	519937	3944	1255.458	83	6453.848
1962197	1549431	2476	684.7036	1381868	786158	4449	1610.789	91	6454.154
139359	12257	-5	7.7195	36168	1382	-208	-44.0688	30	6454.443
1571572	926230	1432	329.9352	875887	411867	2444	280.3084	81	6455.705
1142127	1859493	2157	354.6077	784008	952873	4345	628.7545	89	6464.167
2180878	1017782	2245	397.9445	1360070	498924	3767	912.9287	81	6466.246
1103285	1308376	1429	352.3669	796884	625162	2579	805.8819	87	6466.625
265880	86321	-26	63.7414	136023	29948	-56	373.0584	61	6471.026
114427	67954	154	340.8394	35981	24399	219	407.4859	40	6471.187
2418617	1068126	1086	339.7246	1566765	511713	2300	635.03	86	6473.314
1678129	1348762	1668	430.9748	1109948	643372	3571	817.1331	84	6473.855
2731355	1015367	1995	566.9195	1662177	530891	3875	1207.387	88	6481.177
1924233	2313854	2183	952.8663	1306303	1082582	3919	1682.056	86	6491.806
1883879	1095716	2118	409.2198	1243475	504341	4162	861.0882	85	6496.128
2275457	1238397	1699	441.5139	1391476	556638	2739	761.8579	82	6503.042
1458833	839554	1430	558.223	847404	393406	2728	1181.441	80	6507.178
788552	1920949	3358	29841.78	392339	1019055	7002	53223.41	81	6508.559
1418687	1323052	1523	293.8403	919928	656907	3001	550.1561	91	6547.177
3212990	2357372	2552	754.7672	2090903	1386099	5867	1981.739	103	6549.083
1633754	1897169	1884	332.8924	1213222	1050842	3979	718.4219	95	6553.425
2129912	1041296	2176	495.8736	1425850	510424	3542	1096.306	85	6555.342
1181748	1040806	1185	340.4785	873245	481322	1986	449.2146	90	6556.062
2202496	1089064	1581	124.4941	1418272	545053	2888	65.4168	87	6558.056
1627304	1097994	1199	337.4639	1068121	510814	2065	668.8465	75	6558.075
1242386	2608983	2472	2376.279	731284	1438504	4878	5350.056	93	6561.373
1999202	790583	1339	338.3179	1209420	344557	2056	768.1416	76	6561.738
2687791	979725	1856	533.9216	1520677	487615	3260	1273.886	80	6562.704
662261	1927919	3124	42395.46	401936	1300719	6968	83679.3	93	6566.866
2482726	2063530	2704	455.8944	1605347	997399	5581	897.8941	89	6570.779
1575345	2058649	1963	606.5243	1243272	1080515	4060	1083.766	95	6571.332
1959885	1406069	2928	769.6608	1285521	642398	5165	1445.756	88	6573.091
169169	79802	104	161.0344	45292	21695	177	252.5297	38	6573.964
2496517	979068	1741	398.4701	1690888	594710	4154	826.2394	91	6574.677
3414960	1506493	2739	629.8579	2525352	895389	6147	1423.447	96	6576.544
3117413	1522906	2300	564.03	2039982	791236	3996	865.9756	91	6580.452
980850	2551934	2642	964.8162	564970	1158931	4877	2276.2	80	6590.830
472564	619826	2557	1288.048	264317	286164	4450	2340.645	67	6591.265
1917623	901104	1615	270.6015	1175928	412633	2729	350.2969	79	6594.331
2054465	1446715	2311	558.4471	1249726	661541	3993	312.4073	80	6600.874
2729604	1261175	1996	413.7756	1752664	611504	3928	69.7608	85	6606.341
1764811	1612911	2183	484.8663	1183969	779365	4765	830.3165	83	6622.363
3082213	1212509	2198	425.7078	2100258	656991	4733	645.9213	88	6640.924
1946461	1424838	2150	451.615	1342104	711732	4037	874.0757	90	6654.326
1690571	946066	1339	271.3179	960991	412797	2687	233.3407	79	6656.917
3216804	1479515	2876	705.1436	2142828	771788	5201	1182.576	86	6657.218
2741571	993194	1746	559.7506	2617697	888669	5523	1371.24	117	6658.703
976227	2819213	3855	37150.27	587447	1741702	9390	85322.78	84	6658.995
693671	1988411	2030	17539.88	354008	959129	3749	34234.52	75	6659.933
177426	206217	235	57.1835	49039	58229	242	48.1762	40	6663.784
2590550	1223579	2078	663.9758	1753080	676237	4177	1210.93	91	6664.395
1869567	697511	1128	280.6808	1077575	283329	1778	568.1458	69	6664.491
1923310	1318252	1962	430.6682	1265531	627812	3607	837.9527	88	6665.647
1381441	1313696	1488	302.8768	850022	586065	2835	476.0435	81	6667.370
2328457	1175537	2199	571.5639	1502266	579317	4309	680.9349	83	6667.620
198000	223359	141	1878.71	73712	91537	213	3165.349	55	6670.152
184830	175740	260	221.586	51472	48707	286	352.8446	40	6670.642
2200541	1529873	2701	778.3261	2721256	1209935	6971	2963.873	137	6674.288
1714136	1312874	1606	350.8966	1080956	605652	3205	417.8005	84	6675.633
1957844	1463768	2180	325.298	1570089	790679	4388	265.5668	96	6691.171
2162625	905261	1141	341.8101	1370497	391518	1723	539.0603	80	6698.504
2674424	1591823	1803	537.5483	1704846	764733	3370	1527.057	84	6699.181
1070125	2565249	3817	40963.73	544410	1376277	7256	73253.86	71	6699.245
160325	174793	179	942.2419	55906	58889	360	1403.196	46	6710.119
1847082	1262514	2264	640.2104	1027482	541740	3641	1043.06	77	6713.802
2514317	911926	1804	527.4044	1382729	384351	2928	1011.661	77	6718.503
189204	21076	-30	147.317	61849	6107	-128	288.4192	46	6728.800
157991	255608	90	1129.049	48374	77362	30	1935.683	43	6729.765
1799255	1076469	2933	991.9413	1089270	535603	5305	2108.611	85	6744.730
3927267	2465434	3520	672.472	2837604	1531093	8481	1908.584	103	6760.414
2263058	963851	1231	322.8591	1375009	414593	1641	1066.86	79	6770.527
1211586	652414	3122	12206.74	751491	360612	6289	17899.01	85	6773.622
2515747	3066166	5730	2340.453	1766821	1312178	10853	4316.253	82	6773.808
993994	1081112	1452	395.0572	594208	469504	2688	509.1968	80	6780.149
2218956	1202407	2213	485.5493	1625455	603945	4278	903.3958	91	6783.260
517847	1729414	2450	33615.45	364876	1094125	6347	69770.66	89	6784.112
2651827	1122090	1732	335.7652	1758096	579070	2864	344.8704	89	6787.777
709173	1994965	3278	34949.3	500325	1238208	7483	69045.2	92	6789.544
2067924	1050006	1569	611.2209	1273450	590623	3038	1987.832	79	6794.825
1695780	1163829	1484	394.4524	1091143	543830	3031	730.8391	84	6797.729
738665	1362217	2856	37076.02	391370	603121	4751	59370.33	76	6815.451
2658614	1383991	3629	1048.787	1459142	622300	5964	1563.78	81	6818.828
1881089	1337282	1874	541.3314	1175142	660049	3300	1174.13	89	6827.122
2194217	1029558	1223	329.0103	1398354	558282	1993	851.2073	89	6837.689
2272929	1603079	1872	448.6192	1419827	784346	3757	713.3677	85	6861.946
109326	204286	320	1169.952	33554	63219	431	1788.979	40	6866.885
786821	1454818	2901	34950.55	522629	834114	6504	59235.07	84	6870.821
274699	45292	54	99.2294	79067	12686	-134	65.2826	44	6874.599
1430151	2366964	4289	53908.81	803204	1502780	9775	117943.4	137	6876.890
396258	784624	1604	427.1844	211193	383823	2055	1232.286	90	6878.222
2535251	998923	1890	251.029	1656621	482036	3985	104.5585	84	6880.895
2052507	1284955	1644	523.4284	1322418	618904	2678	593.6358	86	6884.026
2392776	1395653	2357	601.8277	1693016	838434	5093	1536.117	93	6885.212
2472361	1016642	1714	397.3554	1619552	534063	2964	1208.48	83	6885.571
951331	2418091	4415	39333.68	581779	1360941	9228	73879.09	87	6889.776
2085913	1090665	1665	348.4065	1383670	509746	2737	798.1457	82	6890.014
101171	161095	299	2961.974	47925	66922	447	5811.677	55	6893.125
292196	306296	493	313.0573	116848	110958	594	346.5234	55	6902.029
2611964	828476	1551	368.8111	1666042	421396	2667	553.2187	86	6913.081
499026	1595526	1514	7071.135	338143	976518	3537	18014.03	95	6917.538
169229	18326	17	39.5537	54369	5148	-16	-23.6976	45	6919.560
1525075	1448991	1270	204.247	1032996	731349	2450	70.445	89	6929.414
2688616	1873353	2128	696.7808	2345073	1437749	5397	2143.372	110	6934.338
2994188	1253923	1960	686.956	1713116	660786	3690	1139.009	79	6934.721
172343	47273	235	5119.184	53582	14025	412	6575.713	43	6985.247
2524506	2525048	1683	326.8163	1860463	1394563	4333	247.4813	95	6986.524
2108835	1710069	1952	481.1072	1328384	710285	3510	860.911	82	6986.947
1986495	751750	1648	122.8528	1068614	351310	3109	319.6149	74	6987.115
652758	1660165	2793	27624.09	377227	818958	4384	48337.14	84	6987.167
505038	1426327	2387	28780.51	288928	839394	5481	48935.29	105	6992.029
2694717	1519889	3275	584.7275	1630182	799551	6210	2278.381	90	6996.318
2817380	2775442	2945	1095.214	1904267	1437261	6266	2662.323	89	6999.652
1748233	908310	1309	203.6349	1014847	394390	2008	206.0488	77	7002.585
2573238	1136938	1842	463.9362	1601795	580807	3742	698.5262	89	7003.344
2027789	1070416	1905	588.8705	1260365	520022	2736	1400.29	81	7003.921
1603372	1172411	1612	490.0332	1098108	581869	2569	910.3209	82	7004.716
2072494	1535306	2304	631.4544	1482823	764682	4740	885.914	88	7009.101
335231	755495	1006	3064.237	155686	298214	1567	5069.509	61	7022.783
453878	687308	1368	3078.145	187442	251019	2347	4709.267	61	7031.583
1703586	1731054	2215	487.2615	1097620	832939	4291	1262.525	84	7077.088
2185438	1171707	1703	501.9383	1335872	521260	2542	826.2062	79	7085.256
736464	1922514	2979	35445.32	392413	918351	5815	59190.22	78	7088.939
2310877	1060844	2011	559.6171	1576855	537061	3259	1056.03	87	7089.661
1889704	983773	1307	333.9227	1066228	450980	2031	374.7391	73	7090.048
567946	872548	956	-20.5684	373409	357563	1698	-17.3422	79	7091.568
1910096	1226663	1143	343.5223	1195492	491169	2206	799.5566	82	7093.961
2845057	2164716	4252	887.1372	2242922	1287753	9439	2174.728	101	7095.963
1156989	1136852	1596	432.3356	771113	495726	2980	1142.178	86	7098.808
1541157	1404697	2014	277.1854	1131210	780377	4105	877.2905	97	7100.297
874240	2462321	2942	6332.646	599136	1354331	5414	13300.93	94	7100.591
1652823	943024	2408	537.4888	1098227	462773	4384	1101.142	85	7108.449
272233	129810	387	202.3107	97587	43738	410	240.001	51	7110.230
2174663	860758	1255	384.4055	1242131	389279	2171	978.5931	78	7115.832
3988383	3280910	5352	1681.847	2589722	1817615	11980	3320.078	102	7119.527
2578214	1957876	2877	562.9997	1768519	1018201	5819	1044.646	94	7126.352
2334663	1137408	2590	541.299	1304090	523138	3817	1066.734	82	7140.058
1537171	1035492	1885	483.7485	978849	533233	4340	1027.474	86	7153.753
3217713	1340810	1851	406.6411	2038815	678447	3395	869.4595	87	7160.581
2826191	1005756	1359	449.4399	1597835	447206	2617	802.4137	79	7191.421
1978568	1153783	2208	289.2688	1145837	507147	3795	428.8995	76	7199.796
859822	610900	1041	256.2001	379562	254046	1837	221.6557	65	7201.697
3335434	2370787	4181	1102.354	2750611	1680894	10563	2269.984	112	7202.652
362106	1651234	3028	22838.27	257144	849362	5712	42792.04	79	7203.442
2358817	1137371	1967	535.9487	1542041	573428	3534	962.4574	86	7204.157
2148063	1184322	1921	554.5681	1360239	572022	4150	898.815	86	7205.592
123916	82843	276	643.2836	36793	24528	297	833.2617	40	7207.398
2490718	1329142	2015	623.0415	1701104	686143	4492	1374.601	91	7207.954
2488257	1810363	2752	590.9872	1890754	963682	5015	1507.342	95	7211.535
120398	5419	95	61.3295	30731	15	10	129.561	30	7211.963
2013165	1091086	1664	442.5504	1406626	619539	3078	676.0758	88	7213.663
2172381	1521257	2604	517.2844	1401502	739884	5018	1162.91	83	7214.060
1883997	655897	1091	91.0051	1105855	265923	1885	-363.2515	68	7214.077
1259565	1139461	1483	580.5963	876251	545108	2589	1968.443	88	7215.821
2400591	1002108	2180	342.298	1611798	534875	3810	909.741	87	7216.729
2222075	849313	1722	250.2042	1349637	406667	3093	454.9173	81	7222.261
2477728	1795266	4046	1159.781	1988487	1131353	8977	2344.21	106	7232.442
3000278	1436533	2451	489.3011	2032041	743488	4521	567.4281	92	7234.989
3159066	1509455	2279	461.0519	2052309	827881	5089	701.6929	91	7256.786
1420814	888607	1485	402.3085	834469	466161	3094	752.7734	84	7259.414
3056398	1280778	2836	705.8996	1817806	740571	5877	1629.3	87	7260.323
1448354	3466968	3446	33323.12	912273	1809810	7523	61131.44	84	7262.755
1016603	2514227	2363	4472.964	616040	1281900	5128	8647.081	82	7288.505
1415507	778243	1007	142.0927	855201	321423	1315	-49.2285	79	7296.851
1392071	1267774	1544	421.8184	922380	605419	3070	459.227	87	7300.797
1992307	939072	1542	372.1062	1147011	434494	2680	454.348	78	7300.808
1097618	1986879	3028	2609.271	660675	1014514	5259	5339.23	87	7304.731
1015202	1540401	3477	679.6597	802177	733515	4557	1530.248	87	7309.146
2744575	1580650	2493	386.2573	1892336	802839	5389	-147.4771	87	7309.400
2303984	1191184	1951	574.2511	1373942	619580	3939	920.1779	88	7310.270
125613	65419	9	31.7049	42474	18697	-128	144.4192	44	7314.287
1217140	2416547	4005	63221.68	1039819	1938512	14062	124814.5	111	7315.475
2242247	1429463	2189	333.0029	1516997	693080	4151	316.6711	88	7318.940
186625	315979	669	811.7309	81851	123846	1147	1366.947	55	7320.534
140823	78839	217	109.7737	40509	23157	147	225.8467	39	7322.912
297560	486575	366	2490.333	150284	258795	987	5232.971	68	7327.539
2427649	1525167	2575	630.4575	1829309	882682	4725	1221.073	100	7330.732
2545505	2753314	3563	31184.29	1437728	1292358	7068	51334.91	83	7335.505
3573934	8232986	11570	129761.1	1.19015E+07	2.5722E+07	140723	1501930	473	7337.879
157517	256576	2141	13407.91	42079	17898	3169	19190.98	28	7337.890
926415	2401190	4000	33812.4	598664	1521807	9237	75979.8	106	7341.083
1882177	1179116	1811	233.3971	1227831	616716	3325	738.5325	88	7350.592
785649	1406004	1306	335.0666	473643	648664	2015	592.0415	83	7372.794
1755427	925440	1588	271.4868	1089533	425318	3149	335.8589	81	7400.371
2778742	1176535	1698	427.6578	1680458	547620	2961	554.9121	84	7419.426
2047770	1018338	1832	544.3752	1428793	522339	3044	1634.968	87	7421.724
2615388	1158745	2047	437.4367	1755067	579180	3852	926.6972	88	7424.001
103537	28579	40	961.244	28265	7642	-104	1254.966	36	7425.381
812352	740946	987	260.9707	652400	441358	2075	770.4075	96	7425.916
2125840	956319	1389	394.1229	1238247	414328	2164	857.6004	80	7431.225
2364100	1488780	1561	462.3721	1668070	699434	3478	469.5158	89	7434.709
237840	343051	281	1493.564	85271	113171	556	2069.992	51	7436.222
2701665	2481595	2925	656.0925	2036264	1426029	6058	1530.254	94	7437.799
2376053	951487	1607	387.7527	1301896	405336	2067	940.5587	74	7438.871
2207140	745292	1328	142.9008	1238171	347875	2120	-32.068	79	7440.033
2454511	1242891	2015	270.0415	1739904	644081	4080	526.888	91	7441.982
3142090	1475818	1918	594.9998	2261378	804937	3771	1536.353	93	7444.442
1319300	2083996	1370	1252.857	641828	1059771	2912	2210.963	91	7448.487
1920425	1679103	2578	471.0258	1387204	1005236	5546	846.9306	97	7450.823
629771	1527458	2606	35041	387977	955210	6110	61133.77	91	7452.516
1830242	820622	1561	319.3721	1276355	436262	2032	459.5952	93	7454.876
2501461	1094162	1784	481.2824	1661138	579864	3420	942.862	84	7455.590
1940979	687523	1034	307.2074	1219645	306762	1515	564.9915	80	7456.747
2224356	1277276	2262	406.4982	1489253	567456	3360	728.496	85	7461.645
1819170	1807782	1188	455.0468	1141753	898863	1772	1105.009	85	7463.780
1842414	1211584	1984	110.5024	1134420	527872	3332	-45.4748	85	7523.256
2173615	907596	1653	377.1333	1354336	405417	2750	663.275	82	7527.216
2376059	842324	1405	344.8205	1297536	406302	2834	357.1874	80	7529.659
2669084	974930	2336	464.8496	1835022	530349	4249	534.5689	89	7534.994
1733713	1127189	1884	513.8924	1199766	591138	4020	543.522	90	7539.815
1954563	1021412	1774	356.7214	1315171	529659	3449	897.6889	81	7539.909
1371207	1251987	2027	280.3147	888823	567983	4525	539.8525	84	7544.225
897498	2941488	4477	45454.76	601735	1747582	9614	91658.55	95	7545.963
1485632	1040977	1149	344.6589	902582	434526	2177	718.7297	78	7547.864
2292175	817858	1635	319.7235	1361617	352357	3042	703.2562	77	7555.628
344328	170838	1012	24367.37	212839	107306	2606	66291	92	7557.467
2503435	1399189	2607	374.8527	1715178	860959	4323	303.9203	93	7557.494
2648366	1241290	1721	566.3481	1758233	606273	2896	701.2656	86	7560.803
1391529	1437207	1812	278.2532	943954	679518	3464	263.5304	86	7564.259
2259557	964997	1717	559.9237	1244326	401652	2901	994.5461	76	7567.847
1971220	909649	1490	304.589	1115100	390543	2500	291.25	77	7570.718
696165	1755871	2013	24691.33	371670	926719	3847	44021.42	79	7572.370
1746741	839930	1790	340.419	1117971	385136	2555	508.3355	82	7575.170
1089589	1071812	1495	384.8695	726120	508549	3047	1014.537	89	7577.055
926408	1668256	2151	2073.471	603787	929894	4431	4542.379	108	7602.043
2419529	1466028	2621	589.8381	1688308	786095	5426	1174.199	92	7620.224
1979240	1028669	1784	436.2824	1171717	407412	2740	533.714	73	7620.720
1982831	793235	2059	511.7099	1288419	434905	3924	534.3364	82	7627.351
114985	183642	138	1340.142	38615	63810	217	1866.774	44	7633.305
2254033	859500	1552	633.6672	1419795	424469	2964	1081.48	80	7635.110
602813	842885	2500	826.25	247925	274262	3537	1020.026	55	7635.432
800476	2000973	3070	33115.23	484438	1164218	6083	58973.66	108	7637.677
1843825	1779194	2015	366.0415	1263172	747700	3017	769.8537	81	7637.963
1858798	1167952	1259	498.8299	1006609	509930	2386	675.6546	77	7641.050
2084154	1127654	2236	539.2396	1421991	631085	4239	1217.008	90	7645.403
2524953	1505954	3849	971.1289	1775787	820053	7532	2023.145	88	7649.687
1637699	599731	1148	263.8028	994184	263122	2083	346.2563	76	7651.739
359468	467693	1907	1025.583	173611	175779	3165	1586.557	64	7653.696
2942992	1464533	2866	785.5826	2026250	953151	6442	1204.996	98	7654.989
3716046	1837219	2157	488.6077	2735437	995577	4435	1031.803	94	7656.244
2889861	1796833	3793	887.1873	2111120	1149955	7938	1690.722	101	7656.959
2777072	1560857	2034	451.3074	1821008	802881	4297	1044.662	84	7657.175
2348658	1410884	1893	443.5973	1470114	656255	3794	895.0434	87	7659.015
2462842	1166257	1513	279.2793	1509749	593562	3067	376.6587	86	7671.629
2288580	1086573	1709	258.0749	1512824	537347	3498	391.6378	86	7685.592
2856842	1113017	2148	517.9028	1893889	565934	3813	710.3093	85	7692.521
1312190	1464166	1657	396.5577	910166	667494	3011	825.7171	92	7738.862
1671620	1083271	1597	345.1917	1085392	491678	2660	461.226	84	7740.653
886765	2482506	4060	39016.77	619313	1451405	8522	74161.69	112	7746.792
2891814	1272583	2305	446.3105	1947812	654485	3957	1004.588	85	7747.254
1380787	1458933	1848	404.0728	951566	688391	3743	911.3823	92	7748.012
911924	2425196	3557	35781.15	629518	1293910	6932	65510.48	84	7749.599
2327134	1299998	1934	333.6974	1624868	767974	3828	711.1508	89	7749.737
481886	1277185	1810	22989.54	260167	616259	3622	36000.79	69	7750.241
2097098	1980816	2193	743.4273	1433316	1043249	5040	1581.744	97	7752.918
1578548	1187663	1555	361.2355	981672	581025	2819	670.3459	89	7754.818
1379880	1826639	4051	2307.061	796433	1148857	8004	7016.225	86	7755.654
1746809	939113	2102	676.5222	1056453	439770	4629	811.8869	79	7755.688
1112951	1956521	3475	41405.95	617255	1085066	7146	76342.69	84	7761.880
1625061	1253911	1542	204.1062	1102006	570150	2773	186.9653	86	7764.373
2857177	1212258	2312	406.3032	1865033	620574	4840	964.524	88	7810.521
1424788	1079220	1213	375.4493	853742	491993	2343	1048.842	80	7811.028
450611	1038103	1877	24557.9	235500	523938	3806	37331.32	72	7813.013
213170	1716573	33	162.2513	59738	471800	-16	361.3024	42	7823.406
1406936	2542179	2445	2999.165	693169	1309561	4355	6781.315	111	7839.873
2686906	1582394	3000	696.3	1877480	737638	4912	1288.163	88	7847.478
672514	1432546	2094	23158.67	346335	803752	4841	41152.38	83	7850.688
3072519	1152518	1811	260.3971	1821393	569933	3156	229.8516	85	7852.523
3218133	1388893	2740	784.714	2079604	795177	4933	1564.141	90	7856.649
863634	2176743	3374	29000.48	478273	1311547	7949	56993.14	85	7857.241
2045063	1185272	2308	716.8788	1328562	578865	4266	1430.123	84	7864.198
1753438	1574757	1785	355.1385	1081426	632060	3302	103.8422	78	7865.461
2122005	912242	1781	278.7141	1395844	435692	3374	-155.5186	83	7868.142
1696318	1126204	2015	588.0415	1058837	557550	3617	1528.514	85	7875.684
1655285	876860	1701	564.2261	1092497	450996	2772	1088.109	88	7877.550
2540259	1085855	1472	48.1792	1589738	523500	3064	-43.9096	84	7885.774
2022924	1150157	1330	221.613	1086837	454195	1584	491.0624	73	7909.621
625436	2175599	2066	5440.703	309473	989986	4139	11130.4	77	7915.591
1960928	2577824	2860	40037.45	1629800	1913295	8884	101021.6	121	7927.597
2577796	1088892	1988	510.9268	1634779	534610	3470	773.667	85	7929.691
2617680	1361792	1670	290.687	1553552	625434	3037	598.9757	82	7950.099
826142	2146146	2857	29979.88	461959	1080337	5201	57329.57	83	7953.821
344968	234268	503	425.6183	107894	72029	459	593.9499	48	7956.461
119357	40868	-27	43.8853	31809	10987	-154	21.1606	35	7956.791
2628279	1667950	2068	534.4148	1980661	906500	4473	1146.335	97	7961.116
2664589	1337704	3491	896.6451	1850735	771983	6568	1549.865	81	7961.160
1976973	932077	2892	817.8412	1189071	425750	4595	1836.78	78	7966.962
1179175	833156	1476	263.6036	682912	345724	2310	545.591	77	7968.196
2994558	1729067	1927	463.7047	1908241	898082	4637	587.7357	97	7969.334
2315531	833610	1539	203.5379	1439162	368443	2825	125.4825	75	7969.601
2053601	1379969	2024	475.7464	1354565	736213	3875	1454.387	90	7970.758
1947389	1527595	2533	702.5013	1288145	791469	5162	1961.188	85	7970.800
128164	248564	146	1048.991	48656	103527	66	1730.503	64	7973.456
2651578	1012168	1593	247.7673	1685133	495842	2539	641.6379	81	7975.940
2860488	1069703	2198	470.7078	1865866	574445	4491	651.7451	88	7979.862
917387	2374164	2585	5773.019	975652	2257493	9295	20483.45	119	7981.521
1861424	1010735	1516	351.8476	1126878	454880	2333	805.2813	80	7983.482
2393036	986044	1484	362.4524	1460865	459457	2964	808.4804	80	7984.682
109120	63139	12	419.2732	33246	22068	-84	450.0876	41	7985.810
202411	582610	530	3925.733	152262	394267	1302	10728.64	85	7986.147
1914714	1385275	1860	548.346	1386592	764785	4275	1078.828	94	8003.019
2313583	874088	1857	377.7777	1381289	403453	3234	830.6274	79	8018.135
301454	209035	223	2962.91	92465	62703	465	3804.086	48	8048.870
1211798	2937496	5537	44390.23	633969	1467693	10506	73541.19	85	8061.935
1963640	991528	1535	360.1135	1252523	455926	3018	453.7098	83	8065.843
1994498	1441171	2142	309.7662	2248340	997445	6046	1167.981	153	8066.566
1122330	2571909	3758	51569.22	655248	1411193	7062	88200.78	88	8070.279
206546	355698	475	4953.647	93659	141450	785	7337.039	58	8073.032
217549	446135	443	2569.252	161846	336929	1296	8783.506	87	8073.438
2310813	2185038	3353	570.5033	1863826	1494382	7553	1439.123	102	8076.627
880119	964110	1641	528.8601	649826	626834	4789	1605.863	105	8077.402
2570707	1502040	2363	365.9643	1685151	750507	4035	790.3635	86	8079.306
2711521	896526	1382	288.1302	1529604	432699	1855	545.0655	76	8079.955
337833	354007	1027	19573.21	178436	219078	2268	41035.64	79	8082.138
1528153	2056415	2600	921.86	1109278	1138965	5928	2393.961	101	8084.020
2407534	1148013	1676	298.8236	1564715	545293	3381	152.4741	84	8085.473
1674193	1060600	1628	488.7308	1079670	515275	3167	699.2687	85	8086.927
904670	2613388	2779	18592.1	477807	1170093	5287	31777.2	72	8087.401
2576142	1079733	1714	327.3554	1571274	513341	3215	725.3615	80	8088.006
158883	204186	62	176.0782	37843	52573	61	299.2221	28	8088.238
2392554	927236	2052	547.7172	1532029	460253	3685	804.7285	83	8088.918
1477341	1309081	2110	268.371	853887	581651	3592	589.1112	81	8089.485
1092384	2598817	3714	33232.55	591025	1284090	7119	55581.57	81	8092.693
2676933	1463636	1797	180.4117	1525939	666930	2814	-114.9346	82	8100.860
1692035	1308117	1922	575.4242	1150213	625922	3851	1293.841	87	8102.987
277393	207835	479	15172.07	106470	72548	757	20875.07	54	8127.266
2910731	999350	1753	354.7433	1716451	485855	3378	10.9058	84	8131.098
1230575	2706594	4719	46989.94	1150000	2445586	15957	155896.8	117	8138.861
1114908	2562316	3425	13967.14	702345	1402662	7172	26342.95	88	8158.223
3230916	1913046	3378	1012.906	1902352	927774	5747	1479.007	88	8162.979
1526317	951812	826	241.1386	932950	410482	1086	320.7246	78	8163.626
2475830	2119727	2701	848.3261	1799937	1010417	5233	2264.971	91	8174.641
1290027	2388750	4242	45689.58	2087793	4302229	23894	240786.7	240	8177.916
2544769	2507285	3317	793.6837	2014152	1383598	6829	2131.307	98	8180.041
2109793	1290992	1238	414.8518	1194210	552985	2372	777.6692	76	8180.517
2024679	1322029	1301	302.7861	1279510	630173	2130	177.493	82	8180.921
2044803	1869882	1921	411.5681	1436201	973563	4862	702.3582	101	8184.475
3462269	1672798	3086	832.9246	2541268	905472	7294	1960.393	92	8192.146
1800801	840997	1392	354.6912	1144788	366357	3161	82.1321	79	8192.717
291758	203416	945	319.0145	103740	73793	1239	669.7079	53	8193.376
755192	1903099	3341	34103.23	424836	990741	6661	61882.48	88	8194.797
1384545	1246323	1547	191.3867	909801	548283	2571	256.0331	85	8196.718
740123	1915955	3033	39203.55	434585	1022016	6149	69777.16	81	8200.147
928008	1875110	2108	3373.659	491571	832342	3676	6428.023	82	8201.950
1763226	1290857	1299	302.0739	1110268	583518	2074	738.5514	83	8206.487
1637960	789183	1144	96.3784	941645	353968	2171	-64.4069	82	8207.549
1814988	1085962	1530	350.833	1124981	518957	2979	409.3219	85	8212.932
1932003	1493515	1684	378.6724	1353656	868748	3820	509.302	95	8227.198
2261065	1731018	2290	675.469	1475172	852616	4266	1581.123	86	8252.918
168610	61700	129	43.4369	45871	16755	269	-65.7091	39	8263.289
1688096	2259950	2980	565.178	1145005	1167084	6228	1285.791	91	8272.000
2951334	1038646	2429	504.4669	1696466	579498	4089	1247.593	90	8280.028
191096	247658	654	1167.889	70421	80988	1071	1741.883	50	8283.571
447382	365991	1095	575.4295	179196	125979	1365	787.5765	58	8284.287
1184922	1333283	2090	20517.25	728135	1012131	6436	67538.86	103	8289.882
634522	356422	999	1622.244	231060	111987	1479	2245.172	55	8290.519
1406015	1041292	1359	231.4399	822960	454467	2171	64.5931	81	8290.996
191944	471368	393	756.4473	69719	162976	299	1120.974	48	8291.633
2212434	944710	1201	222.1761	1290459	425675	1681	894.1041	80	8292.138
2462574	1091318	2096	258.3856	1495944	542909	3666	493.4626	86	8294.467
771901	1614906	3361	64068.35	561180	1243190	9554	125708.2	82	8294.565
1060552	1579889	1893	330.5973	770504	716695	3087	217.7807	86	8295.233
1016575	2199836	2383	4012.086	548367	1082077	4851	8611.941	103	8295.387
250862	313784	403	288.0083	117013	118560	332	374.2252	58	8295.924
890741	2220880	1593	6977.767	500564	1076491	2878	15109.86	80	8296.090
1424413	1866632	1899	491.7339	914805	831847	3099	848.0539	86	8296.911
2166005	1031354	1164	339.5004	1342038	489134	2166	852.3126	79	8297.141
173704	15019	137	111.2857	48579	3964	187	181.0907	40	8300.047
2530848	6986729	10030	106878.7	5657283	1.18653E+07	59459	570108.9	281	8311.573
2230246	1529773	2421	604.6181	1621555	842178	6915	1343.932	91	8311.605
2913982	1592581	2317	669.5837	1776424	830913	4199	1687.764	81	8312.565
1742383	778026	1548	417.2428	1075664	355578	2716	834.1676	82	8318.753
3354797	1965209	3784	842.4824	2489142	1159538	7741	1747.07	101	8331.490
2887930	1570102	2447	582.8767	1960539	806880	3853	720.5533	86	8344.251
114420	134709	106	834.7466	33168	40209	94	1273.473	38	8368.493
700851	1959450	1760	11365.74	355266	895005	2984	19032.6	83	8391.225
2569150	1303944	2932	716.0852	1599911	617842	5280	1509.208	81	8392.105
2628489	1218489	1740	409.614	1652807	633070	3510	1262.911	88	8394.005
2085143	2907629	4156	55548.95	2610738	4115775	22182	226179	222	8401.215
1177510	756227	1174	214.0614	715211	318170	1807	376.9727	77	8405.676
2645406	1620638	3260	1063.886	2280899	1335998	8645	2701.985	113	8413.978
1010199	2087180	3913	28669.92	796968	1382939	8927	82196.41	103	8416.129
1959104	1116556	1820	371.102	1386789	566860	3356	533.0716	93	8425.306
2245398	1053137	1830	386.663	1298142	524953	2981	615.0341	83	8429.266
2407300	1270679	1469	503.6109	1591290	603253	2622	1076.694	85	8429.980
2376663	1212087	1080	341.588	1486814	548342	1550	967.955	83	8433.343
2577357	1304443	2272	693.0592	1633995	666731	4272	1308.259	89	8435.512
3691705	1537648	2859	779.5899	2290844	815558	5531	1437.089	86	8437.257
3220519	1109669	2080	536.688	2126394	548793	4247	1645.857	86	8470.259
106546	166478	99	1525.754	45301	111957	410	3200.001	72	8475.889
2167578	1160499	1768	328.5848	1393226	595790	3791	203.4751	85	8494.087
335946	428922	474	2587.792	104245	151983	803	3872.448	42	8494.179
1942419	1049613	1764	505.1604	2000511	903625	6331	1338.969	113	8504.506
1653861	1405166	2158	558.4638	1153177	702477	4406	1176.977	93	8505.425
1836400	1185059	2142	539.7662	1218807	688334	4327	1382.345	87	8505.496
2620661	928006	1748	300.4628	1577090	446693	3071	466.0831	85	8507.681
1702804	1529513	2186	450.4346	1134049	690647	4102	1181.722	84	8508.972
1363388	1571904	1339	200.3179	829027	672026	2279	288.0519	80	8509.958
1829253	1595013	2019	520.4659	1306836	859301	4746	811.0506	93	8511.585
2067411	1804934	2249	411.3689	1413359	989808	5064	1514.29	93	8512.611
2192823	1324089	1782	433.5702	1467066	639910	3759	731.0799	83	8512.805
1454890	1146641	1616	441.4576	954770	539975	2905	1127.97	84	8517.030
2329561	1299201	2353	589.4033	1596164	691301	3662	1176.038	90	8522.011
2623488	873231	1477	250.4597	1499398	437763	2534	486.3574	83	8530.299
2576560	2072714	2392	408.7912	1883599	1033698	4178	807.7858	93	8535.801
2279363	922484	1279	410.9519	1401114	412876	2341	1214.13	76	8535.938
1365744	887867	1351	294.5911	840653	401988	2229	235.2469	79	8540.375
116018	95805	195	946.9395	34406	28346	186	1378.235	39	8544.153
2326783	2046289	2966	717.1926	1918030	990351	5840	1422.624	99	8545.335
2697027	1602671	2150	556.615	1818930	829019	4029	1521.227	89	8555.182
1676702	705051	1198	346.6078	1020594	311646	1900	627.59	81	8563.818
724776	601624	730	7564.953	285726	211352	1001	11523.96	62	8577.507
2143219	1490339	1894	553.4534	2186562	1565069	7859	2710.09	135	8581.757
157224	203554	179	2392.242	65416	84266	521	3694.028	51	8604.435
1612549	1138436	1714	570.3554	1023295	586110	3320	1339.252	86	8605.838
598913	1328032	2542	20471.21	287788	606069	4663	29748.99	71	8608.754
1651457	912503	1239	410.7079	1063177	426793	2026	1213.459	83	8610.404
2813236	1519374	2665	700.5065	1869014	742994	5029	1605.327	83	8610.933
1075231	698998	1233	281.5713	712932	349387	2232	517.8152	81	8611.612
630672	2240733	3583	25222.41	457211	1124451	7020	43336.82	89	8612.297
661611	2313489	3241	1173.62	514486	1443048	6260	3185.186	98	8612.723
228130	233297	218	1684.63	123646	169385	389	5260.023	85	8613.433
2404857	1170841	1652	535.2772	1482482	586664	2645	1122.385	86	8613.930
698533	859085	2196	1464.996	254431	281837	3226	2158.779	47	8613.949
2435316	1290276	2735	874.4335	1289369	539049	4440	1339.084	69	8614.043
2193375	1257346	1582	567.3502	1455626	630782	3192	1460.671	85	8619.814
2148365	1899975	2098	667.0978	1376774	959134	4617	1341.614	86	8623.039
1574715	1109819	1342	264.8862	965308	495184	2167	655.1687	82	8624.321
2084865	1181478	1653	695.1333	1188298	478326	2286	1297.045	75	8629.751
1145874	2032684	3009	32556.01	1133412	2392894	12180	121429.3	146	8630.137
346562	362417	327	3409.945	152110	166085	816	6796.578	52	8630.164
1222782	801361	1690	688.809	758033	368101	3130	1653.593	80	8636.411
922765	1149700	1627	2800.875	498032	688341	3896	5980.366	95	8638.003
3010486	1499651	3392	1066.891	1828439	654149	6404	2178.464	81	8638.542
231258	194079	75	1746.208	92773	73188	-55	2827.915	54	8646.823
2171619	1292793	2383	480.0863	1299868	583787	4056	591.3416	83	8650.597
2264306	1166985	2123	387.5003	1455789	530566	3309	468.8349	83	8659.270
1146038	2453670	2069	542.2709	959424	1511758	5707	1539.763	98	8673.977
3060061	1651970	4215	1057.462	2070895	855601	7901	1874.046	89	8686.290
2118680	922892	1444	311.2084	1308070	405459	2649	396.8089	78	8687.266
1298888	3211206	6300	40671.43	675229	1473896	11311	70558.34	78	8711.659
2928558	1182004	2114	278.7954	1967456	596312	4130	510.693	85	8717.936
1331054	1610175	2798	8859.368	553161	586392	4410	15319.4	67	8718.345
2250365	1621479	2649	587.8089	1495069	829584	5722	1265.604	89	8719.579
2019392	1561387	2570	461.177	1448063	837194	4704	1309.094	89	8720.377
1886825	1119904	1807	427.9727	1142313	474372	2790	585.519	70	8720.417
998973	1398553	1040	113.344	687285	677277	1868	116.1948	91	8724.711
2519391	1238107	1754	284.5994	1519714	540587	3077	440.2197	80	8725.885
3064209	1729662	2351	605.6911	2232692	1055980	5216	1192.418	92	8726.364
152371	73933	191	542.5151	41773	20371	242	677.1762	37	8727.185
652360	2122138	4019	39454.66	411444	1127710	7704	73269.39	81	8727.408
1295566	1632907	2006	530.3366	987162	928042	4399	795.9839	97	8727.610
1007871	1365688	1782	287.5702	657630	609770	3452	88.2572	81	8731.488
3172582	982761	1635	505.7235	1592282	407330	2371	1189.813	74	8732.125
792902	2199540	2382	6269.23	494412	1121150	4434	15376.95	84	8739.520
874036	2037740	3141	41823.01	555186	1403813	9067	81740.26	97	8741.447
494618	2272520	2096	545.3856	497736	1367082	4566	1596.953	107	8744.159
197567	403472	690	2452.709	90191	178453	1288	4369.657	65	8746.550
2117039	1673261	3265	673.1665	1559335	832036	6420	935.162	93	8755.596
3040548	2073954	3561	639.5721	1985034	1108214	7330	1288.213	87	8755.900
2384317	1110749	2545	610.7745	1482969	533683	4527	1015.565	83	8756.903
2205398	2371808	3029	656.1269	1886162	1431792	7058	1803.354	102	8776.686
1560634	1322493	1481	405.8841	1057084	585613	2656	546.8016	85	8790.630
2597707	1307045	2392	598.7912	1634322	614711	4443	1146.652	83	8796.897
964937	2235886	3615	31847.8	1139393	2629968	14832	153330.7	195	8823.114
1784213	1832466	2343	510.8423	1225775	1096138	6276	1167.884	99	8825.276
103566	6997	215	74.0615	25437	154	160	68.976	29	8825.638
1865000	720748	1321	204.9081	1073579	325083	1591	338.0551	78	8829.022
2398917	1439458	2096	583.3856	1606781	718854	4315	1384.072	87	8830.065
1802034	649306	809	373.5849	1083403	273181	1320	234.052	76	8830.730
1803824	1397989	1817	344.5337	1180914	617385	3745	567.0945	80	8830.972
2110843	856534	1344	353.5984	1221514	392356	2264	198.2104	78	8837.852
2114374	1037382	1992	601.3512	1517275	542348	3532	672.7452	90	8840.746
1808877	2874794	3204	759.9444	1333623	1529597	6567	1893.009	102	8847.501
2252657	1489809	2683	493.9163	1431803	766075	5056	1174.442	88	8859.380
2537548	1777846	3601	863.8161	1763839	921113	6886	2046.105	88	8860.293
239691	293838	116	268.3076	87211	99401	52	551.5172	52	8879.110
1507426	878041	788	-161.3932	1000349	417440	1557	-170.0523	83	8891.048
2098484	1680237	2126	311.0686	1385252	827619	4214	494.6054	89	8918.580
1741229	1749895	1881	520.3241	1129727	866211	5255	1224.806	86	8928.269
497782	1659086	2666	34831.36	273098	891293	5332	59083.73	79	8929.122
2219083	836174	1847	571.2167	1350960	393856	2953	1316.063	82	8936.066
2111273	920562	1528	474.1208	1252695	440792	2513	692.3793	80	8938.214
2583477	966273	1753	150.7433	1582511	436117	2970	288.617	76	8938.439
2183662	1011652	1521	190.1281	1288740	479297	2408	587.4888	81	8941.109
1380492	1123457	1470	453.467	849045	527440	2707	688.4627	83	8943.204
1621350	872415	1695	337.0895	1002551	393410	3128	467.8808	79	8944.554
749052	1970976	3501	29938.21	404360	853934	6354	47998.66	75	8945.823
1871539	624370	819	234.1459	1025814	264539	1279	830.9519	73	8946.408
2478298	1168762	1853	461.3533	1549931	545416	3583	594.4063	82	8951.532
766038	1366779	2168	421.0248	485196	625653	3750	1189.375	86	8952.248
1602436	2816366	3247	818.7567	1070124	1841053	7465	1990.786	100	8954.266
1915579	876845	1584	464.0624	1162664	383413	2694	1038.333	78	8954.671
2026933	1252298	1836	549.7996	1354887	643281	4228	892.5908	91	8955.420
1221785	2772280	3801	41402.04	674329	1296271	7580	73725.23	86	8956.576
100051	16777	81	1.3441	31127	4234	133	-167.1387	38	8957.726
2826349	1739023	2368	373.2448	2005710	873182	5095	693.8295	91	8959.925
2383549	1334152	1750	648.175	1533041	672299	3047	1466.537	82	8961.834
101286	24040	140	80.854	27935	6756	149	99.5589	36	8964.475
1775506	658523	1464	284.3304	1102896	302942	2461	961.8621	82	8972.868
2584572	1624431	2686	865.4846	1938233	794197	4101	1386.866	90	8975.886
646093	1815856	3379	40924.76	403835	860114	6341	71000.53	79	8981.170
1925969	1153278	1231	292.8591	1188110	466901	2141	301.9101	79	8983.146
552793	1321398	2354	24191.26	265998	627913	4170	37593.94	72	8988.976
2047308	1471239	2512	808.5232	1241492	692923	3771	1321.353	85	8989.232
2215741	1323979	1725	364.7725	1480988	723519	3879	574.8119	92	8989.868
390718	49905	338	109.3618	116683	14251	582	76.2502	48	8998.097
2981563	5197811	7767	84288.33	5327854	9537724	54051	642202.1	307	8999.233
633462	2111472	3504	39110.77	328653	1022020	7675	69820.57	60	8999.317
1437446	1961422	3360	52176.5	710943	883828	5965	91004.63	80	9022.048
2040307	1225140	1927	339.7047	1129398	523986	3125	406.3125	80	9047.669
155267	45147	295	113.5495	42107	12510	568	29.2648	39	9049.725
2803203	1057133	2220	400.542	2096084	794806	5778	732.5458	101	9055.133
2330647	1293095	2757	530.2677	1596437	705028	5814	879.3654	91	9057.443
1432063	770389	959	-42.0001	902991	335313	2200	-149.58	80	9059.052
278948	121018	298	1967.118	83126	35777	433	2452.691	45	9060.685
256755	348273	1668	2648.975	82387	112459	2312	3533.303	49	9063.186
2997235	1354590	2765	570.1165	1783443	664361	4708	1282.519	82	9077.884
1590501	734200	1120	218.832	938285	296425	2041	513.3001	75	9078.872
1833991	785863	1391	225.8351	999451	341850	2826	-83.6614	72	9079.011
2928965	1252970	2998	746.5878	1848303	612485	6207	1295.813	86	9081.972
998574	2047497	2313	8022.159	611228	1131459	4993	16190.51	82	9087.622
2645195	1770888	3819	851.4459	1590090	863433	7013	1799.829	89	9104.342
1275002	3128023	5180	44584.6	857008	1761259	11827	98777.09	90	9151.631
637815	1698275	2737	32762.15	365829	984430	6593	58298.27	82	9153.894
730910	2076650	3152	35114.43	456340	1056803	6395	64485.76	83	9156.172
1603907	1500917	1233	363.5713	1033355	682085	1985	810.3585	85	9157.753
2643649	1777189	2800	725.08	1987827	882754	4592	1097.211	87	9157.876
2378015	944933	1368	238.1448	1543864	440762	2604	117.2844	82	9161.382
2689048	1086032	2160	536.176	1746460	527916	4385	1301.999	80	9161.630
2864919	1373772	2640	450.104	2839226	1227601	10218	1408.63	119	9164.118
2041900	1371706	2171	402.5931	1421649	707262	4181	776.3541	90	9166.144
3046184	1739745	2053	342.5733	2033548	871756	4568	518.6648	90	9173.606
2226758	3526741	6413	1469.169	1851986	2017833	12972	3697.329	106	9177.670
981743	4154891	6215	44712.66	855205	2821065	18412	156323.5	94	9177.830
1536553	1421277	2178	460.5858	1102213	624429	3958	890.4438	82	9178.092
1229606	1454881	1648	609.8528	923687	744724	2671	969.6431	94	9188.427
3518732	2062248	3613	985.0893	2679951	1323599	8224	1768.566	109	9193.624
2224745	973685	1868	534.1948	1364146	445882	3406	1370.877	76	9193.962
2696083	944202	3097	522.3417	1526160	518053	5489	597.1329	84	9208.187
743215	1520071	1739	456.7579	525306	679725	3251	745.1811	85	9210.655
2520285	1222821	2151	491.4711	1603827	591572	4281	1016.964	84	9212.192
2793354	1626472	2063	420.1343	1743206	855678	4031	607.9391	94	9228.279
2411694	1156570	2339	565.4179	1576922	567413	3997	1269.832	86	9231.003
2448192	1246835	2269	551.4909	1568927	546492	3942	1234.746	82	9263.319
1149436	3182496	5552	30552.07	954752	2198465	13564	70004.14	103	9265.500
1860653	1149601	2153	382.1833	1256785	590121	4383	760.2863	89	9265.642
2640165	1001368	2831	960.6191	1439958	482680	5104	1730.534	80	9266.237
1944877	1896793	1733	331.6213	1464285	963762	3521	217.3281	92	9266.776
2607365	1463543	1993	551.2073	1665272	732446	4471	1075.623	86	9267.911
2499374	1005236	2101	513.6661	1775817	506777	4104	937.4344	87	9268.403
208503	65735	25	52.4025	55785	17567	-7	148.0073	36	9268.963
2591092	987452	1564	406.9404	1706880	488434	3466	872.2426	84	9271.556
1427773	1248405	1209	159.0249	1031460	632325	2187	560.2907	88	9272.178
2464309	1274987	2320	732.152	1476149	577885	3822	550.0142	79	9272.434
2286260	1104036	2334	635.1374	1384824	560054	3889	1084.373	86	9277.840
2317534	1289813	2076	661.2636	1653253	707343	4128	1489.981	92	9283.622
1521106	925270	1180	345.198	997105	491544	2180	819.298	87	9285.681
1993389	2019884	4712	977.9432	1607896	1172512	9899	1825.534	98	9287.780
179440	199404	300	1939.83	60678	60843	425	2281.843	46	9292.090
894316	2024530	2398	22328.93	538300	996881	4904	37367.31	78	9296.980
2972835	1124801	2491	735.5451	1754649	537872	4620	1355.182	82	9303.726
2636385	1512903	2707	565.4627	1650555	744450	4894	891.7534	90	9316.467
548613	45434	263	80.1543	153248	8288	392	277.5912	38	9316.559
485684	1116874	2213	25286.55	287650	560030	4416	42248.54	76	9317.837
1265957	1719176	2187	559.2907	983354	988729	3808	1796.029	92	9318.271
2512301	983922	1132	357.1052	1564089	481215	1517	327.7037	85	9331.729
126233	71105	164	125.4004	30712	18599	183	165.6663	28	9331.937
3679337	3178808	3973	1603.285	3314726	2267717	11127	3363.825	127	9351.562
404702	944706	1041	6082.2	253575	519902	2315	13249.87	80	9361.798
1852467	1072148	994	86.9634	1151085	508495	2411	191.0571	85	9364.311
2010775	732312	1068	200.3148	1152117	333678	1629	458.5869	76	9364.839
158225	6473	27	-20.8853	39057	408	-6	-138.1366	30	9365.027
1607807	918137	1819	531.2459	1015221	422487	3346	974.5106	81	9373.215
2372424	983359	2005	330.4805	1391396	468026	3849	325.1289	85	9374.142
2386137	959227	1377	327.8497	1413206	428905	2369	991.1009	83	9377.647
2209536	966129	1865	423.6265	1483438	518187	3471	1183.523	86	9378.668
101897	267630	2584	614.1624	106353	251959	7593	2192.367	127	9390.352
2410054	1505104	2559	474.7599	1548962	680564	4710	732.231	79	9390.450
1630260	1218760	1477	304.4597	1082925	559925	2716	694.1676	87	9394.969
1923285	1596453	2011	543.6171	1212813	740462	3361	794.3521	86	9402.808
1449506	1066031	1664	509.5504	970567	485602	2003	1422.768	84	9413.659
2963267	1473624	2346	697.4106	1925598	835199	5162	1407.188	98	9415.513
156325	457118	291	3508.125	130979	357251	813	9145.01	87	9448.241
136099	258230	145	1299.135	49829	92564	276	2223.284	48	9462.547
2392411	781493	1044	79.7684	1406047	361492	2022	-268.9658	78	9474.699
130520	113025	972	348.1292	35387	31103	1192	598.4712	35	9475.297
1626341	1726309	1656	351.7016	1175810	1195201	5145	1160.635	100	9477.670
1428993	1065789	1419	215.8059	892486	453579	2235	578.3835	82	9478.908
2250249	2343768	4108	987.8588	1571147	1559042	9045	2755.425	91	9479.207
1369588	3911536	7303	52187.1	842059	2457119	16785	122440.6	89	9479.301
2216997	1254261	2067	653.5587	1469503	607739	4093	862.0173	87	9481.494
1633048	1022370	1610	694.321	1178830	517402	3328	1755.101	88	9482.192
1826031	763092	1434	333.6474	1122605	367335	2438	586.1718	79	9483.512
2148911	1128130	1711	246.7871	1383911	568202	2934	248.7974	80	9483.734
382952	1357168	2613	29588.99	223818	633827	5246	52413.1	71	9485.181
2574907	1336658	2468	517.8548	1652037	704277	4416	997.5376	85	9486.721
1843226	881568	770	290.197	1136187	409063	1167	414.0687	79	9488.967
852054	1160968	1876	30855.04	449213	654603	4586	51507.07	82	9493.256
3086288	1432645	2316	677.7276	2111258	892759	5630	1756.843	94	9495.326
1896839	825429	1794	266.8434	1121410	385562	3250	549.325	73	9495.447
103967	211244	156	1428.552	28172	62812	134	1995.717	28	9495.584
2401347	1287192	2182	664.0102	1524060	592003	2871	1610.863	84	9496.629
1896647	759159	1414	409.5254	1179707	330274	2472	810.2792	78	9500.734
1753799	1042329	1987	670.0707	1273698	615919	4084	1151.312	96	9501.644
2174161	1105281	1519	331.4159	1256166	486783	2764	733.2604	81	9503.260
1104025	2504422	2714	809.4554	678793	1230386	4476	1281.904	117	9511.180
3218811	1668262	3018	839.7098	2232516	914865	6482	1345.24	93	9519.518
102871	9814	72	-19.3608	28369	2685	66	-140.4974	36	9544.938
2542774	1070537	2630	517.543	1790053	569313	4920	1387.012	88	9578.745
2513560	1110686	2197	514.8517	1647860	588093	3615	753.8015	84	9584.902
2539059	1008448	1872	481.6192	1504697	497076	3592	738.1112	80	9585.627
1909944	2068449	2565	436.8965	1152827	949698	3583	1077.406	87	9586.607
678760	1924887	2478	22413.42	360143	1058746	5173	43127.61	78	9588.285
1453576	1335019	2538	666.7818	984002	590595	4954	1336.119	85	9588.976
218603	275999	329	1402.657	211360	326021	1206	5686.457	119	9590.134
1818309	2171724	2690	713.909	1243037	998777	5245	1325.245	90	9593.067
2558043	1128725	2093	494.8173	1452461	525634	3233	815.7713	75	9593.183
2338160	994958	2000	359.2	1513031	459606	3652	574.4772	81	9593.798
1050393	2078682	1848	5018.073	597998	867563	3099	8270.054	72	9594.405
1512590	1529561	2156	522.7516	949332	751219	3474	993.0914	83	9594.783
1910214	777300	1487	294.0207	1025092	348032	2833	498.3313	72	9595.042
1996789	857555	1113	250.8393	1247273	375794	1965	656.2365	73	9595.269
2240886	1266511	2478	655.4158	1477506	643026	4292	880.3812	84	9595.872
2331115	850001	1820	194.102	1303137	386522	3147	163.1467	79	9596.973
2139595	972585	1612	634.0332	2287941	825843	5351	2426.991	130	9599.862
1859131	831380	1812	361.2532	1223728	450004	3687	815.4407	77	9599.935
1998931	1248087	1629	335.5869	1345562	594207	3256	748.4616	84	9600.349
2951505	1081457	2265	456.0665	1938805	560130	4112	776.2832	88	9607.133
777588	2633317	1876	631.0436	625565	1306656	3389	1247.323	89	9612.684
634442	222893	1329	553.7569	202259	67486	1662	856.8382	54	9618.228
1725259	1325606	2176	195.8736	1135045	595821	3648	508.0528	87	9621.177
2193130	1201805	1555	297.2355	1440032	511534	2390	494.079	82	9621.883
1671499	1202139	1099	252.8539	1070435	554089	2371	608.8131	85	9627.652
125475	173968	166	1184.113	47033	71705	364	1886.62	49	9628.514
1606375	1150912	1601	457.6161	1081440	609366	3199	1034.664	90	9633.927
1965119	3203713	3438	761.2718	1252818	1672842	7098	2335.598	93	9634.327
2181391	1689036	1785	497.1385	1466946	966417	3973	1233.285	97	9635.232
134976	75336	31	541.5391	38273	22123	13	604.1293	38	9643.412
168811	129114	358	285.4838	50710	37439	324	536.3764	42	9682.232
2488617	1040797	1840	377.224	1466237	453232	3269	302.5909	77	9685.886
2468008	1748523	2323	608.7203	1761930	877767	4012	1236.673	91	9689.509
2378184	1322115	2286	589.0446	1602026	669368	3693	1397.577	89	9692.526
1612014	1073425	2067	482.5587	1092032	677530	5416	1636.638	95	9695.228
2184862	1617646	2193	410.4273	1524469	845011	4404	149.2644	92	9695.643
1098637	1302061	1708	516.2188	805929	766114	3898	1270.078	102	9697.679
2421433	1377063	3632	740.3552	1631254	717694	6496	967.2256	87	9697.818
2181766	1209181	2135	541.7735	1522982	578311	3987	853.2707	89	9700.403
1194544	1154978	1577	233.0697	706752	505052	2602	167.5722	73	9700.518
1057104	1689411	2525	612.6525	743397	751147	4923	1319.58	74	9700.694
2140604	1939435	2892	682.8412	1604186	1034965	5654	1393.389	93	9703.002
2373216	1423267	1894	683.4534	1520652	712553	4072	1157.039	87	9704.980
2256976	1250002	2270	371.347	1539734	651155	4988	837.2268	84	9705.336
2352242	1461138	3740	689.814	1656138	734918	6604	1146.684	88	9708.346
488089	740279	1002	2513.812	198543	263689	1394	3843.403	52	9708.690
121344	34681	154	18.8394	33631	9800	105	-163.1095	37	9713.678
1934675	1047848	1867	447.3387	1242132	487262	3529	1097.177	85	9714.444
2110615	1177448	1347	480.1667	1334889	564252	2175	1063.017	84	9715.429
1976454	1386269	2593	717.8673	1271990	640677	4094	1601.873	80	9716.013
1483654	1394276	1733	482.6213	963009	635830	3522	888.1842	83	9716.329
2402502	1189246	2498	585.5378	1587349	536627	4142	871.9662	83	9718.700
2101720	820952	912	263.7632	1197028	347487	1444	483.2084	74	9719.324
1715227	1218129	1254	218.5494	1185596	603436	2386	51.6546	88	9728.841
2364353	1855490	2781	403.8141	1648721	948946	5440	1106.184	92	9731.578
3854310	1700056	3156	929.8516	2621310	914335	6234	1838.927	93	9733.702
630403	341996	1082	22756.3	201905	107895	1372	29679.57	54	9736.048
1764471	1027380	1251	376.9811	1083669	470274	2281	655.7641	81	9749.669
2188336	992906	2006	621.3366	1392086	466208	3053	1199.673	81	9759.026
3277526	1292249	2923	944.3803	2145384	615332	4982	2076.09	84	9760.368
1054539	1413222	2445	27504.16	531069	649981	4572	45124.09	79	9775.209
539730	142567	1004	320.5244	160278	40513	1325	526.3325	50	9777.771
1604427	858828	1127	294.8247	1020780	405039	2236	250.2396	80	9795.697
1206060	1149907	1829	421.8069	804675	564049	3425	803.1425	85	9799.165
2060206	849289	1361	144.1521	1222354	381706	2437	-196.6843	79	9800.610
2142512	1855009	2140	406.054	1441753	902341	3915	789.6315	87	9800.863
1164476	1897060	2506	590.3866	773884	972432	4851	1173.941	83	9801.519
2225112	840712	2802	622.7922	1261259	412356	4760	1323.036	80	9802.227
737880	1399424	1744	304.0384	468480	657793	2949	474.6389	80	9802.572
194991	37781	401	76.2961	54981	10518	622	16.4942	41	9803.825
1616760	1375630	1739	490.7579	1098447	706708	3452	1376.257	90	9804.468
2141502	1335140	2200	509.42	1505734	706350	4495	457.1695	93	9807.821
2143076	938366	1523	564.8403	1248600	493559	3163	586.8443	81	9808.039
885158	1804417	2199	1268.564	583997	851100	4504	2494.875	86	9810.820
2302824	1082825	2320	560.152	1377567	537691	4104	1047.434	83	9812.482
1786414	935114	1426	414.7986	1077472	418854	2276	857.4836	81	9813.590
2272352	1089576	1438	286.0718	1333410	526317	2646	513.2406	82	9815.937
441454	984608	1671	19548.54	339755	591408	4975	40923.1	94	9823.022
2172494	1036754	1827	441.0947	1411275	489922	2570	972.177	84	9824.399
750531	2109001	2095	3124.53	467351	1117041	4067	6653.759	90	9831.561
196419	518647	537	2630.726	97001	276554	776	5045.333	75	9847.209
2792015	1381154	3226	28035.78	1725826	676041	6437	45826.71	86	9854.121
2433365	1140788	1517	414.7037	2573333	906042	4527	1428.565	118	9859.748
1784060	1848333	2133	350.0613	1246329	950209	4642	571.0162	91	9865.146
2935234	1349486	1880	442.468	1738808	664550	3447	187.9767	85	9877.674
378454	917868	1768	22131.58	267245	521636	3314	36881.12	88	9890.824
269802	287287	1976	441.6536	107473	104068	3308	730.9788	55	9904.824
1206152	2959974	4034	44302.51	1098701	1937702	10783	97326.33	117	9907.923
1263687	3559498	5804	60279.8	855822	2284661	14453	126855.2	89	9907.967
180316	14222	146	62.9906	56672	1582	282	55.4202	42	9908.704
2551692	1137178	1624	332.3064	1693710	569583	3186	432.5346	84	9910.598
2268936	1895668	2319	908.2959	1432221	898626	4235	1725.583	91	9911.621
2566726	788328	1414	459.5254	1444464	351987	2312	1081.303	74	9911.643
[truncated: 8,001 more rows]
