# Supplementary material for: Mitochondrial calcium uniporter-mediated mitochondrial dynamics imbalance contributes to contrast medium-induced renal tubular cell injury
Source: Front Mol Biosci. 2026 Jun 29;13:1848361. doi: 10.3389/fmolb.2026.1848361 (PMC13357276; doi:10.3389/fmolb.2026.1848361)
Supplement: Supplementary file 1 [file DataSheet3.zip › Flow Cytometry Assay(1,2)/Flow Cytometry Assay-1/╧╕░√╡≥═÷-1/╡≥═÷ 3/CSV/12h 1.csv]

FSC-H	SSC-H	FITC-H	PE-H	FSC-A	SSC-A	FITC-A	PE-A	Width	Time
453681	99785	3392	152.8912	144693	29147	4482	312.0402	51	9.694
182080	3529336	492	65.2012	53106	984082	999	-79.7561	42	24.524
2922023	1907572	12075	533.4075	2212696	1196104	42125	1607.213	99	39.976
1946789	1156562	10984	375.4024	1257664	625316	32992	1003.451	91	55.353
2415070	1728533	7377	375.4497	1708579	986885	25308	942.1788	103	58.160
670792	1217023	199981	4272.734	379178	546405	384357	8106.028	68	58.599
2149218	997834	19717	492.7237	1314179	506808	44662	485.1382	84	59.857
2541046	1792104	26390	1308.479	1844568	960061	60480	2147.928	94	61.203
3066407	1927787	16067	797.9587	2381771	1313604	47888	2306.917	104	62.133
105772	73745	41690	193.809	34330	22701	54678	499.8358	41	76.397
975488	1817984	9790	307.219	878277	1024580	36602	1135.972	106	77.931
493224	501187	129862	2398.858	177829	203553	227627	4671.475	62	83.644
2636080	2029769	16559	1030.16	2267701	1296509	61498	2067.438	107	86.734
2099072	1428576	39927	1128.505	1426766	822949	90227	1681.335	91	88.240
2893525	2034471	24649	829.0089	1930020	1084899	57214	1241.905	93	91.946
382367	700405	286806	3152.617	248511	368892	636152	8602.728	74	93.860
1565074	1186713	19955	490.4755	1026571	561531	34487	760.3207	84	119.483
180503	137577	61951	2377.251	82715	51177	98692	3571.221	56	123.536
2439449	1223881	41521	942.1281	1533422	632955	109008	2406.749	85	148.821
1822610	1351728	15110	420.671	1377920	848295	49016	893.5976	101	149.782
621557	1.672108E+07	6214	415.8054	417544	1.266547E+07	43612	2675.233	144	150.268
1.115226E+07	1.517407E+07	13631	-17.5009	3.245767E+07	6.584821E+07	135784	981.6824	351	150.319
5416333	0	22242	181.3762	1935257	-2215650	66862	40.5582	45	150.336
1123341	729476	19971	569.1731	663896	117076	36100	1173.21	65	150.855
2023127	1531083	7884	493.4924	1419892	870755	23487	823.2207	95	152.140
2047590	1177693	46284	1541.732	1395956	637161	115851	3760.041	90	156.823
1413246	937599	5759	220.2799	974212	434700	13383	440.1863	84	157.636
935025	1008852	51925	852.9925	699290	527211	92467	966.9987	90	158.955
2467285	1048293	16708	667.7188	1598013	511170	40861	1059.102	88	160.613
2180577	1317825	21016	539.7976	1541752	725849	54042	1190.356	86	160.964
2235832	2084304	19605	604.8405	1579920	1286089	69504	1548.374	98	162.010
231460	280426	107059	2840.21	99956	121645	185719	4945.036	58	164.315
1767602	1237017	11532	439.5452	1117331	636627	33376	800.1936	89	164.787
503657	453314	12781	20229.81	248984	197769	24990	34956.94	67	165.449
1578160	1035796	9557	393.7477	1099136	580986	29880	357.268	91	174.393
1452200	1632406	11307	589.9227	1061770	968528	30978	1421.266	97	177.872
1448423	1075198	7704	393.3944	939410	556151	26410	611.601	88	178.849
506616	362451	132631	3349.399	206390	219583	410395	8485.159	74	178.905
112913	56610	3143	47.7223	30791	15330	3694	58.4334	36	183.922
103693	39786	6300	27.43	31021	12021	7988	-100.4732	38	184.402
1920083	1063695	17316	565.2276	1450020	565412	45288	1753.057	91	186.233
1233745	1241130	9469	470.4109	798390	695112	27855	1700.666	90	186.817
1219528	1620517	17972	441.8292	822338	779374	41841	574.0801	93	190.111
1989848	1306811	14163	955.9443	1335968	669067	39492	2382.101	89	192.065
1682723	1547824	48052	967.3172	1184821	912492	98493	1959.857	97	192.341
401984	401865	5939	2276.378	116731	116248	7574	2622.101	47	196.457
111619	15126	83	79.0563	29642	3356	-134	288.2826	33	196.511
924861	622201	135598	2136.448	293368	192786	186594	2746.123	56	203.016
100698	122349	39767	749.5287	30390	38379	53956	1209.732	40	212.740
1723820	1175178	11047	220.3367	1163644	626211	32163	288.7443	90	232.557
2060617	1913094	10039	353.3879	1548695	1098080	26825	1220.882	95	260.071
616843	1055993	139483	30831.4	409286	526036	312753	58351.84	81	260.854
1890963	1131112	14620	422.182	1871799	979355	51051	1803.761	116	264.047
1902903	1720326	14399	428.9839	1405524	927181	36048	1064.693	93	265.933
2095089	1345474	2818	135.4898	1339816	593620	7907	449.1827	84	267.339
1371385	1095584	5270	644.647	884075	538536	13063	1889.234	83	268.136
1250776	1383847	23785	620.3385	1042482	911927	60453	1418.813	107	270.762
2515798	1936867	37640	878.604	1876668	1296004	102307	2111.023	112	274.003
155420	192041	66893	1093.097	61848	60995	92694	1294.333	49	276.693
189312	23589	2508	-88.9012	52720	6414	3499	-254.5061	42	279.675
2858873	1796703	15814	702.3654	2066900	1062714	51215	2127.162	97	281.687
108739	54284	50283	553.2763	30601	15185	61926	708.8486	37	288.123
2246851	1298964	29943	440.2023	1550595	678516	60240	1026.464	87	288.958
501801	733783	50418	6102.85	293650	377823	138489	13944.43	75	289.581
119735	21361	361	1.0521	35411	6296	765	-164.0835	39	303.820
1645414	1465197	15042	487.4562	1184981	906192	42661	823.0821	99	304.476
1185365	2242988	16637	638.9357	834394	1549072	66695	1672.589	112	319.460
1339842	1542190	10520	193.172	1007496	818112	32160	779.176	92	322.313
1743409	1084531	13406	713.8766	1287691	605754	32567	1208.609	93	326.449
2358480	1155059	7472	381.7792	1526364	602814	22020	1100.322	87	355.860
2078010	819200	2830	265.763	1376787	425985	8546	788.2306	85	376.450
1713194	1535424	19732	516.5652	1370026	999258	52909	1257.395	106	378.678
1580121	1135271	44509	1857.155	1029127	519288	98275	3117.228	80	379.377
2776066	1920546	24467	497.1987	2295961	1605452	99063	2093.834	116	379.837
849918	968611	356232	29635.21	370038	390204	640116	52447.31	68	384.544
2422864	1525932	7688	467.6968	1543187	730028	17503	214.3183	82	384.938
2144149	1722431	29319	649.9959	1438088	1036734	74143	1636.822	99	388.366
2066597	1085511	5149	305.0589	1339951	503352	11807	481.9727	83	389.716
1626868	1398756	30539	761.4379	1071224	746848	77569	1666.821	84	389.806
2510547	1413160	18552	681.3672	1704359	781018	48650	979.265	90	397.157
231604	199067	97147	1494.547	66445	57995	125900	1915.99	40	397.698
1026393	2042745	93933	77870.04	1020089	1861697	277349	287103.5	158	398.065
1736176	1439591	113525	2090.752	1155254	750819	188389	2391.823	90	405.827
185861	97875	73157	2790.708	55727	30748	101986	3765.215	43	410.274
1406960	1229434	27452	639.6572	895537	613161	61922	1256.424	87	416.694
2311557	2008789	12620	403.982	1602041	1248117	37667	1011.719	101	426.947
1848843	1078284	10491	467.3451	1143685	506440	25440	906.184	82	430.788
1318552	1096138	15583	635.6063	866134	533118	36281	1156.164	84	474.614
122495	114667	38895	885.0095	39078	35154	50038	1346.532	41	489.651
667855	690097	289845	7578.305	305061	290162	510787	14442.75	66	490.225
221592	160899	44570	1489.377	68844	48061	59221	1808.098	46	500.009
1496867	903202	29827	628.8947	948739	540693	87430	1908.823	92	502.006
939195	1503420	131327	43060.04	568366	906559	280189	85697.8	82	502.497
2023691	1019685	33583	481.4063	1421576	541712	83765	1031.217	91	503.926
1562749	1346480	18321	353.6081	1192841	904028	51709	908.0749	90	503.994
1815406	1180012	34654	636.2894	1110547	542393	67078	684.4758	84	509.122
2589367	1139947	33714	752.5554	1555317	582506	64528	1984.421	84	510.460
640838	560608	205335	15590.29	254693	212283	334213	27032.75	64	512.628
2597705	1361239	35233	1274.971	1844454	729324	79665	2551.207	90	515.515
731318	1284684	133810	26317.74	460189	817423	378775	61476.28	97	516.766
2223695	1678519	15459	439.4499	1918387	1262601	59140	1549.754	116	517.505
2181468	1145996	21758	377.0238	1384287	561535	47126	373.5686	87	521.449
440633	352852	208213	25056.15	169182	119355	323821	35331.16	57	523.128
339675	550626	6082	14057.8	162470	249591	13994	24423.26	66	523.481
772624	1867575	210529	40243.88	697524	1528262	900341	91009.93	110	526.519
126589	11199	-96	117.8144	35264	3042	-357	244.3723	38	528.766
354521	224929	17409	365.8449	111930	71126	23869	320.2509	50	542.373
119500	110198	48718	219.4798	39732	33307	64623	243.7503	42	561.675
2167205	1070541	38036	583.6196	1426082	534063	77245	1807.444	87	585.023
344473	140285	52720	401.592	98633	39863	67124	364.8564	46	590.354
1059879	1052832	5459	371.4499	792769	574616	15261	821.9421	92	595.162
1328404	1017741	15788	197.1068	932133	550754	38353	297.0033	89	595.371
1877962	1507498	9332	413.1252	1194912	789246	15835	1493.344	90	597.698
2367522	1266212	25482	720.1402	1569335	791729	50525	1410.453	97	597.992
616046	491616	105371	2164.113	223721	151751	143349	2539.079	57	600.024
2332251	2126804	7672	537.9992	1831030	1264794	19717	1028.724	95	603.559
300236	200113	121957	27797.39	119739	67186	182081	39258.54	53	604.260
258250	375391	116658	1971.914	97203	116612	164186	2303.635	52	605.228
1153444	1230541	11267	297.6787	840000	696886	34697	577.1017	95	606.639
1585393	821099	1634	371.8674	836552	322867	3046	933.6806	75	609.384
2078702	1044720	9302	304.4422	1327595	509857	27334	208.6374	82	609.711
1716949	1143201	5601	222.0161	1081476	524065	11370	471.857	83	614.684
2444432	2767279	38409	1003.945	1826712	1720997	99427	2559.455	98	615.057
1428984	1269863	34437	802.5157	1028089	752398	81542	2155.106	97	621.621
1501998	1256076	26948	696.1828	1064556	710936	55563	1473.484	94	626.003
1836668	1057521	9262	227.1982	1173229	549926	24275	767.8275	86	632.701
1825626	1664893	7722	305.8042	1372345	1006829	31009	581.8049	100	639.246
1915998	992245	11784	392.2824	1137876	502076	28269	977.0909	84	649.602
2155906	1344696	11774	14.7214	1498477	730722	29782	309.3702	88	662.764
1010496	1913357	190847	56433.12	894154	1206796	449951	113274.1	96	697.523
1918336	1202299	15787	134.2507	1374173	625088	28612	-14.2668	90	702.221
849241	1033173	272052	2745.717	444576	413362	470760	5715.636	65	702.627
2424122	1135061	15135	426.0735	1510076	569239	44071	1329.183	87	703.625
1177568	1061076	11361	212.1521	759401	587291	36464	1095.83	93	705.817
1859606	1121448	7578	349.5258	1181503	542292	20616	669.3576	87	707.026
1316660	1386680	209005	38647.18	769249	702980	377509	58734.45	77	710.317
2400091	808198	9234	195.2274	1437334	394988	21298	31.2178	82	712.479
2143768	2109598	19394	734.2034	1558379	1299858	64471	2557.623	93	712.677
2080228	1689903	23721	631.5481	1267313	935265	65842	1430.336	81	712.791
122708	28859	408	148.2888	33727	7713	323	388.5203	37	714.307
2178870	1793600	25255	1709.806	1635322	1028433	65513	3816.679	97	716.260
1828702	934757	82628	2678.831	1264575	548679	186088	4410.937	102	717.397
230577	98191	652	-21.8228	81638	28606	980	-7.022	49	718.419
1795138	1504081	32872	557.7192	1119215	693514	53218	1020.93	80	718.711
2709392	2782051	11316	807.6276	2234211	1801834	43088	1859.637	111	719.649
105340	22824	1501	-164.9939	26596	4740	176	12.6736	29	720.168
2402500	1466771	13632	483.3552	1826442	866822	45837	883.0557	100	724.216
1639208	896312	8824	496.2264	1032228	466244	26613	1433.389	89	725.000
1462662	1272241	7480	557.628	1149060	781683	28654	1038.689	98	726.426
2491112	1598926	18943	223.1023	1802859	922045	53901	352.6461	96	743.173
2184983	1660513	8813	1561.809	1535509	953870	28650	3951.265	94	748.476
1058897	1216630	17743	713.7823	781431	591180	45440	1467.184	91	767.224
472888	690458	18333	15235.88	228459	340719	48571	29187.63	71	768.851
261984	158599	50492	58.2012	77664	45256	64700	-51.33	45	787.448
275068	254709	72276	3249.484	123812	95386	109351	4946.391	57	805.557
2423235	1685214	21052	416.6172	1462229	793979	44464	555.6304	85	807.342
1875508	1420206	14713	218.7993	1303079	815005	44226	613.8786	96	811.304
1883801	1014933	22952	250.2072	1171264	460198	47321	-201.4919	84	814.889
811030	752132	438819	20387.95	490505	421194	1109171	42573.29	76	815.205
262703	229937	88473	1549.735	84178	74056	123024	1991.846	49	819.953
2231047	1969822	19411	534.7571	1789786	1406987	48092	1943.561	104	821.504
1435508	1628840	22367	733.3887	991994	770706	67789	1792.163	87	834.249
2491468	1154740	71570	3038.077	1463483	493292	129074	4157.251	76	834.560
304835	103272	13932	271.1852	88342	35515	21591	333.0551	40	834.909
124414	105645	889	174.0729	43814	36239	1685	485.5285	44	835.090
1921291	1063063	14149	165.9589	1237211	635644	48861	695.9021	91	835.212
511824	857144	264091	3428.305	259349	304816	408627	5569.575	65	838.283
249053	326409	67873	4385.075	117304	142157	130725	7789.672	61	847.983
390938	687727	11610	724.321	195266	250596	19084	1044.812	64	872.268
1514478	2054228	28911	850.7071	1275479	1276940	77524	2507.296	101	873.953
651224	1089271	248586	13239.47	573832	840571	644456	66541.78	93	875.393
714458	1120406	345834	5633.487	319914	398659	561333	9875.182	66	878.763
1196413	1416844	193249	5300.469	576694	612255	344004	9684.824	76	914.270
125406	75494	844	193.5484	38800	22250	1399	212.6839	40	914.925
1357983	988690	20223	691.9103	946461	495345	46901	1721.946	84	915.966
178769	141507	67407	1252.133	54739	42034	89947	1385.627	44	919.592
1789346	1305664	13664	378.7504	1388803	833032	41488	1275.877	100	919.891
2524032	1438887	17228	513.8908	1691603	772227	41791	1320.275	91	923.053
2280884	1990177	13009	648.0049	1905877	1286057	45323	1544.02	100	923.344
1371871	1404757	28948	599.3828	1095971	839061	60416	1050.138	96	925.724
345561	203166	117149	17432.26	321648	261431	540738	86162.8	177	927.145
1159272	702176	15745	335.2945	707111	320660	31735	730.3335	78	928.024
338110	513682	142346	19503.41	147023	207340	272704	33057.89	58	928.388
2292547	1459233	13671	890.7431	1603998	822995	39896	1009.966	93	929.766
2207275	1441065	8430	432.923	1572832	769192	19133	971.7613	91	931.870
2592983	2711649	28208	12187.87	1994930	1362752	68383	20129.69	94	935.607
2904862	1256281	15238	451.2518	1696239	622646	28762	955.1482	81	935.941
262711	27312	393	143.4473	77852	7790	266	21.7226	45	937.960
1659477	974681	18526	539.1086	1176635	571826	50864	1343.67	94	944.961
720681	1071330	8417	236.7937	553619	552081	25896	673.5656	93	948.802
137419	103925	74630	1766.743	42584	31284	97214	2037.905	42	950.554
163613	246154	182525	3579.653	55285	75436	241390	5075.979	45	957.247
3476186	2042670	28396	796.8156	2701166	1294218	90932	2087.885	100	962.734
112828	233581	34195	672.3395	50799	118022	65438	1165.472	54	970.316
1740805	1365196	19242	337.0762	1319948	785433	53924	599.3364	97	972.806
1124648	1069423	132644	33780.53	526678	440908	210713	69615.4	75	982.255
1643250	1473248	9253	594.4933	1012486	780057	26444	1813.708	84	994.048
2284746	2059444	267918	4109.6	2289745	1551258	513513	9756.479	120	1009.776
1867245	1285903	13861	264.4021	1345779	766198	45758	924.4238	94	1022.326
301172	215556	101520	1492.272	95414	64859	136837	1750.156	49	1031.076
138739	74185	45777	4029.69	42943	25320	71684	5907.672	45	1031.938
1674313	1315073	8833	500.9313	1060209	705987	26777	1126.79	90	1044.907
135747	34414	210	74.781	37875	9638	22	35.8342	38	1046.283
2151018	1449683	23368	624.3448	1549168	847259	75107	1949.103	93	1049.135
759304	1724068	55235	78706.68	610796	988083	168314	158458.6	78	1049.175
2466256	1080977	14041	303.5001	1482217	562463	33815	857.0215	86	1050.043
178838	161363	685	-22.5715	56221	49936	794	-36.2566	45	1054.076
1963850	1209838	7433	477.3913	1391583	714868	24583	835.5063	94	1054.355
222483	18571	6286	82.4446	68441	6886	6541	-137.2499	51	1068.641
1747417	1257030	40902	711.2022	1192173	639070	85857	1711.178	90	1080.972
372637	383314	104091	1752.305	154129	159554	187522	3266.584	55	1081.187
674782	1362265	116252	39733.34	425710	807809	265817	78854.94	85	1083.063
1139550	1421282	14716	474.3676	995324	867367	41329	1829.757	96	1083.345
909460	1113309	192160	48152.18	590724	804482	661273	85881.81	98	1117.225
1295170	1809245	379894	26795.25	701019	892699	828411	52660.66	79	1120.571
181898	101396	49168	1201.725	49180	27903	60450	1259.245	40	1128.858
2115356	1088491	7751	470.6311	1448898	531683	21128	928.6808	89	1139.331
1266677	946720	2979	452.3219	928866	580571	8808	860.5288	94	1139.716
1860224	821334	18172	528.0492	1170685	421555	42199	260.5639	84	1140.882
118631	13740	47	3.2367	35447	4005	-167	-157.9687	40	1144.941
191736	362967	105046	3780.881	91556	142948	158103	6228.979	60	1147.089
2168510	1416604	50432	1131.835	1467433	824697	114817	2439.834	98	1153.544
300380	95076	38401	309.0961	93208	27330	49884	294.6924	47	1154.469
1506717	1169169	14679	176.6919	931953	618626	37273	408.4153	90	1156.497
2007032	1132957	15291	362.6251	1304662	662230	39080	297.388	90	1163.326
2633109	1835134	19836	599.5996	2412066	1337799	57914	2276.175	109	1163.803
1507055	1194689	65363	1156.264	1025831	560864	112144	2262.479	82	1164.264
208920	252540	17348	548.6228	77729	78481	23785	699.3385	50	1166.587
1321448	1123831	53316	30323.83	617586	549353	128705	49564.35	81	1167.808
1569743	1548740	22788	789.8068	1421943	1045824	73868	1859.395	109	1168.588
173533	260617	152161	1822.032	73708	95998	228621	2781.438	53	1170.542
2241580	1411204	12022	942.0342	1736376	939717	36555	2359.736	102	1221.922
2252432	1533981	10125	455.0125	1816939	1043870	35754	552.9994	105	1223.345
1941922	886007	22063	502.1343	1251385	419762	39605	919.8405	83	1239.783
1799486	1403355	49947	1174.627	1149888	670359	92745	2140.994	84	1240.686
1272809	1035391	6708	339.7188	813064	515363	12755	439.5555	86	1243.954
1717332	947212	16835	560.4435	1100789	439722	30122	1141.444	83	1245.463
2327627	1568181	13161	638.1321	1491665	814160	33704	1349.994	90	1249.052
2008435	894274	26799	465.6239	1275953	492853	66483	1011.096	81	1249.257
1934723	961998	7609	484.0649	1394216	624727	25319	1228.596	103	1254.880
1283166	743377	5778	230.5458	869876	346888	16027	637.7147	87	1256.407
422229	931510	281540	3564.394	200036	349819	472338	6528.562	64	1257.136
2308073	945076	10395	357.1595	1478998	538592	32906	1205.827	89	1258.981
2517545	1689898	19314	880.7154	1946951	1116059	64096	2763.586	96	1259.204
1256494	1772140	247959	4217.7	557396	639999	415049	7027.449	67	1264.410
500354	509511	199775	20427.38	198327	170710	323358	31292.78	60	1266.534
1740847	924618	18773	498.5653	1199697	445160	37536	873.5696	87	1270.307
153279	82661	38797	245.1117	43381	24007	48597	351.8917	40	1278.833
1560744	1380468	10513	520.1793	1072656	791297	31343	1157.742	92	1281.760
795597	817143	109690	8375.609	344053	316234	192703	14170.04	65	1282.482
2228675	1447263	102993	6163.307	1348204	806166	190989	9776.683	92	1287.779
123239	8184	104	-26.9656	34540	2361	51	-23.3389	38	1289.702
2760822	1414174	18053	809.1733	1991206	792301	45007	1497.493	93	1292.145
1429606	1017001	7436	335.9596	943962	497029	17761	459.1921	85	1340.402
104098	100267	16004	327.0244	30269	29319	20191	426.5151	38	1348.205
1029438	3105635	14400	14417.84	807082	1787391	51930	30519.27	95	1351.883
229107	60519	9259	-37.3701	78663	17846	12504	-39.3256	48	1354.305
1803460	1605241	34544	784.1184	1373243	1010764	103157	3052.708	97	1354.798
1653002	744106	5518	222.9598	1075282	348313	11366	492.4326	81	1360.819
2409309	1761775	11651	676.4211	1637842	906641	30185	1265.379	86	1361.642
2326308	1006347	6023	609.2903	1363083	539488	17485	1519.908	86	1362.773
111423	64717	2086	-213.1754	32156	19003	3012	-563.4268	36	1363.487
104980	54853	526	-2.6914	36563	23339	791	-51.8249	50	1363.837
1787954	848239	4748	485.7628	1143131	407809	9815	948.6215	84	1364.626
972663	1333210	17376	564.5936	757889	775802	47388	1551.867	96	1368.407
690280	1473990	103872	48009.82	420131	784506	217023	76434.39	92	1371.154
2246154	1366991	15893	560.9973	1593632	708664	42014	1501.185	91	1371.666
1948710	1178360	29795	662.4995	1361907	634854	60892	1120.641	91	1374.662
378201	936723	286402	6893.752	276367	579527	768317	20016.18	84	1378.223
580949	375881	37216	82184.62	230964	128160	65393	113709.9	59	1384.642
436969	705363	108258	3300.674	197981	263652	198041	4944.9	64	1389.510
1347381	895643	8193	344.0273	895704	448582	20961	788.7121	85	1394.525
2386173	1630953	18659	552.9699	1779211	1019543	46437	1325.716	97	1394.879
696762	1447917	261762	43063.45	504938	781680	550555	78505.13	83	1405.486
1633682	1678977	23102	444.6222	1129171	887856	49039	1159.288	92	1426.686
1552601	1545081	54982	1087.09	1088534	812355	107030	1918.383	90	1428.586
1259697	1291710	11579	233.7819	937959	630351	30265	219.8665	92	1456.706
492356	902679	214162	3742.088	241867	356011	370937	7224.166	66	1459.110
1902069	2036330	14357	303.0277	1485314	1071505	35375	561.5375	92	1461.135
1499585	854404	8705	95.3505	856437	417877	26441	218.1401	84	1461.993
3226241	2459737	37730	829.653	2875532	1903421	149590	2971.999	120	1467.014
419325	337233	264627	25589.17	157757	110110	444343	39816.04	46	1467.261
2185887	1913932	6052	710.1172	1943739	1458344	21991	1994.495	108	1467.445
889791	1028956	308714	3060.055	375322	392936	523912	4796.063	67	1473.321
105984	59435	142	208.5662	33431	20458	-155	400.3045	41	1475.989
1136030	1242915	15934	405.0974	809217	716037	49922	1552.224	96	1480.588
2312958	1382658	18718	695.4798	1570503	754004	56966	1664.593	90	1481.039
3206247	3586328	45048	8012.593	3227849	2562289	98890	16057.73	115	1482.765
957596	1138836	9718	416.5798	676219	570603	26000	1067.6	96	1485.615
519653	1111448	37123	3815	326267	661342	87381	10052.87	83	1486.051
3289493	2945660	10555	1690.135	2967926	2520902	35072	4092.139	122	1486.982
2053374	1173342	10431	949.9791	1442336	773750	35144	1344.778	98	1488.318
1022420	1208880	11723	311.0603	819587	652439	34873	740.7753	89	1488.591
1687637	1507909	16632	302.6552	1326866	926912	47676	1204.424	96	1491.466
329378	395619	203857	24225.98	139951	139222	333645	36427.48	59	1492.568
1588894	1171313	13018	284.7098	1115674	643527	44748	763.7628	95	1493.787
1808265	904192	7433	348.3913	1234762	475465	20223	891.9103	91	1497.071
1460999	915467	5862	184.4582	944975	446767	13600	-18.04	86	1498.472
1949572	1.32147E+07	28665	6687.106	5452643	3.839446E+07	502393	117845.6	573	1500.054
370663	747028	8207	1033.013	214027	413783	23538	1653.882	78	1505.842
113498	34588	28	-109.0292	32621	10314	-23	-378.6903	38	1511.901
181645	17166	35	-101.0365	50587	4820	232	-291.3848	41	1514.543
1705530	1200678	28770	886.997	1064039	593945	62900	2046.69	86	1531.712
2165449	1024734	20328	340.8008	1279082	500381	40926	413.7486	83	1536.092
135297	20691	4319	222.4959	38679	5538	5335	109.2935	39	1542.973
119351	36851	22094	191.6734	32547	10089	27159	335.8199	37	1551.918
402845	482421	234528	34298.42	182751	186598	425254	56583.95	64	1557.222
115632	71444	409	-56.8551	31528	20103	346	-251.7894	37	1559.759
1525963	1440614	20429	1071.267	1134223	803778	64419	2124.106	98	1570.035
1458734	1694025	30280	877.708	1297437	1175479	105199	1781.864	106	1571.058
2259352	988568	22500	771.25	1362219	510228	54230	1558.303	87	1572.522
1607278	1822366	15374	579.6814	1036099	867734	27388	1324.867	89	1574.067
1184362	2188141	165350	51100.14	774117	1504831	568693	98453.08	91	1574.323
2019766	2280474	26051	700.2611	1541285	1355628	71256	1251.262	100	1575.346
1094713	768928	7815	121.4215	697806	429591	25570	355.477	92	1577.308
1802546	1522565	10792	474.0312	1424030	939799	43389	676.3229	99	1578.097
618195	227720	28045	16298.32	254801	168165	80464	34710.23	93	1580.818
1618776	1072679	11250	373.125	1072743	538650	30859	-26.6101	88	1582.492
1812491	1189121	25562	722.6282	1291993	609884	65671	702.9431	89	1583.208
1897572	1056583	20543	303.8623	1232339	560328	41398	606.8278	87	1583.793
1090419	2130274	324261	41121.84	806568	1673897	989470	114326.3	145	1586.550
221249	141472	167415	2717.981	62795	40303	212063	3393.134	43	1587.868
2207797	1068543	12800	361.08	1536571	563750	32310	583.591	90	1588.320
1737665	1154266	26769	784.9409	1296023	613622	73563	1430.284	87	1588.412
1361779	1076429	11214	203.3054	1138023	763981	41665	1583.406	105	1589.811
1857387	1242168	22726	808.7286	1287189	611503	48439	2158.628	89	1591.343
2306128	1594422	13419	330.0059	1662680	1115941	50415	1269.281	103	1593.305
1784198	1109045	52433	1079.891	1235567	555691	107076	1817.764	89	1595.373
2186531	1239055	12007	540.1927	1516790	646648	29425	1087.743	90	1607.248
1321191	1152468	7235	296.8835	876392	637984	21605	501.0405	91	1616.177
2069767	948037	13969	558.8609	1400811	521724	31425	1755.943	89	1618.142
1799309	1379015	17371	548.3131	1159098	783002	48568	1341.065	93	1622.063
1722356	932022	23167	446.2687	1216749	457020	43860	1285.546	87	1625.970
404521	533271	36880	5051.968	183612	240127	77321	9467.508	74	1638.577
1097256	1698765	91991	21892.49	1121967	2037712	256482	87050.24	137	1658.985
1820886	1384416	10654	260.8894	1205382	767716	31294	841.7934	90	1668.568
1598891	930484	25344	580.9984	954127	398057	50469	1117.511	81	1674.633
1094797	1132919	6412	305.3132	651046	474755	12689	551.0529	74	1675.055
1797028	1171565	30194	901.0834	1235903	604200	91659	2613.27	85	1678.438
1710211	985684	22940	406.934	1121794	475967	46482	193.2402	84	1679.804
1790767	1477565	10651	406.3211	1262352	856327	33037	890.9757	95	1685.232
3552325	2047523	20040	699.244	2744491	1270437	47312	1428.803	101	1686.694
2512267	1574120	12258	311.0738	1666602	781028	23582	770.5502	91	1692.135
352537	720855	132519	2208.516	152074	261645	199731	4233.709	58	1692.716
2482251	1384269	5772	384.4092	1662019	729388	16922	830.9242	92	1694.073
487570	727259	218655	2362.545	207266	254828	332953	3933.063	61	1698.236
119377	82086	5273	904.2153	44407	33226	7972	1548.829	47	1700.549
175827	110687	232964	22854.48	60946	36037	311647	33667	48	1714.994
1195084	1144831	248500	86128.85	624273	467432	492997	159202.7	73	1721.328
191641	236156	11838	-11.4882	102282	134974	16200	182.82	65	1722.791
2069934	1151443	16468	385.2548	1446103	573344	38710	737.631	85	1723.651
2410738	1221360	9115	318.3515	1509632	673936	21635	359.7235	93	1738.701
253997	307478	121379	3585.562	102790	142911	207751	5726.631	63	1742.351
1038789	627660	13394	16874.6	688416	379210	31426	31352.8	88	1789.940
2850041	1403871	13111	507.3271	1959809	713852	28414	1358.225	87	1794.236
237252	149762	1763	159.3043	74071	47822	2860	171.446	47	1795.830
1230205	489595	4407	288.8327	708906	233582	10613	525.7893	79	1796.075
2102083	1653898	27643	46292.17	1491078	1156767	66897	64794.52	106	1798.493
2402161	1154990	10062	317.0782	1587213	603112	25971	906.7731	87	1799.172
2022931	1099732	20602	559.3722	1369971	559946	53097	1113.342	81	1799.438
162020	70670	16951	92.7511	44495	19364	20231	119.7591	40	1805.069
179717	27944	340	75.074	56878	8490	509	130.7549	45	1813.301
1837703	1055813	11005	243.3805	1237474	505591	22618	538.2698	86	1818.389
1357131	985590	21753	277.7433	921251	473239	39816	321.4776	85	1819.866
175510	152173	127467	2439.499	54349	46234	167430	3531.823	44	1830.550
1459984	1108823	14073	434.8953	926140	560175	34808	1452.129	87	1862.180
1245473	1008672	19043	542.7123	848008	552556	44310	949.791	88	1886.381
1511153	1082078	15239	138.1079	1044298	615657	36999	-118.1561	93	1896.963
1603229	822125	15002	522.2122	1086178	396316	36819	1099.746	85	1903.422
2509446	1319013	9846	247.1606	1534612	658909	29035	414.8635	84	1903.646
1094511	2196203	113528	87559.32	878657	1406265	390713	176481.4	99	1904.717
205790	66139	53203	878.0883	63814	19343	69692	1194.321	45	1908.898
2119493	1828018	14994	1979.363	1399973	955050	44530	4239.133	87	1910.277
104404	43518	269	475.2909	29604	12047	326	506.0886	37	1913.394
1684051	1553342	11112	321.9832	1114158	812754	28498	831.1378	91	1914.484
2043649	1290524	12581	577.5941	1265019	592571	31680	1509.248	84	1927.036
1483982	1545117	40217	891.7737	996214	646737	88052	1742.317	83	1931.928
634625	329720	104247	2292.857	178686	92668	132610	2741.421	50	1937.038
227303	113430	1507	155.1427	67491	31711	1861	276.2021	44	1991.606
274970	300822	181186	3740.335	125507	127340	327617	6621.914	62	1993.695
1565824	1034689	32093	650.8173	1169327	529202	62561	1085.472	91	2003.490
1917778	1936869	11141	432.8101	1376487	1226332	37459	1077.65	94	2003.686
168441	551660	1742	974.3262	59562	176310	1878	1416.756	47	2004.915
704161	805264	152491	39132.55	431470	519379	326533	81397.9	87	2008.087
1972658	2051726	19678	628.3358	1673318	1315434	74664	1991.85	104	2008.485
214275	248065	4458	570.4938	107773	119599	13166	1507.413	75	2010.410
1917781	1442567	12855	497.1655	1500800	1094302	48073	2045.295	109	2013.649
1055756	899338	12756	408.4116	673308	378233	23103	1004.478	72	2013.722
1527761	1109537	39268	790.3348	1028516	567350	93257	2169.318	83	2013.877
2163804	974785	13361	286.3521	1304674	494756	33537	160.0257	84	2014.999
175190	16124	354	-28.9406	59420	4010	618	-32.9302	44	2015.599
336470	610481	157937	5189.866	191367	312849	388225	11759.42	76	2017.085
1729476	1705004	16342	729.3862	1212832	907066	45606	2210.297	87	2017.732
1292412	937799	11051	356.7611	839832	488120	24628	1280.031	76	2017.820
2823953	2210712	10550	438.855	2040785	1505876	31662	966.8382	99	2018.181
890102	1898742	4474	434.1914	856718	1214252	24105	1359.291	128	2020.908
1978082	1338667	15717	245.3237	1394127	791971	47654	399.5894	99	2022.204
1713307	959125	32994	1265.163	1129656	442756	69844	2396.448	83	2024.664
1062152	1255678	53935	72733.75	631831	789108	132612	127006.1	90	2027.056
1780413	1296425	17119	462.5759	1256506	678527	47124	984.8564	88	2029.095
1371091	1072208	12015	153.0415	964035	571888	26743	-50.3177	89	2031.444
1545132	978854	9794	500.6434	981610	495915	26703	988.4383	89	2036.664
2160318	1163925	9521	744.9281	1628879	608934	29712	1880.443	91	2037.008
378909	777795	6042	16901.56	154365	280080	10126	25871.87	60	2039.087
372323	684518	6986	17097.71	173697	258154	12960	27889.06	63	2039.921
1798180	1380971	28169	211.4809	1264532	925242	79505	461.2305	102	2040.226
173433	11974	144	-149.7216	49986	3596	225	-356.3775	42	2045.001
1176222	1770749	38017	100202.4	788669	926212	97636	190935.2	89	2046.026
2582323	1361990	13428	322.7108	1670547	805195	31376	360.9936	93	2055.566
124633	100751	31117	981.2637	43160	32126	42192	1569.571	45	2062.595
356798	498991	174681	3153.404	148425	185180	291273	4818.815	60	2074.460
2249527	1453591	9732	749.5652	1709957	949546	33293	1903.137	101	2080.294
1806460	1215639	37008	616.5488	1308627	656345	101299	1797.074	93	2106.663
1503051	1489982	12839	748.4679	1254118	887645	35629	1736.987	93	2106.898
730916	1386061	65939	74877.38	428286	661129	158531	125002.4	82	2112.135
677348	890876	143487	55769.22	358623	387375	293274	88652.88	71	2112.594
1967718	1493684	24950	606.695	1255489	869832	44290	1585.669	95	2115.161
349062	276173	131016	2149.798	115856	94408	192789	3068.663	52	2118.222
892716	286555	64085	1744.168	314022	92930	89199	2388.264	59	2119.865
3025598	2018814	17286	1485.545	2556222	1328835	49810	5097.341	107	2122.873
1958006	1364181	26773	447.3653	1407974	704984	61453	1211.913	82	2122.959
1178290	1362537	264742	9640.626	523664	515219	443366	15652.63	68	2123.904
1743200	1305284	23676	585.0236	1156237	688013	73143	1468.722	92	2127.834
1834987	1726666	14332	595.6252	1382374	1000933	41455	1169.625	95	2129.109
436844	793945	230237	5025.896	217566	321128	373524	9621.896	66	2130.456
2529972	1366039	16194	510.6834	1688218	846841	39524	1901.496	96	2132.827
1324136	1946679	416891	34856.39	702907	974061	1132671	66797.64	83	2134.093
2410953	2049859	11852	692.4972	1605050	1248108	36450	1389.845	98	2134.961
157540	168440	17604	3018.784	51180	50836	23240	3658.764	44	2143.447
388539	43331	197	25.6517	170863	13131	69	-9.9291	59	2145.872
247003	79253	97	-25.9583	67643	21757	-224	-92.7664	42	2148.775
2265940	1859299	18101	330.2661	2032984	1681583	74017	1315.954	131	2148.868
320252	372650	143733	1948.821	136325	132881	218710	2834.631	58	2161.972
1302658	977501	9275	507.3275	856734	447333	22720	1036.592	84	2169.105
1433916	997685	17156	482.2516	886065	545957	42782	1230.67	89	2172.697
2989226	1777701	8943	562.1023	2129192	1075040	29643	1264.372	97	2173.855
1576701	980308	13093	444.9173	1034988	464515	30356	751.7716	81	2184.904
417580	847084	3729	15826.4	206547	299107	6810	25276.04	63	2215.267
1506049	1031711	31731	742.9091	1068294	537831	70883	1602.936	91	2223.996
1770931	1045094	12764	404.2604	1216238	558461	32029	1317.027	91	2229.329
821358	623268	89342	1610.686	367147	247533	230468	3246.655	75	2230.012
1632082	1361663	14784	441.5824	1301962	823007	46701	1833.726	101	2231.426
359888	257379	140156	32406.55	270624	226763	454361	145933.5	101	2233.560
187689	358044	101112	2102.983	73897	124320	157187	3157.791	53	2236.708
1442360	1323147	8413	309.3693	959274	667768	25913	167.1193	92	2238.649
1834093	870195	13999	761.5439	1377123	472691	36320	1762.552	92	2240.247
786246	1564331	231209	39914.02	559380	831420	612649	77894.81	95	2242.912
1970219	1881788	13655	323.0455	1309215	915816	34593	525.0673	90	2275.625
444459	60283	2624	-15.5936	161538	18329	3806	-26.6834	55	2281.970
2187488	1083738	10724	281.8164	1492296	604471	26419	574.3059	93	2327.700
145692	21624	2050	3754.005	40648	5723	2401	4417.496	39	2328.986
665748	1244104	110572	28644.69	417887	746127	300138	53570.14	91	2331.135
158094	190581	160763	2737.204	56192	62910	226952	4180.607	47	2334.128
3013477	1742992	14526	760.7086	2129153	1008162	34766	1253.173	102	2335.388
399697	753724	62477	18562.56	215071	310909	100678	33048.44	67	2339.174
120929	53596	148	27.7028	32595	14292	-135	64.4265	36	2339.850
185124	87490	51085	748.8685	55928	25598	66347	751.6667	44	2344.475
1829117	1946907	34306	347.3666	1418163	1160508	114811	828.6971	102	2345.349
294312	775208	336299	7421.574	256878	564031	997273	22406.42	92	2347.759
118167	147374	73080	886.788	38328	46953	97428	1348.111	42	2351.420
1012776	769921	8306	226.7666	638387	326949	19981	383.7341	79	2354.670
1943587	1262709	14874	463.6314	1289682	624276	44184	984.9224	88	2356.884
1581909	903759	70532	1495.445	1050535	568869	203835	3670.144	101	2373.856
2029927	1368203	16159	414.7199	1366812	810539	54767	477.0287	95	2375.525
2710487	1527983	11822	255.8142	1745123	845166	31850	688.785	85	2404.277
106042	128624	134605	3314.341	44228	48126	214136	5277.83	49	2423.129
1454717	1256715	17571	574.5331	1003081	609879	37488	1201.477	87	2425.537
243572	95503	57294	778.3934	70700	28009	73346	714.5106	44	2427.528
1758229	1560118	10081	272.3441	1421441	1056836	37682	942.5602	103	2429.537
1300748	1375878	7991	418.0951	883457	754785	21341	836.0301	90	2430.156
2672807	1697289	7021	285.6781	1854250	929562	23114	331.8954	87	2430.558
1754955	1337057	21661	555.9821	1250035	782522	59510	1965.511	92	2431.173
1187591	904383	21222	499.1542	788246	434203	43310	1328.691	85	2432.768
1485886	1102022	13814	476.1654	1092327	630143	40533	349.3013	94	2433.586
185874	104480	1026	67.3586	72404	53909	2077	-124.8803	67	2435.338
3146960	1698335	14361	599.4521	2290181	1056592	42347	1640.267	98	2438.701
2519547	1906440	30675	842.8675	2599591	1648258	116285	3412.588	116	2439.049
1888707	884245	16214	219.8054	1097253	390126	34170	824.937	80	2440.181
474244	691085	20000	2827	283772	356204	43197	6284.952	75	2440.920
2018967	1418977	20138	457.1418	1428897	911631	49923	1498.08	97	2441.476
1937798	987130	8474	757.5914	1400491	558463	20677	1538.58	91	2443.239
2551221	1768974	15807	313.3727	1905888	1168034	49791	910.0751	104	2445.349
511413	437653	174060	4150.766	162241	138056	247350	5917.335	45	2445.658
1634389	937365	13054	245.5294	1042658	442619	39255	469.2055	86	2447.184
2708378	1878966	9012	657.1732	1883293	1020410	26857	1407.278	88	2447.363
813772	1625546	164359	28658.74	640652	1026606	431056	62268.04	89	2447.925
1937895	1155969	14585	644.2185	1354942	569598	36225	1615.223	84	2448.038
1786178	1609762	263682	23875.16	1547089	1355620	551066	52241.6	115	2450.329
2057282	1132459	17875	528.7875	1402601	580349	51676	1204.824	88	2453.280
1230559	1401996	21080	481.588	876646	700974	64515	1229.292	81	2453.302
509240	902396	34392	60442.99	318565	535122	101449	100655.5	85	2454.934
449233	631485	89322	5629.564	256961	348894	199367	11890.09	76	2457.588
2852564	1443912	15626	496.4186	2010078	919043	47913	1347.319	99	2458.953
546204	969439	235443	5994.752	341155	547461	558611	16345.88	83	2462.220
1972781	1477582	19183	555.5663	1317985	829019	45824	1514.926	93	2468.717
308054	267307	1286	201.9446	185020	161000	3251	343.1811	82	2472.664
2566631	1695201	9292	651.8812	1775823	1112307	32543	1390.062	102	2477.655
2538290	1234461	9146	2583.891	1734407	648784	21235	4651.284	88	2484.547
1062217	1447837	14310	268.791	780512	706328	38264	618.8104	89	2508.077
1660565	1319721	35591	829.4551	1374186	861543	94428	2496.811	105	2552.106
2833295	1142861	26073	683.0953	1733616	575366	53961	1843.012	95	2556.140
1583143	810237	7282	200.1202	905368	362489	17511	362.1671	80	2557.410
1382599	1049146	14200	342.62	933319	532722	37628	951.3308	88	2562.675
1953037	1365090	9779	399.8019	1372177	737730	29030	648.583	95	2566.145
110973	43902	18769	601.1409	30417	12177	22659	840.3699	37	2570.891
1370779	1246483	13473	371.2353	1007116	701220	38777	210.9897	94	2576.878
1456147	1925082	16411	310.4571	1141362	1221928	52817	910.6337	105	2581.200
1828475	1266415	8242	559.9762	1331801	746692	24999	1065.644	94	2581.694
1872736	1286806	11227	370.4347	1413067	782421	36669	806.3309	98	2584.549
171833	120810	11196	304.8956	47362	33726	14183	129.0663	40	2611.651
108881	125773	75239	1365.108	35015	37889	99621	1538.538	41	2613.115
1758049	1219850	8970	285.217	1141222	592692	22801	990.9361	85	2613.511
849635	1857263	24798	16911.57	475229	905832	65414	30626.93	74	2613.856
2837770	1998355	15176	557.1736	2063755	1372924	47787	1939.451	107	2648.643
1672344	1568723	31513	688.2793	1313850	1011992	97549	1874.699	104	2649.475
1428362	1401526	14833	733.5313	1026922	767470	40953	1267.863	83	2649.533
1492493	729736	6667	258.6187	933631	337912	14438	380.3718	81	2656.196
614120	877067	202956	3407.632	336970	386293	392859	6785.59	74	2658.879
562867	857287	251161	30439.93	256148	378821	504651	51412.72	68	2660.071
2100520	961978	39965	841.0365	1469291	506819	108054	1477.029	90	2662.329
2399009	1156996	26318	437.8398	1755364	619252	63707	1412.563	93	2662.967
2936577	2472882	143244	17391.19	3128136	2058877	325808	41235.23	136	2664.641
322739	419662	171923	23847.28	130398	151472	292767	37176.83	55	2665.511
1440240	1196219	10621	564.6381	973519	678766	29366	1981.233	92	2668.120
150670	113923	67145	783.8345	48979	36014	91453	849.9133	44	2668.968
1385451	889554	21966	369.0926	884675	442082	51100	668.71	87	2671.733
132136	31434	25040	62.744	39444	8925	31753	236.7433	41	2673.343
386080	606149	284866	31962.78	230639	256717	555496	60586.13	71	2673.556
496845	395488	174412	1760.113	162619	123531	238669	2913.531	55	2675.048
2237242	941053	14253	388.9933	1451377	457893	35630	573.843	84	2675.481
1458381	1086535	13626	70.2186	1009983	608242	37916	203.8876	93	2680.677
1772189	1159702	21837	524.6557	1250156	615434	61190	1590.759	87	2680.757
2225595	1280281	8602	297.1722	1630561	773446	27738	505.5018	95	2681.512
2679809	1968702	18555	751.9355	1600548	1105574	51650	1881.565	91	2683.210
1453016	1032027	7029	334.5269	1119244	654756	22205	1152.7	100	2691.382
104396	100591	59080	1006.388	30756	29423	74274	1027.971	38	2711.054
2155415	956777	8354	541.8594	1441231	511284	24720	1252.792	87	2755.490
636093	1304217	133650	72779.77	348681	646071	277916	115746.9	81	2763.910
2359504	1337553	7071	744.4831	1541561	704365	21613	1403.889	93	2768.181
2628327	1433463	14362	442.3082	1587617	772068	44768	1206.885	87	2768.315
1942052	1363079	11801	310.8361	1351971	871231	32573	831.7453	103	2769.767
1985623	1480101	12020	672.322	1282364	781106	31020	1662.222	88	2770.345
279280	464867	118822	3656.514	162220	237399	261152	8608.228	70	2770.957
477079	381264	243076	22825.36	182135	137733	417546	34503.13	61	2771.568
2490468	1309507	15172	1002.749	1558516	718248	31183	1714.766	92	2773.108
131297	54272	31017	263.6537	37162	15582	37726	595.2286	39	2775.448
2195440	2321741	30044	841.6684	1973557	1641045	121148	3048.803	116	2778.196
123323	134526	78007	1046.793	62164	56542	123737	1996.246	53	2779.497
219022	74590	1187	1.1907	67941	22702	1558	-29.1962	45	2781.530
2027923	1306387	10737	503.9457	1409287	828511	38928	1011.261	100	2787.657
175577	273910	337463	3683.074	62389	103209	532907	6676.683	50	2791.918
616626	300673	243932	38937.18	250197	120115	384658	62343.71	64	2792.814
1491355	783636	13722	156.4042	898209	373661	30624	384.2064	84	2805.189
496011	1346179	175307	36293.32	296096	577057	332272	61404.06	74	2817.248
592913	285054	107523	19223.44	209941	90144	160916	26471.19	56	2818.661
460265	782851	66534	45373.76	374078	541548	176203	79163.39	90	2826.935
2143137	1288548	15900	268.99	1613354	792945	40395	635.1595	102	2828.282
103401	42542	19634	89.6674	27471	11480	23860	91.546	33	2829.094
146251	206604	316077	3387.52	67911	90633	560157	6329.408	57	2832.735
130279	87980	465	61.0865	41968	29232	759	37.7799	43	2847.066
129597	154464	132337	3132.706	45277	49264	180910	4632.051	45	2861.104
1337102	1088484	11810	468.541	854268	536479	27138	1183.842	86	2862.865
109754	26453	13970	140.717	34059	7531	18148	-42.4972	40	2865.238
100627	127808	56745	1162.395	29467	36699	73054	1599.529	37	2868.312
113570	41687	-123	-76.3003	32515	12876	-548	-377.1428	39	2872.761
1216831	775608	7449	238.0889	780489	364364	18278	783.7958	84	2873.772
1189636	1369321	23480	651.228	902272	817177	71230	1507.003	107	2874.503
1345047	801838	11671	735.5431	900112	409519	26440	1608.284	84	2881.060
2365307	1493069	27769	473.0409	1630996	901008	61232	1669.715	97	2882.294
1562755	1465913	27341	720.6301	1445600	1274075	113192	2760.671	135	2883.897
1784205	1400842	24539	539.8379	1475412	881725	53849	889.1289	95	2884.236
2274385	1246767	10623	652.3503	1717859	754520	28581	1268.194	97	2885.400
168073	140160	417	-17.0063	50932	42261	878	-134.3442	42	2896.037
1315000	837521	7044	216.3684	878895	455250	20624	385.2064	90	2900.729
1518431	1806362	44963	618.8243	1161756	957226	95501	2308.406	91	2903.871
2402138	2205187	14232	332.0152	1919872	1495846	46258	1042.474	105	2904.590
2726526	1043135	161689	20809.95	1589282	607355	408091	41213.71	94	2921.465
2031107	956305	4945	180.4145	1293566	491551	4083	-9.5437	86	2922.344
1854389	1966588	29596	267.1356	1446265	1200494	85415	1063.781	94	2939.319
2485760	1608888	16544	866.3184	1940651	937852	48028	2386.771	95	2943.181
1762065	2281330	8891	540.5851	1618987	1605038	30642	1598.616	112	2950.582
1629714	1389592	22919	492.9559	1070878	728540	52695	983.1895	90	2961.631
136510	46846	276	157.2836	38771	13132	476	321.5036	39	2973.305
1991769	1517868	44387	1038.711	1328093	881450	86698	1271.158	95	2978.997
172977	242307	47350	1292.335	64494	94915	78214	2037.005	52	2981.676
2027800	1010935	12926	379.9486	1318354	487159	30710	350.831	86	2992.066
2099082	1951031	57744	1486.638	1585086	1335685	120134	3763.717	101	2996.070
217512	44609	232	-10.3848	78878	13537	-75	10.7925	50	2997.092
2520733	1789967	21184	326.6224	1822058	1033277	54931	598.4291	94	2997.331
2072502	1575018	19061	932.1221	1538851	1040346	63116	1952.608	101	3000.346
2179166	1137430	10450	308.245	1323116	592794	28881	775.0241	86	3000.831
818657	1427686	165516	28426.25	545647	934427	530773	58157.77	91	3004.851
2392284	1376307	34127	834.1247	1600994	659762	77832	1965.975	86	3012.198
179848	138709	52322	1440.864	52500	40381	67115	1661.151	42	3014.733
183206	19312	366	-29.6674	50437	5569	667	-223.9813	40	3021.846
2000855	1585218	38346	852.0106	1524400	981607	113856	2415.122	102	3025.515
1895527	1230613	4496	443.0256	1398886	682799	11160	1079.076	93	3049.427
2215893	1917034	10143	420.4223	1668872	1171918	28591	974.7551	92	3069.462
1554724	1070152	21074	1152.451	1050274	525330	45497	2202.982	87	3085.760
166726	29490	17169	67.3809	52783	8438	22756	247.4116	45	3087.420
1246265	1006761	21159	585.2199	836766	514312	51803	1422.548	88	3087.834
2225535	1035619	16145	497.7345	1454621	550787	45428	425.9108	87	3088.584
1116473	1709647	354231	58853.16	655228	868727	604875	106617.5	84	3094.327
709385	1110268	92896	37579.27	628359	848454	330464	82479.23	98	3094.833
1196425	608462	5733	239.0213	724078	266974	11868	362.1948	78	3096.227
101270	63130	24506	286.5866	28376	17652	30737	280.9457	36	3098.642
2045675	1883230	14513	599.5793	1442317	1018650	33827	1608.295	95	3100.502
1908656	1038194	6974	405.4414	1312986	522619	17843	226.3923	89	3101.831
638299	1100507	118225	64541.42	311996	457715	257539	91553.14	69	3102.482
212765	165745	14523	1019.14	77525	58905	22969	1384.761	51	3103.408
978475	1365707	27813	685.7093	732562	706456	61135	1034.673	93	3104.149
2453274	1196160	25204	869.1444	1518701	561683	51024	1779.646	81	3104.667
1841991	1601375	10376	463.8936	1303287	962292	32091	1543.105	102	3107.352
2533639	1119676	43992	865.5512	1461872	540049	90118	2535.02	85	3109.622
2241033	1294743	24696	773.2456	1446591	685520	65635	1829.124	85	3110.068
1827711	1256871	18930	496.973	1122566	597916	45834	955.4874	83	3116.400
1652623	1717787	10007	259.9927	1148396	902275	25633	305.4113	94	3117.952
158728	208727	64230	1314.303	64217	87854	109128	2357.481	53	3128.752
1579583	1314323	27648	554.4528	1220150	746043	58300	566.63	94	3178.641
1909609	1123649	10870	384.807	1264906	587696	23798	545.4678	86	3192.017
1858001	1203785	7140	412.554	1244011	654742	22146	1110.191	93	3200.789
1640248	1214191	30943	462.3023	1099301	671226	77060	558.066	88	3201.212
2816385	2085240	20275	893.4275	2468506	1351802	67033	2167.951	102	3202.416
3000506	1257383	48241	2211.12	1956049	593159	83811	3588.597	83	3203.000
2282811	1707275	17015	963.5415	1628870	912151	40911	1946.907	93	3205.345
1656867	1473671	21183	628.7663	1159392	818541	51198	1577.608	95	3208.129
1479031	1096889	10600	658.66	1078219	578874	31071	2039.883	84	3208.631
1861956	1876515	6408	685.8888	1384622	1070977	18799	1852.824	94	3209.142
1645448	972820	6355	343.5155	1132909	476627	13870	382.107	83	3212.950
2194195	875861	13266	920.0226	1393172	402300	24799	1858.424	79	3213.059
1336264	2240317	229284	13557.03	713010	911073	419405	22117.62	69	3213.738
1217077	1522033	11467	1005.899	958807	853734	23921	2164.768	88	3219.834
794851	1154486	161536	30568.97	549065	726461	434619	69902.33	96	3221.564
2515752	1279139	16448	487.1328	1563069	679997	34493	1113.457	84	3222.256
1805254	1362568	9245	308.6445	1089833	728169	20917	318.0437	89	3224.016
1407801	1782484	17533	779.0013	1189415	1099093	51134	1664.817	103	3225.756
1817789	808667	8370	284.557	1044246	364676	20199	356.3639	80	3231.012
1675025	1106321	9881	618.1241	1201760	649797	37084	1738.612	93	3241.998
1281472	1516387	16675	523.4675	933976	792271	38544	959.5184	93	3255.806
1369656	1219349	9614	579.5454	904801	605268	18916	1486.988	82	3296.746
112889	45798	269	-84.7091	28539	11065	134	-158.2826	30	3297.009
1709688	944556	6022	126.4342	965470	409372	11745	721.8945	75	3297.031
393593	800202	22121	2078.788	221876	354083	41849	4053.929	75	3300.924
1719462	1345431	13159	718.4199	1239373	694842	35493	2031.557	91	3301.391
2123174	1658846	11933	539.8413	1394053	876223	29177	1574.43	86	3302.626
129865	152113	249470	3728.267	51201	56907	406273	6559.315	52	3306.131
1865093	1240281	6394	417.9034	1201560	610191	17940	1276.434	85	3307.395
1098274	870512	12876	679.1436	838679	508680	38001	1941.656	99	3309.454
1281607	2146231	15745	12190.29	809335	1268914	45581	22263.89	110	3309.679
2237244	989140	12356	350.9716	1522226	478176	34289	995.8129	86	3310.317
1194133	1120872	6169	532.2809	884632	660385	21217	1709.874	88	3310.772
793704	743890	148098	3028.698	287841	245238	224591	4181.355	59	3312.448
1563625	2671735	172036	98560.02	1167805	1680635	514241	205135.7	96	3313.973
176060	20814	17021	249.6781	47848	3424	20046	556.3806	36	3314.426
1760333	653818	14555	439.5355	1111474	329046	35190	865.159	83	3315.265
2528390	2263729	20685	659.4285	1969179	1347891	83321	2323.108	104	3316.318
2089210	1311020	11811	532.3971	1343032	726040	33814	1131.165	89	3321.843
2303054	1066108	5091	434.4051	1499113	546320	13479	403.3719	86	3322.564
2130605	1342557	16359	198.9399	1432152	812638	47403	683.7083	91	3325.559
1839757	1036031	13913	291.9193	1274421	515977	38678	834.2358	88	3326.478
1374046	954152	9429	290.1669	821992	517017	25080	616.988	89	3329.990
1011497	1753925	257687	49849.84	847361	1224277	752732	138205.9	98	3337.172
1763103	1426466	21415	173.3815	1409460	891266	60520	821.172	100	3337.825
1745894	1309411	18727	458.1847	1141121	668949	46812	778.7532	83	3338.246
737040	1609091	202557	5416.048	464189	766509	425070	11961.43	78	3342.351
3743426	2126667	50205	1461.5	2539333	1354250	142387	4614.511	94	3374.621
1944225	1495512	24392	666.9912	1388737	879604	55066	1329.003	96	3401.346
862958	827980	190485	18735.21	500659	385446	470540	62614.29	88	3410.080
2371403	1462402	25762	912.8482	1606735	797292	51428	1650.511	90	3411.390
821709	1383980	251762	32204.45	637673	853208	548770	64520	88	3411.876
1903063	964690	6895	410.8095	1225563	558080	20275	794.4275	89	3413.170
1579632	985223	5725	310.1725	1052461	523112	14550	456.255	88	3413.754
1438962	769842	9237	543.7957	898918	349292	16722	707.7042	81	3418.680
181627	197284	46161	1032.432	64735	61602	63106	1655.047	49	3422.882
950586	1159313	165075	4961.708	478463	433458	277180	8279.798	70	3425.589
1455918	1434962	49408	932.1888	1247769	874683	124878	2028.056	100	3426.068
2468530	2090810	12353	657.4033	2260685	1896943	57837	2499.256	127	3427.305
232142	14831	373	-28.6747	66273	4265	689	-48.1471	43	3429.043
675266	1527340	12355	15959.12	402330	918073	32602	30957.57	85	3430.999
119785	122805	82743	2100.282	35103	35721	107741	2564.07	39	3433.202
423496	637222	43045	18607.82	262329	338176	132607	33998.85	95	3434.057
1638971	1345835	12041	394.3001	1165954	772455	31178	685.4858	95	3441.284
1591086	1208430	19848	370.8728	1218775	664953	57951	936.8511	92	3442.410
2239953	1199014	7186	682.9346	1602960	723913	19648	2064.653	92	3444.361
2226735	1541567	11661	632.9821	1569419	955217	43052	1669.817	100	3445.981
2051391	1216133	5734	530.8774	1321318	593801	14981	815.2341	85	3447.314
1074815	1604864	178527	35123.96	569090	738830	367184	58204.22	77	3449.243
162000	198727	9373	1612.225	54924	63627	12885	2439.848	46	3452.449
470776	1043181	153816	8045.877	395567	660714	370370	24598.76	95	3454.157
1656964	1600357	14438	447.3718	1210522	912500	35463	1117.874	92	3504.697
1799317	1184628	20046	600.3806	1193834	567926	44519	1241.716	83	3506.200
1613717	2052409	18905	677.5705	1444708	1391293	57192	2317.071	107	3518.554
1442856	1465446	26304	445.8544	1024511	775363	64003	1060.968	88	3518.834
818266	1198814	50643	46339.47	468732	583695	119218	70803.53	82	3525.208
1953668	1384440	12094	304.6734	1204603	797655	28023	572.4903	93	3525.900
132798	153000	167034	1947.807	41303	45472	217217	2327.474	42	3528.172
109514	61332	3688	126.2968	31330	17411	5057	260.2977	38	3528.725
1591791	1121975	16118	333.6198	1137582	663834	41144	1150.378	94	3532.354
133250	32660	294	92.6934	50295	8033	397	-104.1283	43	3532.775
1839179	1469362	10835	181.8435	1465218	1013032	34674	1537.411	102	3536.918
106211	71658	42005	841.4805	28426	19519	52727	958.5847	32	3537.494
595849	1151382	129896	9303.966	431348	661664	312774	23676.82	86	3539.040
2466195	1955101	45971	966.7731	1998038	1264989	133386	2628.755	105	3541.987
493231	1507114	67038	31198.23	348959	750800	173557	58376.15	78	3542.584
2332475	1218490	7030	550.383	1583193	680611	23030	1681.983	92	3543.219
2197851	1048967	7549	316.6989	1560549	554121	24050	747.205	89	3543.918
1911002	1432350	9660	2257.926	1357333	789444	25688	4614.497	93	3566.603
2319942	1279206	33551	769.0111	1453958	589358	77491	1335.045	84	3573.858
1216061	924844	14165	291.6565	784281	453372	34265	33.2665	85	3578.915
1487312	1528139	12643	740.6723	1255966	841110	28250	1544.825	96	3604.704
164894	183262	8566	3676.353	70029	64018	13748	5147.663	51	3613.598
2952664	1300280	11377	570.8497	2010257	767538	28773	724.5653	91	3625.571
175172	116529	-202	126.0678	55318	39868	-693	387.7227	44	3628.421
122173	120618	50914	849.4754	39578	37363	69531	1110.489	42	3635.798
1445700	2807974	292938	5661.222	892097	1260789	666490	13072.09	84	3640.692
211185	44428	-43	109.1877	68610	15296	-255	354.6945	48	3649.082
160879	249355	25674	2146.511	53568	75144	33192	2861.671	45	3652.232
169068	226608	141112	2509.983	61579	75230	198757	3420.868	48	3658.566
163157	30769	15827	64.4947	66590	9252	21928	79.5608	51	3659.881
781810	1282270	110543	26976.86	402206	665854	230495	47117.77	84	3664.089
2510194	1434139	12939	401.0779	1551374	801397	32419	435.9059	94	3664.758
1260445	1078657	7846	316.9606	795569	582243	21621	717.7381	79	3664.992
1811798	1205911	15356	317.2716	1251419	636187	38581	589.1941	91	3667.422
2399856	1566533	8743	482.8823	1617520	853256	23601	1184.816	91	3669.365
559561	1135363	149273	31030.62	404961	747569	460469	62545.51	94	3673.548
1716377	1153745	7928	538.1608	1327918	724477	25190	1281.159	99	3674.842
2036729	1210370	14225	705.0225	1336698	636685	33380	2196.618	87	3680.041
2318784	1194001	7246	338.3006	1636822	644109	21576	1066.214	90	3717.997
111762	29008	13162	-2.0118	31100	8122	16212	160.0932	37	3723.241
1749736	1415865	11053	1139.473	1494884	927085	33451	2167.401	102	3725.731
1919116	2087101	23366	406.6326	1499455	1611168	71766	1432.873	101	3725.974
2257573	1498018	12562	494.3282	1475712	905719	34376	1135.294	94	3730.852
2276554	1342260	28710	619.631	1533403	723188	61388	1260.267	91	3732.199
1504342	1158923	7415	359.9815	1120318	643928	25491	684.8451	97	3733.483
313930	109836	3362	136.2082	93163	30594	4420	-20.038	44	3734.072
1944870	1857081	23311	454.5471	1492760	1148281	70521	2692.028	94	3734.126
1840482	1414604	28744	520.7384	1192367	699470	66047	973.8367	88	3734.913
986646	1435034	21935	581.5535	716755	692995	67341	1517.63	87	3738.704
1618511	1175114	5112	475.3832	1176532	612317	16003	637.1683	87	3738.833
142269	95074	5748	206.8628	44510	29359	7465	94.7865	42	3742.991
129762	42723	410	-56.999	35952	11797	4	54.4244	38	3744.494
2107199	965053	7826	170.8386	1310893	508165	24075	897.6075	89	3744.713
2711228	1150911	59267	1259.479	1721774	571848	107386	2751.155	82	3744.995
551983	63848	81	-173.6559	170377	18249	12	-339.7268	52	3746.169
1006050	1656540	32374	1149.381	694889	888662	95624	3358.706	92	3748.266
2075238	1306571	14214	633.6054	1285336	780559	40691	1112.565	97	3750.122
1590654	850940	33090	523.349	996417	483725	68117	927.9637	90	3754.621
1499060	1175936	15937	303.6657	963011	597206	46011	537.0171	88	3755.283
2551059	2072909	8634	392.5674	1931963	1228820	22448	1394.733	104	3758.634
1270227	1266184	8969	388.3609	983975	800623	24733	1040.921	92	3758.811
100628	121594	23481	165.0841	27864	33510	27244	-29.4116	36	3763.038
1686936	1317248	10647	460.8967	1180014	748064	30746	1643.651	92	3763.836
2055307	1136539	9797	336.2117	1264141	535993	19532	619.3452	83	3769.706
1377700	1357114	43578	1061.126	978975	768113	86977	2544.01	94	3778.751
1745150	1069222	36952	181.6072	1184470	675674	79906	868.5266	100	3780.594
105174	29222	981	-49.1659	29352	8014	1219	-174.4141	36	3791.794
2134666	1823411	33390	907.179	1706176	1049764	91827	2334.095	97	3840.588
437281	780924	98850	2135.485	199428	290315	154648	3646.153	63	3849.103
582020	1411846	127197	53109.35	367553	700820	312937	91191.37	84	3850.109
267118	680360	147470	2992.067	172134	253130	287575	5506.958	70	3850.570
2960576	2061130	24381	947.5741	1956517	1264715	55354	1741.559	101	3851.060
142259	115490	25861	317.6021	46496	35381	33922	489.6242	44	3852.298
1403310	1296352	11290	681.369	1088890	757891	32443	974.4523	99	3855.375
2066515	1300152	20965	992.1365	1273322	618073	45268	2328.935	78	3855.465
1906526	2494831	295917	40753.54	1145181	1306095	702940	72171.94	81	3857.326
2089239	1347494	7982	762.3902	1290271	700851	20923	1935.18	83	3857.611
631485	1574949	81259	48591.83	403287	952282	194299	89357.38	77	3857.743
728818	1456012	7488	9785.477	533275	957250	22177	19902.73	90	3859.184
2478861	1973235	20842	366.8362	1878442	1231913	52183	1080.866	102	3860.092
1604844	945948	8236	170.8396	1034077	453506	22703	575.0383	84	3861.072
1655034	912803	13552	294.8672	1054298	468957	31913	515.7193	92	3861.948
1162654	1615198	253723	39559.26	525195	674788	459333	66708.98	71	3863.108
628154	828186	192631	2959.399	220461	268986	293439	4742.128	61	3864.094
1236576	1150360	10473	196.9353	861064	601548	27545	697.2745	85	3864.947
2429631	4622232	352226	43997.68	1599835	2468738	731270	95779.25	81	3865.004
618515	1.671406E+07	5750	404.575	409144	1.210725E+07	41101	2143.566	141	3865.493
1.123236E+07	1.519447E+07	15032	42.8952	3.152037E+07	6.243099E+07	123297	162.5617	335	3865.543
5288077	0	31462	300.6182	1900360	-2188297	95442	491.8962	46	3865.560
1220797	53242	4151	266.6711	688385	-345145	2492	-307.5988	65	3865.943
457291	412281	3508	517.1988	175372	139864	4869	635.3509	59	3870.367
814333	1156606	228137	3150.086	378025	410965	349643	4546.372	66	3877.110
1590693	1554371	20931	766.0291	1066704	829851	52798	1396.368	95	3884.089
2429971	1457462	14735	751.6335	1562798	819980	44170	2064.937	95	3947.816
1654803	1760315	10008	596.8488	1414884	1295794	33454	1419.969	114	3949.527
1875681	1441271	15400	266.94	1269289	791272	40373	627.3253	86	3950.156
1649759	1197954	19229	402.9469	1186552	650611	51364	1092.72	92	3954.281
145454	99415	68224	2186.566	44171	29394	87624	2775.906	41	3955.274
1632378	1035516	4810	52.841	996981	504934	13018	77.7098	88	3955.714
1780983	1144524	10486	399.0646	1243996	608993	24264	785.4104	90	3957.793
1962043	1542145	16542	470.6062	1437940	891668	46541	1585.75	98	3958.813
1510152	1146440	11539	392.5379	1003989	616792	35701	586.6261	94	3959.823
1875562	1154108	7720	237.092	1175144	631922	24163	466.9443	93	3961.160
1426849	648365	8271	273.8031	872962	291455	18088	869.1368	73	3961.192
2300786	1455875	48080	1306.288	1599472	849389	152188	2986.147	93	3961.577
102270	9431	6339	294.8179	30524	2802	7659	362.8699	38	3965.346
310437	355974	209538	27710.48	133401	120329	318092	41120.56	59	3966.319
2009437	1669687	17045	357.2245	1662642	1147152	55073	644.9953	109	3967.271
1828952	1357211	11259	414.8299	1224116	756816	35975	527.1975	94	3970.826
162791	226023	188901	3072.146	60277	78723	287076	5154.764	42	3971.007
126865	49163	1131	-61.7509	47778	18239	2676	-261.0764	68	3972.212
2040004	1109918	22386	568.6546	1322010	570085	64326	1343.489	90	3983.451
313824	245998	140422	2055.274	97913	71984	185600	2733.16	41	3983.709
3472026	1803896	24611	859.4771	2427876	1418426	70133	3057.861	111	3984.756
1671671	1235793	12927	332.8047	1091442	696151	32881	1039.424	90	3989.096
2094630	1658854	11503	537.7183	1499493	990567	37961	1952.412	95	3989.674
123023	129876	40963	1345.424	34598	35727	53995	1595.12	32	3989.957
1856561	882284	9949	248.3389	1175978	405572	20677	541.5797	82	4002.292
556345	745149	167681	35082.7	210066	264779	271596	52583.34	63	4025.786
204784	14214	-118	129.9802	58453	3635	-491	58.6549	43	4047.794
1708977	1991231	279275	29223.33	826894	823095	509110	46735.07	74	4057.312
1581184	952753	22338	475.5618	1043442	489192	50503	1351.618	90	4061.489
1035670	1678651	128329	6445.457	481598	671666	233205	10939.8	71	4063.637
2202580	941511	47584	813.6624	1382637	462793	120032	2353.395	84	4063.985
1047363	1011952	12534	182.3574	800347	504713	35943	504.8023	90	4065.395
1868767	1477771	3350	369.935	1306872	889741	8948	939.3828	90	4065.818
1455603	930837	24771	888.4531	960853	463150	50546	1090.431	87	4067.614
177649	187004	63679	999.5919	52999	55187	86127	1131.325	37	4067.752
1633760	1098861	13649	508.9089	1270701	648989	44660	1699.426	99	4069.011
2040480	1532137	94967	2447.249	1250514	745052	204472	5115.479	79	4069.218
299571	302701	256580	5337.138	102768	102035	370130	8547.293	52	4073.934
121905	15403	17684	119.2724	40526	3396	23455	221.8255	41	4073.950
1658015	1899403	36090	800.649	1199043	1120130	71068	2054.315	99	4077.754
2242082	1556541	34880	563.768	1543825	828579	99265	1756.766	84	4077.908
1534017	993533	24470	655.767	1108418	576994	55136	806.9296	97	4081.960
2257434	1249096	7011	708.1171	1497078	641525	14212	2310.893	91	4086.093
1920032	1213617	17310	553.091	1383037	747710	47212	1575.193	97	4091.924
1625622	1313027	12301	35.8861	1251482	712289	33690	-71.991	95	4095.672
347206	320457	186576	47898.71	360925	425591	798574	277190.2	155	4098.042
1851256	1257490	21206	382.4566	1295414	691290	51618	1132.17	92	4099.435
2134130	1388624	15341	428.4301	1327966	729798	43848	1136.273	90	4114.099
312829	193577	75422	895.7742	120311	67416	115427	1027.055	59	4116.259
857163	942350	26079	1200.232	609921	459124	49749	1713.119	85	4124.262
306950	437299	84170	2785.937	139085	163346	129564	4675.74	60	4144.461
1717058	1069030	17046	815.0806	1260740	633664	42245	1930.944	91	4163.127
1334462	1437850	8105	264.6905	909092	753716	25200	492.72	95	4164.327
1932680	1312979	3645	432.4845	1242410	666541	6032	1163.995	86	4165.282
2452740	1089155	10382	411.0302	1552880	544621	23279	660.1519	89	4172.104
114618	46658	21464	232.3304	31645	13057	26148	421.3028	37	4174.746
873816	1071334	297345	5306.055	472293	507676	537162	9433.389	73	4186.422
2133401	1187420	32011	1006.617	1456640	621098	60794	2137.743	88	4187.429
2571915	1012602	22057	695.9977	1594367	571462	59999	1771.144	90	4194.238
2647605	1235426	12242	388.3762	1740002	779302	33839	1277.568	96	4195.538
2395739	1339129	24157	126.8077	1631412	698815	55268	693.9348	89	4200.327
271693	231059	3392	-46.1088	77064	65213	4312	-459.4968	44	4205.144
562597	1072491	125458	4883.594	271007	398793	196579	8038.282	64	4209.030
283019	2383258	1262	955.3982	115049	919141	2086	1373.825	55	4214.928
590715	823115	40243	65699.03	275508	355178	102216	97334.12	73	4217.930
175040	221510	97869	2893.651	63825	69731	135962	3288.068	49	4221.815
136915	79706	4922	513.7242	44501	23929	6691	702.1651	43	4225.861
1302865	1076965	18180	395.898	983507	671759	46729	1126.697	93	4242.353
127638	85965	44676	777.1236	38064	25532	57683	1146.416	40	4271.369
1154154	1536176	6712	243.1432	859894	740234	15556	265.4916	90	4280.997
1096975	1139445	346125	24707.61	509638	475075	614398	37641.13	76	4288.835
1632129	1579399	34329	965.0569	1021854	872985	77789	2234.163	92	4291.500
1935565	1489983	15114	261.0954	1329080	799713	39180	15.998	90	4292.165
3020551	1967362	16363	488.3643	2198461	1230119	49231	1743.659	99	4292.512
395479	465867	11572	15017.79	197922	232269	28702	28337.78	71	4295.528
123797	163664	60796	1486.456	138881	284981	416124	8903.757	180	4297.470
2325356	1135195	32281	360.7641	1429300	644715	67069	603.7709	89	4297.885
2170785	2070082	8496	659.4256	1770945	1301711	29420	1668.462	103	4298.918
3316043	1934304	19328	443.7008	2396075	1243017	57144	1721.978	97	4299.119
3392747	3134632	36151	619.8711	2932921	2066615	122607	4882.853	108	4304.769
116474	140011	69605	1234.84	36115	40803	88433	1750.491	39	4305.807
1987252	1411447	21944	499.2584	1433321	730509	57040	1265.944	93	4310.098
1830098	1180640	19384	704.6424	1151121	582628	44225	1619.022	89	4315.677
139245	89114	103288	2061.857	42277	26408	134389	2589.423	42	4321.408
883189	2054674	12498	19819.54	614583	1061275	31890	35504.03	86	4322.926
1895208	1185185	18940	703.534	1319788	627017	45657	1293.958	92	4348.974
791460	351356	1746	120.7506	431327	146533	3116	450.6076	74	4350.467
182556	187031	84860	1686.646	64931	63275	122898	2205.978	50	4374.191
1086454	1439141	5599	511.3039	682512	886280	17943	1383.002	109	4374.876
2185729	1131706	31341	392.0301	1411103	536743	71744	1441.038	83	4377.087
1377814	1060245	8197	365.4517	903166	492663	22377	859.9497	84	4389.720
1622728	1767484	17465	401.7865	1161320	983398	43766	879.0726	96	4394.756
1811563	1856743	18643	489.2723	1487752	1147842	62728	1325.441	99	4395.144
2110467	1298283	24833	555.5313	1383586	887754	54512	781.7232	101	4396.597
402293	178902	25167	275.4687	114008	50282	30275	423.4275	47	4397.400
1664658	1033769	16836	420.2996	1062151	562525	41377	690.8497	89	4397.419
1598796	1288102	11588	219.4868	1123357	635659	26359	327.9399	88	4399.429
118095	20005	21867	227.3387	37906	5671	27839	291.9679	42	4400.360
1871330	1504757	94990	2196.939	1319949	886279	167384	4592.442	99	4400.374
1776838	877967	22048	278.2928	1119448	401769	42074	-54.4486	83	4403.641
2199382	2149426	13922	1107.624	1678086	1241598	35707	3338.763	97	4407.473
1281807	948566	5007	258.4927	868751	496102	14115	419.8515	84	4407.818
1827803	1114895	7221	487.8981	1197552	581563	15066	1245.003	85	4409.237
320827	517115	113065	29833.95	144298	200380	195647	65221.4	52	4409.442
561856	417700	168118	65814.82	270506	158941	273577	121868.3	58	4409.455
103144	235296	77913	27320.32	56702	175916	245615	81464	98	4409.478
1610296	1236265	12835	246.0435	1194941	762095	34320	341.352	102	4410.750
2449397	1574565	11402	627.2522	1601047	894997	31753	1225.743	89	4410.909
1782396	1247884	15140	399.354	1298886	735755	46827	1641.595	100	4417.317
1641813	1489544	31128	636.6808	1111690	720109	91580	1215.638	88	4422.765
1346661	1382018	14087	327.8807	937580	743564	37905	1229.47	90	4456.196
1380910	1097224	38840	838.924	975955	589474	92391	1797.935	89	4492.355
1582114	910981	5382	463.5302	1016484	397425	10498	1076.338	78	4492.675
2600701	1484575	30886	419.5046	2796217	1691398	117926	928.4486	178	4500.653
859151	1191048	314453	6262.213	465652	516456	633327	12543.25	77	4509.724
1634504	1513909	22146	937.1906	1149007	784125	69197	1980.552	88	4511.644
114645	74423	858	-52.4662	43635	24848	1637	-152.5643	46	4513.401
1628000	1077114	8242	264.9762	1188817	610521	23436	453.5596	96	4513.627
2130670	1422200	16384	378.3424	1647382	777574	45852	771.8972	97	4514.409
2566719	2020881	25748	853.8628	2114316	1347882	79657	2738.358	97	4514.667
402899	681325	7318	18848.94	163541	254521	13697	28585	61	4517.030
1997618	1402769	23400	881.74	1449702	777545	47365	1249.177	94	4517.593
1179141	878565	17490	305.189	781150	439948	40573	912.5453	81	4517.984
197853	26655	424	86.9864	70272	10295	269	247.2909	52	4519.185
141031	14726	-110	132.829	39748	4280	-308	235.3212	40	4520.980
194151	68757	37718	369.3798	58851	20364	48364	256.4204	44	4532.070
2517340	1804555	8883	776.7363	1967090	1135793	31347	2416.167	97	4534.669
2447074	1419344	10576	692.1136	1622586	834122	30625	1635.063	94	4536.102
2659174	1396726	25076	564.5636	1865470	808252	66158	1438.864	95	4568.429
1891250	1681655	14160	589.376	1388078	929419	37951	1429.851	92	4582.580
2557149	848938	3871	371.9631	1505473	379798	9763	782.1043	81	4589.901
2484482	1768593	35907	992.9827	1730262	1041671	87542	1907.706	96	4591.141
1921754	1631697	15524	406.0964	1370618	940464	49457	1427.138	95	4593.061
1041533	2129744	50590	11724.1	737001	1166752	101395	32490.26	87	4596.902
2379106	1480991	23335	951.0935	1233735	654403	51748	1519.463	77	4598.959
1423663	1562776	23882	535.3802	1190303	1023433	74362	1093.308	109	4600.232
454170	618433	62212	2126.693	216812	231357	105209	3383.425	64	4606.679
1587260	1511762	43568	742.5648	1510174	968213	102209	2383.125	107	4607.637
2615313	2075536	16600	672.26	2159109	1445739	56779	2397.502	106	4609.003
1776414	916502	13189	464.1029	1220742	482351	34776	1684.734	81	4609.015
676839	835235	139942	35316.35	418886	396614	329339	71625.12	77	4612.077
711471	990127	42324	26858.58	375987	525032	92792	50309.23	80	4612.857
1820008	1091915	14232	418.0152	1153941	593953	35546	908.9306	86	4613.043
589189	452598	136871	23397.26	237966	146929	201275	33514.53	58	4613.954
468793	411673	142534	26627.36	185443	133816	210138	37330.14	57	4617.182
1304323	2163635	24082	770.6002	1310505	1724921	104374	1953.581	120	4620.590
1856247	1071657	31402	746.2522	1273093	560603	59126	1407.769	84	4620.829
1336495	1264332	30300	680.83	857746	655364	89950	828.195	80	4620.931
1792326	1644838	7985	255.9585	1558183	1082456	31111	655.1271	107	4623.009
100253	82621	373	121.3253	31595	29161	658	232.3138	40	4635.384
122430	268057	150128	4102.581	78291	149418	360975	8460.697	71	4636.817
2400953	1227847	6924	450.6364	1723119	644311	21281	1400.664	91	4644.120
1667023	906249	6527	186.7647	1055451	420048	13082	699.5002	80	4647.392
770954	798610	126729	4650.697	328724	292146	194158	7112.664	60	4647.677
198998	138011	64345	1155.755	62093	40438	84286	1414.245	44	4653.144
1630362	1025607	9266	98.6226	1246486	512779	22266	166.9226	88	4662.770
174003	126248	9056	4716.842	63918	68995	21065	8810.746	55	4674.596
920156	1619627	17336	484.3496	795808	1152912	53512	1491.623	104	4686.585
281912	317727	924	108.0364	90588	103327	1626	309.0186	50	4707.351
1449022	669183	8486	645.8646	788833	294197	20985	1149.259	82	4709.730
2126392	1106931	10420	317.562	1481551	578330	35454	879.1694	92	4711.809
106961	86905	65	32.6465	39733	29561	30	-47.317	44	4714.612
364260	337950	110857	3699.678	181182	213875	286244	8285.488	79	4716.993
914077	710266	320552	29176.57	579524	508479	798041	59415.9	88	4718.547
1645564	1238769	17787	372.4507	1273773	817220	59542	833.9062	98	4719.688
1130630	1027375	8109	168.1149	843097	577472	25332	429.7252	86	4719.827
4298215	2952252	195983	12607.05	3493002	2119125	370560	23036.42	113	4721.536
1998425	1242773	45982	454.1902	1270056	573994	100668	1295.875	81	4722.431
165538	3759	1043	58.9123	38756	-2135	612	-1.0668	27	4722.460
1621746	1629755	39962	552.4682	1193127	944470	113452	1439.257	103	4725.261
189803	89695	34506	33.5866	54970	26205	45747	184.0067	50	4728.769
1342825	943157	4938	179.4218	811094	440034	13254	-58.2506	80	4729.367
1603038	762953	12398	258.9278	1034404	407043	29903	1003.958	85	4730.679
1364089	1371210	16312	728.7032	897245	728246	41457	2444.338	91	4735.150
195107	53903	26472	386.6792	47966	11404	32353	375.4033	30	4735.241
1451647	1039691	10082	312.2002	983207	503190	25147	396.3467	87	4736.798
2178733	1402278	17673	1035.855	1717211	823639	50393	2694.447	97	4741.074
210033	160706	75011	1149.917	70515	55304	104494	1875.313	48	4748.173
228185	46589	44	-7.3316	63254	12934	45	-13.4755	42	4762.523
2714044	1526067	12229	533.2469	1765243	963723	40285	2181.989	99	4765.388
2890132	1818684	369463	112640.3	1906820	1484471	990917	288484	111	4781.291
2437805	1234164	18588	617.1868	1597340	650644	43374	1721.481	90	4792.839
513968	658045	244017	27047.95	224055	231644	417508	39935.6	61	4803.896
293524	528484	100926	5130.749	173003	252841	184140	9409.254	70	4806.536
778714	1547515	13137	17676.59	547320	1008328	42374	33783.38	91	4808.342
1843152	1167656	9084	251.8124	1363480	651810	24918	881.2998	92	4818.149
1370042	948418	14452	218.3572	993519	506360	38782	-63.7298	90	4819.589
2075552	1626805	20800	502.88	1348932	860992	59338	1764.262	89	4820.850
2009244	1232194	10411	443.8571	1272560	634135	28768	684.2848	89	4825.051
637307	1148234	12397	3212.072	563879	823796	42052	11553.72	99	4825.726
2010582	813709	8678	470.2358	1316397	403109	23224	944.0664	85	4827.567
486544	494533	268815	3101.521	171554	158879	376818	4829.89	56	4828.754
1449417	949716	13784	551.4824	1126949	500535	31715	1601.212	94	4829.823
1673716	1224077	19844	1211.448	1112238	538385	47521	2149.728	79	4830.321
133741	67346	6930	559.773	40229	19825	8739	467.4579	41	4834.343
1176266	1445637	11181	13.0541	862639	758582	31882	35.1802	94	4834.981
2423400	1813688	23699	372.7139	1692420	1015313	61541	718.2501	94	4836.022
2101391	1242176	14719	332.9359	1555024	794190	42352	1360.547	102	4837.837
510704	415149	346854	14344.71	282967	233756	813502	42056.06	77	4839.733
120194	329430	17482	1197.34	66800	143100	30257	2284.018	63	4843.214
177491	66619	60453	1896.813	50441	18777	76049	2304.549	41	4843.908
1404052	3182865	79008	142954.8	1503453	2984001	347080	343336.2	133	4846.496
1774612	1735466	15961	715.2121	1563936	1240214	61602	2074.472	100	4846.590
138518	154418	7281	1091.264	81088	144748	31361	3147.152	98	4847.598
1201711	865697	13861	2371.402	612460	351225	32449	5192.589	81	4849.618
499050	1321155	8330	25365.31	343134	658227	18182	52953.61	77	4865.677
2459535	1635821	11850	505.785	1628182	906455	29577	1718.87	94	4866.960
1576511	1423255	55539	1570.938	1173068	757870	118714	3021.055	94	4874.862
1920147	936046	22488	482.9768	1164791	420817	44833	1244.531	81	4897.911
1056625	1542713	12587	103.7307	793928	813857	40656	717.6016	93	4919.835
1764389	929961	11130	329.393	1112528	456368	33174	1161.261	84	4922.669
2338124	2035669	51784	8123.282	2066968	1193522	129995	16451.72	100	4926.893
1728654	1923699	18130	1748.093	1412705	1257828	51811	3928.397	99	4928.990
108757	61440	47830	739.263	32764	17968	61066	1067.603	40	4931.254
402036	928674	134424	5726.386	235347	529086	315410	14864.5	81	4932.613
1273976	1611753	303887	4256.661	545287	579119	481682	6857.96	66	4933.572
1413914	1131983	6360	299.796	1013510	599585	18782	730.2702	91	4934.053
1490754	1563778	31063	827.0343	1183518	962424	74589	969.6429	98	4935.464
1199746	937888	15375	445.5375	825859	456528	37766	1198.473	88	4937.862
2050543	1115603	20819	465.1459	1320156	550190	47096	1303.886	87	4940.024
317780	166028	30116	375.3076	88491	45740	37011	712.1171	44	4945.482
117594	9041	505	84.3305	32809	2487	696	126.8456	36	4955.214
476704	1197035	117633	48201.61	306474	641770	227793	93165.59	77	4962.058
844363	1268988	185611	30642.58	487693	843033	468973	57842.79	85	4962.099
2041919	962732	13171	102.6931	1103735	462971	23286	209.1446	80	4967.493
532677	968759	57860	8713.946	395356	626753	183063	23826.23	93	4974.903
1670167	984388	9960	-20.244	1082368	534135	25140	406.354	89	4987.374
2490575	1232464	10199	487.3639	1642488	644949	23298	391.4178	82	4987.669
633560	817669	156167	5045.569	299390	374885	352316	10347.73	74	4997.665
106337	37415	-24	98.4536	29852	10400	-60	-30.366	36	5015.030
1680569	1166667	20718	720.6798	1259372	636911	56268	1453.035	93	5015.184
1957118	2008637	18327	669.7447	1776064	1357135	56554	2347.879	105	5016.038
1773611	1323806	13309	315.8349	1223900	671137	34872	589.9192	91	5025.052
262731	300284	84591	2561.355	95130	126437	149156	4186.452	61	5025.968
618636	453120	193614	1804.945	210468	152620	287937	3585.866	57	5031.914
1799920	979228	11360	179.296	1339090	539302	30282	498.4202	94	5032.406
793628	1318556	20621	13383.64	475715	705558	53996	25435.98	83	5034.816
733311	966907	246434	3411.147	312937	352200	403201	6027.376	65	5036.917
1161656	871989	10280	1993.708	854558	437901	25185	3200.878	89	5037.480
327257	640026	13932	14552.19	168447	271392	22438	26465.17	66	5042.654
182649	347224	444	99.1084	72000	130209	-345	152.6455	62	5043.109
1469507	1251274	9271	474.9031	1047537	642925	23421	680.7181	89	5046.652
1510319	837872	8486	372.8646	1034834	399681	19779	727.8019	85	5047.415
2222212	1168092	35945	792.5145	1382387	627562	77357	1778.328	90	5048.814
878649	1157230	476679	5788.892	351435	416699	741881	9369.324	64	5050.609
1992191	986311	21703	715.9383	1403339	506323	45466	1685.443	88	5051.792
474513	506253	93187	1447.391	180367	169576	139366	1650.233	58	5053.769
835512	1052734	300882	5860.08	321944	358886	472337	8907.706	63	5055.554
1777206	1074609	17205	558.2005	1108950	602483	42079	1614.832	94	5056.175
1317499	1337096	99096	62135.09	698755	714347	270456	101207.4	86	5057.045
2345962	1312721	19198	872.4078	1569646	768946	51920	2001.712	96	5057.482
2042875	1000847	8641	95.5601	1259765	481608	24215	0.4615	83	5059.073
2072545	1411993	8990	144.339	1344356	789422	24504	598.8744	93	5069.285
1379952	1630749	240752	7262.787	763036	671270	398238	12178.55	73	5071.436
1000715	1630298	13356	5377.072	428715	550718	21705	8581.65	65	5094.017
3197592	2587269	12072	967.8392	2163712	1453079	38342	1239.586	93	5105.683
1887507	999726	15963	395.9243	1261998	487005	38401	1345.096	88	5136.784
1716206	866655	17267	407.2787	1125197	470649	41380	1067.418	89	5138.283
2666365	1421874	14460	559.206	1743036	845908	44689	675.2529	96	5142.094
2408600	1216767	11572	418.7892	1576935	599380	23040	959.544	83	5142.733
1848863	1700546	13447	454.9767	1401204	939036	39442	794.2962	95	5144.775
564024	1320149	81273	32824.82	477082	953098	263353	72015.5	109	5145.845
930953	1017169	19783	384.2263	651332	491315	54171	851.7931	88	5150.166
106098	107143	61067	1197.459	35744	33217	84684	1609.972	41	5151.104
2142274	1396240	15946	480.3706	2611512	1380308	74961	1517.112	136	5156.059
2279041	1410810	14997	390.9317	1617885	871371	48485	1571.009	97	5157.813
1447461	1444414	19478	486.1158	1123235	915967	52287	921.9007	102	5161.869
2591310	1816898	18397	633.6717	1795662	955866	47570	1054.677	92	5163.430
885215	1310390	210989	47233.68	666024	739955	592349	84930.98	93	5165.119
2294210	1826360	41880	2013.468	1502816	971344	105837	3932.056	86	5175.203
1363154	1599767	14471	382.6231	1115796	946596	51372	1448.569	102	5176.285
395363	392398	336772	3615.509	250069	230688	863994	11068.26	87	5186.431
669034	1793280	355567	42058.91	620133	1444278	1125195	131891.4	107	5188.363
1766532	1326959	28843	598.4923	1206726	733324	75456	1614.882	93	5188.779
1750971	1112125	14678	470.8358	1165367	583915	37058	1144.354	88	5190.692
1936671	783806	18597	544.8917	1136757	369901	42075	947.4075	83	5204.748
444826	690591	216142	4232.166	199249	344822	435605	8493.44	80	5219.040
119553	41566	26244	178.4884	32923	11223	32063	118.1343	37	5250.645
1174491	906989	8338	123.1618	768620	459396	24600	539.06	94	5256.415
1767334	1897095	19637	471.2357	1468414	1198148	64576	1315.514	100	5258.496
114909	43164	51564	659.9404	33397	12506	65634	821.2674	38	5262.713
1995587	1205084	9229	104.9469	2077761	1041203	37499	1071.894	122	5268.692
2174269	1893577	25779	1347.402	1562526	1182371	66575	3683.857	93	5270.895
3088131	2344445	29274	1580.471	2262215	1710855	91640	3324.004	108	5272.608
2413148	1072653	38301	585.4861	1541511	496840	74447	949.0767	82	5273.551
2491564	1119650	17785	708.7385	1784924	726609	57379	1131.162	100	5275.650
2411970	1246909	3757	310.3677	1623642	633973	9719	71.4359	82	5275.663
2008171	1639914	37247	683.1567	1437732	942868	88075	1108.007	95	5284.605
3199718	1963437	18358	565.2838	2692332	1410817	53736	2436.39	112	5292.204
2104821	1444001	12560	420.616	1311443	735620	31389	993.1229	86	5315.405
2659150	1049341	16891	545.3851	1614630	546552	44569	1240.521	87	5318.255
2678544	1789889	24887	1107.761	2038772	1284312	84112	2359.283	112	5319.804
235014	28216	54	-51.7706	74216	8513	-243	-288.0323	47	5339.044
290603	304998	182263	23395.35	124368	105826	280938	34763.02	57	5351.610
1039645	1260706	279395	5410.06	513258	481037	489139	10498.9	72	5355.212
1348304	1366104	18615	478.3015	1110444	894281	53688	932.2968	98	5357.871
1243473	2391101	131534	58356.26	918249	1603868	380594	158163.5	97	5358.286
231117	119114	388	51.1668	71303	34726	188	309.9468	46	5359.498
1076459	932522	9588	85.2868	757490	569834	34963	238.8243	96	5363.350
3534999	2733034	22347	2378.267	3972923	2306797	96724	5264.417	186	5365.357
1794860	1265287	2912	439.9632	1005582	617039	7593	652.3673	74	5365.589
1298867	792391	22510	484.811	823770	388072	38572	1085.489	81	5367.313
1808959	865747	15896	634.5656	1232043	448030	33717	723.1237	88	5368.868
2260754	1728467	20993	327.1073	2868463	1343681	83298	1449.418	153	5370.082
236925	354283	214827	4354.395	88285	125902	336054	6250.83	52	5372.344
3737015	4647043	45222	1915.554	3158423	3675704	154644	6278.729	126	5374.961
1583076	1334267	16070	669.527	938811	729776	37373	1437.025	90	5388.565
232448	219343	135666	22877.66	113577	89316	219800	35013.78	63	5395.641
1701099	1072012	8841	237.7801	1058427	551440	21884	213.8924	87	5399.942
2475816	1837096	17106	513.4466	1900740	1547568	69383	2430.786	114	5412.866
413442	742694	54706	17178.81	171488	270661	96903	25537.66	54	5413.118
1284547	875344	342336	3523.85	551148	296079	512884	6509.992	64	5420.334
1938420	1217178	20919	565.7559	1426796	719349	58251	1352.681	92	5439.794
2326263	1719992	21578	448.9258	1626056	951052	52226	1422.679	92	5449.627
1278476	963683	6801	379.3361	846077	467860	16624	591.8064	85	5451.150
1579397	1664120	9399	748.4839	1044392	846463	24031	1851.939	90	5458.728
264088	416261	143500	2458.35	105579	145768	220573	3347.545	55	5461.708
2561195	1418677	21651	462.4211	1442743	739829	59899	1192.534	87	5471.874
2681903	1656078	14906	515.0266	1973086	945136	39691	1448.465	96	5474.532
422411	384084	158408	26763.09	171484	126281	228759	38309.58	58	5477.461
2103703	1407127	32643	347.6723	1445698	902090	78244	2041.688	101	5484.363
2084515	1661822	12599	426.0039	1376632	876851	32458	753.2938	90	5487.033
2146211	1463911	20476	591.5036	1434321	765306	47060	2028.066	89	5488.175
1274955	1553382	13493	400.3573	1047428	1004859	45983	1475.046	97	5488.214
1120985	839468	57650	946.165	707123	420344	174787	2447.151	75	5488.445
191122	143892	960	62.856	57311	44677	1237	300.9957	43	5493.819
1778854	1154763	11602	329.4722	1182342	689483	33108	969.7588	95	5496.138
3281065	1911986	19255	590.2055	2346012	1195319	62539	1151.638	97	5496.764
2175221	1088374	20195	647.9395	1214778	533683	44834	1138.387	87	5501.934
1435517	1272277	49748	937.2628	934566	618495	76161	1396.432	85	5504.074
2269797	1290375	27544	927.4184	1386583	676814	72756	2676.412	87	5510.528
2325095	1419648	63683	836.0163	1693692	841358	134044	1329.068	96	5514.306
1935907	1145639	17194	359.7834	1299579	555221	37892	947.3412	86	5517.278
231229	149629	37357	414.3277	72326	44262	48073	813.2953	46	5519.732
1399249	1012680	5128	344.0808	835019	440879	9857	638.5777	78	5556.032
424213	120380	78428	930.2108	127606	35179	100648	1361.753	49	5570.829
2002602	926978	15501	586.4061	1261057	440961	30859	226.3899	84	5571.521
1335175	1345019	8838	177.2118	992366	728030	28245	436.5445	88	5571.894
1271159	1196004	236858	103288.1	1347001	1640244	1414742	741290.6	241	5576.323
445064	410382	134484	46411.75	716591	1260329	1695051	736349.2	486	5576.384
131716	57586	52141	14799.91	74097	33106	166999	60557.84	62	5576.402
326849	162120	97400	28664.14	127483	47812	193699	57547.71	43	5576.437
1637364	1157616	8933	440.5413	1193627	684921	27611	1246.777	95	5578.677
2196611	1146887	9120	322.632	1461364	627836	19181	497.8541	89	5581.723
577823	504371	261198	5715.608	220314	190730	458990	10515.34	60	5582.304
125690	21249	1743	79.1823	35677	4081	2312	-4.6968	33	5582.319
959417	1365614	328483	30939.3	574254	753739	906058	57317.25	88	5584.736
973499	1721493	20684	330.5724	816616	916084	61142	1004.666	115	5585.601
281009	341972	107011	4442.117	103726	130668	176356	7119.372	56	5591.867
1570906	1157653	17283	237.9763	1049924	612128	49192	29.2712	94	5595.232
1986006	1200017	15570	597.477	1359341	647771	44892	1822.041	83	5595.534
492847	513584	183492	27720.5	187927	181172	300041	40492.1	58	5597.466
1761077	1052517	7114	252.2954	1087793	473117	18220	1018.142	80	5601.485
490172	825216	56416	42229.74	224253	304645	91538	63850.68	64	5603.708
391545	971399	270954	6133.719	255686	551149	585999	18239.74	85	5604.541
1157691	982432	12160	492.176	784172	529039	29652	913.0772	91	5607.154
155382	23272	6782	-19.9298	44735	6960	8345	-328.8455	40	5624.409
224846	281604	117751	1464.631	94418	110986	188518	2744.26	58	5688.214
1457052	1333559	10387	489.3107	1007754	671070	23653	1261.333	91	5689.770
1884597	1471674	10073	615.4953	1261157	707693	25427	1828.055	87	5692.607
1461003	1318594	14835	160.2435	1074564	672218	38537	52.5257	89	5692.862
1606148	1394600	63668	1604.175	1127707	836449	122183	3257.866	98	5693.063
2521535	1509322	13781	427.9141	2198779	1113144	49115	1126.351	111	5695.298
2794558	1364856	15705	464.0505	1638822	776195	49354	1963.959	84	5695.479
1770015	877115	9488	349.6768	1237473	468377	28442	733.1962	91	5698.237
141822	194839	41764	1640.16	49591	72760	64763	3113.604	46	5699.029
1147295	1174123	7297	334.9617	842265	735014	22195	1165.14	96	5699.452
118246	122691	93585	1782.119	42078	38239	132518	2267.66	42	5699.976
762693	873003	256489	42119.23	330506	321783	436637	68629.94	65	5701.131
102155	14038	3280	-182.992	29517	3771	3524	-326.1036	38	5703.520
511858	1274003	231608	34517.61	311735	614018	506815	68746.32	79	5708.520
1825608	1072128	29006	433.0366	1211730	522778	64096	1187.586	89	5723.424
1617714	1940385	13432	525.1352	1229325	1087253	33925	1380.193	99	5732.134
2099533	1152010	9706	478.3066	1302216	562530	31088	1499.437	85	5733.382
962542	576416	23569	46338.42	391601	229761	38301	75851.48	67	5791.092
2557654	1671077	20023	1002.69	1770187	864648	43088	2095.637	92	5791.337
2101766	1711750	14837	490.9557	1675074	1206200	51275	937.5275	107	5792.345
1342942	895989	18257	429.8177	965024	493754	44695	1644.39	91	5796.680
1704958	2580471	291718	45385.78	1114234	1345260	728804	83783.1	83	5796.845
301161	349158	139275	3392.327	145394	160600	259855	5636.866	61	5797.630
1867974	1512102	9059	567.4099	1507361	970937	33440	1225.984	102	5798.186
917102	1612639	161292	39677.08	506086	774627	374494	67804.31	81	5800.139
270655	400051	244382	3824.43	115864	151416	394368	6823.445	58	5803.606
200938	248451	58771	1346.853	129818	159296	134196	3665.196	77	5805.689
2151866	1250518	14047	706.6367	1579569	668358	38159	1477.92	92	5805.888
187161	170709	285108	3549.959	63901	57210	404969	5667.961	47	5810.247
222728	277521	5062	2236.578	98659	106071	8067	3262.159	56	5810.578
1741922	1371372	16311	384.8471	1340259	875026	47064	1518.49	99	5812.356
1647928	1398387	10001	393.8561	1165017	833498	34346	1011.611	99	5817.232
1920757	1440161	17196	560.4956	1382588	824436	55612	1127.433	92	5817.397
507077	481815	6968	15942.3	263756	200476	17426	28670.4	68	5831.147
117184	123869	145266	3054.223	37272	38038	195425	3543.343	41	5834.192
1467334	691056	5583	448.6063	931977	388355	16946	994.4706	89	5836.283
1571093	1121167	42775	659.6775	1212625	633782	89443	984.1523	92	5841.075
150472	346749	67850	4155.385	80920	153347	127659	7134.87	61	5860.866
330314	246905	53557	1182.148	104460	72723	74718	1602.08	49	5864.552
1916326	1199319	14869	374.3509	1231729	604016	36960	1442.456	86	5893.666
2026206	1949892	47792	1243.731	1379692	1051657	123575	2575.558	90	5898.095
300430	242943	54620	2599.182	128154	102297	106350	3775.235	59	5898.800
3224368	1963724	25683	947.2163	2214307	1239005	63356	2057.072	100	5901.324
1510392	2110465	178713	31816.2	805351	881764	356478	52377.82	75	5902.608
2441595	1219412	25556	630.4916	1526920	661540	57873	1008.075	89	5904.722
2454661	1183954	23517	1019.904	1771000	664441	58275	1923.228	91	5906.290
1625809	1393841	12198	329.7078	1055502	824926	36071	945.3831	95	5909.709
1936965	1472746	30516	561.7476	1356322	841697	87689	2032.553	93	5912.856
1680178	1016118	26582	443.8502	1159915	552302	59221	1334.098	93	5915.736
2479417	1584356	23926	1082.049	1868036	958471	54682	2405.26	98	5918.358
3184221	2312181	20347	935.0667	2590613	1589325	72691	2931.765	110	5920.212
590522	852846	261581	2996.494	228981	276045	384527	4985.565	44	5920.243
1356559	1552704	12061	370.4221	1007777	846486	27830	469.263	94	5923.105
535821	814598	286431	26256.58	241919	323982	585717	41474.32	71	5923.673
140426	139022	56923	986.7803	46732	57841	91350	1812.735	50	5938.196
948309	1392000	258990	29060.34	480355	623875	555527	50117.66	74	5968.913
815529	1376681	49315	50387.57	561932	686734	136178	79554.98	85	5974.688
2497551	1700840	23330	867.813	1689035	997622	56830	1539.163	94	5981.824
1421461	1104067	16069	614.6709	1158080	723795	43362	2076.208	101	6000.574
1684873	1676494	282015	23270.04	773913	622038	465344	37699	70	6009.389
1559065	1275233	11472	509.1792	1300224	867377	40585	1577.818	105	6015.649
1265454	1364873	12935	246.6535	1024892	967844	42925	1105.093	104	6016.716
1562868	2047432	161021	35299.08	816756	950191	307709	56520.68	74	6017.237
2955608	3089129	23377	1494.05	2811453	2406238	89215	4474.961	116	6020.722
1279547	1240214	17151	208.9711	1079616	842231	57342	202.4862	104	6022.099
1899198	1386235	12973	255.1853	1372545	780286	36803	772.0483	91	6024.781
2646442	1596687	13287	515.0007	1702673	819828	31225	1171.723	82	6025.299
531137	955403	101135	77854.67	321304	480174	220281	125346.6	66	6025.475
2534321	1322898	10255	394.3055	1744941	773982	31705	1057.651	94	6028.708
103655	89473	181028	2202.071	31255	26686	233784	2984.482	39	6032.154
1945710	1133976	31539	957.5379	1348069	638062	63360	1905.496	91	6034.922
922471	1233788	208015	2730.642	451948	516591	381373	5390.425	66	6035.340
241636	94124	43878	546.9558	63951	22361	54889	787.4729	34	6035.386
872447	1733952	64817	45681.83	637543	1092845	183872	81168.82	99	6037.986
1739488	1920153	31205	279.6005	1340200	1174756	76725	1166.272	99	6038.837
1958835	1559952	37299	1114.674	1415588	923155	86433	2029.291	95	6040.664
133178	110121	36190	2927.259	41227	33054	47739	3814.358	41	6043.599
1828386	1472746	15761	444.9921	1192128	762076	41668	1717.975	90	6044.729
2485675	1399354	11251	481.9811	1492990	724745	27678	1322.136	85	6045.286
344293	131921	2863	291.0143	98069	37026	3678	152.7358	46	6047.934
105739	96522	359	205.3399	28698	26494	536	354.8696	36	6059.301
1743120	1283093	49083	627.9563	1042491	633912	107263	1493.854	88	6069.187
2646406	1453875	26405	624.3205	1765018	769220	80796	1724.456	91	6083.933
2300841	1207951	19039	438.2879	1560006	696936	52363	1239.964	92	6106.060
833804	1132541	252965	21759.34	495162	579679	547770	46253.9	82	6127.244
1892245	1120331	3474	291.0914	1183794	573421	8332	681.0252	82	6128.582
1945847	1822686	16249	837.7689	1599606	1267277	59071	2062.683	110	6130.051
1996290	1335135	11601	147.6161	1416117	767217	39266	60.6226	97	6134.589
2648933	1917443	33338	782.6618	1636941	1105346	86212	1093.093	92	6135.098
1602406	1513598	11814	150.9654	1250338	956712	41581	611.4941	96	6135.491
1587907	1393988	20705	894.5505	1166589	725691	61352	1108.447	92	6136.459
1610122	1367431	15000	499.5	1094164	767908	43698	1536.858	91	6138.302
562420	822231	304814	47641.27	257304	306687	543138	77662.45	67	6141.788
105700	56929	869	-57.0491	30716	17297	1546	-163.4694	39	6143.302
1678120	1602451	17034	853.8074	1321358	1014521	51511	2231.567	101	6143.320
2533598	1724795	23826	492.4386	2002873	1108360	67845	1624.104	112	6144.654
1960316	1363130	6973	553.5853	1391833	806687	23358	1097.784	90	6144.980
858543	912879	8508	191.6988	584577	439481	23425	452.1425	81	6149.420
1001335	1070358	8093	142.4173	631860	500230	20314	413.8154	81	6155.735
2086271	1675295	15840	225.624	1768087	1124021	48628	995.4308	103	6161.741
2886692	1533975	15321	813.3081	1744974	832462	38726	1844.329	87	6162.309
1545759	1047242	34401	550.6961	1163979	567067	73900	1920.79	92	6162.998
111028	55757	177	-132.4703	31311	16577	95	-263.6705	37	6164.262
1353268	1311581	327494	4350.613	657607	633393	695313	10913.46	73	6206.282
1717226	898558	9291	410.0251	1226525	474350	21108	1102.559	90	6217.048
108252	136840	70023	1164.69	36900	42478	93903	1530.358	42	6225.537
274480	64025	48190	759.459	88204	20191	66188	1127.547	48	6226.513
1698217	1341623	7891	345.4851	1368473	960303	23269	669.5909	105	6226.604
1434302	1053364	6091	296.5051	999205	619629	20249	17.1689	99	6229.137
522443	898112	254024	7367.946	326662	453639	503661	16186.18	80	6231.090
2057944	1790669	15426	857.1986	1767724	1359856	46964	2542.88	115	6232.396
106601	126236	35323	424.0203	34172	37737	48197	293.4517	40	6236.082
1136179	990563	29478	879.1158	776619	483218	59014	1452.885	85	6236.275
1137415	950946	7233	225.1713	630982	429121	13776	568.6336	78	6236.848
740854	893820	243258	39500.17	334261	340796	443420	65346.86	67	6240.497
2439932	1818978	20932	21725.88	1867740	1016475	52980	35744.18	97	6245.749
1326588	1373324	25725	857.1725	911110	750450	67786	1098.595	98	6247.062
133693	37644	189	54.8029	37201	10643	212	-8.5068	38	6249.771
2277115	1864576	35756	909.7116	2298261	1394924	84637	2459.736	113	6253.397
2114098	1459966	15567	455.9087	1573688	831089	43143	1187.722	94	6254.166
1504396	981781	4437	308.5157	993392	474928	10099	602.7539	82	6254.592
1919734	1550909	44173	1120.505	1413268	914174	114472	2542.479	96	6260.576
1445136	1009643	8165	394.0565	864158	459226	18107	459.4027	81	6261.767
367968	431022	194863	19990.21	165865	155265	337161	34008.53	53	6261.944
1720483	1770365	58034	53189.91	829726	768608	100763	81259.2	73	6262.081
1945730	2410795	9633	644.8113	1564981	1229409	27454	1317.369	96	6270.207
2001131	871305	13101	234.7661	1244061	421800	35074	360.8514	85	6284.475
279737	574983	104646	2184.441	188595	280823	214337	3693.906	74	6334.103
1849406	2181334	27822	723.4142	1740157	1649115	94159	2839.52	119	6342.888
157398	99473	16230	529.503	48880	34729	27342	616.4862	46	6344.046
125968	109432	40030	2726.683	40342	34564	54083	3483.456	44	6344.179
1567001	1166630	13162	540.9882	1110368	650259	32420	569.762	92	6344.615
1493309	810546	17182	278.5102	866785	392982	46922	953.9242	84	6346.297
1830693	1427451	20689	629.8529	1250768	731349	45812	1097.653	85	6349.049
2550641	1252730	14297	768.6617	1633291	579239	28527	1689.965	81	6350.891
107829	13656	471	9.2231	25839	2439	588	16.3868	27	6351.186
1605635	1643173	15104	396.5344	1312180	983028	48791	184.9751	105	6355.377
2858291	1406285	19762	385.2482	1925918	816878	52640	444.104	94	6357.664
819784	1800306	11721	4819.348	638979	1031262	42552	11563.77	93	6363.069
1677758	1488957	14452	480.3572	1204543	961873	46209	2349.525	102	6365.053
2193523	1193696	9890	643.829	1560107	672778	27243	1922.732	90	6366.343
141602	29359	5181	181.4541	44887	8378	7024	161.2464	43	6370.234
2068046	883721	10522	197.8842	1313418	413858	24909	218.5949	85	6373.080
2069479	1572641	202633	3038.111	1855324	1530870	361892	6764.741	115	6378.210
110103	300883	311952	4480.107	60820	141442	664858	10091.93	62	6384.926
116216	53457	4691	75.9651	33258	14893	5806	-27.4834	38	6389.164
1645146	2142565	16810	1145.041	1662546	1771229	52652	2981.377	116	6407.587
2196436	1193947	28720	644.192	1355787	601967	74430	1761.523	85	6419.492
1916176	1305742	23733	528.8213	1499090	746715	69624	1807.106	96	6435.362
2331131	1283670	26301	409.2861	1537538	745332	53885	730.9485	91	6438.760
100562	13513	1048	-15.8072	27649	3230	1263	-26.7457	34	6439.526
1543833	1651499	14594	449.9234	1215514	949716	46419	213.3059	99	6440.053
2279602	1707107	26818	577.8898	1570914	1080073	80692	1629.421	98	6440.500
937668	1403531	2060	333.566	483615	575811	4171	411.7931	66	6440.851
2433635	2318052	22849	671.0289	1814658	1491676	66665	1477.906	105	6442.926
342090	167060	7732	98.3652	99294	53107	9758	105.8238	46	6443.727
805796	1028432	101321	6514.908	373275	411457	203490	14531.79	101	6444.329
2396449	1397096	17566	646.2526	1692521	942462	56047	2398.837	102	6444.979
1136152	1868335	14066	390.9026	678495	916339	33084	957.2124	83	6445.156
123678	10770	393	-14.5527	36554	3315	640	78.904	40	6447.165
1796926	1519380	14103	498.5783	1311889	856226	33822	1031.014	93	6455.105
1506967	895772	17437	618.8157	951613	439268	42035	1086.163	85	6456.335
373448	559845	105962	2175.068	189672	237770	209131	3804.049	64	6460.505
440743	875923	14273	18805.12	209700	336507	28287	30776.5	65	6460.918
2243151	1822696	21214	694.3054	1787400	1215277	71494	1822.013	107	6466.192
155613	181178	3950	-44.405	40788	47265	4618	68.4698	42	6466.511
2020465	1307680	10515	452.8915	1459705	778186	36026	1120.859	101	6467.064
345664	426453	53610	26340.52	144415	147029	82059	39265.71	48	6467.255
282136	490958	152628	3940.831	155098	216817	297657	7965.158	66	6476.957
2077118	1254664	14685	643.8285	1308513	651621	34779	1296.302	91	6500.337
2155714	1159292	157713	3284.099	1568341	946142	303337	6328.806	104	6506.789
187064	151601	36342	6917.386	74346	56167	57993	9941.808	52	6517.196
341666	271838	195465	31601.59	144459	94387	304361	45799.45	58	6536.258
1909649	1024534	14268	359.8348	1279303	583963	38439	724.6279	92	6544.540
1192200	1115662	8309	241.3349	777575	541640	25366	381.8326	86	6548.381
2193886	1143585	13708	424.4188	1627881	629257	32169	1075.881	91	6555.972
1976261	1401390	35055	1711.585	1218855	633251	64688	2384.397	75	6556.020
1624090	1349933	12085	363.9685	1164742	847611	34574	1012.801	90	6556.248
564439	1765818	19364	15772.52	479359	1136473	60510	33673.61	98	6558.103
253431	551632	101960	5259.956	102764	179546	152019	7676.466	49	6558.123
1217004	1112843	12897	100.1217	854401	580510	35798	488.6678	87	6558.637
1319978	1385759	44723	2480.36	1108315	982383	99164	5040.3	103	6559.685
1715704	1308051	13401	479.5961	1261337	776996	39296	956.3056	96	6560.995
1163510	1086917	4680	285.548	798693	550445	9807	871.7727	85	6563.277
596966	1170873	164766	28137.17	445506	617403	393942	53229.75	80	6563.502
1252675	1778611	213774	65689.92	813001	1006749	579945	108628.9	84	6564.804
2216451	1438477	17958	592.8438	1529632	874387	56045	1943.125	96	6565.872
1803421	1031798	12099	418.9539	1221007	525473	28699	1433.214	86	6566.169
1013853	1036147	98863	64585.61	586132	440886	172467	114483	74	6577.204
1615911	2361153	283918	23057.2	858686	1053994	542040	59615.45	82	6581.049
289067	73507	44601	359.9161	82201	20508	55193	689.7273	44	6583.269
1829939	1101332	17388	500.8668	1389898	703664	51635	1662.724	100	6583.996
2244474	1414661	9918	349.7998	1691190	949592	31797	817.4117	99	6593.604
981501	997671	11543	322.9623	661144	435222	25133	1242.361	83	6598.896
2487929	8090870	15480	1517.428	1685707	3192130	49688	3307.897	100	6612.484
599868	487946	249741	28157.27	238329	171973	423981	42824.13	60	6624.053
2370292	1422441	61048	1603.193	1575555	787246	112968	2645.905	90	6629.379
2730039	1783247	21138	728.2418	1834133	954965	56370	1540.357	92	6639.970
103487	119725	21147	519.9467	29117	35842	27868	593.7948	37	6641.343
1756146	1029151	5335	488.2935	1211792	513582	12999	1222.444	88	6646.799
2114153	1799769	24177	964.9297	1786108	1170530	72862	1595.158	109	6650.059
112435	76354	30104	338.0344	32951	21926	38451	438.9011	38	6653.647
554957	598909	157550	2316.555	234857	209741	251509	3549.855	62	6655.870
1686625	812067	27759	831.4799	1212596	401997	71498	1450.438	87	6656.738
2164956	773437	7685	264.1285	1310797	398306	19154	536.7394	86	6658.049
134251	54129	27581	1109.094	29854	12448	32478	1443.416	25	6658.096
1820327	1458450	20169	580.6809	1509271	1027779	69307	1016.723	103	6658.346
652106	953059	57311	5470.947	375652	481114	99338	13403.26	83	6659.256
1805323	1357859	16434	646.1474	1299428	813211	54832	2232.675	97	6660.863
1441683	1375666	18627	391.5747	1066183	784511	53199	1251.664	87	6660.924
286913	728724	44244	14569.29	217375	505787	202103	30024.38	120	6661.905
2109144	1303812	13646	426.3406	1551650	728016	35266	891.2226	97	6665.259
2050577	1151974	12497	524.6817	1376701	620183	26738	928.4018	91	6672.416
120603	10565	70	38.927	34379	3007	-125	-89.0125	39	6675.014
537154	753514	41123	23403.4	225932	293249	65851	38971.04	67	6675.039
706158	924135	210433	25258.69	493632	615037	563538	55397.88	88	6678.513
367807	496605	116370	1966.357	156577	204198	193934	2667.897	62	6682.447
2341730	1290966	5976	425.0536	1598592	756916	20626	587.9186	95	6688.916
1863245	960497	14138	467.5418	1218198	495176	34534	842.5574	93	6691.052
1618068	4528030	119302	27124.44	1273247	2496077	320985	77480.26	103	6692.294
1940339	1239899	20018	464.4098	1415743	738854	59320	1324.852	95	6692.848
238727	471578	357404	4728.564	149685	255036	792673	13450.36	65	6693.200
152505	1237651	278	-81.0042	39938	338920	131	-92.8509	34	6693.452
771855	1404221	176745	3437.395	398117	580598	305753	5385.143	69	6696.015
1760864	1603035	56996	1335.276	1283019	858934	129858	2498.434	92	6696.531
1832610	1400139	9597	456.9917	1263425	723427	27911	698.6071	88	6708.810
1822639	1695074	46887	793.9607	1520412	1167409	126900	2341.09	106	6736.291
248647	21199	160	47.976	71217	5965	369	-15.0991	44	6738.147
1699559	1720133	15081	629.8441	1109152	993558	41794	1747.843	94	6740.235
2992216	1458863	9966	670.8926	1908120	906579	28926	1120.549	93	6762.068
159929	77084	598	18.9478	52082	30225	661	99.8821	45	6763.574
1168846	1004252	26148	1126.303	859440	529620	52548	2991.343	90	6766.016
103257	944	11198	7.6078	23104	-2349	13358	-61.2162	25	6766.030
107216	104910	29105	877.7905	34413	36473	42922	1434.524	42	6769.638
2281527	2871662	83823	5555.87	2057589	1905198	170904	9602.914	127	6777.232
1033924	1355866	211092	4498.861	558570	536829	392974	7118.042	72	6778.428
540869	1219404	12716	18228.17	300200	590583	28304	30419.05	77	6779.024
321194	616443	90743	4690.083	180920	261280	164795	7862	66	6779.456
700673	647116	188594	2738.323	265918	218197	276577	4344.57	60	6781.391
1948395	1253844	28033	535.0513	1490430	802676	64720	1420.792	98	6783.227
428595	370169	206075	4522.808	163390	124188	295699	6517.914	56	6784.272
1003112	1329358	226366	31882.93	540736	650161	479620	56629.68	80	6787.790
637308	727396	220101	3664.466	263204	295104	382736	6795.29	64	6788.299
692189	549977	134758	2907.324	223025	164873	178943	3893.102	54	6792.376
1708804	1308134	27009	1576.405	1170840	700148	52039	2257.588	91	6793.253
1422153	1623815	9794	790.6434	1091727	908831	30873	1652.375	94	6794.459
153914	70927	28536	335.6696	42762	19034	36190	594.259	37	6794.919
1911615	2148583	296203	75691.39	800334	831089	508477	107019.2	64	6794.945
2227743	1632505	9991	455.2951	1757089	1036399	32129	804.6369	103	6800.355
1069767	1735235	243511	43788.77	626669	904387	545019	102344.8	85	6806.298
444220	536481	163608	1636.809	212886	217162	271073	3039.595	63	6811.207
2099115	1457794	37556	632.6916	1557782	975510	121317	1722.484	102	6811.479
1191768	1282877	36427	354.1547	822077	690708	85864	1574.17	89	6816.345
1734500	1100894	8485	450.0085	1038271	533608	22357	1323.828	87	6867.117
1535193	991610	45791	854.6751	1035346	511366	83792	1289.331	86	6868.631
1787182	1763501	15784	675.6824	1452506	1205307	53334	2072.237	108	6874.851
232786	27779	400	199.44	72482	9223	756	221.2116	49	6875.681
1267127	939873	243588	16016.69	572838	388313	426350	24763.23	68	6879.068
285475	269693	3883	-184.7637	91462	94237	2712	63.7432	53	6879.479
513745	229806	44687	1383.541	152237	66139	58104	1552.834	50	6880.054
1039928	967010	4020	203.522	638610	448416	10276	1139.284	82	6882.063
395712	874790	5554	15189.78	314220	526888	15354	26675.56	86	6885.279
1700845	1231348	12172	284.4492	1331321	732454	41598	642.0478	92	6899.907
2161482	1675498	23004	731.7244	1669890	1027834	67783	657.0263	108	6903.518
152686	113645	76679	2925.892	40765	28689	99228	3437.091	30	6903.642
2254469	1206019	15296	563.9056	1419065	648828	34730	1083.353	91	6905.530
1567648	1118314	12359	59.5399	1077813	589949	30764	735.0604	90	6911.545
2221176	1355905	12708	396.3188	1510031	809857	36728	921.8408	97	6925.633
1794027	1099117	14909	488.5949	1294543	580609	35256	1889.662	90	6929.858
1550699	1578197	46795	1137.199	1248554	934241	130848	2881.973	95	6972.849
762924	1152225	178876	29669.74	430641	550484	355999	50596.74	77	6980.448
2420014	1893043	23428	709.7108	1810252	948193	63498	1659.638	92	6980.838
2575444	934973	12431	463.1791	1604155	531421	35663	1024.094	92	6983.521
2182271	1186007	18128	723.3808	1471153	699252	51508	1720.999	95	6985.005
658728	1654442	205790	35520.82	502529	1022385	485904	71668.41	95	6987.282
117437	83441	31357	681.7277	33091	23571	39632	1109.955	38	6989.656
1675898	1432154	18754	312.2994	1370218	823715	56437	191.7157	99	6991.886
2081708	1333042	17817	428.1337	1538109	820077	58901	1242.146	101	6993.421
1031466	1088833	7946	388.5706	781029	600452	22418	397.0498	93	6994.004
3196250	2273969	53626	1252.219	2574352	1318278	107972	2881.829	96	6994.679
2007173	1363927	4710	599.231	1491703	815687	15528	892.5208	94	6998.081
1493967	1407109	22074	350.5514	1154427	844676	57313	294.6593	101	7002.468
1386082	972441	10053	102.3733	883755	452399	16734	340.9774	80	7003.354
1614318	1100904	18775	358.2775	1196838	545133	54744	462.3384	94	7005.164
1206304	1188829	16688	273.5968	889413	621317	48971	632.0731	89	7005.628
1408813	1205451	26735	490.8335	981611	681824	73543	644.1623	89	7005.999
867174	1009296	279498	13547.24	456641	544445	592215	31800.26	78	7007.318
1869043	1258540	21660	583.126	1237021	619517	45044	1282.168	86	7008.642
2375814	1574225	12138	158.3418	1567850	995481	40801	379.7361	91	7008.735
662215	893141	97171	4882.093	344690	370311	162479	8760.271	70	7014.770
198475	49720	6477	-35.0403	59427	14221	8644	-70.8716	44	7016.728
1603697	1145833	5927	509.1047	1092589	587260	18262	1092.098	92	7017.083
127719	161093	33899	2056.934	42615	49213	47584	2859.662	41	7017.501
103598	36448	22119	409.0759	31828	11108	28279	539.6519	39	7019.381
114946	69635	49697	322.6017	38743	22695	71691	664.6651	43	7023.333
2289167	1338895	9398	547.6278	1643817	738723	24124	946.5564	93	7027.615
541874	312377	98377	3551.55	180559	103379	152695	5325.189	59	7037.789
2044733	1373922	36558	1167.304	1329133	674342	103590	3103.399	88	7041.152
2465094	1564971	14067	376.7587	1563860	802749	32700	1225.47	85	7044.962
2258103	2038170	24710	479.231	1750664	1264135	72894	1670.553	99	7077.524
1552736	1408973	12636	477.6796	1152538	881695	36321	2161.408	101	7089.245
1379427	1600753	26879	707.1119	1072094	1083291	60625	807.0625	100	7089.756
621950	438836	137870	3780.507	209154	152871	204818	5373.69	57	7091.210
446983	400964	103475	2297.948	206316	157962	174368	3549.445	62	7095.644
2095629	1606540	13876	493.2436	1795214	1181386	55111	1410.527	110	7096.767
2404872	781673	20845	725.4045	1378774	373138	43940	1869.034	77	7097.096
820040	980949	153352	2900.647	367400	415794	294409	4994.545	61	7097.291
1321695	995054	7758	178.6238	1118721	581403	21586	227.7746	98	7098.132
173544	207969	163188	2736.247	60709	67238	230012	4496.273	47	7099.105
1906824	1525494	10830	331.563	1510390	1037106	33165	795.5565	101	7101.373
1806629	1157418	6968	280.3048	1171456	588455	20312	976.1032	85	7102.340
918362	1524122	46361	69157.65	614298	892937	159639	141556	91	7107.274
159300	12331	461	-47.3379	44720	3148	495	-188.2305	41	7109.615
983955	1799538	103822	72326.02	851618	1528857	395420	161718.1	113	7111.767
229099	261645	155254	4199.949	76765	83799	235316	6141.028	42	7111.839
217975	209120	78836	1518.5	71343	67083	111137	2041.386	48	7116.526
129155	95779	18407	740.2327	37113	27097	23826	685.4386	39	7118.598
755440	757304	85312	41586.6	317247	347587	166635	70073.23	72	7122.370
1941150	1540110	12834	573.1874	1374330	903603	37356	1521.472	97	7127.034
2036830	1528117	24912	615.1632	1353508	919318	60914	1813.475	96	7128.335
2697204	1612031	190129	4723.437	3019730	1890769	448577	13969.77	144	7135.218
231107	141367	95040	1644.744	68720	41274	122741	1823.57	45	7139.856
3602079	1906745	21261	672.5421	2576640	1191859	57618	2487.77	98	7142.505
1738532	1089839	16833	476.7313	1058195	530301	42798	1214.368	84	7145.557
877361	2847016	415853	6483.753	559360	1574491	1083261	16867.74	89	7152.143
263042	200563	36305	490.7105	91032	63893	50172	742.2492	50	7157.258
1648081	1432752	26869	617.5509	1099780	785861	66481	1229.384	90	7181.322
583101	931369	202607	4611.853	315408	365732	351212	8914.593	69	7193.342
696677	1327937	16080	15877.09	476347	1002568	54902	34221.6	100	7195.414
1691625	1202249	31024	713.6464	1202119	658316	98757	2052.868	94	7196.999
2315822	953114	11969	566.6609	1464449	504791	30095	951.3295	83	7202.200
466353	502078	101232	1903.715	178046	164281	147301	2461.386	53	7202.644
251734	58733	554	78.2794	126875	19912	581	-99.6059	61	7204.516
1318290	869702	6390	246.479	774356	366298	11370	0.857	82	7208.924
892316	1299173	24878	813.0558	707250	733305	57741	2365.07	96	7211.015
2114568	1413936	8324	345.1764	1475084	762138	24658	541.7138	86	7211.753
1324273	1329614	232249	19886.37	604182	538023	378901	36742.14	70	7212.062
1093167	1015462	13712	272.8432	820290	619070	39630	890.243	97	7213.673
1713478	1245513	11864	207.7704	1141539	672374	35823	270.0703	94	7215.757
2403864	1362620	28514	527.8354	1863278	863824	103873	1745.675	97	7218.202
2469193	916074	32608	766.7088	1532285	479262	90417	1294.994	86	7219.370
1550415	948992	8755	496.1555	979159	475380	25857	345.1777	87	7220.909
1163654	1522698	19183	400.5663	905633	848403	71899	608.7339	95	7232.905
2340911	1550922	13799	443.3239	1758638	945056	48101	729.2661	97	7236.062
103396	62354	82702	1527.182	32909	18795	106298	1946.718	40	7242.080
1785203	1109946	26919	693.3559	1272173	631347	74031	2369.939	91	7257.040
118682	169947	49829	382.6069	44016	54077	69720	377.292	47	7260.331
2365025	1498913	13992	361.5512	1686286	879025	36180	1044.698	97	7270.050
207972	186440	55187	461.5907	65002	55836	71215	639.1615	46	7271.655
1905621	1076730	25735	750.7335	1237399	524116	67928	683.1608	86	7291.075
156455	161963	43894	634.6534	47891	47010	57229	653.7469	43	7300.294
206981	353464	90825	3692.282	115462	175733	171930	7226.273	65	7301.865
2110588	1603439	22722	479.3042	1496884	910194	54980	732.378	97	7309.044
448526	122398	93	95.6173	118358	29669	-403	50.9917	36	7309.101
699344	1412119	113669	44199.03	488045	774000	321382	77737.13	88	7310.069
426772	246806	64564	1039.24	130183	76132	83992	1656.551	50	7311.728
138437	77851	69549	1083.899	41798	22605	87770	1052.897	42	7313.631
2173417	1552448	10697	605.7017	1500046	881576	30223	1431.91	97	7314.098
2790493	1522529	11450	422.345	1530376	821696	32657	769.6577	86	7314.407
105108	131043	2077	146.1197	34441	41773	3108	74.7588	36	7314.876
2416363	1558143	15547	1182.787	1560631	874204	43368	2685.345	90	7318.126
2841228	2170608	22664	868.6504	2534865	1697493	114823	3312.97	115	7318.155
261312	121984	1460	884.906	72621	34497	1841	1145.08	43	7322.244
1675632	791520	20717	409.8237	1013914	365934	41923	476.2803	80	7323.415
3061361	3800209	360959	21262	2010924	1885621	793008	33368.15	92	7323.516
2157615	1432454	15589	520.7429	1550347	1005746	57334	1750.637	100	7324.278
1876926	1280869	9202	496.8322	1258229	764432	30205	1228.5	91	7325.139
496127	1072883	59102	10119.22	270062	452099	105512	18705.82	71	7326.771
742470	1079574	51022	90165.94	597100	809605	128970	208578.2	93	7326.833
547690	534269	174010	1897.961	205389	184189	263884	3187.092	60	7328.453
429778	58670	1460	-240.094	139266	18156	-4747	172.0933	50	7328.554
1708403	1215608	12888	489.4168	1286312	863381	44838	2230.812	104	7332.862
1446169	1870915	18062	640.8782	1365697	1515933	65640	1884.404	118	7333.557
178704	103206	44262	631.6982	56064	31156	56266	701.3226	44	7334.508
1532218	1287372	9417	571.8937	1121731	659937	26356	917.3716	91	7342.797
2187719	1351842	18079	66.4319	1385644	856043	50197	860.6517	97	7346.299
1947498	1614208	13990	693.839	1422920	862775	33418	1659.15	95	7359.364
1942433	1312323	17810	588.141	1252565	681895	41988	976.9268	85	7359.734
1658218	1044224	7369	499.6009	1110344	549632	19438	1190.872	86	7399.568
979124	1059972	264132	30636.4	635864	687632	731907	72130.59	88	7400.430
2184542	1266134	37750	1408.775	1545570	722172	66779	2603.502	95	7412.043
169447	32811	3537	-22.9743	55921	9452	4968	-47.8952	45	7417.168
330201	207108	-9	76.2951	99387	61563	-308	206.3212	47	7417.930
1440628	786748	152311	3461.447	1259510	590982	306988	6289.427	118	7419.053
1904700	955016	25472	344.5792	1243379	464559	64939	1687.278	83	7423.691
1867415	902201	11996	538.7756	1178269	467266	27976	696.2536	85	7424.330
549332	636726	139778	4898.946	316643	267375	240847	9634.117	77	7425.748
1832304	937466	40312	1460.103	1270073	448520	83956	2920.732	85	7426.112
978872	1119316	14245	309.1445	718036	636201	34417	243.3937	92	7426.790
2429590	1074471	8934	530.3974	1456861	558237	26076	1388.664	85	7429.552
133951	165351	71363	2101.864	40305	49405	95659	2705.67	36	7429.876
1125210	1081234	11494	458.0134	812291	574723	33324	880.6764	91	7431.079
1963856	1352759	31612	991.0332	1389267	989494	88732	2375.465	107	7433.085
2676550	1177499	12992	631.4512	1825022	614997	35475	1246.147	89	7443.835
2278200	991425	27946	425.5706	1523608	547923	58197	695.4517	92	7445.088
1832853	1870853	38747	681.3067	1382033	1201559	100924	1721.036	97	7445.533
420890	335224	156040	27286.84	169611	113369	245833	38686.63	53	7445.980
874867	1761184	388850	5539.485	430739	771916	817493	10743.76	78	7447.842
1846576	1308769	7967	554.5487	1308097	704374	19760	1494.536	90	7448.526
3015393	1500333	28663	841.3943	2217371	885797	62093	1392.817	94	7451.145
2210423	1843664	13059	591.8099	1651109	1504127	53995	2472.119	103	7451.182
118093	115614	572	88.6892	47969	51615	830	133.563	49	7452.018
1312007	1072728	8164	240.2004	996999	631413	24246	105.0006	99	7456.435
232006	142225	7775	215.1775	63483	38435	9602	290.2722	40	7457.016
1362337	1460242	14482	510.0402	1007699	892335	40369	922.9009	99	7466.030
1321671	1124031	20831	420.4191	948474	635494	54285	1390.389	91	7471.103
172992	197972	1342	290.8862	67372	92496	4142	498.9662	75	7471.297
2024501	991706	33870	1288.107	1311878	514933	86784	2661.782	86	7473.420
1954009	1415574	11688	658.0968	1383812	825178	31799	879.1239	94	7485.102
114449	105559	-26	27.7414	30665	28477	-90	73.951	36	7495.448
3811810	2223993	21831	2296.519	2621574	1452011	65336	4175.149	106	7511.922
1573484	1080145	10563	356.9843	897468	575862	28406	936.3766	89	7515.177
2087009	1349784	13478	353.5158	1482247	837570	40356	564.7716	98	7520.779
2218942	1232410	13714	587.5554	1423386	676290	42526	1319.509	92	7525.097
349486	272208	72590	1699.299	126649	96508	108453	2453.613	55	7526.998
1889117	1474339	6637	68.9357	1250538	674830	19324	-141.7236	89	7527.875
191801	140854	20580	272.538	53418	39229	26167	369.5687	41	7529.262
184093	20234	347	-55.9333	64284	5879	149	-129.4411	48	7531.275
363529	1.666662E+07	24118	7982.42	290568	1.121204E+07	59110	19823.07	88	7531.649
2227397	1023246	31131	1098.249	1330460	504316	83117	2240.464	82	7533.179
222121	9237	395	57.1595	61971	2393	521	149.0281	42	7534.003
637687	334317	229147	27554.75	243856	130257	397443	40989.95	62	7534.845
1547620	1358240	22378	911.8058	1158577	721540	56309	1488.135	94	7539.041
2334218	1109210	17359	625.0399	1602445	584643	41056	585.0416	91	7541.788
2243149	957287	4334	372.3374	1323496	522009	13182	938.1102	84	7543.950
2131755	1154802	13826	355.4386	1461076	553399	28849	912.6289	83	7544.512
1791124	1008825	7733	255.2213	1230491	515492	18742	444.0262	82	7544.651
1837328	1397029	12401	829.4961	1254163	757558	31717	1422.924	94	7546.753
462481	673345	7759	13182.48	251232	306676	15700	25552.77	73	7548.166
1153588	1040200	22354	468.2594	689751	511834	41001	583.9561	79	7548.497
126118	97900	106278	2112.596	37470	28681	137942	2783.146	40	7550.916
107583	113416	3079	591.9319	41739	41803	5153	1046.483	46	7552.852
1478985	1309639	6351	313.0911	1059640	657254	19278	1077.896	89	7553.383
684986	1560934	68855	61079.77	462122	893262	192537	105325.9	91	7553.997
767278	1025119	332772	62340.11	359437	413716	636754	96485.1	67	7554.167
1368501	1632196	43398	844.0278	1224384	1083730	88565	1526.496	108	7554.972
2448303	1546438	8092	427.5612	1618638	896976	25330	937.013	94	7562.595
175448	111449	30015	376.8415	49371	31029	37784	457.8824	40	7563.814
1466753	2714499	18543	5633.662	1097862	1902677	57505	14201.03	101	7565.930
2565730	931753	16582	267.8502	1622654	542787	35848	1211.473	92	7567.558
2402891	2021965	25431	735.4791	1757427	1244271	76598	1618.548	97	7584.433
1732371	1330769	10468	273.6548	1389074	855136	28420	796.362	102	7587.530
1912598	2709167	295130	45019.79	1027055	1198673	562529	76570.08	75	7588.197
1425190	1377269	19597	499.9917	1050218	744291	50524	431.5964	91	7634.551
2613016	1495613	11166	1348.213	1794273	924785	32381	2942.374	101	7635.068
2355071	1157739	6535	218.6135	1349488	576560	15730	431.453	82	7635.278
1200731	1534281	36980	898.578	851601	816646	91839	1978.368	89	7637.974
2242359	2265804	39400	638.34	1633494	1288225	106991	1269.995	98	7639.053
2213727	2208318	17337	906.2057	1761532	1342615	67192	2161.071	101	7644.479
1028948	764547	13993	426.4073	691614	387131	32989	317.8829	83	7649.073
2765226	1026599	16905	765.3705	1974955	613219	43948	1364.883	97	7650.761
729947	505107	92193	30560.43	245835	161243	138022	41515.63	57	7653.592
1733717	1147548	8403	355.8083	1095020	553384	19193	598.1273	85	7654.031
1181719	2132990	27839	153246	909613	1657988	113400	355947.8	103	7654.149
2488783	1761022	21071	746.8831	1706891	1093468	65931	1413.529	101	7656.090
4695505	3492674	24944	1743.558	3988964	2811062	81934	5352.697	112	7656.431
190257	48660	14688	363.3968	71532	13897	19966	839.8926	50	7660.705
276530	240268	590	249.099	76125	66766	858	370.5338	43	7678.340
202444	181599	57749	829.9189	74206	59689	80311	1003.247	50	7685.134
2089957	1412716	16008	3627.449	1321980	704527	32312	6880.303	85	7687.475
2164950	1100209	17417	474.6937	1360327	562457	41716	492.0676	87	7696.077
2463886	1838365	16657	785.0577	1669586	1151557	48923	2091.98	98	7722.216
2432616	1909137	29799	880.9239	1752460	1265906	94449	2863.789	100	7731.546
2978814	2474087	13531	801.8891	1938943	1669459	40950	2290.295	100	7739.428
3425763	2196280	14393	997.8473	2328709	1492094	41632	3249.155	103	7745.934
1458184	1210028	10255	244.3055	1161844	798325	38544	772.5184	104	7750.935
136977	129797	77531	1106.289	51696	39891	105619	1949.426	44	7751.501
1491456	963443	15728	623.7408	994672	537909	41404	2030.964	88	7751.874
1951220	1116033	212060	3230.566	1593319	908420	491146	13996.09	108	7752.719
615264	932908	77580	26582.24	282203	355010	147842	40780.54	67	7753.765
1043680	1393441	174115	22648.85	545135	553648	303134	33878.02	70	7754.173
541757	887260	132341	4344.13	269409	322262	210891	6938.785	66	7756.275
2029189	1694098	22373	659.5253	1466245	1231981	75395	1840.66	113	7756.909
2247139	1055055	18300	576.63	1399146	562497	50563	1714.984	82	7756.999
1835808	1319850	18646	252.8406	1244002	657757	40965	-13.8635	80	7757.042
2623347	1518956	13737	180.2457	1841220	783624	29245	368.6445	93	7763.991
1609830	1656066	17619	663.6259	1314199	1047744	49212	1471.393	108	7778.119
1280130	1411370	17341	-3.3699	937432	743810	44430	-331.477	94	7790.536
240644	87367	41832	595.3752	71229	25061	53047	916.5367	45	7801.400
3368318	2630940	32413	1416.769	2496607	1573382	82130	3046.493	101	7844.356
1555144	1373158	13109	554.6149	1222229	795280	39486	1069.965	96	7847.031
699503	1651891	8005	18832.08	584825	1152941	36509	41664.36	112	7849.068
603440	123792	77299	16469.67	189070	35219	102715	21518.31	52	7849.693
1710104	1338645	15038	292.0318	1175576	671223	37050	388.505	85	7849.859
1195878	1360357	18244	303.6884	804948	644283	53953	1181.163	90	7851.641
148980	44993	-30	158.317	40548	12331	63	133.9343	38	7856.275
404018	842695	53262	17475.6	222251	332932	103922	28075.63	67	7862.688
2555250	974950	5151	385.7711	1553690	508266	15514	1046.535	89	7870.479
465296	320641	69235	20840.08	188595	101785	100230	28849.9	55	7871.098
1875038	1735119	12528	244.2208	1624312	1224188	44484	850.7524	105	7872.501
1634424	1178249	60068	1213.215	1166535	666200	108959	1807.8	94	7876.199
2331805	1201926	7035	516.6635	1465903	660672	20605	1090.941	92	7882.712
416259	1015682	118726	8858.328	359245	731308	311385	26298.7	96	7888.589
1116458	1763125	208770	46243	731971	1093143	604529	101005.3	90	7894.021
1919814	858802	16304	201.8544	1103820	410637	31662	377.8382	82	7897.439
131054	118016	590	207.099	41230	45669	1107	378.7027	45	7949.704
1053299	1119673	11687	295.2407	727831	476776	30096	954.1856	84	7950.843
1735127	1366674	18025	499.2025	1367636	800040	53857	1902.978	97	7957.999
409417	312932	107487	2260.621	135631	99412	154344	3712.898	52	7961.988
1785495	1372830	8215	406.8615	1430344	870843	30447	1175.677	104	7965.747
739576	1073781	40967	88310.85	567274	713347	120838	188756.4	95	7974.858
1094807	1642495	231527	58476.27	665551	914640	601590	115000.2	90	7975.110
124764	22228	9842	-166.2638	38136	6136	12316	-248.2724	41	7977.669
1581226	1243876	33705	982.8505	1045941	614634	72270	2704.347	84	7977.812
394972	142056	87856	1305.522	119032	42677	114849	1523.229	49	7984.189
1740086	1174032	17847	287.8167	1283095	683867	46704	591.2944	96	7987.818
153928	95967	15326	-51.4114	41039	26909	19762	-62.7518	33	7988.141
2933244	1951470	47805	1229.86	2251330	1384954	123884	5078.092	105	7991.883
1582719	1653729	13929	676.6169	1285032	1091152	43753	2147.943	99	8000.707
843631	1420684	38076	48268.86	675105	1223004	171795	103079.7	123	8001.352
2915678	2007280	19419	750.6059	2402004	1331873	50232	1800.615	103	8008.393
143905	131204	54	48.2294	46300	44886	-362	24.0918	39	8008.872
1429334	1343585	24777	468.5897	990308	763521	70295	1110.55	99	8010.727
1825196	1447573	15679	401.7919	1333756	879101	42061	1274.422	100	8014.165
352632	365507	76158	6307.864	230346	233518	218499	26227.99	175	8016.258
202342	180356	48571	3055.633	99763	110813	130943	12152.3	116	8016.273
1937512	1463662	13156	530.8516	1423778	884054	40078	1704.776	95	8023.922
753000	1093611	97619	48422.63	355332	448802	183782	75831.77	71	8061.034
433788	673250	206626	24983.52	201715	236228	355142	39937.07	62	8066.238
1903170	1055037	25827	576.4947	1380823	623343	70541	1729.15	96	8067.122
1117110	1599057	98804	2723.104	773060	742478	175308	4353.179	83	8071.204
554307	520223	155482	1746.14	238996	185266	239236	2351.94	61	8072.602
1921476	1363005	12496	474.8256	1354366	840215	38863	1434.614	99	8079.482
1482536	1048499	12788	499.8068	1088874	683848	39129	1096.337	98	8085.255
188901	72570	281	48.5641	61939	27790	710	68.831	48	8087.344
1255161	2602350	304414	50970.82	933151	1603072	921264	112024.1	96	8091.256
950449	1216345	20655	680.7455	726044	690644	48462	1502.318	95	8096.663
134896	112413	74411	1286.257	44220	33659	96350	1638.235	42	8097.943
1002731	876023	255348	30128.42	416066	357459	448875	45549.89	70	8104.160
1235033	1505247	276777	39263.79	745397	822249	687703	70778.54	78	8104.173
1677091	1082875	10180	388.098	1177418	657786	30799	1196.024	98	8105.467
1197881	936665	18241	400.1201	815392	539104	39422	879.1742	95	8110.368
2118826	1666593	23100	513.91	1585159	1223183	61211	371.7371	104	8114.173
2340433	1204710	9785	583.9385	1432249	631861	23217	1180.074	89	8118.645
890361	1478032	483082	5394.5	475261	599241	863422	9874.574	72	8122.027
183229	22375	439	128.8279	57112	6534	694	244.1334	44	8125.671
236555	559950	17863	784.5143	144241	275318	38190	2184.459	73	8127.832
135906	43079	96	64.1856	72741	33095	468	99.6548	74	8147.636
1715399	1120448	9384	850.6424	1192883	636079	25023	1787.19	93	8152.779
1319079	1038926	8869	411.7509	895452	557217	21833	1151.231	86	8168.258
775275	1524123	331539	5448.538	398831	573710	553971	9696.573	71	8173.158
1325696	979877	8822	448.5142	970502	536813	24190	719.059	87	8173.266
1226436	906985	11317	541.4837	907218	455598	33403	884.3083	90	8175.683
132001	60133	25925	309.3925	37987	17061	32748	407.5628	39	8180.298
2059936	1237161	8331	350.1691	1524718	788325	33884	1056.092	104	8183.122
601711	818815	398108	29033.26	283141	371107	794256	47197.56	61	8183.144
2422997	2529812	48744	872.7384	2215299	2154377	133032	2367.695	124	8185.090
154561	180850	165050	4224.305	55110	63398	253937	6452.466	48	8186.834
194879	137859	28277	351.9397	61031	41894	36285	359.5885	45	8192.385
334972	379697	288163	2889.344	178891	328205	1052582	12753.45	90	8195.142
196594	62515	17947	1.4267	55603	17166	22943	-157.4977	41	8195.645
558624	631771	269612	3212.833	333098	303484	585360	8382.696	75	8196.130
1632064	1167736	24723	348.3603	1148735	668167	69939	982.7779	98	8202.676
1889728	1325104	26655	790.3455	1350671	819751	66021	1674.578	93	8209.023
150665	114100	107708	2750.819	49415	38752	154393	4034.847	46	8210.381
332366	576841	167432	5694.535	187904	330680	398040	14845.04	74	8215.667
1405435	1680646	13920	506.912	1205193	995218	39608	1333.409	104	8218.991
625795	824606	11496	26877.73	358856	350944	23406	48879.88	74	8228.409
2009505	1259243	10318	400.2398	1289799	614903	24353	606.6033	86	8233.782
315777	366485	14567	20685.81	170198	149271	24770	35059.6	64	8242.502
1614111	1137516	17297	655.9617	1221772	704351	40598	1619.948	93	8266.744
3295578	3034702	12292	1094.181	2673546	2500709	49041	2499	114	8272.796
2347596	1543223	27812	343.8532	1791020	862877	73048	1213.393	94	8281.289
1796757	1398418	7928	509.1608	1243058	821770	17755	1230.056	88	8282.895
1231268	1075122	12631	400.3991	921416	590736	42306	1197.167	96	8284.433
1621203	1070303	27613	543.4893	1164553	600040	59694	937.0334	88	8285.414
876438	1345610	172104	46355.23	706285	1058323	496888	99304.82	92	8285.758
1298373	874378	9810	96.341	919009	529527	29415	275.1815	90	8286.286
1063071	987240	44980	633.378	807744	540354	89870	1104.707	93	8287.204
786274	1328441	144557	30797.25	382004	584283	293379	51547.76	77	8290.578
1943570	1000298	9548	311.0428	1246649	502326	21646	766.1406	86	8291.399
3603917	1961510	38302	816.3422	2568741	1287434	102860	2694.446	103	8292.667
2156797	1183301	19130	810.193	1410241	589988	42869	2054.151	86	8293.687
1294435	974872	34433	526.0913	847304	463510	84370	1269.157	82	8294.268
676343	1377061	118145	54603.93	360483	715953	330615	89210.5	84	8295.156
1722621	1497850	41357	865.7277	1271976	827762	89439	1398.728	94	8300.908
890904	1276524	16033	388.8513	638579	648483	43536	1226.17	91	8301.939
2501190	1350866	13896	596.3656	1680349	726328	34208	1670.469	93	8305.441
2352525	1626816	18362	772.7082	1866528	982617	48176	2037.474	96	8306.266
189744	40873	23966	579.2926	58335	12505	31773	753.8653	44	8307.709
2109151	1252844	13850	611.985	1472041	638947	41943	551.4023	90	8308.244
163114	26727	26789	504.0629	63117	7923	37416	429.8376	49	8311.150
1670900	855072	9864	332.5704	1249427	446161	24927	976.0047	91	8314.979
2101925	895386	11636	308.5796	1247098	512395	35469	735.0109	91	8316.839
1431697	1497442	17598	453.6478	1064526	819701	40572	613.6892	96	8321.441
2526254	1494747	8073	400.2953	1610699	829100	25487	726.4207	93	8322.830
496620	1086023	193979	24270.42	365837	653488	530163	56811.54	87	8329.265
750659	1624158	40608	7218.509	449014	852496	78439	19950.63	82	8337.277
1512153	1065033	11678	784.5358	1023511	548940	31801	2129.836	86	8359.064
446563	718911	175905	37451.27	237902	257554	299132	60394.91	66	8368.038
2523983	1310616	12875	387.2875	1533850	692775	28374	254.9814	90	8381.800
1342754	2208932	244247	28916.86	780660	969093	460521	45219.03	76	8384.609
2300389	1259327	13856	607.1216	1431139	642014	34516	998.1476	85	8386.146
1403676	1214843	36827	605.5947	999195	609713	76149	1110.159	92	8393.729
1742655	1401460	12588	703.5868	1381322	828623	30524	1491.596	95	8396.040
2100823	1780059	15425	205.3425	1541676	1069759	46414	931.0254	100	8398.802
442349	122142	152395	24900.36	153987	37011	211395	33190.26	53	8403.298
1619428	1003854	9130	436.193	939315	542788	31329	1279.757	89	8403.636
1966499	1260183	2132	382.2052	1408470	686632	1994	233.0634	94	8405.971
1850875	1210188	13711	444.9871	1330657	723356	31759	1672.88	96	8411.829
1771345	1022933	20431	529.9791	1218349	546846	50662	859.7382	89	8413.022
337423	310331	144392	2005.991	104636	93817	196640	2385.504	49	8416.092
501461	1230572	14375	14809.44	329781	611910	39166	26558.01	82	8417.037
1711934	876687	12255	402.5055	1156210	450748	33963	948.7243	89	8418.220
1489410	1202713	14801	308.1361	966910	697078	41705	311.6505	88	8418.509
996785	929679	8238	1648.552	375665	309733	12507	2330.243	62	8430.676
2480814	1198057	11975	284.7975	1799045	718371	41635	84.7235	96	8467.318
2812070	1235714	28618	441.8698	1744713	657954	57685	608.1285	82	8500.639
181961	124368	79027	1896.015	57153	37405	104592	2421.211	45	8505.124
211614	110246	54150	760.815	62967	32487	70716	652.9676	44	8506.234
1866225	1011017	12262	455.4982	1388803	537114	35234	1196.827	93	8508.997
492988	374319	133442	1155.696	163416	117807	185847	955.6167	53	8509.974
2057443	941665	20642	407.6162	1280815	439688	39403	539.9083	82	8510.133
2271476	1856349	12018	566.6098	1759281	1288471	43079	1604.932	108	8511.032
2008325	1133251	16991	298.9951	1558162	596534	45039	1230.888	93	8512.374
1693758	959916	22917	578.2437	1101374	517548	46784	805.7824	90	8513.096
2275933	1494716	17150	1114.115	1770510	936375	47795	2607.3	104	8516.929
173130	168823	50804	1348.304	56614	54094	70655	1685.745	45	8518.119
2273429	1223323	37038	625.2318	1528586	638807	90999	1651.244	88	8518.834
1761394	1268966	19511	306.3671	1258932	722449	49191	841.4151	95	8540.814
1303948	1774222	18955	346.3755	1085811	1118782	60467	1531.799	105	8542.584
305026	463350	216073	2402.095	132623	188406	352342	4505.986	60	8545.007
1184938	920148	9469	267.4109	797554	429497	22043	480.0123	86	8549.059
2026529	1275607	17645	309.8845	1297411	686982	44855	611.3655	92	8552.032
1382756	1973238	21476	703.6036	1233201	1293833	81223	3144.01	111	8574.656
866629	1612286	6794	751.3434	803017	1255085	21694	2084.233	104	8593.831
252201	732365	228514	15542.83	195481	390399	620439	42106.83	84	8603.970
1349859	1310935	10141	277.7101	996791	800795	28781	753.4141	96	8608.289
2228125	1326137	12226	320.6786	1527929	641468	32670	882.787	89	8609.287
1192628	1309772	24433	541.0913	918310	733773	58820	1167.802	92	8610.020
2582675	1024203	18892	411.4412	1697416	604417	43843	823.9923	92	8614.119
1276105	3132891	508307	14505.62	1649834	3537575	2122481	82028.98	148	8614.816
1777910	1706558	9561	693.1721	1460821	1146784	34770	1323.597	112	8616.231
1772371	2004278	253877	42053.1	938029	940588	539106	74036.65	72	8616.465
1360821	1213972	14468	568.0548	1042496	645459	49329	1648.557	94	8619.252
120869	12769	288	13.5568	34860	3667	487	-24.0793	39	8620.727
1974747	890524	24234	594.7274	1367724	474572	60676	1147.724	89	8622.199
1931226	1751305	27334	733.6374	1446922	1141967	82838	1481.612	102	8631.478
2494429	1259278	30459	703.9499	1723489	620902	76801	1891.336	86	8648.117
1653378	1054121	16973	411.5853	1057959	494921	44020	456.522	82	8666.670
1441143	1331911	32007	646.1927	715108	637815	76428	1744.011	80	8691.293
2318209	2040982	33453	1489.113	1710882	1241010	108207	4675.013	97	8711.690
123831	90375	67308	1302.379	34290	24338	85240	1391.964	33	8712.080
136199	301966	747	49.5067	37326	84088	771	135.0531	38	8720.785
2676427	1689757	9688	471.8968	1862827	1003845	30664	1386.45	96	8723.561
639621	876961	212806	7232.217	386598	389506	390566	16949.55	75	8724.460
307331	451121	312466	4721.143	113513	170735	472954	8665.919	58	8726.045
2447864	2063405	20510	536.611	1964697	1386431	59633	2024.811	109	8727.654
1482328	1112869	42706	1518.607	1043567	551948	85846	2297.76	84	8728.379
1099665	833810	31567	923.5087	771358	474395	66046	1920.981	93	8731.728
1625344	1147719	16197	500.2517	1027541	565569	35360	1633.696	86	8732.556
186271	73307	590	29.099	63977	24263	-16	39.3024	50	8736.589
374778	359541	142214	23953.41	181214	130793	233587	36704.83	61	8742.990
251872	546899	5834	16104.49	109591	187222	9017	23499.45	55	8743.299
2100586	1103972	8511	370.2671	1487483	622572	26927	1010.205	93	8746.779
1731607	1141378	13775	642.7775	1269007	660022	41670	1444.687	96	8748.026
174220	211454	194040	22692.64	99457	93055	376386	42111.05	66	8756.959
226644	534238	53447	4185.977	113954	254146	100053	6914.374	65	8764.732
2013823	1249344	8883	383.7363	1345744	615373	22718	703.8798	86	8764.854
1417098	882060	5513	290.6793	959009	448532	13075	813.5075	87	8767.319
2113098	1535621	14135	884.9735	1294689	659830	27776	2087.034	76	8767.602
2093169	1306147	35908	515.8388	1304798	648194	88382	1554.83	89	8776.621
1744549	1333499	18334	726.7374	1290488	720356	42740	1265.714	94	8779.598
253158	33790	2146	91.1906	81087	9550	2585	220.0185	48	8788.058
2596756	1237050	16495	387.3695	1610859	719624	40966	964.9926	94	8794.027
356699	407685	80920	2270.612	146138	189293	113605	3512.24	64	8797.903
1575064	957446	12750	529.275	1349506	826904	42744	1797.138	109	8805.704
3003202	2687203	41168	4397.925	2081989	1299323	100756	9840.212	90	8809.969
1709439	2055180	153886	28541.8	735231	795008	270730	45793.95	70	8815.933
1517990	1207234	16315	353.2715	1141428	652871	55646	714.5406	96	8816.844
1590287	1602170	8522	452.6842	1114162	736610	23052	1226.817	79	8816.987
2077147	939524	24801	988.1361	1288053	460674	50228	1531.191	81	8821.859
643574	829729	205975	4029.198	388726	372518	402353	8148.403	74	8824.516
1689781	1298748	9985	364.1585	1299302	694141	29493	809.9573	92	8825.435
247905	299258	105217	1897.274	86854	94203	141918	2417	50	8828.712
250213	157164	74610	1452.621	72522	44809	95398	1298.228	45	8836.615
1713197	1257061	21534	318.2574	1108746	693098	57701	671.8261	94	8839.306
498509	445818	193929	2210.617	173494	141975	268037	3064.476	55	8843.274
101888	125220	10163	627.5443	37464	43810	15015	924.3415	46	8846.684
1737664	1266933	11221	318.2981	1123958	732875	34344	-141.1016	94	8848.914
1656168	1324712	11477	308.4597	1188882	669823	31245	428.8445	88	8851.178
3193295	2837681	21784	1426.282	3127882	2162279	84160	4488.376	121	8851.747
1923512	1897147	21272	613.9592	1687836	1638443	99543	1946.762	115	8852.436
1747932	1079898	7077	718.6197	1053979	579982	20876	1253.944	84	8852.487
391658	3982835	17216	6271.618	458775	3483376	76964	17565.88	132	8853.704
2234554	1324928	14529	606.2769	1378711	645325	39581	999.2941	86	8860.164
1547823	1519862	11364	475.7204	1247412	850498	32161	1444.032	99	8861.961
2232323	1402643	12270	818.347	1479891	880106	37032	1579.095	98	8868.738
998964	1272134	79956	54646.33	579685	645405	181417	94144.09	82	8870.481
101426	27152	28607	362.4527	28892	6967	36405	458.3205	34	8870.844
1925295	1309008	41582	529.3502	1358154	672281	85891	1483.285	90	8875.972
1953890	1397059	15287	541.2007	1497592	761460	39280	2096.608	95	8884.595
802551	1127344	133761	29386.79	522193	691526	452171	60208.59	96	8885.637
799960	1068237	234334	18986.34	509941	497941	500997	36953.53	76	8888.119
308636	308245	14046	12560.78	133558	157553	37359	24683.04	81	8891.457
1694247	1072686	5736	549.5896	1119263	505877	13605	856.2405	83	8896.781
130825	118335	76269	1683.891	40223	35789	102462	1644.718	41	8910.774
2030951	1257535	24296	731.8056	1477473	658833	49338	1190.262	90	8933.581
618301	590536	156891	3077.385	233316	220849	256654	4783.489	60	8934.336
2051557	1217072	11072	187.7392	1555829	760981	36300	1647.43	98	8936.065
866651	1227028	12197	541.8517	626657	685269	33851	1014.841	96	8938.850
1386629	911319	18892	523.4412	967666	500681	51868	1871.195	90	8940.844
2541306	2284996	27540	510.994	2304537	1867690	77130	1179.993	119	8940.981
1585566	1311794	16281	173.1641	1192940	708922	45191	201.0151	93	8943.603
1173157	1681508	22636	699.6796	1014990	1016628	79408	1686.189	101	8944.599
1515800	815844	6281	449.1641	925063	399536	17970	507.117	86	8950.150
149938	62326	20197	25.6517	37247	15639	25556	213.4916	29	8950.205
117895	22836	5353	20.7033	32354	6179	6347	234.6667	37	8951.280
1408105	1273951	23975	106.9975	1107760	716106	69604	1341.984	97	8952.782
1162507	1164658	58467	938.5987	813723	621212	112671	2134.643	90	8953.928
1645115	1418236	16950	553.895	1327612	885453	48945	1177.814	99	8954.519
679284	1043939	300999	39539.24	306228	398257	551494	63415.01	65	8956.066
173661	182689	45192	866.8712	49305	51616	60726	960.5286	38	8956.154
2597356	1358122	31871	630.7631	1856155	794189	63278	1739.296	90	8956.363
411584	873244	109776	6446.233	296601	487048	226857	15100.28	84	8960.858
184167	64523	35391	359.2351	51296	18186	43875	301.3875	40	8966.289
1228833	1350033	30669	861.7309	962675	757417	106517	1651.204	99	8967.036
2065471	1571407	29164	734.3004	1490667	867413	66024	1583.146	95	8968.300
210873	283823	141555	3233.236	103629	106147	221358	5284.584	58	8972.709
2104497	1465541	37983	847.2463	1359584	774977	73019	2001.566	92	8974.016
628450	957456	276124	19780.76	359686	487947	642110	45467.37	80	8974.451
1388990	2115281	9937	188.0657	1103474	1184880	30158	502.2638	99	8975.046
143115	11524	350	12.635	40187	3154	382	72.0302	39	9009.233
388188	140724	115127	18420.22	124953	44846	166999	24203.84	51	9025.095
2014453	1055715	29946	739.7706	1377988	505099	54910	745.451	85	9038.983
162354	126998	56098	784.4978	48051	37740	72958	765.3438	43	9045.185
1506063	2656072	48826	996.9386	1475336	1839739	157226	3092.179	114	9049.352
2402313	1004004	15796	435.9556	1464431	498936	42604	508.2844	86	9051.592
1487258	1218527	12887	405.5607	950458	568970	33302	1620.842	85	9052.936
117105	53770	-41	-3.1001	32761	14819	-700	11.73	37	9054.997
1287339	1273165	55191	1339.015	932882	648991	130302	3507.542	91	9055.870
1959036	945469	25731	624.3091	1233253	455266	67799	1280.724	82	9057.741
1592672	1085633	10362	496.9082	1141679	578845	24230	563.303	91	9061.925
911623	1615106	190098	46132.9	578184	978481	580238	85394.75	86	9062.060
1591740	1014199	17042	684.6562	1156524	565039	54220	1896.742	91	9063.018
2520228	1672451	15514	338.5354	1585240	933556	56471	1111.823	92	9063.416
1455822	781075	11854	233.2094	935771	416026	27767	633.3287	84	9066.049
1709403	1371466	11763	422.3043	1360852	951828	40775	1624.478	104	9068.829
1990193	1445314	17297	769.9617	1465935	883254	58655	1769.546	101	9071.654
401366	177245	31183	512.7663	122340	54307	42022	556.0342	49	9073.272
1633502	914178	12050	392.005	1099532	431593	28328	602.6008	85	9073.639
854726	635292	142712	3009.743	315448	222364	222712	4697.743	63	9075.409
2175413	1804820	9946	413.7706	1572715	1163398	37690	1217.409	101	9079.393
1504694	1271342	18874	623.0314	1050998	738820	52392	1678.791	99	9082.238
169009	137213	158848	4818.773	51301	40850	208422	6245.074	42	9103.683
164927	15950	120	-16.268	45383	4274	209	-43.0751	40	9106.671
1462588	833470	11484	474.4524	1016837	451638	37109	1084.015	96	9147.714
104620	16530	20862	475.9582	29603	4479	25189	588.3029	37	9149.918
566321	1836157	13150	10529.71	379189	1016593	42511	21389.67	89	9150.129
290792	558379	274680	2293.548	164957	247986	525754	5794	65	9150.402
133962	336602	162204	2881.844	53771	128370	261979	4272.222	46	9150.488
1619367	1343210	18365	474.2765	1024594	661461	42759	944.9799	86	9151.056
1920477	1219390	15402	563.6522	1320281	671314	43542	2108.306	89	9154.442
361105	333522	117581	2732.094	126241	108647	169042	3704.856	48	9154.712
2089334	1972604	22251	1415.081	1557397	1055394	53788	2701.907	96	9156.986
2779172	1626875	13850	346.985	2243896	988946	42803	831.6483	100	9160.255
2531176	1177550	14601	484.9161	1703574	592629	31622	979.5942	83	9160.323
1882053	1226118	11101	356.5661	1431300	743700	37547	613.9867	91	9160.816
135762	58504	-22	95.1658	38521	17546	-234	405.6726	39	9162.863
2130405	2935683	269528	68390.92	1198594	1720815	616472	126799.7	93	9163.996
100247	57108	15789	203.9629	28741	16203	20066	118.5026	36	9165.479
1549954	955049	17852	449.0972	1026354	474621	47755	704.0555	88	9168.769
107943	56492	12082	645.4002	31119	23253	17692	700.1212	40	9172.613
2083626	1233973	21158	230.3638	1421065	683161	50949	499.4389	91	9175.450
3879906	2691557	18005	937.0805	2675514	1925817	66960	2010.456	110	9177.850
872290	1522129	144579	47294.08	476241	890000	363849	77344.13	87	9180.141
207155	235680	97412	1696.413	67174	72360	129151	2425.171	47	9189.928
1549322	908256	5857	329.1777	1045832	422567	16245	269.3445	84	9190.741
138590	35956	469	97.5109	43375	10154	863	-48.1857	35	9190.882
2048565	1310293	16313	623.5593	1448061	831046	49268	1539.335	94	9191.514
2002737	1595365	11433	565.7913	1421846	993729	34993	1353.507	101	9194.939
1771464	1377656	16322	854.2642	1246707	754299	40825	1261.282	92	9250.605
2023436	789444	7348	207.6228	1352766	408402	18343	845.4423	88	9257.923
554499	889365	198574	8867.201	356921	631240	496070	26883.53	91	9262.074
2882789	1423274	38394	1048.103	1935264	759726	86870	1680.407	88	9264.024
2363273	1335606	15645	268.6845	1887817	754801	38465	847.8865	86	9264.074
1406707	870731	15691	548.0651	1032201	511009	33516	1275.048	92	9268.074
615191	800913	177100	3570.31	274052	280919	284220	5921.742	58	9268.272
2066114	1342385	14872	330.9192	1428811	875287	40417	940.9937	97	9274.659
2242949	1931790	21415	606.3815	1724627	1283169	78672	1826.099	106	9277.341
1394237	1183064	10318	193.2398	891433	617659	30046	29.3806	82	9277.451
2643194	1724648	13653	767.3333	1658252	806727	36259	1405.33	91	9279.709
1181919	1127042	25514	249.5354	872618	584589	47219	343.1859	88	9280.535
141622	77053	88	176.3368	38929	21089	-303	163.6017	39	9283.340
1594319	1071805	9564	359.7404	1043131	605037	27551	889.4111	94	9287.799
2513917	1578557	24429	1178.667	1703016	1057013	84130	2986.693	103	9293.477
248090	126332	31649	427.7089	78907	38058	43970	240.717	47	9299.640
1550297	2441950	339625	5917.962	849671	1150530	748043	11711.61	80	9312.406
1920658	2006136	34275	681.8275	1365134	1108975	92758	1475.124	93	9332.224
212977	655504	246740	2870.114	114649	278909	458585	6331.619	66	9339.181
338218	437096	235177	24800.03	160475	164351	399764	38902.96	60	9365.816
383251	1018259	441619	9465.026	198093	431928	840712	17657.54	69	9371.939
2447940	1255633	26838	1203.012	1794495	763839	67330	2865.213	99	9373.599
2026883	1152707	14981	112.2341	1396082	666406	48923	-30.0197	100	9375.913
1299120	2053520	17544	201.4184	986710	1337265	49233	494.3713	101	9377.221
487992	444478	310589	27991.24	204095	159479	497954	41924.42	60	9379.027
190643	225433	472	242.0792	69980	81191	1085	650.8685	49	9380.227
2224100	1607569	9498	586.2378	1497935	811510	22984	1546.602	90	9382.303
229619	131829	99616	2492.258	78193	42652	138725	3479.472	48	9383.264
350541	314225	171603	2169.328	139763	107670	254136	2915.83	56	9384.980
121499	153298	82970	2287.617	41840	48913	119100	3151.51	46	9388.173
1683799	1701870	13612	713.2332	1239934	960619	45137	1624.786	96	9395.279
1268919	1706837	20231	427.7591	962416	847863	61680	829.248	92	9395.931
1170243	1001775	13531	487.8891	772083	488177	29591	415.8551	88	9404.776
2251210	1966591	23383	669.1863	1821180	1283876	70049	1947.949	104	9407.615
104968	83631	24160	327.376	27014	21116	29948	568.4828	28	9407.830
2318431	1461234	27093	1106.317	1541734	702987	60324	1807.376	86	9449.422
1966565	1329933	17981	614.5341	1211136	787937	49924	1475.936	95	9460.391
111793	68484	196	52.7956	31226	18970	-46	-24.3806	37	9477.439
1982275	1160551	24954	466.1194	1459391	593034	64805	477.5605	89	9478.107
1516099	2143322	13694	663.4334	1131108	1260014	48738	1533.602	102	9478.693
2937119	2279885	22383	908.0863	2075358	1544858	70377	2727.75	102	9479.140
869552	1439075	13265	667.1665	492059	825568	53805	1580.46	100	9482.233
1167683	1328675	18941	476.3901	948809	770000	58043	554.6123	97	9482.322
2260568	1028410	12604	648.2844	1713906	608092	31490	827.589	98	9487.142
1273864	1326733	10906	475.6266	927941	737736	32111	1713.227	81	9487.287
2209448	1066488	26417	1749.594	1367335	585964	67562	3212.828	92	9489.744
149290	41590	686	-99.7154	40477	11252	29	-32.1731	38	9490.886
1584581	1267768	11462	90.6182	1125792	668276	30155	255.6955	91	9491.917
1001863	845109	8313	279.7593	642768	441243	17961	679.4121	79	9492.350
116956	43495	20235	-61.8165	29204	10194	24222	-107.5458	30	9492.575
1846289	1079587	10988	379.8268	1362216	567206	22003	976.7683	90	9493.387
367381	179924	10158	56.2638	111443	52742	14859	101.7899	41	9493.584
421949	894343	10206	16297.36	276653	456014	27583	26955.81	84	9494.567
604455	1185692	129050	39796.7	428627	861138	406580	75621.14	98	9496.217
1953651	1052807	11042	168.0562	1270300	595256	31971	459.3731	90	9497.693
140050	91853	187714	2428.955	44543	39399	355713	5260.899	40	9497.809
212377	239803	28760	402.436	79310	80926	39992	484.1512	51	9505.389
1791519	1065490	4758	740.3238	1165762	516131	8661	1349.682	87	9509.990
1256227	1319372	249041	37857	579082	517101	444579	56308.08	70	9514.538
1819564	1609141	26775	1435.078	1362080	914086	61218	3232.73	96	9516.034
2072084	1564148	16161	372.4321	1645933	1033912	54853	1506.653	102	9522.382
832427	1216499	112673	45871.36	426447	567576	289598	75864.85	75	9525.024
2743933	2088627	15408	644.7888	2116795	1495947	51668	2203.975	113	9550.927
2487939	1716722	12207	462.4127	1706801	978278	33825	918.5825	91	9563.023
1228025	1950651	140128	76766.58	672409	1052876	318238	134719.5	88	9575.768
1513767	1250876	40514	1072.035	1086161	590834	72015	1886.042	86	9576.580
2024117	888733	8517	448.4037	1185332	424980	16070	721.527	80	9577.573
2316046	1211062	14224	758.1664	1744104	802143	40051	1364.661	98	9582.335
1860096	1822263	28463	567.1743	1503931	1291812	89732	2140.565	103	9584.087
878220	937474	211302	38272.64	390978	385154	458431	66887.78	65	9584.520
573956	1034166	62691	23828.77	346949	544058	168331	45459.17	86	9586.579
361602	766281	11098	15633	191238	330615	22175	27795.02	68	9588.663
2398260	1017116	48642	1055.416	1532633	503656	86367	1906.789	81	9588.871
1617581	1638741	34783	746.7263	1143821	876442	59047	1179.137	93	9596.051
2673762	1172793	7625	625.7625	1730558	665556	17479	1912.772	89	9601.826
2933468	1427420	16006	462.7366	1837062	857054	36438	1419.572	95	9603.467
347961	232167	139176	20695.57	144578	85859	232046	31877.58	59	9605.124
885420	1974961	111244	65041.99	675191	1170611	333373	129120.6	96	9605.663
195654	242254	138407	2390.233	74540	77314	189892	2847.541	51	9609.566
1334929	1183624	15023	359.1903	1016879	646254	38364	793.4204	92	9611.694
1415461	827614	21121	371.6881	961927	427509	49802	1155.492	85	9621.615
2466226	1107789	8226	317.2786	1497287	562210	21160	981.076	87	9641.619
1865805	1186881	8929	313.1169	1202601	599234	22420	708.762	87	9647.839
1839044	1517704	57873	1259.075	1292906	770308	111642	2304.716	88	9651.610
811999	1559568	321470	36476.47	455805	788989	871819	65722.24	83	9660.931
1741476	1343260	16819	346.7459	1269010	763824	44358	729.8838	96	9674.232
938787	1430741	211621	45758.74	614463	839078	516461	101913.3	99	9687.661
909671	1336239	35359	502.8399	683475	739323	103416	1183.438	93	9688.466
1836111	849531	6610	265.821	1215502	453138	22120	915.932	90	9689.699
[truncated: 8,001 more rows]
