# Supplementary material for: Mitochondrial calcium uniporter-mediated mitochondrial dynamics imbalance contributes to contrast medium-induced renal tubular cell injury
Source: Front Mol Biosci. 2026 Jun 29;13:1848361. doi: 10.3389/fmolb.2026.1848361 (PMC13357276; doi:10.3389/fmolb.2026.1848361)
Supplement: Supplementary file 1 [file DataSheet3.zip › Flow Cytometry Assay(1,2)/Flow Cytometry Assay-1/╧╕░√╡≥═÷-1/╡≥═÷ 3/CSV/12h 2.csv]

FSC-H	SSC-H	FITC-H	PE-H	FSC-A	SSC-A	FITC-A	PE-A	Width	Time
638648	1080372	10275	5522.428	327162	508041	24415	9213.682	76	37.492
2746873	1479151	9632	595.9552	1730964	842229	28863	1578.614	92	43.703
1753426	895543	30160	810.976	973174	395837	59956	1623.332	81	51.171
250454	46662	25006	81.6366	103164	13755	35609	377.8649	54	54.021
470996	382376	11077	1987.02	201224	150491	19352	3641.247	63	54.995
2016959	1200437	26658	298.9138	1350133	692495	71671	1065.543	92	55.144
1299317	1013678	31872	25616.62	576592	436992	70122	41605.45	77	62.239
137337	130083	48043	649.6123	39991	36610	60713	856.3993	37	62.552
1252472	1137790	9866	591.2826	943896	654572	33218	1583.93	95	62.626
2482191	3776758	142044	6003.868	2074804	1804423	311098	10728	100	63.268
132536	58566	36485	1022.808	45616	20187	52659	1318.37	44	64.850
1410779	1403862	16381	452.7741	1076698	821557	44825	670.6825	99	64.915
2144419	1359612	10393	496.4473	1485754	842276	30808	461.7288	92	65.305
989446	2079734	357802	13686.29	675070	1274247	919964	36465.18	93	67.895
2048499	1148905	19117	469.0637	1417088	604175	54153	936.3833	89	69.352
2420171	1551845	12258	268.0738	1673186	872581	30227	831.3347	95	76.435
1310379	1888423	54843	1029.092	976535	1047893	138147	2214.647	95	78.649
2197764	1323273	7061	373.9221	1436159	693538	18520	1145.972	88	79.647
2382660	1417107	11450	270.345	1597403	837343	33956	1509.732	95	81.165
127607	204205	43333	920.3813	43770	72206	65032	1215.895	45	83.225
1952344	1359683	46146	1083.591	1486628	755948	107154	2376.539	99	86.108
129728	175505	250748	3602.363	40264	55337	341843	4494.792	41	93.349
2921528	1708645	16065	435.2465	1916029	1045491	49803	1212.348	95	100.872
1589529	972475	11063	427.0343	1030288	524652	32904	1267.114	87	109.529
2516615	1214401	9790	483.219	1729893	679877	30275	1310.427	90	113.139
653020	1145968	265316	3615.028	371144	534706	525186	8583.734	75	145.509
3144298	2380711	22556	650.1916	2392448	1598774	66021	2193.578	108	156.846
1830927	1060120	9876	558.8436	1152432	537323	25286	1381.345	87	158.713
338065	222767	83259	1262.03	100385	64297	107108	1899.159	45	159.441
1996178	1085063	13954	312.0194	1392463	691314	38430	701.923	90	161.951
2610342	1842961	30793	810.8873	1825520	1003582	85098	2004.398	96	163.238
2404139	1321035	9360	545.096	1576296	763700	21908	1045.439	95	170.017
2000472	2084549	10389	992.0229	1499191	1142910	24932	2711.285	92	171.591
1071025	847176	7061	420.9221	790171	476331	25368	1272.545	91	172.191
1628128	834391	6424	412.5864	1061030	422096	19904	1174.814	88	176.822
1340076	1658476	9445	364.8645	931733	871660	26452	929.5572	94	178.057
1537249	1458930	24029	510.2269	1349046	1019095	68947	1211.527	101	178.431
2278835	1352202	10646	221.0406	1618967	732568	35137	834.7857	94	181.996
1545010	774510	4851	300.9411	991110	373869	13924	937.3364	83	182.809
2354314	1583785	12715	175.3115	1677931	979783	39381	692.0741	101	185.728
2307060	1582735	16647	-92.5033	1572148	892570	46516	-90.6524	98	192.453
2198406	2052477	28605	1329.74	1789103	1233056	89528	3164.921	98	207.661
2306956	1937833	14358	579.8838	1710941	1173763	43364	847.9204	95	238.800
2388003	1288023	11150	321.515	1567210	798977	33331	782.6691	96	275.606
2070674	1713724	274382	4984.43	1493440	1013868	548302	10124.34	103	276.031
2234672	927344	11137	279.3857	1376091	491468	26903	863.6583	81	276.194
1384101	1155898	11405	624.8205	1025856	601490	29204	817.5444	90	276.911
161885	71957	73245	1572.045	47715	21979	96231	1801.359	42	278.228
302345	134797	1213	33.4493	96885	40166	2452	-133.8428	49	279.643
1343306	1527051	19668	683.7748	1008948	881273	48008	1530.649	98	281.094
446855	639455	334891	11366.19	234822	275863	651118	20449.12	70	285.662
2343966	1501480	8401	289.0961	1401178	723117	25278	354.4958	87	288.940
274208	269809	99421	2143.318	105501	101814	156548	2815.743	56	290.386
557220	1326027	13880	17617.67	437017	1010210	41822	50234.81	97	291.134
2502761	1237117	32157	413.6077	1549797	623140	53011	822.7171	89	296.361
1747594	1081895	8303	306.1983	1171465	553188	18534	-118.0426	86	300.154
1948205	1251663	12876	175.1436	1388283	654887	29709	311.8749	86	300.315
1844517	1150727	34230	484.303	1002770	534244	72864	623.8704	85	318.186
1450315	1110047	4917	79.4437	936465	563403	11751	187.0311	86	348.492
309221	360655	160712	2112.543	104032	114058	224315	2384.072	52	354.713
1949867	982836	16967	335.4487	1169034	479114	39161	609.7321	84	362.774
544766	777116	4831	3948.819	356833	530914	17205	8933.2	94	363.991
1680757	1240863	10947	597.7267	1175924	651136	26667	1247.619	89	366.932
315549	605045	391092	9205.861	205137	290604	851128	19529.68	72	370.442
1423448	1199854	7020	472.822	975837	645798	20602	1711.372	94	378.103
585065	917134	104994	26703.36	291416	373055	256041	43422.7	75	380.093
1461262	1592551	14409	430.5449	1155385	973593	47738	1266.502	98	383.826
1125905	1142266	16094	467.0734	783693	616908	39785	1101.938	81	383.856
101630	73560	33314	786.1154	29933	19456	41177	1030.63	34	384.428
2206748	1389260	22003	641.7683	1587998	849691	63230	1588.203	98	385.011
1487467	1773430	16332	295.8252	1179590	1098117	49949	542.3389	97	385.578
2678111	1432144	14699	211.8139	1796673	763985	39316	689.4276	90	388.909
1753178	1238368	23734	287.6774	1351619	791865	67187	1150.791	97	390.131
1941147	1652892	15034	427.6074	1539592	1045745	51226	949.5786	94	390.157
598837	1449837	16277	21543.74	379093	873865	47429	38146.97	84	390.912
2014726	1470911	17329	584.3569	1414601	793270	43791	1381.475	93	395.644
601694	299463	150915	2528.332	192903	89551	198029	3542.627	50	396.183
149782	2259097	3628	53.9308	41938	679049	5417	-44.5063	38	396.375
3330294	1653958	34745	965.1945	2471080	1116073	75616	2198.858	98	397.349
2123336	1896321	19420	442.462	1680234	1182368	64304	667.6544	105	399.280
2185586	983247	8273	355.5153	1372262	546669	23715	604.4115	88	401.922
319169	333120	1284	374.2324	89462	94179	1439	518.9279	47	403.380
230568	183753	74707	1964.663	76012	55590	98432	2285.635	48	412.574
141537	58199	1284	-292.7676	68631	32966	-3143	-180.7223	74	416.657
1075719	1213240	314058	35119.05	438301	445489	503242	52793.48	66	417.830
2119784	1293418	8169	464.4809	1306679	644673	22352	1082.547	89	420.582
2101884	1289874	8960	406.656	1611962	731290	23159	803.4199	93	422.360
386495	156523	62085	928.9685	119982	45559	80557	1303.848	50	445.841
121973	53602	133	45.8613	33255	14747	97	-34.9583	37	453.306
476067	527164	187935	29202.15	204390	185579	332189	43010	62	461.921
1761689	757402	8110	270.971	1040241	382727	18925	-490.3075	80	481.152
1380850	1326813	110137	28809.29	536357	465126	171403	42497.11	65	482.762
1277192	1049228	15241	435.8201	893022	581608	34289	928.8129	88	487.097
535494	176277	2804	173.5044	165956	51369	3829	77.0069	51	489.773
2155207	1073062	14589	341.6429	1465962	553361	37894	1194.053	92	493.892
2094022	1047196	35053	901.8733	1365182	537817	73897	2008.222	87	495.107
1817165	1021581	29200	848.12	1218894	534960	71262	2400.398	92	496.676
2420877	1373944	17408	555.9888	1668530	753565	42495	1772.969	86	496.736
1912591	1633712	37485	1037.908	1575097	866999	77647	2283.597	93	498.354
1799000	994968	20710	379.831	1098235	487522	48473	237.7353	86	503.252
1067915	1223053	9541	196.0501	742870	642780	28835	587.6435	92	508.170
1665151	840897	19027	311.0147	1073491	442873	43542	665.3062	88	515.897
359419	875431	236641	3638.36	174383	335847	407415	6286.981	64	518.656
245022	322376	150483	1690.496	84856	106206	218896	2533.865	51	520.394
2452465	1033482	12396	184.2156	1480545	484640	27609	633.0649	83	521.131
460835	209621	52613	1039.989	151976	62623	70639	1465.048	52	525.256
945882	1659941	176220	46699.94	606203	1201292	513230	103625.2	99	554.033
2136659	1406264	41758	675.0238	1703561	831662	118849	1447.629	101	593.289
105453	111696	36330	740.113	30964	32126	44730	658.353	38	595.496
1484945	862925	11432	367.9352	1026278	417289	32738	158.0018	87	601.198
2184695	1377622	19565	847.5965	1552233	840856	62099	2157.954	90	601.308
827382	336565	987	128.9707	353148	113882	1342	303.8862	61	602.281
178504	24902	1044	-6.2316	56586	6996	1021	-66.9219	44	604.946
132786	77759	57911	306.6071	42476	25273	81782	239.5702	44	607.958
104609	26108	-33	94.7487	47773	19640	-543	471.1377	63	608.025
1076149	612243	5280	338.208	687200	278639	13328	840.1008	83	609.697
1670289	1480400	12781	184.8141	1156454	740721	38760	171.436	89	610.091
876657	1020027	356745	41396.39	475676	480437	740174	80103.96	75	612.509
1444853	1086019	9858	77.4338	1069155	704826	30922	326.3242	99	620.608
2682090	2446221	17576	551.8136	1855137	1555544	45081	1463.844	95	620.933
245502	130973	64558	1044.104	72514	37131	83413	982.8693	45	622.759
180917	301434	127130	2292.993	92498	167288	286476	5131.104	80	623.881
151724	344203	33423	1143.43	98816	192267	72983	3229.746	70	637.679
156704	36767	135	-105.4265	47595	10636	200	-383.78	42	640.265
1597579	1027535	14173	393.5053	994053	488851	29151	609.1711	82	640.863
1718186	1612364	13203	616.0883	1282658	1149184	46961	1327.312	106	642.813
241904	107486	19041	422.0001	66952	29776	23054	861.5294	42	649.561
1754891	1928892	11310	742.491	1360735	1251612	38616	1438.158	100	666.840
1860262	1046622	19791	420.0751	1240584	602777	49981	704.7341	90	670.142
2351972	1137748	4065	377.0465	1461632	589863	8057	674.5977	87	701.475
1644754	1099147	18869	388.7509	1118426	543083	45069	868.5709	81	701.648
1193866	1227225	280861	3638.102	492651	455661	471542	6482.106	67	711.934
2092228	1380475	21967	905.9487	1536480	774036	61920	2316.712	93	712.421
2156908	1227556	11229	457.1469	1560520	651021	29938	1630.922	93	713.319
2513508	2440619	24050	612.205	2360951	2031428	100099	1476.754	125	714.108
2832565	2234885	62908	2237.539	2081719	1325684	205329	6469.157	105	716.666
2210406	1076752	15093	630.1173	1476031	528313	40504	1577.474	87	718.565
1683127	1058138	78431	2505.779	1077771	516249	140888	4130.217	84	724.905
127694	8434	4065	-608.9535	34721	2260	-259	-45.7299	37	730.150
2746634	1553392	27554	965.9794	2078177	1101835	82381	3344.374	107	737.321
121290	128326	43341	614.2301	43555	52312	75235	730.6835	52	743.327
167700	29396	10054	1603.229	45961	8253	12230	1817.103	39	745.272
484454	495040	119800	25412.78	181598	157424	188397	35579.67	56	745.300
405608	50639	6686	84.8846	128815	14327	8885	-34.5515	50	754.777
1446980	1146982	7734	250.0774	1126207	700154	24459	807.3499	96	758.637
366397	656371	207617	3881.914	160038	231253	321504	6259.574	60	769.620
1342704	994918	313371	14136.91	546135	323745	479537	20743.63	63	784.460
177701	111142	445	127.9645	82888	58179	737	319.9457	58	788.245
165993	108482	17424	180.6864	68450	37148	25142	3.0662	51	794.314
1882971	1353207	28034	605.9074	1372687	748097	75409	1206.645	92	798.748
136426	190112	64518	1568.86	59610	79339	109726	2593.429	52	804.679
1633645	1152404	6797	415.9117	1060406	570786	17877	958.4997	89	807.970
3384688	3000761	31110	1045.271	2690959	2240349	107681	3822.704	113	809.596
101692	188671	197145	2641.834	55959	105112	434020	6841.522	62	811.393
2006058	1241928	12048	526.2928	1320746	684101	31066	705.6026	88	812.629
1846381	1316804	14712	233.9432	1248500	738828	35372	352.9692	90	813.179
1635302	909598	10010	459.561	1028107	473179	24608	1113.909	86	815.795
2188131	1371017	34207	630.6127	1467806	756293	86216	2095.518	89	816.048
303901	370480	154003	23870.97	133010	132526	243495	37456.07	53	816.479
2824803	1886714	50678	891.4358	2099700	1235950	109380	2624.218	100	816.795
2148838	813967	14252	372.1372	1311697	379824	33506	491.4866	73	816.841
466606	814724	212052	3909.717	290673	444550	484768	9171.885	73	817.769
1879149	905922	7284	420.8324	1154486	436096	16495	492.3695	82	818.618
1411449	965909	8952	635.8072	947160	521019	26937	1420.766	88	818.950
1653079	1198389	19366	584.2326	1289268	659849	55494	1349.413	93	821.705
1424978	870961	21476	548.6036	948122	480400	58916	879.9876	90	822.564
2718756	4298262	295669	129720.2	2078654	2411896	593459	272771.3	95	822.833
1245440	642100	9867	357.1387	765812	274450	21625	437.1625	79	830.366
780469	1020170	161932	29068.98	355198	527231	334190	47431.06	76	830.775
1235583	1136426	14631	8.5991	929167	658903	39263	-29.9457	96	831.791
193551	228109	114687	2119.541	61173	71751	158131	2676.949	47	835.998
2273285	1384737	30169	1216.681	1491117	685657	81892	3124.741	88	837.046
216387	61329	25796	276.9556	58511	16400	32098	461.0978	37	837.493
1891807	1510877	13206	491.6566	1427877	969296	41998	1178.488	100	838.139
2062608	1403667	17061	470.9221	1461850	833501	60408	1179.289	101	841.558
160918	76821	49056	602.8416	48299	22619	63209	682.2249	42	844.196
2041503	1391292	36183	760.2663	1444366	787725	84657	2548.858	94	846.604
1500878	1023105	9470	282.267	1011068	541653	25634	376.2674	92	852.548
1891674	940036	33826	473.4386	1279921	460376	75595	1881.88	83	864.717
1529122	881905	14992	506.6512	1020092	429206	34287	1214.101	85	867.567
1630916	2033835	228588	38064.19	872023	947403	497907	69627.18	85	871.499
1762487	1196248	8780	333.558	1271402	647269	22356	846.9716	92	914.736
693453	1562228	167897	28420.62	497348	942740	521224	62109.87	96	926.986
2084516	1072650	27542	746.7062	1315565	536691	54274	1827.971	83	933.108
1939553	1161466	8107	449.4027	1291168	600863	23994	957.2634	85	933.233
464298	520204	72178	21988.59	230112	195232	129125	33970.91	64	934.455
1842246	1111812	13870	222.107	1302779	728088	43023	677.9903	96	934.823
1622705	1298807	28703	315.6383	1102658	691688	70694	913.1334	85	935.023
1755050	1316484	8608	238.3088	1387950	813029	31636	691.5796	98	935.647
2469014	1580659	12973	408.1853	1542220	908242	34314	870.2154	93	936.889
2629717	2380162	12358	738.6838	2172170	1597129	51741	1971.47	101	936.988
2052307	1161134	7488	348.4768	1289695	556077	22689	771.0529	83	937.768
2541199	1958665	77972	19595.83	1873791	1197414	219739	37200.56	102	941.624
1840987	1920321	8566	203.3526	1341686	1075413	22727	185.5847	93	946.995
2764531	1216316	9978	544.1658	1714706	615511	29654	1238.789	89	947.916
2028722	1054925	9976	354.4536	1376334	562029	27239	191.3079	87	949.613
285837	527485	133259	2699.03	123972	197906	223412	3720.013	60	953.660
380426	613890	265970	32544.92	175536	236448	455072	46623.14	62	961.680
609437	1636440	29578	19858.73	388038	885988	78262	38480.1	84	967.269
1608310	1410342	18002	634.5122	1128755	757255	53173	1396.405	89	1016.998
1029094	1069232	15682	114.3602	668998	513299	38035	628.7635	87	1026.892
2473881	1541508	27257	489.7177	1530986	827723	62332	1513.425	90	1029.647
2945914	1553305	7098	756.5978	1817410	787907	16428	1544.011	90	1030.438
1991208	2292248	42473	1095.135	2010193	1794166	142038	3569.732	123	1031.923
1866354	1492564	19869	570.8509	1273311	852571	52730	1146.153	84	1031.987
285288	331623	105048	2933.593	191885	257302	312918	7253.1	102	1033.937
1582524	2119127	740528	6787.021	749171	852730	1265516	13229.25	71	1035.382
1826466	1355468	23018	732.7098	1196974	691378	61288	1767.657	85	1035.634
1962682	1196084	14296	104.8056	1469075	793448	44683	312.1163	102	1039.143
1182653	1423090	75770	32602.7	567795	572420	139140	47974.75	72	1042.809
2104806	959229	13751	423.2311	1420414	480128	37743	1173.782	86	1043.595
1695687	874807	36442	810.9962	1000078	372674	68594	1328.323	80	1047.010
690447	726991	188043	18939.61	305123	346541	415446	35094.32	68	1047.550
759762	1062000	138348	3789.723	365149	424486	263188	7108.247	72	1048.437
710082	803897	156326	2944.689	309040	284293	244371	4095.013	64	1055.817
2134976	1013918	4176	632.0736	1474938	531208	12777	1261.39	90	1061.547
621066	703574	192781	34944.81	250500	253649	324237	52226.3	62	1066.723
1235802	1507135	22920	632.812	939691	923112	75685	1521.928	96	1072.084
231156	44514	4477	41.7597	69983	14044	5933	92.2413	44	1073.650
2073773	1148927	11481	551.8841	1551483	660171	34443	1423.652	93	1077.090
1376163	1008105	11636	440.5796	908463	466123	26609	766.9649	76	1077.134
2447745	1782812	10464	452.2304	1742412	1099855	32236	1369.24	96	1082.091
2228713	1484123	17658	557.0138	1515391	759390	47347	1506.767	92	1084.119
1759101	1145416	13442	184.6962	1139578	653198	34080	916.888	89	1097.481
186161	115961	37893	589.1973	52911	32490	47727	519.0847	42	1109.611
641940	882590	238921	2503.268	243377	299721	361689	4540.953	60	1129.684
1567590	948681	7132	178.7052	1092359	508446	21468	323.7548	93	1130.604
2293392	1553444	10319	331.0959	1682108	989165	33278	661.2958	102	1141.718
2109291	1872707	12354	591.2594	1813123	1120527	39879	1706.412	99	1146.923
2770738	2593362	18015	639.6415	1891404	1428825	64599	2327.204	99	1147.508
955501	2174625	188555	106776.9	728214	1538224	694951	218488.5	95	1148.010
2092833	1702689	40283	2534.276	1780997	1167228	100235	5416.184	98	1148.043
125569	136993	4984	272.8024	50151	49402	6806	486.6166	48	1149.582
373982	508019	609312	6521.003	199531	234111	1200048	11220.09	68	1152.309
690622	571816	210268	39602.43	365308	261627	442644	73713.53	71	1154.349
362521	492959	30642	1513.616	161563	206563	55290	1837.769	62	1156.722
642225	627772	11022	19804.93	247541	213684	17760	30066.34	60	1156.798
827885	2860245	18771	3484.853	802770	3161719	76097	12688.64	120	1158.587
2592102	1832482	51312	631.2032	1758545	926372	136427	1266.155	91	1161.032
246601	482523	173158	8140.564	97799	187352	309639	12980.95	55	1161.936
2087572	1332321	9160	454.876	1304354	779848	26917	1328.644	94	1163.308
671382	977386	134541	10814.55	413063	497572	314392	22314.99	77	1167.243
105270	81802	31039	526.4879	37890	27992	44058	714.0538	43	1179.419
2058751	1956887	19568	317.1648	1601368	1310705	82613	1127.989	105	1180.222
2871996	1774110	14092	942.1612	2085373	1032781	35764	1849.56	96	1185.163
201902	25729	800	4.88	56307	7217	1003	-104.3317	41	1193.994
2709568	1695824	10295	378.5495	1772638	917359	27055	785.7855	90	1222.746
2158437	1466361	13464	754.5304	1612573	882270	39610	1712.121	88	1222.780
307735	754948	60627	5074.775	214354	428642	159984	14962.3	81	1236.712
1889528	1142521	12806	309.2166	1265139	649060	32910	587.251	93	1238.151
123983	45249	21195	95.0395	34765	12479	26482	309.2402	38	1240.122
2860400	1376494	50874	857.2314	1952407	799012	93407	1997.733	97	1242.977
550895	1369177	13057	11626.1	425059	873474	36600	23953.26	86	1244.566
1408518	1613496	10620	446.782	1250114	1129317	41278	1053.096	112	1245.731
1545323	2113305	40355	579.9155	1251102	1361848	107298	1543.818	102	1246.800
459288	568656	183330	27189.81	172138	196042	306252	39804.34	58	1248.715
2173655	1933255	31025	2388.502	1500397	911739	80949	4607.439	89	1249.746
2212009	1352607	20922	605.3242	1617354	853835	63206	1869.657	96	1250.822
2081695	1703735	32866	973.5826	1483934	855437	85850	2017.185	94	1253.241
2012849	1576453	252903	6246.258	1836272	1346324	588469	15642.31	119	1256.061
474282	946501	2687	1207.341	143521	288684	4383	1251.286	50	1258.506
280659	180879	730518	13112.46	89868	53461	968781	17441.41	48	1258.948
293604	238924	1096	149.2856	113480	113833	1734	345.4774	78	1261.122
2219347	1768838	13585	525.1185	1749270	1099769	28731	1000.609	100	1266.778
176922	161242	51232	755.7152	70979	69101	90695	1545.99	53	1268.328
378287	998674	167460	6163.506	305295	603747	378659	16916.97	88	1270.006
2074434	793464	10260	329.586	1444615	432555	32557	277.0477	90	1270.524
1523067	1232157	16233	614.0713	883151	721330	38105	2442.69	91	1270.956
105686	71018	218	-107.3702	32300	21338	156	-167.4484	40	1274.821
934812	974076	7618	150.7698	598509	433483	20235	415.1835	82	1276.883
596565	550617	207014	3152.685	250768	193480	319907	5094.383	57	1277.104
262119	52454	438	30.9718	102815	16054	967	1.8487	53	1302.441
2333451	1324160	40873	557.3753	1426780	674011	81878	622.7558	85	1350.874
2128259	1061946	8913	893.4193	1173401	518659	20097	1374.042	80	1352.050
1791628	1049278	29143	654.3223	1064025	482495	70692	1463.421	79	1352.360
401167	411752	133805	26817.46	181086	148497	213114	41544.89	59	1353.027
1230097	1095609	11044	538.7684	820463	552596	27718	963.3798	87	1357.747
1244852	1496495	17660	222.726	879801	857181	53325	1302.532	84	1357.865
172193	155948	156086	4188.225	56181	46729	205842	5866.336	45	1358.789
876251	1413370	224104	5363.435	504713	627998	457972	10650.83	73	1359.773
2975302	1611986	34773	805.1653	1963822	849703	77395	2190.86	91	1360.611
174858	277056	42413	1522.769	73841	106107	74569	2329.521	48	1361.068
2632590	1211073	20158	465.2638	1961385	791650	57948	960.2828	102	1365.971
1614188	1073845	32714	592.4554	1856457	1030042	108394	3608.104	119	1366.459
400991	274424	176695	2029.589	135059	86531	236451	2253.701	52	1369.421
1313188	1201458	15697	475.2017	1121682	728929	47363	1613.464	98	1370.684
488250	965597	199864	2631.57	252840	396336	355105	5774.391	68	1375.166
1730166	906358	14787	200.1507	1121545	451845	33538	773.8818	84	1377.183
2459178	1147071	9979	352.0219	1550818	574926	23428	1333.711	85	1381.788
1436167	814200	8383	352.6863	1017456	430981	26724	895.4164	83	1381.829
280088	416953	390693	6462.277	114173	152625	596731	9856.409	56	1382.890
147073	70328	49444	445.0084	41952	20372	62929	525.5169	40	1386.267
2012982	928425	5651	261.8211	1274483	465063	15790	300.819	85	1410.632
1592247	929050	22887	379.5607	959652	448744	42938	339.2218	83	1413.928
1837129	920498	13085	327.0685	1225422	488443	33483	1165.796	90	1453.851
1605303	1010656	17727	704.0847	1104946	547491	46449	841.9889	93	1457.600
1988114	1100832	40451	975.1011	1247803	548131	87907	1817.183	87	1458.353
1878726	1175230	14007	584.3927	1364748	639086	38316	1721.328	92	1461.965
554362	962732	251394	1431.403	248459	352946	396164	2636	64	1466.971
1157066	714033	8353	435.0033	752684	392159	22741	1383.57	93	1468.744
1784832	1703556	29699	421.3139	1447436	1138773	78120	1394.532	101	1468.887
327554	287364	162331	29194.57	125344	95786	243937	42582.46	53	1478.205
2280274	1016489	18738	501.6018	1594555	585041	45386	1708.955	91	1478.998
467557	593287	52892	23153.84	281676	437217	101169	67394.78	82	1481.147
622957	862188	347087	4098.181	313606	366572	596791	7226.775	65	1481.194
1449385	1467465	20790	235.319	1150290	927192	69474	811.6914	100	1484.727
181700	167638	2679	379.4919	103840	223177	20064	1516.79	145	1486.194
2565845	1508059	12864	267.8704	2070081	896346	31076	1407.164	104	1486.251
1711696	1361858	57392	1345.291	1248123	843388	156364	3336.22	100	1487.511
1096840	1250732	644275	35468.83	617999	511071	1187691	59804.27	74	1489.597
1588202	1164821	15767	429.1287	1051313	620468	37049	858.6489	87	1493.335
2032411	1199825	14233	572.8713	1441483	638552	33355	500.2155	90	1500.336
1813956	1288470	10849	375.8289	1364480	753893	28218	759.4298	94	1534.056
1714322	991811	29531	774.4891	1116027	511388	60423	1629.13	87	1545.301
1649977	1108208	23982	526.9902	1121031	598206	61429	1459.367	89	1552.954
1877147	1238207	21803	669.5483	1218714	628502	49508	1728.799	91	1563.786
947752	882970	8588	383.1868	683943	496796	27379	1571.162	92	1567.116
1842149	1173178	11825	489.3825	1287726	675143	32388	2070.367	94	1569.590
1901771	1777661	16508	277.4988	1491196	1105653	57021	1249.678	101	1570.763
2320674	849630	10602	372.3722	1401258	411766	24013	1373.529	82	1572.375
2188128	1090583	4208	146.4688	1426247	542058	13794	18.0434	89	1573.912
126114	120148	48866	2030.183	42136	45801	72784	2993.382	45	1576.640
1182864	1050331	29638	413.0918	751101	495130	64576	1087.514	85	1578.590
2039068	1657023	39981	956.7341	1418254	986592	103855	1375.266	97	1579.247
101197	17862	4825	267.6825	28108	4796	5318	415.7398	36	1584.516
604427	679319	195862	3692.458	328907	292401	344128	6421.981	69	1585.691
2394864	1134508	20865	560.5265	1317283	553337	51082	1711.3	85	1589.239
1967795	684515	12881	327.4241	1111068	328761	26796	862.0556	83	1591.407
2558434	1268317	20217	554.7737	2126292	920997	78503	1916.418	100	1592.025
2571015	1229813	24962	786.9682	1704640	670342	64440	1328.084	89	1592.338
1153013	1846219	15166	658.6126	939355	1130801	47035	1228.663	98	1594.040
388512	345824	11779	16187	138489	113996	16836	22452.3	55	1597.236
1572389	1004053	11251	509.9811	1038957	487812	26545	394.1745	83	1597.855
1695506	1092700	13186	142.5346	1223229	782545	39506	-51.9134	104	1601.379
2533175	1028366	52708	1308.319	1575928	534686	98479	2177.872	89	1604.114
1677486	1172252	15780	420.258	1103269	696782	41504	727.5744	93	1608.557
2339853	2059350	16778	604.6458	1840468	1338795	45347	1370.567	105	1628.028
2170470	1190369	6741	1.9701	1380004	653593	20516	370.7476	90	1629.734
724771	975842	18054	79753.03	431912	586094	47760	147136.3	88	1667.445
2094517	1417590	13666	877.4626	1354810	763879	26538	1604.182	84	1669.177
268028	286270	115392	1883.091	110203	103995	172902	1824.402	56	1671.642
2731475	1714290	13796	509.7556	1847830	1111260	42040	1218.444	101	1672.765
477717	600153	153936	23535.61	208156	196848	226359	34493.94	60	1674.502
3365682	1495577	17995	600.5195	2032802	891119	49258	904.7738	95	1676.393
160540	194039	121066	3674.603	54519	63067	172983	5431.746	46	1677.750
1631307	1101734	16407	603.0327	974179	542143	40850	911.685	87	1679.122
154412	179953	17479	1243.772	69615	84927	31215	1913.161	62	1683.656
1776324	1257870	35716	538.4676	1160306	602806	63255	1087.605	84	1686.978
1756692	1880833	19568	846.1648	1505618	1302704	69650	1300.365	109	1692.577
1691940	1123640	7395	415.8595	931720	536826	16493	1011.657	81	1693.370
2373278	1442413	12556	561.1916	1727377	883174	33695	1097.29	93	1693.776
2382403	955651	17721	784.9481	1452496	490669	39680	986.048	84	1696.069
420968	898781	141918	21054	205854	340900	237279	35497.55	64	1699.880
1486364	2252377	24954	499.1194	1219472	1468837	77078	1387.476	107	1702.125
1845918	1100819	30020	352.122	1254608	534814	65333	698.5813	83	1725.169
240651	434276	295627	6074.275	117355	173003	526981	11904.43	62	1726.738
1504637	1117508	9219	329.3859	1092418	648848	27337	442.2057	93	1730.931
2413280	1857702	45825	5884.783	1457840	911080	81876	11449.04	85	1738.586
1420327	934017	17240	604.164	963173	493230	41293	709.9373	87	1777.042
1734407	993210	9861	526.0021	1119674	565091	25928	1143.961	90	1779.188
1733273	1066778	22034	483.3074	1173817	500830	56081	1168.944	84	1784.255
1949130	866276	9925	234.7925	1265932	430080	18796	125.2556	84	1789.686
107966	66541	1606	112.8966	26003	17300	1893	181.5973	27	1789.795
2539681	1655906	16932	541.4852	2085061	1102146	57393	1997.147	108	1792.853
135587	61168	27549	20.6989	47481	19550	37885	-80.6515	46	1797.474
1621830	1537300	19871	761.5631	1324856	1131353	68568	1496.065	112	1803.203
2051742	1041200	42040	1102.444	1370545	602670	117446	2615.521	93	1804.213
2055346	1156582	7509	401.4549	1283980	590990	16214	533.8054	87	1805.849
2439550	1094976	11916	322.2876	1442599	542281	30638	1450.192	86	1808.248
2164223	1364552	11397	283.9717	1552231	826997	38449	279.1889	99	1809.070
1513976	1736824	13822	664.0142	1096167	1047657	30353	1831.203	99	1818.303
225965	143743	42865	315.7265	74162	45361	57449	300.0889	48	1824.615
441160	629623	203186	32077.54	201522	220116	332247	49632.66	61	1828.425
205591	20576	2763	-22.5957	57462	5901	3541	-157.5499	42	1838.887
1449773	672842	12831	199.6191	758589	276702	21374	368.2814	73	1850.299
2006560	1387354	16976	637.1536	1575196	886264	47322	641.3642	101	1852.058
434002	759879	125331	36283.87	245082	319624	215803	63954.95	69	1857.205
207483	165969	237064	5684.49	67177	51412	327895	7990.91	47	1872.955
2626059	1238797	9785	456.9385	1714147	661218	27143	1255.122	89	1886.853
937902	1615652	254059	36679.91	797857	1247733	790337	101214.5	103	1899.384
220490	237852	111538	3126.682	125592	129841	241750	7426.175	72	1899.948
1591384	1148803	17678	345.1358	1147316	686612	49150	707.315	96	1901.328
2039046	1395711	10716	655.9676	1590496	979350	40437	820.1157	101	1905.585
148025	53970	6818	294.8898	45366	15858	8451	287.9011	42	1908.017
1857294	1418767	7288	289.2568	1417872	898556	23710	969.131	98	1908.953
1762395	837159	4364	344.0204	1245687	427370	11188	541.0468	79	1908.967
1553555	794547	16010	369.161	1029111	390321	40252	982.7372	83	1909.378
2261806	1278603	6155	372.2955	1453936	693081	12399	1041.784	88	1910.738
1364825	1282050	52765	961.1165	941555	711943	114978	2421.666	94	1917.088
1885100	1053956	7976	202.2536	1187080	544664	22823	398.7703	89	1918.296
1838656	1463668	35257	389.5177	1161040	714727	86888	1251.817	83	1929.749
2084917	877719	24747	775.9067	1254022	453100	54490	1701.889	84	1942.127
325987	553803	161648	2513.853	152306	226251	278057	4630.598	62	1950.349
1489300	1282420	8969	184.3609	887076	598005	22676	206.9236	81	1966.309
2442668	1880072	15282	1215.92	1937488	1117422	47751	2936.631	99	1979.903
1903215	1397021	44493	782.4573	1273648	771800	111960	1889.956	92	1994.497
2549550	1309873	13340	526.374	1619174	706094	39443	1818.152	88	1994.719
2590336	1401400	22073	646.6953	1856070	841051	55262	1458.798	94	1996.948
806241	1342872	14768	22318.88	462544	816352	49785	41754.94	88	2002.103
2251285	1394265	10747	278.5067	1439507	821474	32062	612.2782	94	2006.220
1669519	1528971	16771	918.6531	1205686	887580	39493	3139.957	90	2006.625
1887402	1451104	12039	454.5879	1236123	737297	32250	214.225	94	2011.003
2252780	1315984	8061	318.0221	1490321	684221	25210	743.281	90	2012.873
1794398	1140892	15208	792.5688	1216503	691810	42530	1969.933	92	2015.861
2086531	1280088	39955	1321.475	1267911	675545	80653	2872.033	79	2015.964
1015641	790631	103239	19959.91	434195	308826	167267	28727.28	67	2017.581
637634	1552228	13263	19402.46	502738	1076720	52039	37490.59	94	2025.393
1499011	960421	16674	209.6114	882925	482657	39105	978.7905	87	2026.240
1320113	1194028	303804	22229.6	955025	829182	979730	56568.85	90	2029.048
1668793	1317179	12894	762.5534	1416965	754130	37417	1639.694	100	2032.248
1281521	1554007	18556	340.7916	1011327	1005428	59718	396.5798	93	2032.375
145384	89941	34157	429.8077	37422	20938	43551	655.0111	29	2032.498
622522	1515011	97998	40545.09	328778	703169	222359	68237.54	77	2035.817
2213123	1466163	8485	624.0085	1577755	801836	24930	468.573	96	2042.045
156104	86437	39806	720.9166	43755	24760	50069	842.0709	39	2044.628
1979213	1074636	14497	307.8817	1321358	529412	40911	1338.907	84	2054.837
1471540	791975	33864	955.9704	1084231	465611	59768	1976.385	90	2059.656
2710310	1616558	49540	1133.194	1877534	965838	106312	2322.703	96	2073.384
2557350	1201084	6025	288.0025	1580908	575302	13245	494.0445	84	2094.811
111624	19490	2816	61.7776	32305	5754	3545	234.8745	38	2107.260
1972693	1507395	10618	597.0698	1497108	831570	31514	1137.135	93	2110.029
168569	164456	74781	1075.014	53552	49669	101455	1482.625	43	2111.008
2177327	1284249	6245	209.3445	1296756	632636	15478	540.7158	82	2113.095
2549449	1083204	14457	426.6377	1698801	597853	43897	1340.222	91	2115.179
1743723	1530938	9572	400.5892	1225811	708421	25331	745.8691	85	2115.749
267523	121398	44467	1170.199	78239	34823	57226	1373.179	45	2119.754
1887464	1192423	38569	699.9209	1214344	630188	89375	1703.938	89	2124.624
3041469	3756641	30702	1853.982	2779739	2337399	86698	4320.158	121	2126.156
2495361	1473381	12332	725.4252	1774858	844991	39008	1632.749	84	2126.182
867397	1694837	262557	65326.05	482945	741189	532149	101590.8	80	2132.486
1050101	500442	6587	176.1307	809821	242103	18757	635.8677	97	2134.726
1948006	1098724	9774	787.5214	1133321	498431	23847	2152.417	83	2136.231
220076	101689	103	152.1783	59643	27302	-54	291.7706	41	2146.067
2671872	857251	17310	432.091	1585157	397582	35639	259.5479	81	2147.375
1968779	1396195	12831	473.6191	1485672	978435	41876	1355.044	102	2149.859
2064686	1314304	7197	368.3517	1388731	623083	16309	680.1349	85	2171.956
1733054	2385348	286377	61721.35	1174378	1346044	616276	145461.9	90	2195.695
1786514	1398399	26028	597.5708	1094102	800115	64772	1078.309	92	2216.191
603873	1.671908E+07	5947	505.2267	417548	1.449959E+07	45117	2517.664	153	2220.012
1.099259E+07	1.547557E+07	16626	-86.4814	5.200085E+07	1.242983E+08	217526	-2315.991	647	2220.087
5922449	0	43618	-363.6302	2075163	-2880165	87491	-14.9549	42	2220.106
1611100	920984	27521	860.7281	1115134	332478	67814	2508.565	78	2220.877
1680112	1304082	11627	576.8747	1380154	936514	39894	2325.253	105	2221.847
1917207	1576433	15046	896.8806	1675972	1079229	54778	2152.446	104	2222.104
2944807	1673787	6919	882.3559	2203553	960556	15637	2336.836	97	2224.048
1441993	4816874	26712	32610.14	1152590	2294971	95914	70750.98	111	2225.740
2202812	1682712	7976	680.2536	1619604	1075519	28969	882.3609	101	2227.072
1107795	1451638	313765	21780.22	504435	626971	612784	36925.38	69	2227.547
2706755	1342449	23522	259.1842	3012069	1210983	83128	1075.881	139	2232.990
227525	128450	210101	2576.466	67792	39263	279079	3654.532	44	2246.969
170531	115214	8397	1018.672	54656	36240	11513	1026.279	46	2257.192
244258	582619	93223	3781.21	128750	273169	177200	8606.92	70	2258.687
1419203	1630213	15624	252.7064	1113151	1068023	53496	48.9256	104	2268.598
132316	156892	19603	866.1283	50936	70546	40754	1266.499	56	2289.926
605712	1129312	45376	36646.39	335902	544950	104437	56976.52	76	2306.797
241763	239463	154081	1668.744	82534	72989	205278	2163.496	49	2324.800
174728	153115	56937	1437.766	63740	56180	87832	1954.975	50	2326.863
1120756	1264668	30121	724.5881	836832	651370	80735	1737.234	89	2327.452
2588420	1303597	15160	376.476	1951981	746511	39775	1650.377	95	2328.797
1712079	836522	27420	451.262	1139638	444148	51632	1163.155	88	2329.650
2594437	1390344	13804	668.6044	1888577	903166	45471	1784.723	96	2330.437
1772471	774627	16775	148.0775	1114744	357682	37870	458.507	79	2331.349
2727646	1360618	31989	453.7829	1923397	757020	74173	1922.505	90	2335.998
1380213	1633308	13198	480.8078	1049298	922646	35484	2241.852	98	2338.426
2037309	1629490	9054	514.1294	1405003	916749	27003	1722.268	96	2341.758
1755877	995421	10138	393.1418	1106095	474389	21033	1602.351	86	2342.636
577425	828550	171073	3365.595	216158	270458	244574	4870.801	58	2351.981
931399	970036	6346	139.8106	646581	463845	17647	-11.4033	86	2353.632
122687	46216	65339	1200.718	36087	13489	83485	1395.509	39	2365.567
1914045	1670527	15086	512.1246	1211629	792854	33865	1027.827	88	2379.705
1811087	1348757	13357	417.9277	1201002	759948	38805	277.9605	94	2382.658
1126609	1184945	171465	2904.187	445253	415297	267140	4773.554	65	2396.145
1801035	1005661	7074	455.0514	1134090	487322	16292	1025.581	82	2410.686
1781852	1450121	23408	618.5888	1325555	802313	54842	1266.236	95	2422.088
108818	57268	1761	162.5921	30109	15970	1906	36.7266	37	2427.611
1323241	1905987	28613	754.5893	1074432	1208767	93093	2191.917	103	2429.226
3116989	2215646	30772	1228.909	2089762	1064653	71116	2156.408	85	2432.228
1936783	1706573	13993	328.4073	1365280	1085267	40477	899.3597	99	2436.755
2541498	1123812	12808	423.9288	1594696	574731	25250	1061.525	86	2438.916
2962572	1337093	10061	535.2221	1738739	712756	21798	1498.268	90	2442.440
3002945	2196897	27087	496.1807	2261999	1349794	81939	1497.978	104	2444.300
1593960	1170545	23174	433.2614	1128795	716853	55455	1371.026	95	2445.121
262868	414079	115874	23042.73	116387	136837	176620	33674.38	52	2445.605
2010435	1416927	7568	345.9648	1572988	809903	25158	1208.764	97	2446.137
2801375	1402965	12919	472.9559	1819522	758764	44170	1363.937	90	2446.393
180093	18714	1543	-151.0377	49289	5318	2235	-396.6165	40	2447.772
402979	705935	140181	20560.95	180488	260560	275813	33919.51	63	2448.407
527136	935025	187834	27861.69	322150	439530	420948	48768.58	75	2449.379
1383670	2746481	98146	34644.79	874958	1353004	264878	67203.05	87	2450.265
1020589	1816912	125596	50479.73	654257	1119067	377289	94871.11	93	2451.969
1155901	1942953	111426	32146.8	607851	846980	251294	50207.79	74	2452.646
105471	18627	7778	-140.2542	31686	5542	9155	-267.4045	39	2455.486
3141933	1203991	36224	1271.366	1933112	657694	86644	2605.928	88	2455.640
499983	466989	325941	27092.09	249527	215567	654273	50081.12	69	2459.290
2346878	1010864	19160	394.876	1552817	517429	51482	662.7402	87	2465.954
1463581	989241	6383	184.4863	1017565	539179	16911	92.5071	88	2467.497
317701	323045	251320	25046.05	136031	121318	414995	39215.22	59	2475.904
155129	103899	86871	1844.263	44636	29410	110354	2418.059	41	2477.015
213832	145640	69241	974.2201	62411	41615	88930	885.973	43	2483.682
235871	121543	92353	1589.403	69056	34846	117411	1968.557	45	2490.921
1660286	1029994	15819	512.6459	1125450	564694	32636	703.6796	90	2491.892
211698	226231	77935	981.1535	81471	74540	112060	1396.566	52	2526.475
105292	8668	343	33.6423	28925	2239	188	62.9468	36	2533.932
1563499	1652154	23706	594.7066	1045180	820429	52133	1297.061	88	2536.576
1531222	1052107	19745	512.6945	794169	547833	42213	940.5493	86	2544.055
2306118	1227186	26576	689.7136	1502632	710008	68697	1197.502	94	2545.344
487839	1258750	22361	18626.25	292565	615069	53173	32562.41	68	2545.395
1247773	2316257	49619	124089.8	1023486	1744500	175917	289111.5	108	2548.800
1606898	749434	11092	458.8612	996152	348929	19668	901.7748	81	2561.068
1435126	1057664	13321	288.1081	908163	537451	41468	782.7548	88	2565.437
1717186	1114059	11292	709.0812	1060885	584552	25830	1586.063	88	2566.441
2578349	1413576	22790	896.519	1863460	817526	59115	1774.351	92	2566.958
1517097	940313	17125	420.7125	1048335	593421	55381	1200.674	95	2567.927
154436	171585	96197	943.2517	50874	55507	132704	1087.894	45	2569.103
201857	120984	46910	432.651	62453	36371	62094	523.6734	45	2572.024
2241447	1264371	13262	428.5982	1448813	671029	42435	897.6035	91	2579.112
1936025	1077644	13969	435.8609	1253722	531727	33472	486.3792	87	2585.829
572764	681358	195917	25527.54	216385	243332	328644	38239.13	60	2588.493
1672377	1479668	48731	2068.609	1125628	691596	84327	3410.345	86	2588.505
1955966	1297459	9133	306.7613	1264781	675579	26055	445.6855	88	2591.805
1921217	1415982	200311	19161.25	1029880	621201	366955	43145.18	75	2596.075
2077140	1004976	25150	599.915	1207756	422806	48779	1357.702	78	2607.132
1567537	1196078	23990	670.839	1105820	642271	53809	1086.885	91	2635.217
1254789	1222611	31134	427.8174	797467	571505	57512	952.0232	87	2639.288
2010574	1121837	15285	556.4885	1348211	523068	32290	1362.469	83	2646.138
2331599	970587	4935	316.8535	1369472	494174	13532	820.7452	85	2649.185
530774	1233763	214189	20454.2	379895	690267	435850	63292.18	97	2652.848
770083	1402875	19163	184.4443	688096	994390	69360	530.096	111	2653.843
298328	302502	42345	1101.554	109761	108461	68337	1107.306	56	2658.453
1500867	1206281	25712	787.0432	969110	584729	61793	1105.987	86	2658.713
2513585	1148214	36974	747.4414	2005898	1092771	98940	2903.534	128	2659.334
141167	27497	7673	137.8553	41584	7365	9600	110.56	41	2661.807
313210	579371	347229	5277.747	199864	324332	844776	13904.73	79	2663.301
2181918	1252188	25211	594.1371	1530382	654748	59398	1109.628	88	2672.454
1993986	1217448	17100	-100.69	1126118	637472	45583	645.6063	93	2675.827
457401	159984	76902	1723.802	146778	47427	102094	1983.673	52	2680.227
2523766	1655055	51262	774.3982	1855685	897740	163548	3231.443	99	2680.390
1465879	1212175	10651	449.3211	1184050	748642	30536	815.8696	95	2723.974
1822438	1050595	8319	348.8959	1188975	519398	23826	846.4386	87	2756.859
305102	422549	193249	4097.469	148157	215653	413140	8578.154	66	2757.984
127133	118836	7931	391.7291	44926	41682	11926	755.8486	45	2759.037
1679257	838291	13111	275.3271	1188150	488908	35276	714.7836	93	2759.699
2533321	1299679	14388	351.5668	1625837	746396	43958	778.4438	95	2761.752
112875	27626	7931	-1296.271	30168	7351	-3516	-36.0476	35	2762.794
1069416	287099	101380	13624.42	382180	93438	141665	18242.41	59	2764.213
1476529	980235	15097	233.5417	979206	494748	41447	121.7767	87	2768.901
464504	68482	2427	8.7547	138983	19411	3241	-7.3799	49	2770.528
426843	400740	215930	28838.67	183098	145972	346113	45264.34	60	2771.530
1503451	1268616	45556	633.4916	1155981	712773	103792	1618.331	94	2772.401
2362458	949741	7796	648.1556	1458636	462315	15358	1211.984	80	2773.868
515233	598275	184537	3199.126	222091	230338	308343	5790.442	63	2775.711
1314269	1314421	9720	531.292	879865	738716	31456	1131.482	100	2778.207
1647238	1192576	13125	426.3125	1217398	607763	39158	998.1638	88	2778.375
1827119	1361621	7782	340.1702	1304070	709565	21614	356.7454	91	2780.000
1847746	1004162	21566	451.6526	1238327	636475	52941	1022.79	97	2781.538
1642632	1460572	10106	512.7466	1244877	847359	32998	1190.588	98	2783.044
125927	42300	222	9.0542	37648	12252	56	35.9416	34	2783.117
2683692	1109251	22887	736.5607	1794985	609264	72344	1702.698	92	2786.419
2213018	782322	8754	581.2994	1205240	359772	15461	1683.162	79	2787.874
3276660	1882376	44808	1710.129	2899104	1284675	118358	3926.284	106	2790.960
600218	637356	195022	2112.334	203061	204017	282045	2667.725	55	2793.256
1386376	1236328	12262	295.4982	954753	609018	33051	798.9611	86	2795.359
1082570	1367908	182297	27265.46	578998	567244	350374	45608.18	74	2796.366
1590566	1369230	12771	278.2531	1239765	968951	44490	1046.889	103	2803.030
2172129	1301168	143762	3653.648	1247328	640720	243341	6302.23	83	2804.700
1230369	1005045	8195	309.7395	1042387	658351	27986	1857.815	102	2808.442
2119843	1002408	44395	929.5595	1291443	448630	92484	2066.552	81	2809.751
127779	114870	26978	415.8658	75971	88298	85049	1323.449	80	2819.180
1251980	1202390	14205	125.9005	897321	694043	38349	855.5789	91	2828.264
2183137	1339393	17786	337.5946	1608746	753494	46742	1369.826	94	2843.325
2300459	2179988	55550	1393.355	1999010	1411298	141986	2388.215	105	2845.529
736514	1002805	229250	3380.925	313093	398820	396422	6337.874	66	2849.139
134366	85704	94	-6.5266	36092	23158	-87	85.5193	38	2853.185
231815	214643	50	-71.195	75191	68896	-28	-453.9708	47	2854.673
350992	257372	67590	2195.799	124945	103521	111940	3447.834	57	2861.767
847285	1404018	218867	30573.04	411634	546434	384377	47322.15	72	2862.867
2257686	1557865	25619	1302.426	1568226	793227	60818	3249.29	93	2864.051
2858749	1741586	9218	353.5298	1846072	1021040	25188	1410.447	92	2864.622
133497	51593	75017	2074.054	31075	11901	91547	2261.387	26	2864.807
1647166	1101367	12073	228.6953	1176830	687311	37768	937.1848	95	2867.500
2529782	1213881	13065	771.9465	1453190	545578	35594	1450.023	78	2868.035
118951	368154	89941	2687.49	88341	208502	231544	8915.818	71	2868.901
1467547	1593895	37974	1432.541	1228887	886672	110606	4338.796	93	2870.153
1238292	998636	8106	399.5466	792631	458537	19301	849.5861	81	2871.446
1538139	1574553	27643	694.1723	1069117	859543	75410	2108.501	95	2875.737
1521193	1671154	296671	26761.04	1068952	1134272	834525	93570.85	108	2876.419
1857749	956700	10635	193.6235	1193899	486490	31063	259.0343	87	2879.116
1841097	1356985	15114	582.0954	1347888	866669	49634	1757.667	99	2880.877
1423480	1356598	10845	559.4045	1152692	925323	43653	1835.333	107	2881.786
1011943	555000	312248	30855.51	460561	252796	609686	50848.18	69	2882.283
115657	16929	-414	131.5746	34089	4514	-1112	118.0168	39	2888.276
2235781	1530698	33291	1392.425	1618862	851068	98296	3243.206	92	2894.774
1549371	1415219	10057	450.7977	1051269	762874	29903	1396.958	93	2897.021
625144	913404	185742	3080.726	289776	341227	297545	5737.274	65	2900.371
2084283	1251492	22108	600.6588	1499499	743132	67087	1567.181	95	2902.057
1101614	902530	8947	281.5267	781398	458573	22948	825.7828	87	2906.997
2077513	2187951	20184	683.5224	1670481	1400680	62776	1878.534	102	2908.540
2143875	1163737	13383	293.1863	1431150	622312	35514	770.5354	88	2909.927
915216	1753207	14547	23261.69	689402	1143325	40491	57662.34	95	2911.041
2577479	1597661	27194	1214.783	1740712	841820	58136	1866.23	92	2913.525
1554532	1517626	18606	611.5966	1130038	820176	46845	1206.005	92	2928.974
2362921	1466610	9254	178.3494	1687459	868050	29541	701.0501	94	2959.002
2021273	1893630	9197	1345.552	1561963	1113901	32752	2207.987	107	2971.444
1669557	1246801	15358	415.9838	1210517	709613	41325	765.3325	93	2973.058
1304677	796515	8539	327.2379	854838	402420	27010	506.261	85	2974.264
450318	552195	270590	26021.1	198753	201809	466656	42226.2	62	2977.038
2372632	1081703	44255	910.7055	1609224	561955	98972	2453.929	90	2983.214
2426085	1668102	31032	410.4952	1892957	1064130	74669	2023.131	101	2983.935
800024	1472406	20322	83618.66	493956	897049	63506	179032.5	86	2984.214
1737666	1619140	209242	7991.076	830822	730578	381737	13147.05	73	2987.303
2549750	1587697	11196	376.8956	1857566	938946	44727	1407.785	101	2991.007
1779609	1487916	9730	191.853	1352238	814680	30333	534.0813	97	2992.669
2044285	1265824	31519	414.4159	1372262	657879	84141	1045.11	81	2992.736
2767408	1496503	29428	1310.311	1810931	785636	66886	2480.104	88	2994.175
2807899	1038291	21537	958.8257	1731329	545866	57143	2102.122	84	2994.917
2519363	1182918	16454	195.2694	1586562	639415	41192	806.4712	82	2995.465
1722516	1195160	7271	487.7031	1333293	726613	24569	1554.521	97	2996.408
128916	66933	562	-139.8718	34199	19152	869	-347.0491	30	2996.513
2254965	1580852	12840	545.324	1520647	846731	31814	970.9654	92	2997.050
1573797	1029293	19446	616.7206	1344503	610415	45356	897.2716	97	3002.832
910696	1143539	306775	3465.077	522661	533669	572859	9216.59	76	3004.035
1114455	1093778	23983	318.8463	809434	612922	52899	314.8339	92	3004.423
1887283	1197928	9880	600.268	1354521	693473	31535	1462.114	96	3009.415
420846	328555	140277	26526.14	161899	112992	217853	37110.95	56	3017.935
2256304	1669994	31475	580.7475	1714793	999746	75124	1412.656	96	3029.404
2180825	1433852	86145	2071.735	1578675	764397	161072	3642.739	95	3072.629
556794	681321	169238	21935.65	266462	256606	310341	34460.93	67	3081.548
2491212	1551898	7866	538.0826	1563865	777828	15865	665.0265	86	3086.008
2070330	866918	17669	301.4309	1176492	396530	40086	789.6246	81	3086.922
232933	270266	7007	1209.693	116575	120341	14562	1512.528	68	3088.753
2604780	1097596	30812	898.1532	1633333	516098	56285	1517.589	82	3088.792
3097767	1255153	14041	356.5001	2071674	718011	38034	861.9074	85	3088.815
1964236	1214133	22137	488.4857	1299930	565915	51987	708.0707	83	3089.639
676990	1225546	26308	37826.28	485307	663189	78305	67076.91	75	3089.761
1508672	1299492	6495	205.3695	964894	714593	16297	432.8617	85	3090.591
2787430	1743396	16456	226.9816	1970890	1021888	46940	244.334	96	3093.351
1574563	2159831	139976	52091.45	882290	1033225	276309	94116.13	82	3094.240
1247656	1050599	18236	1799.84	763034	504849	38530	4308.533	84	3096.240
2695536	1588189	8878	570.4558	1699533	917869	20675	1319.868	90	3101.405
1586447	788353	25552	735.0672	1136948	375106	46662	1240.338	85	3107.664
1702028	1125597	14414	518.8254	1203684	645079	43214	1189.505	96	3114.102
2906628	2205856	38410	1066.801	2229638	1391636	111311	2335.347	103	3114.810
171951	145283	1997	35.6317	53505	46760	1307	302.9227	44	3115.902
3034686	3692385	41391	1572.835	3700144	3584399	162952	4725.207	143	3124.943
2311994	1102880	27356	997.4716	1490057	568236	68575	2084.058	89	3128.786
1860761	1322583	35039	786.8879	1516744	904604	125452	2947.457	114	3129.768
1421908	1222799	11227	404.4347	1007606	668446	30231	1102.759	89	3171.705
143827	19792	149	117.5589	46502	6198	-44	205.3316	43	3186.809
336088	114492	50556	1070.992	104259	35853	69992	1362.151	48	3193.585
1574015	1578007	47967	463.5487	1161024	1001592	101402	1114.252	105	3193.931
1369258	1179484	13408	444.5888	902353	543264	31113	1325.839	81	3194.981
2888120	2577286	130397	3053.872	2390285	1932416	237787	6670.451	120	3197.256
250700	150065	118082	1284	79155	44454	157188	1654.647	46	3198.452
2596224	1181965	14380	678.718	1797653	590353	38124	1205.956	87	3198.615
1123753	1125050	40983	709.5463	866012	695306	117462	1994.218	99	3199.990
1952821	1230912	30772	889.9092	1330047	766429	63604	2692.385	100	3203.595
1987975	1001626	7758	572.6238	1264433	572300	23628	1385.931	90	3204.722
2461826	1273560	9679	528.1919	1726610	767142	33488	1219.077	97	3208.578
546074	203321	40244	1173.888	221753	66733	60779	1676.902	59	3213.134
123980	129690	19817	177.3337	38611	38685	25996	360.1756	41	3214.801
2232982	1013239	11567	371.5087	1311815	500081	27369	1289.601	83	3217.781
1648215	1523269	14110	580.571	1243423	952939	39791	2024.075	97	3218.269
2874507	1993944	15353	719.7033	2405294	1470946	58398	2171.528	112	3222.381
1452309	1754355	18520	668.972	1134709	1097514	63559	1416.86	99	3225.748
132193	85269	27133	817.5613	40619	24380	35390	1019.379	41	3233.697
1880064	1907526	16074	594.9514	1454623	1274392	47366	1500.033	105	3239.723
1810053	1330966	14419	485.1059	1445086	811005	44924	1142.436	100	3243.670
842372	1191669	555280	35271.21	381790	453606	927049	54075.65	69	3259.283
661856	927671	124728	26236.64	428997	484207	270225	43009.62	80	3296.583
749186	1377404	181485	29244.31	468981	736903	499162	53199.59	86	3298.077
734950	767127	201824	6972.526	416673	369620	417440	16588.38	86	3302.010
1338950	1267678	20603	569.2283	862312	625357	54290	1082.669	84	3302.361
2698765	1127118	15368	415.5448	1881540	621321	44445	535.3645	93	3308.173
398618	570635	61277	22450.24	188944	255364	97693	40423.98	69	3309.952
388887	746795	21850	2781.785	232105	316275	42825	4835.482	71	3312.568
2120559	1498759	36784	710.7824	1310807	707513	70409	1259.145	83	3314.212
1515648	651479	9184	553.4224	958909	314083	19733	1170.421	81	3320.568
211680	47957	8363	-37.4357	85859	14347	12278	-319.8042	51	3321.322
651165	1076692	231929	31582.42	389877	593839	647002	75468.41	86	3327.806
276446	366684	417	95.9937	76981	102769	443	184.2523	43	3328.346
2404296	1218271	29459	1403.85	1857478	711267	79260	2651.486	94	3330.398
214206	250928	78230	2669.703	108278	124046	157137	4888.986	60	3334.583
1767275	1181917	8658	441.1138	1381142	668657	30171	495.3931	97	3334.930
202679	158286	102754	1636.699	65021	47682	136629	1673.087	46	3344.558
1906709	1039187	18669	304.5309	1340312	586263	50309	1324.535	96	3345.691
1254144	1254145	10169	433.6809	933381	674529	26132	371.6052	91	3357.441
1972452	1325362	14909	466.5949	1320493	779407	51981	1418.934	93	3406.751
1531707	890617	11758	359.0238	1024810	446591	32289	1013.613	86	3408.789
2081755	1539085	16006	367.7366	1452293	867408	46484	674.9524	96	3410.171
374351	443343	13208	1338.369	211447	236243	32764	3054.26	76	3411.873
624688	391304	12244	420.0884	352363	174241	25965	748.6365	75	3412.981
1642676	1244398	15951	577.6511	1182593	784373	48265	1757.667	96	3413.820
215470	319135	182801	2392.936	86897	105953	255194	3188.583	53	3415.060
2287045	1277497	19779	328.8019	1465058	620017	54564	790.2404	81	3417.206
813972	8056047	106663	10893.19	407052	3375904	200687	21194.14	77	3418.507
442423	538635	239244	6998.789	206640	178720	354571	10099.23	61	3419.407
2062764	1369646	20381	803.1741	1477546	775252	52604	2558.284	92	3419.542
1457701	997751	11645	222.2845	1006838	598179	35129	783.9369	95	3423.666
477285	684541	166203	2860.388	244595	291004	323362	4788.208	69	3426.351
2033899	1199074	44681	726.4041	1304288	581126	100678	1647.436	87	3428.094
147784	245987	205696	5132.346	61894	83245	301095	7400.43	50	3429.163
417933	410066	106342	1751.386	184790	151360	168521	2112.828	61	3432.071
1400553	1320848	8577	561.7697	852321	759170	20089	1693.193	89	3434.350
654287	72534	1654	-20.0106	204921	20580	2281	-449.2359	53	3439.122
571779	817168	130707	23198.26	394088	557543	360220	48517.34	85	3442.104
2751215	1029253	9016	234.5976	1722205	529364	20031	811.5391	85	3443.279
1612863	924009	17522	652.5842	1088792	446484	32595	1130.579	83	3451.305
2723957	1554734	19450	245.145	1956802	905404	58939	914.6779	92	3451.637
1573636	889282	18805	542.9605	1137030	488539	53427	1558.855	90	3463.665
116628	44840	32298	227.3178	33561	12979	39717	647.7237	38	3468.462
733896	1057414	10206	181.3566	484181	454461	26714	125.8554	80	3473.700
2072689	1467877	63246	1950.901	1638062	778653	112434	2903.747	92	3475.783
1857598	1250862	17744	612.6384	1351398	748899	54229	1117.447	97	3481.813
103849	65964	33530	955.033	27976	17826	40657	1379.458	35	3509.265
2460714	1567477	8527	504.9647	1595859	798387	22253	873.7933	91	3512.095
1227678	1298838	191002	4811.812	602207	551105	314958	8982.544	68	3512.887
310455	633672	79821	4182.758	181082	260097	128710	6625.631	70	3515.521
1410749	3140112	23105	10209.19	1181112	2264181	79633	31805.81	105	3517.963
1405308	1140979	20679	530.2919	884585	611626	49976	1493.454	89	3518.694
252544	276581	335862	5029.458	192659	188537	913071	13948.08	79	3521.933
468009	879754	247388	7259.867	257128	503374	676478	17295.82	79	3522.005
450507	899816	138032	5938.195	245127	380153	254376	10548.29	70	3522.908
127826	146846	1738	328.9018	60043	57614	3799	374.3239	58	3524.523
3040385	1679466	24223	1202.31	2158253	1020280	67558	3145.404	95	3529.041
1463641	1133563	8282	479.2202	1119015	785085	31023	1191.79	101	3533.357
1750039	1202342	23815	701.0215	1221356	586764	67313	1327.659	89	3533.934
766133	1299211	21630	14983.44	407921	636234	41538	26210.68	77	3535.744
2245360	1097325	24487	657.3207	1430962	522733	53720	1161.692	85	3540.377
2634566	1445330	47086	985.3246	1947267	891098	95405	2650.22	90	3540.629
1616109	801965	9789	262.3629	1054734	426810	24242	354.5762	89	3542.664
2198827	1219983	7325	475.9325	1576293	762238	27904	1357.614	98	3546.661
942808	1199237	350005	92447.28	1005598	1029091	1152259	211344.9	121	3553.185
627137	777825	373476	48804.8	328736	316768	688705	83857.35	68	3554.164
893476	1260135	150491	30746.35	494954	524928	249257	56865.92	72	3556.070
2930172	1401877	13671	401.7431	1900767	843874	35301	1063.186	89	3556.102
2433883	1457578	59189	865.7029	1710965	878770	173445	1446.265	95	3560.102
1714825	1232872	7657	205.1577	1061209	606422	21370	-225.143	86	3561.359
1468087	1070914	24591	967.3551	980713	500520	49371	1738.513	82	3622.218
1947201	1075901	19895	839.1095	1215672	545722	56641	2091.36	86	3627.061
1636718	1058931	25534	833.6574	1043948	556761	55147	1160.347	87	3628.309
1044450	1118798	14134	199.1174	745483	583282	39377	878.6497	90	3634.324
2107373	1224946	7985	245.9585	1303703	651831	17545	640.2745	91	3636.843
778673	1599085	54018	49293.81	524520	845253	142737	109326.1	82	3636.925
877501	901480	15248	621.8128	667697	523115	47893	1705.197	85	3639.070
1842391	1115262	29254	291.3494	1176290	661837	65909	423.6949	94	3641.025
1777422	1273418	29473	375.8353	1338905	736397	77985	774.9585	95	3641.557
2144779	1091640	20345	851.3545	1408629	533482	66087	1475.081	87	3642.734
115462	210267	8698	6005.358	88325	114136	20657	12664.46	77	3650.905
1801125	952945	8125	291.8125	1115516	497011	24468	1110.055	89	3651.646
2681884	2108882	19071	687.6831	2162704	1570042	69884	1369.692	116	3655.644
848181	1168378	38321	56943.61	371398	498647	80753	84601.64	77	3658.989
2336853	1205943	8677	472.3797	1508633	589383	26393	1218.047	87	3664.717
1313217	1318524	14163	397.9443	888200	700394	39508	118.7988	93	3669.633
1619684	1135792	7795	458.2995	1106611	531161	16001	1011.456	84	3672.917
2468191	1341195	11693	410.3773	1906450	843942	38961	928.5121	100	3675.479
2689498	1412442	7714	532.9554	1722057	723845	17741	1203.07	90	3677.232
245634	258911	197365	4588.176	83308	78849	270681	6201.004	41	3677.543
2668963	1667963	9348	510.8228	1825242	1050329	29127	1461.625	99	3682.582
2149605	1328702	14551	579.1111	1687298	779159	40113	1403.739	96	3685.878
1966597	1527295	24192	727.7712	1446059	873806	52173	1789.305	94	3691.644
1676770	1420932	29792	790.9312	1249108	888793	66019	2465.866	95	3694.604
1939017	1895012	12371	699.8131	1635246	1208849	40946	2085.871	104	3696.338
2113201	1164176	31408	412.3888	1297782	566977	73998	908.6878	86	3696.982
388301	140883	60667	733.0187	108742	38851	75951	704.6511	45	3698.133
705320	690499	367565	43191.4	366304	312547	729409	86031.05	72	3734.379
1387511	1820837	111951	4471.251	641946	732920	189156	7658.452	74	3737.007
829190	1289415	144748	47560.76	451045	593732	373451	80895.4	77	3739.023
2122747	1426183	36520	1420.772	1614857	763896	92468	2592.855	97	3740.320
2311820	1258402	5679	1203.792	1441642	636868	10646	2371.041	83	3744.195
973838	1833043	213496	48528.93	621736	1060656	547968	100994.4	95	3746.553
2924220	2704492	11678	20728.54	2829261	2068206	53577	46548.27	119	3746.577
3741796	1911779	4764	694.4604	2789364	1309084	16571	1075.433	112	3753.178
759329	958532	26148	571.3028	562230	499705	60372	851.4692	87	3754.235
1225106	1701566	220657	49557.46	748475	872795	466720	85033.99	85	3756.883
1341142	1358646	26192	598.9712	891922	697642	73247	1666.757	91	3762.263
2572374	2024191	8198	398.3078	2012591	1262088	29082	634.1002	101	3762.966
1159909	746909	19940	525.634	725300	366219	39721	1212.148	83	3764.924
3141499	4182105	339247	58178.36	1490983	1688484	619103	87698.08	75	3766.448
1619714	1040581	5324	226.8764	1157519	494241	16088	381.9368	89	3771.585
1478048	1002971	17534	396.8574	912236	493421	38719	525.3359	84	3773.050
1855738	1478367	27073	335.1953	1352663	794790	75306	1256.467	84	3773.157
1390598	1390442	22137	540.4857	1564631	1272815	88980	2166.778	124	3776.591
1818454	1572895	13371	249.9131	1203993	995814	42574	824.6014	95	3783.298
1801602	1364214	7889	560.7729	1308988	727773	21536	1306.97	91	3797.943
729434	1177515	88207	31030.01	377077	494852	141067	48938.46	69	3837.527
482506	966479	204960	7711.256	252670	473787	454844	16736.95	73	3837.712
2463848	3263595	44094	6863.874	1911403	1510066	90734	12104.38	94	3845.040
1934175	1338154	22777	712.3897	1527542	858847	74951	2132.551	99	3847.267
1067927	1581107	271089	28922.29	625060	846679	649440	51917.59	84	3850.038
918661	1892142	24153	26943.38	618202	1002838	61107	50847.7	90	3851.059
101151	148031	90492	1494.201	33233	45554	119840	1835.024	41	3856.222
138799	40959	276	-96.7164	38302	11451	346	-365.7894	39	3858.301
1064595	1034692	7444	405.8084	897933	658361	27949	835.1389	100	3859.340
1716400	1524186	332315	21975.87	767782	545590	541257	33654.12	66	3863.660
254776	191308	95354	1586.559	91793	65922	142555	1636.335	51	3869.247
132893	87491	26996	5886.275	43516	32684	42115	11592.65	44	3870.625
2017521	2483503	543760	77227.94	1860020	1714127	1872259	363417.9	123	3873.322
239212	233557	83934	2648.897	98924	149750	171133	4319.961	77	3886.097
660545	404854	168440	2687.484	205092	122758	225487	3761.421	53	3886.966
778712	1816493	90586	58064.68	443027	885177	212295	105464.8	80	3903.304
1607552	1317714	22667	496.2187	1117322	797275	59624	1645.106	96	3913.204
1653180	1099946	23258	472.1738	1034663	562206	49753	659.5433	88	3941.211
1889803	1257187	9065	440.5465	1343460	700687	27001	1314.556	93	3948.248
238928	851720	201052	7562.617	150662	407390	412310	15826.59	73	3951.896
829494	802426	145284	21247.63	372021	343198	249988	36435.73	70	3955.201
1730344	1957123	12246	275.8006	1182573	928990	28544	792.5184	87	3957.106
168804	212277	88601	1073.316	59945	72908	134896	1143.466	44	3957.402
345619	620625	179975	3809.597	136630	212689	283907	6378.783	58	3958.205
1110478	1850121	45592	116851.3	862133	1221912	175228	224994.7	103	3960.202
2055595	1863442	26297	570.8617	1457668	1046482	73522	1780.184	93	3960.662
1518246	1428035	39802	565.4922	1124194	756036	108822	1571.514	92	3963.727
538472	791714	43806	48670.32	263572	293386	73988	78358.13	66	3964.934
1666610	1151116	21279	527.9519	998749	572718	44486	716.4646	86	3966.234
102223	73202	200	40.22	30130	22382	-109	84.6851	38	3970.304
1859411	2701744	36512	914.9232	1582460	1657315	111047	2169.337	116	3970.645
741043	1008216	164661	10447.28	372167	386148	268547	18129.09	68	3972.271
1840571	810024	10559	261.5599	1101285	391803	26985	1011.859	88	3975.225
129567	99088	44983	394.9463	37446	28405	55530	468.233	38	3976.416
256087	776982	175004	6091.924	172218	387650	368076	13255.86	75	3980.608
2062675	1128459	12163	322.7443	1338376	551339	31128	41.6808	88	3982.087
245867	174963	47655	547.4455	74036	50980	61422	644.3742	45	3995.079
146151	101090	2	-35.2878	44660	32859	-17	-304.5537	42	3995.785
2453642	1583036	21102	777.4222	1848187	929341	59477	2076.26	101	4000.554
1851785	1076586	38633	942.7113	1143521	528356	81959	2079.1	84	4001.029
1749777	1258991	10998	5698.388	1154610	613438	27038	10562.23	84	4006.890
2698507	1935146	25082	613.7002	1997206	1257393	90624	2104.206	106	4010.985
267258	31984	141	88.7101	77225	9562	226	233.4786	45	4012.783
639488	1345582	135465	32706.59	435412	715083	336329	54719.26	86	4021.274
2559780	1149214	11913	555.7193	1713889	682981	30370	993.757	89	4047.707
2578578	1472433	9104	674.9344	1685995	869411	28167	1774.769	93	4054.984
450877	456235	31394	24151.4	210805	179511	85801	36342.23	101	4056.491
2537874	1234733	36195	1300.54	1598625	623220	91425	2748.942	86	4057.009
1499230	763871	5501	333.4061	955829	360891	12041	1088.3	82	4057.959
1211724	1314042	7358	530.1838	803413	649856	19119	1579.776	87	4062.179
1579109	1650205	27960	774.556	1200152	1120418	75162	2529.188	101	4062.533
1499922	1268585	7418	397.5498	1150932	759926	22572	295.8892	94	4064.856
1482701	1093983	10415	518.2815	1173659	609129	32672	1570.499	96	4071.420
287227	352874	407636	6453.18	122615	149261	696521	11420.63	60	4072.403
172700	157048	45992	14229.75	265787	367310	423471	210934.5	259	4075.666
1111435	1045464	36265	466.4665	806548	574327	92507	1966.243	91	4076.175
3498961	2253919	25222	1073.554	2805712	1558957	94647	2767.297	108	4081.448
2166054	1002387	10905	414.7705	1327683	521772	27625	1280.762	87	4084.457
2150908	1826335	24666	549.5626	1661222	1197768	65453	2204.313	100	4092.467
257513	376019	134574	2041.801	124944	137898	222129	3337.637	58	4093.209
103367	66124	49285	865.8885	30848	19267	62434	1013.747	39	4096.802
2163127	983740	12494	446.1134	1474501	533936	36002	1184.312	90	4096.843
2404521	1165491	16706	590.0066	1652439	689984	46506	958.7866	94	4107.143
1732668	1055664	11904	135.0144	1109069	564975	30487	-92.0793	86	4109.783
1298145	1515520	22860	534.446	1063030	948894	73344	1480.798	95	4109.930
1274612	836076	9760	393.536	830704	393387	25336	875.1496	83	4116.373
1516306	919683	7508	335.5988	905504	464232	18733	528.3213	86	4132.112
167482	83540	47128	1118.281	48510	24799	60582	871.2502	41	4147.511
1310801	1434223	14658	397.7138	897019	701087	37135	1464.274	85	4149.952
3520435	2901578	38636	1201.28	2952386	2133408	133373	3868.625	110	4150.972
513761	788751	154312	21682.5	224277	263916	239783	32811.23	62	4157.446
2933686	1320095	34241	567.7201	1937551	780467	84027	2598.515	94	4161.405
1001937	1336514	95442	2303.896	707940	783171	376346	7951.811	102	4163.302
1725000	1492853	25086	562.1246	1184617	909212	68041	905.9001	92	4163.368
1739497	1044453	7567	495.1087	1088675	552560	21946	1094.971	81	4163.448
436905	256124	227945	28553.71	190551	93032	363071	40620.08	60	4164.729
1225849	1216169	10823	340.5703	926809	711456	36748	56.9628	98	4172.695
3052041	1987470	23520	1342.472	2449121	1629148	89016	3757.598	116	4178.703
2261093	1277148	19025	299.3025	1411349	790631	59826	799.0386	92	4179.223
795652	1412494	13550	110.155	663893	756199	39313	481.8593	94	4180.803
115158	100543	29855	939.8655	46816	73870	84257	2310.418	72	4181.117
1265706	967151	9228	372.0908	793510	499505	22653	709.2333	86	4183.145
2464027	2220185	11996	1196.776	2254461	1569294	48720	2321.192	107	4183.256
193446	130330	36664	363.0504	50888	34230	46985	554.8585	34	4183.751
386863	628469	502513	7871.379	260711	365662	1341007	20606.09	79	4184.331
2265838	1758803	35661	1160.382	2204617	1401831	137841	3359.68	119	4186.336
1945115	1328546	28141	1295.51	1186386	596688	57798	2204.868	84	4189.185
405411	399149	139982	24306.59	161329	133692	214982	35882.09	57	4190.174
1966197	1986393	18360	422.996	1223585	1111555	38126	1237.669	93	4190.921
1468308	1193350	10977	661.4097	1015074	633851	30508	1293.899	93	4192.943
2492504	1263784	42724	986.0164	1589862	680198	86636	2332.08	92	4201.013
558433	508083	5226	1085.979	243154	177018	8156	1655.352	61	4210.253
637725	1688826	35100	89338.11	582230	1514611	153901	236658.6	117	4212.747
888364	923557	15940	49697.23	398695	359704	27468	79404.35	68	4222.272
2444624	2049308	11997	503.6317	1839656	1330510	41182	1109.91	104	4256.872
2004658	953153	3900	295.79	1123775	400285	8775	237.2775	76	4279.338
2576653	1542638	11146	571.0906	1844320	993772	36506	609.7866	101	4281.445
827360	1181739	14636	185.8796	576307	609015	46905	286.3705	86	4282.321
1954409	1253031	16651	1024.921	1191870	613726	31138	1853.242	87	4283.788
1648370	901272	63478	962.5158	914175	389901	87864	1680.37	81	4286.293
1939580	1240714	7886	595.2046	1269004	582000	18156	748.3516	83	4286.770
2113141	1334292	11644	525.4284	1591757	752080	33216	1237.218	96	4289.008
167346	123043	59084	1061.812	54911	37159	81098	1503.998	42	4289.534
162187	42669	10646	151.0406	44476	11714	13459	183.2499	39	4291.391
1396606	990092	7014	436.6854	947755	464664	19207	549.1127	86	4292.603
1972853	1451581	23681	558.3041	1389550	824779	54490	1818.889	92	4300.866
1601242	1091266	4454	325.0694	1045216	541839	6631	616.7991	86	4305.285
759438	315855	134006	2676.537	267211	105048	190389	3800.023	59	4312.784
2453833	1116383	31203	1239.888	1724318	585133	61052	1842.617	87	4313.067
229317	159014	60095	782.3295	79858	48882	80366	894.3326	50	4316.423
2727904	2253403	14296	1458.806	2097350	1198317	34069	3006.471	97	4316.494
1942304	1452880	16298	294.7178	1354604	889615	50486	1782.065	99	4317.833
1428389	1228575	17990	606.239	923353	704950	39615	1174.401	89	4321.131
607260	1271109	161500	28194.15	452051	757997	474634	53716.17	92	4325.730
1756021	1025709	7496	-22.6744	1148507	508012	17492	100.9012	85	4327.820
103436	53916	44490	681.889	30168	15629	55818	1110.79	38	4334.897
623501	1337524	83822	35968.02	505680	730237	217943	64058	91	4342.027
498965	532860	268492	3033.001	181586	194863	425260	4946.086	60	4356.007
2034359	1466973	16492	618.8012	1276830	814043	42010	1512.761	94	4383.546
308516	612597	61999	7442.344	163549	287604	104200	15057.62	75	4388.350
124507	21210	206	49.3566	33878	5861	21	180.9781	37	4390.981
850757	874647	134377	22868.15	360247	381130	248761	34347.29	67	4391.768
2831896	1093150	17352	888.0472	1775574	613260	55001	1978.356	89	4397.958
117832	70465	34972	296.5292	35151	20484	44300	499.23	39	4400.557
126692	35867	14899	341.0339	35966	10353	19478	441.1158	38	4401.609
1806674	1043237	63219	1746.786	1255935	506824	128314	3098.615	85	4408.393
132538	55608	-234	119.6726	37081	16842	-474	137.2086	38	4413.015
405014	344089	105366	1705.833	153474	122890	173179	2519.542	59	4413.510
1184525	896183	40874	378.2314	810982	408527	71500	448.15	85	4416.515
2114742	1365107	13835	104.1435	1308464	742757	33458	640.3938	90	4419.888
2328357	1845433	14309	133.9349	1621833	970084	32208	650.2688	90	4422.003
1286566	1229820	9674	248.9114	1058998	806279	35456	314.8816	97	4425.556
2192957	1194877	16331	417.9691	1444622	578610	27919	1144.456	88	4430.036
1584656	1320339	24660	515.426	1107031	738760	60438	1299.972	98	4431.818
136051	246579	98333	2836.881	82590	113085	188019	4709.066	63	4436.287
580228	938968	17101	3783.166	373962	518113	44345	8449.755	82	4436.883
1618176	3091262	286188	44732.55	1071767	1771933	669726	90534.43	89	4447.085
2167087	1924865	10815	348.7215	1879444	1202346	36538	1588.182	104	4484.684
1708910	1110976	12282	439.6202	1087643	549918	37586	1575.375	87	4493.983
1121573	1351960	14966	203.3926	825138	783281	44378	1212.006	93	4495.768
751740	956459	148829	4219.507	357269	350783	237637	6020.036	64	4496.748
594745	550392	133930	2690.473	243001	200435	207046	3700.081	62	4502.032
1342515	1591701	208652	6701.977	542332	568227	350286	10740.84	66	4505.821
202674	453065	156585	5598.418	95691	175920	262693	9009.478	57	4506.577
1687012	984732	15320	505.452	1302059	676676	50821	1347.858	100	4509.701
131184	128698	25212	616.9932	43956	38493	33796	719.7556	43	4514.056
1686136	2102651	79504	1794.374	1139969	1101488	146225	3353.222	91	4516.299
272110	398089	270142	7198.566	142292	149992	457210	12191.48	63	4517.580
1475095	1073558	9531	323.4891	1031065	527553	23001	-252.8439	86	4518.196
1568249	962102	7645	158.8845	1063727	491004	21050	-123.095	88	4535.315
394245	764961	145196	3448.296	184458	293805	251095	6372.43	63	4537.310
1924821	1223402	9715	823.0115	1430478	708863	31187	1683.191	91	4538.179
1798097	1391864	31332	744.3252	1322062	736523	79781	1648.514	96	4551.087
1299598	1557844	20472	661.0792	988138	928654	52392	1212.791	96	4553.435
1558277	1508623	14115	614.8515	1155057	1030546	42508	1005.099	98	4555.070
3040135	2266201	34180	1026.498	2337094	1598900	116836	3790.3	105	4569.148
120845	57064	9394	91.2034	32704	15512	11579	88.7819	36	4571.203
319376	274889	116855	1602.566	115970	106786	176642	2319.216	55	4589.821
1032988	1323998	498024	8611.347	469544	485610	788868	14652.89	68	4599.924
139754	84957	1784	124.2824	38267	23233	2442	479.5962	38	4601.006
2688343	1410346	24224	709.1664	2129549	829638	60990	2541.539	92	4601.072
191152	159436	54013	428.5293	66461	51403	73783	483.6263	48	4602.444
2214320	1135338	16848	77.5728	1288004	681782	38896	799.8656	91	4604.112
114433	58952	54273	167.1153	29441	15003	66567	503.0087	30	4604.462
840952	1368726	334091	27710.3	655440	791505	730858	88261.53	91	4606.154
2277478	953813	22940	571.934	1418771	493911	56584	1074.562	88	4607.352
857671	1230595	146502	36014.36	733735	903794	425424	91833.48	99	4610.684
1973540	1675941	9818	418.1898	1382938	896721	31696	974.9456	95	4614.300
1779868	1827162	30162	761.6882	1442609	1164856	85484	2001.852	109	4617.112
328227	328673	102623	1546.55	128628	111363	152078	2094.976	56	4619.317
151016	212067	27120	1644.432	99821	123409	63344	3300.798	71	4619.352
2805173	1572724	9856	470.7216	1722671	944995	27807	1234.573	94	4619.772
1713218	1079274	11525	409.5525	1092494	556641	23937	655.4657	88	4620.802
1155611	1425281	336798	39457.77	604632	570836	616619	63221.53	63	4620.815
1245087	1459868	443171	32969.69	543647	576512	768195	47749.74	68	4624.445
590071	950699	282895	33928.41	317472	418481	605001	67146.36	75	4629.622
266935	588486	87257	4907.718	169438	316786	182864	9510.87	74	4636.544
742881	702760	189055	2841.986	299881	252272	289523	5557.64	62	4638.139
1902984	3228334	852166	68671.31	1049988	1503967	1839707	121355.2	80	4643.256
1998062	1077156	23891	589.0851	1267693	502860	41661	440.9821	84	4655.590
2297896	2041288	23474	1148.091	1818384	1323797	71866	2333.483	104	4662.616
1884336	2673279	20829	449.7069	1579695	1992180	75518	1860.96	107	4663.028
1482880	1138311	37582	899.9502	1083112	668977	74330	1593.913	92	4707.951
335454	662447	68723	1839.76	137042	270342	150200	3489.22	69	4716.999
1569725	1205428	11551	411.8111	1127548	630508	25826	599.6386	94	4719.358
2535116	1830217	12193	770.4273	1629881	1072240	23891	1505.085	91	4719.752
937956	1443852	256202	3856.532	429987	536050	446130	7280.893	68	4723.026
1106691	1619879	28038	683.3318	939239	933301	87400	1533.14	102	4723.489
101522	22118	-49	97.0511	25526	4303	-272	55.1408	30	4723.907
1657226	1221745	13608	477.8088	1278188	790227	44936	1511.71	98	4724.646
2506697	1377049	12624	301.4064	1598571	704401	27978	695.9658	90	4725.766
355840	452982	79668	4024.775	124051	163050	133796	5952.755	46	4725.914
2262345	1516273	24833	329.5313	1651891	953896	59215	1973.962	102	4728.407
2909328	1985427	21168	371.9248	2028896	1336431	72198	1342.708	101	4729.525
186385	249978	983	33.5463	104182	129462	3239	-63.0921	84	4731.459
2030498	1269914	18559	533.3599	1200074	645622	51776	1405.434	87	4740.117
2477929	1353796	11931	457.1291	1645683	839734	35076	1222.564	98	4745.629
2504305	2447463	65116	4060.808	1644591	1371636	162543	10673.06	91	4748.850
2288944	1631317	19044	398.5684	1794472	947883	62272	803.0592	102	4754.307
1190018	1462660	23488	710.0768	1016444	904358	65051	1981.161	99	4756.816
253489	222791	1251	51.9811	146066	143790	3159	13.4199	73	4759.104
1985237	1410049	15068	417.7148	1327857	799674	38997	734.3317	90	4762.926
1751488	1287631	21074	658.4514	1300125	712741	52616	1682.558	89	4798.339
2458273	1557219	24154	700.2394	1946067	1116445	83504	1813.774	110	4818.038
1584555	1525107	92961	1625.912	1133219	932295	185384	3626.242	88	4818.083
2193524	1529804	11707	955.3627	1689275	847380	9052	2368.417	98	4823.349
2220602	1336368	30807	354.8727	1687173	805638	85306	556.4666	98	4824.853
439302	988750	214401	9284.696	462409	944514	1104365	37646.88	134	4827.080
2022863	1041463	32989	885.8829	1119307	510658	60122	1789.444	83	4827.154
570871	990918	291075	22313.31	392382	603866	686795	53199.2	89	4829.575
148550	35145	203	118.7883	43392	10132	177	341.5297	41	4831.089
266094	110410	4953	15.2633	102551	34440	7574	-97.8986	53	4832.221
2357278	1348897	28933	870.5413	1626050	647903	64616	1924.758	84	4832.834
1908931	1265671	9224	477.6664	1431321	743133	29345	898.2545	96	4835.105
1615932	1201228	14178	573.7858	1171797	697660	40736	721.0896	97	4839.832
1542400	730562	7888	390.9168	870808	323177	18576	538.9136	82	4842.338
2285454	1275390	29469	676.4109	1604353	897611	70967	1622.849	104	4844.340
125927	178570	18748	613.1628	56516	100920	48333	2511.881	57	4844.647
108090	26184	4069	378.4709	29697	7303	4736	610.4896	36	4849.793
1393556	853728	7753	363.3433	945543	428225	22450	778.445	87	4849.936
1684479	815079	6978	326.8658	1202209	407609	18651	738.1211	89	4858.679
3485663	2353052	19116	750.2076	2779912	1520222	67992	1816.951	100	4859.063
2164335	1338059	15950	510.795	1568504	782000	54521	918.4281	94	4863.633
218852	84144	19174	390.8614	64104	24607	25248	389.8128	44	4870.483
1211852	1631778	294444	5931.508	739948	752530	595572	12481.19	77	4873.840
1960975	1516112	13588	460.6868	1474297	960412	45921	1033.968	101	4910.901
319901	597065	42723	3938.16	154970	227100	75135	6206.074	63	4915.413
398028	263981	196179	29959.84	162138	91878	297047	45253.94	58	4919.507
111002	145236	151871	2805.763	39237	51108	225306	4261.467	46	4920.965
2567654	2565345	83354	10536.36	1630402	1376234	171086	21212.72	95	4924.184
224829	194026	85313	1407.459	97104	76339	152044	2727.868	57	4926.966
2164040	977576	31003	649.6683	1350724	524010	60805	1100.161	86	4929.999
1784110	1451288	15161	439.3321	1237950	916789	47430	1683.823	94	4930.381
562294	314824	83187	3233.391	187507	127530	142393	6223.647	60	4932.636
175332	288456	4248	381.7128	110248	164850	10517	970.6037	71	4933.546
206112	245208	54929	946.7169	84337	109874	130398	2269.728	60	4934.039
1419888	1300430	13467	613.0987	1126122	792465	46982	1750.29	99	4937.064
225366	159152	79997	2224.432	71131	49005	105869	2823.451	47	4940.246
1185118	1687054	12880	24199.57	683617	898198	27191	46689.21	84	4940.813
1547593	1138663	18273	382.5153	1088734	612041	41100	1309.71	88	4941.346
642411	237388	10329	-1.3431	313060	80613	17218	-564.6702	64	4947.251
452832	586096	293831	32758.72	207050	219694	515587	54485.03	63	4950.881
181389	813008	186252	8814.337	93037	375245	333144	16979.58	66	4951.130
1193011	1235399	202154	10356.04	676975	521018	392731	18452.01	77	4955.201
609435	1482385	152984	6194.603	387435	718636	383147	15566.15	76	4955.252
1226831	2285356	289374	11536.08	725699	1062444	619065	23454.55	72	4955.538
2007768	1684725	13435	418.7035	1501356	1071190	42385	1130.798	101	4965.445
2429277	1340783	11226	593.5786	1652723	757554	27557	1187.548	94	4977.905
2248492	1401956	13874	352.5314	1362339	779918	38366	922.1326	94	4999.759
1995507	1502513	14234	450.7274	1433651	889544	38650	1316.265	94	5006.325
3201557	3333108	28210	870.581	2498271	2310603	91362	3278.008	110	5023.988
1512778	877265	12780	513.958	1014544	396065	30321	1188.808	84	5030.464
159365	237088	71544	1999.818	66038	89235	110825	3059.282	49	5031.120
2676660	927229	9255	420.2055	1539588	464165	25477	847.8597	88	5031.963
465850	688159	421180	4368.198	312598	371714	956232	9479.215	76	5032.768
1556681	1341518	33566	825.8526	1075787	673124	92043	1950.012	89	5033.683
1484143	992967	38020	794.922	967931	549006	98454	1974.469	90	5036.235
1964622	918460	33177	638.8297	1332128	433747	82394	1922.503	82	5036.937
2341294	1685541	8055	621.8855	1573602	972865	19660	2102.926	96	5038.114
180999	410136	85970	3857.917	72292	140168	132927	5479.805	53	5040.987
1153503	1830908	21582	388.3502	1030694	1500197	82729	1161.297	114	5048.663
1524025	1488082	24356	591.1716	1064837	752661	51572	1434.789	88	5051.586
137399	241404	10772	1331.909	58996	90887	16936	2335.91	59	5052.068
134136	58026	17687	126.8407	39633	18470	24052	335.9172	40	5053.476
348836	475746	129353	3046.103	206759	214835	215034	5010.607	70	5057.060
1758159	1551744	18374	369.9814	1357181	967975	55374	960.6814	103	5068.131
1746014	1534296	16003	441.1683	1188722	878037	45596	846.7356	95	5069.820
1536417	1093803	9577	157.8697	1078509	595222	23853	350.5533	88	5073.785
1562563	924233	7957	416.9877	975320	415788	17359	1088.04	77	5073.896
3370066	1872360	19719	657.4359	2378514	1066320	54563	1859.384	96	5075.625
1179994	8584327	357666	105598.9	1218807	5025814	964707	286829.7	159	5082.386
399064	369163	93490	25560.79	160763	135797	150272	39523.86	60	5095.908
2088922	1803611	13775	592.7775	1456507	1120742	44405	1818.12	97	5099.130
1720109	1998296	147110	41444.87	1180229	1389213	360515	96475.89	99	5126.145
1764628	1077412	7034	541.8074	1129719	525201	15991	938.8951	83	5129.885
2288917	913154	13238	314.0518	1387544	465807	28393	1031.247	84	5145.947
278660	351621	140440	2326.684	119194	133427	221915	3656.431	57	5150.218
436305	423141	510816	14288.58	194286	156983	823855	23313.27	62	5152.337
1711262	1409616	16585	220.4185	1177531	711972	40721	789.2481	92	5156.271
1904143	1649909	21555	426.2355	1477801	964486	75216	1993.418	96	5156.715
233545	239513	86994	1247.563	75985	83137	128903	1802.858	49	5157.465
1332014	1739640	27873	419.0753	970500	1021438	82915	610.5315	104	5158.997
1886170	1171578	30282	574.4202	1202657	581299	60939	1198.878	85	5167.923
1206976	921441	31623	163.4503	847483	541327	65438	-197.5282	92	5168.437
2896215	2851286	18444	1052.908	2683600	2502322	79924	3744.936	125	5171.835
2430200	1940493	40626	1321.919	1994811	1103285	93617	3732.514	97	5174.654
1943211	1456094	16075	556.8075	1053299	801286	38101	955.2661	94	5176.040
1345880	1074898	12047	491.4367	933226	555694	29313	560.8593	89	5180.902
2262764	1558408	7963	847.1243	1783056	903070	26353	1599.803	98	5182.442
1966750	1515051	17471	736.9231	1366270	905929	54552	2158.967	94	5191.847
1475968	950900	32180	827.298	833314	377468	53129	1387.737	76	5193.344
2058619	1243621	4639	433.4479	1364812	638849	13255	463.6055	86	5203.020
3357531	2002370	15143	580.9223	2179695	1164327	50348	2090.923	99	5245.767
1892485	1651850	10073	534.4953	1324960	897774	33299	1054.274	92	5246.325
1615613	1158573	17826	470.8386	1209113	649086	43893	1199.797	92	5251.828
102890	1400	374	-8.8186	24527	-2129	271	-9.9969	26	5251.928
2416569	2077190	16148	567.3028	1603043	1048970	37267	1193.279	85	5254.003
1669281	1054697	17012	290.9732	940346	531101	46477	1082.96	88	5254.640
2047541	892985	13600	236.96	1205535	415675	31431	99.0791	81	5255.212
2352450	1414969	12690	759.909	1824183	900132	40418	1587.85	98	5255.595
2697748	1288029	13646	808.3406	1870864	736288	41848	1488.073	92	5256.297
614318	1542860	62285	1356.188	497902	1238735	178798	11512.97	145	5257.693
233711	230511	95333	3261.581	91749	108263	175374	5714.682	59	5264.005
1798464	961068	23008	561.1488	1177003	496416	59926	1349.649	90	5265.014
454804	682174	226649	4504.209	254890	417863	566091	12609.5	92	5271.207
1576925	906393	8567	335.2087	1057460	451798	24780	554.158	87	5271.497
1130020	1863575	78511	69929.27	617805	1131889	226467	121800.4	98	5273.158
1189328	939856	50978	1005.266	921898	599750	107025	2701.103	93	5273.214
2251400	1324872	4564	263.2404	1551930	879345	17266	726.4226	103	5275.688
1857638	1424926	20521	1096.028	1359549	860319	52654	2247.089	102	5280.133
1596592	1399815	12662	233.9382	1228300	906442	46465	1314.687	103	5280.981
2302121	934818	23700	480.57	2241338	781754	97889	2198.773	118	5285.615
4391945	2345036	20772	1222.909	2868156	1573153	66939	3013.478	101	5356.610
104066	346348	1226	110.5786	32051	101001	1672	301.3992	41	5357.788
117341	53053	329	-68.3431	33852	15438	285	-323.0115	38	5359.297
1986929	1142517	9608	538.4088	1374614	667188	24862	1715.358	93	5359.330
193104	39536	1983	261.6463	59479	11116	2320	209.152	45	5360.553
1672958	1282025	12001	496.0561	1230845	712515	39007	906.8927	95	5361.400
1790297	784664	9511	677.3671	984334	400149	25343	1536.142	86	5363.723
2627866	2263911	22683	647.9163	1979794	1373320	57709	1016.675	101	5364.918
1811104	1887521	38043	805.6123	1466218	1301265	96309	1295.135	100	5365.534
508177	1176666	13950	17939.6	388873	682027	43110	34740.47	82	5365.932
1483538	1100704	13007	559.2927	965502	549345	35324	1212.876	84	5366.697
1563570	990615	15656	489.1016	1025654	472959	38439	1230.628	85	5368.306
200511	41498	210	171.781	56353	11997	49	248.9489	42	5369.995
2578129	1281604	225284	3703.632	1744928	853255	437702	7444.682	100	5372.032
2056161	1256708	15317	351.8837	1383893	647415	36303	1327.998	88	5374.243
2683396	1185646	7374	327.8814	1747530	685752	17809	697.2849	93	5383.965
1540042	1076988	14525	474.8525	1097500	640628	46607	627.2527	98	5384.864
1505431	1213512	17418	444.5498	1030219	678204	44510	724.011	94	5406.938
1397426	1167969	24096	439.5856	1031178	646306	55999	772.7439	92	5412.964
108830	168837	145781	1902.114	49941	56781	208330	2435.313	50	5421.267
1452025	1062879	9592	432.7112	1019453	545712	26058	840.2538	89	5425.036
1609762	1183858	18129	250.2369	1100185	615205	47721	-27.0519	88	5434.296
1838693	1403974	15731	478.3091	1281718	775384	50405	1173.72	87	5434.358
2090956	1575039	24352	762.7472	1441648	858275	54984	1832.802	96	5462.202
1347900	783872	12162	257.8882	830803	360827	31745	174.8945	83	5462.886
1918103	1069949	6612	288.5332	1377179	631387	17721	1144.948	93	5468.209
130547	76998	55531	1117.089	37488	23168	71981	1335.934	39	5469.604
1957152	1260000	16304	653.8544	1284008	655021	46453	1301.413	88	5471.452
1774565	952416	4125	418.4125	1217467	536494	11788	457.7068	91	5475.479
1937474	855378	80619	3457.926	693048	294288	121982	4668.79	62	5476.393
1318115	1033506	22052	569.7172	963679	565069	71757	1330.168	91	5480.379
2145020	1440547	9904	599.8144	1527575	1007240	30651	2132.321	104	5485.388
1805518	1223629	8219	389.2859	1263263	610425	25528	195.5208	90	5486.669
2050447	1167035	11543	521.9623	1333638	589113	29450	1208.145	90	5488.536
969585	1278554	279243	7250.932	435152	468232	432933	11876.94	66	5493.700
1821120	1499750	29388	754.0668	1328073	850694	59706	1731.307	96	5507.285
490828	744573	481028	5535.071	254063	300197	839350	10495.54	67	5510.476
151985	13088	1280	-9.192	46677	3653	1879	-90.3881	42	5511.877
1907020	1206327	32004	1075.624	1083909	516247	69833	2027.031	79	5518.196
2694226	1120030	28440	1195.484	1638385	557514	62492	2710.401	84	5519.767
375195	540164	158643	23171.27	163751	193388	264857	36288.08	61	5522.881
1923010	2341973	26506	820.7866	1916295	2157392	115622	4062.994	127	5526.957
1273757	1386472	35693	728.7773	1004286	754625	93443	1849.552	85	5527.187
249351	605776	455369	10912.4	110756	229424	775409	19405.64	52	5527.451
1892960	1593841	17716	501.6676	1435720	920870	60820	608.002	95	5530.178
2730849	1373507	11030	428.783	1698828	716021	27040	1179.944	87	5538.706
325538	870718	43011	3162.717	241097	497645	91495	8074.87	85	5574.031
1964324	1133436	19494	532.8134	1239570	685719	50737	1013.946	98	5575.219
1003177	1768065	19455	2058.426	1104973	1394636	56883	4559.536	106	5575.701
1060584	1270478	13635	65.9235	801939	714810	35792	469.5312	95	5584.234
2618781	1981057	10877	1120.8	2197143	1293984	36709	2965.575	108	5584.941
569110	1485987	12991	13849.59	423504	877394	31466	29100.04	84	5585.303
1684218	1338798	20900	369.49	1057474	660005	44462	746.9182	89	5587.547
738826	1859199	10020	5382.122	578239	1316727	36784	14846.78	111	5588.354
112137	100559	94221	2540.598	34768	30304	126696	3220.446	40	5593.531
2703209	1642756	4633	196.3113	1823069	861172	14196	629.1956	88	5608.080
100150	30413	2012	-215.5268	27024	8408	1134	-287.1826	35	5616.925
745936	1252997	108238	12876.55	352771	469416	167619	21803.63	66	5621.992
1656383	1161458	13982	406.9902	1048109	627754	33766	1008.073	89	5635.808
1789797	2063025	20598	706.9478	1363134	1151395	47031	1312.239	95	5639.179
1354927	1261891	13950	171.595	903873	665972	40970	-203.583	88	5639.465
898413	1878655	23288	22003.86	644769	940931	59455	42440.43	86	5640.284
1700998	1054713	18055	238.8855	1096935	482850	38964	644.0804	82	5654.299
1667167	763593	18530	183.533	1001872	388311	40540	278.294	83	5656.289
1468625	1670900	14533	341.7013	1135536	1084927	50278	663.9958	98	5673.964
2363761	1511056	26350	519.235	1706260	1069698	83736	1945.39	105	5681.539
131879	69632	16571	302.4331	39245	20004	20806	474.0166	41	5686.255
1993133	1051358	14603	333.6283	1385506	551351	37727	786.0847	88	5689.591
136237	101836	363	-69.2357	38558	28739	87	-128.5193	38	5690.686
2697385	1941610	45719	857.0359	2000537	1137346	100229	1942.047	101	5692.173
1171889	684091	16589	433.8429	762546	316370	47524	1211.296	81	5693.323
137344	190073	106470	2144.967	38648	53278	137807	2383.573	32	5693.384
1577877	1021262	4230	171.303	999638	591418	13690	409.009	93	5696.490
1605099	1648875	9778	399.9458	1261319	1073432	35992	1341.751	100	5698.510
2725671	962135	15008	708.3488	1785645	523657	42059	1557.71	89	5704.566
119286	97606	2116	135.5076	35526	28897	3080	253.788	40	5707.295
2428526	1372294	13199	350.6639	1639281	689247	33143	628.7223	88	5708.375
112312	45658	15228	-60.3092	28229	11629	18368	-79.1552	30	5708.908
1960407	1745117	20567	765.4087	1385869	1101414	58774	1640.421	98	5712.704
255006	255499	80196	1855.796	101871	96740	126530	1958.333	56	5719.171
1573900	971706	8081	317.1441	1287141	594683	27989	908.3829	98	5720.066
2297592	1127010	11646	273.1406	1518434	649689	38849	971.6289	96	5721.444
1143564	2173808	400938	10032.02	1016633	1784219	1316082	39785.8	112	5749.989
2814778	1765952	13264	597.3104	1785361	945064	33890	975.229	91	5753.103
1523186	1009055	63931	2409.329	925920	529632	105165	3127.757	85	5764.838
2807402	1870858	19501	424.8061	2017549	1385467	74800	1644.28	113	5788.691
510845	959642	156123	4421.9	294886	421444	292587	7925.73	71	5791.378
1306266	857918	16630	196.943	915194	492405	39743	683.9823	94	5792.237
136896	17527	5355	173.4155	40574	4903	6152	417.7272	40	5794.278
139254	180996	235895	3807.709	63495	76173	421185	6892.479	55	5796.050
2142850	1684883	18333	559.8813	1839767	1195849	75138	1908.642	125	5796.660
2213891	1295147	9293	248.7373	1472309	661207	29231	474.6591	108	5797.263
1497925	2195146	13616	515.6576	957103	1425303	50877	1482.8	113	5798.135
2053617	1121442	16834	726.5874	1423237	635393	39729	1887.997	93	5799.830
1947429	1714134	13307	339.1227	1529060	1080048	37132	1345.705	103	5804.653
1549394	1172512	13617	264.5137	1039957	557131	37044	701.3684	86	5805.408
174031	231166	136599	3041.404	68522	90975	225481	4600.284	55	5809.084
692279	1479668	30492	35340.2	486770	802376	54786	68153.3	89	5810.965
3007894	1406757	20810	305.441	1938687	771719	59620	1185.682	86	5811.148
1331681	1820269	71862	22100.06	740238	813435	140606	39419.8	73	5811.699
2094893	1304951	21170	850.637	1461210	766318	59719	2485.436	97	5814.583
2120960	1054231	15544	158.2184	1098632	546160	35481	-194.7159	84	5821.003
535268	662540	469322	9165.564	353223	467515	1211072	66879.74	91	5825.694
351255	232266	24949	1424.839	125868	91737	49038	2421.432	58	5827.247
1891338	867092	13996	403.9756	1263134	446525	30376	1213.894	85	5830.431
1906366	974664	123099	2553.054	1182464	534970	192788	3280.807	87	5841.856
1898712	1385263	17179	260.9419	1406875	848854	51280	1160.808	97	5843.873
1478759	1387706	10486	204.0646	973417	782507	31989	-319.2171	94	5845.162
1836807	1565823	59650	1223.365	1128969	893030	121565	2795.796	89	5860.342
553565	1053486	450628	40138.63	269472	403955	829383	68697.79	69	5862.536
744726	421358	202931	49123.23	303725	152133	368760	72323.44	64	5871.501
2584154	1097256	5616	727.8576	1529539	557267	12308	1926.879	86	5898.402
2524943	1413776	12553	510.6233	1688974	917966	40048	1575.093	97	5900.242
2324329	2197009	13194	413.3834	1830317	1312122	38853	1345.053	101	5902.765
2723280	1994606	13099	784.0539	1722158	1046422	35494	1555.413	91	5904.936
507586	450465	186513	1978.779	199984	158746	281881	3083.324	59	5915.539
111964	79577	28738	393.6018	31298	22227	35663	524.0943	37	5918.050
2448591	1347140	28675	781.6675	1716475	779197	75466	1956.443	95	5919.944
2232564	1292930	44735	1107.634	1402908	674946	85403	2137.508	76	5920.060
252711	245050	169778	4070.946	108423	82857	245161	6415.332	56	5922.030
1793241	1451107	31530	574.833	1210796	756889	84121	1137.988	94	5923.449
1831870	1195504	7833	647.8313	1131865	598575	21829	1679.807	82	5923.531
646518	1118474	9623	13898.25	445479	619566	23017	27093.85	82	5925.338
2576244	1853640	15012	1018.773	1866158	1017229	38584	2092.762	91	5928.218
1382847	1595629	16050	339.405	1001695	966565	35669	1448.231	99	5934.251
1633569	1329748	12337	558.7057	1097105	789340	41448	1595.633	99	5938.323
1625160	1302280	15922	143.8242	1160896	696759	40723	850.9603	92	5939.273
2279539	1195387	44015	1111.241	1625530	684237	105206	2360.857	96	5940.308
1475652	1309816	31536	1048.97	899582	603225	58179	1803.042	80	5943.375
2156347	1307587	11251	341.9811	1457197	759243	34490	472.889	94	5953.088
526366	756835	99907	25510.38	358145	362498	213368	43056.34	79	5958.809
1875907	1280377	12316	402.7276	1331812	698104	34620	1268.182	89	5959.419
1732453	1083467	11921	239.5681	1177227	534948	28352	529.1472	86	5968.917
1927465	1122681	9345	439.2545	1428121	696860	24246	1094.001	98	5972.340
1002270	2301319	299195	6340.839	968958	1658751	986811	22705.9	103	6015.991
2139131	1539674	16743	317.6823	1525795	780347	41459	446.0499	88	6016.877
101339	69671	31747	25.6067	28692	20181	40970	-151.583	37	6023.064
1888227	1440730	13144	489.5784	1253663	852663	31727	1037.485	97	6023.246
352468	88170	44316	1019.928	92503	21323	57245	1077.444	35	6023.381
1505902	840577	13715	479.4115	941789	375256	23318	1267.54	76	6023.542
739523	1421787	169285	27023.89	523908	860609	430235	60570.18	82	6025.838
1312135	1115197	7320	422.652	1193322	814087	31827	1232.095	105	6031.148
2080623	1021491	13434	739.8474	1370602	530058	34040	1708.644	84	6031.778
1805425	1601435	10285	739.9885	1298377	810154	24867	1040.639	90	6036.597
357956	901307	119567	7783.309	254085	587007	276397	20232.47	84	6037.750
1137177	1476427	140009	16214.71	800331	942660	305781	39057.11	84	6038.171
1611297	1624527	27615	568.2015	995088	968161	66483	719.0963	97	6044.046
1899849	1024942	19581	461.2941	1386935	565688	45077	503.4197	90	6044.934
1589531	1149779	18301	435.4861	1166827	572216	41023	936.7903	90	6046.120
2344230	1425768	9702	745.8822	1476904	805227	29304	1573.154	86	6046.363
462548	201300	139910	15266.95	154150	64151	195556	20627.49	53	6048.564
1162669	1330113	25490	462.989	855146	835709	59929	1243.217	96	6050.744
2018419	1191028	31949	934.5389	1348385	568998	73918	2233.2	86	6052.359
145244	150558	143517	3851.904	57665	58509	232667	5756.219	50	6053.691
2214635	1880139	34326	1024.489	1705592	1124336	100689	1949.853	99	6054.513
1153207	840716	11161	372.9321	769251	437667	28912	445.5632	88	6068.997
144012	25567	18432	21.6352	44877	7155	23585	86.1185	42	6070.120
1812725	1120109	3947	457.0267	1133549	463946	8299	1028.774	78	6080.860
2003536	1506752	8712	532.3432	1522126	764045	19261	1336.342	91	6128.937
1521590	1012712	11621	351.7381	1099858	616809	38815	849.5215	97	6129.532
2539923	1346472	11902	641.3022	1580518	641186	30895	909.2095	77	6129.743
2498832	1882808	61614	1970.745	2109755	1504401	166622	3847.094	113	6130.864
1403913	792250	8368	200.8448	900162	417272	20260	177.586	75	6131.037
1211942	1205674	7820	251.702	898063	663894	26664	612.0504	91	6132.931
1827248	1359317	70531	988.5891	1130982	750120	147994	1321.663	92	6140.718
1172983	2281748	177207	46781.91	886206	1466185	528737	101078.7	94	6141.877
1324713	1460662	68141	2263.51	892556	766018	119054	4002.129	89	6145.163
1586329	1267610	22466	83.1426	1073245	581271	48138	124.9418	84	6147.393
1548768	1358984	7227	473.0347	1130437	843818	22201	1074.276	99	6159.459
196573	279770	133010	5482.861	91707	110525	230413	8659.569	58	6163.535
315039	492520	185859	2763.89	166705	200808	318553	4544.223	63	6177.298
3037435	1799035	11889	573.1729	2203424	1065343	31891	2144.885	97	6202.022
1621764	1744906	9086	375.5246	1147579	1075728	26815	1729.322	101	6210.382
2157603	1054514	17543	611.5623	1506028	533288	42977	1753.61	86	6214.032
1823553	2029032	51103	831.2783	1456420	1325905	126019	2070.866	104	6217.232
105859	99688	33544	407.0184	31491	30564	44204	768.0444	40	6220.756
2597497	1267481	13536	388.1696	1595763	671910	37950	880.995	87	6221.417
108175	27057	860	613.246	21950	4666	564	814.8404	22	6221.468
1504505	976164	12654	448.0894	992111	473761	31656	949.7016	84	6221.851
175692	255407	68593	747.4673	61082	82598	97224	923.4664	39	6222.029
1685080	1163617	11492	491.3012	1407674	716530	34999	2169.644	100	6223.875
2370110	2958295	67899	1607.334	1789068	1688268	137995	3315.52	99	6226.354
191290	253979	35892	1240.141	84997	97328	59241	1901.22	56	6227.872
1815626	1066764	15389	265.5229	1262474	546020	38696	363.6456	85	6228.103
950489	1285398	157948	3785.283	497082	555361	305270	7402.647	74	6228.876
689729	375875	292630	9623.543	278220	120438	423332	14304.53	55	6229.006
2236719	1299282	18095	646.1295	1511108	717283	48493	1586.857	97	6231.114
1385890	1439912	246427	34145.16	727409	560485	441932	53099.98	67	6231.456
109718	72357	42703	385.0383	33003	21387	56068	409.8148	39	6232.552
860751	1026194	31103	28608.28	433371	436004	62593	47160.87	74	6233.843
2260370	1082873	10721	307.2481	1645423	572755	34221	352.5981	93	6234.550
1483042	1051063	11069	376.1709	981431	546789	31687	336.2407	91	6239.044
124494	10793	10721	-1569.752	35764	2924	-3476	-39.8036	39	6240.286
2622522	2647079	45688	1146.497	2073529	1849323	157171	3034.093	107	6240.307
1848724	1135340	27304	581.9544	1336346	638140	56203	1657.388	91	6241.577
579977	753372	31901	18549.45	407750	533386	98362	35573.71	94	6242.813
1603206	1342433	23210	660.081	933326	714040	54097	1974.442	86	6243.754
1934463	1751322	13851	419.8411	1479225	1025344	44774	790.0214	101	6247.136
2075517	1293131	12741	431.5701	1342868	624483	30110	712.171	85	6249.984
1427014	1341717	8033	525.0513	999690	719301	25097	1187.542	91	6254.945
2093325	1168767	13158	335.5638	1303633	599313	30628	1046.631	92	6267.626
339877	474669	7934	25875.3	198025	196638	14940	44527.13	59	6267.747
2279842	1449345	47077	1082.62	1646505	776251	107961	1707.412	91	6268.391
1757403	928921	16268	510.0348	1163760	644313	57193	2062.927	103	6273.088
2062997	1042407	7358	365.1838	1427985	567680	21711	742.7871	91	6275.104
4010984	2582353	15723	1498.46	3502556	2037965	59041	5134	115	6289.695
1705969	835804	52427	1428.755	1121547	429693	118227	2941.135	88	6302.307
430298	223498	100749	1757.219	147550	73384	144496	2221.026	54	6304.101
3711474	2366104	16631	655.7991	2287159	1349498	38662	1192.538	91	6311.538
3249080	2247168	100491	3604.345	2567397	1653101	303805	9725.461	114	6315.688
1576532	1378466	13617	562.5137	1170496	938975	42545	965.7745	106	6331.225
106919	57142	365	-24.5235	28712	15234	228	-42.8092	36	6334.308
1108897	1729279	16565	720.2965	981936	1112884	55865	1471.026	108	6336.812
1443552	915640	20733	480.5213	965370	478011	57246	1367.301	88	6337.546
1765027	1256871	15832	529.7752	1321137	768286	51051	1143.761	96	6338.146
1026191	1194963	239859	4143.29	365148	427454	379382	7022.93	62	6338.695
2479778	1405891	39524	776.4964	1625087	767258	111974	2610.941	91	6340.816
421969	366949	2505	55.5305	181212	158167	7806	-158.2834	65	6342.834
1880721	1377562	16375	338.6375	1252507	814562	42357	880.8277	93	6343.236
2239056	1406162	24174	296.3614	1460685	770861	71531	748.6891	89	6343.637
2416450	1467466	15565	548.1965	1763923	967489	38168	1016.625	99	6343.953
1261332	733438	9471	23.1231	795337	409098	27012	77.9732	94	6349.096
1681227	1165764	19736	461.9896	1066689	623198	48064	1660.59	91	6350.422
1628706	1147796	12702	701.1822	1176589	595478	33319	2206.396	88	6351.023
161913	17771	83	-64.9437	47606	4992	-17	-118.5537	42	6355.455
1236861	1937471	16133	490.4613	1042197	1108856	42358	1256.684	101	6355.821
2059916	897563	7612	355.6332	1400868	460344	20414	1246.425	88	6357.968
117705	53138	22027	379.3147	33909	15367	28340	365.874	38	6360.074
115551	55145	1864	-5.2296	32871	15615	2768	-159.3152	38	6364.368
1581776	894681	18125	392.8125	1021409	464178	37196	130.4956	87	6366.792
2333277	1467293	38991	468.1951	1664551	886023	76814	1202.465	94	6368.054
129302	111329	26627	457.3747	40912	33271	35162	546.1882	41	6368.876
781663	783381	200178	5930.386	295984	264370	298834	9521.787	62	6369.657
2134618	1266159	16884	703.3924	1610634	695572	42800	1710.08	95	6371.311
1696497	810807	18582	1150.05	1131301	425861	39261	1995.342	84	6373.144
1769697	966094	26018	388.0098	1062059	474044	57994	1221.663	85	6380.523
177568	29849	324	-8.6236	66235	8768	427	41.5547	50	6385.120
1261296	1189604	8814	213.6654	821734	624244	23180	707.398	87	6386.349
132838	22460	1717	116.9237	38778	6457	2199	251.5639	40	6388.403
2880516	1231682	61281	1001.664	1806175	669185	149361	2361.952	89	6394.292
1734244	1139561	21499	468.2939	1185013	625333	50388	907.1668	91	6409.894
977623	508068	4238	134.1518	474279	178727	7084	-136.3876	66	6432.665
1894036	1371719	14476	504.9036	1208271	713099	35476	1485.004	91	6439.587
866014	3669008	36478	6799.816	487359	1479367	66650	12938.07	71	6441.059
1373408	804647	14524	374.9964	896380	383863	33457	400.5377	85	6441.948
1510803	1274352	43669	725.0309	969061	613396	85542	861.5062	87	6444.378
1071413	1420165	47441	1201.24	789298	736394	113584	2918.262	88	6444.989
2751597	1561562	17622	748.1942	1731554	977970	49406	1949.477	103	6446.908
2274168	1116746	17783	635.0263	1565223	586204	36035	1510.563	91	6450.733
233125	180788	268762	4907.148	107313	122082	764558	14072.1	73	6451.795
2335639	1408796	43015	646.1415	1589730	854984	138276	1979.084	97	6454.385
1069458	1346925	186585	33904.42	634607	701934	417404	67590.56	84	6456.186
2560814	1505462	13391	622.0351	1542934	815408	31714	1657.355	90	6458.455
1325651	1430637	12315	442.8715	1010584	805510	38522	1117.684	100	6460.777
1563589	784542	10081	259.3441	925730	351486	26800	513.48	80	6462.956
1766005	1012247	33968	959.0048	1245259	501393	69108	1580.359	88	6465.928
423375	569727	162399	22742.78	204543	198063	260969	36154.56	62	6468.662
451567	548357	163281	2650.864	189826	197282	258954	3552.519	57	6468.705
1477153	1115195	21773	737.8653	1132648	622527	55667	1264.519	92	6469.746
1863715	1186167	14723	491.3603	1395631	734745	43555	2091.436	96	6470.443
1485550	1246547	9801	215.6361	1104985	735551	30486	703.0646	95	6471.543
232986	167825	134667	1776.419	71965	49888	175596	2574.736	46	6478.437
1778113	1511714	14111	712.4271	1350812	900400	38506	2298.987	97	6489.793
2016502	973459	27514	410.7354	1243489	493053	70226	1248.479	87	6502.472
970928	1125646	17566	675.2526	694966	586566	39082	716.1002	92	6547.214
2083293	1065158	18357	586.4277	1389186	499258	37816	1038.278	81	6547.263
1822385	1110338	19039	334.2879	1293427	550703	53273	662.0153	92	6552.158
239979	24051	2083	25.2563	69695	6638	2094	192.6734	42	6552.832
2554336	1411939	35905	792.2705	1776914	718898	77532	1385.145	90	6553.218
1834171	1810648	9138	212.0418	1359352	1254795	30143	1013.422	102	6553.770
129260	61173	29950	695.195	36644	17589	37471	822.9231	38	6554.678
1853782	1052809	12609	317.5649	1450977	637179	37389	1012.723	94	6557.088
1653161	1160214	21442	711.4962	1240612	682115	73375	1287.338	97	6559.426
133869	88520	42108	375.6588	39463	26477	54792	539.4312	41	6563.882
743373	1552408	35329	13017.16	535459	1014753	104668	28632.28	95	6565.327
732528	446769	250700	11647.27	215901	132983	336108	14863.06	52	6566.641
1815789	967987	73475	2130.948	1149260	470967	178090	4130.849	81	6566.763
2118435	1625209	29961	903.6121	1338321	892650	80613	1362.789	91	6570.464
114602	79867	4243	83.4323	24212	17532	4785	1.4385	23	6570.525
1820683	1962831	29310	493.291	1599595	1579342	81453	717.9133	114	6571.040
2268199	1832652	14519	822.7159	1787383	1232508	56480	2073.528	103	6574.683
1388365	1155204	26883	430.5363	862430	585596	60884	1127.792	88	6583.438
621774	653445	173920	37394.91	249380	231874	315062	57601.58	63	6587.198
2134314	1180110	9011	385.3171	1473067	588111	28124	652.9564	88	6595.645
1409687	813910	12342	340.9862	970827	432647	29700	555.17	89	6597.774
184153	399439	102415	2746.481	93503	193739	207951	5566.851	64	6602.010
2135719	1177560	11800	434.98	1459861	770227	39428	2045.311	96	6605.078
389344	402972	194743	3308.482	148722	127360	264770	5090.597	56	6640.229
127391	89312	70139	1436.998	36940	25589	89352	1728.247	40	6650.408
173442	138766	73365	180.7765	58995	42470	98263	462.9543	46	6654.053
1026716	935276	4494	336.3134	751603	488918	12193	969.4273	86	6654.179
942498	1467023	80343	78478.64	628929	931976	241267	144203.7	94	6655.530
2281192	778881	6674	646.6114	1208121	315215	12143	1014.622	75	6658.619
583600	552050	103554	22275.58	224270	184228	169246	32745.5	59	6660.226
548341	807804	58912	24455.56	264770	304764	105534	39026.66	68	6664.207
196994	177886	61680	1062.248	61657	53014	80942	1246.446	44	6665.678
1525901	1028699	11555	305.2355	1069751	526198	26569	579.7209	88	6666.321
2135320	3331200	257219	66092.19	2384690	2072222	550740	102557.5	129	6667.838
1406906	988490	17297	689.9617	963047	497317	46901	613.9461	91	6668.738
1679376	1717953	14663	529.9943	1392443	1154927	48192	741.1712	105	6670.467
2184142	1131050	98687	15718.94	1547491	649312	240756	54881.21	87	6670.847
247757	717310	234407	6672.833	144398	369592	506661	14773.48	58	6670.968
2066690	1890548	20304	378.2544	1374094	976622	55847	1071.617	88	6675.293
1486153	1042347	38153	819.7833	1061220	517573	83494	1787.213	88	6681.023
1534679	981198	5270	265.647	1037794	526710	14133	893.2613	88	6682.448
1917642	1102211	21668	593.9748	1247601	494185	46460	1269.406	83	6691.494
3153305	1447585	9857	397.5777	2119680	978083	30214	824.2054	96	6695.256
3436881	1915984	16111	1510.627	2209842	1282973	58370	3783.557	104	6702.545
2518686	1309789	8521	580.8281	1550113	678569	23705	1750.85	89	6707.973
708514	1214069	127794	40482.45	349836	618342	270708	65394.12	77	6720.218
708795	1142762	315176	7996.174	521742	868569	889660	44237.93	92	6767.674
1226347	1318073	27954	721.4194	919550	698333	61727	1376.485	92	6770.756
764899	1400138	23118	14704.32	426030	747185	51791	29378.28	78	6771.140
1472068	1399395	20776	626.3336	1229719	832267	63628	1738.931	102	6772.957
335563	354711	89239	1534.508	115929	116295	132284	1851.332	45	6773.067
1689819	1156728	28354	712.8594	1094597	554918	59761	1233.392	85	6775.049
357370	135461	51024	982.6464	118805	39746	68173	1359.905	49	6775.582
660693	438338	9143	22783.32	297582	169318	11840	34591.22	64	6779.003
2184094	1021043	22455	272.7255	1514762	569602	65409	201.6449	92	6781.174
1547660	711021	15701	335.6261	957231	297754	28787	897.5507	81	6785.279
3050502	2408380	30304	650.2544	2434122	1503994	101185	2965.479	102	6785.377
2602404	1832062	21230	610.003	1944653	1207673	71682	2282.96	104	6786.576
1776056	1168934	18747	316.3067	1304679	665626	50775	1014.477	94	6787.221
1612050	1145290	7861	447.8021	1196211	716461	28596	924.0356	99	6794.433
1784303	1601016	6186	482.8346	1196670	750962	14232	759.0152	89	6799.443
1169673	1994008	252784	39713.38	728429	1153148	711701	79890.23	88	6808.833
1409002	1333684	9528	714.9208	1028772	701674	30614	1098.645	90	6811.589
1744038	790382	11339	439.3179	1005732	346026	29472	829.9792	81	6816.970
118939	50341	126	-42.1314	33480	15387	121	-194.4119	38	6823.048
2567607	1525048	28743	840.8823	1826882	822596	73096	2135.486	92	6825.005
386066	397701	154057	2218.198	130361	129005	214539	2955.838	53	6836.146
423142	594262	230027	38767.11	267448	349727	549221	90323.1	77	6846.806
157515	119489	28058	923.4538	61530	49126	47039	1855.088	51	6855.284
1988792	1168701	18782	337.2702	1301865	666398	50513	913.1793	91	6855.857
631354	817491	214191	2532.915	278484	291776	322868	3933.295	62	6862.639
1125527	929013	6569	455.7209	822768	466001	17067	1267.059	89	6872.525
2545494	1722076	12380	565.518	1846697	1040964	41277	1520.24	98	6873.952
811425	1367003	313432	40411.14	462009	830903	914084	81594.31	80	6874.195
1635340	1072401	7906	566.3266	1072865	537536	21551	1164.811	80	6874.558
115894	196348	48384	368.5424	54753	77907	86160	537.576	55	6877.785
2361428	1334387	18093	725.4173	1609271	673074	40037	2034.676	90	6879.871
612127	1481627	52722	48953.3	377633	737712	119248	103259.2	91	6881.607
1593560	1530563	22567	892.6087	1130050	963188	68278	2006.796	102	6882.332
885153	1624900	38320	28463.75	740070	1128712	144727	70320.78	107	6883.206
2139015	1894280	10732	827.6652	1962136	1316929	37671	2287.143	119	6883.755
352789	790411	118401	6399.096	179322	356276	229608	12007.41	69	6884.806
1519621	1125161	3925	410.1925	1031666	600073	9100	865.51	87	6886.645
1599618	1072691	10797	775.3117	1052262	551655	29564	1612.74	84	6887.334
2268677	1754080	36009	2087.305	1410581	808564	71503	3657.718	78	6887.885
1809841	1330956	9524	357.4964	1399287	786190	29474	1062.691	95	6890.924
655788	1165499	193177	22503.83	443413	715856	583793	49427.19	94	6901.949
1439886	1129540	20536	538.8696	1052623	668800	51415	1218.381	94	6905.191
677982	410092	130136	26120.43	278900	163282	265426	41600.2	60	6905.362
2089196	1239369	9862	491.8582	1369692	625472	28676	1127.524	88	6914.729
1303771	1151304	9487	384.8207	971580	649256	28698	250.3578	90	6925.011
1859119	950665	13392	353.8912	1268381	502231	38595	1301.179	89	6928.013
1275348	1101415	26862	617.5582	736906	509271	60371	1696.613	79	6934.922
264400	340155	132083	25794.26	125307	135693	237605	41490.64	62	6939.112
1210939	1235741	9197	148.5517	877502	742683	28619	937.7259	94	6939.888
1491039	1660761	36044	706.2684	1125609	960637	71894	1169.453	96	6982.763
1941109	1589242	13070	335.227	1335158	884122	34094	863.8734	92	6985.254
1637839	1490206	185961	49438.21	762641	848381	469322	91032.56	73	6985.360
306042	149841	66403	571.6083	87329	42234	83780	672.058	45	6986.419
2469273	1355661	25829	803.2069	1578372	852769	69748	1622.263	102	6986.667
490105	270597	149973	26884.88	206951	100953	238137	41835.09	59	6987.626
1275835	724009	7644	472.0284	844545	356470	21879	1389.612	82	6988.393
266956	92990	10481	112.7841	92987	27651	14283	601.6763	48	6988.896
1449127	1199686	32576	482.3136	1131303	721188	77841	1345.68	94	6989.026
1882524	1121154	22508	3505.099	1113860	511772	37632	6226.755	79	6989.622
1945229	1534963	9011	649.3171	1506573	1018643	33780	1381.058	100	6991.835
1203441	1291357	22089	309.3929	1033814	917116	76810	1260.041	109	6993.952
1688854	949388	20539	689.4379	1216625	666876	52293	1342.037	97	6997.536
1338468	1322006	14107	129.0027	1060815	710682	45237	804.3957	95	7001.265
1682561	1449167	46990	1160.139	1265708	881129	169451	2883.001	100	7002.384
1945206	1171436	16853	441.8533	1416242	607465	47336	972.3496	89	7005.362
1915815	1175470	15413	463.0693	1637419	751319	42884	1423.992	100	7010.336
1788557	1247073	22572	646.8892	1232896	731103	64730	2365.353	92	7011.025
368964	555986	13302	21864.84	174685	224555	24540	35738.7	63	7024.208
120419	134294	4332	519.6252	40434	42044	5965	671.6365	42	7024.576
383345	681566	13462	16658.82	182377	286094	29319	28577	68	7026.921
737101	2025127	15884	16770.29	480177	1165642	58038	34808.33	93	7047.829
108989	215618	101295	2708.649	41206	77019	168608	4063.309	44	7048.123
115289	99754	64526	880.7086	36621	30456	84848	1122.373	41	7055.042
2505313	1413969	14008	583.2488	1763788	835755	42552	1567.767	92	7079.929
150400	131945	102701	1682.326	41954	37557	131753	1820.743	36	7080.469
2074094	1162250	10217	642.7737	1304063	617125	27869	1528.651	84	7080.623
2585949	1883160	16486	515.6646	2093403	1307684	54843	1265.092	107	7081.130
2467674	1094297	13616	761.6576	1421024	536167	30578	1629.826	84	7086.424
1089913	1434669	186362	26332.51	601201	595949	336875	47871.69	72	7092.332
672018	490856	101956	21100.53	232760	157356	152837	29478.76	57	7093.152
2501964	1756517	16156	695.1516	1981866	1211544	56390	1984.479	104	7093.222
1513713	1376887	11036	393.9196	1122529	807853	36539	987.0379	95	7094.911
1860823	1277413	16274	423.1714	1284342	709032	46421	1056.018	96	7097.802
144382	155298	562	155.1282	42653	45991	698	258.5578	38	7098.285
1540700	640206	1057	-134.1023	875327	263586	-1947	-166.8267	75	7098.493
2180997	1489581	37695	1568.689	1782585	1057613	103826	3649.439	99	7098.511
483651	1201288	52006	2319.337	355259	757147	121150	11238.51	99	7100.873
725876	1885127	54680	5471.548	501832	1231042	170769	13531.34	90	7102.191
2344820	1312303	10275	468.4275	1557165	725029	36543	1239.462	96	7103.875
2933276	1648862	13825	1010.583	2050583	943328	37443	1966.952	98	7106.902
2805050	1662345	23707	851.5627	2368864	1229445	78756	2814.012	114	7108.023
2544991	1175597	14742	613.6262	1590326	577235	37738	1048.502	84	7108.476
2389035	1302157	9429	480.1669	1631875	747528	25105	853.3905	92	7110.398
2569790	1705965	18349	236.5789	1847578	1002542	57450	170.945	97	7111.516
1413401	1086389	33053	958.6733	1000026	747083	102538	1801.782	98	7113.969
1808080	1466167	9522	532.7842	1344312	824907	27982	1610.39	95	7115.610
1826705	1325871	26475	789.2475	1324224	740182	53961	1873.012	92	7116.753
764212	530020	145660	2847.526	252754	165251	198754	3608.299	56	7142.514
137735	22101	296	-19.5944	49007	6917	368	-198.9552	45	7147.230
1825693	1125941	31750	705.175	1269473	565894	81831	1332.519	88	7175.149
1618049	1359942	15286	730.3446	1090445	722743	40383	1947.886	91	7200.989
2065807	784282	38191	1195.315	1177606	355166	62872	1882.719	77	7203.524
1561508	939326	8178	296.1858	982630	577243	28242	946.9762	95	7204.303
1669136	1156772	9438	379.8718	1196979	635081	27744	636.6384	90	7211.832
829252	1532689	323698	58928.86	591235	972540	929695	119455.9	93	7212.372
1812117	833269	71300	2159.93	1171761	407141	118429	3393.067	84	7212.953
1913412	966114	11512	358.4232	1279569	561235	32925	386.0925	92	7214.486
2095013	926853	23411	233.1571	1395179	506331	66140	1046.454	86	7215.136
2031097	1552758	5461	674.1621	1296004	782273	15953	1500.363	88	7217.110
204443	29135	4693	8.6773	66982	8257	6702	-3.4178	46	7218.010
1877399	1514586	34255	866.7055	1350607	839207	90503	1706.618	97	7218.850
251256	111459	71753	1040.743	75555	32943	93777	1342.49	46	7220.316
1139127	1253406	21688	240.0968	838249	688744	47038	413.2318	90	7220.787
1531325	1444563	74778	1289.446	1049854	782547	125472	1993.579	96	7229.131
457882	835707	61959	45526.1	234879	318193	107800	74531.58	65	7230.019
1933673	1085850	9411	433.7571	1340740	557244	25925	1182.392	89	7232.919
721480	887840	65900	43022.99	360506	420419	176209	65170.52	77	7234.314
205967	275649	128	190.5808	57646	77603	-65	278.3535	41	7235.043
1665916	1286777	26111	944.6271	1128428	714199	81759	2753.88	95	7235.934
268963	2703038	3780	1500.058	91822	851830	5773	1910.265	49	7236.680
2158526	1703182	49711	755.5871	1571484	1012489	115764	2381.56	102	7236.972
132046	24701	309	-81.4651	35586	6799	423	-221.8697	37	7238.628
3045723	2910765	11781	1530.714	2060940	1671477	39370	3008.657	101	7251.209
1263043	930395	4831	550.8191	847595	441192	12442	1164.596	84	7255.307
121472	62183	1126	-11.0314	37725	28318	2955	-192.2245	44	7258.593
2281801	1403438	14951	646.5511	1598598	790194	37681	961.7041	90	7269.882
2343943	1306548	56697	1263.302	1582274	742676	136290	3464.869	95	7279.114
816790	1180596	169924	12662.94	326964	428894	267788	19297.31	65	7286.996
244853	646883	9416	14423.04	136607	263436	17550	25714.55	66	7301.182
2088548	1173708	15786	626.3946	1368547	634595	44282	1172.82	91	7311.663
1340999	1243852	10862	477.9582	910007	668380	24417	1208.394	90	7319.628
105733	66167	45901	460.8461	33302	20221	61492	271.3012	40	7320.962
415837	147905	8192	-119.8288	138953	43313	10702	-21.0178	52	7321.353
2202181	1595122	37367	1068.889	1767371	974402	106377	1804.35	131	7322.333
819385	1599327	293596	25665.54	697784	1020273	594291	82401.52	96	7323.800
136166	143317	39105	707.7905	50971	51553	58709	1237.775	48	7326.843
2383308	1058548	12356	641.9716	1511809	493985	32877	1574	83	7326.869
309932	363890	110508	2073.899	126124	132201	169163	2556.444	56	7328.701
2171192	1361627	22458	545.2938	1292941	653089	50514	1250.035	84	7329.254
546191	812153	251982	5845.79	465017	724964	747145	56371.84	107	7330.719
1175794	879278	6029	177.4269	748684	429115	19153	211.8833	88	7332.663
160043	27960	2130	118.493	46269	7763	2455	116.7255	41	7335.318
136612	75481	3838	210.7118	39115	21512	3506	233.4866	39	7335.660
507073	626248	109763	22892.1	200078	209166	169377	32654.65	59	7336.915
1807749	1115087	12434	309.7474	1065759	631987	38662	-101.4618	95	7340.855
2108595	1082286	11775	366.5775	1493140	610746	36576	1497.714	97	7345.166
1415158	1494178	16858	613.1338	1025028	815614	54320	1359.352	92	7348.020
1914365	964923	40153	934.9833	1268139	521880	67459	1738.65	106	7364.671
104851	165641	137886	2997.205	57635	74680	246813	4976.609	57	7368.580
1989342	1130768	13832	433.5752	1364499	582471	41765	1649.016	91	7370.002
901780	1548952	292750	3456.275	850623	1156669	1100346	54052.21	129	7417.544
777774	2145220	56686	106389.9	581601	1316162	168933	225382.5	85	7417.592
1735393	1120857	10120	607.732	1324347	730820	34153	1756.383	99	7421.012
1341112	487804	5462	106.0182	687831	218386	14181	2.3541	80	7424.903
2309180	2125926	19190	916.559	1606649	1317982	65247	1820.957	97	7427.769
349050	413009	124371	24443.01	136229	135299	204272	34583.26	46	7427.939
951309	1155753	22243	418.2323	682496	586451	51035	1480.063	86	7429.435
3151337	1702892	15588	860.8868	2582763	1139368	51697	1513.802	106	7434.979
1623266	845963	6395	139.7595	1002170	400279	12769	183.5409	78	7435.321
1179578	1445818	21692	809.5212	968112	823349	69894	1249.253	99	7439.522
1882123	1426938	11183	371.7663	1398212	854222	34192	874.7712	100	7441.501
382241	985930	245850	7973.185	208910	460354	465982	16435.19	73	7461.262
1486789	1485551	30868	1579.095	1150916	839482	64750	2933.475	94	7463.459
681807	1141330	103822	47266.02	300868	491970	219009	74108.6	72	7470.684
341817	652324	166668	2487.475	152157	233450	273172	4012.549	61	7471.239
2514523	1364822	16336	1096.25	1445238	653142	39175	2410.718	95	7473.428
1107241	1672668	132844	65124.75	784460	996183	341823	118450.7	89	7473.992
2051883	1172380	7261	522.1421	1436028	613295	22276	879.4836	89	7513.445
299957	183240	120915	2439.332	93375	55516	161285	2673.088	47	7520.305
1054052	1484655	19575	498.1575	765359	773728	43726	1320.829	91	7521.209
2608941	1619375	15005	662.7805	1943097	1005901	53798	1616.468	102	7523.532
2062371	934226	21533	537.4013	1154285	451851	45434	961.0474	81	7529.938
699500	697591	40811	885.2971	475292	375750	63089	1210.493	85	7530.513
143757	231741	120379	1581.462	47115	70033	161313	2219.059	42	7530.906
603530	990717	201068	34220.32	325489	381942	370797	61716.31	67	7530.920
115155	224502	66302	1605.142	51531	82075	103831	2300.719	52	7532.090
326043	222750	75839	2007.768	99079	68762	101325	2727.333	48	7534.917
295794	1112603	161304	8020.354	223245	575138	360073	18065.5	81	7535.269
147925	178667	66392	706.1912	53580	64399	97726	930.2286	49	7540.448
401533	1300106	28479	19309.87	264441	763323	69139	39267.9	82	7543.857
605722	534952	55528	18666.52	259168	261771	118332	32795.02	68	7546.431
1704042	1423251	10887	322.3607	1210874	801272	32012	1362.473	92	7553.030
431352	835828	211621	4320.738	244973	491741	577477	16341.06	78	7553.476
2003154	1773831	17187	462.7907	1545490	993945	50712	989.5432	95	7558.459
1742426	1518493	10157	309.4077	1256572	1008387	35954	215.2194	98	7559.441
1380511	1183925	23590	1005.399	1014312	631906	57105	1739.59	87	7559.574
2348698	1670879	35189	860.3029	1593798	1049244	92794	1690.943	96	7559.908
138392	156570	95322	2072.164	49650	55243	135505	2719.831	48	7566.920
1741129	1654778	28698	1238.358	1301311	1125776	101710	2642.931	103	7571.640
123123	181789	177100	3219.31	48030	60951	254827	4817.395	48	7580.115
1701246	1069956	28890	787.729	1082534	479131	56630	1622.943	82	7590.994
2259431	1699046	24629	1203.887	1576138	893838	61813	2095.109	89	7594.442
2500394	1326276	14075	419.6075	1604164	755159	34994	1143.363	92	7610.967
1126982	1656163	192564	31720.04	698629	1008831	473752	72728.09	95	7628.897
1592447	996358	6113	573.3393	1073471	512451	18602	1078.172	90	7634.895
1852755	1320513	14747	449.9067	1345664	724232	38949	1511.239	92	7639.308
1965838	995221	19228	509.0908	1244722	512611	40873	970.3753	90	7655.829
633044	1444233	213487	26668.22	410880	676534	474167	51377.37	79	7665.166
1554836	950608	21151	595.3711	1103738	500525	65083	739.5563	88	7667.154
138834	88155	940	842.734	37620	23729	982	1010.69	34	7667.521
1821078	931803	14735	157.6335	1250525	448024	30639	412.0479	87	7669.596
103349	27920	1240	-86.436	28660	7582	1679	-175.6081	36	7675.736
389760	700018	7016	16321.4	192967	273340	12671	26577.64	64	7676.330
1698015	2252555	34573	830.9453	1440594	1515231	109231	2693.659	109	7680.035
1026156	2470007	230088	26778.34	676204	1201936	451625	51786.16	79	7687.158
103700	129023	66361	1617.652	39493	63045	102313	2649.159	55	7698.500
838078	1074403	227380	3186.018	354176	427165	402727	5541.584	68	7714.600
1990627	1318493	15332	286.7252	1276077	746156	46427	771.1547	91	7735.150
2266571	1374704	16394	350.9034	1646514	853270	49047	1011.137	96	7735.356
1515717	1158349	11002	387.8122	1003511	637476	27381	1351.874	94	7738.254
1482838	1214216	12998	423.5878	991552	650110	37260	825.286	90	7738.830
1736403	841834	15731	336.3091	1039443	374307	36619	556.5259	83	7742.282
253677	304569	58727	2734.185	104288	140327	106953	4423.463	63	7744.131
509362	1193176	161186	28970.33	320121	608315	441698	49687.66	85	7745.825
2107271	1802639	36444	699.7084	1687041	1115503	79246	2815.5	95	7746.079
2733122	1386971	14264	819.4104	1867934	806751	37292	2171.681	90	7746.817
508313	335304	327459	28373.65	226221	134462	553649	48192.91	62	7747.680
126404	102632	66174	635.5614	37910	30311	85520	545.672	41	7749.149
3017630	1615151	14356	904.1716	2238645	994673	44056	2235.342	96	7749.901
1946029	995760	28332	719.0252	1141356	483620	78991	2191.195	80	7750.317
1078841	1130386	9184	384.4224	766522	582334	27116	854.0076	90	7753.053
770832	1292809	240213	9303.35	371353	577166	481070	17270.03	75	7754.399
2483541	2235903	248531	39858.39	1119694	872018	448784	60333.98	85	7755.219
142551	154589	125105	1250.391	40841	43075	166659	1386.77	34	7755.327
1814063	843275	12903	337.2583	1202806	440638	29979	1072.022	88	7758.863
1777801	1222677	20830	833.563	1252931	719770	57548	1599.843	94	7759.434
2295631	949674	13705	157.8505	1534142	485597	35497	-25.0183	85	7760.473
1714709	1160988	50824	963.4264	1251048	596607	100693	1728.277	91	7765.791
1789118	1691440	23127	414.0247	1333393	985076	54571	1018.233	93	7766.404
1756547	1537530	16741	398.9701	1295822	979794	52370	919.957	99	7771.234
2021389	1163104	11788	207.7068	1412327	643201	33608	358.8088	92	7775.720
110566	57028	148	0.7028	33164	19467	262	-37.7018	37	7776.279
1914970	1710840	9881	422.1241	1536447	1114463	31382	1073.13	100	7780.735
1674370	1152440	25973	680.4853	1076729	651652	64820	1538.402	94	7785.811
1184666	810456	12601	318.7161	733275	377702	30259	793.7299	84	7805.286
1491323	1494547	14798	391.5678	1053824	846817	44285	920.3885	93	7814.267
1178128	1011892	12866	413.5826	827361	502934	32982	1454.89	84	7816.998
1891891	990455	20811	663.2971	1182855	478272	45652	960.6772	86	7829.121
1236503	1324659	48895	849.0095	923146	763489	103901	2040.646	96	7845.405
2161729	1965476	14495	467.1695	1660382	1185606	43991	923.6951	96	7846.282
128497	666102	2503	407.8183	47709	230456	4434	446.9474	47	7849.675
118395	57258	44569	672.5209	32686	15378	55067	570.8587	37	7849.980
852400	1303872	253680	30518.45	517606	709134	616026	55171.86	84	7857.250
1922512	944207	13275	220.7275	1210076	490053	41696	564.9456	86	7857.448
2329262	1766018	12446	657.0206	1873839	1224936	45969	2021.061	104	7861.858
1737044	1208159	14174	21.3614	1247791	827959	62402	-952.6478	105	7865.060
2039083	1089121	14329	399.0569	1297899	565510	47277	1081.84	87	7874.871
1753535	2523851	14511	302.8671	1494838	1669872	52258	810.0738	112	7875.982
2132179	3626082	87996	76091.38	1404310	1751267	191982	139782.8	85	7877.133
1338425	2534747	372537	25694.93	985372	1595879	1160320	96668.95	101	7884.277
232243	225546	171191	4070.615	74924	67885	226015	5266.441	47	7893.853
1270378	1248885	25063	449.4343	975629	726231	62690	1064.909	98	7894.457
263622	528306	116116	5064.908	126028	215445	198529	8355.677	62	7899.531
2944076	2640054	37639	653.7479	2404409	1698163	101595	2239.479	104	7900.033
419238	353921	2080	115.688	230027	243193	5253	108.0933	76	7903.241
3046274	1619867	11488	512.8768	2087611	895729	39166	1267.013	93	7905.567
212150	525627	53729	2316.397	138390	281939	122351	8027.691	77	7917.431
1622874	1716558	32074	326.5514	1181380	970259	83271	824.3031	96	7931.431
530957	333189	51453	1047.913	159884	100548	67582	1401.95	51	7939.490
2822604	1305004	38310	737.191	1856136	666711	78896	1414.866	89	7946.062
2182231	1407221	17918	323.5998	1354449	739548	46843	574.2923	90	7948.141
1893118	1295970	15302	497.0422	1159976	706813	36566	900.1526	93	7955.292
204431	255928	106721	1214.848	80916	93043	158857	1319.478	53	7956.357
1123339	1018927	32892	408.8412	788320	556161	68306	744.7666	94	7957.699
1730699	1278788	10219	111.4859	1369776	944448	37500	896.75	108	7960.298
1094602	1696837	395565	54417.2	731119	1091837	1230796	117821.5	96	7962.466
2144658	1127014	57321	1508.508	1462447	509386	108417	2899.794	83	7962.963
1418223	947671	19522	527.7842	892322	465061	33821	1190.158	83	7964.473
113210	68387	26338	23.9618	30871	19516	33155	-144.0045	35	7965.194
1219567	1418634	28108	372.2588	854402	667752	61120	923.832	84	7965.598
1079636	1986346	268980	80717.78	1424847	2238024	1525369	400010.4	134	7969.015
2185535	1496559	13356	262.0716	1500814	780515	30036	-10.1804	90	7970.692
1234311	652597	7328	347.5008	733031	324347	19314	605.7154	75	7970.768
1642270	1024472	6903	440.6583	1385856	717463	23585	1367.119	101	7971.368
1752593	1002404	12832	310.4752	1192115	477181	36286	790.4446	80	7971.500
881090	1712011	201478	97559.31	862683	1138223	532365	250924.7	104	7973.325
570845	591856	214801	30378.14	204295	205617	360920	44645.61	59	7977.226
200200	235254	66587	1366.131	76036	95322	116669	2598.331	58	7978.225
107538	182328	494	93.9134	41336	69666	1232	414.7152	50	7978.359
112080	37441	13461	206.9621	30410	10151	16523	358.3403	37	7979.986
1065492	1213418	242043	4424.012	440517	446302	404272	6995.259	67	7981.391
1385367	1037645	9571	369.7331	1052142	565860	27615	985.2015	92	7985.002
101708	147137	113697	1390.002	32346	44942	149338	1775.262	41	7993.785
226472	519071	56423	4298.73	152945	306022	133094	9340.773	93	7997.509
1817341	1299543	41244	914.9884	1274579	749906	94877	1682.2	95	8004.276
1977366	2342020	45252	899.2372	1619226	1407146	116617	1831.814	106	8005.453
1578763	1487686	9842	502.7362	1111850	805869	28286	1128.645	93	8024.312
4167235	1978300	12613	597.9893	2952622	1435709	39872	1706.419	103	8030.768
2117316	1356379	17481	675.4841	1661378	853332	57432	1062.535	100	8063.450
2176505	2169281	29117	661.0637	1927958	1549784	97901	2068.046	110	8065.525
2905923	1307414	12798	460.3678	1982966	726292	31706	957.5066	91	8069.687
1664621	1054138	24579	652.0819	1036381	501920	46781	1357.214	87	8071.824
2723098	1757304	18651	915.1211	2156377	1095412	47266	2732.423	96	8072.148
119472	63965	3298	94.4178	38638	19118	4846	-63.3394	42	8073.944
2242736	2093783	17010	620.261	1762224	1247409	61524	1240.696	103	8074.215
185174	289763	7132	3774.705	65419	91625	9179	5286.142	49	8077.119
1500065	831781	7351	175.1911	849174	435513	22099	1138.954	86	8078.423
2325963	1282963	15811	412.7971	1656114	735181	40451	523.1011	88	8082.915
1822929	1033685	13569	645.4209	1135763	525003	29395	743.0595	88	8085.987
131067	116162	-185	-35.3785	47035	38005	-1132	-2.1052	46	8091.245
1033964	1677466	12828	522.0508	731484	1145315	41838	1437.512	105	8091.662
2199881	1803579	49031	541.4391	1811075	1206693	128096	2150.986	109	8092.551
838292	1686159	18042	26879.76	555948	901460	49340	52851.97	84	8098.017
875764	1234194	502983	61119.75	580397	710593	1340146	135089	85	8102.149
1943639	1310387	20372	637.4692	1264776	683218	42007	936.1927	89	8105.416
1544905	1185853	19289	474.3129	1153510	672007	49847	975.0167	92	8140.749
3160328	2235087	34593	1733.067	2119092	1084012	92813	4464.209	89	8159.946
117770	133903	112997	2861.732	37860	41465	149420	3230.462	42	8172.036
424909	421781	101825	1862.382	163692	156943	153506	2625.487	58	8172.282
2509400	1310787	10294	477.6934	1781329	751984	25222	876.5542	91	8173.250
150128	56149	7893	25.1973	39059	14546	9609	17.2649	35	8173.959
107549	28328	1025	56.5025	29752	7862	1320	-5.948	36	8175.049
3121971	2518859	19453	754.7133	2897448	2507139	85862	2613.458	125	8175.581
1615655	1347172	60385	9153.599	1449824	1022961	122165	14163.46	107	8177.313
2015689	1590035	16507	613.6427	1822354	1283897	54997	2137.932	113	8178.277
485923	770133	238545	2858.375	282631	357889	484010	5641.961	72	8179.004
141645	217010	973	195.9853	68175	101644	1574	572.5014	71	8179.237
1791344	1455707	20660	932.026	1352970	827701	58702	1497.782	95	8181.557
120095	44592	835	687.8435	33926	12471	664	851.4504	38	8182.818
106798	393767	518	116.4598	29484	110296	577	65.9697	37	8183.540
2411932	1147930	45560	1185.916	1526268	669675	108326	2139.889	90	8183.822
1202447	1813316	15672	488.7992	897715	975354	37922	1224.024	92	8189.459
1005346	540383	8614	215.4454	639092	235908	20790	420.319	78	8189.986
2135469	1037307	11713	428.4993	1463364	535661	30557	1353.848	86	8190.401
335392	374107	220823	2697.57	130158	122594	309179	4388.142	56	8193.144
1429587	1299817	13928	356.7608	919534	712021	38872	872.3192	92	8200.230
554667	1208640	573948	14454.88	303452	558096	1158329	29675.46	72	8200.817
2242051	988260	10339	433.2179	1316874	470384	27431	576.6791	86	8202.229
2467996	1068839	5908	337.8388	1472449	581188	11638	1380.292	90	8208.055
2366475	1344112	23019	581.5659	1564029	830797	68317	1689.184	96	8218.992
1813200	1216804	25646	614.5406	1257813	659772	56822	907.3142	92	8227.876
1431145	1133972	38685	1360.229	965345	526579	76640	3275.504	83	8228.940
2129643	1381707	12117	515.3637	1570193	758326	31688	1461.097	93	8230.715
1073601	1416408	535237	73625.4	536811	679370	1221517	121934.7	67	8230.922
118802	21839	5798	311.6678	32115	5786	6961	510.3121	36	8266.507
1667369	907503	10005	118.2805	998194	416199	21451	774.2011	81	8279.775
1356101	772146	38031	446.3391	806679	350472	82329	999.8569	77	8280.481
2402169	1560532	13478	318.5158	1716919	899024	38862	1049.758	95	8282.420
1258408	1151983	10281	269.5641	817691	565857	28445	573.7645	87	8284.740
1350814	1178287	27042	869.6562	934878	723656	76606	2094.396	97	8291.278
2128197	984575	9432	221.7352	1354503	518686	27721	177.9481	89	8292.032
570480	1088786	15808	30843.23	269657	482084	32607	58156.85	61	8292.246
2086004	2827615	536142	59903.17	1414493	1507751	1067129	107335.1	87	8295.941
1483762	900832	25660	513.526	1024267	411917	55740	1790.014	81	8296.172
295686	220539	30686	1042.285	93766	61140	42627	1012.975	37	8296.244
205938	316205	40173	1586.105	70604	146009	94304	3059.654	65	8297.512
965750	1554714	185531	9369.089	533130	709401	389393	18648.35	87	8297.631
366918	427594	206424	25340.59	163799	141045	308695	37081.79	58	8298.751
1193396	1009942	7663	390.2943	881616	520776	23840	687.424	91	8303.493
171911	115499	60257	557.0177	53605	34921	79412	871.6132	44	8304.447
2335318	828270	10317	410.3837	1422461	395283	26315	945.2715	81	8304.775
1703654	1173463	9249	626.0689	1222757	650694	30738	461.8018	97	8306.277
1911624	739461	3738	351.1018	1115191	314031	8485	258.0085	77	8306.985
1727606	1414461	17490	611.189	1610297	935710	63111	2207.327	107	8308.408
221090	88913	54730	649.353	62866	25228	68056	1030.742	43	8315.795
1935186	1523678	43817	303.7337	1305261	916709	85707	729.7627	98	8322.926
2191118	1393896	9372	264.3692	1537269	895644	32235	-353.6165	100	8333.935
1588325	1217234	12000	283.2	1251683	770139	36182	450.4102	98	8339.881
1899630	992702	36792	1014.631	1294612	504829	108361	2529.852	87	8345.008
154270	156580	73599	2068.104	56078	58370	109728	3160.141	49	8359.822
2318404	1222496	6462	427.1182	1484076	619378	14121	764.9881	87	8363.115
2732225	1546548	12349	840.9789	1773256	905470	34656	2033.002	90	8364.201
354320	188407	89963	1395.324	102980	54289	117264	1702.71	47	8386.578
474253	206471	210827	40553	175794	72981	326757	61709.67	59	8388.653
102381	107308	53679	1215.592	44170	42814	93287	2115.001	50	8390.663
2716534	1886520	49966	1179.893	2307215	1377046	111816	4090.677	110	8392.759
2253983	1163452	11370	929.857	1585378	689926	30799	1977.024	95	8393.857
112204	109879	7101	524.1661	28930	33557	10240	800.464	30	8393.932
2043772	1572590	14847	288.5167	1561560	956658	48730	1088.753	97	8395.250
1034867	1640312	182190	17253.86	587471	701566	327787	27134.45	75	8397.111
2195596	1342157	10608	-22.4912	1487699	634179	24949	-32.1611	84	8397.476
1683320	1333712	32465	257.2865	1210701	803374	84535	594.4135	98	8398.681
2072723	1347862	32956	900.6316	1545186	707838	69440	1772.584	88	8398.968
1582137	1282244	9850	279.585	1167394	657135	28605	-69.2595	96	8402.900
109667	131625	112	-96.1168	31568	38035	67	-349.6413	38	8407.434
161640	220919	196340	3664.674	82396	134576	523213	8818.649	73	8413.821
1742159	934589	23734	1121.677	1135758	467643	62807	2310.073	84	8426.557
108745	21366	929	32.3169	31776	5943	1024	17.6464	38	8429.926
2535129	1806575	11995	272.9195	2062612	1301207	41310	916.491	109	8438.413
2132992	1632983	15252	794.2372	1668100	994654	44510	2230.011	96	8471.127
107071	132896	89625	1528.963	37726	41703	122725	1789.873	44	8496.702
336482	934235	286213	5928.949	196433	446817	580081	14143.34	76	8498.372
1260974	1062440	21161	699.9321	865731	559507	39052	1168.417	85	8499.586
1813051	926352	4960	510.256	1117806	447235	14295	1228.949	83	8502.074
2479160	1382826	12241	482.5201	1709249	662159	31912	946.8632	84	8502.297
2284299	1568935	31620	349.882	1742097	917675	70211	573.6371	95	8503.328
1541459	1296886	10336	501.6496	1048896	685692	32286	1150.045	83	8503.427
2394900	1057965	31936	682.4096	1601254	525539	70675	1152.868	82	8504.148
864604	1559363	46804	27478.9	493173	661345	94240	47057.86	77	8508.006
479804	388098	343983	23348.85	222067	193184	800372	42965.47	66	8508.665
1473098	1107043	15339	740.7179	1013510	592589	37615	1030.202	91	8509.530
3133524	2037621	78997	2336.332	2388322	1262616	160820	5168.002	101	8510.042
1777672	1509561	15392	287.0912	1500518	1012801	64716	1613.368	108	8515.090
1792845	1192528	14641	529.1601	1347475	611154	38699	1073.214	91	8516.253
2325914	1357914	43438	816.2718	1568100	787083	118503	1958.418	95	8517.985
1019733	778934	5743	12.5823	668308	386373	13624	375.5064	73	8518.020
1664862	1134661	12230	410.103	1160045	566379	30656	589.6016	88	8525.397
482240	411792	162146	34626.19	246663	156526	279504	57073.38	65	8532.620
1228911	994812	16131	445.7491	891803	555614	46112	783.4832	92	8533.336
1400921	985069	24029	455.2269	990822	505405	53757	550.3677	86	8533.896
2569515	1251133	22294	614.8934	1811946	730343	61888	1288.317	96	8548.998
1727543	1714684	17553	362.1233	1459718	1190487	56349	1524.379	111	8582.972
2161439	1338580	8964	347.0804	1463790	774382	25706	660.9066	91	8603.909
823971	1171202	10222	354.0542	677182	660064	30361	1002.052	92	8604.570
547356	916721	5932	2006.385	193417	287675	7287	2765.401	57	8610.034
1097027	635351	11711	318.7871	636476	252913	22461	502.8621	76	8619.168
1877549	1318562	8706	557.2066	1341975	695478	28741	1497.17	89	8619.441
1997059	1452004	23968	680.0048	1420520	803111	68792	1694.831	88	8619.639
1803926	1418962	17666	504.8626	1243300	692381	39804	857.2044	85	8620.831
1012965	1342530	201370	37490.86	561892	560491	354247	58766.86	72	8621.737
2338243	1193693	20784	565.1824	1748968	774396	57954	1089.419	97	8622.127
2277429	1203004	13412	372.0132	1558811	650096	28363	1300.564	89	8622.975
801109	1658514	20117	551.1637	730468	1060862	73393	2002.747	104	8624.437
1246920	1159534	24193	506.6273	858386	574292	75654	2301.389	91	8627.658
626862	915520	102304	5192.455	229367	297312	150834	6966.987	59	8629.165
1550438	1204242	20844	243.5484	1108667	638970	51570	819.077	92	8629.855
1638983	1353135	7425	701.5425	1097104	753970	24951	1487.551	93	8642.608
1724899	1232285	23529	606.1769	1172509	664586	60204	1008.644	93	8645.010
3276747	2741364	54586	1075.075	3174645	2288850	150278	2708.996	125	8650.811
102853	33227	74	-38.6486	27753	9235	206	-71.6434	35	8656.508
1696035	1196754	9797	514.2117	1114350	647608	25534	585.6574	86	8690.733
1743359	1329377	42535	860.2135	1289378	779565	98760	2068.436	89	8690.752
668167	230811	9640	46098.8	228077	74492	13848	61479.27	55	8708.787
1894865	1111724	11138	503.2418	1291450	590497	30277	976.1397	90	8722.961
2879488	1215103	6951	407.7511	1924561	698572	21200	928.32	92	8725.742
336270	342727	44649	2249.009	165059	169243	94500	4464.45	67	8726.151
1556392	1158601	16352	511.9472	1038362	686822	51289	716.5129	94	8727.506
234197	496914	4887	2118.761	115277	228124	10396	3939.016	65	8729.585
2840278	1003113	8073	427.2953	1864091	540163	21809	843.6849	89	8730.594
437528	176618	116046	7520.98	127865	51420	147649	9587.309	49	8733.034
2174023	1889785	10894	339.3534	1611331	1068025	38328	-177.3992	97	8733.727
2594517	1574210	10767	463.6287	1535668	820644	34231	1062.159	88	8737.321
1285600	1014560	20361	496.0521	987490	639611	49618	778.9698	89	8737.557
1411757	1671637	33934	469.8974	998431	919691	80602	905.3722	93	8740.010
1594639	975068	8454	437.4694	1064389	483237	20337	1051.506	86	8741.146
1637466	1051240	9949	234.3389	1232390	647994	34156	644.9516	97	8745.844
2027143	1793779	43455	1650.825	1509159	997216	131044	3796.768	96	8747.171
810760	1434966	22226	19373.68	482716	688466	54465	32627.49	78	8747.621
640275	505900	156708	2526.719	209279	161150	216925	3519.492	55	8753.812
2007872	1012709	14853	411.6533	1283630	510752	32289	673.6129	86	8753.859
1441436	1997236	304599	34341.2	711805	951183	575170	56519.04	77	8755.660
731399	1681798	185289	36255.91	495351	871878	369457	78736.14	81	8756.523
2307104	1330675	19151	518.1711	1643882	952666	57523	1179.44	101	8759.887
781931	1052235	46127	53829.32	447169	460958	88304	91511.05	75	8761.386
875405	2032494	196341	29266.53	479545	965073	428155	52155.5	80	8764.998
1272619	2255987	52508	23045.1	817282	1389778	129016	56205.6	91	8770.407
347142	911637	106322	5646.264	219561	476538	219058	12230.55	79	8776.019
4427898	2727439	22772	1159.109	3169277	2225342	93645	4122.484	114	8777.212
1816333	1071207	10494	436.9134	1137300	516027	28965	1153.937	85	8783.055
1469610	1836294	27401	556.9961	1237619	1103591	72840	1541.324	102	8791.339
1999085	4257900	346403	25666.61	1782787	3602995	1453046	92144.68	121	8810.066
1782934	1383260	6364	164.2204	1339603	790292	23237	939.1957	96	8818.199
1627365	831113	17641	730.4601	972427	388628	38442	1334.196	82	8818.992
442696	327969	144997	27698.93	160459	101684	206445	37690.57	50	8819.288
1474743	1305135	13880	680.668	946764	672698	35643	1266.972	85	8819.561
1517383	1104814	12778	678.2458	1000990	494587	29555	1438.036	79	8819.644
701022	983684	305060	35233.87	401807	504967	828419	59410.51	88	8820.923
2183735	1673594	14476	10942.9	1540314	939956	32271	21102.2	91	8821.212
1933127	1407266	9491	662.2451	1446254	870392	28791	1255.975	94	8824.921
1748483	974349	21145	331.2345	1048669	442174	51414	714.5254	77	8825.214
1946128	1942183	11463	400.4743	1544179	1355839	42078	479.9758	106	8830.639
1678519	1340370	29677	617.4797	1126351	690249	77337	812.2057	88	8833.406
1367755	1331924	10328	352.8008	903884	606738	20863	273.8143	83	8836.301
2129742	1414349	12453	760.0133	1503367	715033	36062	1297.678	93	8841.976
2179209	920813	5438	531.4718	1485581	460158	15774	1778.121	88	8843.653
109085	20598	-69	78.9291	32453	5708	-609	53.6351	39	8850.209
2302124	1555673	14065	1136.047	1449172	886260	33887	1899.661	91	8854.672
968523	1361787	33520	1204.472	752818	840996	92998	3009.588	100	8856.733
2463697	2030798	7708	369.8188	1819904	1342383	26547	774.8867	105	8860.554
1530308	1422623	17287	322.4007	1271710	1014913	60741	1209.37	118	8868.885
1598824	2003995	220275	31848.43	817576	807538	372274	56282.77	74	8905.795
2113097	1297468	18627	617.5747	1491412	697810	44240	704.864	93	8914.581
2474643	1350198	13712	526.8432	1580931	691587	35054	1207.729	93	8926.143
1498413	1339299	9121	449.4881	1152261	796872	32485	1294.408	98	8933.189
2083907	1290350	33395	757.4595	1503591	744441	94853	1292.653	95	8935.571
945590	1257929	27096	736.8856	713427	683165	66664	940.0504	91	8939.027
2190335	1809568	24325	861.6325	1752919	1062678	58628	2449.431	99	8940.183
1215819	1060504	2960	467.056	809080	489458	7977	1132.11	87	8943.241
2054361	1235123	9197	386.5517	1381938	668187	28380	783.118	91	8948.319
1318477	1116964	22752	376.9872	818461	569706	51205	1071.6	83	8948.791
131861	62368	52247	591.6567	34183	15468	65084	627.4124	31	8948.990
1949533	1474591	24705	711.9505	1245377	819594	70944	1703.158	90	8949.967
1949918	1119246	12657	433.6577	1303418	600459	39730	1468.853	93	8950.511
1648505	1075699	16574	293.0014	1227537	585121	56270	879.747	92	8951.232
326352	229057	5980	40880.48	140406	82967	9240	56958.36	58	8952.258
836826	1225191	12665	470.5065	679085	709014	38163	1684.344	98	8953.685
597466	1051123	276842	40077.44	252786	370908	507149	62270.26	62	8955.938
295710	405067	235653	5616.533	133600	155858	390356	8887.771	61	8958.801
341993	221613	27101	6918.166	107369	70490	35977	9211.91	49	8959.525
261390	35092	553	51.4233	74465	10030	780	96.758	44	8965.167
108822	28007	59	-14.4901	29553	7834	82	9.2002	35	8966.390
275414	29157	554	100.2794	81197	8291	997	182.5317	45	8976.486
2003094	1443851	27437	548.8157	1488877	759889	68422	1389.074	95	8980.218
210299	21807	370	-68.243	62379	6015	501	-284.0939	43	8981.096
929378	1274752	370824	45972.43	509367	551500	901097	80855.14	77	8988.919
579348	1501943	7443	1550.952	444068	1068093	29704	3805.594	108	8989.006
1188583	974690	11755	201.4555	842199	527011	32497	951.6817	90	8993.487
1435967	1279041	29904	534.8144	956009	632242	58954	1531.519	90	9004.779
158323	29710	12688	66.1968	53387	8678	16488	221.3768	46	9028.208
643197	1226651	238175	20222.62	353757	599792	501847	48877.21	79	9037.216
298980	464901	82379	23040.66	195945	223619	189872	48335.42	74	9039.259
2034501	1003978	9587	408.4307	1404253	500517	24091	994.3051	86	9041.642
1523125	1296438	16344	649.0984	898317	605740	31274	1318.671	77	9041.799
2648319	1956392	12049	607.1489	1967390	1249052	36805	1486.76	90	9041.815
1389529	1062818	21447	415.7767	1091403	596214	44573	1031.945	93	9052.882
944258	1123622	11194	227.1834	689280	539543	27654	428.5894	89	9056.538
1114783	1350749	363010	24742.86	495567	525666	641453	40899.91	63	9056.748
416466	334971	174686	18587.69	159364	113123	250084	25935.91	58	9058.980
688614	670855	123274	2937.871	300384	241236	174984	3972.802	64	9063.033
1612018	1046279	9538	231.4818	1021298	482647	21443	322.3523	82	9063.207
2003817	1558510	18664	627.2504	1506640	908158	55644	1350.828	102	9067.591
1880330	864252	44642	1092.016	1265618	455504	100556	2774.992	89	9069.485
273191	563102	11115	18824.55	108911	207212	18530	29235.53	57	9073.470
1538502	1308479	16013	417.7293	1090354	731577	28911	511.7071	90	9074.340
2041837	1022087	11822	253.8142	1319518	510780	29183	576.5663	87	9080.470
2071892	1197031	14658	578.7138	1593276	699369	39010	426.461	100	9083.450
1517250	1017354	10270	71.147	1002474	551329	29645	-226.9155	88	9084.864
1600200	1177566	11112	83.9832	1106479	626605	32017	115.7537	84	9084.998
1883844	1375973	24034	412.5074	1231525	711710	71169	2197.781	89	9085.615
309527	469230	143643	2343.772	156108	197678	269969	4091.461	64	9089.144
1683356	747362	11781	387.7141	1053990	330530	24311	803.6471	80	9089.291
1294597	1712301	9282	544.3202	957447	855907	25648	1197.253	94	9103.159
2342664	1248022	22571	676.0331	1590438	659570	63301	1450.986	88	9106.704
322692	87092	5534	217.6574	131810	27986	8353	269.0033	56	9145.063
1974014	2659664	72148	2104.903	1668349	1667591	195535	4924.514	108	9147.867
1131902	963930	12435	224.6035	899375	541099	42202	965.1322	97	9152.131
729097	1008919	143386	25894.75	317333	388039	263197	40158.95	67	9155.174
1161177	972245	15414	385.9254	824166	489205	35120	851.232	89	9156.935
294409	167083	55820	638.502	86617	48705	70462	734.5182	45	9157.731
2373930	995515	15001	349.3561	1494990	469110	35784	581.6824	82	9158.588
2494477	1199241	11131	397.2491	1594750	639781	32334	1085.137	89	9159.994
2197323	1538638	29978	627.1658	1542596	953492	93761	2162.792	101	9163.057
1648385	1146851	22221	443.3981	1413127	650637	49126	932.7686	98	9164.701
2289718	1375466	30783	742.3263	1502780	739835	69710	1862.731	84	9164.926
1744090	1243385	17511	310.1671	1082222	662837	42873	885.5753	85	9165.215
1425762	1103524	16112	735.4832	1052604	705213	44887	1594.761	99	9173.268
1370502	1712863	22426	487.8986	1129680	1001165	65498	1367.838	99	9174.274
2722059	1644827	30375	1025.037	1846551	1033904	76505	2643.93	100	9176.714
2093297	1580659	7707	354.9627	1627499	1030875	29686	478.1846	105	9178.646
1135008	1141339	4697	612.1017	726140	550384	13044	1281.968	83	9181.778
1807494	745388	10701	360.1261	1077020	354600	27089	1132.893	83	9183.514
1522423	1395620	9293	169.7373	1096777	801715	27718	316.3798	95	9187.729
361078	592937	109565	8712.597	190372	228408	189169	15172.58	65	9196.916
2626150	1439226	14554	640.6794	1824823	883889	38111	1636.827	92	9197.931
930263	1247729	254687	4174.541	423340	453657	425565	7456.196	68	9217.189
482044	722077	80862	4923.958	369425	454614	193139	13000.3	85	9224.884
134272	15335	14989	490.0829	41886	4342	18892	672.4412	41	9227.215
1546620	1453041	10130	247.293	1119435	855606	24550	550.255	92	9248.212
3925904	3375618	13471	1560.523	3130987	2094291	54641	4309.16	105	9252.762
2006592	1053099	4407	545.8327	1248375	477201	10984	1139.402	79	9258.250
463403	264075	106425	1960.443	138886	80900	142379	2559.662	50	9260.993
2285485	1219980	95546	2309.931	1463463	610970	204928	4792.861	85	9263.069
1666210	1394675	18613	626.5893	1204864	787274	58788	947.4068	85	9263.176
116518	38907	28907	188.2827	31289	10313	34657	369.8577	34	9263.972
1775759	965252	11099	564.8539	1132260	495755	32950	1735.495	90	9264.607
763381	1741342	36044	63629.27	632964	1349365	97038	149379.2	100	9264.761
1987256	1641853	19344	1142.398	1386194	819176	46211	2025.237	85	9266.772
2276283	1369569	7428	264.1108	1526278	688457	15459	313.4499	87	9276.251
195715	117225	985	206.2585	111858	62021	2547	323.4867	66	9278.701
2470680	1648046	17357	764.3277	1973301	989686	61347	1571.167	101	9282.646
379296	189034	143080	2922.788	127408	63305	204760	3974.036	54	9286.973
3439691	3361709	23011	965.7171	2822631	2536586	107854	3632.809	122	9288.139
985730	1668921	44543	32065.26	625017	817911	103564	60173.14	82	9297.783
115369	35074	695	-61.0105	35228	10439	1281	-143.3359	40	9301.315
2802617	2662755	126286	3049.445	2904453	2090897	285081	7758.844	121	9301.884
157694	108661	94808	1279.129	49954	32102	123792	1567.331	44	9305.107
2495468	1556498	21801	461.8361	1809271	932519	67695	1331.689	96	9307.947
436575	353972	126019	1601.866	158587	138941	211679	3390.392	61	9368.025
1501477	992778	30635	315.6235	1053787	514228	89159	1567.02	87	9369.558
1889355	1109950	17989	284.3829	1379230	657083	54703	1618.238	96	9370.622
1290613	1368983	26168	499.4248	883498	672597	64249	1034.569	86	9372.516
2653327	1022610	10174	614.9614	1667634	526656	28368	1166.845	88	9373.830
2039401	1352222	6016	442.2976	1460015	742777	17297	887.9617	92	9374.572
731900	1273628	156359	3535.94	328966	472961	261689	5719.953	67	9377.321
378233	145930	31221	226.2981	107997	41624	41754	421.5994	47	9379.590
2559903	1531521	9706	525.3066	1757869	837382	23185	1348.678	92	9385.545
223537	240722	22332	823.4252	81281	81762	31469	1229.611	51	9388.893
157465	56827	5591	65.4551	42120	15051	6706	112.0066	38	9389.108
120319	27871	8086	-49.5754	36047	7682	9779	171.8019	39	9389.622
1307649	870358	8049	120.7489	793540	432210	25010	330.061	88	9390.078
1614964	921452	40196	864.7956	992453	542753	99291	3032.025	96	9400.014
1293041	843119	15435	635.9035	965359	437622	44654	1616.289	90	9402.934
457399	1302744	1888	1966.317	138958	375172	2878	2607.856	50	9408.529
123241	51686	5329	-12.8431	33381	14312	6401	109.8961	37	9413.501
2387622	2276282	17772	981.6092	1959129	1523615	61720	2148.492	115	9432.222
1568050	1368187	10472	187.0792	1091080	755423	33703	490.1383	92	9481.149
1571807	1556056	15286	562.3446	1246383	1015405	53185	1476.678	107	9484.272
1995384	1257653	6424	428.5864	1186856	572731	13586	1267.975	76	9484.574
2110438	1255398	119755	3354.256	1360034	743311	203918	5896.2	90	9486.258
1498711	1181503	11851	668.6411	1137446	607316	35590	1487.599	91	9486.447
1218678	1885722	398763	43359	596148	806404	793606	79619.09	74	9488.476
1007160	2771523	24297	22380.66	783862	1850535	101055	47083.18	112	9491.898
2246225	925256	14448	433.9328	1402508	497022	39557	1264.748	89	9493.074
[truncated: 8,001 more rows]
