# Supplementary material for: Mitochondrial calcium uniporter-mediated mitochondrial dynamics imbalance contributes to contrast medium-induced renal tubular cell injury
Source: Front Mol Biosci. 2026 Jun 29;13:1848361. doi: 10.3389/fmolb.2026.1848361 (PMC13357276; doi:10.3389/fmolb.2026.1848361)
Supplement: Supplementary file 1 [file DataSheet3.zip › Flow Cytometry Assay(1,2)/Flow Cytometry Assay-1/╧╕░√╡≥═÷-1/╡≥═÷ 3/CSV/12h 3.csv]

FSC-H	SSC-H	FITC-H	PE-H	FSC-A	SSC-A	FITC-A	PE-A	Width	Time
198892	203284	1300	398.93	56332	58785	1652	620.2772	42	2.718
115648	269032	7721	638.9481	46714	101233	14580	1030.938	51	6.993
2674990	1403684	9230	620.803	1826956	783826	24673	1309.555	91	40.508
985395	978203	16236	479.6396	654819	536039	40821	802.8581	94	43.623
2833357	1851937	9243	601.9323	2368858	1290067	36711	1360.287	109	46.789
1646726	975368	42894	840.5534	1196534	526107	125059	2755.01	90	48.568
2186157	1445058	27718	422.3798	1575079	791324	82814	2323.065	95	51.822
108991	105742	67133	1370.561	36625	34243	95359	1645.84	44	54.841
1650591	741408	11604	124.1844	1089569	334762	32366	288.5326	83	58.530
1371980	1040432	13763	617.5043	1096122	657467	39327	1218.845	92	58.703
1880611	1138210	25942	266.9462	1233273	657744	70308	1166.679	95	59.857
599815	201539	140778	13797.05	250028	102641	291206	28093.46	65	61.495
656818	822452	188695	38251.79	312403	307770	336681	63879.61	66	61.708
129500	41131	29693	166.1773	35697	11358	37058	75.3538	38	62.814
207956	186606	325	142.2325	96873	99845	-309	169.4651	72	62.925
2570249	1348855	24731	724.2091	1636766	718098	53822	1706.014	92	64.982
114544	73179	31490	396.589	40360	25129	50381	959.1741	45	66.931
2448194	1877267	28647	345.6967	1817733	1184781	88718	1192.48	104	68.024
2548040	1103185	7995	343.5195	1496515	530184	15150	480.915	84	71.447
106829	91229	90218	1494.63	42500	34906	142121	2501.788	48	73.364
113487	9779	5283	110.7763	33580	2691	6286	72.4446	39	79.421
154874	206527	69549	1461.899	52697	69896	99838	2201.312	48	85.566
1689507	776624	19341	300.8301	1053242	367068	40791	558.1751	80	85.731
1758837	1272478	19438	471.8718	1317515	690439	64692	335.8212	86	85.860
1624657	1063330	18041	589.9001	1172507	547143	41029	1541.927	89	91.743
137931	216325	69508	1318.799	72599	84805	117629	2116.187	57	109.378
1087448	1381990	32060	891.566	792738	732438	60762	1461.348	92	112.749
1667861	1146800	10672	289.2992	1220575	618792	30819	632.1459	90	137.878
1444489	1982895	252523	68156.94	1362138	1243708	744758	162974.3	105	150.042
1134901	1005153	225747	39925.01	494681	390615	415021	59805.48	66	151.302
2054147	2017299	16362	884.5082	1407936	1153016	48934	2088.397	101	152.205
110033	43127	5	41.2805	31575	12253	-105	-39.8905	37	153.419
2024897	1731716	11668	169.9748	1263735	913021	29653	1781.933	88	153.473
167958	194770	244540	5812.694	59632	71389	378958	9859.943	49	156.363
1700696	1732561	525777	51972.69	762837	746789	919166	79231.02	73	159.265
228794	47220	338	46.3618	84578	14384	446	93.8206	51	161.100
2518988	1045151	12784	362.3824	1537519	571894	30270	1496.147	89	161.784
643342	545927	126530	6737.333	468101	446068	352455	43017.73	108	164.486
2086935	880712	17976	581.2536	1130226	365892	30746	833.6506	74	167.229
1074817	935076	5739	188.1579	724390	469706	15770	848.697	88	168.994
1625536	1033028	19247	484.3567	1064825	525962	45514	1370.535	89	170.033
1571916	1231679	10795	213.5995	1349963	793150	41086	873.7246	104	173.070
160648	126148	30776	464.3336	51841	39628	41001	574.9561	44	181.021
805149	2049695	17341	3728.63	282111	681148	25538	5202.082	59	185.182
117678	48327	36811	353.8971	37035	14835	48885	551.4485	40	191.085
2099804	1375564	13728	585.5408	1502086	748762	39381	1432.074	94	192.598
3607405	1682855	27372	975.1692	2662385	1025605	82796	2620.656	100	197.700
326658	89065	28244	164.6884	98241	26082	35635	51.1235	47	200.547
521669	756639	284864	2751.07	244960	342481	512501	5435.106	68	204.954
2117668	1464530	8380	561.118	1380287	829045	25869	1428.451	94	206.066
2517247	1325689	24787	960.1507	1578642	826660	61565	2106.796	94	212.078
1509400	1306277	24260	565.986	1002096	683384	56973	1682.585	89	240.757
2063695	1136313	14342	378.1862	1445874	687449	40551	940.7111	95	259.052
1457899	2365220	176974	4605.441	846669	1097581	423708	10160.42	82	264.694
1712466	831915	7292	215.6812	944361	401360	21522	197.9842	84	265.820
1561438	1983147	12103	621.3783	1154479	1070846	40022	1234.834	94	267.929
473042	398420	78381	24282.97	185169	151551	135406	37927.08	60	270.718
109603	93139	41733	7623.621	39899	29068	58000	10109.8	43	271.042
1651035	987592	46611	947.6771	1007305	535186	78857	1203.478	89	274.659
121420	116976	24790	824.719	49482	51768	39742	1431.126	49	275.905
1807478	1467944	61410	2335.101	1430377	878606	162180	5768.298	100	276.691
1566249	1340841	12460	457.006	1129711	773936	42427	1671.755	94	278.164
144533	19043	3933	-86.9587	41975	5148	5294	-91.8066	40	281.225
2191811	2918734	55135	6085.074	1590065	1631450	113544	18573.02	91	281.464
2322692	1392585	4965	354.5365	1525219	672389	16100	131.21	87	284.197
851174	1536336	99587	25964.43	521870	799846	288027	47440.91	78	284.599
2603124	1129928	19338	521.2618	1767248	578642	53523	1164.04	86	285.513
1996191	1359596	44372	2191.869	1320180	707682	79097	4487.942	86	294.392
3086638	2189241	30946	1489.871	2770307	1412553	82265	4178.066	109	295.483
945026	1302598	11259	205.8299	698480	685413	31463	376.4743	91	297.454
1438942	1291938	33903	1034.358	922680	618602	73240	1176.764	86	313.188
2231554	1747712	23907	316.7827	1675948	1006478	67417	1541.694	93	313.702
1594952	1369305	16770	1228.797	1225338	739457	38844	2714.348	91	321.472
1395005	1249754	29999	402.1439	931704	683216	74094	1205.873	91	327.048
2238351	1509268	18132	779.8052	1348738	807036	50258	995.8738	91	348.453
1163310	728601	7047	142.9367	633524	290358	13184	282.8224	73	354.923
1805835	1170884	5890	284.429	1139306	552115	15284	393.6324	83	355.739
2375136	1086130	26879	388.1119	1415322	535944	66460	1305.406	85	365.922
1582484	1392080	11812	732.2532	1056720	750911	27504	1623.174	92	370.956
367801	356652	129639	28765.95	153085	115241	188010	39359.36	57	373.274
2119453	1446182	26318	714.8398	1644408	958088	83939	1594.178	99	373.292
1408108	817880	31111	439.1271	1034448	424109	63651	360.6211	89	376.197
326530	337318	171315	2098.771	124299	118309	256194	2777.683	56	377.587
128119	101516	45837	624.0557	41232	31511	63187	690.3907	43	386.524
777715	579191	222509	25718.96	268976	198248	356837	35692.16	58	388.278
2260576	1300834	25675	668.3675	1464414	756835	67443	2357.952	94	389.527
899750	864987	133397	4561.172	424083	353953	223687	8771.44	69	391.995
1810653	1406612	10445	462.9645	1444267	994619	40861	1610.102	106	394.167
149935	14154	754	140.4994	50281	3917	1191	135.6151	45	395.573
1926070	1261555	17687	1040.841	1679944	802141	57307	2172.523	104	396.637
3593554	1932805	13894	1146.653	2547972	1318111	51186	3345.335	97	396.778
1642477	859847	5858	436.0338	1050507	400551	14254	909.8494	83	398.942
755241	1246225	115058	35306.15	586972	943422	291566	76303.66	102	404.203
445773	631866	180734	3613.377	204223	234940	291206	5774.457	64	406.842
1662888	972649	40666	525.1626	1106378	502638	98402	1272.952	89	409.856
400842	716029	79770	2879.097	299160	436418	161316	9872.628	86	414.866
1752871	1749408	10548	238.1428	1277314	959915	27046	488.0806	92	420.091
2005249	969053	13168	162.1248	1268150	495978	31126	825.9686	83	420.684
100330	111171	36610	761.821	34380	37555	54235	983.5835	43	428.342
2051301	1272325	13869	639.2509	1350811	631930	31290	1444.369	84	466.924
1648193	1308239	13512	333.6232	1158480	714299	37464	1071.93	96	471.111
1274902	1236712	9833	232.0313	876461	679491	30261	51.4421	89	475.908
172705	76045	38484	312.1524	50605	22057	48816	591.3776	42	478.971
2133649	753681	13746	454.9506	1409708	374915	31249	582.2689	84	481.364
138120	85929	36258	350.4738	38282	23766	45449	806.8889	38	487.631
1741251	1342319	14115	168.8515	1146945	764821	44497	795.8817	100	490.937
1971236	1502997	7645	193.8845	1473919	838600	26728	50.8408	95	493.938
1874267	934439	25162	767.1882	1276242	567057	66067	1505.959	97	499.564
2095229	991297	11104	106.1344	1306115	460899	20647	508.8967	82	502.990
1722891	1723783	64264	2854.41	1355732	996758	170204	6562.645	90	503.176
2129008	1530684	32017	1444.754	1758251	917244	78136	3074.229	107	505.386
1841874	1121952	14560	493.816	1193845	547400	33168	748.1248	86	508.142
2249057	1450787	9866	708.2826	1640357	843412	33088	1229.637	89	508.187
531556	1043473	50579	39017.68	400581	819392	129960	88556.76	95	509.170
630596	1197369	184103	60406.58	396129	611721	446918	98270.5	81	514.381
1650880	934754	3620	280.082	979153	397474	8593	619.4673	79	516.595
576470	1081803	279443	22796.15	318982	557901	580979	46902.12	78	525.733
2307164	1119899	11050	491.905	1542153	544618	25939	1023.378	86	535.805
1195987	1174298	8445	366.7645	759560	536030	24751	547.3311	84	538.293
368050	257674	186889	3036.673	117393	77591	243719	3751.836	49	539.255
1722641	1153513	14251	132.2811	1300954	658460	39012	932.1732	94	544.796
2514879	1970853	61334	1220.037	1905076	1369421	141782	3703.57	103	551.514
1983366	837831	83721	2384.548	1219992	396118	180034	4199.107	82	557.463
403872	791455	11315	19775.77	198625	284133	19969	30241.46	62	585.111
1761676	1354780	23968	575.0048	1153897	662421	69573	1719.445	86	586.705
2010762	1117768	23495	460.0695	1343241	544880	48111	1246.827	85	589.224
539278	523837	144039	1979.788	200480	174021	207321	3481.508	55	589.757
2328498	1119200	11201	549.1761	1449058	515543	25565	1010.196	82	591.593
3113347	1329989	16276	929.8836	2011573	762383	35974	1169.341	92	595.868
140714	101649	440	-30.316	48360	32195	1062	-138.8218	43	606.111
2044504	1688582	14902	519.6022	1611329	1103776	54982	1272.09	103	609.754
2054892	1252859	15715	844.6115	1473835	658041	41557	1413.948	92	612.016
204130	44998	9773	-74.3347	83713	13140	12882	-153.7198	53	614.688
278302	522618	73869	4497.251	173613	230317	129732	7733.565	68	614.899
144440	158300	84141	1332.11	52899	50272	113708	1938.419	48	620.043
1934641	1004712	9736	358.9896	1356486	542523	31444	972.2084	91	620.535
1923154	1137496	12480	505.128	1259350	537795	23584	1090.262	82	620.767
117970	22474	61	140.2221	35310	5956	-336	225.3504	39	627.812
194301	233411	214715	5181.512	64521	72908	290992	6647.251	47	634.042
984936	1182269	11060	304.466	645196	529449	25026	775.7586	82	637.788
1488868	1137473	10139	337.9979	1002675	545297	27880	1500.068	86	639.374
1659604	1135603	27172	242.9492	1122586	568715	49686	175.1846	89	641.025
2161020	1485622	15232	758.1152	1325803	763968	33919	1113.056	86	681.848
1404553	1295043	17936	1382.01	1214650	727463	48837	2345.356	96	689.150
199407	60359	27567	459.1087	53664	15924	33728	464.5408	38	689.821
953492	1842905	23297	32056.56	516091	932920	64264	58649.41	82	692.547
1943586	1412099	16561	789.8721	1246028	736299	42730	1559.153	90	692.872
2690569	1149545	13193	491.5273	1752055	600823	30981	430.8341	86	693.095
418987	408857	5341	44.4301	232580	158436	10905	-196.2295	67	694.163
144652	204335	150544	2709.719	63115	75110	229604	4484.984	53	702.215
1900270	1943790	11694	416.2334	1437904	1265875	43544	1377.018	106	706.074
607210	665270	86308	23061.28	227598	233914	139382	32310.93	64	707.600
546449	854898	179093	4239.517	418498	518047	407743	11592.78	90	709.802
1816499	1318452	9734	602.2774	1288623	678924	28271	1263.803	91	718.063
197422	147497	7708	537.8188	59755	42117	10455	658.5255	43	718.930
2918196	1415008	33837	901.8557	1766895	685627	69786	1943.795	82	721.491
624682	319297	2067	596.5587	192196	94386	2425	778.0425	52	724.707
2387831	1281783	13364	296.9204	1485704	717789	39724	985.7164	98	726.696
2164965	1738718	19129	1866.337	1446957	909339	43325	3132.532	86	731.684
649985	856008	504614	18053.04	380341	511035	1172297	53571.46	84	735.761
1995115	1436448	13151	819.5711	1511158	828499	31569	2125.221	95	739.017
2101901	1086134	21174	1188.061	1431461	496239	37249	1451.869	84	741.436
1469680	3311362	277250	34553.73	908243	1809407	718458	72561.89	87	754.542
149206	94029	36811	1761.897	66872	41898	68077	4027.72	73	764.485
2942119	1268630	35843	1166.192	2087301	844457	90670	2645.587	95	765.192
1548050	1460836	28416	573.9376	1007766	807242	58825	1247.083	93	787.711
1708271	1178301	8851	560.3411	1168930	625748	24212	846.8932	91	788.744
1939904	1170539	14833	498.5313	1390731	628643	48661	2237.682	92	796.333
2384573	1180906	20025	858.4025	1407850	543610	38816	1517.378	81	799.401
2195484	959859	10064	364.7904	1392101	521090	31695	692.0895	91	804.564
2104684	1044680	15204	637.1444	1216570	497861	41592	1230.911	83	806.332
2079458	1542640	16773	525.3653	1440460	864612	49235	618.0835	100	809.522
406581	738095	236459	3191.55	176807	276127	371140	5769.954	63	810.514
546444	837217	59248	24391.21	269420	364315	131020	36135.22	71	815.392
1669368	1277225	27841	1341.68	1319107	784577	69340	2984.974	99	816.273
876471	783631	177053	5776.073	345094	261858	261269	8340.391	62	817.456
134430	140032	748	-134.6372	46614	46824	1002	-281.1878	45	818.178
519597	705791	22532	19611.64	217033	269670	42648	31698.95	64	821.165
100628	47901	508	137.8988	30841	12759	587	123.5307	36	821.172
2460324	1462830	11942	693.5462	1654345	914242	34693	2505.677	93	821.445
1866373	1677213	14865	8.9265	1238615	1103678	44106	-813.8534	100	825.471
2329302	1217402	28660	504.826	1588310	662893	60668	180.8748	90	838.702
2576522	2059805	21663	804.6943	2013461	1516088	81441	2876.64	110	840.128
1934418	1246509	10959	269.9999	1229143	693699	26003	726.1683	89	845.151
1901102	1427178	15169	708.1809	1349314	748482	42389	1240.223	92	848.343
2076179	1030523	35376	888.3936	1260490	531344	80207	1510.213	87	862.668
611052	725616	176191	7231.115	245098	294017	296962	13149.17	65	871.505
1575333	1571729	12561	990.4721	1048215	715598	26767	1222.229	81	900.698
173814	185411	42159	860.3199	65421	59915	56825	1161.882	49	907.829
2222001	1475521	20290	772.269	1539944	907422	57394	2267.003	96	908.208
1469730	2248471	310965	21395.14	911365	1008023	645584	37728.46	78	911.139
219409	147099	73007	1104.293	75537	48148	100849	1409.829	49	912.525
2270765	1340820	11810	197.541	1796966	784027	34735	389.6335	99	913.685
1905445	1180546	10893	259.4973	1349822	749113	38608	136.3088	99	914.985
1739873	1173113	9922	306.2242	1147050	649894	29999	304.1439	87	915.256
1698858	1576180	27298	768.8178	1293812	902647	59193	1579.127	88	915.591
2219790	1080507	38963	442.2243	1459947	560548	95964	1304.78	91	920.586
1376063	1172673	167624	27803.91	618676	427375	282804	42713.5	67	922.303
2537520	1059355	9669	327.6309	1473088	486226	21354	720.1594	82	923.282
288293	510827	301	-6.3139	81680	142763	800	-73.12	44	926.737
241676	112225	46141	219.3101	68297	31998	57398	540.4278	43	928.149
2529702	1533062	12197	551.8517	1649734	837218	33074	1076.651	91	935.569
2053375	1151004	14373	746.7253	1425636	624256	37944	1769.858	86	935.619
270528	255269	61235	1657.283	94240	93735	96754	2664.099	51	938.938
1776574	1371817	25879	743.0119	1220613	727363	62969	1373.761	91	951.388
945712	754508	35972	22949.63	379898	286101	57388	32912.87	59	951.586
2679013	2038758	25779	1202.402	2062826	1331756	96156	3759.152	104	952.526
113683	107102	53721	1455.548	36888	32374	70865	1838.526	41	971.065
2720934	1766568	10770	720.197	1885073	1044705	36132	1693.605	94	981.811
2261132	1592581	7558	605.4038	1401210	826011	19355	1037.816	86	985.872
166802	47515	35242	569.6762	53680	13539	46624	525.8064	45	1012.166
184227	184666	59777	1632.09	78725	59961	86258	2205.474	54	1021.530
1028511	1395150	15960	577.356	776089	716883	40293	1658.837	94	1023.120
2228640	1139915	7358	302.1838	1498356	580562	13692	810.7212	86	1024.365
476927	1510737	25048	26627.59	291685	859054	59581	52857.29	82	1026.971
1765916	2699978	137154	49006.54	993919	1511813	345201	121661.6	89	1031.539
2163197	1391820	8703	434.6383	1391631	688768	22890	1075.129	88	1033.597
2109989	1014681	11381	600.2741	1266558	507629	28005	1290.08	84	1035.653
1783085	2160257	195971	29901.77	943435	989988	422529	54358.08	78	1036.210
1817946	931361	4343	208.0423	964980	421761	8296	214.2056	80	1036.989
1326518	928922	20603	423.2283	872134	449149	52050	1144.005	83	1040.793
2626233	1708892	18595	892.1795	1848786	1051213	64224	1983.166	101	1043.528
1509784	1297588	5012	286.7732	999583	621057	15381	1095.674	88	1045.599
3343064	1954973	14207	1536.613	2433324	1041549	51745	3088.895	94	1055.757
248640	426335	126456	4907.981	125507	194617	238701	9406.926	64	1071.863
889684	949645	134219	26438.89	441553	423075	254308	40988.08	73	1079.614
1628800	1490048	23191	399.8151	1112669	748775	52850	1480.885	89	1092.585
112743	62352	57922	1262.024	35903	20728	83375	1630.338	42	1110.447
199971	70331	39790	1073.219	54540	19275	48447	1370.477	41	1116.541
2072732	1261494	22836	464.8996	1321962	651952	55286	822.3446	87	1120.517
213909	161276	15398	2256.228	63710	47522	20362	2680.908	43	1126.114
3119086	1191451	11838	759.5118	2238937	708133	34536	2754.27	96	1128.588
2447579	2018360	20875	783.0875	1821322	1431143	77749	2487.919	109	1130.570
516881	1049122	12757	17853.27	341536	635882	37453	31769.51	89	1133.727
238573	12319	336	42.6496	66826	-502	119	97.8759	40	1133.905
154142	151628	15833	597.6313	49581	46169	21291	288.2251	44	1134.790
1068223	1763249	88153	36275.79	517427	868330	202424	62721.19	78	1134.901
145920	45243	-139	90.0021	42009	15532	-582	-11.2502	40	1135.717
1707964	1185819	14932	418.2852	1155167	553927	30824	984.4264	87	1136.252
671045	1682780	135367	44837.69	501813	1150020	441508	90758	84	1136.291
166968	107530	802	380.5922	49705	29390	1230	316.003	37	1136.717
1545370	2401366	13919	11871.06	1685856	2304396	61224	21557.87	157	1136.849
2159758	1238624	12375	298.2375	1456713	624879	29305	889.0105	86	1138.316
2453947	956737	18393	553.2473	1468870	472277	47378	1553.306	76	1138.500
2078838	1662164	15276	481.7836	1384043	1023035	53581	1154.694	100	1140.834
1845639	1061670	16623	489.9503	1101706	506587	35120	1055.232	80	1141.971
526602	662722	298959	35698.8	314198	324780	611052	58251.62	72	1142.287
2231722	1167212	21464	528.3304	1204989	588412	48332	603.0252	86	1152.710
1362364	693354	9828	307.7508	802770	312494	20812	765.1532	74	1152.726
123429	204127	25303	2747.898	91182	142821	72694	6161.333	84	1156.438
1580907	1366077	42883	677.1363	1016760	654608	83479	1755.372	84	1169.433
1536273	2848992	50937	39092.16	1116050	1447938	119721	74587.15	85	1178.802
2072070	1998203	13425	998.1425	1626745	1424947	57462	2789.218	110	1180.370
1317801	823749	10237	213.8957	936050	411255	25969	199.0609	84	1181.056
1973418	1293828	25018	851.9098	1507448	753864	80304	1743.254	99	1193.717
1116894	1864566	6583	463.7063	848087	1139341	22790	1399.519	103	1198.827
1716424	780240	27041	259.8001	951975	327258	47417	287.6937	75	1232.136
1663291	1925477	205851	18627.04	970967	998795	450816	37411.58	84	1233.012
2510075	1499954	28208	2033.869	1724162	725206	78109	4075.115	86	1236.294
3086900	1605026	16977	834.0097	2212172	1280759	55542	2557.506	103	1236.689
284849	566037	996	533.6756	84524	161244	1260	923.686	46	1239.187
2461244	1579965	27347	294.7667	1531725	908095	68084	533.7124	92	1242.839
1184846	1893922	332281	53207.77	703055	1015429	801233	105123.6	92	1246.601
2138607	1064390	7500	350.75	1460093	549406	18751	989.7311	88	1251.285
2633118	1550197	49404	1108.764	1545421	694768	87142	1669.266	77	1251.475
1804800	1451125	12927	290.8047	1251421	785262	32998	394.5878	90	1253.091
154236	190762	95861	2164.602	48700	55621	124335	2461.194	44	1257.964
1381510	1449122	12218	469.8298	1089112	874741	44399	884.9839	98	1260.257
1028075	904363	11496	269.7256	760874	461537	33854	1346.409	89	1262.446
2168654	1924273	40623	1040.35	1714730	1331989	117072	1529.339	110	1264.708
500266	648787	246942	24269.05	204005	225835	421132	37624.11	60	1268.575
1750940	1387822	19281	336.4641	1057596	632261	36095	767.9295	86	1274.277
3022896	1826242	19137	704.1857	2222857	1169309	58808	2756.529	101	1295.987
115985	77609	18021	643.7781	31140	20927	21983	623.6463	36	1312.985
1547328	771189	10625	271.0625	866574	319858	17930	556.873	77	1340.620
2172774	1326288	11456	450.4816	1511207	713971	38282	1081.22	93	1347.107
105111	116334	6115	525.0515	35204	36882	8779	764.7019	42	1347.932
2346795	2539461	275448	33509.03	1133749	1045141	509630	62676.24	76	1349.341
3232768	3282065	16822	687.3142	3331236	3085356	74080	3224.888	127	1350.199
2496351	1608493	34862	706.3582	1743840	798811	63636	1551.78	89	1357.527
2104011	1095858	14323	404.9203	1384122	578371	34377	991.1497	88	1359.259
267924	465590	168503	2667.418	128434	160085	259819	4567.046	51	1359.439
2141692	960435	14564	393.2404	1437711	465491	37735	508.9335	84	1359.718
1379618	1183990	11067	396.4587	965259	568949	23464	1355.53	90	1365.910
1189943	855310	6919	188.3559	725006	421765	18332	788.0252	82	1366.466
2335958	1106794	11187	400.1907	1535047	588834	33806	1473.317	91	1373.317
2365667	1332630	16138	463.7418	1812927	737168	45680	1241.648	97	1374.848
1679083	1329632	29123	835.2003	1243994	776514	72546	1717.631	93	1380.469
3631041	1969604	13980	692.278	2247122	1202399	43811	1521.597	97	1385.537
1495402	1773096	30163	728.5443	1439223	1302583	80102	2287.322	107	1388.505
1635191	1631977	25418	686.3498	1068695	799356	70336	2051.65	85	1390.606
2382083	1420698	28138	761.9418	1660670	820100	75514	1346.535	93	1391.971
2173090	1081229	24874	513.6314	1392554	575818	58178	1320.186	91	1398.075
1732526	1281903	14474	349.1914	1309550	804723	38092	1227.561	102	1412.057
1460446	1181465	39578	1144.726	935840	523107	68037	1746.476	82	1451.042
1450173	1396673	9615	496.4015	1100341	810460	33189	1908.103	96	1456.283
1371949	1146528	59464	2261.13	939991	551873	109623	4095.25	86	1459.694
1757278	948569	6436	310.8596	1111457	459983	16801	329.3361	84	1461.957
1886015	1262617	11443	277.3523	1351175	689194	35930	303.673	94	1475.805
2570808	1100472	31238	1235.852	1739191	528644	61027	2560.215	84	1477.024
1106439	967735	11147	347.9467	724447	478540	29681	1003.904	82	1478.017
2051826	1533979	33061	733.5221	1376745	737175	80052	1839.517	90	1481.950
803740	1530206	12398	3291.928	442926	912455	34921	7616.868	99	1484.434
1623797	1074608	27319	617.7959	1132282	642761	86298	2154.718	93	1487.124
2156581	1317668	35294	475.1934	1358156	594697	72668	990.0748	82	1493.941
1656779	1315405	7654	402.5894	1235100	721727	22333	893.2813	94	1505.277
1959920	1204350	10643	335.4723	1328552	750844	34655	864.1455	93	1520.187
1689000	1566832	31218	795.7298	1222597	913273	66803	2482.048	96	1543.873
1311303	850372	10280	392.708	848015	393898	25878	926.1558	84	1556.446
1247588	1389432	37251	950.5811	871748	768166	89977	2101.31	93	1557.955
1706103	1001857	13869	443.2509	1166015	493731	44693	759.6773	86	1563.930
1557206	1028192	4621	375.0381	951907	474923	9036	494.7196	77	1564.576
1799713	1197329	7108	603.1588	1421915	655222	18874	1397.031	94	1566.779
1463163	840599	26212	635.0932	942819	406649	70756	1186.212	87	1568.505
303042	269295	43806	500.3166	93754	79297	56465	588.6865	48	1569.994
399008	738329	266569	5792.721	233118	457121	763081	16528.64	84	1579.433
981360	1665209	615374	9854.682	630145	808774	1345501	20052.41	83	1580.885
1017075	2008429	140753	27701.64	566843	1011900	287813	54619.71	84	1583.025
623039	1195898	263779	23782.2	329060	567717	524373	45709.73	75	1596.643
118794	194638	62459	1371.15	51246	85638	114530	2102.133	55	1598.559
2273857	962577	13585	661.1185	1555271	527137	35332	1150.725	92	1599.114
243917	299034	5008	775.3488	120940	124953	8904	1128.714	62	1609.209
1862257	1109977	69295	1201.449	1269084	634499	132789	1562.663	140	1612.926
718879	1662590	129484	31035.25	486103	833386	310071	53101.78	89	1614.472
1419078	1978666	372794	49108.95	939197	1246330	850834	91083.98	94	1617.597
209521	113985	47342	1623.486	173853	99520	163297	8567.562	153	1642.108
1477523	1254848	14138	197.5418	934119	642151	30939	6.8779	88	1650.004
577740	607786	176985	26666.86	223863	224766	329655	40059.64	64	1661.288
114153	38142	-254	-4.4494	31642	10295	-789	-9.4629	36	1666.194
708601	833758	24341	50995.33	355417	392745	62135	84472.77	76	1666.647
2335503	1501211	59393	2742.347	1514725	959940	160256	6798.162	95	1670.759
797631	750540	18404	4500.665	458508	445626	52222	10269.25	91	1675.841
2794839	2165704	12125	462.2125	1944121	1496447	42584	1192.162	108	1679.967
153879	180274	953	7.8633	46571	54599	1321	132.9081	42	1681.159
844371	922782	228077	6956.72	391084	359379	389563	11586.88	67	1681.505
163184	161047	73537	1603.026	64930	60683	118800	2238.68	52	1682.283
226303	122630	102244	1467.088	71120	37082	137960	2204.556	46	1684.201
2543651	1817702	229978	8821.166	2028857	1139162	448475	16731.45	97	1684.282
811265	1657088	301926	30504.85	503478	1106608	875560	83595.91	92	1688.708
1806207	1022417	7121	141.2881	1101763	469322	14837	128.9557	84	1693.339
195949	235173	2840	-115.676	110688	88222	6436	-459.1404	63	1710.918
2177062	1233480	12433	348.8913	1409377	587002	26037	855.2757	86	1731.525
1593938	1428299	22475	484.8475	1060215	787552	64107	739.0027	90	1731.941
779392	1139575	278948	4527.383	454877	536490	604811	10774.7	78	1733.422
4259221	5123828	378994	106893.8	1799561	1903967	645360	170274.7	72	1774.081
281353	595746	27157	1836.108	184981	295667	57957	3738.988	78	1778.920
2506386	2618909	23871	337.9631	2311334	2215482	78122	1755.244	120	1780.703
176011	134220	62380	1514.518	59552	50326	101048	2230.193	50	1785.614
1512339	1276329	12826	464.3386	1079597	688241	40202	1230.932	93	1786.070
2395148	1581715	22380	546.518	1800062	963834	67958	1283.844	99	1787.222
1224460	1768292	284745	25039.2	786956	909462	554464	53254.63	75	1787.416
102200	81300	32059	815.7099	35906	28098	45694	1084.633	45	1789.551
1310727	1011104	17922	447.0242	1015021	541449	45715	715.6115	93	1798.264
124460	79298	488	-120.2232	32988	20737	509	-249.2451	32	1798.559
2700323	1937180	57248	2141.013	2098816	1129224	117310	3062.091	100	1800.287
1231371	1282068	44856	1084.222	891341	663917	91309	1577.635	81	1800.352
126210	165987	69889	881.9729	42019	51854	102287	910.9007	34	1800.599
2094398	1160253	43164	660.7004	1346745	615506	86761	810.0921	85	1802.876
169068	27186	5213	25.8493	51396	5950	7255	-235.9945	37	1803.223
2265154	1520220	15894	390.8534	1650152	1046532	61004	522.5244	104	1806.382
312942	364761	126552	33018.17	210389	267784	325990	87905.04	83	1806.763
539207	793574	159509	1990.655	264593	318304	290523	3973.74	68	1808.913
214945	102985	18988	527.6268	59414	29031	24313	664.3593	42	1839.493
1926926	994977	16236	398.6396	1223252	548958	42353	951.4033	86	1875.534
1522700	1221716	9745	316.6945	1078575	642853	30824	1184.426	90	1881.435
2430870	1445697	13157	414.7077	1743276	735810	34996	970.0756	92	1895.699
1768562	1406087	10995	307.8195	1640822	1003190	41074	679.4514	107	1901.490
2954361	1839615	23401	970.5961	2339658	1093102	68686	2371.085	98	1901.915
2379782	1207567	17284	183.8324	1432667	564808	29092	808.6612	85	1906.488
364875	482176	79493	24209.96	164473	162566	124903	35271.46	59	1908.789
2061974	1387894	12223	506.1103	1462645	793509	39366	609.2326	99	1911.215
2180983	1200829	16767	561.2287	1316005	658132	48862	1326.758	89	1927.947
489581	400345	81865	27264.63	191236	133666	124268	40324.84	59	1940.348
147619	72216	39413	334.4693	47215	21685	50708	317.1188	44	1961.054
131547	109051	10	-94.439	54198	41851	-430	-199.123	53	1974.512
244169	129666	30699	17501.41	102433	60336	54931	32461.43	62	1991.830
450093	477437	177113	23247.44	166728	159135	296742	33795.83	56	1995.824
2429576	1015460	17257	162.7177	1494961	514652	38365	-335.7235	86	1995.879
1747332	1460442	36523	789.3403	1274199	778231	87338	2208.062	89	2000.622
110853	45127	31665	647.4065	29294	11661	39768	728.3848	33	2001.146
1487863	1107655	15863	346.3143	1094431	610881	53120	703.032	92	2002.583
1919221	989304	12012	369.4732	1308793	502776	26795	859.1995	82	2002.724
219669	269022	170955	14300.58	118090	151114	381180	37916.2	69	2004.584
1163439	925010	8576	175.9136	702409	378112	16186	227.8346	78	2006.584
1454362	1412563	16214	482.8054	1051315	830823	57592	1087.511	99	2008.513
1657568	1046267	6974	310.4414	1241221	570265	21256	399.2616	94	2009.664
2853765	2264774	24456	658.7816	1628220	1172806	49359	816.2399	86	2015.320
1841411	1287264	37744	815.6384	1287361	822868	93374	1929.481	99	2016.525
1921425	1437449	37442	880.0962	1323374	909885	86737	1333.546	99	2019.459
2390992	1188716	15847	439.6167	1461968	605120	47154	733.5394	80	2019.891
2021990	1268173	17186	429.9346	1481692	715690	49275	1050.328	95	2021.924
1865383	1174682	10909	127.1949	1134644	553956	24764	434.4604	87	2031.930
1302812	2072894	13803	12437.75	989559	1239690	40325	25793.23	87	2032.506
1146757	1285148	399790	69498.22	550266	504283	755829	114094.2	73	2036.741
662873	903506	92221	29280.4	335045	471889	189042	49891.86	77	2036.837
1573472	1096777	27014	555.6854	1150631	614579	51026	1570.359	92	2044.055
1655878	1816869	17695	336.6895	1382110	1177268	44530	706.133	105	2044.851
2972804	1882452	29760	904.536	2186327	1067783	58775	2053.278	99	2047.376
1895785	1334257	6701	644.7261	1402942	797037	18823	1411.37	95	2052.207
1686971	1239191	8677	171.3797	1207375	669499	22928	-62.3392	89	2095.293
125907	97180	6701	-899.2739	38533	30201	-1636	187.4204	40	2099.825
1842166	1633158	18853	543.0533	1253799	874553	56187	1507.691	91	2100.787
334547	489923	187229	4196.747	156076	189641	317325	6897.933	63	2102.770
988842	1074212	209804	2304.204	395511	416988	397484	6006.052	72	2107.782
2179236	1189185	10407	358.4327	1467996	677578	31878	888.7558	90	2108.456
1666946	770472	28669	866.5309	1105030	365837	60157	811.4077	84	2110.225
2288716	1247655	10246	538.6006	1569803	705890	34635	889.0235	95	2111.263
1824238	1303364	13247	432.7567	1201672	706426	28152	1085.927	89	2114.470
2055264	1485695	15198	472.0078	1500874	929262	49546	974.3306	98	2115.768
2162430	1574482	12509	387.9549	1534227	910256	42517	1469.804	93	2116.427
1909992	883262	9716	414.8676	1250172	443841	26087	605.0807	88	2117.325
1799588	1639319	18180	713.898	1316347	939479	54732	1094.065	96	2119.487
169455	232565	285428	4198.911	68515	92142	471437	8014.216	50	2119.864
295237	488707	310290	5613.269	133261	181728	498419	9463.506	60	2128.792
441388	420557	355817	32373.93	205560	148716	579216	51592.82	62	2132.465
2295346	1517048	9875	619.9875	1754007	945452	31606	1299.897	104	2140.473
1523974	1331574	13465	194.3865	1238962	828775	38263	343.9543	99	2162.021
1299220	1254538	9386	400.3546	982042	654467	25356	707.2716	91	2206.723
2743150	1267664	12752	269.9872	1634402	691423	26303	157.9983	85	2208.990
2461159	1445593	9181	290.8541	1735862	838254	28957	390.0877	96	2210.260
3420038	2051399	16389	539.6229	2598169	1526216	57062	2059.778	113	2212.396
1633947	919987	6293	-129.5627	1035557	424056	13414	-321.2746	78	2212.996
1864667	1229724	16993	379.7073	1378569	662430	49321	906.7081	93	2213.915
1563454	1304669	10894	53.3534	982479	698495	31892	-94.2588	91	2215.204
222512	270078	86963	2415.024	82179	107114	150085	3127.769	53	2216.117
100667	60413	42689	1176.053	28394	16328	53447	1364.977	35	2216.256
150869	168896	197448	2901.233	73332	71889	335603	4517.729	54	2216.877
275961	399915	180451	1787.101	115713	132520	254798	2436.568	55	2219.460
291115	156920	39951	301.0511	87897	45994	53017	563.8537	46	2219.751
1426551	1396476	19544	159.6184	1006877	855537	56136	-394.9704	98	2228.504
439234	375204	72388	1654.367	135285	115367	97714	2313.955	50	2229.844
1929854	1305413	10553	378.4233	1291895	705313	22947	1039.927	87	2234.497
174885	188130	60301	2002.686	58746	66265	95976	2729.054	48	2242.138
2361171	993955	8911	633.7071	1595127	512281	25095	1554.829	89	2244.768
814387	1304367	121751	29449.03	478901	635861	271020	55219.22	83	2245.550
495205	556678	30130	22280.29	198038	193102	53285	34174.29	60	2246.077
2984695	2100587	40683	1573.716	2351642	1306760	138200	4537.02	101	2247.658
164451	169134	92991	1363.595	57853	54658	126316	2034.128	47	2257.487
2327790	2797553	14911	33410.31	1910860	1572149	39539	60438.34	98	2292.957
100275	110326	68513	1558.979	33131	34230	92583	1738.306	41	2304.243
1045528	907933	7791	157.8751	678689	429798	21956	57.5316	85	2312.580
118899	89174	90296	1590.406	37332	27025	116938	2399.622	41	2319.208
1995575	1675372	8865	401.3265	1484763	891138	15716	798.4676	92	2323.941
258119	142642	111158	1750.364	77847	39302	145526	2069.809	37	2324.138
1663704	1178606	22612	662.1332	1113055	608739	65404	1786.364	89	2326.133
501806	514307	19350	29678.54	217226	166212	28168	42054.63	59	2326.826
2997089	1663118	13217	590.0737	2206393	1041432	46253	2139.193	93	2337.072
1011031	2430120	215217	35129.27	852406	1791715	717407	113975.1	102	2343.993
1829047	821645	5837	369.0557	1186742	364409	14000	726.4	79	2344.029
1348078	1612298	679214	15135.11	813953	749224	1357824	29988.13	78	2353.075
2215458	1216609	26272	987.4592	1322047	577046	64287	1944.101	85	2355.509
156697	231684	302415	3724.481	58391	88021	474489	5669.033	50	2360.122
104800	28566	8581	472.1941	28424	7746	10530	571.733	36	2373.679
128992	302112	5837	369.0557	35658	84094	-5439	41.6721	37	2374.027
2610949	1772379	43182	1642.11	1509388	831045	88336	3029.45	84	2390.271
1975737	1538329	30994	1202.963	1268365	835247	96993	2746.707	92	2417.402
2171211	1427008	7761	203.1921	1493699	842597	22653	-22.7667	94	2423.721
1810648	924033	6974	261.4414	1115962	468488	20995	698.8195	83	2424.093
2238392	1501003	43291	800.4251	1407386	748412	120640	2183.904	85	2424.604
123017	150505	43005	1218.58	38835	49461	60773	1477.765	39	2425.124
2492358	949335	10912	453.7632	1628510	586722	32798	1165.368	94	2429.339
400118	228314	36730	155.553	112297	63789	46154	55.4394	47	2430.919
2003054	1350617	15149	390.0589	1506227	815595	35914	1291.975	94	2432.417
290487	112423	75239	2022.108	82192	31668	95002	2595.212	44	2434.804
605118	942251	168300	24635.63	289963	371391	295318	42417.74	67	2435.007
1755679	1535389	18209	494.7249	1246981	837362	55112	1159.383	93	2435.131
1925315	1173833	17221	796.8981	1422555	694917	45942	2495.946	96	2436.477
251625	455403	21461	1766.762	168282	270571	73513	4869.479	80	2438.556
2625602	1181941	11549	726.0989	1837553	688257	36650	1524.065	92	2439.720
2821397	2127884	44784	1069.582	2032571	1371411	119584	2237.862	105	2446.043
171645	653150	42940	489.934	86288	311968	88613	1449.589	75	2451.142
221744	237005	172188	2434.147	82066	86356	270991	4428.395	52	2451.517
1945134	1993994	12559	568.7599	1617895	1498699	45103	1524.678	108	2459.621
1558623	1142829	9623	-2.7497	1040028	577470	19638	772.0918	81	2459.697
1889806	1110601	9113	331.6393	1203352	555618	25752	746.2872	90	2473.164
247567	103213	10340	248.074	68483	28448	12366	376.5326	43	2475.187
1301386	1.670861E+07	219283	38963.18	647237	6957176	451448	71317.63	79	2490.575
1708349	1136785	10582	713.2502	982594	559799	28391	1733.535	85	2538.975
2154804	1685950	30008	1047.849	1593318	1034832	83810	2598.741	101	2540.707
217509	209452	1351	92.5911	71486	67748	1747	57.6067	47	2541.912
2064134	1337337	9251	400.7811	1427094	747447	31281	1475.664	97	2544.546
170190	184354	88098	1394.698	51276	55481	115572	2012.189	38	2544.917
261710	654715	209176	6673.574	199881	396616	628785	18462.84	88	2546.472
1488740	1195637	11931	430.1291	954751	563115	27057	493.4977	84	2546.737
469171	544668	131522	32205.98	194417	184206	218992	48683.05	52	2546.845
2355054	1811479	16839	316.8679	1760275	1136860	51510	1351.711	100	2547.510
100562	97357	39759	567.6799	37395	31508	55168	837.3248	44	2551.465
586212	1067101	295212	5683.993	442218	781259	816822	26055.31	91	2554.187
122591	17880	1394	-20.5966	37722	4655	1810	-62.459	41	2555.100
1739853	1285114	23965	468.4365	1271711	742636	64455	1394.926	96	2558.313
2140774	792266	25955	1202.075	1352657	374388	52352	2208.547	80	2561.485
146630	26022	4368	-65.5552	45272	7241	5619	-222.5741	42	2562.600
2073725	1543320	10760	503.636	1490033	1061536	35531	1391.089	102	2562.914
2104384	994158	20300	1566.83	1429549	488969	38364	2327.42	85	2566.329
2010248	1331118	36012	1228.873	1293389	747606	87965	1687.837	91	2586.457
173843	60086	24944	754.5584	59437	20255	35795	1277.099	46	2620.315
1549133	3740263	34348	27781.32	1223157	2564224	116199	65688.96	102	2642.495
1839439	3224117	419029	55389.73	1099738	1512926	862712	91274.74	82	2644.214
1906333	901304	25983	584.0463	1238117	431902	56554	762.8794	83	2646.570
115806	72953	38696	311.6456	32099	20145	49005	289.1805	33	2646.902
1641675	1583583	34648	450.1528	1089513	743229	69819	823.0459	80	2647.207
1905491	1300366	56505	1076.931	1192927	668946	96674	710.6114	89	2649.745
2798948	1644417	19464	654.1304	2029854	894666	59374	1350.081	93	2651.507
2240870	1150671	25604	630.5844	1451509	598144	58552	1421.367	86	2662.451
802472	1226683	90450	22791.24	462462	691232	225319	52126.6	84	2668.131
2387257	1647232	20731	461.8091	1518755	931643	54241	1792.72	93	2668.760
1677231	1244815	14248	677.7128	1311811	774711	50296	1786.406	103	2672.939
1428898	1310051	24038	381.9318	973427	713877	59801	933.6361	90	2681.688
743742	1246277	153825	23283.58	466564	597378	312755	48727.55	78	2683.706
1601293	1036160	13469	439.8109	990938	462723	28479	934.8719	82	2688.766
1879863	1131687	25646	1110.541	1197266	522029	64694	1897.533	83	2696.481
782965	1319824	376386	5582.055	398813	486634	613545	9935.874	68	2709.166
2010001	1642428	14603	498.6283	1432046	877354	39314	1503.715	93	2739.057
112772	26169	7798	-6.1322	32114	7257	9509	25.6549	37	2751.323
1914478	2129898	258108	28418.26	1179228	1162843	599278	73121.9	85	2757.133
2361241	1709607	17046	827.0806	1643483	866846	41943	1401.402	88	2757.623
819033	905780	99059	27939.41	543208	595127	241138	70869.24	94	2762.687
1276883	1472015	499064	43406.69	670306	682877	1000571	96568.84	78	2767.266
1097642	1434155	113454	10570.97	781633	1051517	329964	31410.18	100	2768.925
1485138	1017956	29913	904.5193	944985	456221	47291	1387.825	81	2770.079
381020	71822	41747	788.6067	128149	21469	56097	975.6417	51	2772.421
116412	63649	35559	434.0599	35833	18541	46019	585.8659	40	2773.334
2381844	1450915	11023	187.7903	1601432	721636	25870	899.307	91	2773.731
148142	79183	24173	208.5053	38456	20787	30102	-57.6778	33	2774.169
2261057	2018665	15815	577.2215	1666409	1259806	36986	931.7146	102	2776.608
2332537	1135732	33194	749.3834	1518059	578400	84952	954.4072	82	2776.852
2504239	1089872	31110	505.271	1604877	556258	64098	757.2978	87	2778.760
2682868	2631553	355480	41929.43	1213093	1036368	646754	70338.1	67	2778.967
1634854	750901	2022	329.0342	988586	322898	5153	298.4833	77	2780.895
1292038	1619473	268426	33482.5	717944	727250	565622	53851	74	2783.268
2281720	1254771	8007	515.7927	1572114	701854	22006	1716.337	90	2787.746
1331111	1200766	16535	303.6135	931448	626266	33396	1458.316	84	2794.248
480678	365306	18057	18246.6	255650	188894	36432	34648.43	73	2801.195
2250360	1091282	9690	438.609	1500759	576373	25526	629.8086	88	2803.551
1775479	1633510	16303	372.9983	1182645	838166	43078	541.0758	90	2804.518
1991291	1461068	17776	412.0336	1235088	768723	45339	895.7179	89	2823.173
2078623	1071664	20052	826.5172	1383132	517043	46483	1613.096	84	2826.199
2354840	1025323	18490	267.289	1468048	578535	38189	847.6029	89	2826.718
1947005	1273439	22321	836.0081	1419744	656341	50071	1964.783	89	2833.278
1316632	968859	53910	1116.351	845538	529075	99044	2277.568	88	2836.460
1322207	836147	7914	521.1754	926191	395160	17902	847.9022	86	2839.479
334174	553385	24729	20128.5	135488	186158	35715	28742.61	57	2851.117
1174302	751984	4982	218.0902	822171	372342	13780	199.058	84	2852.827
973388	1163033	11309	515.6349	632839	562949	28746	953.4506	80	2853.009
2299818	1375262	12772	79.1092	1499803	733636	45924	799.5364	99	2864.632
1869904	1109937	149614	2942.545	1062276	460196	233305	4429.411	74	2865.357
2294966	1655001	13291	348.4251	1537782	984681	37790	763.019	97	2869.086
104757	58372	38244	230.6884	29915	16562	48583	92.9063	37	2873.233
150575	28834	1403	-101.8917	52981	8017	2052	-241.2828	47	2874.712
153792	2317213	429	689.2669	42908	645491	-263	970.8457	39	2874.726
1832618	1690103	27505	879.0305	1603300	1143793	94032	3022.795	108	2877.649
1029096	970253	177528	3288.721	365464	305255	262601	3978.716	61	2879.937
562148	497929	166896	6755.666	233813	176270	257266	9834.423	62	2886.340
1716560	884104	7000	204.7	1144563	442354	18147	187.6467	88	2887.238
2094898	1301956	24587	883.9307	1420738	697962	67286	2586.545	93	2894.717
477635	958249	18136	22565.23	238043	468419	57192	36465.07	83	2894.860
235066	43464	18792	44.8312	89550	12727	26345	-227.0455	52	2898.552
100945	33579	356	-19.2284	29764	9382	156	104.5516	37	2903.163
1458438	1695314	18707	512.0627	1165577	1009550	62317	703.5837	99	2904.982
2069800	1535575	14107	543.0027	1409985	836338	36291	1178.725	96	2914.438
146490	191122	133615	2200.802	51295	63973	192283	2792.476	47	2919.082
112330	176593	122535	2382.213	46004	59087	176651	3546.921	47	2920.672
1528532	1273669	14885	21.0485	1111565	641103	37955	41.2755	89	2968.271
2076366	1247296	22915	242.5315	1494776	665048	68181	722.7541	89	2968.840
2297490	1418429	7915	98.0315	1555576	811598	20083	434.0563	90	2972.211
1878875	1327190	11751	262.0311	1438459	900023	41695	578.0895	101	2972.815
245081	251992	375517	3959.104	87363	86671	552499	5967.394	52	2977.998
2559668	1455232	15401	732.7961	1756011	808432	39320	924.852	94	2978.786
1745602	1392791	22969	756.7609	1280563	839947	62231	1074.959	94	2979.779
1418911	894726	26567	787.0087	974358	464636	78708	2261.919	84	2979.902
1950711	1088820	6393	248.0473	1278715	544736	13692	777.7212	80	2980.498
247769	32786	437	36.1157	92135	9779	648	-33.2472	51	2987.429
1870361	1511542	36650	868.065	1354166	1075173	81122	2017.544	103	2987.457
243904	77703	11650	-14.435	100390	23188	15904	116.4144	54	2991.026
1751220	1047681	15041	607.6001	1144449	605238	47149	1165.259	100	2994.205
1876115	972952	8048	616.8928	1087139	476226	18065	1185.447	85	2997.840
107182	131032	68912	1017.563	33555	38582	90025	956.4025	40	2998.928
2440084	1862888	9830	514.463	1784784	1082076	33676	1279.024	97	3002.547
1773798	966260	24138	403.5418	1240486	509194	62692	961.6212	90	3011.467
2315401	1498860	24385	339.9985	1614678	881766	57860	1371.946	95	3013.612
131747	73257	27191	3990.215	57862	49721	69339	11219.12	60	3015.579
129706	69224	20800	2787.88	57025	44194	60687	10805.14	66	3015.595
1489462	1448004	11552	651.6672	923137	720800	31553	1784.523	86	3035.576
125740	244722	62255	3985.506	66857	111747	118828	6621.651	60	3072.514
146841	49432	1114	173.6954	44082	14795	1063	392.0343	42	3076.466
1016544	749664	12162	418.8882	590060	317018	23046	799.6806	72	3081.868
1930541	1264540	7494	596.6134	1397528	878662	29500	1178.95	104	3084.593
1389809	1167566	12476	442.7036	867216	637372	32664	424.6504	94	3087.463
2120222	1711366	21275	541.5275	1688976	1061661	67147	917.5467	102	3089.337
1155549	923005	7380	277.018	755566	413856	14001	550.2561	83	3093.208
1790264	2239784	8881	680.0241	1775347	1655834	32646	2162.24	122	3107.422
235940	712076	154196	5412.196	140179	343733	290564	10845.84	70	3111.420
118088	184952	65077	1223.42	40706	62111	92211	1857.837	43	3112.517
198327	116261	74163	2270.944	57229	33576	95747	2651.007	43	3112.826
1675319	1423753	7024	676.2464	1064627	609839	12361	1541.252	78	3113.749
118075	38326	16356	148.3716	35450	12014	21587	412.6307	39	3114.980
2346760	1694579	9313	418.8593	1686188	1045945	30056	778.9416	103	3116.367
380904	612375	92536	6144.07	231924	313207	192167	12659.17	78	3124.279
490224	819013	147460	38548.51	229492	291589	250536	58276.87	64	3132.589
1671146	1114100	25300	498.33	1158267	544787	59104	1695.934	89	3184.275
1280500	818768	11357	138.7277	788936	359182	25871	499.1631	81	3186.882
161479	231116	164454	3051.069	68896	99397	301509	5869.855	56	3187.464
2559562	1185128	23488	747.0768	1691387	602462	50700	1814.27	88	3192.613
106892	129015	62264	717.2104	34161	41407	86162	950.2882	36	3193.011
2255718	1248620	9161	856.7321	1515018	713148	20239	1989.608	88	3193.192
924648	1496214	21391	992.8351	787153	937731	67950	2571.995	103	3194.492
643005	919482	9752	33159.69	333009	379204	18258	48140.67	75	3198.868
157317	180222	29532	3748.345	58184	66284	47313	5341.659	51	3200.375
1792625	2366164	17522	488.5842	1341140	1560077	65143	1419.922	111	3200.475
1790864	1387618	13470	280.667	1238962	735489	37268	777.1348	87	3200.797
1446004	932055	5459	388.4499	938433	452256	15009	241.2049	84	3203.917
2185568	1133822	19121	585.4881	1538525	603543	44045	1693.925	86	3204.562
1785363	1169118	11780	302.858	1313129	650581	38363	942.5643	92	3205.100
2094581	836593	13602	502.6722	1340689	452935	28485	981.0085	87	3207.353
142724	120394	10332	1208.225	39510	35024	13014	1633.285	33	3207.662
1713161	1134582	7621	376.3381	1111558	592991	27131	773.8491	87	3209.484
349283	152014	40383	17010.89	118700	48212	58162	22504.49	53	3211.394
2130829	1715678	23769	728.6409	1469988	1097552	60518	1642.46	103	3212.592
1809711	841515	12523	138.9403	1234257	437032	35096	719.6856	88	3214.637
2633047	1369369	19923	262.0803	1544169	623941	39365	226.3765	84	3219.875
3629856	2547158	20531	1793.589	2619658	1305382	51486	3473.165	90	3220.515
2342716	1964233	12368	721.2448	1835770	1259185	39741	1348.27	105	3232.664
2056452	1606879	12602	334.5722	1493438	985906	48727	994.1847	102	3233.446
487765	574981	107732	17450.37	318918	335883	295762	37283.85	81	3234.912
1365036	1215346	16461	595.2621	1114344	667943	35840	1228.624	95	3238.048
1052412	1945239	288201	31077.88	920953	1523486	918154	91423.64	104	3245.522
1263637	1508412	14617	533.6137	962178	852351	39158	754.1638	94	3251.405
666287	1033777	248313	39547.76	355742	411621	444674	71254.41	70	3265.966
334271	886527	198773	7396.565	181283	462502	455852	16007.9	70	3266.042
390000	687550	94535	5690.414	215173	320108	193176	11224.97	76	3283.884
2041138	1161796	10916	463.1876	1337400	543291	22434	1284.747	84	3285.184
140354	61445	16097	539.6417	39766	17673	20807	811.8727	39	3290.442
1020250	1448918	18247	654.2567	771190	716427	48841	1822.78	93	3293.230
1689801	965131	11154	180.9394	1012856	452047	26603	1200.828	82	3293.682
2400712	1164233	7471	194.9231	1803250	763939	28470	77.167	104	3295.679
124853	89442	2000	22.2	35803	25686	1587	35.6307	39	3297.997
106154	104662	4535	872.4135	28715	28348	5531	912.0891	35	3301.455
155334	26875	12766	221.9726	49848	8035	16358	222.0838	44	3306.430
1463888	952766	7681	395.7041	957483	453625	20000	992	85	3306.582
1815583	1173437	13789	846.7629	1235471	521526	33494	2139.213	84	3309.449
1396532	1144435	11364	291.7204	930687	613443	35214	815.7054	92	3313.060
1923119	1257116	14375	495.4375	1286662	658083	33307	1443.123	89	3316.342
929496	939314	294024	18430.95	403103	363977	509886	31368.4	67	3318.361
492290	468771	179052	25722.42	210915	173125	331117	41166.27	61	3324.358
218651	82791	20590	259.099	59897	22746	25425	125.3425	42	3328.379
2977380	2401518	11931	1117.129	1921715	1146135	29389	2178.923	89	3329.040
1249742	1630576	840200	56224.22	681562	754681	1727893	92350.2	74	3329.878
1703066	1277305	19353	924.1033	1326674	669501	47514	1978.735	94	3330.212
220719	299729	186711	16845.29	88850	115567	285397	29360.37	55	3331.269
982853	1443165	42383	1019.086	720449	784181	107455	2531.226	91	3342.684
1232750	1064602	12298	453.3178	839386	607811	35119	984.3759	94	3345.118
2174921	1945249	17827	713.6947	1838175	1310861	56021	2019.578	106	3350.107
1904207	1033733	27715	826.8115	1312748	486870	61848	1285.073	84	3354.426
2274982	1196769	16478	617.8158	1606199	708620	46651	1057.921	92	3356.796
2458901	2081737	36238	944.3518	1637202	1047796	59733	1563.421	91	3404.513
219823	151302	968	-149.2952	90220	58018	1931	-543.8709	58	3405.836
260167	445945	170235	17459.18	153827	225809	385203	37187.29	69	3406.072
2338843	1234471	12119	545.0759	1620423	714460	38026	1139.059	96	3410.270
261716	204596	106144	1867.878	83288	62722	140874	2067.231	48	3411.721
1709519	1238753	14326	378.4886	1070770	606847	30094	1273.473	87	3413.864
316330	496334	152858	3276.734	171426	244738	297406	5045.276	68	3426.607
1507318	1414909	14308	161.0788	1106202	927767	54155	266.0955	106	3431.280
2253682	1156388	10946	243.8706	1546983	623044	25287	406.2007	92	3438.990
420709	665528	31673	21334.26	178396	231257	53936	31113.61	59	3446.814
199769	37115	8353	223.0033	65817	10809	10488	356.7768	46	3455.471
514182	597286	85069	5809.571	208198	230912	138952	8688.808	63	3459.691
2204117	1436480	45085	836.2685	1394847	745573	86294	1529.293	86	3474.872
1989533	1488620	10844	277.5484	1465423	1004588	34461	781.0621	100	3504.144
3243761	2663780	11825	606.3825	3123454	1852636	42473	1156.135	114	3510.125
760061	778393	190233	36273.47	271801	285414	356201	56220.68	60	3511.319
1983543	1068259	35540	1047.794	1199243	486644	88566	2061.353	84	3515.765
137369	163357	54717	2158.224	43461	50081	74574	2737.802	41	3516.408
1962923	832901	7623	319.0503	1263457	382120	23754	463.7994	83	3516.508
215207	455732	9911	1979.807	106095	193490	18246	3535.401	67	3518.184
2578595	927540	30849	769.8289	1584680	439212	63878	1277.956	84	3518.347
3013685	1941847	14415	516.6815	2153294	1147138	47953	1755.563	98	3520.655
181088	335626	160490	1968.489	66617	104609	222277	3140.34	39	3520.898
1141264	1118921	11469	409.6109	794548	603756	35708	685.6188	92	3522.861
1281359	816071	37393	991.1473	871566	475209	73136	1651.73	97	3528.182
601629	802644	100164	73191.4	890783	990283	553031	382513.8	189	3531.682
1510121	990135	11961	414.8121	992268	488280	32549	872.1989	87	3532.301
1833543	1127484	12760	448.836	1146860	612213	28674	855.8114	88	3534.459
213708	257870	290541	4314.15	125968	184071	830382	12485.03	84	3538.495
101438	43363	35516	524.2476	27962	11939	44180	335.498	36	3540.098
1009924	1217583	5356	4144.271	841971	713482	15092	6988.261	101	3543.666
1459610	1270196	12227	400.5347	1066848	681047	32921	470.6681	90	3553.694
1988788	1177950	11594	405.6234	1307400	582129	27472	691.7792	86	3556.360
104351	12483	102	53.3222	28489	3437	18	96.4098	35	3557.549
193677	98281	5390	89.379	52578	27352	6790	154.919	40	3573.358
1164230	2148062	186684	29361.17	733562	1168505	472139	75682.2	87	3580.947
629179	656172	7605	616.6405	494331	496123	21240	1538.564	98	3610.981
2141036	1537864	16298	386.7178	1529778	852159	45139	1121.498	91	3618.211
1778923	912364	5136	639.9296	1226119	515950	16695	1200.589	90	3619.991
2122107	1736854	9477	366.2597	1634069	1059430	34271	887.4031	98	3624.797
1537100	1034905	8444	519.9084	1029178	600890	28508	705.6988	96	3626.581
1519953	1095948	11877	505.8997	1034200	547449	25316	1280.028	86	3628.702
1854123	1169834	17319	295.7959	1266765	588487	46760	819.236	88	3633.812
1471953	1529490	8012	723.0732	944595	817522	20372	1721.469	81	3633.943
1429052	1849412	12932	335.0852	1146699	1131564	37206	696.0566	96	3634.450
661002	1053028	162491	4352.545	303500	408034	283199	7895.664	68	3636.615
577011	882268	17925	37407.59	273725	327667	32798	58820.37	64	3637.249
2089229	1155651	10603	121.2283	1386344	586491	25944	-319.3416	83	3637.315
645463	779833	279439	4919.728	409173	391291	572227	12119.54	78	3639.905
871488	1114415	201193	47756.33	461725	474397	376996	86143.27	72	3641.563
3009659	1578006	15048	344.5928	2087912	939800	39592	483.7112	96	3641.978
1598471	971928	12751	339.1311	978973	448183	22375	307.2375	82	3644.977
284105	73792	1476	-105.3964	107261	20982	2537	-125.0743	48	3645.285
2067328	1639485	50198	1752.508	1411533	832326	110053	3022.373	87	3645.840
105265	118510	63288	1059.857	37148	47962	106495	1408.37	46	3649.133
1727087	1422200	19307	2494.723	1255548	816761	56461	5710.262	96	3653.901
920056	1418991	29569	36215.02	594184	933913	93202	70155.23	89	3655.483
360550	407308	157039	2830.088	180034	196100	277154	5747.54	68	3657.190
105579	116207	41165	466.3565	33623	35341	54011	532.8171	41	3662.270
1616778	2196361	59051	1476.561	1651390	1396781	165474	2713.292	114	3662.625
1443983	1035471	23411	395.1571	909718	530439	47222	813.7542	87	3679.297
2203572	1182892	10580	42.538	1390561	550272	21290	-16.631	80	3694.702
2041321	1608185	11082	419.3002	1615593	1039564	36597	1085.692	103	3729.325
120263	41087	11217	31.8737	32339	10944	13807	-74.8273	36	3731.882
1384327	1313461	11018	437.5098	895384	616295	26294	901.2934	87	3736.474
2059762	1328037	11057	272.8977	1254484	773056	34222	647.4542	84	3736.551
127592	152992	40	152.244	33108	47989	-130	392.707	33	3737.170
2446483	1279282	14958	569.5438	1565421	716772	46246	1271.201	88	3737.455
2046017	1343311	29725	755.5725	1623382	795539	83231	2061.059	99	3738.765
2611984	2289131	31874	1166.331	1970067	1628104	113247	3410.757	108	3742.664
469298	534879	152048	2293.293	178022	181297	216572	3180.289	58	3744.058
2088085	993076	27472	813.7792	1414443	465981	66818	2051.89	85	3744.264
2189604	1306166	41859	1159.49	1416252	695378	84196	2662.196	89	3746.803
2661736	1966395	43652	804.4772	1860850	1142883	138804	2962.104	101	3748.215
2732035	1844148	12890	671.129	1969370	1144283	36966	1248.593	103	3751.047
1875102	1256190	7833	525.8313	1327219	775518	22829	938.9069	89	3751.221
165036	230791	38746	379.4506	54721	75771	56546	744.0306	44	3752.094
104109	85063	41095	633.4295	32411	25496	53113	824.0393	40	3756.550
1350453	1525207	53050	953.105	1000993	848681	101324	2248.476	97	3758.911
1903494	1287713	16445	470.5645	1195002	709538	39682	1542.76	90	3760.229
1738777	1273718	26490	407.089	1329515	732504	66189	772.4029	98	3761.326
550492	543988	95638	1570.692	201372	177471	139330	2016.413	50	3761.626
465601	1184230	152120	7381.932	392173	931723	421916	32013.29	108	3762.779
695159	529968	130556	2940.992	209330	159039	172211	3522.837	52	3772.551
3855828	2613751	47076	1417.764	3348014	1700674	102513	3148.379	112	3796.311
2269006	1479563	10179	342.2419	1688759	949075	29408	792.1888	97	3801.788
1481177	1505875	14023	378.0903	1172985	814299	39135	453.4735	94	3803.633
1429529	1491522	29729	929.9969	1053017	843775	87046	2396.081	91	3811.657
210819	137024	2245	49.9445	76324	44799	3069	186.3709	49	3830.643
3031846	1768339	33269	1164.591	1806304	892353	96738	2989.402	85	3831.568
2163623	2105025	18379	1402.262	1338360	1075693	50507	2704.043	91	3833.227
1722795	952409	12152	403.3272	1095073	442323	22782	954.6702	83	3835.364
250682	32975	3683	8.0163	74224	9499	4687	21.5407	45	3840.297
1398386	932921	26261	714.0421	988558	467844	60075	1157.208	87	3841.174
157332	71318	28119	805.6759	43327	19517	34287	995.1007	39	3842.201
1949334	1569950	2954	262.9194	1431986	909890	10049	619.9489	96	3844.513
2649614	1412564	18582	436.0502	1609480	885013	58537	1428.526	97	3845.580
3551001	1979895	13731	754.1091	2475389	1337481	47709	1951.675	105	3851.701
651562	1406137	13801	490.0361	523354	732658	42792	1507.231	94	3852.950
2537326	1129535	13601	494.8161	1633048	530170	25812	1131.653	84	3854.147
1447852	1045901	10935	260.4535	1023962	569911	31652	691.2772	92	3857.025
153765	261504	3577	594.2697	52782	84843	4674	710.4114	46	3861.058
1932043	1009804	23456	799.6816	1329974	547860	66086	1896.225	89	3864.522
1999819	2032349	11100	692.71	1452074	1115451	32105	1289.09	103	3868.607
1233726	1535491	46886	23786.11	660105	825196	104591	40521.36	86	3874.587
550763	500227	59249	19537.07	203690	237325	139416	34576.04	77	3879.390
2598986	2479788	25497	818.9817	1726871	1332318	55468	2271.155	89	3907.075
1415400	1317555	5509	350.2549	1004168	706495	16292	618.5812	90	3918.121
241689	645847	48689	4947.653	159969	352891	125014	11353.49	75	3933.778
989796	1124352	309873	6334.275	460457	434192	535005	11712.78	69	3935.284
2581185	1374087	8925	774.6925	1616044	673619	25942	1842.946	89	3940.829
956091	1648314	18712	28657.34	610446	870856	50027	56994.11	86	3943.529
187727	262604	434776	4870.733	68947	109423	712400	9046.64	52	3944.739
1567641	2091596	235367	36482.69	896223	1292124	518953	75255.66	100	3945.344
1938938	2687624	320750	60659.07	1322985	1867353	1172313	118459.2	101	3946.430
1946697	903072	17595	506.0795	1095823	418278	37275	725.1275	81	3948.967
1886802	1202184	8290	582.069	1128118	603142	24135	850.9735	87	3950.458
3389227	2829931	32152	1039.327	3178824	2411532	107525	2076.153	126	3952.347
170894	266073	58664	2512.25	96456	121061	110391	4442.735	63	3956.504
639419	1160215	7644	6680.028	358618	550158	16112	11863.48	76	3956.888
2087508	803190	17561	543.9721	1099431	383332	40160	1719.976	80	3958.953
1152939	1795762	10343	173.6423	933046	894595	31421	-507.4819	94	3960.730
1777715	1221712	12569	362.3209	1249121	670258	35918	756.3998	93	3963.005
512271	663907	157874	39652.93	270846	252783	281502	66188.86	66	3965.923
717055	1147769	245002	3653.212	348913	464328	410097	6243.042	67	3966.392
104933	162737	126514	2019.635	40691	52449	177164	2844.1	46	3970.525
131234	95615	29299	919.8739	38720	28526	38129	1378.237	40	3976.078
919319	1466264	46336	846.2496	688188	644867	89840	2162.024	85	3978.999
2263163	2620529	30786	193.8946	2226965	2501277	146970	1783.017	130	3979.636
1035977	1530147	6949	547.0389	904206	927660	21926	1409.849	100	3980.579
3703586	2154424	13048	1448.393	3019836	1686488	40820	3893.002	109	3984.261
1710536	1057765	14173	504.5053	1127276	521007	36812	1326.753	84	3993.427
2260805	1331349	28638	823.9918	1347805	667145	55618	1273.57	89	4048.194
156868	157912	5075	-249.2925	72182	59324	8950	-692.905	55	4049.183
2110384	1193315	16244	616.4884	1463986	659033	38848	952.7728	92	4053.712
540513	879158	135929	3280.817	281858	393801	256976	6124.154	68	4056.311
1810975	1339692	57099	709.4539	1220176	680866	134569	1633.521	88	4056.746
1174343	2286202	132558	69861.91	723149	1384481	318079	123260.4	101	4058.122
126231	29245	21695	573.0895	36884	3099	28324	820.1764	34	4058.276
2850078	1690076	13606	745.0966	1884929	1090956	54071	1408.183	102	4062.640
882435	2179597	327268	55751.14	702713	1372705	1056840	112716.7	98	4063.544
136477	221543	38540	1369.094	62363	129064	78156	2902.352	68	4064.910
2022079	1252882	16225	605.2225	1306472	697581	48557	1393.648	91	4064.931
261651	715323	30610	23801.22	132891	301822	65535	48834.51	63	4067.576
274796	35851	36	32.8196	82018	9820	-552	84.4328	46	4071.338
285653	30940	310	-21.609	101188	10215	-31	-140.5391	51	4072.593
2026532	1497184	29690	835.609	1590024	844961	66499	2175.794	94	4074.496
3486143	2523210	28612	1660.733	2564851	1478242	86224	4564.366	99	4084.334
2068120	979626	18741	272.1701	1465903	598502	58420	1354.362	94	4090.567
2411435	1538765	12568	788.4648	1988300	1162520	44254	1994.849	113	4093.097
1930528	1213958	16125	470.6125	1255286	603697	33939	1233.178	88	4110.032
1615734	840501	9982	539.5902	954311	422886	23744	906.2384	87	4110.720
2321244	1651370	14499	553.5939	1563550	861659	44226	679.8786	94	4113.679
2254250	1247554	8104	625.8344	1607336	660710	19723	1504.86	90	4115.627
847377	703392	104407	2009.833	318413	241580	152847	3259.317	61	4117.803
133712	109544	47213	865.0493	53778	39883	69649	1186.509	50	4121.638
1929853	1184114	33907	868.7827	1228504	615284	71292	1873.081	85	4144.690
2350711	2493211	31444	108.2084	1712409	1358539	65967	584.3487	96	4150.597
284477	897067	13770	25966.5	128499	334814	25011	43512.92	49	4150.633
1967464	1171304	12758	487.1238	1240048	557979	26983	1074.146	83	4153.282
2353118	1024008	12827	274.1947	1650039	661752	39641	1180.66	97	4157.486
1758321	1453645	12056	567.1416	1240208	759190	35354	2106.559	93	4158.314
1960083	1311088	6642	220.2162	1284065	742667	18975	448.4975	90	4158.989
1896134	1169420	18761	609.2921	1189992	628841	46365	2509.076	88	4165.088
258275	199543	1526	-227.5914	134457	125266	2918	-329.9002	77	4166.108
2328189	1013596	41233	893.5713	1505410	532514	77386	2078.155	90	4166.548
262336	305672	120733	2176.521	81366	93471	159774	2642.521	42	4166.876
1089074	563034	642610	39682.42	635410	411950	1809812	125907.1	104	4171.648
1069910	1661296	13927	393.9047	896064	900902	39910	1190.951	93	4171.698
186463	62394	39171	65.2931	47722	14623	47635	-23.6765	34	4172.081
130544	20079	517	138.6037	35018	5729	524	191.5964	37	4173.426
2595123	2496227	24269	2112.691	1871184	1666455	65417	4802.494	110	4177.338
1958832	1826910	16465	478.6865	1723540	1357359	63303	1281.698	110	4185.781
2157657	1076972	12531	602.7891	1459361	678931	32175	2209.018	96	4192.726
3529009	1646259	16102	822.9222	2397999	1067418	47479	2069.772	97	4201.441
2284604	1033172	9838	445.3118	1331802	543077	22131	1288.349	87	4205.134
1594436	1471593	37207	2034.913	1210745	849895	108066	5381.303	96	4210.161
141298	139307	250232	2451.615	49645	53356	418496	5040.426	51	4229.633
120768	68994	259	55.7299	39371	24516	491	271.3451	45	4242.907
2044036	1010069	9978	388.1658	1235990	488355	22778	1177.246	86	4252.335
1773647	1245464	26000	647.6	1246096	632323	75638	1849.692	90	4267.774
3388641	1492776	45724	1270.316	2129659	750879	101277	2602.24	85	4273.345
1546690	2103092	14491	428.7451	1270647	1216038	43558	1304.004	95	4274.440
3073341	2014018	15659	549.6699	2551846	1672896	72410	2086.201	127	4276.061
1374122	1313668	20533	105.3013	1118735	721589	53964	282.5804	96	4278.452
2116824	1665656	13461	456.9621	1530755	984897	41789	1137.563	99	4281.159
1931096	1035504	15619	644.4259	1504027	547545	34058	1340.054	90	4281.941
217423	155387	69171	909.2931	70607	51951	100623	1103.35	43	4282.376
971502	78879	1049	226.0489	331446	23694	2324	463.5764	58	4285.239
1660045	1112368	16508	494.4988	1106473	538746	33899	1040.934	83	4285.906
103589	23171	14474	-168.8086	29834	6414	17437	-296.1843	37	4289.527
1841542	1804596	34908	483.7388	1614064	1194471	105568	1978.765	109	4293.166
578006	994119	43714	37818.55	309088	384187	75901	62714.85	68	4294.426
176146	271293	401105	4325.991	105663	147065	1001572	11481.79	73	4297.196
152784	121554	225379	3588.962	48631	38462	310291	5298.125	44	4298.094
143241	511229	301	64.6861	40839	143511	50	216.805	40	4301.546
1598583	1434095	96488	50720.38	685497	493149	145743	68780.59	66	4303.926
2832627	3344975	19451	1966.001	1858599	1717378	62525	3779.653	95	4304.695
1691219	1554650	20107	342.6027	1260286	860989	47221	364.8981	93	4307.438
525868	472487	83146	2015.291	223186	159005	120681	2639.004	60	4313.218
1679797	923412	13766	464.0726	1117300	467352	35847	1026.617	86	4313.942
468689	1550683	62039	10841.59	413655	1114985	243354	32742.36	108	4344.044
159697	56292	16399	402.1839	44000	15500	20200	471.22	39	4364.396
1056953	1112590	4505	359.7305	722123	557641	11517	863.7037	86	4367.223
1332187	2203900	17758	414.6238	1012056	1173507	54519	1295.716	98	4371.720
1871703	1413600	17931	681.7291	1440841	889902	46794	1513.343	100	4380.693
2948052	1701352	7021	738.6781	2320650	1256305	25874	1381.731	109	4381.420
135156	114097	867	278.2387	27849	25857	1003	378.6683	23	4381.562
1767613	1379546	26535	376.6135	1334785	783321	75219	1934.986	92	4382.258
527952	278625	80063	22474.93	182521	93625	123026	31036.56	55	4386.179
2758432	1949653	183934	18571.9	1962154	1354865	349488	31126.68	96	4388.592
704996	809847	263007	2824.293	360998	363990	492238	5563.952	72	4390.322
512463	359164	76766	894.3726	211154	123521	108026	1067.059	57	4390.575
294608	388596	136598	1820.548	125634	132779	206525	2376.052	56	4393.742
1392354	1477306	22000	692.2	992640	742778	60770	2292.197	93	4395.173
1356286	1364931	35834	816.4874	851443	720836	70715	1428.111	88	4396.371
163386	337774	102213	2865.549	64689	123071	153061	4092.522	52	4400.161
1857762	1465038	24627	431.1747	1615727	925252	78890	914.729	107	4400.441
175076	175129	65713	784.8993	67722	59712	97356	951.4716	51	4402.497
699531	2023849	15664	20142.95	432652	975687	43586	34359.97	80	4403.082
409521	247832	92885	3493.848	196149	119211	190021	6373.978	68	4409.026
1630507	1205823	26038	675.1318	1098153	849300	76432	1416.435	113	4412.803
1633992	1023583	42070	830.127	1177540	532842	90995	1827.819	89	4416.833
134156	31454	145	102.1345	36790	10808	93	235.6173	37	4417.459
433375	307796	123466	2538.243	173108	262946	384791	7813.575	100	4420.255
415003	352521	328560	36644.21	179238	121614	508477	54199.16	59	4420.585
1891717	1421289	359023	24529.59	855219	537806	592571	36744.03	66	4420.734
816942	1004248	317468	4910.355	416172	421622	589424	9886.887	73	4476.270
246065	132404	34666	636.5626	69307	37305	43429	832.5669	43	4490.194
2430433	2099225	25956	1084.932	2128674	1737696	92658	3072.514	120	4491.951
1482116	1052931	9757	98.9677	1012989	591090	25972	463.6292	89	4492.762
959675	1115611	10349	222.7789	674139	550772	27279	815.5519	85	4495.117
1646646	1346678	21373	509.4253	1272373	784426	73915	823.6315	96	4496.012
2389019	2545971	59778	3680.946	1943814	1547197	166750	9325.675	102	4497.657
1992673	1019552	29064	722.6904	1302393	508936	62374	1404.381	84	4501.571
2797201	1160034	2845	312.6045	2041496	739457	8240	900.264	97	4502.384
124423	36936	6475	47.2475	33570	9945	7784	117.8824	36	4503.859
1823874	1223706	16812	444.7532	1314461	808287	55072	940.1392	104	4505.777
2287827	1650192	21327	378.0447	1570165	1066720	71175	984.9175	112	4514.283
1388152	1505385	16722	634.7042	1072968	880722	53893	2024.797	101	4515.893
174435	274313	184358	3734.884	70620	111670	304589	6171.643	55	4516.950
996499	1354202	17395	286.8595	776620	733933	40450	1004.245	93	4525.892
2402234	1134589	25767	666.1287	1417496	652983	59091	1558.805	92	4530.869
2028980	1098850	14663	553.9943	1379019	704995	47316	1444.228	96	4550.119
394588	334156	78793	2565.687	172669	118119	118562	3124.928	59	4552.529
1677049	1130621	437861	33869.8	924336	635698	1035021	73094.48	78	4583.620
2788587	1770078	50984	1096.402	1887154	1093080	139418	2090.75	98	4586.615
1778693	1383448	10602	97.3722	1389118	819401	32870	408.007	101	4592.915
2781898	1139348	33082	670.5002	1772178	630320	75132	1680.505	86	4593.613
1946917	1105250	30005	586.2805	1281202	584383	86073	967.0953	89	4597.378
2133011	1630770	26738	423.4018	1494052	1007445	82943	1561.502	90	4597.518
109283	83468	6171	416.9931	30977	23521	7376	636.5936	37	4598.844
1480586	1886091	15736	334.5896	1193887	1208142	47670	2040.287	102	4598.976
799656	879101	22521	40188.23	356907	346830	44371	64974.01	67	4600.652
104117	118040	140471	2827.223	38489	38039	196407	4043.033	45	4604.002
1728321	1149744	13358	457.7838	1199608	682555	42434	1011.747	96	4604.510
2280324	1585523	11004	412.5244	1634610	888454	30127	1552.725	91	4605.356
1970630	1062701	8684	346.3724	1416913	564238	22833	639.3313	91	4610.359
114489	104519	12088	716.5368	43957	35738	17375	1325.738	46	4613.857
428220	151960	9340	122.974	171210	47683	14837	388.9557	57	4614.833
2084453	1452874	13028	397.2708	1271967	787706	39185	910.2785	92	4617.829
1824046	1999439	394017	104328	1400245	1113861	1062773	198472	87	4618.296
122509	89922	18303	217.1983	33881	25064	22815	245.9215	37	4620.295
1382712	1405124	11736	170.1896	954024	692214	26230	467.503	88	4622.010
1536993	913561	9088	166.2368	1033975	442064	23418	204.1498	86	4624.102
627143	944828	266216	3783.518	291060	334975	427870	6063.507	65	4626.844
1535908	1527849	12369	338.1009	1097764	832421	38790	635.119	95	4639.478
1906605	1247710	13315	380.9715	1323354	727662	43899	1197.934	96	4642.390
1929955	1460386	28416	704.9376	1592548	1081289	78500	2368.85	109	4651.850
1348455	1425609	17195	657.6395	1042809	888946	53467	1287.099	97	4657.411
2775899	1846686	24240	1045.864	1892342	1016756	60378	2365.606	90	4688.984
1720562	2757526	409586	41161.57	835307	1205067	824104	70121.44	76	4690.360
115349	83093	354	-40.9406	52739	34057	458	-156.9062	52	4695.250
351828	635139	15867	20731.74	149804	222713	24545	29806.97	59	4703.518
332852	131886	395	85.1595	175248	46501	285	456.9885	64	4705.717
1346746	1290068	8619	266.7259	896373	659249	24984	689.8024	90	4706.446
439819	312464	55350	1342.135	243962	185617	134362	3261.308	82	4714.759
2112113	1390075	12428	412.6108	1538738	783056	17170	965.237	97	4718.022
254795	508278	11395	15162.26	121531	213202	22468	26178.86	63	4720.299
1387064	1248571	24479	379.4719	849392	619121	50570	1580.977	86	4722.254
1234535	925995	15000	411.5	716898	452980	31467	1123.899	87	4726.456
1380511	890091	7572	84.3892	971178	426043	19542	-198.0938	84	4731.199
2187946	1366192	12205	402.7005	1613053	907895	40533	509.3013	102	4733.942
388736	224138	325092	25414.26	152019	77016	485649	36507.11	57	4736.072
1479620	807481	14174	219.3614	976127	390557	32661	-187.9179	85	4752.364
1960682	1516966	38300	910.63	1452078	817762	86153	1173.583	91	4766.549
2199332	1324324	9199	527.2639	1531369	762535	26708	1266.719	93	4780.538
1032894	1433786	48891	992.5851	912142	894666	100036	2344.82	87	4780.674
368593	470408	1931	396.1291	148119	214928	3850	1438.985	67	4800.254
173560	192412	68272	1475.659	70799	80088	125529	2133.377	59	4806.289
334103	486032	168151	20682.07	160468	170640	275115	32157.95	60	4808.682
2384529	1535506	10221	515.1981	1595566	920652	30835	1105.844	95	4810.636
671276	489071	353888	3731.517	239454	170892	541691	6274.665	55	4811.067
518025	197417	48415	722.0815	155503	57619	63223	981.2103	51	4815.629
349252	519230	219966	28244.89	146385	180948	371908	40744.44	57	4816.676
2038975	857306	7555	367.8355	1340964	441153	23593	631.9673	87	4817.852
1928275	1529354	18663	975.3943	1499912	862630	49969	2385.461	91	4818.335
1479863	1020408	16708	192.7188	1043964	599943	48811	-523.9029	91	4818.562
1962688	678939	19952	582.9072	1102301	355917	43521	1156.328	80	4818.749
2030501	1190670	8451	619.9011	1101101	604508	26866	1013.983	80	4819.007
855148	1128299	11614	186.7454	563502	517508	30451	870.1011	85	4822.025
1814564	1050698	16462	652.1182	1073085	535943	33318	1393.54	86	4823.772
372142	318244	30867	924.2387	120143	98400	37292	1424.681	50	4824.558
1072510	2200521	24912	1051.163	875362	1315215	81252	1891.837	110	4825.980
1644910	1449988	8745	432.5945	1243087	753066	23856	1014.122	95	4827.011
2133065	1164209	14056	453.3416	1471045	618813	45914	1079.975	91	4828.565
109227	85873	571	192.8331	35117	37692	736	376.0896	45	4828.968
2134925	1209089	12343	417.8423	1530691	773782	44753	573.0433	102	4831.852
103429	118733	164273	2563.115	26047	31449	205364	3363.12	27	4831.967
1636088	1267100	20185	207.3785	1183320	788122	55780	544.258	98	4837.783
3498474	1795682	58333	1456.881	2391870	1048760	125220	3159.842	94	4838.725
2963071	1762688	13864	849.9704	2138543	1029511	39998	1867.288	99	4841.786
1555502	1299459	3374	278.4814	1075366	706759	6976	349.1536	87	4842.325
432436	376534	179508	24256.8	199626	140567	300412	39369.71	62	4850.639
110447	29169	206	90.3566	30539	7784	230	-49.097	36	4851.104
2568607	1274421	9732	307.5652	1770765	699783	25786	568.3946	90	4855.652
209816	19668	2	-18.2878	63300	5638	-83	37.9437	45	4859.448
1443376	1614186	13693	529.5773	1107726	961070	44240	1134.864	97	4860.781
3138516	1299795	27815	214.4215	2580707	1343027	83333	1956.381	135	4874.774
1936158	1549078	16456	795.9816	1455721	981541	45284	2410.632	99	4876.431
3264035	4186679	18886	2467.305	3211358	2576816	58295	6448.35	111	4916.641
248049	209737	115621	2858.138	111389	80144	183817	4067.734	56	4917.578
1090928	1231455	12814	180.0654	763646	589826	30401	-38.7039	89	4921.442
3067808	1500715	19799	349.9239	2093715	828297	57988	718.5268	93	4922.319
3032908	1375806	6813	729.6093	2248437	978275	26787	1949.351	106	4924.594
1859663	924865	8690	278.509	1122048	446824	25321	651.3081	88	4926.190
1397970	1576554	23482	641.9402	1070637	1021956	77810	1204.141	105	4929.142
107256	24057	867	22.2387	35607	7031	1619	159.0259	42	4935.409
2063147	1505431	47005	337.9805	1422745	780482	85015	1069.342	89	4936.683
2042300	784274	23575	375.5575	1355500	381194	46407	719.0327	80	4937.003
111022	72806	46	58.3806	30694	20140	-298	12.8822	36	4940.677
1932052	1357251	7767	100.3287	1349949	765936	24165	327.6565	96	4941.367
1773504	1038331	10163	243.5443	1221293	524643	28496	302.4256	91	4943.444
2019680	1110713	26115	814.0515	1290977	514922	51832	1726.375	85	4946.378
1556154	1179810	8957	315.0877	1059543	650119	25655	276.2455	91	4947.518
250969	119019	36027	329.7147	75414	34947	44873	546.7753	45	4961.953
2485042	1017676	15588	488.8868	1623050	499923	35532	925.9452	84	4968.349
885788	1391398	30735	619.2335	632629	668671	71131	1917.249	94	4974.401
190096	390599	90862	4381.958	114842	241293	214997	10316.93	77	4996.347
2065095	1584075	15254	487.9494	1299843	768883	34212	1006.893	84	5014.130
2153329	2090669	17830	333.263	1588924	1397301	59897	936.8217	106	5026.448
721560	914269	184351	4306.891	334976	369515	305085	7837.269	70	5028.095
1810852	1600052	19184	901.4224	1118796	777192	36614	1686.245	88	5029.611
2101034	1061375	17796	436.1556	1549167	605139	49206	361.2566	93	5030.447
1075891	2167065	130520	59302.17	891564	1484456	389959	129313.9	98	5035.218
2348829	2106453	50971	1039.273	2039120	1436311	145593	2712.167	111	5037.301
2408965	1440539	37577	1096.67	1522330	742282	94583	2495.506	84	5042.107
871815	1017159	21171	21380.49	407238	496122	51249	36838.27	79	5043.615
144412	60489	58285	706.7885	39358	15724	72397	650.0717	36	5043.957
1612636	1718854	21855	643.0655	1552725	1220802	82379	2120.662	112	5044.218
139952	194017	116400	2415.04	48888	62885	164305	3072.51	46	5045.492
2604512	1692453	11939	779.9779	1950169	1034413	42117	2066.364	99	5046.364
1921220	1169810	6029	343.4269	1293582	673532	12856	1284.022	92	5049.696
427484	900722	11053	16458.47	404369	632987	38570	31436.78	101	5058.302
388702	989990	102645	7505.384	208931	426470	186378	14901.21	66	5058.754
1961314	1615810	44564	942.2404	1264535	779687	123508	3426.199	86	5061.627
2044706	1132174	13282	649.7202	1461785	585952	32143	2000.622	93	5065.652
2395985	1269525	17540	457.994	1825572	831365	50286	1621.845	99	5071.141
2251607	1488424	17940	390.434	1419162	890485	56817	924.0337	100	5073.288
1533942	982128	10869	297.9509	1078411	482463	21830	1036.663	85	5084.582
2027555	1025055	16358	462.0838	1320104	518695	37200	1152.92	86	5130.221
2238412	1478739	12078	481.9758	1437330	925348	27306	1891.667	92	5137.450
156814	15302	13735	101.5335	49222	3817	17458	96.7938	43	5140.064
3013375	2350436	13707	853.5627	2075760	1668001	50133	2465.861	108	5141.537
2245896	1249292	24475	882.0475	1583000	647064	67563	1533.684	90	5142.936
562933	373457	253756	4288.512	311648	210456	455998	9902.888	67	5143.166
316308	32448	124	-52.8436	102870	9586	54	-315.7706	50	5144.624
1752249	1220091	11439	110.9279	1045781	630424	31144	301.3784	86	5145.021
200077	265232	58189	1046.603	65377	87513	81474	1352.891	47	5146.148
686623	850881	245852	4072.897	250661	289384	369693	6401.177	61	5146.856
105435	36645	15551	157.2111	31105	10630	19682	21.7602	38	5149.345
1025443	751679	480776	106244.3	497157	363993	1059670	180294.5	97	5150.304
120346	115983	5372	232.9692	47323	40559	8400	398.24	49	5151.366
2327387	1236949	9627	605.6747	1435701	659441	28831	1149.219	90	5163.849
2515152	1963962	34782	1431.87	1912333	1133448	79223	2749.81	97	5169.264
2630323	1206617	40319	1044.096	1613907	619974	86350	2439.235	86	5181.531
2584096	1596036	7288	279.2568	1438379	805245	19352	221.2472	85	5192.222
500537	1473252	72479	18986.27	436577	1069972	224986	44194.52	100	5199.625
1876068	2279877	217852	42873.1	884246	930256	378416	64887.94	70	5239.661
254041	193468	3797	876.6117	86679	71561	6057	1387.398	51	5241.355
1796528	1144244	15539	527.9379	1174604	562991	37304	1291.954	87	5244.687
2646502	2209143	112687	2512.341	1960657	1312720	315605	5697.44	102	5245.303
1866653	1165490	22113	799.9393	1342916	651396	48772	1693.709	96	5247.475
307029	292863	136643	2428.072	115900	109696	208456	3617.182	65	5249.343
3264256	2089594	50985	2056.259	2757541	1260645	155540	5720.794	104	5250.149
2125363	1162961	10952	648.0072	1299789	631010	34753	1524.043	79	5250.279
113546	118796	2049	853.1489	26545	30180	2358	987.6838	25	5250.581
1661573	1008742	8639	250.8479	1079144	458685	20383	125.8863	83	5252.090
524836	1050931	114316	30119.93	325750	573441	268026	54918.06	75	5252.236
1182005	2171642	236149	73000.16	680098	1061374	841589	357845.3	151	5253.097
155291	215212	51612	19211.03	100826	238893	273085	145200.1	123	5253.153
135039	100393	20005	10383.28	47296	45148	76349	37379.38	65	5253.175
362585	156505	114130	30052.69	126959	72433	322213	77329.55	73	5253.201
1318619	880554	31859	721.4899	914264	409268	61417	685.0937	86	5254.845
474140	594504	216413	3002.169	201954	221507	342414	5090.625	62	5257.860
1666904	1109423	12324	271.5764	1069190	551013	30855	1235.965	88	5258.188
2105389	1290258	5485	414.7085	1410196	643590	11036	880.9196	89	5263.822
613357	975651	192805	7561.36	349467	447086	364588	14688.79	78	5264.809
1656051	847884	18402	576.9522	975817	403892	48386	815.2546	82	5264.848
2252123	1457556	12888	803.4168	1684170	940458	40498	1959.338	101	5266.079
1283170	1087964	64839	39158.67	784088	708984	162988	83934.02	78	5266.182
265966	949534	134518	7660.86	174362	441786	269910	15422.95	75	5271.035
1438118	1358478	50676	1703.724	999923	852614	137723	3555.66	93	5271.418
2029246	1217291	11426	410.7986	1403217	641264	31646	1066.141	90	5284.631
994301	1507333	163820	3259.302	1049945	1329533	414615	8863.901	122	5291.362
836571	1068785	12688	369.1968	524510	493144	31510	1084.711	82	5291.972
1714376	1145066	21397	508.9717	1182375	602431	44538	826.9818	90	5301.192
1587962	1341353	6071	475.3831	1245071	790282	19517	1101.504	96	5304.558
257652	42364	419	128.7059	125477	13482	568	242.2648	59	5321.282
2685964	1414389	27350	526.335	1631984	808086	62615	1400.702	86	5332.495
1699413	1328329	19689	826.7529	1225315	731231	46537	996.3257	90	5344.170
1421403	983922	12971	335.4731	1080044	565548	36222	720.6542	98	5347.630
1845756	1208435	24167	634.3687	1255195	588487	45197	307.1517	85	5350.431
1200815	1297969	13361	90.3521	752160	690400	32710	200.031	88	5353.604
1908594	1266958	8419	790.5059	1423979	702699	29655	1449.646	101	5354.937
2314306	1571415	14862	350.3582	1689392	1002178	48808	1679.529	89	5355.047
2077771	1795391	13613	191.0893	1537953	969683	43063	821.2343	96	5356.543
2209975	1319166	11976	376.6536	1359283	748276	37946	958.5706	92	5360.598
2793193	1031604	52584	1183.162	1688404	527453	119170	2101.437	80	5361.163
2011293	1305618	35008	564.3488	1217056	624236	79553	1481.323	83	5367.465
1935153	1712923	7092	336.4612	1545483	994752	24005	848.6805	100	5371.453
234349	51094	1985	889.3585	64122	13762	2293	1221.037	42	5372.886
2042509	946042	10468	466.6548	1357714	459469	25708	237.6188	87	5374.562
518552	592616	17235	23008.88	203001	209628	31412	33799.81	58	5375.130
185365	54261	25618	224.5698	55654	16374	34750	339.475	43	5378.140
1324026	1163467	94895	22189.61	697692	607787	192093	34382.82	76	5380.702
2528957	1432083	33811	2819.597	1483518	639045	68431	5064.779	80	5380.743
1872714	1378630	26853	1028.853	1385857	740171	62610	2205.421	91	5385.589
1867462	1286487	27271	647.7031	1199238	745761	77445	1631.665	89	5385.708
1273958	1096426	17662	339.4382	990983	607444	49349	520.6789	95	5389.049
2147117	1145661	83080	2470.788	1331689	513613	147009	4043.405	84	5393.248
2461971	1545307	12667	455.2187	1639045	916650	34811	1296.697	95	5396.656
112045	66108	685	103.4285	37966	23714	1081	182.4441	43	5397.566
188648	88369	211	58.6371	57826	34098	238	185.7518	46	5397.849
1802214	1154752	8855	554.7655	1117868	574420	25164	1146.9	89	5398.972
1652286	1101378	10324	376.3764	1102361	570700	28316	712.3276	91	5405.635
140458	68214	19822	3.6142	45176	21622	26023	-118.7097	43	5449.356
1463364	950240	22848	561.1728	1008838	486872	46995	1904.42	87	5450.457
951637	951167	223121	2790.888	372637	341248	364282	5172.82	64	5460.320
1647017	736681	8831	461.2191	1020111	323174	18520	1006.972	79	5461.598
1747944	2286315	40371	861.6131	1329332	1334273	98936	1927.11	101	5462.592
514324	742951	363468	3525.955	253856	271769	649432	6761.735	61	5462.667
1916191	1412448	18655	609.5455	1633423	1003066	72083	1697.256	111	5465.898
3294777	1580152	38891	1127.585	2417035	955486	118486	3118.865	97	5472.634
416938	1031677	26304	28222.85	293340	489527	63791	54747.48	82	5473.708
2124856	1530341	11076	612.1636	1666398	911724	42207	2021.413	103	5474.966
1614571	1016803	18781	498.4141	1048868	505709	34434	1019.947	83	5475.639
2033415	1131552	19824	540.3264	1465466	589123	54713	1472.799	92	5476.778
227704	26433	78	14.7758	66815	7403	-218	32.3702	44	5484.089
1347893	750865	19252	312.6372	920436	348002	42118	552.2198	88	5486.177
380953	494382	173914	31460.78	162593	173872	273073	47738.8	65	5499.788
1467189	978146	33166	566.4126	1059502	504600	70345	16.3545	86	5501.898
1291669	1145364	13034	392.4074	924290	713164	36844	463.1484	95	5502.929
1420564	1010853	4999	364.6439	931664	547445	14517	843.0037	87	5506.916
702459	925817	177978	3640.966	345005	395790	314501	5861.306	69	5509.264
1539593	942892	8642	477.4162	1089312	512743	23477	1207.66	90	5515.429
2384403	941671	5126	326.3686	1298609	441460	11104	580.1344	80	5551.894
1843683	1684207	21685	608.5285	1243987	934043	61157	1820.508	96	5564.219
1661195	1349981	28337	40.3057	1115834	734896	66823	925.1703	94	5566.054
2496794	1470779	20862	437.9582	1874872	800357	47151	1399.971	93	5570.454
686693	759106	194137	3444.686	309669	285747	321137	5071.386	65	5572.597
2339806	2211110	649628	24144.53	1522445	1238822	1388220	80458.14	98	5575.279
1626613	1633190	14167	260.3687	1267539	943180	48985	1378.058	101	5576.083
1623584	1562486	12690	470.909	1091273	910953	35588	1320.887	98	5576.876
954459	800782	4139	326.3979	575164	340438	9993	901.0073	76	5583.408
2970246	1630604	8716	749.7676	1955646	909895	27501	1688.606	92	5594.270
1849357	1564446	16896	689.6656	1379484	1072386	52843	1968.892	103	5598.844
252562	175879	868	3542.095	77172	50333	1471	4318.323	46	5601.140
183364	205086	219975	3720.597	68494	72116	317030	6028.383	50	5601.962
1108567	2481380	148971	41012.07	857212	1516197	393136	102845.7	98	5602.456
2351787	1576229	69265	1100.766	1541388	802460	129763	2253.104	90	5603.603
1262382	2046125	73556	44871.29	805114	1033501	181363	84538.87	85	5606.267
109579	73990	39507	3305.943	29133	22267	51459	5768.05	32	5608.964
1859083	1229005	6346	398.8106	1334590	652662	17671	565.1431	92	5612.008
110274	82851	13881	682.5241	32940	23632	17809	740.2849	39	5616.125
1831925	1033466	33866	535.6826	1177136	461209	64632	861.4552	83	5627.905
450087	404334	170234	2588.327	168042	147664	260417	3501.994	58	5634.328
393081	977269	26693	19927.88	251237	495954	60598	34114.95	79	5641.591
381852	329610	893	148.4973	117752	100095	698	139.5578	49	5676.547
459947	670965	433973	9327.285	197104	293326	858297	16917.06	65	5676.815
1152871	2232956	17205	1147.2	1511124	2351715	82592	4383.011	132	5678.144
1651314	1189830	32260	823.786	1085886	720406	87862	2034.658	102	5682.335
1823658	1386423	8619	4025.726	1297483	672745	21840	6153.224	84	5682.610
1446756	1272373	30664	277.4504	1040373	640519	63350	426.935	93	5686.441
1691407	1044024	20934	413.5974	1015122	496677	40116	1055.308	81	5687.981
654889	676878	203016	2700.998	319124	300293	347601	5837.216	67	5692.826
581027	1158947	209373	8189.225	377158	668214	524468	20620.05	85	5693.161
2113061	1314656	45703	1499.338	1442504	717591	94837	2142.956	90	5694.988
1738334	1127953	12812	166.3532	1181229	659763	40245	-63.2555	93	5698.191
125892	36200	17732	71.3652	34814	10064	22118	-148.7802	37	5700.536
1146203	1766326	216247	48256.06	588818	819593	412068	80297.41	83	5703.238
1985907	1538740	12156	284.7516	1471367	954853	40627	1066.775	98	5708.574
421977	641926	349419	29432.61	214960	239272	615770	50409.7	65	5714.680
2046190	1236199	15965	494.6365	1414629	645921	40765	927.9165	91	5715.759
2097579	1490402	38167	1073.769	1445677	846291	104507	2336.443	97	5717.758
1318870	1743099	13490	239.789	956765	991995	38016	901.4976	100	5728.383
2831680	1535248	17860	907.946	2188312	1017841	56234	1921.927	99	5735.351
319385	358150	144987	26024.37	146763	131030	233809	40621.89	60	5748.088
2407333	2313380	24572	842.0892	2111566	1599588	75176	2816.174	112	5765.960
1647791	1028937	14112	419.2832	1171222	554376	38184	530.3224	88	5767.702
2744209	934662	18889	551.8729	1569378	484950	48002	749.5122	85	5770.166
155134	192055	404	87.8644	56682	66921	690	53.709	48	5773.268
391589	334923	165296	2274.906	144419	113981	243674	3274.311	57	5776.872
1185368	909938	256352	3259.947	414908	303408	371708	4842.219	59	5781.201
1814820	1013323	9176	363.5736	1179551	521299	30283	731.2763	87	5784.021
2167573	1421684	35493	983.5573	1393852	713337	89118	1893.92	88	5785.803
242769	179383	119554	1863.179	79757	55500	161321	2261.908	48	5787.470
1617806	752509	5518	165.9598	937262	368658	16972	390.7292	82	5789.898
1903251	1072163	14297	373.6617	1212119	562428	33120	857.032	89	5790.355
2249024	1357657	13223	412.2103	1328106	648467	26599	741.4039	83	5791.589
2530211	1326740	15756	275.7116	1688195	718871	46840	258.724	89	5792.909
1816743	1399281	39414	284.3254	1410079	926495	96293	2069.437	105	5794.773
861134	984578	155974	25427.34	460418	412760	320164	42921.4	74	5795.420
225098	200071	77211	21381.34	97072	68092	119009	30790.61	56	5796.308
1584769	1242211	13378	246.9058	1064790	628235	34947	665.1267	87	5796.524
1977389	1299427	11217	114.8737	1336393	718784	31457	875.3377	89	5797.587
1919222	2013408	18728	1170.041	1317447	1244860	58039	2171.188	97	5798.040
2506576	1538921	61702	612.0822	1768895	1184247	153660	1977.326	110	5799.967
296174	351593	290392	19236.59	147250	149778	499973	31742.88	63	5801.915
200640	119931	557	49.8477	63053	34734	731	52.8091	42	5801.958
1714600	1168373	11998	351.4878	1075030	679492	39478	894.1158	97	5802.504
1743350	914041	16343	306.2423	1167530	530938	45833	1088.631	92	5806.990
1720495	982140	41182	1155.91	993158	463173	74248	2582.713	81	5809.535
1344823	2102896	49046	93325.28	920782	1562511	142457	205123.4	101	5810.839
180032	60976	40976	273.5536	49075	16539	50404	257.8644	40	5812.021
1514431	1052362	20215	666.0615	1006806	466967	44315	904.0715	95	5827.764
981651	1077107	178613	20689.59	575615	639306	326296	61583	120	5829.179
2085273	1613816	14332	495.6252	1425479	886130	44229	676.4469	98	5832.945
180873	367375	203987	5461.271	89134	171958	411881	10881.32	62	5836.411
2157045	1174206	21808	823.8288	1437476	577790	49387	1621.211	83	5837.846
1658497	1000515	8805	275.9605	1030116	479469	22227	678.5347	85	5845.771
3545787	1759850	13252	888.0372	2856367	1273180	46942	1849.046	107	5861.451
1042075	1447375	492274	12737.77	580705	637742	893555	22372.44	74	5863.002
1868334	1254723	10251	323.8811	1169795	642534	29545	819.4745	87	5870.629
1988168	1011266	24483	770.8963	1298021	510062	62570	2392.177	85	5871.972
117925	35486	676	-175.2764	31742	9521	897	-427.0783	36	5889.024
2472984	1042611	28046	758.1806	1571865	527875	69429	2051.167	85	5901.610
2128542	1046056	7051	474.3611	1439531	506535	14483	565.8963	84	5903.544
2300906	1877723	13634	632.0674	1783838	1156801	47710	1406.531	106	5904.740
240772	113471	32219	490.6859	65394	30908	40702	503.9822	40	5905.520
1564174	1466017	12784	163.3824	1205924	936098	34547	532.6867	106	5910.157
1654568	994515	8409	863.9449	1167377	524872	23563	1803.284	83	5910.305
1085868	1.154869E+07	211579	52367.78	1462357	1.064183E+07	1026091	247224.5	198	5914.045
1575451	1046284	13773	272.0653	956088	508793	38116	342.1076	82	5918.326
1906501	1426225	14599	435.2039	1271047	759332	36604	1056.684	90	5919.488
376628	473989	44894	17343.75	165795	243398	93758	34609.22	65	5936.638
118369	78282	47678	892.1358	38748	23760	63372	958.7692	42	5949.454
1412499	1168582	6905	408.3705	977178	677853	24132	660.4052	95	5950.772
2192212	1594609	16117	715.7637	1453889	996538	50576	2496.114	98	5985.313
236237	299400	104769	1719.741	78576	92482	141593	2229.767	49	5993.843
2379609	1386748	268643	5459.272	1896293	1226002	527853	10917.95	123	5994.322
1582893	1321137	11274	96.6714	1092509	630259	31298	184.2178	90	6001.531
2543299	2152140	22185	1019.578	1731923	1148561	59429	1816.167	98	6005.943
2240323	918795	6447	290.2767	1400357	506951	19842	302.7362	89	6006.414
1851228	916989	7330	210.213	1250761	486430	26077	319.5197	87	6006.873
1813404	1373159	25875	1003.588	1912000	1107650	80362	2046.908	118	6008.308
2025853	924747	9622	558.3942	1251670	444565	26081	1183.944	79	6008.879
2242061	1003443	33707	716.5627	1373365	477619	74605	1582.34	81	6009.379
1709366	1288023	32652	570.3772	1195340	639687	53607	1510.953	86	6012.056
124139	65405	51263	1046.254	32953	16908	63867	1081.539	32	6012.419
1876147	1257041	11358	136.5838	1265202	689084	36660	426.626	94	6013.214
1562210	772500	14657	152.8577	1009546	383531	42211	282.8371	87	6015.880
1600522	1176182	11369	271.0009	1027338	590222	31517	437.7037	82	6015.968
286690	293223	124144	2319.678	132238	116923	207767	3269.329	61	6018.877
724915	1252783	175663	27871.09	346840	565186	335808	49966.23	74	6019.044
180611	352834	40775	2288.478	90573	187924	95296	4621.906	64	6019.438
329047	193850	96421	1766.018	97921	54289	125779	2142.402	45	6019.539
2356177	1394215	13123	325.6003	1803877	803904	32653	853.2333	96	6020.551
581694	930372	244212	16734.89	240429	340246	390859	27354.39	64	6023.656
1010377	1975801	81059	109570.6	675777	1103171	193937	196044.5	87	6027.442
1450306	1227418	19533	430.2013	1019865	658493	51906	899.7266	89	6028.955
254587	231296	207967	2588.549	116720	79685	306035	3444.563	56	6033.443
2337958	1469659	8501	641.7061	1721215	795361	26756	1558.812	94	6036.483
2134067	1123660	12093	433.8173	1365895	633733	36308	1468.279	95	6037.403
234845	179568	39889	488.9729	73837	55096	56752	570.3872	46	6045.149
794921	1528226	18902	400.0022	580287	960941	58425	885.6425	101	6053.681
1832561	1607961	44095	610.7295	1384852	896192	129173	1719.005	94	6067.761
2441949	1757331	19712	538.4432	1578099	830642	57732	1097.365	85	6072.978
166867	145854	96179	2760.842	46917	41422	120242	3419.176	40	6106.884
2966602	2221436	26330	1204.113	2467238	1562040	86623	3818.95	107	6110.003
138931	167190	112522	2743.084	56402	59346	172822	3872.914	51	6115.932
1768640	671667	6814	146.4654	1048602	317301	17615	518.2015	83	6120.967
205252	125900	48462	778.3182	63662	37320	62788	905.8068	45	6124.109
1490043	1615235	276064	29289.39	790538	725698	550296	45696.41	75	6127.270
1501009	690368	10326	173.0886	889717	328783	27629	573.1869	84	6127.944
124551	262505	23845	1985.704	68297	139344	56261	3720.042	66	6129.858
1251711	986318	13071	452.0831	776629	493601	22288	963.7568	83	6131.582
254499	162655	52769	1589.541	89840	61315	84851	2027.941	53	6137.236
1707713	1138312	10628	509.6308	1071803	570449	29615	889.4015	90	6141.187
172363	210628	7826	1657.839	101030	93328	15842	3111.336	62	6152.006
1302418	1681203	31769	645.4409	1153027	1178226	102618	2246.27	102	6154.626
2181750	1451665	10830	704.563	1739618	1006529	39711	1459.587	104	6161.850
2312370	1491995	24262	705.6982	1394664	722146	50748	896.3628	87	6171.483
483358	451541	70978	1677.266	197534	146911	99326	2131.989	59	6173.999
949743	1582356	126587	27838.13	520773	747992	286952	48949.61	84	6179.394
1835923	1416337	44921	1517.868	1396364	737494	108764	3610.86	91	6211.514
2190882	2067710	24982	837.0902	1854472	1384195	80140	3040.854	99	6211.581
608416	954456	166772	3674.509	314396	360623	276392	5935.191	67	6212.674
2113884	1149170	17605	425.6405	1411382	543823	50621	92.6381	84	6212.846
1065470	864451	61671	1489.543	748144	437723	128883	2684.736	87	6213.808
435052	586600	105308	2354.179	179581	208541	161667	2991.119	60	6217.280
158818	351609	39259	2163.63	118820	218541	112518	7368.66	82	6217.547
2279971	1457525	7979	226.8219	1574794	859102	27687	266.8407	98	6217.926
2193337	987398	14788	562.0068	1472159	502595	42836	1864.9	79	6217.958
116973	12847	16196	89.3956	33382	3443	19534	-208.9426	38	6219.884
1297758	1466207	23819	863.4459	914316	833426	61790	1812.419	93	6220.180
236085	410692	19730	1737.853	118385	161163	36507	3808.643	60	6220.766
603996	950554	16108	3722.059	394854	471556	42763	7497.404	80	6221.562
909915	1711496	123147	54599.15	533560	1026633	306427	113231.2	89	6221.609
1958467	775570	7618	136.7698	1196350	378748	16605	69.5405	82	6229.973
2074270	1174331	24641	755.1601	1368068	626452	63600	1505.96	93	6232.236
2965029	1889925	11617	584.3137	2179830	1167015	31837	1058.656	98	6233.075
106328	88562	60841	1391.98	31079	25346	76517	1706.204	37	6236.851
300348	136925	26011	2828.017	117313	58818	58168	5676.625	82	6242.447
116192	29041	11462	217.6182	34250	9156	16334	191.5374	39	6243.657
2247513	1125361	29455	496.4255	1412467	532277	72569	1185.321	83	6245.086
957002	1267296	89821	31816.76	585029	561183	192887	52807.56	80	6256.637
1162685	1323862	596959	23179.6	545805	537292	978444	36302.91	64	6256.769
1787976	1201490	12360	344.396	1287651	677120	33995	-121.8805	99	6258.501
2243611	1341764	33322	754.9642	1466563	689272	71096	1376.286	89	6282.276
2338572	1572646	12115	486.6515	1620162	947313	43098	1710.198	98	6286.934
1681346	1106010	13810	329.741	1158240	663442	38157	1252.208	91	6313.704
1289102	1068106	12241	659.5201	899273	474204	28891	1178.585	78	6313.832
1466708	1170314	10958	369.1438	956933	620562	27081	137.0441	90	6317.397
2425507	1606167	24379	388.8619	1779123	975468	62355	917.1155	99	6320.564
2377578	1305723	14507	474.4427	1572820	704734	45325	1030.733	91	6326.341
1244716	771301	10059	64.5099	787436	380523	26914	-528.9246	84	6337.096
2217612	1347209	39365	1201.376	1665469	716987	82132	1655.205	94	6339.640
1890574	1083340	24302	596.9422	1181393	571588	63723	1259.26	87	6341.718
202294	404848	294425	4570.243	80746	159680	501539	8892.538	50	6342.089
2689203	1290754	20585	596.8185	1994714	721854	55249	1714.669	96	6342.867
1734434	1713133	34038	962.9318	1668058	1481107	102749	3938.419	117	6365.318
592193	835613	294264	8579.41	240382	330264	509732	14722.57	53	6365.512
2046275	1994292	39049	1003.849	1443994	1293183	119281	2906.464	104	6367.379
2316855	2445326	25203	499.2883	2085375	1997056	69399	2146.484	113	6383.419
1530084	1060729	19214	575.1054	1105255	539008	47907	862.1827	89	6397.654
570242	633545	119903	2030.958	207852	214059	179473	2792.835	58	6416.835
2054829	1082127	14050	504.205	1428302	535024	41274	1165.671	88	6417.696
2436100	1536179	13241	650.6201	1590306	826878	47106	966.4466	97	6428.441
317981	790002	98885	6889.449	178002	344564	190640	12006.9	73	6431.065
1525857	1086914	19831	977.3191	1095124	540034	45131	1234.649	90	6431.782
293721	39109	34759	201.1799	76252	7569	42273	445.9153	33	6431.861
1507346	1242812	225588	10396.89	612279	438688	356644	17010.93	66	6436.181
1868116	1002965	9338	450.2618	1171931	485078	23410	581.301	80	6436.413
2094111	1449145	9595	285.2795	1585624	872691	29836	964.5996	87	6436.503
113695	8388	-107	30.3973	31359	2164	-583	38.8937	37	6439.174
654263	1490205	169467	44950.7	481456	833529	455502	82739.27	92	6439.599
2427527	1235151	10928	614.4608	1773417	703439	28794	1351.543	90	6441.297
159666	467025	242200	4375.42	78559	196635	443767	8534.929	62	6442.439
2013260	1002067	12086	868.8246	1361848	548197	32004	1749.624	94	6445.201
350525	243456	72961	764.9121	119273	82919	120156	1773.552	53	6446.848
1247626	913722	7205	266.2005	837142	480510	15040	629.744	85	6447.382
1664597	952556	14674	310.4114	1054550	440449	37255	644.0055	80	6447.586
125749	60807	28638	426.9918	35335	17416	35553	400.9233	38	6448.946
296479	335443	193384	4491.042	132969	136189	320261	8899.442	61	6449.355
2275991	1233966	30284	290.1324	1484878	607261	62304	1022.454	86	6449.673
1518708	1438534	19053	319.2733	1239355	977656	59274	1589.471	107	6460.278
675713	935734	111059	29364.61	318322	401799	216728	48370.84	72	6467.363
504708	988290	191219	10067.59	302158	516493	414237	21488.29	84	6480.487
1958367	1232875	12626	447.1186	1234213	588965	28307	846.6227	83	6484.635
1404682	1559583	21323	828.6203	1121796	951229	67480	1582.628	101	6490.426
1792853	893087	31836	1169.8	1239038	474820	66214	2201.805	87	6507.271
452443	619543	17374	24528.88	193223	204313	27413	35592.27	60	6533.070
1324376	935764	22369	633.1009	784271	443597	63776	1433.634	81	6537.735
1593462	1192078	11825	63.3825	1136756	633481	27783	508.0263	86	6537.813
213575	76943	1546	73.5306	65980	24181	2068	43.4148	45	6548.856
196356	309599	284	384.1324	54157	88174	472	729.0792	40	6549.098
1415267	1343576	25301	607.1861	1008788	740720	56608	1147.109	91	6549.758
117685	93187	51429	1750.367	32399	25997	63067	2152.659	36	6558.952
1928341	940533	8240	291.264	1192796	505682	25393	719.9473	90	6560.722
1755387	649552	6178	195.9858	1065865	276524	12706	705.6066	79	6561.933
113516	86005	17043	584.5123	38450	27548	24850	721.085	38	6562.323
1658672	1171937	14702	546.3822	1079692	608082	37640	1340.604	88	6564.339
1819047	1252443	25584	548.4624	1367700	699208	65458	961.5938	96	6570.254
134640	231221	24045	1228.925	51122	93769	52533	2383.501	43	6570.357
175544	19404	278	184.9958	49170	5052	171	579.3931	40	6571.439
1717228	1801460	65375	25500.54	911791	753535	128965	38849.94	74	6571.463
2524099	1421781	21005	453.3805	1492513	760369	46868	1174.695	91	6572.276
1543885	1674938	12656	138.8016	1190463	1035638	37137	529.9857	99	6575.589
2191582	1072502	19301	606.5861	1521782	554358	49761	1336.392	83	6575.771
207262	130359	18025	521.2025	65278	37311	23341	599.2301	44	6576.549
2071004	1038876	16628	387.2308	1408602	507690	32087	947.6807	86	6579.078
638380	928361	258582	28303.05	343403	447101	598706	53178.21	84	6581.718
982003	1468475	35989	863.1829	773066	779025	92953	1643.063	92	6590.551
1023367	1556999	376140	16412.45	585806	777525	839948	38052.48	82	6595.170
1220874	803069	4281	220.9641	840446	422540	11659	936.2699	85	6597.628
2550490	1119650	13205	470.8005	1634657	595790	32460	1392.006	88	6635.366
223817	159487	83430	2066.423	82011	52700	116727	2790.985	50	6643.967
1712629	1710653	19011	476.3171	1287479	1083417	55860	856.746	98	6644.387
1298158	1465516	28579	456.4819	1005255	824587	84106	1265.147	96	6647.405
1566943	1439056	10287	614.7007	1143352	906002	35931	1776.529	98	6650.289
2524928	1172282	13675	457.1675	1723042	573243	40670	968.587	83	6650.398
101342	16332	1144	162.3784	29374	4511	1445	273.0645	37	6651.828
2657599	1359625	24247	465.8567	1777261	792673	50510	706.611	91	6652.659
1594221	1139378	113828	2573.151	1178527	627838	188082	3521	90	6655.873
1520069	1346464	19063	207.8343	1196465	883677	64623	989.7503	100	6656.611
2233143	1382783	18706	599.2066	1562685	797661	50994	1052.963	91	6657.365
429463	455824	221991	2069.495	155782	144068	312650	3389.665	52	6657.959
1620862	1357789	38263	643.9543	1307656	751275	84407	1564.833	98	6660.064
350068	438253	116403	5369.608	204155	230330	268293	11899.64	73	6661.063
1907406	1642427	119067	6138.259	1546206	1305688	292681	18070.2	123	6661.897
1698462	1189057	13662	494.0382	1253169	719141	46232	899.2152	95	6664.819
1538528	1018180	44892	656.0412	995044	487873	79684	1381.472	80	6666.951
1650453	1313153	14515	410.2915	1292595	878475	53203	1212.088	101	6670.302
110313	138903	2426	429.8986	27150	36291	3030	500.983	28	6670.507
1931490	1209798	13106	575.0466	1260313	631633	39025	1307.302	90	6674.640
2487746	1321873	15887	494.8607	1824998	805869	52754	1401.699	100	6675.461
1513746	1059591	50917	1296.044	1019237	544223	95041	3052.6	84	6680.940
2760708	1226413	27151	549.9711	1842053	621704	63865	835.8265	91	6688.188
135160	114092	34118	1052.42	48497	44874	59998	1639.288	49	6736.379
850587	1531765	42466	21574.14	362009	558793	72129	33060.64	68	6752.328
2123806	1289426	16710	444.431	1394457	732631	61935	954.5535	94	6765.249
295679	197284	12271	200.2031	91700	60033	16650	535.065	44	6765.759
1595131	1157495	21128	562.6808	1118784	603873	46204	1207.244	90	6767.317
1540255	2239127	548387	43478.11	840052	1001047	1041108	74189.56	76	6772.396
2565415	1317254	10858	897.5338	1651137	684805	27678	1382.136	88	6773.782
2116864	1752136	36585	1314.418	1796518	1451769	96534	2643.757	117	6774.560
1638190	1144649	5319	415.5959	1013939	540460	15416	934.6376	84	6778.689
142080	12990	119	-22.1241	37103	2788	256	-41.8384	33	6779.138
1613139	1045121	15484	523.8524	1291413	731291	49072	2164.539	102	6784.869
1067366	1712792	151366	59641.43	803786	1465072	388193	154418	111	6789.861
2857459	1800674	24740	820.914	2129673	1102354	71146	1709.091	102	6795.562
150393	780127	3479	981.3719	42863	216526	4209	1437.325	40	6797.337
499265	684595	26701	23867.73	212826	244055	44320	35212.35	64	6802.588
1307396	1696853	230009	4852.705	642296	677115	400179	7898.242	69	6804.737
666875	862536	205321	3265.308	412724	423842	387751	5945.631	76	6809.743
653413	1056303	133733	26521.82	591512	759626	327975	68442.4	99	6828.968
2076159	1168527	19768	572.3848	1330448	548858	43432	698.1352	82	6854.205
1912477	826586	15321	493.3081	1135962	407407	35883	765.4363	81	6870.299
2308743	1233501	12776	428.5336	1462214	736239	37547	1571.987	99	6872.144
270008	102528	10895	894.2095	81162	30464	14608	1141.909	45	6875.857
107389	22447	6701	51.7261	31563	6234	7731	201.5091	38	6876.446
2145764	1072901	32206	561.5566	1317224	568443	67597	1680.792	88	6876.758
926131	879124	217390	3824.579	474925	371597	391867	6765.339	63	6876.967
134056	40350	307	-43.1773	49174	12084	152	-74.8728	46	6877.759
1643616	1441476	15015	846.3415	1510969	964964	54237	2731.296	111	6878.129
1243303	1245934	10088	319.3368	947637	719859	33348	1172.223	99	6881.629
225261	331811	45890	866.429	88897	123014	73865	1006.826	54	6883.090
1572167	2349818	32546	796.6306	1229221	1361305	99826	2323.039	104	6884.768
1687443	1248276	10248	285.3128	1204176	713741	34642	1177.016	93	6887.913
2670991	1420639	7010	113.261	1848714	764941	20165	342.2565	92	6888.639
621507	678385	24420	25188.96	357185	341540	57690	40963.41	78	6889.711
2156700	1225279	56121	1264.188	2745567	1247493	165346	3100.711	168	6895.219
648546	1177883	134414	36818.82	369332	605039	331376	67343.99	84	6899.759
1968505	1290804	16632	308.6552	1277002	610989	35017	-249.9463	85	6909.908
2043730	941098	8190	811.459	1318872	490930	21061	1872.322	85	6922.207
1952107	1351348	14976	664.9536	1417047	737518	41481	2045.884	90	6939.848
1138971	1272829	238316	44971.33	558713	625809	686303	80890	71	6940.309
2012598	913946	9265	529.7665	1302775	459008	20153	902.9833	83	6943.478
2993243	2038158	14065	779.0465	2605890	1300844	47586	2615.375	106	6950.990
2424198	1172889	10822	369.7142	1725165	660499	27870	1431.507	92	6967.834
2492791	1089361	30986	558.1146	1340916	566274	75813	1242.509	90	6972.590
950566	1940432	139274	48595.47	713664	1093195	398214	97737.01	94	6979.936
2631650	1270606	14459	518.3499	1874480	704038	35081	956.8441	94	6980.810
1788684	1121479	9394	616.2034	1190479	560160	26087	1400.081	85	6984.486
1864697	420656	8669	192.5309	976512	160807	18702	1036.782	78	6988.767
933260	2313055	211574	42317.5	922113	1977271	651564	121670.9	108	6995.235
1158985	2503639	315667	6500.519	650889	1056375	601173	12827.21	74	6996.151
211733	119271	53028	720.2708	74550	36618	72343	557.8423	49	6998.874
2372590	1584928	14137	294.6857	1686371	868404	36697	1028.302	92	6999.573
158005	29851	924	51.0364	53862	8400	1054	-128.6706	46	7007.655
2245127	1451624	19999	377.1439	1610346	926936	51924	1169.136	102	7010.341
1151422	1177320	53945	986.3145	864072	564299	125759	1712.28	88	7011.911
2097622	1639878	10770	1041.197	1430679	930657	27204	2224.344	92	7018.149
2201762	1584866	15171	285.8931	1468946	877554	45641	251.2601	98	7020.383
1385330	1316249	10269	323.2909	896453	709232	25465	1095.587	91	7025.040
2332904	1610624	31038	564.6318	1626708	871203	81174	2266.061	91	7038.037
1868145	1226817	32641	1239.96	1157192	587127	66973	2157.585	81	7040.919
1969531	1384730	10752	556.7872	1567594	793578	35330	1774.013	100	7045.337
755647	1530177	41026	52880.36	492750	822914	91308	107593.8	84	7058.532
1144206	1658742	41466	984.0426	764193	888347	95207	1849.713	90	7065.622
2500093	1407854	13463	839.6743	1745851	779695	38131	1280.949	93	7066.914
882501	2240443	52262	49604.5	659945	1409856	166541	116182.8	114	7074.276
2158603	1081265	13175	565.1175	1450758	590241	37075	1646.907	90	7074.986
1835337	1018238	13082	124.5002	1281587	574060	38447	599.4767	91	7075.593
3031522	1548414	17759	659.4799	1566650	691473	43743	1339.382	82	7077.486
2611228	1585350	26011	904.0171	1892185	983873	72538	1200.782	103	7079.392
1571081	3243236	114646	120646.4	1363340	2318433	326366	285068.9	123	7081.559
2040023	1443730	27973	627.6853	1569029	850152	92554	978.4794	99	7082.152
1967348	1259794	9974	238.7414	1278792	619515	19695	232.8895	89	7086.313
135360	192027	35023	1029.19	59237	107188	76562	1559.728	64	7086.889
120640	298671	460	79.806	39908	94055	833	-103.8687	43	7087.885
2116928	2025799	8912	643.5632	1967667	1437892	39252	1824.637	110	7089.044
1264695	943833	9596	188.1356	756721	428675	24432	661.2352	73	7089.228
418881	563320	193071	34626.08	231684	230692	378147	65440.65	54	7089.246
1757985	921709	26064	477.3904	1138639	454023	57119	371.5759	84	7089.877
1540139	1800173	244741	3599.77	658124	697094	447916	9607.888	61	7089.928
1241155	1099176	15607	529.1527	907777	567595	43606	1344.097	85	7090.252
1547999	1283217	6632	304.6552	1177860	863183	23786	1077.195	106	7095.341
262200	573181	10947	15035.73	144872	256863	24747	28594.91	67	7096.409
3472798	1665866	73406	1885.877	2774743	1515711	186815	5231.321	119	7098.503
925719	1479613	25864	1699.17	472330	616597	45396	2739.516	69	7102.866
1791557	1783023	19442	607.2962	1391257	1061328	51629	1839.587	97	7103.086
3147749	2451304	14868	852.4948	2545776	1718090	53103	2886.478	110	7104.464
1208894	991993	21382	423.1302	837757	468820	50966	931.9926	86	7110.458
273160	250739	120706	1621.407	108848	88003	174527	2571.565	55	7126.131
2884807	2526998	26934	959.1974	2005171	1499020	73140	2819.154	96	7131.441
2753928	1130256	36069	990.6709	1593652	631745	71272	2368.959	86	7190.401
1544876	1194089	11897	379.0217	1006191	593670	25835	1184.344	77	7190.487
799692	542171	235980	2899.478	285768	170843	324044	4341.068	57	7191.607
106840	12876	4000	-17.6	30249	3509	4990	-114.061	37	7193.183
133453	20545	1155	-38.2045	36646	5761	1418	-53.0502	37	7193.222
491856	564662	171775	4011.577	185601	189716	254910	5918.451	58	7196.106
2466840	2077734	10427	496.5547	1878637	1400518	40988	1146.827	107	7198.584
316296	469396	432321	5437.008	138061	183462	716874	9310.831	60	7201.103
2707685	1516004	21458	550.1938	1979783	825208	65562	984.6282	95	7202.192
2719154	1959894	8133	469.6613	1712643	924614	16986	1256.715	77	7202.649
1473937	1075728	14708	248.5188	1047657	532812	35423	964.6303	89	7205.077
2107282	1283204	13175	773.1175	1503054	712094	38431	1449.779	94	7208.543
524756	747915	172341	7663.13	229777	283980	292476	12848.7	52	7208.562
1289339	2691428	203800	70079.18	1079922	2117956	751923	147284.3	120	7213.454
1602158	1140281	7693	404.9773	1086048	659233	26453	476.4133	94	7218.253
2434022	1107355	24863	394.2143	1742837	667604	50941	1206.59	98	7224.339
2526200	1960959	31186	1074.335	1972283	1274559	94606	3294.197	105	7229.176
2295703	1124050	22486	484.2646	1473884	593087	51536	402.9696	86	7234.372
2156348	1636287	10738	413.8018	1513717	1088411	40542	1325.006	92	7234.517
1848824	1473430	15176	260.1736	1433817	1085402	54972	1461.529	106	7241.215
147824	362631	298053	4618.173	102860	219520	751609	11708.46	76	7245.030
149784	92508	2001	-149.9439	63703	39105	6130	-266.107	59	7248.582
267821	108614	1390	-49.021	86237	33558	2434	-123.2526	48	7260.025
486082	1123264	19452	15041.86	327881	734534	54967	30761.25	87	7266.206
125053	191885	58348	1025.723	42094	59577	79707	1603.163	44	7298.913
1568915	1067904	10569	596.1209	1097458	662947	34219	1218.886	99	7300.478
1885702	1104186	30336	581.6496	1376753	592130	69939	668.7779	90	7301.139
2008125	1343576	15189	758.3029	1452356	779531	43807	2183.173	89	7301.463
1655640	981044	8247	388.2567	1131298	483743	22535	971.2135	87	7302.084
121840	189930	87614	2170.345	50714	91057	164928	3655.861	71	7303.482
1388812	1762490	3657	531.7577	1066361	1269401	10328	1575.801	100	7304.039
1887617	1109080	8439	549.6279	1310785	616234	23016	1105.998	93	7305.035
191397	174706	68920	1139.412	56027	50476	89112	1050.783	43	7306.142
268359	758395	236282	4387.02	148075	322645	448236	8780.84	69	7307.063
1866881	1049161	13555	170.4355	1325108	565733	37466	277.6426	93	7308.443
1797840	1313801	15601	439.0161	1310674	759952	48702	821.7822	94	7309.283
2464267	1688668	27366	760.0326	1903048	1337707	76094	1458.073	113	7311.606
851764	1047831	237639	35169.75	661182	815215	842141	115573.9	96	7314.856
537392	1023742	188186	27843.04	339888	621310	478871	50194.46	82	7319.411
1677192	1147937	25281	825.0641	1200702	656665	56502	1250.362	94	7324.301
2629099	1839653	13360	692.496	2114344	1427856	52006	1726.337	116	7329.405
323182	463523	193853	24829.55	153615	181283	331066	41634.6	61	7336.423
3023565	1912241	16447	792.2767	2243861	1068847	55569	2326.621	105	7337.013
1437456	1310323	12275	135.6275	1090941	847978	35946	186.3706	98	7338.552
1878769	1287936	9598	482.8478	1238551	619371	20317	902.3837	87	7347.050
2766234	1356347	13048	348.3928	1742496	724035	36505	1083.931	94	7348.410
3814739	2597574	16073	823.0953	4063432	2920049	76566	2949.153	167	7351.618
196847	176155	154	32.8394	63917	56782	236	8.0396	46	7353.183
1631550	2033646	781338	38197.46	866658	836675	1268065	90540.45	74	7360.855
1597821	890412	6631	429.7991	1005884	405166	15427	848.0547	81	7396.483
957904	1108335	214780	3741.158	411675	403030	331633	6211.011	65	7398.010
103160	109222	105281	2481.064	38504	38765	156136	3569.03	45	7405.755
816321	1292737	186531	26855.19	429152	765364	439048	51890.99	87	7408.306
1732198	1587222	15831	364.9191	1206486	841523	35834	1285.487	87	7411.330
151687	129312	256483	2941.096	53627	43529	361268	4505.535	47	7413.831
2034139	1431577	14023	192.0903	1457873	767151	28968	804.5048	89	7414.129
1015413	1511222	379551	53447.61	698041	826754	934898	105600.2	83	7418.330
304488	397594	180034	5897.107	144177	147942	288890	9850.729	60	7419.682
127587	148823	4285	103.3885	59109	53253	4330	98.913	57	7419.762
1367968	1453016	12929	317.5169	1026697	821026	41874	657.3314	94	7420.997
2812255	1166186	10482	780.6402	1873898	771345	35810	1862.941	100	7424.228
1892215	1171062	34838	414.8118	1344608	685683	75649	1907.109	94	7426.848
2835742	1151791	16818	757.8898	1867443	540867	32403	1491.208	85	7427.564
102110	99633	163938	2383.322	31109	30666	216462	3162.118	40	7430.797
1933762	1197992	20597	532.0917	1416243	619313	56163	704.1443	95	7430.971
814782	1313193	220449	29915.39	451037	673769	471226	72214.58	80	7435.583
1262913	1170440	18239	158.4079	820349	534505	37451	389.8011	84	7441.912
2647016	1797002	12995	577.0195	1870872	1062719	40014	1035.985	96	7444.913
1821607	1128418	7725	529.3725	1221844	590214	19304	1323.154	88	7446.260
2841420	2088756	41049	1642.049	1876719	1052926	75824	2790.927	90	7457.899
2049753	1324531	52343	1304.842	1455821	662779	85106	1939.247	88	7458.406
178966	39005	5429	9738.767	65672	14442	7418	14656.55	49	7462.626
1993188	966177	13031	485.8391	1129036	437411	29722	1160.004	79	7467.320
1805279	1102711	16578	168.4258	1182969	566292	34997	100.9317	87	7485.085
2321940	1108823	49885	1314.548	1362132	538387	108776	2574.134	81	7506.304
2858845	2842441	14904	982.3144	2409890	1980257	55814	2144.365	110	7518.941
2473840	1051219	8408	649.0888	1492003	523933	18795	1468.4	82	7519.638
559485	2256690	3114	1229.895	214976	793553	4789	1920.863	59	7525.834
223748	247611	135402	2384.652	72012	82389	195238	3265.252	48	7527.807
1204141	929100	9908	309.2388	797505	481583	31289	564.5129	87	7528.142
119312	22529	19985	28.1585	34253	6343	24917	-54.5563	38	7530.671
1774866	1146572	32519	659.5159	1305366	657063	84556	1604.392	96	7531.301
2374817	1266214	12661	448.0821	1756262	731489	40436	570.2596	97	7532.940
145219	101877	10250	142.025	37109	26941	12696	171.0456	33	7533.452
207066	166907	182623	21560.55	80022	58230	281463	30621.47	52	7536.270
2518948	1997358	37096	1381.886	1856359	967747	116655	2564.345	90	7539.553
1660261	904452	8706	390.2066	1180557	510991	24738	554.2018	90	7540.278
258694	198449	84077	2158.32	75859	58655	108332	2742.025	45	7541.637
686472	1079131	61078	26539.88	323875	442520	104002	47583.11	71	7543.261
136944	51658	348	-1.0772	38272	14720	691	-71.4349	38	7546.370
853610	668467	135439	2534.328	291014	213120	191593	3904.767	58	7559.671
1595084	1264438	18353	376.0033	1078300	687553	41527	1019.265	93	7568.101
1898518	1073209	9114	319.4954	1228208	513355	19440	522.584	83	7574.225
184174	398664	34115	2316.852	130600	213869	87020	5240.822	74	7582.906
479178	565575	327253	4452.293	190473	210514	518730	7223.753	60	7622.745
2174663	1555195	17543	1219.562	1590088	1015627	51658	1690.414	98	7625.243
331602	868201	197217	7017.474	203447	412718	377276	14798.98	75	7628.243
944108	1258345	142017	45343.75	616406	771589	443939	88997.18	93	7630.155
249516	182643	6295	88.1495	72200	51283	8040	147.044	44	7634.584
1356466	1194848	42482	931.8402	888630	561212	100001	1395.856	84	7639.306
1022708	1527715	178415	8137.082	468981	567813	292500	12585.25	68	7645.479
370527	142845	4964	19181.68	173484	42068	6759	28038.38	54	7645.500
109488	67880	-205	107.4995	31421	19833	-436	117.7404	38	7648.026
1938192	694337	30141	600.7101	1179790	319158	52822	922.9142	80	7661.032
948715	1209176	172492	23468.4	443602	581382	527598	38148.65	126	7687.051
170689	35034	11421	164.5181	60303	10167	15190	340.159	48	7692.895
223948	169060	35290	720.769	74156	57625	52495	907.9695	51	7725.180
1466525	1506219	15193	314.7273	1221195	993137	53226	744.7786	100	7730.269
1668463	1315708	24049	598.3489	1088696	741448	61889	2014.173	94	7732.411
1432469	1116627	15712	255.0432	910850	539661	43780	490.058	90	7735.830
1772025	1359752	11843	479.7923	1492783	868429	46418	1696.45	101	7738.804
1860695	1197620	11755	256.4555	1428336	746652	39716	274.8676	98	7740.886
3750329	2785762	14746	635.0506	3097539	2113964	46543	2401.462	114	7741.313
1741850	1747472	15253	595.0933	1421597	1045044	56417	1010.594	96	7741.877
2133208	1624222	9847	591.0167	1593092	1026645	33896	1974.366	100	7742.328
492884	218014	50986	509.1146	141132	63684	67839	684.9679	48	7746.290
2237784	1434206	12827	555.1947	1506122	715774	27812	942.8532	88	7746.511
104596	116379	672	330.2992	28286	31588	1073	485.5953	36	7748.296
2069803	2620346	63943	1533.602	1649835	1578177	146688	2674.597	101	7749.207
675898	1035185	189264	4216.91	352732	430761	332519	7664.516	70	7749.958
1858870	1760402	25115	6016.952	1336932	1327327	72358	9638.684	103	7751.573
144713	47901	7368	200.7448	47549	13519	9780	434.658	44	7753.669
594843	1121529	332007	25188.19	314056	466079	602911	43737.11	71	7758.240
2307177	1560285	79594	1735.423	1769825	971414	233975	3381.998	99	7760.628
922824	1142717	170259	3654.73	401890	449729	281002	6101.812	65	7765.653
853302	1823769	26634	28864.37	715677	1628742	115813	72975.51	116	7771.585
125349	89456	112570	1817.177	36119	22793	147453	2985.513	36	7771.859
1871011	1370469	9838	112.3118	1272460	751820	26669	116.3309	93	7775.833
1432174	1398398	8406	339.3766	1086071	934173	31892	1360.741	102	7783.053
654457	1227628	50895	40058.21	566923	1201423	277412	92944.41	134	7783.713
101603	943642	738	287.8018	28132	258274	1330	304.613	36	7785.559
2426662	1387186	19142	755.4662	1664730	888664	56926	2278.349	95	7787.608
1821708	1545916	23822	478.0142	1326646	870100	63353	1031.503	97	7797.079
1844152	1416377	18089	598.9929	1169378	678629	39881	795.1241	87	7801.278
748413	1064593	135073	32488	349629	439000	292899	61570.83	70	7812.124
2034353	1530970	5786	543.3946	1512184	839032	15664	1425.95	92	7831.479
2959325	2932857	29959	971.8999	2611851	2299575	116221	3244.798	114	7833.971
294645	233444	118445	2379.764	87349	64791	154434	3163.948	36	7834.172
1542462	1139933	46610	1205.821	1068678	564900	125718	3017.18	87	7844.325
1671218	957430	13359	399.6399	1047738	465318	35232	575.1152	84	7844.699
1683702	1300770	9868	323.9948	1215281	715475	29203	1276.688	94	7845.297
1647531	2689583	49062	861.9782	1224623	1551330	146423	2553.73	98	7845.662
1262482	1264164	10539	751.4379	886341	692724	31679	1324.392	92	7846.780
2147013	1706547	26786	1018.495	1656278	1103359	74747	2185.907	108	7847.820
1468041	1120507	8753	419.4433	1184989	766906	31714	1001.355	108	7852.525
2197876	1390942	15985	351.7585	1441171	694771	39669	337.6309	91	7858.618
3012799	1000112	25918	592.3998	1798962	517103	57158	965.9638	83	7859.492
1561456	1438690	12896	401.2656	1250223	994318	45357	1260.128	103	7862.523
118601	177655	100577	2569.97	35089	48282	132785	3169.239	33	7862.632
1363362	1509096	32538	868.7818	1018265	871640	73908	1672.639	96	7864.526
2208499	1222863	18803	627.2483	1474919	692085	62726	2212.729	85	7864.599
821249	877657	203289	6380.713	391763	310582	310834	10139.99	65	7865.659
2273386	1975541	13390	754.179	1655393	1089480	33954	2217.019	99	7868.580
166757	67531	25103	688.6783	45615	18163	31662	831.8382	36	7869.040
2290952	1070439	10576	145.1136	1354991	610571	30407	427.4327	94	7869.645
2233266	991695	7983	508.2463	1398098	504764	23142	371.8662	86	7870.338
903033	1108989	100989	42149.68	478058	487158	207709	78946.67	74	7872.480
1117754	2085424	221545	50309.68	686553	1093055	460250	100958	86	7875.532
2251315	1517133	12751	450.1311	1715211	920284	42369	1394.101	97	7877.464
1415661	1056971	12175	492.0175	993149	582857	30095	1471.329	92	7889.577
1645850	990928	13114	819.8954	1076671	514267	30090	2203.049	87	7910.286
926466	1797972	64494	55287.31	680105	1078265	174515	103170.3	89	7928.069
102037	62337	30427	184.5547	30034	18389	40256	413.1616	38	7933.310
1974137	1675564	31641	653.8601	1636702	1086546	83898	2323.078	104	7936.352
452689	365069	121009	23445.8	158356	118964	191306	31531.07	55	7938.570
1962160	2158044	23827	537.2947	1580592	1430060	68701	1080.926	105	7946.619
1331995	1295027	13653	382.3333	913091	611673	34310	1251.791	86	7951.165
2170403	1024581	15472	991.5792	1533129	516822	47641	2796.46	86	7952.785
1592722	1311104	15767	403.1287	1099753	808009	41196	779.8956	94	7953.073
229181	169772	109204	19363.54	89104	61937	160634	28307.77	55	7954.931
2635579	1782498	35228	574.6908	2220158	1284968	99628	2547.531	108	7954.950
184323	169797	140233	2088.471	55720	50956	185353	2870.703	44	7957.197
2161044	1636511	27105	293.5905	1546135	1003265	74950	1424.695	96	7957.564
3186353	1892595	12203	294.9883	2050407	1145179	42698	443.7578	105	7959.382
976847	1110840	22068	588.4148	615035	570625	53248	1633.613	83	7959.704
504741	350746	1669	-171.1691	286010	134823	3143	-359.2777	70	7963.255
1021191	1210127	18919	47.5559	765850	648154	60189	833.8029	102	7963.683
1630953	1484371	105043	2821.312	1195174	981376	198476	5359.304	96	7971.620
559657	717435	209396	26417.92	207509	248744	335830	39118.06	58	7972.552
1476063	854240	33367	813.4887	889239	382077	56052	1532.117	80	7980.986
2049320	1674370	11767	389.7287	1535577	989494	35536	1091.37	98	7985.320
2497901	1573191	225317	3123.884	1813476	795465	403030	6452.983	90	7986.302
1342970	1408893	27356	201.4716	832084	619162	54671	1044.843	76	7986.397
2025071	1520393	15628	543.1308	1500629	910782	47140	1126.554	95	8005.728
108069	135797	12	143.2732	29669	37109	-154	147.1606	36	8008.472
385615	802184	205530	5580.233	278726	413989	570899	15581.63	86	8058.071
2283169	1567896	17681	814.7041	1733958	1030103	64965	1927.536	101	8063.044
1818085	815808	30520	851.172	1234060	413354	58560	1882.216	86	8064.500
1227797	713613	12851	476.7411	691354	300246	27978	1101.966	78	8069.812
361400	469458	47595	18286.08	155761	177461	85188	27042.45	65	8070.667
297693	222561	181252	29232.84	104265	70797	267022	38802.54	51	8074.136
2137813	1313496	47633	1250.611	1605901	796572	99161	2661.732	96	8076.213
3328830	2489033	50167	1716.969	2862006	1841527	165950	4794.795	109	8077.377
512177	607094	222364	39007.82	276445	280924	454807	74749.27	72	8086.515
1227878	1812783	23515	464.1915	1061983	1274317	86916	683.7876	114	8090.717
125630	42077	1025	101.5025	43992	19867	1619	214.0259	55	8096.557
1733773	1399224	40170	609.537	1270600	733771	84255	1509.705	90	8097.501
2464091	1488703	20078	708.7758	1663096	869306	55533	1517.801	94	8098.275
339628	480541	112290	1928.469	148370	182793	205862	3715.458	64	8122.002
2237159	1869460	51079	1341.732	1759417	1174559	110547	2180.287	98	8130.030
1659891	1698733	56152	1330.727	1261567	920903	134337	2863.906	91	8146.384
2279083	1091612	20802	751.5922	1380951	505843	44772	1065.309	82	8155.691
920707	506965	9006	633.0366	515076	220960	18918	1107.7	74	8167.145
1284941	2151242	107043	71572.52	996892	1812701	431063	163800	117	8169.859
1336470	1445337	16125	157.6125	1047787	936719	51432	699.9352	107	8175.066
132698	122510	123006	2051.437	35359	30538	154731	2527.209	31	8175.181
1807805	918423	14452	285.3572	1175496	433265	36804	1101.904	83	8176.812
1913381	1499604	11923	465.2803	1284726	854867	38765	293.7165	94	8178.965
1730754	1268162	14157	518.8077	1270770	650989	35330	1249.013	92	8179.531
104221	40242	241	208.3201	33016	18748	175	374.8175	44	8180.749
2959199	2459105	17795	675.2995	2154010	1555767	57662	2490.438	102	8185.676
631736	287215	3115	19.7515	233340	89484	5171	66.8931	56	8186.463
1545204	983535	4323	283.9203	1006774	497479	12215	20.2615	83	8186.598
1354338	1271975	9668	285.7748	869287	672365	29093	1064.517	96	8194.861
168920	90292	36861	279.7021	46920	25688	45841	598.4801	40	8196.278
2304922	1532178	43948	902.8828	1611669	1011444	104317	4624.784	109	8199.718
1300726	1087611	19354	230.9594	850647	542648	41802	140.6922	86	8203.289
2500990	1396259	35889	1019.573	1602246	739670	76515	2125.491	91	8205.972
1515514	1691780	16335	2697.394	1137252	1130910	61445	6969.064	106	8214.703
1332134	577185	6440	288.284	786619	263397	14805	657.5605	80	8215.468
129769	36274	7344	113.1984	43099	10458	9954	139.6194	44	8230.373
181908	120757	73080	2234.788	55141	38209	99932	3683.785	43	8235.162
1522770	1085805	20967	736.8487	950892	503602	45847	1765.617	82	8267.136
2044293	1743948	20767	498.6287	1352557	818119	50880	1168.368	86	8269.087
1797433	1543643	19043	732.7123	1469865	979049	50089	1435.193	99	8269.472
1077680	1033288	9476	264.4036	712979	471762	27395	454.8595	83	8273.279
902826	1286978	325567	46230.91	565466	718053	634506	70150.59	86	8280.841
404903	231363	95512	1853.823	118878	64670	122415	2113.481	45	8281.147
1839256	1312380	16818	233.8898	1404374	785877	45124	116.6564	98	8281.381
1314822	912133	12066	282.7026	828859	468548	35170	322.037	89	8282.485
474206	600216	16392	19450.19	190692	195314	25120	27973.23	58	8283.180
263662	158298	146045	22437.13	95422	51383	199349	31750.68	53	8286.851
1072230	1513863	20470	817.367	835556	845584	62304	1444.454	100	8287.770
1769273	1192263	13783	199.6263	1263937	744589	45208	27.5688	100	8288.835
2414010	1104462	16155	974.2955	1569991	567255	36854	2136.709	84	8290.043
207800	312326	129400	1988.34	66276	99116	180518	2588.46	36	8290.085
3840642	2688120	14036	1123.22	3024539	1933693	50145	3389.135	105	8290.778
1834349	1371409	15054	278.7294	1460174	768642	42111	937.2271	91	8291.025
1702340	1857941	11997	463.6317	1285454	1229433	46202	1590.532	105	8292.510
114446	1482	929	-99.6831	27979	-4589	284	-20.8676	27	8292.599
1987093	1671617	30361	14535.05	1278216	821473	62750	25269.28	82	8296.076
2536932	1890248	24292	6535.381	1801252	1040946	59822	10928.61	96	8297.312
186198	170313	82852	1745.597	59708	50773	109515	1917.792	43	8297.996
1279413	791178	3896	225.3656	772606	357037	11047	589.3367	82	8299.997
1070029	1540714	377104	45074.73	690057	997766	1228213	97465.15	93	8300.259
730595	780584	99017	31087.45	450336	436299	292160	56233.18	84	8301.129
367244	633963	194515	22603.29	148877	229538	364934	36429	54	8301.238
2093580	1063547	6488	561.3768	1398347	579565	15205	1461	88	8312.119
2239968	1686699	16093	994.2173	1588538	1159131	63476	2608.804	106	8318.637
863472	1550752	89172	70957.15	574728	929955	228271	127329.8	80	8318.885
2513008	1505990	28102	917.1222	1753278	784571	76742	2344.826	91	8326.223
1502152	1117939	11209	422.0249	1047144	633162	31895	910.3095	91	8330.082
1274823	804764	16042	295.5562	752365	339410	28753	628.4433	76	8358.522
2059975	1417106	25165	638.7565	1329191	796977	80978	1396.266	94	8368.075
144710	52555	2036	309.0196	40483	14594	1948	397.6828	39	8383.556
3397688	3565867	19772	950.8092	2931722	2957158	88579	3554.482	125	8384.349
194257	13034	227	-87.6653	53741	3289	244	-188.1116	41	8385.527
2275917	2025002	10528	489.0208	1853868	1292075	27487	1509.621	99	8385.716
322823	663176	230248	2818.313	160549	235139	360054	3824.229	62	8387.181
2946551	1637332	18732	755.4652	2458528	1444971	63420	2015.862	123	8389.456
2412715	1040123	11597	286.1917	1397544	545922	30620	331.782	86	8391.204
525831	552298	160813	24880.01	209979	181268	244829	35771.11	58	8392.076
302304	427738	182324	5030.576	137130	166918	284915	8070.731	60	8394.248
2473837	1943511	20175	554.8175	1912499	1244533	60549	1789.999	107	8395.005
246140	737987	71594	17430.62	123011	333977	121250	38856.13	52	8395.080
1585272	1061457	27839	1029.968	1119983	587295	81692	2402.521	91	8396.785
215654	279648	92005	3222.48	214126	348235	395397	20119.37	120	8397.350
177377	324859	73170	877.837	80230	127668	131033	1143.351	58	8403.458
223517	179338	41004	32004.52	204796	227340	193991	145023.7	120	8405.051
147759	291658	115034	22387.61	159867	300770	506224	152098.4	126	8405.069
229615	200135	360878	4706.656	84012	70335	539571	7647.733	51	8406.082
2552401	2694349	14977	435.8097	1957673	1592495	47518	675.1598	103	8408.839
1633758	1218585	21366	698.4326	1106921	679931	56828	1606.451	88	8409.172
1403078	1389988	24788	540.0068	966354	682118	52239	1145.808	83	8410.063
104906	8549	209	43.9249	29178	2513	303	21.3983	36	8414.952
747678	1633728	82621	9677.838	624840	1098346	177952	39677.71	91	8422.402
1511680	1239237	8185	325.1785	1084947	621255	25993	835.6073	90	8469.829
1577594	1287191	53973	1229.285	1155362	620901	137528	2748.721	90	8484.087
1909646	1319047	43672	1035.599	1458436	810529	88191	2293.315	93	8485.783
1555839	1151236	8418	359.6498	1115296	643314	24223	1144.31	92	8486.744
107410	28442	1999	-94.6561	29638	7701	2190	-114.141	36	8494.446
2088204	1428414	8414	450.2254	1561992	881890	30711	923.6871	99	8503.166
880243	1286830	17227	256.0347	660577	606751	47827	476.6947	90	8505.205
492636	974889	38836	17533.5	379702	532346	102208	33182.27	84	8510.438
1568579	1303472	63979	1872.422	1122499	711897	154298	4153.518	88	8511.761
2276962	1284505	61520	971.272	1665393	783070	127461	2363.362	94	8511.940
1960923	1018388	12564	301.0404	1269107	529442	39721	509.1481	88	8516.985
1300974	1248692	33407	1158.733	982835	706415	67235	2510.884	96	8518.190
2591786	1058193	12536	333.0696	1656290	512941	27368	537.7448	83	8525.746
1941578	1224821	20079	837.6319	1325841	741432	52732	2215.865	95	8528.997
1628916	1377060	9601	486.4161	1232350	805510	31598	994.0478	91	8529.097
1614117	1132736	14367	892.5887	1259916	615379	38138	1752.942	96	8553.148
405484	680592	37349	26528.48	297205	504373	155737	68253.45	108	8574.071
139177	74744	36733	257.1213	40201	21545	44381	264.5741	40	8598.523
2371996	1591864	14359	745.7399	1638144	934491	48746	2211.451	99	8607.875
855271	934342	240577	3206.97	415693	338978	364942	5522.846	68	8610.875
1034856	658532	6705	-69.8495	760427	380240	23265	-168.8335	110	8612.284
250382	52531	15665	-14.1935	105318	15839	22698	-270.2422	54	8615.781
1781071	1172554	9506	402.0866	1214621	626058	25066	651.0026	91	8623.049
1855182	1549090	10787	400.7507	1591352	885961	39611	1154.977	101	8623.587
112377	118478	11874	783.3314	35911	35346	14909	1194.595	41	8643.141
1530145	1115607	15897	232.4217	995480	572720	37205	764.2005	82	8653.876
2327662	1534860	10313	410.9593	1689949	912510	32263	914.3543	95	8658.662
2035500	1155933	33794	1201.043	1415751	583426	70681	2779.004	87	8671.754
107702	159719	43327	1071.245	35728	50627	59827	1353.895	41	8691.103
2583005	1853485	10806	744.0166	1989620	1107376	36942	2349.046	96	8701.234
1584685	1129388	5169	115.1809	1032003	519125	11311	448.3471	81	8703.941
428546	746536	138997	29055.33	159252	245398	221849	40992.93	56	8704.983
949683	946827	12197	180.8517	656019	482311	34157	751.8077	87	8706.430
1505380	1153253	17917	481.7437	1141093	711764	52261	2413.642	95	8709.262
1432137	1230000	6841	150.5801	922806	572816	15966	619.4926	81	8709.521
108131	178065	85795	2204.1	36242	59565	126256	2649.762	42	8710.298
1223231	442380	134701	47317.53	443465	151542	215324	66411.88	63	8710.946
2089872	967116	13796	436.7556	1247452	519451	38887	320.1607	89	8711.068
881149	1487049	18605	17710.74	517968	692558	52304	30280.46	84	8717.242
1408295	1254508	15640	522.404	1030119	679177	45711	1410.187	94	8718.656
1428209	1135939	10030	493.683	994071	604770	30249	1409.169	90	8721.332
1491170	1373520	37201	985.7761	923530	654251	72563	1791.184	87	8724.775
1684140	1303636	15972	481.6292	1134624	685204	46638	1344.792	94	8726.537
2501795	1688998	20957	341.2877	2129812	1217022	80222	1170.054	111	8727.923
1763512	1429979	5418	444.3498	1235422	785778	19471	1245.123	92	8733.793
1463766	1090508	11051	222.7611	1110859	611142	33273	594.0153	93	8739.146
1961431	1095324	8556	270.7916	1264531	514167	22630	505.543	87	8747.044
2242863	1222848	22209	525.1249	1374881	566985	46562	751.7282	82	8752.881
1271987	1041304	21634	246.8674	769709	490091	49624	607.1064	87	8773.107
1825809	1302037	18197	741.4517	1227134	765329	47130	2164.993	94	8810.956
180866	73363	44258	734.2738	54714	21837	56968	842.3048	43	8815.201
2274252	1438906	6655	253.3455	1543237	770272	18766	617.5726	90	8816.910
795728	856237	106763	3185.804	312155	282869	152905	4240.971	62	8819.257
1210771	1378402	10558	328.7038	954169	809138	39396	963.9156	96	8819.433
2358877	1305877	24067	521.7587	1557401	692936	65162	760.1882	94	8821.621
1225189	1561628	12379	574.6619	813146	889077	35801	699.2361	92	8828.727
158828	61499	1116	-104.5924	45045	18423	278	-58.0042	40	8834.546
1371025	1129632	100742	8396.227	661818	415125	165409	12384.64	68	8834.607
1676075	1989088	22264	528.2104	1263950	1261925	71244	1343.988	101	8835.447
3685404	3405847	14704	2357.094	2294921	2056397	49038	5447.432	108	8838.178
2239556	1109921	46334	857.5374	1351336	560311	100548	2067.143	79	8838.380
1624745	1000934	7011	367.1171	1136918	484710	15935	780.9535	86	8845.364
1388208	1215711	36631	1013.799	1141738	772817	121313	2567.059	101	8851.185
176803	159147	71295	1597.65	60555	59601	117439	2334.528	49	8852.453
2369449	1316117	13864	554.9704	1478477	643157	29515	1404.792	88	8864.522
470405	463031	127106	2197.447	191275	164896	199979	3772.022	58	8865.756
1955182	1875260	13267	472.8787	1477404	1257385	45507	630.5427	101	8875.973
2071907	884812	6815	302.3215	1346949	471192	17584	855.6624	86	8885.806
1399055	660767	36844	660.1484	794666	303700	74360	1550.596	79	8891.610
129188	32127	1234	36.4274	34936	8693	1584	77.0624	37	8921.487
1641335	2727258	31887	321.4607	1300591	1985995	111463	16.4743	122	8923.137
2395803	1316991	28221	1072.998	1629618	732312	82912	2463.963	91	8926.801
2264024	1348719	6316	411.1276	1632304	768696	22789	766.6629	94	8928.254
500301	303026	89743	24374.98	169650	95175	138835	32869.64	54	8929.496
905132	692994	231980	6817.078	362143	248468	375480	11264.43	63	8931.584
486332	467125	226719	3029.136	203137	168812	349891	4712.685	61	8935.449
2671787	1460840	31873	1236.475	2056963	918874	96960	2971.456	99	8935.584
880772	1764548	22549	19042.2	653622	1186289	51885	50590.75	95	8938.555
1748934	1685306	9741	483.2701	1485202	1158673	42625	668.2625	106	8939.568
268603	161201	54862	716.3582	80610	49605	73484	576.6524	46	8941.658
2345837	1502829	16961	681.3121	1807794	905511	61292	2348.081	111	8942.566
733006	1367359	320366	29706.33	409024	681915	734344	53290.9	81	8945.358
2080879	1883470	15738	236.3018	1749328	1088064	46276	755.8836	102	8946.278
2362760	1499998	11714	789.3554	1450654	711718	23863	1962.114	86	8947.670
287187	506353	191483	26636.6	130263	175977	301377	41167.85	59	8950.555
277942	209540	30214	1648.205	85123	62898	38381	2275.974	47	8951.019
511485	474364	198550	24517.65	221585	161604	307752	38135.49	60	8951.701
679578	368784	153631	2774.499	216772	115634	208499	3491.994	55	8964.823
2306424	1784792	15863	481.3143	1776750	1075555	58249	923.9689	99	8965.211
1555676	1201792	12073	314.6953	999270	648525	31085	1004.869	90	8987.015
874256	1838067	21089	780.2929	731162	1120164	57971	1823.973	101	8988.393
1222340	1135313	10929	477.3169	923239	681913	37186	1138.935	93	9000.554
521493	744208	858552	21622.37	306992	399429	1662120	58020.93	78	9003.871
141495	83506	230	139.903	41798	25422	261	355.4421	41	9006.795
2497267	1073538	12280	438.908	1632285	582449	32979	1220.322	90	9009.395
1859562	966066	33560	650.716	1159527	443313	72215	1244.261	86	9026.781
2329799	1677516	28673	960.9553	1753360	1122296	72970	3100.617	102	9033.797
2643609	1811448	17664	667.1504	1906767	1199186	51943	1737.402	94	9034.321
780542	1620947	183657	44476.76	462559	951476	467882	78499.78	93	9035.676
2569022	1384157	48026	848.0586	1709981	726779	90503	1592.618	86	9035.889
1224636	1035759	17178	493.0858	948135	629879	47370	1396.457	97	9038.480
1395219	1050802	14215	466.4615	950062	528799	35730	1109.453	88	9041.166
1569852	1284390	10537	351.7257	1222847	833106	39668	731.7748	98	9043.982
1939348	1368288	25661	740.3821	1410766	807172	65841	2447.48	94	9044.912
308316	708636	351613	7615.889	162750	312076	658809	15065.38	62	9045.384
429346	257166	191090	3206.149	130429	76033	246056	4271.542	49	9053.538
1853811	1381394	16830	384.163	1258158	697217	43588	960.6868	89	9053.765
189985	159075	94312	877.5032	58312	46326	120609	1020.365	41	9054.318
1380584	753289	10448	370.5328	903112	350916	23485	950.5085	80	9054.726
1846872	961039	56907	1223.083	1214036	528333	101864	2311.771	85	9055.090
1879942	1405487	13650	226.765	1479999	900399	50633	875.9113	100	9057.717
1941991	1199321	11586	240.7746	1367338	634584	28947	258.5267	94	9059.166
2087257	871496	20552	788.5672	1254250	384980	42210	1242.981	81	9060.635
1861711	1087849	14350	608.035	1348638	641681	47241	2000.02	92	9061.065
108927	151685	36620	712.382	37816	46911	48966	1069.793	44	9072.196
1844112	990404	9912	230.6632	1133061	497177	23379	823.7619	86	9075.599
195756	220987	247781	4013.314	68062	72083	342756	6023.412	48	9120.796
1432792	1045254	7963	304.1243	926846	590835	22803	193.6483	91	9135.904
660361	670070	265124	2806.656	407646	357646	520676	6223.724	70	9136.251
2117105	1113640	10136	329.4296	1350051	571081	24748	247.7628	83	9137.674
2266164	1451336	24027	605.5147	1635110	857254	61864	701.7704	96	9139.393
2224573	1680733	47710	739.531	1614676	956167	112622	2123.694	90	9139.456
1770471	1355866	10242	218.1762	1091405	656973	29792	671.9312	80	9139.766
115104	199643	308449	4375.189	65969	121342	782888	10740.42	67	9142.995
793176	1697610	174675	33413.27	469628	942720	466820	60809.6	89	9143.194
1639799	1294702	41557	1080.948	1348804	809471	113047	3905.537	99	9143.555
1307043	1047913	217039	16165.09	1137362	882683	380420	25143.56	106	9144.167
2017530	894559	6903	336.6583	1162431	421395	15748	692.8628	78	9145.085
294038	142526	195866	2688.883	102424	63263	342592	4835.011	53	9145.568
2045871	1930902	16297	369.8617	1586645	1178757	39816	1270.478	99	9147.326
747400	1785498	243739	4698.958	291970	627039	446589	9750.843	62	9148.174
191377	3906275	6865	552.1265	68427	1154594	9340	528.974	48	9148.987
2642561	1172034	23368	684.3448	1669574	600217	50931	1697.029	88	9152.854
1830880	907567	31450	788.345	1080889	505361	64815	511.1215	85	9153.287
1835350	1134442	26535	571.6135	1198199	520890	64200	713.62	83	9154.212
835504	1220652	71512	26855.42	431435	604590	162017	49485.75	78	9154.682
2151224	877065	14617	176.6137	1306935	414692	34854	268.5094	77	9154.815
1265797	1633154	22806	724.2166	1104772	1142071	79491	1853.245	115	9157.680
2053549	1642451	9261	476.3421	1306245	805376	28523	902.5403	86	9158.967
645911	963433	131162	22379.79	376353	521606	307674	43558.71	85	9160.416
111014	22498	18357	1.4277	32927	6018	22658	69.5138	39	9161.239
156680	45133	20265	215.8665	48960	14065	27585	186.5185	43	9161.875
119319	148696	663	20.5943	71399	63254	921	217.4681	62	9166.733
2213166	1155723	14386	709.8546	1343892	522154	27471	1341.923	79	9169.209
887482	1612741	18094	27922.27	588592	920074	57696	54411.55	92	9170.234
1995911	1386667	12956	423.6316	1373992	684452	32674	1010.211	88	9172.141
187630	160929	102940	1626.934	61696	50378	140429	1795.267	47	9173.969
2901060	2320726	29768	524.3848	2610519	1774080	95893	1737.997	112	9177.520
1371353	1233253	47944	1214.858	947596	709333	83919	1886.056	96	9186.476
147268	16598	101	147.4661	42058	4759	119	261.8759	40	9189.489
345361	319613	140260	2571.586	142252	118853	211785	3690.138	60	9190.207
1947072	1369692	14779	441.3019	1355894	859124	43295	453.8495	98	9205.155
1975330	1138375	16060	506.966	1255827	567677	39583	1427.006	84	9223.063
1910909	1459352	8704	379.4944	1191680	703771	22052	573.7172	83	9228.384
2007154	1258210	6338	375.9618	1311254	629772	16305	787.7105	86	9240.893
889903	859200	170244	26873.89	448778	411803	419079	43227.53	77	9249.724
1898684	969287	16250	452.625	1311834	476455	40553	740.4233	88	9254.873
2671835	1461830	49934	1576.497	2195073	818678	108609	2633.165	103	9256.677
244925	211684	33041	675.4001	92932	65164	47104	603.7344	49	9257.246
2098862	1203665	11541	436.2501	1523575	824819	39133	723.7613	108	9258.107
1571607	1181319	46184	983.1224	1189361	766280	131049	2820.049	90	9258.223
746817	1024139	186578	8406.426	542922	848884	751978	30691.37	104	9258.716
657293	1024814	37748	20999.06	541360	880484	154102	49151.72	96	9258.737
1861801	1009260	8788	524.4068	1217243	570094	24634	782.1674	89	9259.912
1569080	1769645	326270	32726.75	1273854	1331822	1176497	118383.1	111	9259.943
1588141	1096947	42898	687.9778	1130228	568069	99687	1574.041	88	9260.757
2437523	1115944	22344	513.6984	1682492	576789	54097	706.4417	85	9261.254
131234	148314	21098	647.9978	41966	50113	30947	809.7267	44	9265.676
1665991	2580191	195184	48289.02	1022045	1405660	412288	87207.76	86	9266.479
1064029	1830054	222479	26866.27	879699	1296666	848959	87888.8	104	9266.678
475585	1106028	190120	16721.73	380582	713780	500692	44548.42	91	9273.080
136247	87474	66548	1050.743	45085	22235	92627	1228.975	39	9273.105
1549098	1277184	15871	277.1631	1236267	772648	49823	1100.47	96	9277.229
724105	962099	10913	244.6193	501107	475580	27907	498.1827	84	9277.668
1404225	818425	16745	524.3945	922048	437468	39170	848.437	88	9283.162
1428822	824339	20065	487.6465	911104	392180	40924	1469.036	85	9284.279
1923612	1144531	46489	412.2329	1274370	645991	92750	668.275	93	9286.493
208132	473249	26982	3346.29	136311	307923	80708	8360.119	78	9297.857
1870404	1095284	18249	803.9689	1299862	541928	36809	1290.185	89	9299.574
1924177	1404591	24859	321.7899	1519267	834730	61087	1190.581	92	9299.708
2746048	1454300	15809	791.0849	2050421	912341	50904	1419.914	100	9309.673
1661611	760170	17900	602.19	987193	359596	33268	1218.735	80	9320.314
2551655	1475696	28278	777.7958	1467802	763410	72098	1851.098	90	9358.737
230949	290782	16359	2748.94	107711	140986	27524	5635.296	63	9361.182
2468303	1381656	11368	369.1448	1615081	693463	28573	771.3453	92	9361.540
1616691	1359399	30179	1068.242	1235295	716757	88892	1955.441	93	9362.969
1709815	1099348	11504	275.5744	1144895	585081	33113	646.0393	90	9365.026
1838907	1262328	7881	343.9241	1110671	585667	18376	555.6936	82	9365.704
1297842	1438062	36107	1076.203	863991	692713	73324	1790.676	85	9367.170
2144645	1155162	18769	748.1409	1353620	514066	37279	1357.552	81	9371.949
2696253	1468436	16521	706.6281	2096889	915272	61235	2528.283	101	9372.710
1374849	1026944	89840	2651.024	953538	479572	190508	4698.899	78	9372.886
1600733	1210451	25431	442.4791	1285630	667897	60609	1770.365	90	9373.309
1862506	1298018	23212	440.7932	1410721	812281	70265	1680.866	98	9376.726
2785939	1793841	31708	567.2188	2104141	1226474	88618	1143.87	106	9379.656
375365	50286	325	-80.7675	162649	15382	346	-120.7894	58	9385.349
700835	1022174	202229	3967.247	264009	331233	286831	5825.019	59	9386.791
2536239	1794347	12546	44.6306	1661972	1023428	35283	1183.776	98	9393.803
2079002	1665447	15360	558.696	1452287	1152964	48434	2319.347	108	9396.449
2093948	1532764	19184	418.4224	1494700	843120	43147	655.1467	91	9397.349
1875687	1119772	20579	677.6819	1179290	559381	52247	762.6567	84	9425.306
2589160	1344642	12332	529.4252	1594391	704976	31344	1453.598	86	9433.169
2238639	1810210	45586	1236.175	1577534	1143947	97645	2468.885	100	9440.438
1483182	930693	34370	893.157	956320	481808	79792	2521.931	87	9462.330
108023	114344	73378	1219.906	36724	34586	99041	1525	43	9471.568
2094915	1646761	18793	341.6873	1738788	1035707	57397	2095.572	97	9472.122
237779	244826	259506	4606.086	81720	88383	397830	7214.263	51	9474.426
1500229	805958	12771	138.2531	958886	389990	24933	-48.8587	82	9475.689
304303	258428	119189	1725.703	109446	86156	169439	1983.728	53	9476.775
2275107	1466377	27571	715.5331	1666475	868180	52370	2402.957	97	9477.499
1604463	1350366	11076	311.1636	1183200	725784	28462	1095.318	91	9479.786
2334214	1067601	78199	1875.164	1395687	496909	149174	3165.861	83	9480.526
1122430	1411413	11807	185.9727	768123	732886	36433	410.2913	90	9484.477
812273	1522398	640225	7922.623	460824	637875	1188157	15155.21	72	9487.346
2398833	1414999	20818	1027.29	1424128	693306	45727	2513.885	81	9487.834
1169313	1358280	10164	463.4004	842878	732105	29893	912.3973	94	9495.448
969731	1516131	238868	28236.89	565185	736030	559677	55897.48	84	9498.737
1696376	1329623	52576	1182.314	1239695	769907	136924	2923.636	97	9505.195
1360566	1061512	12882	141.2802	962479	535352	34066	250.9026	89	9512.656
1716836	725024	12591	699.1551	1101975	343349	26008	1479.449	82	9514.646
384761	252701	104359	2045.74	137508	93193	153602	3293.672	55	9519.294
1921051	1050263	8712	130.3432	1286625	619691	24088	793.7368	89	9530.586
1583367	946383	13949	419.7389	987333	475563	35157	931.9077	86	9536.084
2216944	1105773	17992	534.9512	1480867	553728	39133	227.7613	87	9565.016
138623	23085	1799	20.1239	38617	6393	2373	-79.4747	39	9571.622
1667708	1086669	28857	642.4777	1102123	559125	71663	1095.694	87	9574.476
173672	263036	38873	3682.175	50314	76921	49654	4923.79	40	9575.088
172996	193749	8941	752.3901	58664	66716	12519	730.5159	49	9579.096
1739852	1321207	10459	178.9499	1172052	686425	31575	255.3575	90	9579.149
1302195	811581	8588	387.1868	767174	391109	21548	550.2428	85	9580.301
1077545	1410589	9985	111.1585	876116	908626	32008	413.0488	95	9580.442
2347730	1030470	12693	387.4773	1421459	510636	29785	372.9385	86	9583.765
2176126	1637681	14226	339.8786	1347191	893561	36363	1489.364	89	9584.016
1215784	1687564	44286	3368.245	877433	977750	93306	9419.267	90	9586.341
257186	237847	128688	2953.797	81437	79606	187418	3213.55	49	9588.262
2333191	1352749	24093	1192.017	1666396	795228	63834	2646.287	96	9588.779
512157	761679	26243	27742.63	229667	283113	48245	42883.54	64	9591.621
1404430	1347948	26561	544.8721	1090866	805778	68180	1374.898	98	9594.795
510518	612055	15176	18308.17	245539	220729	28324	27854.18	60	9595.258
991867	1168619	431596	4716.335	451110	441251	648982	7757.49	66	9596.401
152320	128372	103266	1727.023	51408	39958	139931	2033.929	45	9597.905
1759170	991619	26036	825.4196	1169082	474989	62884	1432.992	84	9606.898
1261082	1163341	16652	393.7772	993514	694772	45926	75.2486	97	9609.121
2000726	1209571	18112	600.6832	1334528	613295	45061	1554.722	85	9614.129
1894572	1058987	11659	542.2699	1233090	501561	23637	777.6357	84	9620.486
873091	1397940	213116	23081.61	556259	729843	526171	45665.99	80	9638.097
1598503	1921155	52133	1162.061	1016397	1116167	104466	2837.343	98	9648.459
2273827	1169414	7213	365.0493	1466657	592714	19306	895.8666	89	9651.799
1990055	922390	28381	582.9741	1240977	482347	69750	1224.975	83	9671.009
1848300	1278507	22229	1074.247	1285832	668786	57033	2303.951	90	9675.730
2361853	1198464	42910	2144.251	1465483	655829	106609	4532.965	87	9683.946
2297590	1303016	12686	275.4846	1496264	730017	35899	926.1339	93	9689.529
2215632	983346	10565	381.6965	1170075	487758	26239	912.2079	78	9689.732
1384331	1030150	27497	598.1817	824625	502324	54037	873.0757	80	9690.233
1894711	1204988	7519	87.0159	1249327	598503	24978	-182.3342	88	9692.085
865185	810083	210086	3705.625	314555	261295	297241	4713.02	56	9692.478
620942	318179	77362	24871.61	208419	104281	107582	33043.95	56	9694.971
1820175	1161884	15376	568.3936	1122952	625124	38788	1228.407	90	9699.416
444289	623049	341644	3690.428	177724	236920	586729	7190.697	51	9699.490
2377719	1187690	10913	210.6193	1596706	615465	31182	628.9102	92	9700.268
1429611	1161251	19541	378.0501	932886	662640	54693	1211.677	93	9705.880
551286	933461	105878	3943.156	270450	354124	169873	6155.275	64	9710.979
1788754	1048846	12628	29.8308	1104465	514454	25330	-229.987	84	9719.957
2258187	1892120	22101	908.6661	1418879	821341	39888	1196.117	77	9720.461
1712652	1193584	10255	380.3055	1168895	615889	30400	759.44	90	9728.574
101037	58421	27665	231.0065	29196	16668	35444	229.6084	37	9732.717
170586	30513	62	110.0782	47778	8669	-178	96.6142	40	9735.230
253751	225102	96944	2366.758	111361	138356	223067	5696.659	66	9782.286
1969224	1669402	16338	1361.962	1259393	802565	37415	2682.981	91	9782.933
263436	384456	685163	6119.044	144929	217186	1562084	15102.11	72	9785.477
2649177	1869234	91508	2459.999	1846557	979911	167602	4181.072	94	9787.168
3068511	2005845	40729	1303.097	2185914	1490439	121779	3730.002	109	9790.587
[truncated: 8,001 more rows]
