# Supplementary material for: Mitochondrial calcium uniporter-mediated mitochondrial dynamics imbalance contributes to contrast medium-induced renal tubular cell injury
Source: Front Mol Biosci. 2026 Jun 29;13:1848361. doi: 10.3389/fmolb.2026.1848361 (PMC13357276; doi:10.3389/fmolb.2026.1848361)
Supplement: Supplementary file 1 [file DataSheet3.zip › Flow Cytometry Assay(1,2)/Flow Cytometry Assay-1/╧╕░√╡≥═÷-1/╡≥═÷ 3/CSV/4h 1.csv]

FSC-H	SSC-H	FITC-H	PE-H	FSC-A	SSC-A	FITC-A	PE-A	Width	Time
2731147	1273321	15872	1093.019	1711404	735234	35426	2333.198	89	5.094
547070	971637	157824	19819.13	359306	611722	383294	45011.99	91	6.445
2128901	1448513	9549	788.8989	1515682	785464	22755	1304.556	88	13.909
2055485	1614357	30721	1610.248	1177324	789211	56285	3314.588	83	15.288
962939	3384378	24801	18286.14	720538	2144349	75836	43473.2	93	19.386
1281574	3002914	214937	47961.57	887990	1940533	689295	99848.45	98	19.997
1718641	1064486	10156	400.5516	1053837	461075	21092	595.8612	80	39.455
2076851	1359518	19417	389.8937	1344940	762772	61117	1199.264	92	41.766
2216132	1426798	15177	302.0297	1658756	815607	41042	802.0562	96	44.063
1820696	1380315	8248	669.1128	1437481	905796	29889	1607.973	102	45.699
1159256	1752234	108516	27192.55	709992	907374	243064	51952.09	87	46.470
2611273	1509691	24716	1150.368	1918287	850265	44183	2529.066	92	48.705
1525517	1325874	12997	248.7317	1058878	631178	28535	813.8135	84	52.112
1723598	1251915	3908	430.6388	993154	539564	7283	954.9763	79	54.233
1362706	1332531	10529	268.8769	982144	675772	26759	688.3799	85	54.338
180141	123993	58857	788.4777	51826	35278	76958	845.7438	40	55.044
409058	71457	11564	567.9404	118900	19335	15349	609.2789	46	55.219
3441331	2052105	19865	825.4265	2539035	1317364	51449	2312.489	102	58.743
224631	241420	316669	6211.331	74016	76909	432202	8985.132	49	62.253
136665	167071	28262	1037.098	42835	62482	48458	1727.894	50	62.640
104011	75531	344	15.4984	28154	20648	608	-89.4912	35	64.348
2023572	1065947	14070	704.327	1383528	593649	27726	691.2286	93	64.373
145715	384086	6248	1574.913	85497	189141	14054	3325.629	64	64.984
1758707	1746705	10985	582.2585	1224448	1104253	38232	1495.415	105	66.075
1879748	1175605	5202	1035.432	1231982	546295	14566	1854.953	81	66.923
2069848	1125885	9586	473.5746	1383064	554952	23096	943.4856	86	68.134
1102108	753902	5066	364.0026	650083	371801	14474	946.1914	85	72.123
637538	319724	137576	36710.81	340247	296858	602641	222295	128	76.420
684112	924741	84066	32583.9	504098	508664	396234	165415.9	156	76.457
161824	0	-5	41.7195	41190	-38559	-273	-30.7153	27	76.511
624997	797896	7493	526.7573	390527	379690	19406	1379.477	73	76.589
2613368	1372666	12503	461.8183	1642060	822774	36988	615.4268	95	79.507
2203657	1100312	21486	676.1646	1517450	648299	50120	2278.732	94	83.931
135076	363441	915	-86.6685	39311	107120	995	-238.1805	40	91.457
106223	79831	84021	1389.378	35835	23648	109827	1387.895	41	104.529
1934518	1466597	22328	565.0008	1480594	1055876	74092	1812.161	103	105.061
1659090	1446587	20451	604.1011	1158294	813514	42309	1688.735	109	107.474
1870066	1977373	23795	1177.9	1446665	1284443	65218	2561.13	99	128.241
188075	187469	56571	884.4331	57511	55367	75200	1223.72	44	132.429
1399306	2119735	706886	50195.11	708108	869968	1263617	81515.52	74	156.080
1737205	1305926	11691	389.6651	1218067	714079	35199	868.8639	93	162.986
1067349	1886980	24733	18965.92	837229	1363672	59373	59790.23	105	168.554
1323428	960107	7853	255.9533	909445	531852	23255	1095.605	90	170.759
1772616	2205782	17861	302.8021	1371836	1370944	59922	1317.224	99	171.292
199193	69277	51136	746.5296	49502	14941	62516	868.9476	31	171.565
513875	295137	91521	1347.128	148050	85955	119135	1650.474	49	180.842
100616	60192	11175	350.9175	32045	18520	15130	755.793	42	183.231
2530089	1387549	23109	1858.615	1511694	672339	41375	2379.137	82	184.067
1678798	1049892	8182	344.6102	1103925	523054	18761	936.2921	84	184.857
128658	105339	5113	218.2393	40644	30254	6621	271.2381	41	189.142
1552253	887282	18181	500.7541	952659	400843	42711	632.8871	82	192.041
1991625	1354318	8704	493.4944	1361370	782479	28085	886.5685	95	196.300
263977	235057	12134	898.9174	92850	76301	18029	924.6269	53	200.395
123617	88845	266	89.7226	34243	24580	416	16.1376	38	202.798
2643219	1216681	10698	214.5578	1756612	621617	28444	354.9084	88	204.262
1774156	1108019	8201	536.8761	1221733	572323	23565	1030.996	87	205.030
2062566	1096684	5670	646.087	1197229	457939	11741	1040.47	78	212.866
113687	70123	28583	12.9063	31891	19706	35308	211.1788	37	217.384
2628423	1579659	15104	678.5344	1742655	962784	38144	1359.078	99	224.755
2610729	1817427	12270	1196.347	1909765	1145492	34563	2848.384	94	241.435
1297379	933878	4888	222.6168	776859	437814	14621	453.0381	84	262.460
1493917	986143	16244	115.4884	1041060	520376	33980	285.278	90	264.304
1861364	1279588	6953	352.4633	1362170	755252	19617	725.1137	92	265.994
1299007	2897422	171167	39145.07	1002826	1859775	449270	92973.05	97	266.743
1959627	1332211	13019	471.5659	1370417	766079	45905	691.2705	92	269.300
165038	13567	-38	135.4682	47021	2924	-289	401.5871	38	269.899
1498556	1650233	19157	367.3077	956591	817786	48536	1009.67	90	272.253
2598777	1871104	15002	711.2122	1755283	1008542	34090	927.449	88	272.856
1715309	1337723	8254	495.2494	1183415	772309	29630	953.243	92	277.652
1938885	861617	17086	871.3246	1155349	400019	37716	1465.668	74	277.694
1231836	959028	13943	398.6023	826364	456389	34728	892.6408	87	280.058
2581691	689846	8244	451.6884	1330002	288556	15982	681.1902	72	280.370
1324288	1015483	11953	391.9633	985224	535374	34994	1035.363	84	280.497
1741703	1756789	10510	517.611	1383371	1169546	35310	1847.891	109	282.829
2370086	1914878	17184	772.2224	1779108	1438326	57266	2487.423	107	286.461
727423	1163206	228051	3431.461	406486	588549	540396	8345.016	88	288.482
1992547	963922	7206	378.0566	1349608	482335	18229	1154.847	85	288.820
1745990	1286145	5791	448.6751	1225055	651742	12708	749.3188	79	288.840
486312	1175670	26901	27988.95	313429	587585	75601	58357.02	67	289.040
697544	978756	381172	5621.349	442413	476869	828294	10167.49	79	290.806
1566187	1269425	42370	641.957	1005487	727062	106827	1090.595	92	291.629
606217	1007732	45954	24895.22	348524	577245	140567	44365.41	87	301.696
295402	159567	91606	1673.897	84580	45948	117606	1744.497	44	310.255
543335	906024	119031	15129.44	342469	495389	269361	34345.95	83	313.025
2766123	1658286	18520	771.972	1970722	922020	49130	2207.193	93	313.831
3381187	2142309	13212	790.7932	2475999	1416050	44294	1948.093	101	369.345
977460	934345	9023	422.5903	585314	423114	20416	754.1376	81	374.749
275799	363537	813	300.0093	76730	101206	997	322.5317	44	377.648
1634505	1089618	7335	483.4935	1196318	635472	18991	684.1951	96	381.408
1607017	2095888	8678	1006.236	1074218	1135401	21460	2318.906	86	382.519
245974	79779	9695	36.8895	66740	21604	11978	-5.6342	42	384.639
553837	87000	61	39.2221	157499	23917	-505	211.6695	48	385.139
1694472	945492	4855	261.3655	985143	414796	11392	547.6912	77	390.405
1349967	921611	9482	252.5402	852499	407993	20382	257.0302	81	391.853
1905537	1114215	32997	548.7317	1270197	591974	78532	1722.245	90	394.463
2209176	1156297	6436	740.8596	1395560	611794	17694	1047.833	88	397.223
1334001	2153890	12029	864.0269	1275068	1759979	52353	2924.403	124	411.092
101647	35917	20635	175.6235	27958	9732	25342	279.2862	35	412.144
1603460	1143933	7375	157.7375	971628	519865	17090	-190.251	84	419.803
1287014	934974	11249	924.2689	831167	453447	25040	1443.744	84	431.788
1821093	856017	3995	-9.8805	973461	354683	8167	-623.2313	75	454.626
2589669	1666289	19686	690.1846	1715028	932722	57248	1663.013	95	476.151
2256012	1153158	15096	793.6856	1512594	605916	38359	1357.14	89	477.606
1743134	958775	19473	1094.835	1396628	610179	46426	2198.299	95	479.914
3718529	2616943	20504	1286.474	2955500	2208950	73789	4200.763	119	481.993
797399	1354776	97234	23944.03	556853	699654	215962	43219.07	84	485.565
2283258	745919	8692	233.2212	1240312	308988	16935	-85.9465	74	485.774
1771017	903504	16619	402.5259	1134811	422721	29369	1009.801	75	486.018
283857	849727	8740	15773.31	159200	358568	18515	28285.69	66	488.395
480271	365530	87592	17113.51	171056	116395	129560	24327.32	55	488.948
1380936	1384538	11484	341.4524	1085975	903299	40093	366.6173	101	492.298
1527249	1004428	14822	417.1142	917073	499078	35680	1278.648	77	492.449
1703278	722963	5891	363.2851	984613	338709	14440	904.084	82	495.078
2156158	907601	6586	429.2746	1332925	411640	12607	1433.853	80	498.647
2063193	1106813	19012	463.1732	1353011	665839	48466	1360.743	95	499.480
499448	526924	87810	2832.141	223175	193825	144649	5160.009	62	502.172
188275	202797	15291	52.6251	67347	77736	22265	1161.067	69	505.165
1591973	1252507	17859	437.0899	1168407	725342	53542	964.3062	94	506.277
160265	53451	32228	301.3908	46054	14408	41617	277.3137	38	506.746
1471349	1921461	9449	578.2889	1063239	1031018	28193	1588.027	92	509.981
594663	98106	555	53.1355	228080	29663	861	45.1021	58	512.812
2217564	2165537	10022	1022.834	1488053	981823	22873	2426.575	88	513.610
373546	138576	1163	-0.3557	103445	38157	1584	-288.9376	45	520.814
1574800	1488881	46503	1168.218	985498	1075182	115877	2479.3	106	526.425
248129	137860	27649	2906.309	83370	44737	40892	3601.641	49	529.877
1016466	1811176	52894	23708.55	722801	1051372	138012	55454.07	92	533.605
104512	66668	19392	420.4912	38143	21851	27719	559.2359	43	540.208
1184290	1731385	170990	3314.539	570205	682581	287078	5266.476	70	543.079
2220479	1259554	6759	409.3799	1423122	649749	19061	935.1221	86	579.484
806273	1819587	19571	15930.73	516282	975810	45122	31177.94	85	586.401
798249	1275385	4934	215.9974	498979	595385	13536	132.1696	81	587.584
219304	173660	49198	706.4078	63302	49905	64801	473.1361	43	589.947
480190	984031	90086	24938.63	361014	496694	208541	54921.95	84	590.552
1371657	990309	4311	325.6471	838336	643951	10465	817.0865	91	592.430
1577461	1284626	4354	361.4594	1001202	532185	11892	328.7412	80	593.104
303948	235604	132706	1212.607	103366	71735	177915	1903.031	51	611.545
216886	194086	163208	2618.369	69894	66362	233574	4308.701	48	611.879
1021967	854168	164537	4956.125	420666	306790	263146	7356.291	64	616.227
1240217	1468650	8828	323.6508	878868	747174	17268	375.1348	90	617.461
1578078	1547446	6571	217.4331	1146290	927667	19840	485.024	92	618.101
746228	1303770	72172	30945.45	388473	580198	147113	55343.44	70	618.522
2156434	1242463	30616	750.3576	1533263	678323	81825	1169.382	94	624.193
532641	698529	24342	20256.19	236323	356436	56666	37983.76	73	624.502
738050	829681	699540	8828.194	355103	318064	1172186	14668.43	66	633.815
1974843	1232035	28012	1201.073	1468860	755598	64331	2681.769	94	661.444
2131341	1073986	8808	381.5288	1396192	524643	22970	259.617	84	703.095
2378640	1982644	20949	425.4389	1778776	1354422	72636	1359.68	105	706.131
149111	53213	13	47.1293	42533	19651	-346	112.7894	41	707.985
632154	1028488	211534	3414.257	386948	561529	723396	17114.32	87	708.929
483093	800001	118638	7424.992	270979	325021	216660	13132.63	69	709.925
862267	156049	3070	14127.23	266012	44804	4378	18520.01	51	709.942
409074	79319	926	288.7486	111684	22061	1257	347.1177	45	714.552
732176	548585	6411	13.4571	241748	167211	8326	62.8886	54	716.672
622549	538463	16759	18790.38	246648	187248	25925	27295.39	60	718.730
1861710	1235780	11729	431.1969	1322349	696228	37210	859.481	95	719.964
1477542	1576292	9055	318.9855	1057601	848291	24665	468.7065	91	726.786
1391805	1802314	79083	1975.956	1047941	1160048	131660	4810.126	93	734.636
2101690	840326	6597	131.6917	1218351	362977	14258	20.2738	78	736.420
1939377	1110580	14745	441.1945	1316107	593188	36252	1046.337	88	738.982
631446	647780	9458	27517.99	402926	417739	32593	42791.87	89	746.239
1723189	1520661	6516	770.3476	1068001	667757	15626	1066.419	77	746.318
1432340	1082558	31771	866.1531	1053272	564049	65794	1883.243	91	750.955
1707625	2294195	302277	20851.34	829956	987247	590603	35945.23	72	756.262
2041658	1290273	8120	493.532	1371336	751566	27439	1501.528	93	776.859
554174	1076032	8226	13452.28	261930	412349	18185	20451.18	67	778.610
253388	299200	7585	401.5185	155602	145094	12443	732.4523	69	795.266
2513809	1732447	7202	277.6322	1558726	921957	21295	561.6495	89	800.041
123714	19515	105	71.8905	41078	5460	167	169.9687	43	803.509
1303580	908718	15211	485.1371	1108906	710345	41199	1872.464	108	804.553
122095	70813	32332	264.4252	35036	20217	41928	209.5608	38	810.690
966927	1072491	6065	168.2465	619435	588717	17907	469.1827	90	811.425
102681	16266	618	17.0698	28172	4565	607	-76.3473	36	815.566
306611	828045	93413	3812.869	231434	499441	209777	9498.09	82	817.582
2369781	924258	8380	535.118	1433834	447106	19962	960.4682	80	822.803
782044	1523602	21927	21563.71	495185	899252	51105	41324.99	89	823.822
2110866	1168352	18280	674.508	1410837	577201	39133	1688.761	81	823.954
2282343	1401675	10572	563.6892	1606707	844212	37509	821.4549	96	830.075
2455935	1152090	4610	528.621	1515127	536448	10152	1179.127	83	836.472
154653	18229	14580	145.938	42946	4697	17277	409.8397	39	844.054
1709500	845952	20333	626.0813	1043206	396310	40714	1383.255	83	846.180
1970481	1833749	13183	996.9663	1245935	869291	32529	2047.077	85	864.226
537138	1815021	18071	13148.58	378933	1085421	48167	27820.77	90	885.230
1437075	1256758	9977	495.3097	1066049	685242	30801	1516.736	89	905.822
545826	1185017	32155	14226.9	287155	510329	54255	25047.71	72	907.736
1557532	749667	3099	296.0539	943735	335892	5274	749.0714	76	910.379
1511330	985162	6085	317.3685	1051929	523495	18439	216.6279	89	911.914
1386599	1070980	5323	262.0203	807680	458811	10608	438.5088	72	912.026
2315386	1307321	11722	376.2042	1501562	665297	27973	1129.685	84	912.897
267303	350248	131435	3665.503	105360	117939	197814	5468.565	54	915.453
163092	28260	1237	172.9957	49646	8027	1331	127.4691	42	921.202
1338728	1328174	8160	433.776	1011511	803513	26740	1814.114	96	921.834
1296046	1086786	4609	312.7649	935914	527486	9665	725.2065	83	923.026
249201	114177	12859	291.5899	68591	31610	15566	546.0526	43	924.625
1517059	2750809	80976	31310.55	1083820	1983773	207406	77668.27	101	926.299
322692	287177	15614	323.1454	195761	115573	31853	314.3533	71	938.341
3318062	2170166	13038	806.8318	2740376	1692739	45594	2476.023	113	940.525
359285	317082	136123	2613.9	121770	108240	214249	3709.569	44	940.687
133880	16909	785	-25.9615	36889	4498	1269	-237.6091	38	945.715
1886952	996682	9212	343.3932	1258001	510430	24168	470.2248	85	945.881
1500385	1269905	6365	443.0765	1032516	596366	18393	1045.247	87	947.498
102511	130482	12529	407.0769	44038	51678	21036	644.9196	51	949.738
1930051	1322915	14667	311.4187	1453089	753742	46175	840.4175	94	950.602
2528335	1340697	8426	374.4986	1791035	776647	21974	1596.941	94	961.659
1752708	1527221	18726	685.3286	1311549	897043	42172	1158.449	95	965.250
329483	1263755	26675	4994.467	214447	662401	54648	9900.152	79	983.590
677550	839559	53217	24755.07	526766	633718	186330	50080.11	98	993.673
1281188	1457845	113666	2054.463	917102	976795	218426	4343.499	107	996.304
1958149	1908908	20105	314.8905	1309346	1057300	66281	1376.164	92	1021.500
220261	133656	69815	508.6215	76491	41430	94320	634.352	48	1022.495
116490	75578	2939	123.0779	48351	26200	3935	170.7535	62	1026.877
101351	47812	22344	196.6984	28797	13342	28517	124.4037	36	1028.931
2032921	985086	9540	61.194	1243511	526410	22129	293.6369	87	1029.096
1672559	966292	9926	461.6486	1214024	564872	27790	1450.019	94	1034.533
1914835	930671	8216	131.7176	1227456	457054	21910	571.151	85	1038.049
931709	2363381	9320	19600.85	548176	1176038	29162	33940.59	82	1046.017
2307132	1182843	7352	672.0472	1521177	605931	21078	996.8758	85	1046.388
1635341	1254396	12597	435.2917	1119983	656780	35298	1453.618	90	1047.748
623577	504343	17537	16491.43	249929	213779	33128	26856.88	67	1050.780
726698	802059	119210	5449.681	410067	473957	262526	12518.51	77	1052.673
696606	929987	237255	13919.01	366797	427940	489306	30725.87	75	1053.378
1555910	1217033	18054	809.0294	1143612	764616	50748	2661.363	103	1059.814
103831	39304	181	107.9541	28458	10846	8	135.8488	36	1068.253
718160	1817708	20467	21631.8	628484	1257654	79853	44275.15	100	1071.622
972617	684675	104482	15022.04	493715	316228	212272	26680.06	72	1077.847
1791881	4064160	61533	20388.4	1774643	4083365	184646	94152.44	128	1085.240
1512147	1611614	7200	2003.92	886144	729551	15835	3672.344	78	1091.859
403641	611360	181584	5301.063	228950	346945	471886	15293.6	78	1095.540
103865	38821	34364	679.0204	29924	11398	43303	623.6983	38	1101.773
275915	458637	164633	2939.311	112452	158495	248966	3794.792	56	1130.257
434350	448876	61471	3717.323	178754	186798	94248	6412.713	65	1131.297
227197	62267	1167	208.0687	63329	17085	1408	402.3888	42	1133.595
563557	1327013	8392	16103.39	406394	774323	22712	29318.74	84	1137.697
147729	22348	4562	85.5282	45786	6307	6220	-181.058	43	1138.858
1845005	778242	4264	293.4104	1064376	327780	6845	842.0045	76	1143.647
1713110	953902	8482	250.4402	1166020	464449	21059	815.6099	84	1144.504
2722454	1165596	6167	696.5687	1730465	595439	13873	1004.675	86	1151.425
1187325	875558	12526	260.5086	785817	450904	26386	603.0546	84	1151.967
1591371	1291939	5343	377.1423	1127748	775561	10541	1102.15	94	1152.512
782271	1130869	5897	135.4217	474060	499882	15597	4.5917	82	1154.249
418154	320732	130838	2422.412	142083	103752	184873	3286.775	53	1154.944
1520355	1190380	21197	763.7517	996641	632162	52136	1951.63	91	1161.059
1487603	1141898	10362	515.9082	1261668	688015	35804	1811.804	93	1161.438
1387062	2276342	7633	446.6113	1026402	1244371	24092	1192.161	94	1162.628
1841497	1554845	11940	639.834	1318856	777375	31570	1297.077	92	1169.159
3311769	1578364	10604	1579.084	1878881	851156	25933	2985.241	90	1171.959
2469704	1394885	18459	307.7499	1310464	624633	37282	513.1202	85	1181.361
2141596	1199022	20346	574.2106	1328040	756733	54160	822.376	94	1194.144
180603	277352	2161	561.0321	342248	1039643	26463	8386.975	429	1213.604
1532382	923663	6552	323.1672	1005669	413005	15145	848.6345	80	1215.811
1133687	1575792	10046	208.3806	868183	878606	34232	828.0152	109	1246.053
151262	194328	288732	3778.465	53964	65632	421732	6208.765	46	1246.673
1651609	1265257	16372	580.0692	1091876	626835	37484	1198.052	82	1247.333
1828974	1494482	8727	400.1847	1311547	921594	28440	1030.484	102	1249.086
782215	1873953	39850	24714.59	510530	1097726	95618	52224.57	84	1253.191
730244	1387486	153696	25949.15	651704	943879	402334	48787.14	101	1253.314
1958237	701139	3831	12.7191	1168512	280926	7879	252.2119	77	1254.261
1928927	1076423	15388	369.6668	1159195	545739	37161	750.5321	81	1254.568
2246120	940307	22522	483.0842	1444033	434754	56133	766.4613	83	1258.005
1638516	1453113	168407	12501.23	767750	556771	276315	20005.27	69	1265.639
1314233	1116197	11957	316.3877	999879	630553	34684	785.9724	95	1275.785
1348738	1245274	15186	874.7346	1028399	717780	42085	2029.969	89	1275.961
2330552	1605835	16197	727.2517	1791430	1027600	57010	2488.261	102	1278.191
1561521	850243	5189	449.3029	918375	359605	11263	700.2543	78	1279.564
798318	926325	18360	17521	465223	556566	46552	31901.17	72	1279.722
2232063	1091811	13048	536.3928	1465873	567714	29545	913.4745	89	1283.103
1713682	1225799	9740	293.414	1097961	618005	26719	952.1359	87	1284.479
1709606	1658034	29297	884.1617	1224484	877492	58891	2032.585	90	1296.912
1290187	1301559	221963	19655.52	617795	561021	405100	33704.11	72	1334.365
550928	1355851	172332	3942.425	275059	515022	283279	6519.152	64	1334.653
329027	440593	148146	2506.791	160714	158217	237723	3316.66	62	1338.538
1831286	962661	13567	1444.709	1272340	485416	31296	2925.506	86	1342.163
1743261	1150212	14903	528.4583	1187091	638823	42544	579.9184	89	1343.325
1784076	1647383	50835	915.8435	1180180	851532	103487	2244.221	84	1343.537
1354277	1375327	72446	6319.021	912466	1052808	186086	15603.22	106	1352.793
1397972	627375	4522	77.2842	786068	268836	7233	-180.8287	75	1355.825
597802	816789	29938	7884.922	235908	313764	54842	11416.24	62	1359.692
1279504	1160865	13286	318.1446	896268	621752	43204	219.9444	93	1359.796
649275	1529439	128835	42647.64	369646	784161	340074	71310.35	81	1361.029
1611799	1218342	20907	879.4827	942150	542834	48727	1704.185	79	1361.447
146312	116403	233490	3184.789	43452	35946	311921	3738.568	40	1362.643
124355	22059	14548	10.5428	34958	5975	17633	17.6113	37	1362.952
2441364	1501123	10505	874.3305	1669148	808475	26397	1690.472	87	1363.898
1007818	1537356	201623	22091.45	556545	710630	386066	41274.1	72	1364.069
1228676	721380	3344	344.7984	624130	281780	7653	498.7333	69	1364.675
1362894	1268146	10496	310.6256	969609	807112	31165	726.3565	98	1365.825
1860705	1236247	7107	725.3027	1330171	692826	25201	2095.576	96	1366.875
2002043	1196095	12765	419.1165	1337721	605342	26314	934.4154	88	1368.626
384943	425228	218769	20037.14	155330	135890	313351	28762.79	57	1372.546
273407	62132	23733	471.8213	81373	17547	30203	845.7883	45	1375.850
2358097	2028272	27194	534.7834	1871793	1445816	71535	1356.114	107	1384.054
2676791	2530335	18861	1194.902	2014348	1487701	51406	2012.677	99	1387.688
1488736	1522615	46503	1153.218	1208689	1172193	106269	2930.891	108	1388.269
1764324	3888681	182546	43940.63	1140348	1985048	500518	85781.46	89	1389.270
2292995	1530750	17524	647.2964	1680972	1005944	38280	1802.508	101	1400.575
416935	604750	87684	3675.272	223211	338873	210530	9405.733	75	1412.939
438811	162225	152142	18910.77	154961	55317	233590	26282.4	54	1417.552
2204176	1166410	12552	545.7672	1450536	695132	36050	962.405	95	1450.733
1829409	1795962	11958	654.2438	1359528	1023170	35971	1744.773	97	1456.498
863927	1545611	118588	20948.19	537324	897621	267918	47366.6	89	1464.415
156293	119893	36179	468.8419	45406	34267	44535	646.4135	41	1466.910
571615	963286	266777	13266.79	455649	561590	601627	28513.88	89	1471.607
1518109	965254	12315	3078.872	876233	414421	22806	6019.217	78	1475.945
1339895	2169620	309675	5529.768	667185	936920	582903	10211.26	73	1478.589
931266	1036783	15180	348.598	650328	498168	33706	740.7066	87	1480.080
510598	939847	219475	32083.55	315081	425572	503882	63344.38	73	1481.888
1263962	844647	10785	283.0385	836422	391207	22284	632.3324	83	1483.902
1873236	941875	10006	506.1366	1097852	429797	19839	689.1679	78	1484.353
2747665	1192597	9753	758.5433	1716488	577696	22347	1725.267	85	1486.080
2521541	1484304	52203	13840.99	1699908	953183	115751	45588.43	91	1486.316
3629458	2429491	14676	885.1236	2760678	1662231	54782	2283.87	105	1496.816
1957854	1760116	11190	643.759	1285063	844622	28933	1303.541	82	1497.314
1511699	851830	14211	1902.037	1011796	458526	24704	2986.094	90	1502.288
1043084	1093475	13281	579.8641	611017	580610	29200	1062.12	86	1502.519
1990894	1265623	10159	772.1199	1497254	808445	27782	2097.17	97	1508.684
2333992	1392785	13108	894.7588	1570541	758713	38173	1676.905	90	1520.721
2231401	1228447	15555	304.6355	1521827	639826	38725	400.4725	89	1565.294
621909	1721903	145579	24777.18	507897	1270732	314271	98578.41	117	1566.364
2339798	1438653	12737	471.1457	1598369	703137	35886	1029.005	88	1567.636
630553	990911	194675	20886.27	292517	459286	361923	42653.28	68	1568.528
448187	665031	75388	26337.67	227826	278585	129277	45661.04	68	1570.438
1651147	844108	28500	972.85	960902	360009	51786	1584.995	78	1570.728
1049396	1290723	9885	467.5485	743088	644173	28168	1509.625	85	1571.246
2665210	1863945	18871	257.4631	1844076	1270047	47166	1330.813	99	1571.697
101822	37189	810	150.441	30005	10784	778	205.0458	38	1574.080
103033	132570	7458	726.7938	39015	48976	11357	973.7277	49	1576.373
1208055	1411469	34691	566.9651	939132	865521	71636	1928.58	99	1576.492
2780625	1123962	19138	773.0418	1826166	631138	50308	1382.679	93	1578.908
1051748	1265889	165660	26970.53	508633	701889	340091	47319.91	77	1579.291
866894	1068648	143349	4024.079	334733	379963	230316	6022.528	64	1581.756
1831952	1442966	12936	442.5096	1206648	783577	31788	914.7068	89	1583.717
1693216	794760	48476	871.3036	942757	334660	76069	1623.671	79	1586.405
2230672	1233040	12640	501.104	1553179	669388	32964	471.4804	90	1588.379
591519	1445888	144635	17385.02	433319	916260	401748	38634.46	118	1590.307
1626270	1130820	15451	970.6011	980089	511409	26391	1778.335	81	1591.973
417599	222444	50613	18826.79	184168	87176	98498	30360.14	64	1595.805
108650	43257	5975	111.1975	31832	12209	7212	78.1932	38	1598.191
2959662	1766792	12758	674.1238	2040766	1050843	39871	1738.563	98	1598.335
181504	106715	28866	1014.183	52939	30539	36712	1410.143	42	1602.743
1158277	2410130	53037	1383.976	1029520	1823165	160529	4791.877	117	1603.481
2314891	1829741	10858	436.5338	1503729	965975	28046	719.1806	93	1604.859
2146867	1334197	11658	515.4138	1439997	721899	30546	989.4306	89	1625.165
436970	639934	477425	7554.542	186888	268234	833539	13328.74	68	1630.280
116065	108457	61971	1082.373	38171	32707	79590	1541.999	41	1630.989
275909	27218	386	-84.5454	99283	8465	730	-229.047	52	1670.717
1270808	1411481	6083	423.6563	921509	703023	14103	755.5783	86	1677.102
1503711	1676444	21564	486.9404	1418800	1505312	86702	1546.582	134	1678.201
2037710	828981	4384	188.1424	1067333	327093	8157	-396.7923	72	1678.885
1715510	2153815	29915	744.2315	1539693	1528322	89999	2097.144	111	1680.342
731063	594684	44694	4878.533	304939	251847	102755	7204.556	73	1681.786
1212233	1314285	13555	431.4355	914384	787517	39339	699.1179	94	1681.860
2435276	1562579	13364	550.9204	1829102	847869	32350	1335.835	96	1682.363
572351	194504	132844	12959.75	179305	61148	198845	18221.21	45	1682.616
299974	372829	88783	3064.126	143327	206048	183981	7556.134	66	1684.363
1984866	1074587	12903	629.2583	1286450	556672	35954	862.2194	87	1685.153
2276230	936882	10445	806.9645	1463557	469687	21960	1855.956	85	1686.069
2209247	907495	10697	332.7017	1377228	425180	20351	740.4911	81	1690.129
1515145	1373910	8071	493.5831	1021058	872939	24639	1294.448	96	1693.628
1545772	1945519	18435	1392.203	1211666	1327464	59823	2739.47	105	1695.077
1749583	1392125	19806	514.9166	1132930	780730	51261	1299.542	93	1698.456
1617298	975357	5656	574.1016	1042368	529020	17298	1334.818	90	1702.396
1613037	1176577	5329	483.1569	1086292	568154	9174	1252.861	83	1702.784
1601972	1437045	10136	365.4296	1566345	1293860	47413	1398.269	121	1706.044
2180758	1646014	14626	1207.319	1459629	875259	39463	2525.274	92	1707.652
226759	207467	79396	1307.916	80418	67781	112439	2092.028	50	1710.600
106917	53279	26913	575.2193	33048	16523	36404	988.4644	40	1712.071
1439509	1463492	23409	853.4449	960550	822334	65641	2172.26	95	1716.634
137054	51078	81401	1501.396	37992	14304	100261	1790.442	38	1718.460
1895414	1804199	10089	642.1929	1259678	908051	28034	1425.907	88	1719.401
2394830	923809	6615	322.1015	1427697	425823	13526	707.6086	78	1751.775
1662626	1355617	8468	473.4548	1157622	687891	21424	1070.086	86	1754.475
158636	229649	30549	1165.999	63503	110744	50531	1863.589	60	1756.194
1012828	1120476	3810	246.741	643015	543010	10763	478.2043	82	1776.068
114140	121907	8488	928.5768	37045	40167	12194	1528.283	44	1779.807
1761126	1545938	22450	723.445	1263109	773712	55556	1958.492	91	1780.480
1925778	1631217	35747	296.0067	1390932	1011737	76881	980.8241	93	1783.996
464043	432682	148738	20679.6	196342	164534	226346	30591.81	63	1785.443
380375	693207	104058	4657.054	190532	280301	173281	6966.864	63	1787.602
243569	64812	35352	534.8472	72246	18985	45029	820.3269	45	1789.794
762718	1798805	199125	20514.91	507066	1292188	564895	60326.61	103	1790.614
672320	1641277	18507	23193.84	322032	775886	44157	42671.81	69	1790.709
2958493	1559804	18358	595.2838	2173834	1062914	54488	996.1768	102	1794.208
2018194	1531276	14436	843.6596	1302077	842041	43037	1556.976	98	1802.616
1530548	1421083	54272	3892.259	1278534	901196	101216	7797.018	95	1803.056
774854	1092830	198193	3004.027	378063	407029	312756	4366.412	67	1805.574
101159	130208	118391	2321.535	40232	43538	171497	3259.582	45	1806.246
1932650	887682	15720	1123.892	1064835	422029	37731	1821.509	79	1806.874
705956	1369476	59540	37070.2	354351	580334	123212	69929.8	72	1808.890
537428	1085404	216859	20299.99	286069	443158	420358	39328.48	73	1809.313
1574622	1276466	9994	343.8634	1151151	699708	28910	425.851	90	1809.753
1225907	1590837	17494	279.6134	988020	963798	55232	642.1152	102	1814.376
2578704	1803810	14827	533.3947	1746511	1184585	43561	914.5721	98	1816.697
1618190	778791	21457	1069.338	1298160	449886	38810	1613.241	95	1825.446
864111	1235464	356646	2978.641	369224	432163	553049	4749.249	66	1827.471
2514261	1173893	5192	469.8712	1560958	587948	12059	745.7099	80	1855.242
2020242	1344994	9413	415.4693	1463766	765266	23742	522.5262	95	1892.667
1477488	908882	154320	21125.35	918700	501059	238144	30356.08	86	1894.880
1163829	1268258	180841	3845.98	497709	558517	344516	7545.147	73	1904.031
1773405	1147870	6103	34.7783	986043	472883	11655	-299.1545	73	1904.314
1591342	1404600	6835	394.4435	1125018	887371	26574	461.0014	98	1917.982
367019	335235	72156	3758.752	192211	299914	251182	11120.91	102	1926.355
842301	1170320	8979	124.9219	578701	587507	22346	563.4106	87	1938.824
786830	1142522	348907	5089.283	302367	385190	502961	7727.912	60	1949.865
1256198	1381865	9227	274.2347	866501	679635	22466	617.1426	89	1951.556
1501512	1377432	15883	625.4363	1176583	811733	46979	1685.722	104	1974.550
1500052	1093375	12373	339.5253	972906	571596	32510	435.811	90	1996.130
329782	133892	703	112.8383	88766	35290	975	-129.3025	41	1996.573
1741738	1463540	13777	422.4897	1320776	957778	51109	1202.415	98	2006.259
737809	1362083	13844	12471.85	437666	672189	30257	21423.02	81	2009.602
2060961	1293268	4169	548.0809	1243815	550065	5995	578.3195	78	2012.529
107485	16264	86	-25.3754	30078	4066	157	-131.5923	34	2013.175
1292339	1276155	19273	638.6153	820744	724851	45432	1251.335	90	2013.401
511821	457034	225705	3263.051	201902	157345	337205	4454.201	59	2016.736
1839830	1343284	17026	470.9586	1346814	789385	46370	955.357	97	2018.911
2158329	1421623	11192	256.4712	1423475	881697	52044	1144.868	102	2021.323
680968	687230	36705	20069.15	267971	248178	62874	29775.43	67	2024.981
1634739	1651755	7761	624.1921	1237133	1025748	25000	1430.5	100	2033.815
1815174	1729981	5562	464.6282	1189988	826270	11585	585.9185	86	2042.534
1329048	1085965	5589	300.7429	665522	483830	13412	360.0132	80	2058.943
109726	280914	43151	1738.571	45849	121229	72755	3048.555	55	2060.353
1255370	1606135	30871	1433.663	884820	786946	53135	2432.874	84	2062.794
1976534	1376103	27789	430.1629	1312735	766233	62738	1118.002	93	2105.076
2384848	1645839	15329	634.1569	1724598	972519	44765	2336.316	97	2112.107
1684912	1179923	10855	428.9655	1170663	655930	26953	1061.463	91	2113.538
649036	936544	4327	273.3447	366945	371277	7354	914.7594	76	2116.881
149808	175614	94140	1251.254	56448	55683	132213	1510.549	49	2118.452
1684484	1579638	10495	752.7695	1594394	935027	34720	958.792	115	2119.652
1724804	1245205	9209	751.8249	1206627	748699	26482	1825.24	93	2120.138
2120102	1237335	19541	219.0501	1919946	928359	72946	2257.071	122	2122.477
2391486	1085640	8038	417.3318	1465392	504561	19707	554.1627	82	2125.476
1986310	905916	7523	428.4403	1294803	431559	18419	1278.506	83	2126.505
1409575	1159461	8927	403.4047	933387	537781	22299	765.1739	86	2139.056
110460	90463	783	123.3263	32426	27951	966	361.9926	38	2140.316
162466	180643	80593	2356.667	72849	77093	148189	4025.603	61	2145.254
265061	410824	165911	4896.407	118627	148523	266755	7811.956	58	2146.715
2288219	1373213	8666	1109.963	1291809	638295	23635	1714.923	83	2148.088
1259848	1310413	29121	551.4881	990917	772062	58275	1073.228	95	2154.708
1868031	1339132	18764	300.8604	1266684	700788	40533	1028.301	90	2159.342
1263717	824526	2859	309.5899	732785	345531	5128	333.0808	76	2188.781
109689	57986	5200	208.72	33483	18745	7220	412.042	39	2191.444
2312694	1218951	18170	454.337	1343873	522936	36550	867.455	78	2191.947
1057569	1795427	786386	26668.05	587406	840848	1447443	58935.95	77	2201.714
1769664	1290152	11685	773.5285	1294803	807093	32948	1759.783	95	2204.775
1556367	1516130	7575	518.9575	1131047	883173	24255	1228.705	97	2210.458
758668	1617668	22283	18840.48	476860	799198	60172	33161.25	81	2211.125
2175158	1448561	18457	1185.038	1528244	747465	40848	1347.973	87	2211.175
1110000	1626115	317800	3383.58	600635	640976	566703	6418.438	72	2212.971
1822947	1030853	11044	323.7684	1167157	501099	22925	549.0925	83	2216.851
191107	90898	560	138.416	99626	31042	674	566.0114	59	2218.695
187866	183369	4473	500.3353	56786	53885	5816	703.0776	42	2218.919
197223	258763	160071	2982.783	79165	99506	260891	5399.785	55	2221.029
2416683	1852426	33671	1374.743	2152277	1353211	114176	4370.074	113	2223.277
1645353	1365005	15708	390.6188	1178279	763045	47359	334.0399	94	2226.017
1698573	1474561	10699	264.4139	1274124	831255	34109	551.7149	96	2226.900
2773999	1544369	9459	473.8499	2059789	1039797	32389	1180.223	91	2226.943
177295	85345	1288	1375.657	48276	23228	1668	1902.975	40	2232.255
1255283	1535302	10461	640.6621	986028	931252	33668	966.1748	100	2236.535
1824570	1158549	10683	184.7163	1216911	598271	28239	405.4079	86	2254.720
2120966	1417546	17565	352.3965	1533901	771837	40569	1257.121	91	2255.627
1435860	1058997	15897	397.4217	817258	548037	32040	1077.444	84	2288.087
150445	229224	47792	1483.731	61651	90960	75770	2588.697	55	2301.216
1437572	744720	6253	426.1933	799013	317474	16647	415.4967	77	2321.000
1445263	1319518	9437	319.0157	1072311	803081	32634	1086.967	96	2325.825
824739	1480917	57582	2108.95	404527	583762	100103	2901.178	67	2328.034
2407021	1543955	10143	309.4223	1535545	847737	22503	679.8183	84	2328.378
187990	102750	40412	2182.713	54629	34974	61997	3970.632	41	2330.293
1022259	804162	342384	16482.94	569344	455409	865043	29427.31	83	2331.499
1683867	1096658	8730	474.753	1163342	553025	23183	564.9663	85	2333.882
1825575	1168874	4543	397.2623	1142975	579743	12863	215.0143	88	2336.686
2083676	1281391	11059	308.6099	1368198	697186	27988	935.5268	89	2337.344
1074497	1542756	6361	350.6521	743788	768555	18800	905.68	87	2338.847
1708766	846376	7469	193.2109	944729	357011	13791	290.4751	74	2344.805
733638	1009548	8565	16731.5	444790	524994	21836	27372.8	75	2344.988
2996623	1693032	9362	650.8082	2602788	1324382	38410	1868.801	117	2354.119
1646874	1853864	12829	845.9069	1113182	942828	35844	1709.048	90	2368.372
123487	79537	88096	1937.986	35068	22841	111207	2169.313	37	2370.753
1035175	1334379	10876	468.9436	722194	706063	28189	1287.603	88	2373.303
833890	1074151	454943	6729.702	384347	481365	883432	13045.13	71	2382.054
1920288	1255269	7979	312.8219	1402908	736807	26072	1076.239	93	2388.965
1470148	1166100	5355	526.4155	974033	561072	14135	559.9735	83	2424.136
2338732	1083914	22206	512.5566	2202129	1075345	87378	3011.306	124	2433.311
2248193	1975454	8202	408.7322	1575884	1235798	30552	848.5672	104	2434.981
1852767	968281	7658	505.0138	1141748	523642	20602	742.3722	89	2440.026
2734709	2186661	18663	1230.394	1955744	1277311	49673	2832.055	103	2444.967
952990	1098538	4978	191.6658	633682	550898	15537	500.2257	85	2445.861
2557958	1526470	12196	414.9956	1878723	1012676	37189	1348.503	100	2450.280
2593704	1348500	12264	475.2104	1798902	775194	29599	1211.704	96	2453.233
1878378	1100128	32841	2526.18	1365794	583570	63256	4587.461	82	2453.582
2125659	1634474	6970	596.017	1520515	898034	19669	1155.631	95	2455.217
1101333	1310877	16191	794.1151	780137	733988	46221	1212.798	96	2459.447
1720199	897615	8069	442.8709	1047882	398274	16753	1188.243	79	2476.594
1786060	921314	5067	242.8587	1046364	413301	8747	295.3067	79	2481.118
1906459	1423930	11072	724.7392	1407408	951950	34874	2143.631	102	2486.622
2005060	1495415	8742	560.0262	1500967	877217	29931	838.9291	99	2537.885
1752572	1519948	10266	489.7226	1290334	939693	35363	1474.264	96	2538.502
2006570	1226903	11653	491.1333	1370155	689742	31696	1211.946	94	2540.806
1520877	1526706	7639	403.7479	1174685	850851	26278	1211.596	95	2541.749
1533327	1614925	17506	1057.887	1022898	791115	37375	2390.738	87	2543.587
2025940	1283512	13551	598.0111	1519662	838416	51753	1558.743	102	2544.034
2339595	1433612	7275	377.1275	1529957	694125	19979	289.0219	84	2544.768
261526	358762	77684	1584.272	99596	114803	107715	2577.812	48	2545.220
2541624	1673221	8450	1442.045	1514883	791318	23522	1756.184	82	2548.802
1796602	2246879	171688	29803.1	1546949	1842366	705583	86528.61	100	2548.969
1800323	1051193	19402	516.0522	1155737	630359	52180	1295.298	88	2549.385
1937720	861929	22115	54.6515	1141795	383417	51620	370.882	78	2550.055
2032161	1179193	11152	436.2272	1530272	730691	31442	1567.496	95	2552.405
1559460	981257	24924	527.4364	1024036	513374	64474	1361.191	84	2552.648
2002602	1104923	6629	174.0869	1217336	543594	18170	820.337	76	2552.682
2204411	1175039	12126	563.0686	1469737	629706	34999	1325.644	89	2556.952
1921387	1260925	10997	449.5317	1238184	656995	28660	1416.826	87	2557.722
2381075	1322447	14295	2427.949	1633724	687018	30558	5060.704	91	2566.453
1967874	683527	5284	356.6324	1073202	295180	13551	970.0111	78	2573.915
274871	173069	43389	607.3229	82319	50469	56134	1026.317	46	2575.074
2399190	1337496	13682	239.1602	1644842	879698	41849	637.9289	100	2578.308
1775431	1132603	12801	485.9361	1027811	523390	29604	509.9844	81	2601.302
2597054	1579376	12901	626.5461	1871964	953850	36001	2369.456	95	2620.267
917563	1202734	11254	17703.55	538796	633990	29809	30426.48	82	2640.021
117873	18627	11231	343.8591	32451	4995	13834	420.2874	36	2648.171
187129	138443	94714	13514.66	73321	51332	138624	21521.01	59	2652.059
2146597	1392678	17551	972.4111	1796640	911142	66396	2648.615	106	2654.474
187879	114879	3697	199.0017	52025	32396	4853	445.6533	41	2661.094
622858	1152495	35468	22653.15	263006	495532	77698	42405.26	66	2661.966
1327641	903913	12197	109.8517	885977	457815	30230	121.903	88	2667.894
1124031	1179515	6721	621.8481	821948	636001	22339	1232.418	91	2669.477
1357593	406424	10540	542.294	583899	143425	20742	1663.226	62	2669.727
2938736	1401210	7651	502.0211	1858066	763850	19557	841.7477	83	2669.750
1820238	1477465	29032	2408.295	1446317	793635	59961	4429.612	82	2669.771
2506692	1062312	13986	586.4146	1679310	660933	44285	1408.389	91	2670.574
978372	986467	7642	72.3162	652029	488481	19089	-184.9071	84	2671.547
2060237	1428144	17233	293.1713	1465055	776456	41610	372.321	93	2671.873
1832563	1131197	10338	432.3618	1210600	545337	21925	668.9925	85	2676.693
605910	1132310	225304	29493.75	345587	470766	478872	59619.32	62	2676.790
154649	157165	40515	480.8915	49229	50015	56659	743.7699	40	2677.183
1782753	1019254	27603	464.9283	1181499	505131	64113	749.1393	84	2694.928
442487	777910	16567	7397.009	265052	356868	38453	13349.61	76	2706.196
1723899	1105016	15052	636.0172	1097575	619720	46294	939.2934	92	2718.715
1145834	1066106	6687	220.7407	711117	484086	14045	765.9245	80	2749.255
721300	1108543	7523	1361.44	899465	1087258	30219	4796.486	142	2756.176
521162	1369317	14022	20435.23	347592	750634	43560	35413.71	86	2757.765
2220218	1908955	23626	915.2186	1684058	1181676	78413	3134.369	94	2760.900
1403856	1041748	9864	200.5704	994494	588242	27971	584.9731	91	2762.042
117517	24909	6073	70.0953	35263	6746	7613	128.4893	39	2764.357
119412	107623	15316	248.0276	41524	35455	21608	127.6088	44	2765.606
2473615	2256548	47037	5504.375	1763152	1212842	87333	8434.781	95	2766.121
457836	170055	51228	938.2908	150994	49022	68701	1356.926	47	2766.556
378571	552663	34133	16826.26	169187	186893	55827	25246.49	60	2768.621
2034555	1611417	15497	747.9817	1710680	1131155	53015	1708.141	106	2770.863
520949	290197	193326	20880.39	223307	118450	347728	35906.94	63	2771.811
2130998	997008	12438	541.1718	1345388	457014	24902	940.6022	81	2774.158
2126114	959821	5702	502.4822	1100714	385908	9126	1281.769	71	2774.994
3135285	2038326	13110	621.471	2100263	1228845	42379	1705.662	92	2775.134
930047	1500151	229267	3936.479	460348	546975	363399	6495.884	64	2775.832
535411	1268057	261444	4891.208	357092	623675	614429	10609.67	79	2777.538
1992937	1191994	13143	594.7223	1342660	665786	32146	2097.191	87	2778.572
2179422	1598525	8676	608.5236	1511468	956051	23374	928.4814	90	2785.344
1016179	1723757	13354	122.3594	732483	952737	33626	505.2186	95	2786.925
1728696	965323	5376	435.3936	998989	382541	10137	903.2857	75	2792.117
597863	1411541	7200	12370.92	377283	771455	19973	23319.88	86	2793.528
1987592	1142319	13865	399.8265	1304445	621641	39172	138.1492	89	2798.505
2615666	2978237	23454	1049.969	1814772	1659423	71666	2328.263	98	2798.558
1321849	1186108	5917	351.5437	818427	594934	16598	1004.548	88	2799.649
1787257	1076944	15249	776.6689	1129995	596224	44038	1151.932	92	2802.488
1288176	796473	12373	429.5253	857649	418029	31550	923.955	86	2812.032
2940193	3529806	90120	14607.73	2624536	2183102	167555	25811.84	110	2834.001
2716083	1858232	9438	624.8718	1848358	1089715	25334	1810.437	95	2843.752
621371	920628	245772	3629.409	278440	323780	403673	7156.455	65	2855.464
2344283	1182698	12061	296.4221	1322327	528474	22011	266.6171	77	2865.660
1326936	2303934	210279	7580.852	755243	1196045	482333	15798.28	81	2867.574
2166738	1375203	18962	572.3682	1573935	888013	69403	1348.908	101	2868.680
653957	979954	6997	23902.13	365857	512342	18238	49451.55	78	2875.024
1251061	1029792	8259	419.5299	840557	543965	26589	916.8429	91	2877.637
339630	963922	14170	2673.937	222104	524002	41535	5909.113	81	2878.895
125167	244636	2811	207.4971	34417	68296	3424	348.2864	37	2879.739
1623592	1552221	20806	594.0166	1144699	856723	56213	1151.949	92	2888.699
1197218	1031532	17000	117.7	852019	744738	48466	1006.743	104	2893.001
978820	2124680	84413	23997.97	801109	1357486	286532	58997.05	98	2899.943
1630053	1601033	7537	318.4257	1802227	1436392	33485	1915.509	113	2899.961
1751935	1206406	5099	4.2539	1487774	810252	20351	-374.5089	111	2911.002
427403	753176	44672	16341.7	203702	284858	74140	27940.25	63	2921.882
1463275	1591596	19491	696.2451	885890	833708	43310	1286.691	92	2930.275
2769523	1587197	17331	531.0691	1983298	964252	43303	644.6983	96	2931.499
2666828	1750883	39771	6762.953	1905755	1114626	110588	13065.39	103	2974.922
1340229	1639894	6961	382.3121	923526	757969	14770	576.597	88	2976.036
1569405	1348461	18499	363.9939	989847	677751	43265	992.1665	91	2979.433
2261758	1193768	8579	-72.5181	1389460	550978	15180	-610.402	78	2979.816
1371950	1527225	56728	1790.841	1129619	859138	103087	3251.781	99	2980.485
2459645	1875478	13657	671.7577	1594264	1037064	40700	1642.27	93	2982.395
2955484	1325570	11520	569.272	2045871	876017	25704	1207.194	93	2983.537
1682125	1162916	18994	627.7634	1286658	697178	60863	1474.814	100	2984.840
1690509	1230570	6739	743.2579	998222	551823	16687	1468.741	80	2986.125
2189435	1593064	22695	619.1895	1370099	825820	50769	1650.341	91	2987.752
1378252	1359057	10524	364.5964	1002781	710528	31164	943.5004	93	2990.309
2277867	1535033	10719	580.5359	1632012	838573	31180	1455.198	90	2992.403
2472746	1712864	32299	801.1739	1580064	910490	82613	1523.989	87	2992.755
675790	990978	292209	4263.125	351504	446901	601412	10493.81	73	2993.452
2074589	1038152	10932	443.8852	1288283	491324	23155	1044.995	79	2994.743
1459031	3763480	65180	25839.6	605198	1362871	96531	38148.19	65	3003.061
685024	1361366	47115	12756.15	428083	672466	115334	28009.44	94	3009.160
233023	1766420	12120	272.932	82866	555356	16680	310.748	49	3013.469
1805988	1245141	7474	407.4914	1271610	649520	22262	689.4982	91	3017.873
711107	999325	390888	33199.22	350852	468359	816397	65159.47	74	3047.039
139334	639948	2452	1597.157	134138	594982	13827	6357.295	122	3057.341
1050152	2323061	187099	28207.45	932575	1866018	502884	85995.99	110	3079.104
1825858	884402	5583	223.6063	1018772	421367	15090	367.549	81	3079.775
1851057	1319770	12133	408.0613	1148728	656601	30484	532.3524	87	3082.033
136229	233185	41899	672.7339	72681	109497	87065	1242.347	61	3088.107
1634068	993240	3824	302.7264	994019	495165	4303	662.7983	81	3090.329
865081	1062355	35618	3800.57	450710	704599	127684	8325.272	95	3090.770
1522134	1234262	12131	719.3491	1085975	628455	40146	1647.991	91	3091.659
169233	34480	5214	9.7054	55315	9445	6740	212.114	45	3093.534
1247687	987948	211868	17018.2	574044	464104	452339	28508.42	70	3094.704
1655859	1078649	20625	687.0625	1133842	584184	48637	1323.136	86	3094.812
260395	113928	1000	60.1	70698	30708	1299	-34.9261	41	3095.605
2065192	1459997	9774	656.5214	1398353	788431	22348	1954.123	91	3098.402
981679	1423238	13777	360.4897	739515	860403	40406	1514.577	92	3098.878
1990804	1668530	15113	742.2393	1547867	1002374	48187	2629.891	104	3099.682
1058857	2240335	23397	17267.17	708337	1386530	55873	35944.88	94	3101.049
1781071	1049541	14843	355.0923	1235059	564495	41012	1413.373	88	3102.910
2249557	1163062	6747	497.1067	1369154	637502	14674	764.4114	87	3105.740
3040918	1222927	14431	553.3791	1934732	748244	42705	900.7505	92	3108.704
194307	166968	37592	2324.511	95209	76933	62941	3309.79	60	3115.254
128371	38072	24474	163.1914	41581	10542	31866	8.4826	43	3119.172
2049323	1394183	7772	880.6092	1306306	775373	21870	1110.907	90	3126.126
1709405	1572858	17939	69.5779	1206708	837070	46697	485.3017	93	3127.503
674911	598601	189330	2889.413	258469	214959	300730	4799.953	61	3141.092
1506470	839053	7601	314.2161	892533	394663	16321	871.4081	82	3146.916
1920637	2084521	24516	1324.148	1863063	1752787	66645	3394.784	118	3187.978
1087733	1499101	9058	193.5538	741814	728009	21684	-107.3276	81	3188.280
2162188	1124054	9708	461.0188	1344366	541432	23503	1249.918	83	3189.489
580750	807605	186505	2316.93	264291	304316	324163	4134.944	56	3189.532
2944732	2030137	16645	2021.785	1976568	940002	32445	3189.165	85	3193.203
2483761	1063311	8115	393.2515	1570433	553003	20124	718.1564	85	3193.942
2089876	1860044	9658	1478.214	1640825	1031343	37164	3016.1	99	3195.068
1360257	1269092	8360	188.996	1055123	687831	23711	-29.0129	96	3196.625
999454	1050084	3276	69.5836	523665	426054	6204	-7.7556	74	3198.038
1451738	1285945	13913	218.9193	1013027	693308	43744	757.2384	88	3198.098
442144	530221	83041	19343.4	188507	195096	146294	28476.29	56	3198.463
3217992	2329143	12629	702.6869	2562125	1674725	57707	1443.963	115	3199.526
1595824	1345095	14775	643.8775	1206973	767312	46124	1236.756	96	3201.558
979236	1072063	6520	334.772	615260	507898	13986	758.4146	84	3202.391
1211766	1184750	32941	1314.79	841779	585733	88896	2595.865	85	3202.784
751939	1364626	7608	10070.21	447403	667606	19389	16716.92	78	3203.245
122918	117217	70104	955.0344	43541	37691	98434	1470.347	46	3204.265
494675	473562	212804	22399.5	198906	156229	316502	32997.36	58	3205.052
2940672	2367657	21739	729.7579	2345431	1651667	74004	1047.824	110	3205.439
694209	931940	19532	4074.345	410965	450026	50733	8437.521	82	3208.670
1343614	1157701	27435	2241.104	751724	537029	45154	2809.339	85	3217.470
1371798	844872	10290	214.269	935823	485694	31321	345.9081	92	3221.066
138552	136615	3178	-321.3142	39828	41234	3957	-439.4123	41	3222.507
1437535	997634	27088	665.0368	1183439	710408	65455	1872.026	104	3228.990
553583	869148	179521	22387.93	290088	362311	335109	38141.82	72	3230.798
1393538	887252	15117	298.6637	840440	419754	31504	703.5744	80	3245.681
1536869	1526799	15142	804.0662	1117212	921630	41759	2127.88	98	3246.766
3133070	2568500	16251	903.4811	2786860	2239979	64502	3072.162	121	3250.786
559934	973323	104959	30033.4	390650	488242	266325	53233.83	80	3302.023
791925	1803088	20446	19622.82	532408	979554	52370	39769.96	87	3302.712
1570621	1340317	17798	498.8678	1052441	660769	42410	780.201	86	3302.998
1650119	1169796	10411	503.8571	1049719	638146	29789	392.3629	90	3305.863
1705671	1134084	8237	427.6957	1091862	561017	22639	888.2479	88	3307.200
835952	1635923	318512	22956.12	539564	969517	723491	56916.64	90	3310.338
371183	747798	71779	4251.002	211358	381982	165266	8676.223	74	3311.533
107037	76975	930	150.173	33206	23169	1707	159.3627	40	3313.044
1595214	962257	9022	495.7342	1060443	515634	26080	478.088	87	3313.506
1525636	1564158	9479	585.9719	1238585	952649	31527	1607.265	97	3314.663
1790470	1171881	8111	631.8271	1214267	606772	20495	1662.77	87	3317.949
1682097	873790	4420	588.962	943461	394165	8640	1327.704	80	3320.108
135232	50518	14601	45.9161	37785	13968	17561	96.9721	39	3326.279
1376928	724686	4941	399.9901	859201	354773	11081	491.4441	81	3327.319
1023968	1320434	15214	255.7054	760603	719031	36693	451.8773	90	3329.522
1581300	1294958	25954	399.2194	1229862	728840	57568	1352.965	95	3331.730
1813088	1875000	14210	546.181	1364330	1224070	50339	1757.218	102	3343.070
1987758	758785	4566	162.9526	1150012	328700	11061	77.3221	78	3345.823
236652	68812	246	42.6006	75309	22330	491	-235.6549	48	3351.739
355063	890041	16098	2452.498	256338	580201	43401	8659.596	86	3354.314
2213153	1247815	26992	661.8512	1584036	827378	70461	1388.662	99	3363.378
1163621	2161260	35225	50967.12	817825	1584704	105167	115324.5	101	3373.646
1040302	1658082	7763	4673.904	574321	838772	20887	9004.36	81	3397.428
1797068	995035	14961	626.1121	1297898	558706	45480	1324.428	84	3397.457
294457	144612	45586	477.1746	83632	36847	58496	333.4256	38	3397.753
1702355	974483	5801	316.2361	970275	432876	13856	186.1216	77	3405.454
2004350	1522294	15615	277.0015	1307169	962374	47629	1002.187	100	3406.883
249413	97587	1251	-45.0189	68153	28303	1304	62.3544	42	3411.922
566224	632005	36556	5107.592	350151	290799	86886	9834.104	80	3412.323
341331	926371	15503	3297.118	208187	469283	27690	6536.409	68	3412.342
1115091	1807409	27816	2420.278	1104231	1309155	83105	5914.19	110	3414.818
484617	900966	307943	33485	247692	346751	592280	58829.91	56	3414.882
219437	22092	9271	60.9031	60295	5959	11007	107.0927	42	3416.413
292853	224892	106854	1680.709	102966	71611	148319	1918.896	51	3417.213
2356179	1179266	19742	787.1262	1494855	536643	38711	1896.487	82	3417.977
228115	313337	49521	2707.928	94655	130722	91876	3686.044	67	3420.080
710900	455608	186148	2086.303	287274	160525	286705	3469.15	62	3420.336
877044	853398	9818	543.1898	511895	370259	17801	1487.436	77	3420.480
2726445	1075903	6779	269.5019	1491797	481309	13201	722.3761	76	3420.757
2192732	1573653	9953	749.7633	1547556	975062	31369	2272.001	91	3420.975
627366	841322	10673	281.1553	412901	451590	25679	431.7919	90	3427.438
862221	1576573	4835	425.2435	600350	774746	12908	844.5388	84	3435.637
943713	1718939	15182	710.3102	786597	965667	47441	1352.24	96	3436.891
124111	24894	-71	95.2169	36541	7253	-289	211.5871	40	3438.960
1929619	1142040	12682	493.0602	1346547	595042	30244	782.8884	89	3447.288
644086	970162	532669	36311.93	493088	691606	1861539	117056.5	95	3452.732
288352	262717	261778	3791.146	133420	108610	493771	7590.353	55	3452.771
1631654	1487531	13647	527.1967	1200077	811111	33731	1213.109	90	3453.119
1773202	991212	4831	544.8191	1028155	444387	10661	1109.882	77	3500.606
2198109	1237905	10581	683.3941	1403004	613078	27200	1048.92	89	3514.139
2259810	1584631	12063	602.1343	1620871	1020415	37215	1842.761	101	3517.965
1861381	1129162	6873	377.9753	1233909	584015	15208	736.5688	83	3525.965
1518600	1145845	17792	170.7312	1000755	627709	47933	287.4413	90	3527.762
699155	1057147	23129	17313.74	384624	520140	50696	29152.85	69	3528.053
2387815	1402026	7251	397.5811	1503897	698011	15549	484.4989	86	3529.931
2134498	1588774	18422	529.0742	1522960	869654	52497	1382.682	95	3535.350
607932	1530250	12223	16197.11	432474	1006213	42748	35755.56	95	3537.036
2007417	1094275	9722	274.0042	1372080	643960	34177	194.9297	92	3539.540
2634372	1154419	8195	412.7395	1718981	667540	25865	1387.026	94	3545.208
1939721	1426910	20221	632.1981	1205321	769673	50604	1629.084	83	3545.239
1706012	2084408	8654	393.6894	1324898	1314894	29212	701.3932	99	3548.330
2591177	1747575	13933	2243.041	1629506	915586	31882	3950.18	94	3562.291
895335	1350153	106484	31916.95	753432	1095846	323461	81860.96	101	3573.105
1673776	2276633	172974	4317.042	793391	836511	289270	7105.047	68	3602.747
2292056	1437408	24431	457.3791	1541115	869971	68784	1288.982	92	3610.957
461806	714962	6688	16272.6	240637	314315	15425	28840.34	68	3616.253
1973277	1743535	22079	996.8319	1435667	987582	56683	2846.316	96	3616.558
1041327	1193415	13980	56.278	716150	560492	30890	65.929	85	3620.374
2382754	927422	6893	532.0973	1403703	398351	14906	623.0266	77	3623.319
897296	7985135	74717	10692.22	414002	2789700	150078	18037.78	74	3629.772
871418	1226366	177360	5525.896	570034	764869	550973	20576.98	92	3630.539
1621672	1066695	10389	458.0229	1071553	630884	30460	955.806	88	3631.013
2351547	939754	6278	577.5958	1417732	466925	18753	1347.443	79	3631.200
613426	1335166	38938	12194.82	368811	654936	96012	25632.87	80	3631.927
1000490	1160229	22765	529.1165	658367	603277	56638	841.7918	87	3632.546
142991	217165	2009	520.9049	44618	73550	3127	799.0247	40	3632.800
1977877	2274845	14184	978.9224	1528613	1350491	38655	1709.546	97	3632.877
173627	87206	84172	1590.649	51089	25938	110317	1789.384	43	3634.249
2082136	924054	5278	471.4958	1217166	400242	11042	774.0562	79	3634.953
2418437	1051715	11060	609.466	1603153	588105	32615	1454.702	89	3636.985
329665	320141	128032	1791.195	115788	104595	179983	2690.446	52	3639.654
219929	128633	54374	1637.581	71932	41722	76604	2025.684	51	3640.575
812863	1199752	58960	22253.66	439933	519125	140260	35203.59	77	3641.084
401001	1144643	12862	10225.16	216887	518110	23803	16768.75	69	3641.371
362473	635435	15290	17958.77	174253	230703	26347	28508.67	62	3642.250
1886688	997795	7031	1336.239	1320789	512402	20785	2363.039	88	3645.729
1393300	1368956	12036	448.0196	1073644	799396	38155	1066.495	97	3646.389
1693792	1654972	10910	498.051	1082562	762485	23785	717.3385	81	3650.839
1938602	1438188	30518	718.4598	1364210	767450	73145	1151.434	91	3651.929
1629412	990506	4886	661.9046	952551	481537	13279	1550.152	85	3653.364
318994	255971	22062	1650.278	112817	102498	30326	2970.089	56	3656.854
1554179	1308391	7013	480.8293	1033843	743610	18230	1080.703	91	3681.419
874065	863358	7382	546.7302	642698	578566	23618	1097.37	98	3687.070
1648588	756009	11408	213.3888	979149	348382	25286	6.3446	80	3730.359
978686	1072870	159266	2027.623	406515	385156	233179	3249.542	63	3735.953
1879896	1336203	14470	927.767	1340203	753003	41751	1459.031	93	3736.644
701205	1271974	14112	1012.283	699272	978141	44710	2826.231	113	3737.034
2230952	1491772	9424	407.8864	1323906	776488	28651	930.1211	86	3737.166
1971386	1122719	19500	423.95	1340532	581423	51882	672.1802	80	3737.323
123269	262987	1564	9.9404	46181	112917	3030	-118.017	48	3746.332
2031201	1112332	10148	2513.703	1371160	538384	24745	4643.194	87	3747.470
1955381	1273822	21622	726.5942	1271695	646415	53807	1152.173	90	3750.967
684507	1031817	90485	24488.21	439301	684799	233185	45846.68	90	3752.221
1542114	2175281	549351	19728.39	866631	958508	1132627	38404.98	75	3758.123
206583	209842	19814	-78.2346	68725	67385	27651	-151.9789	39	3758.183
1129372	1038479	11603	280.3283	761905	506626	29262	913.1982	85	3765.505
1803052	1260458	11040	498.344	1184442	712499	29388	1471.067	93	3768.420
1619164	1482886	7646	420.7406	1005287	716748	17041	804.8001	82	3769.997
1902492	703967	5217	329.2737	1126243	317455	8154	678.6394	76	3797.473
1906100	979338	17645	360.8845	1056909	505111	29082	1211.1	90	3798.884
1079609	1543137	89663	20460.49	697006	814610	201306	39429.07	82	3825.843
107783	65779	36814	665.4654	29479	18244	45202	689.4322	36	3831.948
3511268	2609146	16126	1813.469	2411896	1635853	54278	3965.396	106	3838.385
161468	127692	29267	419.4787	48556	36431	37363	640.4643	39	3839.097
2110015	1450076	10239	605.6079	1508849	844129	39277	1910.04	95	3839.813
1003856	1409531	46338	24193.96	731367	934143	137968	51229.41	95	3840.457
359168	313307	199857	22615.58	143056	111387	323648	34791.05	55	3840.871
319796	160385	1502	65.8622	90059	44274	2481	-44.0159	44	3841.724
2163528	797660	8449	264.1889	1615441	558138	28130	613.093	102	3843.720
2460330	1965639	11230	305.003	1562764	1101095	25797	1539.812	93	3848.347
1036807	1316788	10659	462.1699	746282	711682	38186	987.0346	93	3852.197
2726363	1367592	14528	173.4208	1640109	695358	35497	48.9817	85	3852.216
1772229	937285	7970	537.117	1038865	432062	21428	620.5108	72	3852.337
113845	33022	30756	498.2116	35626	9589	40896	897.0656	39	3853.271
218103	410817	4683	895.1163	95963	142797	6379	1060.062	57	3855.268
2196029	2010694	7782	2734.17	1469112	1135306	19376	3891.794	97	3857.992
277906	56725	556	-227.0084	105619	19224	739	-670.3421	56	3861.378
961817	1309746	264508	5969.299	453032	527162	466385	10013.2	70	3868.078
2259804	1538899	24035	698.3635	1392005	709656	54468	1446.055	87	3869.378
619075	582138	4930	8062.573	241053	260007	13693	11506.58	70	3877.533
157421	46871	59251	888.7811	47833	12861	76203	1228.388	40	3877.825
2323644	1476023	22855	1481.166	1597087	795980	61105	3393.99	93	3878.432
518336	834257	302127	2961.925	279053	322182	495337	4785.006	66	3886.610
871583	1107143	6133	270.4613	563730	496616	12531	511.7891	80	3892.044
2007432	1553528	8191	574.3151	1436433	975683	25087	1676.981	98	3933.724
317654	339486	172516	2082.948	127367	115224	255899	3167.134	56	3936.083
1979885	1286627	20675	670.8675	1331070	737328	59157	1505.308	91	3943.244
2265390	1402023	4421	356.8181	1451331	649439	8738	666.6018	82	3956.070
2424569	1510891	8418	825.6498	1532739	873396	24317	2130.784	89	3956.322
2641629	1850719	15413	410.0693	1656314	1273068	55761	958.9921	96	3956.360
1984322	1138048	19476	251.4036	1336106	693547	55261	405.9421	98	3961.179
551519	892655	296210	29359.38	300823	419885	625826	56848.64	74	3962.584
184319	293837	22079	772.8319	153675	280260	76580	5059.138	110	3964.051
2248581	1904376	5725	630.1725	1353682	856582	14007	1377.393	79	3964.607
832610	1150328	49419	25286.61	461226	615270	131118	41835.12	74	3964.730
1678548	1114815	7860	434.946	1125276	532391	19010	1318.461	87	3965.262
2074078	1412032	10464	494.2304	1476897	788220	28339	1922.018	93	3966.603
3045704	2335419	12470	751.567	2120827	1493966	35818	1902.79	99	3972.075
1990235	1397746	39423	948.0303	1356378	761794	98665	1561.106	100	3980.956
991073	974462	11271	379.1031	710409	504602	29407	699.3327	88	3985.129
379908	960036	122848	7672.173	209273	454470	221612	17222.03	71	3987.438
109967	17381	10913	294.6193	31376	4798	13272	399.1592	37	3999.374
726548	1783343	22203	18679.99	511612	975978	63732	36527.96	89	4008.591
121568	405901	20132	719.0052	40175	152100	27192	1043.071	43	4049.837
1359211	1134954	8313	208.7593	937366	583507	23612	576.2332	90	4050.906
997220	1116611	7736	189.7896	650799	550785	20987	-2.0293	86	4059.232
972222	1428607	71744	23215.04	621741	797920	198144	49729.08	86	4059.828
2452684	3152854	12852	3328.597	2276440	2114473	41079	5577.732	112	4061.604
230255	785647	7058	1917.354	78787	251897	9687	2663.041	48	4063.198
1881719	1062268	14599	476.2039	1146341	605701	43255	899.6055	93	4063.608
1317645	1417921	8160	440.776	841945	671819	21263	1096.254	86	4064.679
235133	13512	401	45.2961	66732	3674	570	195.977	43	4065.979
1962717	1213362	8777	189.9897	1392099	630123	22185	641.5785	90	4068.160
1293694	1104226	11411	504.9571	913814	573915	31292	1258.081	93	4069.752
876647	1310150	7153	254.6833	549745	569665	18305	1056.911	86	4072.248
1781352	2090573	12184	2211.722	1555380	1513589	47328	4779.501	109	4073.629
2099188	992353	4619	447.3259	1274983	439863	10281	567.5641	80	4075.899
1126749	1139896	10479	337.0719	870602	727588	34784	1591.582	101	4079.714
618832	1138093	24665	15294.71	420744	647653	63713	30035.7	89	4086.314
1853197	1159976	4190	557.059	1164039	547634	11766	1262.873	82	4087.189
1740060	1038244	28588	879.1868	983796	515152	47000	1650.7	82	4088.050
414387	779552	24027	1227.515	299212	446056	51884	4391.893	82	4094.218
1609057	1192537	7319	786.7959	1163069	682653	24748	1231.763	94	4096.741
557341	306240	81170	1163.637	168762	92501	107877	1455.5	52	4101.544
2081070	1560418	16588	330.9868	1617205	1050239	44316	1450.928	104	4102.521
300191	729097	31923	3951.28	172609	311971	60205	6989.5	68	4103.461
1223736	1757883	13492	457.5012	1093300	972425	40812	1060.153	105	4115.060
598600	848168	9289	26534.31	318992	362352	18700	47977.07	70	4121.573
2083860	1009733	16332	529.8252	1299314	518937	44067	1230.759	87	4142.049
329715	826140	112824	5188.626	258505	501399	272184	13637.72	86	4151.428
1379551	1008635	12469	361.7109	889366	483684	33392	978.8912	83	4158.428
127472	197881	37519	1076.016	60391	105692	87375	2111.738	65	4162.928
2031862	1579830	10830	442.563	1443708	915357	30929	1057.317	93	4169.664
1880718	1414098	8627	373.5747	1164500	754823	20745	688.7945	89	4174.664
1506549	1185406	7809	517.2849	1087187	750236	28042	1317.756	92	4174.794
2028562	6619458	103600	93378.96	2566218	7066514	542791	475443.4	155	4176.397
175791	163048	1672	507.3992	117669	85587	4297	1345.662	68	4179.152
168840	93448	26577	406.5697	48147	26727	33543	642.1623	41	4179.386
461781	297775	146496	30503.23	187493	137055	260071	56097.78	59	4183.411
119462	7824	409	-28.8551	30915	1272	518	47.4598	32	4183.489
1375345	1404530	9455	428.4255	991765	774165	26869	979.5509	95	4186.665
665143	410269	10947	1095.727	264956	139555	16880	1563.968	60	4187.867
1389569	1325649	12832	581.4752	954204	724783	37319	1071.796	90	4188.100
439878	377276	38931	10385.83	422837	487401	233788	75987.91	153	4190.346
1295657	2221296	134416	28431.54	752715	965868	249780	49109.66	73	4190.723
521489	603564	250047	5657.237	223116	197049	373104	9301.334	57	4191.109
198054	156946	590	18.099	53689	42706	293	71.8373	40	4193.291
2306681	1659014	6033	493.8513	1324275	790341	13779	863.2019	85	4197.544
675603	952925	105220	1799.842	245460	314266	151937	2278.266	58	4198.602
122154	21780	334	-7.0626	30955	3919	356	-75.2284	32	4198.646
475483	531300	136447	22669.28	194816	173701	218852	32448.2	59	4216.147
1336758	1094155	18576	641.9136	969888	644137	42851	1687.741	94	4217.731
140210	18846	1309	124.6349	40514	4831	1778	-15.8542	39	4218.625
2557468	2217744	10093	1010.617	2252984	1844440	39391	3724.635	117	4255.123
745956	989063	94167	2071.369	368784	402733	170452	3138.957	67	4267.427
393494	951123	11283	2414.376	368029	862120	44239	9130.008	107	4267.920
772412	1439205	124719	20428.94	567526	835472	374783	48812.73	96	4272.472
974153	1013105	4909	335.5949	597382	424533	7126	790.5686	77	4274.390
1063423	1416514	23178	851.6858	1165091	1373836	77463	2959.074	140	4275.578
701116	602699	2732	32.8652	385288	241262	6432	-375.5648	73	4277.078
1936795	1628175	10503	605.6183	1381719	873079	32688	1197.197	88	4277.263
1475963	2007770	23110	565.471	1098832	1142360	78322	1216.464	99	4279.617
107929	199779	20378	1249.606	38283	73875	32191	1849.715	44	4284.467
1571339	1004445	4521	280.4281	1010941	487272	12845	429.6045	81	4296.509
371103	49731	1581	41.4941	109557	14671	1708	180.2188	48	4303.213
125514	71666	17012	387.9732	34943	20067	21406	420.6766	38	4334.919
1704812	1290760	5944	613.6584	1261420	789710	22246	1593.801	96	4380.649
2580113	916889	8937	594.9657	1643406	448311	21137	1319.386	82	4384.636
1402368	850695	7808	377.4288	911562	427970	20569	840.1209	85	4385.577
1672082	881135	16613	545.3893	1038530	470068	44574	979.8014	86	4386.730
2507325	1282936	7099	706.4539	1604182	637310	13580	1328.838	83	4390.976
1196821	878766	6553	137.0233	768790	399780	13187	172.3907	80	4392.346
2306363	2105999	7573	520.2453	1603545	1159937	22438	1376.172	93	4394.138
1491087	987840	13325	1627.532	1078962	498345	31071	1983.883	88	4395.015
126357	19430	17180	335.798	34707	5210	20905	405.7705	36	4395.780
2086586	1326985	15129	1480.937	1542657	772137	40198	2721.508	100	4403.613
2136034	1518421	24588	522.7868	1339210	830370	51442	1041.496	91	4404.803
368613	458540	242406	26023.78	140178	151168	365155	37855.2	50	4405.118
113464	16156	9194	151.9834	30883	4209	11058	148.7538	36	4405.788
1730336	1194446	19267	533.4787	1249234	745827	58382	1363.83	98	4409.348
2089228	1278775	9989	382.5829	1456066	785867	36665	854.9065	100	4413.108
1302484	1547709	7925	284.5925	953858	777750	25236	423.5396	91	4413.828
1904905	1882363	26449	660.9889	1504592	1159530	71748	1819.463	104	4417.380
146059	149642	170325	2803.232	63287	64056	326786	5050.495	55	4424.475
700946	918161	196289	4026.013	297512	369936	347274	7952.271	70	4431.029
1099434	1300181	72987	31432.17	668005	687983	138660	55038.82	81	4434.932
1648856	1508776	10796	237.4556	1112368	778615	26109	361.9149	88	4436.511
175031	496996	71033	2326.351	85803	237507	135630	3717.843	68	4448.064
410657	416083	112670	2064.787	146145	144808	165339	2891.718	56	4454.985
106878	83966	2342	329.9862	41798	30237	3677	495.8797	46	4473.570
1744072	1115557	27995	841.5195	1053754	571075	51224	1981.866	87	4476.497
1652479	966521	16195	125.5395	1113395	487075	40039	-402.6121	87	4496.375
1273261	852070	9060	442.266	831322	409676	20190	620.659	81	4498.606
1909852	935402	4360	350.596	1204795	420171	8826	-38.0614	82	4499.871
1091182	1068195	7981	527.5341	703447	520372	21153	1194.083	76	4499.982
1551505	683338	4501	455.3061	900831	301772	9843	551.5923	74	4500.442
375924	189413	961	113.7121	104469	52126	1247	115.5567	46	4509.102
3258363	1519793	10534	792.1574	2053969	713813	24610	2073.621	85	4511.127
469567	652433	38009	20386.51	194140	226846	64549	30255.4	59	4511.813
1950460	1281598	12072	509.8392	1192591	624526	32084	1269.112	86	4514.401
769925	127716	47576	956.8136	248886	38478	63506	1113.487	55	4519.972
1841082	1288122	16698	454.1578	1281679	763417	50744	799.9384	94	4520.446
125829	112189	19559	636.4599	38828	32976	25366	767.8326	40	4521.331
4458713	4480180	43554	3718.579	3317958	3386941	131182	7865.91	119	4557.576
1570283	826940	5021	307.4781	944504	359818	12214	921.4054	79	4597.229
119458	91257	134	-9.2826	32970	25477	11	-49.5829	36	4598.063
633040	953005	28344	967.2984	496338	642647	61045	3552.625	98	4600.612
976484	905953	6743	365.6823	681470	470397	19634	517.6674	92	4602.608
1002176	1639658	7604	14873.78	592278	1026681	24306	30176.37	86	4602.967
727980	483654	121655	2568.845	270675	149851	168822	3559.514	56	4603.387
3303916	2013298	17788	717.3068	2056544	1061111	44926	2273.149	91	4604.391
306217	409267	345476	18362	155709	219727	762096	32396.38	68	4605.498
341568	787776	147097	6518.742	231838	386777	304580	13138.94	79	4606.298
1786747	1141071	16314	364.4154	1115645	557437	38695	446.7895	84	4606.377
2151488	1873004	12046	632.5806	1624377	1300867	46098	1453.498	112	4608.186
111102	103687	12410	365.201	42773	47717	28318	1009.04	53	4610.822
1439908	1082379	14878	453.0558	1008048	577543	41179	763.3419	94	4611.008
1270568	1072305	43005	479.5805	925904	619714	82004	912.6244	98	4612.533
2145375	1560116	20031	464.5391	1431554	967323	65457	1156.738	96	4613.825
534789	477329	28267	1795.379	201432	168904	41987	2662.071	59	4614.792
723809	1269766	10691	2486.565	422336	559779	24671	4848.843	78	4615.237
227783	315863	20360	2398.196	120943	203829	65458	6185.594	90	4619.051
197940	205579	182767	47857.83	129244	176443	521153	142523.1	100	4621.577
142356	218320	34647	1591.297	52483	105055	57861	2615.802	48	4626.222
1497056	675352	7445	280.6645	808220	266631	12295	305.7495	73	4627.633
1273152	1032022	10170	293.537	852183	490720	26478	314.8158	83	4634.679
1046945	624104	11446	173.9206	644362	277549	19819	906.0459	79	4639.003
146017	195049	267412	3325.413	49455	60030	361831	4537.519	45	4640.785
2290250	1699389	10935	540.4535	1617032	972117	31609	1386.465	92	4641.303
262890	326592	4804	-119.2956	74428	92885	6125	-4.3875	43	4642.688
128870	136880	7118	628.7198	50273	60464	12784	1232.382	53	4642.867
271837	716493	60618	6403.07	150025	354085	143912	12804.06	71	4642.905
1324896	1228764	33978	657.5658	894765	682360	83864	1854.97	95	4644.097
2715138	1642088	14268	858.8348	2085119	1197152	48981	1808.634	101	4649.345
805825	1121863	365906	4770.126	429117	466291	691085	9412.868	72	4657.053
2170948	1356122	9632	260.9552	1509232	786324	28386	866.2546	92	4686.296
2206737	1554090	7123	1843	1659824	800943	19532	3638.345	91	4693.807
1687707	855245	5505	382.8305	968532	398993	13492	734.5012	83	4699.984
598711	1515110	15786	15299.39	460583	809341	46096	27715.79	90	4700.541
512380	1726611	229738	7519.702	461130	1271500	731027	25017.21	93	4700.699
1950232	1222849	9875	346.9875	1299196	602439	24517	572.0037	87	4703.227
111511	33870	82	195.2002	30670	9301	187	233.0907	36	4707.025
862556	1469387	93018	18516.71	633141	1181916	344594	56168.92	165	4707.454
2554969	2030060	7012	578.9732	1832822	1197013	22863	1254.014	97	4709.323
1174992	711107	3184	224.8224	636540	303517	6150	401.015	75	4710.258
2367754	1243629	18697	669.5017	1620543	661095	39725	1910.573	88	4711.365
1411946	786042	4095	377.7295	898623	340272	7299	1242.674	79	4712.708
1775454	1023405	13158	364.5638	1184031	459276	26048	583.6928	78	4712.811
1766177	896842	5557	226.3477	1131489	419188	13283	173.5763	82	4719.393
1482822	926639	5852	294.8972	839437	416268	12432	25.0352	79	4720.159
2095127	1041078	25618	888.5698	1269984	487937	47417	1486.694	81	4721.783
1601372	1113549	4709	444.3749	1067771	540461	9806	831.9166	86	4722.787
1480361	1369291	13000	104.3	1066836	739274	33962	914.8682	94	4724.938
145077	450443	1369	36.0009	42699	136409	1857	-17.2223	40	4727.576
1836790	795616	5714	288.7554	1066707	395722	16392	222.1912	84	4733.102
2229702	6795156	452695	91516.19	1950503	4235370	1128658	229446.1	107	4736.429
375679	121541	11927	486.7047	113629	34574	15916	358.6876	48	4737.766
219061	143970	16075	148.8075	61838	41141	20782	246.4702	42	4740.563
305639	302430	13192	10781.67	104666	113101	22131	14816.35	54	4742.573
1923546	1267069	6689	529.4529	1288954	700327	24914	1554.875	92	4751.692
1344335	906145	6301	221.2861	709591	396340	12134	505.9174	78	4807.980
606080	664537	338090	5783.849	316156	369616	635692	12612.92	78	4813.583
528578	998918	81908	3550.439	252670	369474	127874	5457.932	65	4818.623
1084570	1751830	10357	23009.63	698980	1149552	32673	47603.36	94	4818.953
411352	802728	12521	18054.23	276756	515609	40778	51025.05	83	4821.922
2353317	1355644	21153	978.0833	1587105	795181	62423	3105.33	97	4823.290
840398	1416814	29324	23006.28	482696	850971	77043	54947.51	96	4823.859
2154032	1146545	4001	289.2561	1236892	494700	11381	561.2741	80	4825.369
1532496	1116991	3452	354.2572	911007	466437	5248	695.8128	72	4825.775
1480437	978713	38227	617.1347	918571	555580	61306	878.0666	87	4826.217
2154840	1667622	8541	346.9501	1451708	1017529	38543	721.6623	111	4828.531
232581	149142	62310	34348.59	77233	79435	137061	106500.9	51	4830.313
1726117	841782	12834	472.1874	1085196	401441	37646	960.7406	84	4833.040
1168743	970239	8046	358.1806	860656	517231	23101	838.7661	92	4834.012
3025456	2906956	31179	1959.342	2845190	2075586	90646	4067.041	111	4834.099
699570	1369910	464223	21138.31	396992	695118	996809	38712.18	78	4835.097
2078977	1117860	9269	372.1909	1202866	530394	22838	1026.612	84	4837.409
2252280	1880366	18164	824.2004	1768214	1129429	55198	3431.008	103	4840.671
1804957	1148380	7933	331.4413	1171068	553684	22429	880.4669	84	4840.956
227215	197347	32118	1142.22	69457	57664	39641	1361.66	45	4844.722
1953960	1328719	5218	221.1298	1270468	597451	12446	332.0206	84	4849.831
148900	208140	6809	1603.185	56602	76299	11353	2132.303	52	4882.796
2362373	1305553	7824	284.1264	1466729	615761	16865	654.1265	84	4882.886
1258680	941576	40068	398.2148	767311	447657	70385	998.5985	83	4918.031
2120458	1056252	18741	615.1701	1397034	706426	47679	1419.992	103	4922.139
1052514	913297	5897	146.4217	583876	409369	13006	383.4366	70	4922.255
1915809	1184478	6449	536.9889	1219233	552701	14605	1678.34	81	4922.955
1467275	815925	6044	244.2684	928558	419210	13673	283.4553	84	4927.027
422359	140370	905	211.7705	247130	78103	2811	760.4971	80	4931.159
1085719	677716	6571	144.4331	718466	299581	13626	-504.7814	81	4932.429
2150254	895567	5294	563.1934	1267734	396115	12218	1059.83	80	4935.640
2650118	1115629	21414	336.5254	1735614	556496	38095	515.1295	84	4937.993
2370914	1573590	14900	617.89	1583963	883872	47495	1548.469	96	4939.371
1736721	1091459	12900	634.69	1007296	480029	26911	1854.507	77	4940.647
108161	129688	137504	3140.174	40336	46022	204602	4517.772	46	4941.769
1660492	1273674	14755	449.7555	1199395	751378	32461	803.8621	100	4942.539
2148596	1588762	21028	578.0708	1561947	1020831	69569	1254.021	104	4948.643
2056474	1717779	7408	589.9888	1300557	860314	20653	1021.033	87	4949.917
112023	233863	23614	1257.945	46463	96930	39791	1862.075	50	4953.813
128323	91429	13915	478.6315	39771	27669	18392	565.3912	41	4954.495
1779706	1414990	31757	581.1677	1245832	786612	71945	1634.115	94	4958.425
2118523	964478	13833	1904.431	1131606	392352	23020	3139.422	74	4962.374
1239478	1331369	6332	299.8252	829201	622900	14687	515.5407	84	4964.878
1753563	1640926	8067	290.1587	1313012	952730	22927	325.8047	93	5004.488
1791853	1318573	13990	265.839	1216504	740359	40824	104.4264	92	5018.215
116113	35688	654	45.8894	33487	10062	813	211.0093	38	5021.570
305545	57379	332	52.2252	85175	16242	656	-15.3984	44	5024.520
146654	110486	57920	1236.312	42241	31921	74308	1693.079	39	5026.693
718312	1100583	34091	16460.3	398060	526577	76174	29259.56	77	5036.697
1555602	1396592	11187	446.1907	920852	740997	24762	813.7482	85	5037.463
289505	50974	569	77.1209	117536	15276	1025	144.5025	54	5040.104
806859	1677532	7938	10855.72	707627	1147537	35532	23114.95	111	5041.007
1171231	1006389	6106	287.3466	746546	427341	17332	793.9252	82	5041.384
344647	389090	52887	17440.56	145784	143549	83014	27929.29	56	5041.690
1282758	1522838	26182	437.4102	849966	837703	70051	776.6611	93	5043.361
1794311	1080454	7551	150.4111	1112823	537812	14924	-173.5636	82	5044.309
1703942	1027642	12843	302.8923	1104025	561475	34901	849.7461	87	5044.559
148195	89664	1819	209.2459	46197	30935	3059	147.8099	47	5047.961
241781	62534	5404	167.3644	72566	17867	7222	-188.2458	45	5050.587
301621	415094	128004	18735.22	128289	141445	200672	27367.3	57	5054.799
2279406	1093886	16467	594.3987	1393362	561925	37785	616.7385	86	5056.304
557109	1167314	12907	17605.68	335230	634526	45209	29609.43	76	5056.489
104674	38013	4680	-69.452	25054	7688	5787	-189.7493	28	5056.697
1527695	902343	5484	141.8524	977796	425250	12375	585.2375	82	5061.660
659720	624383	173602	2866.672	313836	284145	315496	4364.125	68	5063.199
1757949	715014	9045	366.4245	1032320	319266	16697	708.3017	79	5065.477
1688784	1184064	11979	705.2219	1070349	532730	24765	1308.317	85	5075.638
1768913	1012037	19359	610.2399	1170650	500576	35071	760.2831	82	5133.886
1943364	898849	13052	213.8172	1139097	373903	23325	505.5325	77	5134.722
947790	854094	67633	1284.611	665186	465330	102403	2770.208	89	5136.243
1359045	1326307	10220	886.342	1001662	709317	29893	2229.397	93	5139.153
148963	265082	151899	2892.734	110428	171152	359557	8877.748	75	5140.943
1335000	1285879	4664	486.8504	882400	578687	9241	776.2201	82	5142.068
2196759	1186058	22216	638.1176	1456280	722421	66924	1492.636	95	5143.932
1093005	2116816	100391	28330.73	1009372	1577241	318737	87548.74	98	5144.940
795826	1760303	94748	29769.76	599415	1261416	280014	71332.98	96	5149.845
111146	17376	256	-2.8384	30283	4170	282	-48.5798	35	5150.505
183457	174630	15580	2740.038	56303	62033	24282	4099.82	50	5152.558
1266776	1389909	9176	443.5736	922000	785057	30168	1293.825	95	5153.464
1320409	1366274	13605	726.2405	851416	746799	41680	1377.248	96	5154.737
1608702	845215	4082	127.6002	1028081	408399	12575	-355.5425	82	5157.975
583713	717635	169134	2202.617	246768	247004	258316	3452.328	55	5158.189
1083380	980945	13508	336.1988	710298	504401	32703	428.0383	80	5158.371
844264	953614	5118	237.5198	514189	421136	13474	167.0914	74	5158.464
1408229	1376915	7518	767.1598	917946	723821	18346	1362.011	80	5158.582
1456047	1677871	11441	500.6401	1126809	1085658	35183	827.1663	89	5158.616
118710	109849	604	2.0844	44287	44653	781	-75.3859	49	5163.045
1999903	1032914	6713	336.9993	1355633	523011	19752	506.6872	87	5172.423
2089942	1668971	11120	819.832	1576025	1031903	32163	2331.744	102	5176.274
152759	35609	4111	115.4271	41290	9516	4667	293.4187	39	5179.443
2156812	971465	26342	351.3862	1302344	522487	51121	391.6881	89	5186.931
126171	570545	2579	-33.1181	51181	223008	4002	-135.8878	47	5196.949
1911849	2176727	12100	639.81	1475696	1277817	39791	1459.075	106	5251.197
2081217	1420407	27726	483.2286	1345607	736332	50142	1197.566	88	5252.153
352538	568582	157063	4153.634	206415	322542	381056	7955.042	83	5255.830
945601	2107732	374184	33159.92	1060229	1752518	967053	68225.07	137	5258.995
1687657	932646	23773	817.0653	1123238	483978	60827	2126.995	83	5259.039
2826753	1485035	21370	522.857	2008032	882089	55856	794.3216	95	5260.857
2283616	1468605	35880	779.868	1729784	852346	79623	1264.25	95	5263.549
3374910	1615960	18105	357.6905	2236715	1127704	62149	730.7589	106	5269.009
439869	406502	334086	5690.024	207280	193307	727123	11841	73	5274.132
307089	331751	132214	2060.406	112346	108190	186687	3029.741	53	5278.109
3107239	2046798	11324	1826.476	2514418	1263984	37190	4858.359	100	5278.204
927306	2049060	49809	24179.48	515852	955086	109313	44301.86	78	5290.289
1996923	1345321	9395	528.0595	1286936	669191	25335	616.2935	89	5293.334
131317	24861	442	131.3962	37843	7678	423	58.1303	39	5294.826
2042897	1777697	23780	1241.058	1556356	1124698	78803	3306.248	99	5302.146
624726	1369926	44316	27410.93	379751	746421	111626	51233.02	82	5316.208
1381921	2112909	13326	665.3886	1192445	1388564	42094	1722.673	104	5341.543
1210104	1056739	26207	222.8127	861378	619114	48302	733.3422	94	5352.616
922312	1525260	120580	27315.54	553331	743736	229406	50706.48	82	5357.893
1704524	1191487	9621	616.5381	986233	545705	18417	823.7937	77	5362.223
2698472	1866486	19116	704.2076	2227104	1478961	69605	1708.84	112	5364.993
2567651	1807104	30004	3233.424	1537092	891792	64883	6082.336	82	5365.814
933991	1059256	7646	144.7406	635620	507770	20620	332.782	75	5365.942
972035	1378746	359752	23515.69	614574	662305	692814	43800.07	81	5367.284
648367	1385520	173723	16653.26	405720	692004	348260	45080.39	81	5370.279
1581853	1177999	13793	763.1873	1112178	593753	32263	995.3543	87	5371.596
2493640	1720145	6634	900.3674	1765168	770490	18610	1930.021	83	5372.027
1358375	936051	8560	403.216	823572	449706	22476	848.7036	81	5372.546
306131	282729	195787	3857.251	115114	112937	333066	6104.803	56	5374.127
671385	1628154	94341	19855.33	420463	817920	190364	45377.62	83	5381.629
1506063	1291554	23454	706.9694	989033	647434	63383	2059.186	87	5393.902
108489	83730	6614	434.2454	36759	35712	14037	751.0757	50	5400.019
1976659	1046963	11860	654.346	1384126	602373	31955	1049.676	92	5461.031
527676	463216	111374	2859.281	215413	149976	155680	4237.648	59	5467.866
2335438	1541696	9129	646.3369	1620839	983861	31520	1519.272	99	5468.618
1062432	1591148	343905	5137.07	568812	644372	650057	10158.8	70	5469.468
1393758	1877820	12474	724.9914	989888	1038946	37878	1293.356	91	5469.754
647076	1018075	202739	3739.858	319444	390491	329748	5517.263	66	5470.570
2063458	1074099	5024	332.0464	1282023	574753	15755	575.8555	86	5471.687
132732	31711	15942	141.9462	38579	6941	19783	345.2263	33	5471.868
1908623	909186	8851	401.3411	1228686	432827	21463	758.4743	79	5471.934
1802675	805232	7692	494.1212	1066651	360608	13650	1099.765	71	5472.061
1616036	1270904	13444	223.4084	952715	664362	38008	705.6488	79	5472.230
631365	1816899	17766	14112.47	532796	1053848	65692	30376.92	107	5473.512
1101092	1530729	69408	21979.19	538600	672139	136295	37835.15	75	5474.676
704035	1580931	11897	528.0217	577732	912960	32702	627.1822	98	5475.095
108425	174019	18643	481.2723	46318	84502	37169	782.3809	56	5476.368
877407	1468849	216300	4070.43	390085	560961	362893	6271.697	67	5477.292
1735074	1235747	10357	350.6277	1217536	732251	33327	791.2447	93	5477.950
293500	273802	44891	210.1851	116114	92580	67662	414.4382	53	5478.482
1644696	1041911	18138	299.9418	1148705	567504	43496	864.9256	87	5478.741
1617247	1535723	16413	758.1693	1208397	1094675	55770	2554.697	101	5479.065
1148030	984510	5308	401.1788	592229	433051	13501	1191.206	78	5479.518
736243	1073136	5770	454.697	575756	597099	21326	1075.189	94	5480.365
200898	193690	76230	655.503	72873	64746	108036	484.6196	50	5482.602
1884109	1052434	12406	232.7766	1186413	508836	34418	605.2498	86	5484.467
149435	84386	37725	486.3725	41771	23694	47304	634.9544	38	5485.180
1531125	1839846	19578	552.7258	1094409	1016178	55529	671.3769	99	5489.795
1688621	1193332	11151	223.3711	1116166	560964	26644	91.9284	83	5490.755
1186728	1179054	8119	580.6759	774915	574597	20458	1923.094	82	5492.620
1443134	1144474	7936	464.0096	889360	509601	15088	1239.837	82	5496.957
1731219	1096599	14498	533.7378	1194362	578977	32036	884.0196	87	5498.497
1239145	1267256	8471	455.0231	806846	622521	24679	541.6919	85	5499.054
221747	122685	31925	109.9925	67571	35370	42740	307.714	39	5499.329
1467200	1597108	8258	362.6738	999130	927891	26853	1335.853	96	5503.792
2865776	1162787	7700	496.97	1822028	635777	22100	549.81	87	5504.400
1989074	2272084	12356	1391.972	1427982	1211764	35789	2588.963	96	5506.713
299065	808273	137816	4799.278	208281	497635	339873	13358.28	84	5519.956
1672940	917156	24742	861.6262	1142286	493761	46557	1134.448	88	5532.553
1404688	1452652	6376	259.4936	978172	744814	17394	847.0034	89	5548.879
812835	1504959	272930	10337.37	360023	806685	651161	24494.93	78	5553.923
789127	1190700	186570	17707.58	465377	541137	386411	38381.46	80	5555.649
328206	385384	137186	13340.93	138806	138662	212517	19084.8	58	5561.258
1448122	1560580	36162	778.2882	1177019	884796	76997	1945.132	97	5566.020
689067	1869691	64904	27091.31	463686	955081	176362	53551.51	78	5566.297
2020258	1312481	3838	264.7118	1013969	490546	9326	324.9886	72	5566.797
226249	206230	32025	553.6025	73457	61616	44077	1021.32	44	5567.407
435268	359478	104478	1499.616	131958	104583	134864	1350.07	50	5568.127
2265899	1863496	10532	456.4452	1590997	1015616	34119	914.2759	93	5569.130
882413	1317327	80474	25404.79	438964	655248	211562	42996.23	77	5572.022
649802	2285179	19240	2536.364	228227	696952	27353	3641.903	52	5572.107
823920	1658146	287007	25444.69	423022	692354	548386	41501.25	75	5573.505
1693513	1285329	10139	696.9979	1116787	724276	27459	1854.65	89	5574.273
1464730	901305	15895	243.7095	858103	476768	36934	779.1974	85	5577.707
1533786	1126333	19872	879.4192	1114565	691483	49613	1944.689	92	5577.926
1870054	1226718	21140	640.954	1187696	602348	59913	1623.519	87	5578.432
1469014	1215150	8499	278.9939	915129	570235	20276	639.2836	74	5578.521
1288434	1560874	145164	11566.9	900663	914624	276233	37504.07	93	5581.127
1744393	1579079	27912	710.4632	1488281	1154722	87999	3126.944	111	5583.513
236243	212522	100715	2349.112	81981	69083	143056	3061.242	49	5585.037
1840482	1478953	19422	474.1742	1299806	983793	60729	1651.097	103	5590.200
126355	200952	3135	951.8735	48252	81942	5771	1539.553	43	5590.272
2678146	1156992	5571	534.3331	1579051	642549	13103	1549.478	87	5590.504
1796492	1838102	28488	396.5768	1347837	1061417	80475	2067.647	93	5590.920
1242055	2581279	211816	18652.68	736471	1195101	450712	34003.54	75	5591.299
1065152	499089	6602	237.9722	604238	207343	11616	263.4576	71	5591.817
2432667	1839443	14977	605.8097	1770131	1179502	45391	845.2351	100	5592.084
648567	744033	40431	23982.98	283673	305623	89171	35934.29	72	5592.963
651565	2149717	408417	4859.793	431663	1088321	967519	12184.02	80	5594.684
1200457	876425	6652	46.7772	685075	363813	15988	-358.6732	76	5594.919
2897360	1877612	22619	670.1259	2308213	1245276	62070	2812.127	100	5600.749
1995531	1322094	20910	412.051	1364686	727097	53060	504.666	89	5601.167
1564526	1315259	34455	1012.925	1184327	818761	83367	2076.489	97	5601.851
1482604	1294862	7763	391.9043	1072158	770589	25720	972.892	96	5609.257
692676	1289589	219250	3653.925	514257	710863	549225	8977.522	86	5628.989
2267220	1895371	6907	646.0827	1473061	985108	18899	1679.434	88	5647.043
3197972	1771243	8403	590.8083	2267997	1138184	26714	1361.855	99	5656.965
751722	376019	239097	13196.94	234846	113224	315850	17459.19	54	5674.127
124625	37902	182	162.8102	34589	11417	317	95.3837	37	5674.735
421380	143652	46819	479.7459	119641	40277	59078	608.6758	47	5678.196
1950616	1620369	26293	1744.437	1406937	1032708	85509	4382.255	91	5686.497
519462	607984	43860	15874.55	233269	279288	96452	27788.56	74	5688.231
1249677	1617221	9542	615.9062	1131563	1046277	23774	1104.921	104	5691.907
2335191	1181716	10493	435.0573	1566416	726273	35830	989.063	94	5692.735
2554158	1442523	8300	422.63	1642028	892676	24669	953.1309	96	5699.398
1512026	1076989	21088	1413.437	1052372	645883	48408	2123.089	97	5702.486
1690536	1273209	7741	519.0701	1157143	737464	27995	1401.52	93	5705.281
2598379	1820967	13095	891.6295	1836717	1145920	49057	2140.698	98	5705.961
2400263	1434611	26420	953.162	1406029	881667	66976	2332.154	95	5706.458
106099	19797	1741	-24.5299	32277	5354	2023	-21.1097	39	5707.766
156942	97749	42698	380.7578	46085	28178	54029	391.2269	41	5708.816
271912	516668	175454	2037.169	128375	176048	255830	2719.063	58	5712.519
368130	791290	9401	18129.2	187776	304299	17515	29095.59	67	5722.542
1304605	1646135	278245	29829.54	860550	936211	649272	63303.76	82	5729.102
2394192	1674350	13107	233.9027	1830947	1076988	40612	868.9332	99	5731.291
105974	19924	8982	269.4902	28810	5420	10874	468.2314	35	5733.070
197809	172125	69300	659.73	70628	67337	115198	714.0078	54	5783.247
795234	720168	13540	1315.594	242219	212613	16973	1657.585	53	5783.962
2010876	1291379	14855	591.3655	1293508	664451	30233	1205.471	88	5785.596
2181017	982338	14901	363.7461	1364506	471721	36275	810.0275	84	5786.109
1753452	1193616	7990	252.239	1251960	634745	26224	519.3664	92	5788.049
1047695	1213052	34639	228.4479	632422	540286	53380	1341.618	130	5791.023
173536	33811	427	-76.4453	49159	9363	695	-205.0105	41	5792.403
119858	38138	632	-48.9448	42413	13505	1202	-342.9678	44	5793.355
1630649	832604	6410	180.601	963560	390201	16477	237.9597	81	5795.196
2658876	1544907	8058	411.4538	1668128	894712	19341	1134.83	91	5801.870
2069650	1257026	20700	531.27	1393704	613605	42549	764.1989	86	5806.663
159180	254926	24372	1346.869	65652	96748	39052	2338.417	54	5808.672
1351281	966734	9027	405.0147	1225987	586889	23544	1285.018	101	5809.984
1484877	669322	6111	280.6271	845079	262551	11227	809.4347	73	5811.440
862056	1211609	21918	831.9998	635805	667364	50438	1729.972	95	5814.138
2728085	1650330	10655	288.7455	1880547	965907	31820	1392.102	95	5816.954
1161439	842668	5036	558.3196	732913	403852	14322	1287.064	85	5819.424
421696	368778	174563	21023.38	195897	137873	300762	31411.35	65	5820.810
1234778	967185	6447	435.2767	929204	576364	20151	878.2711	95	5824.398
2035814	1738524	13106	1052.047	1514851	969168	37257	1992.718	97	5833.658
1130592	1601459	11234	519.4274	817827	977096	30500	1721.05	98	5839.120
552843	686797	30061	17469.22	330386	390100	67423	34256.83	81	5861.503
264998	419328	35958	2570.644	137749	188076	62169	4479.881	64	5877.497
955453	1820370	7594	501.2234	693658	1021872	23384	896.0424	91	5894.691
1343260	1200022	6334	356.5374	821246	538631	16057	91.3977	80	5899.448
1379485	1566858	207919	30088.46	750252	749755	548002	48393.51	87	5902.405
1952094	1032252	14460	518.206	1533590	638036	42515	1705.092	129	5905.291
1762827	962944	7322	37.3642	1082364	466624	20780	-200.242	86	5907.650
2110486	662819	3477	292.6597	1172263	280050	7215	327.7615	76	5915.977
2431918	1797284	5376	571.3936	1623762	916390	13048	1057.393	86	5917.449
1301670	1220253	16427	713.1547	860988	552696	34411	1748.257	86	5922.274
154197	60067	335	-5.2065	78276	19796	115	-68.5485	56	5924.875
1239219	853100	2700	424.47	728369	398340	4414	545.8254	80	5929.605
627343	1105208	65560	17847.92	356702	526200	138512	37532.13	77	5930.974
728018	1511348	573081	23062.64	359803	663603	1217125	39539.71	72	5934.361
1983444	1026851	10099	472.7539	1274282	502908	26921	1510.068	85	5938.866
644586	1519643	16765	18676.52	413472	743808	43631	31665.5	80	5944.696
1110495	1907217	8706	453.2066	814193	929989	24179	910.6419	90	5991.729
2733650	1561975	14638	1541.592	1681256	830882	41196	2358.896	90	5999.564
184092	211345	44849	1691.229	75330	85223	83710	2480.131	55	6001.953
2164927	1219518	7238	492.4518	1340225	565015	17162	1323.388	82	6003.755
2214398	1602651	7333	500.7813	1682328	1002641	21467	837.8987	99	6006.367
1701554	944062	12682	742.0602	1136033	492305	33630	1397.643	79	6006.621
1958567	1240793	8029	572.6269	1298049	704346	25248	1687.813	94	6011.265
1593073	1068611	6388	413.7668	1135743	549540	18837	1083.356	90	6015.683
1540205	1037636	11114	422.6954	1084970	656573	34191	698.9151	92	6015.829
826920	1152357	230536	3135.87	396915	433350	424500	5748.45	69	6017.808
1194047	577816	9525	191.3525	646864	228381	17986	-162.1854	72	6025.493
2136443	1522172	10212	319.4932	1241132	699710	24560	922.816	81	6025.703
1303791	1873724	6361	395.6521	853249	986172	19602	1327.272	85	6026.023
1421616	2017839	8773	494.5653	903844	1023058	25442	1295.896	86	6026.559
1245221	392346	2204	225.8444	658881	154457	5674	93.5114	71	6029.879
978965	1353402	326752	25969.39	532380	566612	672078	43711.98	73	6039.404
319540	870930	81368	3988.145	179856	384643	155938	7102.522	70	6042.398
128210	103292	81224	821.8664	37985	31456	108240	866.264	40	6049.157
153561	291407	265857	3261.178	72839	117331	452817	6175.634	58	6053.985
174592	42443	423	22.1303	47678	12071	501	33.9061	40	6088.647
104853	129454	60261	640.4421	40549	44629	86059	876.1099	47	6112.745
348872	325832	156090	1705.649	118497	114271	239564	2694.74	54	6115.532
102078	90614	5	44.2805	45918	40531	-340	49.926	51	6118.486
1625652	804432	12778	465.2458	939148	379918	28851	762.3411	80	6120.279
466405	983867	12364	265.8204	310552	469097	19945	442.9145	74	6120.439
1511704	1413055	9951	572.0511	1153492	878230	36467	1281.399	101	6121.504
1383299	1101842	14696	670.2456	1047079	694391	42870	980.007	100	6126.637
1349655	1311847	20005	463.2805	917205	701558	49675	937.7675	94	6131.195
1694512	1382880	11798	295.2678	1213237	758644	29958	960.0438	92	6132.729
1341952	1399228	16006	489.7366	1068998	818961	41245	1007.844	98	6138.298
1795606	1555117	16839	702.8679	1287339	823193	43121	894.8881	99	6139.499
153870	55764	1912	1155.863	41523	15324	2414	1521.625	36	6140.097
563311	549701	109720	1764.292	194325	169343	150423	2057.13	56	6141.034
1468535	1944204	72071	20680.98	1153062	1627072	233131	62969.45	109	6148.134
587819	1840862	11449	12992.49	460013	1143103	38886	26082.3	94	6156.392
3114884	2363831	48945	1125.814	2506948	1867596	138768	3068.285	113	6170.129
1954844	1948899	12001	750.0561	1555767	1048201	26938	1728.622	98	6176.017
1848214	1349980	7417	327.6937	1205519	746763	18785	820.8385	89	6182.635
643207	1550124	66154	27834.44	420322	869821	203336	51151.95	88	6187.613
479650	1152716	11232	15105.71	406673	786796	28713	28683.2	93	6201.256
2245193	1260516	21759	812.8799	1496094	664157	46027	1570.715	88	6220.172
1676208	1065080	13318	1438.54	1080413	492374	26067	2650.959	76	6220.219
3051087	1335919	12615	540.7015	1868623	743052	36986	860.7146	82	6220.474
772109	1242538	64509	887.1549	581245	727226	134658	1028.714	91	6220.722
2179260	1192888	28022	1256.634	1389356	604136	69895	3033.11	88	6223.858
2216348	961366	12035	377.1635	1281953	469421	27245	924.4445	82	6225.943
2034740	986092	22843	385.8923	1333544	539693	59970	1315.317	84	6226.037
1386354	834683	5235	198.6835	743913	363096	11889	455.1729	68	6226.242
1536431	1672040	14155	442.0955	1185448	997079	43252	959.0372	99	6228.645
456929	134365	153990	16223.84	162718	45829	253554	24711.58	47	6228.748
1265524	1727840	111796	20471.55	646737	947322	232269	46266.49	102	6234.887
180889	90130	66266	1035.323	52128	25652	83561	1511.572	42	6242.506
742265	1144785	226858	16067.13	487550	560877	483818	39711.59	81	6245.655
1232122	939250	10894	253.3534	955509	538401	30946	168.8706	93	6246.537
3016397	1504961	14749	585.6189	2272902	926262	45041	1685.6	99	6252.960
1617283	2561962	79303	70253.3	1377661	2511662	228923	257423	113	6253.374
1565909	1404960	49109	1907.215	1141894	782309	105069	3731.571	93	6255.928
2033767	1210747	19044	339.5684	1300522	632561	53464	1018.53	90	6257.419
2056549	1094021	4785	319.4385	1293651	530302	12902	447.4022	85	6261.195
2165148	1553971	10215	587.0615	1480469	736360	22626	1166.119	87	6276.820
2140391	1712691	4205	471.9005	1386425	819605	10517	697.6037	83	6281.296
2645881	2316264	12462	604.7182	2323939	1895515	46472	1493.679	114	6285.250
2178471	1198254	19111	625.9271	1396127	554133	44496	991.0256	82	6306.130
900707	1383082	47610	45595.92	712664	1028401	106231	158891.4	97	6320.113
2573173	1325126	9807	717.7727	1455305	702817	22050	1620.005	84	6325.147
2926501	2630078	8904	781.7144	1820390	1426321	21717	1473.924	93	6326.339
710919	2019037	15330	5577.013	575150	1542863	55493	17519.56	97	6326.421
1367983	1646810	3981	543.1341	871163	761020	8011	1349.217	81	6327.548
1949982	602371	4764	390.4604	1084227	247184	7096	846.8856	74	6331.242
1697702	1380375	18727	547.1847	1321199	1034391	75522	1637.384	107	6332.436
1726604	1178881	6923	518.7803	1155268	642855	18375	1158.838	89	6340.407
562325	1395495	9883	4799.836	401652	766779	31247	9947.557	86	6341.306
1681779	814727	11447	352.7767	1033846	382363	23199	910.6639	80	6342.507
1806010	967229	19934	-178.5026	1316829	549783	44514	-307.5646	89	6343.183
1057614	954812	8836	219.4996	705977	554146	26132	21.6052	92	6344.999
217982	230451	23203	1428.088	104518	165057	55628	3325.131	72	6348.106
1928872	1260939	10739	686.6579	1236704	649211	28519	1606.116	89	6349.826
604166	941248	127538	3060.282	357184	440838	270894	6318.354	72	6350.434
2041117	966051	9183	477.5663	1315196	569476	31168	1324.925	94	6351.416
2381942	1661247	32411	1532.057	1834986	1263026	107805	3747.861	109	6355.120
1080296	1282409	14832	345.6752	679538	775173	44136	746.8296	99	6357.563
1965892	976514	3115	514.7515	1101255	389289	4890	728.329	76	6360.243
1827405	1056447	7664	387.1504	1305177	621873	25134	1236.217	96	6363.589
123435	47994	-5	52.7195	36700	15494	0	-51	40	6366.832
1560913	1117944	5081	252.8441	1004365	493501	10516	541.7476	83	6369.075
2498125	923770	5600	373.16	1333305	430318	13231	753.0591	79	6376.417
1764230	1293274	12041	510.3001	1312426	803118	37003	1633.268	96	6378.588
1584603	1180251	12015	170.0415	1006454	681769	33000	750.3	94	6383.306
439684	1273657	27056	4795.642	290903	628932	66644	9558.929	82	6384.513
1745688	2103861	11767	708.7287	1294109	1333496	37450	1776.945	99	6393.360
240423	170390	52087	18134.68	106503	58128	77724	26680.52	55	6399.574
820839	1163890	37026	19060.96	579346	811889	96065	43765.25	93	6399.635
2388932	1896924	10412	1192.713	2081200	1694467	47455	4577.226	122	6437.541
1566837	966374	15291	428.6251	1133436	538614	42214	829.4054	82	6437.583
100502	139031	47008	848.5488	32592	40950	63872	991.8192	34	6438.056
1885316	1394348	12782	434.6702	1381831	840177	44511	799.8671	99	6442.398
1692275	1130940	5136	459.9296	1071208	477033	12908	755.5388	76	6442.764
1482081	998100	7726	436.2286	954177	483582	21650	832.565	81	6443.291
1636080	1140011	10605	367.9405	1120222	581038	31046	659.4806	90	6443.884
482379	797230	18428	19974.21	335707	545417	57617	48023.91	98	6444.461
2234141	1525985	7982	385.3902	1436837	898438	21228	767.2908	90	6444.853
2083920	1233252	12533	760.5013	1256077	617039	29462	1744.418	81	6446.899
271483	648375	5332	14731.73	125069	248475	9264	23532.91	58	6447.353
149664	319511	23696	15580.15	73088	129208	44002	25613.11	55	6447.401
1067818	1138220	24683	610.1163	786404	642802	52551	524.9111	95	6452.328
2516813	1140572	15637	450.8357	1621043	668943	43902	461.5022	93	6455.882
1127291	2006393	20868	199.0948	1059073	1502634	94223	836.3103	115	6460.489
1572443	1508271	12124	486.3564	1122550	885912	36278	1434.596	98	6464.887
108890	110456	13871	599.9631	32144	35235	19184	835.4224	39	6468.266
1531364	1193834	15212	1021.993	1212565	776590	45636	1999.98	102	6470.694
1232664	2073545	423015	14350.14	573338	968220	796739	27386.26	72	6471.383
241927	298292	20068	552.2148	121253	109913	35293	1211.337	61	6474.518
2710147	1585084	9726	1703.429	1888161	1050318	33821	2179.158	110	6474.993
257734	504144	161506	3117.287	148227	214077	291021	5865.078	67	6487.136
1634540	1009319	15456	375.8816	1005748	523420	33664	493.7504	87	6489.873
2255587	1273308	10455	396.5255	1342215	583986	21186	783.3346	81	6495.554
2094751	1305632	13489	569.9329	1388544	685259	33611	1291.377	92	6499.397
301447	482860	5670	13415.09	133496	199311	10608	23647.51	62	6501.436
1904105	1282083	10522	510.8842	1171604	658820	23326	1141.389	88	6545.713
1124286	866171	6617	652.8137	666811	439637	19687	1438.041	86	6547.667
1283986	1118826	7561	301.9721	716631	451490	15248	778.8128	72	6548.407
1202338	1047514	11974	341.9414	834892	511848	27781	957.3141	86	6550.128
233549	502218	5727	1425.885	141928	293682	13773	3479.065	72	6550.969
1003832	861690	15195	669.4395	1035586	726872	54332	1735.625	118	6556.169
2487854	1611204	10667	386.0187	1620278	862403	26534	966.7574	89	6559.016
246622	372367	195934	2226.097	82369	118275	271220	3549.442	40	6559.211
2098050	1246672	9823	452.4703	1278069	604402	24410	844.401	87	6560.646
1483359	1324781	21259	399.8299	956562	660093	62620	1153.982	87	6562.148
165353	140208	151	-27.7289	40404	34911	-163	-54.5443	30	6562.328
1614585	864650	5372	331.9692	920042	375864	13751	808.2311	78	6572.681
1407370	1005056	6747	304.1067	955424	511377	18964	502.0804	90	6575.014
2172094	1187071	10445	673.9645	1424649	663246	31456	1169.482	93	6579.096
1445254	1184797	13014	1378.285	930952	794355	30454	2935.669	102	6585.305
689196	551908	149867	2127.139	265728	183237	209101	3378.366	58	6586.285
2000069	1198869	7477	361.0597	1464001	804967	26469	946.1109	99	6586.518
1474448	1216474	12785	586.2385	1018702	716743	39690	1186.609	96	6587.376
1184821	1318817	18495	693.5695	718781	683800	47142	1782.266	90	6600.194
2097334	1513092	11318	458.3398	1392226	740994	28820	1284.802	87	6611.780
1819991	1330596	55821	1685.358	1393941	999273	108096	2869.986	106	6614.671
2244960	1239535	14391	695.1351	1346719	653603	37468	940.3548	80	6614.721
1713443	1524549	5210	402.281	1057261	736406	11548	1179.243	84	6649.065
1618038	905504	23915	588.6315	1005586	438289	54853	836.6533	82	6653.477
2225026	1019174	6129	569.0369	1322154	450004	14780	1032.158	81	6656.551
184978	33168	5621	-39.8619	63500	8545	7154	-98.4606	43	6656.997
2375132	903377	4875	429.4875	1339268	392324	9193	1439.127	76	6658.976
2129452	895133	6327	514.5447	1303183	422478	16452	1065.557	84	6660.413
219240	319225	118085	1885.568	75722	103451	165478	1954.716	49	6662.943
1289628	1149952	49511	2672.367	825321	574318	100986	4990.115	86	6663.418
1673836	1802628	45420	3017.062	1749391	1255143	96551	5823.311	109	6663.442
2980122	1085118	8025	726.2025	1864077	569292	18105	1385.691	86	6664.455
1643445	995545	11579	519.7819	1155996	555374	34317	1181.784	85	6664.570
110292	75294	174295	2034.949	31785	22725	225970	2728.917	38	6666.383
301258	501991	114793	4158.287	113060	190005	181222	5639.154	55	6668.010
2142848	955606	4730	505.353	1226515	416232	8436	492.0596	79	6669.652
1559586	1418003	15566	346.0526	1189063	877666	46660	925.626	98	6670.175
104644	56574	22749	239.4189	29020	15931	29424	176.8864	36	6675.201
1614926	993600	8537	307.5257	1121349	533830	26560	526.016	91	6678.878
1756983	1476198	6478	656.8158	1041782	718158	13560	2079.716	84	6680.293
925457	865755	5173	493.6053	578858	384406	13048	759.3928	81	6683.092
501919	65346	11297	-53.6383	147156	18415	14521	-515.5719	50	6687.558
1353187	777660	4110	375.571	822633	343050	6313	720.5593	78	6690.410
431057	1268958	31035	25437.06	572253	1297187	148267	72583.38	139	6694.057
698503	1657869	23482	23188.94	476878	874022	69846	39525.16	93	6698.157
1539235	1210260	9985	456.1585	968628	545963	22584	780.1624	85	6699.732
965257	583086	8850	338.485	626208	277230	21168	462.9248	84	6706.107
1292095	840187	4959	220.3999	801465	364315	11136	238.5296	78	6706.826
1926725	1061037	8743	865.8823	1212515	643941	26683	2418.316	95	6718.885
1821499	1457625	8946	709.6706	992324	704563	22077	621.1197	76	6719.161
265009	511148	114700	2968.67	138707	229859	206021	6203.578	65	6758.709
1386240	1229363	13398	731.0278	814127	557359	27711	1368.387	84	6760.994
2042927	1834337	26273	793.3153	1465521	1137787	61892	2471.741	105	6765.965
1358326	1043951	28592	318.6112	999776	557796	70008	1065.849	92	6770.009
1530351	1375869	12055	649.2855	1276481	970617	44770	1094.597	97	6770.135
418367	1001457	44474	20794.19	312657	722675	112842	38391.04	97	6775.195
103933	101818	78357	1910.428	32054	30273	100572	2299.689	40	6779.732
548634	1091226	234029	3156.227	277717	389130	381468	5416.755	65	6780.245
306494	693851	8278	413.7958	91319	193736	10311	554.2471	46	6781.859
186610	445749	22551	2111.911	110281	260378	51450	5201.345	82	6783.787
107873	96405	149	384.5589	34140	26768	-295	526.4505	38	6783.961
1515565	1108949	7221	512.8981	971328	548230	20504	1261.474	85	6786.189
2311029	1268738	14740	545.914	1587169	651988	36119	761.4759	87	6792.129
1346062	898054	5699	324.9139	859678	423330	5772	738.4092	83	6797.338
161323	185121	91732	1785.765	64652	62862	136898	2120.378	50	6805.003
106441	99629	63378	4917.906	33339	28771	77961	6117.412	39	6811.194
1152360	939044	18600	361.46	810691	539492	41712	1102.643	98	6813.921
116235	107835	7674	-137.2886	35568	31312	9810	-107.659	40	6820.006
1356658	1219103	7543	263.5623	933476	622842	19024	165.4464	88	6820.321
1724340	993351	24303	1670.798	1018073	445852	44014	2998.385	80	6825.028
420333	805370	108738	11676.6	324272	488731	233766	43844.07	93	6855.261
1811915	1239775	29081	957.2441	1283178	677385	66677	1638.18	89	6862.885
1538173	1382513	10250	569.025	1036191	761598	32572	1404.889	95	6873.217
149982	162702	46460	277.406	43221	46373	62789	325.6629	34	6873.337
2441260	1597378	11245	318.8445	1706312	1002634	43064	987.0904	101	6876.183
2232538	1171700	21053	708.4733	1466689	702960	55466	1711.443	94	6878.811
2951369	1392379	16460	509.406	1939692	796330	42579	1248.882	83	6878.971
909171	1978516	27845	24674.11	626938	1165436	81840	51091.22	90	6879.859
1783393	1352143	17889	1062.773	1237631	660394	41174	2483.061	86	6882.300
476909	370006	115584	1934.462	163071	115377	160072	2447.639	54	6884.970
2083287	1228796	5066	361.0026	1186797	594188	15907	785.9827	86	6886.034
1925035	1319667	10096	704.1856	1210905	747901	27490	1563.189	98	6887.839
2117964	1112681	22405	944.9205	1328134	584669	49886	2732.405	91	6890.510
1887792	1272442	21319	314.1959	1359128	883915	65550	1146.355	95	6890.743
1635867	920482	25432	1900.335	1135269	505649	48418	3973.65	91	6896.939
376160	83158	5363	197.2643	131478	23938	7707	459.9627	50	6897.396
1631915	1289663	10161	315.8321	1084997	638464	23748	950.6628	88	6902.708
311359	648865	12034	20081.31	126497	200214	17916	28225.89	48	6902.857
1673811	1281373	7954	627.4194	1227425	727544	24612	1063.333	94	6918.448
1409863	1562271	9604	1433.984	949220	636326	16635	2819.223	88	6922.579
1863789	1005623	10679	613.2919	1215950	551260	27624	1570.906	88	6930.744
1346261	1021075	4891	350.1851	826250	455619	12597	718.2917	79	6934.380
956038	1087144	9133	371.7613	649070	574500	24098	652.2978	89	6945.010
1207872	1270491	15210	593.281	743895	584479	35562	1340.628	84	6967.291
2090019	1601710	13555	620.4355	1686295	1174656	45897	2615.422	107	6974.184
2513269	1298008	19128	720.4808	1487161	674114	54011	1491.817	80	6974.355
2701466	1281111	16621	599.2381	1753034	674012	39227	816.2347	87	6978.885
2818142	1616083	13746	460.9506	1877459	930032	43065	750.9465	92	6979.408
118829	97527	63856	1030.122	35375	27733	81444	1175.208	40	6983.374
2027916	1440252	19602	674.2722	1511621	883300	50821	1458.858	95	6984.120
1167312	953409	26650	628.065	800276	515581	63971	1313.573	80	6984.142
919167	1366609	10454	291.6694	592888	658170	27368	464.7448	82	6984.693
1300783	1198030	11109	347.4149	885447	555771	29944	551.0584	84	6985.312
1676813	1397535	15446	151.3206	1201936	804597	46436	-148.1404	94	6986.921
113667	31049	5	196.2805	30848	8304	-229	184.9531	36	6987.886
1557030	1302664	13924	505.3364	1172858	768681	38093	760.4173	101	6989.641
2016666	957453	14292	403.3812	1385452	487070	34760	816.036	87	6990.279
1616732	1127938	10044	450.6684	1026523	534323	19873	760.2753	81	6991.494
227198	342694	126792	1068.631	87529	115682	185669	1401.231	53	6992.548
1294562	1525525	6856	311.4216	878330	787647	23044	276.9684	90	6993.428
1763749	1098683	23046	348.6806	1373688	699529	63120	1078.032	100	6995.784
1652714	1374052	9833	787.0313	1172500	732668	20551	2230.711	93	6998.684
1404611	909242	20534	1727.157	966291	484748	39291	2461.025	90	6999.198
2570049	1794217	17881	756.9241	1566055	788742	38584	1989.762	82	7000.046
1853034	1326636	12045	416.7245	1171415	673013	26644	1088.928	87	7007.591
582394	1048006	225624	30986.71	309901	439366	485850	59144.18	72	7010.205
1801122	1122731	7251	471.5811	1214052	525097	14977	828.8097	85	7012.603
1879702	1074918	23955	583.8755	1225914	593344	48584	1249.762	92	7024.788
713621	1971322	19664	8335.351	498909	1175161	46980	20181.58	90	7025.869
529872	728573	154400	2484.84	270759	275592	260963	3956.424	66	7034.791
2508801	1568785	25641	1028.26	1802657	898559	62160	2463.176	95	7036.358
492163	488322	180228	2344.191	201290	169292	274726	3758.929	60	7037.702
2338571	1558460	20628	950.6308	1594350	837266	51412	1672.813	89	7076.181
107799	12332	8874	160.0314	29316	3471	10427	161.5547	36	7083.502
1489720	1516050	9164	852.3004	994700	884888	27295	1745.25	96	7091.244
2268797	1095804	6642	628.2162	1435438	571927	16471	1705.823	86	7091.866
301234	443178	118885	20803.45	137873	163419	199092	32965.66	60	7096.873
1520078	2406459	11936	427.4096	1095885	1235040	25925	1740.392	89	7098.271
994651	1263459	10675	2738.867	619469	617299	26290	6176.869	82	7100.021
1643878	2130611	24338	2371.762	1156565	1183223	62295	4858.75	95	7102.821
1606277	1341424	5108	504.9588	1112048	708715	15379	1115.962	87	7105.545
905488	1519295	229623	36854.25	640685	1169871	654754	80380.9	100	7106.030
862883	1571863	4312	423.5032	633291	852933	8630	1651.143	92	7109.220
127381	40639	869	62.9509	40745	12873	930	70.173	44	7111.760
1968483	2393936	15281	495.0641	1744416	1971996	73138	2201.442	125	7114.106
1915010	1545527	14989	454.0829	1160386	819303	30562	1579.128	89	7114.903
1801244	1399072	10913	288.6193	1222867	755090	28224	41.5664	94	7118.796
2428305	2250499	13741	880.6701	1919196	1481098	41510	2585.711	101	7125.616
806489	1095844	6732	343.2652	571437	552749	20412	435.7132	87	7126.684
482854	810370	84699	20420.81	193253	294843	137870	30447.51	61	7140.399
1412641	1929432	7686	258.9846	1003678	938482	25371	712.1131	92	7143.515
927951	1290346	234673	23052.55	604270	887513	690071	60599.78	92	7162.019
205525	196119	42134	766.9174	65752	57763	54078	793.1758	46	7168.900
1101143	1700359	16142	370.1662	852166	1060209	56257	1341.618	100	7187.167
315233	402616	13530	2512.033	134672	172130	25265	4649.367	60	7187.515
1159887	1656433	77521	1210.728	992442	1058014	158941	2950.39	101	7191.117
922971	396411	26488	31687.38	350963	149917	43452	43531.26	62	7199.221
2352730	1137228	5629	421.9869	1565182	565844	15910	726.551	87	7200.860
1626355	839050	2615	451.7015	956939	346620	6502	807.3622	74	7204.967
1160549	1031253	11056	776.0416	793954	547571	22909	1660.395	82	7205.274
1787922	1101118	10517	151.6037	1170333	679352	31216	134.0176	95	7210.843
1384377	1439451	14539	261.8379	981273	752091	34395	138.5595	90	7212.621
119963	19490	2381	196.3741	35832	5279	3394	308.6034	39	7215.815
2155626	1534988	15347	683.5667	1606521	936248	46638	1450.792	99	7220.382
256581	152885	130493	19509.06	96011	59821	203462	34485.82	57	7222.947
2592341	981298	6357	657.2277	1547136	451184	12710	1307.031	78	7227.768
1634184	846362	3732	424.9652	973761	379628	9777	784.0897	80	7232.895
2084153	1809510	12155	496.8955	1633232	1211052	39503	956.5183	103	7237.686
1470860	930113	8539	465.2379	937032	431346	20571	1092.833	82	7239.370
2150549	2422739	5425	721.3425	1446772	1163123	11368	1714.145	83	7240.968
1407935	1264473	6932	441.4852	1083453	730386	21806	1087.117	96	7252.568
750713	1536283	325725	23340.17	402520	809919	683669	45619.03	82	7253.910
2797674	2173275	10308	533.6788	1968940	1611348	37349	1764.479	113	7274.706
1419778	1571856	65614	3547.146	1388493	1254115	163031	10468.84	113	7286.234
280803	37721	20240	-22.536	79199	10104	24638	-211.4082	44	7302.812
2049314	822123	5577	462.4697	1181638	357387	12172	1021.449	76	7302.983
106807	348335	292646	5926.241	61670	139260	524668	10119.27	59	7305.629
1417691	1268475	32490	465.689	991074	693876	60634	1517.767	92	7306.900
1181506	1027200	34003	914.9683	860765	579292	87136	2784.13	93	7310.045
2983317	1815186	9598	957.8478	2181734	1042989	29820	2927.902	96	7311.890
2125470	858553	16552	386.1672	1280662	358441	40591	674.9551	77	7314.545
1117499	1888181	16736	29844.69	927627	1402968	62304	65506.45	116	7315.819
1208471	989710	3487	246.2207	774400	482207	6852	480.9972	84	7317.567
1279861	1045645	12798	359.3678	933083	586336	30324	785.3764	96	7318.481
998438	1504707	68901	7542.146	640359	855999	185848	17104.47	95	7318.603
1387464	1410686	11582	714.3502	1000428	739190	33138	999.4418	89	7323.064
1829962	1021319	11508	109.9988	1201184	604009	31096	322.2856	91	7323.718
534429	1471162	8648	14378.55	355601	750635	24700	24073.67	86	7324.758
2035762	1060807	4830	352.963	1229600	478649	11873	608.4753	81	7328.372
2260728	996453	5968	292.2048	1329775	419182	11880	943.468	78	7329.564
2157669	1195669	31100	804.71	1351476	757508	70134	1266.717	98	7332.231
1008386	2008854	229020	30239.02	619035	1146618	517378	83910.3	96	7336.423
1962929	1232920	5310	326.891	1291598	636824	16326	588.6886	86	7342.499
1076457	958802	14902	237.6022	664610	516205	37398	173.4278	79	7342.545
259742	678883	168529	4440.677	138240	312959	314182	9071.21	65	7343.585
2428208	1505934	12333	418.2813	1843696	1121223	43241	1875.62	108	7346.239
2160948	980651	5267	452.0787	1268791	445352	10449	844.3889	79	7348.378
2189139	1356378	10260	653.586	1417644	667235	26451	1190.701	87	7358.783
113342	236314	40512	1251.323	43302	77479	57349	1809.479	47	7361.391
1843310	1058107	12337	-12.2943	1234084	568568	34796	269.8556	88	7361.563
1193635	1072615	13239	419.9079	872552	626121	35153	780.4833	93	7411.168
920152	1941512	19030	721.583	569067	963796	45229	1065.547	88	7412.627
101362	29331	999	-36.7561	28967	7933	1016	61.7976	37	7415.553
1657758	1303878	15272	416.3592	1198953	864193	43854	528.4094	109	7416.229
2050457	1392468	20217	325.7737	1477206	731948	60925	374.8925	87	7416.507
393826	1100280	12696	3053.046	304463	729964	45500	8805.55	85	7416.919
1028490	1003715	217046	19618.08	482014	408922	386637	30467.94	64	7417.180
1340752	574569	6430	434.723	760081	235145	11899	784.7339	69	7417.332
148840	170447	22468	910.8548	95583	118547	70374	3058.181	75	7418.952
357515	805866	4047	14644.64	155714	292550	6883	22321.54	61	7419.771
1132954	780217	8561	388.0721	716517	382721	18309	1238.335	87	7420.872
1857110	1597684	4786	392.2946	1243481	763405	10276	635.2836	81	7421.120
603467	1077493	215220	3290.842	302742	408219	349318	5521.14	66	7422.890
2239779	1211010	9806	523.9166	1522484	676915	33261	1343.742	92	7423.205
1528998	1241020	23230	342.203	1106531	705157	60036	568.8196	96	7424.516
1627188	1126015	16546	321.0306	1076497	586011	42219	829.6859	90	7425.676
2168805	1227279	9589	480.1429	1346522	610171	32994	995.1634	85	7426.217
364490	186811	171042	21299.06	130431	63563	279683	30101.62	56	7427.998
2085527	1573554	19731	647.7091	1406570	796913	51186	2265.335	87	7428.969
221907	256202	159199	1204.264	96553	92998	233931	2503.329	54	7431.159
2317177	1656163	11823	431.6703	1700473	1006427	42343	1316.842	98	7432.568
2148990	1191726	25368	405.5448	1350077	574249	58512	852.1232	83	7434.312
590580	755831	38265	19137.67	222537	251397	59317	28061.28	52	7434.571
107589	190383	56473	1437.535	35124	59384	76000	1602.6	42	7436.593
1146420	960109	4192	205.7712	653092	387810	9647	97.7967	77	7442.156
156891	352751	152745	2282.994	61969	117776	215319	2999.596	49	7442.704
1778843	952602	5325	384.7325	1171892	440935	10949	597.4389	82	7443.666
1858676	1817809	11232	1164.715	1237749	867343	29449	1849.289	91	7451.591
2022217	1381215	7959	309.6999	1306351	727971	20376	85.8936	85	7452.253
1147385	1060824	13468	410.9548	803069	583047	35920	1592.112	94	7455.341
819038	1404392	30561	21634.27	585761	874980	93680	40956.45	90	7463.661
415643	367334	25746	19441.15	183421	139518	45246	30166.1	59	7464.029
1580888	1413401	9324	441.2764	1160953	797389	28308	394.4788	94	7465.381
940631	1670753	76272	22072.46	510816	886101	201024	44218.64	84	7469.922
206819	27746	1130	-82.607	62205	7856	1577	-284.9303	44	7503.295
1547539	1111243	6280	375.308	993979	505587	11347	500.1667	81	7521.098
1048092	1808769	23675	17180.17	653393	988876	58077	32991.72	88	7521.161
1974989	1322198	24734	346.7774	1389047	745936	77563	450.6843	94	7524.639
817190	1282924	252244	17795.09	530755	651682	578804	44065.11	105	7525.864
1347948	1156938	11049	519.0489	943781	630565	34067	830.7587	89	7527.525
144371	74653	412	-8.2868	38876	17463	398	-16.2722	31	7527.543
2108210	1534463	14594	674.9234	1430926	783754	35125	1647.512	90	7531.913
274990	199106	278161	2823.632	92966	92553	517040	6335.944	64	7533.404
1726405	913329	6093	412.2173	1064875	404188	13604	1271.384	83	7535.117
249980	261983	163113	2375.039	94206	92742	247480	3769.628	52	7535.904
520899	367005	144719	15351.94	164932	110758	190179	19705.24	52	7537.566
3365870	1842833	38849	1740.629	2384786	1087693	111170	3399.637	95	7537.809
2360579	787034	13799	449.3239	1414825	369354	25297	771.7617	80	7538.908
231324	106702	56486	340.6646	63021	30045	69639	373.9479	40	7539.555
1816237	1402761	12808	219.9288	1230550	846952	39721	826.1481	98	7540.595
442034	579227	203262	20714.6	183128	196356	339027	31507.02	55	7541.059
1340947	1417378	32449	892.5889	984549	825395	86435	2239.003	97	7546.005
1158644	2022801	8306	239.7666	924639	1364131	35513	603.6793	108	7549.688
2819001	1297033	14209	875.3249	1808736	836381	45355	1608.416	98	7551.983
598931	911012	92828	35502.05	375023	476383	243927	61374.91	80	7560.641
1958826	1872527	10749	999.2189	1577520	1070602	31187	2059.191	99	7561.991
1908459	1362512	9694	443.0334	1338854	721366	32149	694.7589	90	7564.306
124963	126315	129714	2721.156	39215	39681	178753	3299.443	41	7566.596
1338528	647969	5174	94.4614	812031	299715	12487	118.1207	79	7567.724
1712084	1383993	13665	835.6065	1129323	704469	34936	1355.71	87	7569.910
1032550	760391	280675	4023.867	439513	254215	418611	6452.877	63	7575.783
206868	413082	151288	20791.66	107239	164376	280455	35022.53	63	7587.389
1127473	1826966	102170	26342.74	860877	1121101	268484	51862.15	94	7613.715
250985	177096	67564	766.5404	89148	56455	92510	1345.811	51	7622.342
129973	83199	14758	337.3238	38166	23931	18798	642.9678	39	7623.213
2006157	1778550	10392	398.5912	1505868	1158815	37369	1089.601	103	7623.829
1274884	1166007	13444	526.4084	978417	661887	44401	1096.696	97	7625.461
832792	1200057	6455	1476.125	583150	584500	17912	3171.463	79	7625.797
594810	545608	168077	1949.72	281835	250039	323754	3672.799	64	7626.109
2115005	1261350	5317	408.8837	1214422	559474	13692	871.7212	79	7630.580
2147964	1263444	6480	408.528	1371994	603169	13252	889.0372	83	7631.492
443773	1036807	9480	15371.83	362067	683567	26809	30830.19	95	7636.286
725892	1564058	17292	20616.68	469579	794545	42024	37281.75	80	7636.396
2647833	2690378	12756	848.4116	2091664	1865571	45015	2291.342	103	7640.259
1052711	1848132	26623	27048.95	624960	1031986	66991	47946	82	7640.991
1467167	1227359	15470	927.867	1078574	707045	48684	2396.372	96	7643.108
230581	212390	91540	1425.394	75553	66526	125543	1844.362	43	7643.399
1349610	1117795	6268	137.0348	920313	551494	18045	44.3245	84	7643.648
2179948	1017473	9414	199.3254	1352749	542210	28064	489.5904	87	7643.826
468543	540669	30342	23980.79	203743	190578	55585	33720.32	61	7647.075
1384022	1120804	9195	685.8395	975449	625014	31323	1050.62	93	7649.398
1018179	1289583	444486	30519.46	492811	543053	915778	51254.55	72	7654.560
1509582	1835774	307025	4130.103	771460	791680	590298	8461.118	73	7656.044
2064927	1103429	4622	466.8942	1168156	499046	9134	542.6174	82	7657.444
190263	320574	41026	2439.359	155827	208021	112966	6930.192	86	7659.334
296241	25149	1556	127.0916	88012	6963	1850	266.785	46	7664.605
1022001	1.665208E+07	94534	12223.56	486977	6988056	161845	20903.5	72	7665.128
378150	869025	242641	5489.96	255767	483229	564390	15160.28	82	7666.669
347548	592343	399220	24498.24	163155	218898	669725	39279.57	63	7675.528
278779	638111	95803	5359.948	150515	369709	211167	10299.07	97	7675.882
417333	93793	1414	-7.4746	137611	27734	2018	3.6098	51	7730.295
1980769	1093401	14870	322.207	1294345	580727	39878	909.5558	87	7735.178
572931	526812	125010	1387.061	192212	164857	170275	2004.427	54	7739.953
595950	1236688	533616	33405.66	327985	588253	1252039	61728.59	78	7741.704
378447	363317	81013	1346.229	130173	111824	109361	1502.952	51	7742.201
2284008	1476792	5808	471.2288	1358085	715701	12962	770.7682	87	7746.931
1284574	1551431	11990	568.639	1014949	956335	36607	1117.253	100	7750.503
2822098	1120383	5491	544.8451	1909702	665966	15893	619.9973	89	7750.569
111955	57230	49436	88.1596	30178	14360	60760	50.636	31	7751.080
3133689	1668498	16179	1417.842	1991419	952532	46280	2683.308	95	7752.444
3043946	2211762	20488	641.7768	2106853	1393029	55587	1752.031	99	7753.473
1610139	1010098	11349	366.8789	1401355	618911	36799	969.6239	100	7756.884
104050	544737	19217	741.6737	31366	155796	24916	880.5876	37	7757.716
2438665	1702175	4764	573.4604	1619176	1033995	12533	980.5013	94	7757.735
2085824	1499582	48590	1024.899	1413465	836576	90858	1604.534	93	7762.432
2079177	1714657	18725	868.4725	1549692	994939	48176	1916.474	94	7763.031
1205433	1065360	8980	256.778	807222	591824	29243	542.9323	93	7763.892
1525163	892853	8430	247.923	1031385	478925	26835	572.4435	89	7765.367
1089115	999641	6317	329.9837	775718	592003	20252	449.7372	99	7766.337
704014	2008837	25425	15082.34	429570	1031030	70539	31345.44	82	7772.246
2149288	879159	17500	714.75	1304638	413356	37428	1349.111	81	7777.857
171065	176935	110529	1982.877	55021	56557	149354	2788.959	47	7836.576
2533749	1691793	11823	722.6703	1894773	1083692	39307	1672.723	104	7842.301
1404885	1674919	4241	806.7201	772103	732375	8093	1937.417	78	7845.291
1122221	1643430	9389	902.9229	809595	810469	25779	1833.402	91	7852.741
2480930	1657654	19527	502.0647	1625860	918675	48478	1361.016	97	7861.129
131405	239051	25355	1590.416	46012	89099	39887	2541.261	45	7861.636
1935625	936137	7366	489.0326	1144990	453325	17468	1173.355	79	7861.658
235870	454121	118139	2842.798	96702	157786	179841	4225.88	56	7863.684
227069	52641	8624	93.0064	85647	15521	11732	371.7652	51	7865.297
1724675	1224033	16026	262.8586	1157558	694385	48497	718.2817	90	7865.507
2827850	1410946	10787	706.7507	1875759	676026	31097	1368.142	88	7867.099
244821	43707	1499	318.2939	68409	12198	1867	417.3387	43	7875.630
1935837	1400589	13472	405.3792	1351823	867974	39697	-49.3983	103	7876.876
1809510	1016354	13498	469.6378	1186552	522385	29900	1098.39	86	7890.639
1990763	1185247	9128	807.4808	1126386	521312	19100	1219.51	77	7904.395
443375	233698	38396	582.8156	121455	63747	47995	702.5195	40	7904.620
1708583	907825	12257	225.2177	975380	401236	29063	486.8343	78	7914.045
158629	102799	19699	333.3139	44854	29643	26210	400.381	41	7953.495
2184591	1185162	6934	354.1974	1410155	596912	19478	930.1158	86	7956.570
2280710	1321489	7746	461.3506	1423577	595904	23859	713.6899	79	7957.006
1470565	1121484	12527	464.3647	902094	534608	26391	992.3351	75	7957.027
1663804	1162842	10006	566.1366	1264729	683701	38715	2361.912	97	7969.345
2026008	1070445	5926	671.2486	1313169	487577	17176	1394.374	75	7969.464
1561876	1370588	5660	476.526	1137537	787285	19534	1197.057	96	7970.100
1337244	1003934	15191	465.0151	896384	534312	34093	1103.017	92	7971.280
1886441	1033726	10801	317.7361	1269947	525854	28578	153.6258	94	7975.785
1839937	1061442	9767	230.5287	1149621	510347	21041	450.2001	77	7976.358
1512237	1294562	15881	386.7241	1061489	700609	39121	414.4881	90	7977.832
174410	150114	137639	17726.75	67420	69762	227214	38156.91	56	7978.402
1162102	3530524	362914	44506.68	899548	2308506	1056280	91162.3	96	7979.323
304763	236051	162703	17499.04	150037	104461	290169	28005.68	62	7982.909
2020117	1414946	18760	359.436	1381756	904766	66677	1187.18	101	7992.670
2089697	1827133	16879	682.1119	1434452	1074754	44694	1434.533	94	8007.243
2050278	1384871	11525	292.5525	1373120	710311	30951	803.1511	87	8023.355
2105010	1840980	29371	280.5131	1621273	1089237	65556	2147.492	98	8053.850
2036707	1517832	16038	559.1318	1504234	910486	41865	1011.627	91	8059.495
196990	112101	21380	175.418	54749	31046	25828	343.3508	42	8061.179
1089907	1183400	6702	287.5822	770814	617632	15385	753.0985	90	8064.743
152596	285878	158692	5754.221	62268	100450	251640	8737.004	50	8065.270
1287064	700218	4145	267.5345	822752	358887	11607	1131.753	84	8068.862
2659596	1064748	7269	322.9909	1693346	571906	23953	85.1633	88	8070.360
710000	1269727	122284	21626.33	421224	670283	322329	43151.86	82	8070.990
2047785	779459	11079	247.7319	1274558	374363	24951	675.5511	84	8072.094
1330435	939032	13865	691.8265	957007	560772	37746	892.3506	95	8073.319
1916538	1050203	5330	432.013	1118969	462438	10342	841.7862	77	8074.871
1073111	801463	8966	225.7926	716050	384029	19986	533.0146	84	8080.878
1097918	1508638	225988	35079.33	889273	1161173	682472	81977.28	104	8087.088
2912707	1442974	25954	841.2194	1872034	838417	57006	1602.837	93	8095.122
1310701	1080614	13100	529.91	967643	553901	33440	921.984	83	8095.344
245870	227690	83528	1535.321	82335	71195	114139	1657.398	49	8113.614
1310348	1428538	7664	714.1504	923999	653912	17682	1300.56	83	8113.816
409163	106784	448	30.5328	196505	37007	690	-93.291	62	8119.870
645060	4939398	43773	11281.07	377952	2394402	93492	21661.5	74	8133.071
102085	17475	1248	58.4128	28330	4865	1262	10.3982	36	8135.443
812149	993888	15230	256.403	633804	588666	39351	428.3911	94	8161.960
2006101	1549225	13143	369.7223	1562184	1140680	46664	904.0504	100	8162.017
115394	95554	27536	445.5696	36860	29276	36422	567.8742	41	8168.854
308035	226837	78621	1320.438	94814	67300	102658	1784.514	48	8171.930
189187	122676	95066	1261.003	56797	36337	124298	1561.518	43	8175.087
786232	1255778	68830	21193.36	457855	739404	168374	38465.98	104	8176.286
1430634	2121004	18062	27650.88	968633	1284829	57200	56460.92	98	8178.565
1637791	931705	7739	137.3579	1052153	436391	20353	243.2033	84	8179.323
2622799	1332448	8921	345.2681	1686192	707057	21883	971.0363	88	8185.252
2108077	743559	5047	384.7367	1236657	368931	12000	222.2	80	8186.653
1952168	817538	20693	427.2773	1041419	335594	32934	748.7974	74	8193.594
1922725	816203	12841	289.1801	1154958	363338	27002	558.4122	78	8202.886
102941	69298	29444	353.0084	31578	21413	37759	518.4799	39	8206.763
611823	1062656	326275	3189.028	317669	411214	545768	6141.985	68	8218.135
2415527	1201872	11860	368.346	1341163	599198	25109	119.8149	80	8246.538
1910900	2621305	7038	572.2318	1318767	1463868	21811	1659.397	93	8269.393
1299496	1660627	8496	778.4256	852864	805501	19958	2029.044	83	8273.975
325309	571202	22489	16419.83	155388	231572	42181	27692.15	65	8276.224
2151059	1332037	7498	800.0378	1386047	708230	25097	2015.542	87	8284.180
1945196	1141357	3574	334.7014	1212196	592978	9267	875.4787	86	8286.261
1689343	1195600	14739	523.0579	1248137	797502	47110	1282.871	100	8288.320
1736587	1380932	13975	48.9975	1200417	782454	44286	627.2446	95	8289.247
463824	323802	222025	1745.603	178301	108460	313676	3074.024	57	8290.110
2436536	2018774	9982	882.5902	1806739	1212525	30515	1736.891	94	8290.535
1546637	1251193	9790	215.219	1141541	704873	32461	236.8621	86	8290.746
1762378	1599371	29223	770.8103	1250679	791465	76263	1904.754	86	8291.092
2249329	1213684	8187	717.8907	1473202	583446	19202	1378.832	77	8291.296
1360403	1438845	10119	518.8759	934315	787453	29415	570.1815	91	8298.088
484272	1215540	259290	7075.169	228098	552827	592511	17303.67	67	8298.355
251089	198672	72378	1661.806	127949	88032	118425	2630.643	62	8298.874
109810	150001	11116	2074.408	36502	46201	14546	2892.831	42	8301.412
1739710	1056800	11115	308.5515	1167921	575189	32675	695.0675	90	8303.242
1125686	1234785	21848	633.0728	809054	880897	52514	1537.235	99	8304.785
482265	693121	100904	14578.91	666924	1010090	526639	100481.6	157	8309.214
1325065	1202429	10046	395.3806	893589	673634	26279	975.4519	92	8316.242
338067	716801	9262	16260.2	149125	247164	14470	24398.77	59	8317.392
2171442	2005520	157118	35280.72	1229253	1075296	370960	58088.86	87	8323.910
1280485	985329	10231	376.7591	841443	486169	19894	1177.253	84	8331.999
2218115	1680652	18319	283.8959	1544404	946534	50152	833.1272	94	8337.007
135040	159349	373	-160.6747	37768	44190	450	-321.755	38	8339.943
855934	2165130	75437	26214.62	588250	1100100	182734	47205.58	86	8343.065
2537655	1265917	11572	590.7892	1689812	746480	28988	890.6268	93	8348.347
1456649	882062	4777	978.5897	873325	380582	9839	1397.168	80	8349.935
1575140	1075613	30705	533.5505	1165100	576027	60295	771.5495	91	8352.116
1503217	1211235	7085	292.4685	1024565	658610	22305	711.3105	92	8380.586
2117935	1171160	31432	1290.935	1370516	576781	65231	2641.259	86	8396.439
706278	499904	40300	7317.83	354501	451463	125401	22394.8	100	8396.764
1144206	1370851	155307	29171.32	750364	755268	324662	51896.14	87	8400.375
127202	30579	373	-112.6747	36143	9423	-1027	-260.2147	38	8401.845
1885377	1290235	17646	484.7406	1517658	878169	47701	1159.826	104	8403.433
123943	11430	1174	1705.061	31728	1941	1660	1882.126	31	8403.847
133440	215489	33220	1063.642	56136	94962	57482	1766.34	57	8409.237
104422	55094	30518	438.4598	30859	15759	38889	835.8729	38	8411.901
2698221	1959288	14945	1043.415	1835985	1074981	41770	2574.297	94	8414.277
564394	880257	244672	26832.7	324393	418734	528755	45243.16	73	8415.120
1639370	1279779	21684	490.6724	1192202	750158	46897	1729.522	97	8417.494
2106926	1359058	13784	483.4824	1429024	719849	27345	1649.054	90	8418.710
2164038	1068148	17173	402.8053	1320230	541405	49506	811.0866	86	8421.996
619012	1439777	24049	18975.35	362498	694777	66234	32476.93	75	8422.171
1055092	1849542	128625	19072.86	599108	1002357	300553	52585.42	86	8425.632
104170	73505	17701	769.8261	36850	26744	23081	1380.644	44	8431.752
3337971	3147915	12821	1063.058	2650407	1883134	42530	2814.933	102	8433.684
761369	671392	122533	2148.501	257698	209495	177499	2533.894	57	8438.851
987420	1066746	6672	498.8992	650481	502105	14394	1066.703	83	8444.754
1890817	1462563	14410	553.401	1342878	833788	36908	1336.939	94	8446.548
1508605	1750702	222338	16506.56	756839	869895	484489	44081.03	93	8463.686
2171139	1825092	8440	635.484	1716276	1308631	29541	1858.05	105	8465.958
2138755	1053725	13326	594.3886	1389237	591347	35258	898.3738	89	8493.385
1136823	1741688	7648	416.4528	899632	1018708	24365	1261.876	101	8494.422
1739808	1346889	14592	440.2112	1205340	728225	44584	-218.6376	96	8495.786
2239292	798761	5029	250.3269	1246176	356646	13036	119.1196	78	8497.552
1875311	965123	5493	485.5573	1208981	443721	14998	229.7878	85	8498.639
1891384	3570569	299181	44576.86	1691542	2288569	782194	102425.3	95	8498.858
2288767	1346054	12508	534.0988	1691087	766741	36807	1297.473	97	8500.253
1498410	750164	13256	402.4616	899861	360935	32574	866.6014	81	8501.164
1047662	768497	5160	226.476	653480	336330	11030	75.783	73	8501.191
1671478	1190113	9899	431.5339	1044676	637345	27499	621.8939	89	8502.584
2380674	1149629	24228	844.5908	1367802	565989	52270	2416.347	82	8503.226
1523387	734418	7445	551.6645	837047	328166	14126	1068.269	76	8505.455
879262	1263099	5212	242.9932	603708	594417	11854	743.2094	82	8506.457
127124	35881	8532	-46.7548	35566	11310	11223	-81.9897	39	8513.564
1338165	966279	8536	219.6696	855217	487732	23227	459.6347	87	8514.558
2775001	1540814	5966	470.4926	1876047	873556	18978	724.0658	93	8517.501
168369	38974	10997	246.5317	60339	11224	11316	514.6276	48	8522.866
2590021	1008525	10705	602.5505	1632455	507678	24985	1318.658	82	8523.189
2062972	1395824	9533	651.2013	1350312	793640	28330	1717.313	94	8540.751
2310165	1428983	22903	754.2583	1361173	794262	39373	1427.225	90	8546.379
1727012	1018935	7451	390.8011	1066269	484697	20170	712.537	85	8548.527
1898162	1195715	5751	411.4311	1101851	504863	9855	1027.865	75	8599.289
2239085	1506549	9979	841.0219	1532836	879325	28758	1287.724	90	8606.293
148259	63256	49949	283.3389	42434	18119	62432	313.0352	40	8610.478
519743	1011747	137968	2526.405	247849	373838	241783	4029.426	65	8610.791
295104	360779	126029	2344.427	125591	119354	188823	4157.37	53	8610.812
2091094	1322986	7814	383.5654	1324675	603453	18473	493.7353	76	8610.856
1862415	1149628	12505	272.5305	1240830	561894	28633	403.7113	87	8612.292
1998475	1534363	10742	432.2262	1509285	947459	35417	1105.494	95	8612.728
1758428	1062442	7418	390.5498	1263565	563598	18397	589.6717	87	8613.288
1204366	1597595	9572	476.5892	668119	837464	31928	1026.561	91	8615.059
2032540	1008060	16120	212.332	1379255	596555	44557	1389.248	94	8616.751
2353263	1259946	10272	577.8592	1583054	671091	25660	1122.526	88	8619.416
387349	409109	208294	22704.49	150792	129912	297235	30937.88	57	8624.341
152013	424568	448	153.5328	41597	118457	532	12.4452	38	8627.601
2239194	1088680	9681	920.9041	1445884	518784	23366	1484.633	86	8628.770
463899	784884	7309	17220.23	188809	255512	10746	26258.65	59	8635.821
336772	203818	11010	301.661	115409	63009	15478	144.7158	50	8636.094
1446732	1220738	10187	343.0907	1042551	698147	25516	659.2476	93	8639.680
180343	35137	12939	32.0779	50447	9572	16253	-31.8067	41	8643.146
2366818	2244783	5035	1167.464	1383883	1147760	11280	2640.808	87	8648.482
2562228	1819420	15082	5232.7	1992537	1429016	46407	10974.03	117	8649.455
148197	69370	57481	904.4841	43013	20506	74699	1080.814	41	8652.480
1752560	1482634	11139	467.0979	1360417	863663	31083	1314.156	96	8654.919
1893427	1691544	11618	1247.17	1317376	877695	27738	2010.502	93	8660.331
1928812	984855	19822	636.6142	1245070	515977	48766	1749.573	84	8669.008
656487	698366	8184	18586.32	265840	244186	13493	27108.36	63	8676.388
414287	581232	65986	34686.61	291243	346170	171467	80649.9	84	8693.747
2322121	2026778	8669	547.5309	1621832	1194352	27726	1064.229	97	8706.399
275164	476879	234765	21352.32	139870	175234	396746	35284.25	61	8709.443
1829372	1260030	12164	612.6004	1325952	714325	32899	759.8339	95	8711.593
1237830	1341194	20758	821.9238	861507	787564	52772	2620.109	93	8714.290
2054289	1529261	10191	452.5151	1401245	838281	31535	1571.114	90	8714.909
356449	501544	7443	2063.952	227623	292440	18890	4770.729	77	8719.026
2231911	1904679	19037	478.5757	1521828	1128468	60305	1477.11	96	8719.996
1608593	953565	13770	259.497	1028473	465733	28948	460.3828	83	8721.433
793591	1272266	66595	22539.98	453917	646353	169471	39919.13	80	8722.244
1747467	805157	7785	36.7385	1114444	367515	18679	-406.9081	80	8723.610
1211148	711685	6670	261.187	808834	380120	17952	403.7072	80	8723.681
130896	436124	78289	1926.213	55866	168067	133043	3548.112	49	8724.161
1800147	1534818	10257	505.0177	1372847	892517	26034	625.7074	92	8724.353
2189618	1142010	15602	649.8722	1547556	644083	48386	1235.255	85	8724.607
122497	21482	8897	-21.2783	33288	5572	10525	112.4525	37	8726.158
2083958	1460572	9122	506.3442	1506878	950118	29252	1514.637	99	8728.279
2029749	1649070	10804	745.3044	1387830	1032916	36943	1759.902	114	8732.451
2168502	1489876	9497	630.3817	1465745	828869	26213	1317.949	94	8735.720
1008699	1509461	22880	315.568	733527	881991	53489	597.9329	98	8736.765
2042484	1460463	12823	554.7703	1441921	794002	43473	962.2353	94	8748.657
2766689	1756921	11817	665.5337	1773238	869130	29138	1267.042	85	8750.365
1852250	1399993	18401	557.0961	1135125	663887	44206	278.7566	82	8751.768
1404798	898004	7747	651.2067	1026273	473528	18983	780.3463	91	8754.749
2142108	840834	8554	608.0794	1373136	396945	20444	1347.108	82	8756.601
423885	718162	128015	5045.642	309811	430415	373093	14576.92	94	8758.384
3060070	1928637	10284	930.1324	2265321	1094231	29109	2617.215	96	8760.275
1649834	1205093	10807	838.8727	1259275	715820	27437	2037.816	95	8766.137
1850577	1392384	13369	500.2009	1320394	706778	30050	1068.805	88	8772.191
2002743	1162807	14274	473.9714	1267093	571118	35293	911.3373	84	8775.503
1491717	1191232	5851	742.0411	916763	516369	11196	1471.896	72	8775.576
213181	287990	9289	21704.31	107095	121349	16763	35006.8	61	8796.497
255448	72365	13537	101.0257	75573	20981	17235	-51.1165	45	8801.242
1817530	642752	4682	536.2602	1064315	279429	10845	684.4045	76	8806.076
962122	830432	18728	355.0408	681690	466520	41880	671.468	91	8823.879
282572	295912	30004	1624.424	122249	139343	61619	3258.026	60	8824.604
3307061	2189265	13243	1027.332	2573344	1441930	48034	2705.907	108	8826.886
1863617	1615859	8314	205.6154	1261675	999762	14618	-375.5302	99	8831.761
1948623	1068036	12205	347.7005	1276197	547582	22049	1078.149	88	8835.929
1607443	1499688	12756	551.4116	1496210	1059100	49944	56.0584	106	8836.725
1469330	1346608	12690	331.909	1134148	724676	34847	867.5167	95	8841.947
1238842	1240547	20012	640.2732	531799	530076	48794	324.5434	76	8842.091
1611049	1116121	37298	628.8178	1044659	676708	75659	1466.67	97	8842.732
2264059	1157655	8840	387.924	1419847	666359	26248	817.9128	91	8847.407
1149757	1174992	9789	250.3629	860602	653313	31878	204.7558	93	8851.284
293352	715061	8544	2426.518	243941	431903	23451	5477.401	88	8852.406
2005159	1954685	21189	862.9029	1356830	1237000	67287	1285.401	95	8852.918
1611284	1587145	7310	377.091	1278858	1118385	28245	491.5445	107	8861.751
138329	30130	302	140.5422	39850	9069	371	183.6131	39	8874.353
2022663	1759528	21066	532.6026	1371772	968422	52805	1270.36	93	8878.349
696131	2046935	81580	26755.64	356606	963904	191514	52059.14	76	8880.999
272384	144188	45019	767.7659	79138	41356	57323	1105.22	45	8882.518
1369170	805642	2871	314.8631	721944	326111	6219	472.0859	74	8883.612
1148074	1071889	6223	663.5103	736318	517272	13250	1459.325	83	8897.601
2055296	1363443	25707	235.7627	1422696	751590	79850	881.585	91	8900.612
2086802	2687810	22140	720.054	1767095	1857794	79300	2098.73	111	8903.929
971423	1152707	160428	26365.41	527140	642413	433906	50463.93	82	8919.426
652197	435439	287856	6120.521	221482	141193	406599	9411.404	56	8924.303
1483876	1114162	13478	430.5158	1141448	690925	41626	1049.019	92	8925.675
1147711	1675118	10437	323.1157	762519	898361	30100	465.61	90	8928.828
2437109	1395430	6410	476.601	1574372	832504	22771	1060.253	97	8930.413
1510031	715550	8367	347.9887	888125	334297	21437	802.2157	80	8934.070
1567778	1173571	6812	306.7532	1084737	657389	22562	700.3282	91	8935.391
1421487	1576323	5266	450.2226	845290	699889	9982	529.5902	76	8939.575
1446050	950546	10706	224.4066	929216	437399	22695	438.1895	80	8941.891
1896673	1099360	11943	459.4023	1300151	602153	29923	536.0803	92	8944.229
334752	688231	49437	3032.016	244275	397776	131456	8642.481	83	8949.053
598991	825368	26464	24245.83	231535	308304	47565	36103.4	61	8950.184
103492	70203	53139	693.2979	29527	19699	66245	534.3445	37	8951.676
753294	964134	7633	280.6113	544364	549013	23273	467.0153	94	8952.588
2176831	2727359	22119	919.0759	1644500	1863185	86032	1844.995	107	8953.011
824177	1045176	7872	406.2192	702323	671614	27430	1051.823	101	8958.079
447296	656161	134714	21292.66	173850	224164	220513	31985.18	58	8959.506
1206114	899039	14737	495.3457	778539	432167	28885	289.4485	82	8959.880
1545147	1265912	11415	336.3815	1122807	754530	39744	639.8384	96	8962.779
1530857	1759145	589861	9108.002	695002	763727	1110668	16562.88	74	8966.018
152061	170698	305416	5981.638	53983	55432	425876	8850.443	47	8971.054
2061207	1055631	5123	353.8003	1224039	448261	9178	1077.286	78	8972.487
128576	75119	20513	48.1793	36034	21036	25993	67.6073	38	8976.226
400094	365685	202900	24001.69	163835	139063	352146	39531.19	60	8997.752
2346177	1138651	8544	894.5184	1207068	562913	20956	1206.432	86	9003.392
2632023	1375447	5851	339.0411	1600085	643485	16536	285.4696	83	9042.380
477668	685031	32480	15577.13	247218	315995	58101	26563.27	72	9044.294
2626349	1525148	8379	536.2619	1667353	831139	21725	759.7725	89	9044.819
1413419	1048894	13596	265.5356	935236	608362	39566	362.4526	86	9044.942
621727	1424567	13922	4267.624	429987	736922	44215	9462.462	83	9045.822
697565	1669832	14712	22484.94	542260	1096707	46726	43446.13	99	9046.505
813760	1121407	8043	220.6123	469674	481471	16065	385.2465	80	9046.885
111903	107938	31514	99.1354	40114	36775	47492	-52.0988	45	9051.500
1173032	931111	9742	296.1262	884422	514515	31775	751.5775	93	9052.408
712316	1344733	23525	2083.752	581117	754118	75586	7090.175	97	9057.089
2993823	1783314	7206	1098.057	2041014	848513	20393	2229.447	88	9060.656
757637	1891188	11909	1576.295	667772	1134464	42991	4054.595	103	9065.406
1612507	1657011	9723	2156.86	1214049	864620	24636	4562.879	90	9065.573
1232748	2801340	116720	31541.99	1039555	1679292	331315	80132.77	99	9067.095
1590565	1143329	7917	589.7437	1178682	569892	18889	1419.873	91	9072.689
2699072	1301635	7109	274.0149	1764894	676227	19020	585.022	86	9074.897
1000642	507915	4831	283.8191	590720	199370	8610	889.021	69	9075.171
920190	1313614	10862	404.9582	754191	836720	33081	859.6441	101	9079.695
1397764	952583	7916	363.8876	793227	386126	16919	271.3559	72	9080.007
1451565	2757850	267356	64259.47	1248128	1946648	656899	137945.2	102	9080.753
2085726	1132482	23100	858.91	1374943	573100	60383	1978.886	85	9096.352
1825473	1535817	14001	571.2561	1467238	1021401	42785	1255.239	102	9101.263
2450086	1275068	10761	665.4921	1729748	746506	28601	1873.316	95	9145.253
1441808	837897	4098	501.2978	872659	359828	7743	1196.782	77	9153.736
2130461	1184428	10698	453.5578	1501131	702830	31251	1069.981	94	9155.200
1290664	882675	24337	554.9057	900996	544551	54278	1135.396	94	9155.913
2003982	891441	10277	342.1397	1286345	473931	29120	1259.632	88	9157.228
758071	1432301	24504	20879.88	472737	715142	57827	37011.7	80	9157.561
1511984	2290012	340594	24408.52	702567	854257	548267	35936.38	70	9159.632
927968	1724735	8168	11066.63	565287	952589	28010	20548.36	105	9160.229
940081	1909103	10862	471.9582	821100	1227508	36586	1088.275	102	9161.671
114130	199776	24548	1431.543	59860	99125	50666	2691.163	51	9161.761
1314696	1841184	20304	1394.254	937681	1128159	51043	2351.912	102	9164.563
686862	1343613	37562	31735.83	559483	944182	116655	62049.34	98	9167.128
1723343	1563192	5702	822.4822	1027503	787386	15526	1184.809	88	9169.061
124601	35760	573	112.5453	34594	10162	799	322.0239	35	9169.572
124445	95475	9824	351.3264	37413	28066	12806	680.2166	41	9177.120
1551075	1102433	5679	330.7919	1035814	574056	17149	802.2589	92	9181.486
1521143	839995	3714	229.5554	822906	338086	7851	315.2411	75	9182.546
1903854	741728	3489	225.9329	1144339	319553	5557	682.3477	76	9185.944
1864651	1644537	6395	802.7595	1085961	729569	13199	1102.664	78	9186.232
1880308	1091137	3732	356.9652	1048757	456580	9012	575.1732	79	9196.498
1652835	959354	11640	344.004	1189594	524574	27107	914.3027	92	9197.823
1691774	1184682	6728	275.8408	1219677	720320	18431	302.7791	100	9205.312
1997974	1228786	7090	866.749	1198182	563635	16561	1713.872	77	9205.553
780741	373188	4500	17502.45	273355	126885	7517	23363.3	57	9219.474
1507347	1130561	15572	235.1892	1083575	667003	44879	508.9119	93	9253.596
1491549	1416536	15238	553.2518	990737	757841	38587	1243.331	92	9254.470
1386518	816943	4714	557.6554	910929	404760	14155	674.0955	84	9258.495
924591	1103546	13496	440.9256	599790	494258	31262	623.3982	76	9258.637
376786	226500	82407	1095.633	158734	78746	126024	1371.146	54	9259.026
838395	983973	30699	30403.41	514038	519719	97476	57863.2	87	9262.596
2537399	794691	13112	166.1832	1384963	367350	29490	-415.611	80	9263.441
674440	1602424	143024	16543.85	409424	715679	281243	29792.13	73	9264.481
3054035	1299357	91310	17890.49	1263369	568877	158905	37888.57	74	9265.576
978244	1408406	13433	664.9913	672246	837038	49391	2399.635	97	9267.486
2174585	1354677	19912	645.6632	1618756	722268	43041	1990.4	92	9276.767
1520498	839845	4991	430.7951	865819	355712	11058	519.7538	73	9277.008
1152799	899111	5338	149.8618	735310	412966	13946	-238.8294	79	9278.466
2281734	1988199	35001	735.3561	1903883	1486111	88976	2473.354	113	9279.442
496937	518100	165660	1872.526	176692	164884	234148	2803.103	55	9295.247
546489	454034	151926	2447.849	201399	150796	212248	3610.513	57	9301.898
182636	81635	301	-11.3139	49466	22441	33	-22.7487	40	9309.274
224888	218888	32001	1523.056	77650	71900	44766	2008.173	50	9316.993
1267376	2105984	6406	709.1766	789553	1083844	18882	1411.88	91	9339.217
471618	792542	46469	19465.11	213507	300053	86923	31336.78	65	9347.878
850746	1379282	108019	22252.07	466788	720282	249996	43210.57	82	9357.340
3051290	1967405	14923	2036.58	2766581	1854676	63920	6468.912	138	9359.831
1923194	1374210	11492	758.3012	1365707	784066	34559	2081.96	86	9360.032
243245	117776	219	2.4859	69343	34530	317	202.3837	42	9361.080
989795	1824329	127915	29640.03	571134	980580	319471	53352.13	86	9361.403
1408736	1223191	16477	558.9597	958143	636556	38018	1230.21	87	9362.414
1167011	820615	4894	334.7534	694115	339561	9777	305.0897	74	9363.119
2561595	1793122	17380	486.018	2104948	1171792	57482	1960.34	101	9363.408
1659728	1638254	15357	641.1277	1161449	1010697	49435	2205.303	94	9363.813
740574	1216104	187248	14971.01	464706	612822	384933	31692.14	79	9366.964
373477	434334	571	94.8331	106367	122707	656	52.6016	47	9368.561
614734	1255671	80566	24956.55	409584	650873	191000	41227.1	83	9370.370
698848	347612	138892	3767.441	248055	105527	188574	5605.201	56	9370.723
249727	269694	842	100.8362	99294	102819	1890	137.029	55	9373.750
102763	99105	23569	1419.421	35842	32404	33348	2206.223	42	9376.047
310536	144389	54580	1308.938	109784	45496	73145	1733.434	51	9376.632
1034235	1534491	13261	313.7421	690335	903990	42932	1287.085	101	9380.226
1669376	1084219	8095	244.1295	1222551	651738	28633	736.7113	95	9384.173
2435330	1770054	15338	590.8618	1877741	1194497	42549	1757.199	103	9392.595
155949	189942	10536	863.8696	50873	60052	13780	1276.058	36	9392.774
333084	300050	9059	1712.41	122214	102144	12509	2507.955	54	9398.056
419728	818867	5040	14365.74	202220	308264	9013	23767.03	63	9401.036
102680	94357	2932	266.0852	32820	28150	4139	293.3979	40	9401.458
1676421	1456076	19199	797.2639	1229136	755759	45267	2053.079	90	9404.028
1642694	1037588	5788	397.1068	1096744	557156	18196	722.5956	86	9409.919
268344	80095	8605	21.7405	122939	24829	12532	423.6452	57	9412.719
2209891	1174057	11613	351.8893	1559639	633797	31983	181.6463	87	9421.509
1009596	1098971	2967	315.0487	645430	515340	6419	673.3059	79	9422.060
2691362	1872975	24052	1082.917	2048948	1369410	76308	2793.279	110	9424.489
1962596	938435	7710	515.531	1204215	460480	20173	1098.105	83	9469.838
1435134	1032971	20443	448.2523	790708	485200	49633	695.8113	78	9470.389
1470664	806969	21038	797.6318	919075	413157	49234	1054.227	85	9472.577
300237	504397	58253	3712.393	183651	275658	127338	7213.062	76	9475.217
1324487	1010073	11438	367.0718	982868	556928	35977	250.9097	93	9479.758
1950148	1234830	17275	705.1275	1340546	714270	54155	1664.095	96	9481.885
1272378	949479	8267	330.3787	836347	428967	20594	761.5234	80	9483.814
1265371	1829538	38599	721.6039	1050373	1044640	84995	2534.219	94	9484.248
2167164	1177350	15512	342.8232	1496544	683655	48657	947.2577	90	9484.368
1546169	1204608	13031	324.8391	1070632	606150	39691	858.4651	86	9484.928
116028	79062	45	39.5245	35622	23410	-30	-16.683	40	9489.236
1113851	2023836	216870	31755.41	665959	1028302	479834	69528.89	81	9490.024
1130341	864244	257399	31503.28	445254	324798	424688	47804.4	66	9491.314
1498335	1044106	13833	766.4313	1093305	553986	34881	1856.624	90	9491.754
110854	69827	18206	52.1566	37465	21102	24075	234.6075	43	9498.630
941263	987136	21861	616.2021	568968	461819	54752	449.1872	87	9504.579
3009553	1973362	7233	771.1713	2151450	997084	17415	500.9815	98	9505.456
1429650	966166	10144	176.2784	863001	469097	24666	197.5626	85	9506.659
[truncated: 8,001 more rows]
