# Supplementary material for: Mitochondrial calcium uniporter-mediated mitochondrial dynamics imbalance contributes to contrast medium-induced renal tubular cell injury
Source: Front Mol Biosci. 2026 Jun 29;13:1848361. doi: 10.3389/fmolb.2026.1848361 (PMC13357276; doi:10.3389/fmolb.2026.1848361)
Supplement: Supplementary file 1 [file DataSheet3.zip › Flow Cytometry Assay(1,2)/Flow Cytometry Assay-1/╧╕░√╡≥═÷-1/╡≥═÷ 3/CSV/4h 2.csv]

FSC-H	SSC-H	FITC-H	PE-H	FSC-A	SSC-A	FITC-A	PE-A	Width	Time
2206296	1892032	9344	534.3984	1455261	981778	24523	732.1403	86	2.358
103564	215429	170825	2371.282	47278	81366	274850	3766.085	51	34.813
2617082	1853156	10893	440.4973	1960812	1228263	36764	1633.66	100	40.963
1620301	1155668	22520	1171.372	1121317	599838	49523	2071.64	86	41.665
1866745	1252632	5274	364.0714	1136173	528856	10931	938.0291	77	49.450
133745	47215	1623	54.4503	30789	10657	1937	129.2657	27	49.596
1078755	1031177	9691	518.4651	913357	686076	33023	1210.99	104	52.324
609057	922798	131784	3462.282	298192	370209	234425	6268.243	69	54.105
1142354	1421930	59343	19531.54	727400	831002	194372	40260.87	93	54.757
299516	840761	14896	20580.46	175898	328357	28283	32951.08	66	56.886
2061296	1382110	23572	774.9892	1585415	738207	58739	1523.458	95	58.746
1633452	1378757	29790	872.219	1441482	1201974	76183	2219.266	113	58.845
1057396	1582589	146284	31145.73	629900	962763	509981	71603.73	94	58.914
2044186	1355962	10917	369.0437	1528358	806656	35446	1271.321	96	62.008
1194301	878247	11870	78.907	738231	375502	20632	-118.9448	79	63.091
1189057	774843	12691	273.7651	814283	373124	32231	426.9591	81	63.290
116894	17263	17809	186.2849	29477	3042	21588	85.4868	30	63.521
2082583	1183114	6928	418.0608	1209078	607865	19124	1092.056	84	65.001
1621599	1019865	5717	709.3237	1147936	531657	18161	1268.632	91	66.571
1415386	904512	3677	345.8797	874692	399760	10192	391.3712	74	66.758
964106	1502746	24879	19302.91	705498	1106822	96795	43332.2	101	67.169
640553	119073	946	-15.1294	282163	36668	718	-83.3202	62	67.913
2239732	1361266	12997	586.7317	1534772	801857	43464	892.5304	93	68.020
1593802	1687869	10068	642.2148	1237326	1059506	33697	1521.002	101	69.880
109102	11530	1296	129.5056	30612	3203	1388	221.2668	37	71.552
3041693	1838452	17903	829.7583	2153526	1139032	50504	2182.474	101	74.090
2138327	1124826	13134	731.0174	1356516	540606	34856	1574.222	84	75.502
633911	1468153	73600	22280.96	373480	794740	214246	43405	85	84.430
402991	534763	165720	2471.892	174872	208622	290178	4860.386	64	85.865
2006147	1043642	11399	517.6839	1398825	559623	28940	1602.534	91	88.382
2540501	1650844	10712	956.5432	1838714	936000	29982	2335.59	98	113.909
1438536	2688735	237686	44137.98	1152794	1738923	787639	94879.75	94	124.565
532026	354159	111141	1957.81	166636	111645	156362	2051.508	52	134.411
2341345	4508069	136746	69906.25	1934169	3287537	512767	162170.8	98	152.533
1443256	1148617	6910	433.651	1021550	584029	21143	812.5223	87	153.245
170669	152852	8074	2204.151	53082	51093	11628	3224.731	47	157.981
2207307	1702343	14564	534.2404	1611282	1034150	42524	1132.796	96	161.314
698371	1138016	129720	6282.292	486088	828543	354869	23095.35	98	168.218
1866539	1042879	8041	506.9001	1232760	543651	25273	1737.215	88	170.504
2801272	1598917	8643	326.2723	1811428	885496	20360	1332.196	89	174.736
1141857	1460198	9238	502.6518	703733	779009	20594	1696.523	88	179.512
2472454	1453110	16545	1511.175	1850065	823008	43877	3031.1	93	182.740
1846380	945280	7446	268.5206	1107506	409869	18426	1109.499	79	184.234
157940	510316	7356	1091.472	98313	238571	18103	2537.978	68	196.249
751189	610015	1840	334.224	616548	451165	7036	1212.52	96	203.939
1668042	806209	7298	394.8178	994547	394984	18831	902.2191	82	214.506
1967073	1243823	23091	1126.205	1327401	636154	52850	2184.885	89	264.740
1287413	1153145	28078	260.5758	919023	689439	57875	616.7875	93	269.621
1599970	1094042	7916	444.8876	964919	500640	16057	1227.398	79	270.246
1446272	1144156	5128	110.0808	965881	582270	9227	352.2347	86	278.038
155825	191543	56356	854.3716	54107	64396	84066	921.9026	47	278.608
138883	226106	201032	3311.495	53736	83091	311793	5918.987	49	281.939
1793181	1208917	7331	556.0691	1165380	608722	22322	979.8642	90	282.071
1454749	1030316	5262	433.7982	819530	424857	9562	857.0282	77	282.639
1730490	837274	12433	1915.891	1214699	500207	30049	2592.949	101	282.895
293797	449427	151097	1940.142	88902	136018	209109	3157.215	37	282.991
1769799	968926	11401	356.3961	1085333	443357	21163	573.6443	78	283.064
652469	1722858	17641	26033.46	505293	997219	59918	48604.8	92	288.084
2196835	1903103	19065	706.5465	1573408	1156750	43318	1446.54	102	289.189
1677240	1379582	10202	365.9322	1051839	648001	24461	884.0621	81	290.413
2073851	1189938	16813	476.6093	1426589	631699	43385	1793.899	90	294.642
1873419	1488280	13164	404.7004	1275114	908280	37432	1150.535	97	295.964
103255	131226	5262	-754.2018	31319	37692	-2767	266.1713	36	296.670
2365162	1348300	12741	310.5701	1537689	655530	30292	977.9812	86	300.811
497339	845083	20510	17661.61	386053	568542	64492	47520.6	97	303.196
780434	1742625	17796	26676.16	472742	881033	44852	45558.8	80	369.354
2590001	2153271	13661	742.1821	2045387	1320044	44341	1118.33	104	374.962
3180187	1368743	4684	828.9724	1924157	773455	13027	2056.415	93	387.866
207047	255471	150767	1649.629	73356	87168	221207	2588.313	50	393.834
327949	393274	42014	18885.19	146228	142597	71307	29234.92	62	396.760
1618683	984085	12625	428.2625	1099618	533481	36467	1520.399	92	403.124
2154474	1583623	21161	707.9321	1379383	871742	48946	2000.671	91	424.718
2060453	3980076	70942	21688.45	1455549	1817075	166766	51661.37	87	426.888
1296616	1152192	6701	702.7261	798010	500487	13656	973.9016	79	473.157
905043	978926	258551	21923.51	438795	449775	597753	36319.34	75	478.859
108595	89332	470	127.367	45880	62267	907	302.4827	64	480.488
202149	78125	10024	657.5464	57359	23387	13527	775.4647	43	482.389
742388	1421800	6955	574.1755	553823	846620	17584	1386.662	87	483.103
1438356	1100373	6896	342.6656	962418	552739	18919	773.5559	88	493.108
353098	338854	124878	20116.06	145799	110344	184169	28385.08	56	494.441
1609955	1078310	16974	312.4414	1213184	613218	48731	637.6091	97	500.802
1408850	1101424	9259	884.6299	1000197	579577	24377	2328.15	83	500.991
105411	69191	7869	389.6509	36158	21319	10795	593.5995	42	502.528
2366433	1278946	10502	630.7622	1564345	682520	27910	1239.751	88	503.117
3216916	1389834	6544	347.3184	1955111	727333	13619	1020.226	85	509.149
898710	771650	6901	178.9461	586574	344197	16741	148.9701	81	516.682
125525	12932	237	-41.1043	36678	3609	362	-210.0918	38	520.436
216056	363826	186074	5219.951	85093	155151	352372	9613.669	59	535.478
2169777	1357064	17062	588.7782	1401811	738122	45843	1980.192	90	540.108
1772785	850196	12711	425.8871	1136679	388655	28186	637.0346	80	553.376
2666147	1511894	8651	334.1211	1798777	996287	27622	1115.194	99	558.079
391976	1250117	16570	22860.58	367226	753606	54863	46534.21	98	589.859
887540	1606288	130870	35307.81	594523	945819	309114	79802.49	88	591.646
1384271	1113055	7941	260.2901	1087083	723975	26780	-552.642	106	602.422
2743636	1348940	24310	870.791	1778294	780714	77252	2138.437	96	606.091
2371396	1812330	9546	656.3306	1739445	1100980	27475	1280.348	97	607.136
255507	344769	268748	28369.16	103766	117441	402089	47792.39	46	607.459
103244	214308	11694	854.2334	42258	77562	17447	1151.377	49	611.075
882300	1285391	17290	279.969	713167	821493	48616	103.1576	104	612.665
734810	1269296	16614	29039.25	407537	502232	32291	51252.32	72	617.828
982416	897169	4802	226.9922	627866	370563	8444	177.9084	77	622.205
1979154	1013717	5405	465.2205	1174080	446088	10950	610.295	81	632.368
1251416	945185	8175	437.6175	882700	491636	20473	1226.935	95	634.280
269426	430510	105088	1308.837	111748	154483	178817	1964.234	59	647.163
109218	222669	35082	1379.7	44795	94739	59623	2632.25	52	649.324
1843961	1228313	7174	325.6614	1201117	591300	19135	106.4735	87	693.803
762493	519174	17344	33008.2	298459	227965	34304	56289.66	67	698.219
101229	9160	10089	157.1929	26093	1353	6480	125.528	31	698.326
103529	37321	844	73.5484	29270	10682	1296	194.5056	37	712.847
533803	1194557	557519	9968.016	401889	800504	1620023	50831.69	92	714.392
1055584	682483	24050	485.205	631429	299435	48124	1064.956	81	716.281
1285184	1344721	23007	438.2927	984544	764836	61769	754.4409	99	726.979
1487587	910368	4890	92.329	1044687	468530	12521	-210.7719	87	728.073
1291928	1042600	11202	264.0322	917521	525463	27399	327.2839	80	728.163
1445995	1474409	24948	163.9828	1040010	876573	58287	-725.4993	97	730.769
605509	1373880	9590	15401	393185	735562	25356	27422.27	82	733.753
115424	15453	18673	42.9553	33237	4230	23012	59.5732	37	737.254
1756002	1498606	9752	736.6872	1422076	989442	34670	2293.987	102	737.402
1659015	1150791	6341	449.5301	1203721	713817	20687	1281.141	101	810.564
1268649	927616	14699	339.8139	832368	466130	41894	911.4534	85	812.745
1491340	992563	13087	1369.781	1078127	513653	29069	2731.971	94	815.240
1948259	1290842	8893	659.2973	1454114	802742	31348	1596.023	102	820.170
122669	13228	1275	-26.4725	33055	1558	1727	-140.5153	31	820.451
102513	75005	13950	361.595	39274	25744	21445	621.0645	45	821.034
2671758	1900139	7867	700.9387	1933417	1384898	24095	2090.729	101	823.024
845946	1598353	232837	30781.76	646276	947108	668461	63338.46	98	824.972
171360	17235	21491	138.4451	48603	4159	26740	152.114	40	825.660
1727551	965665	4978	356.6658	1047583	418889	8764	183.8604	77	825.764
1108837	2027018	25370	1395.257	936576	1146111	49577	2389.87	92	826.268
3712661	2167499	34168	2232.225	2563584	1358698	84424	4907.386	99	831.243
2843152	1423928	12919	544.9559	1895786	827665	36221	1079.798	84	831.270
942119	1539099	20359	26075.34	611264	869601	81038	50481.63	184	839.907
386277	555918	54326	5465.489	297662	406533	170377	15063.75	88	842.815
110671	177866	158662	3418.538	43701	61272	237566	5119.252	47	856.584
1713980	1408140	23921	777.7681	1152542	724895	54629	1092.887	83	918.573
1421843	964298	5201	340.5761	820253	401305	12985	492.4585	77	920.819
1707308	1825860	87604	4976.784	1384138	1145402	237263	10484.85	109	929.153
2115374	2115104	8981	732.6341	1556169	1355487	24539	1648.838	98	929.810
1366321	1022000	24024	459.9464	1185694	678603	49194	1327.983	105	930.715
180242	330929	8491	995.1451	114020	241078	17898	3562.478	74	930.804
573420	877540	4307	1431.223	249736	339835	10421	2588.418	80	932.377
2395684	1197105	3854	588.4094	1611151	574488	5668	1339.375	83	934.038
588947	1208514	9452	437.8572	513254	683028	26847	1151.717	98	938.040
242387	70040	40818	402.2898	74179	21828	53479	437.3719	46	961.541
1521442	2319878	302899	30716.83	924975	1038661	627369	48456.6	77	1014.255
363813	511517	288130	22797.09	183191	188481	498515	38670.69	64	1036.996
2394839	1248473	47132	1030.705	1518042	697912	85080	2549.988	89	1043.035
331842	203376	86474	1263.391	107328	63326	115234	1221.827	48	1044.045
311233	346373	371694	4878.233	113059	122431	564103	7465.578	54	1047.616
106041	109660	25956	620.9316	33141	32117	34238	866.1518	40	1054.658
2120407	2059582	9940	743.634	1328639	1025124	21807	1546.973	85	1071.802
275771	48003	108	184.4588	83401	13953	-62	446.9218	45	1107.039
606719	1.669659E+07	6598	517.5478	397196	1.162487E+07	47277	3245.84	142	1107.664
8023822	1.563077E+07	4616	207.7576	9.661799E+07	3.240028E+08	53540	-11003.41	2095	1107.883
8755334	6438179	89499	4419.094	8.772457E+07	6498468	1378011	55835.22	882	1108.031
1985244	1059326	9098	444.7978	1340141	548315	24139	588.3979	87	1127.466
2214230	1118230	8928	694.2608	1468242	578060	21714	1806.355	87	1135.782
1728648	975294	7491	522.0451	1103689	479851	20712	641.5432	86	1139.727
2788361	1701569	9177	1345.43	1548381	973661	26803	2739.048	92	1141.961
2230462	1625067	15342	661.2862	1332052	953852	28420	1159.362	94	1143.567
1815291	1215477	13136	405.7296	1314998	740265	34559	1278.96	94	1145.343
1880196	1941475	15467	720.2987	1400651	1171146	45173	1868.605	93	1145.491
135647	27640	1211	-155.2629	57214	24972	1151	-65.6289	76	1148.467
2091355	1036287	7112	550.5832	1313923	464816	17440	596.384	81	1149.161
1569245	1093195	18090	357.849	1094059	590406	33216	1013.218	91	1155.971
1872234	1355267	6767	460.2287	1162641	649326	20738	436.8018	86	1157.095
3079268	1728392	8753	655.4433	2352112	1068961	29149	1128.459	97	1157.433
3123235	1484194	13785	275.3385	2317228	907078	45277	1526.64	103	1161.313
1062889	1633519	20464	748.2304	809297	872894	58531	1076.389	82	1161.489
675304	1149183	10993	8238.107	409275	566325	28511	14443.27	78	1163.148
437499	853648	30440	5174.684	251787	440780	70310	11052.39	76	1164.517
1014184	1454548	32544	18791.92	923614	1152617	93612	50050.23	109	1165.585
2599567	1429399	16660	399.626	1622736	709132	39518	157.3598	85	1169.204
2239195	2475789	236824	39920.03	1774421	1613387	597546	87406.13	106	1175.620
243492	163622	59499	2114.094	75206	49522	80685	2707.428	46	1181.972
100676	12682	10199	-51.6361	27483	3540	11919	-219.1441	35	1198.550
1697526	1614099	21921	407.5681	1449713	1123353	65671	1447.943	107	1201.421
541217	695202	121046	4315.48	330709	376804	252418	9093.05	79	1205.208
1631120	1049504	8583	272.9063	866525	493894	16437	374.7157	79	1218.244
1592243	1546897	19342	355.6862	1093883	919090	47776	1012.034	96	1220.756
2644628	1990267	34139	576.3979	1706535	1063758	80253	1066.593	90	1236.081
1772076	1323931	9781	485.5141	1121041	654101	26692	1328.021	78	1236.338
1607590	862984	4901	203.7461	986289	368019	10928	448.4608	78	1243.256
1506997	813547	5812	177.6532	878804	345572	14776	55.7336	79	1245.875
118425	17859	1416	56.2376	33205	4919	1574	265.5014	37	1247.671
254665	634327	7496	15393.33	124458	255883	14309	25713.94	64	1250.214
1240852	1150573	13900	211.79	806950	521085	28151	710.0711	84	1255.866
290459	646220	189432	2959.735	189539	301860	385384	5661.242	73	1256.552
2490466	1224680	11874	511.3314	1836185	737634	38479	902.8719	95	1259.766
2072399	1999859	27014	996.6854	1459852	1191839	59613	2444.689	101	1261.362
1505017	1767680	13246	787.9006	1232721	1121218	41160	2391.076	100	1261.930
1642237	1125470	26914	1008.075	1097484	534114	44990	1376.939	79	1262.126
1588356	1185699	22873	363.5753	950384	551071	43601	562.8161	81	1264.120
579895	1519327	134634	20131.17	404252	782738	337920	53041.31	88	1265.058
329563	362698	183761	2299.792	110731	107916	246334	3061.537	48	1265.283
270003	189338	197146	2142.691	84842	60837	273697	2714.002	49	1266.568
1956747	875581	25009	522.2049	1200418	483063	56889	916.6729	89	1266.783
1515096	2440561	69757	71012.97	1295646	2010659	250289	179933.4	116	1267.706
1708727	1280548	8647	399.6967	1242220	602141	23195	932.2395	89	1270.532
1623031	724570	7701	37.8261	1003848	335827	18629	-57.7131	77	1270.802
3066705	1456168	17172	639.9492	1952745	796947	41438	1476.072	88	1273.105
2306927	1211278	17453	430.5133	1486548	626400	43275	1245.728	89	1276.133
480050	925142	24406	35058.98	344026	569926	56491	69605.95	85	1278.490
1715533	807013	3782	147.7702	964282	351803	8890	363.729	76	1278.800
301483	313284	35491	3294.845	105942	136972	68006	5290.937	50	1279.047
1783741	742067	52347	920.2667	738589	245107	82189	1512.003	64	1283.005
1592133	1419556	14023	584.0903	954723	838478	36924	974.6364	97	1288.584
2211860	1306134	8429	709.0669	1430104	758756	26979	2445.722	92	1292.408
2441698	1930298	23591	847.2551	1934188	1297993	63303	1426.698	104	1293.070
1706216	1241883	8934	584.3974	1222649	629046	24847	1205.517	90	1296.181
1176281	1463426	32315	886.8715	971254	1169280	84382	2441.43	111	1302.563
419476	411911	109622	22367.39	162724	134508	160086	30706.63	56	1326.245
578636	701043	78583	4880.906	441957	507276	249142	13861.47	94	1335.975
250018	419003	154560	2628.816	123625	154442	247549	4396.699	59	1340.427
297728	535265	37640	16259.6	183904	282927	84031	31511.94	74	1342.147
887349	1860537	33399	19691.88	518982	1028793	87050	38702.5	90	1343.380
2278574	1486587	8828	829.6508	1482260	809722	27120	1320.432	91	1348.801
2955233	3057888	8416	8332.938	2181995	1443980	17071	12752.48	91	1350.870
327664	473756	54719	2646.936	195433	308397	148630	6244.143	90	1356.286
1704960	1473182	8535	523.8135	1138170	669460	17176	1570.374	81	1359.051
1686338	1343856	7846	508.9606	1208167	822048	28083	1304.856	96	1361.444
394160	967092	240714	5743.255	212491	439873	398656	12193.4	72	1362.733
1487039	858701	8194	200.8834	931703	397240	15829	723.2069	81	1362.786
1261667	941116	6760	65.236	837559	473587	19289	-258.6871	88	1363.663
128475	227902	76392	1296.191	74657	106401	139060	2946.266	60	1365.806
2459104	1175121	16097	753.6417	1615252	730611	34332	1851.625	95	1366.471
1750023	841763	5535	381.5135	1077925	410445	17401	612.9961	82	1368.103
221410	260421	129976	2312.454	87418	88919	190709	2816.975	42	1368.173
1776658	2272997	13294	362.9934	1384850	1368643	36430	1340.723	100	1369.623
598452	1525446	20951	16529.15	479619	929343	57063	30307.63	94	1371.326
810204	884326	46765	22357.52	482139	507205	125248	38776.81	85	1373.262
698636	924355	7876	180.6436	423329	394837	15439	235.3279	76	1373.932
2355518	1726376	10360	782.196	1555404	1048103	30943	2138.302	98	1378.189
1601071	1014695	15415	579.7815	920497	496976	29095	1372.229	85	1382.741
1612082	1575056	31818	1130.39	1254504	997214	76801	2691.336	97	1387.542
1860355	1179445	12577	72.1697	1237801	629486	34210	154.181	91	1389.894
444277	633185	289000	2992.9	211874	226038	436924	5479.636	63	1391.297
2224202	1354555	6437	435.7157	1501510	692376	18490	1084.289	85	1394.897
1853969	1537926	9257	512.9177	1438330	956596	26810	1440.041	101	1399.848
1948927	1492565	11945	446.1145	1340485	894472	32947	841.9267	95	1405.805
2430456	1554518	15319	600.5959	1661087	836022	46969	1735.161	91	1419.677
2198173	2117055	43264	652.3104	1643682	1347256	80229	1600.047	97	1428.594
2299147	1329649	6629	596.0869	1672837	690199	17789	764.1629	90	1453.634
1142539	2386507	14859	16678.79	854308	1568316	53156	37424.85	96	1457.243
1867277	828078	12378	619.8058	1137895	430591	30490	1584.489	81	1461.261
2463464	1739836	23402	1184.452	1793294	1223620	62674	2644.211	109	1468.314
1808849	1458232	18234	387.1274	1223574	780711	49260	361.486	91	1469.433
2289229	1605579	8683	430.5163	1679926	1019079	34642	856.0162	99	1472.992
1555214	874698	11296	181.5056	948187	381916	22162	-67.1118	78	1473.386
1522224	877715	8511	291.2671	1014920	453378	21923	673.2803	83	1474.132
1846128	1106774	7276	370.9836	1152508	553709	23483	629.7963	83	1474.996
364197	472258	381425	23440.94	154976	180438	643244	35608.19	58	1475.442
1636800	1476221	14934	175.9974	1104674	928211	54292	1080.381	97	1475.875
468358	436504	124239	1526.008	156928	155641	187931	1670.729	56	1478.693
2711670	1317495	16138	634.7418	1703231	726704	43381	1722.474	91	1480.729
2258098	2246278	10766	773.7726	1693643	1419531	37994	1123.663	94	1480.744
744690	1122790	240228	7044.191	482461	824345	865593	25971.17	78	1480.785
436543	763716	33078	3787.076	334179	481872	108118	9995.819	86	1483.247
636920	1089736	15262	424.7982	668104	913645	55231	892.2591	118	1484.320
949482	1538463	5907	118.9827	661604	769397	13601	483.8161	85	1485.091
326540	412104	93069	1417.371	109013	128726	123431	1988.279	50	1490.490
2140160	1448141	8477	486.1597	1461249	736284	23560	910.716	87	1493.861
2213712	1452485	6189	1057.403	1480411	820300	18684	2368.372	83	1493.930
1941932	1182270	9924	352.9364	1199658	578844	25543	738.3623	81	1494.323
1845350	926231	18650	421.265	1139772	442370	36531	978.1891	82	1502.470
1814051	1169329	14366	535.7326	1167636	667775	35036	861.3196	89	1502.591
2692300	5671606	427135	41239.27	1842612	3054797	1040974	97907.84	87	1553.330
1630688	1089351	13665	521.6065	1250002	571865	34012	1181.673	84	1553.767
717401	464683	1399	-21.3161	311818	167608	1788	175.7068	66	1559.351
456225	187842	174324	17498.78	159845	62594	267432	23934.54	55	1562.382
2190831	1448242	16707	379.8627	1477987	790865	47559	930.2599	92	1566.349
278244	312239	7416	1053.838	113705	122593	14250	1961.425	57	1568.241
2330790	1142141	6447	457.2767	1556188	564767	14996	965.0756	85	1572.510
2117029	887172	9017	444.4537	1204725	377134	17968	750.4048	78	1575.632
1150644	1419001	4011	322.8171	655405	635675	11170	77.637	78	1576.690
2045765	1384160	20946	733.8706	1347468	785458	54796	1922.856	88	1576.864
1876905	917092	15362	608.4082	1081334	471136	30546	1417.431	87	1577.916
2151006	1739689	15385	627.0985	2000864	1624085	65376	2215.394	121	1578.624
373347	851964	237989	3754.383	226316	366571	483716	7418.268	71	1580.616
471883	527802	27620	8472.482	230753	275261	63902	17399.5	69	1580.938
2566552	1621550	30644	1186.328	2150843	1316661	103791	3604.475	115	1581.841
1872770	1392492	22010	585.761	1190772	835484	64317	1506.784	96	1585.073
1570479	575065	7067	267.0587	899670	259595	18462	218.3182	74	1585.288
2232759	1820861	12126	440.0686	1583955	1016376	38134	1274.517	98	1585.820
612460	721941	146928	4756.061	256670	278967	234294	8100.093	64	1593.538
2154447	2704950	18924	4124.836	1839403	1445313	55101	8071.966	106	1593.951
1847343	1553269	17393	425.1473	1388230	946981	49387	1167.211	102	1594.938
919300	1400245	383917	12800.34	500425	791955	900693	52601.28	86	1595.908
1452329	1100476	6962	152.1682	972918	529689	22228	603.3908	85	1597.823
1341312	1270220	13573	370.8453	878463	661583	26559	568.1599	84	1601.838
2299116	1718154	31454	526.7694	1740929	1130665	63529	1357.177	102	1605.245
2791842	2678989	60506	2591.187	2333489	1816828	140752	4961.787	116	1606.721
1750063	1044680	3830	317.863	994781	414386	7946	224.5706	76	1610.138
2694443	1198844	21430	816.223	1632322	597988	52095	1515.53	83	1610.535
1401021	1899645	30335	957.7935	996537	925262	66653	1636.633	89	1619.218
505534	1280549	185238	27199.25	288419	725289	544297	59398.66	82	1620.733
1974439	1801857	8400	428.24	1456376	999085	25985	1365.759	94	1624.352
1685689	1063893	83326	2359.389	1008059	553113	158924	3194.836	89	1625.855
2699726	1941712	11173	675.2053	1972090	1229431	32781	2044.814	99	1629.524
1067125	1391029	148096	2706.986	630296	831026	276746	4387.25	100	1664.379
1937220	1537994	14684	510.9724	1366266	773047	32639	925.2479	89	1666.062
2697283	1764876	12317	881.5837	1698838	1079240	43948	1397.883	97	1673.788
1159377	1382043	10091	170.9051	818023	697536	29317	-20.7163	92	1675.981
947708	1671755	128551	35914.51	580742	945084	331566	69840.66	83	1678.307
1512441	1519354	14606	377.1966	1187995	875645	41551	722.8111	96	1679.508
811876	1107224	5070	644.427	231245	311940	6088	696.9368	51	1680.821
1804336	1290816	4827	620.3947	1126723	531463	13084	209.2124	79	1680.867
1292018	1082050	9047	274.1367	874876	571656	24145	590.5345	78	1680.967
506683	160188	183102	20981.62	172376	45268	255401	28811.8	47	1681.278
772218	1990189	14325	19774.63	669410	1447903	51544	46192.82	98	1681.729
1645749	1029089	6599	542.4039	1094760	481005	18026	591.0586	83	1682.028
2823024	2089817	10910	1057.051	2248251	1212679	37415	2306.981	94	1682.685
1785109	1265621	9059	490.4099	1129109	617922	25414	578.9254	81	1683.067
1364927	1226613	15850	680.185	903838	768093	41279	1973.952	103	1683.751
2059818	1263384	9092	571.6612	1448949	741234	29766	1034.673	96	1685.779
2241939	1290747	15110	541.671	1572709	706269	41374	1089.281	89	1686.302
926114	1099468	10667	246.0187	669887	539775	25257	833.5177	87	1686.943
2577625	1485579	7358	587.1838	2089110	994060	28478	922.0158	102	1687.433
1323777	1970756	34607	767.0527	1187328	1614817	115587	2041.031	124	1689.465
1648846	1035303	4302	428.9422	1082970	498631	12076	567.2636	77	1689.590
1756303	1087716	19668	482.7748	1129581	586407	49269	762.1909	88	1692.181
1334075	882456	9572	521.5892	904014	437494	29526	949.2086	87	1693.910
868701	1110478	428310	3408.191	462560	464976	832130	8386.493	102	1694.114
2339897	2157968	14954	2283.119	1687328	1109720	39255	3930.206	92	1698.331
1455809	1545474	154456	2547.781	1195797	1258040	413269	8154.591	112	1698.652
138907	174006	146034	2582.708	74145	92087	334785	5751.438	62	1699.647
738078	1040516	7369	453.6009	563055	663103	27518	1537.16	94	1709.273
389315	636461	65935	30770.95	204771	393680	173185	63733.68	81	1718.600
498492	983384	260506	7203.187	235758	400819	478664	12270.25	67	1725.728
2036717	1207942	9830	506.463	1331612	577348	25405	1206.22	85	1732.553
1989360	1731885	7845	806.1045	1313239	992312	21671	1796.543	93	1749.725
1541215	733543	8175	318.6175	940840	348077	19528	574.9208	83	1752.861
1318368	1448718	17557	715.5477	986831	901464	51803	1400.548	97	1756.544
2058927	1533863	15985	328.7585	1562262	1019095	53392	288.8912	99	1756.824
2441792	1400827	7197	412.3517	1647330	710074	18397	-16.3283	86	1759.273
2814284	1588526	10992	1167.251	1790469	901818	24192	2536.771	90	1776.490
1534350	1582177	10406	460.5766	1181269	831973	32064	1155.99	94	1778.989
2511689	2081048	10189	866.8029	1846962	1202926	35676	1905.224	95	1781.477
170811	31251	1228	-26.7092	35957	2982	1782	-167.4298	24	1781.500
1109018	1157273	13474	415.0914	779646	637580	33330	737.813	91	1784.096
1636074	762856	9293	425.7373	1001525	337041	20644	528.3284	79	1786.919
1302535	932166	14116	400.7076	931378	520848	37021	1547.678	90	1792.097
130781	62760	15370	313.257	40269	19928	21385	501.6985	41	1793.415
2084029	1384167	6042	419.5562	1473296	807292	14387	818.7107	93	1794.223
2037622	1169762	13230	1028.203	1298863	667698	41217	2166.874	91	1799.010
482855	743762	12737	22450.15	382914	566852	44823	38396.97	91	1802.599
2137641	1315533	7532	528.1452	1517008	763562	23313	1793.259	94	1802.931
337743	187917	5237	17810.4	127629	58770	7578	23380.53	54	1804.195
1659419	995280	584351	20425.89	752505	393407	1013377	34537.05	68	1805.520
1079230	1369174	12708	697.3188	837817	791611	40087	1824.481	95	1807.461
2478693	2251552	33856	1670.122	2318761	1572189	94364	4011.021	113	1808.501
1910105	1742791	16857	669.2777	1510385	1145999	53775	1683.777	100	1808.812
979647	1171056	128391	17458.54	469082	466657	230707	34505.26	71	1812.265
117439	19054	1427	-27.3453	36177	5178	1983	-276.3537	40	1817.958
840427	2272433	15160	28932.48	629461	1360837	51501	50799.01	100	1818.748
125788	146992	32002	278.9122	40365	44230	41670	469.687	42	1821.007
1334376	1158229	15543	334.3623	859933	581199	36600	681.26	90	1821.444
1720331	1162896	7144	847.9784	1426599	707709	19343	2133.542	98	1822.368
122452	137961	124809	2343.985	39472	42624	167909	3405.895	42	1823.590
131156	241436	5023	905.1903	53847	87214	8214	1543.005	51	1827.187
1642654	1409245	13694	392.4334	1148476	835760	42141	859.9101	98	1829.446
2692005	1518104	8708	526.9188	1579378	759343	20554	812.2794	84	1885.630
2170362	1288329	18979	504.9219	1475022	723557	53119	1824.176	92	1887.970
1547092	1079139	6396	359.6156	922524	467825	14048	684.4928	80	1889.645
1827845	1453482	7038	465.2318	1137833	644847	18390	774.679	81	1893.589
125284	70579	10968	401.7048	35607	20280	13921	228.7681	39	1896.280
1735915	1253182	10969	289.5609	1089154	635564	33255	330.6055	92	1897.577
824651	2101367	17376	39217.59	943048	2058205	88688	112607.8	123	1897.770
589843	1539525	425862	20824.46	311381	639689	813130	41587.59	71	1898.961
1923320	1113615	25737	131.4457	1263397	577035	62018	834.6098	85	1899.341
2819484	1874244	12738	640.0018	2326351	1511921	46977	2199.01	112	1903.163
1134767	1237155	10724	414.8164	881386	689024	35346	1211.711	96	1904.892
322720	230997	14190	1059.059	103951	76095	21156	1557.652	49	1906.794
1765498	1588628	13068	451.5148	1361439	974442	35081	872.8441	96	1907.642
2502131	1429454	11321	564.9081	1756561	825376	34454	1008.069	93	1909.479
2053479	1103423	7446	765.5206	1487868	663610	26086	1443.225	94	1910.223
314732	151853	1897	109.0217	109236	48097	1814	443.9654	52	1911.387
1345135	1477880	24447	670.0767	983781	884279	65937	1988.666	99	1912.931
1644768	1904058	8679	1187.092	1347837	1094016	23571	2308.133	96	1915.083
1480955	1089621	11823	744.6703	1001724	570614	24766	1828.173	88	1918.593
2779313	2422691	32142	2358.766	1959665	1445125	82905	4499.971	94	1920.902
1884215	1048057	13005	326.5805	1225320	616258	31108	-58.4412	90	1925.462
1823552	1314675	14497	534.8817	1175569	673118	38300	1284.63	86	1932.122
585765	1064166	20478	18448.21	409761	552396	59264	30906.91	86	1938.579
1377430	1122482	16423	77.7303	866509	560265	41876	435.0436	86	1950.019
1964514	1222375	9995	339.7195	1306274	602215	25622	605.9942	86	1951.504
186431	54916	30331	207.3691	57150	16163	39626	270.8186	44	1964.086
120704	105861	272	-30.1408	47226	65436	563	-184.0157	74	1965.881
1871185	1612764	9227	310.2347	1210709	958199	31261	452.5421	95	1973.753
273923	297045	94775	1247.877	115671	101704	140705	1643.551	55	1980.348
1746867	1634083	18129	544.2369	1323707	1013286	62926	2058.948	99	1989.865
336705	644651	66191	4668.115	194812	370587	148246	9484.4	78	2001.845
579002	484030	148118	1940.82	238559	168396	228619	3133.726	62	2007.567
1648356	1006909	9012	187.1732	1125534	592675	27990	648.239	95	2008.233
1147074	969906	6129	216.0369	781523	520899	19033	239.1513	92	2010.108
265797	292911	52579	2202.882	83150	96945	75923	2768.68	45	2010.535
1360146	884533	6385	280.1985	793050	412006	14499	808.5939	82	2014.890
2436986	1171899	58850	1371.485	1576126	572832	100741	2524.37	84	2016.797
1795510	1426515	28410	285.801	1293407	872074	70247	473.4567	98	2018.358
1729263	1192051	11040	498.344	1050552	576558	23676	1092.024	84	2025.286
781959	1204553	29152	21924.03	500546	647537	83440	38837.98	86	2027.028
1303796	613759	5099	148.2539	736464	278354	8764	100.8604	76	2028.898
2066175	1142264	10984	547.4024	1179836	484666	22754	411.6994	80	2030.101
3138505	2368703	31457	3784.338	2494188	1467368	89019	7348.166	105	2032.738
241666	468918	113727	3129.685	104242	200580	203348	6016.223	52	2033.067
1438858	2435699	205862	46124.46	1099620	2021635	679728	120003.1	117	2037.362
1623436	1020673	16033	545.8513	1102706	539357	38555	1003.935	92	2041.823
675106	1479332	62954	14136.92	508748	1056718	156596	41596.84	97	2043.219
1821475	1423796	8553	515.2233	1307334	822049	27883	837.6363	96	2047.306
352107	81121	392	48.5912	113587	24290	455	197.5255	50	2049.445
386193	350500	40757	902.0677	176042	120013	60457	1496.238	60	2051.442
234109	70195	4154	15.2394	72580	20869	5763	105.7043	46	2056.286
680733	1529778	47090	32696.75	374997	706643	107347	53799.77	73	2075.732
1850903	1123016	6689	500.4529	1083022	502964	14902	757.6022	79	2094.614
1574839	1347459	7710	225.531	1077838	806635	22679	426.4919	91	2098.815
1177384	1710529	191822	39396.81	708561	884806	397133	67537.56	82	2102.580
1739887	1148147	8853	375.0533	1205241	550191	22655	1003.945	86	2102.948
3294606	1688359	10088	833.3368	2631653	1370115	37700	2903.97	109	2106.332
1921186	909867	9798	396.0678	1376250	485380	28791	1127.975	90	2110.666
1280133	1386823	9998	425.2878	946597	755026	30968	847.7048	94	2112.595
3507791	2515466	75222	2109.554	2669774	1704264	249515	6942.792	110	2118.955
440720	242699	287418	3808.55	125233	69158	364737	4762.346	47	2120.143
1753851	1136908	9189	507.7029	1237068	591240	29173	1317.005	90	2121.395
1358752	1432775	14111	480.4271	948694	777240	42286	885.0446	87	2122.055
2246855	1246577	8727	536.1847	1493237	669365	24167	1232.369	88	2123.009
285677	1694250	8241	1062.12	96537	500146	11673	1459.255	47	2123.709
1260569	996115	25516	574.2476	806751	522719	51776	836.4336	87	2123.735
1658083	1103155	9906	144.5266	1267251	722716	24518	975.8598	92	2123.797
1629924	1403098	23525	1100.752	1112697	844946	55524	1603.096	100	2125.084
1516086	627731	6843	430.2923	762127	290931	15549	1401.499	80	2126.307
547179	651786	36842	20534.44	238340	236966	64916	31470.59	64	2130.849
687251	893459	219777	24500.09	369159	463891	500208	39130.07	76	2131.914
259899	217513	28482	1288.44	77740	64302	36346	1412.811	45	2145.203
344895	374040	241646	21411.14	151650	152699	426635	35981.22	61	2146.179
991432	1281435	10258	920.8738	649935	584808	18613	2314.589	84	2148.065
155254	244646	41537	1511.826	86375	151630	95558	4245.204	69	2152.893
1901078	823253	4420	409.962	1130890	382439	11529	719.9769	79	2154.985
254513	91320	-71	5.2169	70750	25029	-292	-3.9812	42	2156.421
1907880	1087166	25246	1176.101	1269836	615797	58536	2672.67	87	2158.119
673210	1463558	10208	15205.07	438145	780836	25799	26587.52	73	2158.335
470273	726567	170978	2755.266	179281	249137	260018	4224.41	58	2167.786
498864	825672	98255	6860.105	371712	704975	278171	37089.19	129	2172.181
2122144	1374167	21664	554.5504	1510272	856623	46767	1346.229	94	2172.931
501801	740631	161356	4993.872	267116	299082	292308	8255.879	69	2183.197
181519	194682	49952	1120.907	54526	58146	65815	1490.222	43	2207.945
1735754	1327423	20493	1617.057	1099832	628651	39343	2610.542	82	2208.401
160793	522743	27588	16674.09	101956	271203	72047	29442.44	72	2211.915
2526733	1342501	4212	257.8932	1261587	531782	9150	450.315	74	2215.392
425411	372829	190603	3134.228	202261	163849	341345	5234.455	67	2217.372
662954	370807	9925	18097.79	270767	153660	19725	29785.57	59	2217.418
1022644	1106618	249834	26905.89	473135	516975	562557	97987.05	116	2217.985
2305887	1787802	15485	683.7085	1523942	1061650	35488	1829.277	92	2218.318
862062	895912	7433	268.3913	515512	385432	15497	567.9817	68	2218.378
1958375	1378421	10985	1310.259	1366893	800998	29309	3418.435	87	2218.799
101365	9952	9076	104.9636	27765	2524	10678	-100.5642	35	2219.896
1633186	708496	6269	367.8909	1014964	329395	13283	312.5763	81	2221.065
1374901	1371060	8265	465.6665	1063827	863128	30490	850.489	101	2221.827
2495112	1457347	15102	375.8222	1743865	931507	49271	377.9031	95	2222.065
2554765	2088120	13779	2171.202	2047685	1287181	27376	4698.594	95	2223.468
1856069	1585089	8670	313.387	1158935	842921	25483	432.9963	81	2223.521
920330	494818	3877	261.0997	482537	183865	7148	718.4028	62	2223.880
1776043	1091845	5320	167.452	1204833	528309	14678	329.8358	80	2224.024
2066833	1104019	9633	587.8113	1300379	576221	26477	1277.96	85	2224.891
2198035	1126002	10084	250.9124	1296524	593506	22172	926.4492	85	2230.606
1252599	1445917	9871	262.5631	945871	724414	32348	1357.123	81	2230.639
1891933	2499174	31594	17297.62	1126655	1415370	80261	46462.44	94	2231.511
1621288	1318717	9791	282.0751	1076395	694684	28345	163.1545	92	2235.721
2594964	1610833	10996	624.6756	1935832	1094135	35400	1922.94	101	2236.541
1019744	2337132	43585	35973.12	912388	1596462	133694	71758.43	102	2238.537
1199038	1093297	5325	372.7325	1027121	757299	19757	950.9677	103	2242.206
2236566	1020738	10239	615.6079	1310176	463699	16755	1428.955	77	2242.347
104717	10475	-4	-10.4244	29674	3019	102	-41.6778	37	2249.597
1490488	1061436	6921	340.0681	1116030	581351	22541	974.3501	93	2254.114
563139	902732	27483	17486.2	401945	474422	73313	29324.26	81	2255.431
1834655	938893	24964	549.6804	1209585	471069	54730	706.353	85	2255.996
1674974	1061576	7511	385.1671	1192528	552815	22632	565.2552	85	2256.369
986082	1423810	91381	22902.27	616504	803040	210241	41322.32	87	2260.947
1859367	833280	5484	201.8524	1202853	455215	14037	261.0757	88	2266.945
223960	15550	1926	244.8486	64510	3925	2061	335.4221	44	2321.317
1073894	1161151	10505	282.3305	775873	709488	36699	852.0139	95	2328.477
565227	1219908	117213	38135.05	397051	663009	306635	70617.23	81	2329.753
199845	712632	17499	20027.89	124727	459113	52516	46695.95	79	2340.235
1643971	1187907	10765	372.9165	1202614	667181	38051	816.4611	95	2342.848
1736829	1210763	6857	198.2777	1256497	619576	19203	49.6883	86	2343.752
1420044	1225361	49389	887.9229	946080	674716	84653	1793.433	79	2343.793
1407553	911961	10003	373.5683	947382	441945	20549	470.9989	82	2344.223
1674277	1110967	150604	8156.084	1509581	875597	283598	14932.25	110	2344.470
166249	216720	1095	-26.5705	52776	69522	1584	41.0624	45	2347.873
2131321	1487767	11175	862.9175	1574483	879314	26355	2668.515	98	2350.664
1262321	1070238	5883	304.4363	785188	443581	18044	182.4684	72	2350.725
2150449	2097340	8610	825.021	1632767	1257942	26775	1657.078	97	2351.893
976591	901560	8698	75.3578	623131	499173	23618	-245.6302	90	2352.957
1995221	1315868	13134	286.0174	1457586	815913	36441	636.1401	97	2358.146
2669252	1558137	32510	1965.811	1731703	772035	69576	3649.014	85	2358.274
2248464	1704586	7138	344.8418	1488387	833466	17982	922.3902	87	2364.018
2023211	1227793	39491	448.2451	1241052	681195	77911	1292.607	92	2375.404
2514846	1105508	8234	563.1274	1538449	572012	16597	648.6917	88	2376.514
2212807	1519824	10905	824.7705	1187839	755787	29737	1955.846	85	2422.473
2294795	1112041	6117	363.7637	1420729	509424	14813	431.4093	74	2422.539
222101	400207	39452	2192.857	163826	302088	114360	7326.596	107	2423.766
2308256	1495784	4398	446.1278	1311367	672811	10216	729.9176	77	2427.623
1520606	2041021	14984	678.8024	1151395	1249962	51253	1413.693	98	2432.717
1948921	1409686	19805	338.0605	1256069	700444	48030	1701.483	86	2434.070
1683823	1237448	13783	308.6263	1226188	803116	40282	912.4202	95	2436.807
1918373	1230912	4548	570.5428	1143673	545500	12343	1382.842	78	2437.016
1651997	1434919	15181	535.4541	1213103	873786	49563	1356.884	99	2439.615
616026	1678229	16804	18043.9	493460	996937	51615	35815.6	87	2439.904
1439469	628411	4969	419.9609	776450	233475	8026	675.0586	70	2440.070
478230	720313	32674	17120.21	211460	281596	61289	26957.51	64	2447.242
943646	357715	4139	106.3979	479978	132223	6967	639.4487	67	2447.481
1073192	1454326	143201	29824.38	550420	623899	246788	44539.21	69	2447.919
2151402	1390440	8144	323.0784	1495488	761603	19058	785.5538	91	2448.669
2688950	898633	11055	557.1855	1578422	460496	26375	503.6375	83	2450.494
121102	114918	45411	3504.357	35513	33534	74039	6360.788	34	2456.807
196475	69293	27244	1155.588	66802	28827	51818	2478.39	43	2456.820
152887	235568	117320	16659.65	60205	136601	258929	39729.12	49	2456.833
1417564	861831	12701	714.3261	906255	467101	27170	1418.237	84	2459.814
971771	1295977	206697	7958.302	639510	700957	497422	21061.97	81	2460.402
1522960	1531994	10656	409.6016	1097085	907635	35741	960.8701	97	2460.996
1352554	934547	11633	584.0113	841460	481453	35679	1666.792	86	2463.802
164792	134947	3423	1858.43	48419	40479	4488	2564.177	42	2467.335
1488958	1315171	12090	479.249	1076265	714263	34508	1123.299	93	2469.160
3702151	1949457	14530	837.133	2388320	1232591	48438	1661.772	99	2473.529
1786784	1272581	7059	532.2099	1156186	571387	14563	1237.384	78	2473.937
1920501	1241396	20374	856.1814	1259295	719159	54672	1832.699	93	2476.785
1542253	866885	4377	314.1497	845993	386034	8295	1062.349	79	2506.330
1879529	1346182	22901	510.5461	1184463	588385	38056	1590.742	78	2539.199
2049068	1819885	14778	478.4458	1673228	1412585	53463	2635.674	107	2539.297
1203405	961967	20960	494.856	787312	478968	43054	631.5294	90	2542.095
101113	50941	379	9.4619	28557	13786	175	44.8175	36	2544.270
2491029	2338120	18517	955.4037	2517400	1878433	76057	3004.398	130	2545.807
1504628	1089195	14684	494.9724	1072838	633993	41580	565.638	87	2546.163
2594920	1343868	12724	1026.016	1788638	680007	33786	1918.195	88	2553.677
2503085	1160918	12563	518.1843	2278731	929064	35892	1833.141	111	2553.902
2075750	1095492	12172	500.4492	1210784	569405	34092	639.1612	88	2555.531
4156180	3142249	15830	749.063	3615850	2399254	59071	2640.683	116	2557.533
2201933	1490343	12513	485.3793	1513668	886959	40808	984.7288	83	2557.647
2358949	908850	11289	305.5129	1463085	443318	20232	126.6152	84	2560.592
1312155	827570	12079	575.8319	868016	414717	26345	595.9545	87	2564.529
113505	8268	1746	34.7506	31538	2223	962	122.5682	36	2580.075
2467095	2509411	11656	1480.702	1625234	1201448	31554	2720.379	91	2580.864
2723232	1681020	7871	1386.363	1612705	892707	17835	2332.543	80	2581.020
416117	376599	274827	31926.39	143141	122600	458653	45730.83	41	2581.157
418887	81551	412	25.7132	129340	23659	990	0.539	50	2589.740
757474	1016594	9868	198.9948	529834	526971	28753	297.4433	87	2589.941
863035	1207667	20632	706.0552	639076	684941	48571	1636.633	95	2593.575
169711	17397	-49	65.0511	51725	5175	-253	144.4067	43	2602.055
303392	524299	100559	3794.56	173590	301132	236939	10027.48	78	2603.588
1728663	1208521	17135	558.2735	1132251	590681	43554	1547.579	85	2606.041
997489	954376	12622	352.6942	676458	515896	33457	1211.538	86	2608.178
1334384	1639762	9107	471.5027	766747	792496	21693	1070.377	83	2630.920
1209078	676534	2649	314.8089	706750	284817	5284	790.6324	76	2641.653
2178712	1331550	9772	484.8092	1292820	802020	31459	1641.05	95	2652.097
3833914	1965289	40394	1472.303	2821267	1366431	128505	3835.131	103	2652.527
1825549	767540	18213	712.1493	1406472	524566	48264	2538.81	92	2655.256
296797	491588	54690	2009.109	116715	166507	79212	2768.393	56	2656.633
676252	1851747	21789	627.5629	203587	554447	36198	1240.108	57	2664.515
1337769	1534659	13462	487.8182	962957	790867	39303	661.2983	91	2665.345
2149478	1675607	4843	705.0923	1266157	713491	12527	1235.365	78	2665.948
2327256	2126611	40537	1018.726	1880628	1598450	106132	3091.605	120	2668.126
167581	2804	162	-43.3118	41556	-4354	43	-64.1877	29	2668.313
1705976	992607	14038	590.9318	1128543	518702	36790	1612.919	86	2676.260
567612	342246	225560	45535.91	290909	156710	411652	76134.27	70	2699.199
141242	78947	2648	266.9528	44236	23478	3340	445.374	41	2716.083
1885928	1400160	8059	321.3099	1192192	638935	18361	642.8521	84	2753.425
187084	289803	95293	1882.337	80985	122352	162682	2771.06	58	2755.117
1085163	1092871	7981	294.5341	799081	604520	21878	196.7558	90	2755.222
1926044	1194548	4287	301.1007	1257038	575969	10247	454.4567	84	2759.397
2040561	981882	10310	218.391	1294913	440602	21602	368.4722	82	2761.255
1981654	996643	5861	425.6021	1265510	510899	17787	921.4507	84	2763.828
1881705	1484976	6656	184.2016	1313425	896652	22086	-297.1754	95	2765.618
1419135	1193556	9950	360.195	982095	582238	26856	439.4216	79	2765.633
103294	74405	16988	741.4268	30129	20815	25300	789.33	31	2765.847
215091	37284	925	171.8925	58667	9994	613	426.7893	41	2767.413
1955126	2139658	24118	1810.42	1490249	1167140	47099	3285.454	95	2768.024
1328694	1845037	54855	3910.365	715216	914901	107067	9417.059	96	2769.119
369210	592637	135742	19191.73	154551	206393	224114	28659	67	2770.247
2628825	1318519	9599	422.7039	1751540	657572	23846	930.5606	89	2771.033
243723	23871	8534	48.9574	74619	5462	11088	116.4368	41	2771.516
1629475	1238876	10006	604.1366	969489	586598	21231	1054.859	81	2778.750
2217680	1084072	7467	885.4987	1494940	538543	17251	1707.581	87	2780.636
236834	103344	57739	893.3579	86178	37263	90528	1450.021	52	2781.267
368297	558466	48216	14894.72	194635	291521	150008	27054.85	83	2785.415
1058120	1605485	26624	5458.807	680398	792577	66391	11289.33	80	2786.405
2086763	1998909	14302	910.9422	1448520	1047506	35089	1671.693	89	2786.997
391479	256943	55804	857.8044	133104	86575	80276	634.2836	54	2804.460
515666	774124	9494	2448.813	385355	566634	33124	7534.457	98	2805.105
1077541	1098813	5832	251.7752	591215	548812	14599	609.2039	86	2817.674
1262328	1389828	12483	276.6963	762054	712582	31184	804.6224	86	2857.971
1040198	965764	5233	84.9713	710086	496310	13892	395.9412	87	2860.526
2435905	1187465	9503	575.5183	1618418	645476	27078	753.4758	92	2864.340
602259	1350708	111493	14611.16	610856	964125	689769	120767.2	210	2867.352
2221474	1954149	89400	5247.34	1255736	901969	220698	10638.56	87	2869.048
3149554	2007889	17910	992.751	2374683	1325756	51326	2360.189	103	2869.208
173738	206502	12066	1435.703	54722	59331	16540	1800.894	35	2869.512
271463	54026	12102	290.5222	81227	15338	15541	561.6501	46	2871.066
1906322	1080919	33593	484.9673	1296804	581488	85194	1312.583	91	2872.321
453108	941989	172943	3702.502	283464	448368	310045	10326.52	79	2876.029
2678408	1582259	43853	1246.553	1960561	1137780	129641	3044.66	120	2878.042
1566438	1325331	17679	712.9919	1178227	790133	47677	1251.28	96	2879.619
373104	534603	332264	22142.21	158421	181561	552161	32433.03	59	2882.699
2339879	2249466	14554	607.6794	1681820	1464351	43331	1806.669	110	2885.217
1263839	1061563	37213	683.0493	1052165	632448	70766	1935.773	99	2886.904
1666744	1404261	6473	534.5353	1025339	684536	16048	1168.693	83	2890.731
1690348	1102764	22393	662.6473	1290317	642071	63919	1623.056	96	2892.997
1215356	724225	8444	114.9084	783323	330478	17839	358.9679	83	2897.208
320204	453825	172972	2253.329	197241	225743	344807	4659.272	65	2897.387
102255	85602	5520	17.672	35558	31441	8415	185.0815	43	2899.365
415696	756106	207025	23803.1	233465	340077	458148	48490.5	73	2909.281
1780702	1172309	12407	576.6327	1330505	723056	32058	1294.854	96	2916.736
106055	29654	11148	124.8028	29211	7976	13491	38.6451	36	2927.986
2058585	1523779	19420	1355.462	1466236	771074	46564	2583.44	90	2932.884
1951558	1190118	17545	314.2745	1343701	671873	47184	1074.222	92	2968.083
1934866	1629281	11382	414.1302	1551965	1117175	36046	867.9806	107	2972.064
1189636	598916	5215	4.5615	673383	263721	12663	26.7943	74	2972.955
1331374	1362996	32261	1282.642	1037738	757561	64512	1545.723	94	2974.286
1281412	867899	3319	272.3959	783064	366974	7810	941.141	77	2975.691
959938	910508	23222	620.3542	627152	446672	54482	1785.04	81	2977.343
2131786	1223578	8161	289.6321	1442065	728188	27939	282.5779	92	2978.856
1220567	868820	5583	212.6063	805544	425529	15848	384.4728	88	2981.114
1853250	1212610	25326	991.5886	1291523	838367	66032	1957.995	102	2981.370
2209392	1403966	15766	656.2726	1544471	805820	37618	235.7698	92	2983.781
1196444	714749	6008	93.4488	774697	323066	14293	12.2373	80	2986.603
377380	966868	167842	4795.536	240616	569196	482403	14559.21	82	2989.059
2246628	1427900	10057	303.7977	1518661	733758	23286	742.1446	91	2990.967
510062	717499	403766	10428.07	238637	290012	723774	19201.92	65	2992.559
2486310	2146849	10042	544.9562	1870656	1613969	44382	1589.43	113	2992.680
1297410	757709	5767	157.1287	828244	348188	14282	-120.1798	84	2994.268
129967	64714	12197	136.8517	36244	18119	15698	-97.9422	39	2996.825
3299640	2282746	18839	545.0679	2272366	1574123	64139	1738.398	107	2997.136
528299	1326849	9936	19016.21	267413	644712	27930	29262.87	81	2998.797
2235151	1153802	10044	475.6684	1470614	646762	30541	870.1501	89	3006.263
1556542	1225581	15405	165.2205	1144482	741298	41457	1375.338	96	3009.293
179985	302614	28378	1535.406	114229	191989	72116	3941.508	74	3027.062
383868	444141	79532	1556.345	140386	140681	108039	2095.188	55	3031.556
102414	47053	235	64.1835	27646	20542	601	79.5161	35	3040.737
2210233	819025	7120	276.432	1250478	364791	15928	644.9608	78	3041.864
1846043	1415589	18904	804.7144	1360738	849451	46221	1659.798	97	3049.127
1989882	1693149	18999	289.0439	1282947	1017776	44247	1507.857	95	3072.652
2162562	1376817	19514	736.9354	1447506	804969	51847	2510.217	92	3080.343
1647750	1151835	15853	847.7533	1212958	685579	47369	1269.601	100	3083.002
2370571	1139282	14839	509.6679	1620691	614922	40279	829.8519	88	3083.376
140377	110526	11731	141.9091	36231	28863	13189	118.1029	34	3083.981
310047	341423	144508	1926.299	126421	118017	216264	2709.61	58	3084.841
876069	1256998	218098	3889.698	369267	475137	384960	6545.256	66	3089.887
1425654	1347175	18168	1423.625	894222	851639	51385	2822.698	93	3094.003
2101252	941401	13641	373.0601	1215394	410939	25163	910.0443	76	3094.917
1973222	1363826	13932	509.1852	1296089	767666	37927	445.3047	87	3095.134
2141875	1115752	16853	339.8533	1446055	587174	43294	234.9934	89	3096.526
2617085	1805502	16584	594.5624	1959293	1132919	53767	1884.929	103	3098.312
220870	117786	62273	604.9153	67104	35404	82494	988.1134	45	3102.508
2016871	847083	6506	369.7866	1154272	363519	10638	634.1918	76	3107.980
1842850	1329637	5886	166.0046	1182997	662078	15602	383.8722	85	3119.866
1794811	1923063	10411	411.8571	1417829	1225985	33372	1134.769	101	3141.445
518695	1091435	216452	3897.557	241563	425619	367866	6743.083	66	3150.377
1221874	1059232	8429	121.0669	737816	502777	20939	203.8779	83	3172.417
2897738	2192554	25076	3614.564	1908967	1113240	50443	7826.252	87	3187.583
1925866	1495431	15206	145.8566	1493390	920290	47252	1280.437	101	3190.498
105438	109029	238027	2571.915	32548	34172	323211	4022.937	39	3195.138
2058911	994696	14312	524.5032	1225048	496925	30082	1240.2	85	3195.519
684630	1431588	22365	19018.68	451451	800889	61461	34950.76	89	3196.123
3806806	2192839	11953	575.9633	2885673	1352672	41592	1754.911	105	3197.513
1968260	1028675	12632	430.2552	1271444	566159	36287	1035.301	90	3207.346
3420394	1790968	15025	747.9025	2226580	912458	34050	1660.205	90	3208.641
176755	156768	2134	129.9174	58298	50007	2893	285.6973	45	3210.021
1086342	1987230	144243	32418.43	810667	1539360	438617	80145.02	107	3212.884
1911190	1154405	16471	1367.823	1191555	528663	29930	3410.073	80	3216.365
1227167	710017	3046	525.6806	705155	299167	7879	573.2119	74	3217.864
326215	574031	612	434.9332	93645	165281	158	550.2638	45	3222.633
144321	209507	6544	613.3184	88667	110784	15821	1490.358	67	3242.792
1771161	1162378	12606	501.9966	1155435	603346	33219	1434.786	90	3244.257
1103226	1117099	7364	518.3204	724667	500598	16008	1095.449	81	3244.785
952989	2239917	87675	33491.57	806876	1742867	241508	86856	107	3256.549
402960	645842	88740	4682.314	170743	270307	153342	7482.086	63	3295.538
112638	34881	3942	238.7462	31090	9466	4358	426.8838	37	3296.326
2655967	1183753	12908	992.5388	1597255	563322	26758	1309.524	85	3298.537
1152328	640246	6134	273.3174	676942	282224	14781	604.0141	73	3298.959
2469351	1706686	14323	928.9203	1798442	1010371	46440	2720.284	92	3298.992
1342953	1091782	12100	322.81	922975	543060	35962	843.0682	86	3306.814
1658889	1119980	8677	451.3797	1133797	502938	24519	1460.716	84	3308.990
2083591	1346872	13575	757.5575	1366733	720874	38275	1147.228	90	3316.643
1511020	997524	4672	332.6992	1018823	499420	11953	217.9633	85	3321.166
232904	322121	58845	3400.205	94046	134084	97158	4875.964	55	3326.649
288191	374661	278732	22327.46	136759	140174	462637	35219.54	59	3326.854
203742	232795	8442	592.1962	83530	90772	13750	1342.375	55	3330.817
1895251	1714409	4795	732.9995	1098264	715372	10126	1538.869	77	3332.456
1307398	1116793	4530	837.133	668664	470297	9565	1165.597	75	3370.101
426346	815658	172687	2838.341	206190	316267	286628	4483.231	64	3393.230
246081	73651	61934	1004.697	79475	24448	89102	1499.222	48	3395.476
1919404	1141055	19710	418.731	1252426	560352	40016	-111.3024	89	3408.073
1787413	1635324	12835	503.0435	1183719	908003	43964	1057.58	97	3409.157
1361681	1211442	7142	342.2662	906687	522121	18870	679.607	83	3414.370
550204	768105	20088	10099.34	363691	529366	51085	28680.87	92	3419.467
1008013	661991	30133	20581.86	394733	254025	58918	29913.7	62	3419.479
1767438	645149	6529	84.4769	1020649	320198	17105	351.5905	81	3420.765
920202	1999583	15944	21526.66	705606	1159466	60284	39758.13	89	3421.135
1341910	1104321	12691	606.7651	872105	506589	30581	1292.394	78	3421.487
1714930	1013812	5113	337.2393	1125419	493287	14726	811.9286	83	3423.375
1469349	1011687	7187	508.7907	888152	440032	15497	936.9817	79	3427.399
2058735	1831535	10641	1004.76	1602661	1280623	41686	2553.385	108	3428.642
1718406	922607	5768	194.9848	1098771	464381	13935	454.7535	86	3437.253
1000421	1992481	13538	16345.88	748602	1290904	47573	35312.25	97	3440.864
170512	8611	358	36.4838	48488	1173	369	-85.0991	40	3441.497
1800707	1211850	15359	3131.84	1459941	725602	34152	5987.527	100	3447.880
1606295	802709	7059	272.2099	905718	352453	12967	627.0487	75	3466.589
2242307	1686716	20781	570.6141	1541122	944351	52783	328.5263	92	3467.554
814542	1964308	22181	23222.15	637154	1361161	86057	49777.4	100	3476.474
2159677	1180460	11803	567.5483	1500610	680238	30998	2014.388	89	3479.962
1186869	1000050	27084	609.6124	749954	471141	53465	958.3865	82	3488.224
2492389	1477541	9543	275.7623	1505666	873724	28706	628.2066	96	3494.330
2149731	1272492	5500	360.55	1358847	693612	15676	1127.224	90	3503.252
2412570	778878	4702	433.3822	1445056	361684	10960	650.856	78	3510.174
2496716	1694410	19969	913.4609	1790993	1061064	54394	2001.703	97	3522.322
177519	363600	39618	1975.97	109124	201734	84299	5070.374	68	3523.693
1475794	1355931	12161	553.0321	1084313	844764	25729	977.5969	97	3524.693
1678271	2250271	278582	5335.05	916530	978558	554008	11830.25	76	3525.607
1528303	1084832	38203	683.5883	946797	496432	72848	1407.173	80	3528.122
1722658	1268022	7572	343.3892	1126193	669164	24756	840.6116	94	3532.991
328073	644535	460526	1935.309	202117	483059	1256159	9279.72	94	3536.230
171642	163675	34223	550.3103	63108	91809	82685	1711.629	70	3536.242
582733	1330029	89692	2130.321	312056	508972	153701	3447.426	69	3537.583
629591	789503	74614	20144.04	311420	339677	144116	29838.71	72	3539.531
462055	84892	1367	11.2887	140470	24685	2310	-45.409	50	3547.731
2303437	1357207	6387	337.9107	1546475	704169	17592	846.5112	88	3556.852
2189198	1175991	13943	772.6023	1159001	633167	42874	1818.431	86	3557.448
1659714	795468	8400	286.24	1002898	384932	19579	452.5819	83	3572.521
722074	1222967	25326	6844.588	688344	926067	82858	21028.73	112	3577.081
2731575	1401967	11571	897.9331	1646938	864216	34797	2125.712	96	3590.195
1693885	1413624	9606	781.6966	1102622	669862	22497	1323.682	86	3620.381
1981791	1502637	11863	580.9143	1454193	896980	33490	1048.789	90	3620.467
2131614	881835	5764	374.5604	1320522	402918	14413	890.9693	81	3623.694
141841	118251	52388	740.3668	44181	35557	68881	847.0241	42	3625.843
1669969	957139	4532	93.8452	991431	383241	8618	-91.1302	76	3630.097
623546	610583	581283	32809.38	329745	270432	1063412	64900.01	71	3632.989
2703618	991397	10430	241.123	1606152	503689	29392	940.4912	84	3635.470
111269	131075	85871	2385.163	30236	36364	111262	3309.398	31	3635.807
1729315	1231299	10973	428.9853	1157353	661676	33370	1330.057	90	3636.527
108685	23394	2671	136.6431	29806	6403	3284	161.4324	36	3638.417
2454371	1210719	5725	341.1725	1608339	678340	12558	463.9038	91	3641.911
1291474	1544168	17725	728.3725	1276696	1150540	58581	1867.194	108	3642.183
211955	138704	48079	428.4319	60928	40918	62748	411.5628	42	3643.273
2072825	1099262	14054	622.6294	1261857	522612	33129	1244.737	85	3643.815
156532	20747	15813	469.5093	44491	5738	19286	824.7446	40	3648.031
1966446	1566597	11585	367.9185	1310060	883502	26132	943.6052	89	3652.863
1241121	1537365	6627	284.3747	694055	726364	17303	660.0983	85	3656.790
133575	30153	16021	258.5781	41057	7934	20088	333.3368	41	3657.945
500168	488566	390715	33293.11	245216	205244	731989	58640.78	67	3661.971
405366	855741	31949	2796.539	296024	508544	66468	9558.255	82	3666.101
2092298	1098046	7702	575.6822	1309220	476655	16685	891.0285	81	3668.936
672450	1594733	13316	18045.83	439742	888427	37321	36959.51	86	3680.865
1373775	932085	14620	356.182	891528	437787	29897	620.8217	81	3693.228
838552	475986	4878	1.0558	425844	198152	8823	111.3703	74	3724.248
921687	1223188	237674	21225.71	481243	509152	431814	38311.96	73	3727.702
1351479	1145859	17094	579.1734	856802	533126	38303	691.1983	85	3733.228
295589	583852	7796	13454.16	130381	219484	14357	20728.03	60	3739.542
153320	50473	42398	156.9278	42202	12491	52042	150.1562	38	3739.585
1173297	998540	8988	465.6268	749016	493901	21232	874.7152	83	3740.045
1273887	1303411	11004	254.5244	902627	720257	22773	147.9653	89	3742.023
1745156	1192127	16430	318.723	1302395	697288	42898	730.9778	97	3745.172
1468320	787935	10825	587.2825	959131	424462	31146	1152.091	86	3752.611
140514	164618	33912	235.0632	42714	49338	47166	456.8126	40	3753.204
222401	22045	2300	128.03	64824	6116	2338	296.5618	43	3757.795
1007336	1006190	17604	440.7844	609793	428060	32460	876.006	78	3760.320
2071646	775342	5770	283.697	1139167	308642	10398	629.7278	71	3760.458
2560426	1365756	6462	266.1182	1701574	687206	13054	114.5294	88	3764.246
338667	72437	123	-197.6997	134577	22244	-208	-460.0688	55	3766.523
1955866	875835	5676	391.2236	1159642	373139	13335	610.0935	77	3772.832
1324969	1424404	18671	456.2431	1009728	915453	52137	917.4857	105	3782.852
366619	937561	13533	18526.6	191120	396525	29579	30771.58	69	3790.370
1721467	1432266	28836	1660.5	1059318	762600	54299	2357.374	89	3832.675
2127648	1197548	16243	737.6323	1387089	694493	44812	1899.553	91	3838.090
993002	1187645	4841	372.3801	710421	554545	15462	527.0182	88	3839.174
1182473	2613754	201898	29225.88	963295	1629591	587232	74396.31	100	3842.252
2490254	1544786	13114	700.8954	1715060	1045967	29538	1932.482	91	3842.398
1701431	920432	17237	564.5957	1164111	481100	50143	1073.422	84	3842.806
215392	509241	31468	24565.75	97618	213673	66966	41073.59	60	3843.477
1518712	758221	3991	104.6951	998973	375192	9497	-284.6183	83	3846.476
1822674	1268277	10897	312.9217	1266148	709876	33717	29.1237	92	3846.808
2446216	1121787	1963	355.5243	1582620	544561	-1036	1162.08	83	3850.505
115700	100459	49349	474.6789	31216	28533	64691	424.9651	31	3850.725
2090366	1120526	5960	433.356	1503915	563611	16790	669.919	88	3851.015
1617471	1081980	8365	328.2765	1098665	567118	23208	418.3688	87	3853.943
1547472	1321369	17032	1381.095	1052446	784539	34254	2201.849	97	3857.748
2078640	1338022	10233	648.4713	1393405	727661	29404	2339.764	92	3860.269
935703	1677889	34492	28778.6	610305	1026638	109549	63734.9	94	3861.998
2431995	1303897	6659	801.7699	1417676	580389	11654	1615.989	80	3863.252
1261609	1252764	9537	286.6257	920540	700401	29207	465.1127	85	3863.309
2488399	1375474	13873	770.6753	1515990	741004	34804	2129.704	84	3863.625
2026714	1131882	5842	693.3362	1240002	532048	10272	1475.859	80	3864.794
1069256	798106	7825	199.9825	717808	374726	18958	530.9438	85	3866.914
103065	53099	5422	30.7742	27809	14549	6544	-207.6816	35	3868.981
339056	125266	26219	74.0859	102408	35954	33847	321.4167	48	3887.591
798657	998220	29094	1000.373	675507	601481	54917	2076.444	97	3899.440
1306359	1120633	9716	218.8676	965071	651012	33314	453.1154	96	3951.056
2030275	1406030	20427	691.5547	1476506	908948	58475	1886.448	100	3955.280
775821	673770	193292	2343.281	248672	205385	270115	2887.451	45	3955.333
721065	1020576	8264	334.8104	557017	562690	25126	1134.369	90	3956.660
143421	16824	2007	-49.8073	46971	4510	2287	-29.0993	43	3957.385
1326551	2793679	17012	555.9732	1441050	2405805	97467	2574.499	133	3958.059
2178463	1146934	6094	640.0734	1378721	566594	16521	1445.628	86	3960.096
134615	29605	11995	-29.0805	42208	7801	14856	-29.7784	42	3964.886
1233214	1004397	13226	235.7786	925488	534989	32456	38.5816	94	3965.172
2052476	1278816	62018	1545.61	1486267	711270	75757	3327.568	100	3967.509
1533462	1089431	7155	328.3955	1022233	551526	21310	454.491	84	3967.940
1612666	988783	5957	447.7877	876432	399224	10800	1277.88	75	3970.200
1747361	1112051	8567	468.2087	1026058	570238	16673	1081.755	84	3977.301
1697203	1530412	8900	542.29	1368251	925485	27975	1115.397	102	3979.404
1892212	1329483	14684	448.9724	1365498	792648	35791	820.6751	93	3979.824
2579695	1971879	7992	577.9512	1963350	1376225	28457	1906.038	105	3980.870
1021848	2139100	111316	8834.628	724061	1256697	276130	21708.89	88	3984.153
2418489	1660552	16031	-35.8609	1727342	1039417	47605	404.6405	100	3988.762
2171028	933610	4490	458.889	1254098	423981	10479	805.0719	80	4003.097
140131	48643	1898	-16.1222	38785	13690	2293	-74.9627	39	4039.581
1315175	1350302	15180	422.598	943468	835469	48165	1491.057	103	4056.777
707778	1122142	9038	145.4318	574610	629382	30491	153.3451	92	4057.287
1008679	1026434	67270	29075.85	446721	506683	152769	51381.54	75	4058.592
1689498	774996	8337	204.3057	943444	305659	16988	113.4268	75	4059.971
2307418	1680328	12283	383.4763	1685766	1093968	52281	1290.764	102	4060.588
1571479	1075452	29179	853.1419	1042130	615565	60971	1430.273	83	4060.834
478304	740538	202584	2004.162	231680	285160	344044	3920.068	66	4069.377
1341784	1347530	8136	340.2296	1013051	890705	27663	1503.294	98	4069.707
304612	129240	146366	16969.93	108617	44085	239214	23218.11	52	4071.283
222867	148677	16812	24726.75	96287	52326	25689	34002.35	55	4072.216
1440922	1126888	5584	326.4624	1059116	668869	17877	468.4997	96	4090.798
1224137	1161924	200338	14328.36	460456	423514	342624	28394.41	66	4098.534
2153602	1134859	6908	373.9388	1547542	570003	19522	767.7842	92	4099.174
1381313	1184338	12295	539.7495	1058876	779304	33268	1776.735	101	4120.105
320802	293716	136405	20601.32	121506	98477	204936	28973.71	54	4120.934
478463	679316	30816	19271.58	253694	301211	70098	33665.9	77	4156.048
1510840	1147998	12825	547.4825	1071782	611637	33866	1845.683	91	4163.109
1302664	1385577	8956	335.2316	898810	774530	29310	679.291	95	4164.428
202872	179175	5946	356.3706	74047	67392	8528	395.8208	52	4171.519
1608015	1156623	14852	108.7972	1250687	744910	51128	984.6808	101	4171.868
2493156	1267636	11253	384.6933	1746321	738441	29483	417.3963	92	4173.446
3499499	4060506	23819	1485.446	4053459	3685802	93064	5794.09	131	4173.550
1076528	1089399	179469	3634.411	484849	423298	286976	6379.154	66	4174.842
317600	85582	102739	1263.858	89038	22262	130057	1234.798	40	4175.004
120320	66441	19699	472.3139	34922	18635	24099	579.1539	39	4176.035
1295704	1028204	5581	2411.894	983200	531946	16785	4544.639	91	4180.370
448943	750046	183288	3339.857	265465	335332	365697	6534.202	71	4183.153
2627454	1407030	14882	768.4802	1904665	910028	50756	2368.212	97	4183.725
1653882	1488763	16351	389.0911	1115449	687408	30214	1502.205	78	4184.266
823193	845793	7434	615.2474	514121	347304	15455	943.0255	77	4186.030
478651	689482	216328	3993.401	252263	405714	460305	9638.11	83	4188.423
2415459	1785979	60238	647.7518	1748084	1056511	134164	1768.8	96	4191.320
1205932	1049687	30049	503.9489	782165	541934	83572	1558.989	90	4192.634
1716405	1378749	5617	406.7137	1104001	695691	19984	725.3024	89	4194.624
1501983	778105	3932	215.1852	815579	316794	6787	532.3507	75	4200.851
570262	967743	27804	19674	327489	587671	82666	35677.36	86	4203.839
1411269	1102642	5049	282.4489	853566	528455	12251	731.0811	80	4211.328
1226669	2177329	21533	10795.4	883818	1433800	56869	27918.55	92	4211.856
2562640	1690750	18623	714.1503	1808009	1128410	51158	1493.364	100	4234.108
1041317	1491588	237062	8792.778	511438	588325	411200	14046.32	69	4263.687
252312	463321	161187	3457.191	95077	162038	244588	5474.787	53	4268.406
274512	24654	47	-56.7633	83695	6867	-555	-135.1355	46	4269.669
1746010	1053893	7139	1561.698	1285530	548687	15765	2928.417	88	4274.171
1720772	1396174	35198	775.0078	1127186	733176	79010	1030.461	89	4277.604
440940	274163	4647	274.2967	193687	92301	7239	489.3079	60	4282.268
123151	146447	289598	3104.848	40147	46670	394859	5105.79	42	4287.106
168142	170864	52948	1030.783	57310	55932	75708	1395.619	47	4287.562
1210871	868780	4095	393.7295	745611	365528	7547	1026.987	77	4287.797
1609901	1482823	7300	612.53	1163018	949902	22879	1060.712	98	4288.204
170193	83950	6878	688.2558	52356	25048	9293	883.7373	44	4289.371
596131	481361	262	-119.7018	242448	151916	-974	-476.8414	60	4292.682
506529	328225	141059	22579.61	187461	110236	219484	32488.25	57	4295.729
1442059	606498	11337	138.6057	835668	256024	20946	254.8706	73	4295.793
2164349	1224775	12807	422.0727	1445756	623923	35264	895.5104	88	4298.597
2307121	1281171	7262	578.9982	1491811	625512	19012	1024.173	80	4298.805
2975456	1773209	14501	486.3061	2418987	1378884	58005	1952.08	114	4302.912
1918316	1237034	9489	683.5329	1282730	595007	28625	1211.863	87	4304.416
2047371	1585927	17333	416.7813	1493107	927566	43924	1560.336	96	4306.228
1788183	1191290	11980	1286.078	1257231	755510	32443	2905.452	100	4310.398
1905871	1070945	5194	485.5834	1169487	496635	14607	824.0527	79	4320.660
1515188	1013720	17183	834.3663	962737	493931	43068	1289.515	83	4348.645
574483	1826153	65101	2037.966	346011	830996	143683	4041.016	79	4381.437
2129555	1369164	5993	468.6073	1358797	684259	16951	878.7511	87	4386.619
213728	150909	24119	1012.276	79715	70209	45628	1389.131	55	4390.996
105955	115332	23884	668.0924	44986	39246	36697	942.3017	48	4391.141
245767	296001	23520	2098.472	168990	212391	71084	6350.012	92	4391.222
1802553	1042881	9193	231.1273	1223232	571174	25299	591.4739	89	4391.933
291835	293386	86265	1235.467	119079	100204	128229	1977.847	50	4392.287
2231824	1133094	8636	815.2796	1452534	595364	22802	1699.792	85	4392.991
2522589	1028943	5608	380.0088	1569591	489796	11472	996.1792	76	4393.228
1928906	1315197	5928	378.9608	1344645	832242	15632	1375.555	97	4394.246
2139550	1361175	9775	372.3775	1572754	775806	27245	1483.444	97	4397.216
965334	1790473	226749	18730.82	856606	1402872	582672	52067.5	100	4400.483
623947	748971	14152	18829.53	447102	620266	44769	33194.74	95	4402.014
523753	1032325	381461	4074.762	252339	416872	662451	7488.301	63	4402.215
1754767	1113627	6748	207.9628	978490	468633	9954	359.6194	77	4409.899
1924144	1308021	15219	427.9859	1333223	686050	36440	440.284	92	4413.197
2025114	2016532	153944	20333.46	993769	805316	265119	31263.38	71	4415.814
1731007	2996754	395653	62982.54	1287689	2221804	1510649	149996.6	109	4421.770
1459384	1359713	10422	187.2742	1113449	811577	31362	588.0082	94	4427.465
1760660	1896444	8685	551.2285	1186466	1080288	23845	1739.704	94	4441.603
1258848	1257331	17232	220.3152	848661	720305	43868	100.3948	92	4454.163
1524045	870743	4306	352.3666	867060	385368	9531	323.4891	77	4463.309
1757756	1229541	19183	1353.566	1402982	764472	54822	2881.114	101	4486.984
270137	71112	36643	180.0723	79126	20738	46748	274.9628	44	4492.579
2006427	998377	8545	1490.375	1372172	521956	24576	3202.514	90	4493.273
366269	534761	115854	2311.609	174324	224050	209188	4091.847	65	4495.655
1915305	854141	4997	406.9317	1143017	359231	9028	511.8708	77	4497.706
2863500	1652515	14798	904.5678	2026711	974676	44134	2187.117	92	4499.205
1504638	1566940	22221	475.3981	1060604	867973	51780	1219.858	96	4505.827
1315436	1305465	13536	524.1696	885301	787874	35381	1292.674	92	4505.971
1617071	827103	7809	635.2849	991429	413239	21450	1126.345	84	4507.774
1520365	1059466	21596	762.3356	1080782	689808	53364	1383.92	92	4507.953
1537065	1238992	7239	281.3079	1064689	573337	18596	533.0356	85	4508.894
1806743	2602390	30591	1187.955	1456823	1939633	105815	4033.221	112	4510.391
1597921	1151317	14620	338.182	1077528	588481	37981	79.5341	87	4513.009
760932	1490759	11889	18267.17	512960	825178	36609	33254.96	88	4514.181
2732328	2184663	16668	684.4748	2092907	1435911	53333	1596.381	103	4518.564
1246613	1566589	12894	417.5534	989171	954216	48062	1365.878	101	4527.675
1077855	1031874	390209	27102.93	635171	533167	831088	59052.44	83	4530.594
138465	121045	346	111.2106	40971	36717	-5	98.7195	40	4532.926
186016	191227	191565	11167.8	65091	59907	273713	16341.7	48	4532.959
810459	1386654	12007	16062.19	483288	681129	37361	26440.75	84	4538.648
1589731	1681144	34037	898.0757	1086068	997904	72243	1655.232	99	4542.083
1709780	1940029	19648	626.6528	1371765	1455479	59734	1859.277	113	4545.847
1212515	906758	27534	437.8574	763229	395593	57623	326.0503	81	4550.782
100015	266029	97136	1731.13	48599	104961	160813	2334.009	53	4559.086
1959724	1340647	9618	481.9698	1370821	830507	30521	1295.028	93	4599.754
785017	918006	35175	729.3175	763197	623999	75320	1401.452	117	4604.364
2513967	1045776	11403	735.1083	1649493	538767	33364	1026.92	85	4609.477
250261	53725	496	145.6256	98660	16381	514	132.0354	53	4611.530
1104032	804721	27197	406.3517	670269	391498	54776	841.7336	85	4611.605
1054513	1434192	20525	39.4525	740360	824567	64675	343.2675	97	4613.074
1776008	1544731	21179	865.3419	1090602	789156	44960	959.256	86	4614.458
452515	981751	88718	7733.48	246158	511557	176857	18264.28	77	4615.924
1629305	1147495	12469	408.7109	1093922	545206	27547	698.9867	86	4617.827
508559	1460228	66588	41940.99	295299	750270	201756	80878.31	82	4621.596
1513295	1113412	11109	291.4149	992183	585179	29858	1133.434	88	4622.862
1820237	1219267	10904	327.9144	1455333	754712	29161	1127.732	97	4623.225
712854	1700755	21813	15866.11	586203	1135427	68473	37689.73	97	4626.061
1572717	1302409	16434	490.1474	923155	622715	35521	699.5281	79	4626.500
508438	1777688	26089	19794.79	330210	925135	76947	37829.33	86	4631.488
167048	2966	29	172.8269	49368	-7385	-511	397.5329	37	4631.505
1965713	1537703	20598	461.9478	1544569	957354	63646	946.3406	99	4636.018
1024127	1194361	17497	785.1817	781307	659816	44228	1611.591	96	4637.825
378007	967728	15714	18118.76	327374	741021	68192	37733.17	113	4641.330
1618326	1014271	6805	337.7605	1042022	499623	16903	543.6583	86	4643.060
1673518	1259734	42656	1511.802	1185535	736746	72722	3185.304	95	4645.078
1265229	1183567	14047	360.6367	847460	613567	40860	1087.246	91	4649.492
2454756	2088186	11508	747.9988	1961915	1412402	36580	2009.138	105	4701.542
132599	107163	42212	486.6932	40548	31025	54198	630.9078	41	4707.956
1112073	1087847	19604	1374.984	875175	653427	57195	3028.639	96	4710.815
2352044	1307205	12150	493.615	1421192	702510	25686	1118.785	84	4711.028
2190532	1352919	29948	2440.483	1375226	745721	83412	4672.013	92	4712.348
113033	123138	58647	752.6967	39412	40170	82641	872.9601	43	4713.519
903848	2014212	215275	24398.93	738249	1216572	609719	71283.44	105	4714.321
2528486	1752963	17489	1255.333	1859940	1065440	50865	2494.527	92	4714.645
1655512	1120824	11963	335.5243	1183440	575545	32810	1027.641	93	4716.022
318546	1226878	19223	6042.81	251641	816445	66397	18074.47	86	4716.086
1566648	1186871	16344	265.0984	1098772	699910	30792	1605.031	91	4717.268
1712021	1863601	17242	2389.876	1149345	1178116	48347	4277.867	112	4720.774
1815866	1309292	5934	641.0974	1227621	749043	13177	2097.83	92	4721.079
1107735	1295365	3202	577.2322	652725	565066	4479	891.4719	80	4729.724
545070	114639	2537	-118.0743	175506	34917	4030	-286.917	53	4733.768
805284	700569	127101	2571.166	301358	245894	196017	3681.154	62	4751.124
164193	85180	5274	579.0714	44893	23766	6456	710.9816	40	4756.449
1151355	2258643	16316	24566.13	913067	1296463	43886	51142.8	95	4756.767
1199093	1765524	194556	28242.39	746393	817832	403406	52270.88	82	4758.459
2593804	1655918	10711	607.6871	1670993	1051459	30006	1479.137	102	4775.070
1920813	1005068	5306	334.4666	1062916	434737	11638	425.2918	78	4814.286
1654943	1280667	20207	647.2127	1156830	628078	49445	733.8645	90	4815.251
1840452	968570	11521	170.1281	1351536	615141	36777	461.7897	95	4819.642
1426129	1143638	10427	447.5547	1047814	646865	27616	955.0576	94	4821.634
175515	35198	14963	174.8243	49264	10032	18404	123.6644	40	4823.080
336895	327447	133168	2632.125	213002	232638	373951	6999.451	83	4825.083
1021558	1480943	31190	29718.76	704157	867652	78262	52174.1	94	4825.752
2019259	1332090	12193	234.4273	1381693	796432	36503	694.2183	93	4830.561
199418	34176	10421	12.4181	70748	9782	14939	-156.7221	49	4834.685
2425998	2082990	13619	885.2259	2177821	1735003	55176	2680.174	120	4834.906
2315297	2373451	209269	3542.191	2120131	1677821	479852	9151.297	120	4839.829
1813272	1089369	10668	524.8748	1074261	563241	28139	834.7979	85	4841.616
957571	688298	64404	917.2644	320884	217683	84569	1055.521	48	4841.635
100187	104160	42625	167.2625	30969	31823	55711	384.1871	40	4848.664
150568	78634	90083	1583.056	44196	22987	116755	1901.955	41	4850.474
1977649	1131015	7408	291.9888	1361887	598844	21303	405.4983	89	4857.188
1833897	1292553	9522	551.7842	1251200	716569	28772	1101.709	91	4865.637
2211909	1263144	7659	650.8699	1692520	743771	22274	1291.771	99	4866.763
102620	26176	382	-37.9698	28455	7116	675	-137.1325	36	4877.724
895282	569957	9763	124.1043	569493	378375	24829	454.1069	90	4882.739
292575	162194	71809	2307.685	90886	49458	96647	2881.497	47	4883.655
2165611	1138870	5263	528.6543	1318654	570820	14229	1351.447	85	4926.811
1910748	1175380	5489	340.1329	1155860	539374	13419	65.0059	81	4927.961
787479	1231209	195723	2076.46	367620	589031	426017	5571.154	69	4928.024
2360527	982511	17323	845.2203	1452589	487970	44041	1837.5	85	4933.537
1865858	1433353	15220	563.842	1183806	895459	45434	1262.047	102	4934.514
1550453	1078693	8583	403.9063	928750	468155	12729	1061.297	77	4935.010
2912194	1049800	7256	333.8616	1851228	524859	14177	592.9297	82	4936.194
2380553	2900865	25573	1007.045	2232882	2322693	77209	1737.625	120	4937.301
170740	103389	6981	498.4341	52685	27695	9755	738.2555	36	4937.655
534869	581795	7800	21307.58	216719	195429	10682	30830.86	59	4938.322
240170	160089	80841	1153.98	75120	48621	107746	1490.351	45	4938.754
565919	879698	25063	27251.43	335647	395608	49339	48546.12	72	4941.811
1136516	1562797	10752	402.7872	809511	902295	29752	1071.687	91	4942.369
2404337	1958594	24854	765.5094	1678218	1079053	55317	1695.884	99	4944.171
1092949	1774889	13285	486.2885	861096	1018376	37378	893.3058	98	4946.460
740863	1970146	11643	16503.57	452781	996224	28297	29055.06	84	4950.233
1456235	2185107	486543	46001.46	1100629	1384366	1610378	145379.6	100	4959.120
211690	169377	7435	4286.104	68196	51570	9785	5781.938	46	4960.019
105534	185962	106070	2101.527	64251	87763	215849	4026.329	64	4962.490
1818960	1156977	11907	455.5827	1181725	600907	32866	1276.583	88	4975.583
1978512	1221571	15149	422.0589	1291256	646071	43366	1007.633	94	4977.143
185626	155924	30277	1360.14	80068	72008	60255	2290.305	57	4998.988
580107	582733	343618	21995.37	221199	212934	568174	35640.76	61	5015.347
520374	1382486	87313	19423.66	366468	842668	238937	52664.96	91	5027.278
364412	716823	35099	15870.25	197455	278804	69148	27851.6	66	5029.027
1044605	1293679	11239	183.7079	787652	724266	34443	633.6523	94	5030.403
2329292	1271437	12787	384.9507	1740584	864712	41452	1318.057	102	5033.990
338796	66477	34782	817.8702	105724	18568	45301	629.1861	49	5035.594
2055586	1290360	17529	764.5769	1216913	602543	41074	706.4514	82	5038.106
398502	687057	133637	4773.636	214197	402781	285047	12863.74	95	5040.738
2457133	1587964	13062	487.3782	1639650	780954	32242	1788.376	85	5041.849
1972549	809097	3962	405.8682	1232622	374850	4891	908.1851	73	5041.918
265670	301635	64619	3168.326	133097	171757	142234	5531.527	67	5042.998
177784	220755	41444	2212.208	129754	172489	169483	5994.396	106	5043.568
362840	992353	425422	7529.774	185111	403473	770564	13220.84	65	5046.161
2690614	1037596	8967	586.6487	1524585	500212	19062	518.9782	80	5052.631
655306	1577703	10091	11164.91	391604	909556	29113	22566.64	85	5056.529
1890526	1218109	7999	489.9439	1212885	648861	22173	526.3053	91	5057.563
1640145	1022858	16729	567.6969	1155614	571661	46979	1145.722	89	5057.760
104645	72078	82368	1686.245	20865	15503	93105	1839.191	21	5057.839
1417631	2177895	4949	259.8389	964797	971120	12011	954.6171	84	5061.316
2610235	1928776	22931	830.2291	1948646	1242346	57110	2190.871	105	5066.178
1760101	1455147	8995	493.6195	1338921	885590	32407	1484.633	102	5136.072
187174	257931	47632	2589.755	57689	85235	63252	3694.037	45	5143.074
1267410	1166563	46720	13331.99	815754	859055	89502	34194.66	98	5145.172
2200470	1484362	14967	810.2487	1506994	826860	33765	1013.216	86	5146.783
1201307	1042161	11879	330.6119	813496	595047	30955	925.5755	85	5146.994
1030495	1072751	4179	406.6419	700844	507311	10439	683.8279	78	5147.429
1454350	2169582	70927	6611.604	1218872	1409634	153737	15171.25	107	5150.126
2093794	1236766	13774	343.9214	1485239	666316	38358	764.2838	93	5151.084
259002	295920	73857	1515.978	88128	95528	101451	1765.201	49	5152.214
1994870	1341595	13361	948.3521	1127010	677358	30250	2030.025	84	5152.685
2282085	1376087	14413	681.9693	1424010	785956	50150	1342.415	96	5155.570
885049	1861013	44344	13113.9	592199	938514	105169	30418.18	97	5158.900
1211201	938431	9329	349.5569	866761	504615	30122	874.4442	91	5159.687
1709034	731843	6496	230.2256	1056073	345864	13967	462.1487	80	5162.018
163180	219217	5762	592.8482	59145	74931	9067	402.2587	50	5171.847
2086603	1510967	12644	471.5284	1453455	741489	29278	612.8958	89	5180.509
837103	1746832	189472	2913.979	464827	841480	406513	6630.779	74	5181.326
1752782	1441728	18153	864.7833	1305047	821731	36805	2593.76	97	5190.289
103595	28409	1053	79.4733	29073	8099	1298	86.2178	36	5194.023
2303077	1140104	8241	248.1201	1520248	586014	21170	272.637	88	5195.451
838105	2429260	16804	10524.9	652420	1549472	54172	25041.65	99	5211.578
1304786	737259	4705	322.9505	854026	345272	10631	765.1991	84	5255.024
1483416	963605	8337	356.3057	1062528	510304	29960	917.756	91	5257.505
2725224	1636697	15930	682.673	1858510	979973	44795	1309	98	5260.609
105192	76315	180424	1760.986	33750	24433	245374	2461.681	40	5262.744
407517	769622	261704	6003.794	238962	405245	580063	14588.93	76	5262.846
813199	1206948	9950	989.195	643478	822723	30058	2346.654	105	5265.077
1929512	1384531	19221	482.0981	1321666	736716	54980	799.378	86	5265.186
1871527	2613399	14684	511.9724	1780259	1984542	60792	1524.031	110	5265.564
1610938	1115255	25472	618.5792	1288206	694494	65489	1248.133	100	5267.393
737708	1278661	38884	20258.59	383456	511688	74816	36024.98	66	5267.869
2862568	1374356	12183	11988.87	1682713	672054	33418	19664.15	89	5271.017
1707185	1566732	9207	676.1127	1321567	1082239	37445	1792.665	108	5273.300
2435711	1160726	11646	274.1406	1661135	628476	36674	474.6114	91	5274.143
3503841	2079793	23460	1337.106	2689448	1351886	84287	3100.101	103	5275.987
2639480	2952014	30160	454.976	1926764	1750783	88303	1924.198	90	5276.006
109588	11149	4073	26.8953	30746	3421	5181	-6.5459	37	5280.556
2179504	1499536	18640	653.704	1502359	862461	48640	1644.704	92	5285.563
306986	239676	78693	1742.077	98031	80227	118966	2144.792	49	5288.320
2754475	1550447	7695	1326.689	2170607	915501	24973	3200.385	101	5292.846
2378795	1256883	11907	754.5827	1653499	766890	36737	1280.546	93	5297.924
1772165	1381204	4552	1458.967	1066029	615394	9208	2485.969	81	5319.199
143398	71405	2667	127.2187	40105	20001	3409	283.4449	39	5338.183
1386233	1417212	17314	1663.515	939209	710295	34180	2989.498	91	5352.209
2126186	1238376	9063	426.8343	1383537	679140	25777	744.6897	94	5356.703
227291	140106	79351	744.3911	64164	39697	104040	554.644	42	5357.644
111143	13312	23278	328.2958	34039	3863	27804	666.0044	39	5362.005
639676	1364187	92114	26190.79	341087	657880	188407	44994.23	78	5362.665
201559	64717	2395	86.3595	66702	19212	2945	139.2145	47	5365.279
1124124	1195079	30916	921.1876	786564	678499	58251	1900.681	95	5368.089
1609549	946803	4624	204.6064	964513	420421	8242	452.9762	80	5369.313
1670143	1096278	8289	267.2129	1194746	590986	26459	562.5499	93	5373.842
2458353	1088971	9857	539.5777	1491210	530844	26453	751.4133	83	5375.307
942978	1001882	34470	1082.767	736033	564296	72925	2543.093	94	5376.166
1871006	969077	7934	385.2974	1064056	440157	16812	883.7532	77	5377.504
1140141	1667481	20440	26919.68	922627	1063339	77539	54643.14	105	5379.901
505557	1586105	63631	22214.5	276952	746113	142668	44204.07	81	5383.045
1520735	1234901	40530	1154.733	1082833	645281	85788	2577.107	89	5383.086
1879283	1293604	19987	555.8707	1159882	589223	39889	1202.973	80	5385.941
1937555	822223	12643	277.6723	1236436	391210	29760	162.536	83	5388.160
1080114	1854168	278873	3079.175	445537	664514	459138	5896.042	56	5388.240
123059	58004	5043	109.3123	35949	17421	6689	82.4529	39	5390.706
121305	86239	28111	-26.1729	38139	26035	36994	-278.4366	41	5391.464
2081235	1367797	12100	655.81	1548318	840687	44029	1709.227	101	5398.220
1734497	1040594	26731	264.4091	1177581	479411	50725	636.6725	84	5402.749
2525411	1696245	8698	663.3578	1561155	854389	18883	1559.736	89	5431.411
1645791	843130	9028	344.8708	1007623	423662	23682	415.1602	84	5470.740
383730	730731	117208	20572.77	176691	259746	185689	34739.35	63	5472.337
580372	682762	264906	5211.026	247719	276659	454782	9408.87	65	5473.323
1902833	1197794	14986	577.5146	1244578	643115	32877	1069	92	5474.138
1942177	1038677	10557	465.8477	1266502	489702	19699	1029.314	82	5476.420
244579	245227	106180	931.698	81108	74477	141715	1120.212	48	5479.248
1121170	1192651	27482	421.3402	801458	608532	70819	780.1459	90	5483.965
1515030	730387	10846	60.2606	818706	311774	21740	15.614	77	5485.946
1265574	2038478	9101	814.3661	1032653	1105994	23284	2010.432	97	5487.834
835361	747982	7936	55.0096	503729	307404	17129	400.1369	76	5488.476
271224	268101	1308	61.7788	120060	119833	2966	-140.8074	60	5494.246
1716116	1119204	14893	341.8973	1097626	516179	31596	632.3356	82	5512.875
1270220	1145185	4727	530.7847	909179	593717	12564	837.0404	91	5513.526
353388	221502	47639	821.7479	117222	68969	65553	1063.923	50	5514.547
146769	108101	313	155.9593	56476	42981	226	162.4786	52	5552.088
101003	81254	3876	364.2436	33213	24849	5585	573.3185	41	5559.283
471950	5013396	2538	570.7818	155780	1448348	3275	603.7275	53	5562.650
1303317	1210426	10776	403.3336	959561	645967	31498	1079.438	92	5569.075
2085932	1402691	14387	2877.711	1669013	874545	44586	6449.075	105	5571.069
2715926	1441875	8957	490.0877	1690944	792037	30419	829.7059	93	5575.614
2122297	1108595	5730	501.453	1353604	572144	15219	831.9859	84	5576.163
887965	1104778	3906	485.9266	580958	482150	8835	779.6435	79	5577.971
2066072	1663535	12881	496.4241	1372982	1031751	46227	1645.935	100	5579.231
1007543	508380	7955	257.2755	659989	230939	15858	1161.034	80	5580.224
1152345	1260524	8805	153.9605	790674	686458	22857	95.8777	88	5580.727
712721	1.496685E+07	81668	57173.98	402654	6616038	145490	95971.99	73	5582.100
159465	271057	301686	3513.385	102389	120811	729726	7598.429	67	5582.428
140762	224737	13184	827.8224	73029	95907	21763	1394.304	57	5585.238
703917	1193274	60422	22624.27	404606	622866	120259	49880.73	97	5586.842
287454	563951	53013	3041.429	201152	412444	163174	7142.261	89	5590.965
2111986	869219	8503	595.4183	1269386	455747	21017	1080.654	83	5591.740
2155820	1090686	14068	290.6148	1281596	524026	32245	1318.944	83	5594.780
2053151	1392793	15521	611.5281	1949928	1215453	46891	1473.385	109	5596.275
2395559	1378069	11399	714.6839	1615285	719817	26641	1878.36	87	5597.382
2011043	1281239	12867	389.4387	1465526	874858	45523	825.2403	104	5598.313
1835821	1147547	10542	563.0062	1378992	693181	38191	1213.315	99	5603.968
202985	204699	128933	1463.541	83015	67480	183168	1939.125	52	5611.499
1847368	1421743	16543	524.4623	1351992	932815	53625	1511.363	104	5614.784
1375970	2338424	182952	17816.21	835103	1228929	498736	56009.89	90	5618.785
2727261	1673284	51654	832.9894	1913965	944598	123288	2088.857	94	5620.245
454677	442664	14150	19615.81	200617	163638	24799	28562.42	62	5626.959
820567	1469902	117957	35926.99	540814	751691	365962	63497.07	86	5628.030
1379407	732044	5588	351.8868	812446	320234	12021	562.1781	80	5634.629
123468	81896	17663	91.2943	30237	21171	21345	102.4545	29	5634.768
232644	356018	221411	19635.96	120722	126181	356399	31253.18	59	5679.359
161066	27180	201	4.0761	45215	7951	295	29.5495	40	5681.330
1169942	1831795	15375	688.5375	941034	1305507	61308	2120.779	116	5689.439
178113	497342	22712	1002.743	103057	236555	52770	3022.397	69	5690.317
104586	56161	11385	78.6985	27954	15230	13682	308.1602	35	5692.403
2609243	1304281	12717	928.0237	1831812	1011439	50732	2845.665	111	5693.355
1803315	1324449	10604	326.0844	1229397	633699	31045	497.6245	84	5693.688
2177650	1118779	8215	832.8615	1400930	517469	23046	1653.681	79	5694.175
212864	60343	240	28.464	63792	15718	312	-114.8968	41	5694.438
2109135	1633004	10614	575.6454	1522134	986340	26283	1418.876	101	5695.828
1535173	1162479	11961	314.8121	983064	627044	31388	1092.267	78	5695.954
1219274	789141	4300	469.23	831597	389484	10616	918.3576	80	5696.468
1077072	1036210	10712	497.5432	864741	616725	33847	513.4167	94	5696.675
2560188	1372205	16637	1062.936	1854977	779268	49004	2046.324	94	5699.104
463878	817342	22168	2421.025	222516	294898	34511	3546.867	64	5701.068
1528883	1220454	18341	854.7301	1245817	838614	60459	2474.95	102	5704.751
669784	1421183	520776	32202.33	536723	987824	1323673	65935.45	99	5706.699
2447214	1654872	19357	956.5277	1590420	1056299	44061	1890.622	96	5709.156
1519688	1233928	7728	459.9408	1033782	630533	16321	1699.408	88	5713.852
1475698	786831	8486	237.8646	949770	365406	19452	252.8572	79	5714.272
2408744	1718952	10141	572.7101	1638736	871322	24319	278.4959	91	5715.498
123801	70311	17190	723.359	57267	72837	60882	1724.08	96	5717.994
141695	28892	64	135.7904	43136	8678	190	408.659	42	5737.661
1933316	1278541	8873	366.1753	1294222	685239	25436	968.7596	93	5740.677
288532	206665	178763	20493	119863	84487	316643	29458.07	60	5783.487
502188	434340	44912	869.1632	192096	151439	69818	1275.19	57	5783.752
1618343	864383	6795	428.1995	944893	356625	12310	859.591	76	5784.397
277525	390083	12530	16246.93	122458	156410	24693	25985.68	62	5786.253
1370124	1198051	14735	469.6335	907207	716835	45597	1773.592	100	5791.572
1688856	969746	10794	553.7434	1121994	496934	27723	1747.66	89	5792.512
1392704	1703948	6298	465.7178	971239	931254	18383	1142.686	91	5795.033
1992659	1515055	18090	625.849	1343511	929908	62508	1299.099	97	5796.961
945242	1203633	5113	441.2393	636045	580956	13801	1171.036	88	5801.045
1528622	1338234	12847	316.3167	1009766	741515	33461	494.9621	93	5801.833
1420869	1279405	24485	640.6085	1038808	733762	63003	1411.868	87	5801.865
1995778	1064509	5421	255.9181	1325044	485700	14078	1189.176	100	5803.872
947045	1619763	215339	25522.72	461831	671744	403052	42587.82	76	5805.985
294485	419262	154733	2069.921	118540	148159	255596	2909.736	51	5806.086
1893914	1723486	28942	1334.246	1622696	1101943	83168	3631.125	107	5811.930
1245868	1704281	34826	695.5386	894783	964580	85417	921.4937	100	5813.027
2195468	1082540	4018	439.8098	1190828	485668	7663	1076.294	75	5813.922
855022	912774	97564	15658.54	369576	351849	168005	25621.08	57	5814.041
1128777	1323947	18125	380.8125	883327	692741	41874	1059.331	93	5815.085
445716	748917	17746	2489.351	214898	307257	32017	4408.754	60	5815.271
1736653	715445	4775	289.8775	1059387	326965	9535	823.9135	76	5815.705
1299349	925958	6229	229.6469	831562	435449	15034	521.6074	82	5817.183
2286128	1479404	37439	1520.528	1375234	749670	82581	2280.594	86	5818.501
2086931	1059585	9610	555.121	1404085	516743	27188	930.6468	78	5818.642
1613899	1465500	11832	426.3752	1090639	778147	34337	738.9057	90	5822.123
1739340	1058807	12544	523.9184	1131235	566276	35979	1224.622	86	5824.631
1603573	1350723	16072	797.2392	1056654	784014	44711	1028.087	94	5829.485
100222	76502	41154	285.9394	36000	24203	55669	568.2309	44	5835.688
1902910	1729196	15842	267.3362	1539900	1179978	54272	1115.259	108	5840.512
980997	1371804	154725	13995.07	701589	972508	334645	50332.59	93	5863.537
107976	92994	1909	964.2949	29294	25494	2469	1054.711	35	5884.939
2166338	1022849	10745	561.7945	1461025	635060	33378	1850.906	97	5895.106
2674099	2629097	13753	647.9433	1828054	1808997	55275	2507.927	105	5898.176
715183	1439892	276528	30182.62	408597	640761	556769	57505.94	77	5907.104
1704950	1021749	6172	694.8492	1074353	547987	13461	1739.962	85	5908.005
125087	57682	66346	716.8106	33084	15611	85140	656.354	32	5908.310
1244915	2268735	31936	2988.41	1038698	1250091	81428	5685.511	91	5910.926
1538036	1195513	14603	306.6283	932119	629501	40689	240.8529	86	5913.240
2059473	2210545	11139	1811.098	1433872	1655928	37767	5246.329	102	5913.762
1712458	924600	16360	326.796	1139946	504585	44946	336.2706	90	5914.609
2117884	1555352	17065	885.3465	1701440	1069756	57235	2011.884	105	5914.903
2088888	926107	8508	314.6988	1337981	470911	21095	382.4295	85	5915.953
2161873	1144468	8149	392.3589	1495794	569356	24570	1018.377	81	5916.090
2410872	1179574	15019	345.7659	1481193	547455	30837	215.5557	77	5916.450
286821	220440	99084	1484.812	99687	73125	142634	1990.967	52	5918.503
606857	754392	40825	3024.282	298376	319045	65880	5159.868	67	5921.944
1801573	1332583	6065	659.2465	1178183	637630	17739	823.3579	86	5926.216
2424154	2483443	39639	594.9479	1886345	1781454	78317	2772.184	103	5941.216
1626635	896914	10073	281.4953	1088893	488482	28280	437.508	90	5947.617
197948	844398	3057	177.0977	56410	240570	3739	434.9579	42	5954.739
409004	532310	167577	18899.67	169889	186070	277458	28847.79	60	5960.418
1752630	2410919	261503	25638.72	835240	988612	481440	46020.79	71	5960.478
908202	1381745	34674	19098.41	523418	661519	73681	34027.3	78	5983.958
1990167	1052995	15080	234.988	1341383	575533	35751	1012.431	90	6001.199
1520081	1170438	17899	66.3339	936976	562755	30174	403.9614	84	6003.799
1758501	1601810	18323	1007.32	1056199	742144	49068	1529.115	87	6008.124
1547733	1529127	6789	352.0629	1041502	754136	19103	789.0783	87	6009.142
389558	889229	209240	2873.364	186068	338108	340307	4852.823	63	6011.499
1842901	909344	6928	569.0608	1185622	455515	17408	589.9888	85	6013.482
1909557	1104824	12445	373.1645	1397218	622319	36820	314.602	93	6014.148
200438	50086	2368	346.2448	66855	12579	2904	683.1144	40	6014.474
2286823	1293221	45535	903.5135	1591128	769101	99283	2253.176	92	6014.732
421377	1161534	27476	24997.2	230150	479086	44182	45207.21	68	6016.057
1735387	963849	10640	367.904	989063	428812	20405	1105.72	77	6016.388
353949	473807	51192	2923.471	296927	350561	172147	9315.047	96	6016.480
2078580	1204238	9705	520.4505	1532188	725205	29391	1276.635	90	6016.502
2435763	1155240	9338	444.2618	1576974	547959	23018	818.7098	88	6020.274
1512019	1162484	9504	485.3744	1144389	640405	27426	1290.399	98	6024.660
931233	2445393	158620	40849.58	594114	1128168	391896	70624.16	79	6026.612
151388	16244	-232	127.3848	45061	4712	-896	298.9344	42	6028.830
1213887	1419482	18514	621.8354	890345	842503	43447	1660.977	102	6036.080
203570	160189	99776	2274.234	63846	47404	130278	2834.996	45	6039.134
1455619	764053	5728	263.7408	959364	394101	15150	409.915	85	6039.485
115941	206818	5220	657.842	40043	64824	7587	905.2307	41	6039.986
1903920	961919	7142	420.2662	1213016	496157	13439	853.1279	85	6045.509
2397424	1581946	12406	845.7766	1669523	894050	41177	1599.63	97	6056.491
102485	79649	37219	167.1859	30012	23396	47840	112.824	38	6076.668
1083353	1808554	129661	27348.78	790323	1166605	298287	65237.5	94	6108.003
1829688	1111795	14951	628.5511	1180241	573085	32733	1591.721	89	6119.277
720333	1087010	33694	19193.43	400450	520143	76316	30449.13	68	6119.400
1119647	1524946	12064	419.9904	777612	674690	29295	1176.449	88	6122.993
2504125	1544198	8980	1111.778	1532263	845869	21959	1838.1	83	6123.037
1857965	1192007	5145	1225.635	1230518	551306	12866	2868.583	80	6124.224
1393551	471082	5103	61.6783	797520	200930	11303	-172.5017	76	6125.240
2052363	1203162	12989	263.8829	1417612	683799	44652	982.5772	87	6125.471
2225921	1128679	6544	1258.318	1234193	461814	11182	1616.91	76	6128.022
1983766	1500858	9929	605.2169	1432058	888211	35137	818.7857	98	6131.302
2072836	1200346	27282	477.1202	1420380	669360	59415	1033.182	95	6135.735
1472070	1311180	6258	437.4738	1037573	695007	11479	394.1719	89	6138.096
2289404	1852406	13988	569.1268	1573782	1117035	43888	1090.517	101	6140.088
1691219	1474688	5943	331.8023	1267179	1020776	19578	467.7258	101	6147.001
133133	146972	33643	838.7723	51786	49385	50197	940.6517	49	6157.776
262661	223326	48994	1637.763	84919	76891	76041	2531.7	49	6159.317
272546	158819	66066	1567.103	82404	46513	84595	1919.78	46	6163.472
1934226	970126	12109	543.5149	1283703	492171	30771	1374.053	88	6170.766
1060459	1082640	19961	633.6121	688426	600944	44318	799.6398	94	6173.974
2048453	1475188	16663	310.1943	1465375	856586	43342	1012.086	91	6177.173
227126	91099	14062	7.4782	63986	25603	17609	117.0649	42	6198.208
2603417	1148135	11431	634.0791	1415927	570568	25583	1041.606	85	6198.415
2119722	1478020	13869	442.2509	1452882	925431	40679	815.2919	98	6222.896
1248555	1252176	7636	412.1796	868548	775034	25503	835.1183	94	6223.791
2447341	1567927	9075	713.1075	1745472	865914	27515	1015.591	91	6226.668
1427307	962278	23600	482.96	1029969	576950	55844	868.0484	94	6227.931
3100381	1281127	9592	348.7112	1943528	774826	34011	266.8171	102	6232.551
209736	111245	34907	765.8827	61532	31223	44677	1089.98	40	6233.111
1963882	1560597	22943	744.5023	1360570	836119	61607	1902.753	88	6233.772
1015622	1238929	16414	291.0254	698346	724532	48504	563.2744	93	6234.594
513334	415738	201207	2141.313	178192	140553	306774	2472.221	56	6236.253
437338	452939	48094	1034.273	146141	142433	69365	1667.376	51	6236.318
2256391	1680329	6151	659.8711	1710288	1248907	19243	1659.932	100	6237.007
1922765	1191919	8681	451.8041	1221089	566165	24466	760.3426	80	6237.301
548252	502236	525	137.4525	155364	141210	190	-4.341	49	6238.946
1683528	1845127	10537	867.7257	1027921	981949	32625	1320.262	95	6239.815
131522	73392	4613	3899.189	41249	26228	7408	5890.989	45	6240.903
366851	242169	66613	2083.389	214302	137897	150155	3890.696	75	6241.714
853134	760591	274694	3194.533	303645	262056	425782	5204.97	60	6245.199
1576851	2298420	217064	22436.49	943669	963780	364681	50033.4	76	6246.327
2355396	1936150	13410	810.301	1394329	834099	28710	1738.631	80	6248.456
557058	819897	32535	27010.21	346404	427381	80241	55200.32	78	6253.657
152428	34213	15879	81.0119	41939	9578	19784	109.0824	39	6257.796
2540550	1655199	15007	547.4927	1762844	921498	39880	1657.268	96	6258.324
939333	1490609	96177	22567.13	561918	644643	194810	38577.84	77	6259.996
1826514	1341506	25163	405.0443	1261296	736158	70564	416.8404	92	6329.405
1737871	1100966	5752	289.2872	1188687	553682	15554	350.7794	85	6334.978
432999	195550	20407	465.4327	150355	56843	28218	713.4298	44	6335.097
1306281	1909203	23370	22114.06	893676	1381754	74554	58869.68	96	6336.020
364265	450115	192175	3555.018	230760	303427	566746	12345.25	84	6336.490
1580131	699555	4424	327.3864	946748	300907	7145	791.8345	77	6345.473
1947005	1251795	7455	726.2255	1520550	830913	23307	2136.123	96	6345.688
2638927	2310019	27279	922.5519	1989287	1669436	75865	1988.026	109	6347.978
2152791	942671	13328	608.1008	1327444	454955	32050	1107.005	83	6353.463
1812396	1113663	7622	575.1942	1139021	563591	21457	1275.338	85	6354.835
147259	203786	70408	1553.289	53458	69682	102526	1995.509	48	6365.097
1823410	1376645	7043	508.5123	1281439	781999	22745	1341.995	97	6372.358
663997	1207954	54022	15727.23	343699	535087	111086	27649.72	75	6374.775
1859300	6041353	74397	12073.27	735334	2330520	116808	18483.33	68	6382.280
211400	92666	171	102.3931	63500	27536	352	118.3472	44	6398.384
562249	462807	123070	1747.227	179303	138158	160215	1919.062	53	6422.915
1921709	1089104	14600	301.06	1313966	566035	35496	803.1256	88	6433.845
1603509	924929	22433	526.8913	1035849	525805	53551	1168.011	89	6438.248
460511	1033690	98964	13277.08	411859	759069	255803	46092.95	96	6439.543
2766962	1125324	11175	1034.917	1927532	616553	27396	2322.716	90	6440.307
1529469	1271251	17658	680.0138	1036940	621818	43018	1053.71	86	6441.903
1277559	1433191	18143	477.2223	1015975	958789	53759	1469.08	105	6443.069
1704004	1084218	8918	384.6998	1046679	593039	20679	1081.292	87	6445.058
2502173	1411289	13896	535.3656	1590381	802309	38547	1388.087	89	6446.462
2475527	1525884	11962	535.6682	1858031	864432	26192	1561.971	92	6446.821
5183734	3494003	12266	1620.923	3705568	2325399	41806	4340.117	107	6447.551
889382	1248165	9644	173.2284	597181	679050	32280	74.908	90	6448.344
2141083	1522072	9136	450.3296	1407516	866094	28999	1143.044	92	6448.640
2829875	1571143	7527	905.8647	1838616	950653	27493	2224.757	98	6449.805
892000	2099958	10599	17109.8	505044	1001819	27373	30569.03	78	6451.033
1604638	1063148	45495	1234.27	1071965	780781	89571	2200.733	106	6453.581
1865134	994857	16046	259.9806	1080291	414975	32443	825.4523	79	6458.105
298674	483868	126980	4235.578	185364	234806	244420	7804.962	71	6459.110
1101641	660480	7900	153.19	686131	302306	15176	-92.8264	80	6464.776
100782	73375	19693	-171.8227	26980	20159	23112	-34.8168	34	6467.862
198315	219486	107262	3357.998	75347	73224	152453	4407.013	51	6483.039
1725420	1285062	18031	1087.339	1209402	727482	32594	1966.723	94	6489.592
1132703	1121487	24479	650.4719	1020467	792053	52481	833.9841	110	6492.074
1870565	1451392	33113	1990.039	1394925	861045	72802	4408.792	99	6494.195
700334	1699010	33646	15235.34	540348	1156561	95206	35106.86	95	6504.068
2126119	1480745	10799	516.0239	1512540	912836	33616	1086.658	95	6507.089
101163	24434	14563	-210.6157	28120	6540	17618	-249.2302	36	6526.279
2852633	1979861	6092	681.3612	1953832	907930	17611	851.7771	86	6546.128
1400866	1172202	4633	401.3113	954681	612194	14942	595.8462	86	6554.052
2059964	1224782	5093	597.1173	1275324	583731	11745	857.8945	81	6554.240
2369180	1401798	19542	353.9062	1546464	726369	44875	391.4875	88	6555.917
102761	297221	44390	1693.279	63199	145140	93227	3263.635	61	6559.469
746035	2177347	241770	23735.3	576723	1522401	575110	63568.67	102	6561.640
243222	20508	2923	-9.6197	66686	5645	3946	-167.8294	42	6568.395
1153645	1269272	33796	631.7556	634399	619169	78598	1572.748	86	6572.061
120550	116628	7021	402.6781	43257	34002	9759	392.6799	42	6572.530
2240485	1623486	16743	473.6823	1651610	968466	60899	382.6339	100	6574.413
2351888	1497549	16962	677.1682	1483611	718021	41865	1636.626	89	6578.006
1863165	2600375	290140	53838.86	1259604	1442258	647201	104200.8	93	6585.771
361894	712867	216547	3205.887	177913	265151	377237	5846.596	61	6586.252
799258	1261694	268528	6040.821	430409	526453	510116	10703.31	71	6597.092
1667990	1033170	5034	638.6074	1061454	506294	13192	1443.671	81	6599.444
2415791	1717958	13752	554.0872	1615769	979759	41050	1556.905	98	6602.605
126151	36467	4066	365.9026	38231	10542	5231	600.2591	39	6603.408
2350129	1350906	12853	380.4533	1481558	722497	35256	1166.662	89	6604.776
2587374	1382854	6441	484.1401	2939612	1327183	30664	1495.45	132	6608.106
1911556	969276	10369	441.9009	1072065	473021	21815	623.8215	71	6608.172
822874	342876	52550	24714.05	256506	117045	77325	33723.93	56	6617.751
939711	1523904	12683	17152.92	657853	830936	33483	30304.8	89	6637.118
1900047	1515283	8505	598.1305	1270811	846825	29052	1284.417	93	6651.649
1485617	1140993	6087	639.0807	988834	600414	16872	1673.119	89	6655.843
1733586	1463556	10005	434.2805	1458993	1021053	34800	1657.28	104	6657.825
126621	179081	14615	867.9015	44822	56215	20006	1137.137	43	6658.644
158419	77060	4125	4280.413	49640	25471	6151	5901.871	43	6659.540
1130776	1279789	7532	537.1452	684268	620011	22937	1225.366	87	6660.378
1983471	1216224	11683	414.8163	1315156	599293	31731	804.9091	88	6661.160
1120329	1693608	29334	1295.837	846560	881731	66938	2470.622	92	6661.881
1659538	1491655	17099	234.4539	1455232	996263	40572	99.6892	104	6662.403
1152864	1903371	180356	22481.77	803408	1114156	506026	56091.86	85	6662.922
1457006	1694996	10835	922.8435	1118512	975408	29412	2165.613	92	6663.428
1537874	1382042	15673	143.6553	1196900	848490	44290	50.669	98	6664.212
272664	350419	163556	21949.29	114952	134378	332621	34086.84	54	6664.399
2802017	1620307	15688	966.4968	1995939	999812	51148	2060.803	100	6665.506
141052	44959	2448	2266.733	38692	12605	3259	2663.03	35	6666.003
1351048	1039547	9011	399.3171	891063	523601	22506	210.3866	87	6667.206
375478	422054	195978	19192.77	159849	145793	308710	28730.63	58	6671.021
765264	1175105	6136	380.0296	502344	562283	16529	1174.477	82	6671.054
1932180	998471	14827	466.3947	1218666	441825	27008	977.5488	81	6671.746
803636	1201459	35239	20614.11	360300	463657	66533	30532.9	60	6671.910
1481948	1030770	5429	669.7669	894903	489100	17380	664.018	84	6672.729
1468009	943077	22034	453.3074	923232	466684	51228	1030.291	84	6674.562
498306	805820	51626	24430.02	212056	284901	84866	36932.78	52	6674.578
821557	1206731	15642	26356.12	369003	545221	26603	40208.83	74	6677.245
1652765	1073423	16661	470.4821	1193386	607376	35970	1338.917	93	6679.209
2264298	1847115	14469	600.9109	1500485	1038470	38950	928.095	94	6679.385
1849154	1183722	12524	553.7964	1306459	688644	39998	1040.288	98	6680.509
2092405	964920	8827	474.7947	1272064	508857	27118	872.7198	84	6687.094
1653274	1033469	7371	476.3131	940920	421306	11344	768.5984	74	6691.734
495623	705750	39980	21827.88	194121	239306	62117	32961.36	59	6692.715
672909	684124	71385	833.6985	525776	481843	109412	1506.613	100	6693.585
464445	568997	47777	3306.89	300693	328164	132376	7600.094	81	6695.032
1875219	1877287	19217	746.6737	1468109	1238369	63149	703.8589	104	6696.632
2602053	1935447	16454	845.2694	1694062	1139166	45154	1791.339	92	6697.084
258375	78790	54031	536.9391	76042	23111	68472	934.8792	45	6709.394
122415	87677	80	114.488	34594	24876	-79	104.3681	38	6741.209
2172325	1464361	4859	385.7899	1250938	694310	13080	600.788	85	6756.020
834808	1529747	48633	21823.71	452299	740611	122709	37007.18	80	6757.306
1341196	544001	3038	242.8318	721686	235290	5566	288.0526	73	6758.949
3749597	9581266	73004	19107.72	2281387	7801210	180430	46383.12	96	6761.169
258604	191140	9022	1563.734	118062	70429	15541	1886.65	57	6762.431
1896895	1260817	11811	491.3971	1332672	691554	34437	819.5157	91	6764.934
247811	94064	57001	-97.4439	70736	27283	72534	-156.6426	44	6767.265
1018569	1568089	11796	419.5556	1025615	1034895	43930	1019.473	109	6767.722
2564646	842643	6332	391.8252	1406762	396355	13230	854.203	77	6768.076
1529641	1277752	26088	581.9368	1172130	788893	64701	822.5261	101	6770.935
1615557	1176659	35664	1633.95	1240022	645843	80432	3338.835	92	6771.048
236396	42284	397	25.8717	104679	12144	690	-23.291	52	6771.658
458765	108624	15053	27319.87	164415	39172	20141	40627.71	57	6775.187
2046135	1960026	5211	333.1371	1509989	1226119	14276	812.6836	96	6775.731
122508	193987	119214	2862.105	46582	63679	169430	4257.023	48	6776.627
1120886	825411	7453	334.5133	711230	391821	21865	853.6265	84	6784.101
604492	799220	80918	2126.9	354998	460743	229099	7333.654	122	6785.469
2022919	1205826	12587	348.7307	1333429	708337	40076	1139.064	96	6785.929
2059673	872754	8119	467.6759	1160321	395451	18825	1173.083	78	6786.621
603803	1963603	416235	4315.784	331211	810776	762285	7410.188	65	6786.913
975643	1266304	148906	2398.427	405587	463041	222598	3722.148	64	6788.646
944274	1435643	5280	431.208	619902	671674	10044	492.6684	79	6791.746
1805150	941485	4394	287.7034	1081985	435948	11498	761.4378	81	6794.358
138683	27890	209	666.9249	36086	6567	188	811.9468	32	6794.649
648301	1079066	174896	3122.466	294325	372842	275554	4629.779	63	6823.030
1094112	1583975	741100	7646.71	502289	597390	1266598	15633.55	69	6826.137
961254	2059877	296940	39498.34	777991	1589751	808706	85591.2	100	6827.057
548047	1168295	26614	7199.246	391956	668004	58644	15621.13	84	6837.073
584748	583985	344944	4211.559	267629	236401	603277	7968.44	66	6838.408
2008663	777943	3274	302.8714	1140994	342886	7350	413.335	75	6845.733
1079976	1829125	20147	28529.85	751575	1063583	62102	56109.52	91	6866.172
1293536	1017050	4283	190.6763	817090	449446	12478	28.4158	80	6870.181
2003908	1504957	24290	746.669	1512779	891855	65281	1429.064	98	6871.275
155796	137872	17630	635.043	48909	42037	23768	663.7848	43	6872.472
1647666	2207614	163578	9154.126	1144922	1170138	321330	44746.61	89	6873.124
1583289	1025669	10934	361.5974	1077199	558469	31929	1139.417	87	6873.334
2660459	1626325	29418	1030.75	1834771	885010	76877	3191.4	92	6874.312
1613547	1122782	19334	1998.837	1182820	692429	45014	2481.485	99	6875.743
1955536	1195164	11931	681.1291	1319402	606684	29472	1347.979	84	6876.134
4523353	3424404	22128	1668.781	3917278	3042890	106389	4756.623	122	6876.381
2354121	1593970	9419	539.6059	1573251	927109	22341	1772.13	96	6879.118
1479956	1088808	11399	298.6839	982973	579658	33639	267.3479	82	6879.166
2271514	1916344	16596	855.8356	2152180	1465411	51423	1818.23	117	6880.481
2260637	1080043	4434	586.9474	1417798	533107	12793	780.0873	86	6881.747
1500826	862733	9567	321.3087	870525	378227	21236	697.1396	70	6881.778
210958	134678	925	167.8925	73839	50177	1729	113.1969	48	6882.714
263742	859026	8486	2777.865	129564	400657	19264	5310.91	71	6887.356
470932	564698	44441	19374.94	208970	259323	102438	32006.17	76	6888.227
1194814	962422	6515	396.4915	790827	486106	17371	534.3131	87	6889.658
3601263	1828996	11689	820.9529	2463643	1007559	29305	1183.01	101	6892.548
1838362	1843193	5036	609.3196	1266430	854699	14706	964.8066	82	6893.650
885944	1540035	56168	11748.42	546514	852278	137826	30573.84	92	6894.668
667091	986946	179081	6704.244	346748	558066	358034	37827.91	79	6897.380
1735685	1115141	10065	985.6465	1252966	631817	29212	1849.393	96	6902.802
787134	1205905	10100	21323.61	474044	682090	28366	41948.13	87	6905.312
1791570	1121089	11300	274.93	1111417	577228	31114	984.6954	91	6907.611
352498	477238	144882	2484.48	151017	169176	216888	3551.817	60	6930.707
1202240	1621103	205109	27854.81	705722	770523	390570	50328.98	77	6957.053
1736377	949162	14459	467.3499	923198	435938	24370	1590.157	88	6983.521
119693	44317	205	-29.4995	32257	11847	266	-48.2774	35	6984.447
129664	152766	66099	1373.354	47907	53096	95568	2244.765	46	6989.498
2273533	1484557	8534	786.9574	1614695	892244	29709	2451.875	99	6992.496
1892614	1271411	30162	371.6882	1254950	682109	75677	1180.08	85	6993.425
617716	841499	5350	473.135	409484	448485	18643	1279.272	90	6994.898
2840684	1337191	7563	661.6843	1700368	684548	17894	977.0534	84	6996.176
2304128	1505306	12697	755.9017	1675985	887637	40100	1977.61	94	7003.380
1521907	1377420	7430	331.823	1052183	698743	23328	192.1008	92	7004.320
2573949	1373150	20311	628.2471	1560050	791451	58079	1370.432	91	7008.930
1091207	1487864	7495	379.4695	763095	717569	22203	715.9883	87	7022.214
2262020	1243822	12435	1662.604	1477617	664811	36966	2507.593	93	7025.665
2002809	1614022	11109	365.4149	1619101	1107234	41904	929.0144	101	7040.091
2501847	2486607	14302	489.9422	2097581	1711571	48875	2292.887	110	7086.002
1148740	881787	5326	286.5886	626544	375976	13189	168.1029	79	7087.852
638922	657881	13880	21185.67	343434	277876	26041	32854.7	72	7094.173
2459210	1102431	3855	511.2655	1488052	536973	8775	920.2775	84	7096.210
1297697	985374	6846	540.8606	961655	590817	21628	1350.731	114	7098.562
1715793	1268719	12651	506.5211	1089989	553373	27982	907.3902	80	7100.536
211166	162546	106042	1976.556	64018	46941	137152	2555.827	40	7100.923
2227042	1175601	11471	487.3231	1469575	633660	30078	1270.776	89	7107.608
2030622	1032330	4702	455.3822	1299491	490040	9358	482.3838	84	7108.911
1679652	1068999	11442	537.4962	1137859	573198	27946	670.5706	87	7109.481
1088943	628449	12445	227.1645	622603	269228	30204	1061.644	75	7112.759
1678466	1696482	25050	879.305	1172905	940029	73221	1769.498	97	7116.300
895324	604896	105570	1621.477	289859	179730	146463	2324.974	46	7116.317
1268623	2111357	14817	227.8337	1355199	1770390	56641	1225.36	118	7121.541
256475	237863	105655	1880.245	89036	74606	149117	2957.064	48	7122.221
177061	219207	120638	2345.192	77851	117476	257451	4175.801	65	7127.623
1191274	1303646	11495	428.8695	758763	652550	28993	1228.907	90	7131.190
142512	187878	2053	269.5733	42677	54927	2430	173.323	40	7152.484
1682777	1195824	12886	354.7046	1042766	523135	24444	483.5084	79	7173.677
270275	1028838	182657	26104.66	225315	630692	476085	55986.37	87	7179.687
1031917	1252881	5452	443.4572	719369	635007	13325	967.5325	84	7187.146
737244	1777858	153602	26359.67	458765	972115	335609	71017.87	87	7188.740
274139	175271	1369	6.0009	75705	48424	1631	-146.7009	43	7192.131
1231604	1232173	9629	375.3869	867939	705188	29448	618.4328	90	7194.635
2191019	1838928	8334	645.7374	1546287	1102246	24202	1056.332	90	7194.776
1780183	930221	9546	481.3306	1075148	442131	23041	1107.4	81	7196.336
2323667	1384067	11735	312.3335	1495147	688404	33195	1064.24	83	7196.589
1853487	842163	4674	514.4114	1038832	374765	11170	537.637	79	7199.123
901950	978492	7844	338.2484	576782	433787	23068	813.5148	76	7199.290
2519735	1222031	12731	778.0091	1662896	671212	32534	1532.357	90	7200.507
457788	773512	31640	3002.004	265294	363041	73467	6912.099	71	7201.491
1746511	1039580	6473	444.5353	1156521	544257	17350	939.335	88	7207.523
1176406	1513817	7479	201.7719	931133	875705	23079	1193.932	94	7207.835
2047580	700313	9263	4811.054	1137126	295738	16034	8883.707	76	7209.115
2199361	1000370	14544	570.1184	1470666	555161	42335	1070.994	93	7211.910
714536	1265955	27429	23144.97	478698	713865	78946	42384.67	87	7214.842
2343157	1673892	18153	364.7833	1780611	1074527	65455	773.0255	106	7216.653
1613994	1362668	11209	654.0249	1270754	778998	32342	1669.986	98	7225.157
1098140	1331348	16481	388.3841	741547	733708	50540	312.294	93	7226.838
127410	68830	77654	1193.589	35514	19736	97144	1410.978	37	7227.798
996105	1357502	13780	285.058	756944	887774	43064	902.0904	100	7237.094
1597476	1021286	7028	131.6708	1072804	534266	16804	71.9044	87	7239.829
106356	11655	15132	58.5052	33342	3092	18043	203.6123	40	7242.245
1916254	1137743	13738	583.1018	1270296	619766	44766	685.1726	91	7243.957
2414582	1200040	7854	572.8094	1459345	570035	19495	1081.67	84	7265.636
2045698	954534	7227	372.0347	1347053	558455	21566	659.6526	93	7268.127
116691	172856	69610	1755.121	37446	52904	91732	2322.765	42	7301.282
1177072	1743414	167302	15882.24	808425	1042029	412320	50900.15	89	7302.543
272814	369516	151997	2777.632	121622	133653	225230	3885.403	58	7307.497
2280576	1267392	12148	212.9028	1683311	806697	41258	1045.974	97	7307.907
2402543	1308868	19501	396.8061	1537084	629870	41584	973.0624	87	7308.738
1616776	1416067	25593	464.1673	1160668	821536	66362	1319.508	94	7310.029
1500283	1169846	7847	324.8167	1116471	733746	25121	363.0881	98	7312.608
106802	88589	53218	650.9298	28880	22766	68168	914.6248	29	7312.701
1932255	1428686	7651	666.0211	1304154	749390	29214	1616.105	87	7319.335
3146416	1499890	10024	634.5464	2021993	704548	27300	844.53	84	7320.040
1321689	1027995	8195	273.7395	893611	491528	23768	845.7848	87	7322.851
2394273	1288581	9782	624.3702	1551345	679918	18520	629.972	91	7329.255
1927532	1161045	11331	311.4691	1311539	619288	32878	658.8558	88	7332.265
1783205	1242521	12294	260.8934	1225032	723044	33923	404.4803	95	7337.507
2681208	1710455	10506	903.1866	1825389	818526	28925	1727.693	83	7337.548
2085922	2999176	17475	607.3475	1548308	1642833	51739	1792.758	94	7341.264
615659	958308	157076	2965.764	346241	448227	286863	6291.414	72	7349.605
1960272	1222214	8139	530.7979	1366988	686298	21890	774.029	91	7350.951
1851971	958740	12411	727.0571	1223969	482824	30882	1801.08	85	7352.196
2221671	1360054	21043	1086.912	1588594	722063	53145	2851.435	91	7353.323
1572017	1451281	30117	438.1637	1104635	733708	65501	1259.406	94	7363.771
2048821	1254302	12818	560.4898	1440345	732879	34939	1440.278	95	7378.830
155510	101438	49102	752.2222	50573	29708	63845	650.7045	43	7383.485
1458176	1504269	9332	483.1252	1020982	860975	31766	1102.873	95	7412.299
816604	1265010	36441	901.1401	452224	539502	79889	2024.973	77	7416.463
1775313	1250312	14230	448.303	1279894	679576	39298	721.0178	92	7417.110
1396168	1369949	5936	744.8096	904705	674533	13887	1766.661	87	7418.015
2449734	1632678	5418	461.3498	1357276	630460	9590	1032.999	74	7418.491
107199	6983	10939	147.8779	21193	-1033	12762	153.5482	21	7418.506
1120935	1578794	16446	23971.42	739073	1013324	43468	46989.95	82	7418.831
100055	117702	33226	416.7786	31524	35114	44176	762.0736	40	7421.113
1719418	1047257	7121	378.2881	1217237	571194	19640	719.804	95	7421.305
2508933	1142568	7492	444.9012	1635072	666367	25980	1058.478	95	7423.775
1841582	1373186	6700	511.87	1433704	814420	22572	1255.889	102	7427.223
2240904	1179758	4901	490.7461	1208087	481667	11662	1383.838	77	7428.364
2202628	1343805	23762	860.6482	1353113	705574	48066	1793.303	88	7429.304
2589354	1507428	11544	48.8184	1801819	895895	27969	867.2609	95	7434.504
2735524	2243359	10889	1162.073	1792722	1381842	35245	2667.244	95	7437.284
106102	88592	964	22.2804	31295	28053	1563	52.0843	41	7438.297
162516	100237	49827	925.8947	47974	29556	63135	1142.874	42	7440.937
232273	211655	104935	1629.854	80150	64375	138491	1817.145	49	7458.944
2037286	1464204	8683	1466.516	1138263	640486	14355	2415.315	77	7461.742
1632824	1213499	19808	930.6288	1188773	630777	47944	1631.858	91	7464.646
516419	488271	165431	2734.479	202937	167844	245558	3937.204	59	7516.965
2155909	1255300	13043	616.1123	1432243	608615	31551	666.8111	85	7520.425
2540950	1532495	14967	440.2487	1796734	831228	37682	1122.56	92	7524.358
3010126	1811501	14238	635.1518	2294119	1262811	50858	2600.534	120	7526.226
1934850	1621510	15410	862.501	1453741	987446	47033	2083.951	99	7527.429
611974	231799	11190	835.759	209811	82068	20470	938.367	56	7528.783
113831	49747	20272	145.8592	32192	13765	25420	-92.938	38	7529.669
1570627	1469107	13033	369.5513	1073541	779402	38827	818.7947	89	7531.533
454418	91940	18580	699.338	133764	25583	24076	1026.464	49	7532.794
1919238	969376	4049	425.3489	1145653	464487	7809	747.2849	78	7534.370
808161	1262370	9435	17324.3	479914	818368	23974	32902.14	83	7535.806
2834066	1326133	13438	414.2718	1827003	766144	34838	869.8118	94	7538.373
1651647	792620	4655	221.1455	884714	329705	8233	482.2713	69	7538.625
1485594	1190274	3854	366.4094	960103	568061	10961	774.7121	82	7540.597
2899486	1314214	11743	572.1823	2015050	833777	33996	1943.976	94	7544.732
2477604	1893021	25257	1039.518	2033453	1304935	76663	3265.194	107	7546.363
827647	906348	197411	2995.557	370186	363539	347311	5260.947	63	7546.981
313096	516593	223399	19490.88	145941	184710	404756	31938.61	53	7547.030
1818886	969639	13104	635.3344	988130	406147	25576	727.6136	75	7547.068
2469809	1501238	12574	507.6014	1872940	954142	39072	985.5392	99	7549.491
148241	63525	9519	336.2159	40037	17294	12093	312.8173	35	7550.129
1502430	1118233	14657	615.8577	1027847	611512	40213	1619.349	94	7556.593
125579	180448	47099	892.4539	48715	65564	71367	1319.289	51	7562.311
1479248	1020117	13899	448.9339	1023863	481103	32984	723.6024	89	7578.293
2089871	1051614	11568	646.3648	1335764	601202	32871	1402.863	89	7584.427
323837	675552	6818	17206.89	148709	230984	11291	25065.22	60	7589.959
1013704	1471951	8428	472.2108	751558	829215	22183	1042.866	94	7598.728
1414078	2096673	42888	1169.417	964949	1151846	94148	2386.103	88	7599.186
1885219	1646831	4816	337.9776	1185034	781150	13589	96.5429	86	7600.866
3578805	2833775	18110	1124.971	2533981	1755108	58122	3069.244	99	7622.244
107254	86415	36599	1302.404	30408	17755	49408	1556.189	28	7622.251
1206127	877243	8546	1005.231	816165	465556	22851	2143.741	84	7623.164
1799829	1167745	6009	456.3049	1251724	620966	17136	836.1296	88	7630.494
1878173	857070	6900	427.09	1097102	421097	17740	1079.214	81	7632.416
1724301	1179093	11805	643.2605	1126910	623879	29573	1205.445	84	7632.591
1654878	1211905	10771	435.0531	991396	594470	29698	1110.458	74	7632.738
2009253	1632341	13100	347.91	1454067	949040	41483	587.5963	100	7634.234
1586275	1114552	18192	411.1712	1093300	575621	49897	674.8217	91	7635.429
849829	1291865	13570	30497.28	678666	937525	47725	57278.37	97	7635.898
129806	145132	32560	441.616	68433	90660	83155	1314.995	65	7638.772
757773	487981	4712	88.9432	557594	298720	10297	-172.7383	90	7641.048
2004673	1113203	17046	510.0806	1427473	701271	51354	1063.159	91	7641.314
1489401	1424489	9837	415.4557	1026924	736687	25346	892.7106	92	7647.006
138281	170601	196742	3057.826	65979	78949	410387	7376.311	57	7647.961
429313	77746	80364	8328.62	127490	23148	107917	10963.74	49	7648.336
831110	1781075	64566	30981.95	648060	1120873	221495	65935.87	99	7650.230
2355337	1237214	11296	468.5056	1562467	712056	23440	1489.984	88	7652.022
2189078	1646281	8000	413.8	1362785	860976	23458	512.3938	95	7660.631
1793463	1228060	11252	353.8372	1259407	740130	32646	1205.241	97	7663.065
2219596	2416521	23012	1681.573	1583463	1350676	45159	2690.62	98	7666.853
1744110	1495625	12334	850.1374	1338580	1032354	39622	2305.394	105	7672.896
1308244	2042752	12156	541.7516	1134639	1409083	41001	1972.956	100	7673.437
1842609	1323525	6826	725.7386	1274287	710785	18072	994.4392	90	7692.083
1931101	1101066	8744	149.7384	1201211	568805	19816	-29.5224	84	7740.697
1931232	1642750	13994	537.2634	1621051	1238954	45600	872.16	112	7742.234
497235	1377346	253320	23585.25	270993	635974	493276	43812.58	75	7743.069
2428243	1044497	8264	716.8104	1496355	504393	18832	479.0752	84	7746.496
2334717	1393775	35196	1166.296	1746428	841225	117919	3857.456	96	7748.802
625006	1035500	428952	13740.81	265952	437326	736022	36366.43	63	7749.306
147052	30166	12032	-21.4048	48602	8859	17856	-310.4784	45	7750.873
381953	552057	177907	9133.183	170849	207340	296723	14678.56	60	7752.522
2464836	941830	12114	568.7954	1640134	477786	37250	1394.725	84	7752.865
1063416	980798	6124	313.7564	691671	439326	14468	385.0548	76	7753.168
202759	168359	136213	2029.949	68198	54742	190381	2859.174	48	7758.717
1620005	1212098	7052	513.2172	921093	543918	14163	1215.944	83	7760.979
1811299	1492298	9708	469.0188	1306196	779648	25552	1669.067	90	7763.139
1904203	1135533	17561	655.9721	1331772	546331	40711	1177.687	86	7770.141
2447733	1348186	7419	379.4059	1539284	641639	19219	1318.386	85	7771.718
2984802	1670747	12710	789.031	1782894	835406	35939	1158.378	88	7789.029
1721644	755245	4471	200.6231	972802	343075	10434	337.5474	80	7791.192
145849	26833	1918	-39.0002	42013	7867	2746	-274.1494	40	7800.020
202092	320174	15472	1675.579	81436	117000	22954	2127.919	55	7845.412
2731343	1682920	13221	560.4981	1789518	877649	31860	1679.346	89	7848.725
1546971	1350856	13364	527.9204	1058337	817919	39615	1399.401	93	7849.565
496910	1096011	9805	11075.06	311202	582090	26481	20752.38	80	7850.251
1926358	976858	4755	385.7555	1165712	426212	11582	183.3502	76	7850.390
1964686	1916455	14490	294.889	1333864	1266560	62278	587.1958	120	7851.853
300409	258367	109039	4955.288	96732	78472	151453	7014.913	43	7852.153
1126778	3044880	120270	27219.15	578131	1308581	253117	49885.46	80	7853.229
343901	626415	7446	15435.52	179225	233019	15130	25977.79	59	7853.279
872778	1645178	7766	1650.473	565669	975227	19751	4997.831	94	7854.090
1617522	1446569	9010	577.461	1120552	716418	28222	1661.854	87	7855.052
1578999	850687	40900	843.49	911111	422724	93962	2203.868	84	7858.018
169207	404475	267066	4112.203	87522	217809	685141	11222.21	73	7859.786
1413655	1695205	65070	1576.427	954932	941143	133989	2481.983	98	7860.110
189022	63575	58693	650.0773	57756	18752	76599	852.4039	44	7861.189
1393191	874627	17513	842.8793	821270	386911	34055	1589.485	81	7866.432
2500492	1686716	18334	1046.737	1695606	961522	41526	2066.409	94	7871.205
1723790	1316221	10585	325.8185	1162646	759058	30182	563.8102	86	7871.361
1937734	1601493	8577	755.7697	1355632	789956	20137	1327.286	85	7871.909
2175187	1137774	13594	692.8234	1342308	553123	32583	1785.306	81	7873.001
1101949	881456	22579	421.8819	763869	460376	47150	1164.115	86	7874.258
2161205	2871061	22889	727.2729	1593071	1575996	49632	2029.955	98	7878.034
576510	653730	136069	6297.671	415632	486476	419162	17897.59	100	7880.435
1650211	1410630	9782	575.3702	1091131	711852	24246	1106.001	87	7889.600
2535931	2377294	8952	295.8072	1855072	1277243	21513	998.2793	90	7952.948
2963023	1373888	27762	941.0482	2154768	787757	96898	2063.378	100	7960.063
855986	1019619	4202	369.3322	638861	520989	11881	874.3241	87	7961.025
1408628	965735	3378	291.9058	877748	517347	8578	662.6258	83	7961.533
174288	231639	11217	1067.874	66180	86701	18500	1775.85	49	7961.916
2007155	1321223	15239	151.1079	1272222	769901	44727	138.7847	99	7965.445
967912	2293789	29095	31796.23	676294	1350130	90496	63068.63	93	7967.685
2013040	1234284	10176	432.6736	1264271	679993	26890	304.529	90	7969.482
1760189	1450684	7757	548.7677	1253807	844994	30610	1478.221	97	7970.434
1559585	1376686	6828	265.4508	1022184	729430	21889	525.1729	88	7970.654
1206352	2473413	67659	30116.87	832193	1435963	179087	64567.38	82	7970.849
2938023	2603541	10663	2072.594	1922521	1277766	31288	3879.657	91	7973.135
795788	509158	5045	483.0245	535711	320326	13140	1186.154	94	7973.858
2114289	1768087	7698	637.2578	1392243	930278	17398	1683.428	91	7976.866
1554100	1103480	10896	259.0656	1097808	602674	36192	1191.971	90	7983.925
1537450	1473583	20699	505.4139	1142606	845016	59050	2027.705	92	7984.277
2059758	1394049	8854	538.9094	1409297	746119	23793	1326.187	89	7991.444
569958	1256098	52634	18706.97	440729	1298262	213367	47933.49	122	7993.888
1278335	1261375	140438	21414.97	498391	463793	232911	33036.11	63	7994.020
252022	59787	14680	6978.548	70317	18274	19460	9303.706	43	7997.623
1453724	1632761	26141	708.3101	1035476	1075895	93930	2666.473	100	8001.674
1816738	979206	28296	543.2056	1266142	622702	60896	744.0656	101	8002.221
230704	63861	2515	1087.092	64351	17789	3115	1317.751	42	8006.966
364980	740706	112438	4795.172	327339	680086	416387	18400.91	103	8012.589
100075	77257	12368	402.2448	25944	17997	14966	405.3926	31	8012.703
676099	1327478	62895	20408.41	432527	802398	137023	45038.39	85	8019.786
1635265	1556207	13288	808.8568	1415958	983882	37712	2709.243	102	8032.583
2016608	1568895	11151	475.3711	1474976	1083006	36500	1353.65	104	8059.165
2157494	1510378	17697	572.4017	1348472	811524	43919	1435.056	85	8059.906
1801133	1108132	4949	320.8389	1140338	571242	15247	1397.957	86	8060.455
2160401	1518357	10401	498.2961	1678402	996567	40651	965.3211	106	8061.802
1859466	1587268	25546	750.9306	1350034	861527	62843	1727.892	93	8062.848
934465	958191	42479	1334.272	833454	626303	77724	1674.516	98	8062.995
2359108	2198166	17503	858.3183	1570494	1268296	34327	1100.345	96	8065.366
169920	42133	1907	34.5827	48817	11979	2226	196.6786	40	8066.064
2009510	1011148	4373	534.7253	1185934	506601	9176	1188.574	79	8066.206
807833	1082602	12793	87.0873	523823	535726	30407	462.4327	79	8066.538
2508746	1372073	22171	1421.593	1659456	891148	78524	3027.396	100	8069.319
1856252	1345223	7591	615.6551	1373842	825656	26289	1513.013	91	8069.644
1336037	1084110	9767	476.5287	878619	531036	16765	435.5165	76	8069.661
1967339	1583484	19045	629.4245	1488519	879416	54575	1623.657	95	8070.889
783199	1372208	8444	3691.908	501116	706361	19996	7878.576	78	8072.251
431482	1805253	48195	27149.74	284792	910205	111865	50014.63	75	8076.896
1684512	1412047	25369	884.4009	1129661	699141	48944	831.9584	84	8077.353
200236	156647	21504	579.5744	71150	55738	33624	998.5064	50	8081.369
2068578	1355107	12096	476.3856	1503758	735435	38800	398.68	94	8082.976
532408	1280352	225353	22109.7	276983	553067	415327	36345.45	70	8085.136
343607	368271	18519	1432.116	155201	139947	33925	2092.192	65	8087.380
204811	30139	17347	216.7667	58943	8314	21372	288.5692	42	8090.369
368110	344676	206263	19955.75	148095	116555	296820	29616.6	58	8102.700
205303	78994	39772	909.8092	56371	22262	48801	1029.536	41	8105.497
756027	1862958	193765	26114.22	396522	884177	515361	45826.55	75	8129.657
399209	316636	104543	6099.262	170253	110333	155419	9219.206	60	8136.280
141941	163400	17011	779.1171	76765	121758	52894	1278.553	75	8171.455
1770530	858804	17858	356.2338	1171186	487723	39219	629.3859	87	8172.549
1602197	934907	3714	376.5554	907506	400903	7783	317.0263	75	8173.368
1405294	902694	13575	403.5575	897824	409046	27047	1202.937	80	8174.880
775929	616720	287027	2324.815	276132	204177	427195	3683.639	50	8174.925
2061629	1520825	32239	916.8079	1252709	748818	62929	1564.517	86	8176.074
1667771	3333367	43495	27216.07	1270030	1997421	121401	61196.39	91	8176.387
1878244	1255047	9294	372.5934	1174896	695915	22278	489.1958	90	8180.383
1540934	948203	9717	421.7237	1117427	532302	24641	427.1601	92	8181.523
1271814	1088523	8908	1524.139	880385	533587	26302	3214.142	88	8182.934
854383	1064195	8264	131.8104	611628	577245	25606	396.2966	93	8184.958
1597387	845484	7750	382.775	1078383	418923	19429	900.1669	80	8185.003
228876	180644	85914	1359.975	73146	56198	115411	1908.357	47	8186.498
475260	814875	124951	2393.551	288217	389499	251647	4592.997	74	8187.634
1452080	1243736	13061	220.5221	989114	702405	39595	1075.28	92	8192.077
1135543	874860	12354	574.2594	757310	435112	28060	1290.166	84	8195.320
1605366	1011495	14118	574.4198	1010776	481619	33134	1233.017	88	8201.310
1882642	1869789	461330	35389.61	1020300	986759	1063571	66384.13	87	8202.344
169982	130060	11367	735.2887	50753	37939	14463	928.7743	41	8203.042
1837216	1444471	11745	426.8945	1254780	888176	33993	533.4073	96	8209.093
180880	38989	2241	93.5201	62055	11655	3046	154.6806	44	8209.653
147583	157542	59651	1251.221	66110	69933	116965	2186.737	57	8215.200
272056	258122	90252	1427.737	108263	87881	137118	2165.72	55	8243.035
2065670	1125598	26933	550.3413	1366864	604379	73482	1218.94	86	8268.637
595445	195103	723	-27.0397	295194	64483	1332	-322.6748	65	8269.991
1016051	1277948	57044	3980.368	490684	522266	95917	7483.543	75	8279.649
1267305	1019147	8863	298.6143	935435	569010	29992	611.1512	94	8284.204
2437079	1262073	8178	882.1858	1673539	623318	20595	1466.38	88	8284.995
541280	883458	444582	6355.65	342634	555368	1369624	19519.11	80	8285.087
1962396	1587190	7429	752.9669	1286726	734640	21499	1608.294	82	8285.830
777393	1183483	115649	20281.11	589278	872068	258092	80616.56	100	8286.917
2468754	1668593	44024	1090.946	1691406	1019704	80418	1684.85	94	8289.315
1502383	1676776	11577	523.0697	1100407	1112847	39007	1196.893	105	8290.101
839805	1305810	130140	14215.85	484028	633414	234617	38697.61	78	8292.641
290365	241398	88630	1274.143	101981	77351	122460	1667.006	50	8293.266
189098	258001	17901	893.0461	94647	119759	35589	1902.743	63	8295.733
1127882	1335263	13373	328.6253	763507	793043	51121	595.6881	104	8297.653
944316	1404807	237060	6239.066	442608	552545	452711	11403.89	70	8303.753
2202912	966295	7593	386.3673	1500339	540972	24936	970.7096	92	8305.259
127101	190116	98351	1689.291	37841	57593	132854	2016.309	34	8305.524
1322249	6757949	22920	5787.812	508732	2210474	33314	8110.115	62	8306.103
268264	34901	4162	72.0882	97496	10372	5624	100.7064	52	8314.165
657439	1007377	237145	6990.834	355902	571034	538153	16594.78	84	8314.982
1116660	2254276	21152	19352.23	777415	1278551	53471	43907.52	107	8316.853
1371595	727245	5957	63.7877	830704	300631	13211	-189.0629	78	8332.271
808300	1488644	92570	25640.18	422662	651027	191698	39833.66	76	8344.611
109983	26065	1075	-6.6925	30130	7227	1748	-95.5372	36	8388.842
2498012	1740520	8301	383.4861	1741697	1093333	20683	937.7163	99	8394.460
627221	591376	95046	1848.881	269868	217357	136307	2267.423	62	8395.285
1764066	959368	8570	379.777	1040170	482554	22632	436.2552	86	8396.124
1594816	1252921	28888	610.0168	1085184	710736	73388	916.4668	90	8396.162
1393623	813706	5768	411.9848	843309	398346	14781	795.0141	83	8397.071
1958552	884841	9955	266.4755	1253485	398860	22870	165.007	80	8398.019
1752492	1158248	18212	728.2932	1134334	610657	49680	1026.048	88	8398.371
2095796	1222715	11870	638.907	1337764	555868	30154	1196.839	77	8398.430
357897	685680	20850	15994.68	185568	288067	46819	26215.75	69	8400.814
2084438	1185854	5597	663.5917	1226910	523832	14409	903.5449	81	8401.065
1810803	1056310	7403	449.7083	1288296	520067	20461	888.6621	82	8401.330
178593	185330	90399	1678.584	69623	62390	128524	2472.396	51	8403.400
2087562	1618609	15542	380.5062	1675870	1123054	47299	780.6739	111	8407.823
1030481	1403294	432770	4377.397	527260	589332	781737	9791.046	69	8408.792
1685970	1262373	10971	664.2731	1317035	726342	40049	1160.949	97	8409.483
1719202	888547	11512	345.4232	1082615	467420	28475	461.4475	81	8409.681
2409185	1476102	15016	383.1976	1793833	843558	40632	1367.055	98	8412.306
1819512	643831	19247	516.3567	900006	287492	40092	395.7612	76	8414.372
2688544	1257679	8462	1198.318	1534704	520109	17946	1145.571	76	8415.935
421423	1295790	326064	22732.39	247107	584053	612329	38857.86	74	8417.335
2466024	1527247	23504	448.7744	1604209	894993	64350	784.035	94	8420.006
1977180	1277143	6119	533.4759	1127514	547977	14738	1111.202	82	8427.191
1852128	870976	22385	577.7985	1010854	388002	58355	1567.715	80	8429.301
258756	644008	149104	2441.934	115677	239675	239255	3706.206	59	8435.616
1450283	1058992	11147	298.9467	1003629	546232	29690	954.609	88	8438.187
1387368	1412090	7679	388.9919	986221	793135	20386	989.4546	91	8439.460
1966831	1163828	9582	544.1502	1192150	552083	19893	1017.397	82	8442.932
115236	10777	168	-27.1752	31674	2872	203	-46.2117	37	8445.212
287497	457428	122132	4133.205	141855	168581	187889	6140.773	61	8472.225
2535125	1885062	19137	1015.186	1959377	1234426	66435	2951.003	104	8484.196
935085	2170746	21158	25286.36	619460	1335535	67976	52645.25	125	8493.573
1612266	1473194	11195	943.0395	1128355	759511	30426	1707.699	88	8495.935
736273	1344233	310554	25032.28	360496	657406	757502	47566.46	67	8496.014
1111802	1314369	15507	211.5427	803933	726934	41586	756.7746	89	8496.611
132769	139128	5234	512.8274	40670	44019	7107	888.3027	43	8501.904
1231361	2415450	32988	18555.03	1049696	1866833	96184	57124.12	107	8502.191
756330	1078380	153473	12724.24	558246	755698	286399	58903.18	84	8506.643
1701294	1118061	8537	479.5257	1145549	564805	24177	1092.93	88	8507.226
2527652	1497603	27367	435.8887	1824216	925021	87725	1188.373	95	8507.638
330889	923607	30869	4291.951	234683	501967	90503	10526.62	72	8507.844
1708700	1939280	417775	9328.178	798523	763749	739456	15088.28	68	8508.496
3180279	1885374	27862	1167.658	2026247	959635	45946	2278.371	85	8514.322
202668	149133	45568	-107.2352	63285	45347	61478	87.3158	46	8516.163
149116	269631	80656	4485.602	59251	97368	118061	6255.022	51	8520.552
474584	800632	101998	19944.49	208937	290063	166213	31928.95	62	8521.069
796140	549657	135627	1404.275	236778	162555	178288	1745.357	53	8521.591
277991	403668	16593	2638.267	79422	114452	21016	3333.798	43	8522.113
813078	818524	118304	2547.054	381927	329855	227771	3354.753	68	8526.533
1775604	999292	12304	339.4544	1057092	463984	24875	646.4875	83	8534.950
2142971	1295826	30428	874.4108	1409086	638377	54115	1625.851	86	8536.801
144982	522541	1098	131.9978	44092	156252	1472	15.1792	42	8544.894
2140181	1755524	15797	466.8117	1462248	1139220	41129	1123.537	94	8568.136
445202	359273	120573	2837.545	168394	133215	183544	4555.019	58	8594.234
2078454	1185657	24091	802.3051	1398549	650888	48754	1143.299	91	8599.508
531024	213240	3137	310.5857	170384	62926	4714	683.6554	53	8602.606
429632	1124999	63259	22448.03	208939	469436	121972	34463.23	65	8613.408
2071638	1086904	11835	1328.943	1367371	552973	32235	3038.384	87	8619.992
1570292	793451	4158	509.6638	841958	322229	8042	1245.756	74	8620.549
1414962	2114257	6998	759.9878	1057462	1123446	22053	1328.573	92	8621.047
1938713	901949	9585	308.7185	1120420	408268	21809	555.6849	80	8623.427
718525	1188308	390700	3729.27	301485	402923	571235	5562.284	62	8631.585
1843046	1079174	21143	1271.522	1367941	681537	53102	2576.622	99	8634.911
2329450	1091186	3862	469.2582	1363964	475728	9666	1006.063	79	8636.920
621200	909414	492786	15484.09	377558	438825	1031476	36310.61	75	8638.541
195966	121651	836	249.6996	80299	65811	1548	438.2428	57	8654.789
2543667	1255431	8231	484.5591	2043921	788616	27924	1394.736	101	8657.233
1947955	1148179	8332	481.0252	1231434	614185	25163	1509.044	91	8660.700
1819251	1331447	8031	361.3391	1284141	730745	23358	563.7838	91	8665.853
922704	2092548	14872	14098.92	658682	1417743	48669	29762.53	100	8688.189
2030467	1137084	11014	336.0854	1238342	598042	33972	916.4292	90	8716.359
1004848	864582	5294	422.1934	733617	467695	13062	808.3782	87	8716.833
158906	223951	31573	166.6453	49626	67482	43549	337.2989	36	8716.953
2111549	1279799	13979	498.4219	1439771	675643	40221	1017.198	92	8717.978
1446865	672422	6730	254.553	791571	271586	11909	170.2949	67	8718.078
1608947	1131447	17031	485.2391	1101540	627620	45727	1399.885	88	8718.511
2424242	1151591	26471	993.8231	1538559	585034	62547	2368.487	85	8719.714
230599	42408	7517	138.3037	84548	12243	10612	271.9332	49	8720.496
1560012	1357933	18634	326.5674	1125908	814598	57331	377.0691	99	8720.662
509185	1116932	22375	3895.238	443182	821082	81152	12424.23	105	8721.781
2489289	1303184	4758	629.3238	1671597	690958	12557	1530.048	86	8724.410
274137	45789	43543	762.1623	92437	12706	57184	990.2224	50	8728.342
2290864	1742871	17892	786.3412	1797134	1130157	65306	2265.467	124	8729.050
1473799	1145827	15548	513.6428	947489	589248	39793	1318.787	79	8729.115
651098	946549	146690	3621.309	285946	371227	248443	5963.052	55	8729.250
1067189	1201064	15057	735.2977	778047	647040	34022	1403.234	90	8731.722
385685	358561	209240	2613.364	143256	116968	296704	3712.294	54	8733.899
2154480	1817757	16518	932.0598	1738477	1172410	48027	2123.915	112	8734.623
1319692	1084490	12429	296.4669	994803	604575	35270	507.647	97	8735.657
1856696	1330138	21574	497.5014	1129121	638033	47093	995.3173	83	8737.784
148062	150982	49300	320.73	42666	43507	63495	611.0695	40	8745.929
452709	1006154	217820	17766.7	372721	524350	648476	38494.3	86	8746.660
1483574	871382	12272	591.0592	937260	411116	27062	1560.778	81	8747.502
1351980	920993	6863	471.4143	830355	388933	17205	761.2005	78	8757.479
930951	1625323	8104	184.8344	699825	860324	24240	-113.136	96	8768.228
2597617	1907159	8789	397.2629	1969059	1234004	28754	1151.299	102	8787.949
107452	54429	47	271.2367	29155	18476	-221	544.8019	36	8817.651
1609587	909177	6554	313.8794	974599	386877	14726	775.9286	80	8822.919
1897492	1426083	64173	1090.505	1238620	797955	115212	2109.993	91	8824.061
2165192	1339845	11511	632.5671	1324624	637841	27348	1380.623	83	8826.822
1809213	1773541	7323	876.2203	1079438	805091	14538	1479.982	81	8828.758
106779	99022	102034	1876.307	38844	33455	153202	2365.232	40	8829.069
1429287	1683946	9108	398.3588	1048211	865289	17504	943.1744	89	8833.422
2152407	1892843	15566	358.0526	1618860	1073068	48938	971.8218	101	8834.039
1977566	1016752	7271	526.7031	1394843	548989	22183	976.8663	91	8835.853
1921211	850588	21370	929.857	1307571	474775	46675	1947.468	88	8836.443
1946826	1114913	6538	355.1818	1427097	663238	22524	875.7964	94	8840.553
1795176	1580074	34793	1190.287	1276020	848350	74183	3222.066	97	8842.025
1153946	1782912	96493	34675.66	704463	1009253	243096	65887.48	92	8844.024
1866038	583182	6351	375.0911	1029990	236690	13418	359.1498	72	8851.611
1305093	630277	21481	378.8841	741854	282677	40651	544.3211	78	8853.959
2014862	1454766	30447	488.6767	1267580	821509	67012	1111.973	88	8854.074
2984988	2109701	18715	520.9115	2091516	1291068	62452	1409.157	103	8860.759
146976	155234	792	-31.9688	34732	38740	889	-109.9271	27	8860.906
1738387	1069019	6702	366.5822	1046064	499828	17812	940.8532	81	8861.461
2091700	1552654	30604	1229.084	1440938	803029	73669	2765.031	95	8870.567
426998	35074	6879	185.1119	132984	10232	8894	354.1534	50	8882.820
1659009	1545674	13113	463.0393	1319025	975486	37486	900.7646	98	8900.330
1591926	841574	4566	308.9526	904697	373348	10794	927.7434	77	8904.447
1167775	1082249	5679	287.7919	718595	512340	14420	690.962	87	8912.295
158440	84559	46763	443.8043	52954	26359	63607	375.9527	45	8926.997
1567181	1056491	25654	1159.389	1083632	574773	57155	1905.396	89	8927.455
2346147	1435350	16237	456.4957	1574169	806568	48057	1246.598	94	8929.887
1545397	1015009	11201	351.1761	1111127	577403	34043	692.2123	89	8930.595
3094038	1682168	9196	686.6956	1804481	789988	21606	1454.897	86	8933.959
101919	76010	3364	234.9204	27868	20624	4481	328.1841	32	8934.563
1218815	1517643	7944	740.8584	864147	776823	24736	1433.49	89	8934.858
1591798	1108167	16301	379.2861	1178206	620220	48634	199.5674	91	8935.093
2384105	1466754	9828	924.7508	1538927	832817	24909	1970.595	91	8935.907
2271204	1601373	13605	460.2405	1578869	800588	33245	466.0445	88	8937.251
326123	681017	46434	3295.147	209720	399831	119641	7508.66	70	8937.584
1960327	1526376	9058	646.5538	1390384	841593	25385	1873.099	92	8939.004
1299816	1184253	16187	432.6907	998982	648610	41287	641.8007	95	8941.694
1270303	944265	5994	190.4634	999129	535031	21439	-317.0721	95	8942.292
1542991	1167314	10524	515.5964	1075183	647608	30025	790.4025	91	8945.617
1474464	1143466	6181	436.5541	856667	544715	14730	857.353	77	8945.889
180564	213534	10629	791.4869	92198	89086	18895	1359.01	59	8950.104
1741340	737271	5172	186.7492	1677255	484478	15419	481.2059	129	8960.583
2261819	1421586	6842	568.4362	1534639	805673	15773	948.2653	90	8961.857
1141007	753900	5249	166.6689	665801	302957	9236	422.9396	73	8962.866
135539	103940	41524	613.6964	40722	30253	53337	564.8057	41	8964.278
1526285	1349679	8776	657.1336	981181	799471	27025	1581.103	102	8967.095
1991009	1113737	18508	543.6988	1349948	561352	43607	562.9527	90	8968.403
1639106	1785458	9622	382.3942	1146506	1029374	27795	1462.3	93	9010.837
1536794	973757	8132	426.8052	986262	445418	17628	911.3308	81	9036.598
3011578	1587645	8256	372.9616	2129739	979421	29795	1205.5	97	9039.950
811227	386373	121644	10113.43	386860	145482	222883	17197.14	63	9040.673
2975227	2185460	191491	31239.45	2410054	2136519	716958	86603.74	113	9042.012
115521	27806	486	135.0646	31939	7973	304	201.2544	37	9043.916
936944	1377789	7995	711.5195	590406	611999	17608	1317.209	80	9046.580
2007841	1588404	16460	843.406	1410661	886897	36852	1349.997	96	9049.338
979646	1414959	6073	644.0953	580287	598499	10450	1337.245	77	9050.316
290576	106437	2169	86.8809	91039	30660	2455	47.7255	48	9055.476
2689725	2000085	56126	1326.469	2354120	1528470	168482	4415.44	124	9055.916
1999198	1216496	16707	468.8627	1555628	904761	63864	797.9704	126	9057.674
200872	90272	12660	288.226	71059	29314	17083	59.7563	49	9061.787
2023835	1080510	5872	549.0192	1304891	506249	12434	1320.747	84	9064.739
129650	30494	486	-4.9354	60234	11373	-841	52.0199	53	9066.372
2319644	1033234	7501	308.6061	1490743	486287	16377	518.3497	82	9068.574
722829	957330	2915	620.5315	267834	312113	4321	790.2081	59	9071.940
1718379	1235052	4864	367.0704	941538	510964	11423	672.2303	77	9076.526
221874	111341	668	179.8748	61306	30884	628	294.6308	42	9083.050
145023	30710	6434	108.1474	40804	8810	8160	292.776	40	9086.221
1021300	1307086	14874	474.6314	696520	687228	38233	1439.271	91	9090.286
2132621	833100	3687	353.4407	1168592	324102	6114	408.1954	70	9090.421
1711638	1305157	8959	411.7999	1153611	727718	25375	1353.537	92	9096.960
263521	116438	5046	5111.88	93358	45105	8767	7907.429	53	9111.766
1220601	952663	16516	449.3476	854692	502089	40038	938.5318	89	9141.761
2679698	2268872	6908	695.9388	1977262	1199658	16239	1686.208	91	9143.233
1761739	356072	2589	144.4429	755226	117907	4364	444.0204	65	9146.123
1211665	816524	4461	258.0621	801134	404413	14185	206.7785	84	9152.853
1392781	1159728	7930	287.873	1050415	664881	27090	286.749	95	9153.700
1396139	1147638	129565	16772.6	617901	417285	207231	24538.46	64	9154.221
159674	29401	13467	25.0987	43891	7845	16240	-122.936	39	9156.742
704512	1146271	162773	23531.96	316402	505579	339008	36629.75	73	9157.835
820130	1382380	17677	19829.28	500776	741481	46545	36267.18	82	9158.850
2280053	2133835	13044	825.9684	1536174	1328933	42427	2383.755	98	9159.260
1816345	1374403	29185	497.2785	1453912	862896	66871	1281.263	97	9160.322
103079	38685	28932	-57.3148	31428	11793	37671	-58.8569	39	9167.463
715862	1413896	17335	28719.49	492782	729162	43207	51342.51	87	9170.282
1908352	1358116	36138	654.7418	1238372	750008	100333	2036.081	93	9171.232
2035928	1187162	25259	597.2299	1381315	631000	58268	1383.235	90	9171.465
2399904	1011660	12047	287.4367	1423525	508673	25705	624.0505	87	9174.009
116078	28301	9777	299.0897	29571	7060	12015	445.0415	31	9174.532
279556	60741	20448	854.5328	78568	17007	25760	1074.136	44	9185.228
339540	515927	30336	2557.65	204293	254499	60673	5923.155	72	9187.670
2192864	738136	12606	458.9966	1335481	350663	28526	627.1086	79	9214.938
617824	958994	190651	7041.321	363588	634031	402302	45852.74	80	9215.366
1846080	1792863	17541	977.8501	1329443	1031770	53190	1952.959	97	9250.575
516632	207302	45208	8679.568	181796	73117	68473	12120.74	56	9254.133
649573	856162	109581	3306.294	328959	374432	194735	5619.633	69	9257.332
2082275	1169108	17720	551.092	1476806	625626	55794	997.2434	95	9260.252
352899	589368	64381	3815.574	174171	268192	142199	7978.564	68	9262.234
2090773	1860849	16949	1096.039	1165916	810894	40820	2459.002	85	9263.176
153710	102730	16587	605.1307	45619	30319	21420	795.662	41	9264.558
137784	243264	10618	932.0698	65384	112926	20277	1812.14	61	9265.924
1946269	1210846	10434	465.5474	1256537	683799	34426	1423.099	94	9268.679
2970003	1123392	15165	793.7565	1887478	511486	31280	1436.808	77	9268.930
1826393	1564740	6500	324.65	1198659	809309	22866	523.5826	87	9270.138
121677	17481	3376	38.1936	33773	4712	4461	60.0621	38	9274.223
1775049	1173418	9204	293.5444	1285599	625222	26337	386.1057	90	9275.790
1537032	947952	9595	-52.7205	1015495	473355	21481	26.8841	84	9279.814
188850	110120	19178	566.2858	55619	32503	24749	791.6189	42	9280.542
1790186	953541	8005	538.0805	1168243	457497	23990	804.839	82	9280.723
2012106	1703549	26143	898.0223	1398671	923300	69054	1770.129	97	9289.250
808930	816524	5454	470.1694	569643	484207	19919	606.6559	96	9295.335
337909	721838	15394	19234.8	152197	298633	28072	31628.44	63	9301.093
1236746	1705099	6198	731.1078	860908	773938	17566	1240.253	86	9303.303
2265295	1239449	8287	234.5007	1586949	715726	24479	682.4719	97	9305.296
124438	216198	24487	1346.321	83570	184593	84825	3672.683	86	9332.544
388290	756258	8167	16808.77	177295	266075	14158	25295.66	61	9344.462
145300	48983	10268	53.4348	39517	13484	12804	-77.4956	38	9351.044
367564	62269	35530	1834.233	104013	17252	43530	2107.033	46	9359.448
1783899	1524895	10110	139.171	1292887	935110	38346	-37.9894	99	9361.280
2086881	1131030	6250	654.625	1339454	559926	14935	1217.854	84	9362.554
2236757	1099202	5161	657.3321	1335565	501293	13060	1129.666	78	9369.715
1400375	868950	4422	216.6742	939400	431421	14363	542.1643	85	9372.758
1104161	635657	7802	83.2922	691800	297215	15546	432.9306	82	9375.604
351987	224215	124577	19047.37	122102	71379	189957	25319.19	52	9376.443
1377527	921980	5023	331.1903	852348	410474	13417	786.2937	80	9379.008
277819	594969	188826	4336.938	217852	405798	628468	14846.46	91	9382.975
723947	1346495	4813	805.4093	449860	628838	8394	1972.103	80	9384.543
2480657	944613	4669	356.1309	1280790	393016	10251	604.8811	75	9386.576
111124	58335	32810	441.641	30813	16315	40995	618.8195	37	9393.617
1746940	1230237	7211	830.3371	1045252	545801	15891	2133.285	78	9397.637
2227461	1740286	12242	768.3762	1712168	1143184	43134	1679.017	107	9412.903
1590244	958207	7042	486.6562	972972	424981	15442	1058.896	78	9442.635
370872	395267	94657	3913.858	167106	176311	169650	6671.365	66	9469.508
1524418	1066606	4311	256.6471	967082	468098	10107	705.6027	78	9470.811
2039034	1393670	14001	640.2561	1412032	951346	44418	1519.25	101	9479.303
1233905	943217	22498	28.5378	886590	583944	49774	105.5214	92	9479.316
603941	724526	329032	37763.3	324595	296793	673414	65651.73	70	9482.660
209665	75985	366	1233.333	61854	21406	-84	1809.088	44	9486.395
1893550	1638190	24791	865.5751	1381917	900443	59600	1033.56	96	9486.766
818271	1644459	518021	36128.78	505861	955881	1438833	76762.93	83	9487.598
1311436	769848	6871	350.2631	776672	332982	15753	439.1433	77	9489.499
1482295	847301	3006	294.4366	848730	388754	8097	-234.1583	79	9490.602
1541322	1587180	20744	527.9384	1123743	836866	55996	1007.176	93	9492.636
2290241	1704277	38022	6710.634	1302704	754031	68692	12203.22	77	9496.201
1071433	1043392	13642	334.9162	710831	523240	39282	529.3202	87	9496.997
623774	1273136	126939	24084.48	388492	742042	285113	43183.24	86	9498.269
750602	898938	163171	3081.693	287243	293841	236615	4092.102	60	9501.112
1811001	1040114	10980	345.978	1184534	522997	29394	588.2034	87	9504.377
118446	52739	529	-102.1231	33798	15448	666	-262.8374	37	9506.016
1529908	829108	10316	455.5276	951184	399850	25760	1192.136	82	9508.107
1752005	1537672	6611	402.6771	1316733	887773	14482	987.0402	94	9509.943
2107909	3092529	164243	58735.43	1723721	2431419	536171	151011	99	9510.039
1599169	813622	6484	140.9524	928818	371888	12860	12.446	79	9523.870
2117445	1132963	8139	656.7979	1331106	600135	21596	836.3356	88	9544.053
113537	15990	1080	-21.412	31104	4377	1211	-29.2629	36	9560.180
1973828	1080513	12014	479.1854	1299713	578919	29295	868.4495	87	9572.100
232038	131473	71569	895.2209	86317	42559	100495	1217.77	51	9577.292
1660252	1642945	14717	818.2237	1190935	940675	35924	1354.536	96	9580.943
2686888	4446632	1034721	47867.65	1619204	2282399	2157647	95534.59	84	9582.645
112813	150896	6218	339.2298	40641	47879	9038	428.4318	45	9584.275
1786470	1028636	12313	116.1593	1281433	580128	34262	-301.3018	91	9584.742
1366866	1087876	18620	442.582	909297	543965	43488	1176.077	85	9585.786
2514184	1239258	16737	456.5457	1457447	529439	37203	858.4883	81	9587.243
410853	72927	31163	550.6443	105510	16220	39115	625.3515	34	9587.283
2761241	1226972	10101	545.4661	1581255	567673	16871	1181.263	80	9589.730
1430154	1288670	9496	285.5256	1085209	730246	33568	647.5648	94	9590.443
1267838	1055750	6140	203.454	911563	558227	18202	428.7322	91	9592.760
1239925	2321174	283633	6231.211	762266	1075243	567500	15069.75	79	9599.206
1839356	1206944	12429	572.4669	1262570	644436	31673	1439.255	88	9599.797
[truncated: 8,001 more rows]
