# Supplementary material for: Mitochondrial calcium uniporter-mediated mitochondrial dynamics imbalance contributes to contrast medium-induced renal tubular cell injury
Source: Front Mol Biosci. 2026 Jun 29;13:1848361. doi: 10.3389/fmolb.2026.1848361 (PMC13357276; doi:10.3389/fmolb.2026.1848361)
Supplement: Supplementary file 1 [file DataSheet3.zip › Flow Cytometry Assay(1,2)/Flow Cytometry Assay-1/╧╕░√╡≥═÷-1/╡≥═÷ 3/CSV/4h 3.csv]

FSC-H	SSC-H	FITC-H	PE-H	FSC-A	SSC-A	FITC-A	PE-A	Width	Time
246811	223842	95848	1078.473	102523	86869	155169	1612.181	55	18.104
782925	1473235	35241	25663.82	419105	712846	103503	47678.92	78	40.727
498374	334669	35200	19649.72	166507	112753	53327	27236.24	55	45.878
2074223	3360267	77921	64613.17	1893182	2504684	288947	142624.5	119	50.270
104183	19569	258	97.8738	28438	5374	362	122.9082	36	53.752
1943353	1419758	23857	598.9777	1412087	780119	54949	1504.839	95	57.986
1254127	1193863	28403	608.8083	876933	636399	86878	1303.256	90	60.009
2202003	850707	4241	321.7201	1281337	379045	9928	848.3608	76	60.396
1978382	1416377	12062	648.2782	1326309	727827	34497	1579.882	91	64.799
2924407	1042060	8634	865.5674	1816240	538293	22479	1624.272	87	67.984
2527682	2163964	12584	755.1624	2014284	1351150	41709	1494.075	112	74.256
1982683	971278	10993	262.1073	1196696	467194	23548	480.4428	82	75.097
1219577	1010703	5396	396.5156	769067	436714	10553	629.4233	78	76.114
739014	1990525	17014	18908.69	527559	1168358	50448	39185.53	87	76.669
195844	43955	32088	582.5368	64196	12207	41390	467.979	46	79.405
813855	1779326	32187	21402.29	668750	1233446	87450	45970.95	97	145.552
368158	166201	137630	18379.04	127354	64722	200372	27730.47	61	156.709
867256	1278929	12784	362.3824	710212	808004	37068	1169.915	96	158.495
3206754	1843354	8969	615.3609	2044919	905446	20871	1549.663	85	160.908
860394	1193095	12517	18833.8	534463	795105	35394	40546.8	94	162.174
470139	766125	224828	2852.251	273858	336492	432012	5213.473	70	168.520
978730	1747128	22181	27873.15	681658	1035035	71605	55453.04	86	169.210
687280	620156	24307	68793.23	269060	308380	55291	102471.6	70	171.430
262091	726737	8713	12136.2	158511	305875	17663	23118.29	68	172.650
1197844	1231833	10177	284.5297	875766	664979	27913	903.3193	87	172.665
107760	244625	45086	666.1246	37825	100614	79398	1096.628	47	173.578
1221692	1215139	8014	313.7854	879848	716404	28301	570.4861	98	173.792
1936912	1207953	6234	563.9274	1233228	570413	12625	1168.262	82	176.794
1456951	1385971	16635	478.2235	1041944	681040	39382	1200.93	89	178.944
2340013	1598704	7765	404.6165	1509545	944596	18472	674.8792	88	179.355
1243449	1052978	7780	263.458	825782	654333	26909	412.7949	95	180.162
2105335	832847	5969	81.0609	1211653	373903	14840	449.524	81	183.454
1602294	1056986	9033	622.1513	935662	446730	17639	1091.748	76	188.588
468739	855933	56202	23636.53	208572	342926	103601	39325.82	67	189.683
2882827	2026760	13634	698.0674	2469447	1713860	56555	2321.736	123	192.705
298825	107045	1172	-142.6508	88491	30796	1498	-425.5622	46	194.788
175390	463698	37308	2850.379	125091	263722	85952	5603.507	72	197.493
2154728	1208641	13125	603.3125	1472368	697589	30199	1739.364	90	197.751
877282	1331692	59124	28302.06	499350	645943	142746	55309.85	83	198.964
168294	33116	7915	43.0315	46745	9033	9382	23.9302	40	227.723
553317	1770328	10368	12274.04	375025	1035413	33972	23227.43	88	255.873
1915824	931372	4784	421.5824	1190697	471109	12165	629.4565	84	268.415
242585	446446	119024	4192.446	146270	246854	261320	8651.052	76	270.682
592354	516268	13284	20556.43	309797	222525	26958	33050.74	68	271.882
1698296	1050967	30479	543.0719	1157243	530184	59997	1623.432	88	273.583
2264137	1587656	13103	576.4783	1715417	1017039	47807	2029.573	99	275.065
1285956	1853997	33625	1256.363	1022044	1076096	87258	2179.574	94	275.795
238082	30545	1561	152.3721	68976	8279	1387	253.4107	44	279.210
119438	83155	22203	66.9883	34578	23967	28684	-97.6276	39	280.816
147643	244903	18089	992.9929	70651	97330	29644	1319.228	52	285.999
455840	885686	193227	2757.635	275334	402356	413290	5299.569	74	286.664
2146652	1425243	13335	471.0935	1465659	818661	40057	725.7977	92	300.887
1762812	927606	21218	689.7298	1060258	444096	53679	1667.592	79	301.628
2176804	1617376	11654	449.9894	1457139	914203	38814	1469.665	89	301.828
1871771	925044	7253	463.2933	1077601	407893	16758	1035.524	80	308.318
1824515	626211	8049	436.7489	973847	249097	12474	850.9914	73	309.538
1836012	1385369	11322	858.7642	1219645	680579	29504	1596.374	85	310.286
2468094	1644893	16284	928.7324	1398444	706238	36687	1440.741	80	312.194
2725810	1145769	10884	498.7924	1689021	564875	26569	840.7209	84	370.344
376666	426391	47440	925.384	165661	163410	81857	1146.778	61	377.029
1694090	1966882	186130	18395.89	818990	898459	348799	37277.82	78	380.252
168476	115466	10417	345.9937	52362	40685	15307	428.3227	44	383.452
106002	68021	767	173.6287	44219	22196	1399	64.6839	50	384.448
1034913	1271997	113987	35442.27	618790	650750	278333	70894.88	86	388.625
537762	1548974	109540	6253.194	429758	1100831	240115	20155.45	100	391.318
1498944	1138762	14736	648.4896	1114679	701201	48955	1659.375	97	391.728
2260686	940466	9659	283.0699	1516331	509418	29529	498.7769	86	397.216
2054391	1525354	32473	888.1353	1452253	882611	101920	1764.712	103	402.340
789289	551168	76057	1731.398	279019	171951	103137	2110.586	57	403.264
1631732	1224212	8945	456.8145	1188090	703254	29361	772.9521	94	409.404
1038232	1381135	55368	24378.54	706475	753367	122326	49442.29	88	411.192
121177	49716	19932	265.7852	34326	14313	26006	394.7366	38	412.587
1009123	2029602	29550	26106.76	675217	1153255	86450	53557.84	97	418.412
999056	2110000	48154	23167.64	632281	1039046	117652	45592.88	85	419.689
2449163	2783989	47564	4230.541	2327254	2103360	129325	9261.133	121	425.402
902518	1365942	368067	21286.16	445032	505809	613893	32177.8	68	470.357
1290762	1737300	244489	19205.03	751628	711190	475432	36861.34	74	481.087
1808199	1040462	12924	565.2364	1237551	588082	36809	959.1849	95	484.110
1919775	1108685	10419	465.7059	1324356	608906	29602	1941.272	87	484.236
100840	14815	546	-75.5694	29049	4116	212	-54.5068	36	486.512
286766	182120	81145	2130.235	222760	202501	453139	13283.3	156	487.010
1062148	802511	3616	153.6576	582379	337905	7671	273.1431	73	487.095
1750275	1410699	17067	415.0587	1034854	743347	54176	1241.074	90	488.216
186342	164334	17737	975.6457	64582	53912	23777	1144.49	48	489.162
371670	465473	11297	1894.362	291767	295276	32490	5119.689	91	489.243
135879	11384	546	-177.5694	44494	3492	-891	-160.7851	43	492.180
1602368	841212	4982	61.0902	968189	363749	11470	347.467	78	492.729
203227	310959	17747	2326.207	88507	128056	34688	3685.397	56	494.421
118465	4633	442	37.3962	35167	1543	-12	2.7268	41	499.600
1459668	815827	2206	289.5566	879524	329280	3205	707.8005	76	501.031
1516284	1057012	17208	348.7688	965879	479070	44540	1402.694	82	502.156
2130811	1277062	21948	1803.683	1164671	595966	45781	2640.114	79	508.308
1072150	1608013	11077	911.0197	783026	982822	36745	2462.395	96	509.329
1999340	2034903	7016	873.3976	1223288	965647	14617	1605.614	82	516.411
1617284	1120148	14013	847.5293	1047752	505364	36091	1469.505	79	529.343
463927	61067	991	-62.6049	215395	20494	1960	-239.044	62	559.523
1629234	1231427	12862	142.1582	1106704	681211	34228	739.5908	90	566.332
1695847	1349075	34722	1184.504	1203614	771177	76868	2865.695	95	592.152
2310819	3672539	289138	55148.04	1366839	1854217	724426	87370.1	86	597.921
1414014	1266306	3942	192.7462	838304	523610	7396	833.7156	75	598.873
179125	98569	63047	1156.537	62659	32558	91321	1454.908	45	599.466
195655	288113	62644	2420.528	67320	93331	86259	3094.33	48	601.434
1602133	1127911	10958	158.1438	1070247	675356	32852	618.5972	93	603.894
2258501	1465348	12014	681.1854	1594852	745493	36386	1650.055	89	604.918
603382	1074077	66089	18064.79	381720	595440	149873	36021.27	76	605.263
161994	115231	7424	754.6864	47552	37160	11827	957.0947	41	605.732
1651769	1503712	14041	791.5001	999608	743964	37420	1580.262	88	605.996
1876507	1274720	5975	418.1975	900655	568473	16210	494.381	82	608.364
2559063	1006452	6872	499.1192	1553526	482982	13568	1024.565	84	610.240
1974702	997688	11384	445.8424	1333161	529990	31999	1100.344	91	616.628
1663094	769788	5751	522.4311	938957	323913	12657	886.6577	75	625.044
2219029	1315930	14529	533.2769	1325312	621885	38821	1084.658	82	625.662
1691239	1112412	24992	966.6512	1147557	610085	55023	1946.19	91	630.132
2367359	1557926	8270	439.947	1572323	849016	23441	975.8401	91	636.172
1689994	1915644	7317	763.0837	958529	1005301	16902	1445.802	67	636.194
1622211	830076	3643	103.7723	918085	359111	6671	-70.9569	75	637.392
1369000	699171	6106	307.3466	864817	349129	16419	352.3059	84	639.110
1587402	1518616	9270	501.047	1132112	809298	28820	1100.802	88	639.447
1802691	1051700	3931	134.3291	1068329	507591	10634	170.7674	84	642.636
1950234	1842040	68796	2476.256	1668785	1310064	157709	5219.675	118	645.935
1193865	1486017	7513	272.8793	826028	860721	22758	903.1238	93	652.025
1597736	1204877	10497	563.4817	1089500	590985	26423	987.7303	87	653.141
1304769	1012545	9729	733.9969	1004390	537110	25779	1871.402	92	685.069
2220844	1017377	8193	431.0273	1305581	489600	19211	1127.537	83	695.960
1051677	805275	7208	68.7688	625822	331851	12123	660.5003	73	696.912
2070560	1690968	7887	573.0607	1245182	790102	14836	1393.1	86	705.627
207938	359833	64795	3446	100086	159572	114789	5575.863	65	709.286
1598947	1108832	16995	861.4195	1175408	595216	44079	2003.032	91	709.616
1493636	1128253	5954	557.2194	1000273	560915	13784	1514.482	87	712.363
404630	1323655	28250	3578.825	341522	840802	83616	10978.66	95	713.833
1484176	1236670	5644	341.8284	893146	610672	12911	1219.107	81	713.957
836928	1201138	22340	406.274	594682	628687	44539	883.8379	92	716.237
2228685	940821	10009	305.7049	1373062	454051	20040	668.244	78	716.640
1743326	823397	19649	544.5089	1136353	376382	44758	1044.324	80	717.193
1977345	2390222	334683	56699.12	1159646	1156317	782013	101109.3	79	718.683
584387	751984	66373	40552.93	374896	520747	217099	78734.45	106	719.736
903764	338632	11008	317.9488	456523	123305	16365	879.0765	66	720.411
145329	192824	23945	994.3145	53940	76925	41717	2056.924	58	722.043
1988100	1103957	16256	653.7616	1435123	701703	55970	922.917	98	722.491
716887	852502	179230	2400.803	294168	341259	307058	4105.354	64	725.318
2433739	921603	9927	306.5047	1536666	441676	20016	408.6976	83	728.073
185970	276362	40171	2053.393	102938	194671	132579	5444.882	88	729.133
2356640	1681377	10038	323.5318	2396725	1503147	46867	795.8387	125	731.758
2012212	1278522	18867	582.0387	1226058	669030	43475	1249.948	85	744.506
965028	1469178	87906	23272.33	473973	764181	199428	43863.31	80	745.906
148339	173059	15150	1063.915	50560	54662	22660	1287.226	44	746.565
573098	1482551	15120	22599.23	541975	948220	47556	50682.69	96	753.329
1524616	985855	5439	636.3279	828869	408100	8863	1560.614	77	770.740
264651	264019	50868	477.0948	96685	91354	71091	852.0051	52	802.857
393770	268173	47146	228.6906	120268	80356	62720	-12.408	49	807.191
1603714	841534	7607	492.3527	1066388	400573	17064	770.4904	83	807.541
1178164	1016422	9805	267.0605	736698	455349	22110	106.371	75	807.912
1679815	2162869	12015	1230.042	1438406	1467517	39697	2687.602	106	808.624
110008	194516	29436	1332.16	37360	74664	50120	2275.732	47	809.078
1363331	1463857	7649	430.3089	828472	756475	18669	700.5309	85	809.369
1172543	777164	18260	455.386	771548	406546	45657	569.9577	86	811.433
112697	285289	121229	3118.147	55248	139631	248616	5990.158	61	812.236
1628035	1458073	6469	654.1109	1158373	841575	22603	1264.428	97	814.376
736316	573299	186916	2362.788	281977	195248	270002	3255.712	61	815.422
1874213	944286	10652	578.1772	1282335	479005	33201	1222.376	90	818.200
349265	230738	141898	1261.878	109801	72043	194175	1920.218	49	820.022
2757251	1726805	19478	2322.116	1758274	945534	50615	3973.501	90	821.537
1642866	1461813	7380	535.018	994010	777931	19118	1111.92	80	821.738
1509859	1033181	19327	372.8447	1063648	629976	46229	1112.647	92	826.111
1060704	2058511	14277	25204.54	859556	1189450	40193	48498.23	91	833.276
1547635	978956	33552	704.8672	1039094	476990	60974	870.8414	84	838.363
135691	143378	111148	1183.803	50141	47345	157159	1583.82	46	845.934
605411	242342	205948	21135.08	189848	75091	280604	28155.08	53	847.775
1355472	1488127	16306	1315.567	1207742	916655	47426	3024.399	102	853.386
342006	1114509	13040	14947.54	192708	562174	32223	26442.11	62	853.419
515967	545236	105726	19094.03	345113	273592	208500	45569.85	77	856.736
815380	1066054	71407	22807.53	387450	466249	165653	36476.54	74	916.285
2139963	2135003	13874	806.5314	1584456	1505823	50899	2293.634	113	917.887
363307	647534	12951	13937.35	170229	263674	25615	24475	65	920.252
484734	1282858	54949	30351.84	275168	533632	101607	55565.75	69	920.574
104594	27099	20443	134.2523	28496	7122	24463	157.7743	35	921.382
1061984	993678	6935	368.0535	734922	547540	22039	1216.588	93	922.385
1738739	659637	4539	408.8379	1031600	297118	8456	396.1816	76	928.480
2272861	1708601	10560	466.416	1768363	1217147	35397	1338.372	107	929.722
542534	997553	10379	26096.46	308560	399603	19449	45885.29	69	931.236
2348205	1508845	8293	594.6373	1493931	929234	19023	1770.59	97	932.620
1003675	1119307	377860	69114.95	1477800	1343889	2229427	684254.4	230	936.712
1747552	719121	28756	404.0116	1094309	365508	82611	777.2771	80	937.061
445725	1111781	9527	14487.06	367804	880914	25115	29931.95	93	939.796
1457791	1078853	9412	298.6132	892430	527616	18782	526.2702	84	943.413
1766709	1023878	8332	575.0252	1064273	496383	19733	978.4213	83	949.921
2713512	1598589	16523	749.3403	1751213	958322	48001	2672.656	100	956.323
202224	293080	254652	4085.577	120358	154277	493466	8481.242	67	960.713
3156912	1559618	13113	440.0393	1944788	849063	34217	704.1737	89	971.240
1641738	1298166	34399	655.9839	1043457	663009	72079	1127.832	84	973.867
148918	595226	12653	341.2333	57447	189626	18270	702.947	48	987.210
207061	364525	338209	4283.725	103695	159537	585256	8941.661	62	1024.612
1855667	1687943	12302	848.7422	1384923	1060284	35085	1958.269	105	1028.343
2410893	1138933	21833	600.2313	1495899	572330	57956	701.1316	83	1029.174
450311	471447	105646	1708.541	184254	175230	171676	2258.823	59	1037.360
886756	1655191	25732	21071.17	605867	921066	78806	36037.82	85	1037.929
1823813	1026112	22776	529.5336	1127680	445050	44494	1210.313	74	1038.022
406047	506785	182813	18964.21	202814	171157	290055	29762.09	62	1039.544
2061191	1163278	3021	3145.278	1055151	501437	5126	4506.369	81	1041.489
349328	471515	140274	21302.57	140101	153051	211566	29871.65	57	1047.471
923482	1552975	180295	3356.55	479358	592258	311364	5978.72	71	1048.534
852869	1182576	41401	23636.4	561516	584795	109334	40556.84	85	1049.827
296206	287729	188035	22437.76	143054	102671	285819	33778.64	60	1052.176
1647764	615734	4605	308.3405	949510	281161	8618	426.8698	77	1053.568
1965619	1503291	17728	1012.941	1285219	785749	42719	1667.736	87	1055.640
619295	1291575	12097	16148.24	367100	653798	31398	25833.83	78	1058.384
1674552	1249312	8125	231.8125	1102718	665859	22971	400.4731	89	1062.170
111119	189067	13209	818.2249	40409	72403	21948	1375.683	47	1087.709
1865117	1043501	7107	341.3027	1127320	493497	19584	609.8624	81	1106.056
1373576	4148477	168829	38223.51	1068335	2689532	514376	112269.3	98	1129.392
1434007	933668	5634	188.2674	989475	487224	15969	471.0609	85	1133.654
819887	1367552	110290	24120.27	555184	794006	323834	50095.29	91	1135.587
960039	1350782	45283	1384.776	826376	950476	117248	3117.013	104	1137.666
176532	381946	755	238.3555	49471	107301	1089	315.2929	41	1139.459
381568	591582	24516	19746.15	165226	203920	41704	28268.79	60	1143.072
2133509	1904295	20101	1617.466	1522205	1085903	45110	3443.671	96	1148.679
1663600	1087145	16059	255.1099	1050307	528266	29943	659.2023	84	1151.832
267084	97496	4161	6242.232	85019	39285	7302	9663.242	50	1152.652
1782284	1417162	26494	739.5134	1219078	732378	56519	1530.916	94	1153.534
1795086	1503458	14226	646.8786	1254544	907247	45403	1685.508	102	1155.766
2158557	1627103	9151	412.1711	1507186	928689	26894	866.9534	93	1163.679
263236	185876	1578	68.9258	114044	94578	4673	-120.4447	64	1164.463
1180915	899593	4195	165.3395	758806	463416	9251	552.7811	85	1167.041
2434011	1635472	24392	909.9912	1650565	998214	65106	2466.247	96	1173.717
1728138	1199029	10928	293.4608	1192373	670153	37209	477.6249	94	1175.704
176296	231017	20266	953.7226	74795	81815	32284	1440.332	52	1189.611
1542152	1239492	8800	346.68	1022968	661703	24927	1228.005	90	1191.922
161846	117375	16418	1754.45	54854	41205	25115	2789.951	47	1199.211
2523198	1749150	14746	505.0506	1510436	921900	31695	589.0895	84	1211.628
1686885	1060789	11710	372.931	1002266	499188	29741	283.2701	84	1249.171
1673670	1060490	10824	241.4264	1213353	581091	35708	946.6188	93	1250.844
971167	1349960	33420	126.862	714084	759986	91986	1231.215	94	1256.931
194023	85725	5195	58.4395	52741	23503	6249	-64.2311	40	1258.434
437545	675905	193260	21376.89	188111	245925	336173	34579.71	62	1261.403
2301191	1196615	6469	640.1109	1522063	600581	18455	1164.325	86	1262.186
242868	21158	-73	250.5047	73182	5495	-145	289.8655	45	1263.016
1917302	1773316	13611	2286.377	1341593	951060	38136	4276.229	90	1264.230
2157508	2109512	17402	669.8522	1596918	1380130	65791	1913.675	104	1269.411
1788952	630774	4444	400.5084	920338	266898	9497	444.3817	76	1270.985
112692	44363	30811	227.2971	31453	12415	38552	131.3672	36	1272.275
1999507	1489137	7705	518.2505	1161398	743832	20418	607.8498	84	1272.550
106429	56111	19465	522.9865	28051	14668	24052	667.9172	33	1273.184
114307	44214	2327	64.1447	32990	14162	3377	73.0497	38	1279.623
130419	314700	146908	2781.939	106541	244246	523339	8862.518	87	1279.899
1499307	1047251	5784	428.6824	1045169	523328	17262	1181.998	89	1287.412
2957751	2018670	20054	546.2294	1939698	1043875	45098	1592.398	90	1291.223
2152749	1498690	19809	603.4849	1543525	838949	45620	1107.282	97	1349.255
121206	63582	425	-74.1575	33643	20339	311	-164.7529	38	1350.543
495814	1275393	339602	30689.27	237210	554108	703643	51338.77	73	1351.444
1559438	1029456	14211	1753.037	995475	533414	34386	2910.854	88	1352.262
1266476	1154330	8004	546.2244	896435	571175	15004	773.9244	85	1352.545
1665861	1054448	11400	628.54	1073572	496218	23895	1382.51	84	1353.902
2075323	1116885	28051	1450.461	1195313	584959	59739	2691.558	87	1355.207
2113925	1261848	14066	519.9026	1331382	806911	36379	1031.062	95	1356.073
1776946	698784	7478	158.9158	954141	282877	11898	148.8778	69	1356.346
812694	1357418	13130	17136.59	435104	650535	33066	28951.8	79	1360.476
2031673	1239483	22044	564.8684	1464921	742469	60426	1063.699	96	1362.584
522326	750214	307713	34051.1	312132	371322	688880	71728.17	73	1365.101
1980697	1275542	4611	496.4771	1170807	661192	8902	856.0022	88	1365.899
227787	1265681	2156	547.7516	84993	401574	3538	824.8818	51	1370.312
1718281	1280328	19121	636.4881	1186814	735382	48788	1270.407	95	1370.926
1880816	946772	6217	605.3737	1097366	447325	15029	1079.327	80	1372.962
595691	353266	174310	2063.791	213565	120593	253207	2852.513	56	1373.918
728678	1610912	183006	19788.44	409595	791759	390260	47526.59	81	1382.265
722441	1673745	20538	20922.58	493326	1007682	55361	38269.55	91	1422.744
652852	260420	2819	16.3459	225164	84454	4101	-201.1339	55	1431.985
1841944	1078917	11288	285.6568	1222696	589046	25797	953.8117	88	1432.386
1595694	1737734	7269	398.9909	1086588	820531	19972	626.0292	86	1458.310
1031707	1190181	23641	1719.06	737301	616881	43797	2735.612	90	1459.513
1494777	962317	7260	118.286	1053593	534754	25005	657.7805	98	1462.799
1793030	884889	5893	795.9973	986554	368264	13390	1618.179	74	1464.307
626234	1523423	24634	29203.17	455760	798211	73665	51596.61	83	1464.893
257358	230049	94480	1789.328	142477	138268	236502	3658.362	74	1467.638
670091	1048857	121948	17599.68	305041	441262	250474	32764.79	67	1474.854
521144	1022099	17813	4291.709	344177	561256	41919	10152.86	84	1482.608
1394494	941904	31479	744.1719	938965	492321	58815	1253.521	88	1483.826
1673332	1114789	4817	382.8337	1089452	503427	10114	946.5954	79	1484.467
1620478	1496806	216308	42825.28	778536	619901	411740	67608.62	71	1501.763
2125444	1493356	15913	265.1193	1415132	822172	42954	54.9194	91	1516.333
106462	57829	3647	194.1967	33589	17820	4928	158.8608	41	1528.932
1635368	1880527	11351	518.5911	1410371	1474327	40591	1778.955	115	1573.532
3028241	1284571	19627	1340.675	1740614	581838	42372	3060.669	79	1579.957
2475704	1339257	13039	417.6879	1597294	681179	28312	910.9032	85	1580.371
2582723	1249369	16795	574.1995	1606663	662141	50149	1358.559	91	1583.553
1776503	894023	4217	315.1737	991555	395022	9180	607.998	75	1584.280
419505	578283	168157	2058.208	200189	199067	266242	3326.776	62	1587.373
947658	757867	2856	447.0216	555844	303706	4342	733.1862	72	1589.479
351251	611060	193838	18930.71	185050	241544	377089	32915.89	65	1598.684
1399440	845033	3499	235.4939	892855	372385	6998	190.9878	79	1600.940
1542633	1157795	9560	559.316	978648	531206	27694	1236.833	82	1601.517
255170	137825	12699	86.6139	69775	37703	15522	381.3842	43	1616.598
353386	54525	90	19.049	107154	15886	103	20.1783	48	1623.814
1404987	977150	9978	351.1658	875772	452408	20402	589.1522	80	1625.918
2223769	1196571	11544	409.8184	2184967	951133	31662	2363.838	117	1627.289
317360	386874	35485	3357.708	133768	135956	56774	4846.221	57	1628.706
1003808	1849988	10150	15247.42	823424	1271859	41614	35620.75	105	1637.080
1730543	1303021	20003	963.5683	1276011	741389	44180	1723.498	93	1641.912
1252687	1261037	10065	258.6465	851819	619083	25904	504.4144	87	1664.143
1885029	2629439	18059	2233.31	1324574	1335925	41314	4028.915	90	1665.211
627247	1109761	144012	3488.673	392632	488925	274672	6782.699	75	1670.847
1860801	885687	21032	497.4952	1158833	483866	44348	1432.323	89	1675.335
2400538	1494073	9157	1464.308	1828934	870850	28569	2277.921	116	1675.875
1758177	653847	11565	413.7965	1055607	286870	24481	291.1841	76	1678.140
124286	928658	237	17.8957	36674	266609	205	144.5005	37	1678.771
2058744	1272156	12090	330.249	1366426	713786	29244	1064.788	92	1682.128
1104058	2024868	36069	30057.67	726716	1012298	99428	53580.31	79	1682.703
3116807	2764313	11328	1367.901	1808591	1338766	26030	2274.283	84	1683.253
483865	513930	27503	16396.32	228855	281579	88581	26586.19	78	1684.975
125187	236522	25703	1222.338	53044	101769	50921	2457.468	55	1692.113
1645635	1558724	8511	540.2671	1220381	933092	16896	1415.666	99	1692.933
2140505	1543616	11009	1075.805	1659191	1039753	37292	2110.681	101	1701.764
1330322	1035592	11400	145.54	892105	527406	30062	19.0782	87	1707.309
153793	32576	3162	700.9882	42038	9342	3972	791.4292	39	1709.543
514824	454373	88632	15674.86	287141	284957	168110	36161.97	79	1712.091
1449582	1050935	15853	382.7533	1035259	562927	38060	839.166	90	1727.794
1987691	1149656	8709	638.7749	1507150	685912	24452	1758.357	93	1729.849
104822	57649	213	72.3493	32486	20167	227	48.3347	40	1733.323
1777017	1241500	17037	503.3757	1217075	718720	54104	1334.434	93	1739.485
1100347	1666212	604042	23760.36	842104	1133551	1251736	100962.2	99	1777.237
407384	151618	1144	-63.6216	143782	45251	1805	-95.7395	53	1789.726
1267654	682839	4261	238.8421	715871	273387	7718	-145.6202	72	1789.949
1211331	1037135	18548	340.9428	885240	551166	44094	549.8734	93	1794.462
1213612	984119	17525	942.1525	1092560	594264	45631	1641.699	99	1799.846
106971	93839	15903	527.5583	41222	29219	21034	906.2074	45	1801.175
967839	1043981	22981	564.0341	802105	646285	53228	1543.491	102	1803.869
665432	1137751	200936	2712.31	353472	438460	365113	4543.239	68	1820.189
1171274	1184591	11572	509.7892	782579	671495	25819	710.6459	89	1820.729
487842	937943	178637	3249.136	207768	319314	272523	4427.94	60	1823.425
2311175	1327344	19195	384.8395	1644476	747910	56344	930.0984	90	1823.484
2820289	1609604	10491	686.3451	1735690	942736	30141	1866.71	97	1829.351
2266964	1262874	13583	289.4063	1372803	630264	27270	1002.847	83	1838.985
156228	49587	415	-10.7185	42121	13540	422	-55.7258	39	1842.979
390994	739185	220531	22174.59	170161	275003	391298	35249.22	62	1846.701
2790244	1509558	12345	1341.554	1854692	877204	33771	2926.353	90	1895.107
1106402	901125	4972	338.5292	754101	446549	13451	890.4011	88	1898.186
2947356	1268713	8909	464.9949	1752619	712513	22928	1038.661	84	1898.578
2429663	1850723	11853	1318.353	1737273	1052471	36652	2893.777	94	1901.069
811515	1757953	28136	4463.229	752701	1367922	98390	17401.68	109	1902.739
1125884	2234243	16929	17498.92	860470	1464720	66200	37384.82	100	1904.556
2284347	877569	7456	541.0816	1432266	471952	18478	1315.016	87	1906.167
2079832	842398	7942	297.1462	1136984	370043	13319	590.3959	77	1909.173
1931785	1425369	6601	176.1161	1364286	767074	15656	478.1016	90	1910.132
163893	92953	20115	118.4515	49945	27522	25596	55.7356	42	1913.500
195003	78168	14955	426.9755	59001	25216	21060	325.466	44	1914.966
343890	172940	391	59.7351	151372	60194	761	-82.5079	58	1918.998
261116	281710	124595	16174.78	108677	101481	196516	24835.35	55	1929.520
132489	90975	115	-27.5485	37332	25588	182	-129.1898	38	1931.839
1895678	1170124	13855	529.2655	1122082	534431	27669	1486.431	84	1933.021
2375328	1117505	7446	531.5206	1349961	536817	17756	1077.912	80	1935.346
208427	24264	10779	120.9019	59403	6792	13310	179.691	42	1962.991
1615881	1289998	12519	260.5159	1116167	731739	37795	583.2995	93	1991.194
1855728	1014186	5926	410.2486	1215238	515671	12390	702.079	84	1992.116
2327092	1006623	7059	32.2099	1556382	530895	14417	151.3937	88	2002.093
1076961	1423688	4974	483.2414	628639	596029	9925	976.7925	79	2004.541
600956	840790	18037	18309.48	269272	330277	33309	27649.83	68	2009.833
2502999	1393323	25856	913.3216	1715790	753679	65706	2268.906	94	2010.297
2601545	1633761	5383	521.3863	1677540	730636	9148	739.6028	82	2012.693
667715	937220	46115	18619.05	336439	433131	91203	32505.89	75	2016.681
1624485	1217058	11914	768.5754	1204030	681152	31754	1972.599	95	2025.743
2021798	814557	2866	186.5826	1135637	331652	4293	154.2373	75	2026.539
161488	180858	614	91.6454	52117	58507	839	124.2679	41	2027.078
193071	303826	823	20.5703	52403	84004	1294	88.7934	40	2027.996
474552	1467744	14353	18049.6	403176	862809	33486	32773.36	89	2033.239
1813346	813764	7655	430.4455	1078193	366857	15379	-6.0381	76	2033.646
896574	1951464	171672	25600.4	647000	1122314	429956	50172.33	89	2061.454
103972	66881	929	127.3169	45593	24698	1924	444.1364	53	2102.844
1084731	1538562	49020	20738.02	597459	802263	121124	38473.26	83	2107.157
1052985	1776219	258738	17820.6	557831	820712	542051	42510.86	82	2109.818
1123062	1921283	12312	536.3032	985212	1310587	51441	1427.64	109	2111.960
2447499	1616630	12046	635.5806	2037160	1222099	42264	1506.21	113	2115.669
995738	1991944	178424	10046.79	832935	1358986	408551	59715.51	99	2117.013
2078045	1147478	11566	535.6526	1474043	701684	41157	1329.508	98	2117.225
1991806	1179351	7144	443.9784	1284509	553085	23084	977.2124	84	2118.381
1898245	1498361	9034	2056.007	1480311	809190	27676	4242.424	92	2120.183
549475	483611	11361	556.1521	288600	241521	22444	1149.308	75	2120.669
113148	159625	62850	1851.885	55231	67314	115615	3263.001	60	2121.707
100813	55820	12148	203.9028	30173	17550	17104	293.7344	38	2122.323
1571839	870907	8321	577.6081	981100	424382	19529	1205.777	80	2127.549
1113321	1685145	6070	379.527	735224	784754	16115	963.0515	84	2128.618
706098	1677799	35514	18862.54	411198	842120	95269	35120.79	81	2128.842
296372	1004019	84178	4013.786	200445	609927	211134	12204.82	82	2129.447
751150	1511463	18865	17919.33	582596	911299	57726	34839.23	95	2130.392
643686	1455508	24685	32964.83	368873	719382	63203	68739.09	89	2134.992
495136	237698	27368	4953.745	148943	78326	39063	7686.834	50	2137.774
2111714	1260046	16931	491.6291	1385944	727329	44809	1592.985	91	2137.943
1783865	1078583	13873	765.6753	1144946	561230	37140	1480.554	87	2158.983
2201359	1552869	14425	1785.243	1357644	715449	28693	3050.077	80	2172.934
1383852	907128	4830	284.963	864315	396563	10922	622.3242	79	2205.248
139296	217045	43465	1414.386	61138	80314	70944	2258.158	54	2214.003
1816934	1022513	19677	560.4797	1196174	556435	44951	945.5511	86	2215.750
2811953	1277067	14163	883.9443	1822011	673090	37147	890.5467	86	2216.409
2321651	1126923	12539	653.6379	1567535	621818	26101	1736.066	84	2216.853
312559	327779	89034	1837.007	121287	153711	153842	2550.136	56	2217.012
231838	186080	34210	1606.181	91470	75882	61919	2881.856	59	2218.506
191629	108894	260181	3119.954	65327	35242	352113	4715.939	47	2224.948
2515092	1555496	14668	519.2748	1707207	837142	27720	969.092	91	2226.782
186275	87069	3003	270.8683	73576	31626	3744	395.2384	75	2233.405
1550886	1030935	11569	466.2209	1004741	586652	37878	1607.356	92	2236.794
196495	133208	200078	11471.78	85766	76847	446474	32085.39	72	2237.301
431639	393011	288526	48912.11	174525	142906	444244	70057.29	58	2237.667
573853	709176	95261	2325.942	239404	272642	153054	3088.529	65	2241.327
104566	122542	-86	47.3754	31428	37600	-502	203.2378	38	2252.922
1294897	2127113	17306	1986.667	1127477	1035548	46724	3174.417	93	2270.415
731018	1121749	9612	296.8332	477317	527876	25320	639.452	86	2278.651
1799433	1495750	21623	3922.45	1411449	822407	52759	6742.98	92	2278.761
2332703	873915	6412	382.3132	1366033	408952	14518	646.8598	80	2324.713
1793285	1696437	28349	749.5789	1207924	1020911	66436	1870.86	98	2326.110
895055	1639544	16369	17945.5	481831	702782	36708	28115.72	73	2327.442
2071743	818166	7949	315.1389	1338920	396965	19440	1267.584	85	2327.537
1512371	2328577	124001	20548.26	907751	1196293	284988	48308.23	75	2327.606
1547241	989050	26140	483.454	1008594	489704	63840	596.424	86	2332.694
2046012	1590356	26854	601.7094	1450221	835212	60650	1600.465	90	2333.646
2223656	1259571	10086	1126.625	1498014	766363	32625	2346.262	95	2335.412
785981	1248258	234769	26457.74	468831	683791	549290	45374.17	82	2336.093
1888014	1409038	21946	155.9706	1378094	862629	45575	975.7575	89	2336.226
121228	98698	44869	565.3509	37172	28286	57346	952.9106	41	2343.334
128969	427134	1322	173.7642	70361	212319	3004	472.7244	62	2344.378
2747183	1145505	6266	534.3226	1655398	555999	11944	1107.258	83	2346.227
584898	1262473	65644	7595.829	428095	732110	190657	19339.46	87	2356.421
2225056	1440053	11582	544.3502	1543461	773488	27049	716.6489	91	2432.971
1490643	913357	18494	764.7134	994657	436523	38430	1039.923	86	2434.254
382987	322975	111205	1926.6	145835	123307	178828	2234.651	58	2435.197
1887173	1016665	7331	394.0691	1107269	504761	21141	773.8101	90	2437.975
363377	426697	136242	4254.776	163433	213715	287611	7512.777	70	2438.388
461086	822978	208990	3989.339	199860	307384	343726	6577.829	65	2442.415
1474345	1162517	10221	258.1981	1052132	575590	24538	192.9818	87	2446.453
209674	57975	9036	2884.719	56881	15668	12277	3292.34	39	2447.136
2035504	1462344	6518	430.0598	1305132	822049	19827	1207.895	89	2447.620
1774905	1087977	7933	371.4413	1128455	487721	18689	924.6529	80	2450.228
163449	14627	-240	94.536	45374	3473	-491	-28.3451	38	2450.889
2082025	1122235	12537	405.9257	1402935	586110	30285	925.9885	89	2454.088
115463	58616	2062	382.2782	50723	23525	3262	566.5982	51	2457.278
1695732	1502446	16048	302.6928	1480847	959894	53512	1182.623	103	2470.531
1641357	1200003	14423	424.5303	1195929	675751	44944	818.5584	95	2476.184
164353	254512	5153	582.4833	60899	93327	7757	809.7677	49	2486.811
1846415	2187388	33925	581.1925	1477783	1528795	108965	2299.937	110	2499.647
546818	347412	141158	24778.36	208600	130130	229316	37974.43	61	2502.203
1437117	1005099	6477	341.9597	948629	540393	15638	789.6918	86	2505.527
1434896	1611871	390333	21076.08	713784	596515	709231	35658.66	68	2527.087
1371395	1243758	4553	240.8233	960131	641121	11234	40.4274	88	2536.769
1767316	1018170	7176	514.3736	1090041	457019	17299	809.6739	83	2538.566
1697759	1501337	31054	732.3294	1148745	716703	55672	1741.799	83	2539.038
2208888	1156800	5082	649.7002	1348711	511549	11611	1146.177	81	2542.713
275551	35750	34623	421.7503	83425	8155	44276	236.6836	40	2542.981
1909103	1420062	5041	567.6001	1384014	767760	16679	1562.892	95	2546.423
924598	1403260	145091	3291.405	506338	664079	323665	6447.606	77	2549.496
1653855	1054780	11570	652.077	1012176	516070	25135	1747.073	83	2552.998
2823174	1497758	29105	996.7905	1732003	719177	70544	1782.718	87	2553.524
1634536	896754	6988	224.4268	1052205	412662	17907	367.1827	78	2553.868
2117559	1295994	9999	530.1439	1384738	680447	22682	1177.06	89	2557.245
141358	308259	3152	244.4272	38592	91929	3960	340.156	33	2557.555
249205	614141	395806	8416.517	182420	438858	1070461	21136.66	77	2566.225
1089992	881506	45032	567.8952	706160	425885	85255	1550.806	84	2566.605
896551	1078645	17288	379.2568	646629	648762	45873	652.8753	95	2567.197
344324	409998	200432	2777.835	147450	141359	303811	3873.597	58	2567.967
1741558	945500	12038	330.7318	1059045	435115	28851	447.3411	80	2568.285
2072639	1571183	25806	1123.517	1530719	954013	73836	2211	97	2570.306
2136926	1254883	20392	798.5912	1592901	752690	51820	1939.102	98	2575.906
1571963	1215460	14782	345.8702	1319854	827734	49204	1416.544	103	2591.057
1458210	720130	195989	20376.18	569709	278211	335009	29332.21	66	2596.687
500293	653246	10888	9506.217	145936	187901	13794	11968.04	49	2615.477
422970	1088965	14068	6622.615	354020	678402	44848	18309.37	93	2652.881
336845	454526	215444	42455.61	275150	373737	829705	342775.4	209	2653.869
1632648	1376857	10191	433.5151	1060565	716787	28160	771.776	82	2661.460
1396958	783725	7092	222.4612	893657	388447	18687	240.9407	83	2664.363
702659	330752	97905	1322.47	211382	99091	131079	1613.732	52	2665.413
1967855	1627000	11217	578.8737	1523424	1134604	39822	1078.614	109	2667.442
1973656	1408689	17322	683.3642	1441542	724296	42074	1634.551	90	2670.815
1707083	1174270	36220	975.942	882448	512611	62612	1399.133	77	2676.337
325914	193054	5903	391.5583	112505	58786	7887	470.0607	51	2684.360
105394	47925	28007	216.7927	30440	14012	34916	261.5876	37	2690.793
711538	2857323	70483	37395.5	820523	2836964	362238	168808	126	2702.978
115553	64801	487	132.9207	37575	19170	233	246.4713	41	2750.905
1256806	1564916	42607	964.8527	869436	711706	95116	1408.808	83	2752.726
851374	1160394	11306	146.0666	567865	613596	31140	404.954	89	2759.135
1610691	1530266	4528	380.4208	1048378	651600	10771	1054.053	81	2761.152
601376	669580	102068	2317.415	242528	228382	148154	3637.639	61	2763.320
752732	1212855	9570	649.877	557163	645185	32494	1178.113	94	2771.646
2606426	1241722	17138	83.8418	1659676	608841	46246	150.2006	84	2772.539
2269709	1249562	15248	238.8128	1479183	601608	35299	422.4739	83	2774.008
2143842	915458	8199	178.1639	1309478	404803	20208	793.0688	80	2774.567
2241450	853827	5623	587.8503	1324945	379262	8268	1235.235	78	2777.716
1351127	1581348	19046	613.2806	1009765	937168	54634	1449.167	101	2778.926
1357527	1096637	13438	269.2718	899921	515566	30620	747.782	84	2779.974
1939104	1055157	10084	646.9124	1217609	501118	21568	925.3648	81	2780.929
1043002	1244983	118910	30104.85	521752	547131	211362	66329.01	76	2784.228
1538530	956333	12414	491.6254	1071369	498320	29024	585.4464	87	2785.241
207732	93411	13709	997.2749	58697	31696	23289	3048.713	44	2789.562
279053	404883	194009	31857.11	719179	1292414	1352183	369551.9	622	2789.630
343173	646001	173023	29442.99	387973	482409	783912	222192.1	180	2789.663
1700828	890135	22627	523.9747	1001440	435947	44517	698.0037	84	2791.617
1752238	991474	5416	369.6376	1089792	497361	15350	956.135	84	2795.098
2067686	1228668	12905	795.9705	1428254	649411	32743	1661.282	89	2796.679
520569	505073	90486	21847.06	219989	178601	146177	33049.13	61	2798.412
1387624	1296330	8021	561.7781	1024050	658113	19379	760.3619	92	2822.269
149065	103199	20542	293.0062	42603	29041	26175	575.4175	40	2828.301
279524	146503	46197	414.2517	80105	41986	58232	668.4152	44	2854.064
1979889	1111367	5293	275.3373	1079505	512796	13554	370.5794	83	2860.253
2036706	1716604	12843	651.8923	1715242	1102863	38388	1643.967	109	2861.985
1838944	1187864	5965	448.6365	1064460	577960	14836	701.0996	85	2864.681
778594	1057717	281058	36616.75	792878	957788	1313829	339839	194	2869.046
139426	178151	227667	3063.719	43017	58022	335235	4622.684	39	2869.333
1339563	1159647	13132	141.3052	968561	618475	32541	742.3501	87	2875.152
1698695	1415926	49513	12455.08	959255	599988	97159	20307.82	73	2875.894
625700	803735	173394	2984.604	282374	342524	348528	6054.821	68	2876.852
2008174	1327037	7130	295.993	1363774	779229	24602	1102.772	93	2880.948
1969912	1111092	15630	537.843	1141388	517730	34417	1552.394	77	2881.021
1866734	1531623	20353	626.2033	1295409	813472	50203	1425.788	89	2888.464
1779409	1398598	13783	485.6263	1257033	728098	44180	888.498	91	2889.064
1591909	1384131	11137	323.3857	1036989	847754	39361	979.9521	98	2901.918
118093	37171	6469	136.1109	29977	8222	7546	174.1306	30	2902.196
2381744	1496915	14451	387.5011	1758722	974261	47805	760.8605	102	2908.234
1484301	796203	8449	373.1889	883971	381577	21378	811.7058	83	2909.571
2390635	2533501	13642	1666.916	1647465	1329816	32301	3207.886	92	2920.499
1345256	1287804	16622	818.0942	888526	663677	41944	1680.258	90	2923.426
1615265	1499088	23739	491.9579	1208366	894341	52803	877.6483	95	2956.950
2475639	1140877	6545	543.1745	1286679	532411	14486	436.4646	79	2967.053
101023	15997	18144	107.0784	28563	4481	22334	29.1374	37	2968.781
1139450	1585898	29651	706.2211	710224	655566	67719	1448.236	79	2972.743
967262	953769	19112	303.7832	691580	523993	43631	599.4991	90	2973.439
577189	506415	139156	2268.452	201867	174681	213173	3254.405	58	2977.067
2731674	1460831	12310	452.591	1914766	870373	38495	1044.569	94	2979.050
1573785	1276599	9773	490.6653	1054594	684475	30474	693.7914	89	2980.199
178684	81573	51357	651.7277	52344	23482	66731	433.4091	41	2981.061
3518527	1804189	14481	766.1841	2558136	1045628	46763	1397.804	100	2982.661
1620821	1295256	18319	405.8959	1390982	862065	58167	1241.769	104	2983.379
1932619	682722	3962	-11.1318	1087048	285611	7432	-264.4648	74	2984.960
458106	382540	60746	17220.65	718552	903004	675619	205842.4	400	2987.504
2911351	1831718	7320	601.652	2056829	1126152	25027	1791.615	103	2996.357
1926616	1164670	9139	447.8979	1467979	726326	31831	924.5191	99	2999.816
199074	61130	7840	-70.176	55137	16786	9446	-21.2794	42	3001.562
808155	1593048	74510	21475.01	531036	933407	222676	44822.92	89	3002.852
159103	126425	70323	2195.52	51169	38678	95609	2542.865	44	3008.324
1419896	1203108	27109	803.0149	1008089	798691	59831	1712.319	106	3012.165
102015	121056	96613	2102.389	39647	37819	132170	2342.737	47	3015.734
1554512	1442633	21365	701.5765	1210648	898272	49929	1896.217	101	3023.215
137779	21439	13793	222.1873	38188	5801	17079	154.3319	38	3041.774
582517	996786	161505	4654.431	379977	520195	315310	8070.891	78	3053.480
106014	127610	32036	809.0196	35328	39285	44188	1071.347	41	3059.289
1686316	2113433	12215	447.2615	1398315	1384735	42661	1539.082	104	3067.869
1398341	951291	10506	659.1866	1031056	507715	22791	1557.375	89	3078.532
1490054	1606153	18628	735.4308	1161554	1092244	65140	1976.354	106	3080.835
1990088	1057255	4295	599.9495	1238334	488189	9090	1151.949	79	3084.953
149270	251070	1408	248.3888	42134	71660	1075	458.3075	39	3085.897
2671680	1840263	13663	1035.894	2074347	1011465	45613	2692.289	102	3086.429
257731	39210	30577	426.9697	79746	11471	39876	267.8436	46	3088.593
355700	320317	71288	1835.657	135910	106615	104197	3268.052	56	3089.498
781487	1122560	12684	285.7724	534438	612447	33489	947.9329	91	3091.379
1666400	860894	16921	377.0681	1152462	424727	37879	782.2119	88	3092.062
1944124	1203137	3263	348.4543	1105927	508144	5920	588.112	75	3097.619
2824300	2050239	16137	758.8857	1954334	1275344	54794	2266.143	99	3099.531
1211338	941354	6279	234.4519	859631	474435	20427	174.5547	87	3102.627
2025206	1543778	8755	518.1555	1665396	956649	31231	961.8591	106	3103.956
2174344	921462	24094	463.8734	1391513	437133	53285	866.2885	82	3117.145
1902212	1396224	7720	504.092	1283915	841010	26600	952.26	98	3124.377
270586	416542	16953	2569.463	142212	198432	33230	4164.203	71	3129.141
1674858	1111003	17227	1106.035	1118696	567215	38683	2469.516	86	3133.812
2414636	1299644	11609	542.4649	1609397	750293	32123	988.5003	90	3134.422
1569985	1183512	10094	403.4734	1213359	695495	25854	921.6094	97	3143.341
131982	551339	490	146.489	36036	149949	501	214.9061	37	3187.233
1412061	1653408	331264	21505.11	758808	706627	665290	37558.77	73	3188.789
2566132	1225087	6246	768.2006	1573996	588135	14263	1047.554	80	3188.952
1537427	1187348	6562	899.7282	1146530	681359	21587	1718.631	96	3192.977
2419076	1361249	21735	1119.333	1658614	700784	54826	2789.539	89	3194.708
194711	155781	30746	1261.651	83754	61132	51734	2112.477	55	3198.273
1568118	1263718	23035	907.2635	1116215	598546	58655	1867.546	90	3199.928
1345373	863498	5787	296.2507	956365	458269	17554	-20.0206	91	3203.193
113630	84243	8925	372.6925	34587	24651	11565	684.7965	39	3207.166
1774640	1339554	11391	301.8351	1189835	760379	33331	563.6691	91	3208.850
296837	609223	106664	20449.05	139246	227402	162414	32204.63	60	3213.836
1670170	1334446	15851	541.0411	1156437	818540	49986	1874.015	98	3214.851
2000468	846707	3214	261.5054	1134267	369509	6443	356.8523	76	3216.014
2010646	2357830	24136	2275.83	1495848	1365751	66366	4644.933	98	3216.301
755023	1845922	115685	25955.93	387110	859043	297974	45644.54	79	3217.548
1689890	2016003	121047	3315.337	1474275	1296718	288723	7108.76	111	3231.219
1834911	1480537	14603	586.6283	1326323	777270	40038	1400.532	93	3248.844
725378	933566	148016	2379.498	370502	429933	283575	4672.558	70	3251.353
275484	230989	1420	17.662	167407	95344	3298	42.4178	70	3254.996
1412747	1198788	17732	568.3652	969115	624574	50619	1417.926	87	3263.347
110549	59811	46245	498.3445	30293	16616	57204	450.3444	36	3300.961
124451	39479	207	41.2127	33465	11019	184	-114.4776	36	3301.104
522984	996001	58619	13956.73	426562	691742	131400	39269.54	90	3304.345
423718	378481	217390	1835.579	150527	121031	300463	2854.374	54	3306.859
1989358	1551941	23388	215.4668	1549632	1004580	80397	662.8717	106	3311.325
1606665	1282607	34301	719.0861	1190737	709982	73022	2252.134	97	3312.137
2376875	2167259	16724	1141.416	2322332	1639399	65375	3854.538	117	3317.173
1932131	974920	17649	316.3089	1223085	559769	46709	723.5749	91	3317.956
3028418	2171211	12079	653.8319	2716205	1967442	49515	2092.792	121	3318.816
1961502	1303244	8417	464.7937	1347750	729440	27450	1308.945	93	3323.638
1887692	1069332	8325	740.0325	1291299	556816	22005	1416.48	90	3345.851
3378389	2011418	8716	536.7676	2439724	1095072	25000	1063.5	91	3350.858
1137781	1789487	9955	526.4755	1000246	1249263	30770	1241.197	106	3355.048
1117691	1439291	8862	545.7582	734511	760783	22055	795.2855	91	3391.304
2016192	1024790	27308	1248.379	1141521	508101	60211	2717.637	79	3403.472
924369	1906701	28730	25304.75	604975	1124850	77789	49999.16	93	3404.501
1538884	2067841	6477	872.9597	958621	1039698	14253	1603.993	81	3406.339
1735094	1149621	15577	397.4697	1223799	702863	43644	543.6284	98	3411.621
1695240	1137068	9712	454.4432	1144843	622425	29343	1026.542	89	3414.707
1979288	1266274	9799	599.9239	1486947	812205	34220	1611.742	104	3417.940
1890191	1325797	7912	574.4632	1237060	660841	15430	1088.623	84	3420.901
1972140	1239183	7647	375.5967	1328628	605190	20581	824.3941	84	3425.349
2053361	1845955	18228	895.9908	1489363	1047367	26173	2618.705	100	3428.669
3434620	2022414	15737	1321.446	2499248	1452983	44128	4329.981	107	3432.734
1840730	1346848	20745	847.7945	1218361	776996	65937	2625.666	93	3434.776
1054153	1674741	442806	5900.217	558979	686425	835528	10197.52	73	3440.396
1780444	1159105	39813	1059.909	1252899	608454	85226	2128.979	92	3447.553
1742080	1478969	16783	471.9263	1223704	820573	42603	1247.428	86	3447.738
703498	832054	141959	2286.1	303879	294305	216646	3228.641	62	3451.409
1560328	1035283	9683	283.6163	1048053	489878	19608	783.4088	84	3455.769
631261	1382512	7764	13478.76	409464	778225	24101	25021.87	85	3456.597
2034339	1094686	5114	409.0954	1371120	590788	14492	1126.601	86	3460.835
241922	465927	14035	15475.36	125244	189571	28801	24459.54	62	3462.560
210142	36420	705	-48.4495	83529	12324	1202	-75.9678	51	3496.936
2552481	2065659	12926	448.9486	1669881	1313167	43244	1290.188	97	3510.362
847862	1024299	10808	287.7288	583845	546573	34438	124.3718	88	3528.778
1102461	1383629	4653	305.4333	835792	823499	16398	797.3278	93	3529.826
1710140	1150508	48956	400.2316	1155955	669535	87861	1206.802	95	3534.688
1537845	1367969	5755	796.8555	1044804	663882	17940	1039.434	86	3535.409
103651	38764	-196	141.2044	27585	19311	-484	205.6476	34	3536.188
1116338	1134652	63382	35560.33	649868	805995	236772	61650.51	117	3541.075
1860382	1246021	16948	799.1828	1235296	612659	34251	1507.281	84	3542.599
497099	988392	147059	6894.21	264031	405942	268963	12426.22	69	3545.961
1929912	1320106	8606	462.5966	1321600	742557	25117	1497.664	94	3548.645
293716	830725	195611	4646.577	207596	476092	453600	13829.96	82	3553.544
347920	316185	75226	1502.979	130176	109721	108490	1935.289	54	3554.122
1680400	948834	3995	156.1195	987207	437641	9205	-96.5995	77	3582.548
1447882	1251579	8030	690.483	1074748	683304	27129	831.1369	91	3602.586
3032382	1477149	10331	1101.369	2020990	793703	27010	2795.261	86	3607.392
2830649	2357698	31070	827.027	2648561	1962855	120254	3527.449	116	3625.092
1311828	1675709	18735	757.0335	877925	871563	42728	1099.441	90	3626.203
1338201	1142137	8972	591.9292	913372	553059	28363	1034.564	84	3626.502
492619	163017	1261	-135.4579	164976	47077	1158	129.3638	53	3632.443
2155688	1209744	12136	548.6296	1373991	567713	31056	661.0416	82	3633.984
1713621	767797	6613	908.3893	995199	308067	14328	1431.201	73	3634.651
118550	74432	6260	595.186	28807	19378	7885	716.3485	28	3634.862
1995477	1044695	8838	275.2118	1248740	560448	30356	510.7716	90	3636.963
2119305	820469	4643	409.8723	1196246	376609	12982	388.8902	81	3640.618
2029262	1073054	27325	1056.932	1294611	505109	58588	2281.187	84	3641.930
164635	233264	59388	1273.067	56054	81710	87185	1689.078	47	3643.121
2037423	1428285	7153	383.6833	1455327	793191	23531	724.8891	90	3643.140
1757500	1252034	11214	591.3054	1228395	669752	27239	1486.308	90	3646.058
1270128	1125394	10870	284.807	951162	604404	31070	652.027	93	3653.678
225855	304250	9159	1696.02	126238	153484	21604	3140.184	69	3654.523
2262298	1291728	10596	393.2356	1523492	915343	36650	1337.065	99	3658.539
226028	647338	19545	2924.475	131490	321840	42514	5678.235	69	3694.852
2392681	1861147	9925	586.7925	1814396	1106934	26845	1152.005	98	3706.545
848075	1598280	157768	24293.19	538609	1013864	529461	49206.56	91	3707.232
153726	18291	-21	6.0219	53134	5879	-285	-76.9885	46	3733.853
1367330	1182830	9760	157.536	952359	603238	27192	139.0712	87	3734.113
1358693	790135	5911	364.4071	831932	357410	15494	544.4134	80	3736.713
1967891	1100851	7837	380.2557	1222021	512963	14788	808.0068	76	3736.806
111691	48527	6399	98.1839	31920	13887	7966	86.6926	37	3749.564
712574	427345	19856	755.7216	286274	144350	29356	870.6716	61	3749.874
110004	14414	2033	-55.5487	30881	4156	2649	-129.1911	37	3751.491
171204	24635	585	122.8185	56667	7479	803	135.4483	45	3754.235
437244	776544	96037	13994.28	225404	354120	171333	32534.18	71	3756.490
2165672	1182790	8199	398.1639	1408913	679170	23210	1609.081	94	3758.846
219283	144760	150755	2384.355	88317	54817	239928	4162.361	52	3767.267
1785820	994108	7107	505.3027	1128285	498008	18320	709.752	84	3769.862
1023774	1394789	12194	185.2834	761581	809884	31177	557.6297	94	3776.347
2398132	1353166	10967	339.8487	1464718	667017	26233	950.0713	85	3799.250
1552409	1437291	22238	2565.952	1096180	775784	55768	7232.985	86	3816.593
2116991	1741259	9303	629.2983	1579114	1105272	30123	902.3003	98	3837.596
1816086	1354921	11061	498.3221	1199491	712885	31749	1149.319	86	3838.020
253872	721655	40222	2270.054	152270	350729	87612	4819.633	65	3838.499
1195028	2331980	235546	41966.93	827614	1570600	901154	91165.94	110	3841.156
666052	1184547	11328	6933.901	434733	668208	33845	15236.7	88	3842.367
372849	347475	4837	183.9557	258769	183080	10713	-23.6007	76	3847.604
1723919	1309993	28881	611.0241	1157633	719766	75665	915.8065	93	3850.729
1777955	1263392	7484	597.0524	1019065	538774	15450	919.745	76	3855.155
371605	594201	330039	22562.39	163686	212935	548138	35489.94	59	3857.577
2611227	1500222	3953	474.1633	1848549	786375	8257	722.8177	91	3858.347
526482	686048	120435	1885.403	219330	245876	197816	3463.278	62	3862.984
183167	336050	1403	475.1083	50342	96377	1536	499.9696	40	3877.063
522029	904777	139212	2953.393	305325	406782	285853	5341.753	73	3878.408
1251570	1398555	10674	214.0114	795741	707667	26184	298.1224	84	3883.782
3274276	1705069	14627	720.1747	2043411	1007903	38425	1934.642	92	3932.975
1947004	1467313	12679	851.4919	1322946	938393	43754	1747.799	97	3950.070
1604317	962660	14298	186.5178	975103	406756	33461	-469.0379	76	3950.830
1434108	1040547	14447	623.0767	1015825	508347	43910	1360.351	92	3954.646
1377352	930416	5879	429.0119	838844	385428	15909	689.6949	72	3954.732
753966	1168426	265491	3771.845	368734	474918	461561	7374.372	64	3955.112
1388216	943221	6516	494.3476	959466	451446	14544	849.1184	85	3956.774
101008	15990	122	-18.5558	29733	4687	16	-88.3024	37	3962.113
764346	1251030	425784	4583.683	311494	424202	630510	7463.611	62	3965.627
1283976	1436979	14624	682.6064	987728	825008	45920	2087.112	96	3968.323
1771152	1166356	16038	317.1318	1220816	627003	46024	847.1464	89	3975.670
473955	411958	131731	1793.909	159809	130181	181236	2186.14	54	3978.999
587780	1112761	266360	22283.8	363343	486263	464665	41947.71	74	3979.964
1685305	1452173	165147	2726.347	1068696	694477	405583	7062.606	87	3998.056
666713	1395695	19993	19163.01	379396	672347	46027	30430.71	70	3998.229
1637668	1127357	8120	441.532	1097025	562431	20316	714.5276	84	3998.630
1331268	1007758	5403	400.5083	900194	464707	12294	425.8934	82	4006.554
2052645	1187272	16842	711.4362	1372696	684556	43247	1565.757	92	4029.416
342027	699348	85252	4766.237	265945	498335	220963	13550.42	87	4050.921
1501468	1071679	8176	332.4736	995294	528708	23755	418.6555	85	4055.633
1525798	1573722	7295	453.2495	1055796	980138	19193	1310.127	99	4056.733
899988	1149594	15008	89.3488	648865	573014	32852	459.5972	84	4057.110
146335	87278	22864	109.8704	45615	26171	30327	265.9447	43	4058.624
2200872	1131255	12612	531.1332	1544579	587167	25196	1236.296	92	4060.661
234337	41058	511	123.4671	62352	10556	912	158.7632	40	4061.380
1813372	1341097	9883	250.8363	1300772	748230	27514	449.7354	95	4064.945
2075776	943160	13863	919.1143	1429980	465988	36925	1679.493	85	4065.614
1357898	1174772	12976	266.7536	920537	609474	33421	273.7181	82	4065.769
203859	243615	76722	1625.704	75350	77456	105502	2178.262	50	4068.140
1752165	1035585	10123	500.3003	1222290	610487	36720	1557.992	91	4069.047
1489678	1234768	23236	682.3396	1082016	708227	45721	2257.748	94	4070.924
2193778	1351504	6878	606.2558	1360920	747573	17812	1463.853	86	4071.297
451573	1415301	75671	21460.94	334133	831289	186089	42612.79	85	4074.033
132118	85850	3922	67.6242	38288	24921	5273	410.2153	39	4075.996
368224	696975	6703	88.4383	213636	270228	60087	2822.481	336	4076.438
1568815	2044211	5589	500.7429	1057138	1092582	12482	1598.84	85	4076.451
2358057	1165895	19888	836.1168	1462768	602543	54212	1626.893	89	4077.468
147256	23121	3424	248.2864	43445	6508	4455	358.9255	39	4078.289
1513280	1850276	21304	818.3544	913756	1060990	65122	1626.944	94	4080.329
2003392	986915	8096	481.9856	1255139	437202	15184	653.0224	79	4089.785
643805	1.672388E+07	8495	1333.569	441870	1.300624E+07	58193	4763.027	145	4090.406
1.116482E+07	1.523865E+07	18909	218.9949	3.023963E+07	6.062429E+07	171615	-168.3985	323	4090.454
5337011	0	29846	258.1606	1922759	-2072322	86934	61.1974	45	4090.470
115940	510222	35884	20385.29	84798	314777	94101	43058.87	79	4093.391
1024985	1148556	10314	372.8154	700705	645347	32279	942.0519	95	4097.092
2324539	1789024	11789	508.5629	1774383	1159328	34750	1178.475	99	4136.758
1924673	1451651	29290	1128.169	1213284	806646	55884	2279.292	90	4167.479
1014666	1929196	9993	995.0073	681195	1076317	30650	2725.465	95	4167.961
930525	1564703	13550	634.155	636194	749592	33278	1310.296	84	4168.058
1572800	1902751	9571	555.7331	1328471	1203896	29849	1283.729	99	4169.414
545976	231528	72357	1212.828	180439	69258	95287	1350.201	54	4172.111
1789754	822560	7663	376.2943	1125626	384693	15245	737.2445	76	4172.142
2171731	1178919	27051	645.3611	1439443	601353	73344	1273.798	83	4172.404
1435691	953347	4583	341.5063	904104	496172	11105	306.9905	83	4172.997
1409923	1357579	7483	65.1963	995740	688537	19605	724.8405	90	4173.904
234599	37309	954	32.7194	69420	9831	1555	7.2355	45	4178.208
1032643	1345591	46552	1323.167	788464	709906	82436	2255.46	87	4180.104
1015271	1950746	15615	813.0015	702175	1005268	47826	1685.839	91	4182.133
2772864	1768055	26243	523.6323	1964341	1129987	82076	1829.264	101	4182.274
724457	1694283	603693	27477.58	414198	772994	1308500	58852.85	80	4186.988
1301154	920173	9545	413.4745	989825	567028	31760	901.736	96	4197.180
1984732	977619	10163	552.5443	1130933	469004	25858	1054.034	77	4197.225
127444	56512	5433	3078.191	36044	16293	7105	3985.591	38	4198.587
429492	943012	155918	7543.4	259142	459285	300602	15573.37	91	4199.856
1939296	1202083	14522	1506.284	1653402	692217	38541	3410.95	100	4202.288
309185	38818	63844	891.8484	89563	11250	79471	1239.123	46	4204.525
1634000	910272	10924	399.0364	970884	412520	22115	1423.651	80	4209.732
185178	100157	43576	353.4136	53688	29037	55318	347.7398	42	4212.717
106250	74262	36690	176.309	30734	21219	46401	141.8961	37	4220.292
1737038	1382495	8196	473.5956	1120981	691237	20508	507.8988	87	4236.906
135337	121850	12146	332.1906	50293	41887	17550	534.555	47	4262.298
298701	282645	167842	1510.536	101349	88909	230366	2155.333	51	4267.606
536628	411894	20602	17911.37	246746	172768	36340	30596.67	67	4270.034
2666752	2318657	13355	1061.215	1669698	1274650	44535	2294.414	101	4272.918
2482206	1529995	22624	634.4064	1893956	1124334	79780	1496.658	114	4276.273
1891303	891229	6681	723.6041	1192640	418919	17519	1123.016	76	4276.453
386507	440162	82820	2165.202	177560	159018	129817	3073.334	61	4277.869
617845	762420	148335	5178.593	419103	532697	473074	16427.65	84	4279.897
287710	527341	16109	2472.915	135527	225073	35740	3831.014	64	4280.236
1573005	1567148	51307	805.9227	974331	769161	99777	1386.09	84	4281.948
983630	1035299	7078	3926.476	456533	577646	22888	9114.417	100	4284.185
1683276	1392827	17594	689.2234	1302872	872285	59097	1138.942	101	4287.683
2441378	2034087	22763	581.4043	1964587	1455321	87258	2510.574	130	4293.148
1870126	1935308	36217	965.3737	1616373	1331031	109323	3329.42	108	4295.100
2043608	943053	5800	498.38	1079716	401444	10866	1519.383	75	4302.808
918347	699210	609582	31443.15	420149	296525	1149122	61271.34	68	4316.351
1300001	1056532	446325	16362.83	512469	372707	703285	24965.29	64	4383.603
2524332	1348263	5452	506.4572	1712314	727906	18491	1330.145	88	4388.247
1689390	1229905	20653	327.0333	1212462	748702	50330	-291.487	96	4388.483
145022	111511	781	113.6141	39534	30471	1443	56.3523	39	4390.256
1399448	1233390	7675	503.5675	905918	588729	23000	1203.3	84	4394.958
1972251	1011421	6264	460.6104	1275075	551102	19295	797.4495	88	4399.878
102666	203287	21569	86.2209	30165	62184	27172	48.9492	38	4401.492
637660	1641443	20307	20013.82	525574	990230	44485	41651.61	88	4402.551
1812843	1373788	13955	445.8755	1330493	792159	45694	1453.633	98	4405.373
2692692	989787	7604	650.7844	1721263	492488	16670	1430.187	79	4405.629
278027	933728	348	97.9228	86643	265300	379	110.4619	47	4412.124
1661525	1167657	8660	317.826	1147808	641546	24190	1230.059	92	4427.631
1954558	2160292	17782	313.1702	1529781	1385373	65501	1112.406	102	4431.976
1349692	1189397	11481	266.8841	963092	669862	28237	1086.696	92	4486.409
2247923	1400158	28096	815.9856	1645307	825232	99714	2077.156	97	4492.015
2227227	1477144	15119	300.3759	1496420	706523	28892	1103.441	80	4492.104
403735	549684	46782	14784.07	232443	283463	119059	29587.41	80	4494.608
1774249	1117068	6581	375.9941	1045640	549997	13122	363.7442	87	4495.368
1119478	117898	718	133.6798	425695	38532	767	292.6287	63	4500.750
514019	964050	14273	17474.12	320430	579583	37993	29984.81	77	4500.940
974936	581531	2975	2094.897	340946	196625	3983	3526.846	60	4506.067
207599	102749	85761	1958.992	58320	28968	108232	2362.415	40	4506.299
961637	1232356	10095	324.3295	635546	624152	23974	827.1414	84	4508.140
269604	204539	1335	-69.1065	78239	58369	1770	-504.703	44	4510.470
2827768	1157281	14998	420.7878	1786689	602196	46319	566.6959	86	4514.684
1239318	746890	4192	230.7712	700116	322278	10631	298.1991	77	4517.411
657994	1257078	160961	9979.712	452773	740179	336829	44308.31	87	4518.273
1815468	2546782	19470	1085.267	1713521	1748969	75159	4137.62	115	4522.074
2760499	1282381	11033	309.3513	1756911	818336	36450	693.845	96	4528.780
2117643	1635465	41362	1207.008	1450001	952408	83399	2222.884	94	4583.795
1519385	768173	3464	290.5304	915137	345909	6515	238.4915	80	4598.338
132158	53436	1037	552.7757	34983	14218	1012	659.3732	34	4598.871
104099	43511	47	24.2367	29088	13239	161	-121.1679	37	4606.126
844480	1590635	12318	12167.44	604730	1055787	43796	27215.76	94	4606.708
1824370	1148114	18340	653.874	1358304	663840	49426	1274.599	95	4607.542
2204711	1204964	13036	540.1196	1475541	654313	37502	1763.462	93	4611.623
1563226	961804	4132	284.4052	1050532	556863	14834	275.3874	92	4613.255
1933438	2500075	414560	37495.82	1169990	1108606	883884	75634.09	77	4614.820
1958614	1353632	36861	739.7021	1408978	854249	90227	2055.335	98	4616.157
1036699	1843127	312339	4231.418	644919	892089	677664	10001.15	82	4621.750
676659	1499342	18667	19868.82	506979	928335	75601	37414.02	95	4624.163
994930	1996592	17589	14039.94	561193	1075772	49624	27165.11	85	4625.977
166079	176530	3932	467.1852	126198	228304	16661	2192.482	131	4633.730
1954351	1918459	7004	705.1244	1512760	931889	21555	1341.235	97	4636.328
308488	354569	39621	1886.538	214872	241054	127673	5794.855	87	4658.161
140644	18987	1924	213.1364	39129	5215	2341	421.1301	39	4659.769
725363	1190176	187896	16777.77	456746	607838	445265	38416.37	77	4661.340
1658480	1441403	16183	762.2663	1230010	955281	46196	1350.396	101	4662.081
1150885	1737048	10194	22464.08	748828	907513	29690	43180.61	83	4675.514
1775605	1056697	14564	604.2404	1206078	574740	35428	1635.911	88	4683.185
274514	86165	43790	151.619	82303	25525	57367	124.8887	45	4689.771
1374187	1111406	6308	255.2788	924020	573038	13641	657.0601	85	4700.560
1785512	532501	3303	188.6983	958709	218724	6494	-146.4866	71	4704.403
1464962	1318380	10058	1072.654	894455	759108	33767	3256.929	88	4704.594
3356662	1483899	11533	502.4013	2098359	787893	35365	895.9765	84	4705.013
949411	1086874	54365	2038.876	821247	716865	118430	4455.923	94	4705.032
1380605	904082	14446	3171.221	951584	499713	32656	5830.802	88	4708.031
1059318	1851525	23323	21809.82	993773	1373967	68276	53985.08	107	4713.997
1325421	1524294	68043	2460.612	934784	1001974	142499	4814.394	101	4715.333
687238	707286	464361	19406.45	329163	265151	736145	27540.73	61	4715.720
156259	101780	8419	811.5059	43892	28365	10672	1034.299	40	4718.943
1730901	1201199	12283	628.4763	1194405	654503	34439	1341.228	92	4719.462
271847	155755	96830	988.163	80988	45143	125814	1167.365	45	4720.604
1170546	2115237	183068	21398.52	625494	922970	374276	42224.68	75	4721.786
1087912	1420265	28619	583.7259	926522	942266	66775	923.0775	102	4722.891
200652	56590	13933	190.0413	48383	10170	16862	340.5582	30	4722.951
322937	518246	10037	1030.676	142556	173973	22401	2370.496	56	4723.459
812256	1207266	99651	35328.22	440721	533467	286569	60416.72	79	4725.458
425357	265042	202996	17011.88	164666	89784	305701	24830.63	56	4728.446
500531	1343950	21409	16092.25	454968	1201076	83451	43665.4	107	4731.090
165952	910962	676891	6214.385	128309	537342	1857213	20951.05	74	4731.107
2717436	1516370	9199	322.2639	1921171	966987	28979	961.9219	98	4732.555
1611546	2005243	28456	804.1816	1085958	1204022	76862	1301.558	97	4741.958
1846925	1064339	5745	463.2945	1153733	492985	13449	1167.689	81	4775.100
1660022	1067887	8239	176.4079	1077535	534795	21219	540.5859	85	4810.848
541253	476788	368285	2524.789	234094	172928	554166	4560.513	60	4820.495
1374931	1923262	8843	488.4923	930374	943397	17018	464.1098	84	4824.747
123640	109474	480	93.928	36593	34501	997	118.5317	40	4827.329
1674797	1533672	28508	1277.699	1229354	1056395	79731	3112.709	102	4829.497
535425	349169	81151	5448.371	148493	98795	100827	6763.995	47	4830.807
1368902	1395148	20392	353.5912	988318	830181	39280	1015.608	93	4832.228
1238224	923230	1980	143.078	672003	358420	2317	-193.4163	64	4832.241
1486133	1191355	6440	196.284	949454	575112	15589	609.7429	77	4832.294
1577218	1261704	6814	363.4654	930778	654994	14108	382.8588	90	4835.913
1782340	1111120	8978	571.0658	1085611	520326	21318	1121.34	82	4836.766
363905	804167	8569	15159.92	189400	333982	19303	28567.3	67	4837.413
415658	831721	21019	13561.37	205941	313145	34165	20405.66	63	4842.131
422065	595809	186104	2371.635	188699	239330	327459	4198.65	65	4844.286
2191904	1373647	9703	580.7383	1446538	704592	27934	1343.297	84	4844.366
195559	21963	1980	-316.922	60221	6274	-445	-179.9645	45	4847.008
1584949	1423986	20248	1006.313	1273866	993536	44604	2225.484	105	4849.670
127529	160528	23039	1524.688	45580	54357	33791	2443.475	45	4852.421
896905	686616	4458	28.4938	531054	287505	9137	-295.8143	77	4868.174
1274541	1212409	4765	374.3165	884547	574831	13444	934.4084	86	4880.807
2240556	2030113	9587	601.4307	1397450	998459	28697	1090.502	86	4910.745
2183346	1567506	18933	901.5413	1521248	974485	59119	2433.776	99	4915.753
1644576	1165914	12473	474.1353	1186609	768385	39994	1214.863	97	4918.175
189791	113717	59280	777.608	52417	31455	73162	847.9882	41	4920.924
1066095	679333	4493	300.4573	682916	319492	10475	611.6475	85	4928.435
900181	1691652	6526	1116.909	730809	859624	15360	2173.696	88	4928.777
1648859	1180052	11000	353.1	945903	531560	24788	983.0068	81	4929.866
857930	1058975	139562	22247.03	499738	514054	282533	37078.5	80	4934.643
2007038	1037400	7654	604.5894	1237321	534178	16872	1341.119	83	4934.976
400278	545882	154166	3889.513	177724	198365	233750	6541.375	61	4936.587
1065551	895125	12655	-101.0545	703523	463160	34514	-724.5646	85	4937.131
856892	1147620	5296	408.9056	558771	571488	13475	863.9475	83	4941.528
159320	237070	74140	1710.254	95986	145863	202789	4279.663	70	4950.044
760583	1231089	288441	20664.34	426271	543274	529898	33550.68	75	4952.174
2500495	1509457	11554	550.3794	1760916	893963	33866	2046.683	94	4954.443
1347750	870167	4330	204.913	856138	375519	9431	-201.1209	78	5012.034
1954762	1171370	6452	320.5572	1245095	598915	20218	513.6298	86	5028.223
1425831	923460	6531	412.1891	911205	431920	18790	501.119	83	5030.872
2407778	1259389	7258	561.5738	1721027	711384	20449	854.3889	92	5033.421
1444314	1359796	7192	109.0712	1045649	730808	23296	129.7056	91	5034.198
1694989	1157740	7935	298.1535	1072298	514454	19233	1448.371	78	5034.729
1142682	2122394	203867	27422.54	835044	1376944	553293	79127.14	95	5037.784
207537	153137	126889	1378.673	61689	43675	158760	1933.436	43	5038.996
2277111	1452590	10307	574.8227	1567803	863380	35000	984.5	96	5040.511
1420811	1455207	11400	682.54	1022577	859434	30840	1911.124	94	5041.151
1817291	1005284	13883	1042.236	1218516	483789	34319	1966.496	86	5042.329
461142	637711	173135	2477.874	242855	274691	301038	4859.632	71	5044.685
693651	907899	97698	23858.26	485102	567349	257874	43741.93	98	5044.985
1592449	1260568	25490	430.989	1122542	692870	71749	1365.319	91	5047.588
1883792	1035550	8143	745.2223	1190312	457992	16382	1369.63	75	5047.737
2011178	1338497	11378	505.7058	1546966	829814	39539	1615.338	96	5048.431
189859	67281	15615	729.0015	52841	18878	20023	682.6903	39	5049.184
2063181	1257658	7973	372.6853	1465957	598789	19331	1413.269	91	5051.632
182455	217788	144006	2592.537	63658	77234	218041	3562.9	48	5055.586
726767	713492	127016	2281.398	295878	251029	191049	3369.049	62	5058.298
1026735	1163147	11318	314.3398	783115	618679	35185	574.8785	91	5060.670
628356	847399	152022	2047.034	312511	413088	362609	5180.565	84	5062.596
1911882	1352484	8279	798.6519	1331335	630500	20148	1301.703	87	5067.988
1539163	900271	9705	507.4505	966119	394929	19903	1472.958	80	5076.317
824752	1591680	8911	673.7071	685748	1000967	25761	1248.992	97	5084.116
2233434	963577	10502	579.7622	1425214	484416	27499	693.8939	82	5085.472
1353205	1534129	9011	558.3171	812555	858953	20812	1565.153	83	5085.973
132654	54684	22328	22.0008	35944	15269	27046	174.0806	37	5130.556
2740306	1322792	21864	1024.77	1864124	695516	54972	1871.529	88	5139.773
146200	95474	80485	742.2085	38870	26226	100713	970.3993	33	5140.181
2393928	1097858	10442	655.3962	1339727	558691	25326	1223.589	87	5141.085
2637730	3018387	11923	895.2803	2395959	3019196	51115	3345.552	124	5141.205
1418858	1703796	11604	511.1844	960140	869802	36052	492.1172	92	5142.394
120392	197445	22008	1140.049	47829	84302	38260	1592.386	52	5143.238
3004687	2160843	55471	390.7231	2075183	1436746	125331	2332.869	100	5145.611
1671316	726264	9186	288.1346	1133044	372957	19610	697.121	80	5146.251
2419335	1467215	19785	1069.938	1598344	838715	53449	2548.689	86	5146.619
217868	165594	10531	27.5891	93001	54149	14758	223.3238	56	5148.452
342182	445799	54228	3384.591	167719	202866	101705	5594.65	68	5150.558
1169377	1190314	316817	11771.03	630323	636219	1071257	104382.1	140	5153.074
575926	1020732	55121	19171.09	289545	456327	119116	32084.21	72	5156.698
1943103	898222	9809	443.4849	1130605	414259	19432	911.7352	80	5157.392
197444	170383	13594	61.8234	61709	53202	19714	-283.8446	58	5162.118
1316121	1168967	25048	701.5928	970880	723483	59845	1181.304	100	5162.988
1830787	1253477	5833	412.6313	1199205	599112	15822	1106.214	83	5163.411
304135	87438	24801	40.1361	143811	26910	37688	-8.3032	59	5166.410
134417	230205	258782	31107.27	68796	96494	451926	56161.85	57	5168.733
118378	23940	424	-13.0136	41433	6187	814	-119.1346	44	5170.956
376492	557259	170195	4234.939	148951	197464	291549	7915.099	57	5183.819
1533727	1113136	25297	542.7617	1047591	563905	48964	1330.08	88	5186.672
1749313	1898092	13949	441.7389	1270614	1068178	39106	1011.647	93	5187.184
177766	165711	41188	1828.047	64704	55271	58201	2467.876	47	5203.177
1660327	1813808	36150	1582.015	1328430	1083418	91809	2949.685	101	5203.261
2038938	1389370	18796	448.2556	1391006	877674	59598	1537.848	95	5225.781
1780821	1496318	10648	633.7528	1272002	783255	26830	1123.163	90	5243.232
1357158	911364	6232	374.2152	879879	485599	16488	625.3768	86	5246.264
1567494	842809	6663	205.1943	961794	372419	12311	338.4471	81	5249.538
181349	102800	21168	517.9248	45790	27220	26479	539.6719	31	5249.685
996710	1698110	67492	26602.9	563056	856010	151660	52262.13	96	5254.699
425952	769144	6607	22320.25	189982	287488	14276	35431.68	64	5257.373
901451	1500500	10141	11614.71	594879	962965	32282	23636.62	93	5257.864
959671	1262421	136777	21313.79	509202	667167	295866	39331.88	86	5263.713
1245993	1485876	8830	1754.363	794296	802394	23664	3004.75	94	5265.248
104616	18836	1539	179.5379	29052	5362	1921	214.5681	36	5268.258
2268239	1149207	12713	648.5993	1420666	535207	27578	1074.526	82	5270.147
2033966	950938	11663	312.6943	1258972	458404	27049	650.6489	85	5273.520
924466	864443	8303	205.1983	635536	464084	23921	666.7681	87	5273.873
953472	1193436	238968	3551.505	484399	523399	452096	6816.386	71	5276.297
510848	1072442	142445	17554.16	269846	431691	265635	31490.12	68	5276.889
1971053	1605762	9014	746.8854	1474473	951263	30110	1661.171	99	5280.897
1770144	2431663	12246	2229.801	2145510	1530559	45318	3970.74	132	5282.376
1592871	1760770	15246	348.1006	1093685	1020454	36569	378.7209	95	5283.574
105915	106686	84839	879.6679	35675	33706	115672	656.7992	42	5289.868
642858	596491	11835	19489.94	293369	224927	19559	32235.46	64	5290.833
115800	61545	8976	79.3536	32966	17379	11289	159.5129	37	5291.827
1626053	2603655	14337	691.9057	1359535	1455500	56389	2347.623	101	5356.256
2662666	1013262	9620	419.682	1561604	467301	19693	822.1773	80	5357.784
1684774	1456730	31478	1122.316	1284658	817774	82899	2573.834	99	5361.296
954014	919820	10252	1234.737	386777	342312	16640	2092.504	65	5367.118
1159932	942263	12427	348.7547	840420	536901	42753	669.8433	94	5370.440
775249	700581	4284	125.5324	482354	326434	8819	202.9459	78	5372.818
2109623	1570628	17571	577.5331	1545769	911518	48301	1935.486	95	5373.587
2940575	1530299	11544	563.8184	1778068	742681	24814	1427.265	82	5374.339
1117451	1238933	6120	731.332	709624	595196	13847	745.4167	81	5375.741
1928617	1505339	17818	1086.99	1845288	1183342	70844	4817.548	116	5376.712
1556864	1246831	8727	552.1847	1087180	673049	27673	1659.855	92	5379.240
380495	171471	149340	17526.97	122116	57791	236459	25228.55	44	5379.461
761290	872047	8586	140.4746	548485	462762	26128	14.1808	93	5382.047
139714	60413	33727	82.6847	37460	14922	41702	71.0822	33	5382.136
1382974	1280267	8173	286.9053	992533	669353	22137	1210.486	89	5384.355
132091	315516	56308	2191.279	72513	153449	122670	4010.787	62	5391.103
139398	121098	86427	1684.155	57569	45294	136200	2219.82	49	5394.039
1835129	1093144	11181	484.0541	1316802	688189	34489	1736.033	96	5394.234
1063721	1440370	14856	20941.22	625920	654108	35247	32889.96	78	5397.314
1999527	1185830	6612	413.5332	1337189	613624	16925	947.4925	87	5398.952
719527	1793711	128801	30006.54	586015	1109250	279263	78845.05	94	5401.399
2801465	1431939	15677	859.0797	1736836	710139	32167	1311.169	88	5409.194
186922	75730	20061	-35.7779	51041	20791	24714	-63.3446	41	5464.830
1206241	2295553	88522	12954.68	956965	1630898	203247	60155.76	122	5469.376
2212753	3791546	300254	31448.45	1435317	1879749	549542	70103.91	80	5469.665
2612236	1486023	7955	452.2755	1875187	874772	20225	1917.623	96	5471.391
1442485	1115251	41285	996.0885	887194	556394	84646	2109.441	81	5472.566
1373928	1312107	9318	498.1398	1006826	656716	28482	586.4402	86	5472.608
2701960	1449604	18264	507.8104	1698129	764007	45167	1193.469	84	5473.598
111899	91775	38053	222.1733	31286	25825	48031	554.3391	37	5474.568
712977	997911	200645	21484.18	385217	437613	371675	35177.97	72	5477.274
101748	63089	39501	83.8061	31214	19416	50454	-94.3306	39	5479.939
225973	324401	20084	3313.912	105013	150700	37219	6986.186	63	5481.889
1755041	1103182	11428	1078.511	1220804	641995	34786	2049.295	98	5486.375
121076	174013	29416	1767.038	49526	102930	59766	3684.673	63	5486.658
2082932	1471441	6102	388.9222	1105100	649909	11000	634.1	80	5499.485
1263584	1494341	7121	585.2881	877955	775959	20028	1323.971	91	5501.575
270433	529971	251492	19263.3	140194	197374	432869	30918.15	62	5511.572
100173	94985	3003	210.8683	36652	30489	4295	271.9495	45	5527.464
156649	59757	1774	0.7214	42477	16457	2362	-49.8918	39	5535.860
108500	112797	77397	1849.572	30182	31223	95329	2270.157	36	5542.270
2956046	1280123	4735	397.6335	1505279	484928	7882	410.7802	74	5566.128
139968	19539	1358	63.5838	39292	5491	1613	129.8893	39	5571.043
2007661	1199258	10112	447.8832	1486583	766996	33038	361.8318	104	5572.975
1455830	665334	7553	149.1233	938965	313379	18536	-1.3304	85	5574.755
412735	391167	141946	2185.971	176064	144077	225195	3606.439	60	5576.690
1369794	1169261	7392	320.2912	881834	647010	20197	250.6517	93	5579.979
1088319	1405966	24960	2590.256	851980	764802	44110	5618.571	88	5581.859
103742	45203	26451	222.7011	28960	13020	32669	481.9309	36	5583.202
1329058	1099341	9003	125.4683	908779	670417	31425	687.9425	97	5583.805
2033740	1125299	19687	745.0407	1335830	546392	42691	1118.765	83	5589.723
734732	1473863	213247	4410.757	384817	650847	428069	9539.871	75	5591.228
1740576	1069409	10954	579.7194	1212250	585949	36313	1467.559	91	5592.480
132514	152437	28924	402.8364	36853	41745	36429	517.8669	38	5593.493
2111423	1321878	11841	578.0801	1327853	675448	29559	1102.46	87	5594.917
2257203	1461403	27102	880.0222	1578738	825744	58849	1772.629	95	5596.144
1580288	1036964	8502	240.5622	1085437	545841	24705	685.9505	90	5600.719
2315298	885582	14863	431.2143	1580806	514380	37108	725.1588	91	5601.404
391417	657784	262438	20702.17	187001	255898	487969	35107.26	65	5602.949
202282	130365	58853	1007.053	56616	36119	74570	1358.377	40	5603.179
152648	148324	33175	1448.118	59506	54986	54902	2178.602	49	5620.567
1739085	1084604	13531	380.8891	1118826	561041	30732	267.6652	88	5631.317
2101366	1530685	19860	232.146	1224642	720751	43044	406.9684	82	5636.814
1872092	2653815	34051	29950.06	1302054	1592865	113647	65188.2	93	5638.911
240006	310353	64724	916.2164	86946	104492	94513	1473.579	52	5645.064
1153315	1898250	215590	34673.6	1095057	1323887	767160	83165.68	104	5668.800
1437546	1552120	383810	15822.74	816252	657591	713280	24564.01	76	5670.476
618115	1424761	15673	17853.66	433118	809602	50844	31859.55	90	5677.066
579576	636323	151339	2209.318	235179	242555	248612	3375.733	64	5679.761
365345	207956	135387	16230.81	141273	77018	226013	24408.73	56	5680.219
1995413	1104293	7173	514.8053	1174247	545184	16709	1181.575	84	5680.631
2076243	1188768	15184	321.0224	1482862	656095	36694	380.7334	91	5687.387
256625	177258	103994	3708.263	75637	51382	133109	4629.615	44	5694.367
1191405	1057504	14048	179.4928	902041	635263	42066	305.7026	95	5695.006
1650953	1429446	26283	1510.876	1202993	833437	59984	3660.302	90	5696.087
657066	1771928	109218	22296.53	422109	825533	259518	45592.36	72	5696.427
2092799	1466785	14451	366.5011	1555930	926251	52631	1209.399	100	5697.173
972836	1067877	20530	380.733	687360	534126	49600	1430.56	91	5699.112
1571094	861711	25180	370.598	990269	443046	55996	738.1756	86	5699.879
438550	207858	32269	722.4909	160030	70361	46994	982.5634	56	5700.943
913404	1352388	7881	418.9241	673410	708465	23312	1038.403	90	5701.032
120514	146260	17624	668.9064	32808	39945	23181	634.2541	32	5701.130
753584	1283891	201511	3237.567	357915	482806	337371	5505.313	66	5705.864
1331137	1154097	16792	31.6312	776114	467972	32317	240.5837	78	5706.483
1926520	1136870	14076	367.4636	1268386	662407	41322	891.7642	87	5706.555
196251	276507	110240	2379.464	86437	115252	201048	4381.193	49	5706.890
1658804	1718355	9818	586.1898	1287848	962890	31773	1285.865	96	5708.618
955070	954182	43196	2586.096	722613	484509	77218	4515.33	91	5715.238
108315	82557	47582	853.9502	48525	33022	76395	1185.76	50	5723.049
330424	519908	321035	3704.063	145973	193674	520687	6326.141	59	5726.280
148455	142116	61261	1364.542	44993	42234	78993	1508.907	42	5736.067
1524676	1332504	10645	734.1845	1133250	781893	33293	1412.137	95	5740.855
1230858	1974308	13478	611.5158	989176	1184202	42412	1207.913	100	5782.696
1646885	1228712	14698	1718.958	1107963	606906	32827	3077.195	85	5784.010
2100235	1171292	10692	651.4212	1372204	685770	25728	1382.741	91	5796.688
127855	129878	21280	1086.808	45272	41699	29591	1190.855	44	5797.732
2040662	1076984	19520	761.072	1502884	614009	62648	1977.953	94	5798.314
1505926	1214906	16031	258.1391	1013061	669625	41280	373.808	78	5798.398
1497681	1167922	6414	571.0254	934739	576906	16760	787.236	83	5803.808
2241231	1310628	16111	541.6271	1649531	750545	46411	923.4571	96	5815.186
102786	34000	164	14.4004	25139	8101	155	45.6955	29	5815.662
1841666	1245973	7546	360.1306	1221418	703730	24854	746.5094	93	5817.351
1700227	1595442	9692	439.3212	1247976	1049196	32746	1083.851	106	5819.610
151061	255968	99803	2373.348	49513	80175	145324	3195.876	45	5829.355
1753194	1021842	8503	614.4183	1182058	537176	23542	1707.306	88	5829.524
391879	351489	146126	2457.469	135190	127694	231698	4004.658	57	5843.150
1268562	1173770	12015	532.0415	808928	521631	26403	1287.608	77	5895.553
2173187	1298019	9257	465.9177	1563793	704511	27844	665.2484	90	5896.228
427574	591934	10986	2185.115	277032	356948	32882	5967.28	84	5899.039
1411531	2622001	178237	39343.7	1276506	2384651	744817	142385.8	124	5899.846
1293222	777301	6741	402.9701	791377	314521	12618	1172.27	71	5900.011
1718368	1049373	3922	441.6242	1029751	525027	7667	141.7187	83	5901.126
1466178	757485	9885	234.5485	875363	330193	14728	576.6408	77	5904.218
258389	179126	102208	21110.27	197270	168271	356521	78633.63	100	5908.844
1625039	1146071	6745	297.3945	1024827	521149	18167	491.7687	82	5913.858
168701	38791	593	21.6673	64527	13680	1161	-148.0679	52	5924.825
349109	492404	193185	2900.678	138531	187201	321599	5225.904	59	5933.368
370663	542947	210931	20860.03	169440	191606	353635	32623.92	62	5940.058
1640804	1001277	7291	583.8251	1040341	455841	17429	711.9669	84	5952.205
3693656	1982174	9071	1086.683	2384576	1574254	30702	3032.982	106	5969.112
1228651	1134429	13140	408.154	792042	580325	33786	1300.195	88	5980.085
201894	204338	53456	1354.682	81771	91100	94725	2043.073	57	5996.589
794676	1252180	5373	630.8253	473873	530222	12473	723.1353	77	6000.706
904611	1649402	12915	17126.53	581086	964939	40004	32372.42	93	6005.738
1372673	1036846	5753	450.1433	908339	467814	17075	744.9075	83	6008.399
1496575	984611	13751	386.2311	1002326	541546	41501	1086.006	94	6012.075
2217234	1059434	17569	461.8209	1505782	639367	41522	1077.984	96	6016.928
2268448	1363607	7658	703.0138	1421424	749276	23652	1391.477	89	6018.367
1958634	1230925	6357	326.2277	1257414	639112	16083	497.6563	83	6024.126
1720387	1012446	4129	337.8369	991191	426309	9497	788.3817	72	6024.282
267678	71683	5459	474.4499	82230	21955	7625	630.7625	47	6026.900
521412	566810	236227	29032.94	227099	205765	397653	46004.73	63	6040.438
112588	156707	157190	1830.359	50371	66339	302296	3669.606	51	6040.559
130426	280825	194462	2843.918	62329	121438	372373	6314.525	57	6044.734
2307531	1851770	24040	833.644	1909162	1200926	86412	2510.313	103	6049.513
1714945	1144793	8796	462.2556	1137938	530343	22286	712.0446	87	6054.884
126263	18704	304	120.2544	35472	4237	457	159.2377	35	6055.371
780127	1212370	13095	314.6295	581247	872163	44401	1390.696	111	6058.805
132646	142228	10003	769.5683	43899	58532	16762	1386.948	44	6107.049
2462980	1890792	27412	2319.413	1723125	1095600	50885	4480.648	94	6112.296
493820	792211	83798	24273.47	292160	330583	177883	42545.64	71	6117.387
1100365	956080	12530	712.933	859941	537955	34614	1043.045	94	6123.535
349713	749350	43838	4292.712	230013	342054	98641	11640.56	64	6125.519
2204385	1425898	20331	753.3691	1478930	755126	51373	1349.425	89	6130.304
2580440	1679021	84012	1719.673	1940640	1200717	160838	4211.412	118	6142.187
1153259	1338746	17301	649.3861	809320	702492	38420	1578.362	90	6150.803
112339	36407	205	-123.4995	28991	9149	144	-423.7216	32	6151.216
2420313	1582588	19358	1001.384	1943982	1029060	59765	2000.817	102	6152.461
135003	168401	91243	1653.132	45604	51335	120469	2132.511	44	6159.271
1666597	906943	8214	498.0054	1001831	440087	22493	868.2573	84	6161.817
1829265	1271845	7787	949.4507	1256613	705659	26942	2447.046	91	6164.300
1463766	1153048	8479	200.8719	875637	531280	16726	856.1286	80	6165.147
244012	156094	34661	1094.282	73358	47896	45566	1467.053	45	6166.089
148914	68841	9877	271.6997	41159	19247	12109	149.5149	39	6166.612
1527482	1519259	5472	431.5792	814366	731632	13899	1401.934	83	6176.230
268050	357932	105896	1607.566	95232	113204	146999	1989.844	48	6176.724
4205345	1841555	11345	1052.454	2641602	1106419	31572	2117.789	92	6216.090
320377	240434	28468	382.4548	120877	80261	39492	364.1012	53	6218.122
1226481	867467	35636	1175.98	780896	369307	66790	2306.919	80	6218.715
1470053	998337	6970	390.017	942028	475761	17479	1626.772	84	6219.868
2843487	1498604	10089	522.1929	1946670	987780	27474	1087.491	99	6223.745
807093	1668365	389864	4067.57	455339	740788	737300	8331.53	71	6224.419
509033	942855	265218	2544.13	251681	345194	423609	4738.665	65	6227.891
745812	1471404	227470	22601.07	606790	924009	638530	63901.53	85	6227.956
176759	203769	43875	1726.387	62578	68737	64601	2778.916	49	6228.914
1483649	1182109	17688	1142.697	1234645	808292	42144	1422.478	106	6230.590
103088	69507	-73	-87.4953	30563	20839	-38	-373.5318	37	6231.701
1140867	920417	4718	318.0798	721904	412772	10102	318.3222	84	6232.088
1103157	1296421	201638	9625.292	512004	553599	340625	15496.06	70	6234.165
216031	28502	130	209.293	71517	8656	25	314.4025	48	6235.661
1527307	744294	5247	392.9567	882584	344775	12210	1119.981	80	6240.006
1882139	1113216	7374	457.8814	1303884	592263	16738	865.4018	92	6240.655
2584204	1265164	8865	425.3265	1531622	595520	21663	456.6943	83	6245.509
144011	133464	62874	858.4314	58768	55922	113212	1048.793	52	6247.205
816822	1722318	74163	27939.94	491954	879299	158137	56648.09	85	6256.601
103887	214035	352726	2046.729	63308	125035	832759	6893.98	70	6259.425
2008236	1368150	15943	601.8023	1436950	856204	45197	1333.152	97	6259.623
611305	445791	164138	2315.542	209707	141379	222880	3899.568	56	6272.856
342332	467899	157193	2520.927	136243	152457	230622	3162.494	56	6325.699
531858	808156	154744	2280.338	238561	269598	230870	3591.807	62	6328.374
102337	115621	3171	606.6931	28083	33120	3542	634.3062	35	6329.276
1512609	1064574	15505	430.8305	1013921	572232	42774	1058.821	90	6331.089
1727591	1192782	3653	421.3333	1060901	499085	3897	1184.222	79	6331.854
808993	1493169	107231	20434.46	426470	744221	223570	36958.28	73	6332.219
1025758	1171693	8642	361.4162	669834	673285	29529	1200.777	90	6332.746
2381460	1455963	22489	692.8329	1580529	852327	59379	1925.362	91	6336.016
101102	139473	42632	1045.255	22842	36448	50828	1161.851	24	6336.083
1893267	1259482	10843	372.6923	1246383	636735	26571	958.4331	89	6347.116
1116225	1.374299E+07	40799	7970.024	480621	5291734	67255	12152.01	67	6350.211
2306763	854274	5467	347.2987	1412154	396323	11923	634.2803	79	6354.110
745024	885192	16735	283.8335	438858	384376	34658	757.7138	78	6355.172
110041	9647	9664	-4.6496	30179	2519	10977	-223.5903	36	6360.953
133933	137988	63175	2218.117	40010	44365	88336	3425.45	41	6370.976
1746729	897636	8322	317.4642	1048196	437849	17282	758.1202	84	6375.235
142450	146564	254112	2600.283	49113	47324	355403	3647.508	46	6407.755
230124	408214	80650	2856.465	179067	332148	264703	6873.238	97	6419.414
667672	966669	14184	17289.92	306626	416048	33072	27081.94	70	6432.984
1753020	1640620	6476	613.1036	1278474	834730	18503	1176.418	92	6433.816
137661	118370	315	68.6715	40589	33853	127	236.7247	40	6443.081
136967	213208	41648	171.8528	56735	72603	64121	389.9881	51	6443.916
1655242	1216466	7828	703.5508	1056791	548765	15307	1991.323	82	6446.161
2166154	1031927	6419	389.3059	1250498	447902	13094	929.7734	79	6450.653
1158943	828365	8942	467.2462	769433	421486	28204	1101.444	88	6452.655
1602765	1004946	31215	1087.161	966089	490450	59072	1764.539	82	6453.809
1881674	725334	3067	493.6587	1051649	302227	8097	1096.842	72	6454.353
303118	428000	47590	2631.799	165763	218893	121699	5460.514	74	6455.973
1442229	1019323	14430	617.523	1053038	547968	43145	1544.434	99	6456.917
160273	366547	3844	215.8484	43185	100708	4262	467.6982	39	6461.160
601606	1480034	15093	16671.12	437315	878897	36084	31153.51	91	6461.860
679541	983921	66067	16134.96	523985	646535	141270	43996.25	91	6464.716
2011940	1096098	4319	622.4959	1313751	528204	10359	1247.34	81	6464.920
1237983	1581508	9155	752.5955	838642	873653	28634	2203.567	91	6468.376
1403246	945605	7397	349.5717	820078	421384	15954	667.2194	79	6469.075
1630547	1068301	35744	829.4384	987108	476764	64636	1206.88	80	6469.802
767128	1181978	141577	7622.07	396400	497571	244239	18167.01	67	6470.098
1902089	970540	6269	341.8909	1077452	420129	12555	593.3355	76	6484.228
400936	550345	133941	2930.89	197073	200551	208819	4484.946	63	6487.759
1773264	1944038	23177	2508.83	1440158	1257282	68234	4967.127	103	6487.920
470855	643750	46410	22609.6	181323	240991	79506	34343.09	61	6497.128
2074448	1287702	7488	380.4768	1323068	690593	22153	492.1833	87	6500.971
1620741	1407434	15516	963.2476	1029017	835926	36028	1888.571	98	6512.172
780799	1181884	356459	30577.55	415964	523326	799474	57337.69	73	6538.799
1886683	883959	11364	380.7204	1115515	424140	22657	715.6577	84	6544.413
1354379	762745	6286	312.4446	924809	351515	14147	340.2467	78	6544.576
2290024	1350306	37600	981.36	1819657	783574	72398	2656.928	95	6544.990
713637	1381558	23418	19722.15	500191	737471	52999	36626.45	70	6545.045
100325	81394	49501	526.8061	30215	24526	63863	487.1143	38	6548.703
229641	19312	1284	57.2324	64166	5556	1938	42.1218	42	6551.485
1352645	749067	13479	392.3719	765554	303861	27595	271.0795	73	6552.616
1482305	1995029	10590	745.099	1029972	1015287	26605	1137.541	89	6555.097
1380927	1594497	23172	14188.55	696396	716576	51116	22666.41	76	6557.464
1170267	840234	18877	821.5997	819615	410925	40931	1819.029	87	6562.403
1869652	1013243	11826	268.2386	1304757	566791	37874	172.9314	92	6567.545
2216221	1199497	11057	382.8977	1401728	646785	30304	652.2544	91	6568.183
915889	82801	1426	122.7986	319788	24290	2281	2.7641	58	6574.241
116844	72159	18223	364.7103	32311	19993	22906	463.8266	37	6577.758
158499	150568	14557	830.2477	56916	51608	21715	814.2115	47	6582.802
341638	542219	195998	18978.89	174492	207007	350085	31767.77	64	6584.518
2085496	1134211	10911	388.9071	1398505	574930	37175	647.5175	85	6584.652
1531360	876228	9464	248.1304	975706	509550	24647	155.2967	90	6585.201
2515910	1623259	38196	842.5956	1833035	950560	96808	2494.329	99	6586.851
1843015	1792042	55510	1021.111	1202560	996022	146595	3154.979	93	6589.714
1032546	1137253	7677	74.2797	674373	580450	20677	85.5797	80	6589.941
258820	106098	6431	4460.579	78752	31467	8799	5735.824	46	6590.735
2547212	1781387	16860	515.846	1879410	1094800	58338	1594.162	101	6630.561
178947	134397	17045	1774.224	52515	42057	23086	2279.925	43	6633.110
740686	1406053	23885	23820.95	461823	826467	58132	50802.8	85	6665.570
2075933	769171	4844	417.9484	1197510	342272	13244	632.1884	78	6666.930
1537880	930347	7034	489.8074	993463	445902	16652	691.7772	82	6669.783
391982	612961	117445	19917.66	158403	199559	180494	29794.91	48	6669.844
1819473	655606	3146	441.2906	971162	282802	7171	957.0931	69	6670.134
1161401	1028242	4882	161.4802	657002	442858	10568	61.2648	78	6674.115
2330193	1784536	11921	549.5681	1585361	1045470	35974	1145.341	96	6678.391
2684889	1509966	10845	569.4045	1761171	870399	32462	982.7182	96	6693.047
1705232	3253577	337266	20796.42	1082606	1904474	822765	58599.12	89	6700.499
261125	252256	103050	2263.105	92175	85368	148294	3356.493	50	6704.842
298382	531410	165719	18091.04	138408	180456	264192	27865.77	58	6712.296
236420	321997	33270	702.447	116162	140173	60087	1169.481	64	6727.388
616224	1082621	69790	20891.22	476168	769587	203912	42263.06	91	6734.490
117360	70162	23445	445.2645	37900	21882	31413	707.6693	42	6740.201
2076344	1568686	11648	586.8528	1557179	897190	29393	980.3473	93	6749.417
376298	710469	9644	16320.23	181644	298178	18650	28323.27	66	6756.181
2678774	1865743	8305	884.9105	1906435	963772	27909	974.8949	94	6760.259
480041	371012	170217	1483.774	288087	214974	391210	3574.881	79	6763.208
901027	961746	225660	2481.526	373520	324405	343767	3515.929	59	6763.258
124672	33266	47229	319.7469	37870	9862	60923	385.1803	40	6768.066
231223	171966	1035	163.0635	66845	49362	2219	330.6859	44	6774.119
2319727	1747243	8922	607.1242	1613914	918153	22309	992.7349	90	6775.034
1925805	889505	14449	467.7889	1156195	432524	34652	850.5772	83	6776.812
120563	124105	69165	822.1565	46236	40508	99205	709.4005	47	6778.120
1360178	928413	8693	174.0773	952167	475085	25543	31.3623	92	6779.467
425748	699436	235216	20939.42	185946	276796	464235	34726.58	64	6783.324
1467240	674561	10966	381.9926	841927	333012	25590	396.599	81	6783.836
170646	35545	6856	68.4216	60082	9730	9366	-78.7674	47	6784.630
1857559	1667534	12448	391.7328	1189058	1044927	36849	1631.429	97	6784.883
1045968	1054673	43882	951.3802	689862	512140	88510	1859.411	79	6785.174
1067840	1187687	7638	190.8918	659636	524494	19792	257.9312	80	6786.590
1763959	1162638	10840	448.124	1113165	624308	24237	1211.296	91	6789.472
1968348	1460714	9135	492.4735	1214050	720703	23761	367.7921	85	6792.085
288790	404158	6788	98.2068	82701	114992	7416	500.8376	49	6800.023
1766375	1323999	9154	502.7394	1296463	780422	32572	2023.889	99	6801.511
128745	71114	67484	837.0524	40271	22049	88842	984.6362	41	6812.061
487140	595213	166358	22836.08	207457	207941	266687	33859.74	61	6869.204
1984416	1296724	13706	230.7066	1293256	714995	38818	678.0898	90	6870.036
1994836	1098325	7352	373.0472	1229094	577293	23415	756.5815	84	6876.954
1422580	1149337	9916	531.0876	954686	652450	34836	1347.1	93	6878.238
1518391	1176043	12143	714.6223	1039090	590429	27253	1145.293	83	6878.658
2666331	1572352	11759	784.8799	1930768	769936	27378	1095.306	85	6878.744
1504313	1034228	8141	227.5101	900968	533234	22394	359.5034	82	6880.198
248293	100412	54818	352.6898	73704	29886	72342	158.9862	45	6883.404
1657121	907877	4192	242.7712	1016224	400707	9531	416.4891	79	6887.851
1427957	767545	11094	463.5734	899071	350837	19435	1425.303	81	6889.906
1606164	725207	3386	107.7546	945977	308095	7259	403.4299	77	6893.192
2425783	2605769	204807	74105.27	1936955	1767849	545176	152777.2	96	6894.143
1993179	1559901	12651	624.5211	1361897	873964	43599	1266.104	95	6904.916
2319281	1517945	19058	527.5538	1462091	880097	46934	1052.197	93	6908.383
1840177	984881	19072	797.5392	1264503	525703	46384	1907.342	92	6911.544
1077078	283899	5277	272.6397	521680	105716	9629	274.3869	66	6912.222
1666337	1135229	12415	383.4815	1086886	619398	32341	1240.13	89	6925.904
701600	1079757	121957	16801.39	365881	607948	307684	38292.27	80	6963.311
2025297	962435	10764	290.0604	1114194	451486	29600	518.56	81	6984.085
127671	52708	11043	98.9123	33752	13754	14122	-76.1558	32	6984.395
1608517	807312	7867	367.9387	1084669	428470	17742	1161.926	90	6986.269
2036004	1818112	15983	665.0463	1442180	1076304	50059	1951.51	99	6986.920
1431685	1107461	12620	127.982	1036507	563757	25795	286.0995	85	6987.747
836954	1064488	27252	832.4372	865484	819225	71548	1733.243	116	6989.999
1947313	1493015	6475	821.2475	1202929	702486	14433	1414.091	80	6990.530
3084424	2452488	29798	5645.068	2632238	1452290	85925	10667.39	106	6991.420
1499268	986254	4376	360.2936	951292	451614	8582	441.0502	78	6995.080
2150947	1482464	9881	491.1241	1350485	693185	28215	1305.861	87	7000.064
2373939	1368531	10696	559.8456	1445846	714639	28368	1288.845	88	7001.428
2017201	1254748	30631	1317.199	1326718	643848	67861	2872.802	90	7015.401
2218869	1423516	12604	1427.284	1170501	708836	25857	2667.178	83	7017.857
1539975	1449176	18557	736.6477	1143845	900087	55398	1358.228	99	7024.304
297638	67920	31251	388.9811	83169	18762	37747	613.2067	44	7030.160
838453	911670	867684	35231.27	381631	341043	1444721	53513.65	66	7035.242
1325521	809936	13400	720.74	758791	350329	24169	967.0809	79	7035.623
256066	321795	33167	1698.269	153296	176297	94264	3879.41	76	7044.919
1166340	1853467	24708	29254.52	1424418	1748578	123931	89272.33	123	7053.191
2028068	1188462	27470	1267.067	1340324	620712	56601	2436.116	86	7063.325
1388617	2150817	541815	14249.82	1345628	1598107	1670497	49008.48	104	7088.557
281497	453135	31275	13962.53	172795	211086	53800	24613.18	75	7089.793
123061	21959	2515	67.0915	33977	6354	3693	129.5773	37	7092.798
181056	266694	37043	967.5123	83554	135488	70732	2362.665	60	7095.069
828457	892685	32843	271.8923	592995	471891	80723	1100.96	90	7098.473
2074110	880597	11902	402.3022	1267151	464522	29618	496.9698	87	7100.227
1127401	1347205	14711	411.0871	741854	746137	28766	1145.573	89	7104.117
166158	311655	45516	1719.248	70066	120236	70625	2863.063	55	7107.608
185202	298651	20223	1300.91	68852	114815	31832	1895.375	51	7115.375
176857	171033	63878	2541.956	64218	56472	88921	3672.268	48	7117.105
870196	1611896	19277	30615.04	550792	817257	50993	61102.11	89	7119.685
2609885	2011143	62625	1937.262	2034228	1372224	193825	4537.583	103	7119.909
471045	534536	167789	2565.163	210399	209076	286754	4549.1	65	7122.367
1030617	1204631	21901	774.4461	753024	759534	49292	2049.881	99	7123.008
1394035	1163139	5789	224.9629	905040	594028	14927	441.0047	87	7128.167
1825279	754868	7202	383.6322	1099997	352970	14773	214.1653	78	7130.359
1317958	463714	4318	82.6398	717490	206527	9537	100.6257	77	7133.603
1049286	1901385	32574	32579.6	627652	959083	85963	54720.93	90	7135.327
141185	127713	75077	1472.42	41238	36429	95303	1569.898	40	7149.870
2192774	1146739	5029	173.3269	1412711	621757	12832	-67.5248	85	7152.717
1004304	1449759	9814	225.7654	783976	818517	27123	63.0003	94	7173.412
533404	530434	15766	18609.27	250054	228032	30869	31164.95	67	7190.475
542204	825256	81404	19170.96	309020	366276	136297	37326.86	72	7192.257
523273	445334	244342	2172.186	186422	147882	355720	3751.892	57	7194.931
1835445	1001886	16034	651.7074	1173189	570799	32645	1679.385	87	7198.030
1766101	1195280	15539	397.9379	1030141	574538	46392	1246.191	86	7199.795
915999	1506477	77873	21945.08	611951	800518	174730	44442.35	87	7209.940
2025874	1143458	6949	387.0389	1319948	553362	21251	726.9811	86	7219.024
1848712	1404957	9136	621.3296	1178135	674719	26531	1088.189	80	7219.272
1822936	2324463	251779	44747	955562	977778	487253	70946.3	75	7221.181
1165889	721953	9779	713.8019	750083	347725	20052	872.5172	84	7254.861
1218824	1510745	12025	562.6025	907557	809579	30427	859.5547	93	7260.010
1033595	1121256	7864	300.3704	641563	582152	22288	1025.757	86	7276.261
144668	169320	158050	2725.605	56263	85436	400021	6265.978	61	7305.263
1131283	561140	9413	151.4693	661898	245473	17327	135.6447	79	7306.030
1363864	1084732	11925	306.9925	911418	553469	26049	483.5489	87	7307.403
137807	92153	655	22.7455	36920	25112	852	-63.6028	37	7312.016
695738	636116	40191	21489.52	263991	229074	69058	32798.55	64	7318.362
106343	95382	13277	460.4397	58019	48156	28602	1097.172	59	7322.497
2180531	1328817	18093	2214.417	1488155	746554	51878	4665.756	90	7322.954
1219467	1267724	9029	275.7269	818681	608374	24870	118.207	87	7323.789
1303255	1560258	6452	315.5572	822847	726513	16829	312.3069	86	7325.247
2209059	897233	6930	464.773	1394727	400117	14906	739.0266	80	7329.092
151381	151018	67792	373.7312	57275	50376	97414	365.1254	48	7331.176
678368	1112690	24618	452.4698	505007	502054	42387	707.5107	87	7332.763
439989	304083	15794	2567.243	207045	133502	30720	3817.392	67	7334.212
2308885	974214	9769	386.2409	1453251	453974	24310	291.791	82	7338.144
507977	958247	12744	18194.14	231098	348140	22627	27657.97	63	7343.635
1761989	2357683	183668	35297.18	1246815	1469491	393194	83364.38	92	7344.313
546169	477868	21764	18722.16	206208	177769	36806	28122.62	61	7353.696
1927848	829841	16143	553.0223	1222708	379438	30017	1370.554	80	7407.421
1884480	744849	3356	274.0716	1056431	320390	5338	574.8618	75	7412.117
1945043	763638	10173	425.1053	1134467	323547	18127	919.5247	75	7415.453
1622196	1121719	4843	500.0923	1001269	479647	12036	1137.02	79	7417.476
1414306	1968670	240213	27803.35	813156	951476	417474	51956.49	78	7419.269
1444211	1368297	10732	582.6652	1024832	790750	37038	666.2318	95	7419.815
567219	3004723	16563	4175.584	443480	1973475	44545	10763.97	86	7421.745
1681541	1101015	5172	414.7492	1153276	553438	17790	1396.019	92	7427.939
150004	13747	520	101.172	41356	3673	429	180.2669	39	7429.307
1054994	933218	5509	312.2549	628581	413093	10254	774.4494	76	7430.014
2035497	1383060	7585	1391.519	1127315	638029	13930	2211.473	82	7433.801
2561891	1065547	8010	552.361	1445847	487004	16380	551.918	79	7436.765
1367736	1199193	28314	816.6154	959595	620722	50132	866.0052	84	7436.962
734399	914467	216686	5280.885	378725	353696	382134	9648.917	71	7442.348
1884036	1637135	14763	438.6043	1218351	798594	32646	1318.241	84	7451.590
241492	26558	474	55.7914	60580	3958	369	127.9009	32	7451.757
174510	29293	1328	183.9008	48647	8440	1731	177.9091	40	7456.460
322453	562905	213706	17872.71	151980	212768	368479	29903.87	61	7517.844
534429	1190869	10746	18763.65	257968	488560	21176	29887.77	68	7520.705
104665	27186	19933	379.6413	30005	7717	25640	472.404	37	7524.648
1983130	1211682	7650	520.165	1258861	596801	16027	1211.715	84	7531.571
853822	2046460	48325	10840.03	634571	1274428	115883	28757.44	82	7531.609
1239866	747636	5170	208.037	853316	402939	14347	-590.5333	92	7536.645
1884974	877670	8641	864.5601	1180366	421899	17356	1707.472	80	7539.581
2458781	2677218	16006	1198.737	2365507	1998914	65628	3490.131	121	7542.730
1083061	888154	58875	3591.887	740584	388723	125539	8578.938	81	7542.825
1123940	1264949	222328	30683	585976	594779	463229	55629.35	73	7546.453
1220429	1678900	29787	967.6507	1224173	1448065	88076	2701.864	125	7547.943
935291	811535	4219	387.8859	570981	345357	9138	591.0418	77	7548.508
1546340	1413212	24091	499.3051	1137952	786128	60351	954.4911	94	7549.248
1223518	983410	8684	223.3724	782066	560957	29715	310.0115	92	7554.002
1302995	1398455	12752	472.9872	937895	819694	32110	956.371	96	7556.360
1205951	1821491	185005	17275.78	550492	735986	321654	28225.99	73	7559.589
106127	151883	5146	1603.491	32889	45263	7160	1970.676	40	7562.190
1885125	1265182	9781	439.5141	1335051	709686	27086	1587.325	96	7564.334
2611859	1338066	13170	767.837	1752624	874232	37967	1517.549	93	7564.417
2416781	1963426	26115	1948.052	1876722	1237358	67972	5043.829	97	7606.308
1910384	1360817	25093	671.1173	1340261	791475	55016	694.1976	91	7610.354
128619	13837	22004	-59.3756	38556	3814	26971	128.8731	40	7616.142
2267870	2518771	5183	596.1663	1665682	1412454	13911	1312.207	92	7617.090
809676	1563051	22874	19686.43	515141	828090	57721	33839.95	85	7625.375
1451541	1194739	7768	266.1848	836432	539121	17097	576.7417	79	7625.645
1532134	1444480	12384	493.9424	1129070	842428	44680	1730.548	94	7626.181
1055847	1415147	125018	7655.91	482125	614266	239985	13874.16	74	7629.162
1161682	2506003	18185	24903.18	797723	1646533	66781	51130.21	99	7629.751
1203046	1064157	13960	345.156	949802	673128	42836	757.8996	102	7632.132
518509	995037	162060	22909.57	324169	561692	351459	41449.05	77	7633.679
147487	206928	24112	990.2832	78119	98103	43457	2005.538	63	7634.775
1725214	714636	4257	173.4177	930401	296376	6183	19.2663	73	7638.530
1605391	1165650	9535	233.9135	1194836	680725	32157	444.6077	94	7641.260
154812	31485	14835	-26.7565	53009	7752	19002	34.6122	41	7641.734
1529048	1592958	268909	3595.995	797924	858829	597962	9334.269	77	7641.913
1462038	1156954	11272	499.9592	1072367	600874	33627	1264.075	91	7642.382
564323	526102	56989	2923.283	254188	227971	110710	5922.831	66	7647.229
2473805	1245954	4743	306.4823	1501447	631138	11805	363.2605	90	7648.147
501913	687927	47723	16165.66	256221	311491	120015	29040.84	64	7648.189
118592	162416	148705	1818.35	41058	51135	202058	2412.854	43	7649.513
2239014	1738125	12025	451.6025	1440176	850637	25479	807.5719	84	7653.305
1891765	1496832	8473	494.7353	1356975	820179	27376	856.5936	94	7658.628
2183940	1401124	6850	591.285	1543152	748741	18224	1178.566	91	7660.844
1768225	1481975	5193	476.7273	1179904	817086	14246	980.0006	87	7669.481
1514632	1458321	10037	583.6757	993106	801244	35504	1186.974	93	7675.458
2016755	900385	7327	466.6447	1210998	405918	15998	1291.888	79	7694.236
653700	1558935	12388	17840.37	384420	791069	28855	31509.77	81	7709.622
925727	1693113	25866	24912.88	773519	1051505	79235	52875.08	103	7724.163
1477547	1105108	13343	855.9423	956179	533948	35508	1614.399	88	7739.233
1928165	990573	8887	573.1607	1116288	444677	16550	1353.455	79	7740.161
1176927	2647250	55061	57326.72	873915	1685983	188648	121031.6	102	7740.769
2194676	1168028	12368	644.2448	1371843	607535	30108	1277.459	88	7742.274
100299	80153	31790	544.419	31952	24787	43311	642.5471	38	7743.320
1269669	844615	7720	313.092	804641	378416	18601	328.3161	79	7745.535
1955801	1656699	11627	608.8747	1600140	1358170	50120	1989.732	112	7750.941
2740634	2143495	24800	958.28	2204780	1530359	77180	2255.798	118	7753.005
1638644	993625	13309	417.8349	1129775	530235	35549	666.4989	86	7753.371
184123	143725	28118	1214.82	69441	56370	53821	2209.158	47	7753.790
136228	229357	36383	628.4863	49683	87879	58318	818.0398	49	7754.568
1609743	2296309	21553	26077.52	1314131	1807087	94398	68577.13	110	7757.605
162637	184995	14116	1294.708	64019	66185	21392	1908.691	50	7758.840
2203315	1043366	6517	167.2037	1226443	478807	14503	131.0183	78	7760.411
214349	125246	13837	78.8557	64056	35725	17891	-91.5149	45	7763.813
2006719	925298	11037	535.7757	1221894	468207	24094	1339.873	87	7765.180
103294	277569	63175	996.1175	38283	117517	114509	1144.155	50	7765.661
1714865	1460245	9740	590.414	1319014	868399	32942	1092.646	96	7769.539
148444	25188	2732	74.8652	45257	7103	3298	136.4178	41	7784.405
1483044	780240	4868	444.4948	915133	347222	8433	1164.491	78	7788.954
415155	338123	5179	2395.742	123211	99688	6511	2901.067	49	7799.853
901104	1124024	371522	5635.984	467910	446513	670493	9629.058	69	7803.777
169268	89816	57062	839.7782	51811	26848	74009	807.1049	43	7809.391
255993	450415	181331	18029.47	131402	175236	327854	30608.81	62	7828.725
2474967	1316288	11462	483.6182	1434447	593615	24183	1167.066	77	7844.136
1563592	1088007	15769	811.8409	1068461	558749	36176	1765.274	89	7844.962
1824012	778013	5476	261.0036	1045221	367991	11314	423.9154	79	7847.297
601887	750910	237893	3054.197	313510	349806	455546	5874.931	71	7850.674
1756257	1890712	7352	713.0472	1177340	852088	18670	1122.387	86	7854.077
356591	612626	125725	4402.172	252297	386797	311918	11281	87	7857.196
1137895	1002379	21009	689.8049	686834	571988	44764	1626.46	94	7862.132
1780748	1180056	10472	400.0792	1117733	612544	25235	756.6835	87	7867.935
458509	1160752	12423	54.3303	366272	601158	31436	499.3596	87	7870.488
1001465	966128	270216	21438.92	484247	511954	668967	36479.65	86	7873.817
2313360	1560575	13548	343.4428	1446563	754737	29429	782.1669	83	7876.296
416138	234058	129267	2072.479	154662	80115	190099	2934.754	55	7881.620
1730801	1116711	29643	731.3723	1162509	690688	94268	2594.835	91	7884.090
1793961	1160881	20603	562.2283	1184757	533808	39334	1319.837	83	7899.807
2584930	1772937	10965	447.1365	2065056	1304932	38624	1894.006	108	7901.400
129441	206329	99532	2046.345	38315	79000	163596	3407.536	35	7901.432
1629362	822307	3685	334.7285	975068	357928	7170	440.237	77	7913.131
161451	224476	83761	1253.792	59994	77400	125968	2068.205	49	7956.830
636528	1446484	16385	16874.2	437228	725641	43082	31730.5	85	7957.153
1280637	1061883	28345	1179.155	742165	507163	58404	1720.664	81	7960.305
531073	659700	10772	17602.91	336342	380075	30881	28587.22	87	7961.278
1558318	895107	8465	492.8865	873754	368389	16031	781.1391	73	7965.955
145651	16486	2313	108.1593	41296	4705	2884	122.9924	40	7966.985
1046480	1282006	24206	2244.757	478772	452296	38971	3456.073	66	7967.524
1245089	1216863	16038	84.1318	972216	734329	55844	794.0484	97	7968.921
1586030	1352158	10030	108.683	1201496	789535	30944	274.1584	98	7975.814
520958	905356	33930	32764.47	234908	345431	58201	51882.88	55	7975.849
2054384	797347	5473	244.4353	1203436	392737	13416	254.4376	79	7978.891
1272916	707796	4054	97.6294	923462	362546	11732	63.7652	87	7981.619
190670	129816	67637	1139.036	58432	39243	89886	1300.405	44	7987.786
2228928	1121841	8266	379.5226	1591725	592503	27830	819.263	93	7989.566
527607	953716	40377	26828.75	278452	384409	87287	46804.4	69	7996.065
1825878	1285036	16317	332.9837	1200585	742693	43544	1348.018	94	8000.323
1615280	2006254	17911	235.6071	1238104	1234644	52223	1371.11	99	8004.320
198511	241741	42483	3028.696	54646	69429	56944	3732.758	35	8004.526
2011154	1069683	9991	477.2951	1321502	521908	17942	976.1462	86	8039.389
870612	1554461	32142	28292.77	568821	880700	81758	52546.02	92	8055.875
930460	823784	246585	10588.42	466170	323127	433204	17756.95	70	8056.618
1113315	1394605	16556	362.5916	875719	827789	52919	855.9559	98	8057.818
1995388	1196038	17746	796.3506	1293120	614708	44239	2429.008	88	8059.885
1776776	887858	3147	376.1467	949218	383401	6555	898.7355	76	8062.764
543833	1189738	56836	21636.3	358214	738735	129218	45365.53	87	8063.586
1079750	887181	18902	487.0022	663994	421274	43126	1051.169	84	8066.628
1733075	961324	12823	158.7703	1169327	520377	34880	58.768	88	8068.614
109470	42964	2961	6.9121	33224	12170	3537	-190.9743	39	8072.304
2650409	1897462	15936	651.8096	2033617	1442056	65079	2496.132	109	8073.795
618568	1317525	104000	18299.4	378271	739325	234828	41150.25	83	8075.538
222874	575519	31251	13154.98	141865	269216	75925	26531.39	70	8078.246
1040700	866174	28298	332.9178	726157	471406	58946	786.6706	95	8080.331
1098828	1238483	20841	199.9801	758762	711636	57758	1011.624	89	8080.718
2498867	2377693	16001	831.4561	2168918	1604211	52591	2376.155	111	8082.203
287522	240095	80354	2183.059	103105	79124	112202	2753.132	52	8084.114
348728	526272	46780	3220.358	206162	252918	92207	6708.413	73	8084.599
972315	1371221	15068	349.7148	697087	755346	30725	433.6725	95	8090.098
328769	651078	315394	4973.803	165174	333721	596864	10279.27	69	8093.880
468162	856431	39571	14078.73	323221	477886	78636	32185.28	82	8106.018
1752064	650131	3641	274.0601	917586	282758	5511	573.9671	74	8109.248
1895506	1188904	6105	161.4905	1183264	541721	15596	436.7356	79	8109.612
513408	902269	11702	19687.08	322093	435164	30239	39896.61	77	8127.995
621361	534761	49775	887.3775	182545	154350	64172	995.6492	50	8153.976
2114638	1537655	12735	478.4335	1521905	944001	38948	1480.383	99	8171.241
2098460	952398	19166	842.0126	1272012	425979	36856	1623.422	74	8171.411
976359	710032	9988	431.7268	570481	305121	19880	942.268	76	8174.229
2349807	905192	7350	293.335	1450686	393895	14691	603.9651	80	8180.032
165038	316772	146822	3448.314	60684	117590	237017	5301.254	50	8182.207
102777	92759	19646	412.9406	31513	27474	25585	357.3185	38	8183.930
2001819	1122637	15231	65.2591	1329311	583151	36739	-603.7421	89	8186.535
1105832	1304440	6101	358.0661	768790	697055	19008	191.7488	86	8186.817
745588	1662879	227331	16524.07	635900	963820	586520	29630.77	95	8188.626
1728261	1347150	13296	538.7056	1257764	705424	30678	1213.436	92	8191.445
1315606	957986	7226	205.1786	873428	494991	21527	596.2647	89	8194.854
1671886	999723	6089	203.7929	1034976	473734	14988	725.2268	81	8195.578
1498371	1684587	23751	480.2311	1055552	844384	60188	1381.947	92	8197.613
777025	1311950	26748	668.9628	552048	623059	60533	1498.301	85	8198.056
849505	1511466	36011	18551.02	528299	905577	79617	39978.11	84	8204.920
1802403	1752009	11335	517.8935	1182016	924221	30523	1556.74	94	8214.067
1165562	1992219	27787	881.4507	932625	1196683	89456	1240.282	100	8222.240
856937	1947172	99817	23676.33	411035	832694	186359	41855.94	72	8237.696
1039651	1905535	8075	661.0075	799437	932079	22237	746.0957	88	8247.859
669600	958117	45641	20468.26	419104	537057	134279	36101.25	83	8254.481
2372245	1626789	21576	887.2136	1736955	1000168	57910	2117.751	97	8268.909
2140198	1984216	14174	781.3614	1385526	1143981	41872	1684.619	103	8280.199
893943	1525419	189948	24736.48	713768	968899	430917	49914.04	93	8282.382
1318421	1167867	11122	354.5442	908355	627142	34957	686.6877	93	8284.103
357541	439515	10772	16536.91	170596	195541	21836	28665.8	66	8286.660
2227396	806449	8776	498.1336	1368607	367243	16821	1060.458	79	8291.819
2024239	1133118	11425	318.9425	1410166	627237	37998	651.0878	91	8292.506
1009426	1662386	36900	1251.09	871144	1026772	92310	3981.591	89	8292.728
2044132	1203579	14450	593.645	1481497	687007	45050	1720.305	98	8294.359
1034673	1581327	151480	9447.028	1028747	1364083	669624	63042.11	144	8297.195
1057904	1475820	39917	1371.944	829320	840119	86834	3462.587	97	8297.865
135619	142355	5499	500.6939	78093	70554	12927	902.8047	67	8298.983
2207141	1025726	5080	433.988	1265038	465475	12932	1108.085	78	8299.808
134330	46953	41202	371.0322	37455	13055	50537	645.7257	38	8300.899
756156	1345979	265879	8070.012	459521	626936	531052	18391.62	82	8305.370
2318626	819901	9085	531.6685	1373638	406406	23552	1092.867	84	8305.864
1266471	1333922	5208	563.5688	905211	614976	13215	1120.361	85	8308.417
1728341	1232873	13521	341.3281	1480556	1215201	60046	958.3806	122	8310.392
1129636	1150371	18862	502.7582	731561	593682	41857	902.7777	86	8310.992
1443507	1589112	41396	859.1156	1046263	842971	101028	2092.071	88	8311.305
930633	1614013	35801	22239.24	466627	700002	71434	35613.65	73	8314.172
2012590	3227632	22223	490.1103	1956584	2864186	111994	2748.063	136	8318.274
1377830	1699123	16693	367.8773	1054688	944164	57848	437.6728	93	8321.269
2072357	1218840	13151	394.5711	1424568	653669	29452	598.8572	89	8324.994
1312986	1688486	16235	637.7835	1078066	1120163	52980	874.178	113	8346.573
493027	452888	10208	16188.07	203191	213443	20563	29787.98	65	8381.359
2907254	2027353	16764	778.6604	1877626	1241388	51199	1838.464	100	8387.257
318213	571400	29801	16219.64	135418	203598	51321	25439.91	59	8389.900
2070574	934889	7615	346.2015	1350012	451480	19938	757.9218	85	8391.424
1747118	1338031	10952	1004.007	1043122	655581	22636	1910.68	83	8393.792
1726153	727139	14505	148.7305	1072238	325665	27209	1029.625	82	8397.751
455237	868566	147480	2912.628	282940	439720	324454	6619.069	73	8398.044
1633001	1051346	4262	578.6982	1023507	477710	11390	1404.979	79	8399.406
275421	689010	175133	17472.36	142137	272897	325672	29524.8	61	8399.970
132585	22857	1572	189.7892	37254	6398	2233	-89.3287	39	8401.624
166824	119160	30699	116.4139	52248	40336	44924	258.4364	45	8403.232
2017282	991940	4876	686.3436	1224312	452141	12680	615.348	79	8403.257
2236086	1175708	6304	517.8544	1491337	557656	12579	986.8819	84	8406.222
2386732	1704210	17273	721.4153	1541359	886999	48739	1511.458	91	8407.141
2300683	1520314	9800	547.78	1599102	824419	28210	766.581	91	8407.966
1734546	1071700	9776	563.2336	1201469	741452	35295	1509.05	102	8413.052
2321042	1780134	7918	459.5998	1778003	1194953	30184	1703.522	100	8419.775
1581608	1094888	25530	472.233	1117867	668345	45219	2082.986	91	8424.887
357889	567717	270765	20237.92	186059	225510	491539	34891.54	65	8427.560
163130	197312	6717	657.4237	64117	67461	9897	1201.822	50	8435.727
227601	139186	18647	691.6967	83009	48754	30193	971.2273	52	8461.996
2638927	1513863	8534	391.9574	1837407	863874	24717	1460.224	91	8468.845
2312979	1050983	6413	340.1693	1378602	511302	15345	705.8545	83	8489.846
1423044	726629	24114	483.9954	836049	346999	45312	1620.603	84	8493.884
1846089	1602768	15525	635.9525	1289408	804363	39785	1028.938	88	8495.358
113024	16099	995	60.8195	31701	4564	1093	121.7173	37	8499.624
1221962	2770119	20915	29902.33	935828	1816323	73117	55418.46	101	8503.475
2124020	1541863	11269	801.3909	1444698	951267	36330	1517.113	95	8509.783
350885	573541	199199	20070.26	143710	200235	346512	30755.92	50	8510.037
2653342	1325978	31457	1098.338	1677657	785767	77431	1968.679	92	8515.803
189291	124035	48655	633.5455	55611	35893	60333	958.0813	43	8518.080
2078495	1101875	13979	195.4219	1316541	526330	36373	301.9253	84	8520.779
2417823	2873091	10170	779.537	1741748	1528379	23305	1807.411	96	8524.274
803443	1076137	4953	406.2633	524703	471637	15878	117.1558	82	8525.762
1194615	862349	13167	189.2687	727552	404015	28415	639.0815	81	8532.261
1156604	766135	4981	737.2341	784874	426095	13012	1293.573	93	8533.764
1366952	2625106	257623	35611.05	919578	1285740	623727	68365.69	81	8543.489
1586553	1838440	14086	463.0246	1148694	1159041	46167	981.5687	104	8553.252
1952353	1084936	9134	51.6174	1270668	530396	25079	156.1319	89	8562.744
1127263	1275831	21358	309.5838	861256	706367	68858	-35.6662	91	8603.839
1207522	822137	5979	318.6219	882567	493217	20152	1022.127	95	8605.291
1945248	1851469	11059	491.6099	1296021	1107657	35426	1193.199	99	8608.394
406349	1668767	29311	11867.15	228243	675486	58814	20942.67	71	8610.287
215586	253915	230734	4868.377	117818	118182	436409	8967.745	63	8610.558
948754	1087518	16268	585.0348	750897	664567	41998	1421.488	98	8611.487
1222249	1529511	11671	1130.543	911374	908636	38520	3171.972	97	8612.360
1703201	1307203	9254	105.3494	1105602	639001	24410	3.401	88	8615.433
1664907	881707	3769	309.6409	957613	356399	5998	625.8878	74	8617.234
1630242	1239437	8388	194.9668	1062213	683379	24769	316.7409	89	8618.933
373542	425365	272478	22515.42	178709	162107	469975	36484.6	63	8622.058
363946	245684	341030	18792.78	150799	88375	496623	28991.95	59	8624.556
1270470	2434362	27195	22888.64	937525	1672572	84608	53691.91	102	8626.045
212479	262808	42316	2236.728	113428	141645	99662	4520.638	66	8631.197
1214959	932264	4740	332.914	727394	436536	13647	230.1967	83	8634.567
2173174	1252745	14634	460.1674	1492672	695226	42525	900.6525	86	8634.602
2384699	1591411	9395	431.0595	1541672	783186	21944	675.2584	90	8639.470
103797	13592	17673	438.8553	29041	3496	20951	475.1511	36	8645.679
2061083	1365454	9298	673.0178	1535715	871196	31629	1402.587	101	8647.310
1558166	1232811	8322	499.4642	1096435	641336	20909	846.1949	93	8663.778
1805439	1007481	6101	287.0661	1252270	588015	14339	504.6179	87	8664.874
947081	1119348	23163	1006.844	850847	815360	106880	3103.968	114	8714.227
1545462	849045	3443	292.5523	959207	370018	9423	468.0303	79	8716.430
1511920	1336063	4577	351.3697	892367	581440	12275	816.6275	78	8718.138
579011	1007994	79646	6057.94	299735	497682	196632	12660.66	81	8722.341
779269	1069880	258959	4341.8	447481	456074	494782	7902.87	71	8723.261
1432136	2535674	79377	34620.65	1001834	1723069	254188	81147.34	100	8724.984
979066	823401	25512	374.8232	667159	433527	49054	316.1294	89	8727.797
1029821	1405059	8011	486.2171	784986	904970	25745	1259.295	105	8731.078
1568083	1588755	11256	660.2616	1162682	972930	35620	1518.282	104	8738.649
1483240	1369604	21990	714.639	955042	771791	69089	2566.093	93	8739.333
1441247	1172675	4431	524.3791	862082	554665	7540	1192.994	79	8742.326
1825618	1757149	20565	261.6965	1206958	891012	50892	869.6412	82	8742.376
100412	110575	-10	74.439	32013	33324	34	59.1074	40	8744.315
107391	78721	16535	466.6135	33079	23409	21980	274.078	39	8758.564
2303540	1325059	20122	915.4442	1441161	610377	40368	1485.045	82	8763.004
1943113	1019052	27932	829.5852	1210703	595094	52100	1398.81	92	8768.046
103139	16858	10960	410.856	28228	4619	13123	529.6003	36	8792.380
1768833	1624492	28788	238.4068	1361886	886185	91713	1112.499	96	8817.436
2165304	1010770	12897	572.1217	1405886	509916	33923	836.4803	85	8823.914
157571	114422	15831	277.9191	45177	32405	20244	410.8884	40	8825.179
1174129	846906	7316	307.2276	636301	359107	13420	672.862	78	8828.349
1414696	1232141	9235	477.0835	1057051	679172	27795	1095.3	97	8830.037
2110916	989825	17273	497.4153	1320006	506888	42406	1120.777	86	8832.312
2246058	1334104	15702	628.4822	1673383	797288	46443	757.8523	95	8834.692
342496	404702	316130	32948.89	209601	216028	805849	65907.33	82	8839.039
1849737	1111294	8264	307.8104	1162478	537883	24150	685.815	87	8840.505
1092958	1298683	6786	330.4946	724392	672666	21081	448.4441	93	8843.081
560363	95526	5507	246.5427	226841	27682	7499	745.8939	58	8843.784
145722	82018	19834	502.8874	44684	23588	25072	538.1392	42	8848.375
1630555	1108476	13364	580.9204	951562	545055	33937	702.4657	84	8850.656
101592	77628	9106	399.6466	32653	23421	12203	476.9883	40	8852.941
162259	108976	812	77.1532	70499	36298	1569	-180.7791	52	8854.803
108637	113712	41598	493.0478	33723	33519	53777	768.4897	39	8856.370
2253498	1507819	24160	749.376	1470772	922063	63575	1875.557	99	8859.021
1141824	1410067	230787	25912.75	712570	929838	446771	49357.65	82	8859.097
934846	1676101	272064	40302.99	618584	965781	862605	75452.14	90	8861.758
2188346	1422672	23065	463.9465	1577818	945682	67068	1324.915	99	8867.299
876476	1965283	12527	1631.365	680252	1211901	38829	4554.507	97	8876.563
2429497	1422078	15928	378.9608	1542127	720650	43963	621.7243	91	8882.274
2573455	1311818	6762	700.9482	1656103	650701	18660	1400.826	84	8914.256
312107	227772	91202	1265.032	116820	74598	125763	1574.704	54	8921.441
2435681	1592305	10900	414.49	1827292	1009341	35440	897.184	103	8925.411
2789214	1229562	10086	795.6246	1770304	638657	28592	1947.611	90	8926.743
143201	44390	-32	30.6048	40102	12580	86	-17.3754	39	8931.710
1502498	1578436	7462	419.2182	926852	732797	17767	688.3287	79	8933.330
1318132	1275416	14405	307.1205	974964	719243	40550	990.855	93	8934.148
1874294	697817	3334	255.2374	957455	308427	-750	533.925	70	8934.281
1350903	980269	16987	439.5707	878455	687395	42251	666.0811	98	8937.779
2142635	1104441	7119	291.5759	1383927	550302	21011	628.5171	87	8938.782
117963	37173	-122	112.5558	33557	10311	-402	243.8478	38	8941.745
1972258	1149104	17219	398.1859	1279764	610905	40843	1676.692	90	8944.852
1292214	1343467	9991	482.2951	795192	687327	28208	1496.869	87	8946.501
1468237	942606	16444	2628.708	873681	452550	38022	6495.634	83	8948.233
2542218	1123036	13876	440.2436	1550212	604150	31629	1201.587	87	8949.857
2209257	1376407	19337	808.4057	1373524	673948	49637	1286.236	79	8949.914
852383	1388503	262157	5823.608	424900	571282	466305	10913.71	54	8949.940
2203277	853370	29202	493.8322	1349188	406126	57709	1048.675	83	8960.653
2436292	1881246	8022	340.6342	1829481	1181738	28887	380.1607	99	8965.729
1773676	1375047	25911	635.4071	1297712	754391	72510	1021.811	91	8981.312
372674	840993	199327	3224.845	172596	325581	319203	6106.688	61	8982.162
1958126	1300937	6980	384.578	1213151	603641	16611	943.6771	81	9004.159
134912	110682	6996	475.2756	50372	38357	10420	804.562	49	9038.624
2516876	1005707	7219	499.1859	1654484	539058	17440	866.384	89	9040.123
1912724	1087251	9070	149.827	1230620	531513	22715	154.3115	87	9043.979
150178	68585	9308	442.5788	49148	23624	13600	932.96	49	9047.125
2044651	2467210	14753	793.0433	1392949	1385562	44109	2307.715	92	9047.465
1739519	1361815	12362	666.1082	1308124	753805	35568	1779.765	96	9050.066
1237049	1498781	10463	1105.374	929783	938972	35392	2660.091	100	9051.554
3071687	1738211	10975	849.6975	2390595	1255595	41671	2103.543	108	9052.376
2672745	945823	11570	875.077	1699568	531798	29526	1690.209	85	9053.455
202083	66306	1543	166.9623	59233	19069	1855	38.0655	43	9055.421
1213425	1620684	6883	390.5363	950032	1085330	23409	1419.445	110	9057.019
163040	294310	122672	1721.499	75253	112331	199675	2700.768	55	9063.982
2259348	876087	4906	526.0266	1341850	390897	9355	1108.816	80	9088.177
1793002	1384102	8311	411.0471	1350495	794469	23093	512.9173	89	9088.380
250914	652229	139250	4705.925	112946	267368	243765	7410.216	62	9089.486
3065490	1404852	9870	678.707	1957070	689614	24564	2156.24	85	9092.094
1016596	1250743	168530	21582.53	410966	466159	267261	34414.14	65	9093.000
1800644	1276055	66220	1515.942	1358642	824597	172254	3757.649	97	9108.810
256249	397535	31804	2540.404	122203	161624	54151	3925.671	63	9147.593
1584189	1368431	9460	342.706	985496	611604	25607	739.1527	81	9147.792
1009494	1059957	21811	1784.397	785974	621656	51753	3392.743	102	9151.302
774257	1597341	21011	17974.52	462688	873810	62876	35061.14	89	9153.360
2609340	993506	14631	148.5991	1591937	497836	33613	1196.089	83	9153.517
289108	238333	156696	2277.446	99577	77829	219225	3709.522	50	9163.484
102899	157277	23595	328.6795	51804	68139	49078	813.6758	58	9168.210
1832425	1413553	6828	2713.451	1343688	817483	21743	5383.182	96	9172.862
838327	1875066	101631	29780.3	614002	1003716	274279	64752.25	85	9177.410
2589135	2737935	12929	1208.517	1893974	1557213	38092	2906.561	97	9190.687
2173262	1266238	5742	451.7262	1270539	640325	14128	1106.981	83	9191.951
1861069	998534	36453	1043.413	1186712	508421	73994	1901.263	86	9215.360
1465098	1418107	11594	262.6234	1015066	799062	29685	536.3285	90	9229.846
1828135	961676	6022	614.4342	1318756	518817	17129	1651.137	88	9250.991
1076922	2171482	167940	41215.43	749286	1496142	409472	101318	99	9252.216
2739456	1298886	8788	673.4068	1784485	687249	26778	1840.646	89	9258.181
1060611	989229	4788	469.0068	639340	415885	12380	1133.518	77	9259.110
2245079	1236282	10092	581.7612	1551895	697059	31892	893.7412	92	9260.199
851983	891952	5922	249.8242	561398	418330	15119	493.3759	82	9263.493
2069755	1008817	10200	650.22	1305371	533812	28376	1712.694	88	9266.018
222294	107245	2222	153.2542	65951	31196	2746	105.8506	43	9266.790
2724114	1926391	7481	651.4841	1882060	989020	18176	1578.474	89	9267.577
2269784	990404	11439	646.9279	1314373	452533	28262	1457.098	81	9268.329
443839	835096	466931	8468.629	218122	335376	860838	14904.41	57	9268.554
1786286	1040254	24673	334.5553	1113102	552801	56411	756.4571	84	9268.883
951003	1505989	10319	444.0959	749511	952505	37087	1164.181	103	9270.388
809543	1721265	89964	19951.18	561384	1116457	219265	49448.77	96	9278.789
1710588	1571382	19535	609.9135	1256474	919938	54695	1485.39	97	9285.437
1862927	941687	12760	200.836	1092083	454749	29353	936.1033	84	9300.631
2123121	1566561	32069	1146.271	1316654	854463	71764	2419.16	92	9313.940
2068003	2252180	13441	541.8401	1716205	1751053	53444	1828.408	114	9358.629
1846745	900235	11284	345.2324	1205637	437018	30711	493.6871	82	9361.069
2201094	1339209	5982	641.1902	1436549	697502	14097	1502.442	86	9365.656
178132	174052	1375	9891.138	80510	61323	2763	14412.4	55	9374.673
136168	219720	46334	1775.537	80939	103361	87451	3260.801	62	9378.033
2118499	1619969	9708	1040.019	1738998	1014127	37694	1955.833	106	9379.661
540937	1711549	43052	27520.82	465304	1366258	160665	62138.3	107	9380.190
673257	1084058	658721	41795.05	369263	519611	1560990	77569.54	69	9380.210
2155276	1528120	26427	1060.155	1542560	804406	56646	2095.641	90	9391.955
1843498	922508	10560	609.416	1310163	526254	24822	1186.114	91	9400.518
488695	1181532	10285	14783.99	373188	658141	27333	29311.78	87	9414.469
1049769	2006108	10371	252.6131	826605	1146075	32073	526.6953	96	9421.294
439937	276638	1139	42.0979	126508	80774	1286	22.9446	47	9433.708
1498694	1038447	30479	580.0719	1033735	560407	63683	873.0163	89	9474.635
1164146	1597141	565869	6284.451	577844	677971	1009271	11799.9	71	9476.828
101541	160881	20673	911.1553	41708	59762	34306	1476.367	47	9478.740
1272970	1161817	6633	285.5113	855589	625202	22132	924.2052	92	9480.852
2408715	1249467	10847	305.1167	1444650	691473	26926	964.3486	86	9481.035
711701	1328009	51873	18693.47	382442	617850	109821	36244.76	74	9482.636
446998	471923	51874	14958.33	259090	407892	234727	31387.79	124	9483.109
507431	583216	11642	21100.72	242552	233783	23670	35924.89	67	9483.719
1984396	1201009	32999	887.4439	1455451	686096	63026	1937.559	93	9485.460
3087319	1360952	14381	470.5741	2036300	792321	44850	992.085	94	9493.640
149290	149528	87746	1554.351	48935	46113	116023	2113.29	44	9496.226
107887	106621	20101	826.4661	34181	32646	26354	1437.659	41	9500.335
1749037	1086499	8683	221.5163	1119336	523456	22466	68.1426	89	9506.856
701757	790993	17393	3669.147	310187	272686	27125	5159.712	63	9521.007
136103	24995	5158	-54.2362	42006	7441	6448	-100.8672	42	9530.906
2299414	1320922	18481	621.5841	1521587	729851	50111	1698.027	91	9579.075
1330374	827387	8317	470.1837	921115	446283	20831	899.4191	88	9582.498
1574493	1491848	17373	1491.025	1181919	754998	45246	4028.101	85	9582.741
2204144	978815	5039	447.8879	1225790	444764	13708	1012.419	78	9587.150
860946	1090159	6437	450.7157	610132	526020	18806	863.8166	86	9594.242
1750773	1122485	18261	160.2421	1143756	555656	45393	497.9473	87	9598.549
279222	91962	533	136.3013	97301	29398	716	144.9676	51	9600.970
535876	1053148	65015	25599.34	259477	393168	123120	37181.03	67	9601.262
164039	41128	1171	46.4931	46569	11644	1127	179.8247	41	9604.262
1415611	1517858	298729	32434.9	805049	932962	649118	77136.92	92	9605.009
705164	1423462	368684	24191.37	432332	700683	805784	42110.68	80	9605.903
1636134	642284	3750	207.375	842170	260975	9066	220.4026	72	9606.258
1544657	922256	5033	195.7513	978402	419810	8022	587.6342	81	9610.745
1826949	1116522	5946	289.3706	992927	464446	13236	203.3396	76	9611.453
1171624	756013	17008	423.5488	848791	429349	33919	533.0559	91	9615.461
1170010	1150633	11589	463.3429	800537	701235	32991	1262.595	97	9619.758
1748701	904132	4687	592.5407	983842	386136	10003	1176.568	78	9625.065
171149	138339	4346	738.6106	84430	69477	11286	1834.945	64	9688.333
2029746	1262627	13605	530.2405	1432570	919308	47680	1635.848	104	9692.224
472007	179196	9170	945.437	195921	52265	13872	1320.819	50	9692.435
1954245	821659	7919	363.4559	1171652	363591	17639	902.7479	81	9693.309
1237098	1341026	25470	662.867	1003391	869350	67373	1313.025	101	9694.601
1025400	1330572	12251	151.0811	861110	843593	38972	141.9292	102	9696.315
2095138	934289	7709	259.6749	1272347	427933	19174	587.8614	80	9697.069
1075400	1219665	53958	1600.444	723868	654289	95904	2466.414	91	9700.610
1952759	1267624	28263	981.9543	1356866	667332	72499	2567.394	91	9701.112
292631	230116	185107	3696.103	93496	69466	246625	5203.663	49	9702.926
971165	1429978	20060	26444.37	755122	1139777	72279	57306.05	102	9704.062
1415432	1925667	12586	491.8746	1045268	1161157	31090	1396.149	97	9716.729
2226268	1743337	15124	645.6564	1590425	1026865	44450	1452.645	99	9718.106
111517	101434	44592	615.2112	34203	30786	58802	861.3922	39	9719.978
1495441	1202341	3306	26.2666	961104	579325	7192	-326.9288	80	9723.140
953514	1422502	403340	5388.374	363108	505920	623448	8433.833	61	9723.647
1678408	1346878	10787	689.7507	1151463	774200	29136	1869.33	94	9728.431
484450	285201	137620	1582.482	168963	97887	197036	2393.52	54	9737.014
719480	959416	8762	377.1482	490845	407944	19463	594.2743	82	9743.066
1314256	1219318	20680	458.148	941423	629528	43901	485.6461	89	9752.088
270320	89567	30152	196.1272	74795	25086	37620	77.482	43	9791.682
1502679	1310856	11310	378.491	1006508	745110	28763	549.0043	92	9794.057
1748155	1871545	298357	8524.428	705467	636978	440900	14011.49	64	9795.919
2088776	1328166	7041	421.8001	1316220	666270	16539	1085.038	90	9797.753
2507280	1355843	7990	411.239	1952993	884802	25022	1539.334	98	9801.398
203020	252833	390	46.879	50927	66272	459	8.9499	29	9801.471
159093	59078	435	-82.5965	45035	17249	748	-316.6372	40	9804.109
1652573	1919131	244385	3280.999	739179	692627	389763	5523.104	67	9804.979
1382066	615603	4382	202.4302	797500	248764	8829	388.5069	70	9805.102
337983	404292	1513	236.2793	160821	136227	1161	427.9321	62	9806.114
555175	1222842	10327	16758.95	337877	536723	26334	26143.54	74	9809.031
1850099	911865	6057	548.3977	1178743	417101	16006	1060.737	84	9814.551
1767535	731594	5673	317.6553	1077557	319004	12254	712.6494	79	9815.881
2269773	840307	11158	597.3638	1393783	372161	20600	1414.66	80	9817.200
1347693	1420246	10548	254.1428	901990	802419	33758	216.2238	96	9817.910
1679886	1234756	6496	619.2256	1025958	547429	11057	1231.898	80	9821.933
2843083	1782760	15467	1024.299	2042299	934475	34080	1686.888	93	9849.299
290078	31821	413	30.5693	82923	9167	462	12.5182	45	9882.934
3003428	1973135	12722	628.3042	2156180	1303157	44058	2468.054	102	9907.338
178910	13092	-82	141.7998	51008	3224	-619	279.0741	41	9909.680
1717781	1886367	11328	453.9008	1531397	1343046	44712	1002.943	111	9917.152
162713	189489	87728	1503.941	51777	57128	115475	1919.147	44	9918.457
1429607	1658873	11173	580.2053	1120741	1061421	45699	1071.914	103	9920.154
385089	551351	69538	3526.482	164018	243581	122824	6180.626	59	9920.419
2210596	909242	5866	353.8826	1176152	384074	11449	458.4889	73	9922.273
2410152	1326248	24508	670.2988	1658987	763436	69074	1999.251	96	9924.546
1102016	2062078	19982	30815.59	757839	1208862	71143	59597.52	93	9927.260
2207240	1209719	4353	399.6033	1390628	591067	10050	924.805	85	9932.535
2244133	2213098	11738	815.9018	1772027	1389802	40721	1769.248	96	9932.893
1280138	3500351	140276	42370.29	1436032	2958278	472990	169393.7	121	9940.561
1011561	943067	15003	311.0683	705626	473468	33945	57.3145	89	9942.541
679973	695578	158260	5243.386	281810	240615	247866	8340.083	62	9949.813
1908977	1131082	8944	532.9584	1308548	706149	26742	636.8262	98	9966.971
1768939	894610	6332	356.8252	1144376	420778	12904	785.1144	82	9972.859
1284717	952828	9413	363.4693	911026	558246	30528	1051.021	93	10010.428
1503634	593515	8155	262.4955	838500	249150	15051	353.1611	73	10016.106
1443146	1217872	20138	306.1418	966814	611838	43284	606.4324	85	10017.351
1156797	1174530	9015	238.7415	824181	608585	24969	541.9609	90	10020.516
895541	2118404	44774	24946.02	812528	1446159	155744	59787.44	105	10022.892
1273866	1471916	15517	491.1037	926578	835986	48367	1199.989	97	10024.573
1412932	602122	2868	112.2948	771974	235525	829	167.7069	71	10024.775
204914	186372	84904	20536.31	145441	174502	319037	80291.58	98	10026.459
198117	29078	18676	294.5236	54007	8090	22095	292.5295	41	10029.943
735088	1522814	14725	17227.07	393089	703993	35428	30675.91	79	10033.191
1391863	1524150	8399	197.3839	898575	871108	23311	392.5471	97	10040.563
370607	451377	275302	5294.042	209047	254052	652984	13271.6	73	10045.258
2291219	1202992	8074	446.1514	1385116	554166	17726	702.2286	82	10055.669
1594836	1196225	7335	513.4935	890242	557198	18811	999.0971	84	10057.918
2281094	1691165	6423	484.7303	1598623	1012862	19447	1117.577	96	10076.908
1644464	1327198	12605	869.1405	1130061	691364	27677	1546.28	87	10097.604
897603	1041419	267882	16814.78	414799	433055	489017	26750.45	69	10118.707
951665	1375825	8193	377.0273	599702	632799	17506	128.8866	79	10127.594
2090074	871789	3763	120.5043	1204932	398133	10115	-263.5485	79	10127.831
476844	66586	4474	219.1914	179622	19568	6276	332.8836	55	10128.485
2246993	1949440	8761	721.2921	1577233	1178818	30142	1733.566	100	10131.501
2121769	1721923	6783	609.9263	1639323	1030929	19865	1474.427	95	10133.715
423500	697024	446643	24866.07	348547	468953	1361363	68345.87	77	10133.741
577181	1184621	21566	3241.653	603499	897938	75316	9595.027	109	10135.097
377940	90128	620	-82.218	204900	32647	1273	-475.1847	67	10138.218
779637	2061461	226929	24254.92	479246	1075114	529757	49383.97	84	10138.848
1419598	1120284	11986	108.2146	986861	503331	22099	543.9539	83	10145.698
891944	1321704	12820	10660.2	392267	572650	32430	17386.32	71	10148.286
1934848	967908	7708	225.8188	1139877	444873	14537	165.1257	81	10149.255
1629646	866671	20341	571.9301	980364	427251	52455	1473.725	87	10153.869
1869381	1863158	10367	583.1887	1249431	985051	26494	1192.513	92	10156.396
150405	270396	22665	1621.506	71503	113156	41222	2520.154	58	10160.693
1103004	1261755	11009	244.8049	759828	670832	32435	420.6035	94	10163.217
487610	645074	157758	3169.624	216898	240086	267103	5392.878	66	10165.031
1893590	965064	6188	487.5468	1186639	451882	11809	815.6849	80	10197.402
416134	554802	228238	22004.55	167453	184899	357010	32241.26	57	10214.715
2635427	1545564	12307	646.0227	1451322	782503	30826	1424.139	83	10224.416
2334792	1406911	8091	346.7051	1653240	778810	24613	760.1893	89	10229.853
548503	661056	122196	1642.996	206492	235828	182113	3033.939	60	10239.886
496729	1079975	332273	8250.915	210361	480004	715941	17073.09	71	10244.383
566630	930138	235849	4051.329	300183	375041	423648	7202.053	67	10244.592
2449230	1154587	9699	922.3139	1605812	610785	24624	2130.606	85	10250.553
2451390	1538552	6175	1381.417	1869310	1050705	17200	3384.92	105	10256.447
382831	447061	20108	2634.459	147749	166595	32361	4064.252	63	10261.225
853033	1068599	198309	3806.335	292278	334666	280268	6087.435	81	10266.161
112713	198007	46733	1411.121	57356	90624	93907	2426.783	58	10271.643
2362568	1583835	10911	590.9071	1771238	1106814	46062	1813.678	102	10272.182
1648707	1621933	11530	462.833	1363798	1109714	42079	967.8319	107	10284.605
1345888	2085823	87066	17740.2	907233	1084662	207916	40498.89	88	10298.755
1939227	1516540	19738	989.7018	1310317	870228	51455	2064.625	90	10340.654
1368949	1100904	7927	192.3047	848558	505455	23743	698.3823	84	10342.310
1145684	1153457	9155	321.5955	821349	665368	30892	101.6412	95	10342.697
231006	107722	29468	487.5548	65410	29509	37885	770.3485	38	10342.992
1496703	2362594	496209	32725.53	833648	1083869	1031418	62539.95	80	10356.912
1238309	907448	20006	729.1366	829635	468915	42746	934.8506	89	10359.250
1513152	886567	11291	555.2251	986303	538573	30484	1697.352	94	10364.120
732219	1315112	143555	27659.44	499245	846286	350472	50278.08	81	10364.198
734897	1849029	481455	23184.63	424561	826174	1002727	44259.59	73	10366.749
109444	102323	70081	1432.344	35957	32808	97327	1636.645	41	10368.910
1578836	1398352	13558	283.0038	1094705	692268	29625	1114.963	90	10370.129
2267489	1479574	13795	686.8995	1586508	838652	42850	698.885	93	10379.002
121075	54415	2100	-29.19	35788	15733	2757	-296.7323	39	10415.617
1780990	1515850	11556	586.0916	1230946	949547	32966	1115.193	100	10416.577
2865954	2457431	12055	835.2855	2544009	1792326	43837	2405.856	117	10441.975
1430884	1402164	18572	3949.489	1443868	930751	44081	9085.744	125	10452.559
2124118	1213760	16218	767.2298	1337870	624191	31470	1901.467	87	10455.976
212372	216453	110476	2037.504	61076	63153	140028	2573.971	42	10457.287
102246	30828	41951	392.2511	30375	8600	55790	597.819	37	10457.637
1770231	1216470	12125	325.2125	1118261	663727	37946	4.5706	92	10459.130
1928425	1007701	5110	469.671	1192897	454946	8265	1330.667	79	10460.649
783650	990584	20051	4019.661	383594	429251	36586	7521.274	73	10461.486
2401904	1557332	9819	550.0459	1739324	923649	24883	1349.336	99	10462.518
1866368	979175	4751	269.3311	1152688	454238	12508	333.0988	81	10469.000
1536537	967291	6827	312.5947	1056257	600191	23990	312.839	98	10470.832
1434082	1078698	21336	95.7496	986641	588488	59992	1512.151	91	10472.534
1447203	1162751	25570	551.477	961749	623694	55618	1044.57	88	10474.660
1205119	1337959	15001	605.3561	826473	658776	31527	1501.265	86	10484.762
1271307	1125768	14335	1116.193	1052539	712467	38134	2220.517	100	10485.708
1573043	1006342	17720	685.092	1071290	513154	38843	1489.492	86	10487.960
168751	231992	433	-10.3087	77605	79891	690	-71.291	53	10489.102
2046930	965321	13389	377.3229	1221713	419419	24254	617.8494	79	10497.481
2675710	888329	9328	700.7008	1625435	467879	20964	1507.28	83	10520.080
154847	70215	40147	687.8467	43547	19795	50366	777.3326	40	10546.486
1346084	1305121	28302	1304.342	971144	814114	55907	3063.983	91	10552.145
212375	470851	91330	3437.613	94962	181009	159200	5535.12	56	10552.886
2368687	990001	8868	634.8948	1345519	451057	20071	1574.783	81	10554.003
422704	782808	58459	19400.75	219092	359613	118057	34690.6	69	10555.284
668799	1339729	34853	17008.65	577479	1130807	101695	41727.09	101	10556.280
1254752	619396	67146	46867.69	687437	301880	170427	106267.6	84	10560.178
567973	755364	9504	24671.38	287135	326575	20206	44394.36	71	10560.871
1724710	1790303	28426	678.4986	1562582	1355218	87725	1777.373	111	10563.879
1446136	1217516	13519	1266.616	940991	545308	23734	2257.677	82	10585.170
1073146	2312016	18245	21459.54	1196756	2021836	85028	71117.47	118	10588.887
2160307	1030540	15371	396.1131	1438083	514289	36600	1200.26	81	10588.974
1651542	949079	4107	448.0027	912545	381826	8277	697.9397	73	10601.869
903921	1821642	143342	18128.09	541792	927818	293464	36076.53	85	10603.934
1489261	938765	19875	243.9875	964811	475946	35661	459.3821	87	10654.939
109513	105814	24638	145.5918	32663	30364	32438	214.1718	39	10664.301
2356684	1119948	5153	315.4833	1469263	593637	9929	1336.217	81	10667.865
1507131	1335568	15994	180.4634	1105950	869685	49764	-27.0396	116	10673.969
130622	27704	19951	95.0511	36433	7145	24838	14.8118	38	10674.680
1698153	1015751	16292	536.5812	1189641	547785	38594	1883.323	91	10677.709
528260	999820	230130	30894.29	261028	375742	413363	49680.06	65	10678.839
2126335	1563878	13281	553.8641	1661610	992311	47100	1933.31	100	10687.567
1819386	1115022	14263	575.5543	1263906	614054	38171	1642.193	92	10691.499
2735800	1551624	9925	603.7925	1966523	1139552	35553	1749.923	108	10693.466
836365	1092272	13382	19312.33	402969	462952	31608	28940.61	71	10698.588
1511044	910477	7876	593.6436	1080939	493058	21400	1635.54	90	10703.163
1852787	1181813	8436	680.0596	1260735	582337	27022	1573.534	90	10704.328
1174109	1080963	8663	277.3943	806190	564361	24284	390.5324	91	10709.035
304521	194591	162041	14983.3	133692	65363	239285	21684.89	57	10711.435
353384	762250	10578	16308.83	153793	298749	19484	25926.25	62	10715.494
2674147	1802789	5513	666.6793	1732079	924253	15087	1680.981	87	10719.520
2214160	2552799	11071	662.8831	1575256	1715139	38174	1948.761	95	10719.731
2667780	3069717	9072	946.5392	2265480	1756992	26558	2233.304	98	10731.427
1922355	1238022	12948	437.7828	1274301	640855	36916	1306.788	90	10763.305
1721035	1355173	22875	696.2875	1271981	675002	44480	1231.328	90	10770.182
229679	166642	85923	5252.68	124421	120849	259698	16816.46	80	10781.307
1639077	1112069	34788	703.0068	1014546	531827	59097	896.9417	84	10782.665
495682	639226	249668	3312.775	228985	217902	364373	4867.725	61	10783.318
2236597	1134239	12830	431.763	1313878	657535	28197	963.4517	88	10787.056
1975311	1523288	7433	328.3913	1459972	892294	26088	1102.937	98	10790.115
1435371	1024940	7200	247.92	936934	500624	18956	196.2316	81	10790.478
1661335	1113933	7493	404.7573	1108842	607973	20500	796.05	83	10790.584
1831913	1194901	12675	1205.068	1312904	651794	36342	2773.386	87	10790.721
107951	30123	1943	-20.5977	30358	8275	2223	-167.8897	37	10793.379
2031325	1261249	7627	376.4747	1227670	549067	16582	55.8502	81	10796.799
1131806	880042	14657	548.8577	720252	390168	35953	669.3633	80	10801.781
1220298	1673663	203607	3956.953	567439	627278	358215	7591.861	70	10805.390
1510984	1468609	23506	467.4866	1145464	838343	73588	1737.687	96	10806.401
2153809	815759	11976	368.6536	1248612	371923	28574	603.2014	80	10818.250
1689981	888117	23222	554.3542	1089768	460798	47087	1632.181	82	10819.213
1212094	756311	13486	341.3646	1319287	681001	57435	1795.104	125	10870.064
2031738	991048	7873	206.0753	1138729	475800	19053	896.2733	83	10877.003
2009552	1638243	11503	589.7183	1390109	895444	30604	1056.084	93	10878.277
2055434	1442292	14532	464.8452	1401346	767958	35984	1628.902	84	10878.429
2141994	1067003	8762	607.1482	1369970	553293	22571	728.0331	86	10879.854
815945	976532	225287	3400.201	365376	359232	375447	5735.177	65	10880.889
1054673	1200496	32010	929.761	809167	696465	86129	1938.037	93	10885.117
129957	29798	271	114.0031	36488	8314	-247	308.5433	38	10886.936
855454	903762	37869	534.6509	591197	517227	71501	1725.006	94	10888.623
297925	589910	73697	4140.001	173845	298952	154418	8166.25	74	10890.305
996098	1001485	11517	423.7037	570991	452887	31236	1096.14	82	10890.811
155801	151763	914	186.4754	48600	50014	769	441.3409	43	10893.137
1980645	1778903	18187	533.8907	1376439	1057136	51213	1811.449	98	10893.560
2148845	1299158	9752	458.6872	1283646	628363	27893	1622.197	87	10894.166
981059	1529078	12808	440.9288	678349	772372	39417	1280.894	90	10899.412
1131633	1408016	64502	38135.16	631468	747554	149602	65169.27	82	10907.760
1419231	1382042	13288	412.8568	932784	657296	31210	586.881	86	10908.895
107342	232559	25151	1434.771	75268	155375	55830	3961.063	74	10910.088
1726035	1060529	17942	224.1462	1143653	593971	45144	382.7784	92	10913.293
127234	22514	177	141.5297	35156	6243	-35	381.0365	38	10918.935
1390759	955127	10048	520.0928	767359	394807	22385	831.7985	76	10919.686
155008	33223	29747	306.4067	47506	10128	38600	608.46	43	10925.125
996983	1631869	211695	24126.09	669156	861958	402257	52299.22	82	10938.826
144259	140317	4930	380.573	41135	39761	6631	625.7991	35	10939.045
1504559	909587	12121	1130.788	1052471	499888	27036	2448.52	91	10947.369
1793056	1167064	5817	365.9337	1239692	615586	16110	549.771	89	10955.146
930152	806443	17141	426.4101	621880	353599	31813	722.1093	82	10981.309
1390911	893374	6599	434.4039	999630	476639	20274	736.5714	91	10985.322
556074	959143	10445	15376.96	263806	419129	23460	23927.11	76	10990.613
152056	126412	91037	1392.776	48185	37701	124363	1271.164	43	10994.701
1559221	916328	12339	463.4179	929599	460140	39293	1022.737	89	10999.719
2284669	1078425	13913	189.9193	1499919	577297	37259	747.4299	88	11000.412
609256	727474	29530	16604.63	475266	530385	107117	35431.86	111	11004.113
850533	1431085	175642	36036.12	498957	791258	422602	63471.57	91	11006.072
3430005	2334365	415427	41814.05	1382682	952521	738216	60428.72	73	11010.864
1832957	1382378	5873	393.8753	1299640	839308	15604	317.5844	95	11015.768
2361524	1323824	24296	811.8056	1614273	724426	55378	1828.106	88	11016.945
1096292	1202642	26480	1774.528	735619	786222	66407	3996.033	105	11020.565
2401009	1248354	23232	1091.915	1613552	729122	51365	2664.576	89	11020.640
1060828	961256	17512	673.0232	748340	498418	33128	1568.881	89	11030.990
1454777	1508590	11051	334.7611	1079111	866657	29899	1081.534	96	11034.975
117521	85527	42330	403.713	36177	26078	55202	554.4322	40	11037.369
1973693	1128638	5953	369.3633	1205573	514528	13232	690.9152	81	11041.482
1330280	937415	5750	220.575	827535	436525	14302	866.9422	81	11054.178
2031834	1367770	7765	622.6165	1475855	792316	22955	1565.776	95	11060.904
499067	823186	112934	18113.8	347016	437000	244586	38060.07	83	11093.182
120512	240508	184772	2454.309	57555	89225	301640	5005.004	53	11096.099
1402720	1149150	7472	671.7792	979991	579653	20117	1845.164	85	11097.782
2009348	1156929	16808	401.3288	1363444	612139	48090	696.849	90	11102.633
2282145	1213453	19986	839.0146	1490305	629864	56508	2292.499	88	11103.918
1417693	1180068	24174	670.3614	1081207	687246	59821	1648.758	100	11112.633
1688684	2368113	54621	38432.04	931221	1212504	142725	72174.88	86	11114.543
1774301	1262093	13486	226.3646	1302811	774221	36133	37.4613	98	11124.521
1945830	1118876	6205	811.1005	1276727	590053	18062	1573.878	85	11125.311
197815	186343	299688	2747.897	69495	61709	431378	4534.706	48	11126.817
122950	50088	242	110.1762	34466	14146	123	285.3003	37	11128.305
1795032	1074164	10547	339.2867	1278371	589140	31785	1013.138	90	11135.926
120940	44570	29064	414.6904	34747	12955	36310	678.991	38	11138.443
960349	1207033	55657	1102.958	804955	831921	101669	2583.831	107	11138.586
588534	4208237	61369	1256.001	445628	2489397	163292	4661.281	91	11140.005
1554256	962606	5227	414.8347	845970	414567	10970	1117.417	77	11154.357
1688446	1793240	18566	713.3526	1193604	899640	42881	1554.424	87	11192.705
657217	487823	93005	30092.58	308899	219409	209928	49819.36	67	11195.536
2175572	2140086	14493	779.4573	1474554	1203213	38234	2254.127	87	11202.662
507207	1076505	103609	16433.66	394529	688506	281770	40265.3	89	11206.559
2637645	1467418	9934	1289.497	1731589	757870	24893	2231.897	85	11210.656
2061307	1481763	16538	301.1818	1558540	944210	59695	96.8895	104	11212.430
1596322	1729977	12894	2379.553	1064571	1084058	36717	4183.424	97	11213.146
1985256	889447	15091	451.4051	1161198	419244	25381	1172.674	76	11213.946
1028797	1039058	11427	471.6547	792437	611031	39375	871.9375	94	11214.596
1696593	1267805	16985	125.8585	1213523	701779	46174	-45.4386	93	11216.284
941739	1862677	434746	11947.05	748051	1183431	1443589	36213.54	84	11216.323
728013	1285199	19975	31182.6	377188	552628	46615	54536.1	73	11219.885
316992	322582	226205	2040.1	115330	101367	311827	2661.095	52	11221.118
1167835	1143239	139139	3065.898	442990	397869	224902	4454.602	71	11225.360
1330999	1388967	6635	302.2235	966363	819492	15683	257.2163	98	11225.920
1748148	1538409	11856	599.9216	1298080	982207	38820	1710.802	104	11229.296
1402048	1301840	9918	596.7998	964430	695363	24823	1588.97	89	11231.573
798229	1696789	22982	4614.89	423114	725321	52414	8851.625	72	11232.183
346244	490508	71551	5619.811	197340	241422	170580	9599.538	73	11234.207
1286663	2059461	7909	554.8949	873114	1183507	23466	912.2426	95	11240.363
391538	307117	3847	1713.417	113635	88526	4721	2164.648	47	11242.957
1446483	808732	4666	382.5626	894456	348354	10152	673.1272	77	11249.672
725977	1346049	76534	18973.76	439131	719802	187382	38140.73	81	11279.150
1857012	1502938	9448	538.4328	1359674	833101	30993	1247.107	96	11287.987
1792035	739568	6316	274.1276	1060654	324791	13795	317.8995	76	11305.489
2104041	1941965	10575	676.2575	1520762	1271630	33248	1339.613	101	11313.059
105298	160501	51626	1038.019	48116	69068	91143	1483.522	52	11322.074
1312116	1591065	173289	17423.71	653740	656116	341804	29307.4	71	11323.398
[truncated: 8,001 more rows]
