# Supplementary material for: Mitochondrial calcium uniporter-mediated mitochondrial dynamics imbalance contributes to contrast medium-induced renal tubular cell injury
Source: Front Mol Biosci. 2026 Jun 29;13:1848361. doi: 10.3389/fmolb.2026.1848361 (PMC13357276; doi:10.3389/fmolb.2026.1848361)
Supplement: Supplementary file 1 [file DataSheet3.zip › Flow Cytometry Assay(1,2)/Flow Cytometry Assay-1/╧╕░√╡≥═÷-1/╡≥═÷ 3/CSV/8h 1.csv]

FSC-H	SSC-H	FITC-H	PE-H	FSC-A	SSC-A	FITC-A	PE-A	Width	Time
1424780	1513708	15162	442.1882	969985	784804	42197	937.8517	91	23.231
1790651	1387021	17052	269.2172	1199188	735166	52548	928.3428	89	25.193
205864	157594	2803	551.6483	56497	43660	3611	646.3771	41	31.219
613580	607843	43223	13738.21	239414	227274	67807	22968.57	65	34.096
1247498	2350406	194669	34093.13	840859	1295107	550152	69776.13	89	47.186
2109519	1626788	19493	514.9573	1798480	1026880	47980	1997.678	102	49.229
469865	78880	1131	57.2491	155687	22623	1529	-24.0231	51	50.196
559146	390997	147923	2053.88	226470	146584	233587	3644.831	59	50.428
1509827	829675	7544	452.4184	917338	374900	19808	1181.629	79	50.717
1532586	980085	4637	478.7357	979617	512548	17541	861.8501	88	52.170
2472630	1767008	14468	539.0548	1814255	1074890	48631	1354.999	97	52.383
2579001	2288396	8354	969.8594	1798916	1255543	28597	2058.892	97	53.905
1891837	974214	8286	514.6446	1483498	600003	28205	1180.301	103	60.570
2287114	1888744	38538	1482.382	1632784	1547899	111476	3107.604	134	64.226
1767779	1062176	38123	336.1003	1157420	517625	80526	2076.309	85	66.499
102859	190869	34818	912.6898	40653	77109	56738	1468.402	50	72.109
2611886	1283022	29747	1336.407	1846662	692357	77538	2791.282	93	74.541
1992402	1411463	26751	589.5311	1528640	906522	74967	1762.249	101	76.786
787573	2143933	105352	53264.85	523234	1230998	317238	102688.5	89	81.776
2061824	1384262	9110	271.071	1497568	835943	34459	604.3499	95	85.319
1722031	2006415	14208	1355.469	1421235	1336098	47371	2895.313	113	86.264
820764	1502973	16369	2080.501	612030	885321	55039	4619.888	103	87.611
2606366	1754650	11378	473.7058	2030366	1159896	38177	1722.33	106	106.048
386206	519526	123543	19578.16	151841	172061	194052	28755.92	58	118.397
827527	994951	33168	24761.13	420991	551730	70627	37501.77	78	129.076
112995	53798	28645	321.9845	32700	15423	37144	391.9784	38	138.566
472665	299227	66499	1109.794	141170	89680	86420	1557.162	49	157.061
1604002	1342189	216635	3878.223	550585	413045	294277	5552.54	60	159.304
147768	20651	566	224.5526	40943	5428	623	413.3503	38	160.012
2152957	1218408	8572	289.4892	1469766	705739	29740	895.414	94	162.533
2556559	3113405	232137	37161.48	1512526	1386768	442946	59042.07	71	162.619
752908	1400167	145725	23155.17	415935	692116	280023	50069.69	88	165.826
2610241	1799783	11429	613.3669	1824437	1153635	36137	1922.886	98	166.284
1746976	531778	30077	430.9197	1041201	301233	51886	502.6046	83	171.576
346740	203115	168068	18459.02	129106	75695	279778	26433.95	61	173.533
1732618	1398427	12610	347.421	1199821	748421	30215	585.0615	91	176.212
1418273	1034270	12125	494.2125	1045033	620476	27975	1527.397	92	176.617
215189	123460	47880	509.068	58448	32964	59483	623.3963	35	176.929
187800	76125	46070	403.527	51218	20923	56838	142.0118	41	178.277
1871443	1125504	10846	399.2606	1124574	550685	23009	1200.005	82	181.253
100543	21151	6563	53.5843	27237	5789	8068	180.0148	35	182.978
160387	242665	38376	1243.694	63505	95508	60079	2031.632	54	185.910
1544102	1167636	6253	462.1933	1063432	702049	19134	1552.617	95	187.856
747452	726725	185889	2509.573	274396	261471	301887	4013.461	63	188.823
2671433	1597561	18044	1604.468	1874148	873350	52945	3465.215	95	199.203
1747406	1007747	14500	603.45	1102179	614973	29984	1227.302	95	206.248
946574	541131	4510	292.011	577673	240840	10573	248.5453	79	207.580
203970	175430	153304	25397.55	84426	60484	226638	35385.79	54	208.484
813212	1383095	276810	15801.04	472951	935933	601796	77233.55	97	269.319
361113	600773	143899	1743.934	169195	223424	230813	3028.009	60	270.192
1683742	1053147	11170	286.637	1258125	651086	33357	876.9277	101	272.001
147519	26346	2400	-103.36	46222	7584	3005	-42.4195	42	274.213
1640517	1077699	54316	874.9276	997829	544758	104312	1487.503	85	278.021
1369609	1234676	11101	544.5661	1013259	645765	31429	983.3669	87	278.783
107216	26190	-65	161.3535	28300	6555	-264	90.9896	33	279.408
1583390	1048352	8794	326.5434	1195078	604711	29008	839.7488	94	280.103
1500737	1207185	19766	693.6726	1193203	713643	54448	1057.933	96	280.749
1075872	1085130	9064	195.6904	604915	499555	13463	-49.3257	79	283.369
266755	304822	118734	2122.177	112751	103371	169706	3023.307	56	285.255
2312388	1462855	15079	404.1319	1543110	827451	39227	904.2347	92	286.151
1858767	1404958	16153	592.5833	1284055	790383	44665	1631.707	94	289.485
486315	489942	210332	23257.22	185043	162160	327085	34361.47	58	293.623
503022	492611	46814	20682.46	193115	168213	69798	30762.07	59	295.078
884205	1570873	48287	28516.5	542838	843853	149918	54713.8	87	298.497
195836	34929	14769	183.7409	55515	9437	18649	313.4089	41	299.663
2226247	1266741	23050	6438.105	1549174	595240	44866	9736.782	86	310.260
2134964	1241675	12155	403.8955	1353036	586285	28448	914.3328	79	310.523
2014444	1198061	26232	1373.215	1259151	618527	57359	3733.04	85	311.222
102244	62534	304	-142.7456	27634	17201	459	-316.0501	35	317.673
1886868	1301581	7625	318.7625	1261216	641297	21717	140.9237	87	331.193
440891	374272	2245	273.9445	528139	337656	6860	848.846	147	332.969
3060393	1844989	14480	512.328	2105618	1064593	39246	1494.501	94	366.332
1043095	996609	6919	353.3559	756427	531106	19815	488.6215	91	373.809
2774750	2205659	5763	547.7043	1758565	1130090	12030	1404.883	89	379.808
2493536	1781869	11234	558.4274	1858097	1159642	35681	852.5041	95	380.087
1048173	1207507	16075	110.8075	713551	627153	49079	74.5319	91	383.021
2854616	2020477	15808	788.2288	2252669	1329266	50908	2029.339	103	383.081
1416484	1227200	14961	202.1121	1116650	750109	47852	823.0972	102	390.773
1013345	1055153	21752	80.8872	816757	633773	46286	519.4446	98	391.952
1030260	1276899	10950	295.295	727961	740994	37847	645.8167	89	392.135
1638076	1344787	12157	713.6077	1132870	717013	36017	1664.154	89	397.495
124470	189309	170	-2.463	39711	55597	-88	30.6632	42	398.752
2239856	1425036	16964	375.8804	1511963	812890	51741	1069.47	93	408.726
281864	751381	86988	2667.427	124413	256865	136390	3357.479	58	410.023
2173259	1188408	15502	316.2622	1408462	628778	41471	1018.323	87	451.499
1587708	1342987	10144	325.2784	1081510	706362	24345	709.7545	85	484.402
448197	258964	27366	1683.033	172886	91193	43289	2368.713	56	484.911
2170465	900400	10172	232.2492	1375512	452878	26974	701.4414	83	486.565
577170	748863	119572	3606.589	332512	351214	237941	7495.29	84	487.358
1526188	1167006	14459	248.3499	1114267	620546	29468	341.5548	88	489.428
1603288	1318108	12892	278.8412	1022689	676618	31815	904.8215	87	489.957
2032966	1002981	20867	557.2387	1245803	503435	50523	1463.74	85	491.450
139240	157077	30925	705.8925	49383	53795	45965	1112.636	46	492.827
115675	51768	4610	280.621	31410	14178	6026	330.8586	36	493.772
136098	68331	43868	381.3948	37789	18688	54061	519.6221	38	494.247
1751835	867543	6405	606.3205	1211460	448135	19410	792.901	88	494.505
106368	226841	889	7.0729	28821	61817	1276	-181.6164	36	497.160
1917794	916818	12944	526.3584	1276934	493243	35948	915.0828	88	501.608
1693579	2493230	13412	2659.013	1255342	1735162	41406	7098.677	104	506.539
615540	1137261	14078	897.1758	482309	887820	44726	1906.929	106	511.516
2442440	1217608	16225	270.2225	1538914	667664	45636	289.9796	90	512.075
773587	656562	213009	3094.005	276363	244219	357532	4656.145	62	524.845
1941518	1193828	13467	545.0987	1222609	696943	38381	1067.974	94	528.716
706931	577447	2335	130.9935	383555	275775	5833	174.6313	78	530.385
138740	59944	86	159.6246	39286	17498	184	123.5224	39	557.428
1734579	957290	8902	111.0022	1142568	523847	25672	344.7992	90	587.702
190303	229596	125385	1411.099	61312	72919	173348	2057.223	47	594.231
2241479	1568035	24607	657.0527	1689927	1035396	57750	2315.775	99	594.966
1416005	1059837	12421	157.6181	870808	479483	22988	539.0268	81	595.992
632892	189896	81491	1423.445	196614	56704	112153	1477.183	49	596.324
1061600	1041639	13496	493.9256	718367	501317	30027	762.1147	85	599.515
999836	1289263	7809	-6.7151	733841	826316	23987	95.2707	95	601.835
936538	2122815	233666	26275.46	636639	1117782	564317	55810.79	90	606.403
2813236	3819368	496398	12717.33	1483123	1616338	907485	22807.91	75	607.114
1684682	1024801	11339	1158.318	1270737	648028	34459	2644.35	103	611.759
376845	48541	1350	75.735	110788	13743	1920	39.712	48	615.253
1621257	1506652	12989	21977.88	932457	985684	39694	45897.04	91	621.606
1698320	1216852	16554	341.8794	1168580	644298	32614	647.8454	89	625.116
1004802	2147888	51613	26672.89	718430	1139473	128754	44897.3	84	632.811
142729	97733	46207	1066.813	43230	28429	59058	1625.554	41	633.773
1988178	1119950	13982	420.9902	1328330	619993	33523	1136.04	90	634.673
1729751	1667302	8948	245.3828	1297396	1107171	32009	1131.905	100	638.424
143851	135090	102379	1502.662	41974	39087	131789	1845.563	40	645.734
313334	157519	24436	-23.3404	87087	43455	30553	340.4233	44	653.549
142819	193069	58915	1718.131	48752	73835	91744	2607.038	50	661.373
2363435	1546644	11536	620.9696	1606835	813086	32900	1503.69	90	694.100
930487	1449124	175779	23606.4	583326	725606	368191	47717.32	83	699.301
166506	229283	27819	1180.846	58628	81899	42871	1769.863	48	702.652
627740	906408	203946	81011.17	1068542	1514910	2227701	1017767	402	706.985
1816861	1546854	14566	456.9526	1432409	1010066	49472	1135.979	101	707.615
1918477	1486323	11777	635.2897	1403783	939254	40489	1309.633	97	708.113
1794352	1289565	10330	231.513	1429923	912641	6583	48.7063	102	708.422
452940	310097	97529	1267.577	182286	115519	158964	2089.08	60	709.866
140606	40678	745	-64.2055	40478	11661	1250	-93.875	41	711.784
519313	637502	203378	2516.906	241259	264781	370140	5122.854	66	713.462
280534	236146	110840	2375.124	98361	79669	159782	3772.37	52	716.730
326558	173651	87516	1742.448	100902	53906	117788	2058.307	48	717.906
1237245	985388	13622	179.7942	875816	553873	28360	630.996	92	719.100
2619516	1330678	22656	651.8016	1606032	733096	63027	1573.415	93	721.001
1627032	1116065	9117	437.0637	1129744	582927	26581	1155.994	91	724.098
2148096	1110481	18478	757.0158	1492914	617188	46619	1826.526	91	724.782
195164	479990	161439	17561.93	92421	162063	252472	26516.28	56	728.395
2219829	1308907	13965	318.4365	1623827	824840	46586	848.2746	100	731.181
1384060	758910	7604	1092.784	870303	364042	17948	1687.283	83	737.149
682738	1072091	53677	14546.88	340739	513673	130905	27759.77	82	740.515
2209133	1307887	15616	462.8576	1474575	736643	46108	1018.059	93	744.426
2981189	2518453	29748	681.2628	2386386	1553203	81025	1935.502	102	750.467
3174599	2278188	26431	806.5791	2784736	1699766	78426	1885.499	117	752.968
244169	44806	23343	304.9423	72655	13063	29453	188.7133	45	757.084
2609898	1576045	21102	751.4222	1691732	974177	48971	2516.073	97	771.345
2518021	1400586	16964	775.8804	1731683	785197	49189	1821.703	93	801.121
2487477	1671955	9984	1395.302	1639952	940785	28478	3484.016	95	804.121
1740069	1140520	8293	423.6373	1231196	668042	25407	1285.933	94	806.218
1905966	1261040	9997	597.4317	1066398	639561	21947	1216.827	88	814.698
288528	620801	266110	5984.771	171977	276189	570549	13376	68	815.567
964851	723687	11981	390.9341	654950	354474	30277	1222.14	85	816.470
1066907	863687	203492	19312.5	725666	594621	696218	35680.23	90	816.657
2093037	1083601	8541	592.9501	1493893	669325	22947	1626.927	92	818.355
963089	1239504	80649	20341.61	689272	889013	183922	39545.63	95	820.807
332945	607835	39559	2115.46	160276	222912	61087	3172.581	60	823.862
1110637	1282923	7922	584.0242	707325	665217	22076	1344.264	88	826.751
1903836	1312432	19058	368.5538	1466463	880706	64841	659.3801	104	827.242
1047134	1872629	43904	51609.21	815167	1274684	152001	121623.1	97	828.648
882880	1169415	16980	252.578	703821	654568	45890	498.429	94	829.260
1333477	880991	27629	627.1869	942369	451827	58352	1571.147	82	829.350
1767974	944421	11723	395.0603	1118809	440449	29663	357.4943	81	845.293
1337186	998877	20030	1086.683	908808	510870	43236	1920.34	87	850.809
2295219	1418739	11232	379.7152	1556008	909069	37529	912.5769	98	859.447
227195	56801	1133	-185.0387	78044	17165	1674	-562.8886	49	869.090
143099	25251	-47	-74.2367	42392	7088	28	-192.0292	40	870.061
1551172	1230605	6266	621.3226	1008506	691430	19778	1305.946	92	890.496
935230	1307114	316645	14381.78	603553	777347	830183	51871.67	87	894.633
1147302	1143661	9114	396.4954	816083	613902	30255	1079.306	88	904.508
281370	698924	68343	17629.44	156182	279483	134360	30814.6	65	910.313
2943988	2250614	15213	1293.849	2054242	1505080	51840	3850.224	105	914.078
550065	1053725	8441	857.3401	442190	662089	26978	2039.866	97	915.140
2041978	1977087	12112	775.0832	1396125	1031580	36959	1851.6	86	915.216
2028303	1282808	29891	869.6851	1459428	668665	73588	2150.687	83	915.331
2157679	1176091	11938	455.1218	1368118	605660	33455	1258.825	86	925.737
1264172	575758	114961	2812.112	445011	181847	163409	3946.445	59	928.394
1171504	1438559	76222	792.6542	882861	996344	130381	1884.174	110	928.851
2225449	3406515	232938	37389.22	1676754	2232520	759164	87749.3	98	932.310
2308901	1466371	11226	459.5786	1587984	749556	32891	1291.985	82	932.344
1706456	1260820	12660	407.226	1226422	674242	37456	729.0816	92	934.593
2251329	1374279	24942	83.8462	1465781	739171	70171	1085.393	90	935.557
1900023	1123843	10372	418.4692	1334627	568150	26818	1229.89	83	935.980
1713927	1501611	12049	1755.149	1372108	862270	34075	2891.607	96	936.274
987032	953960	8635	201.4235	690563	508930	25247	308.9567	88	939.669
2661510	1772855	11446	662.9206	2039082	1237978	36957	1110.888	104	940.122
1973248	1072042	15879	436.0119	1274879	579708	43223	1265.21	89	945.844
1664234	1004950	8212	609.2932	1050657	500984	16013	1241.729	84	961.832
1932071	1172225	10969	398.5609	1385072	631985	32327	758.1447	91	969.393
2248986	1441510	9111	267.9271	1474431	891697	28876	995.7436	94	970.287
1330393	1833832	282936	17641.51	612724	691642	487156	25842.25	68	1021.908
643594	394255	224950	14202.7	275212	156151	405480	23989.43	62	1022.284
1061345	2025227	58568	49908.07	626043	1060063	135261	99486.95	85	1025.635
130736	149140	213924	2933.336	49303	52154	324262	4555.698	48	1031.551
1343116	1054574	18000	152.8	967167	609730	54542	446.4062	95	1036.582
1336239	901062	19831	384.3191	956215	514793	42080	1950.688	91	1037.814
1584711	994762	13301	238.9861	1077678	526977	36157	909.0077	88	1039.771
136809	145045	211780	3963.858	41747	46653	291723	5902.06	41	1042.945
1525915	1655634	10714	719.2554	1171743	988138	31522	1642.984	99	1046.876
104308	118886	42659	1203.37	40782	42121	66603	2003.828	46	1048.335
720387	1637969	23571	2680.133	552418	1057335	54438	11579.37	97	1048.854
256622	176551	143767	2492.929	101167	57950	203084	3450.212	53	1062.180
2185650	2121537	13738	522.1018	1431516	1351356	42047	1092.437	102	1091.023
2410046	1545796	10640	760.904	1703294	891106	32737	1726.146	92	1126.475
102315	36592	-39	119.6121	27981	9892	-362	178.0918	36	1128.833
381451	675618	16220	18486.94	181689	240861	29076	28442.96	62	1130.100
429119	734839	96280	1930.308	242680	333795	165557	3700.348	69	1130.688
371066	273768	92704	1675.894	126403	86913	129186	2151.135	51	1131.103
200681	432343	17435	2656.104	150573	260375	47176	7242.374	84	1132.931
2915275	1435966	16607	198.2527	1949277	789069	38641	218.5601	92	1135.828
2188247	1578067	16531	700.1891	1540389	975729	44816	1925.978	95	1136.261
1580509	934641	16337	286.1057	995415	568323	41928	465.5608	90	1137.484
1050889	1205028	17129	139.1369	770390	632700	53919	467.0559	91	1139.845
1964298	1788648	19661	542.7821	1400390	993790	63133	2180.161	100	1140.919
4231284	2484805	18608	1088.309	3216592	2111486	68982	2718.49	120	1142.074
1635911	1088174	9877	386.6997	1060852	623220	33390	1058.179	87	1142.198
1530762	928991	16168	323.4248	1043041	531357	45389	765.5229	90	1143.338
115852	81012	103536	2034.17	39358	25801	149939	2757.778	37	1143.603
1408584	6222983	63316	64652.83	1132659	4735699	173880	163860.7	110	1144.895
2074577	1192617	20349	240.7789	1332981	646204	46651	912.9211	89	1148.491
2525071	1751704	13117	532.4637	1847772	1276558	55468	475.1548	101	1148.535
617478	1510010	20742	2977.226	404784	793564	48886	6882.305	85	1149.952
1288728	805583	7051	165.3611	730476	384910	18842	-256.3638	83	1158.996
1945333	1120803	21963	738.5243	1366020	622147	45505	1084.83	94	1165.118
207053	71389	7944	125.8584	57457	19854	9925	202.7925	42	1167.722
127687	132509	15659	17348.67	62634	61006	36672	26643.9	58	1180.761
1299990	1455958	24445	766.3645	933980	750543	63711	1610.987	89	1230.737
1995443	1127102	16803	475.0483	1305397	725345	53072	1239.939	93	1239.529
618898	1023176	137009	3435.405	350364	448940	238184	6525.322	68	1240.272
1624106	1039523	29220	531.242	1070815	545508	64948	1314.983	87	1241.381
476648	659231	238070	18409.73	194083	248182	418838	31825.21	63	1245.890
1396463	1113442	12052	61.7172	1024494	571144	33437	-18.5843	93	1251.998
1853622	862331	41516	902.8476	1118675	414135	74083	2001.456	82	1253.620
2107436	1364955	10031	536.5391	1281737	780220	30383	1838.886	93	1255.783
1815863	960133	26355	2172.515	1334642	497756	50696	3348.846	86	1256.825
1501756	1335411	19817	865.3337	1049214	748715	65225	1719.123	96	1257.540
862984	2034058	109869	23793.85	695959	1145747	319318	55084.14	99	1259.964
1893310	960818	3448	480.8328	1237014	452903	4885	1032.048	83	1263.661
1203227	1330415	42629	583.6869	873211	824127	108048	1253.893	104	1265.848
934625	1551437	172777	14256.39	631362	866861	364169	51125.08	87	1274.649
1893590	1369246	32726	1083.729	1700298	959685	75045	2529.024	107	1275.318
338683	293524	143833	2178.431	112649	89711	195940	2657.234	51	1278.121
455952	677700	555156	6299.052	196444	251644	884401	9293.696	62	1287.214
1405389	967047	8431	534.7791	879215	565129	25412	1343.213	91	1288.242
586226	550881	146639	2331.648	271479	222897	243005	3764.581	65	1292.479
2550033	2331817	14504	623.8744	1901425	1575792	47087	1346.181	110	1298.643
253627	260049	144893	1383.897	87342	82065	197183	1894.366	50	1305.486
386688	560260	166108	2355.059	172052	188541	251066	3319.603	59	1342.481
869181	1292454	7412	-5.5868	519767	658250	20778	-489.9542	86	1346.421
2005156	1039512	5429	527.7669	1286571	531030	14184	744.9224	87	1348.259
2026922	1111435	7478	399.9158	1299365	586143	23516	858.0476	85	1349.371
2545357	1252818	7147	307.5467	1599718	615013	18715	589.9115	83	1349.698
1453689	843240	5798	401.6678	958608	409931	15462	1115.018	84	1352.621
247393	412286	46963	2229.024	152876	223799	137802	4333.292	100	1356.102
2100610	1601278	12965	255.3365	1663850	1050056	47759	966.4799	120	1356.936
1618187	2415164	74196	4132.196	1584197	1540119	156016	6935.297	115	1359.941
1162161	1159815	17603	476.9283	825102	615710	46702	1165.582	89	1361.022
145476	24016	8151	70.0711	40298	4930	9837	49.4557	34	1361.320
2299577	2678022	11256	5403.262	1671050	1439785	33018	12985.71	95	1361.838
1514428	1490988	9735	476.1335	1181033	893018	32770	1159.397	100	1362.811
147273	42581	817	221.4337	36959	9392	1201	133.1761	30	1363.082
115085	72642	84984	1342.802	39407	24880	123646	1928.341	43	1363.597
1972659	956233	15693	333.7773	1219300	472340	30979	637.1219	80	1367.029
800745	1294289	10725	1313.672	353573	455247	15850	2162.185	64	1368.817
173982	165792	114740	1707.914	59101	53403	163436	2403.56	46	1375.835
1807789	1219272	15935	428.9535	1264317	635934	31778	784.1458	90	1385.637
2120597	1540313	28644	755.1284	1418292	872571	67904	2135.615	94	1390.426
101461	26601	45679	906.7919	27826	7673	55204	1360.144	35	1392.083
1634329	1068253	25015	1104.342	1217489	604290	55011	2234.917	91	1393.741
1778693	1472940	9576	354.0136	1263951	1019872	28582	388.0502	103	1407.213
218672	105107	391	82.7351	91900	52716	843	-54.3077	58	1416.176
1778772	1458020	11649	601.7089	1172334	798511	35630	1109.843	89	1451.071
1067552	2102506	160406	28827.58	756282	1126492	378612	72910.73	92	1458.958
1139932	1110429	15691	624.0651	723164	529918	29831	1097.319	81	1464.252
375941	642906	354893	6499.897	199995	289555	619689	13041.75	66	1468.973
540045	670294	249131	2590.049	245919	240531	398150	4393.215	63	1471.481
2169710	1185639	17810	734.141	1383178	589617	51919	1727.856	86	1471.909
1295514	1162269	20897	172.9217	805812	616798	57714	361.9554	93	1472.526
838003	2805171	256973	11569.58	712370	1968286	974132	47889.41	96	1472.696
1918338	1018694	10705	331.5505	1284673	467644	22793	458.0873	81	1473.311
125149	19698	598	154.9478	35465	5333	878	297.6558	39	1476.021
2174109	1354510	13509	414.0549	1472676	784480	37557	714.5477	96	1482.361
2302981	1343363	13500	831.35	1480893	764816	38764	2152.86	90	1482.969
1791992	1438508	22739	280.8579	1292921	874934	68447	415.4767	99	1483.524
346415	183829	115	100.4515	101544	53482	-32	212.6048	48	1542.512
373867	528093	33213	17070.65	284212	450857	231804	39612.41	140	1563.732
776696	778982	15304	418.7544	563184	401371	38651	949.1211	91	1569.117
190644	27643	309	76.5349	72582	5977	472	-106.9208	45	1569.310
980992	1645341	197066	29087.2	596495	965750	475265	53281.37	89	1572.510
1816598	1201822	38587	1408.331	1138733	678303	86048	2224.693	90	1576.208
1858247	1120204	22102	382.5222	1289334	600718	56025	1592.002	88	1579.176
1334040	1182990	12585	372.0185	875631	670700	36188	1221.547	95	1582.593
1075752	1088576	13218	339.9298	724536	604202	29983	1233.446	90	1587.335
1688496	1436168	6915	676.9315	1394536	863365	22847	1841.317	102	1591.091
954205	1626090	363463	24333.67	640231	921681	823685	48003.73	87	1592.419
2126899	898765	13066	401.8026	1277738	451307	29428	33.3108	83	1602.988
2257852	1615484	11376	315.9936	1426965	1000201	32993	1145.307	96	1614.670
550379	936058	452587	6219.73	262156	381324	766981	11815.43	66	1616.749
1398489	1813419	13122	6145.744	948474	1311636	35293	12612.34	98	1620.407
1265396	1381448	7174	262.6614	882670	735149	21273	407.8153	89	1677.784
2358401	1111971	11286	1173.945	1524934	599650	28616	2483.158	90	1680.474
1943662	1682896	9462	307.4182	1481660	981660	19245	958.6445	99	1686.170
1269303	1551263	15738	345.3018	949521	895052	44652	677.5772	97	1695.114
2539451	1206365	12800	443.08	1788724	670713	38224	1447.566	102	1700.598
1546962	1033477	19767	415.5287	1001587	546755	48345	864.1545	89	1701.528
1543435	1200610	10689	643.8529	1167469	686286	35139	1204.498	95	1705.041
1853579	1072334	14574	402.8014	1215523	565159	38207	1464.013	86	1705.306
183638	110605	22553	84.6233	47164	28985	26971	97.8731	34	1705.756
1529634	967535	8342	252.5862	1067456	559590	23791	282.4751	92	1706.082
1585169	1473418	26099	872.3539	1012443	771306	61471	1701.323	93	1707.039
384974	470581	195835	18861.34	154579	170204	325968	28711.21	58	1707.944
2026970	3447540	256093	30274.22	1283750	1758925	527983	60395.25	81	1708.074
1543797	990682	10247	361.4567	964294	531742	26835	-222.5565	88	1710.819
2192830	1156792	10485	577.2085	1442313	569622	22915	1287.531	84	1714.958
1650900	1036566	12477	426.5597	1190178	604242	32990	1156.739	96	1716.196
197497	132888	55282	456.9202	64523	41347	75931	454.5291	46	1720.410
1977069	1138499	12441	681.7401	1370592	705611	35908	1762.839	103	1724.659
2356938	1746162	8242	419.9762	1850326	1126591	25222	1337.554	99	1725.364
1536970	1090009	5724	256.3164	1149715	594973	15581	616.8941	97	1727.751
1254413	1057568	39497	722.3817	795522	548566	70691	1401.565	88	1728.286
269377	122612	116559	10672.16	94114	60794	200416	23387.14	88	1775.851
472602	742559	189081	34764.24	242564	267595	324505	54556.73	65	1777.697
714051	1962037	71300	4742.93	548979	1259805	167138	25685.84	102	1782.014
887204	2306957	340256	38983.16	773156	1679642	1093972	87119.43	100	1788.752
108363	65593	35495	353.2695	30000	18424	44083	303.4563	37	1791.951
361774	658682	32276	21230.48	174097	247016	57025	34153.1	64	1803.179
2003909	1320293	9766	577.6726	1375318	739255	27053	834.0733	90	1808.642
335769	953668	13328	1606.101	294218	662781	50674	6118.011	98	1810.556
1181581	2961777	327078	26744.48	966722	2115856	980677	97368.58	109	1815.463
919269	1410194	20034	17224.11	620579	836142	55710	33370.33	87	1820.449
1010943	1318225	12637	100.5357	740239	736616	33400	238.74	91	1820.863
2240429	1455911	79852	22069.3	1619277	1146348	229209	36088.82	122	1821.841
1755654	2268333	108144	32614.08	1128942	1346312	273906	93776.93	91	1835.357
1038645	2478597	13589	12786.54	1120865	1990257	54877	35864.2	113	1842.986
2098583	1026133	9288	48.4568	1245334	611209	27089	-5.1071	94	1844.568
2380719	1141083	12779	675.1019	1509650	630245	41299	1370.074	89	1890.027
2065036	1463331	13792	283.3312	1491194	868819	47786	-14.4054	95	1893.199
185055	171509	189006	2835.037	86521	70618	325319	4941.596	58	1895.901
731548	1176348	20302	2868.542	473349	582387	59375	6006.938	91	1896.394
2171171	1527267	5789	484.9629	1393994	820356	15033	1440.751	85	1903.748
142440	175504	76055	822.6855	53971	59995	110057	1249.798	47	1908.547
635458	827144	174047	3522.637	290456	306179	275167	5660.469	64	1919.801
1630744	1028580	19520	611.072	1131344	569091	52630	1168.543	89	1920.276
1805475	1008940	17387	558.0107	1141793	504123	36944	590.7584	87	1932.801
522239	448327	161452	2259.057	177637	150881	239064	3430.69	56	1940.138
2076760	1477395	10939	232.8779	1507162	879236	32013	1157.329	95	1942.922
2838034	2293059	24265	1237.266	1960482	1402874	70397	3315.872	95	1990.945
177330	262709	32988	1859.027	104730	174482	80565	3451.697	84	1993.039
612192	1046246	145874	7370.731	639802	1158379	487840	32291.82	144	1993.093
1545617	1119257	47389	1364.723	1155246	590746	98236	1605.84	89	1993.487
524376	401888	199803	5875.348	223161	169804	359266	11969.62	64	1995.139
1087893	1427266	240213	7479.349	500414	563697	415497	13627.98	69	1995.619
2027876	1066245	9406	730.4766	1334646	591050	27738	1281.502	91	1996.847
2553473	1354458	10170	328.537	1956445	959937	35050	1403.305	108	1999.616
2351359	1363708	9570	650.877	1460221	670891	20056	1177.942	86	2007.376
1951447	991700	7210	513.481	1357906	574749	26862	1263.558	93	2015.846
1228701	1376715	12671	846.6431	901806	743022	35816	1906.078	92	2018.893
2683955	1787204	10799	666.0239	1842053	1067027	28465	1643.886	95	2025.561
1548495	1189939	10882	213.0802	1080564	595939	28228	319.9908	89	2027.166
2362522	1145560	10686	423.2846	1503292	608112	28013	457.9293	88	2029.708
1884360	1642925	14031	605.9391	1396463	1012610	42279	1296.052	103	2033.251
1646097	1343571	29859	993.2899	1250813	869094	67593	2202.367	102	2036.367
1551386	1385287	230205	16976.5	750448	611562	468739	34983.46	75	2054.113
2231755	1535326	29372	709.3692	2060081	1204859	74855	2206.365	113	2098.829
1256791	1322782	6895	367.8095	900041	768084	23504	838.7744	97	2112.815
2452138	1881610	24913	1169.019	2353130	2074245	105890	3251.429	156	2114.820
1788781	1072169	13359	567.6399	1193263	583420	34264	929.4104	88	2116.840
190084	20487	-256	124.8384	54115	5390	-753	112.3567	41	2118.306
1646507	983933	9317	305.2837	1252625	548467	25065	714.1465	93	2122.087
1146447	693305	13253	150.8933	711059	327054	33033	742.5513	81	2123.520
157455	264966	127818	1426.99	63001	101879	234232	2070.015	53	2124.614
1551577	1219066	9527	961.0647	1187007	652076	25812	1301.653	93	2135.548
796586	1089096	105777	20931.69	410689	482219	223279	45933.15	80	2138.791
823171	1334332	180650	9983.465	509828	706367	472911	28794.11	91	2143.098
629251	964057	112081	18464.54	396380	482150	246845	36060	82	2147.173
2267861	1698489	15370	829.257	1646370	996190	42248	1563.513	92	2149.243
1793540	1520858	12378	665.8058	1304264	903232	36626	1517.519	91	2149.378
988570	1346866	12002	221.9122	676140	807899	37821	365.5581	101	2161.856
1870391	1100452	16792	732.6312	1276475	564135	41188	1266.047	87	2171.550
161985	29933	15275	212.9275	52581	8439	19889	205.9729	44	2176.448
900029	1625393	20958	6912.144	577045	950864	48124	17027.96	88	2204.686
1340913	981157	9971	354.1731	972475	544585	27725	1091.373	92	2208.433
1307616	1054381	208993	17516.91	574516	464773	377752	34885.49	74	2210.473
586534	1209656	87295	20800.25	396717	637984	201288	39125.66	85	2211.890
349236	576152	275634	4660.268	246174	359598	805153	14707.48	86	2212.918
1699641	1338085	15636	218.9796	1186989	712453	46235	152.7835	94	2216.092
2234689	1083311	33789	770.7629	1414931	578964	68073	1433.295	89	2222.688
1101529	854042	6429	206.8669	777130	446415	23145	283.4345	91	2225.819
1512265	1058698	7363	1158.464	1150402	615644	23363	1940.064	95	2227.139
1294085	1354162	25199	430.8639	879745	833490	70921	842.4681	99	2228.280
1724388	1271139	27864	383.3704	1153357	749516	72470	929.567	96	2228.656
947167	1054962	8235	341.9835	665173	589946	23855	1202.266	88	2229.123
586539	1025737	170017	4274.554	580870	745214	487287	16859.4	100	2230.271
1636045	959472	12766	314.9726	1071256	502348	36516	-57.6524	89	2231.498
818406	1140128	245654	4158.389	372608	428834	424511	8297.867	67	2235.075
533433	1067062	53604	16387.38	454634	969908	162078	49227.98	108	2235.324
1670648	1712513	18000	514.8	1252397	934483	53539	1400.738	90	2235.504
547854	610521	161185	2060.479	231954	224147	278993	3761.907	64	2237.230
1631724	1256725	15586	394.1746	1027386	606866	34646	841.4406	88	2243.240
2470302	1491511	13942	879.7462	1801891	1117201	57778	2281.746	114	2243.800
1261969	890226	36231	1012.359	850008	487611	74826	1473.539	84	2244.183
1476556	1065131	10064	298.7904	971888	546665	29000	1017.9	87	2245.168
1755831	1410678	12978	605.4658	1436943	846934	35939	1019.378	97	2260.846
2138219	1394001	8992	360.0512	1342143	716370	24021	1225.378	89	2267.449
152872	106182	54766	942.1726	48383	31209	72010	949.761	43	2294.232
249514	375281	130098	2337.898	117672	132353	196274	3314.171	58	2320.537
1950818	1333126	16567	381.0087	1500248	817536	51388	1126.267	98	2328.719
1497579	1263299	15354	727.5594	1045111	809838	37514	1299.735	96	2329.274
230498	379584	194842	4014.236	100086	127867	285196	6130.295	57	2333.824
881434	556961	140848	33690.97	369783	197533	219892	59905.54	62	2344.125
1197843	979423	16754	504.0994	817525	489220	39982	588.5902	87	2347.837
110402	46416	12765	15.1165	30007	13072	15562	92.6282	36	2350.517
2566467	1479561	11908	261.4388	1932434	946762	36465	1198.687	97	2357.242
1840501	1005496	12861	291.3021	1219046	497845	38042	524.7562	88	2359.811
404300	592222	99019	3510.166	210338	274878	202262	6994.498	68	2371.589
1938037	1342764	11589	820.3429	1464600	765875	32299	2175.174	95	2380.094
2168051	1133696	11207	187.3127	1627494	697499	31004	534.5244	94	2381.323
2393298	1613612	7822	503.4142	1678152	920550	24139	1449.398	94	2392.224
1733198	1420283	16065	625.2465	1258695	792857	40285	1208.989	93	2417.563
1747557	1045469	23310	967.691	1059189	584040	61646	2320.141	89	2436.630
2313274	1436713	16968	333.3048	1525574	860870	50839	1292.268	91	2436.753
2327194	1866404	8341	726.7301	1719841	1145187	20301	2143.686	96	2438.076
1544351	874500	20843	541.6923	1192987	456557	52785	1000.239	91	2439.817
1614304	853807	7391	240.4351	1120354	467739	21929	-224.5831	90	2442.052
1108630	1865608	153766	24069.07	809134	1244162	453602	53993.67	103	2442.898
2635616	1891837	26574	991.0014	1750257	1073406	61295	1961.65	95	2443.502
1238801	1172391	23671	629.7431	778510	619490	64956	1342.832	88	2443.872
1682729	1492314	28071	1391.583	1628492	1090551	70588	2967.387	109	2444.650
1661600	992914	48305	1319.911	1119362	547423	89335	2574.694	89	2450.154
180969	853104	-70	132.073	49524	234840	-287	-37.7007	40	2451.142
1208502	2099465	20204	28782.64	894081	1275237	70589	58664.24	95	2455.515
560829	728759	225087	16622.98	301644	318039	414061	29496.62	71	2459.818
2248458	1102787	9457	539.1377	1283016	564784	21130	1091.393	83	2460.146
2293104	1000569	18591	234.7551	1474835	521576	43309	929.8349	88	2465.596
2357857	1352760	8747	360.3067	1646357	790894	26194	1335.683	89	2465.782
455024	1329386	186346	8503.811	293195	615492	377834	16570.69	80	2474.504
2802038	1478466	42463	730.5743	1780858	836900	86465	1168.687	89	2477.612
2435109	1570129	12323	574.7203	1857204	1032985	44761	1371.892	101	2478.313
1389219	978877	12655	243.9455	906985	505600	27941	234.2901	90	2493.445
152194	25223	22483	-91.3037	43843	7252	27733	-127.7787	40	2534.563
2087776	1241010	12407	413.6327	1335698	609825	30939	320.8779	86	2535.193
1129086	746968	13668	452.1748	753846	426553	30048	1313.093	87	2535.416
109169	12967	8747	360.3067	30676	2899	-3751	-260.2311	33	2535.931
1893680	1039270	21123	1389.4	1252907	527451	42325	2227.433	88	2541.153
1720669	1282931	14553	308.8233	1331237	952200	49981	1266.734	111	2543.658
2271397	1047021	20155	433.6955	1483418	569537	52197	970.8517	87	2545.391
1941145	2766219	8542	1842.806	859813	1251179	19175	3430.718	70	2546.618
1410803	1007218	9747	343.4067	966046	507907	30489	993.6329	81	2546.665
2103965	2425320	17706	847.1066	2037521	2122575	79257	3036.918	123	2547.614
480234	46286	506	16.1866	164074	14560	668	-80.1252	54	2550.197
1337088	2978980	262334	20549.14	1148705	1977022	867084	89312.61	105	2551.884
2652701	2268017	19672	462.1992	2172854	1554132	64328	952.2008	106	2555.160
1321392	1058503	23712	1495.843	782636	545620	50725	2651.673	86	2556.725
1497381	941141	7579	488.3819	1024669	503353	24589	1051.643	84	2556.823
1152493	1524229	27561	28504.97	713154	926215	73186	62127.54	91	2560.342
1667675	933515	9477	589.2597	1113172	516138	26524	1088.196	93	2561.052
1959623	1271490	7561	395.9721	1315739	627935	15774	690.1214	80	2561.100
2239310	1092677	5313	331.4593	1559106	599809	15188	681.4468	88	2564.003
581150	1131881	321128	33218.68	348369	490013	698862	69751.76	73	2565.054
152453	18013	55	98.0855	46384	4110	-2	242.2878	40	2565.425
942780	835848	448928	77714.26	1100272	871577	2303066	348815.8	172	2566.385
1792732	1154687	13867	755.5387	1272359	663283	40181	1245.954	88	2566.490
1108890	1610062	118338	42210.16	736530	882491	304964	78407.68	93	2568.294
180346	22483	14241	-42.2799	61148	6339	18969	-180.6391	46	2576.332
174443	96594	83052	1981.817	52691	29179	108411	2462.657	42	2576.545
502188	1320856	26591	23691.55	301891	704675	69718	39683.58	81	2581.710
2613466	1626280	15445	147.4645	1710437	852555	35189	1289.303	90	2585.438
1695544	1352162	9981	425.7341	1145014	688466	26903	1020.658	88	2594.593
1961552	1180869	15308	330.1788	1319621	658018	38313	854.7593	88	2637.725
140886	72353	129789	4091.363	41962	21649	168917	5450.844	40	2638.826
920193	82570	2084	-3.8876	308399	23552	2809	-307.2151	56	2644.886
672747	1326115	173085	5247.068	375034	557485	324352	8883.747	72	2661.438
1428955	2138311	372992	10868.45	1074078	1217591	828240	25466.26	89	2666.811
1426692	2307374	168156	33541.35	999127	1465753	363220	89020.64	90	2667.363
953822	1782893	297314	20152.52	614828	1068301	778786	53801.7	89	2673.347
969463	1460641	90067	21709.36	534199	675403	189017	37304.45	79	2676.876
126081	104007	55872	926.0192	36599	30032	71139	673.0979	39	2680.033
1350027	805939	8350	301.435	846010	348353	18159	700.9199	79	2680.064
700702	1.676027E+07	14814	3313.265	396166	1.037301E+07	31371	7348.713	79	2684.413
1263289	1075395	14623	289.7503	910298	548587	38469	417.3109	90	2686.369
759943	1657898	66016	30317.3	626516	1028606	191966	68818.09	96	2699.559
1560489	1122961	10745	424.7945	1127827	657966	32973	701.1853	94	2702.703
113958	17996	163	-74.4557	33239	5238	337	-245.4943	38	2727.067
681386	2137099	21654	27164.99	522948	1132337	63905	49749.07	92	2747.548
1024140	967188	271591	3168.055	506412	451610	553038	6781.832	71	2749.158
1085688	2082195	80538	46045.58	841180	1192744	161743	85697.18	91	2761.203
2982846	1455207	9311	600.1471	2080695	866601	20818	1812.29	93	2767.784
415205	965398	30270	20850.15	280431	487631	73057	45195.1	75	2774.444
144839	10922	14019	-20.3341	39061	-499	8417	-26.2063	34	2774.494
460301	661668	8228	13453.99	220712	242289	20674	19945.01	68	2774.856
1019843	2119529	14276	10387.68	860017	1398049	44747	23021.91	95	2775.743
968896	851602	10497	231.4817	742601	435010	26851	435.1411	89	2776.879
1268007	1100531	12634	293.9674	877499	631870	43155	788.9955	94	2778.648
1055866	1809320	290915	32977.33	679350	1065099	818447	61757.48	88	2779.668
1746830	1371994	9265	669.7665	1135021	727450	28045	1542.324	92	2780.727
191935	90181	3979	128.4219	50565	23565	4933	206.1413	36	2781.205
606355	1235903	132507	19458.24	504516	881530	369554	45386.18	99	2781.954
309010	142905	65411	636.3571	91177	41701	84705	615.9505	46	2783.913
2003062	1143411	33552	933.8672	1353215	655548	72787	1327.951	92	2787.799
2080414	1585172	18010	481.361	1422325	832331	50135	1764.573	91	2788.449
385916	614106	213965	22057.44	185297	258227	427412	38545.41	66	2801.226
2104328	1185857	10920	567.612	1305016	554987	21510	1183.711	80	2801.555
2053348	1329184	12538	538.7818	1451020	721041	34211	729.0371	90	2812.769
1833913	820119	8932	174.6852	1162817	407397	22472	-153.7208	84	2815.313
2719714	1368380	17207	532.9127	1858636	793914	38877	410.5997	93	2823.952
2395185	1450246	13371	563.9131	1704969	949660	40274	1141.571	100	2843.896
1554323	1342894	14168	471.2248	1128570	699751	33165	430.5565	92	2849.020
1329840	1515531	20766	332.7726	1047171	935466	66282	1568.02	98	2851.211
729374	906037	185609	2384.865	243309	284292	254876	4018.344	57	2863.607
829769	973320	10670	518.587	475740	465628	29790	808.219	84	2863.822
1796257	1317310	9384	497.6424	1299636	789487	31257	895.1177	98	2866.503
2202472	1428003	14963	1257.824	1551718	939684	43500	1906.35	105	2878.178
524246	1014165	11430	7472.223	403992	891286	57833	26154.83	135	2878.707
1837964	1296477	13256	493.4616	1135409	856267	41774	855.7214	106	2882.996
2490405	1137413	9372	1424.369	1528809	602280	21790	2018.419	85	2883.383
1831829	775624	8227	432.1347	1152862	363348	18960	618.656	81	2887.552
2364992	1050501	12188	512.1468	1438404	500679	28352	927.1472	78	2887.854
780921	741664	33345	20369.65	351178	295980	69767	31742.53	69	2888.422
2005688	1556678	11054	626.3294	1341961	806417	29350	1441.535	92	2889.259
132934	44474	227	216.3347	35514	11165	-19	387.7341	33	2889.678
1672045	1118819	11193	629.3273	1070174	541059	27459	1437.65	87	2891.193
2548899	2440270	72208	46319.27	1083569	883647	121249	67785.27	67	2891.649
2630404	2048238	15611	690.5771	1929496	1205037	38902	1957.002	94	2892.306
186763	502005	208540	18503.09	81766	193046	381831	32576.52	44	2892.314
1783554	901961	9459	263.8499	1070112	457317	21660	347.126	86	2892.990
1804183	1159208	5868	456.5948	1271206	615653	18154	853.6394	92	2897.036
2335039	1905385	13018	7232.71	1825756	1007403	33100	13479.91	93	2903.572
1558269	1027961	19785	932.9385	938117	532637	48805	1610.96	83	2914.128
1805156	1212168	16730	597.553	1205900	628536	34463	1031.774	88	2945.407
2485639	1540871	29227	1000.235	1905691	1099114	72462	1787.718	107	2958.177
1467025	946224	4807	419.2727	1005812	493589	13076	333.3636	86	2968.371
383373	564193	30767	3368.629	231193	314990	75782	7824.97	82	2971.069
1762370	1019236	18743	842.8823	1244578	537881	35901	1862.846	86	2971.491
1331401	938899	35047	461.7367	823025	494742	68730	1026.753	86	2975.395
637857	591647	122103	2063.378	223856	194474	187394	2970.003	59	2979.874
2050737	1286207	15541	642.6501	1367629	683053	28865	1583.327	87	2980.428
108535	84758	34376	556.2936	28359	22399	43157	673.7077	30	2980.696
1916868	922295	10458	330.0938	1206084	425958	29308	545.5788	83	2981.967
109258	41742	15518	532.9598	30632	11731	19336	663.5496	37	2983.989
211710	70140	15864	400.1704	59438	19837	20339	530.2179	42	2985.893
147015	89003	44487	290.3207	42214	26100	56022	328.4342	39	2985.973
2118138	1060419	57575	940.9575	1253745	539194	147798	2798.868	86	2987.973
863053	665342	184103	34879.58	830827	802609	957805	134514.9	124	2988.969
929647	1687970	155669	6428.231	545172	882689	282154	22802.04	83	2991.928
1164235	927028	4628	131.0308	671010	406746	11910	875.151	80	2994.373
1365058	2480356	199455	42977.43	1566063	1879540	569144	78210.18	142	2994.549
1675852	989581	9935	244.3535	1191367	538352	32214	1016.405	92	3000.689
240438	45937	8920	-55.588	88986	13338	12534	169.3574	51	3003.719
1485945	953349	6279	411.4519	1051027	557009	15206	1002.857	92	3006.263
1741138	1065412	12205	489.7005	1205244	563553	31748	1811.463	90	3012.161
377060	230238	67435	1110.104	139394	86263	108163	1441.344	57	3025.618
928845	1363510	339214	39767.11	518354	647851	870402	83750.15	80	3028.816
1307579	610388	7829	223.4069	793739	270460	14348	387.3228	77	3036.721
1728513	1105791	11418	402.9498	1199501	559395	25631	1066.699	88	3040.422
434339	169566	6269	2737.891	157092	53262	8806	3284.817	55	3049.687
442685	1280021	10902	8289.202	385792	805256	34379	17981.86	94	3058.707
1502281	1178264	20028	306.9708	1021012	635437	52349	325.9789	87	3069.783
1516185	1625536	10509	494.7549	909368	982237	38858	908.3338	101	3077.740
1897223	1352826	15456	385.8816	1223088	658231	37849	369.5289	87	3078.431
615526	1673188	32178	4371.586	584807	1342297	97982	16172.39	117	3079.969
1426743	1272243	24540	1057.694	1087195	708980	53466	2701.243	97	3089.136
1084939	1038596	6765	261.5165	799261	562015	19773	186.6653	86	3089.329
1970803	2000059	12860	678.446	1422451	1127000	38967	1547.649	94	3091.716
2943951	1368845	28639	758.8479	1899653	880207	70129	1899.437	102	3100.028
1087912	1145827	18696	2060.646	992773	731401	48097	4275.842	109	3102.859
1242957	1282259	12049	423.1489	950903	705975	42275	1005.628	96	3105.469
1175861	942345	19064	273.6904	837428	500540	47272	507.5592	91	3109.110
1767554	1564269	27103	559.8783	1361858	1026645	65612	886.4332	100	3118.435
2027630	1670520	21391	896.8351	1303371	913873	50321	1630.808	91	3121.968
1194336	937393	14649	4.0089	802003	499009	38093	17.4173	87	3186.794
1624584	915054	19598	361.8478	1016448	454375	45544	926.2184	84	3192.188
406626	627147	147819	2262.846	180637	247003	256360	3607.796	62	3193.799
1184831	1514683	20288	1856.557	1024249	1108775	52202	3291.132	111	3196.582
1636018	877295	5693	350.7773	1027900	399899	14865	1186.927	82	3197.268
281212	137367	43867	732.5387	80750	40565	61287	802.8007	45	3199.053
1438341	915530	13015	428.1415	942667	453627	31315	490.7715	81	3204.459
1422349	786212	5167	17.4687	866726	367534	12556	-292.8084	78	3206.202
1487416	1247651	11156	673.6516	1144888	651634	27288	944.2568	90	3206.691
1828525	1294565	4415	273.6815	1239422	701972	7894	958.0534	87	3211.940
1360692	1378342	10208	412.0688	927065	765879	33945	1311.314	87	3212.009
1521326	1267275	25901	1581.846	1058788	654142	50183	4533.667	91	3219.800
1553222	1129850	13293	576.1373	1025086	585655	34948	878.9828	81	3219.818
1563811	1359439	9669	461.6309	1086776	718347	28069	766.8709	80	3219.897
1867778	1601161	27580	696.238	1207142	875052	71197	1119.752	80	3219.922
1689712	1720084	15875	106.5875	1212623	949409	48840	584.924	95	3220.788
753971	818618	175463	4021.874	419679	365874	358770	9434.997	80	3221.574
1735458	1123730	6396	303.6156	1086842	581471	12291	574.3251	87	3223.898
1385113	1864433	359849	31061.73	759873	766673	601941	45847.69	72	3228.014
1914527	1099600	9220	439.242	1358345	651951	26513	1204.779	91	3230.565
453080	638596	170491	3044.345	176798	220773	257853	4713.953	58	3232.014
108317	114231	153	-90.0167	31082	42324	69	-234.9291	37	3234.447
1008457	1552984	26898	534.3778	877257	986534	94070	1565.327	106	3237.831
1351772	860247	21194	580.1834	1040361	524319	45160	1010.476	94	3249.506
1535460	1151220	12989	570.8829	1042786	627176	36771	1488.653	90	3252.287
1906496	1286174	11406	568.6766	1335301	681991	32973	1718.185	92	3273.741
1590579	2638144	839107	44453.5	1162840	1652471	2635326	102990.6	93	3278.994
305830	25881	385	-72.4015	92675	7346	916	-138.8124	47	3299.442
648867	401241	161272	18839.96	244376	147039	249508	28134.8	60	3300.896
2129971	1851303	62688	1630.197	1468232	1154228	155814	4657.365	93	3303.770
1629427	1067619	6576	332.7136	1151610	545447	14169	824.0809	85	3305.225
1936059	1533036	35884	1888.292	1365781	821182	83200	3309.52	94	3310.749
396272	674972	24989	18721.08	254838	383904	69581	46854.29	79	3315.898
2519005	1584664	9016	263.5976	1754324	950460	29307	607.7227	98	3317.429
1955255	1310727	22300	514.03	1336157	688113	60397	965.8717	89	3318.256
1041036	1059692	9400	331.34	838795	618379	24816	1322.978	87	3318.315
2117020	1272659	9697	713.6017	1542281	658373	26250	1622.625	89	3325.849
1792702	1320019	11306	447.0666	1318755	805189	31899	1082.734	101	3327.187
668821	851395	367634	10852.47	302774	317462	591359	16728.44	57	3327.380
1507011	1036769	14697	208.1017	982459	508597	37228	336.8908	82	3327.521
1273049	1248674	8137	211.0857	929378	651165	24508	65.2988	91	3366.125
1398029	894773	6782	235.0702	826092	383960	13780	464.058	77	3377.957
2294152	1263731	6297	416.8617	1427472	622543	13225	1163.922	86	3404.614
2336019	1388218	11183	405.7663	1627938	706012	27085	506.4685	90	3406.890
707761	1538355	27462	11321.22	599245	1140652	93735	27295.53	101	3413.843
218081	319528	308194	4598.883	111956	148941	630694	8828.134	62	3414.381
882318	1883439	15803	14741.95	792871	1264950	59042	41275.86	98	3415.048
1119086	1135346	12012	313.4732	830159	634098	38766	831.5726	94	3415.500
572296	1146999	20617	466.2137	520432	686120	60607	889.6527	101	3416.259
1719091	1338107	21954	258.8194	1269799	707458	47409	739.8449	89	3418.311
2125513	1215531	16506	990.7866	1291147	684109	43808	1717.029	93	3419.298
114187	29458	18055	-394.1145	31714	7953	21789	-559.4371	37	3422.410
1440979	2576693	186749	31426.82	926050	1307032	390866	57727.38	88	3423.657
1452394	1340569	14782	1222.87	997118	695976	37722	2672.804	90	3428.853
1756406	1389303	10481	407.7841	1233218	806485	27075	1591.907	93	3431.114
293584	423763	175388	25346.67	177803	284834	491557	89055.95	96	3431.473
1517811	1703219	393980	21080.28	708999	728016	751451	33490.2	72	3437.774
1629053	1180103	4489	497.0329	1061978	584547	7866	844.0826	83	3438.128
214162	254539	133173	2054.405	94440	94588	206662	2457.338	55	3442.014
1031001	1306988	24001	1831.256	888322	808457	61327	3651.045	99	3447.630
3058985	1989164	43100	924.91	2384195	1286641	124541	3208.55	102	3451.413
994423	810199	9023	184.5903	669828	395152	23148	349.0028	89	3452.921
1555419	1010107	16447	481.2767	1147719	718950	47426	1310.399	101	3456.583
1861053	903738	21431	650.0791	1197972	494395	45320	1600.452	86	3457.028
586049	1314265	240232	2594.615	337419	594862	513669	7328.031	78	3461.742
365867	668775	25365	2636.977	212528	323837	51680	5971.248	72	3477.132
940990	1382604	66417	20287.59	696068	1091660	191261	42209.54	97	3515.223
3175665	1331795	21734	1701.477	1960652	717475	52043	3504.012	88	3520.954
126618	65487	56939	179.4779	33366	17576	71317	106.4837	32	3521.414
2178140	1425578	18037	573.4757	1735050	952189	61623	1072.45	102	3522.135
1358096	804384	28501	863.7061	883101	405564	56940	2097.334	84	3524.274
250662	230394	45833	674.6313	77935	67315	59545	837.4745	47	3527.385
1858306	1100192	6878	523.2558	1258990	585814	19834	1023.887	84	3527.460
244822	15508	24274	2540.971	67956	3772	28419	2611.506	43	3534.446
2490899	1515512	27114	411.2954	1638160	945594	70183	804.6663	100	3538.862
1638669	1046405	10863	486.8143	1181218	632170	36740	1510.114	96	3539.573
2099067	1613204	38022	904.6342	1386789	869951	108032	1699.195	91	3540.942
442605	611977	70858	3932.534	250046	348551	160011	8448.417	76	3542.253
1854948	1217061	14150	1053.815	1187348	605844	37570	2904.677	85	3550.804
1352697	861075	6960	186.456	823442	392226	14802	-124.0078	81	3622.756
973811	1112181	5966	280.4926	697198	609052	16747	326.1067	89	3627.649
2209105	1982732	10378	554.6058	1859471	1323764	38361	1487.852	104	3632.761
984510	1563685	7976	120.2536	653229	927070	20603	460.2283	90	3633.329
904673	1042774	13557	172.1477	591695	544925	34938	108.4218	81	3633.372
1759514	1199376	28879	770.3119	1130486	687179	103178	1077.686	92	3633.442
2276715	1494497	27004	568.1244	1463452	879192	56788	1824.207	92	3636.180
2133720	1047713	7839	465.9679	1330616	521649	21918	862.9998	83	3637.773
1547559	1574816	17665	216.0065	992327	913029	45941	1068.09	90	3639.045
2288346	1291580	49446	1467.721	1509524	674834	79305	2244.01	83	3639.101
1151800	1570929	17884	592.4924	770076	904789	52444	1526.308	91	3639.886
2207248	1197607	11008	441.9488	1466179	665456	30761	1555.492	91	3643.981
1933753	1288268	17728	1012.941	1441003	737318	53598	1979.248	95	3646.424
766573	1218697	149677	20099.48	496023	674836	314139	42389.4	86	3650.532
2237821	1379981	9882	533.9802	1670764	837528	32123	1398.5	101	3654.542
283538	106333	1121	23.6881	94597	31614	2156	76.7516	50	3664.472
796612	1577847	18229	17398.85	547579	1028142	85176	35313.17	121	3731.535
1867240	1334625	11241	633.4201	1299644	782939	37398	1300.428	89	3731.582
1673507	1428147	13538	597.8818	1215717	743162	39559	1517.46	93	3732.322
1198726	1431033	24527	1323.565	877441	757394	59886	2563.405	93	3739.176
321231	69734	17830	80.263	91027	19315	22296	-42.3944	45	3740.836
1036464	1185355	35701	866.6261	710318	611773	68448	1677.333	91	3773.481
1027867	2167286	11611	9477.177	855390	1481899	48724	22635.62	106	3783.822
1164539	1519596	17120	439.432	808436	826216	48773	1551.565	91	3785.277
1919331	1601999	13475	699.9475	1449040	959666	38645	1976.984	98	3798.261
126476	103512	44031	644.9391	39496	31158	57838	912.1118	42	3820.612
283011	390278	162061	1755.422	139357	159573	282878	2718.856	61	3834.858
1193757	1582147	24646	859.4406	1104501	1122857	69970	1471.317	107	3835.526
733407	1314867	218230	20987.7	512127	640827	349761	43545.39	79	3841.434
104146	43009	4480	-115.672	27978	11700	5579	-447.8181	35	3842.678
336321	589495	23622	19562.79	170062	260285	58949	32399.24	69	3848.617
2000633	1250379	40245	997.7445	1524853	699536	87892	1942.341	95	3851.592
1277530	1334616	13912	420.0632	899593	692056	43479	911.3719	88	3852.626
102467	63480	31997	301.6317	31467	18695	40766	381.7726	39	3854.336
846597	1337323	424103	22737.58	507787	675142	877187	41216.79	80	3855.196
2023255	1483034	18517	664.4037	1642054	1086350	51793	1163.987	111	3856.429
1707274	937113	7433	267.3913	1071656	435746	20207	-47.7873	84	3857.345
1769856	1078434	14243	666.4323	1212208	546895	39151	1462.171	88	3862.042
1804161	1194772	21120	908.832	1161894	659620	56671	2036.043	93	3863.892
1631924	1573791	20731	670.8091	1121082	894532	58685	2291.229	92	3864.420
988010	1302585	31607	502.7527	684146	636599	76912	924.3632	84	3864.739
1908141	1254664	10718	968.6798	1369532	778495	33324	2664.677	98	3865.546
1266152	1862407	11616	3688.458	810613	1064521	36825	8189.882	91	3870.655
1082718	1672400	160100	33721.61	611976	969885	451606	66250.9	88	3873.119
206220	164721	139972	1603.029	65383	48775	178967	2549.649	45	3879.369
910705	2187697	20909	11219.2	790190	1441664	67494	27329.61	97	3882.531
2039743	1168797	20534	1348.157	1361967	606151	42299	2719.174	92	3897.820
806399	2457839	10723	9953.96	626886	1586617	34549	22530.4	94	3908.531
2992517	2783861	12758	1421.124	2090561	1759689	37174	2670.661	104	3927.912
2690296	2233048	13427	682.8547	2079648	1742686	47507	2117.743	114	3941.372
1500707	1241112	32038	1258.732	1192628	717119	78461	1846.462	96	3944.919
201626	115767	33750	417.375	61610	33205	43032	371.6952	44	3946.695
1480098	1004679	11367	1680.289	1154296	557378	27298	2921.818	97	3949.715
2189920	1044090	30644	587.3284	1253873	489859	56831	1344.019	78	3951.555
842552	1646201	177998	22756.09	513751	879891	430966	46053.99	89	3957.196
1061876	1015917	49548	2011.043	779543	532560	96105	3546.49	90	3957.456
1143846	1129535	26407	701.0327	874770	646310	83904	1188.214	95	3962.599
114710	49875	35999	457.7439	35271	15658	47605	581.6405	40	3964.679
293713	610762	35121	2644.088	183307	321460	92629	5387.687	78	3966.748
1773432	1160841	10411	551.8571	1264318	670684	30870	975.807	91	3967.835
1764245	919151	17601	1379.216	1112300	464784	40094	2098.473	87	3968.777
298166	137902	1581	-85.5059	138728	45685	3002	-7.9878	52	3968.960
724609	1581210	49368	20272.95	474242	898591	145230	39633.4	88	3970.139
111131	18478	13209	1093.225	30532	4970	15978	1039.766	36	3971.215
1847463	1277843	11632	156.1552	1261800	654406	29155	661.5955	85	3978.803
1794775	2749164	342249	36469.37	1028729	1139866	640524	58518.6	76	3988.410
3371186	2308581	10800	676.88	2488320	1490909	33717	1742.124	97	4016.998
2670978	3388232	14750	1605.475	2333288	3173152	63173	4125.405	134	4032.386
2169916	1562183	8494	529.7134	1463724	851502	22592	1308.011	90	4036.776
1981769	915760	9458	383.9938	1271022	459085	21780	1351.858	82	4045.945
418303	579967	32338	19427.56	206099	212536	56095	29360.93	63	4052.529
1938056	1450201	11819	278.2459	1253390	848574	27683	941.4163	90	4053.018
1219383	1250734	64698	4456.958	817052	737809	104753	6678.043	96	4058.076
2131963	1387845	8491	697.1451	1434976	789902	30613	1597.789	94	4072.469
1278618	890930	13583	361.4063	759218	472852	36394	874.9034	91	4076.081
1268013	1322987	15141	616.2101	1018303	886666	45300	1458.33	104	4083.073
1916341	1229785	8681	338.8041	1223918	659310	25745	611.2945	90	4086.422
2006175	1356641	8483	234.2963	1407663	769749	25004	167.9244	95	4087.901
2320386	2581332	34259	18142.13	2159252	1564602	71692	34532.52	108	4089.582
106909	475	65	95.6465	26788	-820	12	39.2732	30	4090.237
524773	1163942	93626	10265.22	515000	992392	187076	58762.76	124	4098.900
1489493	1343365	15718	425.1798	1082528	777415	41230	1553.003	95	4101.603
3537429	3226616	17037	1386.376	3206985	1924796	58290	2920.069	108	4104.013
2135336	1400453	18352	482.1472	1408767	738595	49925	733.7925	88	4115.038
2698465	1581738	27775	694.1775	2063909	1079390	66820	1827.602	99	4144.155
427778	268017	142543	20807.06	156054	83860	206968	28877.3	55	4158.552
1875433	1100875	22442	1579.596	1230366	628078	55253	3975.093	87	4161.352
1298279	918137	12897	210.1217	900078	495404	37611	197.7771	88	4166.877
394998	893975	40111	1488.027	272364	523806	130338	5521.362	93	4171.425
2235097	1120624	8801	464.5361	1437163	563333	24920	795.012	89	4180.100
939971	1673191	172338	23888.56	753635	1047824	445564	52109.34	99	4185.739
1439086	1649196	10830	544.563	1132639	1017040	33749	1333.519	102	4188.542
379484	561284	216553	20714.02	164740	196122	340851	32854.54	61	4191.598
1691915	885824	12410	157.201	1125872	551053	33040	1166.544	94	4192.079
3227739	1521490	11651	602.4211	2092589	900854	32588	1712.587	96	4193.210
2046346	1392492	6993	349.7073	1444648	837077	20244	787.8884	92	4193.854
2098866	1357211	13986	281.4146	1421888	806205	40477	691.3597	96	4200.693
2438774	1714403	43566	990.8526	1759775	1050801	137003	2448.268	99	4214.676
1636058	1213890	19026	421.1586	1200758	691536	40731	889.8091	95	4215.562
1112978	894225	12181	437.1541	822604	533487	27052	725.2172	90	4244.717
2282094	830921	16263	523.7543	1341291	367572	36315	1139.271	79	4267.352
1622263	905855	13827	459.2947	1044021	450526	30479	1261.072	84	4269.073
1687214	1297446	26471	137.8231	1379999	847679	65286	1226.345	101	4269.525
890058	864506	157328	4136.501	333403	295148	242802	5487.792	62	4271.293
1383393	1074476	18172	521.0492	1004350	618518	55177	887.0297	92	4271.921
1429569	2209060	90138	33786.14	1161901	1623807	304651	109434.7	94	4272.318
105992	120589	55134	1338.217	36048	38040	78231	1608.559	43	4274.988
2587355	2122482	10180	642.098	2096643	1445453	41036	2050.92	104	4275.407
1272360	905701	6119	308.4759	895289	525820	16515	1141.491	92	4277.207
1784488	1403382	20434	305.5474	1351106	793669	58556	1213.792	92	4277.282
2265770	1399786	14001	316.2561	1611202	795889	37551	1022.411	88	4277.418
1833662	1466304	43862	1330.258	1340221	812605	105477	1972.86	91	4278.601
2326859	1514217	27359	874.0399	1345803	759857	65126	2162.369	87	4279.087
1518107	1461424	10252	295.7372	1028641	825851	27936	1101.01	90	4280.089
244772	297955	119101	1897.366	118303	127685	209271	2963.903	61	4289.912
2244297	1429639	7616	524.0576	1435742	782230	23350	995.935	91	4305.033
412638	170917	3938	226.3218	160331	51302	5504	5.9744	56	4310.469
212401	54206	698	-52.4422	63785	15593	1066	-329.3974	44	4313.136
655130	1472279	21255	11855.41	654770	1597200	158275	37600.23	225	4317.236
1952020	1044987	6300	994.43	1221278	582946	17241	1642.02	93	4319.307
1649373	922017	20883	801.9363	1133006	520149	51642	2535.716	94	4320.331
1703307	1019522	15751	636.4311	1241068	672853	52500	1665.25	98	4333.684
993483	716427	16363	441.3643	613476	376074	27786	1080.595	86	4336.892
3103052	1500493	8192	602.1712	1889648	786694	22160	1206.176	89	4370.355
803814	1632863	245275	11542.93	506680	867879	565153	33015.48	85	4380.213
1984841	1345470	9931	371.9291	1587778	889294	34465	1117.486	106	4381.436
1422719	1368144	15627	322.2747	1006008	783888	41957	605.3877	93	4388.585
1294783	2256886	646232	10256.21	618378	832074	1100746	17179.65	70	4391.183
1834182	1044222	29630	517.243	1258516	602255	75092	528.2612	94	4393.123
2012770	1705914	6880	483.968	1470844	1026415	23801	1968.036	93	4393.782
1442467	964457	8041	253.9001	947736	512470	21798	846.2678	82	4393.849
1613245	1304833	9390	510.779	1138756	671159	21685	1168.528	91	4401.389
532145	1286832	49853	30321.15	342800	686442	165981	63169.34	91	4403.144
2408900	1305812	13730	454.253	1653648	716882	34674	1452.411	91	4405.673
1857246	1302992	18010	336.361	1229813	667322	45257	424.5177	82	4405.736
561949	1149135	130036	15824.82	415409	708480	367638	37115.89	75	4405.806
759242	1710028	12866	3451.583	623545	1277165	37425	10616.54	86	4405.829
158545	20211	8450	143.045	43012	4723	9990	118.439	38	4406.951
2695951	1931869	13127	735.0247	1953178	1335219	41003	2181.668	105	4409.366
1821286	1150910	11433	425.7913	1304978	657654	30932	702.8852	93	4410.047
2022917	1290932	12670	524.787	1480496	776195	35290	1303.769	96	4453.683
443900	581345	21290	17176.37	180176	207544	36060	26296.97	49	4453.761
2678911	1622189	8573	412.3453	1964747	1076629	27910	1192.751	99	4482.872
543172	1005300	73055	3544.385	349427	456416	143451	5909.401	75	4487.023
2258058	1489553	11416	661.2376	1680765	998073	40253	1846.593	101	4487.745
191111	317821	323522	2671.184	88118	130723	555965	5750.637	60	4490.039
1144748	850946	11104	487.1344	830944	466996	33631	1350.499	93	4492.859
1066449	1177785	16445	562.5645	827364	674911	39891	1142.685	91	4493.207
1817546	977639	12599	576.0039	1258472	476203	31465	1627.187	88	4494.233
1865076	1337872	34168	1811.225	1790446	1026047	80106	3174.747	120	4496.037
2627149	1618124	14829	761.1069	1758666	974924	44010	1792.961	94	4502.482
1428031	1033302	5681	427.5041	965004	513759	19055	828.9855	85	4503.626
1310169	1073102	8077	118.7197	815787	531679	23568	390.5648	86	4506.103
472249	762196	15682	15060.36	222983	322669	34365	25223.88	66	4506.582
269013	564086	166094	4367.073	156792	281111	351795	9330.699	70	4515.798
1416080	1179160	7909	51.8949	917026	659634	27140	-708.446	91	4516.294
2392535	2017653	41723	1032.06	1791707	1274687	105606	2571.297	101	4517.874
2012478	1427003	12304	313.4544	1404445	792105	34941	605.9901	92	4520.644
889546	1320308	20150	619.415	621891	704548	49552	1292.467	92	4527.277
224192	59154	41483	233.5963	61820	16665	51870	331.907	42	4530.144
1409283	1026896	4967	171.2487	1048793	564362	13589	544.5429	91	4533.284
586381	1531927	136961	23677.31	457445	815909	335149	43967.06	84	4533.776
1741305	1140737	12362	817.1082	1133236	577237	34112	1741.283	88	4542.180
1719755	1309616	15481	318.2841	1103156	672479	39011	493.3171	89	4562.410
1872024	1416618	31221	2260.298	1275397	753949	55633	3831.411	90	4597.644
2550730	1140283	10988	662.8268	1659945	624409	22875	1074.287	88	4599.887
371087	780295	241690	22105.81	157712	271299	406270	34473.75	51	4600.146
1609387	1266545	142551	20701.91	639159	446825	232119	29825.08	65	4602.133
222670	223132	142223	1351.11	73603	70429	199541	1812.05	49	4603.786
2827031	987463	6429	837.8669	1752009	477725	13016	1482.998	82	4604.247
1050986	1426003	12423	380.3303	784582	864751	40992	507.2512	87	4604.374
1195355	1286913	7258	676.5738	845443	649931	21718	695.7798	85	4604.985
1655639	1127504	7530	766.433	1175148	593984	17617	709.9137	88	4605.577
2399063	1492576	10370	872.757	1648492	790319	31493	1868.157	91	4606.388
1278590	2247730	31804	30484.4	975303	1344421	93082	65790.5	88	4608.107
1199592	958987	9788	301.5068	746455	460310	19018	535.3098	81	4609.956
1423601	1068246	8104	394.8344	962885	540080	19931	1008.929	84	4612.003
119227	39103	148	154.7028	37728	11640	-411	393.1429	43	4614.056
1347595	837791	15127	1223.225	878801	450035	33859	2414.69	89	4615.065
2331924	1348080	11135	611.6735	1566544	746306	33186	1152.535	91	4621.048
122971	66614	40599	356.8039	34338	19173	50830	366.563	38	4622.408
2184377	1357178	14742	256.6262	1463795	785378	43743	85.3823	94	4622.830
1145064	1575743	73098	1398.198	761616	1011773	170734	5839.377	97	4623.789
113209	24461	148	-170.2972	33556	7068	-7441	-139.2401	39	4628.026
1252229	986557	7931	545.7291	780531	475080	20415	1092.281	84	4632.497
539439	853522	181550	2650.955	207837	305923	285801	4098.236	57	4632.925
2305171	1044524	22277	240.3397	1439689	480749	37915	101.0315	80	4640.528
108514	96661	22618	575.2698	31125	27898	28540	943.094	37	4665.381
849332	1082427	302322	7826.864	378725	397854	507970	13119.12	65	4673.358
235580	101640	15321	555.3081	68315	30061	19557	857.7477	44	4699.191
1579265	956598	10881	169.2241	1073247	506752	25877	536.2997	90	4700.315
2025787	1029737	16604	429.6844	1439797	574849	47033	1090.951	92	4702.073
1578712	1054749	12067	491.5587	1074263	562791	34105	1341.291	87	4702.763
292494	213170	83556	940.2916	98979	65417	113350	1150.935	50	4704.379
2684446	1430291	29996	809.5756	1718224	732495	48806	1736.817	91	4705.502
1498654	1052742	8393	364.2473	1062432	578619	27029	1187.527	91	4707.899
161846	101854	70505	2275.331	52357	32021	94276	2513.684	44	4709.313
112442	16618	21294	178.7934	30444	4343	25332	359.7252	35	4709.494
1388627	1223502	9447	308.5767	1080647	668982	24963	463.8243	93	4709.893
1493380	987002	18948	1017.383	1130743	682060	46406	2437.177	109	4710.679
1686299	1107368	16873	399.9753	1098306	590537	46342	891.3862	91	4712.158
269368	341729	2117	454.3637	73823	97014	2732	282.8652	40	4712.600
1364602	1109942	9959	281.8999	983757	620490	32649	506.8089	92	4713.419
2536643	2244825	16907	645.0827	1705319	1399235	49986	1277.015	101	4715.852
2118614	1554472	8569	347.9209	1424370	946374	27318	593.9398	94	4717.837
120272	21767	5879	-16.9881	35451	4899	7312	71.8032	36	4718.359
778353	696704	213769	1922.641	296099	249158	335258	3901.374	62	4721.606
702497	1901331	13988	17794.13	632488	1268601	54596	39136.64	101	4730.881
1875100	1422788	30164	3276.4	1326010	777742	80384	6111.742	92	4734.601
1967918	961585	15037	1435.176	1270940	488351	30496	2193.625	89	4740.362
1764529	1197397	8706	230.2066	1141047	620294	21398	-50.1722	89	4753.851
742542	1727915	7934	3612.297	504904	828355	17977	7366.11	82	4764.465
1770248	6292184	20267	2792.579	1262854	4554228	60071	9071.783	105	4768.944
143616	93159	52861	106.3021	43507	28525	71204	96.7444	41	4811.823
1735039	1299621	18388	283.9668	1252352	743005	48549	766.7989	93	4812.527
1594388	1512362	14491	376.7451	1107318	1131231	54440	1075.084	111	4817.383
1700892	1322359	31457	1231.338	1263514	812942	67223	2312.61	101	4817.840
1695362	992944	6626	303.5186	1161465	504024	18923	474.9803	86	4818.282
2007556	1287181	22925	97.0925	1183411	675416	60549	-348.0011	88	4820.086
1013229	944416	6672	456.8992	618658	434194	16238	522.3518	77	4820.992
2414054	1244161	7661	332.5821	1627682	613859	19380	988.218	86	4821.519
1575207	1149358	7999	673.9439	1020785	662417	19348	1328.823	92	4821.776
1394942	1350112	5033	446.7513	1109673	743287	15766	1099.273	93	4822.799
1290501	1217295	50541	595.1501	927987	680279	83793	1184.187	87	4823.175
2673341	1782596	15363	520.2643	2020248	1094865	35638	1746.692	97	4825.829
1810158	1148518	37806	790.7166	1078475	593605	72029	993.0269	89	4832.608
2191451	1354775	12782	180.6702	1501751	809093	40598	731.9478	92	4833.126
296445	624614	24652	12743.58	155986	247177	50705	22412.55	66	4840.825
1282586	994578	18005	547.0805	934986	531758	39638	1653.092	93	4841.333
2154441	1187780	28688	357.7968	1371090	691935	60739	-42.3421	99	4848.052
600899	487652	209934	4041.497	372083	374483	793555	15129.44	92	4856.218
3018079	2460472	10153	707.9833	2628983	1870917	42503	2240.818	116	4871.347
1602775	797823	5812	125.6532	1137637	397270	12938	419.2218	85	4910.356
1705042	1091313	29041	507.0001	1227299	560653	64452	941.3572	91	4916.504
1686306	1055714	28170	687.337	1062039	527921	65805	1329.661	79	4916.684
131900	59611	15763	689.7043	40421	18039	20584	918.9624	41	4918.673
1199415	1654246	291169	34443.78	664263	773180	609200	52931.12	75	4923.316
2199591	1729367	11306	299.0666	1773856	1077817	40529	720.8769	102	4927.492
816769	1022199	13918	1593.2	596818	600105	36168	2764.425	91	4927.779
1956515	996910	14493	567.4573	1323650	539061	28665	1659.106	85	4928.658
1586465	1025671	4520	141.572	1065038	529194	14747	-73.0933	81	4928.750
1889864	1165686	51663	369.6943	1967225	1104316	112911	3442.107	134	4931.626
600240	1275441	170299	14604.97	380782	709688	399325	37885.13	84	4935.009
958437	1198058	13800	410.18	690744	718924	47210	1109.481	98	4935.832
1924038	1072718	7308	492.3788	1284353	573545	22625	771.2625	89	4939.176
1531075	1019212	13245	234.0445	1087106	660601	43668	510.1748	89	4939.311
2076724	1104571	16973	1361.585	1399449	549979	42122	2384.644	87	4940.889
2734713	1980379	20951	454.1511	2156023	1348630	52367	1650.389	108	4943.245
191048	21428	1852	40.4972	53289	5646	2334	197.1374	41	4954.332
1967243	1324575	27298	623.8178	1295086	804337	79397	1302.772	101	4957.819
191444	532010	1723	-93.9397	53999	148439	2251	-274.9189	42	4961.345
145162	21252	1669	-279.1691	50625	6701	1214	-261.6946	46	4970.319
2533045	1928731	25043	885.3123	1981008	1228497	59923	1925.08	104	5027.409
2293415	1183282	16098	447.4978	1486192	681853	47544	1727.418	94	5028.226
2149733	994863	8590	617.899	1529491	545982	25167	796.4687	91	5031.096
1773964	1014957	13626	241.2186	1193083	535753	39361	436.9521	87	5034.024
1930574	2009636	19281	612.4641	1508747	1385943	67649	1494.309	108	5038.627
2192388	972941	8786	276.6946	1342324	508897	20791	544.1751	85	5040.179
1922399	1220300	6895	438.8095	1255115	684560	23387	1337.611	93	5042.491
1035110	643237	5739	380.1579	625698	300733	16003	938.1683	74	5042.818
1041681	1407981	13142	712.8662	946154	800286	52972	1974.329	98	5042.861
2046308	1460786	7255	668.0055	1223432	790544	17633	1446.611	90	5045.418
2383693	1642855	18667	974.8187	1593246	996488	71383	2111.986	97	5046.012
1928424	1841183	34963	1046.824	1874354	1733807	111813	2887.109	129	5049.724
344867	1057068	9326	8346.988	180218	466677	21012	12912.37	65	5050.230
179214	245594	102948	1453.783	107566	118411	195880	2034.868	65	5052.264
1102935	855834	16476	170.1036	753250	441872	38659	457.9699	87	5055.333
2233010	1623243	7022	672.5342	1500124	875165	17317	1606.084	93	5056.192
1978932	1364459	30301	813.6861	1276376	732976	73403	1728.308	89	5057.301
1314869	2379933	347560	39037.12	1048241	1669632	1181545	81302.67	102	5068.618
1960754	1617676	17730	379.653	1388653	834955	47735	1210.933	91	5070.860
1204517	944868	10359	265.3399	894965	534411	33631	733.4991	93	5072.856
677279	1845227	265354	4029.559	394709	747987	475417	6896.494	70	5073.584
2208787	2003459	12769	1167.541	1834926	1517901	41551	3139.811	111	5075.256
176320	275194	192778	4247.246	71536	92182	272555	5473.335	52	5077.384
1405585	1430926	11695	326.0895	1029910	864248	34112	1405.283	98	5079.093
1635552	967000	11506	224.2866	1114639	506399	29235	808.0835	88	5080.034
1120866	2157370	246250	22796.63	656551	1086979	537824	56600.13	83	5090.398
892968	954145	12166	393.3126	658740	507101	28294	942.4934	90	5092.869
188755	121951	26969	268.1609	56901	36463	36052	541.1172	44	5095.694
1821116	1213055	18093	852.4173	1225706	673649	41067	585.4587	89	5100.783
2232669	1342651	7565	520.3965	1583552	761171	24098	1216.298	93	5103.334
2292989	1352555	31991	963.4951	1544870	833390	74110	1401.571	96	5123.993
810041	1327153	373463	24408.67	561785	673290	828680	42496.95	83	5131.861
1798343	1269662	6621	512.2381	1246626	680101	17174	955.6614	89	5134.195
2892344	2377949	23356	1141.072	2563198	1847225	74344	2197.898	117	5140.160
1974916	1416086	9716	641.8676	1348222	710262	25808	1165.229	87	5144.249
1727815	1421965	9755	887.2555	1382182	891932	31672	1865.399	89	5144.286
2936486	1064802	9468	282.5548	1734632	539530	29157	426.3077	87	5146.739
2179822	1455842	13465	688.3865	1638362	785835	42099	1170.954	95	5149.228
773438	1710046	59307	30485.72	640848	1099115	210220	62645.34	101	5150.717
366004	148797	20327	491.9447	115065	42279	28662	644.5382	47	5151.109
1232682	1788184	68015	26021.64	700669	946515	178674	46918.81	86	5151.904
2663006	1473287	13946	144.1706	1722171	865484	32524	491.7964	96	5159.952
616478	1371805	125151	4430.771	462135	917791	272714	12971.46	98	5165.753
1687079	1087170	13749	445.5189	1144606	609082	44693	1537.677	88	5170.038
745808	1756573	282014	9406.186	526415	1119849	908677	28127.38	95	5170.963
2184802	1364473	19079	649.5319	1435977	764031	42371	1557.813	93	5175.416
275878	43263	432	-9.1648	81777	12205	528	39.0208	45	5192.134
493974	305193	120485	1636.208	181831	117005	193267	2198.879	59	5247.429
1493738	1264490	8797	556.1117	1031151	646765	26869	1348.551	89	5251.036
1365894	943602	9327	494.8447	982279	523300	28139	943.7979	89	5256.537
1626351	1156911	11566	337.6526	1055688	634280	28480	759.728	91	5258.124
1662862	1085318	20566	253.5526	1210255	618683	49360	-267.904	92	5258.423
1678753	881989	5980	274.478	1074680	463515	15887	686.8607	79	5258.568
1808295	1110079	98837	1336.356	1383413	749449	159958	2889.044	104	5260.986
1999775	1490787	21626	773.0186	1419796	816951	43792	1202.331	91	5263.937
1508731	1235351	7897	608.6217	1084781	661110	25164	1039.9	91	5269.854
2453959	1941537	20576	757.1136	1791220	1135492	69404	2285.764	106	5274.687
2180616	1242649	13820	436.302	1378866	666312	35287	1119.201	88	5275.632
1349843	990775	14000	639.4	1004174	555120	39614	1000.545	96	5278.857
1682992	1373898	12696	295.0456	1122201	736412	41392	360.6912	92	5280.903
1995235	1213343	18788	331.4068	1374222	702647	50180	560.098	93	5287.792
1956233	1404435	7596	509.9356	1302275	771633	23090	908.349	91	5289.906
1358650	3285273	26903	39091.66	1359372	2870783	128946	104730.7	125	5296.062
1744427	1326972	19978	517.1658	2035322	1254003	75994	2032.463	134	5296.491
974993	1627397	30164	593.4004	748275	957448	83422	1414.574	101	5303.222
1995246	1185442	10675	699.8675	1463567	658558	29442	2102.296	92	5303.997
1430444	1341518	13531	473.8891	984823	704012	32445	869.1645	87	5307.080
2057426	1207984	10360	608.196	1369249	580342	28319	2314.896	82	5349.084
2232944	1203668	12494	176.1134	1663960	734168	42383	109.0863	94	5356.111
1716416	2237718	71050	42027.91	1047155	1159597	173859	74605.69	91	5356.924
958185	939425	218484	2245.152	407031	322944	341154	3777.939	64	5360.951
3267553	1482606	7491	405.0451	2136884	766196	19069	472.9709	89	5364.784
443438	892952	132594	2347.723	210878	342982	213424	3773.286	63	5366.479
1925909	1081392	11183	33.7663	1257643	571731	28104	68.8344	89	5369.688
1444055	1212524	36776	365.9336	1086920	773969	80653	1128.033	101	5371.177
2087551	1182532	5080	1868.988	1380936	573692	15047	4182.737	86	5374.522
137254	43035	24335	100.1935	35646	10465	30203	-169.2117	31	5374.820
142289	43236	14339	-105.3821	39665	12515	17494	16.6134	39	5378.409
939008	862044	172474	2052.991	405142	308718	282220	2938.542	65	5379.251
1738879	1546502	22653	518.2333	1277000	1093182	75890	1119.429	106	5383.505
236815	185142	20839	1333.268	71824	56387	28284	1994.932	44	5384.346
584357	867430	53417	16762.29	253629	396774	115422	29551.77	67	5384.492
1504466	1104428	22768	478.6848	1214152	725211	65035	1027.464	104	5386.827
1192206	1199911	17828	677.5508	790017	670147	46960	1662.456	92	5387.579
1735913	990775	8629	1546.287	1128565	503213	19838	3051.312	87	5392.507
2061428	1472032	15303	792.8983	1618133	1031677	47566	1290.253	106	5395.001
1956018	1625669	6687	354.7407	1395977	853915	21148	905.8028	91	5407.412
128372	76683	86522	1344.484	36747	22598	108762	1827.148	39	5412.523
1360433	1041638	8905	481.5705	1023236	588904	23130	1289.593	94	5414.518
1537421	903010	20741	1781.37	996515	519219	58507	4440.843	88	5461.988
1640132	898188	36646	1002.641	1330741	629935	75740	1431.014	105	5463.658
1472585	1422625	25365	2422.977	884285	758785	68645	4614.984	88	5468.926
1460245	882849	9057	406.6977	847706	423591	21404	1005.964	82	5470.882
994857	1215097	8503	320.4183	705189	627122	28641	601.5601	91	5476.657
1959894	1057199	4975	266.0975	1426392	549778	15808	402.2288	91	5477.256
1697924	2194564	68250	33408.82	867259	1238932	167436	73829.96	85	5478.148
1215215	752000	7909	44.8949	751825	372802	20017	-129.4463	83	5478.259
2240894	1318207	16949	481.0389	1711003	808719	57863	1697.514	97	5479.033
2426834	1530065	12060	1752.566	1466489	729816	26233	3225.071	84	5481.285
2054746	1279428	11302	224.6422	1476806	655496	25856	390.3216	89	5482.145
1643957	1095703	26109	359.9149	1183747	599743	53318	1459.54	93	5483.377
1598981	1217976	10100	317.61	1016194	611117	26745	585.3945	87	5485.461
759383	824030	121713	5302.5	295298	303717	193246	8346.9	64	5487.998
1671024	1317804	20666	686.1626	1164065	663906	48151	1230.071	87	5488.127
2280883	1480623	19548	520.0428	1519778	835045	45289	984.9129	91	5490.229
2211973	1760213	14625	2689.462	1442099	1177511	46168	6318.425	106	5491.782
271863	798755	28002	3514.512	214717	538472	65496	9562.126	89	5499.345
1466483	1577384	10585	141.8185	1051482	1007289	39578	736.7258	102	5506.514
1562981	1228134	14809	478.9849	1096557	628233	42825	667.4825	90	5507.576
1857538	1242642	9752	377.6872	1350794	694072	24452	556.3572	92	5512.768
1225861	1454980	13511	471.7671	974454	904719	44789	1843.863	98	5513.759
573510	892237	9694	299.0334	400475	422806	21967	817.9487	84	5519.417
1883439	1659057	8372	501.2692	1446669	1181234	27306	1254.667	103	5536.511
1596846	1421868	8765	439.7165	1121612	786156	22020	1075.322	92	5548.601
2368572	1358484	8771	553.8531	1535593	769473	23396	948.3156	91	5563.594
626187	1351883	427937	29878.87	392324	682845	1091639	68616.15	84	5565.528
1013294	1218765	6960	455.456	754756	686895	19908	1110.239	93	5569.213
1888203	1577164	10010	256.561	1444508	974916	30428	1300.411	104	5571.852
2923452	1761506	20477	694.3597	2340439	1348202	70487	3324.921	124	5574.698
1720770	1368151	18076	370.8636	1256826	873399	53987	1526.271	99	5577.138
2026003	2106667	517287	33276.4	791758	788522	889686	81453.19	74	5577.854
1821198	1367646	197376	15869.59	707880	530174	346092	29594.36	68	5579.972
2747603	2175601	17663	489.2943	1716456	1271991	49631	1430.099	98	5581.947
1784651	2001651	23742	1864.526	1390453	1588701	80100	3380.61	115	5582.318
1670458	1209765	8868	409.8948	1117863	663577	31674	703.1114	98	5583.906
1485239	1229869	17088	478.0368	1005137	612492	39967	1112.749	87	5585.079
2476004	928946	18289	346.2129	1489257	456870	40215	238.0615	83	5590.154
1882325	1281299	11759	436.8799	1425691	804823	33172	254.5492	93	5592.009
1113860	989722	20856	522.8216	687745	496130	49815	902.6215	79	5592.174
374309	733890	238863	19285.62	176645	262874	423714	31275.55	62	5593.019
899057	1616903	9825	6562.183	519762	897058	27977	14415.11	84	5596.186
693086	1050944	24811	493.6971	503737	534722	53667	2369.319	90	5597.221
161369	74387	31666	427.2626	45806	22526	42297	523.4617	40	5599.217
485088	666254	12543	21766.06	206658	224906	22089	30398.39	61	5600.513
1302215	1531589	25773	771.2653	952888	863044	74489	1471.033	93	5601.072
519491	1064999	200437	2788.116	275843	436552	365741	5583.87	69	5605.605
2683604	1286579	20164	575.4004	1670773	743074	62004	1141.624	93	5608.494
1015918	1638308	418329	24668.46	631933	796531	789251	57250.78	82	5616.822
1222517	2652085	245702	33938.48	1165875	1879309	799923	86957.08	108	5619.548
1288410	1452767	7546	374.1306	841926	783168	19070	955.827	87	5627.788
1245190	2755104	19835	21645.74	1253830	2431242	71344	53345.6	108	5628.183
966375	1086788	14500	521.45	715824	562713	35563	854.4843	92	5630.016
2568962	1310937	21712	1259.643	1758086	818237	49094	3536.373	90	5630.183
1268264	1377959	27379	626.1619	1090127	872349	69276	917.1836	98	5636.726
600705	1070535	208715	14064.91	466256	793255	784840	47919.52	108	5644.960
333703	700151	278186	20417.04	177499	278020	537389	36399.72	65	5660.603
336481	500424	91196	17868.9	161326	192222	166978	29933.87	64	5686.153
1797011	1659255	43385	486.8985	1139505	933518	106828	1695.451	94	5687.249
1901744	1239557	10749	140.2189	1225039	695258	30366	187.3326	92	5688.769
1179182	1571423	18767	415.4287	880798	913119	48064	1271.59	102	5691.823
112620	140749	26738	1531.402	34369	42732	36293	2176.437	42	5693.668
822085	1840107	86263	59275.75	597400	1203763	256818	123545.9	96	5694.558
1357966	818972	6207	208.8127	814807	419458	18416	158.9376	87	5696.133
245331	131675	6531	102.1891	104780	44726	9939	245.7779	54	5696.679
700945	717580	832	75.2752	230843	218394	1054	472.3294	54	5697.593
1115275	1101646	12998	146.5878	755647	558286	36328	203.4008	89	5700.222
1787904	987871	22548	1088.343	1234570	506450	55382	2601.53	89	5701.436
113431	64116	1138	47.2418	37094	21780	2548	78.3428	42	5703.811
401531	803509	129501	2195.806	165732	270945	190504	2509.474	59	5705.917
280638	122453	567	11.4087	116988	39183	1500	-226.85	56	5716.545
1815798	1506940	8877	722.5997	1270569	830002	26802	1217.192	98	5727.704
235948	180200	445	79.9645	73089	53031	838	83.4118	46	5745.021
2115079	1274816	5776	351.8336	1457417	720046	20552	977.5672	90	5786.362
3585079	2575443	14319	1295.496	2480649	1490300	41499	2801.294	94	5787.280
2606741	1641750	10394	235.3034	1786833	954720	30647	913.8967	93	5789.328
2005369	944734	13561	605.5721	1278510	563276	32375	1536.238	95	5790.075
1865792	1404080	12461	364.8621	1244143	718069	36101	1087.066	89	5793.420
2403938	1722306	13211	485.9371	1768801	1192037	49257	1544.918	102	5793.853
775560	1605507	46151	28984.87	474590	760375	121404	56556.96	84	5798.893
2591444	1229237	14385	410.9985	1649132	642438	37946	1044.571	86	5800.567
248094	370225	227448	24644.23	94326	148193	443257	38984.32	49	5800.930
1980536	1095771	15706	722.9066	1430790	622806	42472	1313.279	93	5803.665
1592838	1062100	16813	365.6093	1117909	584342	32592	761.0112	86	5803.788
788106	918294	14542	533.4062	535458	524121	44063	1511.334	94	5807.320
1223194	1548604	13348	537.2228	961307	998484	41519	1022.416	103	5809.103
107740	144235	187865	3195.227	42068	59607	325539	4835.938	50	5815.753
730546	1270153	243351	6078.791	663888	1026141	533157	66421.71	101	5816.007
1724098	1133812	8629	500.2869	1420431	719695	27049	1361.649	100	5818.036
3188948	3385158	25722	1228.604	2940851	2596828	102987	3295.171	121	5852.076
111470	249259	1750	223.175	66390	167535	3869	92.2509	71	5854.519
1281491	1479302	4146	541.3906	812597	860080	13394	923.6034	98	5866.673
2476616	1425322	18288	672.3568	1794457	807444	48747	1814.307	94	5890.989
2149629	1288424	9774	396.5214	1372372	645715	27430	492.823	88	5895.189
105885	42473	12455	-101.2745	31365	12291	15745	-295.7055	38	5898.716
1746360	1488967	8352	484.1472	1463564	1041753	31307	1909.923	115	5898.985
899322	1153615	45391	27144.23	463361	523960	103121	42431.89	68	5899.131
1506068	1594442	14817	425.8337	1232119	1057626	52114	100.7954	108	5901.326
1377513	1233458	23868	167.3948	931118	678617	75737	238.4457	85	5901.382
111404	37412	29418	563.7498	32454	10769	37270	702.847	38	5902.795
804223	1467324	98983	28677.35	491515	779344	252412	61985.91	89	5903.791
1411354	1461201	9304	302.1544	960172	778023	35132	713.5052	88	5903.918
1029472	1367931	313131	6263.449	559408	579111	577424	10847.69	74	5905.010
1928458	1467689	14793	647.2873	1259780	840730	37900	1555.19	88	5905.207
2164232	1734000	10525	429.4525	1638412	1060453	40763	868.2043	101	5907.537
3066836	1479495	4410	823.401	2060703	980365	9055	2157.986	96	5911.823
1532956	1513752	12126	765.0686	1012607	798361	23157	1280.708	89	5913.825
1502487	574972	6255	222.9055	905618	262146	15521	561.5281	81	5915.787
1379899	1296579	33960	756.156	844954	753300	86003	1629.168	90	5916.045
131855	206823	236268	3048.035	48744	64848	331660	4393.126	42	5916.531
1266229	1222006	18671	556.2431	965134	655021	50028	1270.971	92	5919.029
1563630	1733838	10016	541.6976	1286601	1113031	38929	1141.117	105	5922.458
1660215	854996	21178	729.4858	1059431	408017	43284	1411.432	81	5923.490
376489	480466	172619	18884.13	167435	163891	274871	28738.06	60	5925.737
460322	742150	286488	4244.377	195980	273981	451539	7367.538	61	5926.365
2172629	1344742	19709	924.8749	1482617	749325	54965	1515.536	92	5930.432
1325232	1076012	14474	967.1914	1144735	635389	32849	2259.029	99	5931.770
229536	56908	28489	152.4329	64131	15681	35285	277.4885	43	5937.727
1188691	889398	7769	481.0409	821252	455203	20729	1139.097	86	5945.172
1900101	1433711	17417	6021.694	1433285	809694	47169	13118.38	97	5948.365
1780568	1453353	8986	157.9146	1304632	878749	30419	37.7059	97	5971.672
1603154	894308	14088	320.7368	1219799	580522	39686	1010.185	94	5995.685
161619	185588	316	-48.4724	46390	51777	425	-120.1575	39	5996.543
859041	1219382	97534	31571.86	803652	1089325	370598	71107.95	117	5996.646
1523632	1117030	8112	312.6832	1078332	585194	21256	710.2616	88	6006.143
1466240	1109714	5854	189.6094	984246	625302	18724	641.6164	88	6007.069
1152522	1240073	191461	31303.76	565435	553546	384217	64345.17	87	6009.708
447891	549012	274740	34584.91	366946	497705	1087515	161307.6	192	6009.737
2698987	1722063	11606	469.8966	1828262	1037985	36145	668.7345	95	6011.371
1346873	770468	45969	609.0609	847634	355969	98755	1519.156	84	6013.299
1382632	1318809	7000	472.7	1018780	781691	24951	1393.551	98	6015.653
314900	363721	20468	1913.655	112168	122394	32421	2496.618	56	6018.550
808636	1303063	205818	3043.79	455201	539749	361987	5707.071	72	6019.824
1581493	991036	12297	428.4617	1135962	540225	35947	1085.227	89	6021.526
393864	1110958	122670	6475.787	237166	666895	323036	22065.12	81	6025.377
431980	706674	27658	2750.014	191130	280141	50949	5073.439	63	6033.511
1861856	1153751	10089	527.1929	1268931	680381	35908	1635.839	95	6036.762
1712379	1099769	10328	230.8008	1184959	615835	30653	1084.033	92	6045.246
1830667	1280906	33182	825.1102	1202398	779049	84389	1825.423	95	6056.160
2167217	1957764	20223	746.9103	1166931	1024408	49179	2441.142	90	6061.087
1813534	1148647	9680	401.048	1130254	589049	22552	617.7672	87	6080.268
170273	235136	163000	3368.3	79683	95219	270664	5107.45	56	6105.649
1995919	1550560	9357	396.5277	1400640	919638	28692	562.2212	98	6109.568
145835	30448	10212	6.4932	47444	8522	12925	-38.9075	44	6111.760
2119825	1159198	18304	229.0544	1296341	559004	39819	517.0459	82	6117.253
179516	83639	63519	870.6159	63801	27966	90726	940.5286	50	6120.460
130864	114983	42736	126.2896	37251	32225	53848	71.2728	39	6121.957
1372111	847083	18619	495.7259	960050	455786	52548	1276.343	88	6124.280
2075698	977913	18496	840.4256	1355472	543915	54081	2274.744	94	6124.877
702443	1198268	51334	20451.04	385978	808277	145616	43795.86	75	6124.945
1618178	1606940	19385	343.4985	1145053	850837	49599	1304.704	87	6125.565
2556712	1119730	7206	538.0566	1629534	629609	17803	1469.148	90	6127.434
394318	359087	125085	2439.269	151443	139565	202842	3051.036	50	6127.668
250191	45223	12402	32.3522	87126	13033	16769	92.9409	50	6131.470
1773546	1198901	8623	1166.15	1192981	646765	16256	2421.762	88	6133.340
1858843	1001287	14260	207.986	1166704	484586	27355	785.6155	84	6137.525
997161	1282699	7256	397.8616	696481	730050	21851	750.6411	92	6140.479
871050	1135740	567325	6133.933	340821	374394	815402	9882.652	62	6141.889
1950620	1591142	16687	845.7407	1519451	1189997	54296	2374.806	119	6144.210
2230267	1440338	32483	994.6963	1528333	783558	61685	2257.529	89	6145.888
1311293	1349848	8509	297.5549	895846	812739	27133	849.5613	95	6150.583
1049361	1215332	28076	1286.864	747964	689229	67273	2588.415	96	6153.477
2000720	1003522	7342	127.4862	1324311	477440	16328	362.4008	84	6156.638
364617	257519	121795	1525.699	128287	87803	170878	1255.656	53	6173.046
1326172	1009378	11397	139.9717	860916	474958	27620	247.482	82	6181.531
1939833	1064347	20563	345.9843	1188240	517193	52307	816.0227	83	6216.500
1192880	1623356	4331	148.7691	931943	1122827	14947	-259.8733	127	6218.762
2632960	1217386	14552	337.9672	1783158	677628	36167	924.5687	84	6218.983
1253667	1141879	10359	228.3399	896000	606898	26149	165.1589	89	6220.626
1204803	921508	39407	841.3327	877225	478460	110689	2078.853	86	6224.490
1527450	1205823	8664	253.2504	976058	648003	27249	464.8689	90	6226.602
1682898	1711517	330225	12396.62	1085487	1034544	586306	21822.57	101	6227.184
489846	799119	266135	29019.17	266445	443682	725136	63331.93	77	6229.815
1794502	1467337	12025	371.6025	1283196	882172	42646	615.2406	98	6232.314
1805193	1196108	27592	734.5112	1256936	649639	89548	2299.043	86	6232.577
2285653	2396820	18186	599.0346	1480243	1695260	60233	1721.471	111	6233.358
1048445	648977	5778	162.5458	615531	300770	17221	330.8981	76	6233.668
1379252	2067588	167427	41026.25	974767	1169586	474292	78436.38	104	6233.849
2072320	868682	11233	261.5713	1163841	441981	32090	382.249	84	6234.765
2386246	1422917	11522	380.9842	1618112	969292	43899	1199.934	102	6235.307
1471667	962441	10578	407.8258	979910	542457	31504	879.5744	94	6237.864
1855318	983414	5667	383.5187	1226027	495740	14134	635.1174	83	6238.123
2976467	1350549	28799	1223.824	2096690	719295	61772	2212.009	85	6238.565
2059304	1357620	15582	343.7502	1545683	836618	38570	1173.777	92	6238.862
1320665	960076	9415	251.1815	983526	562598	33202	717.2322	97	6243.535
1093571	1099526	7130	421.993	755351	529101	16428	849.0108	84	6245.098
1607531	1227577	18320	463.752	1146427	666050	52734	1248.577	92	6245.312
1985338	1263313	7049	604.6489	1405420	740276	23008	1826.149	91	6246.246
779330	1532987	165170	6060.037	722255	1172977	350184	19136.52	152	6252.105
1715960	1940506	24057	722.1977	1400860	1350248	67550	1269.555	102	6262.188
170652	162731	26640	1137.504	51382	47456	34216	1455.318	42	6270.456
1352867	2360319	47254	25829.15	960389	1468555	131636	58661.58	96	6272.840
1418966	1082188	36992	851.8512	1337232	764378	118031	2826.339	122	6283.817
863652	1689461	176376	19152.49	583607	988650	369262	60865.2	88	6295.871
161569	141408	107622	773.1942	52984	42887	140910	896.051	45	6323.790
371528	196600	141360	2108.296	106732	55714	178677	2523.38	47	6325.285
2219576	1093573	16836	695.2996	1484987	630255	37128	1460.281	89	6325.700
1175567	762071	26775	566.0775	809854	562518	68991	979.1951	104	6340.437
2745016	2071265	15841	787.4801	2022735	1238673	54363	2269.164	100	6341.607
1888859	1058265	6448	584.1328	1136535	450888	11278	1053.096	78	6343.038
1417183	1100649	9319	359.9959	975033	562179	22968	1020.905	87	6344.071
1889173	1197566	9185	234.2785	1261807	665796	25553	986.9233	96	6347.597
1794818	1343805	7983	411.2463	1404620	740489	27203	876.4883	97	6353.555
169891	63670	21743	-185.8177	47878	18450	28545	-260.6255	41	6360.245
589717	559315	110785	888.0385	229907	195892	164511	1208.867	60	6362.491
576754	1602485	9233	6759.371	421303	961580	29907	13975.38	90	6371.189
1723167	1088745	7737	344.6457	1284749	641006	24509	541.1549	97	6378.484
1838351	1076390	32619	802.1259	1185954	566201	59790	1618.219	86	6380.162
1096405	1389437	15241	278.8201	780203	836441	45856	1058.322	86	6380.210
1761349	1864562	14773	812.1653	1353684	1043651	42001	2043.056	95	6382.223
1477754	1032560	6988	323.4268	1041405	535752	17995	-148.4805	87	6390.700
112461	75068	146	55.9906	32699	21766	228	7.1908	38	6433.386
1575758	1824930	7497	1580.182	1203548	982757	22924	2453.236	91	6436.488
418755	316547	143896	1827.366	176285	113430	221212	2658.593	57	6437.178
1891693	912529	13585	480.1185	1137142	461768	38705	1097.35	84	6438.245
764586	2031810	195763	4722.704	424389	959224	398709	9313.774	78	6438.982
2164624	2589647	19923	1551.08	1578349	1477518	61510	3161.711	96	6439.422
1297055	999079	19312	149.0032	825723	529991	45518	403.9598	89	6443.951
1826580	1351430	3907	524.7827	1225016	771019	10573	1096.545	93	6445.506
1915282	970218	5034	396.6074	1169159	461383	16284	837.7324	83	6448.044
108578	63723	462	-103.4818	31763	18516	590	-196.901	37	6450.115
1568300	1101634	19629	461.3869	1024589	554878	48150	821.215	87	6450.478
1779744	1405378	25404	730.3644	1453355	948846	62634	1346.967	105	6451.729
2353608	1725564	7510	162.311	1695513	978045	17928	541.1608	93	6452.276
252572	150777	72210	1190.981	73269	43051	91590	1556.199	44	6457.388
1363578	1252477	13261	434.7421	1082872	784420	39533	1471.201	102	6458.184
2858085	2234262	13969	967.8609	1844161	1635050	52973	2561.185	109	6458.876
138291	17138	640	-153.096	40224	4597	1058	-392.2462	39	6460.173
396865	780391	5217	12470.27	156118	308874	9546	19536.33	62	6462.056
854674	1791770	112198	24373.71	590432	936251	266735	44098.83	87	6465.528
100383	78355	67740	1629.214	28061	21232	84646	1657.441	35	6472.185
180912	179767	78811	1372.097	68074	58234	110443	1452.252	51	6474.541
108409	30878	1900	-88.41	33091	8690	2058	-199.1462	40	6483.243
1968822	1470623	18910	658.851	1236340	826928	57910	1552.751	92	6510.352
449599	776861	278057	25592.6	304421	487568	706763	65499.8	86	6540.390
436289	431470	176517	2200.204	162980	170723	300183	4531.667	60	6549.229
1156897	770498	10202	362.9322	795496	399173	25656	758.1016	87	6549.743
2174267	1033561	10971	417.2731	1334204	561007	29085	448.6685	86	6550.482
103086	19516	-223	-78.9103	43067	12679	-1508	-152.9988	65	6554.435
742631	1696797	7215	5549.762	451417	833426	18952	9615.808	83	6554.502
125746	37909	55582	631.7502	37651	11163	73118	551.3198	40	6558.404
1829037	1348156	20141	546.7101	1348157	773470	62781	2254.814	95	6562.888
1872467	1091049	9998	471.2878	1323844	630497	28213	426.1493	93	6565.570
509476	656910	174319	20530.5	345130	422825	546329	54712.26	84	6568.274
169464	1156802	38023	53923.49	147604	738626	132139	103066.2	94	6568.967
2849361	2047297	12549	2455.199	2164243	1237703	34913	5406.02	95	6593.979
136786	135869	39150	965.315	45660	43731	53121	1361.888	43	6601.721
771512	1258774	15557	562.3477	574560	705295	40845	316.4045	90	6607.555
1354424	1138313	23240	254.764	1061660	641728	67246	1571.301	96	6649.680
1166044	1234917	9878	470.5558	817955	674766	29174	669.8614	95	6654.751
1821736	939457	15804	448.8044	1107444	448697	32661	787.0821	77	6654.951
1756897	2510446	35654	4846.389	1305129	1275571	73122	8672.744	87	6655.980
2051564	5293633	344080	51714.89	1679145	3075185	892379	132993.7	94	6661.083
1393187	982859	12439	58.0279	919149	477571	30177	184.5297	80	6661.350
1269680	1125524	25512	630.8232	999366	663388	58304	1351.054	93	6662.856
1501265	1522531	18066	467.3026	1114728	891238	54452	782.3572	90	6663.240
376111	121875	1794	126.8434	144840	38398	2818	94.4898	55	6665.483
812991	1385186	265260	14370.09	436670	671767	626634	45450.37	78	6665.886
1453373	1063564	8274	506.3714	1049714	551871	27490	1187.189	89	6665.938
467918	1191775	89914	4804.375	326042	648782	285060	12819.87	90	6668.728
210002	128579	63181	767.2541	68619	39643	85596	762.7356	47	6671.954
2889255	1225722	11815	503.8215	1926158	696058	38257	1240.818	91	6672.157
1555807	950448	18916	385.9876	1000719	502826	45080	688.988	88	6675.519
1714775	1139583	7481	350.4841	1175287	545017	20873	879.3753	88	6677.287
107082	56739	4634	1922.167	31557	16781	5862	2370.458	39	6680.318
2472156	1451140	9098	729.7978	1800058	893336	25813	1983.509	94	6683.937
119257	14736	53847	605.4167	30469	1468	65231	841.2591	28	6684.093
127171	292543	117037	2358.376	69974	141012	228231	4394.559	60	6688.261
1513335	1270538	10504	483.4744	1156451	755132	26086	1171.225	96	6692.481
2352545	1176476	7139	434.6979	1615751	644547	20555	526.1355	89	6693.681
1175807	1281166	7556	604.6916	846895	708257	23363	932.0643	91	6714.910
1683592	1431601	38485	354.0085	1196570	833981	75445	901.4645	92	6747.118
1976163	793999	9236	171.9396	1264659	382848	22180	991.298	81	6759.810
1771926	1156199	23611	625.3771	1363353	646776	54739	1416.058	95	6765.874
2273823	1165832	17464	437.9304	1407187	598755	50388	1646.167	88	6770.476
1876732	1372040	19976	534.4536	1375183	793694	54504	816.8744	95	6775.915
3671963	2191058	11701	712.2261	2823959	1530507	35653	1451.533	104	6776.544
1469510	1259217	9175	372.7175	1082277	719597	28071	738.5831	92	6778.268
1863303	1329486	309317	5566.284	738665	445214	438697	8391.502	63	6779.588
245470	304419	141435	2143.503	102638	118994	232350	3630.835	53	6779.939
2249872	1110715	13358	-38.2162	1510292	611859	31812	114.2532	87	6781.666
1773990	1041766	14366	709.7326	1210635	520767	34726	1439.929	84	6786.285
221547	183686	246797	3692.912	76171	70010	405347	5373.567	51	6787.675
1137552	1658818	192915	25537.53	812743	1033391	563112	51433.18	92	6790.825
1672900	1194745	26861	1127.702	1312038	714388	85236	2882.54	96	6791.610
2069687	1223253	13681	386.3041	1460179	693606	41864	946.7704	95	6794.883
1698219	955461	8365	243.2765	1023425	465012	20733	324.5213	82	6825.251
2169711	1588045	22976	798.7536	1565507	860013	53878	1739.956	92	6828.230
1585534	1044274	16273	207.3153	1114844	564098	37413	635.2693	84	6828.555
246977	325246	151742	2527.326	108308	115824	233829	3751.007	57	6843.635
1403392	1040547	6204	447.2444	945571	543759	15106	599.2466	89	6850.587
1528680	1429470	12022	410.0342	1077443	856145	38032	1347.195	96	6865.669
130770	119743	34535	437.4135	57454	55927	59272	1199.759	56	6867.598
1937355	1568049	9884	452.6924	1313671	1001003	28214	1772.005	105	6869.195
129824	201300	80023	874.6903	47882	68867	115886	828.0046	46	6872.333
1523026	1391584	12231	713.9591	1180639	842332	35927	1716.105	100	6873.579
507951	771837	115269	3084.791	241671	275645	175005	4902.78	63	6875.934
2503568	1072164	23646	410.3406	1555433	604897	56782	1402.07	88	6877.060
774854	613925	20580	751.538	660214	485891	52581	1854.594	104	6877.563
1974268	1377710	11109	728.4149	1337581	705795	27555	1600.835	85	6877.867
1543987	888433	6032	211.9952	1049350	502329	17906	283.3266	87	6879.132
2013849	1173332	5894	439.8534	1262756	586444	13411	1343.157	82	6881.596
1736221	1601757	27473	767.6353	987754	873428	63158	2368.564	88	6882.034
2849867	1695590	8459	465.7499	1902783	990808	25707	1529.763	92	6882.388
2216834	1296105	13786	355.1946	1440982	714317	34976	1175.954	92	6884.581
2701124	2094166	12880	3613.568	2234310	1600563	53579	10465.98	123	6887.348
1865130	1056117	10872	288.5192	1207189	592415	27384	898.4424	120	6889.546
645375	941604	42953	3509.063	469375	524023	109903	8556.958	102	6890.624
116378	213050	47491	1414.045	50655	93575	74067	2227.759	55	6891.790
1601586	1330882	30545	2240.574	945402	670921	75564	6728.34	84	6898.808
378713	929165	262712	24435.74	210260	367325	519468	43123.55	68	6903.054
1863369	1397952	20513	742.1793	1300526	829039	66046	1671.981	97	6928.441
571486	1308895	371989	12669.78	392465	706439	803904	26593.21	81	6962.317
607591	985864	45283	5617.776	286001	396956	95486	9376.564	67	6973.904
939406	1575077	44835	24611.24	525148	818803	125504	48962.97	85	6974.104
258169	153800	82467	2598.999	89200	53855	118782	3597.27	51	6988.692
1659096	1060800	12192	631.5712	1220289	538557	28912	1177.563	89	6989.133
2104022	1152007	6022	447.4342	1312823	549038	12671	684.6431	84	6991.831
152094	360221	49407	2732.333	113143	242508	153871	7099.963	89	6998.826
1755696	1072115	16122	845.0442	1292873	601624	38244	1327.688	91	7001.560
1627278	1386248	10776	503.3336	1224753	931339	33027	1520.415	98	7004.382
1547779	1282997	16955	731.1755	1237005	809353	52165	2335.457	101	7006.448
1743681	1561010	6952	331.6072	1214859	1026192	25831	613.9191	101	7016.092
2148409	1953526	8200	701.02	1747600	1359348	30723	2485.96	109	7018.198
1446484	1116162	16228	447.7908	1139010	666994	39322	1001.564	98	7019.614
258997	628115	9633	11434.81	150411	281395	20401	20236.3	68	7025.491
1227350	1149085	11480	594.028	921068	667353	37217	1407.474	96	7031.716
422617	32706	-10	-43.561	125405	9182	-325	-72.2325	48	7037.397
141160	53988	35762	74.8482	39189	15415	44547	110.6867	38	7038.663
570047	1519842	39094	24199.37	347642	744748	79753	49495.54	80	7074.240
2556040	2162250	6933	907.3413	2261043	1434508	21470	3044.467	113	7092.900
1356965	1356555	29016	943.5976	1033683	919706	81472	1922.179	106	7098.160
1069415	961447	26989	489.2829	802257	570212	63027	1317.415	97	7103.916
2798566	1424583	12116	310.5076	1820404	787050	33997	629.8317	91	7104.547
195039	224592	98141	2740.51	110963	106749	187971	4703.973	68	7105.520
2818859	2330607	18912	1152.563	2355670	1948784	83000	3542.3	133	7109.049
158314	198119	164966	3548.393	48909	58865	212496	4265.826	42	7111.424
247272	104578	61169	2216.781	74534	29954	78526	2821.109	46	7112.049
2500136	2371752	11597	712.1917	1926517	1397232	34583	1848.506	99	7117.856
125632	258612	489	98.6329	42579	90260	696	333.8456	44	7119.986
193087	150788	105811	2518.797	55128	42213	133434	2688.847	42	7132.891
1005834	951876	6236	272.6396	733392	506480	19824	434.3264	90	7134.419
480724	406936	76628	2708.231	213318	160340	127884	4406.492	61	7136.326
809978	1346473	14768	358.8848	691846	905360	44516	690.1476	104	7140.139
1830781	1061599	10562	383.1282	1223666	560974	28224	1001.566	89	7141.057
1745836	1423296	21037	906.7757	1253359	847653	58278	2124.796	100	7144.358
124502	64708	40669	524.7309	42335	21146	55939	630.3779	43	7154.098
2323485	1402013	13503	277.9183	1627087	862409	37725	885.3725	96	7191.310
1642627	1165851	14028	387.3708	1158571	628356	42626	910.1186	90	7196.523
1405053	1490904	16496	514.2256	994615	918576	52660	879.226	95	7197.095
1601019	1525791	7302	428.2422	1093471	782343	20652	865.1772	88	7197.651
1655981	966099	39393	574.3473	1137660	503590	66928	1361.061	98	7199.693
1286637	1240416	51096	719.2856	943971	634389	102343	978.8423	82	7199.737
1153537	909555	5178	215.8858	798788	435397	16635	603.2235	85	7201.152
1489086	1569402	9827	519.8947	1015173	872731	29335	1380.693	90	7201.553
1674814	1123917	25209	479.4249	1222841	680182	59582	1131.15	96	7202.666
1635781	1341523	15422	199.7742	1263841	802906	52068	1096.415	94	7203.144
1438045	1057272	9918	278.7998	1049507	596570	26226	354.0786	96	7205.136
1181065	1320718	13633	222.2113	815716	800784	51301	1039.786	97	7205.583
1511264	1295145	7981	334.5341	950854	787403	25080	1287.988	93	7205.908
591761	1742811	12557	4315.048	504225	1066167	39946	11657.77	98	7207.265
1552130	844116	10936	356.3096	1026348	397445	25336	993.1496	82	7207.411
375285	455455	174438	1719.372	150640	164208	299292	3022.881	52	7207.433
1482849	1456370	12178	564.5858	1076530	819812	29204	782.5444	91	7209.842
1799464	1255915	10933	716.7413	1263841	690361	33558	2015.004	92	7211.127
1113023	965305	18431	594.7791	931457	691872	39070	1090.827	101	7214.796
1617549	902337	7445	441.6645	997781	500146	21551	344.8111	89	7215.020
1836162	1759249	10406	278.5766	1617231	1297529	36556	976.5916	116	7216.834
1038844	895960	24975	633.0975	838628	495547	52071	1199.983	94	7218.207
323498	671728	32634	38039.97	235432	573605	118159	79360.92	103	7219.761
2165038	1240054	11864	458.7704	1331433	594911	22446	863.0206	83	7220.138
2668234	1569453	20178	833.3858	1680552	878620	43462	1834.818	90	7222.229
2289436	1291494	7247	479.1567	1528685	780140	26107	1018.203	94	7222.633
1264646	1636202	223339	21954.52	646493	680191	408631	36354	72	7228.005
1416553	1317272	319837	25231.46	656559	499755	520574	40931.4	69	7229.583
1825256	1442682	15966	431.4926	1316633	835489	48925	1518.693	98	7237.605
2860997	2205324	19484	878.2524	2653494	1749849	59243	3223.932	118	7238.748
1390641	931602	5493	590.5573	970014	454367	10572	1434.689	88	7245.923
1423574	868171	15342	477.2862	928442	450675	42910	1213.251	83	7258.860
969788	1107536	10254	207.4494	711631	605626	28210	424.581	90	7264.504
100438	200974	2421	1198.618	59883	83728	4467	2062.199	65	7272.818
389637	584433	200969	20030.56	172723	210669	340552	31289.57	60	7285.011
2818918	1973858	35564	620.3404	1982617	1300414	81433	1598.791	101	7288.146
298657	615565	222465	21656.29	136146	214271	359031	33722.44	59	7306.590
1914816	1218625	8785	708.8385	1384022	692940	22614	1759.845	98	7311.951
1452517	1386292	15948	546.0828	1058705	819471	45342	1082.286	95	7315.650
1289271	1683903	86463	1878.974	1054551	1043189	160980	2738.978	103	7317.345
195197	13058	84	-153.0876	54746	3841	-224	-341.7664	41	7319.812
306898	162132	1719	137.6359	100715	67653	3299	-19.7261	57	7323.000
1023782	1163604	21004	391.5244	796955	620008	50561	874.2721	94	7323.520
1455579	1086140	6531	492.1891	956213	549149	17564	1116.54	88	7324.797
851187	1192655	233937	3342.466	377635	476219	404572	6357.089	69	7327.620
165866	40886	5243	127.5323	48572	10949	6748	106.9628	41	7328.162
739436	1399156	9508	12213.8	450555	687692	19587	22614.43	76	7331.005
2948097	1650198	16620	453.382	2074931	1018805	42925	1273.093	96	7331.402
1523222	1382294	10597	719.0917	1111803	821501	36269	1108.891	95	7343.437
2213179	1660885	6915	899.9315	1601405	987840	20591	1747.955	96	7345.085
103657	159924	68212	975.2932	38118	50860	96388	1219.767	45	7349.878
2533964	1641076	9013	891.0293	1674174	883743	26066	1876.103	90	7358.634
1175239	2138200	59123	40287.2	789164	1318922	135248	95370.81	93	7368.766
193703	134900	76086	956.2246	61581	42871	104178	857.7858	45	7411.765
1682930	1310575	13251	1628.181	1205814	860525	39988	4554.727	98	7412.392
1440463	1447912	42546	2302.631	1121488	816044	91161	3877.932	94	7413.189
182617	152398	1053	267.4733	66908	65613	2351	330.6911	50	7413.745
1837601	1668011	29209	506.8249	1390454	1029916	88450	2690.045	99	7415.049
1333334	1097696	31173	623.2053	1028705	686499	76344	1602.098	100	7416.455
1197673	1192033	7934	299.2974	818002	569658	20942	475.4462	81	7416.645
926614	1464516	404418	25823.25	535329	748643	923132	55138.3	82	7420.273
1450491	1172121	10051	406.6611	936890	687580	30984	1065.402	94	7424.157
308271	16306	4100	53.01	84094	-439	5507	-55.4573	35	7424.203
290149	353567	66782	9084.07	326393	460586	531525	112308.6	316	7425.757
1740797	2026846	217467	30779.5	785026	704358	352914	48504.68	66	7431.827
534361	1123380	374830	26280.96	334545	529214	884763	59349.61	78	7432.471
376524	667056	7968	1699.405	345920	546550	28786	5062.695	105	7434.257
1649219	1054313	11856	656.9216	1219324	607902	30196	1642.796	92	7437.332
2257705	1664114	9151	632.1711	1603477	955341	28730	1217.753	96	7439.322
909711	1565145	28007	786.7927	714530	799401	69123	1985.2	92	7441.106
1661530	1306687	18380	549.118	1380204	846617	58561	2007.072	106	7449.348
165461	211509	156789	26725.06	115780	120729	372947	70656.93	81	7458.213
1487229	1268083	10279	638.8519	1095367	735561	30013	1408.129	93	7466.699
1332264	1741362	23830	900.863	1142900	1198240	65318	1851.74	103	7473.922
1987174	1213278	10841	361.9801	1213255	648631	23895	473.5095	88	7484.311
1020407	1436979	32220	492.542	846983	926013	84635	582.0235	101	7521.210
212238	223080	101538	1216.682	78865	73803	148055	1259.885	51	7523.926
104279	40117	15499	165.6939	28347	11099	18545	181.3745	36	7528.332
304757	335985	94668	1600.275	157931	138323	162612	2395.133	65	7528.971
460009	1130012	41281	13421.66	334644	762720	77634	26072.47	89	7531.437
1309980	1268906	31515	594.9915	1011551	771182	71883	1319.036	102	7539.577
1312648	1349666	12176	419.8736	884919	642013	29254	939.3494	87	7545.021
239882	49349	489	59.6329	83525	15358	928	189.4608	50	7549.493
171959	154452	64342	1157.186	69377	51883	92432	1837.035	51	7550.110
1982049	1475504	12447	621.8767	1413799	875267	39158	1379.164	99	7551.684
897879	1359153	67018	4027.11	581598	806636	138317	17990.18	92	7558.257
1889746	1060583	11075	397.3075	1304235	661699	34197	1902.052	99	7574.455
107281	41162	5777	149.6897	29632	11354	6781	286.2141	36	7582.838
274787	397508	212528	2564.221	113895	146134	353400	4620.74	58	7607.366
1533693	2026245	134064	36466.19	944851	1016145	314307	69309.23	87	7625.027
1721921	1221937	16107	466.2027	1151760	633958	42819	1259.346	89	7628.983
1736303	1619927	12131	553.3491	1273971	894182	36285	1785.589	94	7631.521
1056025	1247677	10532	391.4452	778182	759813	32130	1274.493	86	7631.557
1942244	1878865	15863	747.3143	1603459	1186183	42727	1705.585	98	7634.187
415896	628274	190752	18783.79	181183	233288	329814	29946.77	61	7636.951
1740314	1680955	158859	5111.19	1509133	1182733	335069	12134.57	105	7637.035
1950719	1371514	13068	472.5148	1410586	704160	31806	1479.117	90	7639.851
1583941	2329563	11912	929.8632	1287422	1589593	40982	2501.69	99	7640.111
1897948	1427904	20684	905.5724	1292831	957323	71028	2400.071	102	7640.662
666365	1299399	76450	37984.84	513337	776859	216518	73521.06	85	7641.199
2008486	1934478	8737	327.7457	1506482	1229636	31329	112.7569	104	7643.229
1182956	938928	180934	2464.597	436298	324113	289418	3446.75	64	7646.435
1886001	994346	15051	884.1611	1273989	527627	44418	1921.25	93	7648.369
1507640	2443342	287468	29124.36	739350	1024819	534566	49405.95	70	7648.810
2386129	1538919	24793	670.2873	1803841	968137	79431	2999.879	102	7649.929
2032942	1691808	21142	427.6662	1613339	1209287	71722	1367.204	111	7654.504
1864309	863151	8475	281.4475	1110363	435403	17831	1031.119	78	7655.069
1998265	3093357	461027	29880.21	1257423	1531951	993096	58371.48	81	7656.446
108131	15892	2470	-72.433	31738	4378	2919	-173.0441	38	7657.911
1792372	1480400	19406	624.4766	1260927	962407	61009	1284.805	108	7665.123
1617783	972817	17386	297.1546	1041510	492902	36981	513.4341	88	7667.836
1624173	1432736	16831	279.0191	1241017	845365	41199	1018.464	99	7668.993
1847905	977410	8676	432.5236	1196974	497551	23988	380.1268	85	7669.573
124433	48281	245	-25.2555	41046	17692	602	-126.6278	43	7672.892
1138055	1476061	22578	2029.026	932308	890445	45962	3716.068	95	7708.873
2050525	1271549	11590	353.199	1471544	715836	30831	1219.419	91	7726.582
237945	386412	267837	4654.256	123328	160088	475513	8535.68	57	7727.173
2186745	1267727	10080	332.488	1434080	739819	30397	1209.872	93	7740.565
100346	65849	44140	2899.254	29886	22634	62405	6676.92	36	7744.814
1279303	1355581	19293	399.7373	858238	679316	42025	1558.603	88	7747.998
2092734	1120658	8259	414.5299	1349084	535179	22122	541.6442	86	7749.390
1656547	1034512	12567	-28.3913	1073372	553604	34153	358.3833	90	7750.235
1430025	1166095	11431	348.0791	953173	681197	35602	260.8722	96	7753.646
1393887	941237	3415	780.5815	1021394	473131	5766	1784.273	86	7754.028
2331809	1390639	11315	518.7715	1853494	853927	41431	1071.079	97	7754.351
2238617	1012618	23706	596.7066	1426623	513434	45028	1309.471	87	7762.915
102816	39175	27141	-33.5899	30960	11260	33725	146.9725	39	7764.084
1225278	2097074	195846	28631.76	865862	1257584	450649	80486.61	98	7764.623
1652233	1119102	12300	291.03	1059547	570204	32364	720.8204	82	7764.752
1740888	1098784	5715	338.6115	1499084	747789	20324	539.3764	103	7765.517
215058	374674	32260	21572.79	286466	470036	285375	231570.5	232	7765.895
753538	406791	61755	49728.46	326188	207424	226541	198810.8	61	7766.093
248090	165415	44721	43132.65	113980	78624	151006	161850.2	55	7766.103
260612	489162	45472	45065.58	63989	129002	90610	89458.22	27	7766.115
241731	0	5044	265.1684	8380	-138676	2073	103.6953	4	7766.373
100679	55816	29215	355.9615	28990	16917	36883	488.5363	39	7769.413
1888459	1369599	13227	200.6347	1231624	813532	40543	810.8623	99	7771.446
178144	269921	93405	1279.021	64455	86803	127467	1966.499	49	7776.404
2368741	1389270	12013	388.3293	1490031	828956	32899	671.8339	96	7777.415
2142425	1204051	10534	424.1574	1437000	631536	28958	988.9438	86	7778.506
1809714	1427533	6404	495.4644	1366025	867477	20977	1607.41	101	7781.079
2385753	1975473	22418	758.0498	1623741	1309622	66130	2460.893	98	7791.734
1533596	1617118	9777	634.0897	1139468	889398	28074	1796.151	95	7793.842
245653	30357	113	-38.2607	85757	9988	397	-211.1283	49	7797.025
2163246	1133027	14768	459.8848	1451012	621572	38859	1294.19	89	7806.955
142595	20289	908	-38.6612	39034	5633	1017	41.6537	39	7850.650
1769038	1311337	9165	392.1565	1207785	727089	27485	646.9085	95	7857.157
1678676	1187241	11914	305.5754	1158224	702239	34349	598.1789	95	7860.550
1298353	1013814	7884	590.4924	964908	539137	22781	877.8141	92	7866.744
2088580	1760693	17078	609.4758	1661589	1102357	49294	1376.593	101	7867.304
337015	591296	524544	6478.118	141022	209258	778991	10478.2	58	7872.169
1979245	1417563	8557	533.6477	1334702	861365	26665	900.9065	92	7881.745
1569164	1864025	8280	805.508	1378811	1204438	28961	2068.512	111	7894.496
1975429	1478371	22167	694.1687	1460698	919429	65378	1384.106	101	7897.453
2221632	1281141	22261	900.6421	1494005	677629	45571	1533.333	89	7919.900
1825633	1468486	11586	869.7746	1101496	703974	24419	1670.106	82	7922.781
1336226	1215093	12529	411.0769	928076	702172	38805	1164.96	93	7925.533
981973	1698497	31687	41355.24	590110	886026	91811	84403.4	88	7958.896
2255332	1854572	12684	2922.772	1570951	1038654	38334	5557.737	94	7960.196
1529805	1019522	17677	134.2797	1079994	607783	56888	355.8168	96	7963.481
104497	164759	148082	2308	56062	80788	301684	4565.672	58	7964.597
1324685	1999761	26961	17439.31	835040	1201555	69375	44310.94	98	7979.332
1901343	968930	12098	532.0978	1180473	452242	25697	876.2017	84	7981.575
1957415	1238438	23091	1230.205	1377153	704375	57984	3052.102	99	7982.635
1646118	1211895	6585	274.4185	1111340	665481	22266	831.9226	91	7983.297
2708948	1530438	23583	504.4063	1977417	1010308	68433	530.4913	103	7984.180
2584793	1369426	16439	476.4279	1862667	822232	42069	1018.271	86	7984.398
1664026	1372554	11930	665.273	1140111	766125	35657	1655.958	95	7985.590
1042252	1117995	17696	488.5456	837576	648922	51837	1166.656	96	7987.236
792515	1984772	48022	7347.634	677933	1530240	139922	23958.22	105	7990.816
2476771	1819777	14231	812.1591	1756562	990926	41248	1198.413	94	7992.738
2470841	1117090	6599	418.4039	1608437	624637	21253	885.6933	91	8005.515
426841	1508163	11129	2118.537	134649	439716	14736	3020.49	50	8007.854
2188128	1476462	9653	236.9333	1663390	883661	29884	892.6924	95	8048.467
2314888	2696477	24723	635.3603	1868988	1664753	75085	1938.269	100	8049.078
2641927	1740737	13004	456.7244	1711752	999154	44423	777.5303	96	8050.659
534357	254485	102932	821.0852	170533	76021	134182	869.2102	53	8055.305
2202016	2853110	37329	36659.36	2169826	1838767	108103	56386.98	121	8056.926
1696979	1616642	29647	1112.797	1425738	1012454	74249	2148.569	108	8059.544
1359878	1356273	42700	700.47	1055440	815653	106399	1424.184	98	8060.991
687873	1097124	54756	18471.61	388668	717541	122894	47742.55	73	8061.003
250276	223633	100546	1485.431	76794	63129	137806	2075.717	39	8061.217
272204	65976	2661	22.0821	88292	20732	7142	-41.7338	61	8063.853
1680542	1768404	10208	471.0688	1229213	1175871	27761	1730.192	96	8066.734
1377932	1431760	13300	3408.13	1302960	1068979	47298	10534.82	110	8069.817
509066	555001	179247	2089.357	221813	199220	273915	3631.632	61	8071.567
1755552	1368465	20450	581.245	1302319	835621	65784	1536.682	98	8072.193
1655433	1423323	27217	727.4737	1195635	770921	60137	1244.286	93	8073.510
565300	1077944	7534	13660.86	305736	482863	21117	21741.26	61	8073.628
273596	105533	61316	931.6276	76139	25447	76687	1173.741	37	8073.799
1726437	840737	20442	614.3962	1195938	453816	48699	830.2139	89	8075.239
1073968	819751	10321	303.8081	783002	449367	21084	54.0124	88	8077.359
2829181	1923018	26153	556.5833	2281046	1343458	74064	1717.19	106	8077.691
1689888	1730882	14408	604.6888	1236664	1090859	58114	2098.396	102	8080.733
145689	122461	134332	2289.625	51540	41049	191292	2816.081	46	8082.836
143464	258485	179408	2176.189	59933	101525	288813	4070.809	53	8087.733
119165	261046	540	183.294	35683	96755	572	248.6892	41	8089.228
509655	1291818	212134	3254.917	239156	481179	352317	5299.583	67	8090.671
1979568	962289	17075	562.9075	1322612	530583	43839	1072.568	92	8091.811
115916	34187	77	-9.0803	31317	9458	-563	53.0157	36	8106.018
127061	124474	283932	2173.185	44393	54352	477927	3891.305	50	8107.882
1726714	1214104	60388	1196.167	1256295	630852	117960	1852.556	88	8128.080
1680640	1245137	5810	703.941	1306251	724015	19133	1440.761	94	8131.076
1760407	1407111	13898	460.0778	1251816	801903	44167	1935.369	94	8148.539
2874608	2039402	15931	1293.529	2586230	1603937	56764	3373.66	125	8166.877
1689564	1153678	11632	306.1552	1011038	655710	29665	855.2065	90	8168.340
1056321	1348183	19073	510.3953	704991	751941	57822	2160.414	94	8172.280
2371122	1813980	27714	478.9554	1787454	975753	58232	1583.415	98	8180.961
2579404	1492697	10297	340.2617	1708549	758578	35161	1187.332	91	8182.624
326969	665363	229287	4897.601	177642	302242	495395	10332.66	69	8184.859
1904915	1312300	10407	416.4327	1478830	806685	29854	873.0094	99	8186.288
2586085	1802113	17162	702.3882	1840144	1000999	39450	1522.145	90	8186.970
2968145	1837379	10317	753.3837	1933105	955238	23269	1348.591	85	8187.802
179324	93430	61078	629.8758	52588	27937	79633	818.8113	42	8191.736
1112974	1473032	9002	375.6122	873514	845281	25228	482.6908	97	8194.894
1471240	1521371	24502	507.1622	1134512	902788	72118	752.2198	103	8198.641
1168963	1582054	166960	7802.456	655746	1026948	393217	22474.07	88	8199.355
2012651	1239185	19608	894.4088	1281374	681938	49576	2086.014	86	8199.389
150384	90057	19579	15261.58	82210	62037	51826	34177.24	76	8202.638
108819	61782	135	-37.4265	30655	18744	248	-179.6872	37	8225.784
1958767	1555058	8193	448.0273	1516582	875808	22361	791.2521	95	8241.784
1845636	1572962	12686	713.4846	1301585	801943	36066	1380.103	89	8261.624
2867014	1899492	14873	405.7753	2281466	1358861	54735	2324.634	109	8274.218
147099	84620	1488	-92.1232	46680	25587	2497	-45.3183	41	8277.175
1573296	1116508	5827	338.4947	945291	564134	18436	294.0596	86	8278.833
1326409	1904081	102588	16351.59	753621	942711	256634	38338.37	89	8279.673
2195399	1351390	17975	29.3975	1586267	846365	47549	147.6989	94	8279.864
1839601	1123465	10189	336.8029	1225454	569802	29906	871.5266	88	8283.581
1469307	1420061	18094	1462.273	1135492	815076	38308	2484.479	96	8287.547
2071663	1190711	29965	1147.036	1329230	713333	98452	2184.757	95	8288.608
647298	874054	92145	21923.33	347624	370633	185693	34936.78	79	8290.465
1324766	1817780	19269	380.1909	1075175	1147316	52432	1446.035	100	8290.696
1175658	1400153	17929	507.0169	763832	842944	51122	791.5442	99	8294.096
1629027	905462	6843	241.2923	1105226	462156	20690	185.709	86	8300.334
2157087	1055388	26751	378.5311	1263049	450952	49495	929.6695	78	8302.971
245658	238173	59496	984.5256	87622	73620	81786	956.9946	40	8303.057
1974976	1210369	11320	407.052	1298310	610381	23101	926.7661	89	8307.490
1882622	1121632	17740	437.214	1304320	591731	45910	1053.551	89	8307.974
1332317	1026939	11792	372.1312	1098154	687802	32092	718.9612	101	8309.201
1922836	1174323	11617	271.3137	1300553	683673	33027	1137.415	94	8313.405
1742987	1438047	15972	17921.63	1001298	699323	39071	30490.68	78	8314.202
1822846	1428597	32216	593.1176	1436819	997615	104880	2075.768	105	8319.822
1441751	1142844	75069	962.5709	1132839	665793	181454	3380.769	98	8320.607
2074722	1131712	22311	518.4471	1415119	637231	57620	1958.482	92	8322.898
2116980	1272376	9025	503.3025	1370450	666559	24838	825.8118	84	8323.412
136384	119168	155488	2774.277	41276	35572	205356	3407.271	40	8328.586
2772988	2348860	22232	487.8152	2500608	1946331	88144	1557.078	119	8332.345
2202780	1370639	4159	350.5199	1630031	921610	12366	1104.533	99	8386.379
722791	1531728	111628	22330.73	467330	802006	242344	45859.7	88	8387.509
2159359	1108268	6845	736.0045	1378048	547564	20730	1453.953	85	8389.890
1568939	1027134	6829	453.3069	994581	541471	18216	1300.718	89	8391.846
1280976	1059115	7303	555.0983	895966	557176	24317	1068.784	91	8392.673
828484	1540219	13604	527.3844	729045	855041	40192	1455.371	101	8393.319
704673	1409534	39202	38791.83	459155	881443	123373	101581.6	96	8396.464
170012	164747	64266	1203.123	53162	49949	89160	1504.876	40	8396.606
134823	183362	166452	3070.557	51326	57421	241084	4293.012	43	8396.740
1477814	868112	12861	175.3021	940276	453972	33371	43.9131	87	8397.711
2257801	2112784	280252	34887.74	973676	776590	463069	50859.37	68	8398.925
1668833	869824	20979	286.1219	1081697	480717	57057	1402.498	90	8401.342
1344821	1157377	9878	457.5558	912497	658106	27315	1062.371	90	8404.755
1802788	1273026	9491	528.2451	1275916	641920	27428	1328.111	92	8405.954
771104	1683552	93645	23477.48	447797	869897	218953	49312.66	83	8408.884
1259093	1103296	9439	645.7279	1006299	646991	28216	1516.718	96	8409.083
158805	15620	4777	90.5897	43994	4385	5550	167.355	39	8413.089
315547	265851	350685	4348.429	119485	116806	653448	8740.833	60	8413.167
1124843	674502	12420	138.762	724059	328018	26545	113.1745	85	8413.812
1742302	776378	20646	602.0406	1155682	399869	56856	722.4216	84	8414.463
2375926	1763914	14420	256.962	1811691	1117418	45312	1059.603	104	8416.054
2399896	2626172	20974	1492.841	2134620	1826231	54989	3194.083	110	8417.675
1685935	1011773	6760	305.236	1128721	521129	22251	262.0811	87	8418.448
2256381	1640543	17275	519.1275	1674429	1095106	53976	1101.854	104	8450.452
1410049	1037535	10783	177.3263	1091822	616225	34712	327.9432	97	8488.954
348986	662312	175884	2870.292	161310	244293	274773	4970.166	58	8489.490
1556191	1790094	21154	209.9394	1502850	1402487	96470	491.967	132	8490.511
1758478	704036	4932	104.2852	1019933	299168	9370	-31.343	73	8490.823
1981721	1446821	19373	537.2253	1382776	816085	52265	1095.067	94	8494.907
1495723	1017076	27855	864.6655	988700	512392	48893	1369.297	85	8497.889
2488622	1613562	14909	480.5949	1676572	951333	47586	896.3746	99	8499.860
128973	40938	7976	313.2536	34640	10856	9217	597.6737	36	8500.704
692026	1574053	27368	18374.74	514871	1129683	84750	39745.48	97	8502.935
808203	1474436	9280	13141.61	620034	970826	30937	23568.17	88	8507.981
2181007	2124811	18084	801.7124	1638790	1196066	56708	1783.719	93	8508.660
227875	96762	70933	803.7413	66360	28713	91020	1069.222	44	8511.543
1911794	902031	8528	340.8208	1374437	446310	19914	713.3754	91	8514.273
1551756	943287	19669	485.6309	1120406	603536	44802	697.9922	102	8518.485
1679942	1904238	193450	17688.54	861490	832779	321559	29974.66	75	8526.652
1637578	962971	12214	447.4054	1090607	488324	31983	1134.646	81	8526.752
2546117	1457390	15324	613.8764	1729506	771034	40182	1557.81	87	8527.884
2811831	1797791	26490	752.089	2075047	1079794	64018	1745.81	99	8528.810
564430	1228973	10666	17718.16	321108	598409	23623	32585.65	75	8530.051
1682658	1854544	19178	736.2858	1505265	1024772	59286	2375.745	102	8535.884
118765	71624	28339	80.0179	34560	20507	35573	-100.9547	38	8536.725
145691	209323	114124	3052.556	70464	78497	200427	4800.555	58	8539.123
1617506	1426365	25304	874.7544	1153629	795200	70379	1874.462	91	8555.051
2270784	1827463	12255	811.5055	1806926	1189067	37701	2630.826	102	8561.787
372802	906184	20427	9130.555	289910	614799	46691	21302.17	90	8597.029
233770	191424	55793	1003.387	75974	62656	79778	1140.946	47	8607.425
966450	1275853	67605	19291.64	488510	613344	159062	41115.98	90	8607.622
214062	155990	799	57.0239	65416	49982	1000	-1.9	43	8608.065
1704897	2190442	21499	527.2939	1446961	1452088	65465	1560.587	106	8612.084
1773605	1737935	10686	383.2846	1352662	1089609	31517	621.7037	98	8613.622
990758	1523043	95910	22522.55	595873	810776	240913	42014.62	85	8618.287
180056	150699	20633	308.9113	53613	43774	26425	462.4425	43	8619.726
204241	239486	44246	266.0006	67938	76179	61689	406.9529	48	8627.270
1546075	1313121	40060	1048.366	1013588	739328	90456	1664.382	95	8627.827
1826762	1289125	29214	739.1054	1135779	684207	68907	1778.283	89	8629.392
1898497	1184183	20168	770.8248	1302902	676752	52823	1433.77	87	8629.719
1741968	1161596	7340	326.774	1208904	640328	21620	1131.882	91	8632.510
1390431	1673316	29414	911.3254	918081	863202	71835	2791.944	88	8634.953
2575428	1308378	12713	123.5993	1645745	657520	24323	440.9203	88	8641.072
2206511	1159601	14475	937.0475	1336811	587854	34353	1780.603	85	8644.532
2071921	1635972	12476	293.7036	1580079	1129047	43144	367.5784	108	8647.928
1877265	1138097	25609	578.8649	1229992	598296	58528	958.8208	90	8651.267
791492	1212773	7843	506.3923	571430	703877	23275	1216.728	90	8652.045
1810081	1239463	19108	828.3588	923204	706367	46783	1273.926	86	8652.064
2032821	1583382	23440	1202.984	1557494	933511	60350	3065.635	98	8710.963
1784462	1246042	19569	495.0209	1118030	675256	47230	676.603	87	8711.614
1687827	1167094	16039	336.9879	1062911	637368	48037	791.4757	86	8711.973
1788411	1531215	10523	388.7403	1229530	815925	29579	800.5819	83	8712.079
429345	1060065	15444	2341.608	409653	839665	46031	6639.139	106	8713.297
2295869	1480187	31687	874.2407	1625052	945510	76207	2107.813	96	8715.065
2780808	1935397	14179	781.6419	2262576	1480297	55929	2520.817	113	8715.789
1821978	1147589	9021	364.8781	1145042	532266	17991	972.0951	74	8715.858
3000639	2250430	35807	1168.373	1906902	1106449	85402	2638.652	95	8723.830
1894679	1431975	11486	477.1646	1372940	921574	38546	1636.231	101	8724.170
1271665	1042466	10706	258.4066	937929	575617	30933	1109.741	85	8724.308
2416567	1313072	10849	333.8289	1715259	702732	36636	580.0796	92	8727.900
2084043	1995529	17567	1025.109	1806962	1507485	55390	2644.379	117	8734.442
1318534	944162	6049	196.5489	864727	463185	18222	138.8542	78	8734.524
2660517	1414529	18382	320.8302	1772946	843379	54167	800.3687	96	8736.257
2341450	1544812	13116	439.6076	1755320	996034	40862	1042.958	103	8738.752
1356402	1082461	12134	532.9174	895629	629843	33155	1045.995	93	8739.367
1455852	1066009	27805	909.8605	922021	745295	63944	3206.458	103	8798.405
413110	1576557	5502	1235.262	158600	493756	7888	1581.917	56	8800.170
2410295	1727668	19798	667.0678	1664671	1085113	58213	1692.149	99	8810.228
1601249	1328378	29455	589.4255	1050585	689992	68202	992.7322	91	8819.270
830647	1069830	163947	2732.027	361264	368425	265412	4430.213	63	8822.888
2012812	1160481	21442	1100.496	1391564	659092	53115	2267.751	94	8825.646
2825784	1672598	10834	695.9874	1733393	806048	21191	2218.615	80	8825.749
1853228	1591117	11878	377.7558	1307841	1030306	40115	828.4515	102	8829.540
1881775	1351771	17627	2128.475	1494058	791955	55241	3749.82	99	8831.586
1239239	1637641	8581	677.1941	856471	917647	25104	1639.534	93	8831.893
266693	17199	80	41.488	74454	1044	-55	119.9145	37	8832.166
809825	983611	396511	40800.07	433051	450285	877816	75751.28	69	8832.290
2316529	1302283	14934	1160.997	1553262	645927	26707	2737.863	86	8834.560
1973041	997409	11271	397.1031	1257353	504072	33877	843.0997	89	8836.102
2140817	1406123	8825	483.0825	1278939	719015	20573	1640.545	84	8840.518
118313	61723	54858	496.9338	31198	16012	65908	663.8388	33	8841.051
595904	970640	271019	30235.37	324742	452675	652788	62767.81	74	8841.259
1515014	1229324	13755	465.6555	1102070	669918	36858	935.1338	96	8842.348
250079	117413	64050	761.205	73883	33809	82669	584.9309	45	8846.875
110115	126161	69277	1329.04	35379	37530	91440	1460.784	41	8849.280
1939100	1543921	9631	578.0991	1377067	955751	28717	1315.624	103	8849.419
1262913	1015213	25828	470.3508	752502	582074	53092	851.0612	94	8855.087
1518646	1150339	5553	461.9233	1046652	615095	11847	638.2167	88	8855.644
2165686	1360717	20278	680.9958	1590277	839596	64538	1798.982	100	8858.384
1772967	1649751	225800	38096.38	793299	720136	453682	60428.16	71	8858.883
2308472	1361617	10817	442.4337	1623426	771407	33847	1405.417	94	8860.131
902386	1534322	580661	27718.88	623058	853881	1389454	52113.57	88	8868.980
1245032	1196465	30443	947.2523	973161	680279	59804	2139.204	94	8877.320
2760539	1762681	13656	773.9016	2019670	1185900	43573	2059.845	101	8896.923
175410	256355	118957	2005.088	84553	107770	205814	2695.365	59	8905.020
1810577	1249698	37953	996.5633	1121950	628625	88166	1776.913	86	8909.358
1603298	1261160	11601	82.6161	1054929	620957	28072	258.4392	87	8911.917
1489314	1720501	9595	7532.279	651479	843656	21267	14058.68	78	8919.824
104390	130639	14410	-86.599	29021	34632	18753	-185.5567	33	8920.050
301262	742920	344229	4208.447	278341	522625	980169	17527.68	106	8925.483
1586507	963962	9875	615.9875	1077503	512077	26627	1041.375	90	8928.527
356640	590304	280183	4994.667	171578	264181	552512	10385.52	67	8933.153
497948	546453	3334	229.2374	248437	260053	8646	489.8406	72	8936.494
2137018	1587424	17692	494.1212	1643209	1089253	59076	322.9636	99	8936.705
780989	941676	84034	3662.507	452525	495431	183571	7504.133	78	8937.342
1399867	2811434	25494	767.4134	1605586	2401006	117961	3411.412	129	8938.535
1447390	1293437	26305	631.7105	1138632	933876	58507	855.8427	106	8939.014
1745647	1097880	15509	346.2549	1212509	569069	50079	720.6319	87	8940.616
1837279	1715682	18090	1374.849	1521473	1097190	49081	2548.244	101	8945.989
169818	68461	56967	973.4487	49526	19974	72902	1061.402	42	8958.334
958886	1137870	27377	411.4497	801877	790055	65271	1792.503	104	8958.807
896606	1788371	16091	2761.505	609888	942244	39803	6515.348	84	8960.175
146341	38334	278	105.9958	43949	10771	480	191.928	41	8961.686
1882566	1048436	7825	459.9825	1147060	534981	18954	1135.519	87	8993.478
1524716	1368123	13717	608.1237	1033050	768844	34152	1278.527	84	8993.526
1753072	960321	13368	404.3448	1116362	465631	30143	1299.422	80	8993.968
519818	880352	26416	10920.74	395627	594345	70359	29104.34	91	8997.495
3053829	2475621	16125	667.6125	2705286	2097569	71129	2751.537	127	9043.404
164281	107028	28586	202.4746	50474	31806	36424	362.5864	43	9045.890
2287647	1796090	22660	825.226	1941962	1178764	76347	2220.667	103	9046.415
1782973	1255044	10599	407.8039	1286927	719296	31478	1209.316	93	9047.722
1098476	1348337	204665	4535.707	602919	570041	364852	8469.797	69	9048.394
930282	1664765	253005	25900.58	549013	853663	496319	61858.7	82	9048.530
318359	578743	204898	17347.18	167986	235946	395469	30723.01	65	9049.635
1392900	1426439	10973	2463.985	1116977	895984	39720	5576.292	102	9051.298
143330	78782	94243	1843.432	48687	30317	149270	3071.047	48	9052.563
1123081	1512440	18920	1620.412	888572	849505	49464	3892.13	94	9053.767
2390765	1861531	14354	1158.459	1931994	1201129	37077	2573.62	102	9055.316
1338727	1337855	12022	723.0342	1146105	853353	39309	1551.435	104	9057.189
731513	1149744	8784	265.9824	604117	659184	25753	117.1433	93	9057.779
1857196	1080117	15214	263.7054	1232791	520213	31946	661.9706	84	9058.425
265317	121182	24126	422.2686	79389	34535	32211	379.8371	46	9061.332
1446733	988377	8024	467.3464	1075733	591146	25211	1647.137	98	9062.721
1886792	987016	22478	697.4158	1262823	500110	59015	1421.741	86	9063.479
742143	237200	2006	169.3366	265229	93586	2318	161.4398	56	9063.979
736577	1834804	230476	12529.5	531157	1186967	520722	69848.1	92	9069.430
234945	161701	185575	3149.758	76450	56891	267028	4487.671	49	9074.565
224172	398267	2455	386.7255	110605	172905	4072	309.0392	64	9075.639
2676369	1399314	8224	372.5664	1829412	888610	27837	1099.256	95	9077.551
734185	1633312	9354	6491.959	425269	848458	28731	12789.61	85	9081.675
1785502	1127353	11686	543.3846	1210785	654659	34224	1665.166	94	9082.385
2047499	1297803	15362	600.4082	1417131	626499	36367	674.7887	89	9083.313
692611	1390341	68277	23040.94	447948	759423	184583	41461.51	87	9085.481
260336	1051972	15661	3068.382	153266	515478	33514	6427.335	72	9091.900
2311569	1388484	21179	626.3419	1417624	766475	57867	1625.939	90	9135.175
1720072	1831507	18967	720.6487	1237367	1200569	68441	2411.34	103	9154.869
2109202	1764337	7027	676.8147	1207882	985340	17060	1774.066	92	9156.074
992903	1982186	255917	30445.54	615912	1167097	615295	54672.05	89	9156.802
1905237	1388144	9468	500.5548	1324530	725285	31120	1424.832	93	9158.670
171737	28416	388	-107.8332	51444	7596	666	-320.8374	40	9159.297
3359243	1821251	8801	711.5361	2449991	1070311	27009	1229.405	99	9163.363
332439	183370	104014	1029.385	98095	52126	131394	1307.403	47	9165.250
1265103	993399	11772	330.0092	907345	543256	34138	890.5418	93	9167.471
180219	133453	20733	359.5213	54311	39924	27567	306.1087	42	9172.185
2044713	953656	14171	586.7931	1171267	456257	31524	1647.696	81	9173.444
340406	36800	1501	128.0061	156684	21407	3194	179.3834	64	9174.166
1611288	877559	49567	684.3087	1125246	665305	101799	1724.124	106	9178.382
1175338	1015933	23045	235.8245	983184	784593	67590	559.799	109	9188.366
1986127	2436576	9376	3557.794	2044537	1503931	27846	8190.96	112	9197.838
685925	902621	406501	37451.51	351024	431797	852839	70134.47	74	9216.220
2725575	966809	13383	475.1863	1745759	480371	33267	1216.879	85	9227.527
116163	136628	71110	1421.271	33914	40319	90881	1843.224	38	9239.367
540173	450523	115705	5233.05	193397	157711	182814	9287.065	57	9243.556
2442958	1811005	16132	744.6052	1892351	1221296	51417	2063.094	103	9249.492
589192	387488	135634	2024.267	193760	124191	197663	2452.294	54	9255.605
1014930	2229069	113158	33747.56	809184	1394872	361812	74712.25	97	9257.462
1467213	1160357	14463	554.7743	988655	640578	42259	1021.93	91	9257.497
1977209	1102945	11528	951.1208	1298072	602017	32336	2150.85	87	9257.690
1927129	1146574	7135	511.2735	1278501	569259	21367	625.2887	88	9259.352
747627	902771	257774	3833.321	300855	322410	396279	5042.452	62	9260.242
1874943	979584	10532	324.4452	1197908	538522	29752	872.6872	89	9262.637
104833	137814	88893	1693.297	36249	47679	144637	2737.736	42	9263.553
1894037	1161142	8020	633.922	1089347	596427	27819	1554.846	89	9264.242
1373965	998706	15902	1100.702	1048767	482368	36165	1893.856	91	9266.768
2983730	1828058	43879	1184.812	2292642	1403494	178718	4283.48	119	9267.807
1271041	360073	12435	48.6035	726625	145187	28378	-182.5942	72	9268.153
1682132	3237693	411952	49807.11	1438636	1942175	1165659	131668.7	97	9271.002
1365002	1035837	10881	543.2241	998952	620446	32645	1161.385	92	9271.247
126082	60972	25037	-19.8243	31543	14542	31470	59.467	30	9271.596
119125	51330	2736	-8.7104	31959	13924	3196	152.0956	36	9272.834
192768	97886	59097	1080.942	55314	28498	75108	1301.959	42	9273.223
2063062	1228013	6633	364.5113	1144393	680940	12915	793.5315	85	9273.545
1598180	1381892	19973	667.8853	1022185	782138	53968	1620.005	87	9273.715
196994	33388	4635	24.0235	67188	9225	6491	-355.0549	48	9275.000
1364933	751197	14140	223.254	865568	359457	37758	84.6238	84	9277.046
1164505	1082444	16401	114.8961	793560	651661	50764	166.0604	99	9279.782
2022152	1285740	12020	389.322	1449297	770845	38158	559.0638	102	9281.442
437334	736692	281866	7489.482	231203	322701	536845	13941	70	9283.109
1933259	1118834	10405	331.7205	1296107	616328	30001	1039.856	90	9284.116
2140588	1721176	40333	626.0813	1713527	1103817	97624	1589.906	105	9290.809
724458	1067052	49465	33675.99	361536	542432	131807	57263.97	79	9296.628
1458389	924141	27219	929.1859	991471	602383	51721	1424.348	99	9301.346
175613	45405	615	76.5015	62217	14791	957	29.2877	48	9307.311
437863	789987	373024	6831.846	219449	307531	609854	11295.01	66	9308.125
1129168	1182153	36429	1420.867	405616	386383	52458	2131.294	59	9309.283
2434592	1223223	9337	347.4057	1605323	702245	28875	1792.887	93	9310.800
395809	641620	224786	18374.29	174020	238616	409500	31221.95	63	9346.396
1784662	1833143	11945	768.1145	1221739	1038302	34444	1340.508	95	9347.038
180570	140689	178369	2920.701	59693	45391	247399	4448.284	46	9348.979
1969730	1603963	35832	246.7752	1432917	978608	66717	818.4237	98	9355.113
1424565	876665	9924	450.9364	910857	427526	24489	1208.033	78	9355.266
2623717	1613919	16359	267.9399	1862122	1093570	49171	1506.293	104	9356.811
1869543	1378941	8974	499.6414	1430230	857271	32377	733.9497	96	9360.032
1615662	1551749	7305	549.8105	1276826	899897	26048	1373.693	92	9360.458
1355072	2010975	36377	2783.35	1297609	1360853	87062	5068.778	105	9361.251
640216	1788738	21820	6265.102	477055	1088817	57824	16493.13	93	9361.934
264874	229729	76372	1017.069	84866	63345	102854	849.3094	43	9362.048
2093563	1194145	6160	368.576	1514024	682737	17130	603.993	92	9362.705
661125	530019	112447	1708.877	224323	170432	158812	2001.953	56	9366.418
2088959	2032258	8043	753.6123	1895997	1347418	28333	2117.881	110	9370.615
1606004	1487138	30911	913.9071	1148987	823108	66077	1345.52	90	9371.060
1041418	1281957	208822	6690.514	484733	480275	362676	11936.92	59	9371.201
2003942	1210835	15979	642.6219	1380104	567671	35262	1033.798	85	9373.509
1573547	1389743	14446	526.2206	1202689	894535	42319	1124.296	96	9373.687
2576019	1530886	39697	439.6017	1697789	914675	79465	2301.987	91	9375.973
113133	66292	48271	873.8031	31766	18580	60982	731.6902	35	9376.723
2014395	1916921	21546	677.5306	1535279	1045769	58869	1342.751	98	9377.367
2468501	1533816	12295	267.7495	1623504	922341	41445	1072.064	97	9378.796
1902636	1048249	8027	472.9147	1231080	624698	26620	1631.382	89	9379.155
927998	738848	6727	345.9847	622265	374446	19982	1026.59	86	9387.369
1019585	1993462	16190	879.259	1019861	1327597	50511	1855.467	115	9390.015
363556	838332	152085	22780.97	163484	314901	275449	38865.89	59	9390.440
606625	803873	156948	4713.183	283896	327226	280137	8305.286	68	9390.725
438429	892340	14271	8036.403	501772	713722	39155	21085.6	106	9390.831
2192922	1740313	15036	842.3196	1483557	897610	44469	2179.911	91	9420.308
1349422	1246334	11791	548.2751	892873	653109	25649	1288.109	87	9460.817
1476889	909574	8697	378.5017	926388	448818	26025	229.0025	85	9468.575
119684	18414	148	117.7028	43123	6029	-228	235.8092	45	9471.271
1534807	1100223	6600	135.26	962141	541466	17046	-243.9194	82	9472.173
1330767	940641	17855	363.6655	959604	531936	40950	985.295	89	9472.960
1296566	2141301	54096	27869.59	891544	1204305	152609	62332.57	95	9475.199
1809409	981396	11092	350.8612	1232131	538082	32873	964.5753	91	9476.137
1637487	1200314	12953	330.0633	1184930	788297	44500	1946.45	92	9476.532
752887	1797385	92849	26790.03	643816	1082503	317987	61399.67	99	9480.407
1548175	1459416	34041	561.5001	1132021	834203	57351	1890.191	95	9481.205
1450586	1117633	19821	514.7581	1093553	573838	39213	1413.249	92	9482.052
1787446	1089084	9010	296.461	1147448	604831	28480	707.728	91	9484.049
1022917	1093994	12285	193.1885	742061	569478	36281	128.1641	89	9484.806
596268	895426	263325	3268.532	235883	321029	437442	5072.096	62	9489.063
1080448	247752	81983	23122.65	356764	77733	118499	30610.99	56	9489.203
983790	1385600	13925	534.1925	732091	778699	43133	1305.161	97	9493.959
1704901	1173434	9553	383.3233	1175713	618784	24773	884.1653	93	9495.999
1656564	1381827	4607	835.0527	1111677	746967	12780	2369.958	89	9500.305
1879818	1047731	13801	1681.036	1335711	627689	34638	3080.592	101	9503.360
462114	570669	169680	2129.048	261411	234345	313580	4305.838	70	9504.598
2010869	1313613	15898	1034.278	1526017	767238	39171	2234.293	101	9504.894
141391	145873	46640	629.504	47981	45226	63064	845.0904	45	9506.505
479092	841076	63325	12529.53	425499	589691	155495	36476.27	95	9510.775
2400009	2249276	7640	1089.604	2370195	1416884	27521	1331.728	113	9527.788
1431846	683294	8704	485.4944	910020	319321	19495	683.6695	80	9576.226
2699379	1614770	12530	579.933	1947060	1130590	45679	1826.792	110	9578.972
852382	946910	252734	3095.577	415879	425803	522044	6060.868	74	9582.056
1395498	1007423	13518	475.7598	830534	487462	29329	767.5569	84	9583.283
2055798	1384804	14969	472.9609	1403652	800194	42160	1114.176	94	9584.344
1481034	1247987	52608	848.7088	1015434	830032	101979	1537.222	102	9585.123
1333547	824832	7554	226.9794	915383	384916	17368	843.7448	84	9588.312
803141	1205034	12248	518.5128	585266	785609	39778	1981.946	103	9592.710
1229217	797735	16072	657.2392	786039	379234	16654	1167.489	82	9592.966
1087774	1165726	11837	130.6557	773478	609018	35358	273.9838	91	9594.456
1546170	997820	17397	2132.572	1041350	499922	36728	4128.841	84	9594.952
1652379	1043202	19045	662.4245	984910	570573	50284	716.1324	99	9597.362
2283375	2451326	18397	587.6717	1956602	1655322	67212	1855.193	109	9598.432
1258135	1271162	15634	292.2674	884893	642734	33958	949.4438	88	9599.643
1538598	2111787	26081	1003.944	1216004	1486935	88136	2812.229	101	9599.765
1956089	1235116	15281	218.0641	1202366	721303	42331	843.5691	90	9603.839
1086496	1663552	137551	27857.41	628015	892791	313570	63194.28	89	9615.137
1668500	958677	10539	224.4379	1094926	467147	22098	-61.9022	86	9616.130
1429891	1228643	14816	526.9776	950462	638097	35921	1220.968	87	9666.569
1989218	1177207	10592	304.8112	1297681	619044	27962	153.2682	84	9667.503
2812905	2138642	20040	811.244	1727690	1160331	49101	1381.366	89	9681.033
267864	682121	11063	1235.034	221051	433733	29667	4214.918	88	9682.306
1031682	660246	41788	3933.707	409120	249007	70382	6482.03	66	9687.847
697978	1212791	40933	18952.74	485436	589638	107597	34412.79	80	9689.235
1311831	1038079	29508	442.7988	1132145	663630	71502	329.8622	104	9692.293
1413831	1080847	9278	1142.896	938745	695855	28757	1986.868	95	9692.676
1142338	801358	10252	430.7372	795887	416802	26899	953.2339	88	9694.351
909576	1448767	18249	787.9689	685212	778910	38979	849.9219	87	9694.553
1704406	1206507	5253	670.0933	1038021	672759	9216	1595.818	88	9699.182
100248	106937	132006	2623.337	32035	30689	169661	3466.782	40	9702.602
3394658	1993618	10431	432.9791	2586478	1554484	37609	1003.065	114	9703.908
104766	15951	6894	-40.0466	30999	4495	8168	133.6248	38	9705.336
2218942	902052	8842	450.6362	1477527	455190	23941	913.8901	85	9706.860
1889891	1057485	17022	678.5342	1169157	488209	38601	442.3161	85	9709.511
149037	32312	243	172.0323	45513	8755	488	125.7768	40	9710.058
1996908	1344904	7572	395.3892	1370542	748086	17084	166.6124	90	9712.699
1386095	1244942	11272	489.9592	1177161	860208	42207	1254.413	109	9714.273
246785	323342	157894	3021.053	88722	119782	243852	4269.697	52	9722.259
1321837	800462	5022	455.3342	845340	382251	13748	957.6628	86	9727.163
2003156	1421844	14697	686.1017	1500408	938293	47962	2303.268	105	9728.197
125483	63978	3354	190.3594	32987	16808	4214	225.6054	32	9728.639
1445726	942952	9433	409.5913	1042662	601891	27924	1167.736	97	9729.996
1354884	901256	18428	1355.211	1050471	549934	38393	2453.247	96	9735.107
2403568	1834530	22063	576.1343	1937186	1224786	62479	1130.272	106	9735.661
1803764	1575050	9724	503.7164	1355361	1011105	31709	1297.075	102	9738.637
2135112	1335238	12453	667.0133	1546200	769312	36501	1168.506	97	9745.053
1771563	1305100	10597	49.0917	1077132	687129	29664	120.3504	90	9752.192
496904	517820	66803	1208.048	167895	178373	101431	1457.079	57	9784.904
256130	202644	22870	-18.993	79093	60182	29432	226.7352	47	9789.641
417270	673122	198443	19935.05	167636	229987	317190	30062.36	59	9793.972
338807	394704	105447	2176.177	106629	124691	149801	2656.636	48	9794.982
2060054	1457342	12885	535.8485	1399867	911088	47355	1733.615	97	9795.928
753231	1689383	251992	27448.35	450593	976712	610581	62167.39	81	9796.242
184081	98005	44542	293.4062	53875	29259	59771	40.9531	42	9797.648
915466	1739778	170309	26067.54	575509	1074988	491242	51437.28	92	9797.922
175626	199981	164308	2256.079	62213	64032	227716	3451.667	49	9800.002
1086259	176934	2506	-32.6134	497993	59439	4426	-190.9014	67	9801.609
1961686	2181565	198074	32091.15	1149996	1010422	391162	60921.79	75	9801.998
1002393	1205472	16104	80.6344	867431	869304	51582	27.3502	109	9802.920
1790332	1666583	19088	581.2368	1323004	1006229	53215	1880.361	97	9810.717
181167	17019	21572	304.7892	52818	4746	26513	357.7793	42	9814.362
136029	131747	122606	12005	44129	41712	181467	15884.9	43	9814.666
1945294	1599977	44122	5441.844	1563691	1096011	111798	9522.268	108	9818.712
1362406	993889	8337	245.3057	925612	506547	22312	181.3032	90	9820.118
132879	58599	23878	246.9558	37821	16947	30303	334.3983	39	9821.998
121332	208317	13899	850.9339	48276	79743	22216	1355.118	48	9822.018
1539438	1018532	9276	239.1836	1013732	500495	23225	34.9225	87	9822.518
1643107	1448181	13686	309.5846	1102923	840654	40530	689.733	94	9826.262
1304415	953703	4529	313.2769	907781	461509	15430	480.623	87	9827.266
1062271	1148453	17216	455.6176	890815	777602	43083	1091.356	103	9836.295
1582635	1087998	11207	426.3127	1118192	611455	29790	1010.219	91	9838.699
1768236	1746329	35750	797.575	1445262	1210737	80826	1546.139	104	9839.046
2101743	1878408	23245	1185.045	1687385	1372999	68658	3001.114	112	9842.805
401186	878378	234512	31553.72	198850	338089	441385	54027.7	66	9847.439
2776830	3816984	15669	1331.231	2409343	2368926	49928	3323.361	107	9867.606
759819	1223310	9776	-19.7664	491229	621403	21962	-101.3318	84	9903.252
1019454	850666	17661	285.5821	731019	447057	33638	772.4918	86	9903.670
1091846	1685395	137613	36946.49	731932	807788	276895	63918.81	81	9904.387
235183	109841	32225	206.8225	62228	27472	39548	204.0428	37	9904.661
1745974	1200560	12447	352.8767	1246363	647924	31628	-9.2692	90	9907.439
1837845	1129655	19546	521.3306	1248155	607491	51563	768.0843	88	9909.601
507427	324328	150049	2215.949	194386	139235	263404	3505.164	51	9909.823
518199	715996	228640	23017.7	264589	345735	447607	38038.35	70	9910.152
197797	100063	302	-21.4578	69471	43072	-118	-256.0198	54	9912.198
1756060	1259458	7859	566.0899	1213723	696719	25901	674.8461	91	9912.563
1975063	1244401	12018	842.6098	1393350	727041	33092	2014.061	97	9915.350
1087793	1221418	22845	1044.604	866634	632830	64219	1504.886	85	9915.370
1075500	1292743	22736	625.2896	702578	679853	50268	756.4348	81	9915.660
2056795	804899	11478	71.3158	1545211	513107	39053	504.2733	99	9917.072
2052670	1350443	19599	596.7039	1377463	731713	45682	709.3602	96	9919.922
496002	302886	207259	35345.43	207470	109010	340788	52170.61	60	9921.881
1692020	1012617	43479	1193.372	1167205	485832	87176	2313.374	86	9922.714
1502475	1221498	9510	1202.511	1028338	754141	28185	3578.178	94	9923.133
1067630	1172881	187220	5758.042	662296	936843	718624	25998.01	107	9925.650
145764	236130	60184	1271.522	71654	97081	98026	1768.059	56	9926.474
2184111	1844434	16221	713.7981	1677655	1181234	45646	2046.541	98	9927.808
536361	1440336	27806	3415.717	291019	713399	61752	8406.887	69	9928.083
1744407	1004236	20091	-23.0949	1080408	528435	42962	692.7682	87	9934.038
1712679	943805	3851	412.8411	1053853	469113	8163	561.3443	78	9934.305
1897567	1181474	15975	699.1975	1213881	644919	44039	1347.788	94	9936.758
1561437	1048942	16145	824.7345	1154600	598716	38930	1996.973	94	9940.465
1722262	1649631	24345	530.7545	1284340	963713	55874	1296.731	95	9941.006
2834533	1933442	13091	709.2051	1900435	1092072	36965	935.7365	97	9948.787
2260500	1376089	13976	380.8536	1654056	918668	47261	1251.142	99	9954.470
668660	1397075	217157	27511.11	470186	1105802	817938	59331.72	105	9967.032
2159827	1507397	15162	488.1882	1539848	925886	50881	761.2241	96	9968.332
1944709	1203171	8321	758.6081	1269666	628384	23602	1131.672	85	9975.676
1670666	1093543	5062	245.5782	1252980	641426	14172	395.6492	99	9988.604
2248373	1883262	43123	1117.6	1687918	1052737	94830	2715.963	92	10011.197
1332438	1146323	7866	464.0826	1025401	670412	25738	938.3018	95	10012.498
2263965	1724601	12269	594.4909	1823463	1173233	49999	1905.144	105	10014.780
1594472	1083926	22485	670.4085	1038414	605811	38940	1707.534	88	10019.883
1873302	1300918	4089	545.5929	1259516	694693	10633	1494.911	86	10022.638
2266973	1574649	8613	668.5893	1501003	942006	21423	1553.23	94	10023.089
1438368	901598	25757	360.5677	913917	485767	56553	-82.9767	90	10024.347
843450	1141795	217015	2406.542	378457	485748	401292	5917.081	70	10025.723
356737	468885	118372	1864.269	138504	156816	171992	2254.351	57	10027.447
776688	848463	198264	2683.81	283884	268997	273127	3589.025	58	10028.133
1630475	984175	9028	287.8708	942972	473534	22126	377.0686	86	10030.466
798958	754365	4739	176.0579	505782	353012	11505	65.4305	74	10030.814
848372	1433032	22851	16995.74	498644	908811	73448	41856.83	128	10031.751
2468179	1613990	49463	1564.274	2102520	1078749	139119	3860.776	102	10035.179
100625	67587	63918	746.1998	26636	18092	78217	733.5737	32	10035.908
2766942	1893588	20317	556.3837	1732085	1087929	51140	1878.954	94	10044.111
1125829	2061476	15506	5085.687	852502	1172642	40488	11637.78	87	10044.607
1751683	890586	7337	380.2057	1019514	408864	16454	532.2694	81	10099.123
1479677	1656270	11648	215.8528	892084	934366	32802	432.7922	94	10106.383
1424195	1178170	45463	1240.874	979835	609585	98460	1837.606	87	10119.773
2015909	1057000	12086	477.8246	1470583	537881	30297	1121.262	89	10121.063
388918	693352	72676	27958.92	231172	288043	137967	48265.55	70	10123.313
1955586	1272001	12792	1042.231	1281641	692540	33709	2852.275	88	10125.593
253775	299180	150390	2327.879	96211	98634	217441	3022.24	52	10126.580
165827	28599	24229	-38.5531	46486	7971	29715	-203.9885	41	10130.555
954843	1063652	17761	1309.192	679185	604495	52552	2346.767	97	10133.572
363753	1275946	48679	31522.09	321347	1030944	180786	77677.9	97	10133.716
1855627	1041396	14459	633.3499	1276195	599535	38497	891.2817	93	10138.269
1113876	1301214	28770	2355.997	777620	703306	58400	4610.24	87	10139.969
272076	153098	107640	1747.604	79050	41810	137541	2171.85	41	10140.297
381137	465612	159537	2004.626	150723	156571	230852	2896.397	54	10140.556
1161992	1128150	7962	429.2682	798096	582601	26305	607.7105	91	10141.977
2382360	1319933	12584	446.1624	1753523	860076	43722	1384.404	100	10146.528
2974100	2504547	11599	828.9039	2281068	1416035	33440	1502.984	91	10146.703
121889	210749	136457	20448.84	44358	73279	214340	32337.47	38	10146.956
1370113	1155656	15892	318.1412	1005004	683845	50614	919.6454	95	10148.564
[truncated: 8,001 more rows]
