# Supplementary material for: Mitochondrial calcium uniporter-mediated mitochondrial dynamics imbalance contributes to contrast medium-induced renal tubular cell injury
Source: Front Mol Biosci. 2026 Jun 29;13:1848361. doi: 10.3389/fmolb.2026.1848361 (PMC13357276; doi:10.3389/fmolb.2026.1848361)
Supplement: Supplementary file 1 [file DataSheet3.zip › Flow Cytometry Assay(1,2)/Flow Cytometry Assay-1/╧╕░√╡≥═÷-1/╡≥═÷ 3/CSV/8h 2.csv]

FSC-H	SSC-H	FITC-H	PE-H	FSC-A	SSC-A	FITC-A	PE-A	Width	Time
2032128	1201005	9419	434.6059	1335957	641628	24123	1459.7	88	30.543
205021	116701	50420	507.562	59374	33726	63579	768.9819	43	57.296
1991673	1675571	8828	482.6508	1177530	967909	19967	1237.749	92	57.498
891188	1482896	8666	293.9626	727975	960074	33568	150.5648	105	60.915
713124	1022845	14896	5466.466	555396	641303	36100	14318.21	91	68.918
2199987	1152627	11736	508.1896	1456811	625586	30886	1101.505	91	76.833
451877	458840	146219	3204.086	161754	156595	212335	3920.993	55	77.967
1048729	600250	383693	4843.577	399363	193985	552503	7329.818	60	80.682
2723847	2553225	10696	595.8456	2270823	1838994	37929	2237.017	110	82.783
2115427	1349296	9749	709.1189	1404868	720763	23239	1707.908	85	82.903
104193	1218581	1763	31.3043	31520	370059	2270	125.347	39	84.962
106977	103725	10940	478.734	36735	35325	15805	711.6605	43	123.255
1986441	1317976	6769	385.9409	1340643	728730	17761	613.1921	94	131.272
733882	749998	170238	4394.752	309209	297449	294739	7367.058	66	152.816
2788982	2628103	17302	1275.242	1841294	1509306	43908	1947.639	99	157.481
571692	722270	48592	26707.61	311843	295065	98156	53463.35	72	164.572
1415946	1010542	27367	1144.889	1028419	542766	71843	2341.792	89	166.902
184846	337119	82147	1692.047	71382	113428	122870	2297.007	43	167.068
2019487	1057656	15739	27.1579	1180657	520242	31037	-142.2243	81	167.289
240893	156946	66931	1095.629	66538	42109	84960	1436.256	34	167.483
1251326	801146	5589	511.7429	836024	404586	17887	1192.061	84	167.809
2423452	1552577	21947	942.8267	1529087	726031	54549	2589.399	80	167.873
1548234	1022746	4723	292.3603	958551	497447	10681	75.0041	84	169.616
441728	338775	55823	876.0703	138056	102960	75041	750.6001	50	172.548
1383923	1243593	61512	1320.423	1077385	757598	111511	1472.567	104	174.995
2639637	1830387	10512	606.3232	2134495	1096472	37121	1818.288	103	175.759
523342	202289	24095	31015.73	215608	74152	38008	46717.65	59	177.148
2216383	1018860	8632	384.8552	1487623	601515	26023	-33.7097	89	180.018
1598033	1856328	15689	648.3529	1165285	1298880	55081	1944.844	104	180.396
2031916	1391062	6136	437.0296	1364559	827192	19313	761.8593	96	182.640
1663632	1282194	45824	717.9264	1060090	716117	133387	1705.611	91	204.657
1208608	2163233	384684	30981.97	829873	1215576	709483	53514.39	88	261.657
1887617	1365958	13288	761.8568	1295064	808321	48382	2166.83	98	264.609
1276657	1284568	336859	7624.99	512239	576090	598240	15362.26	69	266.833
162770	190039	1097	173.1417	76082	70105	1281	198.6641	49	266.996
1735540	1450881	12390	2043.079	1232720	807584	32013	3948.329	91	269.615
1570181	1550833	12064	421.9904	1132013	808986	31140	1368.954	93	270.847
1046018	755170	5028	233.4708	626834	335326	15204	439.1444	74	271.173
790578	869342	230693	2853.277	387786	340284	372829	4709.907	68	273.409
689694	496724	39908	24491.24	236946	167448	62235	35133.38	59	274.796
2442134	1038669	10032	331.3952	1513430	585480	26670	764.187	92	275.897
1096760	1560803	13992	2549.551	852501	883217	36135	3133.174	97	276.448
1597354	1268616	5949	84.9389	1061628	578901	14769	-96.2591	83	277.889
394110	262883	220495	22256.77	155307	94729	371148	32019.8	57	278.853
203183	85463	35129	65.9369	84911	25915	52274	-342.2286	53	279.459
1942215	1244133	12963	883.6243	1415875	622231	26370	1803.357	91	280.274
2757000	1500537	12087	389.6807	1923391	850668	32466	1469.143	92	282.472
2057267	1409438	20889	214.0729	1367519	767421	48813	381.8093	83	282.648
552285	122430	24287	523.1007	171292	35925	31862	591.0582	52	285.912
1968814	1164058	43346	817.5106	1149552	617059	97410	1911.701	87	288.898
1361127	271498	1416	210.2376	554572	91034	2025	322.6025	63	291.595
1780623	1261871	8363	358.5643	1230682	688192	24598	738.3478	93	295.447
2895783	2053384	13452	730.2572	1938139	1266853	38166	2163.913	101	305.599
698894	728509	230001	3237.856	327349	261964	352308	4814.879	66	318.681
569334	2380200	37063	9299.635	426885	1293048	110285	20571.99	96	321.325
188141	40525	41460	536.906	54506	12110	52585	963.0185	43	339.027
1590647	1221635	9293	222.7373	900654	616109	25776	373.8336	86	376.813
1046084	645709	36241	233.9201	659521	315684	61200	397.32	83	378.221
1753959	1210049	18524	481.3964	1133661	656055	52987	1095.171	91	379.796
124036	105255	36839	624.8679	41459	33797	49293	1071.737	45	381.618
182819	78958	410	121.001	51976	23580	709	231.9749	41	385.905
1634340	1488598	21649	745.7089	1012799	795431	56176	2037.274	88	386.294
1293725	994457	10290	304.269	784763	482946	23901	726.6461	81	386.487
2695038	1238074	26248	1171.913	1709309	693665	74171	2598.793	85	386.578
131201	142130	88992	1371.051	46276	45298	127070	1601.627	38	387.018
1688167	1288798	7502	400.4622	1218411	805168	23069	1349.371	96	389.315
1238130	933641	17854	712.8094	828714	493286	40012	914.2732	91	390.919
1418133	1117594	10066	244.5026	929979	612708	30994	920.9634	92	394.321
1369138	1741502	217497	5960.182	652070	646490	331744	9560.038	68	397.645
561239	809025	170304	2717.254	278542	292163	282418	4148.05	64	404.208
1454308	1558008	68921	1251.268	887141	909918	125679	2499.792	92	405.789
864688	1417849	157846	6185.96	544785	636639	267570	12570.68	77	408.562
799844	263249	15148	1100.203	227030	75664	19380	1403.218	50	460.815
1506896	1153839	8004	453.2244	1054468	601811	20877	1119.8	92	475.346
2349404	1331464	18689	385.6529	1700024	748966	62587	621.7307	95	479.029
1062226	898626	32954	729.9194	759449	503475	62173	913.3053	91	479.837
534108	1051964	19187	14236.99	403399	669347	52134	27497.92	89	481.792
173774	183854	22453	1297.013	79395	69179	35524	1902.096	55	483.925
877924	1978323	225440	43037.18	678319	1284397	652901	118470.5	90	484.783
1175819	2229878	8698	16687.36	822996	1334291	27092	32566.46	93	485.495
936000	1696961	237042	15068.66	666881	824288	435906	44772.13	87	487.965
1121747	1465739	12522	199.0842	866940	841124	30279	-66.1481	95	489.442
103260	20519	20481	101.7841	25757	3531	24201	93.4761	29	489.667
1539414	1709939	6841	406.5801	1169952	856798	15377	849.2497	87	489.841
1717791	1334805	19569	296.0209	1355490	872628	54043	1405.212	109	491.375
1588595	2132886	14705	1640.95	800091	1074468	40552	3045.567	85	491.798
1887383	1285088	12583	217.3063	1433231	752159	39599	580.7039	96	492.583
1058444	1156416	14784	562.5824	770085	590695	41173	663.2053	91	493.527
1220984	872999	7257	309.7177	823846	442347	16177	584.1297	83	493.973
1771456	926423	9841	190.8801	1089211	418216	23039	865.6879	76	494.051
2984844	1462626	16384	298.3424	2088007	873177	35880	625.868	94	494.422
2111919	1383216	25262	588.7982	1405273	774281	48828	946.6508	85	494.605
3409172	4081462	116430	13006.72	1454408	2087079	213805	35570.46	91	495.823
1779184	1444622	10072	419.6392	1639033	1166973	41166	1891.213	116	496.726
549368	243141	36867	4217.839	175369	76462	53150	5578.715	49	497.198
268967	67426	11371	-40.2869	119273	20501	13905	31.0705	56	498.320
1183298	1318312	55273	1191.215	825833	740079	114176	1832.074	97	501.833
1840935	878420	8382	259.8302	1181803	449998	19656	1060.502	83	505.896
2080020	1048306	8818	284.0898	1269501	616810	23210	1173.081	85	506.237
690208	458351	115611	2285.577	217717	142604	165093	3228.117	54	508.943
296650	617702	135124	18308.66	153175	227423	242367	30059.39	62	512.803
1043174	918683	4044	158.0684	688459	417832	7598	132.6478	82	520.093
177290	294847	47961	1537.412	109588	175691	117307	3197.523	71	523.637
153365	102589	18090	889.849	44855	27998	23819	1204.446	39	523.691
2279098	1919334	22323	811.7203	1738369	1478373	62850	2158.885	114	529.233
2284494	1666487	44829	2081.107	1617626	977084	98245	4899.544	89	529.824
1100323	1192405	12826	294.3386	744073	605650	32398	612.9278	89	533.296
1395950	1078221	9269	530.1909	1059955	638664	27317	1311.084	95	540.596
1840341	1366060	23931	302.3291	1242695	778490	54243	1369.432	90	546.005
359568	454748	102625	3273.262	141708	156871	153889	4601.373	57	556.490
2329417	1252976	12279	761.0519	1664750	715902	37341	1904.63	92	562.737
2026699	1306407	7421	519.1181	1360017	608563	18635	1246.423	85	583.349
1762928	1824251	20801	715.7361	1343771	1151917	54413	1512.969	99	589.849
1384015	895531	9457	510.1377	949384	537197	29411	570.7571	93	594.823
1541717	1192647	15140	638.354	1169323	656583	35236	645.5396	93	597.999
687092	613804	153543	2913.162	281905	273522	301876	5567.043	70	601.929
2367117	1000647	10390	408.879	1474731	510783	27449	830.0889	88	602.380
1831661	1120223	10666	176.1626	1225654	648817	31811	377.3971	90	604.325
2961312	1787107	13145	537.4345	2216073	1108553	37814	1577.565	100	605.393
708736	950982	42254	23128.65	378389	549814	124331	48388.77	89	606.509
2202372	889257	15191	567.0151	1352381	468250	42182	1270.01	87	608.208
1741130	1158498	12230	376.103	1161284	607783	39970	482.317	90	608.858
2212977	1277440	33271	875.3031	1318091	638243	80583	2390.106	84	610.389
2192561	1410977	13858	646.8338	1354046	709162	33664	1027.75	90	611.564
1849499	1192877	9731	804.7091	1225474	607164	25931	2190.529	88	612.285
2521151	1747413	11845	720.5045	1981257	916479	38075	1352.007	90	621.150
855940	935131	199071	2467.683	347281	342725	328623	4202.15	63	633.248
2274158	842559	20893	457.4973	1351410	413060	47943	344.0023	80	635.056
1728944	1301813	17023	466.3903	1154515	672513	37298	1014.818	90	697.892
700082	225210	112885	1592.849	215077	67456	148405	2222.521	52	698.745
1714386	1298838	9163	147.4443	1196944	766832	25017	475.0537	95	703.430
1714749	1337340	16920	289.212	1442877	911472	50426	1810.699	106	704.875
907357	1281815	84065	13080.05	475804	674989	198886	29955.3	90	705.030
2278756	1853048	22165	2421.457	2248223	1569484	61004	6797.524	114	705.077
183606	96752	51959	629.0999	51097	27455	65939	584.3779	41	716.713
816988	1394836	69545	28751.47	441373	730842	205284	47670.63	86	720.117
1899952	842184	19777	1194.09	1212312	517511	40807	2282.873	95	728.381
843643	1113532	222754	2712.699	347580	424248	350278	4353.996	65	732.608
2232567	1450317	14645	360.5845	1709069	929145	50154	540.8394	102	734.256
1755990	1184597	20186	622.2346	1282507	801478	49282	1335.32	104	735.585
2905376	2345436	25737	790.4457	2505916	1997751	85539	1948.938	114	736.426
1247466	1559626	24509	750.1549	949638	862770	66307	1549.423	94	751.361
2266790	1531684	38655	948.5455	1779665	1039991	114383	2526.286	108	763.739
2131912	1690347	18720	421.192	1632152	1081021	51048	561.1928	104	809.241
446582	997897	191950	28836.39	233549	418662	396918	51861.5	69	812.154
189587	173970	1044	317.7684	66086	58164	1216	518.0176	58	813.249
140406	187205	85097	872.5417	46178	58890	116881	778.8241	43	813.579
239035	170721	72120	746.932	81018	56625	105402	952.6522	55	814.600
326543	383419	108005	2174.081	136193	151126	202251	3930.081	60	815.072
618464	1536875	73618	28254.37	448744	834238	217669	57485.43	88	816.784
1173998	1299982	15059	541.0099	829314	688796	38422	1070.074	90	818.580
1455338	860170	15565	1749.197	900921	400675	30487	4015.921	83	819.232
1937039	1080434	11689	317.9529	1215055	587774	35153	341.4833	91	824.348
1837099	1103882	13650	386.765	1442057	609423	38219	957.2859	96	825.858
2853250	1403863	11617	422.3137	1790685	858304	35763	1382.704	94	826.425
1574751	1199163	11119	267.9759	1073340	642678	32504	1329.674	90	827.838
771855	1535154	12832	14962.48	454975	860912	44867	28548.64	86	828.691
1346490	1326745	25149	497.0589	871020	698102	55514	1354.535	92	832.603
2018665	1369761	19919	348.6559	1393964	729421	51555	1580.235	90	835.080
2405999	1470542	52310	667.591	1784636	856780	110431	2405.979	92	835.356
2171742	1458093	9320	741.852	1376900	700085	23417	1445.294	84	836.005
492928	1101666	200940	20782.73	313036	597126	430066	37951.5	83	862.063
757415	876482	5379	354.9619	528526	463675	12009	586.9049	87	862.937
246703	819811	98816	5775.377	146493	353659	192524	9823.797	68	865.623
1495170	1481293	10026	675.2586	1064245	777151	27300	1595.53	91	886.233
2244384	1096568	9603	585.1283	1377037	565288	26759	1267.38	86	902.478
109186	92817	940	56.734	30077	25907	1311	-59.6529	36	911.849
1357862	2216585	38769	17781.14	992834	1339452	85347	46203.57	98	913.921
1537310	982873	16855	482.5655	1012513	547975	45654	316.3894	89	915.069
1740740	1315788	7751	385.6311	1127482	633100	16606	541.3966	87	920.801
2041406	916233	10234	1004.327	1285077	428857	22679	2353.492	81	924.358
105224	89629	56453	1769.413	32736	27172	76610	2207.821	40	926.900
2799485	1489889	16746	743.2506	1922964	858602	43429	1801.567	96	928.243
109464	1010546	582	1205.25	32241	281643	987	1487.971	38	932.147
1583647	1084603	6653	490.6333	1146813	617176	24113	967.1393	92	933.792
2169122	1530673	16576	605.7136	1439645	820002	43578	1667.126	90	934.252
101379	112824	49195	826.8395	26470	30925	63287	955.0007	28	934.387
2082865	1403350	14199	311.7639	1484370	815295	40618	1073.07	92	934.639
1600361	987563	6705	466.1505	1093190	493065	19861	1290.002	87	936.767
361254	1272937	93412	12669.01	231411	715049	144176	21955.07	82	938.040
252896	381487	125191	1487.015	117254	147782	205899	2429.134	57	938.382
1210892	1262471	10387	499.3107	703499	585045	21249	1062.269	85	941.368
2960833	1411030	7798	377.8678	2024791	896844	28744	1009.738	101	943.739
1457790	973155	8595	274.1795	988986	518682	20491	720.3451	87	944.843
2051520	1385435	6945	270.6145	1492637	743196	14632	578.4552	91	946.738
267874	439511	994	590.9634	71250	127358	1196	993.8956	35	946.972
1927776	1102403	15504	400.9744	1220228	653989	38362	1312.708	88	946.997
1685648	1022933	11270	182.247	1066289	542069	32039	-352.4121	81	947.166
2932808	2040300	13119	482.1759	2045116	1124137	40768	1704.485	101	950.125
1516889	916150	9347	1218.967	1085742	533835	20276	2032.284	91	954.436
1551926	1048539	24363	681.1643	1088105	563586	51553	1561.523	88	955.936
1835498	1628349	9065	432.5465	1329509	863643	25390	1400.379	93	962.271
1433546	1310978	23190	915.959	1001742	856014	47525	1462.152	102	968.749
1612341	1147694	7837	427.2557	1024476	537131	21678	1008.536	84	971.051
174358	418679	218054	5229.029	76494	186679	441414	11357.53	60	1017.855
1278574	2112218	90491	26078.35	765328	1193858	253276	47919.58	90	1026.252
2215393	1716136	15134	498.2174	1792886	1173369	52301	1275.886	110	1031.060
869304	1058873	6111	269.6271	670976	540145	16654	513.4894	92	1032.701
1364220	1420511	23177	742.8297	966983	738209	44802	1883.992	93	1037.270
1374351	1236770	8898	345.5778	1007118	673437	27213	744.0493	97	1038.420
1769670	1150143	7149	508.2589	1246977	615144	20572	1189.689	93	1041.260
1036487	1661134	322045	5985.725	459097	617074	509833	12408.03	58	1041.317
1519147	911605	6304	388.8544	950530	436194	12611	1176.277	75	1041.345
2600657	1897501	33606	968.0966	1841235	1265085	115439	2228.328	104	1047.726
445622	646517	47563	2286.684	160968	206598	75911	3548.407	45	1047.777
609758	753335	168371	2527.413	211647	233448	237041	3850.8	47	1047.983
1245699	1524763	8700	12387.07	748408	945405	23196	24100.1	91	1049.190
162846	71339	45337	544.0057	42317	15551	57062	381.7782	32	1049.297
1971735	1221120	16645	643.7845	1630191	859005	51500	1915.15	103	1049.800
3178460	2167751	12570	773.177	2118750	1423345	47584	2135.662	102	1050.267
258845	50066	780	-29.242	81382	14318	1501	-129.9939	47	1052.269
1608176	1422162	30556	4281.992	1360215	1043225	77967	8201.549	113	1055.212
2886842	1727426	12790	291.519	2039009	1101242	33184	982.8224	98	1056.015
109286	202708	150931	23369.03	67738	90054	248200	40682.02	61	1061.299
2045197	1244143	10414	344.4254	1442105	717738	31202	363.0322	95	1072.957
2451930	1747492	28201	632.8761	1644900	1012642	79692	1983.321	94	1083.869
1323789	711966	4358	800.8838	799437	320943	11137	1757.386	71	1083.880
128260	50357	284	50.1324	36721	15454	467	214.7987	39	1087.847
141755	313827	52844	3146.748	64399	125879	86450	4678.845	55	1129.454
2105657	1966163	13137	1043.586	1566504	988095	43567	1953.709	96	1130.541
1347098	979253	7068	209.9148	943987	497688	23717	232.1237	80	1130.642
2054568	1291863	4749	558.6189	1350188	664049	10366	922.3326	88	1132.437
1268346	1107343	17889	625.7729	991384	673090	57571	1147.533	97	1135.601
2361507	1154910	24202	745.3322	1389280	526143	42452	1753.157	82	1136.485
1114832	2625364	155820	39926.5	792464	1485501	350352	121044.3	100	1138.601
1656225	1325632	17171	557.0931	1140508	779584	48779	992.7019	98	1141.479
1848405	974414	10202	615.9322	1172401	464477	19588	1023.287	82	1141.840
1978280	1105677	30043	650.8123	1368754	704992	75941	994.0901	94	1147.488
1949455	1336210	9206	298.2566	1310115	672219	18754	302.2994	85	1148.477
1731258	1593520	20668	364.8748	1264628	879931	47401	808.9961	89	1148.636
1634139	1344712	18722	730.9042	1321295	902206	48458	2033.894	100	1151.411
2042900	1434032	13267	199.8787	1397210	746445	34018	235.8098	87	1156.404
1616339	1102064	17540	216.994	1234415	754509	44031	1070.939	105	1159.097
177725	20332	946	-37.1294	48649	5559	2146	-135.8094	41	1174.266
1656685	1042948	12117	457.3637	1066524	527612	31509	726.8549	85	1189.252
2505076	1602715	17100	815.31	1590718	926508	50356	896.7716	93	1238.682
1340428	1534101	6149	445.1589	861896	784923	19659	1043.07	90	1240.432
1833864	809461	13323	807.8203	1177765	432555	29293	1569.737	88	1243.060
126245	61995	847	36.1167	35234	17475	927	-49.3953	38	1246.706
132116	4564	-180	67.902	36168	1212	-906	-83.6266	37	1248.112
1008890	1238572	6843	335.2923	708227	634580	16824	618.0264	91	1249.775
1224516	1089762	10278	273.9958	857251	573941	30044	263.6684	88	1250.072
1281278	914518	21377	530.8497	847228	451848	49533	1391.201	78	1250.099
502197	412844	20816	898.5776	199770	138945	31718	1219.78	59	1256.270
984005	1079205	12809	194.7849	692166	565042	41493	863.1573	90	1264.103
1983727	1198046	27702	1211.682	1317899	574838	51738	1505.902	84	1267.470
1829043	1598087	14294	585.0934	1451143	1055220	39630	1295.243	100	1267.697
1227549	1500242	21090	1543.149	941275	891446	54776	2692.734	98	1272.267
2536902	1547780	9859	441.2899	1648552	929383	31052	1279.617	97	1273.688
2155469	1232806	15839	453.7679	1412537	663193	42111	662.2271	90	1276.889
634995	723959	39683	18470.62	315372	308765	67530	29716.43	69	1281.211
703404	1318591	68167	3276.769	429165	662131	103719	7810.836	80	1286.335
2573043	1788043	14082	885.6002	1824170	1114352	48476	1319.304	104	1287.809
166033	26852	13624	-13.4936	46317	7377	16819	93.7459	40	1300.837
2802711	1454111	14155	710.0955	1927188	798230	40586	1053.675	89	1314.524
1540672	1215854	29501	515.8061	1035148	627352	69721	764.1481	86	1333.877
725604	1806925	12508	4235.099	566887	1049942	40964	10335.28	93	1342.863
2005274	1447426	5701	313.6261	1240811	757289	15134	574.2174	89	1346.637
2981733	2434175	48983	3476.346	2417403	1490339	144406	9234.977	103	1348.497
1682678	930039	29654	965.7894	1185597	512841	70712	1651.543	94	1350.207
242057	560092	50473	15080.94	162187	328196	149409	29566.04	72	1350.499
664930	1218825	298251	2034.681	339870	480378	530465	5036.086	69	1356.041
368120	160890	90799	1891.024	127717	50323	121992	2450.351	52	1358.544
1659475	1117803	20647	900.8967	1439372	753606	85262	2761.798	105	1360.250
208101	95096	31444	596.2084	58830	26602	40904	692.9144	39	1360.789
2031561	1753879	25549	1184.499	1511581	975191	46199	1749.964	96	1368.924
1642256	1329616	12795	395.7995	1402932	894419	43112	1409.183	104	1370.990
207483	219495	172189	4046.003	78669	70109	244692	5897.821	51	1378.294
3304858	2807885	13326	565.3886	2241638	1777966	40946	1797.871	104	1380.769
963601	1314066	303965	97855.44	1038474	1244258	1583104	437465.3	134	1383.771
1173007	1023124	25056	761.4416	818527	533139	53312	1416.403	90	1391.510
1659651	1344054	44154	696.2394	1139114	768229	81920	1700.712	96	1397.805
210475	389127	140931	3097.029	119608	216157	285678	6379.936	69	1410.630
2247178	1479472	15154	731.3394	1472944	726728	38926	1111.549	87	1445.763
2260131	1208260	13152	593.4272	1460292	632474	33721	1162.548	90	1458.171
1718993	1029164	18111	904.8271	1187003	557080	48105	1819.691	93	1459.290
1520069	1366211	18723	853.7603	1027736	834309	50134	2329.717	96	1460.872
763454	717040	10147	246.8467	548707	392997	29209	655.8249	91	1463.953
113262	153787	165754	3034	49733	81642	383906	7308.927	55	1464.608
1276767	923318	22142	753.7662	1150641	686435	45676	874.2236	111	1464.890
507576	609679	18793	17903.69	278364	389594	35319	39694.6	79	1468.623
951977	1850573	15223	5166.41	628775	1482947	45936	16842.81	96	1468.660
1872801	1270882	6777	1594.79	1294145	668198	17869	2851.651	93	1470.029
2365162	2001107	17319	1261.796	1700102	1086235	44743	3025.482	87	1470.255
447157	678842	279002	20928.61	185343	243948	460835	32854.84	61	1474.335
510211	1200815	128634	18167.57	365816	782661	290156	41844.55	92	1474.842
1705384	1340781	19473	897.8353	1362437	784574	57746	1736.351	100	1478.049
2322043	1507072	12792	550.2312	1633194	907940	44360	1560.596	96	1478.698
1297894	1055554	7180	438.798	879537	576076	23140	1103.154	90	1480.207
2046211	1545470	11444	351.2084	1342793	890699	30814	999.8654	95	1482.874
786097	1806664	84402	34415.55	548644	1134682	230948	74397.59	116	1485.644
2010035	1214969	14839	719.6679	1462152	665001	39996	1712.576	91	1486.176
414728	566680	235775	2898.978	205501	232280	409861	5589.002	66	1487.212
2094764	1204542	8073	319.2953	1364033	622944	18635	686.4235	86	1487.291
2523518	1627978	25039	1366.888	1724596	838168	56690	2144.309	92	1489.099
1498448	966599	11789	134.5629	1026669	454833	25185	273.8785	86	1492.368
1575779	1057167	6690	471.309	1037269	549164	16523	923.3403	89	1495.608
268742	670590	6626	16886.52	152947	291692	14519	30092.72	67	1506.100
595933	1098436	44116	29149.71	311642	508198	91627	44950.88	76	1508.975
1753375	998600	27862	836.6582	1116865	449854	51313	1733.059	80	1509.472
1668062	1271958	11557	188.9477	1057950	623622	32401	628.4961	87	1554.722
1629106	1443498	16336	589.2496	1042857	688895	40080	1385.488	84	1568.026
2516091	1333420	8963	290.2243	1717396	802283	30561	302.2721	90	1568.275
1477755	1568568	22913	1213.819	1314081	1452675	78428	4003.211	130	1569.616
2368508	1333925	13773	288.0653	1549287	744710	43316	14.8276	91	1570.102
2724328	1558444	5793	403.3873	2070820	951062	15073	707.9953	98	1571.824
126741	109075	457	131.2377	33925	29498	261	289.4421	37	1576.100
1618998	1054441	8951	289.9511	1137788	547572	27469	145.2109	88	1576.541
238127	159284	232480	521.128	91907	96714	540950	-3742.705	70	1578.456
2649091	1091228	15415	492.7815	1692514	550601	35452	1180.457	87	1582.432
2112908	1290210	29808	503.6288	1516962	688507	74540	1007.694	89	1584.462
1315287	1557000	16688	464.5968	926759	935481	48155	75.4955	93	1584.698
2277869	1974588	13253	791.8933	1998310	1415538	54389	1472.423	113	1586.584
1825718	1173370	9366	419.2326	1150874	572929	21339	877.3179	85	1588.871
1740167	1149048	18314	1119.615	1173045	625520	50622	2396.494	84	1589.180
1688830	1369216	16709	489.5749	1141184	775524	42663	1229.794	88	1589.618
165631	36423	13178	-88.3142	59530	7352	17219	-30.8141	41	1589.925
586332	903842	15012	20456.77	291523	383027	41151	32916.37	80	1597.631
2060734	1409775	22639	317.2479	1393337	864276	59888	599.1168	97	1598.054
1484815	1057694	13379	1227.762	1041310	541561	27544	2525.418	90	1601.991
1989486	986662	9092	443.6612	1372968	533257	25099	875.2539	85	1602.424
1745129	1508355	152634	33518.97	833165	664488	252602	57189.57	70	1603.012
1055109	980370	14590	421.499	722395	505336	33150	818.715	87	1607.217
457074	141178	1266	127.8226	144601	39806	1874	93.3314	49	1607.660
1394152	1255542	19135	519.4735	987414	741442	58139	605.7979	95	1617.271
716658	1542923	153390	15609.18	442992	830440	304123	43468.7	85	1618.064
823299	706939	268076	17646.86	485375	436153	696122	45932.04	87	1622.580
2176805	2176892	12197	1065.852	1358567	1090338	33434	2419.847	92	1644.037
2765235	1269394	16153	226.5833	1644952	813837	35671	934.9431	96	1674.347
1411817	1071905	10584	744.9624	1008402	627016	32811	1381.497	94	1676.668
143213	174287	178125	2455.813	44845	55999	238813	3585.809	43	1678.325
2662324	1647888	10989	700.6829	1700308	994202	32756	1962.412	99	1680.038
1736432	1343580	12218	383.8298	1195677	652557	30831	1497.419	88	1684.530
123909	19174	18808	267.5288	35615	5417	24108	195.8588	39	1687.514
1536487	1393349	27556	685.6916	1050635	712391	53775	1636.777	88	1687.532
2152898	2290309	9270	693.047	1377873	1035995	19196	1667.696	81	1687.875
1434869	977191	27183	1173.366	1008360	481049	69969	2353.461	86	1689.321
467382	641773	171353	2109.303	257580	239209	283371	3129.913	69	1690.648
1085409	775339	5184	203.0224	692808	368791	13570	749.277	83	1693.162
912947	2496770	179469	25940.41	780810	1912372	601514	83426.13	100	1693.542
1942235	1227667	10338	551.3618	1356101	654566	23566	973.8526	89	1697.146
2279903	1684576	26277	828.7397	1594221	1018117	70159	1534.12	96	1698.072
1354740	1531757	14236	627.4396	943372	887372	36222	956.6542	96	1700.258
144901	157122	124280	20516.11	57984	56579	184679	32732.69	52	1709.432
1427900	941116	9141	163.6101	951438	497428	32834	460.1874	96	1720.189
3251601	1876690	13347	464.3667	2356412	1231866	44714	885.6554	102	1728.147
473850	1141149	15165	15325.76	273075	528542	36965	24569.74	89	1775.739
634349	1207583	216235	23720.78	554691	839141	613139	80679.3	109	1775.767
362863	564000	228341	5680.73	163846	211917	374290	8998.669	61	1778.159
1308196	1824299	324906	22880.03	783831	779149	598339	44044.02	76	1779.032
799929	1311100	299631	4608.099	500689	635379	669229	9900.947	79	1783.367
165678	151942	14105	163.2905	52531	45740	18905	300.5705	44	1784.653
1660617	1356919	6570	489.577	1118244	719968	19438	1166.872	92	1786.090
2064598	1778615	7507	440.7427	1509735	1228667	24450	1332.645	103	1787.134
165965	97428	599	28.8039	55964	29633	330	25.513	43	1787.891
139396	139958	5888	148.7168	44411	51754	8726	370.3286	44	1789.919
177486	110726	2825	615.4825	48287	30423	3366	777.6326	40	1794.216
217767	114745	30950	592.295	70483	35165	42522	456.0842	46	1794.442
1062305	841546	8718	336.4798	748685	457030	23457	1616.538	91	1803.874
2352139	1778565	10001	866.8561	1797101	1067725	31485	2094.309	93	1804.703
321607	327718	223259	32778.03	524765	874102	2298288	600294.4	349	1807.530
153485	251962	30682	1212.86	76293	116156	73648	2240.053	64	1814.699
1522566	1620522	33465	504.3865	988457	1115432	69751	1382.831	100	1818.362
544718	761958	1080047	34957.24	312963	334315	2196637	60127.94	64	1818.465
780276	1731087	336566	29553.15	416901	821572	656085	56174.37	79	1828.388
1493445	814513	16120	363.332	913112	393927	35158	574.7638	85	1831.841
970384	990791	178320	20623.75	446703	505545	345294	37639.2	76	1891.201
1205391	1746031	211818	24924.39	634125	753428	403082	40500.5	74	1897.704
192674	225787	17986	909.8146	94383	107772	41473	1419.035	66	1899.487
1569006	935550	3440	415.984	1025486	520934	7182	740.5102	87	1899.691
862268	2350920	13533	8728.602	603353	1287869	37361	17910.75	86	1900.019
1197347	1095133	6812	125.7532	844682	618030	26607	-19.7473	97	1901.786
1789463	1128478	14867	837.6387	1348970	661659	44608	1023.909	96	1903.259
485810	661036	73295	2458.85	219876	295665	169670	4153.487	68	1905.056
1977580	1348797	15495	389.2695	1372494	819146	43533	530.6013	93	1910.199
1116783	919801	23868	167.3948	711762	445823	46683	943.3163	84	1911.282
180385	117875	53812	705.4532	52618	34239	68489	953.4329	42	1912.737
2546617	1394173	15076	292.5636	1611884	813002	41209	472.0249	93	1915.211
689552	1591147	16392	17297.19	420598	925342	71965	34937.24	121	1916.249
1323954	1000363	9678	489.3358	944820	597342	30809	1484.585	95	1919.664
907335	1464725	28466	4402.743	727920	843133	86259	13806.33	102	1922.662
1631210	1227335	19692	622.3212	1121635	588392	42892	1321.841	87	1927.520
801781	1080986	10768	201.4848	547317	566022	27443	806.9523	88	1928.164
1442760	1430901	23100	574.91	983983	719799	64227	1379.735	84	1928.201
184513	59554	8608	247.3088	70458	17317	11938	496.1218	49	1967.527
189745	127056	54496	854.0256	64060	42220	78158	1210.064	46	1985.939
675790	1293617	400871	23476.66	427042	714909	892516	41693.95	81	1990.456
1203881	907253	8043	270.6123	950713	533152	25623	609.8503	94	2003.940
658959	1248776	132799	7829.224	386157	521236	383271	30814.3	92	2008.027
175262	191754	391	-219.2649	60588	63388	958	-697.8562	43	2008.407
586927	809334	167712	4791.243	290890	319017	295046	9905.881	68	2009.973
405030	626768	141112	4630.983	169926	263862	252959	7962.2	62	2012.721
1555214	692241	18715	502.9115	999904	344386	46866	977.9826	83	2012.965
1629227	1322767	13963	621.7243	1192207	751612	39644	1091.228	94	2013.718
1292536	1456638	10380	135.318	932691	787302	35488	31.2768	95	2016.696
133127	36190	22556	332.1916	36374	10068	27375	433.7375	37	2020.702
2479556	1220966	18982	175.4902	1505671	584548	48397	360.6717	84	2022.729
2008919	2021791	16933	1148.341	1716920	1389972	58294	3097.493	109	2023.482
1562263	1306185	11022	863.9342	1356386	809104	24844	1764.948	99	2024.481
1542959	1203376	19677	391.4797	1052179	641013	45033	818.7513	90	2029.958
1888267	1372848	19962	1383.468	1491960	927456	51942	3208.546	109	2034.107
142234	74792	25250	220.525	39642	21325	30841	350.9801	38	2036.735
264199	448662	158131	2131.949	133532	170625	256504	3251.074	61	2046.744
1129107	1339573	18397	1004.672	872157	770312	51530	2014.833	96	2108.294
2422929	1246438	16776	398.9336	1562042	725304	52924	985.2364	93	2109.637
967542	1197199	11646	332.1406	618843	598759	30292	469.9812	82	2111.502
1927870	949667	16888	684.8168	1259046	483297	42910	1686.251	86	2114.098
211988	134989	53342	221.0862	61944	39151	68147	450.6467	44	2115.117
962695	878339	129947	3700.627	438360	349752	217591	5523.655	69	2116.331
181280	79708	72182	1509.01	54029	22602	90853	1856.253	42	2116.976
1715673	1757580	339569	83307.02	1308708	1023126	933109	206582.6	88	2117.498
1865198	1034808	5035	399.4635	1241381	550979	8636	813.2796	87	2118.696
160938	226645	110024	1882.546	56571	74920	160504	2201.474	43	2119.041
165224	185190	307561	3720.972	56356	66613	455741	5700.87	48	2119.427
3301941	2337215	47049	3023.649	2471951	1286955	85740	5197.014	103	2122.012
3165423	2523202	23370	1255.057	2293315	1519934	82079	3030.832	100	2129.860
1597460	1225786	9468	576.5548	1105742	617328	21357	1530.728	83	2130.613
104753	18899	13094	151.7734	25455	3642	15254	222.9494	28	2130.957
1531000	1557807	399787	22298.65	656288	568910	673947	34012.03	63	2131.068
2006416	1479289	21670	588.687	1262553	745974	51547	1689.387	85	2131.489
1917394	918523	12078	609.9758	1190627	445321	31213	1611.449	83	2134.161
1539376	1003925	10837	413.5557	1072746	518387	28664	843.2504	92	2148.519
157532	200343	31030	1400.783	59068	70826	46333	2341.681	50	2170.971
671770	1153112	28121	18416.39	396401	666613	81818	33246.39	87	2197.834
572804	1073174	181071	9556.883	328194	546761	417191	20420.21	81	2213.963
1863051	1032432	6279	339.4519	1273975	573554	16000	1072.6	87	2214.316
522467	500206	234057	23415.2	232575	181658	386292	36205.58	62	2216.521
1770543	1194229	18961	1382.512	1089989	646685	35114	2617.095	128	2225.522
2111982	2209710	11114	855.6954	1668559	1770448	41631	2742.299	113	2225.741
115530	38988	23391	305.0351	33169	11136	29363	373.6643	37	2227.549
1945512	1147356	15153	189.4833	1195140	617310	28918	627.6998	88	2230.069
413282	1270639	216707	8999.862	301685	769301	537883	22642.64	84	2230.378
186869	297380	42975	20655.9	87840	114405	73418	30305.15	57	2243.940
3164371	2287201	12661	685.0821	2691705	1808245	50061	2188.222	112	2260.686
2188557	1546530	22879	511.7119	1544531	874700	59821	967.7581	93	2268.304
261059	198054	1278	325.0958	126383	132063	3162	765.9882	72	2270.681
100425	20078	900	-17.51	27636	5544	1105	-111.0095	35	2274.111
1534133	1178017	8955	356.3755	1021356	577413	23421	819.7181	85	2282.308
295560	534942	85139	1700.498	124480	181208	129953	2583.763	58	2301.758
1144545	916549	6338	-27.0382	790253	499062	13308	-189.0212	88	2311.307
2305896	1244387	17049	427.6489	1490376	648149	33431	1048.279	88	2324.187
289982	299164	107822	1709.414	102179	93842	143471	2222.523	50	2326.248
144913	17689	11795	193.6995	40286	4957	14405	165.1205	40	2327.686
1800272	1527540	8135	817.3735	1440695	1205257	34305	2424.51	114	2331.693
450003	657621	207997	20554.23	208635	254608	374398	34098.13	65	2333.526
1671562	1394432	17272	510.5592	1300266	849116	49728	1487.141	99	2334.199
380231	1055335	63539	6861.738	292529	759028	163277	20585.44	81	2334.391
589050	913546	69424	17418.89	315805	518544	252197	32823.85	99	2339.614
1080730	2498232	64930	79340.57	847922	1874912	252671	161721.6	107	2340.783
1218497	1625325	201347	15426.17	706240	858805	433381	43867.47	86	2347.466
111968	84032	100311	1442.247	40577	27070	141666	1889.263	44	2349.529
1923662	1435337	23654	239.1894	1433039	849215	76991	1421.995	99	2350.066
637542	732063	380174	30878.96	225823	258869	631989	44798.78	62	2360.160
1048419	1217321	18595	483.1795	712625	647857	43048	1188.393	89	2360.812
2020897	1231886	18276	508.0836	1393268	766575	47075	1283.907	97	2363.906
563364	515080	135884	4160.292	277673	221906	260129	7274.437	72	2366.077
1711552	1631832	11741	497.4701	1312262	1030940	43225	1477.922	100	2367.183
443707	212703	77070	1287.627	132129	62658	101599	1524.904	49	2415.951
1267088	1112467	6451	288.7011	845814	574620	17176	680.3736	87	2421.995
2155218	1255203	18013	483.9293	1380142	692667	53969	1666.861	91	2428.697
2410867	1274765	16344	528.0984	1631092	678356	51561	1336.372	88	2430.127
118794	114259	76860	1620.846	38474	34581	100206	2188.357	42	2437.585
2038238	1208577	3913	400.9193	1302043	659081	9270	1234.047	87	2437.904
364113	22591	7	104.9927	103845	6181	-61	151.7779	46	2438.715
245699	203275	82663	4808.794	69547	57699	103248	5893.613	43	2442.072
583971	1222524	14295	15706.95	484945	819435	50218	33818.63	98	2442.355
127766	129740	25152	403.6272	41426	38059	33754	465.7994	42	2443.091
104159	154957	1950	221.395	44636	81725	1189	1016.903	83	2444.965
190437	52094	4502	162.1622	53863	15292	5035	170.4635	41	2448.669
1824617	1304389	19273	569.6153	1287339	758589	46725	890.2725	101	2450.586
470077	796781	159048	2688.993	241778	332655	291569	4653.221	63	2451.012
1398795	1207386	33104	1250.334	1006836	638632	78426	1997.499	91	2454.640
413559	277386	69995	927.7195	136643	91747	102524	1181.796	52	2457.481
1789025	1368562	8070	273.727	1372888	950873	27152	804.8272	104	2459.792
1519766	735812	6331	337.9691	965390	361990	18565	1257.496	83	2475.527
1299498	1004733	34861	754.5021	910247	663447	70840	1617.124	97	2484.362
2231672	1600018	17257	340.7177	1601283	892729	47381	924.8741	92	2487.879
248894	230496	203973	3044.285	99106	83442	315158	5125.764	54	2494.012
2078469	1233213	18614	544.4454	1391081	695672	45545	1663.074	89	2532.400
426918	444977	119591	1513.855	208921	171404	200464	2363.23	62	2538.968
1299691	1026701	26913	931.2193	885996	528012	55012	1729.773	86	2540.390
2294671	1706094	21723	232.0603	1782228	1015548	56128	1147.181	100	2541.850
1910535	1268159	30568	1105.265	1420916	921409	76691	1943.165	103	2543.201
1391016	1350566	9129	506.3369	974412	833263	40564	1938.84	119	2545.026
1117370	1664755	677275	29313.13	796263	928296	1479432	62933.73	86	2547.869
1261077	1029334	5719	151.0359	884679	499563	15964	-185.2196	84	2549.771
2171747	1210221	13466	161.2426	1453079	678434	40236	734.0396	92	2552.271
1391543	1250928	10008	358.8488	1008694	903773	32913	916.8193	100	2552.559
2444554	1819619	15698	440.0578	1558103	1046497	49614	2009.545	92	2556.327
2279423	1460726	15461	380.1621	1625605	857263	41223	844.0103	93	2562.552
1903364	1260564	9729	438.9969	1238508	601146	17461	915.3621	82	2564.058
920279	1677728	13450	15746.54	742990	1119877	52227	32527.54	97	2572.154
773764	873193	127185	14383.08	415263	531139	319156	36539.45	82	2573.206
392228	420227	213251	3451.181	147348	138728	301299	4969.074	56	2573.809
1008562	1401061	10894	466.3534	697774	684757	22061	657.4221	88	2574.661
1862909	1110373	9700	427.17	1260895	554145	23321	397.1081	88	2579.641
137663	191226	42672	982.4992	45660	69946	65799	1834.524	49	2580.082
1614064	698480	5430	109.623	1041128	332039	13019	-176.4341	82	2581.238
1270619	1243571	6977	468.0097	872506	727806	22525	927.6525	97	2586.710
1509416	1966493	452317	26518.58	735579	936845	910521	55416.03	77	2598.782
2288608	1174988	24878	1150.056	1360415	597029	56819	2397.746	82	2629.283
2155645	1081631	9608	292.4088	1393051	601549	20539	764.4379	90	2645.371
2801007	2030720	22676	1382.924	2641099	1651245	70989	4529.683	123	2648.484
2363766	1267882	10420	498.562	1563183	790838	29337	1561.406	96	2656.127
1367206	940147	40538	611.5818	890597	444741	71828	1111.951	82	2661.781
2483852	1540865	11451	158.2011	1775292	1106460	35067	1219.859	102	2667.495
1639054	1284460	23464	685.5304	1180970	803726	60285	1776.989	100	2669.735
1041729	968551	17311	466.9471	781361	532799	47208	1164.769	96	2679.573
912193	1796180	14113	17235.14	699908	1150735	52691	43216.77	108	2682.956
1389638	1233388	16941	696.1901	1050972	690373	41834	1566.087	96	2685.303
676295	944437	198522	2528.684	304408	362318	328484	4320.152	66	2689.906
224473	175422	14671	823.8431	101143	80139	28318	964.0398	59	2712.774
1819744	1478632	12057	611.9977	1236247	803988	33565	1617.996	92	2756.546
1617741	927224	9337	381.4057	1007748	478774	29494	568.8134	88	2757.525
1393223	1225972	22099	722.9539	948475	635753	51096	1724.286	86	2760.321
821580	1097655	13338	541.6618	630758	591231	33778	2270.346	94	2761.807
726437	514009	124205	1195.901	294901	169053	180101	1760.466	61	2763.416
2352557	1542639	28541	683.9501	1634970	976677	85089	1106.693	100	2766.030
315422	151157	527	43.1647	152652	53393	115	48.4515	60	2766.825
142590	18175	17096	167.8856	39470	4277	20261	430.4421	37	2767.000
1423845	1120696	11023	75.7903	888077	603098	32347	-652.7333	93	2774.565
2376867	1176352	12300	575.03	1457062	644439	38848	632.7728	90	2777.499
1913121	1586340	15862	325.4582	1180020	850285	38481	517.5841	91	2781.805
157731	25643	1925	134.9925	42823	6736	2444	185.3084	37	2782.464
127938	18551	-162	159.3118	33521	4769	-437	104.8843	35	2782.659
2319771	1632784	11210	832.881	1546922	910288	34789	2392.863	94	2785.003
2008325	1193633	6895	537.8095	1298714	639495	20570	1190.977	91	2793.500
1692197	1040669	13529	618.1769	1161090	606339	40662	1704.738	97	2794.930
1911810	1297707	15302	361.0422	1239778	751899	51188	709.0468	94	2799.213
1711635	1367892	14620	169.182	1330972	872590	42468	1169.855	101	2809.427
241701	50417	259	23.7299	101276	17201	584	166.9624	54	2813.237
1347438	1338195	28113	1161.539	1058686	822572	50011	1982.417	97	2839.028
874688	1308188	629282	15377.32	461331	505310	1046687	24079.74	68	2847.093
1918020	1583661	13359	521.6399	1529454	1102226	49642	1917.516	104	2865.376
2065755	1286447	16019	717.8659	1489596	698631	41008	1871.949	93	2869.613
1274784	1153348	22492	530.4012	981052	625505	57064	1052.49	92	2871.470
119323	28261	28511	383.2671	29408	6057	34576	299.5136	28	2871.689
1839994	1049493	54580	823.938	1197474	628497	119866	1882.283	95	2873.816
1410207	1589113	19214	591.1054	1027886	1004565	60715	1420.111	100	2877.115
2669963	1728598	29211	605.5371	1770881	1036280	66798	1683.768	100	2878.141
1053123	2711782	24108	27559.86	865842	1841104	88561	60165.07	98	2879.667
988091	1611809	332974	4554.042	456244	656643	563917	7279.344	67	2880.290
132819	119268	44210	26.181	38966	34437	56376	-13.5064	40	2882.281
307621	790894	6267	15690.18	133733	308276	11678	24889.54	61	2901.416
1399981	1466418	31919	919.8559	1333726	1124508	79587	2465.431	116	2912.151
1381962	1160282	18650	686.265	992803	636780	45864	1575.17	91	2925.467
2073673	962295	11392	650.6912	1431402	498379	28547	1570.087	82	2925.523
2381035	1312589	11990	493.639	1459573	698562	31099	972.8539	79	2925.690
2536171	2037936	15452	297.4572	2208960	1642835	62966	1206.193	112	2927.526
469930	818322	152400	2221.64	203625	295414	240010	3382.561	61	2932.011
2547611	1811809	38240	1280.264	1905231	1121219	105968	3474.205	97	2961.488
1859646	1428645	14844	509.9484	1289897	869529	34677	729.9797	96	2969.352
2542217	1402233	9523	844.6403	1626890	739660	25016	2067.198	81	2969.573
1623693	1248482	26694	604.7334	1083971	576159	68169	1849.481	83	2970.677
2006138	1511609	18824	774.2264	1436960	785238	52732	2476.865	93	2972.279
329911	502401	168512	2233.123	125925	162705	242968	3046.905	55	2976.493
1134510	1987599	37593	5151.367	791300	1112612	87364	12284.32	97	2979.054
787958	1014780	144561	2424.672	339031	390488	264636	5014.879	63	2979.312
2299063	1299938	10772	262.9092	1715743	786490	34024	691.9464	99	2981.218
1826235	881542	15733	770.0213	1209478	424282	36074	1180.951	80	2981.397
1706380	1228416	5306	279.4666	1235357	717057	17386	662.1546	82	2981.500
1563092	2285341	16729	2383.697	1510637	1531774	65091	4646.405	108	2986.526
121818	92672	31107	26.7027	61583	40113	53620	167.082	57	2988.850
1688474	1033749	6822	318.3142	1202466	543809	21385	384.6985	91	2989.496
1905819	1440371	12138	578.3418	1361009	832584	37722	1088.804	100	2993.287
1554666	986572	9774	153.5214	1056920	491393	27383	567.5863	88	2994.270
1109373	1935358	14739	16371.06	1125325	1913666	67689	59799.55	135	2997.290
632946	817746	169238	3361.652	295420	360002	303208	6109.369	69	2999.081
1350585	1371516	7969	337.2609	1079105	836117	28235	669.9835	101	3004.965
336670	750158	33370	15712.06	163286	323209	68434	29465.35	66	3012.678
1695463	1276077	43853	581.5533	995983	626637	95866	1469.883	87	3020.420
2261787	1283226	18594	178.3234	1600270	844965	55190	1520.159	102	3022.943
644302	1211556	310962	24213.57	389093	642705	718953	46806.66	85	3029.778
737610	682171	89367	1698.089	259587	215628	126029	2324.427	58	3061.508
567036	1138967	61912	27877.86	386535	561549	162819	49032.35	79	3062.378
428255	650797	4420	15754.96	183493	239631	7452	23383.66	60	3070.862
1421430	921139	15016	1207.198	975482	512361	40908	2655.339	88	3071.196
1957967	1016174	20320	615.952	1281744	548867	55208	1314.569	87	3078.257
647714	706547	94278	15349.4	360027	373576	193579	31755.98	73	3078.763
1243134	1349380	261793	20462.99	602624	513134	465374	32430.68	71	3081.069
1777048	1193652	14166	325.5126	1231314	650980	42469	520.7109	89	3083.412
1708887	958284	26909	1134.795	1069974	469792	49633	2254.811	80	3083.635
1856785	1159835	15189	640.3029	1210351	628202	36154	1728.439	89	3085.080
646924	1348421	100497	26560.48	424184	767856	216596	64076.84	86	3086.146
1622711	1256829	30831	936.4191	1283027	704854	71753	912.7433	98	3094.991
1451273	958094	14552	1038.967	1052895	546614	38022	2048.634	88	3095.221
1721162	1236499	9314	449.7154	1337005	792349	22715	1005.312	96	3095.779
2092589	1041449	12832	568.4752	1391608	528012	26878	1342.256	83	3096.195
1710038	1570235	26264	550.6104	1260901	978489	69209	859.8249	90	3096.344
1827910	1208668	16676	548.3236	1347254	708709	49535	1528.913	84	3096.459
800340	754428	492049	30973.15	931152	973582	3164310	377974.8	302	3097.758
118101	203836	36751	882.5311	56106	94409	72996	1269.876	63	3114.291
1238783	1140834	4893	410.8973	853883	606195	9750	1304.975	88	3115.143
914822	1421005	242685	22512.63	529214	734938	475832	42371.77	83	3124.478
2408242	1041076	11258	610.9738	1517099	556580	36090	794.649	90	3137.262
1489449	1435249	9693	618.1773	1041734	829479	25913	1244.119	93	3138.988
1280852	1899610	158283	20135.08	740286	823836	297114	31828.29	73	3144.695
943915	1410416	16488	593.3768	683975	788852	38249	814.9689	92	3184.043
1991283	1115518	12349	470.9789	1330757	589061	31847	381.2167	90	3187.226
714110	1349692	70621	11167.64	454749	874785	138681	39374.8	99	3192.303
1220315	929220	7818	604.9898	875143	527478	20749	1903.219	91	3193.093
2189545	1021381	20295	334.5495	1455250	537228	45111	307.5271	86	3198.286
2040991	1874264	16971	784.8731	1596517	1281709	49571	1323.733	106	3200.840
158583	21712	1548	194.2428	46155	6200	2117	146.3637	41	3209.899
1708906	1651726	10618	436.0698	1347150	919864	33273	1549.015	99	3214.323
1695250	999280	6420	3443.162	1138921	547251	17223	4973.61	91	3217.969
1347701	1244652	10663	808.5943	959754	611569	21148	1728.803	84	3218.268
396315	542803	96390	2389.479	187586	253478	196675	4096.467	68	3221.159
1910963	1425555	14627	443.1747	1427727	902564	47121	1891.288	101	3221.858
730156	1443176	15803	6549.948	609849	1026355	49614	19168.54	99	3226.589
2007458	1293707	14592	901.2112	1379355	726295	36537	1870.326	93	3228.439
681143	1693841	461197	26785.75	411121	867059	1089278	50016.89	83	3229.826
2477370	1154050	12218	416.8298	1447793	576032	24958	626.5438	84	3233.340
2228168	1693876	10784	247.1824	1872033	1175484	36921	920.0681	107	3234.818
1651019	1365970	18302	387.3422	1123927	765559	43510	1581.911	90	3236.765
1345637	1321364	7444	814.8084	987309	704236	18860	2141.046	91	3239.024
812672	1261195	21746	20850.75	491940	710097	43237	33485.2	79	3255.993
2092544	1465136	9382	747.9302	1422483	738341	25442	2042.896	89	3256.789
1426689	1584797	61224	1482.866	1119540	941020	124395	2408.56	96	3290.084
1624576	968613	9671	167.3431	1097300	506869	28233	392.2713	88	3295.822
2084072	1416944	20428	379.4108	1454088	863508	68743	1303.882	100	3307.558
1742084	1193052	26922	513.9242	1191049	729446	84656	1329.002	98	3309.288
762676	827793	147135	1506.274	324328	336696	308819	4221.946	66	3309.835
1484299	1277185	20250	373.025	1211279	816155	61469	527.6109	101	3310.937
351657	201157	91631	1515.299	106800	60103	119723	2083.86	48	3313.531
1114975	916966	12910	799.251	844943	510340	34276	1517.684	94	3315.368
317987	384597	60991	709.3951	113838	135760	109745	1273.694	57	3318.463
2167114	1357585	7791	446.8751	1513444	824126	24497	1328.882	96	3319.068
2684342	1312707	14523	498.1403	1697131	761072	42029	744.0269	86	3319.263
104373	46311	1475	290.7475	25011	11112	1594	283.6234	27	3319.700
1171577	1393166	13917	148.3437	795466	765263	43537	-213.9743	89	3319.787
1576106	1146602	8873	389.1753	1062755	597382	27765	647.6165	92	3322.074
533570	1078237	56653	16287.63	323285	489505	147605	32938.64	76	3323.322
280169	532845	28266	15258.52	146447	239774	64003	29090.97	68	3323.892
196475	74547	12354	-13.7406	54344	20830	15208	-49.4312	40	3326.013
110705	89590	8412	-66.4868	35365	30267	12407	-150.3673	42	3326.766
509515	342537	140199	1605.364	164472	118366	223026	2463.559	54	3327.349
1257545	1981731	272923	3451.38	707904	881478	525033	6766.751	73	3327.610
2826838	1861122	9517	882.5037	2276293	1208177	29797	2754.212	112	3355.616
1613453	1118698	12039	498.5879	1191717	756655	38201	1948.876	95	3381.269
202208	236447	174837	20327.96	84446	82729	262464	29347.43	54	3389.900
2177767	2054768	15361	739.5521	1768867	1530608	54311	2034.647	115	3399.192
1457841	1311404	12191	352.7151	960011	746183	38931	1569.829	94	3404.598
298170	109229	523	36.7403	92101	31159	674	123.0114	47	3411.383
2133460	1373936	7513	546.8793	1442341	736717	21840	912.224	87	3411.629
3234003	2045493	14072	651.0392	2377203	1290004	48797	1765.112	102	3412.116
1581359	1021095	8824	391.2264	1074601	480206	29285	905.8885	87	3415.469
1540844	1061686	33617	2233.514	1123930	628119	72707	4084.463	96	3417.332
1637569	1170225	16697	925.3017	1079922	608632	32504	926.6744	88	3418.496
1364255	1687865	9745	89.6945	1036415	977081	30155	-56.3045	92	3418.856
1923172	1104986	14465	473.4865	1334452	603712	38827	889.7947	93	3420.663
113941	76621	75904	1838.414	24631	19352	91015	2175.941	24	3420.694
584215	1205915	15203	7653.288	319942	559476	41730	12888.05	88	3426.995
512034	1034772	156960	4823.456	388328	564835	404247	13493.86	90	3428.514
1835831	1081782	16846	183.8606	1230770	656943	45301	596.1861	100	3430.475
2239511	1074103	7815	412.4215	1298843	559431	16396	1348.616	84	3431.536
2885190	1834865	14183	500.0663	2321428	1291153	45478	1431.716	109	3435.478
484471	1079461	89182	16189.71	286436	582377	217030	35072.38	69	3435.756
254330	428595	42886	2100.705	153349	311533	133271	6042.303	87	3439.787
243379	341778	32812	1484.353	125647	154040	69165	3110.156	62	3439.803
368312	709113	27332	15431.92	201329	304784	58394	28781.1	69	3449.985
350708	533531	159198	4303.408	231424	344636	353680	12197.45	84	3453.838
257664	222160	76428	1549.011	91239	72923	104422	1845.674	50	3457.365
2057385	1477109	14761	361.8921	1598913	967331	45962	1064.068	101	3471.953
2381101	1090263	12608	1317.709	1455199	572595	31079	2763.732	87	3512.035
111961	82634	14193	340.6273	36218	26274	19429	602.1669	41	3517.169
2262234	1758203	9959	470.8999	1531185	1074360	32418	1289.05	98	3518.040
1518592	1352104	15583	268.6063	1071872	830376	45229	740.5469	93	3521.279
2492019	1518695	10542	467.0062	1946240	1022673	40508	925.8988	107	3524.206
1222673	933696	10252	320.7372	890677	511347	25826	599.6386	90	3529.407
1421459	2409574	328374	29626.98	1003110	1418478	864334	68141.34	92	3530.425
2381116	1469206	18241	570.1201	1726254	802372	50085	844.7685	93	3536.279
1421527	1589955	231680	27276.25	729383	651092	393312	44104.4	73	3543.575
1947149	1206302	19127	508.6247	1389526	675550	50076	1201.064	95	3556.745
2863492	1720555	15195	461.4395	1917803	1071243	53181	1221.254	99	3557.202
230544	813101	44297	4708.662	118208	384319	96327	8691.545	63	3557.930
1258484	871211	4872	160.9192	851120	438566	15784	128.6824	87	3562.808
124866	234672	18261	969.2421	63655	117355	33729	2435.397	61	3621.930
1645744	1572124	40104	1268.034	1501474	1124325	93996	3991.976	117	3623.536
2013831	1300029	21977	279.5097	1170779	559499	44403	547.4083	79	3628.523
1520354	987503	15121	167.0881	959142	509227	28811	430.0971	84	3635.434
1356592	946937	13206	738.6566	1008772	512448	31332	1201.325	94	3636.768
1482082	1274829	8165	561.0565	1156164	747645	31145	792.2345	96	3637.374
193999	294608	149796	1654.356	85641	106677	223837	2910.856	55	3647.541
1301012	1431591	12141	2760.91	991243	957368	36689	5096.453	98	3652.374
939422	1135108	109067	16449.26	455098	444906	204069	26498.47	71	3659.890
3418519	2412468	10865	1111.526	2735237	1558140	35393	2841.947	111	3660.279
199943	223045	117809	1700.285	70741	75092	165372	2105.969	49	3695.132
1634948	1124300	17731	585.5091	1031504	596827	43072	1590.939	88	3711.405
594837	1008269	9976	27890.45	409103	611075	29884	71619.7	83	3729.937
1805294	1270685	16822	485.3142	1232670	696000	38962	704.3682	92	3734.178
826799	973429	11558	-42.1962	540591	544433	28693	-208.9227	85	3734.403
2493212	1814903	16731	1012.409	1565188	1055064	45676	2726.224	94	3735.181
1651674	1235889	9651	400.2211	1098305	673677	24650	726.865	89	3737.310
1930243	1422852	10206	493.3566	1297929	858236	35870	693.307	96	3738.382
142818	41211	2326	254.2886	35372	8389	2741	281.5701	29	3738.567
2747887	1412215	24358	1005.884	1679256	770163	57220	1527.042	87	3739.498
430116	511200	106284	3745.732	218036	207378	174791	5839.575	67	3742.816
1754988	2382652	38792	25296.83	1558889	1690127	117877	53097.5	109	3744.601
1355931	1265617	13896	481.3656	1000764	736193	43416	1174.438	84	3744.640
2725445	1635517	10376	334.8936	1727693	875258	23172	419.5492	93	3745.897
249564	151670	124386	16501.86	101418	53162	194492	24078.6	55	3749.256
122369	197871	211726	2828.629	56863	92194	437710	6451.531	57	3750.492
1222040	1558731	299996	16434.58	562112	592824	533834	24726.29	68	3750.603
2014246	1107198	14291	508.5251	1242081	567041	31198	1230.608	84	3751.311
1810267	1239936	13618	434.3698	1248997	668432	34468	1178.055	86	3751.448
1874141	1487128	6911	270.5071	1507241	917203	23267	1354.879	101	3753.009
100224	97478	50825	294.2825	31231	29045	66823	273.1703	39	3757.799
1387345	1096660	16673	430.7553	961443	581290	51889	732.1729	93	3758.077
1219763	1318225	9275	237.3275	810551	635051	23766	303.0726	90	3759.829
1869793	1056201	9883	369.8363	1270594	632692	28665	836.1065	90	3760.073
961151	1343961	12434	636.7474	742982	763510	40965	1763.136	94	3760.765
317407	812355	9242	17378.08	197234	359779	18587	33378.33	67	3761.173
1611029	1072105	34578	553.2258	1051370	604704	81165	1427.356	99	3765.691
1528155	1229533	33154	-8.8606	1114602	716624	96171	436.9931	90	3766.059
415712	601090	227375	19924.74	171403	204590	364487	31170.32	59	3767.764
2185675	1052893	13119	370.1759	1432625	554173	34184	835.9224	87	3782.077
2222697	1183270	9721	1413.148	1492879	586931	25870	2731.307	87	3783.565
2757549	1507345	12690	668.909	1540312	782571	30508	847.8988	85	3785.031
1664656	1058751	8739	326.4579	1004881	517821	22801	742.9361	85	3798.740
1922131	1559664	19240	669.364	1445570	1070948	51180	1313.198	102	3799.856
1148838	729301	4063	219.3343	804770	358504	11841	220.0801	86	3836.756
1454245	952927	55658	1039.814	961039	587171	96388	1247.767	91	3841.735
542311	1243096	231940	33383.84	492750	903078	661175	68888.91	92	3842.319
1086391	932231	6454	282.2694	693539	436668	13154	291.1394	82	3845.193
2503996	1182398	17002	1881.412	1656772	548312	28447	3108.477	87	3847.126
1109999	1402861	174443	17904.65	651621	752530	400923	37910.18	80	3847.850
2610017	1544688	9270	961.047	1974271	976788	32234	2481.527	101	3848.848
145674	143355	71402	1209.252	62637	56768	115426	2200.198	52	3851.615
1876843	1627440	19153	1928.883	1276760	840987	56714	3943.855	91	3852.245
1096731	1044703	19811	657.1971	801661	582783	62549	1202.199	89	3852.581
1844680	1096358	31644	940.4284	1219572	579550	75411	1778.357	85	3853.077
1783106	1127577	22419	596.9059	1251469	624569	61531	1130.689	82	3853.094
2965427	1591203	13537	718.0257	2050833	975000	40505	2104.331	98	3854.238
1193671	902235	24526	398.7086	821722	603251	53154	50.1394	96	3854.814
137999	43678	24626	163.3186	49314	14148	34216	392.3176	44	3855.585
1921576	1207102	14791	-14.4249	1373230	796395	44742	600.6262	105	3856.160
1935289	1111939	27347	1072.767	1429638	677070	51157	2614.508	97	3856.828
865711	1341541	92169	26172.88	687694	1061184	274812	74885.55	103	3858.524
1149558	1371244	21536	2089.969	840255	710415	55817	4553.934	86	3858.632
1324485	1298548	11439	377.9279	1106985	823181	37432	951.5352	101	3859.582
765098	785589	152470	2997.567	311796	264999	241694	4388.233	55	3859.740
1414095	1222066	16800	1009.48	909117	672764	44696	1971.246	93	3862.426
1970993	1256984	7272	136.5592	1311726	691399	21807	-166.0273	94	3867.465
1223902	987253	5934	363.0974	848509	522433	17222	779.7542	91	3869.749
1644568	1339303	10221	475.1981	1126518	731089	26683	1018.316	89	3874.345
897638	1941780	10088	5187.337	613441	1077251	30516	11237.75	88	3897.008
2378080	1709452	6355	390.5155	1528586	1040874	20911	719.9071	97	3897.360
661813	688431	66350	3499.235	359960	344643	159835	7668.744	77	3909.982
237131	632855	199851	5629.441	143372	317304	417296	10932.11	70	3939.848
2133477	1104010	7638	452.8918	1273892	543994	21773	1273.865	84	3945.043
2041339	1165155	11730	93.053	1270132	605098	31647	194.9967	88	3953.249
1344345	1216208	8989	316.4829	883024	677110	26956	1131.032	92	3956.507
1677928	1209350	7092	444.4612	1117062	627882	16744	1162.538	88	3957.079
1106881	847628	17081	627.0441	746727	428755	39270	426.047	88	3959.897
1718315	967248	22433	387.8913	1029046	485516	46839	474.8679	84	3960.248
1931319	1630010	8896	396.8656	1284916	870949	26142	275.1662	89	3961.839
252566	34947	17467	162.4987	71304	9438	21842	134.9362	42	3962.604
2467146	1040982	14851	980.9411	1530949	577602	36202	2132.532	91	3965.333
797788	1326698	73828	23077.15	508039	613445	149294	38047.59	78	3966.143
2164000	1437738	10023	420.6903	1345024	937045	36187	1016.691	95	3966.219
2549212	1771161	11712	371.6432	1644299	933101	31579	1516.782	88	3967.369
2098583	1182078	17377	1597.45	1284882	544103	36456	3081.982	80	3968.136
2335024	1615541	9097	395.9417	1955702	1098658	28427	677.3547	106	3971.949
1347527	1004866	9113	32.6393	862261	520474	25442	523.8962	90	3975.927
283696	450272	219050	4819.705	125811	190495	327599	7496.504	61	3978.216
1769647	1280020	13690	440.009	1201103	761505	38130	783.093	91	3978.246
2130115	1270155	8132	629.8052	1346646	706918	23478	1127.516	93	3986.906
1219351	1190283	8278	389.7958	885350	640471	25575	361.7575	92	3991.085
1628784	1487676	8403	416.8083	1223501	916244	22291	938.3251	98	4039.482
1613085	1153130	17912	305.4632	955869	619366	54386	534.8546	86	4054.674
1991087	1152058	10259	492.7299	1259390	593517	24569	649.5209	91	4056.309
2378216	967361	5376	389.3936	1632205	566483	19263	1018.054	96	4059.158
1164456	1374941	13140	613.154	852258	841073	38100	1471.41	97	4062.770
1750993	1340393	9417	275.8937	1246396	745880	31733	882.6213	94	4063.427
2445955	1544045	8266	2882.523	1570765	746227	22807	6220.073	84	4064.499
1761320	1117976	18942	556.2462	1162986	610609	51895	1244.309	91	4072.411
1328883	1356760	13118	444.3198	1043420	819135	41140	825.954	94	4072.668
1546178	847996	8714	357.0554	930247	444274	22695	676.1895	83	4073.447
940415	1308528	66328	5448.401	490985	635934	118556	17478.79	71	4073.710
1140911	1144005	7357	381.3277	807892	623305	23584	-32.7376	93	4074.801
1280448	919482	8430	442.923	884446	462224	24128	954.9808	84	4075.206
2389884	1580905	10527	592.1647	1552406	938151	33170	1495.837	95	4085.901
1600136	1256328	10467	655.7987	1212886	728373	32449	1906.589	93	4086.365
124958	128229	63545	14122.87	49523	54084	114083	27490.46	51	4091.411
228976	117231	15471	-0.2769	61635	30728	18877	-16.4003	40	4091.600
603591	1992834	17544	6286.418	558267	1319220	50370	13953.76	100	4091.658
822253	2036950	97879	28575.21	672278	1264526	316204	58052.25	97	4095.806
2475973	1914563	18388	678.9668	1757528	1217395	52867	2085.439	99	4096.882
1340744	1387399	15172	409.7492	871574	814707	45045	1095.025	88	4097.203
1513759	854683	10163	1449.544	888149	339719	18926	2199.549	80	4101.225
1544015	1168963	16885	559.2485	1013520	702594	35735	591.7335	97	4112.707
652328	1026721	54955	27061.97	370287	578019	142852	52859.6	82	4152.267
2396313	1523730	27939	496.5779	1755435	982813	54763	1230.604	99	4158.856
2272547	1367639	17129	816.1369	1651207	800808	51328	2549.901	94	4173.106
2279188	1516522	12064	1121.99	1963223	1242716	41630	2249.443	108	4173.268
335508	532367	185725	18090.17	146773	200918	330557	26503.85	60	4180.678
1099764	1384890	11451	177.2011	801481	794373	41083	24.1563	97	4182.126
2392842	1064581	7977	566.1097	1574366	584319	23290	747.569	84	4182.373
2402847	1608801	16220	710.942	1769630	1020372	59498	1244.238	101	4186.153
101642	212968	2350	555.835	43659	93915	5003	1065.068	58	4187.698
909896	1882380	226179	22359.84	605728	1207896	455899	101774.1	125	4188.512
267279	179169	38517	802.4037	75357	51555	50643	889.4723	44	4191.029
569082	460330	80764	1716.06	222061	159327	120630	2743.343	60	4194.319
689091	798762	20994	20372.96	326658	350313	38861	37196.9	69	4195.249
1612897	1353697	16306	507.5666	1099405	743029	46770	1512.797	95	4213.147
2606894	1410976	13571	521.1331	1887960	853349	38546	1309.231	99	4214.230
800278	1191614	52579	586.8819	570625	720088	95988	942.3268	92	4217.625
2121593	1306109	16014	423.5854	1511929	737876	34099	931.1539	96	4225.145
1337668	841053	8067	339.1587	838615	394047	19627	861.6747	82	4264.924
343635	683371	201629	23248.59	153722	264313	371789	39391.56	62	4266.022
1299497	980583	7353	591.9033	1032692	559659	24313	867.3593	94	4266.291
475747	929644	215161	6374.332	245434	533768	493263	15769.45	78	4267.694
1964258	1380994	17967	336.5487	1451352	816150	52690	1475.909	99	4271.383
2293023	1048214	27592	693.5112	1502336	573702	63935	940.7535	90	4273.848
1158872	945856	7684	619.2724	713810	419907	15182	1613.31	78	4274.910
526030	1339718	227860	6073.946	374817	766498	474385	20097	90	4279.035
113222	211180	86752	1161.387	34656	61879	111967	1222.949	40	4281.478
1221473	1502780	27798	401.8678	967946	1102213	76076	447.6636	110	4281.932
1038058	1177358	24413	558.9693	781031	670566	59753	1130.543	99	4284.272
123954	44178	193	358.2273	32439	11181	196	509.7956	33	4284.794
2650106	2687990	30229	9917.047	1953984	1507791	81713	20449.5	106	4286.919
1644316	1973653	12184	395.7224	1428064	1350102	37365	907.1765	105	4287.878
1566910	1248006	9551	518.6111	1093887	783550	34273	1877.115	99	4291.942
2316562	1256737	6393	570.0473	1549823	909978	23882	1461.38	106	4294.224
244479	337440	94696	22787.25	72361	98074	119980	29018.88	45	4296.680
1380945	1058834	28697	943.5017	1168163	819812	68836	1779.5	112	4300.100
953060	1585550	42988	23545.03	637114	781082	100238	41455.75	80	4302.343
1915859	1088483	25613	662.2893	1311394	595990	52735	1310.433	96	4310.160
1967282	1622467	16875	507.6875	1602977	1153756	59706	1886.307	108	4311.995
114440	105622	44342	378.1862	34427	30515	57609	213.0649	40	4313.963
225706	305321	527818	7068.99	117531	151571	1011636	15338.58	64	4347.893
295090	441214	464468	6650.055	138615	183580	837709	11552.67	61	4355.253
1169117	1594410	225593	4538.167	599939	607941	405562	7583.628	69	4374.748
1423470	1060460	6891	134.3851	977126	576711	16994	1.5634	90	4382.032
284964	389576	66413	4405.169	136211	147591	100230	6890.903	61	4393.181
1764054	1170615	30097	1439.042	1173384	606312	62688	3375.197	87	4394.670
1858016	1293682	8129	497.2369	1234168	763385	21544	1557.818	91	4395.402
1509308	962210	13780	928.058	982784	514880	37755	2037.056	89	4402.747
102301	328304	5023	105.1903	23345	86032	6076	124.6636	26	4402.867
1387703	972479	21650	826.565	930348	566046	43899	1921.934	87	4402.886
2315362	1751415	10210	326.781	1550782	930101	28827	768.7947	90	4410.080
2612770	2357047	11270	559.247	2143552	1552468	36115	1125.052	109	4411.382
1263728	2426940	28331	33306.17	907580	1540092	80652	69406.18	93	4417.555
3273790	1626969	13412	792.0132	2353733	1072168	41762	1442.448	101	4421.145
1517453	1580291	94650	3741.865	1188480	903659	199858	6820.434	87	4421.439
1128778	1118396	13838	1227.712	841933	640084	34520	2172.572	89	4421.786
330185	260730	163400	13218.74	127453	109651	243478	21218.52	54	4422.600
1302325	1086495	13331	257.6691	906497	525460	33568	472.5648	86	4425.047
424335	640940	311882	23753.18	180795	233878	533484	38197.65	63	4427.667
2200032	1199152	55444	2389.608	1342340	575034	130781	4094.614	84	4430.312
1838909	1444813	10751	410.9311	1342262	818319	34578	1336.226	96	4490.759
338384	263084	103625	4401.362	134212	83473	142790	5729.519	55	4493.620
1052368	733685	15988	583.3268	790283	415636	35901	1393.846	90	4495.051
914300	1873700	20921	19120.47	556738	959326	57394	36408	84	4495.920
1997780	1235516	19865	120.4265	1089402	583128	54529	901.2769	82	4496.033
1705026	1158635	9169	362.5809	1172659	681228	29397	587.7717	93	4497.622
1859454	1229447	9947	270.6267	1404686	701773	25842	193.3362	86	4497.727
1426475	1243331	9994	86.8634	885105	621232	25221	-237.3019	84	4499.266
104183	18885	20930	203.173	28595	4531	25305	86.6105	34	4499.881
220489	479790	27168	16972.53	100296	183241	46467	26930.4	59	4500.994
1072784	689348	6548	155.7428	730824	346661	15085	461.2685	85	4501.361
116923	16539	273	-64.2847	37514	4822	427	-129.4453	41	4502.556
327882	1003862	149451	5595.001	185455	464590	334410	11809.4	73	4504.042
2162240	1484737	20901	814.3461	1447714	872935	58952	1275.807	95	4506.693
1129038	1483543	289545	3391.475	491216	586710	514698	6263.958	68	4516.593
1161979	1041848	14150	689.815	847735	718789	34898	1241.178	101	4522.377
2097022	1114067	14273	364.1153	1359767	591046	36459	596.5499	88	4523.228
773292	968536	71392	6588.691	406293	460162	157875	12725.79	75	4533.034
951432	1409569	114041	19442.5	570904	653265	247238	37959.45	79	4534.842
1146044	764847	5368	806.5448	677956	338177	12158	1317.464	76	4563.456
1962559	1193951	10604	649.0844	1304464	635944	33114	1436.895	89	4594.738
2194324	1170141	18778	350.8458	1484667	645406	44824	684.8264	91	4597.119
944256	996219	24523	716.1403	802457	746285	59944	1246.058	107	4599.188
1353532	1270886	7889	415.7729	959905	749470	19442	1170.296	94	4604.028
451588	624537	404277	27307.54	215115	243595	748991	48947.2	55	4604.079
2124493	1130037	8842	472.6362	1578615	615777	26773	1217.365	91	4606.189
946694	1215467	344072	8810.039	748138	829904	1145696	30150.35	113	4607.040
168961	260889	101685	1477.528	61483	82559	143670	1993.887	48	4608.367
1452161	1144816	10607	283.6527	1074874	653213	34257	533.4177	97	4608.493
1875765	898469	12148	432.9028	1214872	508081	38121	850.3881	87	4608.861
2055567	935701	5031	476.0391	1372993	551548	18066	1120.303	90	4609.546
116814	106155	42457	952.4377	35321	31399	54880	1317.768	39	4611.313
2070238	880333	13667	429.3187	1437349	498766	38883	1395.736	92	4611.413
980371	478237	165464	6447.73	354364	178344	280653	11324.03	62	4613.172
681577	671173	135975	2477.198	223697	217382	205191	3531.015	57	4621.034
1196638	1291306	30024	691.5464	845220	660515	67956	1372.132	89	4621.357
1783466	1188576	9155	373.5955	1231596	662009	28244	1130.688	89	4626.044
800568	1447380	38512	23235.12	539345	762848	77004	44220.13	84	4635.252
536296	455850	163002	1935.012	186697	147134	231328	3138.901	56	4650.496
1561728	854354	5959	264.4999	949122	427046	15495	742.2695	83	4666.832
106316	78655	472	130.0792	30776	24076	472	282.0792	38	4670.353
1442249	927225	9965	247.0365	870256	424105	24940	817.134	81	4670.405
760067	1210143	293808	4261.029	451010	742539	781941	12276.69	88	4698.997
1348575	1065495	16546	325.0306	920311	526022	35985	401.7585	86	4699.975
2355819	1450287	15206	395.8566	1647525	785726	43411	792.1571	91	4701.710
208630	159046	57726	712.2286	82694	56457	87337	274.2057	49	4702.456
1520618	1254409	25387	629.8107	1006512	794623	62060	2087.566	100	4703.814
2260233	1120632	10606	409.7966	1445059	589096	26676	917.3236	90	4708.296
727921	868360	221001	2205.956	357437	336097	381452	3367.057	56	4708.453
242237	244414	766	253.7726	74272	78162	1060	499.466	45	4713.351
1375970	1121963	16067	355.9587	970490	658096	52174	680.1614	96	4716.150
770138	1593530	13816	198.8776	654743	931796	40143	562.4223	100	4717.153
1800572	852263	26303	474.9983	1069745	460473	68853	1449.053	86	4720.138
2389033	1383864	16043	2055.412	1629243	741559	38077	3094.72	93	4724.130
2672121	1716618	9285	340.8885	1703720	926077	29273	879.6153	90	4724.749
2533160	2014181	25670	324.087	1685724	1358897	66389	72.6229	106	4726.557
370373	740597	49122	5521.344	304954	467406	160648	14757.75	90	4728.268
1173330	955570	7247	374.1567	784956	520403	21774	739.7214	91	4730.928
268932	189128	537	196.7257	73724	51805	302	532.5422	42	4731.698
2002621	1233586	39975	1358.598	1251804	654968	87044	2808.368	91	4737.571
1479473	1162703	10564	121.8404	1077107	631544	26966	492.5926	90	4738.027
1855291	1255932	50216	2913.917	1459326	692042	89478	4720.116	95	4740.834
815225	1200286	355033	6196.751	416990	494107	685010	11305.06	71	4746.725
372469	1683366	12150	1356.615	111749	479255	15519	1746.816	48	4749.694
1353008	1615589	6037	227.2757	1025318	872280	18912	62.5632	95	4762.628
1492504	2246819	57357	1753.328	1506270	1894710	134438	3595.372	122	4769.518
1325438	968825	8564	851.6404	1040602	587912	23199	2009.664	93	4780.012
1308749	1655989	16713	574.9993	857215	988715	53764	1372.36	96	4806.067
1456011	1355948	6916	234.7876	941479	743831	19359	389.2399	89	4812.635
729939	941827	215850	3363.185	246497	299974	298772	5055.709	51	4812.806
675304	929779	5086	144.1246	455461	468363	14697	187.1017	84	4814.381
1846824	1552490	21240	721.564	1354081	1015788	73507	2102.343	99	4815.436
727972	1831796	10916	10638.19	530391	1065385	37181	22303.65	103	4816.601
2126254	1153361	10504	558.4744	1534278	734095	38173	1621.905	99	4822.220
1759217	1352217	16805	159.7605	1189647	765620	43187	775.3907	92	4823.626
1208930	989354	13038	451.8318	887752	489286	35640	720.404	89	4824.834
134500	47994	212	168.4932	38033	14269	105	-16.1095	39	4832.244
2026542	1244615	10110	487.171	1408621	743558	28761	1487.292	95	4832.874
1227596	1287298	6998	386.9878	785294	695367	20680	162.148	93	4834.527
147526	143591	67734	1164.077	45151	41518	86650	1386.065	42	4837.731
1607587	1017407	8343	522.4423	1074892	557912	21191	1094.615	88	4840.493
1720430	1182030	23040	785.544	1293682	680720	64976	918.9536	95	4845.525
1775150	1321997	20156	425.5516	1240649	840939	52390	1249.079	93	4879.650
1909746	1231357	12869	536.1509	1357912	634630	37530	1411.433	90	4909.878
860365	976415	6016	107.2976	637250	535363	16385	520.1985	90	4914.290
184125	142626	53939	557.1779	54846	42347	70263	686.1543	44	4925.709
1807385	1006958	12328	362.0008	1121977	464007	31102	660.4222	83	4925.984
1595933	1678753	19303	341.2983	1107734	951366	56412	548.3132	99	4927.934
140096	115712	89379	1963.362	43567	33612	115983	2724.046	42	4934.237
195387	56186	20383	1081.886	59825	16423	25555	1620.635	44	4935.192
1012884	748098	7962	241.2682	678184	376908	20104	438.0344	85	4935.651
1258659	1396549	18161	548.6321	825861	781914	46985	1602.859	88	4936.655
302281	44998	53507	349.3427	106348	9690	72930	735.373	46	4936.895
157555	205935	98008	2379.649	87717	113299	180405	11637.72	63	4937.064
1141781	816720	10836	234.6996	710614	473530	27952	531.7072	92	4937.727
132366	73796	42880	166.568	40530	22328	58048	90.8928	46	4947.112
1132766	1177422	11014	279.0854	842187	733524	32078	484.9758	95	4957.945
2433356	1620730	22016	567.8976	2002897	1111028	77693	2564.977	109	4958.481
2172799	1857845	27008	1200.549	1712059	1203226	80293	3721.837	105	4961.494
650379	1251701	58836	31978.5	428550	649729	127525	59378.15	81	4966.951
104508	16953	1624	-48.6936	28475	5050	1810	29.541	36	4973.104
194610	31628	20315	249.6715	55084	8831	25242	165.6762	41	4976.702
1322255	1004912	12576	251.3136	785382	475235	25743	526.5823	83	4985.092
1709344	1454568	12465	341.2865	1144297	814991	37320	1321.652	92	5031.086
1850838	1241820	8607	250.4527	1300965	659574	28055	524.8855	94	5033.737
146220	28308	12835	206.0435	43251	7540	16517	172.2037	39	5034.473
100396	90150	8814	123.6654	34272	32204	14474	278.1914	44	5035.527
1367102	738709	7352	401.0472	863316	346876	13928	1096.761	81	5037.947
1265186	1060165	16993	664.7073	945065	672048	55187	2140.591	96	5039.047
694417	1066312	179165	22775.16	599825	649260	544625	46156.46	92	5039.543
2140541	1276839	7181	333.6541	1655383	879980	25241	1373.82	102	5042.133
349357	294351	132630	2387.543	131453	108164	205242	3479.676	56	5043.220
184886	90313	92440	1133.884	62586	30217	129219	1436.386	47	5044.461
2134101	1058923	2836	228.8996	1287233	547292	8076	352.8636	83	5044.790
1253528	2160098	336177	34361.13	846155	1273683	635011	78597.91	90	5045.518
346334	486835	102656	3994.802	154006	187806	164506	6006.586	60	5046.692
1504664	1471992	11607	217.7527	1071809	815602	35485	786.7085	94	5048.474
563069	1224377	262325	16696.43	323969	559316	449903	37606.96	74	5049.876
1932978	1071087	16958	170.7438	1398388	621682	49140	291.754	92	5050.020
1759532	1318045	17067	1526.059	1022472	620151	32326	2580.289	82	5051.828
279528	366314	35250	2068.525	125863	161458	64160	3869.376	62	5052.813
1004964	1420513	12573	308.7453	770728	882062	38798	731.9678	103	5056.218
1452256	1013734	19045	567.4245	962617	529803	50328	1348.801	91	5057.297
1103304	939238	13950	73.595	731127	483993	34135	406.9735	89	5061.151
1493163	1012390	21339	254.3179	978809	530337	62506	-93.6134	89	5061.500
635858	1224641	112844	14105.75	387659	705924	269647	40672.8	88	5063.301
228750	26311	-71	72.2169	72901	8746	-606	88.2034	47	5065.000
126342	24421	29302	333.4422	38676	6890	37545	443.2745	40	5065.832
1614321	1906321	368460	31523.61	1055931	1145390	1051945	74063.12	95	5071.585
1470087	1278059	7295	1880.25	1151691	793709	22891	4759.985	98	5077.029
427977	1101711	23808	6728.029	292503	582451	53565	14496	82	5089.567
122996	237148	174	55.9614	33039	64348	1	169.8561	36	5101.056
2116265	1597107	8969	457.3609	1468857	984956	29939	960.7779	101	5130.680
549856	3648458	7579	3730.382	192513	1093478	11792	5262.131	55	5135.366
430107	787576	219148	20522.6	199692	285305	388708	33847.92	62	5135.556
121879	62435	-71	43.2169	33314	17058	-938	102.9782	37	5137.730
1543150	947693	23440	1003.984	1043215	503098	48640	1560.704	91	5142.654
497562	1451668	20862	13631.96	316298	825804	64147	23907.25	74	5142.807
2632196	1942874	15354	378.5594	2174392	1340921	55335	553.2935	112	5146.675
1336557	835243	8502	315.5622	893516	417633	23096	974.4856	86	5149.585
162855	72269	60188	1148.947	60606	24602	84997	1570.932	49	5152.700
252610	294878	92692	1956.621	81849	89862	123993	2557.407	47	5152.765
1429190	1151045	8894	171.1534	997448	630954	29746	-49.4494	95	5157.219
1930379	1157587	34708	313.5188	1320633	643932	78977	885.2097	93	5158.064
698429	1230083	12620	3837.982	401355	590920	31809	9014.685	85	5158.853
2158870	1814239	11510	4220.711	1743058	1156926	39283	11859.18	101	5159.814
802707	1453471	29585	18701.72	472828	680477	77516	31518.45	83	5164.780
1945660	1105676	26325	996.8325	1278066	591514	64682	2400.26	90	5165.051
433641	643366	122937	5156.366	188260	324602	231441	10448.64	68	5165.743
162809	174767	942	161.4462	48593	51754	793	270.8873	42	5168.081
2405658	1374162	8411	544.6571	1693075	777822	29873	589.2753	94	5171.221
464207	1086334	188163	7166.344	218391	454809	351098	12159	61	5171.538
3673620	1988164	17139	685.6979	2522421	1351733	55677	1578.08	102	5175.854
2426107	1334911	11777	598.2897	1636609	693536	33249	1630.469	89	5185.372
2013029	2343171	21210	788.881	1530677	1572055	68172	2303.049	103	5185.720
133177	55705	31443	15.3523	38868	16387	40725	-114.3275	39	5193.738
1834712	1302160	11768	383.5848	1428573	881613	41191	1461.615	101	5194.901
1316560	2402260	41142	34580.67	1233904	2164867	203002	128778	118	5221.791
1647554	1790848	174461	13602.06	1125958	1002047	415475	36400.15	84	5223.642
183389	50560	466	39.9426	49309	13733	546	-19.5694	40	5246.133
2101058	1278953	10976	484.5536	1418711	731488	30537	1147.726	94	5247.119
2530433	1603538	27322	705.3642	1725596	1036590	74048	1995.493	99	5248.562
1828455	1197286	14926	467.1486	1283533	695007	45109	1265.815	95	5251.593
1811853	1153645	10809	419.5849	1345388	735110	38038	712.3318	96	5255.309
161427	35849	1106	216.8466	48977	9908	1553	137.5233	41	5255.971
2012950	2151029	20209	653.9249	1353503	1380707	67039	491.0879	104	5256.078
1812806	1554967	12386	133.6546	1265949	945375	40765	-210.0835	110	5258.183
505983	8896979	4280	387.108	367660	5021140	11310	1199.491	82	5258.581
376291	415304	102772	1722.109	141532	137883	145074	2513.851	56	5260.164
2020999	1082941	7623	503.0503	1255239	509784	15715	905.6115	83	5260.904
4123765	1.40323E+07	14937	156.5657	2845323	7356987	57926	252.4486	105	5262.276
1392010	1418985	13875	464.3875	957349	811690	40355	669.9155	96	5263.968
338414	245658	147887	20210.06	117964	88140	223561	36012.57	61	5266.145
899407	1437967	245540	5658.794	439175	541075	426331	9386.969	69	5267.682
1984497	2368143	31768	3155.585	1522762	1311595	85903	5179.558	101	5268.461
966106	1607497	9448	354.4328	739161	913779	31087	349.5807	97	5269.098
1134597	1101323	10752	1087.787	752526	548618	33001	2167.156	88	5274.376
1658937	1640172	20030	1632.683	822300	660175	38546	3388.231	74	5277.237
1430803	1083978	15592	775.3112	894564	606623	37833	1352.831	90	5282.567
1737744	1230917	7360	531.896	1137600	650592	21005	1192.38	88	5294.031
1347604	1500851	271398	5334.828	640536	584681	480141	10117.71	70	5295.378
109012	79872	101595	2946.479	39032	24812	138037	3488.476	44	5308.730
515438	623834	246905	3686.371	217611	218996	397436	6656.959	63	5321.987
2646790	2136887	11911	664.0071	2042329	1633468	48000	1840.8	112	5356.172
1308124	999990	9490	484.389	1132199	699880	18529	1490.677	101	5357.141
1284626	1787851	477278	9281.695	744805	787969	877704	20580.39	78	5359.723
1861690	1427017	4812	133.5532	1210992	688219	14055	318.4855	85	5360.375
490074	317141	77457	1004.938	179259	109756	116826	1132.739	58	5362.270
314007	224027	106178	2899.986	117549	79732	168981	4216.634	57	5363.773
759769	1237064	188642	4947.416	550592	711028	521388	14410.27	91	5369.291
451571	671109	221450	31212.35	225073	259401	412264	53437.21	65	5370.040
1902811	1683946	17975	546.3975	1661426	1180058	56938	1689.622	107	5370.162
1676781	1153119	12895	806.4095	1104494	641358	38182	2260.61	91	5370.904
1848668	1621754	41536	1099.97	1441128	1080311	84025	2424.802	105	5371.983
1403118	1509384	239084	37737.81	584699	560098	391871	57822.76	66	5375.591
2260456	1797674	15171	781.8931	1824514	1259814	49832	1946.175	108	5377.922
1507588	1348361	10543	406.8623	1179421	841599	38807	1398.673	92	5378.062
911983	1166821	203186	2968.535	421852	442829	350415	5163.282	68	5379.805
1338606	1901463	24741	599.7701	1077268	1195148	70675	1899.868	108	5392.400
1743735	652609	26386	1021.055	921102	248998	47286	1856.545	67	5392.467
1893882	874271	7116	416.0076	1407468	470483	22615	1044.702	92	5405.317
118351	131098	563	389.9843	32741	36623	634	647.7674	37	5431.391
1388855	2043071	46455	933.1255	997174	1083703	90563	2077.984	91	5435.390
2761140	2316850	12165	519.4565	2203611	1655077	42936	1596.51	108	5461.539
205859	385580	1192	758.4712	62817	120877	1906	793.7266	44	5463.410
1487629	1056296	8138	809.9418	990891	523770	16597	1240.692	83	5467.890
3404099	2290959	20558	480.7038	2580277	1889112	79780	2328.658	114	5469.343
1888063	1100147	22526	479.5086	1233801	576675	54184	1002.922	86	5469.989
1728631	1836800	20344	630.4984	1259177	1387325	83448	827.8328	117	5471.457
1089338	1174856	23275	401.7275	783649	634532	59711	1119.587	93	5474.861
1363748	1080621	12726	1016.729	959467	551064	30020	1865.122	86	5475.918
2700770	1488974	17392	484.2912	1716233	837244	49460	1190.706	88	5475.973
1822598	950243	14647	576.2967	1195355	498646	27481	-32.5159	86	5476.781
954121	709237	16092	387.3612	924117	491040	32745	231.9945	101	5477.480
1956092	821183	8388	300.9668	1314246	507134	24061	861.6221	87	5478.346
1267361	1316713	38892	1095.441	863296	803955	85947	1787.227	94	5479.916
1960130	1029821	22627	967.9747	1227051	511015	44844	1652.948	87	5481.944
1369515	917924	6560	149.016	899838	513820	22110	122.371	89	5487.585
148273	20906	-328	131.1992	51401	6079	-1476	311.3964	45	5489.838
1533356	1015131	10247	488.4567	1068553	551627	28237	1308.696	89	5490.449
2373283	1570403	11837	544.6557	1680063	933169	31899	1084.734	95	5500.053
2351417	1372700	13153	378.2833	1562818	822088	43768	1074.785	96	5503.631
1041952	1270517	135137	15460.79	493754	619004	254119	26114.28	67	5503.896
823468	2200092	19782	5309.37	785449	1620027	63341	20960.23	110	5531.158
1679387	1639734	10199	556.3639	1637468	1165851	29486	1061.965	114	5542.021
860601	911314	7271	243.7031	581069	465235	20500	892.05	86	5565.253
684715	1189896	50479	1998.072	352129	508823	101811	3013.397	73	5568.655
822056	1202826	277854	3399.809	371047	455233	467827	5061.695	65	5568.794
1004916	1747175	125417	24845.49	615378	938240	291368	44285.14	88	5569.644
657537	1077392	201128	22532.68	315696	515100	373955	40773.88	75	5570.758
870678	2050261	60805	18745.16	746252	1272510	153165	51153.55	99	5571.238
489284	345341	127320	2531.652	190285	135640	211002	3784.812	59	5577.260
1297928	1429287	24107	714.0027	852498	840939	75098	1806.398	97	5581.973
311315	36650	940	127.734	98599	9491	1367	404.2887	47	5582.591
1282809	900731	13559	324.8599	873048	460485	39201	515.9761	89	5583.637
206849	302447	130868	1850.095	85134	112274	197638	2608.892	52	5584.210
134890	104133	28160	294.776	38502	30140	36957	438.8877	37	5584.502
833807	1386238	14102	16505.72	585118	686273	42150	28242.62	88	5588.850
270916	288389	140973	1715.985	103921	98605	212382	2060.23	54	5593.342
1958384	1136974	19308	640.5788	1331946	581822	42560	1756.616	89	5596.002
1932128	1338688	16601	518.1161	1284178	675237	42462	1843.718	84	5596.023
2792617	1571770	8442	441.1962	1899724	918840	26526	1210.909	95	5598.002
314881	580864	119663	21196.49	113265	188825	184888	31266.62	42	5598.128
2212114	1647484	17784	670.8824	1732663	935146	48595	2212.179	98	5601.596
126281	117002	7954	359.4194	38291	33641	10572	552.6892	40	5614.739
1458611	1488911	17182	546.5102	980629	780498	41702	1555.082	89	5620.606
497332	908599	34664	2448.85	360141	620586	133615	8038.801	112	5639.797
383710	59688	299	-68.0261	140512	17870	796	-190.5444	54	5672.756
1554585	1696218	24394	494.7034	1171952	925284	53704	1209.994	94	5673.629
2165249	1537393	7006	427.8366	1514540	962687	19724	898.7164	93	5675.890
310555	223235	67344	898.1984	126253	74106	95081	843.8441	55	5679.020
1992677	1121725	16884	387.3924	1327011	719157	41947	1146.827	100	5681.493
1296885	916954	8447	354.4767	946352	475337	26519	378.9159	87	5682.403
1556866	1293018	8687	376.9407	970501	639012	20995	1026.819	81	5682.895
1828068	1371390	15986	582.6146	1325831	928764	46737	981.5457	98	5683.657
1848355	1464186	9399	861.4839	1385687	771684	29487	1133.821	93	5689.527
1442098	1522796	9167	334.8687	971035	882530	27070	879.627	84	5689.564
1999884	1013743	10473	813.9353	1382749	537184	28577	1256.77	89	5694.232
1600835	1122285	10816	165.5776	1176253	635500	34472	814.4792	94	5697.237
949074	1754618	136816	35269.18	538000	931496	390011	61465.42	82	5699.396
1278163	2163467	51928	47979.56	878979	1327113	164085	99290.17	94	5700.066
2869418	1358698	28102	940.1222	1784294	720707	61227	1506.435	87	5703.289
2146905	1356545	11854	262.2094	1342506	727086	29860	1066.146	91	5714.217
1213685	811749	8695	235.7895	751435	400895	18398	1269.528	85	5716.362
334158	510400	129877	2500.7	152698	186290	187424	3891.686	61	5717.555
1872902	1287570	7952	549.7072	1336029	807228	25893	1444.997	97	5727.101
135950	102157	57657	772.1577	41209	29157	73757	912.3677	41	5747.145
1495391	1493745	13260	119.886	1025281	848563	31381	539.2741	91	5772.090
702287	1804833	84524	29461	406697	968799	186442	67865	110	5773.438
2397408	1913477	60632	2479.055	1658804	1124091	113460	5111.106	97	5786.889
110933	24308	11654	-87.0106	30421	6429	14307	-121.7773	37	5788.540
1569973	1345165	10374	371.1814	1110146	710636	28725	719.4725	92	5791.736
1971228	1020798	25146	751.4906	1289387	502137	42299	1479.174	85	5792.846
1326065	995223	10720	409.392	819639	511071	29762	480.2482	84	5793.487
595107	1710974	7563	10064.68	362958	806054	20721	17251.25	81	5794.549
2107745	1097071	22580	293.738	1467182	589046	50774	774.6214	90	5797.488
1597647	1195603	16035	319.5635	1139779	724522	47127	1169.425	92	5797.840
1761640	1690101	11365	525.5765	1301351	1119795	35878	2097.156	103	5802.739
424834	432542	110421	2018.418	176026	146099	165482	2309.14	58	5805.234
1233108	1442109	27490	164.189	844020	763116	62437	561.3157	90	5810.001
2031518	1552428	12082	468.4002	1595099	1010892	33598	1204.248	100	5823.329
1686483	994741	32029	807.0269	1121855	521929	71421	1240.518	88	5825.435
1875585	1523400	21448	700.6328	1362217	869687	58076	1244.864	92	5825.940
1852168	1309557	16079	424.2319	1350850	720761	35888	915.7168	93	5827.312
2563242	1119472	8146	247.7906	1586063	608968	19131	-84.9509	85	5838.492
2103877	1607947	14717	856.2237	1518781	920302	42881	2244.424	91	5842.007
980656	2114594	24295	14149.95	627200	1073168	51857	28128.78	94	5843.419
1453144	1158515	10084	467.9124	955344	571098	25711	1156.187	85	5861.550
1655989	1271596	8763	344.0043	1138526	658636	21661	789.9821	89	5877.605
1768059	1363262	12859	357.5899	1337814	783724	40515	312.8915	99	5901.199
2055743	1167101	17510	581.311	1395284	651405	51003	423.6683	93	5902.730
2429017	2067557	13043	769.1123	1853826	1305917	40815	2417.721	105	5904.996
1436864	1562924	10922	420.3242	1096028	887003	40749	1361.219	97	5906.492
156502	230204	126409	1835.745	58947	73278	174874	2326.631	47	5907.571
1078812	920998	26137	1006.886	750739	459054	59929	2469.217	89	5907.953
1701906	1993611	24190	835.059	1431346	1408289	67763	1489.904	112	5911.814
2328188	1034289	8813	357.8093	1607784	562458	28147	115.6467	90	5914.929
1565623	1045476	9425	313.7425	1036534	563176	27336	109.3496	89	5916.855
1171080	1367705	36981	16426.43	579725	647042	81531	31884.69	79	5917.611
260669	51899	29282	348.3202	78281	14252	38059	413.3099	45	5918.237
717043	1240354	63529	47497.18	431684	702696	183607	88750.95	85	5921.255
249347	22757	2361	41.2521	74290	6341	3180	123.398	45	5923.678
2675788	1610980	29863	736.7143	1857687	939116	61580	2034.638	96	5925.629
2151593	1794626	28044	1162.468	1660576	1032161	61819	2232.246	100	5927.867
1684653	1286221	19608	521.4088	1233345	1093638	65115	1434.952	110	5933.578
2773819	1595087	16904	817.5144	1661971	978705	49395	2455.06	96	5934.386
541768	565684	152529	3444.077	225176	201372	228568	4674.065	60	5941.880
1471380	1271919	13554	140.5794	978720	732866	46441	565.1401	91	5945.954
1568395	1240630	9575	605.1575	1068327	624143	25378	1532.106	89	5952.296
106555	14489	10411	-21.1429	29317	3899	12195	113.1395	36	5957.534
1180587	1515776	20729	19662.1	490923	605534	44587	32049.93	74	5957.936
2188012	1043383	9489	569.5329	1368598	512596	22487	1137.121	86	5961.596
1202222	1123589	15393	3224.947	1130314	707600	36413	5698.169	111	5968.103
2352027	1391027	19468	736.5548	1972543	1460237	56982	3634.29	136	5974.908
1591367	1573448	14253	1941.993	1104757	1141793	48187	4590.891	104	5997.280
132063	63036	35417	234.4937	37210	18354	44372	402.8692	38	5999.510
2014067	1471366	13229	197.3469	1383048	834066	40770	1331.197	95	6005.108
1683181	1316525	14076	559.4636	1155873	830995	46275	1794.027	95	6006.773
1806614	1040080	18386	481.2546	1195527	515658	38627	1253.575	82	6007.620
1424969	1229289	32944	400.3584	1041208	731895	82086	953.8246	94	6008.655
1314177	1416491	18725	960.4725	794687	874428	55147	1949.347	94	6009.576
2004165	1284696	9046	433.2806	1466509	822850	29991	1286.295	102	6011.157
2165260	1293269	35488	751.2768	1406034	800886	93903	2584.358	94	6012.546
2085000	1773346	7169	530.3809	1466484	875246	19806	909.9166	85	6012.971
1426119	1282327	15167	496.4687	1009139	801934	51455	1668.625	101	6015.744
392055	300072	103781	1598.914	119827	88198	135756	1869.712	44	6016.065
1775130	1460516	12707	346.4627	1371065	832695	42309	690.7349	94	6019.434
2064471	1599427	12204	617.8444	1450617	995568	40787	1034.751	102	6021.228
1631228	994113	25926	787.2486	1119211	740239	64777	1265.59	115	6023.867
135327	69488	1042	-21.9438	55319	32638	2313	207.1593	52	6024.667
1463508	1007698	20664	121.4504	1013275	586539	61797	622.4117	94	6027.414
1521845	1051504	11882	340.1802	956447	517222	28560	534.216	86	6029.210
308196	465589	45557	2808.348	155415	181616	73565	4168.997	63	6030.208
802015	857120	7751	174.6311	609484	506213	25612	381.4332	93	6030.655
1789184	852484	8718	275.4798	1110335	399791	21488	1033.877	80	6031.305
2499571	1550669	11923	568.2803	1767312	938016	34000	1672.4	94	6039.008
403346	609661	313111	24723.33	168569	206560	486019	36621.87	59	6040.907
108124	17819	244	-89.1116	50925	8785	306	-428.0334	65	6045.610
1407245	1190559	10060	756.366	804230	583932	25981	1182.334	87	6049.195
783072	1508692	66779	28915.5	505203	758572	146521	47606.63	87	6050.255
372609	413186	182055	20951.29	150715	140879	291895	31992.31	57	6051.499
636464	918518	5021	357.4781	473941	500455	16497	951.0817	103	6057.656
327454	282089	1139	239.0979	93383	80297	1199	404.4639	46	6069.287
341671	780707	6368	16699.64	165234	296935	12465	26096.29	64	6099.726
1816917	2020537	68938	2215.822	1120267	1264076	156275	4458.027	99	6113.930
414524	946676	67118	4657.72	251845	496636	173334	9714.237	85	6116.878
211835	207855	172660	26445.23	101854	93756	296398	42211.33	62	6116.916
102013	11925	8780	-69.442	30162	3466	10439	-170.1721	38	6118.623
146399	215192	42438	1185.172	68668	106579	93981	2677.134	66	6121.902
109001	235844	210095	3313.33	57329	89829	337703	5930.538	55	6123.530
1613177	993232	7266	85.4226	1100445	554333	20139	275.9979	91	6125.074
1254083	1247663	12437	502.3157	912326	648541	34992	790.6512	86	6125.337
1607706	1181358	49618	1128.97	1016555	698290	100058	2357.654	93	6127.812
187439	31104	16345	197.9545	53625	8607	20907	311.4827	41	6133.770
1945285	1539059	12764	674.2604	1624137	1274100	44748	1974.763	113	6134.220
2582978	1510681	24102	718.7222	1741393	838053	62709	1384.175	91	6138.363
1726889	1069763	9091	324.8051	1159716	520950	24718	221.0798	84	6141.787
134437	717643	12035	23986.16	130638	533711	42278	51280.2	99	6143.235
2266050	1162228	26643	417.0723	1443031	603628	72552	822.7672	89	6144.065
492537	575464	167632	2556.755	217721	225796	279620	3596.682	63	6146.148
2430049	1238272	16222	245.6542	1700372	713017	50047	291.2367	92	6146.465
1965595	1164699	15408	672.7888	1421760	679385	41828	1440.951	94	6150.606
2056749	1423386	6556	178.5916	1345714	849792	18665	686.1065	92	6169.952
1700729	1089691	26707	825.8627	1587597	717257	72593	1539.867	101	6184.063
2014766	1129617	8278	699.7958	1404863	640330	22873	1240.575	91	6192.427
111000	73682	155	132.6955	46028	29582	88	324.3368	48	6195.252
2208602	1130270	12926	588.9486	1409447	616511	33279	1128.152	86	6202.428
1484463	1005478	11680	279.248	988332	515682	31703	1223.938	86	6208.189
2348200	1668384	16171	947.9931	1846942	1085670	48595	3393.179	101	6218.993
141825	147306	57743	15500.78	100365	203535	429390	180982.8	176	6221.040
426724	405160	208409	23109.95	177000	137086	322348	33611.12	58	6225.627
266950	423458	69015	3280.741	155327	213248	153393	6900.747	68	6225.784
512181	3030660	23745	386.0945	174102	931736	32748	343.5628	54	6229.034
108772	111705	45898	354.2778	35467	33943	60702	658.9822	41	6231.738
2387505	2216451	33776	973.6336	1833981	1518158	117325	3319.933	106	6232.440
117828	5672	4302	-0.0578	29329	-3038	3347	9.3667	28	6232.631
1091043	1179232	14232	389.0152	833249	649730	41214	706.3054	92	6233.189
829270	1104331	24271	451.4031	652837	609239	56132	744.6052	91	6235.239
1269901	1129330	16199	556.9639	908096	685844	43170	736.837	99	6238.111
289996	56305	29630	277.243	88390	15748	39219	408.3859	47	6239.405
1959059	1358715	10009	703.7049	1571614	816241	30848	1656.973	98	6240.733
1151411	984229	9956	407.3316	797705	500199	28463	981.1743	91	6242.116
382933	90550	62808	1044.929	116908	26779	80423	1302.13	49	6246.127
3031231	1565847	9926	331.6486	2081657	897218	33429	457.5669	92	6247.146
2205414	1221689	5053	934.8733	1326349	539461	10132	1881.005	78	6248.307
1635493	1149167	8952	436.8072	1284718	727754	29251	574.7811	101	6249.626
2176232	1088810	11373	380.4253	1397103	504302	22757	705.2677	77	6249.675
1799399	948222	8580	350.338	1111242	464445	19363	592.6643	80	6250.206
1180261	740677	13952	302.3072	797752	354224	35151	749.7711	86	6252.887
1589836	995215	20585	623.8185	1170744	540772	45492	912.7012	90	6254.912
1888792	1202551	12267	679.7787	1464518	750795	36191	1344.115	99	6263.445
259026	111530	1034	222.2074	70971	30637	1083	606.1563	43	6272.919
170847	166286	55468	1157.155	58676	50451	73714	1440.555	47	6278.823
1754700	1010820	13175	655.1175	1094945	525364	30748	1039.363	87	6319.834
1676673	1598189	27548	478.8428	1121508	791548	49005	-29.8195	90	6331.051
2036391	948666	9339	379.1179	1220586	486174	22524	838.7964	82	6333.414
2449965	1578240	6970	327.017	1625918	901864	23949	603.7389	97	6335.680
1410031	1122179	21178	286.4858	1051995	706436	66429	-14.1331	100	6340.294
1547952	1255857	8215	342.8615	1070733	745422	19490	1015.389	95	6342.090
727009	1140005	58631	27566	349312	472838	113783	50451.63	62	6342.184
1102186	1313236	15607	713.1527	754412	687556	48591	1509.755	90	6344.214
112132	119540	3700	3897.57	34719	38557	5670	5201.087	41	6345.116
258097	30907	711	-227.3129	79922	8824	389	-466.9771	47	6348.095
2479663	1566885	9200	475.12	1532643	972922	29774	764.5214	101	6348.180
983510	2198588	97875	41823.79	636557	1179070	258231	90049.56	79	6348.385
1420231	1404104	29309	682.4349	1013103	806951	68793	1271.687	97	6352.484
1800394	2060315	10175	982.8175	1482898	1238396	33775	2101.778	100	6357.676
125638	528612	34957	1986.688	86539	307316	136786	6633.495	94	6357.896
2270314	1377794	25545	385.0745	1798968	843653	70341	1087.93	100	6358.482
334014	250071	271900	28863.59	164724	120752	549351	56971.39	66	6364.409
2436291	2139245	11123	554.4003	1875678	1310100	38376	516.6936	105	6369.106
1666756	1014754	9733	518.4213	1165577	552359	26047	1553.837	83	6369.272
172159	283409	120920	1943.612	69817	112348	204801	2317.136	55	6374.234
2009897	1735753	23346	228.5106	1402217	1057402	63263	1712.454	99	6376.437
434541	1209152	26986	2827.715	325620	748482	69837	7392.456	86	6382.192
747495	1064973	148918	14913.7	480513	601659	375491	35563.84	85	6388.245
144139	171065	78624	254.0064	48790	54347	109106	478.6466	46	6392.735
1840508	1297070	39152	1265.027	1100254	770748	71101	1382.566	92	6429.092
1900517	1243377	7613	290.4893	1269841	647507	17657	106.1577	87	6436.285
1356138	2201935	9237	515.7957	1129188	1412614	27429	1279.967	101	6436.700
2168769	1052703	10775	545.4775	1301794	546924	26920	1918.212	86	6439.281
882761	1657147	83117	11346.46	615548	1105412	249134	39366.62	102	6442.890
1513260	1495291	18729	423.8969	1202238	1001934	54729	1168.497	104	6443.684
1881391	1162435	15177	704.0297	1274671	636527	37660	1835.726	88	6444.924
2116025	1091917	8436	47.0596	1376789	639925	24553	-94.1767	92	6447.126
1997081	1376668	9796	365.3556	1385007	769823	29510	1048.511	86	6447.270
1881914	915422	7074	561.0514	1231194	443740	20158	1287.264	84	6449.062
1938296	2607565	13527	169.4647	1604490	1566559	36781	1207.214	96	6449.197
1525399	1218177	6964	257.8804	1057351	610750	17574	48.1014	86	6454.546
1830834	1283799	8584	2859.762	1025881	620147	22327	5259.145	86	6455.214
1681555	1057829	11871	217.7631	1199014	703874	36427	486.1547	100	6458.886
177356	151749	43521	738.3281	56148	46066	58608	533.3088	45	6462.119
150648	96483	17144	30.9784	40697	26267	21163	213.6443	38	6462.563
1733213	1124464	12411	395.0571	1175997	579535	34783	555.7263	90	6465.835
1785007	1174272	21653	783.1333	1289258	683552	56539	1091.038	97	6467.768
106053	252406	141318	3301.34	43692	87320	202751	4568.131	48	6473.059
1733945	2620201	31387	2012.411	1504161	2127802	88303	4889.198	123	6485.025
1787997	1178578	12428	582.6108	1307934	639197	34299	1462.374	84	6485.103
188429	306102	150843	2882.692	91666	123111	246577	4703.57	48	6485.386
1116355	924113	8341	160.7301	836691	454534	21169	389.7809	82	6485.508
2082657	3502947	850488	64972.78	1367880	1898385	1888369	125124.7	86	6486.952
1731568	1417218	18339	660.0179	1285588	878393	49443	1092.152	99	6496.416
1354922	1942568	18532	355.2452	924565	1273398	57484	742.0524	103	6497.954
2544451	1280284	13822	476.0142	1561720	610196	27468	584.3548	80	6544.363
1706154	1909215	10458	480.0938	1289651	1186148	39356	938.6716	101	6547.906
389172	507685	178107	2051.403	138632	161485	252264	2764.21	54	6552.340
1821993	1738245	30886	85984.51	1209199	1294618	98838	150498.2	94	6555.706
1420398	885847	7122	322.1442	994305	544861	27619	978.6259	92	6556.295
370043	921910	176721	6674.848	238949	574615	444479	18127.47	84	6557.525
478521	1207164	170282	12754.42	332218	612014	363818	34130.59	80	6558.572
118335	21028	23412	-0.9868	35946	5818	29265	27.7665	39	6560.063
1450797	1188663	22952	598.2072	972562	628231	66460	1285.406	90	6561.039
1837134	922319	6392	215.1912	1278249	479156	18753	407.4433	86	6561.356
174418	14763	-121	203.4119	46745	3920	-813	334.9907	39	6563.453
1240022	1402598	8906	284.4266	910811	792965	29792	991.9312	94	6563.946
1912716	1058937	7184	424.2224	1308614	566783	23636	911.7796	89	6564.903
919867	1348544	195270	15692.65	536373	791447	478105	51034.69	89	6569.723
1095572	1246041	90943	39152.3	832645	782580	200423	65210.13	92	6578.687
1649129	1213225	13476	437.8036	1214097	896713	37574	1796.101	109	6579.277
857945	2299432	19715	16882.01	620251	1205555	52830	30655.76	87	6582.390
298270	142511	603	246.2283	126013	79552	785	443.0385	65	6593.458
281800	315320	161194	9805.184	100105	99468	218076	13204.86	52	6604.228
1679337	1309948	17045	501.2245	1262251	713638	37227	1077.035	93	6619.708
1712082	1368700	11961	825.8121	1244076	785694	34413	2187.969	96	6625.002
109722	113449	533	-76.6987	35069	43818	892	-365.3588	43	6637.326
2244377	1467087	10965	302.1365	1629605	861405	33493	81.3573	95	6654.127
2536723	1518736	13567	702.7087	1725415	891115	33885	1286.948	93	6654.890
1928390	1222667	13072	343.9392	1334582	606306	31196	762.8956	84	6655.654
2081578	2055966	11615	787.6015	2013307	1585293	51383	2612.986	120	6658.259
1277648	1011774	8990	176.339	796984	508298	17185	845.0785	83	6658.945
996309	782658	11309	219.6349	638129	349760	27582	594.9502	75	6659.087
1502046	868862	10180	535.098	1006017	427476	21563	1507.084	83	6660.751
1447898	1077442	19026	512.1586	1056066	646933	46131	1869.749	93	6660.882
1164376	2188383	68963	42827.22	661127	1168017	155981	79853.34	72	6661.020
109291	30722	21054	145.3294	32127	8815	26717	204.4237	39	6663.757
1978099	1566601	20154	424.8394	1516531	901613	60232	1319.615	96	6668.372
1454360	820909	9235	218.0835	936967	424039	25879	1034.012	88	6669.453
2339409	1627539	40956	813.4316	1733370	962233	82397	2189.072	96	6670.879
1775508	1396737	18296	202.2056	1356768	871008	50736	615.0896	99	6671.863
348326	661793	198379	19086.26	178020	284782	439091	35844.8	69	6673.480
496320	573255	255201	1953.576	237443	203832	420127	3507.725	64	6676.153
3839397	2324416	9418	1089.75	2765015	1648175	40933	2117.741	112	6677.862
2292123	2397198	19650	1082.365	1994128	1713852	56695	2070.59	114	6678.720
176518	231124	105842	1875.336	69079	84551	160880	2601.368	49	6679.453
1016728	1287948	11037	183.7757	697798	657155	32628	602.8308	93	6685.752
1370587	1358672	13974	412.1414	955165	813825	47733	1260.221	96	6686.446
2974122	1485272	27073	1081.195	1850756	773362	72171	2501.593	81	6686.547
360358	382153	85371	1505.113	117004	114842	117216	2077.618	40	6686.806
2053178	1676862	15353	474.7033	1622029	1029766	60722	1446.104	103	6692.291
811995	749234	8029	375.6269	534697	348943	18329	1126.457	83	6696.036
432775	1029217	10335	20231.79	216126	361032	17632	30639.76	64	6704.383
1810703	1177018	14047	265.6367	1263820	637280	39303	916.2983	90	6706.069
2186805	1556445	10645	470.1845	1407546	841296	28630	1686.143	91	6720.731
2059841	2129072	15673	1007.655	1838565	1442080	40766	2590.773	111	6722.995
1922315	1556107	13738	674.1018	1431831	877644	33697	2091.002	93	6735.982
1902919	2286950	750302	33530.54	1113783	1020006	1581479	66775.17	78	6754.107
166287	1368566	70467	1561.799	64881	499236	145742	2948.726	70	6754.555
773819	1972379	16530	25694.33	612242	1188078	52062	54148.28	91	6754.607
648068	1.671182E+07	12697	220.9017	442143	1.179207E+07	58192	2587.171	142	6755.305
1.133037E+07	1.560793E+07	19633	156.8113	2.502006E+07	5.026723E+07	149771	1435.953	266	6755.341
4387705	0	31314	351.9154	1549625	-1597346	92576	139.3136	45	6755.356
1787846	0	3143	113.7223	1446545	-1835796	2915	120.5315	112	6755.478
1147056	907358	26296	710.0056	810093	452716	66290	1217.869	85	6756.222
1587606	664397	9448	279.4328	921233	274365	22117	456.3637	74	6756.371
1448962	1248831	22700	851.47	1127465	727934	71912	2066.863	100	6763.254
434331	870204	112552	4172.767	270664	428415	294878	9130.056	81	6765.143
1632578	974723	16522	693.4842	1033564	578472	42134	1416.917	95	6767.091
2412586	3144567	399528	44847.92	2049573	2414326	1151693	144556.4	113	6767.991
2294601	1362803	9527	303.0647	1730126	880200	30537	766.7257	100	6769.214
420842	545661	139917	1922.944	160360	177426	197429	3361.967	49	6769.530
1047545	2510658	21833	26483.23	740616	1341484	55604	49052.59	88	6775.090
2205598	1498336	18275	594.2275	1321094	848353	53394	2112.604	89	6775.298
2446189	1285602	11914	722.5754	1706473	813357	33530	1924.033	98	6778.811
996308	1677451	16241	275.9201	821735	980101	56890	417.529	100	6780.941
396561	552772	139250	3650.925	155997	218462	225446	6137.321	61	6781.654
2312907	1860772	14358	443.8838	1893332	1267565	60749	1720.219	111	6783.336
1908765	1141798	8385	238.3985	1422626	660024	27858	464.2338	96	6784.711
126427	30154	8772	77.7092	36680	7728	11536	314.9696	36	6785.244
1800444	1214898	10515	369.8915	1276456	665963	31838	576.5118	90	6785.559
1432375	805427	13210	-5.919	872467	393256	34873	293.7753	84	6787.161
179737	99910	58286	974.6446	50317	27636	72048	1118.293	41	6794.608
2552058	1560253	13807	426.1727	1901742	877562	38692	1258.221	95	6804.848
1547744	1271929	90244	1703.888	1087864	698461	154443	3017.652	94	6806.583
315669	599039	1632	363.1552	87075	164615	1656	375.7016	44	6808.452
1832708	1769799	8938	666.8218	1496798	1305406	31934	1633.697	105	6819.327
164776	95553	10515	2969.892	48275	27784	13440	3593.984	41	6831.446
1349275	2223020	321344	63909.6	1201848	1714346	915668	130231.4	111	6856.617
1728745	1324699	14298	172.5178	1243124	726866	39319	461.9959	97	6868.585
1651591	1255209	14689	110.2529	1159424	654036	36825	14.8825	83	6868.797
2427080	1271049	14604	655.4844	1587569	717186	45811	2113.797	93	6873.081
1788875	983061	7889	433.7729	1162235	569391	21662	713.8382	94	6875.728
2960543	1107402	12338	557.5618	1721439	564030	32562	1085.328	81	6876.177
1399813	1305712	15930	565.673	1008094	686974	36861	819.7021	90	6879.291
1734913	1186053	12680	384.348	1060623	667530	37281	430.2641	90	6880.840
2516153	1561761	14021	481.3781	1669166	811416	35596	1249.736	90	6882.012
1160114	1410060	29661	1000.782	758048	772430	82173	2252.305	94	6883.418
876657	1077405	118263	3324.954	446596	439952	206010	5379.161	68	6884.115
2234509	1230162	8470	424.167	1284153	681043	24519	497.7159	90	6885.689
1941627	1467802	21723	461.0603	1354383	772175	57378	790.3058	86	6886.020
2109801	1209519	13885	564.9485	1442913	662838	44706	1096.807	92	6890.097
1157696	1124968	7608	294.2088	868813	625551	25534	1009.657	95	6891.060
114649	18290	429	-56.7331	34358	5010	820	-252.998	39	6897.126
1935631	1116959	21474	733.8914	1345862	669408	50300	1756.83	95	6899.527
1519364	1281963	7540	144.994	909094	554964	18570	-1.223	83	6904.272
1651519	1243645	12532	292.6452	1063420	608270	35616	594.8576	86	6904.521
1035512	1550889	205168	3116.325	527119	733013	377088	6213.037	76	6906.734
2690043	1629930	6846	564.8606	1872735	916392	19959	1261.9	93	6908.189
1440817	1079255	10671	236.4431	788183	536572	27342	317.4862	87	6911.457
3116430	2040272	8365	1330.276	2837772	1600788	33858	4381.834	118	6916.402
864743	1607158	16222	327.6542	645391	924587	48311	1331.047	99	6919.086
1742786	1471367	16418	645.4498	1413378	1014432	57996	2237.375	102	6925.248
1726611	1830654	35183	990.1663	1337845	1175212	76134	1993.317	98	6933.296
1601834	863680	9562	-3.9718	954504	406732	24607	-119.9473	81	6961.576
2034440	2031953	17460	308.506	1637725	1387660	57100	1491.31	104	6976.414
652267	894921	268619	2479.726	289450	312386	410466	4207.942	63	6982.749
115567	53512	14202	402.3322	32431	15331	17869	592.6509	39	6991.824
1556377	1264264	15575	387.7575	1124112	698489	44068	1233.615	90	6992.055
327109	249677	32162	16170.89	157646	103677	76868	22514.7	77	6992.873
1886431	1257413	9661	203.7821	1461403	733251	27331	27.0691	96	6994.714
1503094	885343	15544	211.2184	865884	433625	36256	141.7616	83	6996.922
973399	1214541	13241	492.6201	681218	636662	24466	1199.343	92	6998.022
437486	613236	72391	22774.94	172172	208946	110241	34180.32	58	6999.612
1852950	914016	19699	366.3139	1302081	486588	51887	795.4607	88	7001.269
214577	22539	20230	95.903	60325	5159	25421	39.9181	38	7001.692
399464	255729	43891	478.0851	118415	74772	57552	787.2672	49	7004.361
997208	1051311	36381	876.7741	697206	594154	78793	1443.687	93	7004.870
2864455	2432814	24421	375.8181	2526529	1775776	86864	2545.271	112	7008.870
2131150	1032474	16959	946.5999	1484882	542884	42931	1865.229	82	7009.062
2454405	1752558	8218	1035.43	1673345	944913	25077	2371.42	87	7009.421
2744155	2285724	13843	521.9923	2381190	1756546	62618	1354.27	127	7012.727
2090655	1038061	7649	408.3089	1269379	526029	21281	844.6641	86	7017.796
1412515	1350764	18876	462.7436	1124534	907240	56826	1504.739	105	7021.309
1876478	1877049	401272	24945.96	1039862	910375	926940	56948.34	80	7031.347
1502632	1002704	10795	302.5995	1036556	600177	31335	1178.894	95	7033.168
1546814	634856	8748	367.1628	800085	272323	20386	829.4546	76	7047.541
1620735	1526749	13966	272.2926	1198599	881578	42239	962.8079	96	7061.178
1571724	1081374	9646	609.9406	1039897	547658	28078	1451.576	87	7072.336
358501	369170	61628	2371.731	179851	190931	124719	4685.936	69	7083.675
1445490	1049589	24048	126.4928	915842	552997	63580	556.838	87	7090.481
610066	1318689	125326	14302.59	349079	765286	263032	46084.7	85	7094.892
1961766	992380	9232	381.5152	1302633	499039	23802	1054.892	88	7095.272
195041	49463	71	167.7831	70116	11459	-118	298.9802	39	7095.429
1951060	1451377	21916	929.2876	1402634	806051	45418	1926.35	93	7096.077
1635862	1431407	10770	548.197	1165110	769427	30677	943.5797	90	7097.715
3219005	1575797	10603	2925.228	2274889	994349	30286	6380.845	99	7099.668
1088658	846963	12427	307.7547	702173	398182	30239	862.6079	84	7101.112
1934955	1056495	28281	1982.364	1109557	545925	69382	3480.93	87	7102.564
3149095	2344375	7845	1323.104	2655624	1746849	27861	4756.802	102	7104.781
928670	1237365	182110	3357.371	422293	451469	265078	5279.276	66	7106.009
485637	522977	353176	23330.97	228829	245544	804908	38680.74	76	7107.674
937989	692445	3859	221.6899	532738	309485	7825	542.9825	77	7112.861
2403505	1325997	13145	104.4345	1786003	764155	33407	149.7327	95	7113.621
284391	609421	84255	6641.706	170061	332011	202159	16458.32	65	7113.982
679024	623627	285238	5197.252	343183	272199	558464	10699.03	71	7114.518
116793	16619	1644	32.4284	33851	4949	2318	-51.5602	38	7119.815
2210576	2700817	25008	512.3488	1909373	2084755	93005	2696.581	116	7121.614
1735415	1146006	18109	688.1149	1188046	545147	44458	625.4938	87	7122.538
1496505	1426777	15867	425.7387	1209765	879164	49851	1584.441	98	7123.047
283115	38712	25147	374.3467	85144	10843	32390	570.079	47	7125.796
975804	545596	55805	2011.661	470099	305647	139928	3776.361	88	7138.344
861426	1325360	134264	21992.41	544793	708665	304224	39939.17	85	7141.123
1585906	1064945	44940	867.134	1121225	768020	85450	2242.745	101	7141.572
2040855	1561323	33138	3182.442	1164488	712930	68163	5283.344	84	7147.732
2611331	1677146	10865	1059.526	1537455	854590	27062	2303.778	87	7163.414
955675	597063	14371	486.0131	564336	275963	29363	747.6643	80	7192.867
283192	260074	122013	1768.329	108400	94751	196246	2622.201	57	7199.258
1639815	1352154	10525	357.4525	1331331	816733	38422	1137.074	99	7199.311
798106	1152980	253923	3990.48	366703	429080	428624	6791.006	66	7200.498
1540903	1352643	12060	323.566	985025	709116	31620	392.882	89	7201.220
2056659	1383319	16283	358.8763	1476935	784346	40559	1112.56	92	7201.511
1793160	1273913	5324	460.8764	1271318	637994	16299	837.5739	87	7202.279
2451585	1299375	16765	283.5165	1693170	743861	36521	620.6281	86	7202.618
166722	286988	70572	2113.689	97298	155548	147532	4000.145	72	7204.099
1905361	927735	24196	807.1956	1269318	527317	62212	1912.693	91	7206.275
977562	1715269	12408	16083.49	729819	1049902	43511	31527.77	92	7206.607
393606	785754	201270	17076.25	236032	367917	651526	36805.41	91	7209.045
258009	386280	147503	20228.32	189317	288560	553342	92106.09	120	7212.742
544247	854481	222251	3401.081	266493	373477	430546	5738.431	70	7214.345
867341	1064153	13107	11435.9	432939	473792	25954	19218.22	72	7217.710
1539239	1833473	19064	416.6904	1165594	1153512	49829	1400.607	102	7222.724
335486	300214	130468	2777.655	128447	108479	196577	3734.57	53	7223.452
2307872	1206476	10925	529.8925	1618180	652374	30967	1035.849	91	7225.375
2061588	1009001	12533	340.5013	1309772	577689	37207	1237.913	92	7227.572
114171	98470	-177	-174.5297	37078	30516	-2838	-459.6118	42	7229.046
1070580	1349755	14652	261.5772	820178	746270	41119	293.9759	93	7245.576
180437	31820	1140	45.954	50734	8846	1590	121.199	41	7248.516
2197430	1168665	12500	640.25	1327938	727077	36896	1896.666	100	7258.140
195913	36914	7227	112.0347	77758	11419	10123	41.3003	51	7277.262
1053910	1290552	16298	599.7178	713302	637190	38144	1293.078	85	7277.856
341407	761358	168733	20582.32	162935	267045	280650	31813.46	61	7299.187
2132652	908056	5345	316.8545	1120599	441039	9521	802.9281	79	7301.314
119912	61625	17968	146.4048	39942	19095	24007	345.3927	42	7303.199
1844683	1366335	5894	582.8534	1227551	685602	18927	628.4047	87	7304.795
1531349	1361319	12340	529.274	1112351	727404	37146	1154.691	92	7306.754
1025656	1014510	153492	40928.5	434212	404682	262928	65920.66	68	7310.986
1949032	1520062	10365	472.4765	1417635	951467	33731	1108.109	99	7313.291
194113	440893	129222	1435.954	63958	142438	184600	1823.06	47	7314.296
1851866	961018	7241	689.0201	1184831	538127	19397	1163.772	89	7315.450
2303123	1128530	7498	299.0378	1613083	602762	21728	431.3408	90	7320.263
807496	1706656	23125	15884.31	502023	978929	66369	31439.5	87	7321.084
1597285	1072857	12639	449.2479	1023563	639936	38045	1682.324	97	7321.853
103623	88180	45604	516.5844	33225	26667	60469	461.5109	41	7329.470
1561080	1122130	7367	542.8887	1089496	585847	21345	1519.454	89	7332.428
1162640	1058934	16140	195.454	780442	499031	43618	466.3698	86	7333.618
686606	1203862	21030	322.783	443295	691949	49137	903.1857	96	7335.069
1301414	1129998	14862	477.3582	948587	627229	37297	1003.962	94	7341.981
2833987	2381363	13389	620.3229	2250633	1700164	47514	1375.735	104	7370.708
3750383	3271280	28369	946.7009	3270823	2897824	87784	3554.882	129	7401.480
1586208	1380999	8031	401.3391	1027356	692627	20985	557.2585	89	7404.747
1377059	1362430	235601	25941.02	726230	552377	423607	39518.95	73	7416.832
1902426	2459158	570741	41411.37	994659	1084886	1114900	65976.89	76	7418.277
1313030	1466699	10397	537.8717	855874	931714	38088	1088.137	106	7419.562
1753192	1074630	8240	353.264	1260760	653091	26010	425.161	98	7429.789
744650	1089565	361833	26431.23	434343	548139	957977	45237.11	73	7430.087
2246084	1444236	12663	476.7943	1547920	840790	43391	964.0351	97	7433.066
1712186	1481231	12259	514.9299	1275402	945478	36215	1473.661	103	7433.970
894274	1857275	168158	18588.06	551578	994067	417880	45633.07	78	7434.179
563994	1325631	10609	198.3649	484269	738394	32815	167.9215	97	7436.015
791072	771589	117019	22951.97	407995	572720	561983	41186.64	125	7438.749
1833583	1314530	14487	392.3207	1346780	718584	48037	966.4757	92	7439.416
370808	289366	119719	1810.436	154426	102121	180033	2581.251	58	7442.635
1536955	968721	8269	227.0909	1069745	454771	25338	602.8618	87	7451.978
2834912	1868995	15833	707.6313	2272307	1342075	50604	2580.084	100	7452.101
1481608	1468906	27871	717.3631	956243	794273	77849	1550.529	92	7453.097
268184	473906	77099	3020.454	134728	220617	129760	5159.536	81	7456.037
1528509	926688	4595	235.7795	628846	319777	8008	387.6488	65	7460.248
203595	39243	26597	252.6917	61448	10936	33700	455.57	44	7491.451
2653211	1605169	20564	979.8404	1805599	862650	50365	1757.476	92	7527.578
968273	903832	309906	4324.526	431141	354367	528725	7742.473	67	7531.303
1457649	919759	9566	295.4526	1009143	512150	24479	195.4719	89	7532.153
1169775	2545121	63628	37387.93	1011397	2065229	235258	116561.4	107	7532.222
811321	1913214	419477	53143.26	494859	920266	1004014	114491.4	81	7537.794
335540	427014	171012	18330.37	151653	148922	278639	27455.85	59	7540.478
577496	999199	129798	5429.068	403747	689073	401272	17662.96	95	7544.396
1707998	972440	9048	389.9928	1087100	508164	28071	76.5831	87	7548.715
1578231	1478493	27040	264.944	1236943	936936	64053	1254.773	102	7550.992
1546026	1606435	8510	3163.411	1028146	714314	15782	4337.97	84	7553.611
1668867	1097031	10634	657.7674	1081713	570823	30009	1312.705	89	7606.405
1747666	1490195	11791	609.2751	1177388	803309	27838	1443.112	88	7614.024
1950899	1067164	17244	553.5884	1183016	598245	46270	1581.747	91	7616.098
2006121	1285220	10482	627.6402	1429089	695399	30599	1399.804	92	7619.343
109126	125357	171397	2750.972	34049	38038	236809	3678.185	39	7619.941
2225491	1484864	14173	324.5053	1537630	919414	37991	1242.095	96	7621.177
1952548	1260232	17650	465.165	1462908	759535	52958	475.3438	95	7628.547
1539347	1126052	7251	420.5811	1045810	634014	22122	856.6442	91	7631.467
133866	165486	163755	22516.66	59488	73361	309917	37364.95	56	7632.534
1051971	1317641	13403	660.3083	865328	925398	45201	1754.576	113	7633.139
132469	33761	26470	109.967	36276	8366	32845	236.6045	35	7633.650
732828	1553311	106760	28735.24	563089	988465	298211	63429.44	93	7634.112
1500006	981685	8069	379.8709	978936	470091	21498	1079.438	84	7634.758
1256322	1338404	11730	190.053	912217	707323	34867	181.6387	86	7634.882
393233	1057512	140529	5710.877	223899	475729	278280	10538.51	76	7636.042
2597998	1593307	35200	1167.72	1957159	1083865	91711	2866.787	100	7640.320
1278228	1099391	7884	823.4924	1031286	646408	23536	1923.17	101	7642.916
1222717	1439970	23873	1016.675	960820	742480	62228	1953.391	92	7643.778
1170538	1011237	10313	485.9593	866099	636557	29613	1045.689	96	7644.233
1314505	1249377	19308	744.5788	846531	711939	49008	1435.749	93	7644.829
2245705	1016615	8293	601.6373	1536219	571074	25438	1630.472	91	7648.176
1759445	1174314	7218	629.3298	1192070	621785	13537	2117.026	83	7649.389
1964495	1164629	11204	326.7444	1301822	624217	34533	666.7013	90	7650.723
2825466	1992773	14503	734.0183	1712205	1058461	36978	1724.866	87	7651.184
1085359	969437	7409	321.8449	922858	703936	30512	275.3232	112	7653.743
1456545	1900704	209810	31581.34	841888	826207	384177	55479.93	74	7655.925
881222	1485902	63161	36249.13	695578	1186054	255120	84772.23	109	7656.649
1796055	1320208	5102	528.8222	1382751	746651	17513	999.8793	95	7660.807
1229301	943773	22021	482.1781	817291	462754	43490	883.789	87	7662.235
2364364	1680897	11310	981.491	1566895	1055877	37511	2843.167	100	7673.049
1494567	921650	18516	326.5476	1054541	488484	53810	1342.741	90	7677.635
1099652	1711784	26861	844.7021	784251	862249	63423	1730.43	91	7679.237
1039805	2407656	163525	34251.75	777040	1403893	361876	86475.05	90	7698.144
1252101	1018207	45641	851.2601	868470	545173	79854	1680.009	90	7699.097
2811942	1906685	10421	708.4181	1756650	926350	21639	1598.148	80	7725.049
1653134	910454	5811	317.7971	959833	427112	15118	615.5198	81	7732.182
1540934	1090542	7229	180.7469	1097967	642996	22585	506.0185	94	7741.963
1477708	949567	12154	334.0394	923826	506386	29561	955.1721	89	7744.634
1044324	1334458	186022	5296.434	490123	551538	351656	9580.701	62	7744.774
2527957	2015305	11643	549.5723	1892733	1354232	44142	711.9662	100	7744.912
1018851	1368006	22740	787.714	768451	797806	60986	1335.115	99	7749.875
1585811	1200847	23231	249.0591	1120387	675827	47458	1041.794	96	7751.474
571230	934494	6367	186.7887	383255	432224	15738	720.3018	82	7757.916
2757163	1629124	10305	287.1105	1843976	913713	22194	357.2834	93	7763.606
1273813	893725	19574	431.3014	935589	530655	44107	810.0027	96	7766.317
2335191	1644357	25010	510.061	1696260	1023928	78104	1721.834	100	7766.726
1508556	1110154	17451	396.8011	1142845	744138	40717	236.8237	104	7769.835
930436	2694418	10734	1718.377	325911	928041	14710	2447.231	58	7773.601
550174	1674915	221146	4357.091	275383	682048	399215	7427.961	69	7782.113
2739013	1324841	16866	462.9826	1911004	820763	40861	1477.102	97	7793.529
1611597	1409878	22370	642.957	1111917	753577	61416	1134.238	93	7795.943
1981747	2043157	58554	1606.079	1298958	1061090	127414	3488.125	90	7802.043
1845908	1171863	6221	424.7981	1173704	561815	14117	1026.564	82	7844.271
1065939	1236735	12623	497.5503	742589	705723	42640	1212.104	94	7846.084
508936	782399	286525	19588.05	281146	296439	526107	36183.2	66	7846.484
1993161	1248914	31459	339.0499	1330205	668405	75509	707.2549	91	7849.992
1988208	1056111	16051	453.2611	1364321	620081	37572	702.3892	93	7850.512
2322309	1155594	10349	378.7789	1546354	665301	29313	986.8593	93	7852.346
769688	1158592	273173	3650.405	349491	437187	479710	6490.731	66	7852.998
1584087	1746049	17884	905.4924	1056825	1100810	63932	2983.185	102	7854.802
866545	1588795	98156	21483.35	607876	1091176	315878	54876.16	102	7856.850
2156945	1299205	5675	454.3675	1450382	672003	17842	709.5362	84	7856.900
1244596	1017974	7773	53.4653	910433	612619	24839	-127.3321	95	7863.559
761521	1382572	7100	1883.31	683715	881686	19968	4550.605	105	7868.884
2289044	1975690	28460	789.606	2016201	1537499	108453	2834.613	113	7869.315
711189	1481010	51317	24426.48	425336	767307	122247	50348.66	78	7870.484
1303746	1008799	8678	487.2358	822494	493388	22304	921.4544	87	7871.059
431020	677972	207126	2115.569	192946	273767	351896	3853.166	62	7876.223
1346981	835083	8733	317.3213	939326	453139	24033	469.6513	93	7881.286
2433683	1838812	9338	562.2618	1864045	1262919	36144	1343.878	104	7881.716
218092	213259	248714	17099.05	79008	71069	393172	25528.55	40	7881.877
577006	283035	76796	12758.06	239982	116466	105126	26247.37	64	7886.189
1452634	1337823	14291	248.5251	1009189	687578	33206	313.6566	89	7888.349
2182143	1827558	15067	469.8587	1400880	1185467	46403	1346.608	104	7893.517
1824618	1229818	130885	2106.648	1196517	726262	237233	3966.171	92	7905.540
577434	1364882	9687	6248.041	335811	786400	28728	12758.04	88	7907.046
1244402	1315311	6966	255.5926	844948	729824	23505	961.6305	92	7911.866
1698501	1284052	24432	338.2352	1101898	746591	60662	1568.738	93	7912.836
727552	1643238	31914	8751.575	552471	872907	64778	21035.45	84	7951.415
819637	1721838	15901	4245.846	620840	1144813	46196	12150.4	91	7954.123
2024957	1129970	21244	417.9884	1254624	550045	42444	1031.308	85	7956.282
1371325	680847	6597	83.6917	859563	309444	17729	70.7969	82	7960.424
932900	746973	8386	129.2546	655336	391734	22541	227.3501	86	7960.810
1784508	1153214	7486	405.7646	1228755	657651	21864	566.7704	90	7961.128
643724	1609925	15781	16325.11	520103	991653	55616	33240.86	84	7961.248
1696670	1129562	10316	322.5276	1133181	633729	29701	871.0261	91	7963.772
883113	978056	11164	28925.5	577507	589888	39339	57161.12	95	7964.090
1105340	1498635	13670	745.887	1011591	1024796	42713	1385.599	109	7964.858
1091572	1740302	79483	20362.4	867605	1167850	165622	60844	93	7966.615
475920	523966	131206	3113.457	260186	274777	258670	5888.387	77	7969.861
1313654	1065475	12560	60.616	840702	588095	37928	-224.8392	91	7971.225
675824	979830	188470	2321.167	390456	436622	366613	5136.389	73	7972.413
1720324	964701	8759	863.5799	1178799	513673	28208	1517.869	87	7973.420
1492248	1438158	35172	251.7492	1038824	845091	66358	587.0838	108	7974.728
172094	80213	53674	1953.311	48786	22534	66267	2350.179	41	7976.872
1676236	1656681	23787	493.0507	1212939	1177497	70366	1480.333	106	7977.740
1782115	1197342	23939	589.1779	1341938	635826	51872	1528.619	88	7977.988
166862	149105	189411	2667.757	54830	50847	280717	4103.824	46	7981.186
226875	107374	51622	746.5942	63199	30097	64248	1191.713	42	7982.170
1742843	1004462	13384	633.0424	1195497	559015	41077	1702.02	90	7988.354
1596311	1275193	14704	150.0944	1254964	845542	54611	251.4771	102	7991.170
1880394	1435363	10000	424	1302083	788046	30410	350.001	91	8003.598
608858	402029	54586	1976.075	209849	122454	72500	2623.25	55	8008.070
2390627	1013779	22234	888.5274	1319397	483016	39850	1853.585	82	8029.407
246157	389248	91488	1016.877	107193	135640	136486	1640.665	56	8050.665
1282402	1152545	11801	328.8361	935954	609915	31605	-505.9595	92	8054.906
1619060	683271	14466	452.3426	980909	300369	25215	836.5615	72	8054.919
1587382	1686675	21785	4144.139	905158	830057	37270	7731.847	76	8055.075
1927360	1656958	14276	570.6836	1393467	922339	43956	1682.732	94	8057.962
1764808	1376230	18806	605.8166	1297410	829201	54657	1672.858	92	8059.321
260123	23655	-30	-26.683	77658	6874	-642	-292.6162	45	8060.653
1530696	1190349	5907	527.9827	1017385	611250	13282	802.7202	88	8062.969
2033811	1719512	31043	1107.912	1530361	1143440	85729	2910.597	106	8066.758
125189	36824	26355	510.5155	33925	9780	32620	526.982	36	8067.627
1022801	1165230	21796	1199.556	746184	619994	43848	2423.273	87	8068.266
1531768	1620376	251516	18733.85	720343	673860	442005	29269.48	73	8069.622
767025	1184387	39056	34912.84	462863	678282	107245	62809.45	80	8070.069
104352	55078	569	127.1209	29777	16508	718	383.6798	37	8072.654
3383979	1691620	14846	634.6606	2488232	1268549	51254	2445.549	97	8073.596
1874762	1839875	11297	652.3617	1394096	1235658	38717	1469.624	91	8073.736
1543233	1218978	28359	420.1399	1017432	574204	77576	1026.814	75	8073.759
198526	308880	94451	798.5011	63892	95343	136056	1221.542	40	8074.259
2682287	1683320	21279	484.9519	1958671	1049914	65671	2189.943	101	8075.053
892836	1395134	12938	428.2218	722874	906212	44898	1477.178	100	8079.620
676715	670470	284767	7320.029	298391	251364	457729	11655.8	64	8080.185
1472648	1515695	22051	1875.861	1126468	918407	65164	3346.9	102	8081.125
1573000	832916	4374	304.5814	1027026	429816	13854	673.4094	87	8082.037
1601471	1112611	9037	361.5757	1064915	530751	18193	665.0273	85	8085.390
1297722	896184	14758	523.3238	760489	390942	26826	1026.739	80	8093.804
774714	1310108	9337	286.4057	589491	666114	29418	425.7498	92	8100.772
1730044	1386717	15565	394.1965	1275692	954062	48852	1372.197	100	8101.646
310696	468254	170025	20480.4	143261	185535	301813	33765.11	61	8113.223
284704	447668	161465	2459.187	147684	205574	306626	4151.519	66	8125.597
1112706	1372253	276164	40697	780105	833586	609318	65909.14	90	8131.793
1784696	1599652	13847	489.4167	1360247	959939	41875	1434.188	98	8134.466
1125604	1458405	21897	628.0217	810427	851063	55194	1524.583	95	8166.663
2383473	2719794	58564	1270.64	2379529	2412604	158343	3111.442	133	8174.433
174986	95109	73831	1103.719	51429	27136	94223	949.3103	41	8176.938
851320	1178985	154912	22489.16	479994	604214	377395	40140.86	78	8181.109
1969851	1042978	6836	566.2996	1300156	648024	19591	1038.855	96	8185.025
143438	189247	35937	71.6657	45589	57443	46967	319.4487	43	8190.201
1797002	1010807	6680	239.748	1216618	525619	15517	270.1037	88	8191.400
2567171	1488737	25803	883.9483	1808623	813586	78087	2205.281	97	8194.284
1787610	848879	13083	608.3563	1161628	482766	33627	1142.075	92	8197.088
2047035	1365217	13671	472.7431	1438679	875928	38048	629.8928	98	8198.447
303156	482214	246004	23089.02	146036	200196	439880	37973.27	62	8199.536
2091008	1611684	11825	410.3825	1533175	1019189	39071	414.6831	105	8199.998
2099107	1038914	6781	594.2141	1494174	570712	21316	828.6276	93	8205.212
192660	239658	226147	27812.45	90725	86060	365518	41345.96	56	8208.546
1460201	1385839	11940	2.834	1060036	828521	33617	605.5137	93	8209.341
119213	83535	32809	429.7849	33379	24083	41815	404.8215	37	8211.338
2266536	2196924	12648	484.9528	1787017	1387175	44712	1731.943	104	8219.033
127089	225609	58165	942.0565	54278	81697	87839	1296.968	51	8222.329
177469	211504	53859	608.6899	60201	74522	84899	565.0339	49	8225.683
1742399	1520827	73827	2246.295	1287800	823731	154975	3837.097	95	8240.612
1871477	1227622	17033	496.9513	1314059	685219	41932	1344.985	91	8243.961
2556414	1352158	11539	503.5379	1564865	721125	30448	1232.533	87	8250.625
1162373	1188197	14503	676.0183	682512	584642	41533	1903.401	86	8274.957
2242392	1609298	9673	775.0553	1638675	882122	30755	1314.355	92	8284.557
1127638	832787	8742	258.0262	804964	428230	21895	206.3095	86	8286.289
1446467	1035832	13659	115.4699	972218	521554	29892	573.5412	87	8287.334
1616259	1164558	6356	227.3716	1132648	613800	16561	547.8721	90	8292.728
1526406	1201365	23897	87.2217	925254	667002	67636	630.1796	91	8293.822
1534972	959499	3151	401.5711	933229	450301	6092	519.3612	83	8295.944
2252576	1417847	24980	725.378	1600942	827236	65765	1852.417	96	8298.061
129667	41490	17039	943.0879	35851	11750	21621	1058.738	38	8299.893
1581720	1017173	31408	1635.389	962064	485630	71015	3419.941	84	8301.101
1754359	1646740	20492	598.2012	1271891	914868	60891	1008.785	96	8303.021
311288	116898	64118	825.4198	89201	32041	81976	530.6536	43	8303.642
153891	115776	68489	643.4329	47715	32634	88490	936.289	39	8303.697
2131732	1441083	17177	630.2297	1342873	726212	43465	1169.386	84	8304.078
130754	140295	1355	38.0155	34776	38483	1755	-120.5445	33	8304.622
829147	1075742	25098	588.3978	562663	536966	53997	1282.832	90	8305.380
1972493	1130807	7560	465.116	1303425	545809	21474	1621.891	89	8314.589
131010	142329	26505	1514.931	41292	42510	34564	2233.24	42	8316.149
1569087	1210371	6720	888.992	1037368	585066	15915	1602.832	85	8319.665
1795839	969381	9991	321.2951	1340888	556232	29644	711.2284	95	8327.988
112451	270070	84701	1580.526	48972	97057	126519	2222.916	50	8329.773
1261871	1485273	10004	305.4244	944303	860121	29016	506.5976	100	8344.438
114270	30483	11991	109.4951	32252	8105	14911	111.3071	37	8359.422
2033217	1630859	15054	601.7294	1343519	958344	38384	1748.542	93	8362.960
1473271	1627410	73140	1189.154	791837	779379	131899	2546.734	86	8370.285
1790053	1046349	23388	579.4668	1146006	524612	48342	587.5862	88	8387.076
187003	48948	18919	392.5559	55212	13707	24575	523.6575	43	8392.330
1861346	1537261	17045	523.2245	1531916	941234	48185	760.1785	101	8394.494
1248972	1183314	16809	355.1849	1063798	678513	42497	1054.682	96	8399.348
1210529	957763	24502	445.1622	965615	642133	57240	738.164	101	8403.756
2471223	1803458	44338	382.7618	2936064	2049681	139423	1103.03	145	8404.000
796207	1508477	157719	35003.23	706018	984670	521625	63610.16	80	8404.013
1278672	1608006	12783	264.5263	950430	889735	30449	427.3889	96	8405.410
1745197	1194316	18664	910.2504	1185797	680595	46033	2400.851	92	8407.600
1635077	1158784	6880	979.968	1127607	678566	24280	2141.108	94	8412.743
1794064	1751628	14056	524.3416	1263400	1029632	40536	1258.87	99	8414.397
1531752	942314	22641	652.9601	820451	462918	61288	916.6568	84	8415.579
156945	55519	24800	201.28	46686	16173	31957	310.3877	42	8420.082
1627888	1106209	11688	306.0968	1004353	578005	33010	659.861	88	8425.051
1713651	1121145	16615	313.1015	1087669	589314	62265	1620.067	89	8433.929
161875	82641	35279	701.3519	63031	30276	55929	644.8169	50	8437.018
159152	43789	164	158.4004	42730	11836	210	221.781	39	8438.736
2106727	1126228	21777	718.2897	1471026	567380	60278	1269.996	87	8441.388
301942	273948	97479	2276.772	105688	90709	138387	2677.111	52	8446.518
200194	164138	26869	677.5509	71140	65170	46715	1374.712	51	8455.721
1854302	1400855	8938	403.8218	1276631	777419	24592	1003.211	90	8468.308
999393	1357548	110793	2947.887	444402	512725	185298	4283.618	67	8473.786
1625958	1192147	26854	741.7094	1199496	716340	70031	1376.539	99	8486.783
1378905	1069538	9569	645.0209	895180	584702	30102	1582.322	91	8492.492
1557531	966213	5911	251.4071	998919	445190	12593	727.8673	82	8499.124
1821771	2022979	32363	766.9643	1555098	1391468	92130	2147.493	110	8499.436
1593074	1185744	12195	524.1395	1139908	675248	34232	1026.015	92	8501.046
608944	784111	125567	2197.909	250472	285228	201524	3028.696	61	8504.826
1348197	1038435	6721	417.8481	833581	538146	5972	515.6292	85	8507.180
1113923	656373	5064	143.2904	753235	324967	13923	88.4803	83	8507.596
109008	202468	120244	2174.888	39712	64900	171746	2839.75	45	8508.708
1290312	929506	9695	70.8895	849645	485346	26430	-406.277	87	8509.136
131037	34724	45571	825.3331	38970	10324	58875	767.8875	40	8512.821
1714752	1431884	8382	623.8302	1197068	768613	21204	1028.744	93	8517.673
1610223	1089247	7394	297.0034	1078981	605267	16714	671.8554	90	8518.990
2177531	1280646	9325	793.1325	1435119	683526	22637	1865.536	88	8520.052
1626950	1669104	10379	214.4619	1124447	916748	29924	445.9364	86	8520.312
1371846	865840	11744	385.0384	916584	452930	28291	278.9251	89	8522.071
2851089	1299324	11995	470.9195	1531518	705821	23744	915.2384	88	8523.291
1019875	841900	291012	3725.373	373833	275814	423544	5278.019	60	8525.178
318090	373944	151958	1437.244	121677	125081	225094	1959.973	55	8529.158
1123307	2110522	209192	31354.27	804621	1309455	597216	69324.62	96	8531.658
1183780	1694768	177700	23792.97	657439	822885	384958	45557.54	83	8531.858
1957444	1400248	20312	2440.103	1337625	684496	47522	4197.584	86	8532.606
1403896	1183455	14658	240.7138	962986	685685	43946	518.1706	94	8533.220
217827	321499	68924	2383.836	134487	194947	160936	4791.31	70	8552.989
115459	39865	502	-51.2378	35112	12940	711	-384.3129	39	8613.090
1504437	1358897	29791	950.0751	951064	674603	64610	1890.621	88	8614.241
1309243	1406915	14516	540.1476	963521	781243	38402	1279.952	92	8616.687
1847674	1017394	8128	731.3808	1277281	588868	24595	2204.78	92	8617.555
2284950	1722501	22413	693.7693	2728359	1454466	78040	2741.044	174	8618.869
771489	932843	112319	19409.3	405464	420221	201637	31504.44	68	8619.472
2142888	1789282	23801	899.0361	1494499	952795	62984	2812.602	91	8621.055
2208733	1222037	11095	402.4295	1575042	679917	30779	1081.902	88	8621.069
1585999	2009273	353408	40366.59	941942	967176	764063	75625.34	77	8621.722
345124	526027	161576	18939.21	139171	176040	260834	28355.99	56	8622.525
2106070	1297295	6680	494.748	1389483	696683	17046	1373.081	91	8626.652
283248	552092	296010	21597.16	134733	213391	525151	35223.77	49	8626.745
1746235	1310698	23465	950.3865	1234001	705420	62527	2584.365	86	8627.011
3169604	2792799	21535	1194.114	2823920	2011915	77743	3626.782	111	8627.091
1013682	1396239	7676	329.4236	640755	843690	21189	868.9029	79	8627.120
2962829	1388199	11076	281.1636	2078188	791192	32923	997.3803	94	8628.015
3552834	2612693	24940	1094.134	2938006	2244512	101128	4685.681	124	8630.921
1276667	1460914	12826	577.3386	739855	754440	31321	1029.908	76	8631.158
2365809	1510064	13089	200.4929	1697898	959377	42829	875.9069	93	8631.465
2299938	2556572	17812	443.8532	1901226	2080079	66722	1823.704	116	8652.410
1724704	991166	10853	244.2533	1296471	541566	30581	108.3941	92	8667.038
1145458	920629	21542	304.1062	731214	433639	48694	1279.933	79	8712.648
1966741	1519717	24827	880.3947	1336013	940642	74818	2677.69	99	8713.810
1546721	1216025	15951	344.6511	1035327	670768	45538	256.0818	92	8716.349
1793379	1070989	21180	344.198	1169167	595575	54733	1186.921	91	8716.804
200336	93718	81215	1372.161	59193	27568	104988	1684.227	43	8724.824
1637799	1628970	13860	941.546	1071040	962728	32007	1591.193	95	8729.156
352780	302226	44388	987.5668	122956	95831	62973	1176.185	52	8730.683
1226261	820913	7990	374.239	781651	385956	24950	826.695	84	8730.783
640775	1074981	72949	15163.64	433610	733406	167134	45233.42	97	8736.554
971641	1076564	21971	1595.373	651784	583570	49224	3351.667	92	8745.301
1530359	1139264	10083	221.0563	980084	559073	26372	509.0692	86	8769.025
1759154	1413811	6829	467.3069	1244779	789171	21019	1089.366	92	8791.004
1565588	1183985	8842	359.6362	983724	624140	22696	764.0456	88	8792.739
1857653	1295350	8974	510.6414	1375912	754337	23140	1803.154	93	8813.381
1470849	870853	6389	157.6229	902481	431100	14605	-306.6595	81	8816.334
1459955	306196	2056	99.1416	622129	100631	3396	408.3156	65	8821.930
675736	1598270	178531	26134.39	466348	871327	421260	49047.69	86	8825.893
1707368	1260944	14417	658.3937	1170449	696576	39474	969.6914	93	8828.566
2715250	1058176	14400	873.84	1633707	558536	40020	2045.122	89	8829.698
1506168	1623452	37816	7176.278	1300184	1126177	104436	14519.66	108	8832.870
1334267	1198512	17663	429.2943	965117	621950	47849	1162.529	90	8836.867
1348995	894142	7713	485.0993	944445	498675	24163	1797.944	81	8836.891
1517986	982347	5515	57.3915	1027474	532266	15317	-97.1163	83	8837.107
1676845	2549701	10049	648.9489	1504020	1589086	25259	1191.23	103	8838.280
613254	999664	187087	2658.181	332684	388118	362341	4979.13	60	8838.413
1716063	1340284	20074	549.3514	2075447	1314544	80320	1765.952	165	8838.508
514468	777368	179255	4396.206	318158	450297	370805	15685.16	66	8838.705
1310932	1195147	11494	254.0134	837871	661377	24153	935.3833	81	8838.925
1414906	1593311	24274	140.9714	1279268	1269865	100617	1098.214	115	8842.131
1517585	1764476	17798	374.8678	1216051	1079366	54673	1080.555	102	8842.863
2519148	1407375	14238	225.1518	1657755	793489	38116	432.1076	91	8850.095
1105947	1054855	7343	241.3423	791656	618785	24922	919.7242	96	8853.408
1893740	1190159	9409	240.0449	1163577	696820	26407	829.0327	95	8863.071
1086848	1534733	12129	1042.637	961798	847868	37199	1759.064	97	8864.631
2254016	1439083	9404	743.7644	1536236	771954	24335	1054.193	93	8872.490
1709407	1518545	8055	466.8855	1172712	836102	23853	1487.553	92	8881.593
1544734	1568924	17977	410.1097	1172704	1130170	54916	862.5876	105	8885.543
2176751	2055244	8409	674.9449	1618313	1352460	28789	1845.263	102	8894.060
1353587	1052209	6662	405.3382	898194	537517	15860	740.746	88	8909.055
233793	38552	1708	68.2188	73107	11399	2394	154.5034	46	8919.288
2132340	1774679	13020	487.422	1714224	1278242	48923	1702.98	108	8926.133
2246150	1234495	17939	1087.578	1539389	739219	59084	2214.813	88	8926.264
410541	790405	95121	5897.088	240559	382787	174184	11692.92	74	8928.516
1714709	900779	24241	686.7201	1221506	528036	68239	1189.408	91	8929.910
626073	1556988	13821	15244.16	441254	859317	42283	26136.48	90	8933.376
110156	63056	61	149.2221	30542	17735	10	360.561	37	8934.066
618900	1778096	54039	20453.79	518733	996111	168902	39301	92	8934.209
1039240	1068650	6513	326.7793	669237	567708	20464	934.2304	92	8936.450
768007	1093418	163779	3416.202	387496	440001	275365	6206.977	71	8938.059
490059	310951	267811	33830	263515	162349	583123	73515.6	73	8941.808
1396745	940817	13247	202.7567	811660	417323	26979	1633.722	78	8942.917
2092551	1651982	22970	1213.617	1586921	990336	57572	1217.389	99	8947.257
1005850	1532760	177152	5667.827	599001	756960	373069	11791.37	82	8950.285
1658033	1261641	12024	494.7464	1146020	695755	33032	1583.695	93	8951.265
119578	167444	59544	974.6184	44591	70531	105333	1444.581	42	8951.434
1763551	893001	5435	310.9035	997122	419458	11684	499.6724	81	8953.095
1814297	1006774	60212	2750.493	1142175	495050	102383	4336.086	84	8954.117
1814011	1319695	12252	457.9372	1402361	806209	34728	964.6408	101	8955.942
1528731	1147579	23550	850.155	1091946	720183	53267	1388.879	98	8958.359
261954	458640	288319	5586.896	122217	204022	567446	10812.52	64	8960.715
1989163	899362	6533	309.9013	1196494	487897	20610	853.221	89	8981.073
2370947	1325223	14232	339.0152	1488999	728623	42553	258.6233	91	8996.112
1738585	1053416	17963	155.1243	1139240	515371	42042	597.1562	84	9032.496
2180845	1131867	11963	886.5243	1634423	581872	28801	2306.536	89	9037.560
655351	650233	113179	3853.542	281107	225326	170556	5383.992	62	9041.428
1657949	788944	11794	333.8434	1159456	442908	33746	862.9506	89	9041.724
330903	220708	66981	1149.434	111144	69611	94836	1288.1	50	9043.890
2015519	1157116	8465	22.8865	1231769	614514	16634	249.3674	85	9045.371
1879502	1264333	5992	731.7512	1274816	608513	12829	1802.907	82	9047.248
1576921	1353586	15715	454.6115	1123901	811915	45831	991.9191	98	9052.344
2625383	1808010	16768	896.0848	1700805	1106406	52897	2054.122	96	9054.757
1051722	1518553	186124	10514.76	604006	701927	339538	19513.48	79	9055.502
2814122	1434404	9776	837.2336	1772693	747020	24679	1656.692	84	9058.580
1557420	1035430	62770	1675.397	1085464	636252	112272	3346.059	97	9059.636
1604062	2953268	36522	12373.48	1113430	1971423	105395	32617.66	100	9065.685
1503577	1726167	20379	1034.462	1423066	1329980	73140	3267.154	119	9066.537
1915562	1071854	13298	3811.418	1365434	564489	30002	6166.712	94	9068.126
248050	146429	1581	-14.5059	119227	47421	2626	-7.8814	58	9080.769
525191	786947	39743	27321.98	282211	363926	75853	53021.75	76	9081.854
1048098	1494649	7428	637.1108	846378	953116	23547	1926.587	97	9086.554
2331306	1487708	12992	557.4512	1688860	957997	40304	1472.254	101	9095.352
698922	1157087	75263	15279.65	347520	527043	153895	30675.51	76	9142.918
495665	828312	131686	20208.38	236031	366983	247840	32731.82	71	9146.412
716301	771828	641153	13545.08	384139	399296	1488467	27197.6	74	9149.495
1087824	1443161	367383	3027.586	563513	605559	662908	6555.539	73	9150.573
368670	232194	99603	1718.128	133484	81198	153980	2495.278	51	9150.806
473463	778210	112751	2211.131	196838	290382	180869	3151.951	60	9151.132
2730070	1524431	15852	511.8972	1748464	861966	48740	1096.314	90	9151.677
3567797	2252542	9580	636.438	2584225	1623979	37096	1219.886	104	9152.097
1589063	1358669	20613	624.7893	1160760	769294	48539	1614.238	98	9154.281
1882185	1504376	15236	873.5396	1354429	873492	45406	2141.077	96	9155.029
1652475	1523442	16990	1710.139	1014126	832204	40610	2862.221	94	9158.620
1019990	515379	245544	27967.22	371014	190525	386444	40143.71	61	9161.485
1786481	1110384	10859	453.3899	1162190	587837	32195	1138.14	90	9167.524
1864370	1097426	41551	1916.811	1077562	515796	67980	2684.678	84	9168.254
1843443	1057485	26402	860.7522	1256788	600970	65467	2098.299	87	9169.013
2262086	1615798	12402	490.3522	1676479	933176	38073	930.2953	98	9175.358
3241285	2156368	14585	908.2185	2652403	1615178	55017	2213.054	114	9199.189
157456	15857	11713	12.4993	43918	4371	14348	-105.6772	40	9202.274
2406191	1245818	9692	591.3212	1693928	689081	26985	916.8585	93	9202.386
2504047	1363785	7758	2621.624	1678384	668910	19948	4482.483	84	9210.820
1787949	1494580	21070	806.027	1234802	834566	54055	1814.485	92	9212.236
1416594	1206215	36641	440.3601	970378	695198	92932	1139.085	93	9252.290
1757141	1227592	17156	334.2516	1237411	677803	47771	1107.753	92	9258.720
1547007	1002278	5344	278.9984	1028265	500271	11005	363.3805	86	9260.244
3080956	1622878	8668	662.6748	1986167	1083083	29518	1432.36	96	9260.475
1699998	866726	10809	165.5849	1115645	492100	30769	544.3409	92	9263.888
1693772	1390299	10019	643.2659	1192815	817216	30548	1233.143	95	9267.315
2004067	1184055	19207	1250.113	1230162	604246	45882	2834.58	85	9269.452
1583709	1236093	8035	785.7635	1154506	726098	21506	1455.287	93	9279.051
2119215	991429	11889	281.1729	1355609	522267	24375	1227.438	85	9280.068
2588872	2443692	21626	747.0186	2053068	1657358	72819	1772.346	107	9282.765
1248098	1189013	19236	269.9396	930267	629581	51301	313.7861	89	9283.329
1619173	1125912	10635	445.6235	1124612	628010	27166	1352.813	93	9285.642
2318005	1366625	14276	562.6836	1579053	738187	38214	2090.005	90	9286.762
2277804	1298031	13477	389.6597	1674482	800640	38818	248.0898	97	9307.103
181209	95292	53521	937.3281	53381	27429	68673	936.9553	43	9314.201
1358504	1064070	19571	133.7331	932386	535412	41802	734.6922	86	9317.518
1688874	1114520	9147	389.7467	1223608	681502	32180	1375.298	95	9354.494
1896537	1816658	12396	371.2156	1497879	1269599	45166	1263.613	106	9356.210
1124451	1160995	30824	732.4264	764102	570638	65194	1252.583	87	9358.985
805350	1822425	18459	19029.75	548941	959081	42999	36939.45	82	9361.472
620701	1297783	14233	18479.87	450577	921738	37420	36860.26	94	9366.705
1947457	2247671	29797	843.2117	1512572	1260905	77597	841.7917	97	9367.964
2200430	2037178	8849	417.6289	1765276	1267912	34464	885.6304	111	9369.832
841288	1658932	28618	25956.87	698097	1146484	93924	51692.34	96	9370.271
343016	154513	2462	621.7182	100473	44095	2697	947.9017	47	9372.145
2632887	1228099	13904	593.2144	1507270	534335	25209	1211.425	79	9374.548
1671949	1425866	20621	567.6381	1381563	1212474	70985	2154.259	118	9375.399
251458	415907	91908	2683.439	191463	428575	302781	8455.814	107	9377.493
203960	141496	129367	14140.09	92189	47525	182762	21176.55	58	9379.869
2833685	1618392	6615	326.1015	1968224	938296	17382	267.7302	93	9380.024
336302	1097323	14333	3364.481	236251	749587	42594	9112.724	85	9380.866
983580	1318533	336590	23752.7	638472	762293	793315	61101.97	86	9381.455
1595793	824498	9101	201.3661	1045995	400670	20265	1116.866	83	9381.698
260575	232532	148521	28411.83	113652	91511	258763	47996	53	9382.089
1992585	1672823	13019	837.5659	1522539	909096	38894	1304.153	95	9390.973
2281592	2340103	11945	744.1145	1899137	1658852	40869	2554.951	113	9394.658
1323132	908304	10035	344.9635	782086	389107	21012	875.3732	78	9397.125
1359298	1269366	12036	184.0196	850425	731676	34176	614.0736	99	9403.335
1002624	1338715	17570	60.677	627697	748632	41566	424.6526	93	9405.019
1573253	1046888	9247	452.3567	1102754	559197	23777	1133.49	90	9414.238
612263	637511	105885	1772.149	212654	195775	149291	2393.025	56	9415.677
2067091	1138776	11411	410.9571	1317555	613382	31409	672.2449	87	9466.303
1017480	1021454	18122	159.2442	783143	730300	58852	522.1972	103	9476.948
2381185	1460910	9300	290.73	1613074	864051	32754	1058.699	96	9478.305
2068073	1538642	7006	798.8366	1387460	692557	16939	1689.478	85	9480.976
1579046	1574084	14554	615.6794	1228424	891076	39832	589.1752	97	9482.237
830251	1811991	23785	19825.34	682977	1346904	81688	48232.1	112	9486.584
2018182	1316048	9813	290.9093	1552873	865295	30962	1490.568	100	9487.200
1795007	4651766	56427	53392.16	1922321	4112019	264879	203354.9	141	9489.011
1555718	2623888	183861	19734.4	899180	1186178	359906	33048.53	75	9492.919
2014788	1386802	16805	1051.76	1559675	843926	54999	3031.644	97	9493.238
1764502	1494816	7067	398.0587	1271178	899436	20349	901.7789	95	9494.423
1560641	2128277	196504	36981.07	890871	1001155	423158	58815.56	77	9498.280
388169	385501	23910	19934.35	150264	111703	33778	26993.35	48	9498.361
304661	313297	272589	27508.44	136277	125652	489915	43802.23	62	9501.059
485736	762649	75529	24185.38	194947	252519	115638	35051.69	59	9504.419
1974902	1623315	17427	166.2547	1368557	934659	55442	-256.1038	99	9505.458
454510	70037	6418	243.4498	203087	22615	9977	499.3097	61	9514.420
120123	53557	22	-32.1658	36117	15759	-218	128.3702	39	9515.185
1571560	1053938	14217	378.1737	1019199	614158	35555	957.6355	91	9516.173
983543	1219957	48378	1100.406	841763	776000	115195	3030.439	99	9522.609
103836	67526	41763	364.3043	30297	19418	54385	444.9985	38	9540.167
2131033	1230666	12419	289.9059	1379535	725858	39322	347.5642	91	9547.127
551977	163124	3300	-92.87	178724	46845	3733	-148.1787	53	9576.833
298086	430785	95589	1822.743	162342	189849	177498	2674.038	67	9583.502
361818	36221	496	-25.3744	116513	10618	958	-205.8562	50	9590.817
502172	1010826	13089	4102.493	369762	580264	37023	8678.391	86	9591.365
1543029	2219058	11638	413.2918	1490960	1686371	47115	478.1515	110	9591.481
2779151	1817954	8942	572.2462	1969565	1200296	31070	1649.027	104	9597.131
728300	1533627	17691	14792.26	454358	736755	67935	26204.15	86	9597.350
2172021	1580770	12320	2370.152	1310029	817082	36750	6440.675	83	9597.575
1315641	899322	10120	148.732	928552	491009	30826	372.1386	94	9600.798
2282117	1738418	10228	697.1908	1809925	1102066	33355	1175.215	108	9603.001
1336651	935603	25140	1016.354	898795	513411	52297	1882.462	94	9616.654
2197928	1063562	8129	415.2369	1510623	541270	23892	687.9412	88	9620.051
1459047	990909	4543	422.2623	944558	499704	11944	649.2584	86	9636.923
759708	1325138	82497	18889.68	467802	614845	200464	34873.23	78	9684.420
1488473	1751385	11116	477.4076	1096553	1047228	32002	1684.912	98	9688.022
554850	1043753	245942	7029.946	417339	681444	548844	19538.35	86	9688.813
378374	1158505	4390	532.279	114495	330201	5649	448.1089	48	9689.919
1134708	330086	5493	243.5573	579931	126402	9362	350.8082	69	9692.380
2030927	1204928	11709	350.0749	1269807	571608	24288	675.9568	85	9695.237
714986	1455284	8943	12040.1	469751	969634	28878	25290.46	95	9696.345
1673976	1963808	13470	633.667	1428170	1539522	55560	1861.916	121	9698.279
162038	112974	35996	616.1756	68278	55335	78982	1087.49	60	9699.518
947656	2814178	600460	28373.81	738657	1825921	1792327	66368.15	91	9699.892
103707	14022	136	-48.5704	30115	3868	-66	-93.5026	37	9701.712
2125637	1492947	10022	598.8342	1651024	895675	36270	1732.747	101	9702.280
1367346	1066218	8055	474.8855	927580	623804	26173	1183.705	94	9703.168
1893248	1815721	17611	758.7771	1458716	1204654	60135	995.5735	98	9703.394
1363860	2781709	445294	37407.2	1305728	1843968	1357137	115818	103	9703.852
1607078	1743615	9734	200.2774	1231903	1160037	35919	504.2559	108	9709.280
1226400	1027905	11752	1306.887	767522	443757	21838	2202.512	77	9712.297
449238	568979	22379	20443.66	199765	199249	36149	30565.16	57	9712.657
1341732	944411	11634	282.8674	882968	447273	32586	738.8746	85	9715.078
1818265	1333987	10403	544.0083	1586704	855330	33258	1264.174	106	9717.900
155678	82512	30183	4269.667	40684	21450	37398	5278.428	33	9718.393
1917933	2078284	22960	616.056	1338491	1353533	85568	2960.765	110	9719.182
1572656	696505	5342	101.2862	1016817	317686	9291	874.0251	75	9719.209
2122913	1689423	11520	662.272	1646098	1123139	41152	2072.227	108	9724.643
787083	1512895	17726	19842.23	508345	1015978	57393	35569.15	91	9743.583
1799160	1361216	13225	387.9225	1153270	732098	35998	257.8878	87	9745.721
2047788	1482926	80854	1790.109	1296936	760840	157606	3273.497	86	9747.947
1823469	1028137	8217	544.5737	1150064	576212	24664	1726.85	81	9748.038
2327944	1501559	10843	509.6923	1574522	883401	29181	1468.854	94	9751.668
1801808	1201071	14046	287.7806	1238266	703641	37238	610.4518	89	9761.009
1762347	1692495	15161	708.3321	1329451	981223	43797	1487.612	96	9762.305
744425	1396516	17058	15892.35	359015	616329	35017	26230.05	73	9785.605
1619938	1033024	6996	370.2756	1032540	560390	19715	960.0115	90	9786.527
2859586	1547808	8557	913.6477	2097385	931386	24489	2311.033	95	9790.211
1161325	1552052	232706	4423.606	700671	731663	407917	9213.744	76	9792.730
1817257	1346253	15473	1161.435	1396416	726593	41692	2192.521	92	9794.883
1656453	1362485	15883	452.4363	1249278	833368	50996	1349.676	102	9797.935
280259	496034	237300	21284.53	126216	175790	382129	33035.64	58	9801.844
536840	1291522	266065	5791.247	437464	789163	675624	14719.71	88	9802.082
120555	62169	35373	186.8253	34063	17391	43384	139.0424	37	9809.148
826286	1170937	213536	25130.17	543019	662500	710379	53550.46	88	9818.313
1864643	944078	13551	480.0111	1307049	507265	31450	1537.345	90	9823.165
140689	121426	158028	2288.771	42354	35356	206077	3229.52	41	9828.324
1038937	1388081	10326	164.0886	742871	709430	29548	525.0428	91	9830.131
[truncated: 8,001 more rows]
