# Supplementary material for: Mitochondrial calcium uniporter-mediated mitochondrial dynamics imbalance contributes to contrast medium-induced renal tubular cell injury
Source: Front Mol Biosci. 2026 Jun 29;13:1848361. doi: 10.3389/fmolb.2026.1848361 (PMC13357276; doi:10.3389/fmolb.2026.1848361)
Supplement: Supplementary file 1 [file DataSheet3.zip › Flow Cytometry Assay(1,2)/Flow Cytometry Assay-1/╧╕░√╡≥═÷-1/╡≥═÷ 3/CSV/8h 3.csv]

FSC-H	SSC-H	FITC-H	PE-H	FSC-A	SSC-A	FITC-A	PE-A	Width	Time
221714	132218	2923	1130.38	62329	37369	3557	1728.148	42	1.131
2340043	1310770	26422	432.8742	1345918	667083	55738	932.3018	87	1.355
1752939	1410004	9877	541.6997	1049516	716308	24953	1208.263	88	27.166
2148538	1401249	13018	536.7098	1449662	834301	35431	1186.479	94	35.933
287408	139388	59881	458.1241	85583	41351	79810	496.341	46	42.184
541810	1373499	9908	2373.239	467110	889637	36656	7270.202	96	48.215
2776567	1797587	23135	278.8735	2253109	1366350	71725	1474.772	114	50.680
996936	909332	9897	261.8217	712969	485705	27128	1016.281	90	51.906
3133246	2044463	17740	590.214	2439442	1471886	73202	4005.232	108	52.938
142303	48798	1204	61.7444	39488	13614	1378	23.7058	40	56.272
2817001	1559222	10774	372.6214	1750005	834362	27546	551.1306	90	57.061
1558172	943379	5507	160.5427	896979	425346	10901	9.3461	79	59.756
2511312	1641353	15446	958.3206	2088743	1276958	57688	1985.697	106	60.067
1969804	1290776	13839	487.5679	1368244	641489	37979	1342.822	83	60.306
1184794	1186076	10666	209.1626	951437	717939	39221	-3.9019	103	62.138
1701408	1433541	7063	235.6343	1099510	767361	21445	-198.9355	87	62.493
156341	179727	55942	935.9462	54526	65404	84196	1433.196	51	63.732
1816912	1195406	11807	363.9727	1140828	566893	23708	1021.419	80	64.508
902547	1525884	167230	35685.6	730702	916982	467818	70326.99	101	65.503
887162	794627	7004	216.1244	586385	369833	18841	371.7801	77	65.560
310925	575144	68974	3931.641	208873	335801	196439	9018.428	78	71.102
485102	720651	129632	2069.955	194872	263243	210218	3544.63	61	71.981
1851057	1127860	18448	46.3328	1260368	599014	42387	-31.4893	91	72.734
2695363	1551511	22202	1246.132	1846960	1000422	67276	2973.984	97	73.140
2032568	1263413	18579	501.4819	1237472	677003	58928	700.2608	87	73.978
2084086	1535194	17460	423.506	1372839	865898	49970	1575.317	96	79.741
1503641	1198232	21931	353.1291	1121881	672778	74525	1078.853	95	81.176
2059619	1108916	5593	213.1673	1432651	623646	18751	249.7311	89	82.989
1355513	1209063	19756	189.1116	744789	664657	53252	251.0372	84	83.097
1914691	1674988	13098	359.1978	1539752	1126595	46228	1268.791	106	84.098
1156579	1244432	11369	392.0009	731222	658211	37510	590.311	90	87.014
1633918	1278844	7584	703.6624	1178688	752608	21806	1125.117	97	90.381
1017834	1714877	290253	12816.59	590261	718728	582037	23708.88	75	93.207
1897437	977746	13679	237.5919	1206813	513790	36113	668.3393	87	96.925
803464	873799	209276	4319.184	420981	348098	396223	7408.51	74	113.995
1959618	1211785	14257	233.4177	1242347	596786	35027	447.6147	85	123.757
361998	74589	42218	807.8298	124706	21754	55594	1124.023	52	148.456
2174821	1186240	7816	301.2776	1544256	686362	23516	506.0476	92	152.648
148308	312509	105025	2148.903	69479	130294	182861	3431.302	57	156.713
2607866	1575488	11790	598.419	1730719	888041	28605	1628.74	91	156.932
947026	1630029	68096	30585.99	810856	1179092	259234	69594.23	104	162.453
2098142	1587736	14066	438.9026	1527039	908710	46355	1582.516	97	164.468
1223797	1041278	5498	288.8378	891122	543491	17317	172.0837	90	170.109
1422690	853283	7113	370.4393	883197	404163	18073	867.2953	85	171.276
1936513	1064157	14846	187.6606	1205723	599148	45832	580.7752	92	173.676
1209174	1197587	29108	739.3588	843097	616718	59858	631.4338	88	178.185
117124	96302	451	101.1011	35846	29713	539	165.4379	40	179.626
126043	122206	57980	725.678	45041	41253	82029	908.0269	45	180.695
2563420	1470767	10751	618.9311	1651539	782431	25329	1844.157	89	182.448
254217	227860	174132	2890.405	107691	122951	390685	6382.429	72	186.245
1598328	1699043	19177	1200.43	1223750	1111485	56667	2377.619	105	187.428
2311536	2800756	12788	693.8068	1594326	1977374	53255	1605.605	110	201.633
1300955	1746694	30587	890.5307	1174070	1052777	62463	1891.574	113	208.329
2054985	1373442	35010	891.061	1379731	680967	78247	1395.257	88	220.328
807889	1127291	75278	38600.5	319207	398377	123029	57312.13	63	262.616
438232	489893	135151	2390.771	144344	144747	179004	3251.324	53	268.458
1403026	1495302	13513	511.4793	960188	897231	42919	1238.956	96	269.781
1268025	2851410	15910	16140.55	1206285	2027437	58571	40100.63	104	274.627
324572	167173	28464	1577.03	97657	48649	35593	2205.167	47	276.851
2506433	1762571	8612	552.7332	2055625	1152476	36261	1484.042	107	281.164
354081	676992	73898	24133.08	168568	230125	114770	35432.6	60	284.592
292356	584352	4241	15744.72	137615	209849	6312	23711.7	61	286.278
1899402	1050364	19441	696.4401	1181421	558207	41139	1185.098	90	294.360
1691775	1246514	13933	246.0413	1156093	633278	34279	-242.7481	87	296.274
335750	824297	10883	17908.94	164089	361924	22174	32739.16	60	296.503
2076186	1269368	22155	503.8955	1470782	706959	48867	967.0387	93	298.660
541498	881618	130199	5096.364	342210	518381	299859	9922.29	79	301.658
1554806	1250181	17132	403.7052	1063381	726744	46012	1298.873	90	309.597
447297	1052558	19294	2129.594	334133	573910	34799	5030.424	83	314.907
1411186	1233760	18736	560.8896	1058771	709442	48736	1293.89	95	315.743
177134	247514	20475	17348.65	102925	122297	41711	32963.79	65	318.317
2251661	1695615	10154	547.8394	1750250	1173484	32752	1747.987	100	326.457
717204	1609231	17519	22324.02	498103	976319	53400	42027.74	94	336.600
1559309	1351914	28135	633.3735	1132976	711228	85927	1781.105	94	338.442
1269210	1429079	14205	431.9005	964201	914361	50597	893.0917	100	382.613
304007	104114	62858	837.7338	90572	30711	84422	596.6742	47	384.214
3831853	3096592	16059	947.1099	2746533	2376639	66317	3138.984	121	388.100
347240	550438	132908	19768.54	144567	180955	206265	29028.47	56	389.065
2404673	2244069	54290	1069.669	2368822	1865702	165554	3645.779	131	389.778
1644422	1080287	9965	546.0365	1137610	538569	30507	1604.043	78	390.009
223636	190918	75303	1422.898	104768	81738	122785	2286.239	57	391.109
116453	120992	44674	790.4114	37663	37138	57232	1198.315	41	393.052
1895440	1277079	13005	444.5805	1360874	789952	37722	754.8042	101	394.012
248556	404193	182491	28659.54	95083	135142	291023	42393.79	53	401.373
868614	1467278	14201	20646.48	692568	953028	46674	47854.61	97	403.890
2703450	1597733	20290	929.269	1936438	934871	52109	2074.515	94	418.303
2079674	1431346	14932	644.2852	1366758	739378	32359	1525.54	88	420.097
350020	472938	147458	2300.794	147343	183029	247445	3291.665	61	422.932
255159	417502	10134	1627.717	119301	191491	21514	2978.135	64	424.089
614452	995794	16492	25191.8	287437	475887	33282	49024.72	73	437.098
1786599	1575234	8059	735.3099	1267947	918449	21565	957.7965	90	480.066
1584210	1227658	6538	168.1818	1165427	654112	18510	667.411	88	480.852
901086	1844112	14410	26750.4	673137	1095101	50795	51185.6	93	483.125
1886358	1030213	15709	392.4749	1269934	588490	32730	1255.153	89	483.483
2440586	1165705	18112	454.6832	1574907	644554	28159	1366.92	88	490.372
798884	880687	126474	20110.39	585353	730937	364463	44371.77	96	491.417
1904442	1161367	10321	640.8081	1213426	574427	22178	979.5858	82	491.520
2125693	1211612	14968	478.1048	1542128	723246	36400	1025.04	93	492.140
959416	765974	6822	274.3142	636098	382649	20073	337.4953	78	492.506
1950453	1622114	15711	619.1871	1419956	965073	47376	1483.594	101	493.455
361362	715222	20026	17879.26	194189	317828	33853	26632.55	67	493.960
145781	126490	26711	648.2871	61318	76224	65431	1096.479	63	494.652
1842397	1551669	26879	735.1119	1175269	895157	66361	1622.652	99	495.603
435275	831470	431581	7052.494	238251	378082	897426	15733.4	61	495.657
1842463	1918600	283769	5962.641	636020	624184	402963	8666.624	61	498.963
1765534	1607399	10151	408.2711	1464682	1354874	37883	1901.636	114	500.547
1770604	1276959	10335	792.7935	1106780	614673	23070	1083.227	83	502.501
1889215	1876975	20329	791.6569	1347119	1429069	78702	3437.782	109	508.669
190323	106438	39088	765.2368	52797	29989	48962	870.3682	41	512.557
2191153	2051525	364168	26306.22	1452137	1030102	866238	56495.35	83	513.899
1457021	835469	22244	574.0884	905674	404763	63634	1473.067	83	515.724
101526	68086	357	-51.3723	45884	29564	334	-250.0626	52	516.640
1703236	1061574	11743	425.1823	1312329	604912	34781	571.0141	93	518.696
1045993	903740	11806	171.1166	719674	425844	32746	-51.1494	86	519.689
1967650	1517991	16488	710.3768	1445382	948279	54814	2074.265	99	520.186
1614928	1576377	48134	1280.517	1305776	962635	119908	2308.239	101	521.485
758201	741496	215237	16872.4	354736	290941	360099	29373.75	68	523.518
1987188	1194522	8526	456.1086	1303437	596548	22534	379.3574	87	524.587
919600	1075203	15241	13195.82	511520	556688	35921	25366.97	86	531.954
100701	233051	30531	1695.589	54777	96952	48814	2442.665	56	535.986
2290258	1062703	19671	540.3431	1499598	594978	44421	1277.818	88	559.763
1579663	1327636	10594	345.5234	1078778	676656	28660	688.826	91	590.350
1232416	1031670	7526	1321.009	844300	577142	19510	2450.511	87	590.427
1109822	1260256	218242	5163.976	547377	454848	337836	7212.399	67	596.488
2304644	1181147	26721	811.8481	1391946	691338	65252	2289.237	92	598.065
1986487	1192444	14935	958.8535	1286809	556658	30718	1938.68	88	600.622
105399	91978	215	75.0615	28623	27339	363	52.7643	32	600.989
1995973	1448852	8705	537.3505	1390017	1015483	34270	542.547	104	601.650
1882798	1350649	20728	721.2408	1297141	792921	61187	1711.191	95	603.700
1698766	1254318	6485	249.8085	1132812	645740	19841	443.8801	89	604.590
2615384	2173892	10743	570.0823	1709826	1382934	33805	1240.46	97	610.863
1690722	975775	15979	392.6219	1122824	484349	39734	163.2774	85	618.285
1392463	1198699	25951	1446.651	1112816	685064	65533	3003.801	94	635.848
1236138	1312391	15430	968.623	804579	605525	29610	1826.121	84	636.944
1826989	1244657	5469	649.0109	1120719	567036	12120	1723.932	80	639.348
1859990	1331577	13588	3366.687	1468755	822529	33264	5175.311	103	650.710
2527555	1469934	11221	1096.298	1374386	751719	29792	2092.931	84	684.297
1384481	864190	10985	316.2585	886494	431471	29791	397.0751	83	690.020
874253	935110	4832	356.6752	516049	439930	11171	777.4931	81	694.814
1374734	1384513	242252	6919.937	547058	517898	417767	11802.33	68	699.494
371549	349100	143723	2487.26	177470	143714	248512	3725.123	63	700.301
1458184	1061490	15191	362.0151	1025654	546758	42233	325.6713	88	703.412
123447	37579	11921	-136.4319	33512	9899	14640	-111.696	36	704.618
1681144	1291647	5414	575.9254	1110024	685762	14037	856.0757	86	705.626
2110320	1469761	10713	706.3993	1598452	1049653	30610	2034.221	105	705.762
1151665	1183856	14091	416.3051	839049	645945	35099	846.2539	93	707.513
2241285	1429132	13294	377.9934	1523680	873309	44109	1131.715	98	708.353
1941332	1905423	17764	81.7604	1480765	1016576	38662	675.5382	94	711.578
2033195	1373192	9922	412.2242	1468226	756847	30042	363.9562	94	714.870
308852	220907	13697	783.0017	111121	68122	19872	822.4192	46	715.184
681196	1036574	70512	46603.32	438421	572703	187366	83691.03	79	716.289
2332025	1424557	14014	616.3854	1635589	837465	39321	2000.708	95	718.401
2016903	1237662	10543	386.8623	1540767	872539	32858	477.7338	103	721.162
900943	1153248	195264	23823.51	500614	520206	421475	37879.75	80	724.171
164177	87511	16309	49.1349	50976	26617	22227	-3.4653	43	725.769
407449	153181	30312	329.1032	117795	43519	38814	523.6654	48	727.306
1742581	1105162	30072	666.6392	1203373	625593	87730	1891.653	94	728.245
106795	31108	6607	166.2527	33373	9385	8725	98.4725	40	741.523
1139977	2011083	236242	25747.78	939997	1345589	469136	72085.33	95	746.767
108695	75145	9946	628.7706	35890	22283	13768	820.7848	41	752.045
2149127	1332980	7110	392.871	1463992	798233	18535	1051.813	95	801.765
1586203	738414	13177	140.8297	951314	355519	27781	695.3141	82	804.726
954384	1742489	17332	21395.93	594248	889909	40585	37685.82	82	810.787
234948	252475	91842	1445.936	93898	95151	144811	1537.697	53	817.337
2142578	2516514	14230	2062.303	1506814	1149792	37890	4208.629	93	819.329
1911272	1338257	13778	763.3458	1423340	798044	45054	1857.729	99	819.759
1596764	1031310	9102	497.2222	1083831	498779	23283	889.5763	79	819.960
1945373	1404445	16112	295.4832	1244619	732724	43836	1261	90	822.328
358034	566059	243107	2210.903	156790	208030	381130	3387.393	58	823.177
1744384	1333578	14026	601.6586	1253790	749053	35089	1124.693	91	827.990
1813377	2203963	503049	31203.25	1833912	1999636	1290321	104922.8	113	829.001
939576	1259207	10394	150.3034	686782	662180	37606	-12.5034	94	832.180
153668	31259	8105	427.6905	42046	8432	10007	459.9927	39	834.862
1074079	1124093	6821	1376.458	687195	524883	19548	2404.043	85	840.024
201773	299215	133516	2552.048	85355	108236	197879	3670.212	53	844.538
1152175	2494834	19123	14430.2	1225182	2285625	74805	40404.56	116	845.668
1396497	908167	15645	383.6845	978959	501017	48632	1362.855	88	850.696
124335	80907	52532	498.6452	32426	22052	65471	656.7231	31	850.963
425280	581151	192227	2929.535	184150	206093	299520	4427.072	61	855.234
1293340	1385661	7165	342.9565	1008052	799449	24299	1481.374	98	856.228
264101	150075	21553	8743.523	77672	43979	28766	11263.57	44	858.405
207376	283382	105567	1721.909	85317	108371	156787	2198.351	54	887.510
2527744	1451015	60609	1977.365	1697589	802395	102009	3176.905	87	896.599
315628	312350	195722	3185.604	186812	220759	391505	8050.431	109	896.971
100067	283197	38643	1929.272	44592	113461	62244	2793.088	51	909.618
1509437	1133408	36987	776.5707	1056025	639729	86892	2176.241	95	909.728
1195367	1169763	13544	927.0184	1173829	836427	38009	1385.505	107	911.819
1801456	971203	4571	382.2331	1171718	480523	9045	1144.425	85	917.322
304666	455076	1197	56.7517	147199	151046	1287	484.8007	60	918.619
137084	52122	167	65.9687	37762	14410	155	128.6955	38	920.284
846709	1484623	44541	29151.55	572558	902401	123270	53461.45	92	922.649
114347	6946	57	31.7977	31920	-595	-142	20.4338	33	922.929
108093	147032	55969	873.0609	33659	45927	78179	1072.042	40	925.939
1157916	934005	17741	582.0701	789150	500940	58199	1102.164	93	926.544
1949731	960717	27902	652.9022	1293592	499978	61241	1198.42	83	926.867
912040	1386334	383957	30828.59	630856	654827	879469	55359.41	81	927.618
2282225	1360123	60886	1512.505	1459444	788556	132102	3144.522	92	933.879
1823267	1921272	11236	687.1396	1565692	1676964	47482	2776.34	124	938.641
1933814	1011314	8196	565.5956	1225990	495594	19302	1169.442	84	945.280
648314	1796137	75885	12648.15	444959	955615	164944	28388.56	78	945.452
1585892	1457271	8174	412.7614	1059009	905739	22094	754.6734	95	947.381
513171	806261	24476	18530.9	294853	454468	69187	32941.99	83	949.893
1865848	1161623	15509	431.2549	1308446	699305	44585	1443.219	95	954.382
262298	263936	188721	9044.048	82807	86353	260018	12246.41	48	968.504
1645389	1167270	7633	556.6113	1033322	550160	16046	1026.981	83	974.858
1618616	1313967	5389	578.5229	1263636	795709	17327	1318.645	97	975.344
2150597	1216791	12374	635.3814	1439020	670599	33941	1531.89	91	981.868
1663517	1344171	22384	517.9424	1281259	826752	55303	1612.898	100	1023.243
2453133	1181859	6879	645.1119	1863180	646386	23623	1117.65	93	1023.470
1484323	1039975	17181	608.6541	1062564	556186	47904	1240.614	89	1033.578
2784052	1285029	12826	485.3386	1779526	747699	36733	775.1213	97	1040.289
561300	1259848	16481	11138.38	460247	913026	57642	26229.32	99	1041.697
177665	283701	2443	751.4523	81942	124755	3800	1484.18	59	1044.037
2141749	1550944	15919	493.2559	1512844	935894	53803	851.7483	98	1045.412
1880735	1121997	10048	423.0928	1364319	647579	33657	1385.758	94	1046.171
2339378	1916698	18598	764.7478	1672364	1127101	56570	1996.577	94	1046.241
1612085	1167455	17457	416.9377	1108234	652917	57081	1265.044	95	1048.206
740501	986191	14046	18235.78	464997	603681	38478	32339.02	84	1049.897
115784	15017	318	-11.7602	33655	3062	388	19.1668	37	1050.346
2913156	1849692	8181	475.7541	2092987	1140920	26749	1544.819	99	1055.833
2355339	2886458	15097	1338.542	1748753	1837422	60620	4269.782	116	1056.655
1410269	991494	9791	551.0751	865284	493387	21458	1469.194	84	1057.523
2050822	1433005	15289	671.9129	1392443	761941	38255	1190.105	87	1061.831
168766	127042	71153	737.0833	40989	31769	88363	805.5643	28	1061.884
449003	503720	81974	1145.941	301861	319551	215630	3512.843	82	1062.659
1939032	1496563	15326	283.5886	1249909	764830	36667	181.6187	90	1073.708
142902	66984	58251	1091.681	42648	19077	72786	1270.095	41	1075.487
1422275	1122945	23406	929.8766	1209366	703013	54968	2596.105	105	1077.140
1368696	1343949	12884	654.9924	1057030	774273	34412	1539.113	98	1078.882
108448	122323	16764	899.6604	35327	45595	24920	1553.012	40	1079.423
2234998	1626855	35632	665.5552	1697921	1050689	69249	2102.069	104	1087.691
1914373	1502348	34810	866.841	1113090	821360	76722	2344.704	88	1121.253
2558589	2065309	18029	1097.627	2361148	1590186	57241	3196.02	116	1129.008
1565613	1239469	8995	359.6195	1090116	687723	24649	1082.009	93	1135.775
208053	37211	303	-33.6017	58429	10238	306	84.9666	42	1139.442
1865948	1028557	6825	1671.882	1129050	484875	18048	3376.893	84	1140.779
1520861	1454127	28726	689.3286	1136716	826102	71625	986.1625	92	1141.548
1436967	1247107	9238	254.6518	972973	658020	26445	507.5645	81	1141.581
291350	29600	155	141.6955	88093	8257	-494	232.0866	47	1143.127
2838069	2243112	79556	3337.892	2540312	2042400	149792	7413.931	125	1143.179
240072	137459	42386	669.6546	89762	48207	68782	1247.27	51	1145.032
2890045	2187148	14145	574.5345	2176896	1605133	53748	2415.663	108	1145.309
1084300	1368839	117842	17422.54	623638	554393	207150	29048.12	73	1147.962
636516	1179383	192292	9291.182	454061	837774	421303	48218.5	89	1148.388
1990973	1083347	25759	1138.28	1312925	559086	59441	2450.44	86	1150.704
145929	140499	73362	1499.208	46388	43112	95402	1703.652	43	1152.802
2042884	1617846	43195	832.2395	1779678	1241285	101395	2307.26	123	1153.697
160833	79448	106	46.7466	44039	22186	63	-104.0657	40	1155.741
1697290	1964087	14235	412.5835	1272550	1288225	47771	564.7531	103	1166.410
821537	1352739	280829	56977.71	752570	1348157	1939796	207004.4	289	1167.800
1444119	2390159	31329	14548.76	962162	1447734	73624	37982.51	97	1173.737
2188025	1597740	23319	307.3959	1606612	952021	67575	511.9575	95	1183.030
2132929	1313976	10993	514.1073	1301362	965365	33690	1989.009	106	1187.270
105266	25449	1225	122.7225	30439	7181	1637	239.4357	38	1241.258
2567266	1253059	17362	395.6082	1691465	671541	43498	1151.638	91	1247.984
102598	16401	2471	76.4231	29892	4570	2605	93.1405	38	1252.515
2538334	1631657	7919	747.4559	1956888	969384	27435	1539.104	101	1252.973
1760125	1467855	15044	419.1684	1298825	940733	44240	470.864	102	1257.501
2443581	1314512	14167	618.3687	1732594	724074	38458	1040.894	93	1258.659
732611	1194551	82984	35345.6	421861	592316	212273	65565.91	81	1259.807
1030299	1250816	385005	2938.781	509917	539870	772127	7933.925	71	1263.621
306894	426700	12951	1606.351	170133	211635	34506	3421.587	72	1264.416
3026715	1565791	12230	478.103	2008935	965646	37797	1210.012	98	1266.410
298566	153597	3004	-51.2756	118417	48843	5110	-12.329	54	1273.072
1580964	1404630	10215	451.0615	1148740	758040	22251	2026.081	92	1273.877
350345	609817	153205	5494.8	242209	377760	405405	15819.22	82	1290.586
1417786	1471341	22399	442.7839	977577	906425	59491	1628.245	98	1296.801
110929	293267	35514	1659.535	55394	135759	72656	3250.802	60	1313.405
269676	152936	123595	1034.679	98152	53504	180613	1888.789	53	1360.102
1900620	977945	12069	62.2709	1263377	489520	30763	114.2043	85	1362.102
262308	220393	238622	2775.294	91562	73064	348545	4461.375	52	1364.044
480232	1100857	129201	16139.98	279191	500165	224939	36078.28	73	1364.429
2196159	1185709	12810	535.641	1350192	583900	35516	1081.248	88	1366.587
2204384	1121685	12853	502.4533	1598722	702633	42555	936.3355	96	1368.610
1526651	1116854	7052	269.2172	1027313	556872	14699	1078.814	82	1368.956
2507094	1420779	16083	477.6563	1686397	820504	40020	1589.122	95	1370.888
1855304	1272432	9564	418.7404	1430776	816216	32256	502.3616	101	1371.787
1550363	1533300	9265	663.7665	1156660	916865	32062	1625.278	92	1372.266
796548	891733	277461	19785.36	407352	393798	530561	32378.27	73	1374.745
339020	1031323	3932	693.1852	106972	306151	5594	759.0234	49	1377.041
2881712	1559175	6625	518.6625	1898926	827021	15408	707.7888	87	1380.792
2130639	1556480	19552	1075.467	1559438	795574	54280	1988.108	92	1405.775
774712	1075020	245709	3146.475	402213	444652	439833	6502.031	71	1456.220
858693	1945486	11493	2865.157	636738	1098814	31435	6086.503	84	1456.332
810327	1168760	272297	4933.462	448850	521369	498851	7929.341	72	1463.297
1324901	1499517	15491	2960.845	889117	728291	34400	4790.84	89	1467.621
2573289	1260259	35281	582.0641	1655347	769903	76993	1568.707	93	1468.238
1617644	1081427	8561	522.0721	1084475	578943	21171	1032.493	87	1471.423
1812867	1128158	11360	402.296	1250739	590232	30043	640.8123	85	1471.508
2557025	1.676435E+07	410805	56851.16	2107220	8527668	1542304	141924.5	120	1472.594
3833800	2194072	29990	1035.439	2611412	1676952	98378	3647.406	112	1473.702
2262418	1360643	6034	274.7074	1513020	655747	14586	484.0746	79	1473.951
307980	300080	39344	18944.4	142636	109502	60635	28368.62	59	1475.030
1234175	1205525	8909	109.9949	887962	639210	30474	89.7914	91	1475.769
606691	767435	635851	7805.041	508177	524465	1858953	24242.66	92	1475.980
1871326	1400060	16122	512.0442	1358715	785591	41273	2261.815	94	1476.721
106420	50303	30102	294.3222	30503	14117	37357	522.3277	37	1479.251
1374837	1463622	7422	258.9742	895097	912818	25793	69.3873	103	1479.784
1483297	1299610	11781	575.7141	989923	623744	27800	1322.58	87	1480.930
118302	150622	21090	649.149	37396	46887	29140	930.754	41	1482.207
749629	799373	578312	6565.903	332007	319257	946004	9307.024	66	1482.764
761182	1002084	187802	5485.292	367996	413007	318484	9334.152	70	1484.299
1636053	1131118	15801	201.2361	1077132	588902	37069	-186.2291	93	1485.631
117340	44815	11144	329.3784	33209	12915	14378	540.0058	36	1486.290
1880265	1341148	11133	666.9613	1438049	822128	36769	2174.941	99	1495.739
1061158	2042805	22882	19179.28	725680	1366719	72619	48389.13	92	1500.582
378482	341913	97695	1437.689	115579	101550	128894	1722.153	49	1501.906
1083123	1127077	234269	3011.691	479397	424426	403615	5194.801	68	1503.752
1981134	1385152	24185	987.7785	1335700	792244	59313	2386.859	95	1516.046
2271034	971371	9498	757.2378	1306698	466364	18619	1369.726	82	1529.239
187684	59179	2800	-300.92	54665	16576	3712	-464.1568	42	1564.884
172924	36562	995	-72.1805	58217	10479	1186	-141.6654	46	1572.710
1569691	1176719	5944	413.6584	1002655	590933	19303	-99.7017	88	1573.936
962446	1215206	77492	28523.9	481904	609516	178071	56576.58	90	1576.032
942922	1357550	17992	357.9512	530217	634970	42557	1128.048	86	1577.087
1812481	955017	16081	510.9441	1137298	507533	46368	1369.645	90	1578.054
398383	504754	17012	17585.97	199969	273584	45545	33401.07	84	1580.660
2394256	1697771	16412	1010.313	1653933	992836	38174	2076.761	97	1581.064
742525	1646312	15104	3900.534	484374	757402	33080	6962.788	97	1584.716
1308801	2462456	21453	41514.91	1096988	1943548	83598	104988.3	112	1586.095
1835763	1139238	10981	530.8341	1303115	612028	27798	769.8678	87	1586.717
1630947	861419	27520	604.872	1037265	414711	50288	1340.557	84	1590.548
1885909	1117539	9549	1447.899	1250474	685549	29873	2924.275	94	1594.685
199068	93243	31643	1478.572	58936	27564	42230	1655.103	43	1598.006
309954	268341	1362	341.0082	170372	264338	3434	-226.1526	175	1627.515
136644	193687	213946	1357.171	52662	74978	357068	3282.915	49	1632.316
2400966	1604364	10598	582.9478	1740728	971291	29979	1370.022	96	1632.930
2154917	1283605	11994	635.0634	1430636	698898	34402	1302.552	90	1665.401
290358	578628	198693	16482.08	151044	214609	356205	29556.1	63	1667.120
1686100	773891	5810	260.941	976194	419911	11697	256.8017	85	1675.895
537527	1435718	9775	16061.38	334351	709248	22187	29209.29	78	1678.892
623926	1561773	32822	2182.914	423848	788672	88650	7321.265	80	1678.918
2109660	1329881	9339	389.1179	1403580	846740	32774	716.8214	100	1682.008
416404	775666	154278	4658.396	332492	583677	438398	14595.53	94	1683.362
623554	860633	160576	7687.114	267084	361029	317398	13364.43	68	1683.806
1556807	1085354	27504	362.1744	1051042	661398	66083	591.6563	93	1684.102
148659	28536	12248	237.5128	57533	8491	16640	411.504	49	1686.629
2452749	1217593	10426	260.6986	1641960	652861	27315	601.3715	89	1686.815
1294958	1157272	7619	299.6259	952714	642754	25114	319.0954	93	1687.816
525869	1495204	13096	13402.49	376694	995053	45583	26682.61	107	1690.762
102658	130363	43116	632.6076	38172	54546	77987	1097.671	50	1692.378
2851627	2225470	13552	734.8672	2220269	1466624	46198	2157.108	101	1694.374
2344268	1558587	19624	1393.106	1847013	1175041	57359	3383.04	107	1695.089
1181747	1765406	9258	1581.774	960191	1132556	32341	4312.13	96	1696.111
1323300	1038931	8155	407.4955	861451	557506	24188	1295.347	90	1697.019
1448857	1882406	9773	580.6653	1268175	1194646	32047	1213.437	106	1752.108
946646	703783	9350	4.535	599140	335673	20800	108.88	82	1758.364
2602416	1892408	18866	179.1826	1638438	1033556	43910	1238.351	90	1762.835
655800	221754	81628	876.7308	210170	69413	108859	658.1899	54	1771.607
512301	890766	184096	19862.59	285661	465898	389782	33828.37	77	1774.266
125993	126182	440	203.684	39487	37193	832	264.2752	42	1779.134
1925001	1287195	26135	532.1735	1279888	662101	65807	1287.373	88	1779.681
750444	833643	111927	8022.705	407154	578428	316818	34620.89	102	1785.140
143435	123157	44267	1537.979	41527	35632	56597	1927.692	40	1787.172
1506076	1358362	10365	318.4765	1028126	775513	37032	887.0952	94	1788.595
755851	1239415	13491	19708.64	441704	663324	39680	36972.05	79	1788.974
1504068	1164591	12551	331.9111	1169978	689200	32830	647.763	94	1792.435
262135	618415	163515	20311.19	126890	229182	284107	33940	55	1792.774
1267091	1075751	9831	325.3191	821290	463372	21756	479.3116	77	1792.816
2107532	1190325	19388	579.0668	1434643	624089	40071	1521.783	90	1793.913
720248	804978	63265	12212.17	448340	495638	138075	31763.01	86	1795.399
2008682	1243253	22348	492.1228	1393546	735228	59388	1804.067	95	1796.656
1389601	750900	10352	649.3472	856885	328831	18366	771.1326	79	1797.650
1032439	1104486	13349	833.0789	761443	640489	36828	1597.451	97	1798.296
1816707	1309249	14737	314.3457	1282073	796485	46133	725.4613	96	1804.362
528711	1056367	66234	7784.927	486284	874599	149194	38764.98	103	1809.004
1749386	4851289	57145	8577.835	758261	1993236	96084	13378.51	67	1813.273
744164	1357258	170186	24317.23	397611	618084	369106	40745.65	75	1840.091
2969424	1870696	12880	406.568	2333699	1357821	46092	1726.361	110	1848.168
105767	21112	3644	162.6284	28714	5557	4419	197.1059	35	1887.046
772494	905163	186969	18425.16	411112	377424	331614	34922.75	72	1893.143
2979073	1465083	15696	413.3456	2157614	880835	51797	962.4117	97	1897.164
3039507	5540595	37237	7667.596	2671036	4411292	118150	21035.21	110	1898.683
779577	1959703	10512	6383.323	723627	1263523	35838	15680.91	103	1902.194
2206527	1750951	10784	1252.182	1623228	915510	30211	3033.637	87	1902.510
200255	230668	49264	992.9104	61548	71782	65369	1177.401	45	1904.524
2087695	1371976	13709	700.2749	1303910	710924	32925	1921.093	90	1913.534
2577556	2000771	15113	1516.239	1887237	984103	42404	2797.064	93	1916.845
1173885	1377326	9818	53.1898	942876	796210	29415	-113.8185	91	1917.222
1431663	1142772	12364	256.8204	1007565	583841	33385	453.8985	85	1917.789
655458	1185427	144257	15417.42	372002	762423	304046	56701.78	101	1919.315
176548	114162	74614	985.0454	57948	34025	102853	1355.453	44	1919.533
1656173	1262934	31235	822.2835	1075645	675468	67094	1402.173	90	1921.340
1560832	1852430	23880	990.668	1210298	1302797	69637	2068.236	110	1922.304
1859708	3318269	655282	62076.92	1432424	2251681	2091651	150014.4	105	1923.615
537646	697571	225714	5732.755	252419	356387	421631	12211.3	76	1926.697
713148	678481	233386	55280.75	345953	256457	454622	90630.89	66	1943.518
271862	150564	92599	1135.004	101945	47522	125470	1367.867	52	1959.421
1950764	1284333	23998	836.6878	1222010	699672	67392	1856.291	91	1973.953
2706094	1693578	22378	694.8058	1799028	1033187	61150	1164.515	95	1995.563
271037	658773	318912	22912.56	149681	263306	576246	40908.2	64	1997.501
1712789	1171288	14818	440.6898	1204205	638284	34409	334.5449	90	2000.727
170280	28490	16165	220.8565	46287	6409	19259	493.6299	36	2001.205
1428625	1181593	14075	287.6075	1183695	770776	42376	831.0936	104	2001.436
3183162	1956744	34244	2137.288	3218360	1870077	96229	5760.647	135	2003.081
2402807	1162048	19580	454.438	1619405	774860	55088	1110.837	100	2006.384
1181697	951697	12202	1034.132	896333	524770	26878	2080.256	90	2008.060
1439359	1481537	7266	186.4226	1010714	840089	25281	585.0641	96	2017.082
883479	1718600	43885	26854.95	568501	980227	122770	63418.4	104	2020.478
421806	617720	169382	22119.93	173460	215545	273641	34096.06	61	2026.807
1906240	1405535	12673	551.3553	1547065	784215	43219	758.7859	98	2028.937
394825	397167	195423	45783.63	753696	923358	1862067	483797.6	373	2030.761
176255	146706	62513	12803.38	125640	82436	265953	66543.37	86	2030.848
480449	1180682	3534	552.4574	164861	355019	4804	920.7044	52	2031.554
833609	846947	8645	699.9845	612954	444670	23549	1750.299	90	2039.414
2151926	1001045	12977	232.6097	1333577	455606	28412	703.5132	81	2046.658
404213	496671	2970	763.617	170967	171613	4412	1035.113	59	2069.117
1121477	1196660	12617	427.4137	736246	540803	28896	896.8656	83	2081.993
2293615	2543306	14071	1705.183	1582884	1280407	38623	2437.15	90	2110.722
2195825	1123586	12084	408.1124	1425726	583660	26246	969.2006	83	2111.104
1687615	1094622	23223	894.2103	1043884	502964	44973	1682.385	82	2111.581
1573749	1294160	12824	498.6264	1119231	731425	41179	831.3419	95	2113.210
1446020	1625828	10819	297.1459	982871	914194	27883	1054.636	93	2116.112
585732	1048522	173651	5938.621	320280	644121	342885	38471.85	75	2116.170
2135339	1348774	12428	113.6108	1475063	774572	32532	-317.3548	92	2120.854
515845	1280291	37414	16847.13	364017	694708	95495	33429.27	86	2122.118
1738325	1167053	14810	457.841	1245059	685070	40211	1328.637	98	2124.871
2150826	1279147	18207	524.0127	1399247	632626	50915	1545.332	89	2128.243
1236859	1034706	11307	384.9227	942562	585092	38152	713.9272	95	2131.275
2248422	1423598	7588	629.0868	1674239	920492	22686	1690.485	99	2132.252
152225	40162	3317	-53.3163	47088	11586	4238	-117.8482	43	2138.191
1728280	1082647	12886	585.7046	1094923	578871	37043	1246.512	92	2138.253
1714068	1705621	8080	534.288	1373123	1033089	28834	1839.787	102	2145.174
1971017	1854244	9408	595.1888	1359091	1119045	32729	1321.297	98	2145.700
1634053	1142648	3567	352.7087	995308	519094	7353	712.9033	81	2146.858
1678196	1331719	43321	1337.108	1203793	822797	95191	2196.015	99	2148.854
1169570	2114368	12087	7202.681	913855	1479378	43499	18032.49	103	2207.478
2092087	2465500	249978	34826.16	1200735	1169461	528872	56272.32	77	2210.688
121036	132866	194784	2794.583	50625	50036	319610	4777.121	49	2212.029
1691209	1550670	37525	856.1525	1504503	1157841	106477	2907.96	116	2216.280
1465589	1012648	37128	1760.281	1032222	540405	75976	2918.054	86	2216.494
209727	566177	19302	21426.44	227377	485539	64486	58327.46	114	2216.769
2466139	1488040	11037	454.7757	1732483	918237	34845	1092.804	102	2217.450
1657559	1308588	12141	852.9101	1190601	684911	26261	1917.042	88	2219.416
1489551	903436	6551	230.3111	942576	451324	23728	721.5408	89	2221.804
1223604	854492	25249	593.6689	878613	479744	43394	983.6034	93	2225.081
394768	641344	291736	22004.19	173696	213456	456937	32349.77	59	2230.311
1446561	1201001	26419	554.3059	950034	640493	73245	1553.045	90	2233.291
1260116	870352	4231	145.1591	872641	437115	13178	357.6858	88	2237.717
145040	63859	5906	1260.127	41515	17826	7170	1524.237	39	2239.546
577641	846308	390316	6166.528	284877	378233	714637	12131.74	72	2241.128
733239	1136436	42415	23465.48	454538	738977	122020	42987.32	93	2242.982
2257157	1409770	53646	650.3406	1574121	832274	139583	622.0063	98	2244.143
893965	1079619	114773	29484.17	588461	839245	307858	56776.23	103	2255.693
667040	1294451	184275	3101.827	446169	656678	432569	6446.321	81	2263.887
1628865	872326	12932	64.0852	1066184	443715	30676	-161.2764	85	2266.258
2170433	1211436	12834	665.1874	1512629	645573	33309	1816.835	89	2321.990
1699153	1850558	62524	1924.796	1415180	1104538	146474	3128.391	99	2325.721
1750804	890472	25368	1035.545	1079268	436791	56961	1766.312	81	2328.412
708303	1805594	134509	28725.15	502893	950692	344245	52290.14	79	2328.744
103628	28444	440	10.684	28508	7851	220	13.342	36	2330.307
235406	31271	31487	385.0207	73592	9078	42123	586.5003	47	2330.709
1733978	1431947	23680	1515.448	1201026	830571	56714	3039.855	95	2330.887
420734	950292	25746	15010.15	305833	480628	66873	31114.97	82	2332.047
569598	1210646	14034	15964.51	271352	504766	26475	25296.25	70	2332.399
1548482	872262	16051	541.2611	1048047	508929	46359	1588.94	94	2333.822
1691511	1056253	17609	621.0649	1169859	583803	36964	1623.88	91	2334.806
2011199	1095220	12904	1062.114	1384976	537434	34450	2030.645	86	2337.586
2622881	1718950	24587	704.9307	1929295	1159568	72650	2126.665	105	2339.860
1729300	1178162	9385	325.4985	1164627	730654	32627	862.9747	94	2340.608
2180146	1567407	11856	634.9216	1624015	978639	37413	1880.269	99	2341.584
233408	284286	101545	1822.675	93216	103353	151266	2121.823	54	2344.431
263958	164620	2444	247.3084	120431	64564	4153	283.3833	57	2347.603
2265026	1321315	56488	794.3768	1560887	721668	88546	2115.231	91	2350.812
1785539	1216859	16915	842.9315	1231520	722239	43976	1393.854	96	2353.357
135609	109234	95054	1721.729	39750	31120	118442	1985.196	39	2355.776
1035954	1361866	19766	494.6726	752266	782117	51794	1148.843	95	2355.934
1713400	1226400	7417	613.6937	1241428	756056	21826	898.2386	95	2356.764
120356	71014	1297	176.3617	41450	26479	2114	266.7954	44	2357.831
1757541	1211698	9458	213.9938	1231094	670623	29544	485.6184	91	2358.671
349408	744161	455364	5815.121	187894	299634	802598	10443.15	65	2371.484
253552	141708	53447	1913.977	75054	40617	67710	2249.531	45	2406.742
683639	1390783	44004	24137.82	458919	681738	116001	43035.46	83	2428.931
1985821	1359745	24756	558.6116	1377629	788549	53771	1762.353	96	2432.156
1201462	1244000	7465	204.7865	839371	668340	24747	577.9067	88	2434.969
1029760	1474076	23404	667.1644	742862	805445	53629	1818.787	96	2438.457
1451561	1032790	14042	305.3562	1030005	598830	39903	448.9583	92	2440.709
144438	200102	276	65.2836	48583	74812	-5	-93.2805	46	2441.934
1142382	1174845	7674	199.7114	817986	616212	24275	519.8275	90	2454.127
194130	138717	135081	2831.844	61578	41325	181865	2891.626	45	2454.980
1671482	1776762	12248	485.5128	1130344	1011191	34411	1437.257	98	2456.951
2497448	1041162	13603	1242.528	1519777	514091	32529	1542.077	83	2466.413
130360	49331	4275	150.8275	39108	14483	5130	197.793	41	2532.235
193818	122689	22538	862.7818	90624	51636	40540	1542.294	58	2541.402
251764	320658	119194	2237.983	82336	100684	159938	2843.922	48	2543.337
1212681	1179428	22628	549.8308	776695	625187	63159	1082.42	89	2544.283
3156066	1738508	17642	485.3162	2067753	1069508	38976	1796.354	95	2544.787
588997	510799	68733	834.3213	170936	147851	92911	1187.107	39	2544.898
708582	850414	569723	6583.86	372509	371226	1020345	10695.35	73	2547.187
178833	46971	885	92.6485	50300	13125	1718	-34.2202	40	2548.699
1024414	719738	2496	277.8256	667580	347168	4239	278.0079	79	2549.285
1043568	1030366	19857	362.5777	767316	595359	47920	709.312	98	2555.190
4143163	4046048	21668	2170.975	4091944	3258869	84276	5533.684	125	2555.870
1740338	942621	7946	598.5706	1209413	478109	17853	1347.953	85	2557.313
1891453	931755	8099	489.5539	1260054	496983	20626	1330.919	82	2557.385
112050	159871	31500	726.15	30763	51092	44818	1286.69	29	2557.515
104158	171327	32264	1144.21	48936	78324	63318	2023.54	57	2559.143
1811172	1019014	11611	335.1771	1183615	553284	33405	619.0205	89	2561.530
1116468	1534587	290136	5974.43	517349	567056	470831	9849.419	68	2565.828
967530	1635669	160830	13675.56	796216	1431592	490599	67719.8	105	2572.334
1427046	1453591	10461	446.6621	1198385	1174327	43466	1341.243	110	2572.949
238848	107239	64169	686.0809	69196	30134	80579	728.6819	43	2573.965
1441460	1828872	8570	427.777	1075902	964324	25513	731.6793	93	2577.857
1690448	1476690	24770	741.597	1115878	826957	62599	1712.004	90	2579.009
1767238	1985380	14779	207.3019	1409331	1429442	59392	1566.491	112	2584.830
1829464	1201129	93271	2284.303	1354349	939592	170560	5018.416	103	2587.053
245076	111235	18033	-82.9487	66920	30501	22504	1.6744	42	2594.311
1231413	1805151	40395	31770.16	989949	1350603	123828	86391.15	105	2598.730
2552739	1478056	10060	246.366	1758780	948524	32120	805.932	96	2612.288
117655	34555	8086	110.4246	32071	9370	9602	212.2722	37	2635.515
921159	1533745	96238	33945.35	553698	898635	238284	71447.93	90	2643.311
132916	71523	2627	1548.975	40052	21195	3759	2004.08	41	2645.829
374240	447575	318624	3240.006	149867	180970	530060	6549.366	62	2646.985
114847	166444	6400	745.04	36407	49239	7854	1007.809	40	2650.857
2259759	1288343	13216	391.2176	1477153	643035	24202	1292.332	87	2654.920
130951	68970	3521	274.3281	33127	16969	4526	230.7086	28	2655.006
103578	9958	8858	78.3338	29622	2590	10409	-80.8551	36	2656.044
2390078	1487579	9068	635.1148	1658174	873988	31454	1306.769	94	2658.099
1654777	1237626	5983	344.0463	1144004	707105	15863	903.3143	88	2658.810
1898139	801001	4273	193.1153	1177094	400765	10047	495.2367	81	2660.783
1768667	1085615	10075	394.2075	1260705	659857	28295	1402.349	94	2661.133
1861220	1137029	3781	218.9141	1179562	575855	9022	338.7342	84	2663.127
2508679	1374463	8082	596.0002	1861114	909891	26489	2072.233	104	2667.270
1450960	1072102	16569	558.7209	994739	573662	45334	778.4374	90	2670.833
1719735	1033093	7357	436.3277	1166209	567394	21522	810.9842	91	2672.161
371828	660074	10121	15721.59	161930	249648	17219	24970.19	57	2672.616
317963	898033	9268	2606.335	208609	514126	26592	5960.411	83	2674.691
1349498	1294150	22772	605.1092	943595	778012	68493	473.8573	95	2676.432
2266333	1986473	12453	788.0133	1757243	1147892	41779	1091.002	98	2678.290
1665179	1110843	10060	1554.366	1057363	509677	21919	2676.856	78	2679.160
1633044	1270021	17062	3485.778	1293724	712711	35565	5716.196	95	2693.834
756863	1691274	52757	27035.27	608839	981499	159784	47527.08	91	2728.799
2218776	1392933	10402	484.1522	1525998	790690	30521	729.0281	107	2749.079
274870	859827	87332	5522.925	249481	587914	200410	13924	94	2760.020
1219777	2689943	221198	23839.61	982984	1792146	650647	82216.9	101	2761.450
1848394	1820651	14501	371.3061	1354412	1032014	45802	731.0922	93	2761.585
1304293	880207	9981	262.7341	861270	427352	23241	338.6201	85	2762.930
734763	1433332	182391	22422.94	494871	743731	492885	44316.85	88	2769.833
1475340	814349	25421	843.9181	955548	398245	40803	1153.448	83	2773.217
2309624	1851617	18492	916.0012	1898317	1015641	59903	1610.958	102	2776.266
1956632	1465949	7267	751.2787	1511222	988750	26151	2533.871	93	2776.296
1906164	1043747	8012	691.0732	1176278	495529	16057	1549.398	84	2778.102
2112548	1305013	28271	278.8031	1429307	817465	72775	1192.677	99	2781.069
1683882	1051056	29166	2366.013	1270149	544571	52844	3905.748	89	2781.637
368895	61145	490	64.489	125323	26650	513	201.1793	71	2782.580
1291820	2051798	411927	15806.71	622220	779527	711893	25265.6	70	2785.890
2301793	1492413	20003	749.5683	1615977	902057	44279	1684.252	95	2797.364
1542710	1286928	26688	401.5968	1126815	689221	76659	1062.77	92	2860.036
874822	1484115	70721	31051.25	538532	894790	198747	63002.31	91	2863.222
1785815	970801	14661	316.2821	1108628	440201	24343	717.0423	80	2867.682
111041	99583	17045	564.2245	41753	33925	27100	584.31	46	2868.351
1367911	1555719	24264	678.4104	1096295	909878	68124	1079.956	98	2869.492
1413865	1176390	16233	680.0713	1028728	617250	36112	1351.483	89	2871.294
2649361	1472690	30096	1656.186	1838125	889274	70152	3603.127	92	2874.596
1783449	1044758	15736	218.5896	1169240	628777	44223	667.3103	94	2875.786
2142667	1785433	47708	2034.819	1420673	1240949	111303	4261.499	112	2876.429
2064081	1434430	18981	233.6341	1533906	918501	55428	818.9108	103	2877.192
394747	1224846	21446	3389.921	296985	715788	66588	9254.986	94	2882.806
951854	1538655	468837	7729.355	628688	875656	823586	46182.97	87	2890.837
232727	422684	135645	1793.684	95962	146461	206731	2466.409	55	2891.557
2409183	1859334	15579	5758.182	2175527	1145619	41258	9133.974	101	2908.995
220011	146904	63174	932.2614	66331	43626	81762	1421.448	45	2924.169
254909	169924	153211	4427.937	88100	55339	213380	5601.618	49	2972.671
2044321	1583039	21652	567.2772	1374413	990605	52470	1335.567	102	2975.158
115235	15877	10336	14.6496	31835	3995	11741	-101.5299	36	2976.259
2216251	1170878	51626	2541.019	1444375	839898	123880	5005.668	130	2978.152
1010065	1175554	27878	711.3558	664851	617706	65091	1341.405	86	2978.534
1448869	1138717	11674	312.1114	1002440	584031	36530	446.333	93	2979.920
673091	1038467	45082	6709.7	627731	862335	183655	21892.04	106	2981.798
1840368	1350653	11053	447.4733	1253048	693748	23558	676.0038	88	2983.453
2092608	1565002	31219	1475.586	1509969	996452	85824	2459.927	96	2984.036
822380	1263017	10644	18547.33	584811	963563	37687	38638.84	105	2988.563
712402	1296347	167500	13318.75	450816	848488	373156	45780.85	105	2990.415
2463412	1120053	19414	2235.325	1464715	554425	39743	3763.982	85	2992.928
382857	396504	1494	74.0134	107906	111580	1615	259.6015	45	2994.512
146601	17667	21141	28.8101	42520	4866	25321	0.3081	40	2998.000
2041800	1074439	11136	603.5296	1358125	558396	27836	1151.4	87	3002.514
1444020	1771006	8193	21118.03	721303	682612	14470	28861.77	70	3005.261
1342583	1572561	226802	29751.19	682719	560385	394722	51588.5	70	3006.174
499698	578726	27627	20023.47	221529	201047	50338	30231.36	64	3007.648
999576	1567506	138540	14159.09	621009	975580	293731	62205.11	94	3011.924
1428019	990914	15439	489.3279	1045920	657224	32648	815.9528	97	3017.337
618061	849458	78582	34052.05	273053	309352	127865	53141.23	63	3073.778
2021254	1627220	9734	577.2774	1586201	1058761	34306	1488.367	105	3088.214
641998	828629	237106	15157.45	501007	476358	510240	26355.46	90	3089.262
2313398	1400166	11490	143.589	1657663	814767	37491	394.0451	94	3090.417
2509887	1202641	10332	1416.225	1723101	639612	23441	2306.84	91	3091.358
1925458	1084250	8946	238.6706	1273831	509437	20572	221.6892	84	3092.551
1683169	1400969	16495	3357.369	1375429	740985	39799	6612.924	98	3093.493
1885578	1518816	28602	953.1722	1691709	1150775	90191	2935.515	111	3096.451
141962	24477	422	-74.7258	39302	7073	670	-193.413	38	3098.027
1704475	1117308	6309	361.1349	1201830	606077	21820	1020.102	91	3098.634
984712	2287388	13798	8270.468	855267	1977032	50324	28725.38	109	3102.721
1371444	1133140	13176	590.9736	908707	632368	40668	1407.875	95	3103.453
159945	79727	6758	-33.4762	45314	22952	8564	-36.3596	41	3107.636
446506	640467	124383	5074.286	258738	304901	224925	9362.293	73	3109.794
1145571	1422324	9427	444.4547	819046	818860	24852	1244.797	92	3133.562
434080	501735	1934	227.6974	129303	141517	2430	476.323	48	3141.073
2015724	1485014	22710	1091.031	1278137	636035	43185	1539.678	87	3150.917
1836795	1340147	11859	327.4899	1254694	699123	29487	1156.821	86	3187.134
111718	221014	6263	764.7543	49621	81580	9776	944.2336	51	3194.404
413959	720340	169275	2457.327	197607	286127	312708	4819.319	67	3195.788
1586148	1420516	10108	517.4588	1131170	829573	32530	1549.933	94	3197.355
799757	1974031	53785	36984.34	739879	1335294	173289	84109.71	111	3199.100
132892	66895	292	-95.0188	38735	19380	84	-349.0876	39	3200.511
1022971	1420318	194660	35590.43	802579	952616	457212	87123.2	94	3202.223
2602959	2091057	8270	679.947	1731499	1091938	22839	1267.468	90	3203.033
1957368	1902607	8689	549.6529	1574608	1155301	29663	1547.494	99	3209.269
1550396	1237730	17671	499.1431	1052307	662488	35621	689.1381	84	3209.336
2281754	2085702	40279	2514.852	2058619	1418673	127149	5723.259	112	3210.353
279408	250488	121742	888.3262	97024	80308	168661	885.6821	51	3211.475
2415778	1314078	17121	517.2881	1675543	774504	55055	1122.585	96	3214.854
100890	134788	292	63.9812	33194	45993	-1965	397.7635	44	3216.112
991676	898673	10230	253.903	679408	478558	27635	210.3235	91	3216.957
1426374	1553948	14673	2175.555	963292	821148	37708	2968.819	90	3227.064
1226608	1197883	10614	362.6454	948980	701598	39225	656.5225	94	3227.749
115708	64125	41621	413.7381	32204	17749	51411	632.9571	37	3233.795
1926699	1391956	14555	191.5355	1337432	764731	34273	1403.115	90	3244.454
1953947	1515944	10989	2114.683	1516578	836649	27343	4109.342	96	3251.306
2589705	1464751	15505	635.8305	1707810	792199	42684	1266.772	89	3265.813
2264728	1199580	16510	372.211	1406903	609889	46834	1049.587	85	3266.623
2231471	1279148	11814	559.9654	1527209	742255	29806	1159.917	89	3279.464
240290	48661	10471	-85.7769	74371	15773	13322	-186.0358	45	3299.236
2374777	1272332	9339	705.1179	1419056	661837	23669	1607.031	83	3299.313
481028	1189781	27120	14124.43	451040	816435	82613	31881.99	120	3300.597
657383	1120789	257407	17762.13	342683	451492	462828	29712.05	67	3301.644
390003	755893	206340	2467.674	190840	290732	350690	4947.709	64	3302.327
195256	280887	61484	2306.452	99673	127792	109643	4036.372	59	3302.377
1486214	3201477	144514	70379.44	1313461	2407572	473328	145532.1	110	3304.241
2088371	1154983	10481	461.7841	1310701	594216	24954	1167.119	88	3305.298
2291454	1359581	20173	817.1053	1610708	839153	66657	2385.058	99	3310.765
2064084	1551580	9077	315.8197	1347822	825149	24574	818.8014	93	3314.558
2149928	1268335	5316	1097.028	1528778	660679	11338	2061.462	90	3317.804
2047827	1720529	13877	621.0997	1385111	1010357	39015	1552.741	98	3320.146
1831051	1321553	18101	507.2661	1173525	725263	56503	1206.218	90	3320.523
1747366	1137207	42656	1128.802	1187727	645262	120937	2606.166	92	3330.797
2212583	1269743	25443	896.7523	1458203	694274	65803	1902.948	92	3333.375
147475	134750	52052	215.7172	47914	40354	69579	293.5819	40	3333.836
2084280	1421358	21677	1097.68	1363827	733765	45920	1685.112	91	3334.978
3278919	2737105	43483	2089.796	2964618	2788727	156186	6798.834	122	3338.164
2261928	1655017	12611	521.2771	1576740	919908	40996	1641.676	89	3338.701
1709407	3083565	17472	16947.78	1534132	2734474	68086	54040.43	117	3340.978
256697	460571	10277	13686.14	152567	267542	29307	28948.72	75	3346.204
250579	329116	104998	2234.788	124261	159085	187514	4127.735	65	3348.402
1668029	1223939	14647	439.2967	1131257	626354	32497	1233.682	87	3351.506
1136862	1413361	27268	543.1348	783441	743194	56576	707.7136	91	3370.089
1495083	1290376	11614	700.7454	811919	734002	28571	1420.633	91	3382.977
2130059	1624630	12237	402.0957	1539601	934121	35876	1034.444	93	3395.765
260923	1370831	3936	349.6096	91724	435845	5814	599.3654	50	3403.694
1126111	1297605	12150	639.615	953072	820480	35677	1955.08	109	3405.673
355287	540019	268828	22034.65	159710	184830	412050	33436	59	3406.622
844237	1827622	195548	22283.64	483699	849666	371544	44979.82	78	3413.900
732582	1287101	13505	325.6305	603812	735817	43122	722.7442	93	3414.344
1395968	990390	25453	1180.313	1029524	558610	59401	2147.196	94	3415.541
129673	189403	149497	3630.382	44253	62627	214556	5241.392	45	3416.873
2251365	1084536	14444	699.5084	1500156	625884	34176	1669.074	89	3417.537
1751759	967112	12986	427.3146	1127135	553501	29987	1119.871	88	3417.900
141427	64748	55170	967.037	39795	18652	69822	811.6142	39	3418.893
242098	40162	26670	465.187	73009	11402	33369	596.2009	45	3425.331
1856482	1410540	7463	402.0743	1162360	749616	16544	740.3184	89	3426.086
480987	552353	181438	16344.07	210101	213884	321412	24923.81	61	3426.761
2164067	1059691	13236	422.3396	1635110	690843	44458	275.4938	100	3429.253
1459645	1313644	6666	331.7626	1161315	892716	27131	837.8491	97	3429.493
1887073	1431451	12675	330.0675	1346818	889819	38488	979.5768	95	3429.894
2379210	2207651	17870	485.507	1767413	1586815	68960	1624.656	109	3439.481
1627652	1157586	14913	324.0193	1097715	667475	39382	1040.93	94	3440.225
386412	895404	17421	2825.118	329299	800529	56788	11388.21	98	3443.413
3089320	1846765	12516	1080.948	2226916	1211187	39301	2430.586	101	3443.862
334437	327492	46265	1660.467	211601	206366	130262	4745.298	79	3445.930
1315267	1771666	55886	1924.005	835347	1044138	98876	5356.744	98	3449.433
2223362	2792318	40351	6347.491	1930444	2519381	176697	22667.3	118	3467.411
241767	19134	6666	-817.2374	68472	5269	-1150	351.485	43	3511.522
411695	435317	25632	19992.55	166634	138482	35622	27607.99	57	3512.992
1049146	1679669	11482	18446.74	650576	810522	28021	31539.78	83	3518.689
1935119	1062961	16208	366.6688	1183124	549685	39521	5.9281	84	3519.269
2089275	1470509	14440	586.084	1550095	1047432	46364	2398.22	110	3520.620
1695404	1364794	6578	269.4258	1264751	773571	23442	417.6962	100	3525.313
1650238	1440315	15734	527.8774	1277145	894680	50913	1044.619	101	3526.263
1439365	1218326	10156	661.5516	1115874	648722	26918	1337.5	90	3528.933
270045	148150	116923	3772.78	113150	51585	174014	5815.385	57	3530.389
154237	272159	41356	1047.872	68605	118012	74155	1511.095	55	3540.240
108084	34002	34265	439.2665	31193	9453	42438	651.1718	38	3547.282
643950	1270831	17648	13882.45	400468	745665	43553	22982.72	90	3551.608
549953	237346	36565	436.2965	160201	68594	48520	387.972	50	3552.721
1409020	1151209	12494	378.1134	1019838	691831	34651	1016.721	94	3555.959
1096441	1261066	79794	1262.643	732596	661043	123040	1595.544	84	3556.632
1173607	774458	45631	1116.699	738219	403883	73037	2067.976	83	3591.714
2522596	1299202	11524	407.6964	1582936	636133	27865	1108.226	84	3608.863
2462174	1107991	12084	760.1124	1568910	658599	36646	1516.641	92	3624.970
142590	74006	41895	183.3095	42055	21465	53408	23.5888	41	3628.493
1489665	1362497	18847	453.9167	1053029	754694	44323	1943.92	91	3629.527
1425212	1656958	12282	501.6202	1214027	1061397	33477	1502.66	108	3630.408
1739384	949674	10473	401.9353	1203674	519326	27728	1207.941	96	3631.315
818976	960151	28398	565.5278	601806	538927	71108	1187.559	88	3631.914
880470	1224140	46153	24694.58	550639	716037	117441	44254.24	84	3634.111
890852	1002901	601294	5787.793	461417	384785	1027030	9661.383	69	3636.347
1934936	1117558	8049	479.7489	1324631	562083	26071	1531.383	84	3636.488
1158945	1106943	10011	638.4171	769257	653660	26500	1536.65	90	3636.700
1127662	1352588	15831	567.9191	886816	818629	41074	1375.451	98	3637.858
2096656	1189149	16681	757.6041	1359498	666372	42788	1104.807	91	3639.780
682902	1092292	64892	25366.04	337507	489594	124276	38110.68	75	3642.562
756526	1362374	298028	8537.771	460406	812917	802864	19852.87	89	3647.451
303125	689742	1252	117.8372	83364	190263	1816	-181.3224	44	3656.550
123766	125045	84882	1021.48	40211	39187	120970	1396.417	43	3669.291
277341	528372	65546	10745.93	140696	257009	123453	24849.11	66	3669.490
1601216	1238841	10597	320.0917	1133322	728171	31187	510.1907	93	3675.296
1857853	1519729	14171	573.7931	1430282	967655	50855	2251.966	98	3675.768
806952	694386	221078	3636.876	290674	242146	344799	5487.424	61	3684.163
720068	1123098	155354	7362.56	431527	645804	345890	17192.43	84	3697.654
355545	177812	38166	694.9126	111823	53349	51043	731.9123	49	3710.435
2241663	1380719	12775	619.6775	1547285	757388	32028	1037.171	92	3729.047
767691	1609974	10146	8705.99	559347	982185	28022	19667.63	81	3729.143
2179303	1069210	17408	229.9888	1350111	512244	33415	753.5815	82	3733.120
2295117	1862866	11528	805.1208	1701995	1218207	38358	2209.284	107	3737.198
672427	1883268	72954	28858.92	492739	1008359	213480	53423.23	89	3737.911
214338	201245	146930	2107.773	77965	77183	256293	3881.437	48	3738.012
722568	1175388	18513	17633.98	801726	1316733	68401	41419.1	127	3741.345
1907032	2026815	510991	36410.39	924932	829335	877773	58359.46	72	3743.763
2475937	1363387	11188	254.0468	1611877	729065	29290	410.169	88	3744.752
112391	69501	5466	208.4426	33221	20161	7321	441.5081	39	3747.538
1631660	1213679	11376	306.9936	1469898	760110	37074	379.0514	105	3748.544
1353681	2567360	17773	11210.46	939762	1816285	62057	31642	105	3749.915
712014	714346	225680	3082.648	246318	234212	336201	5441.676	53	3750.197
1440435	955089	10291	148.1251	994228	533206	28699	584.2139	91	3750.748
1060042	983787	2589	506.4429	781290	507802	4466	840.3426	90	3754.139
1250013	770630	6681	214.6041	850224	453736	15605	381.4405	93	3756.228
664813	886644	167121	12246.29	324851	468876	331489	38412.73	68	3756.238
1972963	1079300	16929	653.9169	1308594	573057	37520	1838.872	90	3763.573
140716	134386	313037	4130.976	42198	41823	434479	6034.472	36	3763.842
818174	1933585	24486	5035.465	658813	1240903	70705	12474.55	100	3765.462
2188995	1604327	53651	1125.621	1593309	846860	113530	1996.033	93	3771.501
1799221	1052047	21892	1283.741	1230274	583591	44108	2156.859	90	3778.989
1558761	1270349	7942	294.1462	1136257	666739	22914	986.6754	93	3786.021
542443	1195923	76582	31169.85	409802	869934	230561	73279.27	91	3788.030
497156	1088175	232237	5690.096	281593	467853	426537	8801.326	70	3814.782
450400	796431	11637	2325.436	384939	559206	30481	6613.784	95	3835.060
1755434	915650	8191	269.3151	1171675	476813	22597	848.2917	88	3837.122
646241	972658	14363	3426.164	377958	541430	39685	7941.329	79	3837.802
1980766	1398132	13075	697.5075	1436349	816539	41548	1351.243	93	3839.549
104055	264450	28116	563.1076	68155	168450	66347	2482.667	72	3843.200
2295156	1170141	20596	415.2356	1449634	568426	39760	295.536	83	3843.904
1535079	1139083	15335	412.2935	1023333	589195	48904	703.7144	80	3843.996
524394	1788724	145334	27147.44	376906	910973	332656	49673.8	77	3844.315
1028962	1334573	11331	359.4691	855035	810683	34409	616.5449	101	3845.044
1063746	2060695	13597	18538.39	738136	1247717	35891	34317.29	85	3845.315
1055484	1200707	18048	432.8928	808888	702186	46612	771.5332	96	3846.700
1680798	1563601	38392	907.3912	1411310	1006939	72098	2156.098	106	3847.872
1735432	1184704	468418	23243.65	735190	423437	712275	33837.63	65	3848.407
1558689	1315950	26017	639.1537	1059717	697484	64561	1227.672	91	3849.929
2682444	1216140	15067	473.8587	1611508	683199	50038	348.5318	90	3858.458
1551590	1527388	34360	1217.596	1414534	1221685	108950	3379.095	112	3861.018
2360537	1490777	15420	493.062	1792642	926944	60835	1230.844	103	3877.782
1405321	2819446	14278	10706.4	926372	1546049	43822	24257.01	81	3877.950
1126883	1161045	10999	1126.244	884242	593210	25106	1843.247	90	3882.228
270348	781970	3734	12918.68	127657	281109	7476	19887.2	59	3882.924
855346	1628924	92557	26329.05	549363	820963	213728	50617.54	80	3885.134
1793781	931870	22045	520.7245	1255787	479578	49853	964.1533	86	3897.741
1534361	938119	13975	499.9975	996550	475607	38709	747.7749	86	3900.665
2267080	1111299	13109	481.6149	1360669	513383	24843	1520.092	81	3909.670
2145722	1641072	11363	1405.864	1514538	921350	27789	2482.163	88	3909.777
1167211	1091141	8878	355.4558	845342	618967	25869	559.4509	91	3945.898
2070309	1408012	8485	435.0085	1403808	736128	20416	604.1376	89	3948.015
1418766	1353169	13799	447.3239	867242	725901	38353	1106.003	94	3950.173
2207899	1253405	6489	371.2329	1553709	727072	22350	881.835	94	3951.016
1156375	1013822	10564	413.8404	747807	499333	23432	628.1352	76	3951.075
1868175	932140	11434	222.6474	1024086	446119	33340	841.374	82	3958.524
2170448	1305949	10394	829.3034	1593784	826877	34285	1978.389	101	3959.893
2476057	1068518	5297	382.7617	1571857	579949	15358	1050.984	89	3960.334
396098	688272	184210	21772.18	150633	244248	318308	34393.48	47	3960.509
1346888	1125512	7831	386.1191	886852	617313	22618	1168.27	88	3961.821
1797859	1081541	36197	683.2517	1233804	634330	57474	2072.491	91	3967.105
2362230	976370	6979	456.7219	1437454	466876	17386	784.1546	79	3969.124
2303443	1002494	8958	555.9438	1492868	548642	26398	1362.328	88	3970.093
427367	640671	5141	16276.21	243565	423837	15866	25443.88	82	3970.220
1995595	1404798	10946	580.8706	1550710	791720	34968	1110.105	95	3974.053
177859	333504	51827	1885.095	111851	223364	134264	5104.41	86	3975.860
1352232	1321017	17433	344.3913	969103	678727	42923	849.3803	90	3976.455
174026	228797	100237	2529.896	60217	75723	142669	3051.931	47	3978.384
544765	1228809	27983	4624.246	400076	663792	56582	9503.851	86	3985.684
2029431	1719369	8066	463.3026	1314388	934990	23754	1054.799	93	3986.902
116591	189617	150626	3013.919	46970	65094	219400	4190.34	48	3992.826
2261134	1648165	9723	283.8603	1577159	947765	29378	89.5058	100	3996.416
324140	868099	32389	3895.223	253405	476547	78779	8225.702	90	4057.440
1162066	790100	6730	448.553	737987	406818	16750	999.675	87	4058.519
611479	1696646	14149	19208.96	508504	1144124	56047	35927.84	91	4058.813
587403	1686494	8840	13861.92	444777	1061183	29799	24442.92	86	4059.096
2556651	1319672	13265	554.1665	1573849	680727	28899	388.4339	85	4059.411
603718	701506	178489	11332.43	371138	368225	421868	23002.2	79	4063.672
1089833	962499	18738	766.6018	784641	535505	40979	1250.122	85	4063.761
260695	143659	85280	789.208	78578	41118	110020	756.122	46	4069.638
1909525	1519538	16146	1811.591	1402751	794093	28421	3292.218	84	4069.757
1736238	1218982	13196	255.0956	1277628	639253	33293	-192.8627	92	4070.981
461148	786321	7020	16390.82	409906	555362	24546	50188.83	101	4074.584
136146	48036	32826	350.3386	39091	13909	42524	77.7964	40	4078.472
1140912	972946	13511	221.7671	812679	553981	35423	1418.63	91	4081.311
1724550	1288186	8790	649.119	1343265	900372	32480	1802.128	101	4081.853
254579	267345	61041	899.2001	82678	84049	83533	1013.601	48	4082.909
1454771	1613486	8981	380.6341	1248558	1035395	34551	172.1111	109	4086.927
3141276	2035403	10706	470.4066	2281683	1354139	44063	1041.334	110	4088.219
2008239	1799741	16029	956.4269	1551881	1161461	51433	2838.791	103	4089.597
1747582	1466534	11696	211.9456	1379551	1000986	34458	1111.494	102	4094.292
1290700	2076228	16113	26665.34	938904	1515710	56317	55512.98	101	4110.958
1966550	1758214	14888	1317.617	1512196	943477	41178	2682.486	97	4114.300
916215	2173637	159642	55060.52	660707	1251067	417621	105954.3	89	4114.769
1175680	1006466	23907	518.7827	806416	516439	53251	1414.181	87	4155.915
1208300	1838249	224479	13337.47	700313	922968	519059	31451.41	80	4158.542
123752	27782	4954	581.1194	37431	7819	5951	756.6511	40	4162.553
678085	1114950	31253	24121.69	455169	598409	87366	53945.03	84	4168.488
1550524	3239452	30957	28637.29	1507717	2934226	92903	100172.3	110	4168.785
1078917	1844758	168176	20363.47	709585	1091999	395875	64817.59	93	4171.663
2252433	1349370	24854	693.5094	1424401	742291	75578	2247.326	90	4172.023
775001	622817	37174	20153.66	290576	325132	73025	30783.7	99	4174.154
1886810	979504	14876	465.3436	1119109	466536	32589	1051.443	79	4174.254
1577985	1350820	11927	84.7047	1081101	743342	34792	-14.5688	93	4175.242
652319	534823	187353	1548.903	238430	178686	265747	1962.007	59	4176.779
1622027	1118923	16433	398.2913	1007875	595672	43507	1402.343	85	4177.928
1948861	1237135	17686	173.9846	1442108	739556	44834	38.3874	95	4179.900
101375	14591	7991	-2.9049	27636	4150	9318	140.1398	34	4182.205
488658	898483	467086	6495.325	207103	406479	887345	13167.05	69	4184.211
1297448	903109	8376	201.6936	809586	421564	22424	483.1864	84	4184.252
2353540	1248947	15959	610.4999	1598154	720805	47208	900.7688	95	4185.436
179627	340462	15226	1317.979	91087	139860	26124	2090.756	59	4189.929
1328325	1165751	6179	220.8419	986018	796759	23454	-263.0306	113	4190.380
1024867	941730	8001	333.6561	775137	584240	22396	528.2156	99	4195.116
1178616	2279393	13034	19310.41	801311	1320742	41782	38506.57	93	4199.400
3294958	2046243	16154	655.4394	2639342	1480972	60073	3698.495	106	4204.614
1525500	1147649	14611	334.4771	1071942	622319	40513	312.1793	91	4207.263
1940701	1292499	12885	1069.849	1349976	652684	28145	1437.934	88	4214.046
1199270	1987311	41251	24419.98	866634	1315296	127304	63726.95	94	4215.791
1178238	1054918	9448	396.4328	1071711	720346	28168	1498.625	106	4220.110
2060589	1427200	13307	493.1227	1535473	919133	45021	1406.478	100	4220.278
1315208	1126373	10211	343.6371	890639	551159	25714	990.7554	84	4222.989
126430	110101	102478	1479.416	38205	32486	131261	1774.542	40	4224.944
2605349	1563422	8441	457.3401	1989631	1036865	21819	1656.246	106	4228.700
1821762	1196142	6946	162.4706	1078644	623086	18740	539.314	86	4230.055
142388	57747	79	43.6319	39340	15949	0	-55	38	4233.301
101266	136707	3330	655.813	26929	36378	3804	772.6044	34	4266.710
1357417	1472581	9194	387.9834	948844	822233	26257	1162.618	97	4272.388
753933	828180	440855	36224.96	379578	389955	932298	55387.32	67	4272.683
476636	779771	52494	26664.11	232459	298343	87837	45646.25	63	4273.003
1238560	834216	12654	146.0894	795694	437049	34598	821.3478	90	4276.063
1238885	949313	15982	243.1902	1401250	977307	65915	207.8315	137	4278.253
847308	1738627	98072	7868.439	563188	961812	282727	20078.58	91	4280.287
167359	24352	260	175.586	48885	5802	362	331.9082	40	4280.825
2880498	2317050	16592	880.4112	2602897	1551560	64661	2167.282	108	4289.164
472042	565739	214166	5160.513	209371	292259	380016	10946.7	64	4289.502
1920413	1423006	25084	351.4124	1208146	851911	65839	1049.768	95	4292.111
1928135	1631953	18669	375.5309	1395048	1014871	59892	1223.541	91	4292.418
320567	408719	14889	947.4729	133738	169091	23857	1546.978	59	4300.103
1929695	1459079	5939	322.3779	1446971	954323	22184	-159.2776	104	4306.454
1814900	1308255	6142	496.1662	1236530	717236	20436	916.2596	88	4306.753
364895	343427	169830	4159.463	132063	118194	258048	5776.893	52	4307.452
800982	1277493	207009	12060.41	499088	768172	521625	43673.16	86	4310.433
406387	791237	20024	20228.55	211338	301468	39453	31275.71	65	4313.241
2004374	4404812	234020	32761.52	1474232	2544622	655146	63301.49	100	4317.946
106665	123731	47315	335.3715	30707	35796	60167	592.9687	38	4319.326
165416	32073	109	101.3149	63161	11278	270	210.147	50	4327.090
2180262	1199180	22894	873.5534	1294549	590240	56794	1902.343	81	4357.696
883073	1668311	29799	5386.924	766144	1504012	79220	19218.24	111	4369.464
1648110	698610	8350	202.435	1004759	316493	19113	359.6393	79	4375.837
1084838	1133630	6900	210.09	603521	533459	16515	-177.5085	84	4385.627
3566339	3297909	28520	2009.972	3247323	2582212	120450	7407.245	121	4394.666
114401	10363	10620	85.782	28295	731	7793	53.5873	29	4395.234
134096	42000	38104	376.8344	40783	12295	47898	387.4778	41	4397.301
120652	43690	5790	132.819	34516	12658	7531	176.2891	38	4403.743
1777622	1476816	10158	1052.264	1289909	883201	30585	2099.819	95	4425.037
2012442	1557465	6606	548.3966	1339089	826050	18576	935.9136	90	4432.379
1438766	1525213	41522	796.9842	1007971	911555	109085	1720.668	96	4489.517
1594247	815396	9411	339.7571	1062939	408156	25490	367.989	90	4490.712
1752244	1205380	9674	231.9114	1121867	581931	19606	470.6966	86	4498.295
794383	828428	52191	29162.71	572446	529250	195072	48727.14	104	4501.324
103274	60678	27187	331.7907	28331	15754	33908	423.6388	32	4501.606
1775697	1353753	14155	476.0955	1120646	681323	39415	647.1815	88	4502.332
2035953	1769776	12070	484.127	1454671	1165023	35224	2508.266	94	4502.646
1602147	1393071	12003	1922.768	1158625	841727	38071	2889.583	102	4504.769
422346	301699	31464	455.3304	120325	86179	41539	472.5379	47	4512.461
1058682	1204697	9413	492.4693	669153	659558	26353	918.8033	90	4512.808
2242591	1417372	13632	465.3552	1503678	805165	39649	604.5089	91	4513.766
306080	479342	30239	18373.61	153989	195480	55579	30844.18	63	4521.869
1635017	1440380	13335	542.0935	1119083	811931	36172	852.8492	95	4523.716
1659613	2132593	415732	44535.16	1380976	1326259	880751	87887.93	97	4528.778
229956	321391	69761	1373.392	87943	101616	94619	1600.326	52	4530.818
774147	832843	15805	15644.66	583979	640678	47360	31509.9	92	4544.212
108820	84693	-30	34.317	32155	29190	-156	133.4484	39	4549.428
721054	1296849	23316	14264.83	502502	921835	68287	30235.5	120	4553.944
501884	404118	4173	603.5053	147837	131582	5551	831.2111	49	4571.331
2549928	3502986	17308	796.3788	2166559	2677717	75533	2105.801	120	4591.408
2025509	1207450	24445	578.3645	1316613	625216	51035	1244.063	86	4595.427
105266	15626	14785	30.4385	28502	3967	16728	28.8408	35	4598.560
1357448	1251889	11467	507.8987	943010	637621	34260	1210.986	91	4600.434
2160789	1876344	11689	550.9529	1588609	994493	33782	775.7702	93	4607.531
1409926	1156461	14135	187.9735	1043980	672279	38852	472.1972	87	4607.833
2560029	1274269	6676	503.3236	1744179	685699	15079	705.1319	81	4607.924
161444	35560	12113	-10.0607	44595	9363	14965	-2.4635	39	4611.801
1493993	804722	10982	621.6902	876146	360687	22531	1331.789	80	4612.837
1505219	1071825	13328	294.1008	1103367	668502	48666	982.9626	97	4618.196
707602	1734629	17397	14188.57	453118	862581	52197	25315.85	71	4618.220
2489525	1441441	11679	302.3919	1832620	854836	31611	954.1771	95	4619.821
1704200	1374816	30193	1189.227	1175216	688532	69920	2745.512	87	4623.400
228556	502497	7911	11085.61	131550	276836	19149	24193.46	71	4625.878
1978669	1332361	6876	293.5436	1438596	702497	22791	419.3751	91	4634.577
815405	1130429	150354	6815.06	565960	742658	347578	18948.53	89	4635.310
233013	156707	39118	397.9198	65231	43934	49783	151.2263	43	4642.041
1543926	1258810	12325	603.4325	1047475	683066	33598	1028.248	90	4657.732
1995010	1159462	27125	622.7125	1313224	582923	62400	1101.64	86	4687.162
2219809	1436065	12292	552.1812	1572451	841826	39183	1223.566	94	4691.916
571070	667192	56808	21694.33	253821	261678	98255	34550.11	65	4693.471
306935	375304	276	12.2836	88825	103880	411	-42.1429	44	4693.925
166121	51876	23233	210.7713	61290	15216	32265	326.0665	48	4699.744
190341	260501	2374	6543.381	93070	117921	4595	10722.78	65	4701.000
952905	1609382	32974	26672.04	532329	910511	97139	56641.7	93	4701.306
188303	499485	157749	2374.919	88372	228807	287985	4936.958	62	4702.181
345896	587578	101577	3409.07	153882	258822	197489	6798.333	64	4704.240
527775	825268	27289	2778.113	259505	388191	47479	6349.772	73	4704.670
225140	314446	72647	1761.097	77362	95948	97330	1917.213	48	4705.055
2436940	1910743	28194	796.8834	1976392	1277402	106471	2337.823	117	4707.720
1433403	752653	14484	191.7524	823631	296128	29355	113.8155	69	4707.902
287386	135878	41784	319.2824	75884	35199	54882	380.4802	34	4708.080
133355	220755	214247	23281.86	64365	107619	389790	41634.22	49	4708.088
1655566	1468376	25077	726.4197	1136592	802064	58506	1297.987	88	4712.860
655788	719601	5324	21311.88	247519	253565	9387	31296.21	62	4714.479
102554	14033	-288	71.4432	27497	3979	-838	189.5882	34	4716.008
1782728	1180212	21148	2211.803	1385712	677876	61835	5304.943	95	4716.445
1285270	1298352	22526	555.5086	857326	712347	59284	1399.032	87	4716.604
211184	369214	83741	22761.67	96441	123650	124920	33136.01	56	4719.065
983245	1020759	10698	2694.558	315275	300469	14312	3937.503	56	4719.599
440764	355387	203977	17736.71	194072	126545	326624	28191.81	59	4720.191
2753314	1381458	14702	640.3822	1817422	785716	42377	1383.95	94	4722.241
2662203	1517946	18470	449.167	1806773	885505	62249	1143.369	94	4722.669
1442069	1088119	20862	559.9582	867756	590444	45143	1216.922	92	4728.306
2963181	1507435	9744	570.8384	2029458	947725	27498	982.0378	100	4735.054
1884870	2051443	12170	311.737	1603765	1360899	43212	579.7932	104	4738.976
1287899	1168289	11554	329.3794	951163	665992	32158	1262.464	95	4745.476
837570	1111485	9493	211.9573	556661	617451	27327	685.6447	96	4749.134
449358	716597	232580	23707.74	192776	248983	399094	35381.38	60	4753.870
886747	949210	25536	342.3696	575166	441279	50041	1114.1	83	4754.059
274968	41530	30468	494.6548	89296	11424	39515	748.7915	48	4760.446
1724560	1195503	53942	1320.746	1288528	700640	116343	3198.242	101	4762.668
1659302	1090948	10979	355.1219	1241299	837735	40561	1128.272	110	4765.323
1458644	978196	10923	419.1803	1008248	538246	30838	1749.412	90	4819.857
249355	22147	12113	150.9393	69578	5916	10460	130.806	43	4826.705
2399695	1547323	7599	194.5039	1584736	749245	15990	334.039	83	4829.162
1750140	2025692	16359	699.9399	1567575	1411875	73802	1574.892	115	4841.298
2241035	1404018	11079	771.7319	1418692	653291	21211	1871.737	83	4843.965
884908	1446281	13692	3423.721	606347	794960	38552	8789.367	98	4849.168
905077	1241101	202778	14674.25	388348	438492	308786	21458.7	64	4849.809
1904586	1627185	33668	660.1748	1287156	975765	77584	1320.662	94	4850.415
856346	2253022	12513	10701.38	579621	1174957	34500	21410.45	98	4855.400
2098508	1540525	20261	410.4421	1449045	890564	50212	650.4932	97	4857.650
364997	599462	262344	5834.698	207389	329441	608817	13527.23	81	4859.490
107557	132080	2298	4.3178	35486	50174	3572	-62.0108	42	4876.718
1715332	954309	23639	657.3479	975483	469445	51576	1514.214	82	4919.886
304780	611505	3112	12576.18	132124	218981	5932	19148.38	56	4920.383
171500	228540	73240	893.764	63134	80163	109752	1557.687	50	4925.990
184767	261558	42642	1445.816	72626	115528	76784	2854.782	58	4926.459
1032403	894857	20026	661.2586	779660	552711	44673	1148.555	97	4926.967
953553	905803	13249	48.4689	588625	428682	39778	45.9458	84	4928.288
1150239	883130	11310	745.491	921947	498810	22723	1909.16	96	4929.939
363208	724963	141755	4005.456	226339	394455	326812	8873.753	69	4930.060
952547	1179111	224806	3587.417	434067	470446	410935	6609.454	69	4937.039
1331423	1153816	8391	347.5351	874532	639218	21820	596.102	92	4941.693
103927	36334	31973	226.0853	31343	10263	41214	157.3054	38	4947.125
1321721	2301330	25205	22841	1042780	1290185	72299	43340.18	98	4948.150
1090048	1117876	5829	226.2069	722621	603497	16323	837.1203	91	4948.953
1581484	1036546	11140	353.954	1095607	566833	30114	1111.595	91	5024.917
207265	272494	107213	1915.049	74627	85927	146128	2705.181	49	5032.157
865464	1014591	13987	150.2707	600378	504997	35746	440.1506	84	5037.496
753492	621443	769	76.3409	250358	186360	342	-0.2138	53	5037.912
1555102	1032752	12583	646.3063	894062	497984	27089	1325.893	83	5045.865
1399034	1298685	11643	401.5723	893220	753193	33972	715.4292	93	5047.106
112230	29277	244	-89.1116	42943	9877	324	-323.6236	45	5050.391
1748982	1028679	16003	624.1683	1088822	484900	36642	970.2162	86	5050.533
1094257	948356	9153	795.8833	695647	459592	16424	1992.586	83	5051.645
1980560	1075439	12006	388.3366	1341620	556518	25602	523.8722	88	5055.053
1632215	1118843	42232	996.8152	985580	559739	91854	1705.209	86	5057.971
1601629	1165010	8028	393.7708	1216316	728656	25721	1423.748	99	5058.877
1369092	1159983	22262	1778.498	1093586	665840	45453	3257.313	96	5077.591
1346006	852548	11697	454.8017	788736	419635	27368	492.7448	85	5091.042
2710135	1797025	26875	725.6875	2230558	1233021	91137	1883.386	103	5093.216
2058930	961888	33786	567.1946	1261808	520229	66692	1238.021	87	5103.046
1452915	181927	4266	230.1226	653557	64154	6974	276.4414	66	5104.266
2120449	1410040	16470	646.967	1345799	841358	46664	2198.05	93	5106.899
129692	127377	80189	2178.803	41821	38752	106750	2510.675	42	5122.049
185008	56854	1844	-107.3516	52398	15616	2041	-280.6999	41	5131.850
2191567	1150842	19314	321.7154	1549223	628138	52368	1055.245	91	5132.298
1984939	1250895	36747	954.1067	1315839	614869	86633	1452.511	87	5136.839
922254	1042017	15852	832.8972	618662	524249	33379	1966.762	84	5137.418
2270550	1419897	14010	395.961	1510640	754054	35759	1571.28	86	5140.729
1049590	1477995	212593	6529.867	586706	635239	378150	13908.21	75	5142.400
1570450	825433	12368	715.2448	1063365	394824	24234	1187.727	83	5142.955
1526190	1067955	12013	252.3293	1038357	548716	28835	418.6435	82	5143.032
1395175	1452007	15028	532.4708	871757	781589	40085	1019.768	94	5144.513
2425731	1415137	7490	706.189	1604517	750848	19660	1621.926	88	5145.272
465200	1431440	8319	13430.9	313400	701024	26621	22472.24	86	5146.967
1737379	1524916	12188	609.1468	1081917	764281	27465	1695.786	85	5150.839
1992181	1298801	13008	370.1488	1376043	701925	37697	847.4017	94	5152.497
1137050	825796	56361	388.6521	755877	437614	82675	1451.068	86	5153.614
825097	1365882	264457	3342.638	336917	492697	387289	5078.113	62	5156.273
175700	90557	27553	324.1233	50173	25413	35075	361.7075	41	5160.274
262497	178197	86310	922.991	81322	54619	115301	1070.186	46	5163.938
1604899	1456812	12579	962.8819	1305161	878556	41104	2586.135	100	5175.337
2053972	1418134	36016	641.2976	1228601	819147	78566	629.3526	90	5175.979
1972445	1357098	8430	451.923	1465961	750206	23868	926.3948	94	5178.515
1443470	1294452	24505	791.7305	1193310	1004362	55074	1557.851	106	5180.554
2286580	1329194	11543	509.9623	1547719	650865	28097	1058.842	87	5182.690
147115	112440	4287	741.1007	40442	31503	5426	926.1986	39	5194.459
131880	102612	89504	2257.375	45780	32101	121864	3250.771	44	5197.007
2100253	1194330	15727	676.8847	1269785	638849	40756	1602.212	88	5210.255
210045	137781	58733	1176.321	63295	40302	76799	1405.624	44	5249.350
118996	97100	82451	1097.301	41310	29585	109384	1142.642	44	5249.958
2679266	1554565	10716	471.9676	1846768	882838	32386	1126.655	93	5251.030
1223363	906828	18707	580.0627	927675	552467	57458	836.7938	100	5258.093
1228689	788586	11469	469.6109	810574	367619	22462	1415.718	81	5260.857
1454033	1070300	377549	3817.699	506245	344405	542049	5617.149	61	5263.441
1892558	1196851	17237	655.5957	1336610	651877	37267	1474.279	95	5265.963
1234922	1649868	194080	27656.89	751201	782779	377296	47464.11	77	5266.440
1542770	1388234	18111	302.8271	1024691	756891	59115	353.3515	94	5271.273
1077435	1089469	19321	1086.708	842709	653464	54629	3105.887	105	5275.791
1675886	912393	12638	400.3918	1036572	426488	28486	450.8646	82	5278.962
546408	405554	12568	1030.465	158260	116591	16937	1241.766	49	5282.116
256924	224715	1785	856.1385	143202	116495	3019	1657.566	70	5282.768
116969	17237	51	75.6611	33489	5009	12	20.2732	37	5293.461
127649	127036	37587	852.2307	43942	43498	53767	1396.929	43	5339.748
540314	144524	29238	27256.65	175347	53984	47126	40368.57	55	5351.001
1726222	1439875	14019	259.6659	1280373	890368	42007	694.1927	98	5357.611
1677272	893354	7273	368.4153	1125071	482762	17878	848.3558	90	5362.744
1765508	936395	14045	472.9245	1214956	526124	34795	814.9995	91	5363.023
2559451	1924542	12703	529.0383	1774328	1151176	31346	835.3106	98	5365.573
1603393	1090035	6627	219.3747	1048787	582291	22891	20.9851	91	5367.973
2161631	1648114	7439	600.5279	1445116	1112223	27436	1822.96	99	5368.303
1834123	1568584	7359	404.0399	1463733	1027445	28580	487.338	104	5372.408
115964	83478	20425	221.8425	33689	23966	26498	347.9378	37	5373.166
2579535	2000857	16389	676.6229	1871014	1126008	37277	1204.84	94	5373.542
141943	71578	53804	750.6044	41873	20868	69137	792.1857	41	5375.501
1244075	1165714	8656	502.4016	697977	526156	17790	563.019	81	5375.888
138511	130776	25571	354.3331	42973	37989	49212	188.3932	42	5376.142
2384005	1572155	12910	1036.251	1742754	955224	37459	2197.65	101	5378.314
2181799	1614963	7723	626.6603	1628989	971899	26803	740.0483	97	5378.958
2336078	1594139	23140	795.154	1833201	1188223	77911	2718.607	108	5382.048
694082	1363135	152705	16122.75	287347	529794	274644	25318.73	65	5384.869
1527506	1431209	13560	521.716	1106804	810965	28198	1461.308	93	5387.484
134359	150437	10367	459.1887	38210	40295	13991	728.6951	31	5387.516
1682725	788278	10379	485.4619	1033142	350771	25684	1288.072	78	5388.625
1390868	930467	16610	346.821	967565	537301	41359	746.4399	91	5389.856
1411626	1049628	9496	179.5256	978985	559681	27508	480.5988	89	5390.241
1476635	1100451	4365	294.8765	1020451	568920	13388	-356.5332	88	5396.950
1476009	1092139	11354	465.1594	1017792	569238	26635	1390.224	89	5426.411
1889083	1237882	15953	435.3633	1296088	644667	34577	1211.37	87	5458.298
929181	1182882	9790	169.219	673889	665897	32883	178.1363	99	5467.078
2164201	1038650	15980	354.478	1347346	522773	42506	695.3866	88	5469.578
2060705	1144508	12847	435.3167	1394787	603650	35891	248.2851	84	5469.822
110912	76864	167337	2161.206	34036	23585	218747	3001.307	39	5470.815
2304165	1102639	12876	331.1436	1451884	615559	36971	1021.873	91	5473.200
1617655	1277451	7816	393.2776	1075341	702325	15952	722.5072	91	5475.683
536002	896437	262802	3020.792	277457	374522	509900	6488.39	70	5476.184
1500084	1579205	14423	533.5303	861782	800438	37733	824.2213	92	5484.256
1149822	1082947	26321	339.4081	963957	761669	61109	720.4149	105	5486.889
658787	1525792	48788	32798.41	499759	867201	145028	61822.47	92	5492.748
2132894	1924105	8772	546.7092	1632899	1037359	26369	1525.501	95	5502.128
1862800	1200909	30248	689.3128	1231999	599730	77441	1038.24	90	5504.022
1663326	922638	25682	555.3602	1080586	505781	54526	1647.709	88	5504.902
1720964	1705504	35231	824.2591	1180283	1080900	91151	1699.371	101	5507.522
1296032	1754883	23512	553.6232	1067650	1313176	66783	1042.926	108	5515.465
886953	1371958	183791	14455.48	574409	778939	440608	51695.51	90	5536.690
2008896	1521206	27086	616.3246	1539915	800720	69884	1833.692	90	5560.141
110591	251884	12265	1285.067	79667	190854	35603	4128.729	79	5571.109
1755090	926214	16521	432.6281	1109311	467003	35293	614.3373	83	5572.364
1092855	1559280	82615	23502.7	637192	813311	187314	39388.52	86	5574.326
101477	66501	50352	55.3472	30709	19585	65069	-28.4291	39	5578.442
1538178	1016733	38782	829.2702	876288	472412	77028	2196.671	82	5580.540
1887839	1198089	28634	1686.567	1310168	638389	72597	3450.292	90	5582.049
221656	79053	12634	89.9674	62053	22295	15944	151.6584	42	5583.747
2109049	1219169	7553	499.1233	1427256	794553	27794	1224.443	102	5584.229
241306	706037	93394	4386.604	135846	334634	230242	8682.176	55	5584.241
1487772	929902	9230	1317.803	1096422	590690	26406	2098.177	102	5594.837
858023	1278304	5325	381.7325	504062	659581	16324	406.9764	91	5596.884
425374	867874	46414	16010.03	234611	407526	92743	33072.28	75	5598.526
357638	821063	38905	3258.571	211868	419046	98286	7258.645	75	5599.804
1831563	1518927	11605	569.0405	1166396	781826	21721	1480.348	85	5600.678
2992347	1834159	16244	489.4884	1912081	1180331	60442	1196.396	99	5601.645
1769337	985363	10348	319.9228	1075950	489924	15476	1049.004	109	5603.761
1794618	2637577	582358	39336.68	902421	1166018	1013541	58466.45	73	5606.171
1904994	1164376	16719	567.1359	1289707	662846	47431	1134.679	90	5608.582
366362	608214	201145	21262.23	156228	226571	352109	33590.52	60	5611.288
126847	218643	406	-48.4234	35274	61757	499	-185.8061	38	5612.984
120975	47313	620	26.782	35069	13996	576	-6.8864	39	5652.301
888552	1304730	328979	4710.922	432820	560781	645657	17655.96	75	5671.151
172151	297540	230166	2442.113	67754	103703	334479	3786.472	52	5672.795
1993473	1472190	8325	932.0325	1396402	964489	24690	2232.109	95	5688.388
359172	547043	4554	826.6794	185285	211057	10496	776.6256	67	5689.367
1350399	1049583	21773	448.8653	939576	711589	57644	662.0284	111	5689.594
1699144	1498336	38962	708.3682	1191974	807271	71198	1421.608	90	5691.685
1897070	968281	17360	662.896	1343003	487022	35964	641.7804	87	5694.722
1506018	1012338	23050	1692.105	930721	498580	46019	2344.866	79	5694.802
2201887	2218503	20171	664.3931	1771804	1634858	80890	2202.929	105	5696.797
1544104	1222826	8890	648.729	1264771	891613	29978	1092.166	97	5696.908
880317	1093740	86002	21701.31	396961	461764	174344	31767.9	63	5697.311
2763105	1834361	19873	866.2753	2042759	1140124	64063	2460.334	98	5697.647
221821	655862	2307	-59.9773	60179	181241	2772	-89.8908	38	5698.389
1807991	1389349	9682	437.7602	1122577	685155	23783	494.6263	85	5701.919
879553	1907889	19925	11241.79	800848	1460276	56775	31864.08	105	5704.936
2166941	1575944	8417	454.7937	1584760	869616	27188	684.6468	96	5708.386
156640	61276	2307	-309.9773	65927	19295	-3434	-72.8474	51	5710.753
1247357	1121379	18543	604.6623	862758	695003	45165	1431.756	98	5711.832
1487399	1206180	5924	727.5364	1193952	690441	22475	1442.848	97	5714.117
2480621	1644462	13378	430.9058	1853336	1097485	42406	1378.777	103	5722.358
1896400	1347312	11234	374.4274	1262628	731992	34385	1170.999	91	5729.787
1897697	1618953	33019	975.5659	1588312	1334285	77500	2356.75	120	5784.947
2827063	1641060	8449	726.1889	1915122	958896	28536	1292.67	95	5788.711
719356	834481	12132	1453.205	349900	296364	18496	2456.426	65	5798.577
1629983	1185938	11395	617.2595	1220398	689940	39129	1840.337	96	5800.766
1914970	1203954	8513	647.9793	1419889	686159	25550	1365.355	88	5801.059
2148666	1862160	26276	687.8836	1619166	1145599	72402	2312.352	93	5801.162
360520	305830	159906	2842.527	114036	90575	219483	4370.396	41	5801.505
1001472	1202137	132794	4256.943	465504	517506	228537	7670.526	70	5802.198
1914748	1364446	6287	316.3007	1238682	812350	18600	1425.46	91	5802.217
2699037	1409153	18100	452.41	1957142	736051	48468	1318.455	94	5803.671
1279181	1322767	15747	495.0067	868852	852539	50231	1621.759	97	5804.293
2064672	1682065	22700	784.47	1478283	1196240	54924	1391.436	110	5809.003
2544076	1494646	37372	499.1692	1495807	782568	96446	1656.421	93	5814.672
1503671	1855695	14070	551.327	1213517	1273545	50216	173.9176	107	5816.288
2203856	1218821	11747	523.6067	1262278	574976	23957	1699.588	78	5816.884
812349	2339179	9831	6409.319	738686	1572158	32273	15896.92	108	5820.393
507928	1415657	21979	6695.222	379444	928819	64045	16242.92	95	5824.023
1654248	916246	10340	555.074	1044610	550213	34851	690.9411	95	5825.535
1886412	1233802	13981	450.1341	1308863	673623	36986	912.7146	94	5828.870
1216513	956171	24425	414.2425	787362	510641	62778	992.2458	92	5896.023
1935157	1022919	6595	226.9795	1141907	509721	18386	686.2546	89	5900.239
2020383	2435000	16916	1245.788	1617679	1430289	43851	2134.841	103	5902.419
793119	1689078	9948	10701.48	496513	1000148	35856	21715.32	95	5902.847
2397181	1614711	11473	786.0353	1470031	843121	27704	1908.394	88	5905.825
1637330	1092845	10541	484.1501	1213252	637841	36523	942.3403	96	5906.763
1136219	1142923	13399	478.8839	932200	753522	38493	1418.857	105	5909.684
347006	240750	137753	4344.343	129197	85065	203111	6111.327	55	5911.518
1800946	1039806	10472	376.0792	1262169	560561	29976	597.4536	93	5921.607
1624740	973005	24713	668.7993	1040142	474464	53193	1642.527	81	5922.215
3369419	1841974	38295	1798.349	2241884	1038563	91922	4067.424	95	5922.991
1705447	1152756	10918	236.8998	1343006	725309	35884	517.2924	100	5930.207
1137709	1250471	128289	17001.21	542687	591093	219536	38910.77	80	5941.867
1383895	1092813	18906	167.4266	836775	617492	48644	509.1284	89	5951.444
938300	1878359	9763	3863.104	645063	1067855	34118	8207.42	89	5953.753
2118857	1602822	6945	661.6145	1371543	776193	16651	899.9211	85	5987.659
292760	358156	441769	4290.441	94534	107114	577736	5725.79	48	6000.310
1456128	1434446	7912	624.4632	867455	746022	22261	977.6421	90	6004.478
1571996	984617	8225	301.4225	1170382	580345	22627	641.9747	91	6005.569
949093	986153	20422	959.2742	847868	698331	53212	1257.793	104	6008.966
1898354	1554955	14263	337.5543	1327779	942373	37542	1777.706	97	6012.185
1739662	996986	13106	376.0466	1083942	455060	29195	461.8395	79	6012.384
106158	72532	106698	1591.158	30216	20828	137272	1906.559	34	6012.862
2251508	1332381	15631	576.6991	1593819	750441	41305	1306.21	95	6017.743
1748596	1602240	25392	310.0912	1256431	928537	55977	985.9097	95	6019.645
501565	684808	126255	2460.906	207500	234804	192675	3153.067	56	6019.985
105291	29706	8710	89.631	28892	7965	10438	177.9718	35	6020.738
1088821	771065	8647	304.6967	745285	369014	22320	693.152	85	6024.054
742382	1362599	123287	22814	400156	681619	328064	40199.59	75	6024.193
160052	27345	470	158.367	49172	6944	455	356.5255	41	6024.858
2320433	2227890	53460	55635.11	1682078	1230407	116780	100420.4	99	6025.987
491650	318290	95668	1027.375	204996	112439	146640	1516.504	60	6033.876
121447	258843	77793	1881.587	44565	86161	112527	2385.365	45	6034.140
757551	969565	230841	2159.98	324034	377786	404388	4859.567	67	6035.434
1938607	1446525	10842	571.8362	1387703	913011	31000	1157.1	99	6043.595
2360643	1615894	11226	248.5786	1641776	993132	33016	646.9976	100	6048.080
202896	141572	18713	229.1993	56741	39342	23772	258.2092	41	6082.803
1508414	1464711	12444	367.3084	1092299	822631	39212	843.3932	93	6112.175
1475081	1236486	7655	288.4455	961948	573450	21817	259.5337	79	6112.318
1446669	1459759	11007	580.0927	971108	852066	33004	1514.724	99	6118.127
1117839	1089152	11584	458.0624	804933	566612	28233	663.2713	88	6118.728
2498342	1785131	12295	1348.75	1814275	1162927	40016	3287.698	99	6120.898
135610	172779	110313	2199.959	34318	49348	151546	3170.531	30	6120.993
1980437	1480827	18305	717.9105	1308443	871196	53716	1122.268	97	6121.685
1175177	991465	24004	95.8244	793417	554143	57646	247.7406	91	6126.911
1559949	1362462	28616	505.1576	1014851	796120	68589	1103.043	94	6128.482
477774	948847	190183	19305.67	302270	552473	465547	39558.79	85	6130.831
819931	1708830	12137	22654.49	600887	1151330	40303	60940.4	97	6134.165
2009925	1529841	9045	483.4245	1388633	962630	29573	1822.445	98	6135.976
1821066	1221202	84200	1769.62	1230256	598470	135220	2369.842	83	6136.479
715485	1363473	126861	25691.7	535177	976939	341659	49891.27	113	6138.084
316886	109471	691	129.5651	87614	30219	1011	208.5171	44	6140.703
1511864	962950	8715	352.9115	960146	435767	19721	519.1481	81	6143.943
999210	457934	2596	247.4356	325433	140233	3453	343.1133	57	6146.607
1619115	915470	26784	519.7824	1082523	466749	53765	1038.217	88	6148.328
767503	1987468	12758	20119.12	529309	1098547	33222	36608.36	86	6159.753
2371418	1236900	17348	562.6228	1734365	736117	42379	1337.662	96	6171.731
160827	204635	45973	427.4853	59836	74009	70973	624.9853	50	6181.973
2163106	1573705	24829	857.1069	1624475	950120	74066	2557.903	95	6186.172
2546699	1200248	11367	664.2887	1612537	740837	38444	1592.908	98	6221.039
931732	1517398	46763	472.8043	772970	887288	94312	823.5032	110	6223.252
1503296	1290213	10838	343.4118	1085461	694549	26128	26.1808	87	6224.690
482504	712356	81080	17766.59	246348	375805	193093	33260.92	78	6225.206
1762474	2122437	259985	15872.16	801036	837983	493319	26215.4	71	6227.619
1457138	1199622	7085	515.4685	1062460	766217	24036	922.2196	99	6231.336
1491350	1113717	16221	495.7981	940734	542808	40220	1350.342	81	6231.759
340819	96290	9086	58.5246	127919	26567	13093	68.9173	49	6232.108
397016	238939	22987	1149.171	185792	102118	45240	2086.964	60	6232.470
2258952	1343503	30493	512.0573	1520132	676507	66644	677.9284	91	6235.103
1507628	896888	19955	622.4755	1014355	477451	44434	1263.947	108	6236.098
586171	929237	15354	33811.56	416725	583063	41809	87671.69	85	6236.907
2530445	1605660	9436	2498.16	1644154	707535	15178	3543.886	85	6237.556
1534008	1083406	17620	366.482	1135456	629090	51705	1223.651	83	6237.642
2658980	1604972	14178	567.7858	1994924	1043590	40738	910.8018	98	6238.608
291934	421669	148665	2817.106	222045	311712	437237	9517.596	93	6245.862
2025433	1162989	20354	946.0594	1439479	674899	50885	2417.648	93	6246.306
1862408	957344	15489	433.1329	1269237	522643	32326	900.2886	91	6248.629
122333	52546	9016	545.5976	32873	14123	10948	660.5828	36	6249.822
1178812	732188	5433	175.1913	748967	344179	15221	228.6981	80	6250.468
812486	1839110	49181	34572.86	496700	999447	116187	73312.69	85	6253.538
317090	259740	1087	503.5807	91727	74753	1258	720.9738	46	6255.644
2225641	1293720	13034	1305.407	1543248	742789	36268	2974.035	92	6259.376
2225708	1333966	18098	572.6978	1319046	739989	49282	979.3202	93	6262.947
2227925	1100517	44054	3029.629	1315356	470295	88731	5579.609	76	6264.697
1969025	1619529	15922	729.8242	1515858	1157704	54189	2041.203	112	6266.340
1615391	973731	10345	530.3545	1032574	464564	19700	827.17	83	6268.207
1463365	783993	9205	399.4005	906767	399527	19891	723.6851	85	6272.320
1402327	1595885	13093	407.9173	1061614	1046562	48516	852.5476	105	6278.990
476156	1222689	12603	5578.428	298306	656519	32066	11644.7	77	6295.227
190707	13289	321	-76.1919	54054	3819	487	-264.0793	41	6315.418
128208	71767	34142	676.9662	37395	21190	44455	705.9255	40	6319.353
249675	245226	101322	1715.764	77142	72364	130859	2208.39	46	6326.604
1446606	2350037	35517	2173.104	1409042	1654052	82207	4621.413	116	6329.580
112959	121894	4677	133.9797	36959	39398	6898	110.3778	42	6330.722
1079111	948491	6465	289.6865	739055	518758	24162	141.0882	93	6333.998
1376020	1284192	14182	462.2102	980105	656927	36049	1106.549	90	6334.490
582884	1405452	12424	18828.19	397261	788592	38181	32022.75	88	6335.322
1491271	1397959	10723	113.9603	1149973	851449	35726	524.0286	100	6338.093
2667376	1836748	11360	964.296	2031817	1136420	33022	1935.134	102	6338.926
397017	431158	156656	2292.202	164128	148413	240105	3214.89	59	6339.854
1405416	1456497	16021	753.5781	1077124	888876	55027	2017.615	96	6340.916
1891438	1513847	26667	694.6187	1524522	1045395	71726	1732.629	108	6342.042
539661	364887	124589	2674.643	224775	159426	208426	4026.499	67	6344.057
1830060	1407149	13490	269.789	1251711	820849	45317	831.8837	93	6345.641
1768021	1153702	24574	504.8014	1323026	619059	63201	982.3761	94	6347.982
143497	129705	52019	750.4659	42969	38804	67956	610.1316	41	6348.740
2086796	1416002	11530	264.833	1358536	742573	27533	1004.001	87	6348.786
1830190	1500812	47799	1097.724	1129425	765464	123434	2815.847	87	6354.947
2445464	1884014	20484	628.3524	2027649	1133555	62564	2597.04	106	6374.565
157964	266211	69216	1734.818	74484	110894	115492	3016.701	56	6382.676
877575	1106704	81477	15387.46	461963	487854	159675	28519.77	76	6387.138
1296614	994342	31082	653.3002	916904	516254	53325	768.5325	86	6415.505
102581	37422	2882	140.2802	35084	11563	3921	163.7681	42	6421.119
1394630	851420	19079	16232.53	579356	347418	32083	25945.26	68	6421.472
488305	509453	39582	29750.15	266828	246180	82694	57077.33	77	6429.264
1493142	998837	11811	679.3971	1059778	526964	28817	1663.234	91	6430.283
2140280	1605830	12128	500.7808	1409782	883050	31707	1349.363	89	6431.658
1927972	1210209	17988	1213.527	1124994	557180	38252	1675.537	79	6431.914
310616	172571	100816	5658.578	97534	55845	145831	7624.919	49	6434.481
1420515	1023068	12265	623.0665	1029170	559148	31705	1794.651	94	6434.729
166172	104342	2971	393.4731	72980	39129	5793	746.3873	55	6435.785
2024905	1209821	13230	275.203	1433621	764678	43597	783.3917	95	6440.904
779169	1326075	28764	32309.86	432652	882646	94308	61690.08	85	6442.229
863510	1423608	27407	21619.13	518018	807315	85690	37291.21	88	6443.269
2289064	1350767	8066	342.3026	1407536	653270	17381	1195.874	84	6444.378
722711	1472583	125655	19441.25	432484	917697	355188	46221.45	97	6447.078
150124	43199	31011	686.5171	38382	5997	37039	706.0879	31	6447.115
1610728	982861	20113	677.7393	1087075	490560	43386	1254.755	89	6447.561
196162	133420	65813	894.5093	50678	34699	83560	1182.716	32	6447.652
347406	524171	163781	2514.914	172190	189969	254852	3858.797	63	6448.874
2368070	2111828	32495	1286.969	2026944	1864833	121089	2934.293	139	6454.578
869037	1453885	122388	36042.37	635483	1305673	488410	76894.8	110	6457.152
527649	981598	82185	4140.579	277507	467662	160133	9036.861	75	6459.989
2198651	1898783	18941	2390.39	2136307	1316715	52994	5123.164	113	6464.731
786384	1004119	221233	3578.571	370437	403381	376703	6479.438	70	6466.630
913848	1651754	8879	8276.312	601504	899922	23557	16585.15	86	6472.595
3104251	1842195	10507	562.0427	2148480	1122173	38944	1073.958	101	6474.350
1819328	1412516	8246	365.4006	1325677	763905	22800	683.08	92	6488.839
1883360	1183917	15152	1574.627	1207475	605283	38477	3240.16	85	6541.047
187184	171699	84761	1082.892	61084	57675	120946	1525.871	46	6547.773
1980374	1232059	12856	363.0216	1372197	617978	27991	947.0951	86	6552.652
2310513	1216019	8681	263.8041	1445738	630954	24164	935.8004	87	6555.256
1548959	1058632	7231	536.4591	975231	521217	17977	851.1097	83	6559.237
2973582	1505724	6214	578.8054	1904110	846107	14763	1467.604	91	6560.149
273102	527509	23365	2578.777	242859	329513	69159	7307.02	89	6561.459
922004	1418942	26073	377.0953	715856	800812	76321	1133.408	95	6566.248
2556968	1502984	14759	546.1799	1862324	796520	38418	1723.65	93	6567.979
1983275	1490455	12727	-39.4153	1438478	931592	37299	977.6739	101	6569.172
1172664	1317219	11414	222.5254	867533	776817	33160	350.276	96	6577.005
1474290	1189747	19610	16.121	1008188	630473	50377	430.7497	93	6579.296
1924315	1385178	12355	561.1155	1344062	873078	41268	1534.535	95	6579.661
1402406	1583732	14384	508.1424	858233	893356	45753	1443.143	97	6581.202
1325297	862057	12969	180.7609	922821	459690	32247	141.6567	91	6588.995
1651386	1175055	13656	324.9016	1105840	608520	34220	825.742	87	6590.641
1214337	1406515	175994	3125.463	410963	448545	268902	5167.002	56	6591.112
1608963	1904098	260927	27738.61	1010391	1004657	592812	49963.35	85	6608.025
1994039	1511923	17061	499.9221	1323531	789686	39645	1646.084	89	6618.728
1241568	893064	7483	315.1963	867108	481021	19638	600.0918	87	6622.690
133629	231293	227338	3407.062	74874	118221	464003	7927.968	61	6626.311
2089233	1016891	9644	689.2284	1362635	545369	22842	1502.036	87	6626.751
722473	1038483	86857	21587.28	311928	423482	144335	36369.2	68	6647.592
407075	683364	115766	2558.273	172080	249206	179476	3598.404	63	6652.260
754052	867974	14329	347.0569	513617	398870	29520	243.072	79	6660.795
2617399	1412043	18027	688.9147	1752220	713839	41115	1409.552	87	6662.281
424258	653262	7058	16469.35	176029	231163	12176	23828.87	59	6663.481
1736112	1041347	17801	954.4361	1174913	507956	37414	1704.125	84	6663.824
1539492	1621316	7568	2000.965	1705601	1376949	30180	9157.098	120	6664.643
1949391	1412283	5429	422.7669	1297626	789119	12421	1636.618	88	6664.939
1643538	1278817	7201	275.7761	1051290	728429	23600	139.96	92	6665.442
1431331	1157791	11541	287.2501	970262	644946	31247	861.5567	93	6667.295
1650428	844825	12475	621.8475	1061563	448019	31681	1563.104	86	6668.600
671649	923724	243198	4590.808	316477	339850	409063	7750.834	68	6670.286
2187763	878571	9298	468.0178	1513004	493717	28343	972.4423	90	6672.623
757834	674304	10598	482.9478	397793	260512	19890	941.829	64	6672.934
1217439	1314950	573550	3815.155	604832	510677	952690	7885.909	69	6673.922
1369657	985235	7400	293.14	963423	528086	23206	278.6566	84	6674.036
2854557	1854290	10844	1195.548	2017993	1150026	35715	1965.611	98	6674.732
1250484	1081051	15700	236.77	860419	590272	36045	751.1245	91	6675.562
1769867	1299332	8348	442.7228	1203238	804832	29785	1099.938	97	6677.960
926427	1478762	235344	3676.998	449687	594288	397846	6882.96	69	6681.933
3049578	2085605	8626	509.7186	2087417	971725	19808	845.6288	90	6686.620
1802406	1134368	28229	1063.847	1270323	596934	63206	1865.657	92	6695.648
1177647	1055452	13273	472.0153	851739	624459	33528	1217.321	89	6695.986
455895	709206	214300	3038.23	261250	359709	466568	6181.865	72	6705.115
959168	1039428	19458	470.9938	599062	544347	55673	1077.655	88	6710.673
2064225	1131517	8105	558.6905	1258440	553618	21222	1252.154	82	6752.471
772995	1553429	13045	17539.82	546688	846726	35939	32421.38	91	6761.496
1347638	877080	10331	639.3691	867689	404266	25883	1342.436	84	6762.741
1305296	1076754	10583	166.1063	977761	631894	29528	3.9208	89	6763.014
3101350	3093367	17389	1435.723	2596564	2315702	60193	4591.228	123	6763.878
1223881	1729895	240844	33845.55	702161	909276	445579	63764.18	82	6765.222
1190996	1008441	15870	367.307	918234	603013	33952	1380.307	98	6768.247
334596	198318	39598	195.8478	123397	65670	57941	109.2901	53	6769.952
1950448	1716828	7810	616.141	1517407	1178293	25712	1190.043	101	6770.279
641474	1117456	61866	13269.48	364770	636298	223138	30772.44	81	6770.343
869149	689613	169096	2578.086	491441	431331	371834	34411.09	86	6770.447
230569	675393	2731	10028.01	119292	236412	5138	15531.64	51	6770.673
1896300	1389600	9879	258.4119	1365150	913105	34246	913.0006	101	6771.699
1799758	872823	5772	500.4092	998903	371701	12844	861.7484	77	6772.867
2087846	2616677	267117	51173.86	1544426	2024992	674853	92551.66	111	6773.163
3378330	1975517	13228	961.4908	2315492	1294417	49240	2306.364	98	6773.692
2064478	1078307	7394	608.0034	1357637	534185	22119	1360.076	89	6775.164
1786578	1743717	12868	346.2948	1227524	965858	34305	904.5105	89	6775.736
3488280	2309560	29846	824.1606	2938552	1865583	97513	2671.879	110	6776.299
1331963	1981171	391056	23014.04	821935	946917	906593	38619.27	81	6777.693
1645134	1327566	15164	286.9004	1142639	692635	46000	571.6	91	6781.147
2183824	1299982	10453	427.8133	1541350	778498	34915	679.7315	99	6784.187
1424303	1361241	12134	687.9174	1065261	846408	42708	2594.319	95	6784.411
1723846	1052820	17597	437.7917	1092356	483411	40507	1152.043	84	6785.820
1586636	1423081	9574	222.3014	1135218	823145	31378	122.7058	95	6786.895
844049	1611842	18343	19750.44	728098	1203002	75231	41438.26	102	6788.388
2279689	1090394	8578	588.6258	1524278	607514	29447	1578.577	93	6789.169
419459	554055	190401	19201.3	182643	191873	318029	30023.63	60	6790.089
1891832	1374421	7940	517.434	1286217	678623	18033	406.0513	87	6793.871
1174944	1206941	15261	374.9421	778373	697499	53222	884.3542	94	6795.899
3242012	2784752	10776	918.3336	2714923	2162190	36224	2461.366	111	6796.267
695521	1602088	482738	6709.002	559618	1136656	1113864	20383.97	138	6798.399
2654491	2713422	39749	6090.119	1864751	1682183	140923	15091.18	101	6799.247
1818067	1357401	14380	258.718	1331211	785157	42756	735.4116	94	6799.986
3593898	1965333	19605	1464.84	2644264	1343113	57421	3415.118	101	6801.072
747013	1438532	49563	25897.88	528893	847730	142321	54076.01	91	6809.177
1567543	1480452	72972	20469.33	996593	693776	116229	35448.65	84	6834.819
152649	132581	35300	790.33	43302	37826	44461	1062.062	39	6869.383
1600516	1577477	27869	801.6509	1112285	915894	81591	1434.055	94	6875.926
2964260	3062767	11768	912.5848	2475232	2383124	43834	2087.287	117	6878.434
1720673	960729	12940	572.934	1038553	445481	30726	1049.529	72	6878.486
2083079	1455058	10533	678.3013	1416886	897560	35115	1782.952	102	6881.017
2006137	1360475	13361	767.3521	1565794	875314	44559	1214.96	102	6882.904
2190923	1903359	17531	759.2891	1681304	1199404	55927	2362.105	101	6885.908
1537313	1389216	19423	669.0303	1015721	825652	44546	1939.831	96	6889.612
209260	16515	649	29.6089	57844	4602	331	63.3691	41	6894.555
2326452	1097978	9882	412.9802	1444355	584068	28840	1019.924	87	6895.650
1641607	992737	11279	645.9519	1103086	524462	32720	1936.592	90	6898.237
1145959	1109696	12636	502.6796	797896	577495	35347	776.5667	91	6899.417
295672	42673	28538	280.3818	89849	11624	36287	17.3007	46	6900.419
427136	311956	215663	31247.09	181217	129855	403266	54029.02	61	6904.378
1098465	1670525	33520	943.472	895253	1023939	80810	2586.441	98	6905.370
2337680	2364976	31049	1065.049	2079797	1674364	90247	3310.457	110	6908.030
1019932	858576	7653	478.7333	689047	408070	20212	940.4932	84	6913.093
1017739	1006483	5601	431.0161	730272	512992	14418	1098.25	88	6917.799
1722539	1075125	6693	492.8773	1080538	543500	18783	1601.126	86	6948.389
1185931	1251384	12942	460.6462	1139830	988340	40428	1627.411	111	6963.991
1497151	1615405	46880	1861.968	1090498	840126	89785	3135.938	91	6979.355
2091289	1688094	7118	320.7198	1554751	1043439	21167	925.0687	97	6979.766
281413	595265	206771	4214.653	132231	248243	364304	7396.654	57	6980.248
1631006	1270995	14266	687.1226	1115912	649736	35819	1053.646	89	6983.413
2158712	1426931	17516	1801.448	1330571	793812	40413	2834.569	89	6987.712
121325	11479	285	33.9885	35720	3262	645	-19.8155	40	6990.268
1710146	1075102	11727	726.4847	1371214	706164	38670	1559.387	102	6990.631
1405438	1350674	14417	716.3937	790815	662584	31497	1447.582	82	6990.860
1019960	1172317	171919	2771.856	380043	407533	251641	4172.86	60	6991.738
1223220	1063116	8114	263.3954	751690	502761	18423	155.9303	82	6997.589
1924147	1458254	12251	821.0811	1376630	884035	36923	1660.78	94	6998.662
854403	1307766	154787	8182.151	459685	675358	342608	17778.71	72	6998.892
722593	956903	160283	13570.28	519094	738742	446427	46730.16	95	6999.409
111874	27439	593	-77.3327	32849	8128	765	-171.0835	39	7004.488
1439593	1408837	7972	250.8292	1025599	704560	23987	417.2707	91	7005.908
738848	760080	179085	3198.668	309612	273439	293686	5603.584	64	7008.013
494798	1036446	40618	14804.07	282321	493208	113596	26593.54	85	7009.062
1578414	1035071	6128	576.1808	1048479	512539	18157	784.2077	84	7009.232
1755831	1511664	9803	565.3483	1337137	992535	32512	1680.523	98	7010.645
282659	586286	3528	405.3208	83247	162596	4258	315.2738	45	7012.115
782822	2092563	8563	4683.784	637552	1296593	28181	11691.75	95	7014.057
153082	32422	34660	70.426	44301	9244	43789	-54.2371	41	7015.803
2647763	2280342	21725	573.7725	2015174	1560270	56176	2216.274	103	7018.752
1999080	1216514	8000	295.8	1401205	706574	23756	292.5116	94	7023.567
2203645	1933595	18277	548.9397	1742459	1186838	45302	1765.042	101	7027.016
1481321	897859	19929	904.2169	904586	440206	44082	1436.6	83	7031.471
120518	116586	9883	839.8363	41046	37027	13570	1187.277	44	7037.309
768912	1195510	42992	14606.45	360546	495072	66469	24449.11	69	7046.992
658053	1287766	23471	20244.52	497867	856711	53950	38146.59	90	7055.999
1355066	2895593	90792	74966.03	932908	1518673	196348	158770.5	86	7083.562
1956295	1085565	4849	418.2289	1425394	629950	17869	638.6509	98	7089.082
1354082	1534959	15797	437.8117	937842	1005232	35876	1859.444	94	7089.468
1905936	1136661	5858	429.0338	1254215	648887	14650	1076.865	89	7092.436
1916685	1036644	10782	529.4702	1243215	543360	30250	1236.025	89	7097.452
2195916	1821556	26326	1014.689	1779987	1242797	62679	2859.492	107	7098.059
825502	1445881	8886	7684.305	480895	777184	22743	15240.28	82	7098.726
110983	76958	244	28.8884	35564	24336	-50	-165.805	40	7100.379
266894	124300	6105	718.4905	75962	35688	8061	926.0221	44	7104.787
1528097	1179003	12042	149.1562	1183813	671118	40743	98.0823	97	7105.668
1550971	1924979	58533	1198.101	1238295	1395697	128417	2459.794	108	7106.005
1893911	1175039	11042	648.0562	1243181	629659	32597	1018.292	88	7107.034
290473	746733	40503	4550.618	210202	484647	129366	10835.23	87	7109.888
1778937	1691125	9225	309.5225	1440112	1175798	37637	768.0357	104	7112.880
1766752	1216259	35907	897.9827	1210919	694403	94452	2616.357	91	7113.411
1880492	1526276	13732	44.9652	1497700	999394	46213	827.9493	105	7118.440
962714	885790	12678	599.6358	641834	508946	35026	1221.759	87	7118.852
720400	778897	142057	2340.998	313372	299604	222038	4323.732	66	7119.690
1503742	1189591	13799	612.3239	1020829	720396	45963	1976.924	117	7126.550
2064733	1218260	15753	555.1433	1514035	710160	41195	2023.04	97	7127.627
862790	2119664	14128	15594.98	844026	1385713	53281	32091.86	115	7128.203
1949764	1046835	22352	384.5472	1270241	561156	67040	1137.944	88	7137.327
1196298	1630460	19830	3024.463	924738	944050	49442	4402.296	98	7147.422
517042	363219	124635	2580.023	185125	136890	199788	3924.507	59	7149.032
1901789	1394942	22003	974.7683	1165697	737090	53882	2298.38	88	7149.993
1608374	1463794	8793	324.6873	1188946	790809	25143	1279.922	93	7159.990
166089	81854	14934	275.9974	47810	24115	18951	307.9511	41	7169.319
977849	1724222	15612	18327.43	583219	966103	41010	34414.66	84	7190.462
129202	52688	510	-38.389	38484	17456	1178	-174.5142	41	7197.578
134198	99529	74556	1366.392	41762	29269	97501	1520.606	42	7198.479
155362	57136	717	-23.1763	43692	16913	487	-47.0793	40	7200.232
2031974	1173079	10103	320.1783	1192631	531838	21469	112.6109	81	7201.104
122379	200070	3148	46.0028	33296	60384	4654	-139.7106	32	7201.347
2151424	1762154	22702	743.1822	1805482	1162883	70588	1991.387	109	7202.327
1445094	1285179	8048	354.8928	1074879	731660	25556	454.4916	92	7202.836
1797229	1124353	16731	729.4091	1149131	596049	29932	991.7852	87	7203.619
3066305	1252337	12184	552.7224	1857416	665871	23313	1416.259	87	7204.937
1344932	864802	10640	465.904	892585	429076	28088	1217.137	90	7209.912
1058929	988215	13472	477.3792	703154	484181	37180	1136.798	88	7212.421
220633	621064	11705	1678.651	116058	264788	25957	3073.788	64	7213.757
107140	75459	20153	306.9833	40616	24427	27640	457.604	46	7216.119
1306517	1284541	6415	679.8815	922167	636952	14202	1232.332	86	7216.448
1545043	1151390	7483	281.1963	1044254	602704	23947	287.0267	91	7218.911
1853871	741792	1722	315.2042	945549	282333	2383	348.0863	69	7219.545
1445585	2230395	230806	9048.017	816690	897606	449348	15926.82	74	7224.079
1848877	1104453	6450	348.845	1279824	599331	16530	634.333	89	7228.487
1819272	1177388	9515	419.7915	1296590	627965	25772	818.4092	91	7232.081
176709	409767	371471	5110.323	75249	221249	1006991	12225	53	7232.109
2266363	1880534	8543	434.6623	1718105	1082082	26595	1343.979	96	7240.196
225599	244016	17392	52.2912	63977	68183	22318	-95.5602	43	7303.311
2046162	892147	8345	-0.8455	1170937	405548	20539	-400.5621	78	7305.393
1328085	891484	5890	-2.571	831426	426620	14639	61.4479	84	7307.511
1889361	903745	10618	576.0698	1183817	532240	33970	541.717	92	7308.403
2405187	1775845	9149	693.4589	1876267	1191834	32552	1960.767	102	7309.313
216459	371162	133473	18586.23	161379	243466	432104	66786.23	83	7315.435
1395670	1192419	31000	705.1	1130420	721685	66899	1317.234	100	7319.882
394571	131048	3618	193.3698	134821	36491	4601	269.9161	49	7320.318
167905	14695	-27	-4.1147	48005	3978	-589	-85.2429	40	7321.037
1496846	1564611	6269	748.8909	1068266	849907	16451	1609.701	94	7323.204
1889143	1444198	14625	562.4625	1453059	840943	46154	668.4394	98	7324.197
2350960	1398348	8848	498.7728	1525620	834900	27802	1271.292	87	7324.302
2615186	1649472	10104	278.0344	1829431	982375	30289	325.4129	97	7325.717
2066415	1685886	16323	542.1203	1378193	1060452	49354	1552.959	97	7334.009
1739523	1150234	11576	414.2136	1151149	636660	36026	1275.859	88	7341.352
369369	111626	6350	321.235	113202	31875	8805	324.9605	49	7350.840
1828355	1361680	26861	682.7021	1584478	865715	61731	1961.909	102	7371.777
1676533	1338663	5375	115.5375	1081871	668519	13043	489.1123	82	7372.049
155755	17320	615	79.5015	42114	4717	718	14.6798	38	7395.636
1344508	1545099	9478	576.1158	976849	874772	26755	1606.955	94	7397.834
1672408	723831	11497	621.5817	1060347	339117	26840	1049.724	81	7407.034
1366267	1045681	10378	98.6058	837908	505138	27695	19.6895	84	7412.270
1424902	2025085	265703	25639.34	981091	1111209	641755	63013.46	83	7415.544
1236172	1210285	24241	541.7201	896753	645734	65877	1421.3	91	7419.078
1229308	1172793	57139	10983.7	543770	458439	99301	17234.59	67	7421.098
1401282	988080	4119	337.2759	899277	464468	8012	1194.073	82	7422.403
2336491	1618851	28962	995.3682	2019315	1334865	87837	2793.256	116	7422.592
1916907	1425192	7865	501.2265	1461639	870890	27279	1169.552	100	7424.458
1910703	1633232	26909	807.7949	1383025	915526	60891	492.7851	96	7425.268
1264620	1205973	4624	591.6064	839260	630227	15205	873.0005	93	7427.007
1946315	1253558	22960	944.056	1355484	635137	40183	2511.666	87	7427.754
1478852	906007	9676	416.6236	980364	467157	22243	1770.232	85	7429.211
1518371	1107990	10161	510.8321	942586	620529	26182	796.4102	93	7432.369
2018155	1588870	24604	1029.484	1370994	940710	62820	2536.202	96	7434.623
323015	765823	237824	16444.13	204820	359814	571168	37283.93	79	7437.436
139126	71841	16095	496.9295	41705	20284	20753	513.6433	41	7442.888
382024	755169	14547	17792.69	181137	291613	23593	27133.97	66	7449.693
141797	191066	20361	596.0521	61683	69397	32541	891.3501	53	7465.530
236726	112176	44181	371.3541	74590	37125	61836	773.7996	46	7469.869
1631755	1546270	21396	639.1156	1199007	897336	45284	1234.632	92	7480.991
272895	87189	599	82.8039	122169	27301	735	251.2335	57	7518.213
2369254	1413160	3828	629.1508	1510307	726904	8850	1089.485	85	7522.113
1041826	1323801	6976	429.1536	795941	799857	21445	985.0645	99	7524.264
185479	103657	63308	1267.979	55717	32769	86371	1804.213	43	7525.632
263692	170880	46448	278.1328	75590	48798	59035	290.8635	44	7525.732
1687100	1042170	10600	384.66	1156420	521664	31311	872.3471	89	7529.952
512832	769282	132053	4371.573	194096	288089	210119	6827.876	59	7532.095
1329499	908875	29335	917.6935	851130	481523	65452	2124.457	85	7532.857
1160328	766526	8152	449.9272	753045	377070	27746	1126.351	78	7532.880
809581	1608496	143792	11612.33	582452	1119813	396119	36116.48	92	7533.042
1369338	452703	25903	637.5583	808910	179669	48885	1038.448	75	7534.201
2665929	2589953	13444	1192.408	2299666	1423237	49128	2954.481	107	7535.788
1118911	946196	9309	490.4349	762586	502802	27005	1262.98	79	7535.885
520626	1328672	41771	22149.15	383457	1099426	172144	45105.48	96	7536.195
2335032	1513366	8126	757.6686	1814993	1069818	28127	1982.525	112	7536.973
1554772	1584970	18222	847.8542	1078494	904289	42979	2018.322	92	7539.613
810630	1832687	42933	5364.941	633064	1099801	98333	17880.88	106	7542.984
1037190	1089388	10602	1198.372	807105	576506	28180	2511.898	91	7543.487
303358	225418	99032	1672.295	106703	71462	139049	2507.849	51	7545.658
131773	12405	6165	65.8565	41826	3401	7480	110.628	43	7546.218
216962	218699	23903	811.3583	74695	68616	35642	1241.116	48	7546.325
1252800	917662	3996	209.9756	836237	498300	11828	290.9508	86	7547.822
1478729	2815994	327554	54053.98	1068590	1500308	734500	112054.5	86	7555.572
1826143	1118965	10690	412.709	1256205	731331	30991	1400.395	104	7561.303
858131	1035538	9799	80.9239	641693	588497	24121	46.9881	89	7564.062
662307	862264	34558	226.1038	475130	416281	89883	139.8363	83	7566.894
1663085	898200	7436	83.9596	1143740	466545	18654	691.6894	87	7568.607
2012146	1424211	5830	646.063	1606277	864274	17830	2294.263	97	7576.746
904657	1477127	22374	491.3814	740214	850482	60875	258.0875	95	7582.868
147405	103570	2611	329.2771	43621	31034	3367	294.4887	41	7609.458
2165015	1232474	21700	692.37	1364459	674527	52693	1960.477	90	7620.268
961420	1239897	296864	38933.27	633000	686986	747238	96895.45	87	7627.789
1847063	976712	6101	407.0661	1193968	545718	17412	874.4132	83	7628.646
929129	1180371	12511	265.6671	710497	678958	31416	357.2376	95	7632.014
1803831	961827	4407	322.8327	1162518	479823	14992	886.6512	82	7632.026
191894	155174	37862	362.6582	62321	47473	50715	580.1115	47	7633.175
799641	1396120	9908	433.2388	769452	956683	35805	1099.661	109	7634.599
145025	78048	29610	431.121	48392	24922	40817	639.4337	44	7637.688
787109	1473926	146388	24986.77	460792	701076	304572	43786.09	81	7638.616
1609415	916013	7059	590.2099	1042366	516741	23399	1176.884	93	7645.163
2370239	1494405	9007	595.8927	1507028	906284	23387	1824.611	93	7645.910
392902	508908	27484	19142.05	160464	171661	41477	26967.46	57	7647.569
2797982	1835362	11519	1011.416	2115987	1064507	38403	2283.808	97	7648.128
224061	66406	36998	537.9878	62446	17677	46439	490.4279	38	7648.618
679680	1922749	60371	39486.61	735378	1787644	229573	109861.4	151	7649.811
2362737	1400224	13886	183.8046	1594980	962050	48445	522.7645	105	7650.646
574828	698390	76685	19729.03	262502	254922	118410	32087.8	63	7654.619
112251	29342	8384	84.5424	31247	8311	10156	-36.4484	36	7655.927
942186	1333132	11274	26.6714	653725	750709	30251	299.8811	95	7657.256
125925	51705	8501	164.7061	38071	14345	11079	3.7319	40	7660.458
935229	1207749	8322	491.4642	547642	636277	24095	837.7295	89	7669.911
1323802	921588	36566	662.1526	1017861	536785	70743	1562.082	91	7686.238
235049	182441	2914	963.6754	69364	52660	3642	1309.916	45	7689.561
401832	85032	246	34.6006	149513	25890	62	-69.9218	55	7705.649
1179391	3139860	38124	8821.956	1059923	2546206	88019	38213.07	109	7744.092
1608491	3427202	32214	25802.41	1225118	2040707	85540	55790.79	95	7747.345
323918	248713	97008	1519.549	131731	86936	149298	2297.018	57	7748.660
115239	16168	7314	23.5154	34681	4860	10693	171.2773	40	7749.630
1806236	1525743	17945	559.7145	1276908	899671	54679	1280.692	98	7752.559
237310	297696	709	118.9749	65689	83367	950	166.295	42	7755.414
144214	57982	12208	-62.7312	43849	18085	15694	164.6334	42	7757.612
1516362	1272723	8214	424.0054	1098246	686919	25881	828.7241	94	7762.741
1649883	964094	10057	477.7977	1022622	453453	25219	769.9859	76	7762.808
1867365	1099190	11414	334.5254	1277803	606012	35263	863.6543	93	7764.573
1658001	1039537	13845	92.7045	1168818	591380	38671	676.2431	94	7771.072
1547519	1357191	33428	1068.711	1060659	643609	85913	2474.119	86	7781.889
1661298	1209337	22429	763.4669	1088884	627113	50788	1398.607	89	7782.491
1701442	1226444	13656	196.9016	1372911	976741	45735	869.7335	110	7787.453
323777	576903	191470	8273.467	141342	215458	315144	13473.78	60	7788.515
170816	31443	4221	-52.4019	58670	8901	5655	-54.7545	47	7791.468
2018976	967783	34341	1001.33	1321356	523179	60641	1705.76	89	7792.795
431070	365931	32097	14224.24	193765	197413	85234	27766.83	68	7803.963
316588	254522	10603	1152.228	91645	80816	15106	1448.247	46	7832.900
1789981	1021814	6944	329.7584	1186025	498488	15842	727.3362	85	7847.874
1359285	1142264	7514	525.7354	1048911	660150	26030	1722.283	89	7848.310
883473	1160259	23566	10824.85	604784	816197	58117	27255.96	90	7848.984
1209057	1693386	13552	14564.87	754629	954956	49524	30730.5	91	7851.142
1730147	1301843	6907	495.0827	1195772	682700	24345	829.7545	92	7854.628
2094251	1092545	11820	609.102	1390772	648915	36647	1272.497	91	7855.141
435192	424832	97904	1886.614	148097	125804	138441	2260.34	41	7855.149
2071990	1314251	6857	1726.278	1617177	718482	15488	2650.277	90	7855.673
1551089	1270400	15572	483.1892	1198927	762036	48375	1542.838	95	7856.199
1686324	1111595	18896	565.8656	1114490	601314	53241	510.6201	93	7859.739
1104043	1172618	5684	274.0724	749930	574201	17208	902.7688	86	7861.077
1162133	1727379	484707	25879.66	579613	783258	990163	42900.54	71	7861.413
1773985	3059646	102550	31124.05	1067647	1572233	276693	57495.88	88	7862.746
1317861	800279	19041	130.0001	843946	389025	42362	649.1082	85	7864.461
160696	46050	502	51.7622	41990	12038	499	18.1939	36	7864.993
2177236	1138419	19939	411.7779	1648968	637955	55164	1108.9	98	7866.247
276703	253578	68161	557.6321	105643	94959	105106	786.2466	48	7866.543
1786450	1155327	9403	572.9083	1288141	742084	32320	1646.152	101	7867.794
1846244	1441868	12449	590.5889	1291161	973354	45749	1486.719	103	7871.854
1331171	1968787	33173	732.4053	1029983	1042524	77890	1698.629	94	7872.772
1369086	1629049	29884	867.6924	1090216	923437	64191	1161.915	97	7881.715
2386258	1451140	12222	309.2542	1565489	881151	27316	1458.228	95	7885.400
1847436	1354796	7359	642.0399	1306556	766524	22122	962.6442	94	7892.381
129760	101893	232389	2346.223	37999	29085	292533	3068.501	40	7953.308
1946587	1142815	8612	1102.733	1588028	751258	26099	1996.354	106	7959.151
1079842	1525985	27128	38165.28	1003110	1278756	112698	99119.76	113	7960.771
3895393	2269857	102733	4022.721	2447787	1468859	317281	10419.26	100	7962.230
1997443	1415004	20617	1427.214	1266283	760283	57310	2453.091	85	7962.630
454601	676462	222954	25769.92	179268	225973	349673	37674.05	58	7967.436
195896	338452	19330	1997.413	121729	182196	42539	4075.638	72	7968.117
134763	52057	11646	6.1406	36548	14112	14205	-24.0995	37	7968.472
2039554	840412	15208	220.5688	1242302	453274	33514	862.3354	87	7968.945
662649	1165925	267765	4286.617	368202	562580	584226	9464.879	73	7969.450
1608926	1606926	9509	198.6549	1129353	938761	28188	238.7468	98	7973.051
190864	120211	15150	450.915	68654	42824	22865	552.7265	50	7976.949
2179329	791720	10800	151.88	1383641	396094	22375	412.2375	83	7983.315
2798476	1813901	6153	384.5833	1888153	1053658	17575	735.9575	97	7987.192
1217079	750411	4517	231.0037	775157	385513	9118	649.9198	84	7992.721
2119971	1374087	23188	797.2468	1343917	705403	50451	2136.101	87	7996.835
1933188	1229058	12069	507.2709	1347044	663846	36865	959.1265	91	8001.020
996138	1835315	204600	32753.06	602127	1099038	433141	59375.01	89	8009.893
1678940	1715219	7761	947.1921	1206273	889869	19640	1818.804	90	8030.449
2105940	1020705	10484	414.3524	1410110	555312	26739	1079.258	87	8046.088
1611756	1443566	9983	434.4463	1168590	820053	34287	971.1007	96	8063.056
194993	16359	104	164.0344	57105	4600	-222	511.9458	43	8065.840
533742	1287166	18904	11440.71	333294	684357	50687	24041.14	90	8068.653
168892	263476	251116	3104.408	63300	89121	357955	4695.275	48	8069.620
1979974	1572663	22470	637.567	1391914	977689	77166	1231.813	101	8076.841
1246370	2366196	259041	35436	832510	1640504	691728	77599.34	98	8078.930
393591	525633	142075	1985.407	153680	171788	219357	2987.528	52	8079.188
1046796	1226829	14403	499.4083	738542	716796	42238	1183.952	96	8087.211
1055079	1304794	21154	788.9394	805491	936652	51476	1791.604	106	8090.474
1826793	1435577	9619	745.8259	1347417	879757	31805	2226.26	97	8091.539
1159862	951959	9746	241.5506	789415	467312	27156	371.2516	87	8104.566
1624935	981595	16884	456.3924	1035042	529087	44085	1123.168	90	8108.545
221671	228347	62894	883.5534	70347	71636	86430	1115.723	47	8113.637
2361220	1338957	10448	485.5328	1639091	789647	32596	1261.436	93	8161.867
2553625	1523224	6986	461.7146	1827789	806436	21173	971.2053	92	8165.991
2090591	1353513	10315	321.6715	1509095	838993	32339	853.4179	99	8174.376
2034313	1374362	9820	494.902	1256958	647773	17869	1279.651	82	8175.462
2373047	1369209	18012	443.0732	1616969	808676	53066	1234.803	96	8179.229
1465188	1722712	14663	1205.994	1016364	938584	37524	2235.296	94	8180.609
2112770	1879261	30588	816.3868	1684222	1456866	94418	2806.25	119	8181.301
226119	207310	1019	141.3659	70791	67695	1812	142.2532	45	8181.436
189002	33198	12884	230.9924	61387	9192	16904	389.5144	45	8185.562
2997450	2177341	18774	1153.421	2355200	1615443	79215	4078.961	111	8185.971
1757371	1434637	8246	448.4006	1344388	952709	36425	576.4425	105	8187.641
1403311	711021	5229	-34.4531	803914	328949	14256	-88.4384	82	8192.148
118830	142986	510	-27.389	32220	38752	1060	-187.534	37	8193.919
1066872	1534665	295981	19028.33	580964	759026	628781	34105.41	75	8197.723
2113724	1157284	28116	520.1076	1511130	634894	75693	1412.777	95	8202.129
1366898	785827	8927	295.4047	859244	357911	17178	736.0858	78	8209.637
1728217	1325988	20828	591.8508	1268954	796444	55974	1166.341	97	8212.428
2140276	2287194	38745	973.5945	1475729	1342890	97218	2537.33	95	8217.550
1902459	1366795	10043	264.8123	1288614	746930	29880	242.268	90	8219.365
1120707	914187	9488	243.6768	683754	431580	23041	517.4001	84	8232.070
1638129	990995	10346	474.2106	1036337	555318	26600	1086.26	93	8274.209
144875	226059	57178	1641.086	55439	76217	81938	2023.122	48	8275.446
1857239	1353195	9888	424.1168	1288655	732396	26381	815.7741	89	8276.147
636713	1057883	19765	19674.82	494450	863507	65692	40377.92	113	8279.171
522259	740836	113207	3516.513	295084	311471	196043	6554.412	69	8282.181
2190013	2480412	13779	685.2019	1993170	1640961	58368	2321.845	115	8286.858
723249	1302072	66388	26496.77	438730	878856	152016	72425.9	79	8286.989
2083516	1274314	16567	486.0087	1348170	755686	47676	1035.424	96	8287.720
356517	558113	198945	22877.81	161001	197857	327538	35512.28	60	8290.505
1755897	1379666	8403	156.8083	1094914	812014	27964	798.9804	95	8293.662
1876795	1033851	25647	390.3967	1234533	578919	54631	1487.599	90	8296.975
393864	725010	23534	23096.46	178480	260819	38873	36181.18	61	8304.331
135721	105096	52025	366.6025	44328	32714	68857	607.4777	43	8307.415
1248215	1123455	10064	925.7904	664184	587308	23821	1218.158	93	8310.480
834295	1497022	16113	559.3393	602565	788178	43777	1307.49	90	8313.811
1132888	1050613	10891	266.7851	792273	498138	27468	151.3548	86	8315.082
1060710	1028989	7179	161.9419	776588	584497	21740	340.614	92	8319.375
1553397	930342	28713	659.1993	1041473	449665	76267	978.1787	87	8323.644
1710972	1092483	16729	1077.697	1361819	717384	49120	2804.632	101	8327.205
250983	279570	99119	1390.776	89478	89601	138682	1960.66	51	8331.327
946871	1112640	7960	507.556	682133	568691	23214	1060.505	93	8332.054
173708	31725	10881	193.2241	59841	9205	14999	352.6439	47	8347.134
1165986	2726502	22487	32504.12	1124820	1903052	72378	93626.8	102	8347.407
248261	18447	335	-107.2065	71065	5102	284	-364.8676	44	8388.393
1117607	1437880	215579	8738.182	568106	579724	352006	17003.34	73	8389.781
326508	585770	142513	3614.379	150914	221140	228751	5658.731	62	8390.834
922720	1556789	65912	20424.26	644489	1069847	151152	64827.23	103	8392.852
2780353	1332998	40801	865.7361	1839583	815014	91992	1220.351	97	8395.565
1262393	1286025	15922	569.8242	1164782	832855	53452	1315.257	99	8395.813
293680	465367	140745	18032.79	134821	201435	267007	29746.69	65	8399.878
1478637	854055	12104	1958.234	1115230	468785	28973	3643.785	94	8401.738
325505	47616	33117	752.4637	97532	12547	42118	957.2198	44	8402.135
1788015	886426	8618	373.8698	1088096	442813	23941	1327.89	85	8402.460
400344	328639	92282	1708.62	135073	102897	125794	2180.243	52	8403.768
1650042	916983	22719	561.7359	1047832	463172	55443	1103.752	83	8403.962
1118145	1379794	4673	544.5553	787260	707497	10550	1275.855	86	8404.164
1006699	820676	8609	488.1649	742915	491285	28554	1351.079	94	8406.631
2338293	1438953	18561	714.0721	1594223	710729	55182	1878.31	88	8407.809
426129	299159	1106	106.8466	120591	84658	1134	269.8174	47	8410.227
1997756	1581670	18535	389.8135	1470341	914554	43824	1517.726	95	8411.478
1395092	415124	2592	164.0112	646155	160878	5240	61.964	71	8412.503
1470439	1205719	15419	593.2059	1118498	967708	49993	1525.007	115	8415.834
2050470	1436519	6867	599.8387	1534552	906319	24612	1545.333	95	8416.162
210971	333444	47525	2528.153	85566	139373	76322	3593.264	57	8418.750
210126	269721	106929	1844.917	89615	102423	163668	2223.175	56	8420.307
2143140	1412748	11434	556.6474	1301135	716855	28595	1628.179	86	8420.327
2368344	1790749	11771	461.1531	1805192	1241021	40946	2440.871	110	8423.680
770794	348379	1142	-86.3338	377909	122029	1968	-424.1952	64	8424.343
423810	713692	269544	21456.62	202139	263323	464653	33900.43	63	8432.012
690161	985340	30290	19568.27	306693	408144	67582	32271.95	71	8435.016
1232338	2741160	14973	19313.38	924658	1734996	49469	42903.41	95	8436.232
917228	1049208	16037	98.2757	574658	528415	45074	656.8514	86	8454.065
122617	127115	882	63.0802	33402	34368	1121	57.6881	37	8493.815
106238	21500	961	118.7121	28861	5428	1442	77.4962	36	8495.474
1198351	884274	8345	1099.155	783407	438310	25187	2916.591	82	8495.727
108149	72568	1522	208.9842	34704	25428	2662	481.9382	42	8497.851
685588	1414156	242928	20765.66	455173	735677	522428	41218.61	83	8499.048
2740675	1786689	24953	712.2633	1813060	1151364	87712	2182.243	103	8500.971
1765398	1455722	10864	304.6704	1338964	999244	42245	794.9445	108	8502.961
1501038	797907	14747	526.9067	986164	375881	29885	1204.548	78	8503.254
1044601	1191413	11768	1819.585	728431	656360	33554	4553.58	90	8504.113
2994474	1922320	7510	577.311	2210269	1326243	19803	1486.348	101	8506.603
1907684	1398129	18998	579.1878	1342741	853410	54126	-227.7314	95	8507.310
2335334	1081558	6796	329.0556	1555975	598050	17481	345.4841	92	8510.914
286006	276876	131272	1788.959	110453	95271	189978	2584.166	55	8514.630
1716771	1114738	13386	268.7546	1191181	627186	40661	845.8821	94	8517.637
1946927	924896	24305	672.5105	1155377	467705	50930	1301.173	89	8528.298
2202381	1626039	15588	586.8868	1363125	860395	42077	2159.12	86	8528.665
2174217	1213506	15817	260.9337	1417394	655600	52457	520.4377	91	8533.234
101468	55589	7720	1038.092	28321	15728	10285	1096.989	36	8534.422
1923146	958992	10417	115.9937	1463613	561303	29228	680.0908	94	8536.406
1119581	2001459	17608	592.2088	830776	1078176	58002	1603.512	93	8592.342
583781	113348	51754	812.5994	175344	33650	66642	1235.216	51	8601.528
1041324	1180621	9314	267.7154	795204	612739	26299	671.5739	91	8602.759
2304743	1336473	7209	593.6249	1478200	709895	17649	1898.309	89	8614.636
2584278	1033389	10027	431.1147	1568642	524525	26262	653.8982	85	8616.156
501709	252171	177268	1316.135	157649	75857	234202	1923.332	52	8618.855
1226608	1004506	33449	650.6889	859164	552303	66562	1763.728	96	8619.779
374837	122295	41641	453.8601	106432	34469	53348	594.2228	47	8621.050
2259289	1464903	21309	1391.635	1495133	845153	51835	2674.944	90	8621.274
2485872	1534043	34936	1009.71	1819979	932490	85812	2976.653	100	8622.284
2326001	1291076	8726	475.3286	1712067	788497	26912	1260.363	88	8622.420
1272034	1848433	172356	3364.972	507722	624051	266533	5377.901	64	8625.951
309234	324174	1923	8627.28	106358	109478	2739	12033.86	47	8626.020
1222447	1016504	9725	409.5725	760946	487617	25016	966.1976	87	8626.300
1612383	1252153	45821	604.3581	1118296	728777	105068	2166.715	97	8630.000
1932049	1288110	15265	496.3665	1189543	743162	46666	1398.763	90	8631.377
3432090	2452442	22249	1339.369	2724797	1754979	80706	2943.406	111	8641.369
732702	1671429	391087	42161.58	606982	1051218	1235434	115415	94	8644.702
1181049	1340758	19105	19583.79	940908	1127679	74947	53172.13	113	8672.265
1919874	1122786	10314	424.8154	1294602	584449	28049	904.7489	88	8710.354
687004	606223	173811	8711.597	291185	240803	311396	15744.12	65	8713.816
2090804	1245620	24701	611.5261	1504593	835451	63400	1237.74	99	8716.233
225538	441078	86243	4375.632	114927	239624	184254	9618.85	66	8716.920
380288	501562	74034	20531.51	170781	177198	126778	31167.65	60	8717.714
2691586	2404854	18619	1648.726	2461128	1928828	61725	4290.772	120	8717.998
1509872	3013075	187773	25694.46	1099957	2026345	613788	92370.91	88	8718.240
252648	432060	56935	1676.053	157697	292585	168017	4613.354	98	8719.413
2347312	1794125	25094	578.9734	1986505	1335134	68470	1135.167	116	8721.168
804434	1674708	173322	37699.96	497808	918978	399297	81077.16	82	8721.770
1006791	1790446	118664	40182.25	655488	1155919	320869	95338.95	93	8723.543
125364	81207	46314	158.4154	37232	23764	60244	156.8884	40	8725.859
188100	127284	60515	1453.891	54877	36982	79046	1241.281	43	8729.760
729209	354368	180381	4119.174	262195	137560	296927	7635.205	57	8729.822
130237	132121	33140	324.154	42968	44989	45862	710.4582	43	8730.500
705740	1278187	137729	20734.8	534632	723798	262253	39508.79	86	8731.115
372167	191457	72203	1240.988	112085	50847	95519	1528.816	42	8731.144
1939936	1152914	33609	968.6649	1226560	562185	70683	2321.716	85	8735.099
1636344	1344766	25271	731.5031	1115999	789915	55505	945.8305	96	8736.729
834827	1936074	17425	18511.54	592209	1112185	48072	32405.44	94	8737.448
1987485	1172296	11612	562.0332	1301865	593926	36776	1129.934	86	8741.846
458617	577894	88376	1670.694	175211	192371	128323	2204.32	58	8742.871
1857082	1442895	10195	515.9395	1354007	842717	30329	1344.657	98	8749.619
2394547	1433234	19717	465.7237	1649984	721183	51359	1279.44	89	8760.501
525380	1036449	11395	15238.26	303903	493762	26879	24398.11	78	8761.379
1268874	1639391	8510	530.411	867040	957834	28661	1146.682	97	8763.387
858483	1351452	240970	23895.42	635006	866812	857139	49666.7	97	8786.353
1101810	1623418	8749	437.0189	815638	955641	24627	1006.175	93	8814.141
589622	664140	213296	24554.71	260269	250038	382494	40406.11	65	8816.309
1199774	1011505	17904	401.6144	799000	576037	41005	625.3805	95	8821.004
2453024	1371456	9100	641.51	1574578	740330	28650	810.265	87	8821.203
1270602	1292174	23941	512.8901	834489	646469	42524	709.7964	77	8821.223
1043843	946033	8805	476.9605	754842	513571	25023	1269.19	88	8827.805
797380	1.118632E+07	17933	4896.441	303062	3998198	29593	7671.567	63	8830.925
811240	1378023	72906	21983.83	463784	756482	201106	43641.85	85	8835.230
1501547	1505227	168889	17557.87	788004	564708	298475	34339.45	74	8836.186
2548069	1488060	18520	849.972	1871717	949481	53674	1712.311	99	8837.702
1785384	2371299	9744	690.8384	1962664	2242699	47871	2289.363	138	8839.538
1428025	999452	14662	1557.138	997478	535388	28032	2727.195	91	8844.272
1920402	853661	9880	550.268	1267986	413089	24453	1145.213	87	8850.293
3130919	1937535	13960	982.156	2381185	1285328	45057	2016.298	101	8852.540
1505620	1112769	11913	490.7193	1048941	652864	41169	1488.781	91	8854.762
833449	609720	125843	2781.192	297089	191137	171840	3707.224	59	8860.373
3149077	3662036	24194	1329.483	2596193	2500379	60755	3214.355	104	8861.125
2359972	1117497	13873	459.6753	1485089	557284	39163	1036.444	87	8864.292
1349371	1155475	8589	502.0429	964904	665812	25125	761.5125	92	8866.089
2438920	1389624	9017	563.4537	1531187	670850	19885	871.5485	82	8879.709
1637061	1681534	8637	1071.136	1252033	904051	23855	3038.265	92	8920.551
748998	1249736	7708	81.8188	595773	730419	24122	-490.1558	96	8921.149
1667522	1215251	11867	1263.339	1052196	552305	31011	2672.517	83	8922.954
785367	1086679	5302	240.0422	519547	582894	11207	880.3127	91	8925.331
1498079	1422225	14413	524.9693	1163553	942253	42748	1365.563	103	8928.712
300657	505587	4322	2583.064	191772	264420	9425	5635.743	67	8928.853
564378	960923	31124	17758.26	247162	373805	49826	26265.04	68	8932.795
1151874	913605	4841	366.3801	830091	511150	14580	319.938	91	8942.126
2668024	1310305	6822	619.3142	2799572	1339089	32795	3684.8	159	8943.747
166748	92066	23002	228.0122	41799	23530	28979	424.9219	30	8944.157
408277	763265	25292	26525.48	194851	319889	49892	46397.54	64	8948.415
316642	728477	135567	4530.909	276710	486672	309354	11487.96	91	8950.468
842890	1319662	393018	42465.71	499683	663388	916119	94099.48	81	8952.254
1771411	883017	15721	408.7481	1215285	472105	35908	688.8388	89	8954.105
2142797	1213481	14817	682.8337	1281855	657143	43922	1712.624	91	8957.256
1562293	3212622	253187	40878.39	940012	1358940	528837	64741.36	77	8959.007
943186	1792237	21622	27197.59	821669	1430474	76908	61347.94	105	8960.749
681244	771240	159147	2047.747	287092	289161	265524	3449.096	63	8962.214
1887553	1784266	9194	957.9834	1409907	1137043	33622	2653.794	101	8965.303
2355138	1105787	13227	365.6347	1482884	584260	39277	592.0397	81	8965.541
2081246	1582907	10576	315.1136	1571698	1017738	37349	793.4789	97	8966.183
155873	225990	8489	1324.433	53886	75296	11297	1984.362	45	8968.793
1166129	980702	33669	770.0309	838085	486324	68259	1157.53	88	8971.790
729892	989217	144465	4573.486	552875	657518	347869	12822.65	83	8972.357
1329310	1234447	16767	877.2287	876559	636621	32061	1442.422	89	8991.458
4171269	2480563	19405	2905.621	3384250	1586014	63528	6828.321	126	9039.031
1934584	1157496	28131	995.9491	1242710	602208	80231	1722.759	88	9042.052
1641002	958479	8039	357.1879	972360	455118	20189	1254.803	83	9045.513
1430967	993913	8775	1080.277	1051050	604864	21722	1643.204	95	9046.689
1652208	1036981	9512	399.2232	1102167	565684	22485	1027.408	89	9048.197
112689	38901	23317	139.6837	33289	10785	29477	262.2597	39	9050.568
663771	1586708	298086	23008.42	461033	848982	741811	47235.4	91	9050.665
2054918	1459152	29735	1467.134	1547790	1049787	74351	3302.891	101	9052.532
1207702	1959104	19754	690.3994	1273878	1776186	74720	1189.792	138	9055.414
100767	65028	67025	692.1025	32950	21229	96020	929.722	39	9056.026
465774	554432	5255	1756.806	242510	266373	13077	3306.22	76	9056.667
2986542	1342984	7776	1131.034	2023112	752256	20523	2713.74	91	9058.067
1163134	930889	31524	534.6964	724123	508866	51704	1139.794	94	9071.502
1217969	1317148	27447	511.3767	885072	701147	67902	1287.902	88	9071.638
1657967	1446523	7317	844.0837	1336722	1094581	28313	1847.759	104	9073.078
628189	882569	299866	2751.283	271294	353189	489873	5054.275	62	9073.364
197520	215222	76925	2019.493	78466	74336	112979	3218.322	51	9085.852
171326	119432	177661	4443.582	47878	33278	220505	5726.331	40	9091.540
3347669	2233593	15054	946.7294	2579498	1792445	57832	2594.975	119	9111.261
269702	378480	33345	2292.655	115696	159338	59372	4384.369	70	9136.912
821127	1724840	87509	35557.45	621820	1203411	201209	72429.02	99	9140.430
1492325	1074957	20507	466.0427	1120679	685238	58229	748.8469	102	9143.672
1323830	1417540	31205	747.6005	938955	912223	85361	584.5521	101	9144.262
2498879	1375918	9757	512.9677	1687071	766971	28060	906.166	96	9147.749
1235410	1086678	6719	177.1359	833481	579936	22219	997.6859	90	9155.570
1748818	1468107	22670	805.787	1270362	844469	59194	2187.983	95	9162.389
450978	944283	163710	16505.13	281955	516825	408269	30138.09	112	9164.775
1499456	1079724	25053	576.8733	1054420	551981	69113	1567.639	88	9165.569
1744575	1198698	15589	762.7429	1300574	807360	40532	1087.445	99	9165.653
2096335	1068734	4434	435.9474	1330866	510147	10293	1683.837	84	9174.852
2036060	1342794	10734	467.3774	1475748	821283	33672	1284.599	92	9175.307
817856	1511145	54162	559.0882	726601	868435	94618	1357.47	101	9183.189
2218905	1253467	15726	503.0286	1308350	594846	26800	405.48	86	9191.913
2199368	1047624	9218	445.5298	1385718	523682	22710	1226.031	85	9219.599
1896817	1426624	23422	782.5742	1280009	748854	64200	1819.62	89	9243.477
1820389	1288008	28300	602.63	1247481	843517	81948	1842.683	101	9257.274
1912169	1577029	30004	1205.424	1448435	980997	78788	2720.407	96	9258.014
663542	6817866	16544	2228.318	593007	4915552	57321	7193.508	89	9258.053
628544	441465	104556	1914.392	245819	143919	147478	2619.916	58	9262.006
113329	17830	4183	-165.9337	34499	4484	5055	-301.4145	40	9265.227
3275196	2851777	84569	39935.52	2324598	1751939	204408	76862.69	107	9266.021
1426217	1246479	13400	255.74	1211215	658084	35509	-20.7451	95	9267.796
790719	540494	4588	1037.787	337711	187491	8677	1200.38	62	9272.130
251842	596736	4276	10939.68	134708	235052	6770	18227.8	64	9276.033
215607	154069	13820	618.302	74228	57475	21615	949.6015	48	9283.233
1757379	1249914	15087	179.9807	1173934	686032	46863	834.4143	92	9294.327
2985112	1895174	22208	996.2688	2052327	1182604	60031	2672.539	98	9295.492
1551452	1101349	17595	703.0795	1039874	615220	49061	1083.122	89	9310.896
1932496	2855829	37488	1445.477	1725900	2211650	110426	3234.698	115	9325.812
365013	645985	150339	2695.218	171605	221421	231397	4247.972	60	9326.999
2381832	1696337	8185	611.1785	1564687	887339	21136	1661.53	90	9338.588
124366	417069	1062	681.1782	37078	117875	1295	870.6495	39	9349.688
1462663	1763076	65728	23089.74	1199020	1562935	184872	113036.9	119	9351.084
991557	1612128	23215	25175.36	765311	1127093	70287	48319.7	97	9352.664
1120485	1449357	298056	4982.742	550936	582096	561667	9376.119	72	9357.560
364152	1039581	15673	3323.655	339089	788719	51795	12413.7	101	9357.940
874833	1300963	11366	574.4326	653951	711554	26594	1511.123	88	9358.079
2115477	1432892	55711	3231.187	1623204	1084175	155889	6554.573	123	9359.082
108422	80145	26711	407.2871	34398	25234	36289	559.0129	40	9366.224
731826	1519635	23289	16876.71	479305	733428	63094	29855.77	88	9366.973
1109038	1475837	9828	495.7508	869536	776937	31038	749.6318	90	9367.079
748392	1524714	13661	2140.182	677814	1133201	47016	6480.397	104	9368.389
111237	128873	21864	1335.77	41590	59445	45746	2760.151	51	9368.972
831896	1024005	287544	4190.418	419882	422490	526545	7604.174	69	9369.214
1651786	1013733	19723	147.8603	1161220	597430	51465	801.1865	94	9374.641
3074530	2847444	16544	805.3184	2190679	1945763	51418	2033.95	107	9375.607
587037	1173428	179454	2610.569	266935	487520	312956	4915.632	69	9377.820
2116970	1707619	17049	581.6489	1593834	1120635	58347	2297.867	101	9385.654
1745081	1582910	17199	409.0639	1278716	999682	51722	1265.204	106	9387.075
1731157	1288285	11632	285.1552	1269865	752317	32928	173.6608	96	9389.319
1182432	1184038	6787	281.3507	814490	590229	16951	592.7511	81	9389.531
234659	197807	3552	95.8672	76602	64396	4320	325.352	47	9397.462
246498	85147	4109	251.7149	95306	24852	5999	208.7439	52	9401.905
1089088	1520038	15075	486.7075	776810	888980	43706	1944.707	94	9408.911
1758266	1859000	8684	404.3724	1423806	1415747	29815	1716.621	107	9416.777
639611	519920	18018	16998.21	305089	225345	33249	32431.47	69	9466.848
2684018	992066	13433	1004.991	1538337	507137	30558	2102.704	84	9469.077
190772	460607	1680	178.248	52446	127579	1818	418.3898	41	9478.261
729245	2056986	46680	3349.748	573174	1063450	119384	7692.643	88	9480.239
2554815	1204116	10340	767.074	1727494	631919	30124	1876.156	88	9481.978
476548	588271	6050	370.405	154546	175861	7741	648.0701	52	9487.330
1097580	769882	15702	137.4822	751833	370810	37620	-379.518	85	9488.031
1265251	1255651	10706	525.4066	861944	666589	30382	752.0302	88	9488.444
2734294	1887158	12613	539.9893	2038755	1258247	34697	1299.102	97	9488.659
1400330	1424154	11348	217.0228	1001828	793799	30557	525.8477	93	9490.517
1830720	1261264	8754	221.2994	1313040	743196	26922	957.9242	90	9490.846
164598	350229	41311	1324.347	79890	141282	73257	2169.318	58	9492.835
1752851	1898002	10389	406.0229	1365205	1235300	39794	926.6434	103	9495.741
1611354	1000346	7851	408.2411	1048424	484462	21741	1217.47	95	9497.674
1759152	1838777	14129	273.8369	1423332	1071332	42583	1010.306	99	9498.243
1838743	1367271	10575	571.2575	1238791	831335	29604	1327.984	100	9512.799
1614166	1179663	10806	523.0166	1077472	599117	28505	1163.13	87	9520.798
1722880	1723128	37141	1156.41	1262759	952153	84475	1943.047	96	9521.642
1543094	1668090	8851	581.3411	1030106	932507	24675	1168.267	93	9532.812
1328861	1136373	10340	472.074	847638	504968	24059	776.9099	77	9533.149
1741585	1035582	24133	513.2613	1133242	588022	48315	981.4715	88	9580.682
430335	1095025	16756	8956.812	423847	991030	50473	24819.94	116	9581.794
646545	883138	206190	16578.26	425676	468907	565779	34212.4	79	9582.831
1501736	1027467	8085	308.5685	1051730	575311	27983	767.2463	87	9583.006
445316	692629	451421	6314.518	262119	415754	1173181	16008.25	77	9583.168
1621006	962786	21157	711.5077	1003764	419407	37196	1555.496	79	9583.610
2051757	1707415	57891	1917.485	2431072	1466258	288532	7788.245	127	9584.166
3080408	2196539	13061	892.5221	2232569	1565206	35738	2263.302	94	9584.563
1985780	1175673	26517	188.2037	1358958	632125	55441	1457.04	92	9587.383
1733129	1110704	5533	418.8013	1136534	596716	18509	851.5549	88	9590.762
334082	432126	157263	9258.854	196237	212679	329166	18656.01	74	9591.360
1190055	760521	10922	540.3242	814258	360754	27727	718.0847	85	9592.028
183563	250827	16254	1671.049	167973	243863	63591	5232.255	95	9592.433
2310741	1055390	11163	478.6443	1408432	560347	25791	1544.675	84	9592.656
132221	125385	29899	901.5339	39942	38545	39616	1392.258	40	9593.758
2007745	1475568	14588	435.7868	1472505	856362	50024	950.5464	98	9595.569
2166110	1713281	12671	416.6431	1474555	1168158	50571	1054.833	104	9602.135
168957	412839	20954	1804.719	114396	249050	60273	5594.715	76	9606.949
1891860	1166912	22765	704.1165	1264165	734187	63142	1948.866	103	9610.141
1405695	1169580	9396	258.9156	964385	622522	26896	1107.666	82	9610.324
486131	292228	4718	242.0798	205618	93875	6928	253.0608	56	9610.818
667207	1611631	19185	516.2785	657869	946405	63034	2283.407	103	9615.563
283002	511738	18946	16457.67	137946	182145	31369	26615	60	9627.950
2380454	1414231	16936	487.9096	1457252	779649	42517	1311.804	90	9628.297
2198302	1776167	11292	602.0812	1623355	1059442	31974	1755.941	93	9628.724
1826812	2127332	9971	355.1731	1453271	1224504	31021	715.0781	100	9638.747
963009	1877615	35896	24606.57	665114	986148	86392	47385.19	86	9651.051
409654	973595	215607	3404.153	201527	403530	415393	6162.947	69	9671.942
2051263	1501208	9708	515.0188	1620972	980618	34121	1506.988	105	9689.964
390076	396690	4165	793.6565	177489	144507	6223	1332.51	61	9691.747
2625233	1906418	17305	879.8105	1992935	1426025	63227	2690.635	111	9694.640
1734532	1216366	12488	236.9768	1234556	882518	41048	1317.193	108	9695.814
1069578	1439453	19782	474.3702	1127301	1229294	72846	1069.461	128	9700.374
4222224	2529062	40627	1013.775	2840920	1376950	113583	3705.406	92	9701.179
842553	1229573	171047	24055.34	551394	801793	474592	50708.21	88	9703.906
2244703	1258486	12980	548.178	1410800	659146	25319	892.5959	87	9705.320
1246374	1051038	8977	378.2097	874457	658513	29388	731.0668	101	9709.608
1845323	1425075	19918	902.7998	1327327	832710	56925	1777.493	94	9714.975
1233031	902751	11858	410.6338	831684	446949	26381	1050.774	86	9715.684
701038	1299094	108934	24764.4	360030	617178	264310	43630.79	77	9716.494
1526203	1727190	9663	616.4943	1062145	1139755	33155	1588.995	104	9717.364
2439360	1108528	17742	547.9262	1454192	563673	48102	533.1222	88	9718.354
1802771	2124362	12430	394.323	1425519	1337436	43616	1102.658	101	9726.076
478186	1103387	8590	16842.9	273259	467087	19273	26245.62	71	9727.697
136638	81042	17827	641.6947	39255	24217	26540	1198.894	41	9728.006
525227	591062	264669	14577.13	289733	376093	595884	40966.29	79	9731.130
2335128	1264708	8505	300.1305	1503152	661604	21476	646.6036	88	9741.034
477962	724661	119230	5435.803	233119	305829	218054	9364.029	67	9782.130
350299	57585	3290	-37.431	97513	16232	4369	-225.6991	45	9789.482
1375250	1194909	15605	457.4405	955911	685181	39126	618.7686	96	9792.162
114785	126896	21236	595.1396	44646	87963	51663	1295.694	68	9795.001
1298031	1064042	22242	790.3762	847345	561735	70076	2029.064	91	9800.221
840541	1767607	10478	5277.216	604765	1038075	28470	11761.17	93	9801.626
1632344	1606258	18969	539.3609	1479048	1033424	60012	1446.273	105	9803.419
1008712	755022	9745	509.6945	704997	435175	20730	849.953	87	9803.745
2951420	2322790	48318	3063.04	2141705	2029365	144196	7074.196	117	9805.213
1592504	1635780	9154	242.7394	1332897	1102186	36508	751.4988	107	9806.700
325809	344815	1849	233.9289	171562	141364	2673	541.3553	60	9807.238
1904517	1060410	3826	525.4386	1224533	481375	8293	920.6373	81	9810.015
2757486	2435918	39293	770.7373	2204658	1809743	113044	1533.968	124	9812.028
1370026	1158851	10145	331.1345	879946	632369	29971	822.1731	89	9814.715
1913695	1365207	13633	299.2113	1344283	783974	42549	821.1989	98	9818.055
305105	315446	49251	585.7811	119806	102562	69316	806.4276	42	9818.074
246127	320929	51684	2583.672	93253	117787	76805	3860.76	43	9818.156
1531696	1056836	10765	213.9165	1098879	640989	25304	555.7544	95	9821.551
2640470	1552270	11456	465.4816	1941561	956003	35754	1164.999	92	9821.624
658456	1843383	13615	7908.801	477428	1033471	32020	19051.32	84	9822.477
782269	1532991	119890	10504.83	808790	1236307	527018	34962.11	129	9824.985
1736593	1321792	15033	321.7513	1238418	726693	46580	394.138	95	9825.634
1773394	1042228	17746	1831.351	1211698	600819	44450	2797.645	99	9830.540
946197	1385878	154994	17974.36	560251	831744	367103	47714.88	88	9832.051
560030	1318697	290156	32763.55	468009	948391	852375	89064.23	106	9832.431
2119703	1180251	20472	593.0792	1269743	578672	53412	1822.013	82	9833.463
959858	2092113	21213	28649.45	838680	1891623	83324	72535.68	115	9836.005
2712694	2088306	11644	535.4284	1980879	1277782	31545	981.6745	100	9844.066
1893657	1346678	12060	237.566	1177113	722120	29383	1040.786	87	9844.255
2738872	1738345	13094	628.7734	1838115	1052624	36577	1895.57	93	9851.819
2284202	1282264	11665	669.4065	1720741	997769	40080	2501.488	106	9858.033
2067338	1273930	17705	411.2505	1360760	710225	50484	1694.352	89	9868.229
1347614	1040355	26083	618.6563	881991	514605	59339	837.1179	83	9880.241
1843612	996397	7367	123.8887	1152464	521988	17813	491.7093	87	9903.108
1535415	2435488	299504	4475.375	813738	1045532	609701	11340.03	75	9903.392
499802	851969	225906	5254.126	217176	303930	351772	8396.009	61	9905.617
1453149	894148	8301	533.4861	1001368	498132	26807	830.4727	88	9908.025
740247	960139	18316	458.3276	530893	482883	43120	784.032	86	9909.830
231122	998546	438759	14502.58	101395	427543	832587	25850.73	66	9913.817
2353063	1607004	20915	853.3315	1837251	1129482	67069	1619.771	109	9915.880
1018803	1312991	21175	795.9175	660113	673377	44401	1214.696	92	9918.467
798832	1401122	22741	18144.57	477603	673540	64962	30521.97	80	9921.038
1109573	1169730	13481	611.0841	778236	695835	43524	1351.896	90	9921.299
2495065	1669301	10181	590.9541	1892229	1114463	36516	1466.348	103	9926.659
118696	20284	1915	103.4315	33097	5240	2062	306.2782	36	9927.606
1068809	619533	5376	275.3936	678740	292681	12976	532.7536	83	9929.184
1121258	1219447	6291	403.7251	791007	615713	16501	1088.506	88	9939.692
1803663	1429623	12298	819.3178	1340455	903586	36828	1741.451	99	9966.441
2240617	2348929	10677	641.5797	1639253	1625794	38213	1482.149	111	9970.926
1579807	867803	7107	399.3027	1074272	431341	18633	816.7113	86	10016.546
1949331	1853366	17500	626.75	1327323	1345975	56389	1953.623	108	10020.092
1782716	1129358	6596	557.8356	1406676	672940	23098	1475.198	97	10020.841
1534931	715873	19530	268.633	1018957	354823	35010	1140.061	83	10021.493
1595819	1408297	14332	227.6252	1207337	847134	51075	137.3075	101	10026.606
286643	157220	69225	1313.522	89098	48849	94134	1598.117	47	10030.375
643908	1649588	12008	7140.049	441266	989788	31702	17166.08	93	10030.663
2207624	1532292	10589	488.2429	1511811	831130	29571	1881.733	92	10049.013
2682257	1961689	13364	551.9204	2320129	1745595	58304	3471.054	123	10055.448
1265527	1259025	10160	355.976	909267	722684	28649	541.4089	93	10064.317
1436641	1363553	8689	414.6529	1014408	694930	19777	468.0897	87	10113.930
[truncated: 8,001 more rows]
