# Supplementary material for: Mitochondrial calcium uniporter-mediated mitochondrial dynamics imbalance contributes to contrast medium-induced renal tubular cell injury
Source: Front Mol Biosci. 2026 Jun 29;13:1848361. doi: 10.3389/fmolb.2026.1848361 (PMC13357276; doi:10.3389/fmolb.2026.1848361)
Supplement: Supplementary file 1 [file DataSheet3.zip › Flow Cytometry Assay(1,2)/Flow Cytometry Assay-1/╧╕░√╡≥═÷-1/╡≥═÷ 3/CSV/Blank.csv]

FSC-H	SSC-H	FITC-H	PE-H	FSC-A	SSC-A	FITC-A	PE-A	Width	Time
2176084	1127417	1492	273.3012	1409469	585030	2539	186.6379	89	12.522
2219763	1415169	2681	524.2041	1582492	767243	6169	895.2809	90	67.381
1353048	501325	1296	331.5056	809321	228291	2250	480.225	78	72.345
1696606	858846	1489	292.7329	1225805	445241	2956	437.6316	91	76.690
1412102	854359	2068	419.4148	1012075	405344	4090	1179.449	86	77.150
1166558	832312	1241	355.4201	782922	406237	2408	1117.489	85	79.065
1178439	2062320	3528	463.3208	1029320	1372305	9856	1331.722	106	79.138
2884197	1539280	2599	349.0039	2079987	967172	6666	841.7626	99	81.240
3198512	1795486	3642	618.9162	2494805	1036729	8925	1414.693	97	82.184
2157859	1119469	2832	511.4752	1545152	613073	6245	997.3445	90	82.524
1689815	792080	1519	170.4159	1227597	460974	3508	236.1988	92	84.242
1359479	590880	1294	218.7934	832238	261633	2262	475.4982	80	87.719
1195482	1205058	1992	284.3512	852077	638943	4300	260.23	85	87.932
1540446	1316896	2666	553.3626	1123485	675239	4966	1004.393	94	91.994
1663193	680043	1151	146.3711	941838	310083	2074	267.5514	73	92.093
1852718	1338459	2748	615.5628	1471363	773573	6406	1723.177	98	93.702
597359	1305584	1298	425.2178	403773	780061	2542	1283.206	92	94.797
2373563	1514496	4657	779.8577	1918785	1020640	10790	2647.319	110	96.832
466692	1091190	1440	777.784	308276	672715	3122	1560.744	96	97.991
2754707	1767801	3631	602.4991	2692326	1329257	11275	2139.528	125	102.494
1389296	839438	1467	394.8987	887184	432269	3484	659.6524	89	107.794
733570	1473217	1877	395.8997	643408	858349	4212	824.8932	101	115.718
142930	81049	220	21.342	46563	25701	380	-14.682	45	117.091
2088848	1092087	1901	271.4461	2373370	1139084	8500	951.85	129	124.540
975560	918293	1733	231.6213	915474	689476	5442	852.8962	108	125.175
114496	34659	220	71.342	50309	13630	-367	96.8113	52	132.605
2428001	1095093	2785	470.2385	1694346	623350	6462	918.1182	92	144.500
2157173	805148	1858	157.6338	1448327	449072	3596	32.5356	89	164.576
103025	38027	55	34.0855	32209	11540	24	-55.4536	40	173.554
386894	463439	1936	622.4096	193614	221709	3282	1291.72	72	176.925
2477906	972959	1914	356.5754	1653137	520411	3552	1168.867	89	178.401
2497613	1647418	2786	812.0946	1787337	939001	6181	1799.554	98	183.644
2338049	780846	2126	582.0686	1387157	323725	3745	1656.094	76	183.897
2002828	1022278	3400	621.74	1531200	622011	7384	1677.442	100	184.951
2587794	1049065	2267	531.7787	1923096	583085	5044	1334.168	88	185.132
1581503	871520	1452	312.0572	1028475	422130	3220	464.642	82	185.709
1604495	728182	1722	358.2042	1123108	390314	3245	950.0445	89	186.476
443625	624894	831	268.4191	193720	266173	1333	565.1813	64	186.859
2552665	1328587	1803	314.5483	1658199	641376	3818	300.5898	86	189.609
1881845	1114441	2464	351.4304	1503382	666443	5574	417.9014	90	189.716
2969418	1404343	3677	530.8797	2344334	910852	9020	961.022	99	189.950
1649447	1408710	3810	674.741	1320739	831645	9197	1526.552	101	194.715
1682245	850838	1462	408.6182	1160444	444593	3392	921.8912	86	195.068
1880853	726242	1833	253.2313	1310309	353674	3776	575.6336	80	195.100
1873937	941639	1491	364.4451	1181365	476194	2895	694.4095	87	196.351
1230906	809272	1182	261.9102	898268	417139	2474	232.9914	90	197.497
1773102	1029157	1975	368.7975	1211241	528970	4038	674.9318	84	197.584
2613368	1498384	3660	639.326	1892364	812688	8072	1639.439	96	200.901
1108844	988933	1564	358.9404	868083	561787	3219	954.7859	97	204.893
1494336	1460849	2902	593.4022	1224917	778938	6489	1120.233	99	205.214
3771899	2538128	5909	792.6949	3387958	1817140	14955	1876.975	107	206.468
1593982	1683356	2888	436.4168	1237048	1084317	6658	1556.914	102	213.983
1560994	746489	1659	284.2699	982954	382219	2850	379.885	88	223.750
2231814	1884897	2933	607.9413	1313850	928836	6276	699.8836	85	227.704
567150	1183712	1650	425.565	410055	687408	3123	1153.6	91	233.233
1666137	1093305	1550	492.955	982517	485084	2723	1227.16	79	237.674
1111406	1331824	1933	351.8413	833174	735626	4574	1166.801	98	242.011
2206339	1728585	2578	494.0258	1657164	1003317	5128	872.0808	95	256.188
2048027	900814	2109	527.5149	1388141	492202	4484	1227.752	93	287.934
2168940	997585	2796	479.6556	1532850	495027	5343	805.1423	88	288.799
1073052	1094492	1186	-14.6654	746122	591603	2532	158.6452	91	293.581
1934164	959403	1592	301.9112	1369638	517182	3196	284.0956	89	294.477
129579	87450	136	152.4296	39995	28205	166	172.1126	41	296.060
1307404	608815	981	123.8341	845475	297965	1514	299.1354	82	299.287
1231011	919240	1324	274.4764	833233	477205	2584	235.1624	86	299.501
355624	665573	1529	387.9769	264943	481126	4062	574.4782	87	301.570
2415946	989200	2538	341.7818	1592757	588363	5589	1289.743	99	302.342
2305886	1071634	2486	381.2646	1387193	530726	4569	846.5209	89	304.614
1242785	3984020	5692	1226.921	1312328	3588097	17044	3771.368	126	311.775
1147001	906742	1330	197.613	762568	419499	2466	749.1426	84	313.058
196701	21395	16	84.6976	67413	8278	19	34.2659	48	318.481
2157968	1098465	2703	381.0383	1484255	591979	5564	753.3404	90	326.286
2265168	1595869	4172	742.6492	2063687	1110178	10427	1993.555	113	337.407
1773011	1589849	2210	334.981	1355530	915453	5376	565.3936	97	341.978
1278143	525431	1710	242.931	860403	245415	2988	215.0268	84	346.549
1883895	1330761	2440	350.884	1411109	741651	5855	96.4655	97	361.485
1754504	1033264	2007	479.1927	1187366	534788	4341	746.3301	89	393.332
817703	1089477	921	90.4681	540513	517150	1321	66.9081	83	396.319
1465215	697011	945	281.0145	954997	307463	1695	393.0895	82	399.408
1952105	963070	2105	190.0905	1181177	463102	3981	306.1341	86	400.953
451543	805863	311	1541.247	197842	324591	322	2158.664	61	401.337
2048406	1064945	3481	440.0841	1429617	604924	7010	1225.261	89	402.163
2299195	1355515	3153	329.2833	1641886	818580	6797	566.9117	95	402.893
1729066	901634	1100	349.71	1164304	450878	2789	639.6629	87	403.416
2861965	2148471	3569	737.4209	2264888	1348939	7844	1993.248	96	403.563
1427601	1563360	2899	597.8339	1101445	907522	6923	1622.78	103	407.073
3090393	2348917	3443	971.5523	2145805	1331598	6979	2270.722	96	409.540
124662	47762	202	-137.0678	39668	14546	227	-340.6653	42	411.442
1195055	1376712	1983	862.6463	569202	586440	3557	1650.148	73	413.123
293443	33469	90	-16.951	96817	10449	64	-302.2096	51	415.846
2263360	1062428	2080	552.688	1486486	536302	3923	953.4803	89	417.350
1548863	1122392	1938	290.1218	1067341	592653	3856	462.1216	91	418.909
2477378	1217963	3287	272.0007	1764770	662929	6428	258.0108	94	420.392
1880464	874870	1087	213.5807	1190172	407437	1852	262.4972	83	430.804
1823728	986764	1644	578.4284	1043519	440601	2449	1098.589	77	430.927
101676	34125	146	80.9906	59032	12026	234	257.3274	60	433.828
2451616	1209369	2504	688.6744	1651952	651788	5631	1087.699	89	433.867
2361300	1096326	1988	177.9268	1539938	591669	4261	503.8421	90	436.949
2704412	1201011	2964	442.4804	2022978	762304	7370	487.457	99	438.563
2753914	2611801	3607	880.9527	2251709	1390597	7540	2121.994	99	441.593
1216636	811413	1523	254.8403	894164	392324	3316	410.8276	89	446.911
1611320	801300	1903	352.1583	1012298	387200	3671	280.7431	89	447.695
527481	984702	1173	1324.205	253385	441783	2155	2138.896	74	449.093
2706669	1339877	2584	737.1624	1860424	680874	5537	1675.226	90	454.406
1615294	754008	1486	380.1646	1048798	359146	2585	702.0185	85	505.670
1572180	675983	1293	45.9373	971225	303311	2755	-275.4445	74	505.748
2887933	1242834	2810	446.641	1842320	639522	5265	974.3665	88	510.730
1628376	1469393	1994	342.0634	1008828	728276	3956	434.7316	78	510.793
1362048	611541	1105	6.9905	792673	294948	1661	161.9821	83	513.754
1740428	842456	1620	144.882	1210461	434217	2660	340.226	87	516.379
1482764	751716	1908	311.4388	936733	390894	4146	575.3906	90	521.289
2477916	972047	3056	628.2416	1811929	560369	6023	1544.29	95	523.821
2122551	802339	2691	348.7651	1385119	390279	5257	750.5177	85	524.360
1880425	1452131	2399	338.7839	1309803	794764	5135	843.0735	95	528.674
1780324	881795	1536	387.9696	1225679	434074	3034	800.4074	88	536.187
1670369	701159	1565	331.7965	1072527	331992	3049	462.2489	83	538.876
1619236	973544	1699	25.5139	1095419	505157	3492	-720.4988	88	557.850
800588	1984207	2451	609.3011	579251	1265456	6721	1182.848	104	573.756
2264573	831705	2001	403.0561	1505493	430906	3780	1231.058	88	576.107
983372	937568	1380	312.418	637922	444859	2522	578.0842	85	591.819
1278144	549450	1096	241.2856	808868	247071	1833	279.2313	81	614.349
148670	242295	442	158.3962	65211	96005	745	133.7945	56	621.331
856982	2067163	2268	3384.635	564955	1074109	4890	6474.329	84	621.491
2283001	1546481	1764	402.1604	2097567	1308417	6937	823.7657	121	622.355
1862509	1745762	3250	562.325	1541847	1271733	8537	1360.526	106	626.130
132824	157297	501	201.9061	50505	55406	815	289.7215	48	627.137
1032246	926234	1899	221.7339	763860	480730	4356	20.1716	97	627.410
1118959	900305	1522	272.9842	702705	427386	3129	320.7369	84	627.960
1432853	609579	1204	311.7444	963627	288845	2917	635.2437	84	636.863
1631576	935938	1711	474.7871	1063827	470751	3461	1032.962	87	637.641
1275454	758404	1403	258.1083	937168	400786	2460	698.006	91	640.822
2693688	1582980	2228	438.3908	1898535	871738	5290	761.769	93	652.822
2831733	1434204	3237	869.1957	1996871	807390	7381	1643.874	96	654.380
3460363	1841189	4033	768.6513	2401282	968983	8499	1608.994	96	720.136
2075484	1294717	2562	479.3282	1579937	783689	5234	1341.827	99	723.974
2204276	995109	1545	309.6745	1492978	523819	3100	815.91	80	724.002
2248822	918454	2895	542.4095	1504615	468301	4608	869.9088	85	724.823
1571936	934489	2452	464.1572	1063151	477732	4953	1137.263	94	727.116
1818425	703061	1389	31.1229	1147213	351789	3328	-150.8992	87	728.395
1476422	844338	1181	260.0541	972094	415173	2378	314.8058	85	729.224
1610430	650458	1330	232.613	942159	315369	2651	615.5211	83	729.602
2002536	1566042	3305	408.4105	1458867	779629	6218	351.2298	83	729.657
2066826	1414228	2457	388.4377	1310470	683155	4214	1194.605	76	729.827
162723	33349	65	-16.3535	48112	9868	135	-139.4265	42	731.762
1819962	631200	1363	-5.1357	1127094	322997	2856	29.0216	85	732.982
2271107	1005213	2057	427.9977	1571202	508359	4444	850.5084	87	735.057
1812250	768066	1943	252.4023	1071128	375374	3843	509.9923	84	738.137
229663	144117	85	96.7685	90730	50643	130	241.293	54	738.860
2208365	1176408	1668	333.9748	1590254	608077	3612	314.2332	96	740.238
1141654	1574454	2201	525.2761	792215	823426	4274	1311.971	87	741.170
220801	117163	496	131.6256	73360	37374	979	207.1219	48	744.122
2051718	2241945	2597	480.2917	1465489	1224537	5526	1259.809	96	744.245
2113429	869058	3425	679.1425	1154773	364371	5471	599.7231	82	756.835
1702734	759909	1426	159.7986	984170	343949	2370	275.957	77	756.908
2247739	898160	1662	356.8382	1539780	490769	3415	497.5815	87	771.129
2042883	944549	2193	342.4273	1488861	528748	4631	501.5991	93	772.640
1915342	1344844	2146	389.1906	1280126	648909	3912	498.0632	92	781.178
1686622	1168000	1925	581.9925	1081594	549038	3434	1188.847	82	794.657
1729853	1289353	2631	457.3991	1250545	747383	5943	864.8023	94	819.863
890471	902916	1898	299.8778	888029	693729	4964	951.6804	107	827.504
1695043	898599	2100	494.81	1011604	397314	2891	1017.985	85	831.786
2290256	1360001	2216	408.1176	1610606	677957	4369	585.3009	89	842.435
2131895	1153690	1425	382.9425	1237496	515744	2631	918.3991	82	845.744
3055565	1190254	3768	783.7848	2135714	646296	8138	1622.942	96	857.122
1789721	968552	1015	177.9415	1110264	428380	1883	92.0363	83	861.291
1259675	1552367	2299	305.1739	920972	764215	4497	995.8817	91	867.684
1779861	834484	1210	470.881	1276600	436653	2718	1326.88	89	869.660
2143760	964975	2314	345.0154	1354482	497794	4516	772.1476	89	871.430
1531179	836047	2000	532.2	1052203	411341	3470	822.667	85	879.595
2052680	1139009	2137	403.4857	1361324	583895	4292	792.3812	88	885.428
1800305	923831	2307	376.0227	1241483	474160	4905	950.1705	84	885.726
307075	106325	458	156.0938	107585	33818	572	444.6892	53	930.278
2184989	728599	1576	277.2136	1321647	375100	3081	168.6441	84	935.663
447778	883998	1540	1812.394	233376	383331	2974	3403.042	69	945.563
2172775	1113440	2455	268.7255	1321157	561000	4784	689.5824	86	948.829
2514730	1118923	2161	325.0321	1612666	551097	4441	740.9401	88	952.856
2211285	692352	1465	163.1865	1389444	329592	2543	251.0623	82	956.769
2345346	1420331	2405	614.9205	1597430	779343	5176	959.1736	88	956.881
1399870	704482	1206	111.4566	881032	358310	1792	387.1312	87	958.199
3163582	1922016	3334	590.2374	2085081	959658	6862	401.5582	94	960.128
1355550	572757	1225	265.7225	796826	272675	2538	743.7818	76	960.372
682274	1844250	1799	926.1239	428543	889070	3612	1616.233	77	960.949
2452424	1268142	2732	772.8652	1519694	619649	5052	1490.017	86	965.001
193013	106193	146	-8.0094	49231	26662	105	-53.1095	29	965.016
489224	36600	104	71.0344	169849	12514	25	79.4025	56	967.660
1429390	676480	1372	184.5692	846909	302382	2581	640.5941	80	968.822
1497064	1507761	2862	373.1582	1038407	795689	5912	645.2632	92	977.947
1569205	733617	964	214.2804	909724	368239	1865	85.6265	86	987.805
1936888	750752	1600	314.76	1098476	367989	2682	462.0602	83	991.273
2728313	897357	2348	518.1228	1844709	525110	5250	952.525	90	1002.822
336723	985294	1660	441.126	181724	507183	3331	1002.669	79	1042.310
105754	17795	110	151.171	30586	5184	83	183.0563	38	1044.745
513609	1164401	1034	1319.207	276614	597137	2255	2904.506	79	1050.129
1908001	1040247	2514	627.2354	1301734	531461	4848	672.3728	89	1051.258
1177226	963087	1128	352.6808	792432	481839	2496	996.8256	83	1052.831
1598239	717285	1361	298.1521	995808	299829	2170	586.737	74	1052.968
2268408	1195432	2705	516.7505	1434036	598329	5399	955.0839	85	1054.123
1694007	616612	1504	264.5744	1114395	300750	2415	465.4815	84	1056.515
744888	999216	1064	101.8904	460453	418988	1000	99.1	84	1057.957
1737794	1081608	2610	389.421	1326359	619051	5766	757.2726	98	1059.057
1717028	813180	1971	541.3731	1100312	372011	3589	628.5429	83	1089.477
475804	946801	1181	1710.054	220738	416035	2202	2766.132	69	1090.254
2245644	875178	1573	364.6453	1412385	441545	2947	704.9267	85	1133.250
2191893	1035027	1828	59.9508	1341596	451666	3144	-319.4216	82	1145.959
1652817	1322202	1862	233.0582	1181440	636302	3813	482.3093	91	1147.895
1269263	673959	1601	357.6161	726028	262821	2688	772.1968	79	1150.854
1375784	1274088	2271	466.2031	958420	654246	5093	1030.117	92	1151.498
2736338	1017845	2741	344.5701	1803355	547061	5715	787.6115	87	1162.879
2387994	2347430	3373	735.6253	1971955	1440323	8772	1168.709	98	1165.283
1648884	915288	1381	-8.7259	988242	451632	2663	-436.2057	78	1166.591
1541954	584641	1726	268.6286	971009	272822	3215	33.3615	77	1166.875
2036628	1070677	2155	360.8955	1239404	489181	4086	671.0246	82	1168.937
454515	1201954	1147	566.9467	306655	716105	2574	1799.601	91	1169.494
1165273	1354046	1415	276.3815	759276	692579	3200	722.52	93	1176.302
1882483	1326062	2945	542.2145	1309041	678660	5890	546.429	82	1176.392
1752207	1444869	2584	395.1624	1162311	813502	5354	1182.559	88	1176.731
813608	1982672	2646	1665.241	558373	1348984	7108	4201.159	100	1179.018
1282655	672391	1027	-39.7853	823446	331696	1723	-90.9397	83	1179.817
1550560	827148	1581	275.4941	1086495	421857	3184	415.8224	87	1180.891
1728271	1825347	4080	898.888	1566024	1029147	8347	1548.867	104	1183.512
1430397	1072907	2398	496.9278	857430	522171	4389	600.4229	85	1189.497
1592273	909071	1525	228.5525	1044011	437794	3357	323.9277	83	1194.981
1033465	271477	939	232.8779	460372	107109	1580	390.638	68	1199.406
106376	43912	119	158.8759	32677	13820	71	373.7831	40	1235.530
761547	1437132	1431	1446.079	500520	746528	2504	2906.674	83	1244.298
2739176	1215185	2156	611.7516	1662936	519846	4022	730.2342	84	1257.360
974322	1380848	2213	303.5493	676847	647170	4169	188.0809	87	1258.420
1624008	894153	1337	306.6057	955533	387080	2414	617.6254	77	1262.391
232646	24762	32	91.3952	83765	7586	139	57.9979	51	1263.237
1560752	1202226	2307	553.0227	1052970	567128	4366	1213.733	84	1264.456
2419221	996245	3719	411.8359	1507433	467366	6975	496.2975	82	1266.870
2361221	1173872	2462	320.7182	1759360	604077	4805	699.5605	91	1270.797
119411	74035	150	115.415	37593	23031	163	230.5443	41	1272.164
1895996	1290074	2142	399.7662	1141666	608006	3842	1040.136	83	1276.263
2721828	1155117	3183	542.9663	1862052	660024	7485	1207.908	96	1285.884
221856	584468	931	631.0291	131640	352291	2036	1224.02	77	1288.031
3171078	862896	2880	454.568	2787519	859686	9758	1060.824	120	1291.516
787212	1411422	1680	532.248	608690	923050	5239	1799.108	127	1293.296
2040078	1017756	2338	364.5618	1393701	555327	4385	825.9985	91	1305.834
1616405	1387784	1707	620.3627	1045813	633404	3383	1142.186	84	1335.819
1173067	1571828	2909	454.3949	876768	810757	5853	908.7533	93	1338.066
893460	515749	882	-50.9198	521548	236305	1630	-154.557	83	1368.331
1873085	803651	1459	321.0499	1184514	388016	2814	345.0654	83	1373.088
1006666	1529547	1612	353.0332	772114	767441	3745	940.0945	88	1373.683
1795950	792406	1656	190.7016	1087810	368510	3211	458.9371	83	1375.508
1845424	668235	1090	158.149	1077190	316958	1785	-37.8615	83	1378.729
2249234	983466	2159	277.3199	1383968	485466	4675	78.2675	85	1381.711
2044123	1210675	2759	367.9799	1368210	624006	5689	636.3529	88	1382.087
949595	1277548	2292	574.1812	799871	795061	6098	1848.498	96	1387.468
786772	1170951	2487	295.1207	627055	611129	5364	538.1204	93	1387.796
151877	245859	976	139.5536	81435	207021	3379	574.7619	104	1388.275
290646	1028727	1467	753.8987	198229	591139	2960	1812.056	77	1388.304
133082	16466	90	-45.951	36069	-779	129	-58.5631	32	1388.340
1227208	1703220	1563	177.0843	862637	862560	3546	676.7306	86	1389.139
2041040	794505	1707	252.3627	1263188	433440	3938	310.3218	89	1392.136
723317	972489	1354	354.1594	535950	478446	2548	771.3428	87	1393.154
1456388	1176676	1417	437.0937	1016646	571978	3221	975.4981	86	1402.849
2306802	2017994	3050	400.105	1613219	1070845	6876	609.5436	90	1403.046
3111695	1126362	2685	346.6285	1962892	638762	5585	857.3185	90	1417.967
1503820	2102959	3221	592.4981	1143233	1180771	6860	1171.846	91	1418.793
1913443	1072649	1943	304.4023	1305799	572150	3974	390.1414	90	1428.804
153874	254548	2319	651.2959	94034	354566	11326	3449.189	146	1469.740
262187	665913	1690	643.809	130556	261459	2517	1026.804	64	1476.236
2585372	1018527	2677	540.7797	1738543	544785	6343	1112.242	90	1477.744
2701723	1392209	3207	529.5127	1793646	839050	6701	1069.726	96	1485.600
2018435	706532	1749	385.3189	1229544	334343	3314	409.1154	82	1489.093
2632272	1158062	2354	396.2594	1663222	592101	4600	923.06	85	1489.667
270477	311824	635	235.6235	130705	140842	1305	171.2105	63	1493.626
3105647	1139699	2694	536.3334	2149963	668769	5810	1526.941	92	1494.718
1670916	668217	1476	156.6036	988839	299206	3103	70.4783	81	1495.850
3061006	1736609	2553	678.6233	2160449	973904	6258	1023.474	97	1497.578
1909403	1295764	2520	334.372	1186810	628475	5102	691.8222	85	1498.901
2877668	1002108	2311	327.4471	1667952	468795	4085	602.1685	81	1499.630
597946	2024243	2716	1184.168	352148	1059701	5618	2231.57	83	1504.696
2965253	1421937	3375	506.3375	1950575	786709	7202	1559.632	89	1506.581
1594970	967263	2191	510.7151	1041729	466783	4359	1139.74	84	1511.942
1825597	779938	2076	324.2636	1208407	389179	4190	731.059	87	1519.713
2319736	1204908	2576	793.3136	1621904	640788	4802	2079.992	92	1533.638
1871786	1073132	1452	390.0572	1199953	489282	2330	832.713	81	1541.387
1624240	991996	1401	356.3961	1008434	547047	2629	450.6869	96	1542.434
1652308	837453	1707	316.3627	1057551	429744	3157	517.7077	83	1543.306
1261272	741900	1239	276.7079	811753	343115	2155	497.8955	82	1574.491
105104	221412	447	395.6767	37973	87176	671	475.4431	48	1583.547
2597677	910472	1887	475.4607	1575510	450333	4285	813.3885	86	1583.696
2665060	1152185	2013	389.3293	1726844	640375	4785	264.4385	87	1583.899
3006447	1490411	4599	530.2039	2165104	961971	10756	1173.212	101	1585.981
1162448	722969	1352	386.4472	666207	308324	2456	581.5816	64	1586.011
2674747	1432214	3537	678.0257	2121268	892558	8248	2126.113	100	1587.272
2313816	1072056	2544	371.9184	1446829	520846	4735	436.6335	80	1587.613
2053465	1482720	2392	270.7912	1745761	1091137	7162	891.3882	115	1592.090
2240411	942749	2240	434.664	1545756	477670	3723	846.2603	90	1595.448
2494044	1035767	2504	399.6744	1565852	591442	5268	1148.935	93	1596.888
1609713	641236	1382	46.1302	1049338	310511	3155	174.9955	83	1601.748
1191645	697188	1308	220.7788	938630	395210	3477	685.6597	91	1606.149
188253	27971	114	17.5954	54755	8305	150	-90.585	43	1611.787
1547539	1059316	2050	868.005	1165857	865781	5778	2081.546	105	1616.998
2255636	1422158	3504	1023.774	2585247	1241521	11022	2720.934	126	1623.124
1871316	1158027	2300	371.03	1199424	548359	4502	983.1622	84	1642.058
869229	2586807	2791	1479.375	629089	1449158	5965	3797.636	88	1665.505
925988	1721857	1621	1855.738	493911	703405	2624	2916.406	73	1694.258
1735713	778658	1577	201.0697	958045	378004	2823	47.7703	79	1694.286
1988032	1663680	2380	286.518	1755962	1168168	6007	818.5927	101	1694.977
1501784	1050635	1716	399.0676	957848	506157	3239	758.9079	81	1697.398
2310400	781560	2253	322.7933	1510003	386805	3981	752.1341	84	1703.903
2125444	2586936	5104	755.5344	1866009	1575762	11406	1952.677	103	1704.446
246465	20284	120	41.732	74224	3583	6	-76.8634	41	1704.975
537049	1383947	1432	1439.935	328186	789930	3204	3269.944	83	1706.529
3556698	4189490	9841	2211.88	3816511	3762245	29935	6625.354	136	1706.758
1052935	1020707	1890	271.029	613370	464954	3084	848.2124	84	1710.160
1607219	558530	1623	359.4503	1066787	264994	2642	602.8162	84	1711.496
1442895	1393670	2399	421.7839	1016115	659273	4480	336.328	85	1713.428
2462259	1237141	2471	407.4231	1574115	689808	5419	723.2059	93	1718.487
1192337	552207	1222	215.1542	730765	243424	1819	117.2459	78	1735.641
2077402	937751	2823	578.7703	1404028	509803	4662	1011.138	86	1739.008
2380338	1616917	2425	560.0425	1385783	656406	3909	913.4949	80	1740.030
784336	1988398	2728	4400.441	515383	1191304	6659	9336.77	89	1742.052
3027310	1475955	3280	665.008	2119092	856578	6756	1643.812	94	1746.450
2141027	1029762	2363	362.9643	1394908	494600	4176	1033.074	85	1749.779
2304851	974616	2140	428.054	1579539	509116	4595	1083.78	91	1805.409
1784683	789802	1755	215.4555	1113393	377192	3127	-89.9753	84	1810.944
2704007	1054935	2465	401.2865	1622068	537109	4564	784.2404	86	1812.962
1458271	795381	1586	367.7746	920924	505014	3293	1087.137	92	1817.706
1956548	663695	1576	114.2136	1158489	308293	3452	-202.7428	81	1825.487
1943789	1177538	2397	606.0717	1190801	592810	4757	809.4677	80	1825.690
1679442	984577	2507	404.2427	1118720	524164	4219	391.8859	84	1829.735
139830	48106	193	15.2273	47910	16473	441	-145.4599	44	1834.962
1782500	909160	1987	385.0707	1016034	394103	3473	745.2353	77	1842.541
2485638	1508622	4483	1023.896	1492650	717218	7692	1580.121	88	1847.035
1966718	889759	1716	272.0676	1165646	426304	3284	241.4324	82	1858.053
148565	46046	-66	87.4974	64061	20533	-294	105.3066	57	1910.107
191482	101181	830	301.563	61242	31358	1129	484.5369	45	1910.119
628603	665441	1336	317.7496	435222	332096	2723	819.1603	86	1917.159
877375	1183773	1233	113.5713	562591	534719	2278	518.1958	82	1917.448
2356385	1161697	2512	631.5232	1489057	580749	5082	1544.7	86	1919.018
1546393	753482	1700	340.37	1014332	361313	3498	865.6378	81	1919.695
3343413	1467826	3178	428.6858	2596963	992517	8479	753.8719	105	1921.433
1908447	947091	1588	207.4868	1122755	437957	2972	-37.6708	74	1921.688
793880	581222	699	231.4139	530720	267421	1243	453.1323	78	1922.298
2230887	852680	1680	371.248	1330488	393910	2595	815.5795	78	1923.575
2072151	1355046	2406	506.7766	1353758	715089	5497	717.9817	85	1923.740
1949364	838365	2176	301.8736	1288774	455416	4381	782.5741	87	1935.289
1523592	1265722	1963	269.5243	1026354	643877	3967	626.1487	89	1937.030
1550335	985122	1852	413.4972	1057861	458453	3126	652.1686	80	1937.285
2227907	1056052	1869	413.0509	1449694	525470	3707	929.5627	88	1942.205
2627413	1584401	3078	618.0758	1581044	853395	6325	1270.833	84	1943.000
1474761	931339	1131	264.2491	874378	401978	1911	327.0071	78	1947.934
2395326	1463191	4419	628.1059	1536697	818337	9284	1051.032	92	1950.626
2130998	1038369	3198	507.8078	1452460	552122	6597	943.6917	87	1964.471
1767496	799754	1497	228.5817	1138633	388293	3049	374.2489	83	2007.490
2511805	1431520	5134	873.2174	1623110	684931	8424	1895.786	87	2011.363
2327790	999343	2643	377.6723	1400075	526860	5270	782.647	83	2011.542
2800428	1575783	3090	901.349	1648994	861394	5665	1587.807	84	2011.876
781762	873144	997	146.5317	519225	390277	1641	568.8601	80	2014.998
1772926	865314	1925	425.9925	1178812	411296	3610	977.521	85	2016.005
1934244	803973	1737	248.0457	1172887	367062	3195	635.2395	80	2017.008
1671659	2043353	2621	515.8381	1182641	934831	4500	936.45	81	2017.222
1908117	877639	1129	286.5369	1127122	376437	1528	638.1208	89	2018.797
144289	238896	832	259.2752	93144	185368	2661	633.0821	105	2024.633
2349424	1649065	3852	777.6972	1620901	895979	8784	1255.982	96	2025.511
1869425	741245	1895	419.3095	1136227	364682	3519	862.6159	84	2028.442
1393646	850836	1421	485.5181	767123	386971	2494	996.1134	80	2029.919
1997469	805497	1746	332.7506	1178765	367734	3349	532.0789	81	2033.849
1443036	568639	1310	310.491	890712	264637	2534	458.3574	78	2037.480
2049735	1281760	2460	425.006	1393042	695197	6210	349.381	87	2037.841
630786	1458385	1818	1705.39	319986	710724	3413	3184.869	73	2038.626
1033462	1013862	1612	215.0332	655397	428961	2709	272.1749	77	2038.809
1282640	739553	1402	-70.7478	808171	329167	1898	-97.1222	80	2041.346
2292858	2143434	3650	744.765	1752600	1294797	9028	1858.871	102	2041.888
2714960	1603876	3669	633.0309	1799626	842639	7364	1117.32	88	2042.284
2038145	955959	1998	246.4878	1405838	499588	4763	303.6043	89	2049.923
2115025	713247	1888	411.3168	1232386	338434	3559	1202.86	84	2056.952
2727081	1625275	2423	213.3303	1810563	814970	4503	200.0183	87	2069.990
1646174	862128	2277	196.3397	1088864	412048	3911	136.2071	85	2076.943
1154736	952069	1516	357.8476	686018	468440	2916	753.3876	86	2094.504
1468316	450578	855	86.9655	736429	182596	1308	-10.2212	73	2099.046
1671383	799197	1163	195.6443	1125054	390087	1900	655.59	85	2117.654
1820860	1585653	2821	464.0581	1275932	789275	5660	570.526	87	2119.736
1405250	963608	1690	264.809	887856	421467	3234	246.6274	79	2123.946
2216775	1043303	2811	535.4971	1299021	477686	5122	710.9442	83	2125.808
1461309	778478	1813	176.1093	1110616	431762	3770	555.497	89	2126.964
2182660	1285736	2550	465.055	1474258	628625	4691	791.9651	87	2128.550
1631483	781709	2103	304.3783	1082440	366412	4431	607.3791	75	2128.599
1416203	943906	1588	353.4868	937004	485711	3093	862.9173	87	2135.237
543376	1497171	1015	964.9415	266629	645654	2255	1590.505	69	2143.596
1576446	826318	1999	465.3439	1031612	360252	3183	1134.966	79	2143.626
1402336	1121896	2005	524.4805	913654	535477	3775	1054.777	89	2146.352
2251801	1288100	2499	305.3939	1424229	625392	4377	182.1497	86	2152.831
2460777	916700	1735	254.3335	1565837	434021	3246	308.9006	83	2156.888
1355538	1405506	2367	262.3887	992399	741686	4557	886.2477	93	2159.629
1343615	599339	631	210.1991	756715	254158	855	578.9655	74	2160.914
1233765	1065019	1138	363.2418	801247	507190	2123	667.5003	83	2164.679
2425879	1579651	4449	639.7889	2931996	1480621	14177	2467.93	136	2167.903
1370288	2443114	3639	829.3479	1040550	1280426	7099	2119.454	94	2172.569
2048412	994682	1902	210.3022	1194042	482050	3603	546.5283	79	2180.830
1981063	1316584	2315	359.8715	1271476	669226	4722	599.5042	89	2226.972
2766376	1785963	2464	677.4304	1859451	957971	5584	1965.462	89	2233.863
1572668	888067	1333	312.1813	1087769	467202	2977	470.6097	78	2234.052
1453246	951193	2065	173.8465	877640	426624	3487	-40.7793	82	2234.910
953786	865435	1203	389.8883	659680	420824	2752	598.9872	83	2235.431
2458304	750905	1448	217.6328	1472742	352436	2962	208.7682	81	2238.589
2007808	1040303	2008	483.0488	1455792	625708	4479	1329.472	95	2239.898
2720228	1071965	2972	326.3292	1700154	586624	5719	241.0359	85	2242.392
2331403	1321199	2571	353.0331	1526837	711765	5494	1159.413	88	2242.793
1749517	1271235	2350	210.835	1190879	591938	4317	424.7837	84	2243.461
1959362	851962	1638	318.2918	1206603	404276	3301	717.9861	81	2243.796
708599	1191378	2281	757.7641	464731	626515	4345	1678.755	93	2247.575
1486031	701379	1752	256.8872	1020807	359559	3541	639.4501	80	2247.618
1244559	1173354	1538	252.6818	821609	557690	3088	252.6368	88	2251.281
2028370	1222308	2993	393.3073	1431369	679302	6640	534.504	94	2252.616
906412	903691	1793	303.9873	552960	377665	3240	664.764	77	2258.173
978944	771109	1381	149.2741	800276	401554	2317	321.5837	91	2260.300
1644821	792118	2192	532.5712	1131183	397642	4368	1183.445	85	2260.818
1898405	1051788	1959	459.0999	1296601	557101	3777	981.4897	92	2265.286
1583622	932128	2397	583.0717	1052286	484455	4360	698.596	93	2281.406
1777673	795442	1364	181.7204	1006640	355678	2460	307.006	81	2293.759
2634359	1163279	2471	498.4231	1677428	583386	5332	443.7252	87	2333.284
1973263	1013484	2144	515.4784	1371739	535213	4438	445.3718	90	2341.615
2235258	1093414	2292	406.1812	1332080	595751	5354	851.5594	96	2342.635
2389650	1115814	2670	416.787	1333834	548151	5561	769.7721	84	2346.188
2577811	1145293	2191	341.7151	1614185	577892	4790	525.719	79	2346.494
1565041	833334	1514	344.1354	971386	438511	3075	1133.507	84	2347.796
2049471	995999	2710	532.031	1349241	479897	4957	539.6877	84	2356.190
1905836	922667	1579	382.7819	1148910	433891	2914	1268.675	80	2358.229
2020219	972769	1790	137.419	1243508	520430	4505	-154.2695	91	2364.996
1952252	728611	1371	289.7131	1132879	320528	2318	635.4398	78	2375.131
1834518	951049	2364	393.8204	1122934	449759	4235	410.5835	83	2377.018
228992	234385	1475	583.7475	89952	80367	2073	854.6953	54	2381.173
163258	36440	-26	-7.2586	45716	10068	-159	-51.1199	40	2383.212
1618804	634608	1242	298.2762	956910	295690	2227	446.5347	78	2387.207
1098851	1102432	1806	490.1166	739483	518003	3439	1236.128	84	2429.175
1433249	886027	2041	211.3001	915230	403460	3847	401.4167	80	2441.795
2460759	1282922	3084	652.2124	1600046	624093	5668	1582.375	85	2443.770
2016201	1163658	2134	412.9174	1414762	618145	4374	270.5814	88	2446.149
1164843	342710	645	163.1845	624843	131936	1179	249.3419	72	2447.846
2502784	1992170	4107	1013.003	2092558	1057609	8527	1927.965	99	2449.849
2072039	1054415	2315	500.8715	1366669	621698	5568	1159.765	91	2450.709
2183978	1159296	1775	385.5775	1404133	546284	2918	338.0998	84	2452.343
2799879	1403145	3744	740.2384	2135603	1045501	11839	1794.368	112	2453.956
1945601	719769	1574	280.5014	1213565	329826	3375	173.3375	83	2455.486
1074191	902602	1580	270.638	654446	408521	2783	416.5263	81	2460.197
2070730	1119332	2482	325.8402	1297078	551171	4557	495.2477	81	2463.325
1726327	788781	2304	400.4544	1077461	350613	3945	255.3145	80	2467.731
3124980	1137958	2699	380.6139	2638558	1005321	8096	1315.986	115	2472.388
1819993	978753	1508	256.9988	1134020	424019	3319	332.3959	81	2474.792
745561	1152767	1473	136.0353	517468	515481	2458	-96.7062	84	2489.412
1898235	786986	1247	180.5567	1206733	442680	3129	107.7369	93	2493.640
1999754	1082172	1712	309.6432	1262811	527615	3586	493.9746	83	2512.167
921316	1507295	1668	345.9748	665579	781196	3290	1186.569	90	2515.785
3579390	1991042	5224	953.2664	2573069	1193485	10932	2110.885	94	2535.081
474231	106003	184	130.5224	174633	33371	195	374.9395	56	2545.485
1776802	1140025	2909	390.3949	1138703	537302	5821	-346.6419	83	2549.455
2429212	1002452	2142	558.7662	1307325	454266	3659	1312.47	82	2553.436
1947165	1279620	2386	372.6546	1235371	604200	4400	283.84	84	2557.504
1652317	496189	740	87.514	897975	219510	1686	101.3846	77	2561.741
1638762	1066095	1819	363.2459	948562	459390	3226	154.7786	75	2561.942
2531977	1577451	3549	636.2989	1564677	823402	6109	1673.915	87	2563.331
105133	71397	86	-25.3754	30744	21094	132	-69.9948	38	2564.764
2406259	1039971	1549	244.0989	1432185	467166	2725	573.8725	79	2564.815
1277230	761955	1056	-49.9584	742014	327907	1856	-588.0784	76	2565.838
1789706	1171146	2147	426.0467	1032509	486894	3607	947.9527	83	2567.348
1253473	612358	1678	324.5358	809691	341579	3563	744.2843	87	2569.666
714009	956648	1353	161.3033	428861	409412	2578	-53.9742	81	2575.080
2143616	1089305	2661	599.0821	1223238	479650	4418	1340.25	81	2575.095
2047611	1281073	2989	536.8829	1211956	565851	4956	823.8316	77	2586.233
1195071	2139959	1940	296.834	743543	1139209	4764	382.4604	87	2592.228
2311404	2341056	5893	1809.997	1620951	1189389	10420	3325.562	87	2628.325
2429416	1018860	3086	361.9246	1630744	550220	6287	917.3007	88	2632.217
1329175	1941145	1957	417.3877	864682	940658	3746	434.9506	82	2648.145
1648752	2054519	4158	642.6638	1224524	1138384	9008	1342.749	99	2660.605
1638662	1054630	1675	228.9675	1140397	551316	3890	697.229	88	2663.935
5380142	4443955	14815	2514.122	5203441	3328100	37903	6305.758	127	2665.289
1469384	893663	1560	249.516	854677	387354	2712	567.7432	69	2665.550
2426732	1154430	3290	598.569	1569812	664913	7590	1462.799	93	2667.805
799575	1975198	2916	2190.388	432346	910673	6323	4517.12	110	2671.198
1908831	1009404	1929	385.4169	1146351	499894	3548	1249.443	87	2672.474
1610842	693506	1773	397.8653	1010214	322667	3477	971.6597	81	2672.931
962551	1399162	1877	129.8997	710691	727807	3865	123.8265	88	2673.284
1221756	748330	1505	199.4305	690084	331340	2616	574.5576	75	2674.039
1837948	2044470	3263	329.4543	1185846	957253	6086	637.2246	86	2675.160
2179064	911569	1720	316.492	1361083	490885	3848	103.2728	84	2679.628
2124154	1091229	2084	466.1124	1223695	567460	4488	1085.177	87	2680.403
1486866	732438	1484	250.4524	900570	376704	2063	1037.134	86	2681.079
2164804	1090990	2593	489.8673	1375076	559834	5102	1070.822	89	2682.012
1801820	1047060	1663	193.6943	1125400	462295	3000	741.3	83	2683.977
2163436	1079517	2803	353.6483	1423674	584188	5383	412.3863	88	2688.582
1506654	906916	1547	301.3867	932436	393015	2739	997.8579	80	2690.095
2495169	902632	2127	515.9247	1411873	424349	4031	1217.939	78	2695.576
1862376	912318	1807	270.9727	1204357	459251	3496	403.9256	87	2702.541
174601	56867	158	109.2638	51867	16759	221	83.1981	42	2721.323
1452264	977621	1853	157.3533	971206	510759	3331	382.6691	85	2725.262
1166795	1603313	2189	472.0029	778424	715010	4184	978.9224	81	2730.757
211018	34631	8	11.8488	59174	9904	-89	-49.1929	42	2762.261
1989107	773200	1380	401.418	1145431	365336	2762	656.5482	81	2766.866
1126725	1734842	1947	319.8267	759247	852023	3295	144.8495	82	2767.108
1927715	853366	1172	419.3492	1224013	399400	1864	591.7704	82	2768.982
748248	959401	868	246.0948	452722	443366	1364	642.7204	107	2774.174
1914515	750231	1880	238.468	1194064	352215	3484	445.6524	80	2775.870
1679156	829762	1485	260.3085	960871	358464	2501	652.1061	70	2775.988
1694945	996684	1634	342.8674	1015815	495615	3111	684.3271	76	2776.569
219159	562741	1363	502.8643	94041	229771	2078	917.9758	60	2778.178
1457797	709174	1636	310.5796	861999	328572	2817	216.6337	82	2782.930
1768421	1064576	2534	433.3574	1127483	477549	4309	677.9349	80	2783.468
1429484	992876	2623	299.5503	972861	493819	4670	250.987	86	2784.636
1633354	858022	1837	305.6557	1002390	421503	3597	397.3917	81	2784.864
2200745	1435396	2148	375.9028	1454853	720440	3949	731.7389	87	2788.198
2255470	690659	1059	180.6099	1382477	305462	2320	-17.848	81	2790.693
2385329	818203	1983	496.6463	1294173	361881	3060	1056.666	79	2794.508
1765534	848808	2279	376.0519	1192288	452683	4399	1058.984	85	2804.690
2055358	1196385	1956	373.5316	1297719	607118	4148	889.1028	88	2805.149
1901418	1014119	1233	262.5713	1104810	529491	2575	344.4575	89	2809.605
1595892	807403	2328	807.0008	1134507	437938	3922	1965.624	88	2818.238
1280672	539207	989	252.6829	766812	267394	1410	445.101	85	2822.246
2515626	1375705	2422	415.4742	1461842	593247	3776	369.6336	80	2866.979
2398011	1350904	2575	348.4575	1424704	636694	5103	1019.678	82	2870.255
1236917	1286021	2434	505.7474	946230	677039	4327	1546.345	92	2873.748
1126787	635932	1110	103.271	698372	292059	2143	-321.3777	76	2874.277
2466106	930505	2369	577.1009	1570398	456088	4356	887.1716	83	2876.553
165718	53335	353	-99.7967	49444	15984	550	-298.145	42	2880.357
2799543	1612232	3833	663.4313	2036720	1003184	9984	1907.302	96	2880.406
2537175	1145969	2869	459.1509	1499666	603245	5013	913.6293	83	2882.557
1602984	867457	1893	304.5973	913077	372311	3561	662.5721	77	2885.161
1280131	776257	1393	227.5473	807673	382005	2338	68.5618	81	2885.661
1759094	1126847	2097	426.2417	1177826	546757	4548	684.5428	86	2891.393
842265	1302360	1830	435.663	479727	591186	3272	1227.159	78	2893.700
2152596	710139	1582	259.3502	1279684	355268	2804	247.5044	86	2895.027
224050	138921	656	56.6016	62711	39553	991	74.3951	36	2895.285
625994	1164546	1541	1618.25	339450	491332	2557	3229.048	72	2896.520
1191750	589464	1536	165.9696	762625	288904	3054	-100.4706	84	2897.258
947583	1407704	2767	312.8287	860101	974175	7722	943.8042	103	2900.400
1511997	790446	1958	374.2438	933965	377330	3682	632.1602	83	2901.796
2431927	1598491	2531	331.7891	1470395	801646	5511	406.9671	81	2903.638
188313	11752	-4	111.5756	55366	3351	-130	285.707	42	2916.061
2691109	1758265	4131	865.5491	1920933	983402	9242	1657.076	96	2979.668
2858083	1674701	4141	1020.11	1747556	938531	7774	2004.321	92	2989.273
2809179	1233611	3493	682.3573	1921047	642548	6990	1992.139	89	2991.224
1899103	1071927	1662	502.8382	1127458	499615	2844	676.7484	78	2991.921
2019399	1256347	2893	264.6973	1424731	697800	6026	888.8586	91	3001.310
2081190	1054832	2787	443.9507	1390409	596674	5687	1406.641	90	3013.608
1500288	1077759	1885	285.7485	849544	468461	2986	513.3146	78	3017.746
2557409	1955871	2946	759.0706	1391779	923027	5519	1635.816	81	3020.523
2114287	708143	1760	355.736	1324797	366108	2945	877.2145	82	3027.032
1829486	808295	1475	353.7475	1162458	378969	2916	74.3876	82	3034.485
1855594	915159	1854	249.2094	1184967	421681	3467	9.0987	79	3064.655
951945	886184	1551	272.8111	605075	394884	2511	335.6671	80	3073.637
1798080	682733	1472	356.1792	1142661	350457	2855	720.1655	84	3088.968
1301122	1460087	2328	432.0008	882784	762566	4559	995.9599	92	3090.232
1417958	817547	1349	472.8789	781909	332974	2459	719.1499	75	3099.714
2097223	623265	2196	321.9956	1370044	330339	4673	820.5553	86	3099.998
2028143	972084	1463	478.4743	1249697	470542	3215	1075.361	82	3100.436
2040195	1073441	2156	302.7516	1294408	480985	4299	380.3739	82	3102.124
1956925	776419	1565	124.7965	1184137	360270	2977	-237.3903	78	3104.455
1378920	1460106	1869	491.0509	894251	751800	3393	1182.747	83	3104.704
2453938	954959	2251	624.0811	1583635	502128	4342	1404.186	84	3107.690
3032416	1586538	3742	397.5262	1950591	807162	7192	1157.071	87	3108.309
2287777	1577800	2653	556.2333	1565261	891271	5259	1603.23	86	3108.620
356950	979622	1252	734.8372	201229	474940	2393	1666.647	78	3116.094
1795379	764963	1222	291.1542	1106631	352050	2564	527.0404	78	3116.216
1575630	1106829	1799	311.1239	1003473	513137	3636	513.7796	83	3122.752
1835396	1084946	2395	614.3595	1208238	571081	4432	1023.235	83	3125.513
2022309	1180796	3226	843.7786	1403216	624180	6805	1893.76	91	3134.110
2122851	716210	1274	489.6714	1161522	295186	1820	936.102	76	3136.493
1710279	1070766	2177	287.7297	967182	464695	3610	162.521	77	3155.118
2342628	1380651	2217	496.9737	1279892	645260	3739	763.9579	82	3180.237
964174	2000852	2448	368.7328	769727	1046983	5241	794.8201	95	3193.280
110594	39960	56	-151.0584	36231	13907	-63	-383.9343	43	3193.944
998712	928078	1167	270.0687	646757	440999	2827	351.1947	82	3195.180
1867988	968490	2054	207.4294	1145641	464860	3610	197.521	81	3200.655
1138593	913477	1524	233.6964	912824	525662	3313	403.2593	94	3201.887
1642099	704471	1781	300.7141	904568	278064	2748	464.5628	67	3201.936
1084060	632817	1247	391.5567	653645	266261	2062	1024.278	75	3203.271
1702662	1018276	1485	280.3085	968010	469918	2788	634.8068	76	3203.334
1306363	742129	1379	290.5619	776543	335411	2339	738.4179	81	3204.703
2748257	1593368	2662	633.9382	1752048	908067	5802	1072.092	88	3207.078
2606012	888103	2472	277.2792	1630709	524327	5477	615.8597	85	3207.500
1376862	1084838	1586	221.7746	857774	661873	3571	217.1331	94	3213.706
2416136	928654	2054	432.4294	1528228	488066	3900	1160.79	87	3214.024
117297	52348	91	169.9051	34007	15943	112	187.8832	39	3215.575
2384987	916992	1816	319.6776	1452695	480500	3449	-17.3111	86	3215.857
1605239	803041	1943	497.4023	1018011	368140	3344	1195.798	82	3220.940
2566518	1054831	3411	780.1571	1819550	616018	6721	1997.848	93	3222.267
2260597	1197166	3053	307.6733	1362069	614152	6305	164.7105	78	3222.370
1960839	1204295	2273	530.9153	1340297	616762	4176	1036.074	86	3223.409
712801	1640033	1677	588.6797	476720	987817	4403	1683.408	81	3223.716
1473436	1440358	1772	326.0092	1012566	752506	3595	797.6795	89	3226.196
2261183	1420023	1731	471.9091	1413388	677076	3608	1037.809	84	3250.950
1823299	1327526	2313	368.1593	1371544	677970	4749	716.6189	92	3251.791
1943641	1463500	3456	503.6816	1393892	756328	6221	505.7981	92	3253.655
1634143	953628	2291	367.3251	1090735	447049	3899	522.9339	83	3260.059
1801251	910857	1482	331.7402	1068774	435286	1959	494.0999	79	3268.905
2199098	1525531	2791	427.3751	1404300	739247	5544	1114.218	88	3272.259
506605	1770619	1657	915.5577	294138	837788	3034	1655.407	77	3294.883
1246759	2019615	2291	680.3251	888046	1019995	4733	1663.921	88	3301.812
2589134	1692251	2983	587.7463	1709792	876931	6250	1063.625	87	3302.226
1428102	1158652	2204	398.8444	945979	515689	3679	447.5919	80	3303.352
1976447	785301	1645	329.2845	1145706	355574	2615	556.7015	81	3307.771
2271767	1363189	2851	724.7411	1655431	735599	5743	1556.582	92	3308.165
725628	2233009	2375	1963.238	460896	1143793	4843	4085.092	80	3308.597
1423852	1343492	2668	615.0748	1358252	1072991	8137	934.0857	116	3308.910
2194688	1160131	3385	533.8985	1457047	553887	6003	709.1683	80	3309.229
1101820	1110386	1726	286.6286	934531	646857	4267	277.9787	103	3310.115
2328866	857639	2100	496.81	1458671	437612	4174	897.3614	77	3310.174
2094226	875158	2219	297.6859	1320302	412502	3962	632.8682	83	3311.472
1835837	1364145	4562	930.5282	1050290	591239	7404	1566.564	73	3311.527
1118825	1438491	1790	-49.581	746287	678306	3646	-93.6594	85	3312.370
2658709	1217237	2264	517.2104	1723228	638120	4667	1478.419	86	3313.132
1494028	1503307	1704	370.7944	983054	726974	3387	813.6107	81	3319.868
1872869	955274	1693	403.3773	1160871	440566	3454	527.9694	78	3320.268
1958623	1230676	2968	559.9048	1414363	694961	5931	1505.529	88	3323.713
186297	433069	793	426.8873	77241	174623	1222	605.1542	57	3327.441
1828623	957971	2771	363.2531	1220253	491289	4974	540.2414	89	3333.344
491017	1474363	1807	588.9727	323141	740152	3882	880.3802	83	3334.983
1777896	920732	1761	75.5921	996389	431618	2764	-42.7396	83	3335.649
1128022	1269646	2409	541.3449	734908	648940	4454	1129.069	87	3336.192
2531240	1233193	2636	630.6796	1531181	594514	4978	1278.666	83	3337.182
2400694	1559494	2221	730.3981	1483359	757619	3626	1692.219	84	3339.756
1321943	978115	1537	180.8257	813567	447097	3158	125.5638	83	3342.911
1426757	708483	1703	381.9383	834123	306449	2947	506.9267	74	3343.192
2052452	888696	1487	199.0207	1230334	393938	3102	214.6222	80	3345.229
1777983	967195	2290	382.469	1153096	507507	5256	388.6616	87	3347.650
2112581	2080814	3565	487.9965	1573020	1251480	7969	923.2609	104	3356.558
987395	2070770	3179	1050.542	555708	1025023	6186	2251.835	81	3412.572
296152	148747	809	381.5849	99759	47839	1015	674.9415	50	3418.606
2149656	947341	2139	395.1979	1299152	421097	4216	476.3176	81	3419.846
2790452	1040576	2692	506.6212	1669816	502984	5332	1082.725	78	3420.116
2057018	1167139	2633	287.1113	1324989	608944	4843	330.0923	88	3433.214
131294	130314	93257	1249.318	37019	37518	116790	1467.919	38	3436.577
1342733	1587676	2240	484.664	899824	703006	3445	497.2645	83	3443.109
1749361	1802251	2290	436.469	1162847	895742	4004	1332.824	86	3444.445
1055557	1511071	1602	1373.472	523827	691355	3107	2255.903	77	3446.961
2402139	1581691	2714	392.4554	1908366	1026099	7392	768.2912	101	3448.876
1741977	659112	1810	238.541	1013075	306725	3481	241.0841	80	3456.684
2057759	1351545	2532	495.6452	1461243	737713	4877	777.1997	91	3458.813
1584794	909569	1242	183.2762	871049	376489	2241	-4.4799	78	3460.004
2439221	1403574	2326	430.2886	1646158	714870	5033	383.7513	87	3462.401
593477	1633184	1846	266.3606	464614	959439	4134	763.1174	92	3462.905
950812	2514216	2840	1762.324	612230	1327217	5872	3649.019	86	3477.983
1743631	1346911	1841	470.0801	1724494	1045410	5071	1786.283	108	3480.634
1850606	850392	1865	281.6265	1171719	424684	2891	789.9851	82	3490.796
1808120	897165	2228	281.3908	1072305	430838	4234	271.7274	81	3511.740
1939573	1031426	1862	364.0582	1911084	921095	5816	1282.078	115	3520.534
103460	128943	300	91.83	31502	39222	487	70.9207	35	3521.072
2160899	1217063	1974	329.9414	1219222	557603	3402	693.4522	82	3524.253
2507558	745706	1837	225.6557	1386979	322089	3545	372.8745	75	3524.672
2001431	675247	1433	293.7913	1111061	279868	2685	351.6285	75	3529.208
109389	175326	318	158.2398	44189	66628	466	151.9426	48	3531.112
2169038	1104194	2499	297.3939	1352965	498891	4937	565.5657	81	3533.454
1571815	1783021	3012	450.5732	1080020	858995	5822	929.2142	89	3534.402
1392410	898658	2536	352.0696	925542	470904	4715	522.5115	83	3534.913
2432178	703725	1948	389.6828	1334593	318148	3143	841.7223	79	3536.083
1299762	1416336	2513	415.3793	857200	740261	5322	1123.164	91	3540.344
1737424	1298036	5138	1051.642	1137571	579479	8693	1199.077	83	3541.387
1435658	1258506	2049	430.1489	988496	650789	4362	745.3082	86	3544.287
1238852	1023337	2014	386.1854	792001	478094	3636	598.7796	81	3545.773
1163248	1188429	2442	544.5962	851443	796085	6507	1676.643	118	3547.924
1230008	659630	1018	224.5098	769361	286211	1681	455.1041	80	3548.951
135696	18161	70	67.927	39565	5045	145	11.1345	40	3551.022
643091	1073240	1254	1011.549	287585	497587	2545	2509.774	68	3551.660
1382447	658293	1249	299.2689	839733	289225	2234	871.5274	79	3552.713
1941223	652248	1461	384.7621	1070254	290150	2365	758.6765	75	3554.161
1931831	962791	1946	487.9706	1112575	487548	3519	772.6159	80	3560.208
2874957	1446696	3247	491.7567	2074777	789677	6770	754.797	94	3570.367
1664823	746367	1938	413.1218	1031114	317294	3267	916.8787	80	3572.674
112329	52690	135	47.5735	31700	14784	174	-8.0386	37	3575.202
1691149	977261	1801	-78.1639	1088206	465790	3120	-198.968	83	3577.967
1806273	716870	1670	340.687	987208	309304	2884	407.9924	79	3591.774
2854277	1806701	4851	766.9411	1978177	1011682	9744	1598.838	93	3606.688
975872	1332398	1888	371.3168	571972	617231	3489	548.9329	86	3629.419
128682	17367	48	101.0928	36058	4678	105	81.8905	38	3631.250
102812	13552	43	124.8123	29792	3887	27	103.1147	38	3633.168
2387480	2554755	3958	1016.444	2446344	1918400	12332	4426.425	122	3633.185
511107	1151790	1565	665.7965	359488	887853	4021	2941.378	99	3635.589
1989452	752411	1487	240.0207	1128605	339209	2407	611.6327	80	3636.710
1926463	699990	1605	228.0405	1237243	353862	2747	510.7067	85	3641.261
1493387	844253	1687	377.2407	1007901	420305	3110	1151.471	86	3642.891
2508021	1850849	4389	1046.423	1600710	927821	8129	1637.237	90	3643.983
1777108	755332	2094	377.6734	1114888	396583	3863	1022.114	81	3646.037
1914330	1143306	2530	298.933	1072695	555555	4827	742.3947	89	3647.154
2994898	1164477	3108	353.7588	1815145	571635	5808	844.2288	80	3647.328
689159	1293964	1769	384.4409	500260	635459	3216	1002.218	87	3648.874
1958153	901845	2013	241.3293	1203241	393106	3443	142.5523	79	3653.132
1672606	1787636	2795	544.7995	1227567	849817	5139	1299.498	89	3655.769
1818736	1602800	2476	358.7036	953232	724151	4510	937.011	81	3660.294
2057444	1122247	1714	374.3554	1374319	525108	3089	828.4929	85	3663.045
1980092	1407273	2756	544.4116	1370463	675855	5382	1070.53	88	3664.117
2464135	1083795	3047	553.5367	1604577	532977	5222	999.5542	85	3665.994
1349152	1285054	2420	713.762	944471	629327	4316	1614.928	90	3666.997
2485196	1198962	2892	597.8412	1645871	600767	5966	1085.493	88	3668.153
1913830	1011504	2065	420.8465	1061651	421104	3205	601.8005	77	3674.116
179401	19403	124	-80.8436	62643	6341	280	-211.292	47	3686.742
1943422	785145	2345	446.5545	1200968	367220	3986	1145.415	80	3690.795
2365294	3918632	6910	1210.651	1847500	2513482	17328	3110.501	111	3733.741
1390433	1147331	1543	251.9623	1023803	594779	3357	324.9277	94	3735.150
1354870	972198	2113	249.9393	936879	517540	4267	246.9787	90	3739.193
2989029	2537866	6400	1300.04	2598415	1568035	15451	3452.601	108	3739.561
1859565	776189	2244	183.0884	1166019	351137	4179	88.6419	69	3739.596
880605	1648548	2148	254.9028	636548	839071	4209	813.3249	80	3739.966
2197582	1315495	3370	635.057	1455671	636979	5870	1920.307	86	3740.672
1531020	877340	1664	256.5504	1062346	451218	3556	536.2916	82	3741.134
1987087	1211407	2672	830.4992	1370960	696730	5699	1521.914	97	3742.076
494228	138864	1415	415.3815	149479	40900	1681	627.1041	50	3744.458
2165805	747180	1962	187.6682	1341870	358463	3529	593.1769	84	3745.181
1949183	806723	2316	723.7276	1172898	356122	4010	1004.961	77	3747.469
2493250	977357	2565	429.8965	1578107	484308	4622	1090.894	86	3748.377
2849375	1461606	3030	558.983	1925856	786129	7094	806.1734	91	3750.805
1123266	949813	1787	503.8507	743612	415162	3764	670.3604	81	3752.185
1897594	1102232	2075	237.4075	1201428	497634	3940	186.034	81	3752.640
2493199	1197095	1972	496.2292	1247824	510802	3169	823.9809	76	3753.766
2031634	1430310	2259	463.9299	1161921	622075	4049	642.3489	75	3754.639
1523054	934917	2051	149.8611	1006665	506081	4372	242.8692	90	3757.330
1671101	959858	1919	255.8559	1120866	550876	4609	696.7649	92	3759.487
1189737	838388	1616	321.4576	973572	484146	3402	772.4522	98	3760.681
572962	1368473	1525	1490.552	276052	575362	2424	2448.186	64	3760.990
1553169	791634	1675	279.9675	902951	340122	3030	126.983	77	3764.202
1892389	656729	1469	158.6109	1137045	315571	2963	352.6243	81	3768.640
1113712	1263870	1952	396.1072	724142	611432	3788	772.9068	90	3770.266
527225	366892	281	1742.564	216470	135963	586	2257.675	62	3775.190
998301	811438	1464	386.3304	646667	375587	2318	508.4398	83	3822.115
249193	62466	512	164.3232	74452	18971	872	214.5192	45	3840.986
2093402	893914	1848	316.0728	1168501	367435	3287	336.0007	75	3844.038
236146	43168	-6	48.8634	67225	12009	-38	11.4682	43	3846.548
1432564	738788	1576	358.2136	727421	324120	2797	860.5117	79	3851.076
3194716	1439103	3774	365.9214	2036467	784373	7312	607.8032	85	3852.334
1419300	1518850	2254	551.6494	982266	783747	3952	1296.307	87	3853.177
1874412	869804	1720	300.492	1278670	488349	3792	499.3312	92	3853.960
1403410	655897	1162	105.7882	840094	349265	3048	279.3928	90	3854.894
1804812	1611471	3220	942.642	1298458	791821	6610	1567.821	88	3859.064
2241975	1527827	3170	561.837	1500112	753395	6442	965.9962	89	3861.894
1401262	847576	2134	252.9174	904673	408299	3820	335.302	84	3864.129
1296815	797906	1784	287.2824	794110	404063	3485	406.5085	84	3871.907
1872500	935976	2243	507.2323	1039282	394451	3718	588.9798	76	3872.618
1913708	1486223	2346	277.4106	1394989	763189	4151	635.6711	91	3875.045
1879837	900586	1816	147.6776	1076383	381251	3615	274.8015	77	3878.732
2003993	1077076	2323	567.7203	1435327	532779	5027	994.6147	88	3879.511
1409103	836119	1977	304.5097	840659	384510	3167	734.2687	82	3881.724
2330794	1047609	2555	320.3355	1542260	519116	5130	630.793	86	3885.934
1497944	754146	910	326.051	917470	334358	1155	604.7955	79	3894.335
1877603	547849	792	170.0312	960167	241927	1232	218.7152	76	3895.384
183201	175793	369	104.9009	55848	59566	416	294.1376	46	3905.776
2286385	1668393	3079	659.9319	1426159	769450	5161	1380.332	82	3906.700
118090	36938	-60	217.634	34360	10864	-270	512.853	39	3913.194
2194785	1138877	2164	442.6004	1400702	551911	3864	1027.97	83	3929.998
402425	1259820	862	903.9582	224628	554312	1852	1619.497	76	3946.272
2743295	1557422	2594	555.7234	2446502	1114211	8520	1478.972	113	3958.157
1512993	625792	1481	128.8841	883329	298500	2758	326.1238	78	3958.769
1138799	1245740	1989	859.7829	1065708	839677	5468	2026.155	114	3961.464
404979	719869	1068	513.3148	199126	341487	2127	973.9247	72	3962.879
3953400	2519802	4662	689.1382	2620856	1295736	9028	1063.871	91	3963.597
101913	86019	57	30.7977	30049	27145	134	-84.2826	38	3966.310
585347	1485895	1389	683.1229	275018	689625	2071	1381.983	77	3967.158
2031821	1011003	1668	349.9748	1295266	450602	2717	745.0237	81	3970.989
1763184	648876	1566	503.6526	1000567	290432	3329	1120.957	75	3971.668
1687133	935843	1541	460.2501	1018974	389849	2354	906.2594	79	3974.421
2940799	1764985	3794	776.0434	2048646	1036895	8536	1751.67	96	3976.999
1832909	789263	1332	47.3252	1080949	350015	2659	-119.6301	78	3978.291
1563769	601662	1555	130.2355	925689	255554	2316	-156.2724	76	3979.867
1721894	1325322	2925	439.0925	1240687	819064	7416	1014.838	97	3982.429
1877910	1038569	2121	225.7881	1250314	499264	4016	289.0976	82	3983.185
2113436	1254382	2007	266.1927	2250197	901505	7133	1066.561	148	3986.339
2309469	813678	2242	262.3762	1326266	388860	3728	608.5408	82	3992.718
1587043	669228	1321	99.9081	942666	282645	1938	324.1218	76	3997.543
1982253	1082035	2201	459.2761	1291579	555350	4615	849.9015	87	4016.649
2047613	1153671	2614	437.8454	1314070	516117	4897	275.3217	82	4022.489
1310178	658064	1114	207.6954	779085	300979	2120	259.932	82	4047.303
1903892	1019655	2187	348.2907	1256911	499205	4021	1026.378	86	4055.583
1376265	885149	1524	303.6964	782023	389818	2924	876.2364	80	4060.813
2264413	982720	1883	469.0363	1291870	446862	3003	1036.868	78	4062.534
2141156	1206432	2977	365.6097	1432575	624284	5889	400.5729	89	4066.460
329545	684115	1330	271.613	246190	369635	2844	590.7484	80	4066.598
805977	1129734	1328	450.9008	538061	549038	2868	446.2948	79	4068.089
1882818	1191783	1629	541.5869	1140958	524124	3118	1048.32	82	4069.277
1618675	1566760	2417	269.1937	1003621	791363	4877	290.1997	81	4069.392
1888046	973073	2404	403.0644	1133635	445828	4021	619.3781	77	4069.802
2264382	1109405	3954	838.0194	1441040	536608	6956	1350.032	83	4071.956
1472471	798493	2078	374.9758	947229	373075	3476	1168.804	76	4072.236
1671267	1234991	2445	535.1645	1143409	561624	4525	1041.853	77	4072.503
167506	31137	118	16.0198	41926	6513	102	-84.6778	30	4072.766
1819057	1036734	2346	482.4106	1187885	496598	4527	1048.565	82	4073.141
2447028	1054610	1638	238.2918	1366630	470991	3265	453.1665	77	4076.108
1038378	1397171	2212	443.6932	696974	718799	4732	963.0652	87	4077.378
2068024	852994	1620	368.882	1401262	410060	3176	950.9736	85	4078.694
171346	45212	94	-91.5266	63568	11853	-86	-288.6246	39	4078.743
2158697	903230	1777	127.2897	1351372	418772	3790	-15.381	78	4079.103
1530298	916159	1418	264.9498	975790	418326	2825	194.4825	80	4079.992
2447337	1075107	2896	531.2656	1564303	526272	6374	732.7814	83	4084.531
2347359	1691569	1976	430.6536	1359787	824868	4031	851.9391	75	4084.680
1844349	845089	2579	739.8819	1168426	400196	4775	1560.877	81	4088.506
2605390	1849870	3804	1014.604	1867942	1035506	8534	2086.958	98	4090.372
1696609	719965	1234	-2.5726	967600	294360	1398	29.8278	75	4092.342
2106879	1132055	1752	374.8872	1171025	487270	3094	488.7734	79	4093.725
180051	20939	-39	91.6121	52333	7202	-125	-50.0125	42	4094.756
2448549	1204228	2360	352.396	1530824	583368	4903	391.4583	86	4098.113
186821	734612	20223	3897.91	304735	831312	62978	13593.47	264	4099.024
1254519	1176516	1612	560.0332	1364795	892710	5197	1415.152	114	4110.674
1283395	2414044	2319	1087.296	1041713	1959635	6850	2968.285	111	4115.783
1991789	1107067	2354	630.2594	1171046	487573	4439	929.2279	77	4126.576
1478767	710689	1194	129.1834	901718	308126	2005	222.4805	78	4129.801
3514625	2510805	5744	720.4384	2626747	1439957	12813	1777.209	99	4153.045
213564	431599	321	268.8081	62155	165052	730	433.953	38	4153.244
2202647	1138819	2431	539.1791	1486575	579431	4590	1421.499	86	4156.269
3353337	2969786	7167	1237.669	2656161	1744767	14561	3010.672	101	4169.770
2432746	839593	1604	379.1844	1440748	389360	3175	604.1175	81	4173.605
1652652	1031847	2144	489.4784	1100824	499668	4305	736.5105	82	4174.652
524976	180685	305	39.1105	178274	55386	390	-50.121	52	4175.103
1512932	719165	899	133.6339	862093	323253	1638	199.2918	79	4180.069
249862	79317	135	60.5735	100939	25541	42	210.9562	47	4180.214
2469028	1372179	3414	485.7254	1679092	758720	6244	1215.488	88	4180.473
1882179	759223	1674	199.1114	1201406	384712	3434	377.8474	83	4181.361
1599046	693465	2229	229.2469	931083	306451	3586	740.9746	76	4189.332
2488445	980559	2758	664.1238	1590801	567212	5754	2682	119	4189.501
264708	110845	187	1060.091	107975	36458	296	1493.406	56	4194.707
1471596	610293	1538	335.6818	853099	286264	2699	678.6139	79	4196.494
2685220	1242986	3898	473.0778	1814772	636471	7400	904.14	87	4196.770
2293181	1792474	4019	756.6659	1362780	884176	8135	2069.374	87	4199.123
1878774	911472	2163	293.7443	1349742	483061	4097	544.4417	85	4201.219
1006623	1356239	1942	201.5462	648810	611260	3980	367.278	83	4206.596
1909592	1112091	2241	398.5201	1254179	522416	4088	775.7368	87	4209.420
379041	113270	90	357.049	115395	32696	168	378.8248	48	4210.279
2080829	1187015	3100	696.91	1402386	567734	5683	1442.216	86	4216.310
429081	36876	64	60.7904	128912	11036	34	-154.8926	49	4226.949
222142	133305	192	1267.371	84469	56473	10	3103.561	49	4266.895
267584	404650	337	1711.506	109296	155640	644	4557.329	53	4266.954
984526	1756089	1836	302.7996	599760	733658	2786	530.0946	79	4279.768
1038577	984397	1290	223.369	711283	514290	2724	-46.9836	86	4282.876
634814	1455258	1921	719.5681	336227	819002	4447	1787.077	88	4284.442
104316	206108	564	155.8404	49183	150137	2087	487.6807	75	4284.468
486454	1054762	1253	581.6933	234121	442381	2119	1242.076	65	4284.489
2171567	1226195	2010	490.761	1413652	650576	3893	1058.797	87	4285.052
1560286	708272	1495	121.8695	1008154	335901	2349	612.9789	83	4288.759
1475556	669262	837	254.5557	854162	265214	1499	284.2939	74	4293.108
1329255	729999	1316	411.6276	800185	303350	1894	728.4534	70	4293.170
1899334	867408	1672	350.3992	1246475	424450	3515	395.1915	83	4294.102
1523445	1059089	1178	287.4858	877224	548438	2593	585.8673	86	4296.344
1700819	770331	1275	268.5275	971726	314057	1992	159.3512	76	4298.122
1782871	1067660	1778	387.1458	1148988	545258	3439	1131.128	94	4299.991
1349618	788749	1789	425.5629	870506	359668	3480	986.228	81	4301.640
1570271	672803	1552	269.6672	916899	306487	2969	781.7609	83	4302.295
2843117	950770	2051	443.8611	1662018	445660	3016	747.9976	82	4304.157
720078	70528	183	1802.666	235831	22461	81	2099.344	56	4305.195
576650	1017087	1324	732.4764	259781	476700	2484	1219.552	69	4305.718
1848152	871223	2319	590.2959	1146029	409880	4337	1140.906	81	4307.503
2241899	1389200	3421	485.7181	1545380	740184	6999	795.8439	90	4319.673
1947153	1595653	2907	595.6827	1207121	828554	5453	1227.313	85	4327.375
177014	18027	1	181.8561	50820	5255	-75	228.7925	42	4338.674
2245169	1804019	3648	720.0528	1705608	1080438	6898	1749.378	93	4352.567
2222803	912315	2205	312.7005	1294200	422582	4487	315.3207	80	4369.207
1358344	1217181	1862	349.0582	776723	525455	3684	460.8724	80	4378.101
1030761	1198567	1530	253.833	608283	487196	2503	264.8183	77	4382.973
1920816	937274	1520	163.272	1106559	405747	2982	419.8902	76	4395.633
2510322	970187	2362	353.1082	2376950	850802	8130	1220.093	111	4400.640
1975010	979499	2606	271.9966	1167546	459136	4996	436.0756	81	4403.358
2534926	1499437	2331	691.5691	2578824	1303910	8005	2693.081	121	4404.126
1485893	786478	1689	151.9529	910329	352829	2663	111.7943	80	4406.651
1383024	1348602	1197	335.7517	822078	575438	1924	789.1364	77	4407.540
147615	25552	94	102.4734	44162	7266	224	347.7664	42	4408.764
1567642	886136	1788	258.7068	940780	402179	3471	483.5231	80	4409.609
715117	1354658	1895	1411.309	316936	562365	3207	2710.513	71	4447.246
2281495	1626342	2406	420.7766	1683706	862948	5392	1156.091	93	4449.663
1551225	1238400	1816	400.6776	873713	543523	3536	618.1696	77	4453.993
1292925	1589291	2304	693.4544	895960	771664	4541	1964.55	86	4462.523
1655365	967498	1509	506.8549	1030859	463380	2470	1058.567	79	4483.188
1730040	763059	1249	346.2689	996673	336161	1838	901.5118	76	4497.334
2756967	863037	2192	567.5712	1487453	467028	4563	995.3843	74	4497.371
1255716	3661032	2575	1502.458	786013	1976944	6116	3397.908	91	4499.757
1217765	557782	919	312.7559	692574	233428	1376	973.9936	73	4502.950
1518257	1277798	3123	528.6003	1086479	638011	6186	1047.835	84	4502.991
1988350	986144	3391	611.0351	1423880	566756	6160	1258.576	94	4505.012
2556398	1095150	3075	579.5075	1614555	550799	5741	562.8701	85	4510.685
237896	79708	132	70.0052	75296	23592	40	5.244	48	4512.545
1274370	636518	1260	66.686	718158	298602	2163	337.7443	80	4513.757
2457189	1103298	2733	446.7213	1574222	598535	5460	1018.306	84	4513.938
706589	1344295	2241	1544.52	323305	509348	3581	2343.694	56	4514.095
1369194	586627	1347	-18.8333	890039	270127	2655	-468.0545	78	4514.377
2422627	1632454	3058	554.9538	1425913	793339	6124	1123.756	82	4515.422
160010	575377	1349	613.8789	100546	559602	6314	2199.415	118	4515.663
2099373	1024639	1588	359.4868	1171014	472668	3014	505.2854	79	4519.924
104368	97872	286	-86.1554	26963	26363	370	-233.243	30	4520.329
1608641	796647	1573	163.6453	873856	351911	2578	-2.9742	79	4520.643
1022806	848050	1269	342.3909	630226	382338	1982	416.7902	81	4526.650
2094323	756622	2153	465.1833	1121759	327801	3775	955.7775	76	4529.546
125478	397764	1135	394.6735	62884	290508	4836	715.0996	96	4537.141
2224490	1682427	2770	352.397	1413881	792263	5720	941.892	87	4540.962
2256905	1085019	3110	322.471	1440927	532078	5839	205.7679	86	4545.418
1724217	905106	2540	411.494	1109347	462936	4829	1327.107	83	4545.853
1838360	772439	1734	278.4774	1061294	334901	2823	355.7703	79	4553.524
2163900	903989	1910	221.151	1298167	410379	3493	383.3573	79	4565.316
2129393	825955	1648	118.8528	1150340	337230	2608	291.7088	76	4575.661
1534017	1300515	2406	583.7766	1097557	627557	4754	1625.899	89	4582.257
1098972	1404123	2148	348.9028	824729	686941	4319	644.4959	89	4592.281
2718229	1547074	3479	630.3719	1814698	761131	6573	1344.145	88	4593.915
1488802	760525	1275	130.5275	882325	344211	1888	185.3168	77	4597.027
1779408	851627	2041	390.3001	1264293	481659	4823	868.9703	88	4597.757
1615394	612049	958	201.1438	985315	293341	1153	576.0833	82	4599.040
1812370	1273467	3476	287.8036	1225921	601862	7009	196.4049	88	4604.820
527213	744953	1332	640.3252	224023	295739	1985	916.3585	63	4607.614
1438550	901929	2013	437.3293	882768	416545	3466	925.2426	84	4610.136
632126	1449468	2288	1939.757	368907	621481	3516	3684.048	75	4611.239
635365	1862000	2286	1321.045	393402	933458	4546	2480.831	81	4612.050
2810333	1323131	3128	538.8808	1788485	740697	6306	882.5666	91	4612.960
2216766	1582802	4103	701.5783	1447399	911371	9018	1814.31	94	4614.942
3007940	1295096	3790	696.619	2188018	781767	9385	1477.499	100	4616.294
2466536	901726	2378	396.8058	1489891	453069	4178	807.7858	82	4622.426
2289000	1102261	2992	362.4512	1549823	563478	5642	928.1162	89	4624.096
1802345	1127046	1855	470.0655	1131423	510894	3315	783.9715	78	4625.007
1416318	605190	1574	465.5014	838734	261816	2576	1286.314	79	4627.506
197454	15948	67	41.3587	55909	4366	143	36.4223	42	4629.253
2287064	910234	4426	1166.099	1258632	426251	7319	1803.796	85	4636.286
2045142	1271403	2406	411.7766	1206996	591444	4904	134.3144	83	4637.774
1315011	1095421	1999	112.3439	973672	537581	3501	-45.7939	89	4644.435
1803298	857011	1532	448.5452	1055209	390358	3007	1304.293	79	4646.291
102354	69626	9	104.7049	29399	20265	-133	-65.8613	36	4650.154
2552753	1561847	2944	659.3584	1794212	924582	6370	1832.357	95	4653.749
1413278	1650200	2879	553.7119	944621	788188	5669	688.2309	87	4666.525
1389179	1069284	1874	442.3314	1025203	529452	3754	1185.799	86	4668.941
193505	155260	880	151.368	71905	50788	1096	173.2856	50	4686.086
1518348	827990	1300	365.93	910676	378429	2444	454.3084	79	4707.431
1893123	885348	2008	523.0488	1245909	430626	4020	1196.522	88	4716.972
1539451	747121	1204	307.7444	829465	366316	1968	705.8048	76	4717.023
2343956	859975	3058	482.9538	1525880	408978	5431	1175.479	82	4719.717
1346132	728857	1612	215.0332	813736	328665	2946	699.0706	82	4721.166
1362619	546799	928	-75.5392	808348	234326	1860	-276.654	73	4721.403
2339447	890898	2215	410.2615	1500966	447653	4117	378.5637	79	4721.499
2384839	1148137	2994	252.1634	1620619	567530	5381	390.6741	79	4721.699
1543695	641539	1092	236.8612	930234	295821	1912	165.8632	80	4725.616
2155724	944061	1949	257.5389	1289576	501395	3901	459.6461	91	4726.842
2041186	780053	2032	486.5952	1156459	355307	3611	906.3771	77	4728.403
1938367	969958	1753	431.7433	1289283	489086	3741	987.6701	86	4729.849
1325132	752115	1970	254.517	797528	351248	3284	330.4324	83	4732.718
1375718	796841	1645	327.2845	839414	360265	2677	224.7797	77	4736.422
1649925	1048225	2561	433.4721	938879	460284	3968	813.0048	78	4738.250
2303317	1238783	2562	468.3282	1640893	631039	5106	875.2466	86	4738.437
2141624	921573	1542	289.1062	1234062	427510	3003	428.8683	77	4739.048
1601537	731887	1675	264.9675	899073	321878	2924	539.2364	77	4741.334
258455	1025649	1575	702.3575	158974	548948	3413	1413.869	78	4745.091
2151780	617115	1685	294.5285	1240009	272566	2903	456.2583	75	4745.255
1794274	946575	2275	488.6275	1124609	439479	4403	1433.408	83	4747.921
2507446	1410137	2281	428.7641	1490400	653268	4078	679.1758	82	4748.400
1506111	696222	1068	249.3148	848198	291450	1488	680.8768	75	4750.215
1795278	934470	1011	509.5171	895338	396910	2007	1207.193	73	4751.515
1994669	1925718	3314	408.1154	1343604	1009254	7268	646.1348	93	4761.644
1940775	718325	1285	431.0885	1126230	336200	2521	529.2281	81	4763.929
105114	48642	-56	23.0584	28999	13732	-245	-5.7445	36	4765.729
1510852	1575561	2429	296.4669	1079905	807480	4274	614.9714	92	4765.756
1273116	1455451	2666	505.3626	1010971	829404	6349	769.3789	94	4768.460
165692	922035	1440	909.784	116387	470055	2891	2044.985	77	4785.555
380016	992833	1547	254.3867	332449	784460	4947	1022.127	127	4786.370
1621965	1597597	3333	688.3813	1042165	690389	6677	1328.18	81	4814.914
2044939	806817	1566	317.6526	1148814	352580	2539	566.6379	75	4819.286
1701601	771403	2248	409.5128	1042668	395742	4546	546.8306	92	4822.160
1893036	850757	1472	296.1792	1123581	377212	2183	709.8663	77	4823.227
2155397	1019684	2235	427.3835	1237618	464064	4439	1030.228	79	4828.808
1535282	588997	1696	228.9456	935759	252164	2649	249.8089	77	4830.595
3364167	1813965	3384	577.0424	2362763	1151584	8516	1697.548	106	4831.650
1435214	1154144	2484	221.5524	747018	475459	4034	204.5074	66	4831.682
2294023	1349507	2615	492.7015	1629588	694521	5440	1073.184	89	4832.882
1972050	632397	1301	308.7861	1127494	286885	2458	518.2938	76	4833.865
1162885	753815	1886	299.6046	810535	375381	3532	561.7452	87	4840.433
1824503	743321	2025	329.6025	1168277	360926	4617	491.6137	82	4842.920
1829543	835690	1288	368.6568	1148250	374769	2318	1281.44	79	4849.398
1588665	950016	1947	534.8267	1126186	547278	4377	1915.15	94	4856.677
1048625	632401	1719	59.6359	680898	288546	2575	-35.5425	81	4857.559
2755388	1432958	3031	404.8391	1849052	808928	6160	1047.576	92	4858.991
2289191	1193671	3802	488.8922	1568809	576843	7403	1054.708	88	4862.390
1827884	1580406	2235	613.3835	1099525	665359	3267	1054.879	83	4864.419
2299162	1246297	3182	440.1102	1411705	641712	5978	973.7658	88	4868.802
2418304	1501790	4102	726.7222	1662354	732085	7064	1728.49	90	4889.120
1542095	644717	1620	327.882	944173	304796	2888	605.4168	82	4905.504
1734744	928128	1762	417.4482	1058511	419948	3251	788.1811	79	4906.246
2891653	1373483	4793	711.2873	2194919	986656	13146	1630.291	106	4926.737
1851179	838565	1469	143.6109	1045822	366047	2398	230.9278	69	4926.893
1754671	886121	1840	430.224	1046030	408421	3223	804.2103	79	4928.794
1450500	678464	1625	185.1625	900026	307937	2699	51.6139	79	4931.964
1767119	974959	2440	374.884	1172878	493410	4837	788.9557	85	4933.835
122762	14721	31	-44.4609	33861	4171	-30	-393.683	37	4936.035
2365690	1373708	2304	244.4544	1428355	602599	3281	227.8641	81	4940.914
1933534	1374178	2629	461.6869	1419645	822060	5418	765.3498	98	4941.887
2472143	879268	2177	231.7297	1443282	424944	3706	93.7066	81	4945.362
1017481	695116	1920	236.712	729926	348796	3427	291.8547	84	4945.928
2207400	1271273	2297	436.4617	1533253	634839	4607	773.0527	88	4947.145
2289661	1108652	2875	394.2875	1634840	678186	5545	567.0745	90	4947.390
1713561	644864	1717	137.9237	1050917	300817	3723	143.2603	81	4954.161
1621431	1195916	1761	186.5921	1019646	575201	3645	109.4845	81	4954.914
2505151	1287530	2893	746.6973	1559491	643928	5421	1366.918	86	4956.786
1675045	1126778	2738	626.0018	1015976	523461	5069	1114.571	83	4961.088
518792	70172	169	-10.3191	170067	19115	362	-163.0918	50	4961.521
582526	157789	297	2203.262	241185	64416	614	3485.646	62	4962.622
135138	15300	464	5.2304	37383	4402	649	42.6089	38	4965.819
1899685	1026787	3194	502.3834	1259784	501730	6491	963.9451	87	4967.233
2108730	1257290	2476	261.7036	1379281	582365	4855	272.3655	86	4975.334
1413215	2023507	3687	910.4407	1034484	1042209	7195	1647.64	97	4977.252
2661245	838507	2098	347.0978	1499132	370126	3963	470.7243	79	4982.013
2082202	1322464	2853	484.4533	1322418	704865	6081	884.9441	87	4984.439
1918901	987580	1829	374.8069	1215347	453371	3813	699.3093	81	4987.164
1699903	636380	1385	144.6985	1022270	277330	2536	114.0696	77	5007.536
2048112	1141187	2120	228.932	1029874	434531	3082	252.5002	75	5035.807
2560382	1175304	2156	547.7516	2248206	848738	7033	2025.951	111	5037.471
1491749	1140338	2753	367.8433	1091564	575630	5044	824.1684	86	5038.072
1930179	599032	1617	164.3137	1147210	273058	3106	476.0466	77	5042.856
2454098	1152005	2889	431.2729	1600717	570972	5548	98.6428	88	5046.471
266167	238320	405	35.7205	101737	104048	697	-233.2983	69	5054.370
1486261	839430	1542	337.1062	829251	350535	2602	700.5722	79	5055.700
1956064	1140992	2864	362.8704	1235495	501090	4926	587.1486	81	5056.229
767335	1299723	1355	142.0155	509713	627679	2413	362.7693	84	5068.066
1372363	931445	1967	368.9487	1097054	493483	3861	276.4021	86	5068.090
2006840	1869251	3673	898.4553	1256602	878223	6043	2051.412	82	5087.939
1926355	879642	2540	274.494	1264827	462616	4842	208.2362	86	5094.062
1799278	916867	1916	195.2876	1072765	429283	3566	71.8526	79	5099.585
2375170	1472676	3402	449.4522	1662230	827757	7590	914.799	89	5112.307
850678	810393	1435	177.5035	613808	474611	2237	574.0957	91	5147.493
1614261	902735	2433	376.8913	1128559	470423	4722	464.5042	88	5150.005
1673649	566378	844	149.5484	927723	217388	678	139.4358	73	5152.034
1245461	956598	1238	208.8518	758861	420217	2263	197.3543	77	5153.136
2181431	934322	3104	430.3344	1309134	427591	5486	1020.565	76	5153.413
2669106	1356608	2632	481.2552	1562440	651614	5069	938.5709	80	5157.252
954149	743635	1227	268.4347	578276	303858	1962	623.6682	78	5158.902
1777359	1407024	3544	763.0184	1266774	786140	7600	1613.36	92	5159.420
164384	10689	64	65.7904	43960	1241	20	-64.878	35	5159.826
1007868	830818	1222	250.1542	594199	381054	2051	792.8611	77	5161.941
1286528	761927	2126	330.0686	812455	372276	3769	12.6409	83	5164.416
1234552	1327060	1914	344.5754	803343	634257	3541	682.4501	80	5164.784
2105396	1137868	1550	361.955	1245525	565108	3175	383.1175	78	5167.770
2296640	1136834	1853	402.3533	1256653	473379	3405	445.0205	78	5180.181
2370538	1019602	2371	437.8131	1461404	541327	4788	733.0068	87	5181.518
1817689	845701	1181	311.0541	1115473	365952	2153	534.1833	78	5185.385
671561	835110	1750	405.175	537431	678646	5333	1815.581	121	5185.537
1388239	631653	876	210.9436	812993	271896	1447	489.7767	76	5186.890
1545177	2180032	2694	700.3334	1043819	997674	5066	1436.003	85	5224.735
1618401	785813	1447	193.7767	960533	340188	2633	537.1113	78	5228.515
2327270	1493731	3254	563.7494	1420081	716095	6039	1420.988	83	5248.087
1826605	1655092	2834	454.1874	1173157	750437	4984	622.8024	81	5249.107
362542	349048	220	1211.342	149051	114963	165	1764.256	59	5252.699
1528628	1217979	2082	342.4002	1033101	589953	4194	377.4834	86	5256.308
1756510	824728	1412	342.8132	1033777	362718	2750	602.275	81	5257.419
1685875	632083	1222	131.1542	975508	261873	1843	39.7923	76	5259.143
1000673	1218361	1582	258.3502	592075	565477	2712	404.7432	79	5261.332
1039700	1290624	1903	268.1583	756897	692165	3833	-105.5687	89	5263.499
2092856	954270	2752	568.9872	1520416	481237	5296	1073.906	88	5264.578
1730459	863495	1586	210.7746	995491	353730	2505	-31.4695	81	5275.528
1879174	1309587	2992	628.4512	1169009	650052	6160	1122.576	79	5275.670
2174732	1142027	2844	421.7484	1569608	640233	6672	1049.899	91	5276.371
1436888	843624	1554	339.3794	932931	389279	2632	612.2552	82	5277.911
808630	1400553	1663	238.6943	542541	695794	3530	615.033	85	5279.338
2623227	1626494	4010	576.961	1661035	882951	8417	977.7937	91	5285.208
1567596	720319	1722	206.2042	977705	341322	3344	230.7984	81	5289.488
2512461	968070	3364	388.9204	1498805	489155	5893	542.9973	87	5291.609
269231	943545	1945	1173.115	167038	440111	3667	2507.319	73	5294.946
1345652	906846	1288	274.6568	741063	374231	2174	586.1614	74	5298.528
2332721	884930	1589	457.3429	1401107	454896	2690	1190.909	78	5299.247
1598481	1038105	2183	320.8663	1034080	468884	4007	595.3927	80	5309.857
1889450	1016312	1812	326.2532	1193528	541944	3469	723.8109	85	5325.924
2185155	1150139	3488	666.0768	1457715	582879	6959	1457.6	86	5337.024
2750056	2031848	3208	550.3688	1856620	1012998	5918	1611.4	88	5339.605
123660	17428	126	177.8686	38543	4955	145	265.1345	41	5357.983
1634991	1209442	1470	201.467	948321	519813	2785	224.2385	78	5360.491
3251280	3829020	7325	1671.932	3462180	2962942	22248	4157.513	127	5363.129
1330981	554961	1062	196.1782	714122	238261	2117	122.3637	76	5364.580
1467212	1312357	2294	336.8934	1831213	974207	6890	1113.529	129	5367.824
1595849	817791	1528	172.1208	983709	357052	2921	378.6681	77	5368.754
1617001	758548	1867	354.3387	895304	328258	3266	624.0226	77	5371.854
1517563	739946	1731	383.9091	1029740	432457	4271	761.4031	90	5375.043
1734912	640263	1182	327.9102	969542	274115	2278	455.1958	76	5376.358
1856091	834666	2798	403.3678	1168361	409781	5354	470.5594	83	5377.485
1619034	762555	1986	286.2146	929482	337112	3279	635.1519	76	5378.139
2705682	1184312	1940	456.834	1793707	643561	4411	314.2571	89	5381.523
1800843	1024712	2490	455.689	1150951	484908	4480	560.328	85	5383.507
1946584	790813	2044	330.8684	1133638	343017	3326	590.3886	74	5383.743
1068207	1186382	1819	604.2459	695635	551129	3597	1264.392	85	5386.374
2138284	756285	1881	332.3241	1299873	347101	3770	550.497	77	5386.675
1769839	922755	1446	382.9206	1022556	395612	2336	656.8496	77	5390.925
1893099	918322	1874	493.3314	1136117	411210	3447	1211.977	80	5391.878
2172936	1277568	2734	403.5774	1307240	656747	5940	786.234	85	5396.676
2275470	785248	2037	394.8757	1371826	353175	3467	672.0987	81	5399.931
2049324	1123332	2138	498.3418	1361685	607847	4908	655.7388	88	5409.273
2048630	962371	2143	258.6223	1282701	455654	3425	1029.142	81	5411.987
2128730	1345408	1896	584.1656	1486896	658440	4013	1086.529	88	5414.643
1214800	838363	2226	487.6786	858704	413909	4163	942.9443	86	5425.442
1886983	1349648	3101	636.7661	1270856	637950	5243	1254.532	87	5453.853
1597659	1115649	2181	347.1541	1051940	610442	4628	661.0308	86	5456.007
1405579	756380	1607	301.7527	815600	358394	2907	303.6827	79	5461.900
102948	30009	175	53.8175	30881	8768	271	111.0031	39	5467.735
1901558	1736095	2971	559.4731	1350497	973643	6432	1316.435	92	5468.321
1575547	1688539	3199	653.6639	1181681	826529	6402	1448.752	92	5471.030
1139179	808516	1881	378.3241	734786	371306	3163	968.8443	78	5471.645
224052	44549	239	155.6079	74684	14251	515	218.8915	48	5472.921
2970115	1733258	4745	501.1945	2024274	958272	9653	368.9333	95	5474.048
1779321	1827505	2127	243.9247	1167167	875257	4672	264.6992	76	5474.416
1424843	1530237	2683	461.9163	987280	755512	4923	991.5803	77	5474.617
1824084	906900	1804	387.4044	1136979	369211	3075	786.5075	77	5475.248
2464267	1029432	2833	781.3313	1561850	437834	5342	1089.286	81	5476.690
1906893	864353	2488	428.9768	1194498	434244	4080	1056.888	85	5477.747
281696	83234	160	35.976	79795	23315	136	48.4296	43	5478.544
1089062	1552851	2327	231.1447	800874	797100	4608	-247.0912	90	5480.735
2245853	1003452	2544	294.9184	1370380	490900	4550	168.255	80	5480.748
2155477	1151412	1385	484.6985	1378644	535103	2507	943.2427	82	5484.732
669614	1496817	1479	762.1719	386362	659960	2428	1629.611	72	5485.486
1036495	1513695	1797	418.4117	745381	751466	3428	1188.711	88	5489.307
1658341	925271	1789	246.5629	954266	455801	3356	305.0716	81	5491.962
253188	90492	217	555.7737	72685	25413	279	714.8519	44	5494.590
2228299	1650626	3572	654.9892	1871726	1041981	8499	1888.994	106	5498.006
202307	436910	878	315.6558	245095	412777	4064	648.1904	116	5498.801
1523192	703567	1523	383.8403	840665	316067	2574	573.6014	79	5501.985
1472568	1077895	2104	308.2344	911154	486382	3880	242.668	80	5506.305
1987866	902777	2576	421.3136	1266829	420102	4660	980.426	80	5507.563
2019507	1078565	2402	325.3522	1186446	475104	4275	177.8275	79	5510.076
470596	1442668	1163	491.6443	326297	692645	2486	889.2646	78	5513.133
2066870	765307	2324	174.5764	1239240	352349	4557	49.2477	79	5520.110
2173572	858076	1940	208.834	1169246	402725	3405	-67.9795	81	5531.257
2108709	1367546	3051	413.9611	1243318	644632	5869	301.4509	85	5532.295
2143160	869610	2380	384.518	1304262	407508	4161	439.2321	83	5571.934
2425031	1148203	2931	315.2291	1548445	615491	5710	491.331	88	5575.795
3138778	4361136	7761	1547.192	3429748	2883058	19190	3978.559	117	5577.368
2111462	1416796	3125	874.3125	1430389	776044	6039	1914.988	90	5584.697
1915199	1074844	2032	340.5952	1166314	510526	4246	663.0006	78	5585.085
2143083	1376826	2437	379.3157	1428468	720257	4926	766.1486	83	5585.268
2238461	984836	2142	448.7662	1489268	488560	3624	993.5064	84	5592.415
1306590	702434	1389	245.1229	819168	372062	2796	533.6556	81	5592.992
101157	78530	365	54.4765	30499	22892	645	34.1845	39	5594.677
2189941	1439273	1852	430.4972	1433589	778875	3696	574.1456	87	5597.099
2620037	869906	1917	413.1437	1555617	430970	3749	373.5189	82	5605.255
1466651	931971	1866	475.4826	1027504	546142	3895	864.5095	87	5605.670
2512955	1242567	2022	540.0342	1634445	699366	4412	1009.113	91	5612.603
2391207	1031279	2776	517.5336	1555426	521619	5544	1224.218	87	5615.189
2067372	706304	1364	401.7204	1227426	306768	2090	815.249	76	5625.265
1734204	777288	1484	131.4524	963380	376631	3057	351.0977	79	5625.466
109236	158831	157	30.4077	31928	45016	384	68.7424	38	5627.004
2050567	1178920	1596	14.3356	1338474	672699	2878	-24.1442	87	5636.558
1257023	376833	704	121.6944	641798	153406	1139	307.0979	73	5639.927
1888690	1201232	2735	492.4335	1255760	573917	4995	1220.219	85	5642.492
1723307	826559	1252	-30.1628	1030240	370427	1867	-265.6613	79	5655.415
1530828	295927	566	133.5526	755820	108882	873	548.3753	68	5684.378
1727986	781760	2636	471.6796	1119781	387988	4852	588.7972	86	5686.197
1666692	1616622	2519	420.5159	971547	864170	5092	950.2612	86	5687.698
967273	957323	1754	265.5994	599755	449546	3365	-169.2235	79	5688.248
1639598	859702	1522	232.9842	974056	366096	2830	490.763	76	5692.389
963356	1289936	1824	304.5264	632204	583138	3436	305.5596	80	5692.567
629404	1441138	1633	339.0113	305653	710513	3524	956.8964	74	5693.042
2873215	1641519	2322	458.8642	1784134	741563	4325	494.6325	81	5697.001
1930904	960652	1661	183.9821	1318720	477338	2937	272.3657	86	5698.803
2215496	1107641	2373	300.5253	1403025	538567	5019	87.7659	87	5709.370
1527305	1588329	2183	207.8663	1046265	788008	4326	137.4886	84	5712.816
2498189	1421171	1966	484.0926	1513090	721225	4539	971.8379	85	5717.908
164955	39531	143	122.4223	45500	10975	246	142.6006	40	5722.206
2453427	1440706	3475	686.9475	1451934	712474	6603	1295.828	83	5723.486
2119903	1363346	2172	566.4492	1709187	730152	5086	1723.125	95	5728.315
1143983	1253223	1910	513.151	798447	619658	4158	972.6638	84	5745.979
2385666	1255063	2401	494.4961	1567635	642541	5005	779.7805	86	5746.376
731122	1445063	1623	1494.45	339310	609045	2834	2805.188	70	5758.922
2045771	926938	1927	339.7047	1133791	387076	3313	261.2593	74	5758.968
2288006	1509141	3810	588.741	1439868	739850	6373	1268.925	86	5795.986
2434765	1048580	2514	283.2354	1583294	609294	5686	639.7846	90	5798.972
2621497	940009	2482	458.8402	1508084	510279	5069	505.5709	88	5801.357
1158554	1523721	2367	349.3887	810489	730993	4495	483.1695	86	5803.477
2037915	1350336	2149	388.7589	1413617	706362	4404	458.2644	89	5806.703
1834426	646770	1364	235.7204	976322	283677	2653	345.2333	74	5806.922
1643421	987664	1530	396.833	951492	426286	2719	630.7359	74	5807.722
1962699	886042	2808	459.9288	1195067	411569	5466	1169.443	82	5809.254
2278852	1531491	2753	332.8433	1585124	1002584	7592	679.5112	98	5809.599
753049	1327054	1503	312.7183	494004	665259	4011	163.8171	88	5816.545
1282627	645884	1232	28.7152	728027	270280	2100	144.81	75	5817.929
1740346	665698	1754	442.5994	1023900	296953	3122	1096.744	74	5818.044
1508443	1339903	2249	363.3689	920164	580423	3863	1093.114	77	5818.765
2636762	1842652	4605	743.3405	2016015	1045454	9559	1216.46	91	5818.819
2437997	1089483	2891	592.9851	1511979	531877	5846	1352.761	82	5819.962
2149268	969667	3293	625.1373	1399961	466540	6220	1171.942	82	5821.328
2984451	1687801	3974	611.1414	2019995	877037	7729	1569.797	93	5823.809
876516	1668962	1853	343.3533	678370	811081	4031	485.9391	89	5824.565
2503627	931603	1884	249.8924	1456107	433875	3588	418.6868	80	5825.556
1401573	1054093	2229	206.2469	1012253	554253	4647	-396.7033	91	5831.747
384105	808157	1099	1681.854	202979	388777	2297	2969.462	75	5834.078
2129468	740077	1731	185.9091	1254689	344154	2958	-235.6562	80	5836.725
2489332	717314	1949	217.5389	1327988	331139	3403	771.3083	77	5847.076
2517025	1210540	2083	490.2563	1649533	650595	4504	1489.874	88	5871.310
957190	2125530	1987	2123.071	448184	1111743	4999	4429.644	83	5887.895
2045323	737359	1768	300.5848	1288919	346839	2786	709.0946	81	5892.564
2694989	1232500	2076	277.2636	1886099	734927	5303	527.8983	93	5900.689
1849197	747474	1719	267.6359	1060697	320415	2952	457.2072	75	5902.445
634185	741323	1358	259.5838	346286	304322	2459	409.1499	67	5902.724
1638046	801256	1866	223.4826	914729	360802	3390	376.179	80	5903.396
1509789	1144705	2761	447.6921	1479420	779199	6444	1576.708	113	5905.686
1635550	892802	2120	360.932	1087649	421705	3592	438.1112	86	5907.706
2381582	1013504	2779	520.1019	1608162	508494	4861	865.5021	87	5912.237
2146326	886757	1845	344.5045	1243278	446019	3724	512.1164	87	5914.464
2570220	1194606	2109	353.5149	1686884	616426	4030	695.083	87	5916.543
2211426	3995282	6643	5354.072	1385283	2600792	16735	14315.83	95	5923.414
1971448	917893	1579	342.7819	1087540	420664	2765	982.1165	80	5925.357
2587281	1553978	2203	406.9883	1537841	713656	4271	795.4031	86	5933.030
1912795	913448	2321	469.0081	1224385	478908	4610	864.621	85	5940.214
1940481	826109	1544	163.8184	995641	360627	2950	271.495	80	5944.624
1173285	1094714	1929	247.4169	754029	464346	2739	264.8579	79	5951.181
1179643	1706937	2579	900.8819	615227	842042	5290	1862.769	76	6006.367
1215314	528336	1233	123.5713	711101	211168	1929	-66.5831	75	6014.636
1364458	1277299	2034	211.3074	851984	588455	3916	234.4876	81	6015.609
495624	968171	907	1280.483	264854	437039	1904	2272.014	70	6016.996
2148035	1128769	2596	494.4356	1402448	540330	4879	754.9119	83	6018.565
1217686	1142100	2009	293.9049	848235	584079	4064	361.1904	88	6019.277
1999974	957327	1821	545.9581	1162534	440818	3195	555.2395	78	6019.512
1807420	1010368	1744	464.0384	1125844	519195	3486	1085.365	79	6019.742
1981892	939757	2813	111.2093	1120659	415336	4471	603.6231	78	6022.288
1910754	634461	1396	286.1156	1122687	282089	2665	328.5065	75	6022.813
2491671	912371	2285	389.1885	1663992	538779	4081	649.7441	89	6032.455
1279603	1268682	2357	343.8277	918559	608641	4117	592.5637	86	6034.149
180847	21131	184	72.5224	54887	5752	18	270.4098	43	6039.522
1565734	639050	1531	64.6891	871669	265241	3064	-13.9096	76	6039.774
639054	964634	1100	1762.71	315285	440955	2022	2981.034	72	6047.138
2026854	944699	1807	462.9727	1214046	428063	3063	986.2343	78	6047.546
1037420	660010	1161	223.9321	708380	317636	2046	545.5806	83	6052.652
1244885	948296	1198	145.6078	720511	403957	1665	198.4065	76	6069.548
1002192	663376	1575	353.3575	581102	276206	2558	539.9038	75	6073.342
1534339	701604	1645	297.2845	898004	286642	3063	481.2343	77	6075.901
743567	1570041	1309	1508.635	394232	625280	2407	2340.633	70	6077.358
1578406	927433	1704	338.7944	1085356	459013	3167	428.2687	87	6102.163
1567845	1353466	3339	656.5179	1026578	627959	5859	1252.89	86	6118.350
2245617	942454	2179	447.4419	1372628	433512	3938	705.3218	82	6119.032
2193628	1108107	2290	512.469	1344451	579013	4295	695.9495	88	6121.878
2253227	1081746	2585	463.0185	1455027	554281	5392	1155.091	83	6122.232
112637	26339	76	59.0636	31556	7455	131	171.1491	37	6129.391
1421890	841690	1682	183.9602	930746	372924	2795	327.7995	82	6130.245
1311016	1236160	1763	322.3043	874563	573371	3268	666.7348	83	6134.136
2223943	838625	1930	485.273	1384114	403162	3523	1184.04	81	6135.064
1972567	946973	1990	190.639	1253211	465093	4101	107.8661	76	6135.243
2154110	1447753	3226	619.7786	1406749	795862	6532	1830.045	91	6136.167
2246617	1007482	2920	435.812	1419773	540233	5961	929.2121	85	6137.109
945116	1302740	1780	434.858	653873	763231	4197	1488.052	88	6137.336
1453811	881934	2590	597.299	1026632	465524	4627	976.1747	86	6138.983
1522081	1095313	2402	385.3522	934222	551222	4535	1039.413	85	6140.151
2064359	1117481	2575	373.4575	1353294	607138	5241	417.8201	92	6148.502
1804646	913679	2382	568.2302	1058081	402190	3891	894.0851	77	6154.822
723075	601291	432	1958.835	249323	190398	398	2769.728	58	6157.861
1605043	808089	1943	234.4023	1017061	397185	3485	423.5085	80	6163.795
2890332	1634277	2417	322.1937	2162547	1256613	6753	1468.243	108	6168.547
1696612	1096125	2540	421.494	1044648	496413	4816	833.9776	78	6183.066
1844860	740037	1746	307.7506	1067900	319165	3066	363.8026	77	6198.927
1976191	1467043	2108	396.6588	1177182	596856	3714	769.5554	79	6201.495
110390	20468	23	-4.3097	38505	5870	-39	-182.3879	44	6217.011
2058154	1591598	3113	808.0393	1413184	765441	5908	1695.839	84	6218.784
1828527	865996	2607	283.8527	1264997	423432	4768	249.8848	85	6220.779
1711333	954400	2214	352.4054	1246481	499933	3797	744.6117	91	6223.965
2054563	769991	1881	301.3241	1354596	432886	4103	319.5783	88	6224.892
1217817	629438	1422	357.3742	743890	268051	3023	415.9903	76	6227.290
1543384	722668	1613	265.8893	968723	342539	2829	586.9069	79	6227.960
2301858	875023	2481	365.9841	1477446	408748	4709	593.3749	76	6228.108
750551	1022206	1534	247.2574	516814	457435	3029	155.1269	84	6230.578
1708258	933094	1705	253.6505	1022964	404153	3195	403.2395	78	6231.164
640325	1371041	1518	1700.56	382516	691984	3561	3224.572	79	6232.143
2691659	1537917	2482	481.8402	1770682	973635	6011	1411.017	95	6232.841
2831441	1223996	2195	479.1395	1607770	567103	3741	1144.67	82	6234.350
2436526	1277454	3085	587.0685	1734491	629052	6353	892.8033	83	6234.513
2269510	1248591	2569	418.3209	1353875	639398	4921	755.8681	85	6238.520
2095667	865988	1951	407.2511	1239099	402288	3491	983.6451	79	6242.505
1872878	975594	2080	119.688	1166154	477132	3776	103.6336	87	6243.557
1361632	633206	1623	240.4503	770381	267397	2649	692.8089	75	6244.212
1989498	744515	1891	333.8851	962478	330497	3304	929.5544	73	6244.535
1364097	1591405	3156	814.8516	898758	781746	5103	1824.678	87	6246.483
1876025	1290408	2326	327.2886	1304839	650110	4300	239.23	87	6247.042
2444374	1268492	2293	633.0373	1634386	625772	4516	897.1476	86	6247.434
1906314	897894	2193	386.4273	1210601	450061	4415	796.6815	84	6249.854
1547424	856776	1199	344.4639	973205	387326	2169	681.8809	82	6257.895
1834828	1276978	1419	343.8059	1121113	555643	2993	388.3073	79	6261.806
2067632	1358360	2585	645.0185	1388464	665198	5438	1341.472	84	6262.834
852179	942923	1888	168.3168	654798	515182	3971	406.5731	87	6263.671
1849301	1034381	2642	465.8162	1176184	544058	5571	796.3331	87	6264.411
1401368	1389419	2321	382.0081	855978	706789	4941	606.9901	90	6269.542
1822214	598528	1782	357.5702	1093561	291382	3197	830.9517	82	6280.514
2178930	1740847	3120	611.032	2642281	1675696	13241	2468.62	139	6289.201
352941	106477	527	273.1647	101013	30742	641	468.7601	46	6291.175
1083464	1439913	2258	297.0738	699611	658072	3895	202.5095	83	6302.954
1939391	1486755	1493	544.1573	969403	635219	2766	1299.973	73	6322.680
1972040	1229320	2645	417.3845	1232797	605898	5199	772.8639	86	6331.534
1893124	1457652	3107	304.9027	1303176	684651	5588	92.8868	85	6338.814
1911596	939777	2541	300.3501	1232473	498364	4754	919.8994	79	6338.932
2131314	1088450	2857	368.8777	1231272	513899	4484	982.7524	87	6346.904
2729068	1274386	2824	336.6264	1564093	616940	5293	205.3373	84	6347.837
1532837	1573995	3698	945.8578	1045526	765193	6823	1768.17	79	6347.989
2265138	1218863	1581	325.4941	1377387	567612	2525	743.6525	81	6350.519
2249070	1005103	2573	865.7453	1487793	510616	4406	2231.977	84	6355.775
1907294	863213	2403	320.2083	1197832	419623	4236	545.4396	78	6356.159
1369787	891109	1384	263.8424	922599	481679	2535	176.2135	87	6362.950
578568	1149270	1556	1291.092	299495	636617	2772	3167.109	77	6368.023
1507305	490821	1281	100.6641	791001	194039	2025	243.6025	71	6379.771
3227916	1982619	5356	838.2716	2312831	1088112	10205	1450.5	95	6382.995
632524	1400929	1094	466.5734	337616	647131	2296	729.6056	72	6421.345
1824553	1013053	2627	263.9747	1113432	464513	4262	505.6982	83	6435.417
1204235	965026	1708	179.2188	712183	424289	3315	355.9715	78	6437.382
536799	1420264	1335	1184.894	276830	637697	2148	2165.903	70	6437.838
2237876	785476	1218	239.7298	1372267	364389	1865	485.6265	77	6437.849
1506940	1033853	1904	398.0144	790345	418252	2850	731.885	75	6441.804
2856236	1175598	3149	631.8589	1835660	627756	6259	1581.33	90	6443.728
1426862	693567	1063	95.0343	745005	296374	1994	-165.9366	75	6445.235
130481	21395	-76	102.9364	35970	6099	-176	171.3264	38	6446.618
1568283	1714383	2720	441.592	1138764	950010	6331	712.9691	91	6446.709
1158709	427888	725	179.6725	610018	154620	815	476.7215	69	6448.393
1715679	831343	2417	213.1937	1054823	400659	4545	319.9745	81	6448.831
1463757	646734	1411	229.9571	886033	283866	2214	128.4054	77	6450.993
1911024	1074321	2318	347.4398	1216453	544351	4442	170.7962	86	6452.843
2345073	993754	2054	248.4294	1381320	435479	3646	462.3406	78	6456.594
712714	997985	1143	278.5223	451582	444446	1597	808.1917	80	6458.124
1909898	500387	1304	191.3544	932037	205760	1842	360.9362	75	6463.784
2703520	1196240	2734	376.5774	1868543	650506	5874	147.7314	91	6465.654
1977936	1163221	1913	448.7193	1204712	530858	3332	574.5252	80	6466.394
2371465	1697563	3519	590.6159	1756751	901779	6943	1045.902	88	6468.385
1405508	1108309	1167	337.0687	863308	501844	2090	700.249	78	6471.054
1284185	548389	1114	426.6954	835381	264888	2438	902.1718	82	6475.707
1659716	1258231	1673	400.2553	919029	513610	2551	810.9111	71	6475.741
1636526	941843	2601	564.7161	1041098	446589	4638	1410.592	85	6477.052
1652813	723580	1453	-5.0867	954767	321897	3293	-240.8627	75	6477.481
2180289	1271495	2320	595.152	1430454	643871	4981	1274.234	89	6478.855
2344051	1190721	1770	410.297	1358167	576207	3305	1233.411	84	6480.429
2554416	1185509	2391	594.9351	1666824	611105	4879	1307.912	88	6484.439
2894123	976160	2493	442.2573	1638195	487830	5098	394.3978	82	6485.840
2701430	1058859	2749	552.4189	1537060	499670	5080	762.988	80	6486.373
2395601	1255854	2133	362.0613	1579879	895353	6002	847.3122	102	6486.690
2894464	2224502	3123	825.6003	1846666	1144042	6224	1185.366	93	6489.367
1012230	2522586	2913	436.8193	661138	1513017	6893	635.0973	103	6497.916
1576756	933869	2427	554.7547	939817	420988	4699	731.8139	79	6543.393
1349693	758806	1398	141.8278	832165	337719	2628	605.8308	79	6547.615
2028643	645973	1304	344.3544	1323319	338306	2331	1077.569	82	6550.227
1581673	1117480	2236	465.2396	952206	533817	3815	883.0215	85	6553.144
1412765	1511838	1757	469.1677	842362	687130	3772	1075.209	80	6555.586
1544505	961873	1895	223.3095	976514	470089	3548	274.4428	79	6558.806
2020029	912130	1144	181.3784	1068761	360659	2345	125.5545	71	6559.265
1605920	631378	1213	400.4493	869157	287412	2448	696.7328	77	6559.669
2044530	722289	1528	219.1208	1115260	287685	2599	561.0039	72	6560.794
2102382	788491	1474	195.8914	1256655	370209	2839	266.4679	82	6563.125
164688	67159	173	72.1053	45639	18896	181	-167.0459	39	6564.024
1218137	2855190	3868	745.3948	1122318	1702976	8802	1651.392	106	6564.135
2261043	760121	1664	293.5504	1410789	387225	3239	622.9079	86	6565.561
3201394	2118283	3198	563.8078	2249174	1063227	6548	1386.743	94	6566.182
1803413	767886	1168	85.9248	892923	293860	1731	75.9091	72	6567.368
1675893	1205509	2769	408.5409	1123441	597246	4606	430.1966	89	6568.856
1387707	1069376	2314	296.0154	889361	453272	3808	313.0288	80	6571.090
1403749	786058	1937	219.2657	957757	400874	4215	158.4615	89	6577.594
2351776	798655	2041	462.3001	1349606	386509	3926	1120.049	81	6580.416
2074862	1064929	2313	541.1593	1313922	512301	4087	1178.881	82	6581.465
1870759	824844	1612	343.0332	1026988	343954	2794	273.9434	72	6582.011
1558382	689736	818	240.2898	780175	266437	674	634.0114	72	6583.725
1833583	2018376	3781	3453.914	952467	891650	7154	6264.54	77	6585.522
125916	77089	386	55.4546	41584	26638	784	215.1824	44	6589.254
1854914	1591121	2181	287.1541	1224492	808825	4452	404.3572	84	6604.040
2332245	1269472	2317	375.5837	1379368	560330	4724	555.2164	80	6608.764
177109	57061	187	92.0907	51119	16561	216	300.9176	42	6622.365
2570171	2001254	3219	761.7859	1555127	901935	5695	1759.49	81	6624.998
1516904	1186420	2374	399.3814	938627	554892	4328	515.2008	84	6627.793
2122408	1175235	1936	305.4096	1141007	512372	3715	675.4115	76	6650.349
102504	62718	126	24.8686	29064	17922	56	-70.0584	37	6653.594
1535962	992026	1955	345.6755	826686	424664	3184	588.8224	77	6656.054
1788197	1206274	2070	525.127	1167395	529994	3568	1027.565	82	6659.163
1817453	615251	1320	77.052	1087576	264607	2396	-89.7844	73	6659.220
1517849	772247	1716	74.0676	943123	370271	3439	332.1279	75	6659.317
2306359	1244056	3312	335.4032	1477915	611993	6296	645.0056	81	6659.917
2331173	1457892	2710	657.031	1286863	617297	4552	1256.967	77	6661.914
1661958	755368	1413	375.6693	896864	327574	2336	549.8496	77	6667.240
532567	1041936	1612	1793.033	248193	408903	2376	2387.094	61	6667.520
2484459	862500	2063	231.1343	1594008	430055	3829	427.0069	82	6667.904
1079849	2412488	2806	447.2166	808109	1131692	4898	667.1778	88	6668.877
2051765	593406	1156	208.6516	1180667	240196	1872	745.6192	73	6669.104
1844217	1034595	2616	470.5576	1213464	497776	4679	1207.692	85	6671.167
2516632	1030067	2057	376.9977	2366227	906989	6330	946.113	103	6671.333
2160978	1022029	2303	184.5983	1239051	461062	4249	89.5689	68	6671.360
1634503	1178638	2164	257.6004	895503	572556	3690	407.009	83	6674.552
2388154	995607	2674	371.2114	1425211	491109	5208	616.5688	85	6675.166
1339723	670915	1731	257.9091	814163	297988	3152	482.4272	80	6676.055
2142389	1186746	2904	542.1144	1524367	650258	6334	1138.537	93	6676.999
1518019	1034452	1987	549.0707	955822	515053	3680	983.448	84	6678.976
2815150	1076659	2602	560.5722	1720761	539170	4939	786.2779	91	6681.119
580615	1272227	1391	2382.835	288500	537818	2556	4169.191	65	6681.607
101689	46137	20	-34.878	28767	13089	-46	-358.3806	36	6686.651
1956685	1410332	3703	408.1383	1492932	752744	6690	1018.309	97	6686.792
614469	895944	900	260.49	271055	375805	1354	440.1594	71	6689.299
2466739	860621	2775	289.6775	1492192	399773	5350	350.135	81	6691.641
1808797	913538	1344	248.5984	1042186	397083	2512	226.5232	77	6694.104
1081930	1251396	2053	173.5733	695539	542056	3537	364.0257	78	6694.748
1796441	925871	2212	372.6932	1131066	427765	3694	437.4334	80	6700.719
1150246	1717391	3003	330.8683	806545	793234	5695	398.4895	83	6701.204
3269836	1864357	5045	1150.025	2294438	1033252	11162	2599.788	94	6703.764
756717	1265407	1774	1102.721	361537	569241	3093	2387.917	72	6705.404
1504980	879256	2033	400.4513	962884	410525	3306	1058.267	84	6708.255
1939770	1485529	1838	313.5118	1971644	1359210	6992	1169.851	114	6711.293
1660208	904233	2148	197.9028	1024296	444065	3718	170.9798	81	6747.533
2387264	980246	2168	506.0248	1434259	476799	3901	930.6461	82	6766.041
1930462	1743427	2913	521.8193	1369926	872699	5608	963.0088	92	6768.811
1858154	838538	2121	422.7881	1244408	418647	4464	1020.63	87	6773.627
2782717	2328955	3052	680.8172	1835476	1205592	6704	1735.294	92	6777.846
2158959	1368411	2017	195.7537	1206662	590926	3445	-15.7355	77	6780.265
1331317	910717	2188	335.1468	833914	426163	3496	238.9256	82	6780.729
1627595	1093193	1733	301.6213	984372	470061	2771	186.2531	78	6783.513
1791753	936283	1876	301.0436	1010703	404427	3186	897.5346	71	6783.577
2054416	1059241	1558	256.8038	1231572	487488	2899	665.8339	79	6788.123
1568741	922370	2193	327.4273	982199	477583	4398	278.1278	87	6791.728
3384256	2881281	4365	692.8765	2744507	1607696	9989	794.5829	99	6792.620
2545836	957325	2028	367.1708	1482565	422399	3696	828.1456	68	6792.668
2355602	1139233	2475	386.8475	1409806	463371	4418	409.2498	69	6792.920
3484862	1572232	4060	711.766	2308832	830968	8842	1225.636	93	6797.484
2359195	1027564	1869	450.0509	1359484	486753	3629	456.7869	82	6798.928
1466621	588198	1459	-127.9501	802566	249190	2208	-156.7312	70	6799.229
1781340	912634	2036	652.0196	1114383	434472	3522	1333.184	74	6799.369
986651	611713	1221	198.2981	589400	265040	2553	244.6233	79	6802.346
1520848	791641	1588	394.4868	892702	365082	2967	669.0487	78	6805.923
2139999	1176589	1620	411.882	1292475	565211	3269	1107.591	80	6806.175
3141699	1944583	3849	628.1289	2477050	1175445	8344	1822.298	96	6807.140
2389932	1024537	2456	502.5816	1459092	478280	4944	949.5584	82	6808.769
2199290	975246	2055	209.2855	1361400	445967	3636	420.7796	80	6820.684
888320	1762317	2100	371.81	651389	850398	4442	590.7962	86	6834.873
2357340	1165148	2349	487.9789	1507187	562320	5203	797.2883	82	6868.139
1407335	608633	1197	265.7517	865535	320833	2407	343.6327	84	6871.819
1575707	892533	1110	359.271	941350	388378	1941	534.6901	80	6873.244
2345994	851211	1880	670.468	1355540	404334	3953	890.1633	79	6874.000
1066948	832205	1295	126.6495	659757	393853	2267	288.7787	84	6877.224
1494102	620438	1163	361.6443	809439	259025	1828	437.9508	69	6877.246
532955	1190047	2478	853.4158	279575	639418	5917	1989.544	96	6884.328
1397758	711817	1416	372.2376	911247	322627	2780	572.958	81	6884.540
1299250	1757910	2910	230.251	877138	868639	5336	608.1496	83	6885.035
1746183	750024	1240	288.564	969334	318836	1934	286.6974	76	6889.700
2024583	1220715	1697	515.8017	1230709	551765	3133	1151.161	79	6892.978
2434818	2224013	4218	668.0298	1675235	1100265	8490	1571.289	81	6893.100
1297526	2121110	3243	726.3323	876234	1049357	6843	538.2923	94	6893.938
1931042	1084604	2012	495.4732	1104085	452256	3965	940.4365	79	6897.202
1787004	1022443	1687	410.2407	1093631	451275	3493	588.3573	73	6897.280
1797793	1644049	2380	246.518	1247221	808629	5128	411.0808	87	6898.224
2946518	1503354	4314	644.2154	1952777	826868	9731	1245.709	89	6901.402
1638381	869559	1857	200.7777	902634	356721	3067	285.6587	75	6905.368
2611922	1289197	2588	560.5868	1720845	632652	4928	1281.861	86	6907.139
2329266	1181519	3750	716.375	1542142	626603	7834	1124.687	83	6907.340
1484234	605360	1172	-4.6508	807007	251244	1928	65.5608	73	6910.708
113968	23549	-109	6.6851	31877	6455	-333	134.9187	37	6912.888
2082818	1058873	2262	382.4982	1309058	559567	4887	859.7607	88	6916.894
1366769	921955	1588	143.4868	757925	362291	3055	345.3855	75	6918.256
1472355	804987	1500	270.15	1072781	431542	3330	908.813	88	6920.918
997167	848410	1288	293.6568	616061	385911	2278	-227.8042	81	6922.010
2526096	1861787	2950	485.495	1797843	1100980	7192	835.0712	92	6922.043
2397141	1190884	2152	489.3272	1586965	632010	4245	1059.145	89	6926.200
1455130	855227	1365	156.5765	878343	417892	2244	239.0884	81	6929.770
378797	414235	403	1663.008	161434	167678	707	2943.263	61	6956.167
2532677	1227836	2891	673.9851	1572982	628898	5142	1504.066	87	6990.743
2325999	1152348	3146	735.2906	1417284	544765	6213	903.9493	80	6991.178
2354424	1365605	2895	383.4095	1586993	696832	6037	586.2757	93	6995.896
1116740	1719555	1943	607.4023	522358	689657	2972	971.3292	72	7000.370
130320	125800	1094	175.5734	42277	37357	1484	-8.5476	42	7001.086
1926519	840307	2766	481.9726	1283470	465955	5711	1252.187	89	7001.293
2390158	947230	2472	271.2792	1468736	465303	4968	670.1048	83	7002.191
1769487	837662	1029	303.9269	1071173	416080	2300	572.03	73	7002.204
2023608	1234172	2882	522.2802	1357352	609116	5987	589.4707	86	7003.634
2636883	1128310	2809	358.7849	1643710	528834	5272	967.3592	85	7007.564
2141471	1235478	2960	668.056	1259494	615886	5880	1253.868	81	7008.950
1308749	637949	1243	75.1323	801431	287916	2592	-161.9888	81	7010.748
1577952	661689	1201	170.1761	921498	306662	2090	554.249	81	7012.384
2345836	940934	2001	387.0561	1298818	386180	3703	437.1383	74	7013.258
1570147	794509	1779	275.0019	943701	330005	2862	549.1582	73	7013.593
2142668	1532746	3367	877.4887	1246883	646732	5835	1544.344	78	7014.490
1558551	668076	1324	228.4764	949057	292870	2443	539.4523	73	7014.668
1543251	862959	2081	505.5441	1006430	440721	4172	1111.649	86	7017.397
1854116	801321	2459	312.1499	1098000	373209	4624	688.6064	80	7028.365
2485147	1104438	3034	488.4074	1612926	584616	5782	876.9702	88	7030.051
2213395	1338124	2922	595.5242	1400788	701573	5379	1138.962	88	7047.199
1515330	1414769	2478	330.4158	1037386	649859	4250	786.425	79	7047.472
878818	1258795	1896	376.1656	618982	565830	3494	591.2134	84	7081.770
1755942	745008	1395	105.2595	1021848	327469	2525	111.6525	78	7084.145
2932757	1291716	3731	720.1091	1763022	721338	7051	1669.361	90	7090.792
1905134	751598	1197	278.7517	1175245	338772	2035	363.1635	79	7094.666
1756923	802081	1788	319.7068	1080431	434216	3706	676.7066	85	7096.584
242189	18562	-23	39.3097	65445	4268	-148	59.2972	38	7096.972
460178	62074	185	59.3785	159156	18599	321	205.8081	50	7097.063
1849783	938423	2187	302.2907	1381957	518216	4311	1133.647	91	7099.419
2292663	1198538	2245	731.9445	1404159	523322	4061	1063.622	74	7099.709
2222030	1503326	2629	371.6869	2137621	1113351	8635	957.4235	122	7100.576
1290644	1341436	2570	589.177	833648	629080	5275	732.9275	85	7110.301
1362631	902641	929	198.3169	772990	393097	1970	460.517	84	7111.994
1347868	434960	1027	253.2147	785629	171297	1714	441.3554	70	7112.149
1349090	1751883	2331	378.5691	893615	797229	4403	747.4083	81	7113.600
2149153	1085323	1987	83.0707	1217952	486801	3951	233.4511	76	7116.699
2172245	887861	1920	548.712	1337630	430417	3602	1054.672	83	7118.398
2176783	1313866	2650	743.665	1404789	651525	5191	1330.015	87	7121.388
1998689	1060267	1696	254.9456	1172114	479687	3729	410.3969	80	7129.595
2500105	1392911	2650	425.665	1484172	641182	4719	738.9359	80	7132.586
1785378	947575	1961	266.8121	970914	404610	3906	113.9266	76	7133.342
1548823	1075754	2594	565.7234	1039156	581340	4891	1030.185	84	7133.670
266858	472618	805	320.1605	122706	163361	1421	306.5181	57	7148.333
1871599	1197518	2134	390.9174	1205187	618582	4052	1215.917	85	7155.849
164377	39485	132	-13.9948	57028	12011	315	83.6715	46	7175.523
2305574	1116467	2560	597.616	1573891	589886	5352	1033.847	88	7186.910
2898088	1612180	3378	303.9058	1822600	668906	5512	609.8232	82	7208.899
1921902	1039155	2907	522.6827	1202858	521848	5752	1050.287	84	7209.487
1271461	622493	1245	121.8445	646914	232285	1867	139.3387	62	7209.573
2260785	1019890	1756	471.3116	1358171	511538	3646	1270.341	81	7209.921
1895847	1207871	2535	449.2135	1175751	613720	5588	1170.887	86	7213.847
1731004	1194875	1903	424.1583	1053118	536220	3367	264.4887	79	7214.532
2035540	1004777	1550	379.955	1271293	415314	2531	98.7891	80	7215.226
2320986	813873	1782	367.5702	1560814	424739	3654	859.1894	82	7215.510
632747	1567522	1933	532.8413	385383	716958	3935	1286.754	79	7216.950
2614222	1311810	2624	646.4064	1650846	646973	5632	674.5552	84	7217.413
1250786	625695	1096	293.2856	771368	282636	2046	355.5806	81	7218.853
1722753	1266159	2629	547.6869	1329315	644329	5500	943.55	88	7220.178
286022	64691	-41	37.8999	81426	18926	-188	-9.9468	44	7221.289
1803027	1878055	3942	779.7462	1304329	1063745	8249	2054.969	98	7224.863
1917445	988539	2601	535.7161	1180406	477921	4590	1169.499	84	7225.691
1752382	960404	1783	277.4263	1122133	442840	3772	62.2092	83	7229.197
2445489	1209540	2832	476.4752	1622499	601651	4796	959.8556	77	7229.238
1439306	1622084	2933	724.9413	968934	819409	5687	1553.641	84	7229.649
1809441	800069	1670	172.687	1416937	492713	4127	818.1247	97	7231.227
1741581	1018627	1879	467.6119	1108017	536044	4145	697.5345	84	7233.293
1784599	1085133	1628	257.7308	1047991	473832	3124	613.4564	82	7235.191
2451844	1528610	3494	874.2134	1758961	839657	7241	1581.02	91	7237.320
1176560	708934	1848	552.0728	801588	367301	3380	1296.618	87	7241.192
1634234	1349164	3155	339.9955	1062053	662775	5864	162.1704	87	7242.898
2302036	1175873	2272	350.0592	1411868	540179	3947	511.0267	81	7249.043
1609359	1594865	2867	298.4387	1058018	748778	5313	618.4593	84	7261.040
1622241	640810	1469	312.6109	962329	267482	2372	872.6692	76	7261.942
2399659	1101983	2211	353.8371	1391434	511517	4538	570.9818	81	7272.857
1248213	749139	967	285.8487	779046	327109	1754	58.5994	78	7306.182
1694669	953163	1657	244.5577	1577831	823242	5130	780.793	123	7308.360
2003378	676165	2271	343.2031	1192756	325061	4144	839.6784	81	7309.371
1964546	1008626	1839	414.3679	1203938	433189	3222	774.3542	80	7311.904
708623	1711003	1460	518.906	381615	861081	3142	1368.866	80	7313.034
1331671	1276329	1621	314.7381	756254	553277	3460	521.106	79	7313.871
171746	496601	2317	762.5837	138022	493196	9176	3651.573	110	7316.052
2174842	1068518	2971	592.4731	1364455	531784	5801	918.2361	88	7318.203
2043130	910272	2260	239.786	1226150	420626	3684	307.8724	76	7318.277
2063918	835903	1412	385.8132	1268814	362428	2409	558.3449	79	7320.464
1663633	1121889	1628	283.7308	1077649	516149	3036	519.1196	75	7320.543
824996	1047904	1513	392.2793	587790	491479	2321	381.0081	91	7326.577
2215516	1091478	2063	463.1343	1453629	548256	4307	937.2227	87	7330.291
1973490	1147259	3001	471.1561	1150961	515838	5430	888.623	75	7330.550
1241366	1008288	2069	1401.271	558450	1080600	10751	4077.931	134	7330.685
2140370	1175711	2593	411.8673	1373845	578252	5027	656.6147	81	7331.171
1983379	1711346	3617	957.5137	1618552	1070211	9328	2116.701	98	7335.981
1971014	788132	1108	206.5588	1105449	351372	2507	526.2427	79	7350.097
1883683	758801	1376	248.9936	1088495	331079	1521	792.1281	77	7360.063
1728845	1595999	2859	289.5899	1101361	770928	5574	396.9014	86	7361.491
2086922	1000564	1767	343.7287	1198474	419842	3281	551.8641	75	7362.690
1086018	1686145	2410	428.201	793853	827879	5056	1365.442	88	7363.663
1644754	1165006	2217	310.9737	991296	535780	4386	435.8546	80	7375.454
2427031	1279178	3361	489.3521	1562290	600550	6112	867.4832	83	7411.502
1182067	1728500	2641	286.9601	870585	833673	5436	151.7596	94	7415.309
1934805	872814	1528	380.1208	1157560	398309	2722	636.3042	79	7419.138
134518	39587	-44	258.3316	39885	11254	-229	510.9531	41	7425.626
1883980	1049018	2232	436.8152	1117893	452300	3811	851.5971	78	7426.153
3976861	2309941	4367	670.5887	3650536	1776363	13932	2013.185	126	7427.348
1781226	1219605	1920	285.712	1110698	547927	3407	549.7327	80	7429.293
1128384	845886	1565	335.7965	716218	368290	2625	911.2625	77	7429.586
2152839	1025733	2442	515.5962	1336076	463220	4056	1279.342	76	7429.833
1924520	982419	2182	358.0102	1290667	498189	4330	823.913	85	7430.447
1228946	1141852	1431	330.0791	744541	517951	3042	599.2562	81	7431.260
1982056	765676	1920	319.712	1151758	356401	3611	876.3771	78	7431.697
2208088	842699	1373	281.4253	1373288	422957	3100	460.91	82	7433.614
2078963	1282646	2593	418.8673	1451495	752082	6612	1125.533	89	7433.765
1906633	601160	1597	143.1917	1178577	285450	2494	180.1134	80	7438.984
2895856	1113690	3867	472.5387	1856283	568410	7176	1135.374	85	7440.537
2165720	1611029	2826	562.3386	1275922	755431	5637	1353.836	79	7454.780
2438805	917287	2411	246.0571	1453325	461234	4442	1139.796	81	7456.482
195956	50437	714	448.2554	54721	14143	642	562.6162	41	7457.742
1921347	1166337	2120	320.932	1177940	549618	4509	427.1549	85	7460.419
1613906	802590	1768	243.5848	913929	353664	3230	572.203	74	7460.935
1866249	872855	2130	441.493	1180120	428195	3595	767.6795	84	7462.940
1565858	693244	1224	232.8664	959061	326785	2129	89.6369	80	7464.605
1682649	783260	1554	275.3794	1031363	362973	3406	237.8766	79	7473.354
2524018	1351814	1932	455.9852	1468121	601582	3139	1011.298	80	7482.372
1745200	910171	2021	358.1781	1065852	413391	3337	564.8057	78	7488.767
1427288	747805	876	270.9436	773833	312172	1021	925.0781	74	7498.910
2159140	1017616	1684	453.6724	1226750	441032	2273	1413.915	72	7498.921
1073802	1498508	2413	456.7693	703618	631180	4377	553.1497	81	7504.001
2574532	1050633	2287	561.9007	1615916	500688	4124	1506.556	83	7514.331
171726	44248	164	154.4004	47942	12354	285	199.9885	41	7519.758
1861042	960846	1966	200.0926	1111875	460606	3473	78.2353	83	7522.266
1032559	504491	1761	385.5921	708894	327296	3829	883.0069	85	7522.828
981332	894837	1395	252.2595	602334	370151	2960	232.056	75	7527.159
326434	99031	626	50.9186	97306	28060	914	21.4754	47	7529.874
1686362	1390701	1915	195.4315	1013992	576054	3404	111.1644	80	7530.257
2119626	945601	1602	325.4722	1378144	464111	2974	586.0414	83	7531.208
1285125	575593	1357	77.7277	765553	245495	2576	96.3136	75	7534.767
681731	1751503	1653	533.1333	458394	865502	3416	990.4376	84	7538.207
1420554	583996	1247	112.5567	884981	259533	2227	176.5347	78	7539.823
1778979	1205656	1273	393.8153	1185606	587226	2294	589.8934	82	7542.055
1578951	1216096	1680	463.248	1089697	603405	3261	438.7421	86	7543.146
2371551	1245068	3345	570.6545	1418266	595232	5895	1405.709	84	7545.479
1439091	1205013	2084	394.1124	825574	539939	3592	198.1112	83	7547.033
2405298	1157359	1992	310.3512	1539676	515840	3808	426.0288	82	7550.669
2125235	1053669	2274	487.7714	1435952	508777	4599	1090.204	80	7551.079
1952235	1329640	2190	508.859	1362254	690066	4375	1326.438	83	7551.186
1286408	559372	951	142.1511	659186	212474	1607	462.7527	71	7553.009
173538	26934	141	768.7101	50005	7717	148	1113.703	42	7555.732
137717	28855	158	122.2638	39101	8029	80	201.488	39	7564.159
1916289	718539	1807	440.9727	1241475	359943	4203	743.1883	87	7568.941
102922	17812	188	111.9468	28133	4968	144	82.2784	35	7570.581
885950	1374185	1866	383.4826	543406	659838	4024	817.9464	85	7586.160
1355490	725225	1255	102.4055	840824	332872	2243	-393.7677	81	7593.346
1855885	935897	2077	256.1197	1216366	435778	3687	61.4407	82	7628.734
1767622	942906	1938	263.1218	1038832	372735	3278	204.2958	74	7629.433
1599807	1131719	2221	280.3981	1033658	529324	4460	368.206	87	7640.258
1363541	848051	1922	246.4242	854777	364531	2843	284.8923	79	7641.693
2571236	1317711	2092	461.9612	1689514	640932	4362	863.3082	85	7642.062
2202767	783342	1998	447.4878	1398434	395812	4177	978.9297	85	7643.689
1487107	1262206	2819	455.3459	1031889	726563	5235	743.6835	86	7644.962
2115291	851963	1841	468.0801	1277293	375857	3413	886.8693	76	7645.315
1537300	788456	1522	331.9842	915428	342313	2360	314.396	72	7645.579
1903147	1053887	2007	420.1927	1233407	487841	4014	640.3854	75	7645.688
897057	447028	838	144.4118	495538	173310	1235	272.2835	74	7647.334
102015	17232	229	107.0469	26522	4106	275	214.4275	31	7647.637
1441596	1297806	2542	282.2062	927918	565112	4532	534.8452	80	7648.393
2258632	1444419	2842	473.0362	1470899	812021	5895	1420.709	90	7651.435
1989959	1356955	4479	982.4719	1284033	632379	6991	1424.995	84	7653.761
2184679	1172461	2132	353.2052	1222949	505879	3563	815.2843	78	7655.895
2346417	688752	1765	48.0165	1323645	316246	3099	-84.9461	77	7659.434
1045770	2108878	1993	1178.207	617585	1110224	4640	2457.304	82	7661.654
2062468	793575	1565	401.7965	1333378	365333	3030	744.983	82	7666.093
1350310	608363	1032	-63.5048	787720	260957	1969	-119.3391	75	7674.453
1880794	1638312	2344	445.6984	1147281	698253	4078	467.1758	77	7674.882
1563859	927080	1974	481.9414	999833	461121	4401	1214.696	84	7678.764
1975418	1165332	1897	374.0217	1090000	512758	3051	1085.961	78	7680.400
1056405	1741218	1853	521.3533	764020	920924	4349	862.1789	83	7680.603
1806311	1033412	2431	384.1791	1286069	586368	5866	937.8826	90	7681.607
1882288	1182741	2447	438.8767	1360154	621897	5536	899.3696	80	7681.667
1813795	766640	1814	356.9654	1009748	348296	3125	1001.313	70	7681.840
627641	624605	1231	1844.859	254494	287811	2071	3208.983	68	7688.472
1517297	996414	1284	390.2324	955922	449181	2569	855.3209	79	7690.669
2439548	1504548	2798	632.3678	1734940	774295	6288	1767.157	90	7692.123
1673419	2954603	5229	869.5469	1385012	1793228	12976	1554.754	104	7710.078
2995468	1652488	2648	510.9528	1594024	805167	5622	1292.994	84	7719.202
2530633	1314177	2296	323.6056	1520385	677570	4858	296.9338	83	7740.619
1023984	977018	1624	15.3064	621757	404851	3044	-59.0316	78	7746.452
1495207	899507	1637	381.4357	871795	383266	2720	1251.592	71	7746.536
1077435	1288157	2519	448.5159	741866	614831	4859	452.7899	88	7749.385
1927297	787120	1952	424.1072	1198195	365980	3986	855.4146	83	7753.442
1723662	1309497	3086	589.9246	1288338	715094	6130	1711.893	90	7753.919
1427119	822077	1683	71.8163	1679021	678543	5328	-147.6992	147	7754.450
1319807	594234	1439	349.9279	817108	256166	1997	711.6317	79	7755.482
1445562	528486	1137	214.3857	860834	227166	1919	487.8559	72	7755.606
1327715	592747	1225	97.7225	711034	250411	1577	204.0697	73	7758.017
2298313	989379	2393	265.6473	1320987	428422	4981	70.2341	78	7760.615
1966130	945674	1132	335.1052	1077551	388733	1900	455.59	73	7761.388
3123741	1898560	3971	525.5731	2127098	1187432	9142	828.4662	95	7761.899
1660478	1156685	2242	425.3762	1044558	538302	3869	694.2509	87	7764.582
1732469	833549	2001	394.0561	987926	374832	3506	-3.5134	77	7766.605
1692230	1366252	2473	401.1353	1024170	679193	5298	328.6178	85	7767.221
1628811	1701369	2129	705.6369	1123143	1007368	5287	1835.201	98	7769.202
745089	1369224	1392	251.6912	446613	608751	2179	329.4419	82	7771.544
2379042	1073994	3180	535.398	1569536	588827	7034	902.8074	89	7773.559
2521684	1504875	5411	1159.357	1318737	707553	8238	1496.552	87	7776.463
1769380	827693	1354	333.1594	987868	343890	2570	298.177	73	7778.845
1786025	825961	2169	361.8809	1829645	693507	6483	966.0963	115	7779.327
1388899	902397	2128	173.7808	921276	436412	3938	23.3218	84	7784.186
1703259	814626	2190	469.859	1070528	383501	3630	837.643	81	7785.246
1327410	759471	2614	401.8454	1020707	421277	4744	-5.6616	89	7785.935
2282841	2220826	3531	762.8891	1675934	1212335	7129	1530.137	95	7787.843
1505313	904404	1561	368.3721	882729	447987	3356	920.0716	83	7789.268
506876	1546223	1948	2059.683	324006	801326	4112	4530.283	80	7792.425
2023407	930411	2131	331.3491	1194364	405311	3777	545.4897	79	7808.578
738269	1632992	1989	720.7829	347624	790405	3754	1682.799	74	7819.901
3301539	1748264	3807	497.1727	2030199	892998	7703	1352.538	86	7820.512
2338405	1200520	2288	409.7568	1401747	519494	3985	335.5585	79	7831.912
116772	80397	131	-79.8509	33028	22279	218	-138.3702	38	7835.484
953687	1686367	2017	490.7537	599523	846943	3999	878.5439	86	7842.027
1526420	542175	1430	261.223	895740	238108	2445	581.1645	76	7848.177
519943	191985	1523	602.8403	159655	55190	2012	683.4732	51	7852.300
1665741	1548687	2222	513.2542	953201	677917	3676	999.0236	80	7854.128
3515439	1492730	3513	807.4793	2333426	904037	7450	1920.945	90	7857.885
1187368	1361964	2612	361.1332	803048	653721	4787	781.1507	82	7858.447
2848888	1294077	3075	538.5075	1588311	620486	5094	880.9734	79	7859.628
2052595	1235937	2839	825.4679	1208790	518594	4631	1554.599	79	7860.269
2051867	1135523	2591	587.1551	1183629	531930	4667	1027.419	79	7860.836
1442377	1160023	1666	252.2626	1003567	624123	3633	518.2113	89	7864.864
1295891	932261	1585	102.9185	899948	434883	3110	-457.529	81	7865.287
130041	25844	215	109.0615	33754	6013	290	62.269	32	7865.657
1989800	1159961	2129	269.6369	1332220	601413	4058	484.0538	85	7865.984
2906510	2904166	5415	1148.781	2691435	2169323	15075	2526.708	110	7866.582
1944080	894993	2523	369.9403	1148707	365780	4196	665.1956	68	7866.642
2018062	998331	3756	437.5116	1341769	478311	7552	685.2672	85	7869.422
2188700	1019097	1882	362.1802	1452711	512459	3721	831.5481	86	7871.252
1990806	1032989	2494	553.1134	1283378	511680	4580	1284.938	85	7874.696
1908534	766227	1767	371.7287	1159090	381558	3533	144.6013	83	7877.049
2450945	1177254	2956	631.6316	1415602	569905	5393	1398.947	84	7879.878
1260387	832241	1549	373.0989	716956	360496	2968	325.9048	81	7881.244
2403027	1092799	2662	161.9382	1539357	518836	5253	-94.9067	85	7882.275
1928771	1304932	1689	196.9529	1163800	582201	3139	124.2979	79	7884.220
923133	1907953	1803	1175.548	610228	1009479	3664	2893.75	83	7884.960
2734327	1065830	2589	521.4429	1666930	531349	5315	910.1715	83	7892.739
1710775	916966	1716	435.0676	1020992	406001	3331	1167.669	80	7894.527
1777954	1037720	2062	248.2782	1145969	497631	3839	692.5679	83	7896.209
1920764	1108071	2080	307.688	1228333	540932	4438	958.3718	84	7930.972
187963	158725	79	100.6319	58015	57087	-10	176.439	46	7957.488
2584534	1199689	3856	382.1216	1755472	626487	7720	237.092	88	7961.807
111691	25476	-26	153.7414	47037	10143	-130	170.707	50	7963.458
2081241	1092462	2245	343.9445	1437980	585835	5192	54.8712	91	7964.179
1143110	1083388	1785	174.1385	750626	503908	3541	476.4501	82	7965.551
1807395	792550	1421	275.5181	1048231	327854	2599	613.0039	75	7965.937
2003749	996633	1775	296.5775	1269105	522002	3488	485.0768	83	7967.145
1006685	1167862	1831	262.5191	664318	514977	3409	694.4449	82	7971.000
1710032	671090	1552	242.6672	994337	287194	2232	703.8152	76	7972.719
450014	1100818	978	458.2658	207399	469579	1661	800.9821	65	7973.472
193360	386807	586	258.6746	88759	136498	942	563.4462	57	7975.149
1809944	686929	2266	294.9226	1071180	300530	3263	226.4543	76	7977.580
228398	416944	534	55.1574	106875	140411	525	-123.5475	58	7985.017
179971	243336	445	114.9645	55663	73414	592	163.8112	45	7987.577
1433301	712481	1397	351.9717	779515	301523	2864	425.8704	76	7988.019
1525576	1033192	1731	516.9091	908836	508867	3570	693.277	82	7988.932
1308547	798832	1521	172.1281	815890	380822	2841	371.1801	79	7994.283
1045727	1017420	1604	364.1844	642804	483949	2866	583.5826	82	8002.088
2638318	3672594	5693	1066.777	2235442	2375627	13040	2259.544	102	8011.803
1328035	1897876	2608	232.7088	890662	931814	4377	352.1497	85	8012.989
1829302	1462587	2416	615.3376	1250583	773778	4878	1515.056	90	8013.633
1445023	1194054	1674	258.1114	983320	618152	3551	186.0111	90	8017.788
1038748	1210379	2699	472.6139	719764	604312	5251	680.3811	88	8018.880
2591602	1492937	2000	462.2	2067725	1080816	6080	1071.088	103	8023.101
1641183	975767	1779	346.0019	986312	428461	2734	674.5774	79	8024.044
2284565	1378503	4053	796.7733	1619869	708777	7902	1106.902	90	8029.464
1138017	807991	1199	163.4639	707103	354039	1589	405.3429	79	8030.788
116643	139331	687	185.1407	74981	166004	1794	375.8434	124	8057.689
1452676	807983	2090	477.249	916526	397942	3901	1020.646	85	8064.750
1573017	789548	1565	423.7965	1008299	366384	2709	1021.175	79	8064.801
1569108	1754028	2935	676.6535	832822	754129	4823	1072.97	81	8067.630
1783270	1263260	2625	456.2625	1266576	616424	5382	796.5302	85	8075.816
2871941	1376077	3872	675.8192	2115014	722308	8069	1582.871	93	8078.210
2895702	3281324	4350	879.035	2498659	2309175	11749	1702.319	112	8079.962
162379	13838	-85	33.2315	45163	3374	-234	-179.3274	39	8080.979
1236367	868587	1629	407.5869	794452	431348	2984	1281.602	82	8083.891
2474409	976158	2233	218.6713	1718117	501058	4447	-423.9233	87	8085.375
2197090	1093958	2685	520.6285	1443160	558133	4765	1157.317	88	8086.226
2051015	893646	2456	473.5816	1284478	449872	4879	831.9119	84	8086.878
2248299	860309	1847	396.2167	1398585	415289	3596	429.5356	81	8087.556
1203430	1416301	1971	309.3731	748010	686860	3950	383.595	74	8087.626
1803808	851449	1881	252.3241	1185250	414925	3910	61.351	83	8088.437
107111	222103	1878	317.7558	63838	174675	6151	554.8711	91	8089.791
1595184	697641	1587	-13.3693	805908	276159	2858	72.7338	75	8092.699
2162970	845571	1598	313.0478	1304542	403141	3100	718.91	78	8106.188
1988671	1316084	2746	641.8506	1231883	628012	5339	1693.718	85	8108.133
1549568	1118452	2335	575.9935	970495	524667	4294	1585.093	83	8120.933
2032104	1110887	2598	410.1478	1271105	584562	5008	923.3488	89	8128.332
2311892	1301432	2980	697.178	1564299	686097	5892	1163.141	87	8147.567
1667560	928609	1948	208.6828	936757	399971	3728	518.5408	73	8148.478
1984390	1619862	3273	665.0153	1318912	862552	6492	1506.801	87	8155.953
2769609	1025538	2298	514.3178	1757324	549024	4861	1005.502	86	8171.337
903216	1960641	2738	967.0018	514508	1072206	5146	2343.49	81	8172.130
161565	23972	145	78.1345	55348	6194	96	96.1856	45	8172.756
278093	697297	1406	328.6766	182769	345248	2395	457.3595	78	8174.107
1969572	1120220	2446	356.0206	1259878	577643	5250	1141.525	86	8175.527
2098872	1772483	3205	539.8005	1513409	971026	6620	1206.382	88	8175.584
1507877	990693	2031	287.7391	1144768	563089	4672	856.6992	84	8176.115
1737063	741949	1299	277.0739	1073285	343822	3020	408.422	77	8176.465
241010	15402	3	101.5683	68794	4180	-209	140.0751	44	8183.415
1674851	783923	2327	384.1447	979057	357246	3882	750.3802	79	8184.146
1377647	827411	1257	352.1177	843068	374040	2337	634.7057	81	8185.464
1876987	1366905	2601	672.7161	1149034	614159	4126	481.2686	81	8192.978
2802596	1393882	3994	876.2634	1860695	721653	7677	1474.28	87	8193.242
1570581	856233	2120	416.932	978379	445977	3965	375.4365	81	8194.118
2186025	1422851	1753	343.7433	1375747	638126	3511	130.7671	73	8194.132
1171402	685267	1480	227.028	668661	334393	2184	691.7224	81	8195.969
972177	906008	1569	226.2209	685925	525654	3479	-87.6281	90	8196.504
1795945	1177771	1793	416.9873	1165668	622619	4165	736.6565	87	8197.231
1558717	633040	1225	115.7225	896968	280160	2286	620.0446	78	8205.226
248969	23411	91	-23.0949	77309	7309	165	-147.7435	46	8208.101
1596433	824445	1545	411.6745	918624	367887	2901	1260.546	79	8208.313
1871834	1215706	1758	381.0238	1202228	583042	3600	727.96	82	8211.847
1592222	744113	1486	364.1646	919830	337215	2996	439.8756	80	8215.971
1165072	1325931	2234	356.5274	694647	549465	4005	148.6805	79	8241.121
2464367	1008521	2267	758.7787	1479686	473517	3913	1636.919	81	8280.048
1910930	1061355	2347	576.2667	1146157	483681	4217	1077.174	76	8280.277
1764986	650400	1279	229.9519	785577	255157	1799	548.1239	72	8287.725
465787	600577	1069	1420.171	210059	249282	2071	2245.983	63	8288.224
2594699	1051760	2040	375.444	1450594	509987	3964	556.5804	80	8288.966
1709198	767749	1467	357.8987	1012427	393801	3769	828.6409	87	8292.543
2403551	1049212	2877	541.9997	1543936	532358	5073	1798.995	84	8292.782
2001213	2356758	3298	638.4178	1350253	1231955	6348	1328.523	91	8294.443
1368120	1106228	1294	-9.2066	757327	463672	2155	-52.1045	73	8297.082
1821191	753939	1142	190.6662	1045728	330806	2177	116.7297	79	8298.438
1720063	1094188	2380	385.518	1102031	573389	5041	639.6001	87	8300.451
108116	11767	35	32.9635	24339	1133	-65	58.3535	25	8300.572
1607237	726143	1625	125.1625	1001735	323876	2734	191.5774	77	8300.862
1972542	1904016	3234	497.6274	1419951	1000930	7318	961.9398	90	8305.332
2169067	1172732	2996	684.8756	1509829	592076	6362	1821.508	89	8306.156
2233843	781810	1742	376.3262	1325567	319471	3231	375.0591	73	8306.524
1533115	863196	1644	53.4284	866443	356420	3081	56.6441	76	8317.809
942313	523933	843	201.6923	546938	215500	1280	338.808	75	8320.513
2130479	1080749	3048	735.3928	1408488	555324	5828	1430.351	87	8321.962
1182514	1554856	2402	486.3522	867425	756932	4729	1557.497	84	8326.735
677588	334728	565	240.6965	308213	114067	900	374.49	62	8342.529
2756752	1253253	2077	341.1197	1785100	616328	4262	512.6982	86	8350.671
2003580	1447441	3616	501.6576	1276821	682361	5777	704.6897	84	8355.196
1729068	969862	2650	440.665	1124338	458765	5290	921.769	81	8380.876
1206668	736765	1249	128.2689	719636	299366	1836	361.7996	75	8386.943
1179825	900302	2102	416.5222	907433	476500	4953	708.2633	94	8396.201
1466491	822974	2239	236.8079	922510	369157	3354	23.3594	77	8396.381
1535186	685911	1483	177.5963	941647	304481	3065	514.9465	78	8399.057
1389920	1117707	1671	120.5431	902764	588719	3030	22.983	82	8399.391
2742514	1412122	3109	640.6149	1765846	716258	6592	1182.411	90	8403.944
2238341	878500	2899	517.8339	1283089	385914	4844	750.9484	70	8404.070
1899959	892121	1463	336.4743	1232667	420564	3580	501.838	79	8404.618
151222	135950	203	34.7883	57102	47203	127	-4.2753	49	8406.900
2038143	1008280	2535	340.2135	1310574	503075	4888	341.6168	81	8407.295
1924201	1053580	2341	498.1301	1006802	462717	3599	686.1039	75	8411.320
2854831	1548267	3679	385.5919	1712637	754589	7182	1089.51	85	8411.872
332406	422525	852	556.3972	118295	152006	813	881.0093	55	8415.984
1210930	2541153	2692	558.6212	887818	1345053	5134	1331.217	91	8416.396
2739400	1415629	4037	545.0757	1787916	742050	7389	872.7229	89	8419.219
1839552	864665	3079	363.9319	1146821	392556	5026	1011.759	73	8419.236
1626078	877320	1534	415.2574	985418	388110	2521	1009.228	80	8431.519
2359336	1371140	2444	335.3084	1627335	715192	5654	671.3894	88	8432.500
1731684	928029	2315	375.8715	1094211	434922	3973	605.2853	81	8441.373
2318538	1238678	2332	491.4252	1287684	592253	4578	743.2258	77	8441.689
1911575	913456	2544	342.9184	1179130	443464	4774	371.0214	82	8442.825
1527192	625791	1194	110.1834	796938	241090	1738	45.9018	69	8443.391
183130	62282	63	85.9343	63650	35333	126	28.8686	57	8448.265
1234358	793391	895	85.2095	780523	364713	1182	198.9102	79	8451.336
1776021	952948	1747	284.6067	1106787	447059	3294	619.9934	79	8498.675
305506	56435	-69	146.9291	90828	19744	-144	290.7216	47	8501.605
1121126	1796946	2644	590.5284	862903	909396	4697	496.1017	87	8501.665
1411216	574969	1311	108.3471	826890	242836	2238	469.9518	76	8503.330
1170958	845015	1581	205.4941	826966	444900	3258	209.1738	88	8504.179
2455648	1331752	3342	443.0862	1720587	671296	6129	1167.037	90	8504.641
1824566	1386472	2616	303.5576	1175135	673037	5238	122.2518	86	8506.316
2276556	1152048	2701	468.3261	1429417	587958	5167	905.4687	85	8507.278
191505	31144	130	60.293	54897	7873	207	-17.7873	38	8507.721
1782015	832249	1361	149.1521	1001683	334633	2535	467.2135	75	8508.155
1352676	643343	944	419.1584	867253	291612	1921	1125.568	79	8508.748
2523238	1028240	3563	798.2843	1502158	488481	6382	1371.63	84	8511.012
314139	133514	162	833.6882	111242	48944	168	1284.825	55	8512.927
2047447	1485597	3578	464.1258	1306897	730545	7538	640.2818	84	8512.986
418877	700424	264	1791.01	193095	275186	282	3001.42	59	8513.393
2066229	849884	1475	112.7475	1229260	377943	2891	-320.0149	79	8514.084
1434675	1158637	3242	673.4762	935216	575423	5963	1170.924	88	8514.717
1740583	1058934	2073	353.6953	1136633	520340	4164	748.8004	79	8514.785
1397755	1001050	1579	214.7819	854479	493132	3359	296.6399	76	8514.867
1982091	1414373	2036	478.0196	1272867	655586	3423	757.4303	79	8515.648
2275419	900059	2151	437.4711	1404176	434212	4320	1119.352	85	8517.348
1570722	708796	1965	336.2365	1007038	457350	4929	952.7169	95	8518.637
1542108	1267861	2253	407.7933	1053158	631275	4519	1192.716	86	8521.436
1966744	1116102	2608	358.7088	1328402	535613	4666	313.5626	84	8521.699
1567870	766954	1089	-27.7071	879486	303006	1534	140.2574	72	8523.633
1371721	557556	1054	211.3294	773747	231244	1816	734.6776	75	8531.391
1421912	673840	1846	489.3606	918717	347124	3438	738.2718	82	8531.496
2023063	836888	1762	398.4482	1275554	387790	3043	438.1123	81	8535.479
1608498	1025011	2581	490.5941	1044478	465849	4876	1653.344	86	8549.544
1476453	701689	1886	15.6046	859823	289227	2866	-42.4174	75	8550.251
2011277	1061169	2261	496.6421	1348576	543912	4482	1046.04	86	8564.442
1841590	850903	1836	318.7996	1170075	385346	3176	633.9736	80	8565.333
1102135	1402129	2425	567.0425	827091	644207	4441	1131.94	81	8565.595
2005402	1455900	3009	629.0049	1305084	774041	5669	985.2309	91	8567.413
1496345	1183295	2130	405.493	895439	532919	3724	1031.116	82	8577.955
2848245	1290703	3045	676.8245	1566754	598602	5214	1633.705	79	8613.815
327039	129122	110	73.171	82439	31982	-18	93.5902	32	8613.924
1577429	587695	1295	374.6495	844307	237424	2110	906.371	73	8616.771
1084858	1163834	2145	272.3345	696783	495447	3626	672.2186	78	8618.337
733792	956994	1418	302.9498	435536	377316	2134	581.9174	68	8618.532
1761616	807150	2747	457.7067	1116858	407654	5161	745.3321	85	8621.455
1699899	1019587	1476	310.6036	1064573	458900	2317	640.5837	80	8622.039
2139221	852741	1560	393.516	1236674	388517	3015	637.1415	72	8622.080
1871987	840101	1387	432.4107	1115949	377460	2708	753.3188	77	8622.803
1540814	1323980	2201	479.2761	966659	680140	3701	1016.426	83	8625.653
1796275	928444	1204	255.7444	1063826	408186	1855	725.0655	78	8626.941
1224096	890612	1541	223.2501	760161	395565	2786	107.0946	81	8628.102
402298	63697	189	-0.1971	152655	19513	204	-23.3556	56	8629.393
1742978	1201063	2223	455.1103	1198948	721197	5438	727.4718	95	8629.593
2221695	1218811	2139	457.1979	1437865	594101	4048	1066.493	81	8630.010
2163279	1305829	2726	247.7286	1459471	707125	5876	414.4436	94	8632.386
2596223	1878201	4886	810.9046	1936536	1078680	10986	1710.115	95	8632.886
1771769	787500	1541	214.2501	1160520	400149	3522	-62.8158	83	8642.277
1377959	834925	1755	418.4555	873181	372967	2902	1135.402	82	8650.815
1232052	1060660	1311	173.3471	767168	442490	2000	-78.8	76	8651.161
2577389	1110062	1721	155.3481	1586006	537973	3152	438.4272	83	8653.501
2023175	934983	2177	325.7297	1301341	493793	4657	378.8577	88	8655.155
104329	183029	926	458.7486	33524	56948	1368	687.1448	37	8655.698
2064361	1172306	2315	317.8715	1299368	543354	4049	583.3489	82	8668.295
2235705	946051	2365	382.6765	1437181	449479	4035	895.3635	82	8669.161
676533	1638051	1762	512.4482	415100	954705	2636	725.6796	88	8674.374
2458300	1289704	3085	322.0685	1612633	653365	6243	617.6323	86	8700.678
1677318	1318617	2764	533.2604	1068104	661397	5091	1073.405	86	8709.821
761711	1097141	1743	468.1823	498164	489684	2671	889.6431	79	8714.805
839149	1249058	2404	2851.064	502848	951427	8336	6782.45	106	8716.727
187593	95785	204	1853.644	67720	29805	217	2864.774	49	8719.059
1477375	607261	1739	357.7579	963729	305860	3396	1049.316	83	8719.875
1777002	1142250	2030	151.883	983110	532019	3971	-167.4269	76	8720.496
1720352	741609	1435	270.5035	987885	327517	2893	800.6973	80	8721.424
2096450	726844	1367	60.2887	1160398	302095	2509	-19.0451	73	8721.757
2156691	1961331	3395	766.4595	2456122	1863165	12082	2707.4	127	8725.553
1903408	754033	1557	421.9477	1185382	346991	3276	906.5836	71	8725.671
1239764	1000660	1426	362.7986	729291	455590	2355	640.1155	76	8728.774
2809870	2237726	4468	734.0548	2450372	1448973	11348	2111.023	107	8730.010
2587623	2015632	2882	601.2802	1581187	996996	5534	1199.657	84	8733.732
2366277	1020504	2158	293.4638	1375891	486321	3928	787.7608	84	8737.049
1677885	1059500	1702	475.0822	1059105	474702	3227	1033.635	81	8750.628
900668	1073047	1811	353.3971	543700	461661	2976	660.7536	79	8754.311
1097803	704130	2017	373.7537	717375	326881	3193	589.5273	80	8760.038
1642475	958632	1655	244.8455	1059952	482601	3236	413.3396	85	8762.152
1127292	1479794	2138	420.3418	773402	756301	4213	873.7493	86	8763.693
2386764	1119242	3072	639.9392	1429375	524324	5524	1136.096	85	8769.942
2175419	1284304	1849	151.9289	1459217	660293	3344	289.7984	86	8772.704
1741167	778649	1697	327.8017	1094696	402744	3537	1054.026	81	8784.741
1998033	939834	1397	227.9717	1247093	408208	2218	544.8298	79	8785.582
196831	886682	1101	989.5661	135772	416039	2147	1627.047	72	8793.370
1553101	609746	1140	263.954	891653	261227	2530	348.933	75	8794.569
1851769	1047858	1278	120.0958	1124746	459741	2382	-17.7698	79	8801.582
1305409	1323430	2050	379.005	938243	626745	4394	824.7034	84	8811.944
1821555	1225392	2594	276.7234	1256720	590255	5520	758.672	85	8824.061
2235489	1034608	2896	578.2656	1482342	569821	5218	1469.13	85	8824.715
1317565	1386903	2006	376.3366	827983	594089	3609	673.6649	78	8825.232
1533629	436088	807	30.8727	855086	189846	1820	-259.898	74	8829.141
2048540	957187	2262	469.4982	1364108	449199	4641	1130.16	84	8829.839
155705	188797	1045	298.6245	65002	60472	1560	107.516	52	8832.771
1547208	1166069	2461	414.8621	1105204	673420	6276	80.8836	93	8832.796
2052093	1094744	2157	533.6077	1350905	519232	3647	968.1967	88	8834.665
1607508	1117515	2243	461.2323	1734339	888906	7696	1563.546	123	8836.927
751026	1385317	1637	318.4357	511212	643610	3080	900.788	84	8839.236
1902808	728293	2047	528.4367	1151342	342257	3635	1146.923	80	8842.526
2363316	864759	1449	175.4889	1558503	407282	2687	482.3407	86	8844.632
1359422	2811541	4524	1605.996	795110	1260867	8351	2881.291	70	8844.902
2077659	923191	2006	306.3366	1179927	425751	3203	645.0883	85	8846.266
1710825	805209	2306	279.1666	1044380	374258	4257	415.4177	79	8846.638
1823509	1040909	2173	452.3053	1222577	485266	3888	1306.517	85	8850.170
471485	54322	75	69.2075	144227	15869	-140	112.146	51	8853.870
1083679	1044003	1539	328.5379	733827	506570	3049	188.2489	84	8859.189
2045687	1458718	2984	459.6024	1170943	741846	5563	827.4843	91	8879.786
1307776	482303	1212	326.5932	793419	209315	2451	811.3011	79	8881.743
810521	2434917	2193	1263.427	542842	1574128	5832	4045.775	94	8884.189
2333887	1019288	2659	301.3699	1485249	486618	5039	243.8879	82	8885.295
2301984	973611	2463	361.5743	1424251	485550	4808	653.1288	79	8885.713
2123315	1469535	2121	269.7881	1388030	686041	3371	448.9131	85	8895.705
2705616	1724528	4190	960.059	1872815	1005357	9937	2642.066	91	8926.301
1653281	833707	1876	425.0436	1167104	425782	3624	831.5064	87	8935.303
1001359	1499394	2110	282.371	717740	738658	3898	678.0778	89	8940.622
161679	31026	99	31.7539	64033	11063	57	15.7977	50	8942.461
1854163	830681	1274	380.6714	1110694	386754	2359	648.5399	79	8942.923
495942	1243311	1182	1253.91	250289	583492	2538	2384.782	74	8945.903
2222450	737810	1809	187.6849	1210495	320082	3399	396.8839	80	8947.367
198436	56951	754	257.4994	65607	17397	1146	189.0906	47	8951.653
1227458	644652	967	324.8487	656514	248581	1669	520.8309	72	8956.562
562620	678281	1285	737.0885	237726	266490	2433	1128.891	65	8959.779
1807380	800526	1290	61.369	1094957	348777	2029	21.0269	79	8960.298
1248872	1139890	1572	122.7892	712537	494233	2657	-182.3423	78	8965.369
2120974	972994	1772	223.0092	1208289	420100	2860	282.446	75	8965.550
1881134	736026	1590	256.199	1141454	336285	2314	499.0154	78	8968.738
1780419	744338	1667	227.1187	1036582	310627	3036	480.1196	78	8973.249
2180185	821138	1613	445.8893	1235133	402754	3413	238.8693	81	8976.979
1631649	951568	1912	335.8632	953039	411833	3212	539.7932	77	8977.946
1687256	719911	1944	280.2584	988416	346003	3599	619.1039	84	8979.031
2067075	835695	2022	315.0342	1347212	400960	3654	345.1894	82	8980.775
1577010	1484214	2186	476.4346	976219	653604	4400	927.84	81	8993.738
2287514	1182951	3087	547.7807	1518566	601191	6255	1213.906	86	9014.914
2291296	1239664	2297	528.4617	1345450	591435	4927	626.0047	82	9018.612
2266631	1131981	2570	374.177	1379566	572981	5287	173.2007	85	9031.389
1708465	683439	1488	187.8768	1044382	307838	2659	330.3699	79	9040.253
1819047	829319	1517	251.7037	1135373	415782	2559	806.7599	84	9040.996
1822165	1208471	3005	505.5805	1212522	667375	5916	1060.688	90	9043.316
1840825	1160158	3061	691.5221	1248806	544483	5581	1434.894	78	9043.354
1253251	1784710	3139	476.2979	1028849	1043404	7025	899.1025	97	9046.404
1552583	1190429	2157	613.6077	921973	518437	3371	1393.913	79	9047.250
1862760	859119	1817	374.5337	1176220	395700	2952	586.2072	80	9050.315
1429460	867488	1129	324.5369	986227	445867	2340	565.274	86	9053.534
633178	1561389	1906	458.7266	464864	854374	4062	915.4782	91	9055.183
1797173	1134036	2351	369.6911	1128084	593453	4848	268.3728	86	9059.389
1522226	1051067	2651	218.5211	1165590	609246	5596	366.7356	93	9064.862
2098336	1174097	2265	504.0665	1372310	588893	4671	812.8431	83	9066.200
2534548	1409872	2610	368.421	1583372	708377	5247	291.9567	87	9072.338
1584776	630513	1651	315.4211	877650	265216	3093	705.9173	74	9073.970
979603	1247189	1496	280.7256	617559	517269	2946	516.0706	83	9075.123
1394494	976053	2515	536.0915	1007088	516321	5612	997.4332	92	9076.048
1071566	550283	931	-25.9709	681521	252500	1510	-233.289	81	9078.090
2202734	1187512	3307	558.1227	1430887	631781	6913	1108.219	86	9078.668
1429109	1689125	2280	559.908	997966	957075	4663	1561.994	91	9078.974
1999284	816161	2142	455.7662	1236478	368708	4434	850.9474	79	9079.506
2048688	992871	1789	200.5629	1291103	578120	4238	369.1518	88	9082.582
206747	111269	231	-2.2409	69114	37022	292	-123.0188	47	9094.451
1609241	1101403	1752	398.8872	1035141	538334	3227	1011.635	84	9108.067
1847522	676803	1502	301.8622	1020052	299793	2694	408.3334	77	9120.339
1506771	820497	1842	98.9362	755591	309922	3218	-7.0702	71	9140.162
2120285	1322511	2229	503.2469	1393107	652866	4013	1213.529	87	9146.908
2077645	1248417	3297	851.5617	1471669	673739	6113	1314.339	94	9153.843
2298566	1170290	3063	416.2343	1486331	616847	5442	663.8962	89	9155.835
1972805	1141804	2359	536.5399	1179383	486793	3683	854.0163	77	9158.043
1805933	1064676	1738	561.9018	1135793	473640	2948	1155.783	78	9159.238
1807469	770814	1498	187.4378	1092838	346266	2894	292.5534	74	9159.455
1873590	753099	1419	306.8059	1116368	341038	2625	661.2625	76	9160.126
1458516	1069304	1922	181.4242	874619	480806	3415	-6.4185	91	9162.146
1489368	859566	1851	201.6411	877438	370211	3151	225.5711	79	9164.783
2148304	1090764	1651	201.4211	1128529	435635	2649	67.8089	73	9166.774
2527495	1086444	2318	561.4398	1430034	525408	4193	1270.627	80	9169.240
1405482	794317	1772	266.0092	848784	338172	3221	504.4981	76	9173.533
2302530	877877	2936	507.5096	1346393	411231	5400	839.94	77	9173.842
1554277	526243	1130	24.393	863777	210102	1724	126.9164	74	9175.060
1408583	969749	1430	194.223	832539	442349	2451	272.3011	76	9181.859
2223618	1557674	3283	896.5763	1168140	645229	5738	1169.302	86	9191.510
1974754	820198	2075	422.4075	1101999	360771	3583	739.4063	78	9193.020
1514275	1838817	2422	498.4742	1056082	902490	4913	852.0193	89	9195.045
2308786	1304511	3839	740.5679	1420396	676647	7844	1472.248	90	9207.907
2207151	1559891	3230	607.203	1506123	763023	6483	1138.096	88	9216.214
2328231	1158304	3753	1046.943	1265409	479262	5867	1722.739	76	9231.809
2763154	1427538	4881	1279.624	1645738	742652	8371	2112.413	83	9262.835
175453	35789	69	116.0709	48389	9840	92	241.7612	40	9264.836
498279	1230252	2096	573.3856	220801	627108	4244	733.2884	85	9273.493
103092	92629	101	115.4661	30591	27372	48	81.0928	39	9278.223
2439419	1304609	3206	572.6566	1503676	609595	5759	1322.28	82	9283.221
1737439	1312944	2508	595.0988	1069733	589084	4187	1085.491	81	9284.670
1242188	778057	2887	755.5607	798966	351474	4802	797.9922	80	9290.589
1886494	1206461	2635	392.8235	1257524	630357	4946	899.2706	88	9294.393
1767218	837771	2149	488.7589	1065465	388379	4201	856.4761	83	9297.389
1383577	1696915	2025	505.6025	777403	861285	4105	1093.291	84	9307.281
1234436	844611	1955	343.6755	892538	418215	2903	237.2583	84	9312.229
2117847	1589755	2973	427.1853	1392975	778740	5883	734.4363	86	9313.358
1821581	1102127	2270	515.347	1126827	537265	5046	834.8806	84	9334.007
2330206	1365056	2898	498.9778	1524890	691945	5852	1257.897	86	9334.644
2524938	2205296	2945	544.2145	1576848	956236	5459	1274.45	82	9357.530
1412012	555835	1120	218.832	786876	234274	1910	216.151	76	9361.837
1615153	629985	1504	-120.4256	833188	251237	2454	-516.1306	76	9366.847
463992	805879	1069	1509.171	213965	300660	1701	2139.226	63	9367.505
[truncated: 8,001 more rows]
