# Supplementary material for: Mitochondrial calcium uniporter-mediated mitochondrial dynamics imbalance contributes to contrast medium-induced renal tubular cell injury
Source: Front Mol Biosci. 2026 Jun 29;13:1848361. doi: 10.3389/fmolb.2026.1848361 (PMC13357276; doi:10.3389/fmolb.2026.1848361)
Supplement: Supplementary file 1 [file DataSheet3.zip › Flow Cytometry Assay(1,2)/Flow Cytometry Assay-1/╧╕░√╡≥═÷-1/╡≥═÷ 3/CSV/Ctrl 1.csv]

FSC-H	SSC-H	FITC-H	PE-H	FSC-A	SSC-A	FITC-A	PE-A	Width	Time
1484618	822059	11866	39.4826	952298	373954	28077	225.7197	81	6.303
1316955	1103450	6699	317.0139	807957	519333	15213	742.8493	81	7.771
1702200	859658	6437	462.7157	974753	362729	12049	770.1489	75	45.437
2731996	2506568	11217	1038.874	2646033	1577614	30410	2768.001	102	51.374
703739	2071802	129055	62818.98	402479	968955	298227	123026.1	82	57.263
1651469	860235	10460	358.806	971351	374270	24962	870.9682	78	59.445
1768312	1069526	6302	316.1422	1077879	465162	12932	231.0852	79	61.950
1773270	1031277	8064	335.5904	1091718	454013	16010	293.161	81	63.199
1315295	817352	3251	1368.181	786184	344502	5958	1988.644	74	64.368
2157081	858788	6533	430.9013	1192916	388704	12809	411.7849	74	64.657
1680309	711929	13977	69.7097	976889	316596	23520	-84.528	77	65.800
1512934	1135767	8555	873.9355	998487	575623	18967	1638.649	85	66.624
457918	1114232	318305	43523.91	222766	479049	631759	70179.88	64	67.064
3537250	2255480	10300	1198.83	3168145	1708842	42028	3815.171	112	73.653
1724671	1132969	6922	549.9242	1113932	461663	15784	823.6824	69	73.729
1646619	811644	5544	373.2184	925212	319999	10682	959.8602	74	75.673
2172478	1428530	51858	1154.634	1432479	710512	123949	2767.739	84	75.924
245170	30882	4616	32.7576	69516	4536	5913	148.1193	34	76.053
2631826	1268641	10974	728.8414	1484697	620727	20298	1562.118	81	78.339
2242785	1252633	6584	545.5624	1429136	578730	13921	927.7681	82	79.326
454383	997142	256415	3807.882	204616	361261	414318	6246.64	62	81.013
415796	1334440	289329	9752.557	217112	588898	596868	17740.7	71	84.150
1609624	696775	9713	223.2993	854285	279358	16996	459.2756	72	85.506
294190	140305	1093	124.7173	94461	45861	1784	172.2824	49	98.954
1902811	850837	4713	228.7993	1074803	370533	9556	-68.1084	78	100.040
1773515	586992	10157	706.4077	917423	239739	17856	1455.522	74	106.417
2435323	1230774	12288	611.7568	1377023	557805	25465	911.5865	81	155.954
1332809	1277461	5758	485.4238	820696	552215	12124	1170.356	77	159.813
234709	49737	2066	-20.2974	73061	13849	2687	25.3407	45	164.514
1274865	1065179	5643	372.9723	836166	506580	13409	716.4449	81	164.708
1331740	904392	2447	329.8767	802326	376738	3038	418.8318	75	168.712
2686327	1288496	5698	814.0578	1606060	630396	12538	1681.782	86	170.265
1381400	1048649	14074	388.7514	884912	456534	27909	632.8949	74	170.376
2105667	1048414	5729	851.5969	1316935	486610	13512	1371.623	82	172.378
1421516	762608	6524	90.1964	823494	348032	15664	43.9504	118	177.519
1512499	1014192	6347	398.6667	874649	441443	15264	314.5104	75	177.777
1746200	1061885	10207	587.2127	1049671	569212	26845	1108.005	92	178.635
2330960	1623731	13351	808.7911	1507111	827016	35706	1782.907	89	179.229
2066875	1292510	10118	650.0198	1285266	625340	26564	1487.44	88	181.646
1514716	1385929	13294	752.9934	979031	654228	27294	1368.393	84	183.573
2145293	1047564	5320	528.452	1308391	486083	12900	1169.69	81	189.553
1750924	1475512	7535	901.7135	1364025	825636	20935	2021.453	97	196.363
1220149	1003031	8433	622.4913	749700	447641	22885	1475.849	83	204.080
2740207	1036197	12421	538.6181	1572266	505858	27686	1322.985	82	207.430
282829	38426	6847	73.7167	86421	11146	8719	-214.6641	47	212.692
2429406	1454891	6240	536.064	1512562	671097	12684	687.7724	84	214.778
1876958	749758	4380	312.718	1089417	327843	8224	598.5664	76	221.460
557656	1260791	11011	412.5171	366160	609807	25270	948.647	81	239.827
2190529	1346582	8553	398.2233	1307463	601889	17685	844.1285	81	243.812
2151813	886116	5906	338.1266	1232128	379913	12318	567.4398	78	245.953
100660	70934	417	1.9937	45459	21283	802	-145.4078	50	263.996
1555188	1502166	6339	509.8179	1094976	748628	16831	1324.019	90	264.393
1575239	955104	6717	484.4237	974642	407126	13802	932.8922	78	268.420
1579234	884512	5315	347.1715	1012249	420411	14873	900.7753	83	269.451
3162700	1952751	11760	1174.736	2263476	1127991	33666	2951.463	102	272.665
1933861	725327	1889	483.1729	1019193	303666	2602	685.5722	68	272.944
2394210	902745	6631	305.7991	1497490	462805	17477	936.0597	84	273.733
2269736	1217962	8356	607.5716	1344426	608741	14327	1579.345	80	274.445
1510111	1125463	8154	989.6394	917045	514962	14782	1523.87	77	275.365
1812140	1375331	6031	492.1391	1177336	696444	15383	1377.386	88	276.735
1940515	954850	8398	451.5278	1225302	414142	19524	191.4964	74	276.807
123437	247467	315807	3450.373	54890	92493	474537	6418.125	52	278.417
143669	135701	254	175.4494	55545	55546	468	172.6548	51	280.083
140561	156135	294	-45.3066	46664	47308	406	-17.4234	44	284.223
2309656	1326772	5324	572.8764	1666927	669697	11192	336.4712	89	291.048
1493862	1139209	4777	340.5897	905112	485285	10648	764.7528	78	293.042
1455225	661844	4176	168.0736	882266	300708	7983	550.2463	79	296.186
1917368	989314	5081	392.8441	1171195	446021	11594	459.6234	86	297.893
1623703	1274804	10223	597.9103	950760	543337	19983	1446.446	68	297.934
2050305	792304	12081	502.5441	1156215	354553	28013	843.9293	79	301.266
2770450	1316692	7512	564.0232	1720496	652614	16994	1329.563	84	311.330
2234526	1560406	10432	371.8352	1624726	860751	26039	498.9879	93	313.839
2221429	777609	4706	515.8066	1262267	351507	10335	1099.793	79	341.632
1078572	2235251	9081	724.2441	728172	939980	20362	909.9082	81	342.481
2092818	1403579	7014	490.6854	1472790	680958	14967	1319.249	86	357.168
1467202	783116	9749	699.1189	810859	313917	18249	1011.969	73	362.492
2057092	1883410	6914	462.0754	1187142	882879	14998	1178.788	84	365.237
1736913	945789	5111	234.5271	1025091	408637	11552	338.6672	75	365.698
1834158	741795	3991	268.6951	1038578	310007	6923	303.7803	75	367.999
713591	837639	8924	-30.1636	449195	343882	23014	10.2854	78	370.738
2457324	1316073	10448	651.5328	1368245	635881	21580	1106.638	82	371.114
1080387	1887814	38564	37180.64	501963	866957	103638	65329.49	78	371.401
3193939	1579987	6410	966.601	1929519	729668	14335	2086.194	83	374.698
1495153	691490	4072	237.0392	1000304	394428	10800	901.88	91	380.045
1628822	1140840	5030	494.183	958896	524747	14296	739.8056	81	380.400
1920965	1073606	6435	459.0035	1211567	492492	17328	1348.501	82	381.677
1485638	1913204	23973	592.2853	1176585	1075610	67184	2320.222	95	382.628
2816845	1123771	6629	483.0869	1768191	535328	11999	856.3439	80	382.803
2127197	1249021	4420	199.962	1282907	500813	7611	478.7771	75	383.472
1518014	1412225	8631	944.9991	938918	684753	21666	2281.263	86	385.691
1061004	847970	4924	248.4364	644653	354158	9269	547.1909	77	386.472
2714787	1291162	10877	501.7997	1698193	620950	23448	579.8328	83	387.024
1905370	925602	5186	472.7346	1089555	425611	11302	814.6422	79	387.891
1535450	1089325	3309	448.8349	835927	439321	5409	44.6449	78	394.003
1456339	547397	9372	586.3692	839852	227664	15564	968.3404	75	395.420
1981588	711991	6797	319.9117	1064386	287686	11057	885.8977	73	396.273
2347862	1878734	7776	662.0336	1650749	991023	22311	1617.447	90	401.453
2601774	1050627	16885	142.2485	1635040	509798	38348	119.7228	81	401.900
2722947	1886686	7041	661.8001	1778377	934018	19542	1309.906	90	404.021
437309	1364438	179197	9343.552	235663	632636	349972	19089.03	68	404.497
871038	1529287	9860	106.146	625636	819450	24077	587.3197	88	407.441
1547596	1360249	7787	176.4507	973826	615851	15384	68.2424	81	410.163
2831801	1759024	10497	812.4817	1946122	904977	32310	2277.591	89	413.614
1898029	1183710	11584	629.0624	1252482	591616	19800	1505.78	85	417.389
721618	121687	4922	50.7242	259623	37594	7232	333.3152	58	420.192
1284468	756675	3847	271.4167	720128	306390	9324	404.2764	72	421.720
170047	475106	71139	3054.098	91811	202063	137524	5470.296	64	424.452
2165656	1385498	5579	538.1819	1353859	645467	13712	879.8432	85	433.936
2242996	948279	5797	575.8117	1204464	440181	11127	1333.825	78	455.286
1718174	771648	4970	468.817	953275	306261	9022	885.7342	73	482.543
829349	894168	7340	275.774	508723	382613	16799	530.6239	78	483.869
1201213	699328	3937	278.4657	679274	323608	7734	776.0774	80	487.178
1516903	1392677	11546	603.5306	1051160	746738	28046	1016.181	88	489.277
2037989	1632153	6328	776.4008	1364587	791759	12809	1388.785	83	491.622
1515146	971433	9705	634.4505	999065	442926	22196	1356.996	83	495.198
384550	1305305	80016	29240.7	223462	638858	204119	56019.28	67	495.537
2486700	844889	7709	666.6749	1420857	414830	18168	979.6248	80	497.317
1830805	1067386	6792	284.6312	1099459	497043	17942	351.1462	77	497.734
1850108	743623	3668	303.1748	945001	303731	7053	654.0733	72	498.623
1689566	1064333	7087	539.1807	1078817	633399	21294	1169.793	91	499.939
1628113	1155955	2899	452.8339	958875	515783	6351	1160.091	77	501.050
1878823	612963	9127	219.6247	1085683	257964	16781	621.2141	76	501.664
1977569	852503	3886	693.8046	1146328	422957	8074	1865.151	78	502.211
1301158	861960	5932	201.3852	814574	376897	12842	249.0362	74	502.245
1935959	1078828	6300	330.43	1233856	504670	14650	671.865	78	502.564
2123605	971272	8078	632.5758	1282628	448683	17755	930.0555	82	507.956
1858469	1101591	6983	284.1463	1067380	504672	14976	309.9536	81	510.887
1115129	815347	8580	112.338	735565	407714	20576	330.1136	87	514.359
1944491	1084150	4683	476.1163	1137872	463348	9389	533.9229	79	519.005
2763598	1289810	9068	836.1148	1631431	596699	19448	1605.433	82	521.696
1978706	806165	5915	159.8315	1047422	321474	10527	371.1647	73	532.894
2199557	2024681	10183	1007.666	1453744	1089836	25246	2041.101	91	535.328
119081	48477	45	-1.4755	58286	24174	50	-256.195	62	542.061
2765952	1485918	9651	574.2211	1671590	736573	21783	1307.426	84	542.506
2032524	650127	5786	281.3946	1078078	288747	8943	649.1023	76	548.270
1907600	1287950	11807	451.9727	1067039	585291	21176	1277.774	80	587.138
2156327	1146468	6383	445.4863	1357545	545615	13436	1005.56	83	589.592
1489977	1599045	11693	741.3773	1008211	789490	30750	942.075	79	589.638
1317849	1540909	8366	275.1326	793096	728085	19057	504.6977	74	589.866
1960306	837259	8444	470.9084	1116740	368827	16353	720.8033	77	590.854
2439813	1697341	8554	863.0794	1921660	934356	26368	1574.645	99	594.725
719102	1671499	21636	29397.58	408024	807132	51436	56999.36	76	596.459
896578	1685150	6409	496.7449	587405	707217	15005	796.7805	76	596.634
1368187	770008	5776	547.8336	825026	362044	11785	1589.139	79	597.421
1830387	1178632	24172	487.6492	1116753	535993	40719	1229.536	80	597.944
2246245	994949	10101	226.4661	1435348	504599	28808	558.5288	85	598.620
1568189	796924	7125	434.7125	957291	371304	17288	530.2568	80	600.308
1012284	1024491	5796	95.9556	573133	412498	12686	211.4846	79	601.380
1351075	803689	8422	460.0742	877298	430654	21403	1005.108	91	602.928
2139704	1028591	16138	387.7418	1173829	424321	27075	381.9075	73	606.079
1643906	1052284	4629	610.8869	923388	466661	7604	1329.784	79	610.177
622283	220392	187	162.0907	190142	62766	-430	431.877	48	610.518
2267376	978148	3173	488.4053	1286141	441524	5065	1194.146	77	611.292
3426854	2763448	22718	1611.88	2517626	1656207	69233	3477.371	102	613.038
892151	209177	8236	155.8396	332854	62203	11098	47.9978	60	614.955
2519653	860754	6411	572.4571	1454115	379407	13922	364.6242	78	614.992
172073	273534	202382	3360.23	70276	94508	288737	5080.746	52	617.698
2965164	1151961	105848	3053.473	1749699	485420	226939	5790.478	82	619.021
111827	35492	465	10.0865	23330	7930	231	-12.2409	23	619.135
2755114	1800213	9727	510.2847	2285698	1149337	29850	1886.585	116	623.945
2460478	1531865	8003	915.3683	1671257	738186	18285	1997.788	89	627.394
1822550	1078684	6940	546.334	1146110	550747	16061	770.8221	87	628.537
2115019	954793	12044	608.8684	1440363	522818	28786	1572.695	87	630.950
1930184	1457576	21335	1019.893	1407578	762956	49566	2320.453	90	643.910
582832	759006	3760	1274.936	191703	241977	4996	1818.076	55	662.910
1997212	1372373	9107	927.5027	1237596	629875	18895	2062.01	83	698.044
2340693	954553	9024	269.4464	1421988	441736	19957	174.1877	82	701.064
1716152	1109741	7446	520.5206	1056393	515014	18302	1107.342	78	701.210
1641646	984999	15106	448.2466	1014674	439097	30255	817.3055	80	703.434
2778510	1480205	9565	581.5965	1868814	856726	30647	1376.897	92	704.575
1703076	1017926	8212	523.2932	982070	419477	13711	959.9871	74	707.111
2376608	913407	10143	619.4223	1371864	429022	21282	1384.52	82	708.174
1745343	656081	5332	95.7252	952327	255847	10084	-184.0876	71	709.525
1857829	647339	11106	217.8466	1000585	258413	21286	271.9446	74	711.555
2926451	1917856	12383	718.0863	2314665	1114824	29212	1861.393	95	711.760
2173436	1294127	4178	531.7858	1429461	594365	7354	997.7594	74	711.925
2338387	1121029	6095	342.9295	1588577	560721	11635	1100.724	86	713.288
1871571	730312	14358	263.8838	1042675	308298	26530	900.333	82	714.145
484573	133596	61723	5501.06	147108	39789	88155	7154.496	51	715.670
543360	1156228	421519	34663.41	305354	485564	800147	55395.85	69	716.771
1180180	758700	3819	292.4459	621607	298657	6080	326.088	71	718.777
2502400	1829753	25681	1318.504	1842673	1149774	82245	3421.945	96	721.237
1729452	734875	2591	199.1551	975262	281400	4834	-146.6126	73	723.064
2898430	1513442	10636	852.4796	2049849	877629	26371	2285.213	91	723.379
1471530	1473607	9732	16613.56	1097135	787412	26215	27926.66	87	727.403
1166796	845893	3497	469.7817	774052	477552	10082	827.2002	87	729.330
1864956	801742	46501	501.5061	1154602	375438	91013	1573.229	80	730.412
1474706	913315	6312	463.7032	731851	367072	11493	852.1573	67	730.792
1529090	650063	3561	124.5721	793820	264179	6677	229.1797	68	730.966
2152460	1318839	3638	308.4918	1244474	623334	7385	608.2985	81	735.068
2025872	1214624	12984	465.6024	1223084	547727	27642	793.3162	84	737.904
2031307	952770	6053	730.9733	1295270	432190	15183	1523.166	83	740.524
2212767	909757	9622	675.3942	1421231	428895	19321	847.7081	82	772.764
159704	352818	369799	7489.924	79263	158363	686486	14800.67	56	773.275
992072	1250187	10566	282.5526	662839	607598	23869	377.2509	83	778.009
2541373	1347279	7701	761.8261	1621611	671439	18410	1303.801	83	795.163
1480498	1168075	6480	575.528	914545	558693	20546	714.4306	87	799.897
2027115	1582969	8719	391.3359	1224869	740455	17432	688.5352	83	810.121
1665000	812760	5338	369.8618	1007589	358430	13385	1450.899	79	810.866
2308618	1087790	15554	891.7794	1493022	534440	35491	1673.845	78	810.926
2751712	958246	6530	381.333	1599030	444646	12455	326.7255	79	811.968
3134588	1415262	9838	770.3118	1797646	701922	19620	1434.682	85	813.545
516230	2190245	13505	34458.63	299372	1274690	41146	71619.09	78	814.028
2283653	878464	6676	443.3236	1330646	408904	16310	853.991	85	815.184
2171653	1077213	10210	840.781	1391022	535724	22080	1699.688	83	815.636
2278162	997003	9704	703.5944	1300698	449382	20715	1414.111	80	816.401
195360	165985	1184	-25.3776	92774	91495	2547	-357.5133	68	818.404
103841	18742	9118	282.9198	28230	5209	10742	584.2262	35	819.191
1983749	830295	9764	331.9604	1188189	375811	18067	824.1587	79	821.494
1773371	1022017	4426	409.0986	1015455	481895	11010	370.661	79	828.240
780552	2057119	354952	66555.41	404951	1014384	773439	119549.1	79	834.671
1637965	758616	7555	313.8355	964606	352534	16646	716.6406	76	835.117
2625070	1173579	8842	586.6362	1543064	559788	21405	1358.821	83	846.479
2313055	1570597	8868	698.8948	1586345	783230	23720	1884.692	91	848.337
1998572	924118	5844	317.0484	1183141	421252	11912	328.8632	80	849.854
1614777	1068891	5861	520.6021	1035764	504706	16982	1193.29	82	852.141
1972697	999813	9147	455.7467	2003353	899215	28057	2155.598	160	861.173
1425609	683024	2937	308.3657	857294	300548	5366	474.8326	77	863.855
1793653	1184281	6203	558.3883	1214775	593372	19540	905.194	85	916.125
1669728	996392	18435	396.2035	1044419	455698	35072	900.1392	80	917.101
2173731	1111836	9880	471.268	1391304	513107	20085	1214.769	84	918.896
1772234	1051740	5136	473.9296	982464	477178	13487	515.2207	78	924.546
418083	249515	184298	29138.52	131279	72970	256734	39142.98	41	924.561
1590977	1500120	14624	855.6064	1199550	787978	35738	1666.302	91	926.230
1583644	1283829	11905	486.8705	983206	571100	27403	1447.708	78	926.641
602419	843903	67205	33064.2	378618	436161	165924	63541.54	78	927.581
1058300	844639	5144	333.7784	757784	515180	16211	1123.237	95	929.608
2653861	1529665	18109	1413.115	1581144	646265	37252	2370.437	78	930.241
2369911	1161393	6353	345.8033	1430055	541009	13422	894.5742	83	934.272
1848594	1106024	4527	165.5647	1095534	538408	13424	328.2864	84	936.507
1688300	1566547	15769	700.8409	1164924	889077	44210	2104.181	84	936.539
2292348	789797	5099	381.2539	1242685	358953	9495	475.6695	78	937.912
129656	76060	100878	2069.656	37342	22893	132387	2490.511	39	946.966
1583106	960553	5915	456.8315	1137084	485646	17105	371.5905	87	947.166
1840433	1254379	7601	1123.216	1206279	610092	18232	1653.415	83	947.552
2339516	1537875	15858	465.0338	1355806	679799	31292	353.0812	81	948.900
3465890	1095971	6685	664.0285	2305415	681539	18801	1886.536	98	950.223
2232019	915664	9870	626.707	1255717	378805	16856	503.4216	74	953.003
1358646	528502	4561	272.6721	716416	207016	7391	377.4351	72	954.213
2449402	1076801	6627	549.3747	1394181	452946	12773	951.9653	77	979.128
1731546	2334643	677289	80471.11	1359904	1354330	1512532	134734.6	103	1010.600
2285128	1309183	5218	257.1298	1287705	555537	9907	779.3827	76	1024.349
1470427	2664914	171803	66624.55	953712	1470914	443017	138004.9	87	1025.665
2027146	1171328	7734	628.0774	1359302	604293	20832	1425.275	88	1027.087
3472044	1148683	7259	464.4299	2288553	565518	16445	957.5645	88	1027.795
1943846	695544	17906	793.3266	1132983	303037	40653	1245.033	75	1028.573
2572751	871242	13533	623.6013	1384524	370781	21889	1560.173	70	1028.907
105424	168575	123959	2833.3	50379	80630	268991	6170.195	58	1029.774
1659850	802887	2866	512.5826	1027275	386620	4603	927.6283	79	1031.465
1839409	870404	5557	339.3477	1110215	385849	10177	835.5297	79	1032.991
2630490	1306637	4770	371.597	1485934	606315	11567	1452.509	79	1033.170
1708508	888805	7898	297.4778	1009741	411684	13083	467.3563	74	1033.907
533014	1190186	36327	32329.54	261010	488011	78516	57489.55	71	1038.689
192348	289881	300548	3859.143	70326	101683	454332	6477.625	52	1041.291
2252933	941911	6699	365.0139	1327312	442714	15179	497.7419	80	1044.008
2116078	1033080	3714	421.5554	1251108	465135	8320	546.752	81	1048.149
1512054	865835	6215	384.6615	908726	385403	14564	1015.24	78	1048.998
1850328	795973	4601	507.9161	1072179	347388	9978	570.1658	76	1050.380
252254	156126	365799	4282.524	73181	44540	462085	5736.968	44	1052.032
1004141	1117543	5598	610.4478	652747	491719	13145	1300.434	81	1053.031
1904787	1002964	5941	260.0901	1219649	473285	16166	676.7126	84	1053.897
1776495	818709	8092	133.5612	1041837	344048	15542	629.5062	77	1055.775
2985900	1640683	9566	1041.453	1774088	840026	21953	2638.963	87	1058.324
667683	1529563	882997	54106.73	407900	645919	1710891	119940.8	76	1064.526
2051734	991042	5477	383.8597	1224041	447174	11984	852.5024	82	1064.894
2555190	1631929	24418	1484.25	1777230	860112	59611	3354.977	91	1066.123
107574	41846	686	96.2846	29955	11535	659	57.1699	37	1074.374
1184308	1524640	7345	453.0545	742803	627141	14161	666.2321	79	1076.733
2104168	1748891	8273	897.5153	1378474	866870	18139	1919.798	90	1080.650
2485677	1237593	7129	379.1369	1524159	689847	18173	792.9053	86	1097.675
1768456	1768980	11858	479.6338	1168752	916242	28525	920.2525	86	1119.080
2415445	1219924	8038	519.3318	1385008	513102	18227	871.1347	77	1131.525
1872325	775940	3718	403.9798	1059853	331746	5736	1077.59	77	1132.888
1852983	857870	5885	285.1485	1177768	394153	9850	974.585	81	1136.295
2011386	1329106	9178	569.2858	1153942	553579	16473	1127.535	78	1139.155
2075410	664462	5197	257.1517	1213551	284171	11207	530.3127	74	1139.798
2109640	1211133	92218	3205.83	1360396	668595	170890	5089.929	88	1140.398
1641426	1037661	6039	397.9879	1007947	472743	11481	759.8841	79	1141.191
670761	1650271	17360	637.896	462799	774196	30984	1818.402	83	1143.870
2252634	771407	3379	476.7619	1163304	327108	6231	709.3591	74	1149.860
1835581	1367711	11992	389.3512	1173585	683850	23004	907.7244	85	1156.086
1813966	725667	6554	341.8794	953985	312154	15515	294.3915	76	1158.095
960912	1233330	84805	50786.56	478350	564628	245313	92460.46	83	1163.598
2300500	1335361	4737	415.3457	1510377	635543	12365	1076.677	85	1169.897
1542304	819223	4423	293.5303	983293	364865	10932	451.8852	83	1192.429
2079106	1001949	7782	405.1702	1256958	423216	14936	1002.71	79	1200.059
1282218	824062	3337	308.8057	778821	382384	7492	483.9012	80	1202.770
2075076	1177163	5217	420.2737	1225117	537350	13277	445.4397	81	1213.313
125602	54207	134	13.7174	38188	16527	155	-67.3045	40	1218.211
2673216	1315775	6720	1314.992	1638722	644325	15595	2792.879	83	1218.597
1826210	897481	4388	225.5668	982335	383986	8449	536.1889	75	1228.210
2254192	903246	13101	133.7661	1392636	429710	24138	106.5418	81	1232.885
2190144	1328301	4543	649.2623	1529346	695567	13970	1145.717	87	1237.023
1869845	695002	7484	218.0524	937211	260565	13458	259.3938	71	1245.459
2213362	969486	9395	549.0595	1173780	408203	15106	1320.247	75	1252.533
351155	73520	9855	139.8655	120961	21203	13266	74.0226	52	1255.296
653069	1374799	109847	63075.02	437971	862057	370813	166017	93	1257.278
1550489	868883	5654	517.3894	1002805	400032	16788	1012.207	87	1258.130
1543208	1347475	6765	544.5165	929222	608198	15668	777.3748	80	1258.630
1696195	869267	7931	372.7291	965712	379133	15854	1113.609	78	1259.824
2036141	964403	9507	261.9427	1238933	448851	22721	435.4481	81	1260.358
1778038	599844	8193	423.0273	1029865	251310	16080	1032.088	76	1261.380
2191983	864708	5698	399.0578	1364550	405046	13166	598.4126	80	1263.541
2192973	1174281	6622	330.0942	1286763	477575	13558	409.0038	74	1264.092
2172158	780442	6330	378.113	1244178	341924	12248	682.5128	76	1266.466
101851	78754	389	-115.9771	26665	21580	598	-265.0522	32	1267.013
1682263	2135298	22586	1006.875	1292989	1215715	57296	2434.106	93	1268.119
2446590	992415	3734	551.6774	1395265	430257	7044	1266.368	76	1271.429
1744543	817211	6993	295.7073	1052948	351663	13854	327.4094	77	1272.255
2444973	1823721	7332	1321.925	1351414	789041	16416	2384.738	84	1275.054
575907	1293017	210296	50337.41	334394	674046	504536	90360.27	75	1275.699
2334697	1291958	5591	406.4551	1316395	623488	13724	548.1164	82	1276.390
958874	2637988	22448	1020.733	1012310	1839595	87243	3568.732	114	1276.764
1195481	1886686	7495	632.4695	871907	933584	16512	1583.923	88	1283.464
2061882	1069048	6109	264.9149	1311879	482481	13184	934.8224	81	1286.031
982070	533478	3493	161.3573	538803	207748	5658	-33.1862	73	1297.659
3652207	3250166	14754	1611.899	3314623	2417446	54825	5280.683	113	1301.698
1297398	654215	3336	302.9496	701201	260614	5728	537.7408	74	1304.203
930383	1345681	42526	640.5086	546064	619201	66975	939.2975	81	1346.528
1614663	544171	3267	-16.1213	882520	229775	7639	-294.2521	74	1350.688
154128	156985	1125	4.1125	62830	71731	2035	63.1635	54	1350.884
1814235	844333	7370	518.457	1097599	378897	19410	985.901	80	1353.031
1648161	1138359	3275	423.7275	1020980	518554	9100	547.51	74	1353.227
2687192	1121277	7910	567.751	1695386	533952	16006	1248.737	77	1353.338
1612848	1480494	11177	492.6297	1065070	794674	23426	1786.999	86	1354.279
2262792	1164071	5994	540.4634	1472995	607078	16083	1267.656	92	1355.985
107539	136405	33777	1377.49	35096	42559	45934	1697.097	41	1359.463
984217	636669	8729	-23.1031	597134	275667	20902	-85.7978	77	1359.757
1683355	802260	2834	362.1874	998425	347374	5247	762.9567	76	1363.985
1717548	942032	9990	865.439	1008109	444090	22632	2315.255	85	1364.923
250415	172659	621	216.6381	68904	48101	1064	67.8904	43	1367.816
2676539	1426037	10859	494.3899	1592686	737229	27447	1080.377	86	1368.544
1640468	1017913	15844	452.0484	1072005	498640	32960	1365.056	85	1370.000
1775981	931452	7826	353.8386	1093172	419900	17897	252.6217	73	1370.017
1169951	741513	4984	495.8024	804993	342568	13356	85.0716	83	1370.968
1828192	849552	7183	479.3663	1084386	345473	13890	420.229	77	1376.514
1795136	858569	5772	349.4092	1102773	370743	13453	106.1133	79	1381.875
1227740	2006368	15852	991.8972	902012	944486	38170	1697.337	92	1382.825
2166581	810395	4250	411.425	1241457	378046	9545	879.4745	78	1403.787
1775736	816460	6061	258.8221	1139059	373279	12176	361.8736	83	1408.300
443432	1076298	716132	33751.61	285077	622684	1805370	93051.26	81	1458.269
2236662	1551630	9737	458.8457	1520951	807890	32328	1570.001	88	1458.558
1704854	908249	6892	209.2412	1158313	419363	12949	703.6389	82	1460.592
2496743	1204918	6763	722.8043	1514841	585048	15000	1657.5	85	1461.881
1604896	1166600	13090	501.349	1085343	548134	27621	636.3381	87	1463.912
2045463	1113047	4209	353.3249	1283637	532994	12250	538.225	83	1469.092
174913	219211	548	306.1428	56429	68757	510	540.611	44	1470.163
1842911	1089507	8963	586.2243	1149425	529272	19908	997.2388	83	1470.471
1815967	2764001	843525	76645.75	1022941	1202044	1774676	151987.1	78	1472.316
2014012	1602719	8458	845.8938	1830994	1098031	29862	2262.858	110	1475.232
2088768	912070	5265	352.3665	1265201	417471	12807	99.0727	81	1476.639
232503	55497	1387	-90.5893	119217	21146	2301	-482.1139	63	1483.223
242543	19149	-40	301.756	97284	7819	-451	643.8989	60	1486.908
310640	312220	305937	5125.666	105375	102266	432108	7504.659	51	1488.885
1033938	1415042	9333	362.9813	641835	644153	22687	693.3407	86	1490.897
691425	2052789	154990	97830.94	422251	1302745	540079	216489.6	98	1499.246
1632002	1205296	5054	652.7294	1817758	1055155	21564	2674.94	120	1499.349
1650689	1664047	13604	604.3844	1191892	870859	33740	1383.814	88	1500.095
2498805	1096690	5080	404.988	1511999	509806	9588	783.2868	81	1505.564
3493425	4327125	24406	1369.977	2085463	2025121	53498	2764.638	87	1553.708
1784730	1418338	13291	864.4251	1525126	862962	29121	2343.488	88	1553.720
2183991	1124322	14310	442.791	1382155	507354	31674	811.1114	83	1557.426
2049201	1524589	3505	320.6305	1060087	591562	7790	589.019	67	1557.671
1523289	1505477	7884	482.4924	994115	724124	17330	919.213	85	1559.453
2788525	1401225	10185	1086.379	1727379	740996	24052	1932.917	86	1561.034
1589881	645519	5520	273.672	905175	284750	13381	577.4741	78	1561.882
1997650	1016714	12992	345.4512	1198694	490982	25350	875.135	85	1564.967
3294164	1755606	7992	980.9512	2182435	982274	23539	2451.738	94	1566.322
2566169	1079856	6781	317.2141	1536644	497484	14384	755.1424	82	1570.380
1928406	2042769	5643	991.9723	1286615	950640	11238	2294.852	84	1572.927
2024405	2016889	7163	515.2443	1431517	1178778	16541	720.7501	96	1576.097
1752686	731092	8037	385.4757	1069916	312356	19080	518.388	77	1577.986
752577	1041333	7709	293.6749	494192	494663	19387	795.2107	83	1578.894
2569638	1674863	8010	819.361	1782383	800588	20311	1347.247	87	1579.207
1589181	758762	39799	976.9239	693086	263023	67377	1745.45	60	1579.486
2424165	1266977	10318	569.2398	1370662	618487	28984	1073.202	78	1579.859
1855468	1203506	7519	703.0159	1117232	542140	10929	1042.317	81	1580.578
2557171	969593	8639	641.8479	1645543	479336	19321	530.7081	84	1581.270
3037147	4187990	18586	1851.475	3029568	2773682	60927	4058.605	114	1581.438
2529641	1269763	6495	779.3695	1631019	672406	17585	1798.519	88	1583.732
2403037	1379046	8075	536.0075	1347658	579566	17655	1079.446	71	1583.924
2043074	1128099	7837	498.2557	1298823	514950	16316	1049.128	81	1588.425
1884363	1036689	6973	560.5853	1056985	427641	11283	1318.376	72	1588.761
1288163	1217270	6642	98.2162	845912	636090	18085	536.5685	90	1593.028
716664	968643	5756	158.7116	472364	451559	15113	-34.7607	83	1593.732
2183578	1297201	10994	1166.963	1294081	683946	29303	2360.298	85	1594.006
1766110	987600	3079	487.9319	1122879	473745	5462	769.0182	82	1600.285
1915035	849570	4858	346.9338	1212055	389073	9511	721.3671	75	1600.469
2939215	992330	20635	803.6235	1779068	473754	34314	1521.215	82	1605.748
2024360	1320894	9340	417.974	1270505	602989	21836	686.7996	85	1609.369
2047734	1681790	7402	572.8522	1388850	828141	17805	1204.86	87	1616.139
1914553	1000731	5264	521.5104	1100415	448997	9978	709.1658	78	1620.801
105342	28975	111	-2.9729	29181	7980	101	58.4661	35	1642.093
1913059	986941	11413	392.6693	1148195	452665	22563	533.1843	82	1666.638
2261569	1059122	8001	689.6561	1358805	542898	16525	1109.052	84	1673.821
1222959	722997	11999	324.3439	735267	311197	24552	1038.967	78	1678.157
1597970	1855238	5031	534.0391	973429	946441	10319	1365.096	82	1679.323
2162861	732060	5792	290.5312	1213929	338878	14276	883.6836	79	1680.596
1140459	835481	6475	306.2475	682938	360384	13287	521.0007	78	1684.297
131566	167074	64120	1949.132	42211	51095	89005	2277.18	39	1684.601
1627930	729163	5233	306.9713	964488	314051	13137	566.5857	76	1685.011
1879217	1144786	9335	283.6935	1192697	608162	25979	673.6219	88	1686.609
1876953	1434876	4015	465.2415	1067753	569460	6122	914.0442	78	1687.976
2053847	1004972	6227	429.9347	1329382	507779	18028	558.7708	84	1689.539
1777650	728636	2963	276.6243	1005005	297012	5943	482.8023	73	1692.928
2180741	933845	9438	87.8718	1327241	430777	22173	420.3053	77	1693.124
537670	120480	936	140.3096	287878	45936	1504	300.5744	66	1693.480
752102	1791458	297766	65237.47	350774	783780	668717	116413.6	76	1701.506
1800298	998060	4232	566.0152	1046439	396536	8145	1341.934	74	1701.836
2174599	855095	8209	568.7249	1266392	404407	15225	941.1225	77	1707.560
1680890	1033842	5995	420.3195	972062	462426	13409	571.4449	73	1707.713
1367428	653548	2681	197.2041	783753	257990	4405	223.1205	73	1710.244
1622512	848880	5038	329.0318	931568	389706	10098	667.8978	81	1720.207
101791	71240	155	95.6955	30585	20692	183	323.6663	38	1725.696
2059779	998927	4477	369.7597	1312535	457513	8786	844.6946	83	1730.733
1360594	774761	4661	509.2821	782862	346308	10505	844.3305	76	1730.956
2528032	1007370	10307	160.8227	1511288	481722	22110	315.371	79	1740.086
1714581	1768467	8106	640.5466	1160304	812610	22318	1576.44	86	1755.997
2044415	1592642	6647	633.4967	2460977	1413151	27083	1316.756	129	1779.666
2437819	992920	6180	449.698	1589479	500760	15519	954.8159	84	1783.992
1487515	734464	7220	256.042	879210	331036	13472	594.3792	76	1784.908
1106361	918514	6560	426.016	670497	405113	17052	477.2172	75	1785.182
1516983	1332700	5135	635.0735	1026424	622885	12251	1312.081	84	1789.707
2613365	952355	10133	464.8613	1632554	484767	28013	1318.929	85	1790.818
1916930	940075	13213	517.6493	1296920	451091	29141	509.6101	85	1793.527
2151399	1094303	8428	597.2108	1410653	546090	22800	1445.08	86	1795.077
1618833	766950	6294	370.2934	1034022	403402	16985	696.8585	87	1795.910
1877229	910365	3169	499.9809	1127200	371993	6063	1373.534	77	1796.752
1758267	679839	5276	-17.2164	1112471	308049	12698	51.7578	81	1798.334
2628748	1178448	7690	325.409	1776658	671385	20702	831.9822	91	1799.334
131620	36668	3169	-465.0191	47523	10572	-1724	-46.9164	46	1800.569
1515840	715556	9272	136.7592	872175	308341	21563	230.0843	78	1802.875
330001	695847	86000	11169.6	145267	261922	148835	19901.64	61	1804.195
2052084	1009652	9205	705.4005	1282221	484739	24056	1860.342	85	1809.458
1055150	1159486	7900	276.19	620193	485337	14492	387.6012	78	1819.900
1277722	2659029	20399	1476.584	809270	1188128	34958	2909.544	82	1821.938
1331735	1410867	7719	373.2359	934986	660314	17758	1020.624	86	1823.266
815138	1874993	243277	39422.44	437313	868302	541668	69244.98	76	1832.158
1704686	1236072	6620	219.382	1125138	552561	15438	458.4718	83	1845.081
1649980	741700	2367	286.3887	835609	309532	4007	195.3927	73	1889.023
1680370	897965	5022	261.3342	1062685	396990	8964	560.0804	81	1891.762
1407416	1077643	7751	355.6311	801688	448161	15304	505.7544	74	1892.155
145294	105429	1670	164.687	77410	38275	2982	480.8902	59	1900.794
2191842	920964	5261	513.9421	1313584	403733	9046	921.2806	78	1901.067
2497026	1272090	9648	446.6528	1561715	652894	24438	627.3718	80	1901.222
145461	101695	625	10.0625	53166	37358	1008	-92.0512	48	1904.050
1096393	1150185	9537	558.6257	924633	678176	27720	1661.092	101	1906.581
1912192	869060	8793	669.6873	1155425	401009	23204	1074.944	81	1908.384
100584	91885	758	247.9238	28868	27395	1152	362.2272	33	1908.760
1591769	1029226	5895	397.7095	997182	460863	12995	70.0195	81	1909.905
1481725	1083589	7139	635.6979	863193	469528	13661	1036.182	75	1910.292
1506017	1312843	4572	407.0892	892206	614813	7300	624.53	76	1910.501
2123286	852388	11631	336.2991	1233439	375610	20243	658.0323	79	1911.593
1338382	906932	11928	402.5608	735007	392947	29461	778.5621	79	1916.447
2134094	803594	8334	395.7374	1281690	374331	18245	874.5445	79	1916.794
731554	1003928	4468	644.0548	462491	434636	8686	1320.085	74	1917.262
1928118	1444856	9349	287.6789	1276541	761099	31618	596.1698	90	1917.643
186103	154477	11650	116.565	55584	45195	15136	173.9296	43	1922.883
2565383	949858	6169	418.2809	1524735	458511	13351	1187.791	79	1923.503
1412925	1211300	5180	497.598	870520	549734	12395	788.3595	74	1923.624
2276468	1429005	22697	956.9017	1463713	668954	45039	1523.888	84	1929.171
1304339	698593	2810	264.641	877194	346581	5850	724.185	78	1929.481
1516696	542487	39279	979.7519	844808	221944	75931	1711.529	72	1929.951
1969723	1216349	6412	336.3132	1319927	607894	15382	453.5302	87	1945.942
1690144	648666	12875	86.2875	978292	303274	28976	380.3536	78	1947.531
1694083	915653	4837	331.9557	958079	412355	8999	384.0439	78	1960.463
202257	62535	7042	-7.3438	56869	17760	8835	-86.3565	42	1995.483
2265918	1017544	8484	218.1524	1143176	584398	23544	1260.018	91	1996.254
3333675	1563519	14551	835.1111	2179918	825726	33039	1295.688	93	1998.849
486696	1034428	78111	47047.83	195515	398154	166540	73719.89	50	1998.935
2870980	2251983	17831	935.1191	1883524	1328025	52722	1674.304	86	1999.226
1520844	996828	11308	197.7788	922056	435759	21928	534.5608	75	1999.774
155277	35594	3	12.5683	43299	10265	-44	0.3316	40	2000.997
1671478	1028121	16809	256.1849	1065067	485500	37476	852.2036	83	2001.217
1528056	864121	14633	649.3113	938005	365899	26109	1034.915	79	2003.477
1997670	846332	4789	182.8629	1765303	702142	19115	1126.351	114	2006.631
2332383	807973	7305	360.8105	1351853	350336	16763	604.8043	71	2006.758
2722615	1564124	8664	614.2504	1730213	849807	24644	1088.728	88	2007.474
2023241	1095064	7061	273.9221	1144497	478303	18210	753.581	80	2008.802
1551840	1028567	7288	478.2568	967137	450306	12054	1030.429	80	2013.416
1114331	860437	9207	306.1127	738589	434968	17962	683.2682	76	2013.489
102724	40125	217	19.7737	27934	10704	128	-112.4192	35	2014.640
2189813	1481177	7973	693.6853	1440753	752609	19195	1264.839	85	2015.295
529160	1712185	642952	39352.21	338683	832906	1452815	75042.92	80	2015.872
2297853	1362447	7517	900.3037	1376672	642938	18781	1513.414	85	2016.435
1831522	793782	7017	331.2537	1165999	380546	17244	314.5884	81	2017.192
1640867	709549	3139	223.2979	956307	308559	5796	332.9556	78	2028.870
2219085	1651522	7168	729.5248	1486408	809170	21675	1104.968	91	2030.783
1862389	1538168	3300	436.13	1163033	649410	5395	1221.66	80	2034.920
1620497	860086	5686	241.7846	912825	395953	12518	623.6598	75	2035.071
1889899	827835	8147	507.6467	1167195	364380	22541	957.3501	75	2035.259
1318347	1620621	9092	324.6612	809278	675091	15188	510.4468	78	2036.757
2064510	1496609	10981	758.8341	1376611	743107	23527	1748.465	87	2103.011
601233	1699057	190907	50711.48	332653	794855	378636	87530.28	70	2103.368
2477002	1304209	7501	686.6061	1631392	616113	17493	816.7573	83	2104.002
1782966	639411	5907	423.9827	1023192	269938	10664	325.4504	76	2106.075
2098933	854147	5276	413.7836	1199539	391174	9409	814.0449	77	2107.572
108203	35671	538	23.5818	30120	9962	719	3.5359	36	2111.296
2331868	947036	5780	298.258	1251070	419708	13267	821.8787	78	2117.324
1141802	738197	9929	154.2169	677341	307705	17981	-483.4659	70	2117.377
2220432	1060260	3794	399.0434	1306612	465410	6425	637.4425	78	2123.807
1899668	1034097	8837	477.3557	1218326	463215	20455	668.5255	81	2124.532
934353	531669	6166	450.7126	600463	239359	13675	944.1675	81	2128.359
1813085	844645	4790	280.719	1077807	340024	11844	220.6484	74	2128.611
726913	1052996	4838	488.8118	487308	476918	9997	582.4317	82	2130.435
156811	387928	765	45.9165	51351	142632	1007	-142.9073	39	2130.484
1652594	872223	11875	257.1875	958871	420189	30079	762.6319	86	2131.967
2224648	761882	17929	605.0169	1195193	323819	30476	766.5036	71	2132.472
1765012	818614	4339	784.6179	1010649	357605	9243	1136.932	76	2133.125
162226	158871	71	-3.2169	50350	53423	19	-177.7341	46	2135.010
2205584	1406039	13580	1041.838	1266719	705324	33120	2664.032	96	2140.053
846672	1182640	767668	25307.57	484475	545043	1550855	64481.96	76	2146.441
1085586	940741	6156	354.1516	729231	438894	15555	466.6355	83	2148.757
721069	1144113	120547	37654.29	308000	468692	263224	60292.07	68	2159.247
127164	191724	17809	1791.285	50820	76284	29492	2762.101	50	2163.514
1567322	677044	8763	423.0043	1003037	322993	21866	1173.483	82	2177.073
1787173	790535	6210	430.381	1052305	348888	11453	1116.913	77	2180.805
1111184	1441664	8155	556.4955	747757	838709	20690	1016.709	93	2183.406
1866049	770372	7312	480.8032	1091968	328401	17539	846.1379	77	2211.038
2555240	1442627	8416	615.9376	1543259	664394	14521	1282.428	79	2215.663
2702127	2191257	8952	865.8072	2073200	1162927	27163	1833.244	96	2217.794
2156754	1174268	14931	719.4291	1402957	538661	37329	1439.357	80	2218.032
121931	55047	142	-103.4338	45328	23731	210	-352.219	54	2225.288
1664707	1559407	8899	907.4339	1120961	710141	22296	1387.606	89	2226.584
1384523	959834	6883	363.5363	810835	404939	14611	937.4771	74	2227.020
2081528	999137	9245	551.6445	1880737	831169	38935	1880.254	116	2232.286
1986281	1125978	5848	554.4728	1331596	550987	18533	993.1013	87	2236.098
672869	1056151	5622	254.9942	423125	474316	14465	259.4865	78	2236.562
2066347	1070728	4797	601.7117	1292298	473866	8782	1207.27	85	2238.140
1408387	975129	10311	405.2471	1582039	845279	36857	1883.278	123	2241.244
3515521	1793129	13402	1405.452	2868215	1471318	44270	2957.547	109	2242.466
1395210	714708	2785	157.2385	778332	306940	7089	570.8929	75	2245.253
2291274	1222287	7577	586.6697	1316799	550819	17674	1159.711	80	2247.691
429196	249350	3022	-1.8658	123980	69690	4066	-113.0974	48	2251.795
2365097	888487	8916	435.9876	1431039	425536	16252	1105.337	80	2263.533
2042289	952175	6088	331.9368	1246786	461671	17262	609.9982	81	2292.836
2323706	1255235	15371	445.1131	1497902	574207	32230	424.103	83	2323.823
282797	110222	258854	4474.909	80522	32755	334709	5799.375	45	2327.731
1277270	814935	4223	359.3103	730080	336999	7951	324.8511	76	2329.736
2137594	860283	6623	382.9503	1366980	436817	18245	898.5445	85	2331.501
880409	618980	3412	-17.9868	512190	251969	5771	-353.4469	71	2332.179
1477895	711381	5755	288.8555	817198	305938	10594	479.5234	73	2332.324
1898118	1342368	3274	437.8714	1084866	562933	6681	1147.604	74	2334.690
2627085	955322	5764	641.5604	1567953	454749	14156	1065.952	81	2337.430
746939	1515610	93386	51095.75	384532	696045	228649	95446.41	66	2337.587
2303071	956859	9792	211.9312	1430331	475574	26024	147.1464	83	2338.942
1928848	721779	3926	338.0486	1084089	314272	8323	68.3203	76	2340.730
2647917	1288461	22107	720.8027	1601206	620356	44082	1978.6	85	2342.015
1699605	838753	9467	510.6987	1052707	366496	18038	1156.332	79	2343.183
1915632	1243054	5982	556.1902	1325748	602279	15190	1085.159	87	2348.512
1888716	1103537	9227	618.2347	1192780	517012	20781	887.6141	83	2352.689
2256838	1330224	3600	380.96	1371791	558267	9170	-48.563	78	2354.361
2115232	1053882	8157	449.2077	1419409	517305	17829	376.4069	85	2359.033
1151157	914417	10383	221.8863	673909	425531	21471	721.3231	81	2360.217
2286117	1294023	7980	549.678	1428340	626758	19229	1156.947	84	2375.783
1108689	903406	4988	369.2268	663914	380116	9401	650.1961	76	2380.285
1743659	780765	11950	536.395	1013850	341862	21161	988.9321	78	2402.581
1712988	1498720	89534	2512.057	1129767	758335	172480	4839.128	86	2405.935
332037	35491	12100	305.81	98363	10119	14619	495.3259	47	2407.607
105767	45816	42	-61.0438	29091	13045	23	-228.3097	36	2419.085
108093	70716	37108	586.1588	30641	20091	46651	859.9211	37	2427.691
1628949	1022744	19475	419.5475	1008248	439122	42997	198.7317	81	2430.636
1574363	892433	4056	297.3416	971213	386848	6661	1011.482	80	2433.463
2915487	2374087	13587	1996.831	2089998	1325742	33556	4077.292	95	2434.220
2230982	1200464	9480	537.828	1426891	607498	27752	1202.487	88	2435.138
1438673	792158	7165	326.9565	800164	318247	12536	659.0696	73	2436.187
1676242	604551	4125	405.4125	997842	262685	9054	928.1294	78	2436.619
2144318	1333839	10883	661.9363	1269996	545634	18470	1356.167	77	2439.929
3462720	4179199	22113	1906.939	3293627	3764401	82098	7493.098	120	2440.505
2382343	1084249	5247	686.9567	1479829	569507	15899	1680.134	88	2441.668
159549	19345	246	35.6006	43344	5075	82	-45.7998	38	2442.657
911788	762914	3115	347.7515	433978	406878	6331	853.9691	77	2442.892
3375465	1751616	13351	1008.791	2372623	1106393	42539	1130.638	101	2445.976
2048822	1060771	8941	662.3901	1351917	516645	21572	1238.789	77	2446.127
1307589	854725	4970	56.817	813265	376888	10760	124.636	72	2446.429
2200083	1053800	11917	354.1437	1415151	494584	24627	812.1747	83	2453.900
1530529	849403	3907	344.7827	986180	401104	7218	571.3298	80	2454.588
1381567	1229556	5171	479.8931	841588	575900	13536	1048.17	82	2455.948
2084758	661041	5603	409.7283	1234898	287298	12832	497.4752	75	2456.218
171025	99379	495	57.7695	59580	36185	930	-94.827	50	2458.531
109814	25673	7956	228.1316	30241	7683	10297	159.2617	36	2462.067
1177018	681173	4513	482.5793	744191	355672	12069	1445.271	84	2464.198
495025	536478	3586	476.9746	526639	437988	12356	1531.972	124	2464.401
1654791	959701	4807	259.2727	916435	408254	10592	440.8112	72	2464.461
2476145	1418823	9632	490.9552	1564969	702696	18840	1226.924	85	2465.612
848365	2241128	60938	52195.02	469927	964638	129014	102875.9	62	2465.653
4925751	2939492	31046	1005.481	3528905	1963209	83824	5512.727	111	2480.396
1954733	926014	4964	459.6804	1110983	383175	9649	879.5089	75	2492.178
130395	105724	3754	2490.799	34751	28331	4534	2991.557	36	2536.132
3558439	1969301	10437	858.1157	2516523	1141753	24905	2215.17	95	2537.298
1443571	839214	7398	349.4278	884177	385082	16996	1110.276	80	2543.790
2088034	1017608	5495	452.2695	1422612	467855	15070	1022.427	84	2546.690
1595274	934903	4946	261.2706	1024426	422866	12741	207.5701	78	2547.078
1802615	883122	5930	281.673	1084056	388058	9608	608.4088	74	2547.342
117724	55827	734	13.3774	34083	15504	878	-78.3442	36	2548.152
2022673	886388	16582	224.8502	1222387	398927	26606	632.3966	77	2550.169
960036	1877075	475995	43745.32	528977	998867	1043040	126119.5	77	2550.597
1810332	1171598	7591	673.6551	1096622	513909	15304	1239.754	79	2552.735
1937799	1020700	5881	442.7241	1243393	463634	13154	1210.139	79	2553.306
1731352	1070537	12701	417.3261	1167718	527280	31123	1009.4	89	2557.376
1281996	717134	5317	323.8837	769548	350507	12965	410.3365	81	2557.879
1261229	1037446	5935	573.9535	762055	500530	11120	1145.832	81	2560.388
1063385	1378929	13445	1287.265	695242	630019	29549	2411.899	84	2562.688
572701	834562	276796	32595.05	253254	329500	479928	53275.36	59	2562.878
1818101	734876	3534	450.4574	1065207	313813	7052	972.2172	77	2565.467
1440013	937355	2451	176.3011	804528	405337	4340	407.474	69	2565.600
1961918	1071926	8809	676.3849	1310598	540922	20270	1047.147	87	2570.341
3013801	1766036	35487	1518.421	2133598	882901	76916	4248.788	90	2571.364
2184094	1233345	9127	1163.625	1509968	696420	26819	2554.746	93	2574.093
1678214	817586	6584	157.5624	974514	344090	10692	212.4212	73	2574.714
2295765	1416384	20615	1181.501	1558787	716662	38564	2268.64	87	2585.529
1200967	1394364	4293	476.2373	760506	668850	11040	1473.344	89	2594.993
764592	2630451	200451	82661.1	424443	1406961	511372	150949.6	80	2595.396
2399512	964743	5655	415.2455	1424078	461011	12036	732.0196	80	2615.476
264818	61625	3602	90.6722	94352	18446	4749	240.6189	51	2618.702
1497833	1176953	9152	599.0272	1069657	639998	26007	1326.593	94	2632.930
2012333	876917	4382	384.4302	1225857	409673	13018	606.7098	79	2633.171
631417	1.672452E+07	10438	879.9718	433462	1.370396E+07	71060	5228.466	149	2633.877
1.110989E+07	1.51755E+07	16118	410.6198	3.949789E+07	8.965453E+07	281378	9971.706	474	2633.940
6148638	0	19327	727.8447	2229722	-2589616	43801	1127.036	44	2633.958
1888426	1304264	12784	739.3824	1108418	620552	29313	1711.859	78	2635.535
103726	27942	-54	92.7706	29024	9282	-291	64.8749	38	2638.017
2189651	1197641	7190	282.359	1422191	609196	17422	531.9742	88	2639.879
1751893	590342	6587	432.1307	965047	238571	11584	779.0624	73	2646.465
2419624	1042249	9521	258.9281	2416319	981918	39995	1458.719	138	2650.823
2519985	1082506	16452	879.5572	1630528	649506	46492	1802.801	94	2659.836
1533933	757306	5497	272.9817	890367	299089	8973	935.7853	74	2660.841
1200527	1262500	12377	461.9497	701444	550357	30747	1007.507	82	2662.713
2781795	1533479	9136	796.3296	1799822	799181	30807	2368.873	90	2665.354
1125155	1557039	4851	379.9411	779973	722882	9353	386.1033	82	2666.343
2022404	794196	5760	373.136	1162572	348453	10220	680.342	72	2666.495
153854	39387	253	71.5933	42810	10901	-27	172.8853	39	2667.672
2370509	1345492	9571	369.7331	1606277	691189	24678	526.8358	88	2669.114
1524378	1230227	6848	515.5728	976904	572910	15963	1288.924	87	2671.450
3262364	2884965	11711	1088.787	2373097	1754594	37255	2407.006	101	2676.570
1656517	764848	7432	578.5352	909073	317288	12541	564.3501	71	2677.014
2147285	1369903	6307	655.4227	1229467	658045	14017	1362.954	83	2682.623
2541540	1583943	51059	1168.61	1447738	695735	86170	3752.137	75	2682.831
1002261	852064	4008	4.2488	601021	346251	8294	-86.5066	66	2682.978
2775683	1578587	8705	535.3505	1854491	830869	26167	1401.569	87	2684.190
970392	755465	6096	241.7856	706791	402637	15245	313.2445	91	2689.211
1985946	1055168	6109	560.9149	1226306	478012	14028	1024.371	81	2692.942
2362788	1078186	5355	547.4155	1412873	519724	12666	942.3626	82	2693.823
1907186	835534	3093	359.9173	1183691	393269	7098	349.5978	77	2695.316
1745146	1253508	8998	696.1878	1185466	630523	21572	1750.789	79	2695.336
2268791	1007127	13106	739.0466	1499126	490078	32764	1371.26	84	2696.064
223356	91013	775	463.4775	134073	36212	1899	566.7339	69	2703.735
1349318	645929	11335	497.8935	827636	310260	21491	1180.445	81	2705.914
1904554	1177157	12814	482.0654	1230680	639214	27204	1118.344	88	2716.670
107769	64647	194	179.0834	31970	19426	157	501.4077	38	2757.515
1481116	1007601	11663	165.6943	978903	452619	25189	417.3029	82	2760.212
1969634	803160	4857	487.0777	1047889	322540	8337	671.3057	74	2761.021
2084320	994554	4790	485.719	1188550	432452	11168	1155.925	78	2762.641
570493	589718	421884	54669.89	304321	234252	767352	91321.05	62	2762.965
1840980	541778	59387	852.2107	960981	229100	89177	908.4297	75	2764.923
1609704	688916	6748	577.9628	921667	295808	14362	1127.308	78	2768.899
2209818	1175084	4902	339.6022	2222706	1172743	21106	2338.847	136	2770.977
1983079	1235579	4499	669.5939	1257545	600207	7663	990.2943	81	2772.233
110405	56599	117	169.1637	32211	18524	171	152.3931	39	2773.493
1821416	869937	4049	287.3489	1013175	396979	7555	721.8355	77	2773.801
1386784	903730	3270	235.447	845745	373514	5725	-197.8275	77	2776.311
961120	2659434	172806	72761.22	621825	1468077	468422	159140.1	89	2777.717
2024989	961048	7963	237.1243	1277120	433930	21175	216.9175	82	2778.115
1246423	1077024	4528	867.4208	700825	464217	12301	2041.886	74	2778.373
3665162	3873274	31413	1186.669	2977674	2964826	102628	4021.831	110	2779.052
1754881	1644238	5291	297.6251	1233375	745832	8478	403.0158	88	2781.101
174643	50234	784	-92.8176	46859	13345	831	-239.5809	39	2782.985
1048302	398353	4332	104.6252	537618	155253	8989	23.4829	71	2783.860
2394244	1268232	9090	737.949	1429084	606671	21332	1404.325	82	2784.044
1743621	600919	6511	343.0671	974140	274042	13207	861.5127	77	2791.171
1123757	988039	5822	491.2142	818359	445982	15693	1048.777	86	2795.056
817841	1334098	221212	32867.59	415347	599887	384350	74199.03	75	2800.533
1848843	2104702	7580	487.238	1103266	986301	15249	1100.669	89	2801.505
2306348	2747613	8791	700.9751	1382811	1456385	20517	1274.604	89	2814.824
1866530	1545493	7225	724.3225	1116967	696529	15360	1269.696	80	2822.644
1291362	1475141	6059	395.1099	865949	702818	14316	646.9276	84	2835.721
198586	142689	1110	59.271	95173	73781	2757	199.2677	66	2838.067
1062361	1222364	5583	374.6063	713471	550319	12336	833.8496	82	2842.524
789869	812188	11117	214.2637	436683	324830	21882	408.1802	75	2852.882
2691039	1485280	12536	346.0696	1718231	769665	30929	1227.317	87	2855.342
2109543	1452449	6351	824.0911	1338133	663415	15299	1801.474	82	2857.232
2224939	722721	7793	376.5873	1379683	346760	14568	903.6648	80	2861.405
2122280	902383	5718	380.1798	1229013	390970	11552	1134.667	76	2863.094
2400753	1089295	5045	516.0245	1471679	487924	7674	1393.711	77	2863.379
1010656	1394942	8047	62.0367	644079	643894	19008	352.7488	82	2864.492
1952227	1227623	9638	351.0918	1405982	677017	31537	536.8257	95	2866.005
1940080	667025	5977	438.9097	1076306	278177	9394	703.2034	66	2866.025
187832	165172	127	108.7247	55635	50442	-360	20.804	43	2868.595
1879758	1221295	38996	9067.476	1060526	524710	81393	25853.55	77	2872.616
1240926	605484	8819	167.9459	772405	289815	14709	447.3749	81	2874.235
1971350	949097	4519	383.7159	1038401	378269	7425	1103.542	70	2874.485
1676959	857044	9162	537.5882	964461	378744	18703	902.6383	78	2877.040
2205761	1430369	4159	447.5199	1268018	631398	6724	1295.416	80	2877.853
1128327	782165	5683	233.2163	685814	343313	8045	18.3245	77	2878.705
2153747	1157982	7618	348.7698	1413423	553066	22930	548.373	87	2879.595
292419	331865	3675	576.1675	119567	156250	5884	995.2924	64	2881.703
2071776	986647	4891	527.1851	1295414	434444	12025	1058.603	80	2885.558
1427908	704468	2665	392.5065	684068	280745	3328	724.1008	66	2885.686
1756245	936208	5643	413.9723	1086132	454167	18015	979.6415	81	2885.979
157020	194507	10363	450.7643	45967	60309	13275	740.7275	41	2886.910
1467026	722967	3982	383.9902	912433	366205	10002	924.7122	82	2895.605
1913360	1237060	12203	625.9883	1109871	541599	28805	1081.96	80	2896.084
1895982	1062378	5516	499.2476	1242442	514503	15043	1123.312	86	2897.909
1151833	1953980	8527	477.9647	788144	921807	22475	846.8475	87	2900.015
1314338	906423	5401	440.7961	916329	449502	11040	1412.344	84	2901.168
103261	104401	122	-1.5558	31249	34354	196	17.7956	39	2901.847
794130	1260930	7903	362.7583	523051	533046	17364	1126.32	85	2919.275
120286	310463	435618	6796.57	47648	111467	651977	11296.51	48	2921.112
2062360	1736477	5525	611.9525	1369827	840165	14586	1396.075	85	2930.865
990399	1679661	6591	293.5551	785992	891332	16060	894.966	93	2945.908
1835655	1203556	14143	289.8223	1171383	561879	29440	175.584	88	2961.637
592731	1.672979E+07	9124	834.0564	408506	1.383613E+07	68821	3784.658	146	2962.117
1.114316E+07	1.529169E+07	18488	204.5768	3.955862E+07	8.83818E+07	343658	8033.614	460	2962.177
6702777	0	23766	784.0726	2413294	-2515741	58857	793.4777	45	2962.195
1930071	1237454	6786	483.4946	1157300	538552	13249	905.4689	78	2966.821
1563224	787321	3248	224.6128	975373	347048	7005	323.9805	78	2970.513
2138240	1489946	4924	402.4364	1273390	747291	8385	418.3985	85	2974.186
1566115	1092363	7950	314.995	794934	456204	15158	654.7638	75	2974.712
2619392	1421512	8532	607.2452	1684647	776389	18769	1409.141	91	2981.947
146759	122638	389	-6.9771	39646	33529	651	-86.6789	38	2985.891
2536427	933048	6478	391.8158	1554503	448639	14946	753.2706	81	2986.444
2295703	1432083	12252	268.9372	1532285	671279	28185	151.1785	83	2990.911
191148	58304	429	181.2669	104937	22101	383	298.8863	65	2992.293
1168548	1339144	9492	426.1012	755621	625882	23109	1121.615	85	2994.899
2279101	850667	6800	313.48	1187071	357345	14656	681.0016	78	3002.214
551030	670575	577801	9245.437	176184	205287	797143	13013.12	45	3002.354
2474045	1223720	7885	433.3485	1678572	575970	13907	895.7827	87	3006.506
112572	79746	7	-17.0073	38900	27638	-41	-229.1001	43	3007.583
2300586	1234878	6932	391.4852	1614688	641852	16159	918.7199	90	3010.337
1286334	1046030	7797	434.0117	913638	526180	23250	521.325	88	3013.235
2473151	1701885	31584	1339.062	2961699	1478415	88673	4458.955	142	3015.417
1385470	864717	7100	288.31	859859	378990	13556	829.2916	78	3041.515
1861046	688678	3912	232.0632	1105562	293929	9758	305.8238	77	3081.033
1214559	776742	5067	287.8587	699242	314978	12489	1014.833	78	3084.252
239022	31898	2613	-43.0107	68526	8649	3310	-27.309	43	3084.997
1477495	963240	8444	282.9084	996063	467704	21029	398.9269	85	3089.299
1439499	901575	4011	499.8171	974579	461832	10038	1181.532	85	3090.371
1506754	850632	10807	50.8727	850388	361138	21693	189.3773	76	3090.749
2058758	860072	6747	223.1067	1312666	408200	18117	686.9637	84	3092.956
2268281	938521	4331	485.7691	1342851	456547	7020	1342.822	77	3093.144
2590248	2925029	10594	1046.523	1615719	1389913	20635	1693.624	81	3093.795
2027000	1150574	172985	2771.458	952011	434213	300404	5016.864	71	3096.786
1805505	1447805	13615	512.8015	1211616	730821	29329	1083.557	88	3099.410
1922316	714765	8605	453.7405	1186414	382210	18130	583.093	86	3100.331
122902	61353	614	78.6454	37908	21073	856	116.8216	41	3107.299
1851862	1853850	9042	401.8562	1003064	807731	15983	376.0463	77	3111.855
1645450	1128022	10464	684.2304	1290868	552259	23663	830.8943	93	3116.006
600921	1357098	307146	48650.69	307434	651573	654346	81008.61	75	3119.560
808797	1040365	7228	19.8908	533031	494367	17181	109.6541	84	3120.980
1112611	1449378	19319	690.9959	751133	636028	38856	2096.622	81	3121.534
1077677	627327	5156	334.0516	609181	253669	8861	579.9021	74	3122.949
1530678	679179	3037	290.9757	860299	283358	5229	419.5469	74	3124.076
1658099	922520	13243	833.3323	925038	407254	25340	1579.574	76	3137.540
1206361	891902	6304	570.8544	794872	399365	16974	865.4414	83	3158.021
1419356	1060994	5010	383.061	877501	440068	10114	515.5954	77	3176.643
110648	58039	40	199.244	32361	18013	-96	579.8144	39	3190.312
1912795	845165	11495	274.8695	1070134	371038	23721	363.5481	79	3197.789
1614186	840041	4458	186.4938	1017752	392100	10070	352.927	80	3198.474
2122033	912358	10275	512.4275	1363658	427070	23757	785.3677	84	3199.524
1599212	811379	9783	520.2263	976701	366134	25431	972.4791	80	3200.675
2241721	1160452	3875	384.3875	1204251	519104	9398	689.6278	79	3201.010
2264260	942940	6789	445.0629	1298560	433486	12248	410.5128	78	3208.577
1678412	895685	4366	322.7326	1051247	402021	13141	580.0101	82	3213.322
2756531	2795545	12399	1175.784	2176900	1656360	31630	2650.443	100	3224.591
2401127	948373	7912	572.4632	1438590	488529	19187	1559.991	81	3225.003
1797135	729142	6419	596.3059	1041656	325965	11060	1065.466	76	3227.485
1006787	1917066	14475	625.0475	706824	1100025	37282	1998.12	93	3234.627
737815	1098898	627549	44232.7	347645	453122	1201871	71093.77	69	3246.456
2045185	1450047	75543	2766.362	1223046	610680	116988	4197.427	79	3251.147
1757475	896141	2855	198.1655	1006207	388589	6004	514.0244	75	3266.867
2183429	1179474	10446	590.8206	1394281	588868	25153	1289.483	86	3278.933
2064549	1197707	22867	682.4387	1399977	666682	51635	2167.723	94	3288.841
2435328	1411155	7474	776.4914	1430467	653331	17356	1779.472	83	3290.847
2300888	1066234	8760	336.436	1392696	539299	22135	445.7735	87	3294.940
1227417	750312	3657	239.7577	733751	309211	8978	527.0658	77	3296.653
239760	51047	604	76.0844	71448	14893	352	53.3472	44	3299.393
113701	146100	729	11.0969	55879	71624	1333	-106.8187	62	3300.172
1289226	611847	4950	160.695	812976	276121	8958	-42.0562	78	3301.645
1447264	1055516	4459	734.3499	905764	528714	11906	1877.727	84	3302.597
1098573	1073829	6774	372.2214	875982	542990	18878	801.4558	91	3305.745
1541165	1279434	15363	882.2643	1068550	619622	41521	2139.128	87	3306.461
2476101	1094652	8073	816.2953	1633068	541396	21865	1289.626	85	3307.694
1261609	1111214	8010	537.361	745880	428213	13898	1184.078	77	3308.836
1890368	792718	12058	282.8538	1070906	349584	27954	566.4194	71	3308.873
927138	492117	52665	38386.51	373130	190613	90801	58374.73	59	3309.289
828314	702958	925741	19507.87	600027	570615	2623543	93521.16	94	3310.200
1585407	1570723	4687	500.5407	1022837	694180	8217	823.5737	80	3313.318
2164897	1060767	7388	346.8668	1335156	541068	19504	601.3744	85	3321.215
1391377	1217593	6665	283.9065	969553	588484	15663	157.0943	80	3321.468
2697837	1093465	16345	406.9545	1697491	558255	40027	1295.115	88	3323.620
2166695	1652999	12287	634.9007	1507103	808521	33372	1624.769	86	3323.988
1436568	969758	6901	279.9461	993962	485043	16963	583.0243	82	3324.216
1842082	1328675	7052	519.2172	1163065	578314	15172	727.7492	80	3332.242
2341415	1069474	9384	829.6424	1425787	542244	20087	1799.481	85	3345.140
1834187	1748608	18854	664.9094	1359366	849296	44883	1324.336	86	3347.737
1590444	600712	4271	270.4031	971904	281933	11011	336.5171	81	3352.690
1546463	1804316	8910	992.851	1239418	932682	24837	2470.956	100	3358.931
1865416	1158354	6778	516.6458	1216954	598880	21235	1191.283	87	3374.007
2653607	913233	5774	289.1214	1597991	459638	11492	80.3012	86	3398.502
1221216	1310509	16794	404.3434	843212	666279	30910	1079.051	85	3407.499
954459	1096285	6202	381.5322	605232	476125	13550	672.155	77	3408.159
110219	55127	252	15.7372	31591	15889	119	-19.1241	37	3408.803
297978	65646	8115	122.2515	94679	19082	10649	-28.3911	48	3412.245
2386259	1208935	7314	474.5154	1353988	561480	15400	643.94	80	3413.375
1509043	905551	7041	333.8001	933409	433833	15350	480.135	76	3413.645
1459025	1138523	6607	529.2527	835800	507609	12390	921.079	73	3413.712
2023643	782656	15101	264.9661	1310868	362639	32139	790.1979	76	3414.140
1655574	816838	11807	290.9727	1046921	378419	24340	757.474	82	3415.282
2208068	1279668	7229	674.7469	1427660	662588	20145	1541.135	86	3415.618
2528324	8281993	172219	145213.7	2550642	6324633	667218	492964.3	135	3417.793
128161	118746	649	141.6089	48526	48768	1060	417.466	47	3420.612
1470578	902710	5110	188.671	874163	387167	8347	551.8667	78	3422.140
2022624	1106994	13176	927.9736	1326485	511960	22725	1825.873	84	3422.811
128738	155229	123427	3248.855	39880	46689	159942	3981.346	41	3425.069
179098	144129	1781	21.7141	52791	42630	2374	241.3814	43	3428.064
1928609	975667	7580	641.238	1064870	430276	10875	994.0875	79	3428.887
1977646	1175878	15004	442.9244	1343924	587491	34343	1043.042	87	3429.871
1958776	1074852	4226	428.8786	1171526	501616	11811	415.3971	84	3431.574
163805	120508	71260	1696.686	49323	34783	92634	1579.967	42	3432.816
1666392	769829	4559	429.9599	1021953	355200	12107	99.8027	79	3432.908
140394	448729	275371	5322.113	58594	165738	456815	8637.321	54	3434.365
1851895	796188	5352	202.8472	1066395	333963	9708	173.0188	77	3435.291
1215010	882446	7747	337.2067	1332361	760525	32368	1708.245	122	3436.178
211302	925505	95166	12258.61	141360	486788	219426	28680.6	72	3436.590
1761242	1083509	4929	444.7169	991741	440594	8807	1106.673	75	3438.309
991892	1375727	15452	389.4572	556056	659927	41516	958.8476	89	3439.721
1734049	1043399	7959	417.6999	1063981	482445	12633	796.1113	82	3443.076
1714467	1502263	10223	1116.91	1231834	741682	21187	1957.191	88	3496.517
2137800	1035919	11609	373.4649	1292365	498846	25494	975.4134	82	3502.569
107062	86793	354	-1.9406	29388	24231	566	-28.4474	36	3504.659
2027655	1359186	7976	627.2536	1340504	649306	20377	1033.75	84	3511.675
1595368	648025	6051	73.2611	920047	267707	12731	30.0091	76	3517.860
105508	37612	45300	1078.33	28496	10407	55948	1214.083	34	3518.793
2824433	1781503	10164	975.4004	2108077	1056880	26283	2315.876	94	3522.463
2212486	996590	11575	663.3575	1385586	456121	25486	1450.565	83	3526.059
1714228	1071763	60358	2003.484	1145514	560122	103075	3267.508	87	3527.375
1618946	1289666	6841	510.5801	1136032	688136	20157	1357.408	94	3528.978
3272165	1474593	11833	371.2313	2183625	780590	27369	581.6009	89	3533.102
1752724	1090380	3395	482.4595	981813	476415	5671	1131.943	73	3533.800
1107588	1054994	9153	640.8833	878961	607786	26720	2246.992	95	3535.107
129469	626327	3588	108.6868	37050	179336	5095	97.8295	36	3535.614
1804979	1037195	10299	261.9739	1020195	450137	21628	840.7308	78	3539.846
2279694	982538	5728	508.7408	1217000	433161	10226	1086.479	78	3541.207
1765428	1018737	5819	299.6459	1056584	450850	12718	556.8798	81	3543.559
1232938	878694	7204	264.3444	672860	366972	11984	508.5024	76	3545.674
1972542	1086542	8350	580.435	1294642	530859	20357	857.6277	86	3547.333
2359178	1228831	5083	483.5563	1479990	574097	13300	962.13	84	3551.592
121389	44000	745	100.7945	34103	12826	792	267.0312	38	3555.509
2737826	1273423	12263	602.3543	1933249	783164	26060	1113.966	91	3567.782
1704287	747328	9804	482.2044	985173	383585	20253	1133.593	86	3575.869
2060990	2102131	21003	681.6683	1400138	1021269	49489	2179.533	87	3586.602
2350056	849665	7454	391.3694	1366772	399349	13573	699.8453	80	3628.921
3489634	1653161	9211	1214.537	2162906	893680	25003	2543.068	86	3629.174
1809572	1246630	13537	659.0257	1111574	514339	22294	840.8934	66	3629.188
2252859	839583	29099	644.6539	1285809	403171	58248	1338.113	82	3630.456
1409423	845785	4001	447.2561	879190	383955	8961	621.5121	82	3632.662
115333	141805	561	110.2721	38784	61545	719	7.5359	42	3633.740
2247899	906137	8635	432.4235	1388187	443112	19034	724.0074	82	3635.667
2444067	800546	12035	572.1635	1392721	365937	22086	799.8246	80	3637.188
1698622	1002063	6657	570.0577	1031584	429789	13449	970.6889	76	3637.855
2769017	996203	14200	494.62	1655022	493098	25218	1021.13	91	3639.191
1887208	1486222	5968	904.2048	1090466	650799	10913	1445.619	69	3639.408
1665500	975203	3566	447.8526	953593	438832	4992	821.6512	76	3640.535
2101173	817717	6458	440.6938	1142550	344969	8854	786.9094	75	3641.239
1587478	576177	6600	222.26	957904	255488	12297	615.4617	76	3642.087
2736316	1106713	14322	631.0642	1640448	526838	32625	1533.262	80	3642.168
2290412	1211592	5496	553.1256	1316833	560739	11517	826.7037	75	3642.753
1816378	1246095	6556	461.5916	981709	519960	13433	1304.991	77	3644.387
1642327	1316871	6721	745.8481	1055329	635801	15164	1225.9	79	3644.868
2072780	1746201	6629	752.0869	1354493	830471	15459	1477.45	83	3645.013
1703157	790964	5461	269.1621	1017198	330734	11851	221.6411	77	3646.700
631916	1638339	787561	37328.97	364178	723264	1612273	75258.91	76	3647.866
1948921	1377200	5604	353.5844	1252522	683475	15729	859.5969	84	3650.954
1822999	1011007	7624	677.9064	1133725	505166	16776	1720.934	83	3656.723
739064	1425013	6878	331.2558	449752	650779	19292	412.8812	81	3659.142
1474116	1305062	10601	416.5161	1074190	677301	26228	1014.791	88	3660.558
1555682	1291376	7141	502.4101	984524	573150	16031	839.1391	82	3666.012
2285152	1755413	8945	736.8145	1537248	867455	24931	1752.429	89	3676.843
238034	219787	809	213.5849	112385	159890	2721	188.4481	78	3678.042
2837328	1182171	7686	399.9846	1634394	585067	17817	971.1337	81	3706.863
1308119	568308	2496	375.8256	756405	236979	5507	871.5427	75	3714.446
1639598	854958	9217	313.6737	904145	356692	17114	991.2954	75	3714.851
1960675	1815613	10647	1201.897	1403673	910466	22846	2248.461	87	3724.454
1338995	427535	8477	240.1597	703885	169417	13118	573.3198	70	3727.007
2485951	1063520	4379	598.8619	1461573	489425	8614	877.4454	81	3728.143
1373292	1097273	6769	176.9409	992404	572360	19225	583.5225	84	3728.402
1547887	2143993	9144	392.1784	1023093	1009584	20410	1049.001	86	3729.628
2710180	1241340	5990	327.039	1664997	643333	16895	750.8095	86	3730.157
1565766	794200	6411	364.4571	886373	326419	13946	782.1706	81	3731.371
1837101	1052858	6101	310.0661	1178254	508480	16127	848.3247	79	3731.425
2366232	747029	7600	577.36	1383845	315487	17372	739.1692	76	3733.744
1519504	1515416	7078	761.4758	1025841	716037	19287	1235.601	86	3734.308
1631222	781332	3319	209.3959	905204	338320	5104	490.5344	72	3734.612
1198314	822145	4932	133.2852	713618	340154	12828	441.0508	78	3735.441
1701050	986677	3546	423.7306	991261	427034	6185	502.9785	73	3735.767
2362211	915143	7733	349.2213	1343044	409283	17724	936.5164	74	3736.075
2276197	1312651	8698	288.3578	1520404	649284	20750	97.075	82	3736.205
273198	383221	226543	34382.46	115706	121344	338673	50094.96	44	3736.400
3041911	1352884	9677	775.4797	1817973	633507	22450	1305.445	85	3741.963
2429801	1339213	4672	295.6992	1397880	652286	13433	523.9913	81	3742.517
2028473	1038104	5030	358.183	1141418	448508	8774	835.4214	69	3742.692
2415179	1055503	6174	388.5614	1488357	500165	8786	1319.695	80	3744.599
935917	1243506	8563	517.7843	643167	565329	20533	819.3013	84	3746.548
1236357	2825540	261259	49605.83	746221	1315092	528647	98194.7	76	3746.750
2366840	814465	5704	260.1944	1441334	381167	13819	208.4459	80	3749.299
1412553	975392	4462	282.9182	940238	433952	10440	422.684	83	3753.814
1994219	941258	4018	364.8098	1193153	433698	10154	254.8394	80	3759.132
1901201	1659014	24595	2261.78	1194054	793237	48584	3681.762	82	3760.339
965732	2493960	107128	48350.28	524756	1191310	262611	90818.27	77	3765.048
1710255	728259	38140	1161.654	1007207	336133	66738	1798.402	81	3770.345
2040454	1146102	5757	1168.568	1277642	595683	16296	3078.006	86	3772.312
1615782	704893	2848	454.1728	869347	272989	5934	330.0974	65	3772.400
301806	743126	11726	482.6286	233714	401154	26797	1026.912	86	3773.503
2311776	1060389	12883	587.1363	1524668	529871	33531	908.8891	85	3775.815
2043046	870292	19505	515.2305	1099699	387138	38254	1021.249	78	3788.503
1928647	1173456	9730	740.853	1082319	466027	18695	1249.79	74	3789.701
1554420	844995	4899	322.0339	867642	369344	8766	652.5726	75	3827.182
103689	62304	252	-90.2628	31760	20856	311	-441.7529	40	3846.781
2252358	1104899	3047	443.5367	1409670	544519	5743	1198.582	82	3847.487
1994093	1223216	3997	319.8317	1156770	570238	10042	352.9562	78	3848.528
609023	1698076	113647	45328.2	517835	1582718	437096	168281.9	109	3848.811
2911942	1137164	19124	944.0564	1898684	624737	53628	1429.931	86	3849.190
187070	172865	295640	5933.404	71833	56192	420794	9125.743	44	3849.602
1837731	749400	5581	510.8941	1013384	339213	12465	338.2865	80	3853.415
1396586	904867	7422	558.9742	922874	444289	18594	631.3234	82	3857.383
114499	75867	72	17.6392	30080	20958	-334	45.0626	32	3857.792
144625	162464	318731	5647.609	50826	50033	427098	7869.598	46	3858.357
2737501	2273354	12968	1035.905	2194386	1358717	41503	2743.718	103	3860.500
2795917	1783434	7094	606.1734	1913976	1001197	20745	1733.795	92	3861.360
2103961	1432552	17989	914.3829	1403793	709758	39309	2485.435	90	3862.527
1805095	2197861	45919	1615.256	925874	1065923	110933	3308.741	93	3864.757
1916299	878442	6933	359.3413	1306202	474785	21144	733.3784	86	3865.130
2064852	964653	6412	483.3132	1286618	450149	14661	1601.282	82	3866.219
2217713	1385097	14915	1122.731	1317627	674490	39235	2417.083	86	3872.781
1204955	1512933	11487	541.0207	669575	854921	29494	1044.813	91	3875.669
2469869	2292010	10662	1227.738	1373969	1076775	23854	1905.409	83	3877.449
1997582	968537	7052	494.2172	1240447	475574	16660	1311.626	84	3881.824
1661037	2483097	11075	372.3075	1233996	1261173	33008	1443.149	83	3881.976
961059	1754184	12358	715.6838	700378	953984	31969	1744.661	93	3889.328
1558429	941986	9741	458.2701	885239	438840	17507	643.7427	81	3900.328
1778302	973217	8587	207.3307	1210450	484563	17391	689.4351	85	3914.200
1208220	584279	3523	299.0403	650582	218914	6262	532.8982	70	3937.899
169827	53073	154	53.8394	48024	15858	309	-5.4651	40	3939.888
1927640	999784	9078	466.6758	1197386	457724	19366	730.2326	81	3941.419
229491	951100	4176	192.0736	70799	283842	5522	369.3842	45	3945.286
2092899	998538	7596	414.9356	1337217	557855	19273	1696.615	86	3946.606
2330923	1680398	8079	696.4319	1463068	839670	17970	1514.117	81	3949.025
2233118	1068800	5123	232.8003	1350424	484668	10219	398.4859	81	3950.996
2495655	1466664	9036	655.7196	2153152	1353300	36118	1940.62	118	3951.800
1757082	770957	6299	-9.4261	960742	375179	16267	82.1787	82	3954.158
2444031	1517262	8488	8274.577	1572191	770801	18452	12565.76	85	3958.437
1813248	1123265	6159	579.7199	1182244	524081	11776	947.4336	82	3960.050
1723282	883165	2724	555.0164	929060	342448	4004	358.8244	72	3963.450
153027	86745	76717	1140.424	39133	22696	95585	1480.318	30	3963.477
225363	51224	423	59.1303	60451	14404	664	31.4504	37	3963.761
1521729	1166883	7353	495.9033	1127158	620698	19065	602.5465	87	3964.198
551107	478231	5852	1057.897	202952	168777	9159	1078.02	58	3965.425
1316937	640809	3161	264.1321	690241	281797	6101	123.0661	76	3965.675
1351238	1157899	4423	433.5303	924161	531283	11359	836.4399	83	3966.513
2374002	855282	9870	569.707	1344919	436514	25516	1475.248	85	3966.883
271256	19935	149	3.5589	77208	7720	124	113.1564	41	3967.310
1613978	901442	9188	184.8468	1027413	403950	24469	964.9109	80	3968.556
1370233	795714	3790	487.619	896894	361663	10235	631.1835	81	3969.449
1577917	1416709	5498	518.8378	1010536	591210	10816	835.5776	80	3971.563
254144	389588	291192	8324.472	116485	145712	476256	13277.76	57	3972.569
1994872	1252142	11315	612.7715	1305924	623199	37038	1084.232	90	3974.962
2681201	1234402	11395	578.2595	1654973	558193	27736	1371.79	82	3985.255
1878865	1753832	3957	575.5877	1400127	969199	10206	1375.357	93	3988.190
1891283	2160815	16917	886.6437	1474436	1206506	47079	1688.332	97	3988.836
1780416	960827	7644	487.0284	1203903	499880	17931	423.7291	88	4005.103
2304730	1170229	9931	402.9291	1352599	533745	20183	393.6663	82	4008.075
1316466	1701434	11984	687.5024	862814	800381	25319	1781.596	85	4014.993
1900971	698377	12672	294.4992	1013540	273100	20953	309.8633	73	4056.370
2617084	1031198	10711	1000.687	1412279	514748	26475	1978.248	82	4066.660
807319	1272634	476133	33313.46	404986	572641	907371	62781.31	73	4075.708
2016339	1114400	5061	567.7221	1175189	476680	12908	912.5388	79	4076.403
1886851	803154	12693	268.4773	1121147	390377	26652	306.7772	81	4079.087
2238999	1392585	9833	397.0313	1474645	710562	25516	1696.248	88	4100.567
841068	1578817	10534	393.1574	581727	778487	23919	680.0559	88	4109.198
660787	1124477	59825	40374.18	314095	587461	156561	63945.87	77	4117.082
1719052	1026685	48936	1629.11	1029256	459210	91212	2828.593	78	4147.767
240430	183641	139581	32193.29	99659	61097	215371	44895.11	54	4161.228
1175309	1814096	16078	596.3758	702129	944820	36315	1762.271	85	4161.247
1533247	684332	8275	215.2275	877817	280662	17459	-155.3501	76	4163.951
2075860	1135189	6775	334.0775	1354997	575172	20680	299.148	91	4164.574
1659522	800245	12442	947.5962	1067285	373298	29157	1849.308	81	4165.686
1619239	829747	8641	544.5601	978321	369902	17201	1164.776	76	4165.928
814292	2025978	388220	57936.14	452792	895002	725726	104597	65	4166.057
1794793	1750224	9126	426.7686	1122220	886938	24710	1123.231	75	4166.102
2531512	1034447	5280	308.208	1434630	463158	8775	548.2775	78	4167.570
1834020	1052126	7556	450.6916	1069900	477482	19174	547.8614	79	4167.937
1798168	1309779	7350	700.335	1280056	619043	20433	1823.691	89	4171.787
703494	858508	324168	35585.23	323257	377349	697340	61776.77	73	4173.360
1719465	853304	21566	487.6526	1045396	347575	42168	973.0248	77	4178.788
1467537	857787	4238	481.1518	828620	382683	8694	925.9334	71	4179.031
1191534	603681	5057	338.2977	757513	283058	10774	880.6214	80	4179.577
2061067	892384	8968	1083.505	1110507	377135	20465	1374.087	77	4180.586
1345257	917293	2777	269.3897	722711	395917	4893	516.8973	69	4180.904
1950038	1139230	7914	442.1754	1187818	504054	17673	1085.855	81	4186.148
2026575	920405	6714	285.8554	1198923	398217	12230	567.103	76	4187.063
2715903	1211062	7529	976.5769	1783777	584302	21293	2094.937	86	4189.816
1807938	692278	6230	120.503	1111688	325376	15588	36.8868	74	4189.908
1252182	1150729	10356	345.7716	680805	503505	19589	567.1429	81	4191.526
1680620	1522945	10058	702.6538	1224242	832401	27565	1443.396	93	4203.646
274090	164996	3205	32.8005	96356	50147	4388	-205.4332	51	4205.466
2626534	1330063	8244	346.6884	1865899	678702	18987	550.7707	86	4218.314
1785994	1492961	6992	485.8512	1115301	884011	19125	1459.912	89	4224.535
2404434	1185038	7555	515.8355	1386171	513479	14417	865.3937	79	4247.043
2061843	1127625	9976	396.4536	1248136	590267	23114	557.8954	86	4284.710
1732034	1462122	6949	660.0389	1080696	625194	19902	1793.102	83	4285.880
2624128	1240333	11998	767.4878	1599911	591898	23356	1709.072	85	4289.208
3191650	1682896	11671	733.5431	2074214	821534	29116	789.2076	86	4290.393
2543947	1199912	8160	687.776	1595895	587019	20018	1463.41	85	4293.063
2215377	1596302	6865	571.1265	1580397	829750	21689	762.9529	87	4293.326
984026	909002	9177	513.4297	569904	401224	21431	758.0791	73	4293.617
1490062	1069921	5946	853.3706	832965	428300	8637	1564.136	73	4294.950
1595412	1122041	5176	394.1736	990857	463591	11049	884.0489	74	4295.014
978846	1420669	5629	422.9869	624110	603100	10344	547.4984	79	4297.066
4424299	4275836	53214	1848.505	4242991	3457041	215938	6427.522	126	4301.202
1433082	663783	3158	133.5638	808691	245420	5905	33.2705	61	4301.340
1929474	1223936	4909	506.5949	1179968	607880	11214	1060.305	88	4304.478
2439072	1542660	9610	611.121	1551711	758020	20077	867.9197	83	4310.681
1659985	2510902	12486	861.2646	1099780	1154170	27270	1911.847	84	4315.029
2333978	961392	10119	276.8759	1329853	437227	20619	836.9259	77	4316.638
1659697	1450058	10391	449.7351	1062695	707800	31769	1140.441	89	4321.709
1371972	617480	6639	398.6479	784724	259067	11743	457.1823	68	4321.840
1269187	1645084	8994	496.7634	836503	841177	22694	1434.333	87	4322.971
615212	860631	33625	2223.363	252372	291663	52682	3424.06	61	4326.518
111383	79803	203	111.7883	31629	22575	176	217.6736	37	4339.220
1066525	780621	9738	354.7018	635928	340897	22529	579.0769	76	4366.727
240815	62718	16817	156.0337	67455	17527	20939	277.8779	43	4385.697
1936147	2305179	13404	525.1644	1249009	1127390	36592	1098.411	90	4386.557
3089256	2001278	21594	772.6234	2154540	1321626	65683	1812.216	96	4387.592
200538	17787	6754	171.0994	53912	4472	8480	175.728	40	4388.624
1924373	929883	7924	782.7364	1199156	455577	21030	1854.783	82	4400.201
1892589	1228252	5523	407.2403	1235489	599767	15213	469.8493	79	4400.319
119666	41176	-110	38.829	34031	11851	-517	-55.6037	37	4402.285
1755548	1152961	3844	258.8484	1121917	558569	11408	707.3888	83	4406.707
2255150	1413347	12434	683.7474	1360111	648370	24178	1459.786	83	4408.221
1335581	884500	6786	379.4946	854985	444625	15314	559.3154	87	4413.357
4953973	4055666	35677	2346.08	5152080	3450912	114562	8241.528	147	4417.264
1149874	934107	4802	569.9922	775383	440260	12117	1411.364	84	4419.878
1716894	1269242	7755	293.0555	1045965	628305	18299	599.7739	87	4422.940
1823235	1399409	6911	519.5071	1063815	605259	15463	1395.874	82	4424.182
2153872	1145703	12613	453.9893	1336760	519006	27347	1061.767	78	4424.486
2056984	1014111	5020	370.622	1278031	486710	12377	287.9497	83	4425.807
2460134	823321	5157	358.9077	1324050	346051	9967	1557.749	73	4433.063
2084791	927341	5253	381.0933	1217509	442328	11662	391.8382	81	4439.099
1944051	1487158	8810	537.241	1335005	748478	21261	1119.542	88	4471.947
3161001	1687134	6097	726.6417	1964576	824401	13351	1638.791	89	4489.526
937950	1108612	3538	311.8818	567697	487009	6938	583.6218	81	4491.025
714971	543202	4980	977.378	278009	176106	8222	1514.854	59	4492.295
1818149	994420	7597	501.7917	1035343	443313	14827	532.3947	75	4492.485
1725172	836785	7330	382.213	971911	372604	13922	1045.624	70	4492.603
2250137	764205	10853	554.2533	1377225	363369	23454	1290.969	79	4495.128
1697598	996527	5627	480.2747	1072787	473151	14937	816.5657	82	4497.552
112246	92940	189211	3788.537	27104	23935	231736	4973.189	27	4497.698
2051520	986662	4081	440.7441	1178116	432643	9892	1118.541	77	4501.053
126194	13340	3269	170.5909	39319	3460	4103	172.5783	40	4501.857
2016304	656786	3789	470.7629	1076198	269877	8324	484.1764	75	4509.290
1933781	1288473	11936	934.4096	1190198	598762	28858	1607.334	75	4509.455
1810021	983339	7214	630.9054	1250194	502026	19136	621.3296	89	4511.862
1505960	863440	7825	583.9825	905262	413588	20939	844.8779	84	4512.853
2770796	2790923	10638	1054.192	1885906	1358689	27560	1897.116	88	4513.323
1628061	1883830	71979	2359.222	1235986	934693	148132	4645.805	89	4514.174
1112610	1434889	12326	881.2886	742392	756009	29811	2060.197	92	4517.784
1016819	740444	3940	386.034	712613	368006	6539	645.0379	81	4518.116
1927686	1127233	6514	514.6354	1238225	565764	12542	815.2062	82	4518.656
2148241	1066200	11522	458.9842	1389800	575858	28525	1060.252	93	4529.784
595605	1651718	118960	34657.66	354874	797207	361208	69097.17	83	4531.641
1523230	1214271	10894	455.3534	969719	561021	22917	212.2437	84	4534.028
1940177	980162	7155	503.3955	1153552	441646	13027	377.4147	79	4552.407
2375017	929168	12459	621.1499	1371283	448665	22525	1552.652	81	4557.023
2284107	2123371	10732	519.6652	2776320	1823626	36253	3690.193	135	4558.177
1287601	699733	10625	356.0625	768909	314089	21738	790.9018	78	4579.574
1736146	1285861	13613	723.0893	1188476	655117	30464	1574.23	88	4593.838
3359899	2524670	15485	1684.708	2581051	1530482	47633	4049.611	103	4594.354
1648117	2436752	29685	1154.328	1142815	1245703	58303	1912.198	90	4597.103
1733698	1294289	5259	156.2299	1382741	904673	16574	210.0014	100	4598.911
153655	25556	2147	157.0467	45719	6915	2564	18.0404	41	4600.507
1960278	1033346	8231	278.5591	1195704	495329	24339	919.6179	86	4601.722
1828370	822497	6098	511.4978	1021245	343357	12769	656.5409	76	4602.547
2680276	1800000	12726	1121.729	1682421	940945	26986	2066.715	89	4604.550
2654500	1653299	7407	426.1327	1715131	774556	19422	769.1742	85	4605.321
1336039	769089	5486	275.5646	895767	402689	17014	224.6854	87	4606.231
379050	224301	150303	26366.4	142411	69373	212426	36189.9	51	4606.680
2362976	1573383	5438	503.4718	1530675	771627	8772	908.7092	86	4609.338
2113976	1936621	5793	4165.387	1293651	884271	10563	7995.984	80	4613.592
1784937	1006846	6631	616.7991	1117064	475010	16257	1133.618	84	4614.857
106295	11117	6178	182.9858	26854	2160	7361	143.7521	29	4615.243
2920618	1592936	25366	805.8326	2235928	1167688	66574	2547.001	108	4619.663
1696784	825791	6229	216.6469	1104461	385243	13865	438.8265	74	4619.741
1808787	1009967	7362	675.6082	1293948	567835	21425	1606.943	95	4625.236
979106	1500166	8564	548.6404	653079	745214	25804	1412.804	92	4627.651
102255	35932	336	-68.3504	27979	9923	518	-98.5402	35	4632.738
2255055	1332535	8848	478.7728	1351191	590334	19776	1110.234	79	4639.248
149375	62101	4505	277.7305	44298	17629	5887	199.8607	41	4652.039
3164565	1251733	17157	606.1077	1924053	693749	38171	1002.193	86	4656.665
146108	66101	67	294.3587	41042	19088	-60	596.634	39	4676.770
2769978	2485050	41684	750.6724	2285206	1808727	100559	2604.56	113	4711.017
1540267	1612883	7920	481.312	1002456	746677	18603	1588.028	84	4711.783
1693889	814097	5609	387.8649	1050932	402889	15339	588.7179	82	4712.455
1514512	932666	1759	416.8799	813429	368595	1667	582.1187	70	4712.895
1521707	1017777	6020	250.722	1080251	707910	22500	613.25	105	4713.658
160939	41627	7359	195.0399	46699	11902	9490	163.389	41	4715.050
1717390	2656634	18853	1045.053	1558508	1765670	54301	2027.086	106	4718.176
1546111	743358	8662	445.5382	931486	326411	21598	793.0478	81	4721.465
1304764	937492	5555	425.6355	775829	431830	10461	642.6621	77	4721.582
1251324	996631	7871	376.3631	784181	446702	18505	471.1305	79	4722.198
990910	1011632	7331	245.0691	636078	450951	17301	217.3861	84	4723.835
1286732	761978	3587	443.8307	768826	327417	9581	932.2941	77	4724.167
1746962	1523915	5376	410.3936	1004378	655207	10608	768.5088	76	4724.603
163799	367687	3416	1027.438	47418	113421	5011	1383.917	38	4724.997
1459821	1385351	11637	534.4357	990534	641663	26645	388.7845	86	4726.360
2037258	1224632	6705	484.1505	1146058	529343	10111	834.0271	75	4726.815
2129645	904033	2944	207.3584	1268299	400378	4753	215.0433	78	4729.332
2310330	939961	9648	178.6528	1354770	441434	19927	-150.4953	75	4729.426
1692540	1795536	9752	701.6872	1140623	948628	26517	2025.204	86	4730.018
1451775	894825	6210	476.381	914716	396149	14233	1262.871	78	4731.116
2409908	889226	6770	532.797	1375444	399990	13048	1003.393	76	4732.424
2030277	1219415	6756	538.8116	1435386	654443	18714	1364.055	89	4734.864
1218133	2922520	304141	128376.1	792437	1938799	932089	260983.4	97	4736.424
1808527	1068260	8496	392.4256	1190592	494195	17432	1048.535	83	4738.423
2123498	850231	5831	609.9191	1337292	391883	9129	1019.337	79	4739.719
2111923	1608115	5998	715.8878	1248894	675118	12816	1459.778	81	4742.697
1829305	1077235	4856	291.2216	1306158	535316	13946	628.1706	88	4748.731
1860025	1127163	7708	462.8188	1199088	531198	17505	878.0305	81	4751.810
2015777	1289153	11774	349.7214	1288168	621550	28111	740.8271	85	4766.423
1743232	1736485	15336	748.1496	1165184	849462	34377	1376.15	89	4789.989
1497881	862786	11445	107.0645	819683	355635	20698	256.5578	72	4790.187
2313913	3357901	15098	591.3978	2062361	2074033	41615	2046.601	101	4815.039
1720380	1111753	2937	667.3657	1049458	487594	5113	1407.239	81	4816.366
1964674	771127	15302	245.0422	1115500	352669	29075	239.1075	77	4818.057
1546018	1022298	4077	162.3197	745023	361628	6688	-108.4032	67	4818.775
192349	198357	2445	422.1645	87723	99415	5940	490.234	66	4822.518
1522346	966210	4138	539.5418	972641	439534	9458	883.9938	79	4827.027
2308959	1037452	5901	226.8461	1463824	507203	10163	911.5443	81	4830.420
1666649	730880	6389	292.6229	971034	310267	12979	444.3219	76	4833.161
1398885	724524	4024	255.9464	890611	398799	8719	669.3359	86	4833.860
1218464	994242	4950	505.695	743383	446446	10208	952.0688	77	4834.658
1888028	765795	6439	445.4279	1102091	327049	11122	751.5442	73	4834.868
1782349	932922	2595	290.5795	1028627	392692	3911	816.2071	71	4835.209
1003160	2983002	326155	62514.3	668301	1434989	658824	113641.2	81	4838.337
1835584	1150955	6185	282.9785	1164870	669723	20753	366.6433	92	4842.310
1585092	799615	3158	572.5638	888850	327410	7259	492.4299	73	4842.773
1053989	831292	7664	498.1504	712162	432906	22668	981.0748	88	4852.455
2289707	1087068	10157	345.4077	1446093	509252	22443	565.4523	83	4853.087
2346953	1619783	6106	850.3466	1454209	745143	13936	1569.61	84	4857.409
1813152	620117	14268	612.8348	1159906	298458	35939	1024.378	85	4860.800
2327288	1360382	6367	563.7887	1558904	696969	16057	1405.398	87	4910.981
1269565	1381066	7051	804.3611	799360	582697	12332	1707.425	79	4915.199
1419896	1452938	6901	300.9461	1509124	1127445	23646	624.3406	121	4918.186
180349	109425	856	22.8216	45908	31466	1109	-76.5851	31	4918.403
237614	233405	286586	4297.274	93220	77570	402214	6955.405	52	4922.643
190109	351229	114452	3558.357	150885	209143	280681	8391.004	77	4928.616
1616211	934119	9599	669.7039	1030687	448756	21458	533.1938	83	4929.474
180324	68454	45	19.5245	53651	20820	-610	58.779	42	4930.273
1932086	861995	7800	607.58	1119297	381516	15321	1802.308	78	4931.793
1555497	935031	9837	505.4557	842299	384265	14267	850.9787	77	4934.328
2262654	844962	5224	364.2664	1366925	408181	14033	446.6513	81	4934.747
1938002	1515781	5922	580.8242	1193974	685493	15488	1274.277	82	4936.489
1903337	856784	5339	484.7179	1115993	401325	13984	496.7024	78	4940.596
1433795	1042237	6566	624.1526	905415	452754	15451	1298.601	83	4943.790
2843580	1197668	23760	365.936	1808596	602378	53367	1707.489	88	4955.932
1206176	1828103	24167	480.3687	879719	888940	55224	1436.266	84	4956.206
498141	802077	431118	32424.12	252979	356490	852522	61512.09	71	4964.497
2384044	890467	16211	178.2371	1360488	423037	33260	359.886	81	4967.116
1477955	708796	3131	529.4491	845891	285265	4115	1293.851	76	4974.238
280329	605850	360576	27340.11	146573	290178	793881	75402.52	66	4975.051
2117906	1844146	6434	485.1474	1491461	943653	14970	1003.817	86	4998.689
1667557	776676	4145	259.5345	875783	337927	10745	302.7945	76	5026.591
1846440	814954	5478	378.7158	1121215	392049	12996	638.8756	80	5027.828
2267536	1226303	18226	735.2786	1361788	580063	39834	1113.887	86	5030.031
1013510	731556	4865	314.9265	707641	404507	11146	470.0906	84	5031.270
857135	1016457	6234	570.9274	524064	415978	10591	1428.955	76	5032.769
2234893	834775	5975	476.1975	1215951	316955	9496	487.5256	75	5039.432
1180925	859065	5330	360.013	881135	463587	20296	489.4056	88	5039.628
2266454	1119873	20490	658.489	1391203	518354	46899	1659.234	79	5040.079
1709027	918797	8366	375.1326	1052592	425259	17159	1231.82	80	5040.723
2431914	2144396	15772	574.4092	1606327	1185469	39172	1885.149	89	5042.400
2047533	852857	4281	242.9641	1234739	387551	11499	-11.7061	81	5044.446
2965059	1398271	11409	621.2449	1740600	679040	26248	1620.913	84	5045.373
2377208	1323940	4620	367.182	1651794	619228	11361	507.1521	81	5045.786
1726251	918743	5220	476.842	1122048	421624	7770	755.897	79	5046.191
2252707	918126	12766	438.9726	1446657	475771	27106	673.4466	81	5046.668
1646552	1736077	8737	1382.746	1132590	936319	25470	2590.867	90	5049.019
3025864	1398783	14371	1342.013	1912573	712723	28085	2156.569	85	5051.369
1771159	2101098	8976	1423.354	1441604	1264173	26039	2885.988	99	5052.150
2480409	1764986	14877	1071.2	1968605	1023443	42224	3151.966	106	5053.349
1464555	1133628	9416	481.0376	934712	500134	21952	545.1072	82	5059.260
1991912	1025672	5523	502.2403	1152935	483349	11191	1142.615	79	5061.241
2110624	1230389	6439	246.4279	1253447	559696	13680	187.448	82	5062.861
978361	1270600	5557	572.3477	686433	563371	12650	650.665	86	5066.427
1671618	1575436	8254	554.2494	1048274	828111	22277	1401.34	91	5067.906
1392109	903480	3336	426.9496	814469	367897	5523	593.2403	78	5072.445
2238188	1561007	6707	495.8627	1353066	758036	15712	1332.043	86	5076.993
103331	16572	300	31.83	29289	4475	394	39.3034	37	5086.519
1464285	975717	6669	409.3309	793791	399163	11821	835.9581	75	5110.683
1416661	810308	4944	33.5584	792625	355824	10432	-282.1648	76	5130.376
1507317	978363	4323	463.9203	1032206	503090	10053	1146.373	87	5132.528
133290	134446	2252	150.9372	59195	57794	3861	129.4021	51	5137.231
1617980	882329	6939	205.4779	1003588	376121	14812	369.5532	78	5139.321
112420	44835	114	-3.4046	30681	12402	247	23.4567	36	5140.156
205206	356428	121925	2056.992	77020	118712	165814	2569.365	49	5140.242
1524727	815126	6820	183.602	909873	393317	13452	114.2572	81	5142.307
1005424	3514598	131056	79290.04	770147	2254437	404061	172732.6	95	5143.404
1719835	991774	5531	441.0891	1091511	444930	13933	1063.041	82	5145.806
1635757	626964	4962	103.9682	896725	266573	8166	-220.0874	75	5146.889
2401875	1295517	13244	468.1884	1482996	645732	32081	1330.544	87	5148.997
2678892	1543873	7242	767.8762	1575229	800298	15768	1648.985	86	5149.909
2527669	1136890	11871	402.7631	1516369	539358	28423	967.9303	73	5150.011
1989620	1142485	10283	618.2763	1281532	552038	22760	1413.836	78	5150.268
2344540	842370	10591	323.9551	1388443	380421	21657	553.5577	78	5151.046
1956339	1243260	6986	537.7146	1368592	612450	20627	1082.775	86	5151.616
2196319	984935	5278	323.4958	1270489	455274	10728	611.2408	79	5152.376
1945422	1284052	7890	584.629	1199205	615106	15174	1412.461	84	5153.528
1648997	876522	4583	435.5063	1084710	495383	14417	1034.394	90	5154.397
2354429	1741859	10133	721.8613	2276796	1222196	38904	2116.714	112	5154.697
2819059	1194601	6392	358.1912	1674083	550508	12091	1503.105	81	5157.182
179382	114483	152	445.1272	57558	41767	-433	700.3087	46	5158.567
1181639	615104	2893	123.6973	765385	282739	5709	420.4749	80	5158.765
1051450	596261	3754	495.7994	629877	243010	7963	695.1243	75	5165.668
294111	350113	169557	4416.748	159236	194580	374886	9908.904	75	5167.529
2773398	1505970	10865	406.5265	1639279	743718	24160	1029.376	86	5169.950
137576	11607	-31	38.4609	36475	2704	-484	184.6476	34	5170.538
165695	245730	239765	4732.816	55886	77394	323605	6624.241	46	5171.633
1791896	1284336	7926	413.4486	1080486	515339	16740	-18.886	82	5176.168
106593	13419	-108	103.5412	31917	3684	-296	105.5944	39	5177.631
1261993	1097780	4319	405.4959	773115	518628	9797	619.2117	83	5187.324
2965030	1359531	11263	561.2543	1709333	669534	24861	1084.502	85	5227.473
117224	42042	66	201.5026	31964	11571	115	298.4515	36	5244.963
1344089	1011740	5300	403.33	827259	439106	12825	672.4825	80	5246.051
2541224	1956574	10055	686.0855	1748429	1064258	28728	1722.041	92	5246.571
816966	2013026	83491	39394.64	412357	1021847	243941	71713.89	74	5247.521
2297210	1140496	5978	408.7658	1266897	506609	8959	186.7999	74	5247.541
814642	1152853	8804	152.1044	579209	546130	19805	178.0605	85	5249.593
418398	50971	13408	-37.4112	125433	9387	16986	-145.2854	43	5249.649
708461	1575452	637568	54654.96	373884	782931	1422757	102626.3	75	5251.310
2024954	869942	7443	599.9523	1250343	386184	15222	1324.554	80	5251.856
201288	185941	35140	894.354	58125	52442	44539	851.8379	43	5254.936
2204234	1217609	14722	859.5042	1209959	522745	32011	1797.617	80	5255.287
1628002	1068697	6708	712.7188	999305	519651	17786	1302.595	83	5256.004
1979604	987955	3715	296.4115	1106174	463734	7439	781.5279	74	5256.311
143829	21503	511	-88.5329	37079	4134	706	-195.5934	30	5256.503
1832006	1378489	5720	638.892	1071919	557081	11237	1296.996	78	5257.973
1441418	1563809	17108	635.1588	1059583	769898	39083	1454.956	90	5260.947
1019212	925756	377839	31248.97	853278	667170	793935	53679.75	139	5262.328
384929	983720	102339	27852.42	201466	496762	231171	46514.49	62	5262.344
1408943	1772886	16150	731.015	873398	779376	26714	1448.855	79	5262.868
1757768	801671	16627	569.3747	1086588	413861	36780	662.358	81	5263.137
1476355	804844	4927	302.0047	917426	388765	10888	601.2168	84	5266.533
2123238	1443233	3539	417.7379	1238556	641145	7318	324.9398	77	5268.620
1579619	763478	2975	349.8975	943254	334161	6231	427.3591	77	5273.087
1398328	1113287	6842	143.4362	905519	527009	16848	95.5728	82	5274.005
2226838	608896	7100	581.31	1219722	249766	12091	666.1051	77	5276.977
1947751	1120451	5123	370.8003	1266535	530407	11153	1073.083	82	5278.683
774220	1418049	170683	42919.71	391201	626264	391907	75759.59	73	5295.753
2084399	1079857	6778	273.6458	1296023	493694	12697	479.9017	80	5296.259
2014576	974905	12569	284.3209	1230526	439118	26642	352.2162	80	5303.946
2989769	1358647	7545	575.2745	1762841	677235	19041	1368	85	5342.799
1055508	1259108	9539	321.3379	579057	545269	27155	621.3955	80	5355.850
1875570	955751	7591	258.6551	1059282	414625	16557	-162.5523	82	5360.036
2650616	1164583	6892	449.2412	1620965	588879	15409	786.6449	85	5361.259
178138	149014	1149	108.6589	80915	65235	2626	155.1186	65	5362.641
1588797	1199691	8972	656.9292	1056718	617802	20309	1141.535	86	5364.129
1232440	816853	3790	174.619	771037	378225	7436	636.9596	79	5364.632
1504360	649971	2874	390.4314	859613	268031	5517	607.1037	73	5365.396
121413	26457	418	140.8498	32679	7037	887	209.3607	37	5366.668
2833577	1859479	10301	275.6861	1941991	1115349	29882	321.9802	98	5367.471
2066258	653008	4739	416.0579	1205666	291826	11319	976.1959	76	5368.161
1165911	853779	8121	400.3881	679080	370998	16337	648.1057	77	5373.659
3048381	1580091	14991	986.7951	1864585	778143	31999	2630.344	87	5374.392
1283140	721402	6757	320.6677	746719	305525	12039	806.5879	74	5375.720
1851305	899182	10988	494.8268	1035239	384185	18138	557.9418	76	5379.820
1357665	954938	5758	220.4238	851671	442125	17333	-71.2187	84	5380.893
1095273	976391	9814	378.7654	606843	433460	19043	854.7123	76	5381.511
2789502	1189569	14244	688.2884	1623077	537484	23002	1151.012	79	5384.804
2530296	1397533	8759	533.5799	1628425	690375	22641	1246.96	87	5389.425
3023144	1493786	13900	784.79	1995030	802128	36408	1726.889	89	5393.921
1880303	1066690	6785	615.6385	1201265	527275	17685	1467.129	85	5394.488
1331564	1316432	137110	30436.87	763618	733453	308139	79074.8	84	5398.684
1850677	1338738	5613	423.2893	1139264	575992	10851	1123.541	77	5405.186
2650766	1178859	6922	466.9242	1647252	553962	13316	1136.828	77	5405.390
1869048	1190540	7405	570.4205	1057075	537726	17660	1413.726	86	5409.184
1368198	816708	5781	284.1141	856011	367556	12203	609.9883	82	5410.814
1511454	1704657	9985	94.1585	1082427	811459	23288	123.8568	88	5415.782
1605312	949434	6132	212.6052	974095	414091	13609	285.6649	83	5418.116
1313030	1417097	7479	345.7719	826317	701166	17880	804.068	84	5454.601
1774754	1508320	37618	1100.77	1092958	686932	70454	1644.669	81	5461.042
2065865	976763	8542	326.8062	1374920	476962	19863	850.7143	85	5464.242
2838468	1261885	5263	458.6543	1666284	580580	8250	1037.825	81	5465.349
1815585	1383042	23911	691.2071	1316666	738361	54761	1287.892	92	5471.883
2012055	747067	14117	312.5637	1250100	332036	29393	612.3473	80	5476.038
320231	267086	156169	37121.28	129880	89847	241042	53162.05	56	5477.535
1072968	2420560	459294	61023.59	703739	1458735	1534677	131092	92	5477.843
170854	21374	1080	56.588	48334	5538	1396	93.1156	40	5479.050
1614942	922173	3683	554.0163	1052037	433751	8765	1003.716	80	5479.221
2217922	2145948	15964	1343.78	1589566	1143121	39880	1667.268	91	5481.361
102522	122406	207437	1730.816	31258	36729	272630	2569.543	38	5496.379
1066757	1084998	3969	689.8609	583149	445622	6357	1458.228	75	5500.064
1952322	1174017	23041	1909.4	1214010	500007	35942	2503.946	78	5501.791
2240236	1109450	15107	490.1027	1431853	548409	30214	1523.205	85	5505.920
518826	162914	15775	127.9775	182668	47825	21319	105.1959	55	5509.726
2534519	1249791	6068	549.8148	1673178	633615	15137	1191.786	86	5521.942
1636130	840559	12960	643.056	1053464	422360	31522	1725.984	86	5526.925
1386986	747761	2756	-72.5884	796014	313538	4894	-364.2466	80	5538.364
1725737	1792283	13610	502.521	1169283	879031	31206	1022.457	86	5552.159
1707105	835551	8958	448.9438	1022831	401656	18777	978.9897	80	5571.739
1679094	1271531	7192	439.0712	1115361	667299	22014	224.1854	90	5574.950
1791993	1652366	9173	773.0053	1154610	748404	19523	1639.64	86	5575.711
1359548	850406	4812	335.5532	859605	394397	12341	500.1301	81	5577.163
1359924	446113	4619	140.3259	731577	171596	7602	83.0722	70	5579.414
1950601	1190507	7792	406.7312	1198897	541704	17702	417.6822	79	5579.438
2414904	801528	3718	387.9798	1335206	343366	5186	624.7346	75	5580.348
1890625	1101396	5004	632.9244	1187627	502735	9507	1424.943	81	5581.907
2461203	1502180	20332	1283.225	1359600	630081	31400	2460.54	74	5583.292
2166651	945174	5119	479.3759	1273259	416684	9193	580.1273	77	5587.201
1777255	1389397	5763	170.7043	1106506	718595	20638	-322.8082	89	5589.444
2110285	1047972	8206	433.1566	1196639	474276	18050	1240.605	82	5590.810
3785854	2358907	8586	894.4746	2553290	1307356	22109	2402.515	96	5592.695
116943	46279	-76	123.9364	34466	13886	-461	195.3379	39	5594.525
1338257	1033045	4186	213.6346	817292	469970	8006	292.9366	79	5599.155
1888673	1032962	4330	616.913	1218707	497454	11193	1121.327	79	5599.324
2130422	1077461	9155	450.5955	1370045	550508	30327	1118.945	89	5601.927
1800833	986955	4790	585.719	1312326	539058	10301	918.6861	89	5603.714
953571	1101310	6696	397.4456	641996	521484	14623	598.7503	81	5604.242
1740008	1419525	13438	636.2718	1015864	652858	28047	530.0367	80	5613.170
2079840	1191424	11528	452.1208	1382314	587706	24995	855.2195	87	5614.009
1670430	1986195	6848	237.5728	1154896	1029282	18329	576.4569	88	5615.217
2054719	667255	4015	208.2415	1128727	282620	7127	149.4247	71	5615.620
2349730	1082804	11955	221.6755	1501927	533352	27825	1071.983	88	5620.121
1848416	569443	3415	291.5815	969199	225721	5365	604.9765	71	5625.562
1946271	1467836	6004	676.0244	1350129	806390	15978	1576.766	94	5678.997
1942073	825139	7094	502.1734	1092785	395926	17948	884.2828	82	5680.008
1854365	663197	5428	548.9108	1077134	324022	15995	530.3195	80	5688.124
2514049	1197809	14918	788.2998	1808277	674717	37450	1063.945	87	5688.416
252911	175602	1570	131.077	84160	72158	2938	131.2218	52	5689.361
926316	1446050	5286	210.3446	585117	637057	12914	184.6754	83	5692.681
1481964	763202	5540	388.794	846893	318510	12811	969.4971	78	5701.341
3239129	1100362	5752	478.2872	2025921	580110	10801	474.7361	87	5703.625
1929946	1078293	8405	606.5205	1310438	558457	24693	1475.677	88	5706.667
251596	113324	116	150.3076	67165	32470	-31	230.4609	33	5706.787
1487426	1731538	8415	482.0815	907971	890192	19255	1504.205	86	5710.588
2208907	1720228	5948	472.0828	1380668	809053	14013	543.5293	80	5720.717
1731647	1269147	6870	347.407	1116575	611407	17864	642.3704	88	5727.180
1190364	1283955	34983	1021.946	783438	639143	105843	2503.192	89	5733.773
2323494	1713881	15025	853.9025	1627608	896876	38697	1944.502	94	5771.516
2316670	969759	4115	296.8515	1306091	408105	6912	605.3632	78	5786.571
1873803	1009488	10301	786.6861	1086327	422378	20135	1320.573	69	5786.582
1819710	2243004	15770	650.697	1183071	1091344	27092	1526.461	80	5788.072
2130493	1632462	14053	598.7733	1542830	874534	34501	1478.306	90	5788.524
2000198	1427707	5747	272.0067	1284230	596702	14339	351.6179	82	5790.536
2050225	1165542	7582	664.9502	1280319	542716	13484	1475.652	80	5793.698
132252	33425	-163	156.4557	33109	7996	-349	40.2211	31	5794.018
108158	21324	1875	385.1875	29367	5627	1966	401.0926	35	5795.784
1972823	705236	5706	331.9066	1127145	316063	15562	119.6282	78	5795.984
2143178	3076778	14284	1066.532	1506543	1559883	33145	2184.435	90	5796.624
3055714	1346527	13160	839.276	2094933	727844	33331	1925.669	87	5797.010
179304	381549	267357	5218.328	96406	173663	524529	10760.28	64	5798.450
1345021	2452270	11649	566.7089	1065976	1397937	32530	1798.933	98	5807.335
2815789	1632529	11939	766.9779	1762197	770593	33662	1239.038	83	5807.504
1163503	1122826	44433	1140.091	744924	493746	69289	1783.313	81	5808.857
2741039	1077721	10211	725.6371	1577923	478986	23057	932.0977	76	5809.066
1475857	858449	6775	298.0775	837388	381285	14644	280.7284	77	5809.662
1650878	986495	6580	352.138	900675	409062	14557	827.2477	75	5810.023
925373	650534	6037	549.2757	591975	295641	15328	738.3008	81	5811.153
2365583	1023498	11313	321.0593	1517038	483162	21409	869.2449	83	5815.980
943961	1216160	7559	139.2599	600240	547876	15790	-109.181	79	5820.054
1552917	704668	6338	290.9618	974139	323777	12598	1061.148	78	5820.565
374436	243120	205811	2475.797	159682	81629	295531	3913.089	59	5826.883
2049377	1269975	5903	415.5583	1354600	614907	13037	601.9757	85	5830.592
1908394	1292410	8743	606.8823	1268977	655885	23650	1577.765	83	5831.013
113085	378687	78812	3075.953	59885	161644	145493	5562.557	59	5843.550
210465	63859	5725	136.1725	59887	17950	7172	219.9492	42	5846.057
2229684	856579	5211	369.1371	1381352	411714	12469	529.7109	80	5892.647
2648053	1539892	12193	422.4273	1704168	855929	30216	879.9176	91	5895.032
1237422	1276087	5849	409.3289	759325	594057	13914	1000.775	85	5900.580
1801335	766267	6039	236.9879	976855	316732	12804	337.5044	79	5901.648
1657437	1718786	9359	366.2399	1099327	874025	19680	558.048	90	5906.269
588114	1086873	62170	28807.74	276711	485872	136998	47191.99	61	5906.360
1034948	651647	3955	252.8755	644255	314240	9942	-20.6538	83	5911.323
1097398	491315	3481	121.0841	732015	313355	8137	8.0857	94	5913.872
1798485	820581	8902	562.0022	1248961	429564	22035	1248.163	85	5914.443
154280	18491	2524	62.7964	42008	4445	3259	-148.9701	39	5920.630
1881981	1017432	6146	346.5906	1081393	452172	9573	-279.5547	79	5923.404
2755110	1205459	8953	708.6633	1723067	572417	19833	1096.031	77	5923.501
616605	643633	616005	16523.88	256523	220341	930268	24815.44	62	5930.602
1712845	1023946	4743	339.4823	1061516	446678	9062	642.9782	80	5934.775
2610333	1137343	5316	496.0276	1512114	541590	11000	1111.1	84	5940.110
1726115	895411	10995	560.8195	980625	350768	19338	943.2618	73	5945.893
2340539	1266093	13436	718.5596	1536727	645096	29121	2030.488	91	5947.862
123078	58377	278	270.9958	37343	20076	589	686.2429	41	5955.670
2415171	881770	18594	289.3234	1387609	394104	35049	708.4489	76	5973.508
2772280	1337921	14153	867.3833	1618527	683682	34341	1549.33	86	5974.328
2139855	1189011	4576	512.5136	1282573	577513	10281	545.5641	84	6008.716
1700649	900849	5529	322.3769	893110	369146	10957	583.2877	72	6009.150
2057786	635336	9961	159.6121	1050461	270489	16793	554.4873	72	6011.475
1905397	860594	6632	369.6552	1144155	382953	11896	-167.8344	78	6013.591
1070198	913973	7843	320.3923	674911	408133	16458	660.6938	84	6015.170
674333	683497	426401	103847.9	397455	502016	1437518	308376.2	92	6015.747
1611581	930931	5974	232.3414	953460	402949	13748	-37.3372	78	6019.361
510282	759199	405427	53732.05	263044	298351	743593	94501.97	60	6019.478
1899058	1664012	11698	1336.658	1143083	822903	27856	2638.521	81	6020.037
116197	75112	3116	-79.3924	31371	20172	4076	-251.5364	37	6022.832
1716498	964162	5298	670.6178	1050134	447916	13520	1127.472	85	6024.553
1807749	994606	9285	455.8885	1366361	545316	21895	1125.309	112	6025.693
1724285	1070481	6546	392.0306	1097117	510650	11018	1001.51	84	6026.760
2442721	990957	5943	457.8023	1459317	523253	14342	943.1862	81	6026.820
1496333	863099	4952	94.4072	891223	376391	7692	366.1212	77	6030.805
2963932	1450047	18785	1634.839	1635508	680415	37837	3143.256	78	6031.290
1217666	1465255	7291	630.8251	706110	694051	18604	1661.884	85	6033.012
1448947	1039734	6352	440.9472	899588	427005	12686	546.4846	79	6033.982
2477254	1145149	8576	472.9136	1387670	547472	14947	425.1267	79	6035.296
2437118	1452232	43478	791.5158	1390851	750776	124858	2325.934	86	6040.986
1686141	678701	6115	386.0515	998164	307835	14632	777.4552	81	6047.121
2674279	1025878	6218	533.2298	1603380	521244	16211	1559.237	85	6050.252
1747624	1671258	7896	794.7656	1261131	908278	18466	1836.743	97	6066.983
584523	1545551	663046	60522.68	379937	792120	1531083	122010.2	78	6070.816
160775	167334	107783	2134.026	59095	72780	208706	3901.207	55	6091.192
1296383	1500338	5877	345.2997	1023235	830176	14115	482.8515	93	6103.989
1800344	901528	23148	584.0028	1121158	407512	48527	1144.965	79	6114.339
1469061	1077053	10257	476.0177	1017017	512002	27383	542.5863	89	6116.579
951893	972250	8786	278.6946	597257	435403	21497	432.5817	84	6124.664
2399830	2069555	4933	699.1413	1413628	1009612	8543	1627.662	79	6125.459
1668563	862671	6933	359.3413	999168	372313	15512	375.8232	74	6125.660
2229050	1014935	7805	609.8605	1408085	490784	16798	904.7678	84	6127.410
143102	96464	300	3.83	44976	29004	-179	-29.2419	34	6127.502
1690219	742595	8826	647.9386	1075058	336702	19870	1337.707	78	6127.869
2009708	1790368	9145	736.0345	1417222	898720	22147	1333.047	90	6130.448
1843382	840562	8636	365.2796	999085	344720	17523	534.4403	70	6130.762
1859221	2001816	8470	1135.167	1482179	1260431	31063	2161.034	110	6131.444
2090297	874810	12902	209.4022	1412858	440386	29365	1036.376	82	6131.820
1696179	720319	6734	330.9774	1019685	353018	17689	372.5529	83	6137.021
1733781	772634	5476	136.0036	1028769	363001	13211	20.9371	79	6137.983
1918673	1127799	12931	454.2291	1177248	510792	25721	600.7481	81	6138.606
2311633	2039684	13641	995.0601	1729374	1198065	38977	2131.21	101	6140.398
3969800	2965182	20186	1450.235	3037588	1968771	54728	5312.641	113	6147.196
1340989	865809	10568	297.2648	872442	404559	22405	300.9205	84	6149.118
3796807	2133518	12848	1068.173	2652592	1098067	33026	1652.559	94	6149.666
3472484	2227795	18273	1316.515	2433062	1351271	50277	2767.14	95	6154.068
236598	175480	447	27.6767	79052	61584	580	94.538	48	6155.768
1785888	904542	6736	249.6896	1143572	433372	16097	220.6417	84	6156.665
1937435	1266965	6546	659.0306	1237286	624579	17206	1019.057	87	6164.897
1435396	1110205	7651	603.0211	938750	490581	17723	1184.66	81	6179.892
128913	47113	250	-79.975	52722	25920	758	-277.0762	59	6210.315
2856158	1370779	7582	809.9502	1837098	656323	19159	1778.02	85	6219.372
1664808	1583648	5002	687.2122	1026926	667613	11440	1464.784	79	6220.457
1647509	781583	3734	309.6774	913627	354631	10127	389.7247	76	6226.264
1849740	1015766	9379	757.3619	1402048	525336	26941	1487.19	89	6226.562
376938	140646	5194	5839.583	120257	42397	7392	7491.291	51	6230.272
1656575	864933	8620	357.582	1142471	450160	15574	362.9014	87	6232.471
1945047	1172496	4435	381.8035	1242529	529507	11421	1349.518	83	6234.923
1667794	804607	3380	481.618	1000416	354207	7022	859.5342	72	6235.034
1668259	803525	2001	213.0561	912294	344990	3020	545.422	76	6237.254
2406742	1560829	20846	942.2606	1940283	833934	65496	2017.126	94	6237.415
1167112	963180	6908	491.9388	826718	438742	19598	1245.848	84	6238.166
2238279	887513	7206	742.0566	1443066	415686	16862	1882.558	80	6238.618
2659522	1153221	10740	1004.514	1709492	543529	28752	1555.587	84	6242.999
2486052	1285512	7013	476.8293	1792024	719452	21482	394.7402	91	6244.309
1241623	1746284	10443	547.2523	889331	935971	24187	1022.491	91	6246.264
1547549	779042	5234	354.8274	833697	324227	11313	909.0593	73	6246.778
1785474	865612	7600	622.36	1118530	389039	15063	1493.434	74	6246.828
1395414	2163680	9882	555.9802	1026802	1164790	30847	1245.117	95	6247.659
3002943	1810687	7177	773.2297	1950543	807430	17405	1579.421	83	6249.180
206671	181270	98780	3490.558	54903	50683	125515	4634.392	34	6249.542
1817990	1063365	11142	805.6662	958819	429794	18522	786.6842	72	6251.145
2060988	1033001	5942	605.9462	1260834	457961	12893	1283.697	80	6254.509
128138	98986	653	413.0333	40808	40037	746	671.6506	41	6257.201
1692053	1123669	11402	619.2522	1094394	542241	25854	1401.609	85	6261.363
176976	106448	469	-72.4891	76885	54626	951	-529.8489	69	6262.935
1767280	975614	7044	359.3684	1157640	506921	16294	527.2934	90	6264.747
1849859	933814	4760	451.036	1132387	394127	11671	788.5431	79	6268.609
2023735	872798	4720	278.792	1168653	375430	8215	490.8615	76	6272.393
1491010	1295091	7192	565.0712	934536	580217	15664	506.9504	81	6280.491
1623820	1013363	12522	606.0842	1011844	442739	19812	293.0532	79	6301.446
1907865	739666	3352	321.6472	1006469	313214	4839	701.6679	76	6333.789
137051	56033	46791	229.7751	37112	15092	57385	344.2985	34	6334.179
159659	287027	417267	4312.279	68534	106920	650234	6516.328	51	6334.375
1892089	847248	12167	402.1687	1137186	399086	25218	1026.13	82	6338.038
1991281	1450289	28901	3915.146	1469064	849098	63151	8706.571	99	6339.887
114243	128453	154	0.8394	32756	36560	-153	121.0167	34	6340.214
3139112	2030457	8105	729.6905	2326610	1184343	26760	1612.236	100	6340.951
1464877	681493	28448	380.3328	693847	251954	49594	625.4234	68	6342.554
1979222	1118970	7594	791.2234	1242802	572497	24556	1510.392	87	6348.728
2568100	1770689	8558	1068.504	1598479	830580	17335	2101.493	80	6354.872
2170637	875603	5896	244.5656	1261484	376652	10906	610.6266	71	6354.887
1446068	1518790	11386	846.5546	1078667	925025	34914	1649.875	104	6356.397
1429675	1439629	5486	369.5646	891727	653693	11706	1077.507	82	6357.885
2550135	1307930	7744	624.6384	1473932	604251	19687	1494.041	86	6359.785
2242278	1299493	7544	1655.418	1167747	559769	12541	2490.35	77	6361.686
2838035	1089897	12601	759.7161	1872234	587227	32742	1428.426	86	6365.896
2065301	974075	4461	348.0621	1243986	414476	6727	647.9847	77	6367.714
2578170	1127141	13073	416.7953	1627052	622618	34214	1358.605	92	6369.425
1787668	1184788	7684	442.2724	1105633	521020	17182	766.5102	79	6370.976
1408056	1192763	12023	146.8903	930360	558193	25763	68.7043	86	6377.669
1572963	649160	2914	289.6754	880171	268633	6187	289.6907	75	6380.669
1417834	816964	4042	475.3562	795999	383731	10500	1063.05	82	6390.478
119308	92521	879	95.5119	37366	28536	1475	24.7475	40	6392.480
1638910	1302778	13699	658.7139	1133439	644490	26059	875.1099	83	6428.376
689466	1304653	356853	55450.85	489571	761424	1042914	106667.7	81	6432.109
1820464	1311080	9903	519.9583	1184297	648351	25790	912.819	85	6434.706
537506	497516	335676	61726.22	232579	177121	548924	95069.84	61	6435.285
1456638	691593	3941	250.8901	809644	286406	5930	414.673	73	6436.524
1495097	738827	4000	449.4	897360	307148	8897	689.7217	76	6439.461
1936459	972313	5824	340.9264	1226929	417103	13897	672.2217	80	6440.894
2146323	997433	4448	571.9328	1279945	427995	9318	963.1398	79	6442.717
2282225	1031255	7225	432.3225	1670381	542355	23378	1242.906	89	6444.955
2052559	1532583	27189	651.5029	1403387	872910	57038	1846.232	93	6445.840
448697	811001	63800	47049.18	192698	304766	105173	73535.6	62	6450.478
1338791	1064789	6887	360.9607	900148	507235	20159	693.1199	85	6454.868
1679616	799910	3686	355.5846	1029734	365559	9192	585.2712	78	6456.867
2256703	1054978	10214	825.2054	1465716	486063	23570	1033.277	82	6457.455
2588733	1235301	24354	1047.459	1774763	629372	58939	1958.678	88	6458.146
1619755	758800	5004	306.9244	926366	338485	9339	773.1179	77	6460.438
2336673	1182178	8016	694.4976	1564290	590294	15558	1732.204	84	6461.117
2472307	1019099	5655	487.2455	1679079	548934	13830	858.863	88	6462.085
2400209	1622318	13997	662.8317	1674465	889386	45167	1597.469	91	6464.957
2223152	1482795	18117	926.9637	1507683	868554	49512	2227.223	90	6465.414
905725	1763355	78303	47898.2	609985	875714	182868	92569.3	84	6467.752
2100876	1584930	22346	1345.411	1457802	767479	51818	1773.39	87	6469.802
1543695	1297770	5157	707.9077	955777	572109	13295	1211.849	83	6472.751
2089109	1343942	3790	480.619	1226135	577658	8335	91.5935	76	6472.943
1192433	757260	2895	156.4095	783525	361726	6614	243.2454	81	6477.747
327643	288971	53486	1691.365	149642	145662	114142	3565.966	66	6480.047
970337	1110242	8947	359.5267	531539	498553	17279	856.5519	80	6490.801
2038565	1147331	9254	502.3494	1329223	548102	23965	981.4365	84	6497.805
595831	1709516	65896	69433.56	331650	887903	170547	132829.3	78	6500.294
2234301	1124050	7881	434.9241	1471068	602075	19259	692.6299	87	6507.940
2963441	1156792	8425	377.6425	1801015	597415	20646	1049.041	84	6508.631
2094022	1527520	14151	2349.671	1454040	722720	31051	3767.761	89	6545.771
1876020	780951	4585	252.2185	958929	317744	9285	930.8885	74	6550.668
3011943	1369362	14362	976.3082	1874765	609678	30984	1592.402	81	6551.983
2099308	1091741	4544	600.1184	1243057	490566	8778	1431.846	80	6556.798
1181790	1399883	13767	591.9287	696893	606492	27790	1040.019	76	6558.670
2214711	1749093	7984	729.1024	1562725	866893	25749	921.7189	87	6559.300
1780174	1324673	5323	478.0203	1119621	571870	10015	1014.841	78	6562.546
2709026	949138	6011	447.0171	1616975	487088	16329	296.2569	83	6569.407
1778844	2095622	10163	1140.544	1210374	1189932	29220	1945.242	91	6573.916
1360211	1257240	4566	396.9526	818049	534869	10062	811.0782	72	6573.976
183789	138689	145003	3293.068	57794	41412	188948	4398.383	45	6576.004
2136253	971821	4111	485.4271	1193027	420532	8889	780.8729	76	6577.021
1944050	1134638	6898	583.3778	1306587	588904	14853	793.6533	88	6578.617
114925	75087	700	116.27	27656	18787	775	182.4775	28	6578.913
2396112	1192239	3858	506.8338	1316713	531740	6629	1310.087	80	6593.624
1700805	1325837	10541	449.1501	1068135	595411	22321	631.0081	84	6601.568
1600438	2131190	21010	762.661	1014106	1215516	57696	1385.546	95	6607.322
2576778	1352312	5351	628.9911	1683426	705554	12066	963.7026	88	6611.684
1645215	679441	3923	120.4803	903309	272078	7863	-443.4857	73	6641.871
1640338	989844	12340	210.274	915610	422802	22429	910.4669	78	6647.503
2565026	1372444	6522	591.4842	1741327	773331	19094	1400.373	93	6650.903
2092124	983508	3787	523.0507	1233572	453051	11142	1077.666	80	6653.389
3355428	4425228	23947	2813.027	3247170	3074754	50636	7702.479	107	6654.321
925996	1443713	5619	240.4259	583824	653161	14142	185.9662	84	6655.973
462301	1234545	494949	40927.84	270378	614897	990633	82612.91	77	6658.821
2118495	908802	5069	354.5709	1309764	448246	13441	766.8401	82	6660.698
1670663	1123452	6074	321.9514	974067	495016	10363	133.7643	70	6660.913
1030388	1234673	8508	242.6988	702993	595743	22956	931.6316	86	6662.724
128614	81427	240	-58.536	37712	25257	501	-247.0939	40	6665.850
1307019	1539913	7366	1183.033	846451	674430	14302	1841.942	79	6665.930
677349	1235860	10979	2324.122	357481	567577	24187	4373.491	80	6667.288
1525861	910266	3667	334.3187	955468	553483	9964	1066.18	93	6667.844
2730271	1275021	8479	480.8719	1640360	595817	20805	1230.161	83	6669.595
1451563	969962	5526	319.8086	878232	446562	16976	402.1536	82	6670.522
1996932	1342658	7307	306.5227	1356454	729652	18209	676.7249	90	6671.875
1801705	941626	25117	539.6637	1251995	479209	57510	1334.311	90	6674.814
1721456	777546	8458	342.8938	1175792	378358	20863	85.8143	86	6676.349
1475917	1272565	7505	655.0305	1075973	680559	23795	630.8995	87	6676.658
1522504	1048534	9131	751.0491	812361	421265	14633	1099.311	74	6677.752
951602	3437647	783680	95710.45	660396	2302536	2572987	243706.2	96	6678.312
2348591	1226817	11482	352.7402	1624530	597028	31616	493.4576	89	6686.737
1021907	1514351	549532	50318.34	558644	875739	1442252	112558.9	88	6698.410
1732075	701570	6666	484.7626	980556	311866	10931	1505.029	76	6701.611
2048697	919515	6750	718.675	1126639	419301	13777	1407.49	81	6703.745
2459463	1830559	9786	480.7946	1516740	937551	25782	501.9702	91	6711.054
1519699	664872	3747	357.8067	889744	288661	8733	1011.321	76	6767.554
2163984	1139185	12040	1037.444	1340155	541102	26640	1630.504	84	6769.665
1444033	1071140	8349	537.5789	855597	478783	19309	985.4349	80	6772.134
3533017	2744726	17625	1170.762	3290940	2283203	66125	4503.612	126	6775.278
1870615	1178271	6309	419.1349	1254533	609670	18654	870.6894	90	6778.017
3272530	1287033	7224	309.4664	2129653	805656	24562	1228.528	100	6779.688
1784031	611171	4133	293.2613	964067	253087	7395	549.8595	74	6781.191
1585258	982352	6145	384.7345	894572	428624	15082	553.7002	82	6787.746
2551742	877872	3968	406.0048	1511934	402890	9306	577.8666	79	6789.640
1208838	1114199	5219	470.9859	841144	569726	14270	487.547	86	6790.419
1545324	1214987	11692	457.5212	1062833	596340	32991	428.5951	83	6790.977
1288394	786862	5029	273.3269	778371	337626	10587	573.5307	78	6796.064
1516109	1026019	5802	642.0922	946723	478122	13734	1364.677	80	6796.256
1518075	905560	4000	434.4	864892	392768	7742	1205.926	72	6796.611
2382058	1368482	5181	488.4541	1428025	625648	11258	1010.974	82	6799.521
1839549	710614	17739	362.3579	1112860	297019	31966	192.0926	74	6799.833
1964260	1625558	14327	555.3447	1260186	718497	31314	26.9154	86	6800.544
2449854	1009714	6345	309.9545	1580503	477993	16674	482.6114	85	6801.402
1955662	743440	7254	361.1494	1094567	329201	13064	928.0904	74	6808.464
3513947	2916849	10451	810.1011	2769051	1991081	30953	2129.863	102	6810.216
625952	1399119	587204	45461.34	299116	624691	1091203	76011.89	71	6821.881
1779577	946548	6788	434.2068	992040	398783	13201	844.3761	80	6829.984
2610681	1331209	5802	430.0922	1644465	728028	17334	793.6374	89	6859.829
2343366	1850534	13830	1053.863	1668346	996379	34544	1607.118	92	6865.335
2193575	1183624	5190	6091.159	1232162	528963	9927	10954.5	72	6865.453
836320	1933378	747770	56319.9	523096	910666	1508612	92279.73	78	6870.993
2171266	855507	8033	238.0513	1193433	364346	15852	183.8972	74	6871.943
1588023	804278	7630	341.043	862028	326085	15718	338.1798	71	6873.335
1536533	891680	4554	584.6794	907193	377703	10067	1259.359	77	6875.917
151970	18215	2471	733.4231	42368	4964	3102	966.6222	40	6878.319
2171195	1159168	17024	754.2464	1368664	570401	31301	1448.786	85	6881.090
1807907	717442	8091	412.7051	1158488	339605	18794	993.5434	82	6883.399
2294992	1066831	15513	592.6793	1488427	530716	37592	1091.511	83	6883.982
2090661	1253634	3412	339.0132	1202523	600426	4973	651.3853	82	6886.846
1888918	992589	6436	376.8596	1188318	468103	12947	727.9267	79	6887.245
872087	1319582	1035449	53605.89	445131	605238	2110596	111027.2	75	6887.746
1159774	1012137	5429	519.7669	679246	446953	10646	1224.041	76	6888.155
207371	240406	427	38.5547	63029	92715	872	-138.4808	45	6889.703
1402266	1032773	158777	29566.99	1030323	500963	258996	44544.48	113	6891.205
1769383	857463	11093	418.7173	970381	383236	24355	786.3155	77	6892.387
118341	133423	2301	-85.1139	31117	36775	2796	-311.3444	31	6892.683
2980695	1538443	11937	795.2657	1769918	736937	24623	1442.75	81	6893.746
1409742	1039710	5238	478.2518	880289	478054	12505	1061.531	82	6895.272
1574053	792620	13676	499.0236	948349	355674	29783	1151.226	80	6902.906
848586	338236	391771	3818.153	315498	114924	563517	5386.904	60	6904.566
695474	796782	251369	36226	302197	296270	434672	53296.7	65	6908.695
130498	62358	567	142.4087	35941	17766	982	94.6902	37	6920.053
2284706	841491	10589	462.2429	1316164	369378	18656	848.4016	78	6921.737
1601616	1072192	8723	404.7603	946758	470072	19324	450.2764	77	6923.131
1803199	681268	5353	351.7033	1080782	297865	11064	506.8904	78	6925.503
1335099	1341250	7378	346.3058	881526	589146	19822	612.6142	82	6927.522
2068216	2062408	11444	1233.208	1456144	1283062	33361	3322.352	98	6931.332
2354089	1373935	4845	702.8045	1441072	619107	11468	1688.755	81	6942.022
1738755	791412	4211	245.0371	1056840	388651	9289	452.3129	80	6948.095
3240679	2055084	10318	589.2398	2098163	1124424	29004	1583.324	92	6953.720
2502136	1069171	6214	228.8054	1523690	485735	13741	90.6701	79	6976.293
1989815	924074	3365	400.7765	1001235	387431	8602	670.1722	76	6981.611
1169666	1537358	4911	615.3071	756941	693829	7323	558.2203	84	6983.774
2305179	1179501	7430	343.823	1356309	528587	15987	791.4707	80	6985.556
1663735	1003120	9443	580.1523	1019264	452958	20688	1272.997	81	6989.236
1246425	883758	8422	469.0742	801968	409276	19437	1124.016	79	6989.753
1631471	900413	5048	465.5928	1088414	446695	16085	941.3685	86	6993.160
2258066	1095164	4271	418.4031	1356692	543401	8359	1228.14	83	6995.175
1556376	1733173	12070	890.127	1158791	953033	37468	2540.355	91	6996.030
1665776	1623143	5048	810.5928	1724404	1288355	18736	2511.89	117	6997.074
1419560	1029562	7661	229.5821	1100077	667955	22936	350.5096	97	7002.932
374797	355033	499855	8216.865	133464	118560	710212	11754.49	56	7004.479
2965269	2031121	12764	609.2604	2308658	1190658	40339	1290.218	102	7005.353
2156061	831498	4043	287.2123	1276738	359849	8024	432.3464	72	7005.646
1387911	1347283	9080	596.388	892932	698069	25501	1328.406	89	7006.650
182357	181827	573	17.5453	58666	56331	826	143.1386	45	7009.194
2218707	773023	11553	349.5233	1267021	371923	25099	765.2539	80	7011.457
1964023	1051063	5377	681.2497	1161253	440192	10043	1367.812	77	7018.050
2156504	1585536	9981	846.7341	1641346	969473	31258	2484.974	95	7023.795
2117266	1126478	5504	449.9744	1215540	544504	12820	837.202	80	7026.487
1794853	943102	6287	431.3007	1070020	445213	12660	1108.226	82	7028.145
2390846	1180737	7800	570.58	1593622	642929	19634	733.6674	88	7034.893
2047076	906681	8540	584.094	1187088	386374	16099	1053.354	76	7058.281
2148790	1139321	4974	674.2414	1408154	523882	12098	1282.098	84	7067.838
162905	68647	115	-14.5485	46326	20881	62	-64.9218	41	7072.002
1793217	1560451	11210	682.881	1225601	731827	30696	1473.846	87	7079.394
1283466	842759	3881	380.5241	868129	385059	9811	397.1971	82	7087.379
1369031	764418	3803	366.7483	994162	370881	6894	990.9534	86	7090.577
2176412	1083180	11455	752.6255	1578076	589346	28349	1431.579	92	7096.004
1735259	973410	5981	378.3341	1166699	481025	15874	983.7314	74	7096.083
2327662	925318	8686	463.0846	1397265	433213	17396	499.7156	78	7099.194
340973	65640	16307	54.4227	121606	20894	22643	-372.3277	52	7100.166
2324059	1108797	21095	652.4295	1520012	563082	40553	1403.423	89	7101.698
1423387	840606	4613	359.1893	845917	363748	10013	481.1293	76	7102.387
1622757	820681	9262	252.1982	1035389	409165	25299	862.4739	85	7104.698
1858986	1182406	6300	699.43	1172493	539962	15781	1111.114	85	7108.604
1602433	1560428	4051	426.0611	956859	609866	7731	868.5091	76	7109.837
1804616	1143736	6994	490.5634	1337804	588801	22847	773.3167	93	7111.856
1010801	1341742	263524	52652.89	537322	731783	695047	110550.7	81	7112.597
2215656	1101129	9978	206.1658	1279576	486446	20081	459.3441	79	7114.370
1336748	1553468	19447	563.5767	969327	743310	53026	1581.559	88	7114.990
1620122	708739	3793	354.1873	983338	309985	9408	643.1888	74	7115.214
1711510	750287	9828	555.7508	1043794	353928	21929	1121.417	78	7115.512
1631760	849620	13611	628.3771	1053653	434562	27347	1770.767	82	7116.192
2521537	768391	5548	473.6428	1427069	353846	11465	953.1865	78	7118.912
1618707	769374	4036	361.2196	840453	301634	6162	785.2882	65	7118.989
1779854	889667	4924	519.4364	1049745	398317	11740	848.614	80	7121.358
1985009	884921	5839	494.7679	1184930	398200	13528	796.3208	79	7124.923
2219169	1017549	6449	470.9889	1349852	461839	11364	620.7204	78	7125.797
463755	1100710	787561	33653.97	229730	429300	1336076	54025.66	65	7131.500
1199435	1595769	21390	543.979	878382	907673	74391	2208.135	93	7139.390
908948	1234895	10309	533.5349	547307	581562	24228	1328.591	83	7149.465
1989431	1547642	7840	569.824	2206404	1337172	25680	2763.648	124	7171.322
1117852	982854	7460	271.506	700402	424466	14532	962.8452	78	7187.545
319512	409495	410328	32072.8	201288	236457	1235454	71071.17	107	7195.165
2301092	1341939	8648	543.5528	1588844	679862	24179	1096.642	91	7199.329
4093763	2358642	23955	1534.875	2352054	1096467	52110	2805.371	84	7200.123
132902	244219	353099	3027.054	51672	87309	537637	5347.036	51	7205.537
882546	2109659	191238	61895.85	522892	1018743	503933	103086	78	7206.494
2134171	1147034	7459	463.6499	1324112	548774	20320	711.952	82	7206.786
1850113	836356	8546	292.2306	1039224	379985	14389	506.4229	77	7210.523
1749401	986168	7401	450.9961	930544	418043	11417	723.0937	74	7214.823
2256017	1147879	11107	336.7027	1459850	542419	27352	870.0472	80	7215.036
3011428	2134601	11069	810.1709	2050233	1131967	32702	1297.182	89	7215.442
2070881	967715	4822	430.1142	1357034	442158	10957	604.2877	76	7215.747
707178	1249081	6119	285.4759	461682	574755	16529	371.4769	72	7215.937
138286	104304	280	76.708	38872	28803	-238	53.2482	34	7216.374
2915752	1785624	9994	714.8634	1822611	883616	19396	1098.916	90	7217.810
2083332	1980293	7317	603.0837	1208334	1044759	19293	1419.737	78	7218.088
2949847	1752472	10866	704.3826	1947518	953537	28514	1871.835	90	7218.897
2420125	1118364	14300	1004.23	1542622	550613	34095	2125.729	84	7219.482
690284	848121	264437	27054.52	324066	467064	620283	63096.28	75	7220.540
418296	72336	12087	267.6807	131141	21012	16017	510.1537	51	7223.464
385712	303830	188761	40346.29	154409	103480	302724	56846.02	57	7224.661
1856551	1826434	15284	730.6324	1323702	838331	38514	1025.835	89	7227.598
1563872	843740	8701	354.9261	836372	361012	19247	826.3567	76	7231.827
1219085	1479776	7430	544.823	780173	775724	19625	1130.963	86	7233.252
727804	1315614	4816	488.9776	490299	583389	12107	1143.803	84	7235.508
2042873	957167	6140	481.454	1296314	463138	15727	787.8847	83	7239.136
1281076	1168984	8456	576.1816	766952	498695	19410	1126.901	79	7241.914
2387565	1073882	6398	520.3278	1414652	517001	16098	1015.498	85	7247.144
116142	44983	55	-41.9145	32632	12880	-29	-142.8269	37	7256.113
257455	267035	124852	2393.797	98054	84513	172703	3304.038	53	7257.774
1878744	710127	5689	303.3529	1073889	314345	12709	843.1749	77	7301.511
1864414	742914	9808	364.6288	1131336	356017	22259	363.9299	78	7307.237
1398989	835652	4784	289.5824	736372	362958	9103	564.0783	69	7307.350
1970354	1582165	21532	715.5452	1190197	686855	46624	2170.806	78	7307.669
1766786	1498468	8363	900.5643	1194352	716777	27303	1314.098	90	7309.170
1905546	1252666	4558	540.1038	1141938	519818	7407	1197.133	77	7311.380
2291776	906193	10914	566.4754	1496172	443909	24838	1517.812	82	7311.657
2046336	770231	5807	271.3727	1088290	333748	11827	406.0947	73	7312.699
1764139	1026775	5374	623.6814	1055028	430198	11054	949.3294	77	7313.302
2109470	1214033	6740	641.114	1397227	663339	22302	1399.742	91	7315.390
650513	564748	8390	284.679	430488	293397	11475	710.7475	87	7317.138
1893404	1185738	4133	406.2613	1077882	528331	5095	1091.829	75	7317.774
1906601	803405	7210	140.481	1189576	376372	13311	83.5471	81	7319.430
1794226	869683	7659	460.8699	1048317	373125	14558	683.1038	71	7319.499
2170988	874370	12469	609.7109	1356202	452077	24370	1232.157	83	7319.809
111168	45674	338	18.3618	26297	12242	343	-132.3577	27	7319.997
2999051	1222458	7566	730.2526	1823802	592785	15326	1670.589	82	7320.650
2482327	1089533	6365	705.0765	1549897	506529	17244	1039.588	83	7323.739
2291138	891055	9129	699.3369	1395621	429976	23537	1162.026	81	7324.967
361590	488060	100017	4340.554	221606	229646	217899	8517.334	73	7326.104
1755543	800221	8007	657.7927	1080312	360348	18155	637.4955	79	7328.674
1150019	1930149	10956	1162.432	847778	956828	25771	2544.553	92	7331.457
1276375	1398447	6821	490.4581	777232	584804	17061	1105.922	83	7332.323
652596	1751576	681295	51830.65	368350	902056	1423234	114880.6	84	7335.049
2395054	2096002	9506	1510.087	1450517	1002815	22789	3663.663	82	7346.925
2167185	855291	6489	360.2329	1388493	404070	13650	1014.765	82	7347.948
1819199	1349360	4698	627.9578	1115671	593161	8985	1295.058	82	7351.606
2541211	1272109	4587	459.9307	1504797	620854	-467	638.2013	86	7356.568
1830335	1446493	6128	719.1808	1242614	675259	14071	1599.183	84	7362.678
1933149	988990	8125	326.8125	1112695	443270	17649	949.3089	77	7410.708
1713003	1420430	12956	731.6316	1046714	599877	25482	1177.14	79	7413.664
674099	1454733	12686	1021.485	458286	732155	29699	1946.314	86	7416.624
1849065	1178300	5120	670.232	1249000	616108	8797	1237.112	88	7416.860
2394780	1755407	13241	903.6201	1473505	749664	31370	1677.857	76	7416.900
2751106	1360318	6366	603.9326	1586176	633762	11301	1561.786	79	7417.651
1841924	1235478	5776	825.8336	1149251	577792	13833	1488.431	74	7417.805
1249546	699614	9717	396.7237	832422	341140	21282	634.5202	86	7419.942
127771	124405	644	-101.6716	74135	78738	1001	-259.0439	77	7420.803
274398	480392	241874	2500.331	113488	163739	358140	4203.654	59	7425.094
3464482	1997425	15523	593.2403	2545209	1106480	38570	1706.777	93	7425.768
1186013	1457192	5978	265.7658	718096	650961	17497	503.1817	74	7426.054
1682982	909098	13784	650.4824	1113640	467198	30058	1193.654	92	7427.605
106963	107841	222	-15.9458	30513	31720	-136	-46.4296	34	7428.208
1826404	1243000	9881	612.1241	1289512	648465	29774	1245.521	95	7430.746
2824065	1427885	12007	616.1927	1782468	739477	33453	432.1133	90	7432.634
104968	30489	8212	-20.7068	35218	8604	10963	-115.5757	42	7436.772
1220981	2448845	138554	77105.08	660457	1311184	421048	180691.2	118	7439.837
131483	96398	556	168.9916	39480	33139	1007	238.0927	42	7442.652
1358869	652450	10447	280.6767	730694	264418	22625	450.2625	76	7446.518
681563	1435224	52744	44003.14	317273	568037	94614	64793.05	68	7452.523
1532869	933217	4198	461.9078	949862	389166	7942	528.1462	78	7458.845
1010877	969457	16649	192.2089	558585	440271	30458	564.0938	80	7461.213
2471882	1089624	6123	429.9003	1360184	542510	13056	452.2416	81	7469.385
1431057	668478	6021	108.5781	842079	284723	15137	-94.2143	76	7473.324
1847489	962543	3800	503.18	1188024	455753	9297	501.1617	83	7474.112
1729814	1042018	7088	413.0368	1111623	524399	18524	926.3964	86	7478.314
214238	64813	9501	2218.806	58847	17992	11571	2668.933	42	7482.146
468561	614151	361778	37072.14	188984	221793	605017	57803.05	60	7482.730
1415208	1167843	5802	400.0922	924625	553794	14011	1296.817	82	7509.495
1761375	806181	4666	373.5626	1070230	362969	10710	878.831	79	7511.095
304365	177100	241020	30243.22	115555	61517	373407	43923.73	52	7511.693
1084021	1417691	12776	731.5336	716843	688478	31373	1152.425	83	7521.088
1058779	914799	6770	-68.203	663397	414290	13300	-428.87	80	7525.111
1387139	1429104	8900	959.29	844959	657875	17854	1640.809	82	7527.011
1850459	863265	11152	286.2272	1127172	393567	21445	857.0645	79	7528.218
1711735	1646134	34876	609.3436	1175424	905903	97974	1227.541	94	7529.187
1231707	1607342	168158	50391.06	526216	738105	379337	80142.41	74	7530.810
1353044	904067	5744	365.4384	805529	426678	15747	384.0067	79	7531.061
1086260	576728	7295	85.2495	565274	220463	12053	-286.4267	73	7532.505
1647934	1346666	6996	310.2756	1147083	633947	17611	155.7771	83	7533.008
2713084	2370445	23479	1565.372	1991307	1271451	56107	3988.203	94	7534.180
2279241	1053562	9357	407.5277	1331388	475602	21538	546.6818	76	7534.488
1778492	1660793	10872	681.5192	1227535	805421	24741	1280.77	85	7536.196
2137223	1177851	14025	395.8025	1322973	638297	31565	729.7965	85	7538.337
121385	103502	7019	393.9659	33065	28345	8110	745.971	37	7546.140
1214460	654024	3290	238.569	695979	272022	5480	228.428	76	7549.954
1926294	1114335	8678	494.2358	1132706	533567	22695	719.1895	83	7553.847
510649	1376836	12192	347.5712	388048	696205	38878	834.4558	88	7554.774
1094345	1225615	6371	277.2131	762177	634097	16943	1156.902	92	7561.572
1929987	844397	10568	418.2648	1122066	363262	21841	708.0801	77	7562.245
2352751	1023695	8531	515.3891	1444292	473689	18187	908.8907	79	7575.587
2546755	1737075	10729	1342.097	1796013	1052581	33686	3219.585	102	7583.899
1861716	876467	4090	503.449	1038499	358666	7465	506.7865	74	7593.158
1810816	1033462	3175	452.1175	1083296	452257	7257	560.7177	79	7624.114
3211043	2452288	6597	928.6917	2252914	1430339	20096	2959.186	96	7631.635
426961	337453	206842	40783.44	184149	115708	334256	58171.56	59	7639.813
2023712	937034	6497	404.0817	1280574	429981	18161	1057.632	86	7643.448
883323	610701	1115	297.5515	395170	237336	1454	569.7694	68	7644.754
2205666	794829	6273	234.3153	1237028	375993	15350	69.135	82	7645.712
382981	935536	61672	30759.4	198787	469282	157458	49398.79	73	7646.562
2462031	1860312	5341	577.4301	1639269	903282	14045	1184.925	86	7646.796
2453931	954051	8108	240.2588	1429746	408994	16428	362.0108	77	7647.857
1766599	976170	13103	565.4783	950270	451503	22988	1181.027	77	7649.766
1821123	1276593	9588	309.2868	1197090	874147	35693	1226.777	103	7661.098
1016773	168055	13288	254.8568	363376	51137	18305	500.9105	59	7663.785
2544110	1234704	6104	553.6344	1568703	548547	15390	702.379	80	7664.138
2415023	951457	5506	624.6866	1461704	445755	10722	1312.104	82	7675.216
593526	1089869	64855	29425.37	282931	467109	132149	46716.76	70	7710.014
2847137	3255900	18809	1610.385	2790783	2254685	72506	4517.387	122	7717.553
1604086	1179710	7902	312.9022	1088208	569607	18008	609.6488	85	7741.240
1699678	864885	6660	506.626	1149718	515683	16248	991.9128	84	7741.507
1682071	689998	7610	164.921	904391	273868	13395	183.4595	75	7745.575
2857385	1027684	7892	703.3412	1627398	508309	20356	1441.772	76	7745.775
2323541	1239802	5581	316.8941	1455177	635899	16016	609.2976	88	7748.995
2691165	1214192	8141	489.5101	1695804	625367	24632	807.4552	89	7753.288
1061967	2181135	115514	72768.54	674908	1066111	274112	135759.3	83	7754.866
1727555	1191987	4906	550.0266	937038	523816	11238	1005.852	80	7756.388
644013	1542249	294272	42751.26	323846	654801	676994	71251.56	62	7756.446
510674	98155	33990	522.839	180349	29013	46223	739.5103	55	7757.798
1971357	896658	5250	458.525	1205860	468198	14740	1637.914	89	7758.397
2079740	1493373	6492	907.8012	1575790	875214	21451	2015.201	95	7762.306
2339605	1110743	22700	639.47	1488462	623167	49532	1238.345	81	7762.613
2149603	797743	5742	265.7262	1201599	376848	14323	-202.0797	79	7765.884
1744597	1107783	6765	131.5165	1069106	472447	12729	313.2969	76	7766.264
1840621	1081138	5679	327.7919	1688348	781299	21297	1033.362	113	7770.506
1449650	717724	2853	334.4533	836616	290808	6015	445.4415	75	7776.519
1875153	723830	4144	450.6784	1025231	343451	7468	566.3548	82	7777.635
2441602	938491	8207	306.0127	1842516	724136	24261	266.8421	107	7781.397
1197340	1988583	8512	750.1232	1113535	1183483	28394	1607.103	102	7783.830
1746982	1231517	14997	399.9317	999529	573187	27946	713.5706	83	7786.576
2555042	1321558	10141	826.7101	1720182	620273	20130	1796.293	85	7801.812
217914	173055	60605	2508.94	91303	64870	94733	3670.921	54	7810.908
180601	105853	252	47.7372	54637	32305	-90	105.951	42	7840.796
834253	1043583	3038	220.8318	541697	448474	4942	43.8462	78	7847.548
1527119	1237981	7432	617.5352	1175156	774375	27432	1274.535	104	7848.242
2538093	1215914	6052	314.1172	1674112	615642	15377	101.2497	86	7850.705
2741684	1482228	6977	735.0097	1938383	806377	17321	1536.508	91	7852.250
1370782	1152069	8912	337.5632	1017896	545023	24284	634.5324	87	7853.277
1686898	1015038	3184	303.8224	868642	430999	6318	338.8398	76	7859.566
1602346	529708	64584	1856.362	661230	175040	103595	2525.679	64	7861.023
454467	316238	92824	1223.626	138738	92302	118703	1206.638	50	7862.370
1421644	737061	7366	324.0326	852531	361967	20957	1329.288	83	7864.666
1734688	1300229	6010	768.161	1001336	570696	14101	1562.866	80	7865.169
2681811	2313453	9557	1037.748	2077039	1389370	30694	2749.133	103	7865.444
2170912	1392780	12768	420.6848	1308398	634740	34500	1038.45	85	7868.168
2032360	1287728	10878	705.6558	1256061	604161	21121	1284.688	85	7875.209
1826044	882940	3079	307.9319	983095	368014	5170	595.037	75	7885.123
1462868	889477	5690	271.209	809218	398416	14648	868.1528	82	7886.221
2108559	1575907	8048	562.8928	1460217	795278	23250	927.325	88	7887.280
2230230	1236660	9950	683.195	1301368	562350	22472	1395.279	74	7887.320
2224707	1217372	8492	396.0012	1425093	557177	18165	834.0565	83	7889.327
2292941	1597165	5657	623.9577	1494813	772871	12623	1342.55	87	7900.664
1321309	1008369	5499	376.6939	849385	483463	12228	572.3908	81	7903.644
1747886	756694	4465	523.4865	1048918	320005	9031	893.4391	77	7908.471
2571889	1302414	6846	634.8606	1622478	579857	14463	1242.774	80	7914.454
1451932	830233	3840	249.424	960211	401836	8508	-132.3012	82	7920.807
1978415	917807	5260	328.086	1215167	439370	10630	474.343	79	7933.774
2869993	1614807	9767	725.5287	2109183	845430	32644	1434.528	92	7943.402
2509040	1276579	14731	1633.209	1214667	565332	28562	2181.928	80	7944.850
2433428	876900	5203	118.2883	1476838	427857	12200	103.42	80	7953.132
1838531	855065	10524	600.5964	1131850	403495	25454	1057.169	83	7955.014
124420	76734	497	61.4817	33665	22499	466	-31.0574	35	7955.686
1931768	785498	4924	291.4364	1149947	355281	9589	302.1429	76	7955.791
840655	1187291	12593	492.8673	585981	591725	33101	861.7661	87	7957.810
1841064	1347752	6378	542.2058	1371324	698439	18255	1483.105	89	7959.149
1767701	746462	8142	208.3662	1122702	360113	19867	265.1387	76	7959.247
1716957	1661106	8693	1043.077	1101916	796803	16971	1937.873	81	7961.143
2412043	1798671	20461	861.6621	1753634	1006059	55232	2172.115	97	7962.301
2037194	673079	6381	383.7741	1244407	349973	14951	784.5511	78	7962.581
173362	45106	639	122.0479	48599	13870	760	89.636	41	7964.939
1237545	852761	5470	225.867	830024	399302	13699	454.7139	85	7966.246
1629718	702432	3453	321.1133	907321	305517	9832	-138.8248	78	7966.467
165593	27356	-50	74.195	44798	7490	-126	226.1314	39	7968.950
2531237	1256518	20294	731.6934	1728802	697280	50717	2528.824	94	7971.562
2382751	1842895	13645	1066.484	1485163	932918	30974	2395.841	89	7974.101
1787738	962347	4334	628.3374	1117611	428065	11454	1682.769	79	7974.986
1449683	1011982	10948	638.5828	977811	504905	28066	1579.303	80	7975.012
1357003	775210	4750	466.475	890571	386566	13409	1013.445	85	7980.355
1855403	722466	8657	404.2577	1051521	305366	16744	487.5384	77	7981.031
381367	365626	156097	36343.64	140685	117400	236496	49902.23	55	7983.157
100379	64913	87316	1735.228	27336	17650	106665	1930.906	35	7983.702
1535170	736098	5632	199.5552	906475	298968	10529	380.8769	78	7983.867
1571637	930453	3945	448.3145	1077577	502064	9917	1191.944	84	7985.473
712570	721327	5925	225.3925	425662	310913	14546	581.8306	70	7985.613
2064900	721880	7882	260.7802	1297357	328440	13419	46.0059	78	7988.447
1396449	820083	6308	370.2788	894278	353736	13187	599.3907	79	7996.400
2960661	1515913	12610	950.421	1976463	811860	28121	1604.388	88	7997.062
1783085	1388987	22830	857.763	1274195	798696	61744	1924.038	91	7997.869
2091523	965170	3294	294.9934	1311825	495879	7768	722.1848	81	7998.608
1383016	1540324	200616	49308.36	581822	718138	430634	82096.77	75	8019.661
2500023	1087386	8439	419.6279	1512056	530276	19133	946.7613	83	8043.443
2195396	1400680	9927	1077.505	1692647	915540	33581	1833.694	99	8055.806
1080482	1000558	8476	106.3036	693967	437679	19812	-74.9468	80	8070.834
1553669	921322	4927	372.0047	1125857	468538	13358	473.7838	90	8071.565
1994188	917093	5475	348.1475	1145048	430085	12530	1395.933	79	8072.309
112689	68087	218	150.6298	31724	19558	-3	384.4317	37	8075.119
1316105	1341365	10058	521.6538	821448	656102	20933	774.7413	83	8076.235
1780115	1024682	8017	411.3537	1165301	519456	26542	1332.606	95	8078.565
2105305	1071163	14411	439.2571	1366719	523777	33593	311.9673	83	8079.254
2448529	1002620	4803	541.8483	1426332	455443	10247	637.4567	73	8079.396
186958	309237	3782	243.7702	42608	81976	4713	203.7993	27	8079.569
1885919	1115210	9960	33.756	1269415	544352	23009	-169.9951	86	8082.970
1122917	1430403	11833	389.2313	794503	864026	35578	790.3258	93	8085.649
1231509	2537879	266474	43735.39	673675	1206498	574551	80428.11	76	8086.762
2143281	895409	9429	479.1669	1405568	450805	22821	917.0581	87	8088.235
1450223	1181155	6208	312.6688	1049548	611853	17131	715.8491	90	8093.028
989686	1608920	9291	624.0251	688102	784911	25331	1371.869	86	8096.264
2702412	1128321	5247	385.9567	1540673	555751	11194	1017.183	79	8097.970
1940675	1107467	4670	317.987	1152413	490724	11397	435.9717	76	8098.476
1121074	950741	5597	425.5917	853416	487397	14969	858.9609	89	8099.011
1444445	1752260	130179	85514.24	694419	763162	267825	147966	75	8100.006
1922938	1362009	7865	381.2265	1113899	599798	15900	1188.99	81	8102.652
1095905	916533	6855	154.5655	667364	447603	16806	382.6166	85	8110.233
2009351	1004687	6304	516.8544	1236232	474858	12458	886.2938	81	8113.455
2697783	1388235	8849	651.6289	1780284	709893	23735	1318.533	88	8120.950
2514702	1130402	7103	729.8783	1225549	466558	15738	2147.302	74	8121.892
2220342	1386165	5148	394.2028	1265210	610666	11190	791.759	79	8123.297
2110492	1048616	11155	484.7955	1247929	485510	26991	1491.995	79	8168.510
1394316	1693306	16291	415.7251	961174	879300	39614	886.5454	86	8168.965
2408692	1431037	11463	906.4743	1735435	858325	30386	2476.455	92	8169.373
1154202	1647573	8236	157.8396	813189	814969	21347	117.1667	88	8171.475
2150036	1249088	5684	472.0724	1382988	655915	16308	714.2788	92	8174.376
1740133	1134090	9866	593.2826	1326584	667397	26939	1229.478	98	8175.621
887324	816195	2712	395.7432	679215	398869	7753	1167.343	83	8176.026
196917	230959	9065	383.5465	82509	115968	15443	798.7523	60	8177.778
1617502	1038045	6912	648.3632	1025459	472451	14591	1337.355	82	8178.938
1508474	1359076	7128	194.2808	922650	567889	15296	184.9056	79	8180.165
711602	1052666	9606	190.6966	462956	466902	20285	335.9885	82	8181.157
1713788	1540782	10654	557.8894	1304846	885039	35562	1750.628	97	8183.584
2433917	848048	8874	377.0314	1429502	396888	19131	1064.049	79	8185.203
1002022	1183792	5548	350.6428	633453	573350	17340	694.774	85	8186.758
2628737	1106540	5694	428.6334	1655076	540591	11526	782.4086	79	8186.965
2612506	1884321	13253	1215.893	1738234	896374	34526	1995.709	85	8194.515
1049061	701795	19080	551.388	662165	308976	32644	606.5284	82	8197.443
1699426	783879	3277	426.4397	950631	316521	7800	692.58	76	8198.673
1913299	1532596	6556	377.5916	1343237	847666	17663	760.2943	88	8199.597
1917861	746756	16331	430.9691	1189520	339850	29720	1032.292	80	8200.654
2076064	1013554	4481	179.1841	1327271	495955	11438	99.0718	83	8202.477
1422103	745925	18181	344.7541	936623	360207	41007	961.0927	86	8205.779
1633674	962140	8167	401.7687	952443	392641	14602	617.7722	77	8221.900
1194247	1047565	6395	360.7595	749506	446223	12822	394.9142	80	8225.383
1450248	584513	2815	81.9215	800003	256866	5233	-95.0287	76	8229.838
1448126	649148	9370	216.657	841991	284684	21306	-5.9334	77	8237.323
2098263	904594	5702	339.4822	1224047	425043	12179	786.4419	77	8237.465
2520996	1411946	8917	523.8437	1705893	684337	21673	1282.255	88	8243.574
1381164	841609	3692	320.7212	777182	334213	7169	457.3809	73	8249.653
2628813	1374823	30333	1099.081	1686182	651402	63296	2855.706	85	8272.949
566736	771586	2857	-214.1223	176406	242660	4092	-301.8388	51	8276.533
1915163	861356	4161	222.2321	1150120	401589	9235	916.0835	81	8278.885
540294	553119	235073	2748.995	197503	182919	340898	4218.778	57	8280.751
594947	1204078	248719	32026.34	320092	506103	451228	60050.29	71	8281.761
1611964	921398	5521	546.5281	1009178	453937	15640	762.404	85	8282.167
1792888	1303242	10292	732.9812	1121191	649515	24314	1992.215	84	8282.423
1474475	952688	4051	316.0611	933692	446990	8725	781.4725	82	8284.604
3287662	1707617	7857	934.3777	2195393	878095	22708	1788.319	85	8284.767
2291589	820577	13388	426.4668	1333564	381911	25125	1361.512	79	8286.396
1729550	837273	14763	682.6043	952261	356911	31117	1322.264	74	8287.021
1970580	1344694	7494	279.6134	1173851	642825	19416	585.0376	80	8287.246
1963357	965186	5605	422.4405	1226624	480357	16974	971.4414	89	8289.176
1418896	454693	5241	28.8201	795829	185318	8992	239.0512	73	8291.934
2885893	894932	11726	857.6286	1591298	429088	28460	1597.606	80	8293.321
1749285	821605	8442	590.1962	1055974	401044	17213	1063.049	82	8297.806
1982381	776321	9383	451.7863	1140327	336177	17789	889.1629	78	8299.751
1698407	930426	3296	336.7056	944774	364500	5409	444.6449	67	8299.862
1495529	2055426	8635	446.4235	1040289	986608	17853	840.9533	92	8305.644
832140	1118232	224793	40190.29	365327	466779	428092	69581.56	69	8306.541
2314976	1369750	7283	440.9763	1860738	752898	21534	1096.257	94	8307.855
1716067	1007600	9075	809.1075	1140926	502173	21467	1593.899	86	8310.116
2063550	980954	2279	361.0519	1166789	422255	2238	1168.952	75	8313.178
2778031	1805657	8524	729.3964	1799905	1040409	25574	1900.901	88	8313.239
2499609	1522392	40714	1084.255	1701261	805924	80550	3468.855	88	8313.829
1671136	1453684	12739	855.8579	1099085	740725	27084	1826.612	82	8314.168
125298	579960	136228	2765.791	45061	211986	227351	4631.191	45	8314.559
1315552	845696	7358	356.1838	793232	356284	13245	900.0445	77	8321.354
2464859	1778470	6875	745.6875	1793325	906494	19400	1322.34	90	8321.737
2009974	1136457	6398	657.3278	1334919	605994	13323	1327.82	83	8323.195
622461	1345960	892511	64409.67	324504	566041	1737754	105779.2	73	8325.842
1249007	1802336	12644	664.5284	814023	842362	30492	973.2012	93	8327.966
1809090	1437538	15026	527.7586	1255480	752331	32648	910.9528	90	8332.807
299193	35760	9043	11.7123	92799	10178	11593	62.7673	48	8339.362
2337198	997972	7938	510.7218	1483036	491236	18227	631.1347	83	8360.401
2410004	1519405	9284	677.0324	1539691	731774	17478	939.9158	84	8378.368
2054983	1827017	15544	645.2184	1331914	954824	34823	1499.97	86	8387.229
2302044	1405638	11062	1031.178	1676420	716139	27589	1850.943	90	8389.437
2662631	1386533	5711	519.1871	1802725	740710	15631	485.6991	93	8391.189
3294319	2094203	11271	871.1031	2142946	1039664	31283	1660.376	89	8393.868
2248653	832592	6387	473.9107	1340073	385771	13655	1249.046	79	8399.809
601601	1364166	172736	44337.29	284390	559294	422914	79088.67	67	8407.129
1765460	1033555	6492	631.8012	1854969	1007975	23670	1714.887	126	8407.985
1871856	940713	9469	236.4109	1162169	440074	19495	561.6695	76	8408.279
1911115	1144563	5172	299.7492	1200036	543017	10021	517.9781	82	8411.329
2009923	1504265	7000	537.7	1275432	776198	16002	751.3122	84	8416.547
1691324	901387	8188	351.7468	1032322	374982	14214	900.6054	78	8419.134
132959	66764	4828	95.2508	36014	18281	5655	147.2455	37	8422.397
1352018	1111400	4620	449.182	853344	525931	10859	576.3899	78	8422.559
1897922	1265694	2765	418.1165	1185183	590524	6167	1024.569	79	8494.762
1556505	1404472	8387	509.1107	1031080	626812	24196	892.1956	85	8498.586
[truncated: 8,001 more rows]
