# Supplementary material for: Mitochondrial calcium uniporter-mediated mitochondrial dynamics imbalance contributes to contrast medium-induced renal tubular cell injury
Source: Front Mol Biosci. 2026 Jun 29;13:1848361. doi: 10.3389/fmolb.2026.1848361 (PMC13357276; doi:10.3389/fmolb.2026.1848361)
Supplement: Supplementary file 1 [file DataSheet3.zip › Flow Cytometry Assay(1,2)/Flow Cytometry Assay-1/╧╕░√╡≥═÷-1/╡≥═÷ 3/CSV/Ctrl 2.csv]

FSC-H	SSC-H	FITC-H	PE-H	FSC-A	SSC-A	FITC-A	PE-A	Width	Time
1353083	1513977	7219	405.1859	871904	687955	16305	1047.71	85	0.529
1953551	1483695	6941	303.1901	1311445	700216	13579	1191.982	83	48.739
737058	1980074	1121818	28076.39	447691	941199	2291586	58606.77	77	52.099
1738206	724704	15065	521.1465	913741	286846	23582	553.5502	75	53.581
2305297	1012246	19462	421.4182	1342844	438664	38234	1097.127	77	56.087
747069	827015	16789	346.0629	447742	372783	32920	490.812	81	57.348
3038172	1633783	6477	671.9597	1934011	798346	16382	1076.63	87	57.731
953137	859944	5142	182.0662	612649	364490	12658	499.5138	80	60.297
1224541	1822238	7613	462.4893	712670	781335	18531	437.3891	75	60.479
1589046	676522	4006	346.5366	981882	323377	9960	923.756	80	64.139
2003191	1041733	12768	260.6848	1228670	498481	32573	273.7453	84	64.690
516333	1147135	46589	85300.84	260476	472578	109353	143496.1	60	64.834
2231450	1314912	10502	429.7622	1376129	695621	27799	593.7239	89	66.822
2190837	1463708	32039	871.5879	1483938	764052	54903	1958.458	91	76.205
835746	1563974	117050	43459.5	557844	1047456	218058	76088.45	90	77.940
2159035	1328231	7772	473.6092	1318204	642865	18046	255.1806	81	79.418
491286	850304	371830	14372.66	240793	415175	737100	27942.31	72	85.236
2029338	1021279	8285	199.7885	1192476	451035	14772	348.3092	77	89.667
2157146	862371	10193	161.2273	1260051	384726	23184	107.8224	78	112.842
2005762	1320671	4357	158.0277	1322391	707402	10219	-165.5141	85	144.713
1938574	1882269	8498	750.1378	1284032	881901	22147	1388.047	87	146.922
1726958	1075817	5501	289.4061	1057506	480988	11119	324.9759	79	148.707
2123959	809131	4626	364.3186	1208740	330828	8066	709.3026	74	159.200
628714	1981251	414778	14806.45	412738	1039870	1006678	35398.04	74	159.501
167422	147147	398	67.7278	50164	51085	741	-3.6299	46	160.922
2159456	1206595	5558	375.2038	1336891	522758	9198	573.4078	79	161.024
1849995	1179486	7433	163.3913	1230775	576106	17479	299.7719	86	164.545
1612836	1546542	6390	413.479	853005	713031	13672	1264.599	83	166.969
689210	227962	60491	1849.345	254501	78954	88560	2649.216	58	169.802
2007568	952613	8740	380.314	1292721	457164	21940	279.834	83	170.140
1534529	882614	8404	364.6644	1001530	424852	20001	679.8561	84	179.628
1340075	972446	4625	488.4625	871211	417873	8479	734.8719	80	182.917
2060077	641570	7639	245.7479	1189325	280823	16745	432.3945	73	183.265
2348798	1370798	4693	532.6773	1454682	656788	11110	1075.271	80	183.694
1354154	1090369	5091	400.4051	967466	534508	16078	883.3758	88	190.626
1589847	1377467	6945	703.6145	983185	599770	15305	886.6105	81	202.466
1052733	990336	5309	493.0349	667955	474987	13175	1074.118	80	203.245
1716385	864971	4997	508.9317	1039702	358239	9208	1009.969	73	203.266
2266081	1110527	6952	653.6072	1474697	536560	15282	1590.92	83	206.676
1112506	568523	4919	255.1559	620958	229393	10538	818.5818	74	208.626
2472164	815048	44028	722.3708	1361961	373453	68552	1112.367	78	250.637
279438	262459	342310	8519.591	89234	80418	454628	12609.03	48	266.707
912362	1180460	8812	136.9532	575364	575913	18959	2.7999	82	267.527
1318503	837012	4488	375.1768	824369	385571	10811	205.2971	77	268.235
1514041	1041899	10458	280.0938	988643	476996	22535	265.2135	82	269.147
1978853	776126	7496	521.3256	1206747	349964	19245	1209.645	80	270.788
2145516	954531	9854	1053.009	1202794	436531	19178	1792.286	80	272.934
1545945	1059726	5065	592.1465	939451	450847	11185	803.4785	70	273.064
1326626	1032906	8320	664.752	768760	458272	17161	1741.532	79	273.885
881719	1179254	11450	167.345	595771	578947	35697	-207.7983	87	275.126
1411734	646293	14931	61.4291	781931	269038	26065	445.2465	72	277.431
1714490	1317211	8930	425.973	1017537	622947	17125	1051.713	86	278.413
1480266	1565165	17363	370.4643	1038335	816881	40105	1572.891	90	281.707
1756252	631780	3059	326.8099	843741	249351	6745	664.3945	72	291.692
1455734	829777	3611	45.3771	787349	322792	7665	-167.9935	72	292.279
2423726	1208584	7488	375.4768	1566012	576330	15847	747.6167	83	293.954
2039077	920775	7382	186.7302	1293634	444344	12992	569.4512	81	295.365
1127911	1445191	9622	429.3942	681306	649533	24565	1337.097	81	299.874
1684064	1167955	5114	478.0954	1021238	524438	12486	759.2646	78	300.355
1127464	1484024	10835	656.8435	788980	718803	27519	1666.016	85	318.106
2095464	811611	14340	308.474	1227080	364607	27742	661.9262	76	367.030
117446	57058	439	46.8279	31871	15711	644	133.3284	36	368.468
2063497	920713	10477	467.3597	1243042	440437	25232	1570.115	81	375.003
116345	40233	53338	939.6618	31498	10981	65555	1039.635	34	375.732
1415778	1442437	6815	534.3215	932658	650138	14194	1120.483	91	378.249
2128109	804052	7343	390.3423	1152382	334100	20784	758.1824	71	378.498
1684448	912954	22211	908.8371	1006795	376200	40731	2455.809	77	382.380
1794445	1603012	8744	503.7384	1258407	811811	26246	429.2006	90	387.971
1478024	1631068	5991	350.8951	1086193	949078	19554	916.1794	93	388.769
802974	1272686	10218	486.6298	533186	580378	25790	1003.819	83	392.116
2204700	1034863	6549	347.5989	1218958	433588	12303	1258.598	75	394.035
2973047	1806766	13111	609.3271	1978753	923617	25388	1039.667	82	394.553
2398575	4266227	34089	1294.593	2004907	2878973	113640	5641.204	102	394.856
1849760	1113149	7455	445.2255	1239973	537118	20451	1072.101	85	398.589
1907023	988374	8992	590.0512	1212064	418974	19775	1142.377	79	403.802
1786972	761108	2863	76.0143	986359	330905	5584	238.4624	76	405.198
2542199	1038872	12340	333.274	1661824	518425	24849	581.2289	85	407.591
1826969	1396788	4214	415.6054	1164864	645848	10691	544.5651	78	408.025
2881070	2537941	11667	1849.119	2007145	1253240	30942	3610.446	87	412.419
2062726	1321619	5447	871.1767	1206985	672373	12953	1318.063	80	417.304
1918521	1126965	6636	399.0796	1178269	520231	12102	512.5222	82	420.058
2562943	1175175	4844	167.9484	1519025	563579	14083	-121.5437	82	428.077
1028985	952166	5930	310.673	617030	454551	13186	207.5346	81	440.162
1866659	843694	3517	315.9037	1066673	353932	6943	759.9023	76	450.390
1575187	1408057	7130	497.993	940521	650677	16284	745.7324	86	468.825
1634499	1167735	8567	500.2087	904576	477925	17432	801.5352	81	475.518
1628452	1033347	7927	440.3047	1058029	494027	22282	809.6202	83	475.675
1262651	1306768	9468	565.5548	830120	602741	21917	1399.144	81	477.082
2802172	1148275	8470	622.167	1882619	591161	21887	964.4607	82	477.162
2307911	1768482	6421	922.0181	1484971	840080	16221	1723.798	80	479.257
2055148	1309008	11781	380.7141	1300024	670162	22555	1207.335	83	482.126
1807755	1342998	30490	5306.489	982449	633730	52450	7083.445	84	482.768
1977208	956566	8710	191.631	1089603	403901	12429	-192.5331	74	483.851
2346879	1194047	6558	729.3038	1431706	545569	12553	1506.623	80	485.394
775512	1211797	7911	618.6071	578516	621295	23094	1673.773	89	486.991
1469077	815416	5852	451.8972	907054	343145	11519	784.4159	77	490.298
2856107	2545315	21308	1625.779	2157156	1591130	75523	3535.24	106	491.775
395627	75916	7964	1570.98	109834	19860	9976	2062.454	44	492.501
659511	287373	1289	245.5129	404089	119987	1420	666.662	74	494.617
1311422	1088272	13671	218.7431	768524	489603	23445	414.2645	77	495.581
2102133	694105	8793	424.6873	1126667	296835	17425	1351.542	73	495.911
1442661	810847	14946	48.2706	812040	332358	23532	59.7452	68	496.005
1797083	1060491	5856	300.3216	1102980	448484	14725	1063.073	74	496.250
2185323	903978	6789	516.0629	1207654	432876	19054	447.1294	81	498.929
1742257	1348013	5612	369.4332	1190497	670027	13284	666.4324	84	500.255
879456	1397059	8746	332.4506	649766	656773	22622	942.6942	88	506.461
1679813	886861	5557	366.3477	1020873	377469	10618	679.0698	78	518.394
1900818	1733863	9311	1150.147	1255044	808887	17179	2006.942	84	523.059
192942	23205	104	-181.9656	55929	6241	116	-510.6924	42	525.036
1639731	1786254	11333	286.1813	1115408	980499	35572	883.1892	91	543.139
2356487	1004581	6482	599.2402	1322439	473616	11451	1049.201	75	577.577
1831774	1170766	5411	464.3571	1214864	547915	14544	1478.118	83	590.100
2249972	1041292	7466	227.6426	1323588	501323	16317	796.9837	84	592.133
1644606	776671	17597	560.7917	1006870	348502	40561	1550.272	79	594.395
2139781	1146588	9358	371.3838	1428529	545075	22703	507.0383	81	594.622
1704415	1078774	46508	31559.5	811382	530896	96902	52492.8	73	597.080
2112470	945600	6680	312.748	1269547	449334	17435	363.1035	78	597.303
1156952	935863	6217	563.3737	772003	417357	14684	855.9724	76	597.707
1644428	1805736	19868	1329.995	1234140	1092787	52589	2257.443	94	598.482
2325999	936535	5870	451.307	1419107	418950	12270	747.347	80	600.591
2268898	1118794	9656	374.5016	1442013	586786	23310	789.691	88	602.423
2153386	1576120	12874	1038.431	1594700	822160	31928	1686.561	89	605.350
1233461	1427124	14421	541.8181	860039	652714	36048	1159.693	79	605.521
1311947	1423287	9641	512.6601	812361	708367	25465	1114.587	85	606.295
1614490	1141685	7454	430.3694	924877	525051	20946	984.8706	85	607.284
2654680	1033989	6366	672.9326	1632043	493577	11050	1754.905	81	613.315
2568792	1379797	5975	519.1975	1536852	635684	11641	752.8601	80	614.593
1126995	709041	5346	220.7106	708264	331043	14905	469.1705	83	615.879
1036792	673610	141813	2377.109	451558	275316	269438	4437.872	73	620.777
169406	18190	6350	832.235	45784	5105	7382	1162.73	40	622.764
2675317	2132497	14458	980.4938	1832618	1206396	40131	2702.149	94	629.882
2330979	1185231	6738	794.4018	1531551	552418	16480	1898.528	84	686.734
1978232	1255220	6355	498.5155	1254919	558158	17097	1266.742	84	693.756
1929350	1515712	7606	326.4966	1199188	755303	21659	268.2699	87	695.973
1585794	681796	5766	224.2726	955599	295138	10483	343.4963	78	699.460
2010946	845592	4319	324.4959	1256376	405527	10763	608.2043	80	700.770
1484418	1325477	10689	937.8529	1112163	670677	29276	1680.184	86	700.962
1685589	1112559	8408	613.0888	1139596	551879	18983	1202.346	88	701.910
1009827	561323	7133	220.5613	509350	205655	12757	239.2677	62	702.093
1284557	880999	4770	589.597	770020	388652	9089	766.0929	75	703.634
1172649	1217163	4699	581.8139	672251	497381	8924	941.8364	76	704.231
2504611	1458134	9079	868.5319	1610608	788151	25124	1289.656	92	705.390
1097828	1989845	12185	739.5785	868171	979948	32463	1105.574	88	705.836
576346	954154	78125	56166.81	242335	382535	140079	86864.63	64	713.284
1442394	773688	2748	456.5628	828969	325695	4566	1195.953	73	713.775
1625333	1047588	6726	519.1286	1240625	550151	19413	1165.469	92	715.808
2222062	889342	10327	305.9447	1251465	400733	23105	691.1905	81	719.385
2510412	1031024	6991	472.9951	1562339	478973	17312	895.8032	83	725.413
1491521	507689	3336	308.9496	797881	205659	5862	182.4582	73	729.197
2024985	796151	7097	330.7417	1247887	364686	14252	936.1372	80	729.797
2557375	901427	6225	487.2225	1511616	378904	13691	607.8651	75	730.247
2369999	1003088	6082	319.8002	1582265	508521	14378	920.0058	87	738.710
1821728	915838	8096	463.9856	1055869	391576	19105	703.7905	78	741.754
1623565	1397242	8983	454.3463	1096114	654290	23760	930.936	87	746.167
2083805	736242	6153	339.5833	1217919	335419	15331	837.8691	79	751.696
1757907	1342875	15069	389.5709	1163268	643968	32060	902.566	84	798.974
1070868	864047	6545	286.1745	670927	397077	12227	782.5347	79	799.893
2806196	2179220	16118	665.6198	2295071	1426378	51871	1489.763	104	802.885
2928516	2199898	32066	394.7026	2128447	1127738	86597	2295.692	95	806.442
780864	972271	9442	208.2962	473419	454708	17448	305.2328	78	807.753
1670197	1049862	7344	429.1984	1159070	544287	17909	1064.895	86	807.941
1570670	918003	7846	843.9606	1058499	479217	20509	1954.755	85	807.965
2202999	1137970	9777	640.0897	1305530	491560	21542	1223.106	80	809.050
979919	1145248	8475	279.4475	591976	527992	18788	132.4068	85	814.808
1522589	1239332	7713	381.0993	862792	536918	15088	281.8368	77	818.307
2543378	1176969	12514	491.2354	1660483	564371	26126	1052.469	83	818.805
361251	88641	209416	5944.038	105521	25406	262613	8433.989	47	822.682
1596212	1935952	12625	678.2625	1069409	999498	30855	1250.965	93	823.498
2500020	852640	6747	199.1067	1415664	384607	13185	204.6785	79	826.087
211113	60093	6767	243.2287	65214	16965	9057	447.6977	44	826.889
1577965	597780	11925	236.9925	946381	272747	23273	464.0153	77	826.950
1827585	1207670	5902	436.7022	1149767	530435	9315	496.5715	79	828.829
1258312	522457	3330	431.813	794706	245415	9733	805.4213	83	835.387
1502371	860067	3627	432.0747	914926	358607	7868	949.7948	73	835.702
1710512	1685665	11040	1244.344	1214796	833620	28796	1833.256	88	837.580
1423228	856131	3800	208.18	848642	350781	7520	287.872	77	843.130
1597481	892352	7015	357.5415	905646	408764	17259	689.4299	80	849.504
2288246	1199751	9254	305.3494	1456555	610803	24221	775.5981	87	852.698
1989572	1216402	7203	515.4883	1204070	579747	17260	1018.286	82	856.785
248061	210278	628	625.6308	68787	58393	963	645.4243	43	865.161
2188054	2050025	18987	1707.771	1618266	1337005	54005	4038.68	106	870.933
2514940	1529615	20767	419.6287	1620351	807065	53321	1221.108	91	883.024
1577347	1053521	6721	344.8481	997357	519488	16186	722.8346	82	907.358
1631011	1503004	7544	390.4184	1159924	773467	19022	479.7342	90	917.896
1563989	751854	3828	435.1508	874878	311405	10926	517.7486	76	918.928
1431466	966887	15495	878.2695	839282	455590	40080	1575.488	81	919.341
1766779	1417787	6697	981.3017	1070907	668398	13747	1993.807	78	919.826
515203	804444	480602	34441.37	248288	316950	837656	58191.3	57	919.997
1780023	819645	7061	207.9221	1011789	363545	16569	-311.2791	77	922.649
2139767	883476	5483	177.9963	1203583	446752	13176	-241.0264	83	923.315
2103614	1030191	5503	309.1183	1283363	491851	12269	942.4909	84	926.840
1375693	924341	4792	187.4312	765239	383637	9534	575.0574	70	926.992
1240922	1494604	4644	255.7284	1428400	1782482	23929	-19.3831	141	927.032
2479457	1262194	9671	881.3431	1706979	673970	28841	2058.78	88	928.733
1343209	1231614	7774	424.3214	878570	594635	22199	956.5639	77	928.789
1556771	1118535	11309	466.6349	897527	517692	30156	709.5516	85	930.827
1824273	1668759	10599	735.8039	1367519	839103	37007	1678.693	94	934.558
1153054	1641103	7931	349.7291	827370	808501	17042	355.6562	86	936.692
1380496	1254734	7378	430.3058	815653	566753	16434	1063.147	79	937.173
2109292	955964	10879	239.5119	1275117	429116	25079	-41.8681	82	939.136
2778986	1257148	8223	639.7103	1715560	616142	23708	1643.419	78	939.181
1558459	1245894	5474	248.2914	943545	566076	12625	320.2625	79	941.248
1941660	679371	11867	423.3387	1189014	294861	28786	908.6946	77	945.073
1113843	1604080	13190	612.959	799576	883861	48544	1805.518	96	947.297
1447687	913809	6345	421.9545	887599	407061	13277	884.4397	77	949.711
1583327	731587	4352	331.7472	950148	332297	8291	545.9251	73	949.788
530605	1347527	127697	60738.4	311124	685397	304467	107158.2	79	952.353
2083832	742105	11113	166.8393	1224992	320556	21701	277.2261	76	957.826
120714	87800	93	216.6173	33701	24149	110	302.171	37	977.949
2296934	993023	11170	100.637	1392037	462820	21481	2.8841	80	984.621
1763215	844252	4641	425.1601	997550	333854	9612	587.8332	75	1018.520
1960755	1736489	12771	937.2531	1360892	1039636	32550	2137.055	93	1020.597
1887406	1023151	4606	218.1966	1250482	500806	8702	331.7822	83	1025.277
2549825	1103654	5729	463.5969	1474306	541540	14408	340.6888	80	1025.602
1207099	1082788	8348	213.7228	735766	518492	20880	48.368	84	1029.794
503720	1064778	361156	44504.65	240586	430286	716460	69643.41	69	1031.453
1156914	4575776	129405	105377.6	1043690	3329380	436470	264358	104	1032.129
1854980	743995	3661	284.1821	1100030	323586	9241	369.2201	77	1032.866
1607467	1270945	9517	620.5037	934022	556150	23627	1389.075	80	1033.292
2204692	1180575	10026	640.2586	1358877	604261	23017	1883.854	87	1034.783
1192173	1382378	12474	871.9914	730294	702912	36668	1496.475	87	1036.041
1773341	1147967	8559	446.3599	1150032	558325	24171	1659.793	83	1036.385
132998	217228	274702	4346.382	51387	72981	395756	6307.711	48	1037.271
2606323	1176484	9654	654.7894	1499144	534118	23947	1177.027	81	1037.947
1168008	1480700	8922	591.1242	780917	712283	16894	1112.953	78	1038.375
121158	46827	-92	14.2388	35503	13812	-376	175.1064	39	1041.331
1637415	953345	8520	494.972	1154736	485908	21324	475.4764	86	1042.680
1848663	1047847	8996	486.4756	1058972	486497	22980	854.178	83	1048.469
947996	1268792	10130	389.293	610579	579570	24470	1347.767	78	1048.969
1440842	734644	5495	71.2695	766275	309764	12754	-49.3006	73	1049.316
1087719	1750822	63120	13319.03	559024	889076	148769	23035.14	83	1050.586
2296228	1729349	11757	605.1677	1679474	855526	31145	532.2345	87	1054.731
104198	37027	11797	51.4117	28158	10226	13874	154.5314	36	1057.275
170955	193746	566	-41.4474	61744	66902	1529	-207.0231	48	1057.557
2090624	2105443	15001	1645.356	1751771	1348765	45092	2800.261	99	1060.290
1855020	1655056	10183	593.6663	1253338	940058	28957	893.0877	90	1062.309
113699	17427	1300	326.93	29234	3571	1764	358.1604	32	1062.765
1522553	650323	4433	314.0913	833803	279112	8642	27.4162	75	1064.986
1857105	1091796	5165	335.7565	1143618	501190	11644	732.4284	79	1082.726
1177474	551665	3856	182.1216	669315	221854	7316	222.2276	73	1096.182
2413279	1096560	25854	506.6094	1396678	518327	43266	1118.023	82	1127.466
2852978	975540	7608	806.2088	1796123	460605	13314	1741.115	80	1131.096
1685880	900404	5297	592.7617	1032785	386564	9731	880.7091	77	1132.145
1606053	1846486	9920	572.512	1132856	985131	20234	1407.327	90	1138.956
220885	328845	443123	5421.6	89723	122439	697625	8771.763	56	1145.444
1004973	1106691	9612	234.8332	653488	512251	17498	134.0378	81	1145.965
2233375	1675520	8778	647.8458	1655918	932737	27247	1573.157	94	1146.795
1957482	1351937	7456	373.0816	1326979	631720	13263	675.4543	85	1149.503
1414256	1522814	9788	505.5068	966930	732874	31278	1029.096	89	1150.345
2205886	1511265	12248	785.5128	1359412	716132	24337	1784.906	73	1150.381
3679951	3883991	16241	1878.92	3714576	3390790	64557	4802.248	116	1150.500
2166433	839942	7290	182.969	1152011	332389	13092	909.0612	72	1152.860
1496903	938382	12883	709.1363	958220	503863	36402	1529.752	88	1154.296
1544260	1121138	3780	359.058	1021625	496631	6920	323.212	83	1155.880
1355011	1192717	4570	401.377	876341	496901	9778	199.9458	74	1156.021
1205802	588485	4346	344.6106	688580	264292	10651	1006.321	76	1159.790
1697506	781330	8684	286.3724	983833	349012	19159	481.0199	79	1164.276
1426573	1724160	10580	749.538	890722	725670	18591	1131.755	80	1167.587
1750850	629144	11775	363.5775	1039272	284621	23929	580.6169	78	1173.674
1703631	1245429	3504	562.7744	981008	559791	6633	1043.511	79	1177.050
138061	99049	200657	4569.458	43406	31610	275075	6422.708	43	1202.606
1975523	856686	6456	412.9816	1126735	461172	15924	851.5364	85	1216.946
202575	133999	850	113.685	67164	56652	1600	353.76	48	1231.865
2056903	958052	7357	223.3277	1345664	474957	14818	600.6898	85	1233.797
1576078	911211	7411	346.5571	859885	395022	13483	407.7963	76	1234.698
1338387	1239357	9080	305.388	855425	603390	18595	735.1795	83	1237.051
2944980	1553782	10746	576.6506	2025264	918847	34854	1585.509	98	1239.149
1981781	1696563	8437	1016.916	1222116	774980	16956	1757.032	80	1244.864
1328527	712662	5597	165.5917	771095	301833	13398	93.0278	75	1248.486
908627	1250747	10880	324.368	593143	631965	21201	390.1761	84	1250.163
3088681	1886418	31324	1020.476	2485169	994325	86402	2421.752	93	1250.368
2691224	1195609	4702	882.3822	1463399	529576	9382	1738.93	79	1252.218
1325490	1137319	4647	790.2967	822961	502081	9854	1854.009	79	1252.763
123044	86958	588	114.3868	34673	27441	649	273.6089	41	1253.669
1873927	705307	17932	608.5852	1117561	283991	33295	755.8495	75	1256.030
1633166	886551	10780	338.758	1045091	401425	29855	758.8655	84	1257.516
1915649	845279	12185	572.5785	1196220	375724	22545	1315.775	80	1257.915
1011240	949230	18360	389.996	600539	450638	33490	324.789	82	1259.851
619514	1076713	4195	181.3395	409069	482895	6493	117.6573	79	1260.570
1474422	1280600	7043	248.5123	1029260	660775	19596	782.1356	91	1262.002
1296289	726980	4222	174.4542	750997	325640	8260	15.386	75	1262.553
1966722	1242295	11141	676.8101	1210367	568643	23954	1828.019	78	1263.248
1056404	294703	3486	177.3646	453054	107949	4986	9.5146	64	1266.248
2174929	1057142	9499	705.0939	1290448	458565	16378	1208.206	78	1268.936
232382	66929	12896	71.2656	71641	19149	16659	-10.2301	46	1272.146
1514718	1591497	27238	590.4518	1033361	874330	51100	769.71	91	1272.902
1028677	481492	2128	12.7808	596412	203437	5627	-458.7253	74	1275.162
2037423	1298493	5340	530.574	1205014	587732	12900	1353.69	82	1280.620
1254454	1266572	15575	53.7575	876747	727510	41803	366.5483	90	1285.806
2464251	1241954	12447	598.8767	1350219	507865	23597	940.3917	77	1286.983
537470	149018	456	123.3816	186138	43521	118	251.0198	53	1287.950
117060	11087	145	97.1345	32460	3013	181	194.9541	37	1290.353
735147	1400102	9615	410.4015	532230	711283	24735	932.6335	87	1291.223
1956424	1401863	7935	482.1535	1305967	706813	19150	1542.315	89	1296.555
102002	24407	134	123.7174	28870	7048	201	87.0761	36	1332.038
1776854	1713231	6288	602.1568	1258047	916004	18591	1075.755	89	1340.593
2679617	1901300	66661	1254.482	1649139	782877	138243	2817.832	83	1344.472
1467651	803471	5985	362.7585	901454	342263	10886	990.5046	72	1344.708
111590	40991	188	4.9468	29925	11019	136	101.4296	35	1345.796
152448	59464	683	34.7163	43939	17379	1098	-146.0022	41	1347.094
1462397	1696799	13910	501.351	1029485	900087	38718	1476.48	89	1347.399
955125	1567057	8859	900.1899	655799	852688	25437	1394.616	91	1348.580
1504363	899710	5524	670.0964	990814	417278	13927	1429.905	81	1349.455
137842	90414	3958	79.4438	41904	35474	4432	422.2352	37	1349.644
573413	1169272	147614	56692.34	366312	684759	354316	97661.93	82	1351.708
2587043	1269830	8846	615.0606	1687141	659062	25070	772.427	87	1357.749
107201	172635	510	23.611	36274	61141	747	-102.4933	46	1359.453
1809657	977425	12638	345.3918	1188972	432267	34029	767.2269	82	1360.003
1594280	751412	4893	287.8973	981688	329452	10321	338.8081	78	1362.994
1626238	650397	5434	186.0474	981741	283776	13476	613.8036	77	1364.239
2010928	1061239	4690	111.109	1160814	482405	9986	-496.9854	76	1367.571
1316970	1042046	9541	434.0501	772968	434752	19635	498.5235	73	1367.900
2683472	1776135	12871	760.8631	2005779	1022136	37170	1769.237	94	1368.313
1175637	1303894	6095	487.9295	825618	695890	18836	614.4996	86	1370.212
1748694	649253	3578	86.1258	1018568	271234	7400	81.14	72	1370.401
122064	63474	-68	10.7852	33560	17400	-324	82.6236	37	1371.826
2214678	1104535	4560	538.816	1254337	479029	8761	919.2921	76	1375.319
2294020	1261432	4535	588.4135	1380880	593320	10937	962.1657	81	1377.234
1108531	838830	5823	276.0703	646857	379626	11400	866.54	71	1377.445
1804938	923178	8006	429.9366	1170152	454622	22928	735.6608	86	1384.581
1556157	1656970	7461	507.3621	998318	779878	15217	1111.274	82	1386.968
1392448	1349497	10214	492.2054	986460	690552	25797	831.8117	87	1408.316
1642245	780669	8456	424.1816	927015	318717	13059	514.8099	76	1414.264
1797917	685250	3187	351.3907	1024745	301864	6682	1018.46	77	1447.401
1611957	1125136	5776	404.8336	977379	529255	16839	602.8679	81	1452.038
2124799	1069133	6005	344.8805	1243237	430800	14097	801.4417	76	1453.670
2247802	940129	17001	547.5561	1370976	456524	32083	1482.256	79	1455.835
2034430	1177299	5822	372.2142	1346778	551034	12219	434.6859	83	1457.264
1538410	1264495	9605	371.8405	870250	532367	21323	544.6203	77	1459.817
1585902	935169	6328	256.4008	892212	407952	12899	341.8339	75	1462.474
988744	1764221	10465	321.0865	731856	802379	28095	704.1295	86	1464.592
1840882	1542877	9574	397.3014	1287296	820175	28260	1135.386	92	1468.659
1843555	1029044	6293	594.4373	1150826	450679	16679	1242.892	75	1468.798
1272511	1314299	10440	607.684	870342	674304	24249	1074.569	85	1470.006
1768786	928711	6041	405.7001	1172309	454454	16355	847.5155	85	1473.286
1777787	1293286	10341	497.9301	1208632	635631	31215	1120.161	85	1473.692
1447660	1009189	6113	561.3393	889690	431808	13131	1409.449	77	1482.065
970405	1380738	11534	602.2574	637455	651196	24336	1325.05	80	1482.503
2144747	1286945	13126	700.1686	1501093	676391	37314	1906.515	89	1488.560
130026	148000	158894	2973.153	39427	43079	209179	3895.142	39	1489.211
2850607	1012444	9412	537.6132	1512802	507604	19347	1394.967	79	1495.587
1654019	1415735	17975	714.3975	1198558	702434	45396	1503.516	84	1495.862
1885922	1243661	5494	483.4134	1218589	590731	13945	1064.314	82	1509.911
2386098	1170395	6029	344.4269	1510890	627192	16502	593.3622	87	1559.333
2460564	748237	8000	243.8	1390298	329989	13578	226.1258	76	1560.712
2389226	1217934	6298	1093.718	1341173	564283	13350	1766.935	77	1561.363
2113853	1023087	10397	577.8717	1303254	489477	25359	1388.84	82	1562.462
1792949	1123665	11340	553.174	1104854	547086	26168	1346.425	84	1568.479
3297905	1728327	11991	873.4951	2211639	949316	31808	2168.829	94	1569.027
719827	769973	416233	40023.07	319671	320155	813207	64845.51	65	1571.242
1733406	1567975	9774	419.5214	1183766	786982	25245	392.2445	88	1573.221
2617744	1439453	5590	637.599	1881461	842463	15478	1489.716	93	1574.287
1953398	926874	8228	360.9908	1085300	414797	15320	874.452	77	1579.323
1520517	966971	7225	224.3225	864426	447949	17586	53.3746	81	1580.611
174550	46656	3449	3.6889	66320	14086	5085	-274.7315	50	1582.300
1501606	1890581	8782	605.2702	1064737	1025919	27102	1638.022	92	1585.029
1397939	799818	6838	374.0118	822918	356339	19482	824.5402	79	1590.882
1173762	1034333	16165	441.8565	730541	473538	37223	262.6103	79	1596.657
1969622	1280971	12296	453.6056	1299089	615295	29482	1372.54	83	1602.516
1346363	1021163	5173	240.6053	771095	485953	11623	431.4503	81	1620.075
2031079	1225174	5041	643.6001	1144870	504544	10701	1568.126	75	1628.053
1772595	1552748	6870	377.407	1264266	795840	20592	761.8112	92	1668.060
1930580	614996	3195	319.2395	1072809	254514	6347	224.6667	75	1672.510
1630781	798597	5957	443.7877	1001598	354248	15530	1134.233	81	1673.763
410361	960304	28052	19713.32	301021	590705	90902	44536.2	98	1677.763
2116563	1173628	4323	532.9203	1170041	525704	8156	1738.352	78	1682.843
1244491	1789223	7879	753.2119	828365	872643	19606	1423.697	81	1682.996
1948105	1357449	7929	302.0169	1499707	734545	27035	859.6635	94	1684.026
2004231	1418178	8819	499.9459	1410643	687813	27108	1068.159	85	1684.483
798858	785542	8883	-32.2637	416535	348535	18311	-461.9529	78	1685.945
2210020	1255078	7484	313.0524	1331166	554540	18517	745.4037	80	1685.979
2189617	1064310	7683	271.4163	1395631	505787	16622	-30.9058	85	1693.157
1479610	1680904	10577	1011.97	935677	827240	29977	2303.31	79	1693.239
1236613	1113977	6039	606.9879	803144	487258	12218	1528.83	80	1698.414
221800	264243	357564	33616.54	100801	108208	605829	59727.21	55	1702.934
2319708	1276616	9871	454.5631	1604848	769012	30400	1266.44	97	1704.629
772103	908600	3159	347.4199	462488	373083	7357	536.3277	76	1706.015
1787035	1400857	12597	357.2917	1226113	696277	37663	995.2943	87	1706.280
1136558	1256338	6390	598.479	757304	625030	14634	472.1674	88	1716.203
1769674	1344588	21239	457.7079	1202276	726636	48910	1321.851	90	1727.262
1965677	1069888	3401	331.5961	1105036	456333	6788	-28.7932	78	1751.877
188201	121987	1009	258.8049	74063	74765	2786	957.0946	67	1763.093
2217187	950682	6849	448.4289	1196856	402341	13809	809.8849	75	1771.836
1685172	996991	5278	359.4958	1072384	459732	13215	795.3615	81	1787.279
2805758	1543950	10099	628.7539	2055161	794530	24393	1278.847	91	1790.212
964101	990800	4556	170.3916	561196	431537	9166	273.0126	76	1791.461
1665949	838425	4813	242.4093	1034780	380137	13756	395.5116	83	1795.761
240658	248139	2090	123.249	118985	123944	6252	-3.6628	72	1800.837
1600400	1090114	3881	451.5241	946359	510092	10983	636.5463	83	1802.014
1693800	866115	23253	672.8933	1114705	416764	55222	1791.554	86	1803.339
132495	46688	70	-123.073	36590	13311	184	-294.4776	38	1804.608
2384490	1013038	5323	331.0203	1415156	488548	13774	331.9214	83	1805.506
1607885	2043079	8230	399.703	1130630	1050144	27038	159.2318	91	1811.037
1991988	728681	15121	386.0881	1265352	358335	30411	1147.857	79	1811.715
435257	300449	230974	29077.84	163036	104596	361916	42732.29	57	1813.501
1662432	900165	7376	478.5936	1565905	732288	28472	1395.879	111	1823.187
152629	124450	106246	1869.201	48025	35798	137375	2344.738	43	1834.141
358065	669620	6541	1127.75	102171	188369	8610	1209.021	45	1837.693
1378152	1117471	4641	362.1601	843841	486749	12939	491.0779	77	1838.090
2726914	1249264	33216	1274.218	1775462	640873	49941	2519.49	88	1848.822
113295	101269	747	216.5067	42163	38996	1236	359.1396	45	1881.630
2021815	1777928	6140	731.454	1371393	852850	15948	1826.083	87	1892.136
1920638	1355134	8368	278.8448	1301767	739556	27691	259.2651	90	1894.373
2098338	1053703	7991	230.0951	1285216	468153	17100	426.31	79	1896.330
2183544	1192731	10551	817.7111	1392555	519104	23347	1652.367	84	1899.268
2192696	942029	4459	403.3499	1337896	431511	11743	705.1823	82	1902.303
2048716	1823341	14821	817.2581	1482652	998453	35142	1848.066	94	1904.228
1723079	976823	5635	805.1235	1046076	437182	11440	1614.784	80	1907.259
2409891	1191979	13567	1048.709	1644448	606479	36413	2160.169	83	1907.325
1370182	771730	12346	539.4106	721330	312372	23079	856.9319	67	1907.567
1422229	935816	4843	276.0923	806560	400365	8608	354.3088	77	1913.721
2092486	796727	8553	316.2233	1256636	377495	15357	592.1277	77	1916.316
146669	141132	1095	117.4295	58515	56097	1946	33.9706	56	1917.475
1472254	817310	7783	134.0263	803322	367085	16353	247.8033	82	1918.847
1859989	1002563	12964	639.4804	1212600	511048	29007	1562.893	82	1919.613
1319989	1589428	11883	561.0363	872507	873140	29809	727.4849	90	1920.752
1835032	1361590	10393	760.4473	1175505	807470	34525	2587.853	86	1920.768
1948163	1277727	6631	589.7991	1209956	593933	15297	1309.762	87	1933.195
1692754	1097983	14810	431.841	984838	490120	28612	969.7332	80	1939.118
1424863	759261	9411	373.7571	895681	347095	17487	714.6207	80	1940.578
490040	591096	158393	26275.25	405693	611799	605219	89306.98	134	1944.101
1855842	1679154	4304	612.6544	1033143	703418	8558	999.5038	75	1950.281
1849967	868119	15987	303.4707	1090923	370414	32411	234.0571	75	1996.027
2763276	1256269	15681	812.5041	1692338	642893	42417	2067.194	86	1999.112
1956547	952475	4010	225.961	1135858	444847	6935	594.0535	80	2001.936
1120643	1187637	4120	190.132	713455	491761	9885	248.5485	80	2004.410
992183	598569	2898	95.9778	606756	256218	8497	139.2817	77	2007.246
2006351	777601	9089	330.0929	1224963	383931	26205	624.1005	86	2007.849
582559	846042	4363	1329.164	373391	371849	10058	1543.654	77	2008.969
1860032	747280	7992	244.9512	1167676	317725	17485	57.9085	80	2009.632
1023791	2067564	15795	1029.099	791702	1285611	51062	2085.178	101	2015.604
175873	139788	1224	196.8664	85734	81819	3113	665.0393	75	2018.385
1248417	1287580	5479	635.5719	794365	545242	12286	1589.045	83	2021.494
1425889	894938	3422	360.5742	914868	388803	7307	342.5227	78	2024.176
2659769	1894640	10586	686.6746	1778552	997699	32489	1713.833	94	2028.847
1309399	906319	5736	239.5896	735471	395676	10459	501.9499	79	2029.589
1357604	720412	4747	444.9067	815391	297179	10210	862.781	77	2031.114
1191101	1107238	6751	605.5311	757692	492964	15743	996.5823	81	2033.515
1497832	1178456	5596	420.7356	898246	535910	13535	760.3135	84	2035.886
174310	102703	895	227.2095	125855	138524	2348	1366.123	170	2084.743
1693132	1022561	4048	241.4928	955140	446977	6691	265.1651	75	2093.300
1227222	543161	14457	218.6377	674555	217708	25483	390.9963	74	2099.280
1514902	1359428	8036	547.6196	1019518	655690	21032	529.4952	87	2101.672
2329266	1006419	12891	622.9851	1444875	450058	26084	1657.512	80	2102.633
1477351	972748	7688	564.6968	1005813	452976	19686	1282.185	83	2106.007
217269	612058	352171	9092.593	95750	239364	541712	14481.64	53	2106.330
447957	118666	5941	-217.9099	141516	34025	8232	-561.5848	51	2108.030
1182602	1866751	5571	435.3331	764484	875145	12432	885.0352	84	2108.602
1772266	696429	4250	245.425	1044398	295651	8171	251.1931	76	2109.564
1492139	869142	5426	349.1986	951226	399911	14095	901.7295	80	2110.784
1662615	726498	7746	-44.6494	1004030	306193	16158	-135.1362	71	2110.828
185063	115984	70725	941.6725	60358	35524	92423	1492.33	46	2114.921
2171859	1505992	4856	1204.222	1262358	691285	8913	1199.419	81	2115.575
1697328	923637	4550	246.255	1054283	392962	10016	428.6976	76	2115.798
2013933	1480409	13250	808.325	1379337	781048	30610	1936.221	90	2117.801
1630551	1334191	4655	549.1455	1018012	618360	10628	1536.631	84	2119.867
1821482	1167918	4668	409.2748	1202896	556804	14456	944.7816	80	2120.141
1943502	1199101	10400	653.44	1207660	546702	23648	1183.053	79	2120.814
2084009	918111	8935	489.2535	1439516	471006	21127	623.8247	85	2124.886
1847041	1051769	4882	245.4802	985571	437372	9272	283.7592	76	2126.167
1575222	1047936	12650	506.665	890450	449787	23252	1521.037	76	2128.839
1515858	688252	13502	465.0622	878590	308277	25599	977.3039	78	2131.027
1833905	634782	4286	266.2446	1011070	250177	9537	780.6257	74	2134.754
2079189	929332	12218	391.8298	1208315	415348	24169	845.0809	78	2142.439
1634071	1219098	14195	298.3395	1035866	582042	33822	520.0142	82	2169.559
1900477	704487	7530	491.433	1033533	319942	17127	889.4247	78	2211.245
1859365	1156865	3255	346.6055	1105293	482216	6545	529.1745	77	2212.742
1934281	1259098	8001	1445.656	1218633	629129	19803	2393.348	84	2213.524
780744	1543581	11208	716.1688	493356	775525	31028	1496.071	90	2218.461
1793150	1245073	13823	260.8703	1105806	771352	28541	317.9501	90	2218.921
2074642	920067	17760	707.336	1302135	417818	32649	1671.809	84	2223.482
181008	95545	17874	900.9314	50765	27782	23678	1314.736	41	2224.487
2078644	1108421	6594	319.1234	1424401	617100	20614	575.6454	95	2229.624
2029645	1040318	10419	751.7059	1234377	493148	23041	1584.4	81	2230.311
1479215	1494365	15547	-25.2133	971936	738040	39004	142.3244	91	2236.414
1882418	826098	3466	176.2426	1117680	388178	6017	182.1537	78	2237.315
2037358	1287402	9836	667.5996	1319143	687354	31679	1744.392	88	2241.810
956450	1485386	7246	437.3006	648987	744614	22601	628.7161	89	2242.536
1962818	733306	6711	397.2871	1174111	315940	14544	1082.118	76	2244.060
2788927	1411158	7123	655.0003	1724465	651152	19573	1702.445	81	2247.582
241151	49222	213	318.3493	88891	16212	71	516.7831	52	2252.254
105111	45608	231	70.7591	29519	13132	194	120.0834	36	2256.724
1418811	1315369	4485	361.6085	852681	576755	9667	631.9187	79	2276.006
2150357	963776	23619	804.2259	1291258	423220	49464	1144.13	80	2285.191
1426728	1561307	13800	412.18	985234	760264	30823	786.5703	89	2321.460
1967008	1070709	8448	1363.333	1220519	492661	16224	1575.366	82	2324.023
1730617	712424	8011	747.2171	938424	298924	13577	1224.27	74	2327.041
875587	805854	5275	359.9275	560473	376249	14665	576.7065	79	2327.451
2831490	3164389	24682	1347.26	3793534	3001969	96419	5895.306	132	2330.078
2004207	1014990	6889	394.6729	1053140	413321	13694	1449.433	77	2335.045
1317036	1037179	5327	391.4447	815738	506442	10498	513.3378	80	2336.577
854080	2624957	64674	136309.4	578003	1826044	227187	350158.8	96	2336.799
1711146	653785	10326	312.0886	1031268	287033	19726	199.4286	78	2337.397
1480770	1274103	4519	213.7159	854552	515250	9865	279.4265	77	2340.074
1188218	930609	3599	520.1039	701593	430271	8295	1205.349	79	2341.980
2039046	1199296	9431	397.8791	1254552	534957	20135	631.5735	76	2342.050
1420924	1222242	17103	334.8783	1050534	616879	36688	645.5968	87	2349.236
2440950	1590598	9744	656.8384	1528114	809163	26008	1810.449	90	2350.630
1606665	1376397	7146	485.6906	995387	612654	19710	692.731	82	2353.379
1694489	937560	4347	123.4667	1004113	412682	8658	369.1138	77	2355.826
1368262	1002628	9650	288.365	790323	455366	19507	532.9427	79	2366.919
2387344	1146558	12527	266.3647	1352390	530280	29694	411.0334	81	2367.499
2068817	1002966	6812	543.7532	1314473	455988	15640	861.404	82	2370.170
115059	121650	108	97.4588	31445	33002	94	230.4734	37	2391.438
196263	1428637	404	325.8644	68072	435019	816	493.5776	47	2427.930
2608089	1163587	6662	603.3382	1682346	549421	13153	1067.283	83	2428.520
1728292	829793	8068	259.0148	1074536	381321	20539	231.4379	74	2428.679
842746	688386	427384	6514.442	333694	244968	651595	11523.48	59	2429.264
1092921	1132249	6682	458.4602	689189	501773	17017	593.2537	82	2432.250
1747232	1106617	10866	249.3826	1220362	535961	28755	605.1555	85	2432.731
1571058	980071	7892	355.3412	1023602	491608	17808	821.4288	79	2432.824
848307	882176	5029	389.3269	540797	380398	12537	807.9257	81	2437.102
1277358	1372356	8299	217.7739	738579	697297	17279	477.5519	83	2438.993
1707034	1818610	13469	432.8109	1211056	1064926	37979	368.8219	96	2441.036
1885225	678748	5554	444.7794	1065255	290857	10690	774.709	71	2441.131
1014512	672732	6750	325.675	717308	312691	15327	445.4447	87	2442.043
299751	1068521	553416	9583.438	230160	599596	1776116	29644.91	87	2444.107
1738459	948193	13412	602.0132	1172909	475275	37309	1653.235	87	2447.253
2096469	1395951	9093	395.5173	1333441	780079	28361	721.8521	87	2447.457
451085	530294	529408	39051.19	170359	171995	786542	58616.61	46	2447.593
2213673	1815176	16273	1328.315	1387955	861769	38782	2857.27	82	2447.876
121739	149950	1049	-48.9511	59077	120770	2078	-756.0242	77	2453.647
183558	417143	699633	9202.812	83466	152627	1035187	14751.59	55	2455.398
1417654	1156659	8132	513.8052	891776	515417	17266	1559.423	79	2462.973
2601862	1452240	9654	608.7894	1621768	717395	20769	1014.341	87	2466.529
1786982	1424086	7748	685.0628	1029835	657880	16173	1437.705	82	2471.703
1432281	1086508	8785	2849.838	845179	466126	20351	5886.491	79	2472.035
2183150	1289112	3998	443.6878	1424760	696099	10804	798.3044	85	2484.473
1688984	750629	5728	504.7408	937040	307823	11247	699.5567	75	2487.126
379513	129601	357	57.6277	157379	43856	325	73.2325	57	2488.618
2406854	2106091	13332	690.5252	1623398	985607	34824	1393.826	86	2531.180
2734981	1417306	8299	627.7739	1667307	699507	21921	880.5681	82	2531.624
1553740	725559	5412	255.2132	906142	305628	11440	531.784	72	2532.009
751595	1031069	10222	756.0542	474905	500246	26672	986.8992	89	2533.784
1338870	1877014	19105	249.7905	989009	1020717	48473	834.7353	90	2534.008
1537845	743487	10103	397.1783	912143	319311	18016	1376.498	78	2535.752
1265819	902507	7682	199.5602	800071	429175	20453	333.8133	84	2537.727
2486209	4139608	13642	923.9162	2366897	3411905	58605	2759.74	122	2538.465
269306	183765	179993	6215.007	85442	53772	235035	8160.463	46	2539.369
284040	280170	33261	25214.74	115888	117650	74677	38300.98	60	2540.345
688712	637985	7247	1656.157	473296	378927	22855	3679.166	87	2541.702
333773	198993	174800	31232.28	113836	60858	248108	42549.26	45	2541.740
519076	1070538	438665	3597.106	266151	415770	737784	7634.882	66	2542.030
1891466	908264	62007	1077.193	917871	347331	114133	2761.261	72	2543.173
1047563	1618574	31060	753.466	777185	873475	84078	1505.176	96	2544.946
1242799	890899	14478	571.6158	725499	385415	26226	1202.079	77	2545.001
1863877	1238470	7159	610.8199	1149034	513825	13867	986.5387	71	2545.035
2089295	1125840	7279	425.5519	1340527	489762	18175	11.6175	83	2547.098
2446531	1437171	5448	545.0328	1667757	698198	9690	1156.609	84	2547.714
1335567	1678210	9443	384.1523	947117	916263	32302	731.7422	93	2548.964
1849527	1001713	21279	497.9519	1092684	461519	39114	1281.495	77	2551.739
2540572	1539750	4881	403.6241	1526734	683138	9438	547.8718	79	2552.179
1631890	755646	4238	105.1518	915251	309640	7057	-524.5023	74	2557.865
1422642	772223	9353	429.1033	910258	344040	19899	805.5339	79	2558.597
1901468	910457	3347	601.3667	1112072	398655	7246	1335.301	78	2565.596
2815063	1466519	10767	542.6287	1666526	724955	28592	1154.611	84	2572.366
1317926	1029164	5267	243.0787	717672	403628	8957	119.0877	75	2575.314
1479323	970677	9746	308.5506	818258	405212	22523	928.9403	76	2575.911
100175	103916	157046	2990.081	31371	31807	211049	4079.049	40	2577.692
692418	415305	1836	343.7996	419354	183748	4694	594.5334	80	2579.301
198130	245773	630	-63.657	94729	110954	989	-321.3171	59	2586.297
2188219	1020586	17296	556.1056	1469648	519778	39642	1375.516	86	2589.671
1858089	849520	3859	350.6899	1127069	383873	9972	749.0292	80	2601.668
1895960	1379248	12569	605.3209	1238222	677734	28208	1020.869	85	2640.492
1194129	1223976	8153	562.7833	777058	541571	17341	785.6301	87	2644.556
1656017	761927	5785	136.5385	868743	291777	10549	284.9989	70	2646.756
1398860	679687	7692	292.1212	869081	307300	18243	1.8323	79	2650.703
2012762	1679350	9748	1079.263	1295533	771304	22746	1179.851	78	2651.035
1754163	932331	4378	380.0058	1000281	425137	8379	750.2619	78	2651.994
734591	1633149	202917	77161.24	410826	778197	520513	141681.2	76	2652.522
1995816	843561	6970	380.017	1166732	359476	15141	392.2101	75	2652.919
239464	29489	1105	33.9905	69615	8335	1676	-15.1764	44	2654.855
2089951	865438	7187	312.7907	1287939	417406	20319	822.0959	80	2664.715
2072271	1199534	8476	488.3036	1294663	577683	18889	1136.873	81	2665.882
1482321	1217425	7975	380.3975	995128	560840	19197	480.5517	84	2666.845
1095217	1998771	7411	482.5571	777477	943521	18564	1145.64	82	2667.101
1855105	1166172	5620	321.282	1260434	561505	15152	569.6272	86	2672.271
2180457	1568528	27893	589.1973	1568758	894518	69059	1112.41	87	2672.507
2365622	1170480	6159	721.7199	1444869	542038	16735	1706.833	83	2674.781
2373095	1152400	6259	501.3299	1455444	497216	11849	875.9289	79	2678.013
459939	747071	378476	26503.3	220242	335677	761053	55877.47	72	2681.237
105961	121317	397	-11.1283	32794	35709	399	25.5839	37	2681.299
2966822	2141562	12088	1106.537	1980435	1135855	30607	2272.653	94	2693.449
2389120	879196	10546	663.4306	1445184	419818	23992	1310.551	80	2696.342
2476097	2965456	13231	2534.059	2952716	2349069	42187	6291.291	139	2697.134
1014256	1086770	8446	390.6206	599292	476956	15553	908.9233	77	2719.443
1775225	931240	9250	425.925	1032653	382173	18090	836.849	75	2750.124
1468841	1686666	6410	748.601	1057598	845713	17674	1733.711	90	2750.985
1446065	1036448	14685	399.8285	790009	438728	34702	1411.382	77	2751.356
2021702	881406	12972	318.3292	1300419	420846	26468	329.2548	82	2752.951
2182908	894894	13966	653.2926	1319656	400954	25125	1701.512	79	2756.278
1184510	1517393	33942	1096.746	735725	813564	73494	1851.213	89	2756.733
907337	1513286	8174	582.7614	533865	713933	19225	1471.522	77	2759.224
1886336	768390	4684	668.9724	1152185	379240	11236	1408.14	81	2759.679
1970267	1058112	15281	481.0641	1072602	452758	27180	1085.798	69	2759.697
1773889	1641198	5932	598.3852	1094271	757656	9767	944.5287	80	2760.328
1685099	712402	4179	501.6419	933284	290896	7538	698.2818	71	2760.991
1531156	1100801	13721	402.5481	944107	480225	26622	236.0942	73	2761.059
2176663	767262	9675	348.7675	1237011	339040	20503	773.6183	78	2762.092
1445555	786912	14642	376.0162	795193	331824	24398	946.1278	77	2762.949
2303982	1752742	9543	1548.762	1520217	800153	25614	2673.146	87	2766.242
308738	868052	609231	10992.66	225464	503907	1440032	26897.39	82	2767.438
1724692	1041188	4436	392.6596	1088401	478310	8489	451.4329	81	2769.814
104062	19251	1666	617.2626	27965	5247	2265	481.0665	35	2771.810
1846900	757128	11840	197.224	1093486	344406	26613	66.3893	79	2771.928
1833445	1176257	14890	468.329	1273774	604726	29429	1346.167	85	2772.725
1417613	2158899	9014	590.8854	945195	1130976	25299	1013.474	78	2772.760
2029571	1131557	16531	492.1891	1307745	509358	29737	1233.846	75	2772.833
1543976	682805	5262	477.7982	880318	279758	11676	1008.824	67	2772.957
1361701	775412	6041	393.7001	806712	323070	13362	135.2082	70	2773.247
171550	29005	4718	139.0798	55135	8565	6247	228.0567	45	2774.396
1381036	637398	3265	351.1665	768848	265848	8099	1123.554	75	2777.938
2718705	1097764	10304	708.2544	1759444	607199	25298	2222.618	85	2778.267
1710883	786942	8297	449.0617	996361	337866	16014	918.5854	78	2784.900
833416	852644	14745	478.1945	505106	381663	26933	583.3413	76	2786.066
555489	950676	29188	40179.85	355233	474980	65959	71050.5	78	2792.752
2426773	824764	18004	356.2244	1176967	380912	44210	1376.181	80	2794.735
1717134	983224	10495	276.7695	1072255	432239	18719	837.3359	80	2797.355
100884	72450	25	93.4025	28509	21191	-53	215.6267	36	2798.209
2527220	1156195	7638	595.8918	1561063	570170	17929	1408.017	84	2824.061
1059810	1648042	9985	559.1585	712772	821371	24014	1050.385	85	2831.498
149885	14975	6612	141.5332	40607	3972	7916	415.8876	39	2833.919
1884439	1216601	5076	508.5636	1221441	535335	12280	990.908	84	2865.352
1684137	991247	3571	267.1331	1056639	473724	11860	176.346	86	2867.195
1960973	918694	6084	672.5124	1058709	380972	10969	1180.561	73	2867.362
1935067	3554621	44607	1824.053	1620502	2295374	90019	4829.266	109	2869.072
1305801	608557	3108	83.7588	692789	245196	7104	-121.2656	73	2871.992
1574947	1178957	11171	393.4931	1051542	643908	30188	699.9468	88	2872.644
1392048	1021751	9334	524.8374	783085	447554	18330	783.313	77	2874.790
2503491	982557	14722	552.5042	1525248	465380	34125	1440.412	77	2874.848
2635148	1219317	8477	518.1597	1647219	616077	24568	1106.665	78	2874.904
1688021	664692	4427	242.9547	921485	268840	7024	227.2464	75	2878.711
1379596	1682902	7766	428.4726	956034	908342	18273	1197.515	85	2879.079
1086323	1110311	8860	302.046	725407	520085	22126	596.0686	82	2879.691
2720757	1068348	7550	585.555	1701054	540135	19918	813.7998	84	2882.089
1949301	1561194	14119	486.2759	1578640	942556	38882	1706.88	98	2882.710
1615536	799953	5486	162.5646	891997	349579	12334	303.1374	70	2882.879
1732758	1205069	10578	576.8258	985300	547471	23396	1879.316	72	2883.104
2316648	925032	9386	388.3546	1270322	414214	15519	42.8159	72	2883.796
2223113	1301990	9300	697.73	1217294	636407	19390	1608.779	80	2884.253
2077256	865552	7514	231.7354	1227191	391176	16160	524.576	79	2884.865
1804047	890183	4527	357.5647	1101069	386498	10052	846.5172	79	2889.436
1654925	733506	9042	420.8562	776670	275444	13661	1339.182	66	2889.769
1838700	1106182	7351	531.1911	1128200	497610	17096	1315.886	78	2891.139
2206646	805351	5833	458.6313	1294084	361478	11788	1073.707	78	2892.432
1776584	784877	9271	597.9031	1094398	337483	18388	1376.967	78	2899.645
2697455	2171123	21843	3195.792	1619640	1067496	54700	6306.67	84	2900.690
1937879	4367086	1220663	135219.6	1215975	2882362	3387894	301838.1	99	2901.731
1752984	1051866	6773	636.3653	1141189	506025	13372	1251.769	83	2905.250
1973923	1197590	7975	498.3975	2212575	1129133	29907	2028.383	122	2907.209
1528557	1037881	37442	1283.096	917807	453412	79133	1645.761	77	2910.105
2516348	1169030	5857	846.1777	1591359	571018	14834	1548.387	85	2921.244
100464	24678	88	-7.6632	41050	12656	290	37.269	50	2921.701
2548008	2737250	10373	819.3253	1755280	1608928	27784	1883.882	95	2932.206
228167	142848	4489	457.0329	75671	53258	7004	826.1244	49	2968.616
1373693	653760	8313	298.7593	846803	283337	20945	360.0145	78	2970.525
2880471	1515559	9452	1269.857	1973712	718595	22772	2275.109	81	2970.613
3283729	3146197	14156	1435.952	2506236	1828101	44921	2469.868	101	2971.120
682611	1944836	274772	86690.31	433651	1057926	744351	172828.9	86	2973.823
1452601	658070	6981	387.4341	897794	281452	15810	168.941	78	2974.623
1921803	1163644	6628	661.2308	1343119	622502	22534	1143.357	90	2975.331
1360365	1444041	9128	290.4808	908392	670273	23985	596.5585	82	2976.356
571824	1008091	5601	889.0161	373313	448375	12813	1554.209	78	2976.766
2643714	2978276	13068	659.5148	2025771	1672715	32521	1511.228	88	2977.063
4669279	6483456	23000	3153.3	4664049	5031722	74524	6952.997	127	2985.869
1297926	804117	13296	276.7056	678908	305170	27517	459.3037	64	2986.147
2308853	1271269	8579	422.4819	1493926	627756	18545	917.3745	86	2987.268
1989864	951454	2625	515.2625	1142266	435028	2660	667.226	81	2993.255
2160853	1131644	9795	389.4995	1239473	569424	26551	609.3111	78	2993.310
1391709	1285051	6016	483.2976	929421	628118	12053	773.5733	85	2996.988
1112718	1704581	30571	561.8331	660501	900310	66131	1709.749	87	2997.601
1766191	1340691	21607	685.7527	1248911	636800	49730	1228.853	88	3000.579
159926	101210	989	64.6829	47152	33899	1781	89.7141	43	3001.711
2749795	1363012	8367	479.9887	1634668	616554	18635	684.4235	81	3005.449
1670607	1063936	7618	311.7698	1061212	480790	16700	1082.87	80	3007.163
1839684	2478808	10391	1932.735	1434712	1298771	25415	3469.781	94	3011.810
1193807	1136471	6881	265.8241	710641	518925	15010	237.061	83	3013.999
1891757	1552731	8717	406.6237	1299376	728060	26332	1227.825	82	3015.371
1462581	925873	11057	514.8977	911202	407290	21443	896.3523	80	3018.191
1296422	1673582	7069	611.7709	1024233	853799	18350	1303.435	94	3022.189
1822048	1079682	7649	341.3089	1046843	451629	15191	581.0151	77	3026.696
135821	14141	3597	-125.6083	36938	3847	3951	-139.5489	37	3047.140
1602383	1589587	22910	337.251	1028993	945808	51199	1024.464	95	3050.874
1159321	1256054	5988	505.3268	807787	607472	14514	780.4354	86	3078.098
2291038	800838	9570	286.877	1230554	356806	16529	569.4769	76	3080.973
829335	1782989	683934	61166.9	477162	878115	1435196	109415.3	81	3083.464
1640646	563541	5441	279.0401	954499	234705	9651	332.2211	75	3084.851
1305088	2082356	22400	1016.64	990317	1056219	63293	2088.137	91	3086.441
1862123	909056	6204	427.2444	1323871	448091	18492	1143.001	88	3087.668
2064316	1719482	10685	769.4285	1430644	940329	29232	1624.515	82	3087.767
2187890	942856	6809	428.1849	1348783	430652	13685	1301.729	73	3087.982
2095519	784797	8105	528.6905	1294056	366583	20723	848.9603	81	3089.194
1805590	597449	4496	224.0256	949750	223504	8425	475.6425	66	3089.260
2271917	2098662	24799	15967.42	1421169	958315	52505	25611.53	81	3090.257
490075	592586	223208	2949.369	196924	225960	356407	4809.033	62	3091.527
1604788	1097396	6691	602.1651	1001206	472731	14345	1193.755	79	3091.991
1910475	1155504	7496	590.3256	945460	438409	14952	941.4072	71	3093.633
938724	1492265	9620	459.682	736075	843113	28864	1897.47	99	3095.621
2381525	1135686	33789	491.7629	1492770	550502	67740	1471.214	86	3098.093
2608619	1342676	8783	797.1263	1670625	656439	22176	1142.874	88	3103.283
1688729	936835	55080	1274.988	1049129	435522	128544	2235.518	82	3104.140
1421628	983430	6838	462.0118	934339	471120	15817	1195.934	83	3106.815
1904188	953925	4748	573.7628	1158957	446775	10337	1082.506	78	3107.855
2083500	1182567	6369	367.5009	1325485	525833	13764	258.3604	80	3108.259
1397575	1144293	10105	200.8905	847693	476175	20672	304.2992	77	3108.763
1553533	861097	6368	284.6448	841695	405353	14361	328.4521	78	3115.897
105519	65585	-12	-11.2732	29595	18196	-18	-36.4098	37	3123.479
1766392	1059437	8904	192.7144	1080692	500465	17771	419.7531	81	3129.351
193408	397803	426595	35582.98	132104	217662	1264362	66883.3	76	3130.012
1781148	1405165	7660	522.726	1236056	690496	23566	1940.853	90	3136.002
1672041	1269209	10440	525.684	1145846	601992	24159	1261.52	84	3140.608
1686326	1239665	6736	587.6896	925250	472634	11429	649.3669	71	3174.475
1957585	1064776	4325	450.6325	1134689	451469	6737	1029.546	76	3185.359
1560270	793820	4247	324.8567	831471	344440	10648	962.7528	80	3187.289
2307909	1116680	8091	547.7051	1407757	507200	16771	997.6531	82	3193.016
1361957	1679285	12303	427.5983	1003758	819326	35839	503.7679	92	3194.711
1293959	860699	3660	458.326	792902	355268	6218	1208.23	75	3196.392
1252478	669497	6824	515.0264	669449	302061	12326	1250.289	79	3199.035
1146194	1276359	19779	296.8019	738632	569882	42893	1237.697	82	3200.215
2055161	1136638	12454	655.8694	1222268	482989	26377	1146.35	76	3202.923
1357767	1431044	16118	343.6198	863955	683151	44122	947.8442	81	3203.133
312260	696978	482544	8366.918	147544	256815	789308	14638.58	62	3205.399
2662427	1047042	8301	673.4861	1655436	533861	21995	1569.92	84	3208.761
2129183	1643954	8760	435.436	1396323	866449	26675	962.4675	91	3209.598
3192138	1885049	9100	481.51	2141831	1037258	26421	509.0181	90	3210.218
986426	2546798	130768	4889.485	644223	1317026	384195	13843.34	98	3214.581
2845025	2055519	18825	628.0825	2036514	1096542	42240	1577.664	90	3220.849
1849934	1480780	16351	326.0911	1171748	724763	30526	392.3086	85	3222.422
2441654	1857114	12098	640.0978	1758050	1042173	33676	1983.024	99	3225.276
1435140	1578497	8763	724.0043	825045	784226	22409	1552.345	85	3228.622
439006	870867	271750	9197.175	261915	387806	521897	18588.02	70	3229.183
114212	20021	5259	1460.23	31652	5569	6385	1897.198	37	3235.977
1860338	1315806	7152	550.8272	985903	582980	17522	1126.584	82	3245.767
699166	1710545	157123	148976	404671	806221	334764	244545.5	80	3296.114
2792543	1214405	11439	539.9279	1662185	608938	22431	1678.179	79	3296.186
1968110	1451281	4682	377.2602	1256910	727445	13198	177.8078	76	3296.395
1743254	862678	11043	59.9123	1002975	340782	19862	-54.1418	75	3300.552
616521	1639941	984175	55024.22	292589	673792	2030516	88878.75	68	3300.935
1469612	1472201	9383	656.7863	1008134	723949	23452	1442.257	88	3302.202
2473985	867361	7094	417.1734	1444051	361363	14918	1128.3	77	3304.360
1728289	847679	8949	337.2389	1115511	395282	27147	783.5467	80	3304.731
1626404	767324	6981	421.4341	945834	320916	12263	640.3543	72	3305.248
1810551	1574353	16202	485.5322	1249469	723258	36353	489.8033	83	3308.002
1394811	895979	9373	-0.7747	897919	465685	23109	-150.3851	84	3308.881
1323226	1174553	14773	439.1653	958949	652337	38327	1436.745	90	3311.243
2248748	1527266	6540	550.894	1485962	770398	17797	974.0117	83	3311.540
4225402	4091700	15441	2067.04	3040940	2815311	49998	4652.288	92	3311.574
2620699	1081175	5172	349.7492	1535918	512073	9126	760.7686	80	3313.189
100852	73901	121	65.5881	28521	24446	-65	94.3535	33	3313.596
2452816	1216817	8196	150.5956	1507763	610715	19056	-52.1584	83	3316.896
2699277	1105791	12356	988.9716	1741626	561439	34353	1581.603	90	3318.258
239303	115740	12721	4427.448	70393	33607	17183	5586.366	45	3322.328
1414417	1666304	6673	713.7553	984530	830179	14097	1724.442	86	3326.219
1600404	1304446	12922	3214.524	1106770	668080	33104	7235.334	84	3326.718
2898125	1314688	8257	603.8177	1863521	643094	17180	930.798	84	3336.517
1590387	1044336	26198	360.1078	924087	442583	46140	1278.454	78	3339.228
107925	17603	1735	-53.6665	29557	4529	2203	-102.0117	36	3365.904
1762018	1031710	5686	478.7846	1085254	466770	12169	503.8809	79	3378.617
2233543	983206	8657	730.2577	1421269	473278	16841	1247.58	83	3392.368
544542	147094	193952	27409.31	195196	47524	272581	38028.59	57	3396.236
1891118	1019825	17437	746.8157	1284904	563480	51819	1652.246	90	3404.047
1734268	963978	12138	789.3418	987379	423654	23838	1743.712	77	3405.429
1809053	664874	6074	325.9514	1067118	308847	12007	816.1927	78	3407.030
108555	30876	21662	303.8382	27409	7883	28667	503.8187	29	3407.152
1628040	1027025	23872	780.8192	1047264	528201	50410	1360.001	88	3409.548
1648618	822009	6942	396.0462	938923	323485	14723	812.3603	74	3410.632
1218064	1176869	5139	98.4979	781291	550912	14784	-8.4176	78	3410.739
2206121	1403196	3503	495.9183	1352415	580420	8984	750.2024	71	3410.860
1835455	2419516	8731	752.6091	1297471	1319993	24689	1078.253	84	3411.240
2109368	1049323	8925	550.6925	1234284	460965	19880	750.268	75	3411.833
1891790	994144	4781	488.0141	1195971	510849	14891	1286.185	80	3411.984
1634167	772929	7636	282.1796	972709	360677	18275	368.2275	80	3413.669
838909	1369198	207326	19551.79	422717	682688	623862	47900.26	86	3415.849
2464491	954640	10434	677.5474	1529693	437262	19545	1427.474	80	3417.910
2542912	1172959	14090	535.449	1635170	648564	38752	1173.587	90	3418.894
1583912	1469045	9766	432.6726	1087323	722921	18881	483.0241	89	3423.897
1560572	1671398	9893	1006.397	1097075	937078	32696	2292.046	82	3424.213
1832409	855795	9257	338.9177	1106657	373658	17810	289.141	79	3432.066
174337	41848	7995	278.5195	49556	12464	10345	609.3545	41	3433.557
1868786	1045390	7324	435.0764	1214424	523661	20129	539.4369	86	3441.577
1634413	1237117	6275	609.0275	953631	519428	13703	1300.138	76	3449.076
695841	1669369	965436	33989.76	341467	865410	2159827	90645.9	80	3450.737
521885	826713	535875	22474.59	294450	409044	1255903	48628.56	78	3472.601
1639540	1304236	7151	587.9711	988068	642359	17165	1119.957	82	3473.651
1687882	2026405	8791	1257.975	959377	921697	17997	1824.232	84	3504.945
1911072	782198	6496	322.2256	1145965	344373	14366	-208.2674	78	3513.954
1938808	2016868	18944	955.9584	1185598	1128439	43128	2308.881	91	3518.919
1398054	1616974	10469	203.5109	781569	810756	22315	676.8715	83	3523.273
2260974	747848	8826	427.9386	1342522	376675	23594	629.8234	87	3523.955
1999308	1144208	16943	383.9023	1348067	578817	38876	1179.744	87	3524.652
1590908	685838	5921	169.9681	916828	294663	11478	266.3158	75	3526.563
1893956	1115161	8078	515.5758	1166923	509765	17633	1027.611	81	3528.052
2133862	1552464	4882	646.4802	1385959	676927	12618	537.2698	81	3530.042
2011602	832656	5123	477.8003	1222971	389190	11438	557.0718	81	3532.886
2122727	1253901	4596	590.6356	1326353	562118	8779	1285.702	81	3533.623
297794	770380	49454	881.5694	172429	332842	139918	1134.8	81	3535.482
1807946	790875	9186	658.1346	1072064	356510	19144	1145.178	80	3536.298
2497437	1083683	5444	636.6084	1452651	491885	11358	1540.584	80	3537.497
2479383	1959167	6395	707.7595	1854337	1120182	21116	1076.408	94	3538.704
669955	1329278	71691	27751.67	404720	659226	196570	53877.58	81	3540.556
2497972	1473561	8672	718.0992	1647440	751818	28009	1406.505	91	3545.745
1697892	811379	5887	255.8607	953088	358591	13322	-29.0358	78	3552.488
1176210	1542426	10617	601.2137	688685	857170	31143	1490.522	87	3561.847
2418814	1536459	11255	582.4055	1584498	859653	24974	552.2414	88	3577.300
543829	1644547	477481	69922.48	317660	762032	977393	123890.1	75	3595.372
1351036	1150963	9806	455.9166	787318	537932	21845	1098.505	81	3600.119
2159170	1153652	6967	405.4487	1283191	525520	13467	865.0987	81	3605.304
2097272	2172374	4280	421.108	1384063	1014851	11492	-188.6988	84	3613.957
1788042	1228365	7758	393.6238	1141764	606639	19012	1716.173	84	3617.353
1786134	1237304	7907	553.1827	1096689	551251	17701	1190.826	80	3618.595
2563751	1408481	15250	428.525	1793247	801183	38875	1431.887	102	3621.765
239169	213850	504	32.4744	92956	83826	436	73.2596	48	3622.240
1036147	1409532	7310	503.091	678017	695292	18811	1107.097	84	3622.435
1996000	1488822	7040	816.944	1260591	749409	19291	1038.025	89	3624.580
2369047	1113257	7551	532.4111	1397634	447346	17742	1063.926	72	3624.725
1713424	902011	7196	372.4956	1099986	411185	16333	226.6813	79	3625.564
2018019	931543	5827	185.4947	1300864	432893	13960	604.156	81	3626.197
1488747	1579810	26075	716.8075	1024412	974777	70679	2108.292	98	3629.201
1666764	1116389	12391	364.9351	1023530	511378	32287	752.9007	75	3629.252
2097133	822300	135129	3226.937	1165543	412727	266253	6092.193	85	3631.556
1496183	1560957	9350	1021.535	926873	801972	20083	2016.056	81	3634.810
1884902	1757232	11213	804.4493	1414222	960919	35403	2026.508	100	3644.357
2002042	925695	5285	265.4885	1177612	412632	10863	634.8143	79	3670.700
625623	1086925	5063	337.4343	376748	437445	9002	779.6122	76	3674.112
1983780	1191855	6345	533.9545	1212976	555233	13113	790.0393	79	3700.063
1768273	792472	7110	238.871	976488	340624	14164	380.8004	77	3729.897
2361597	1284562	59735	2036.134	1538916	755956	110870	4125.807	87	3734.468
1877069	953538	5636	467.9796	1183259	452206	14599	1385.204	82	3735.387
2093152	1971665	32314	1640.015	1312356	950671	70623	3353.35	84	3736.898
2221852	1179876	14426	628.0986	1269130	636405	38355	1195.715	86	3741.446
1717381	590460	7659	72.8699	963740	241653	16452	-172.4428	74	3742.768
1903355	1108212	7112	308.5832	1231543	518663	18535	577.8135	86	3744.882
136204	122568	605	146.9405	72265	71284	503	377.6183	65	3747.733
2238436	1949731	7112	604.5832	1492712	931983	13739	1537.958	89	3756.633
1830366	1138770	9356	516.6716	1086007	555197	23155	1276.995	83	3758.660
1312406	1721388	10123	567.3003	886414	871917	25626	1561.419	90	3759.729
504720	717517	658674	36404.81	249029	271615	1080682	60779.86	65	3767.022
1100119	671544	10555	394.1355	591572	275657	22321	758.0081	75	3767.598
2068991	1243012	6878	510.2558	1334708	595294	16231	1014.359	82	3770.926
961807	1838491	10680	238.148	723090	893815	29620	81.682	92	3772.756
3354860	1554221	12220	741.542	2350290	944147	33606	1949.097	97	3775.374
1962745	734128	5338	230.8618	1126921	331402	11684	357.6724	79	3798.900
537771	357892	298026	36306.06	192340	113324	419784	50192.08	57	3821.181
144807	230830	585	33.8185	54569	85084	1280	71.808	51	3825.668
2136649	833132	7178	339.0858	1193307	352939	16345	387.9545	78	3831.861
910298	1749260	8736	658.8896	605942	865641	18913	1521.419	86	3834.772
722268	623679	6826	322.7386	405816	241790	14426	673.0986	68	3834.800
751827	1213176	7858	637.2338	473487	578497	24052	630.9172	85	3837.414
2009665	1321180	8143	175.2223	1240309	677305	23673	295.4553	90	3841.284
1387752	930181	5617	362.7137	867856	421736	11085	655.8685	79	3842.568
2024407	1210607	8383	199.6863	1235170	549703	17732	-256.6348	79	3846.501
2423176	1542333	6561	622.8721	1647034	740860	12972	1593.329	89	3849.097
1847338	1095752	6043	703.4123	1185714	527466	17385	2009.298	78	3849.355
195522	215585	387	-32.6893	56399	75149	511	-152.5329	35	3849.620
1484266	960477	8158	255.0638	964184	414051	19581	-42.7059	82	3854.048
1936402	927934	8563	510.7843	1156027	410411	20814	1330.865	81	3857.765
789528	814655	3442	71.6962	406277	338799	5887	284.8607	74	3866.724
1917955	1115512	7263	781.8543	1299434	501257	18187	1301.891	84	3869.036
2034605	1656035	4664	586.8504	1079682	671591	9058	801.5538	77	3876.518
579424	493639	93678	31533.74	232338	186236	157622	49648.2	61	3882.467
2480108	1108248	10206	414.3566	1439923	502591	21530	884.833	80	3883.462
2719170	1668926	9618	711.9698	1779004	916049	23434	1460.847	88	3901.399
1815008	1126635	6585	478.4185	1092829	506595	12811	524.4971	79	3907.686
1935807	950468	5641	379.2601	1102162	419406	10126	910.8686	75	3923.320
140478	54339	451	102.1011	47436	27906	1149	103.6589	63	3937.983
2336913	1089142	15234	464.8274	1341229	509751	37515	694.5915	80	3942.123
1899168	1242904	4021	552.3781	1117494	520616	9154	980.7394	72	3942.386
127598	40209	199	80.3639	51676	22758	397	7.8717	62	3944.708
606769	834656	889866	27117.28	328897	327392	1530408	47500.29	68	3945.307
1896247	945459	8451	257.9011	1171754	410428	19773	553.6653	80	3946.295
1607444	829999	9173	428.0053	962335	352748	15637	795.8357	77	3947.471
171281	68395	199	-13.6361	46572	18809	-502	-110.7622	40	3950.096
2035651	966042	3549	348.2989	1133560	424873	9172	80.1492	79	3951.627
1724205	1498061	10549	432.9989	1183361	775726	31596	1017.336	90	3960.871
1051758	964205	10767	315.6287	759264	469901	26418	829.4498	85	3961.361
2411410	1050054	10388	402.1668	1597232	535300	27683	426.4163	88	3962.760
2260262	1203669	6120	510.332	2144339	1177018	33220	2336.642	126	3964.063
1766290	736848	4413	302.9693	1096289	320099	10710	53.831	70	3964.132
1842231	1926753	13247	620.7567	1281283	1047196	36544	1080.318	89	3965.141
1657900	1005415	4103	278.5783	919776	451688	9428	251.3108	78	3970.675
2289941	1344771	25222	713.5542	1553559	799386	56787	1722.351	92	3971.466
2182020	1597576	14429	833.6669	1343332	783802	26947	1056.327	84	3972.954
984940	1165239	6426	523.2986	561601	543194	17013	1229.829	83	3973.900
2134239	687813	14035	387.3635	1284544	313356	30626	501.9186	80	3975.676
125915	37994	1264	13.1104	37824	12861	1573	72.6453	41	3984.300
1853867	1617793	7467	801.4987	1265771	806537	17516	1861.448	85	3989.064
308973	421056	55834	2990.487	113118	150299	84079	4204.032	53	4001.949
1405168	805586	8600	523.46	808277	333692	15217	940.2737	76	4002.502
488033	1367173	26814	50463.46	306817	686006	66919	103729.4	86	4005.457
609411	1094238	243928	37813.76	347418	553801	544813	72155.41	75	4012.643
2223433	892303	5733	360.0213	1131029	380329	11419	486.8059	76	4031.006
2737683	1614137	9176	752.5736	1789085	812892	21224	1316.866	89	4036.620
2398608	1070579	7697	423.4017	1452070	479070	19083	525.9563	78	4051.108
2993322	1312586	11850	577.785	1832556	658895	22858	1385.734	78	4051.363
1351525	827130	4613	281.1893	810269	391877	13789	404.7629	85	4053.075
1172993	686226	3146	233.2906	647466	280136	7032	817.0952	75	4053.937
1485022	833631	9322	241.5642	901751	365699	17078	260.4758	79	4054.502
920923	980912	16607	480.2527	571857	484772	35578	1260.326	78	4054.979
1644519	966808	6876	371.5436	963655	415896	12443	411.4523	78	4058.583
2273460	1426585	8927	219.4047	1502257	659088	21194	160.1834	83	4059.203
1971475	999672	7186	392.9346	1203460	452449	13230	566.203	79	4063.193
2034976	1195768	7585	624.5185	1342257	580502	18801	1254.536	83	4063.731
1919546	1124121	7394	419.0034	1244949	503070	14587	960.9307	77	4064.097
2685426	1441033	9440	753.584	1893792	791259	29808	1686.629	92	4064.763
2168089	938571	10707	366.2627	1369150	467867	27664	533.1504	85	4067.030
292889	355666	269505	37683.23	130647	125158	418826	56175.94	58	4069.751
2063417	1146503	6469	535.1109	1214444	628690	19549	856.8989	85	4070.099
1630904	1199766	3503	315.9183	962649	593168	6623	351.9503	80	4072.080
270793	782382	766690	12392.31	119838	300860	1248447	20007.48	54	4072.443
1008689	625857	4493	193.4573	613105	274420	11476	486.6036	78	4077.978
1481391	3165551	160498	243018.3	969929	1693291	453381	491217.5	88	4079.642
1882116	1502500	10950	621.295	1317386	732413	28581	2408.194	89	4081.854
204619	121018	620	146.782	78615	61871	1528	401.1208	66	4084.041
1295856	533286	5428	289.9108	737275	225154	12364	642.8204	76	4085.133
930516	1272266	11058	468.7538	546026	560839	23173	559.4053	80	4093.980
2652909	5589720	348377	21482.55	2042236	3547894	742394	63384.5	97	4094.544
2713999	1156810	7603	634.9283	1641741	567018	18823	971.3703	82	4110.339
1942588	1246450	10378	552.6058	1217800	539927	26895	973.8095	83	4165.877
134314	65532	811	-56.7029	74286	59761	2494	-410.8866	83	4167.659
2196528	1375056	11809	198.6849	1732899	903761	38860	870.046	99	4167.702
1677316	919596	9209	398.8249	982078	346647	16250	643.625	75	4169.884
2341140	1581949	9128	1056.481	1908035	894587	24950	3009.695	100	4173.017
2031124	839022	6938	512.6218	1175812	378820	16527	575.7647	78	4174.772
2291357	1217550	10825	903.2825	1460632	582158	27026	1622.959	81	4176.558
106007	61453	75337	1658.006	32120	24375	94580	1822.938	44	4179.098
2358719	1434434	17803	1100.148	1713331	748658	58172	2167.049	100	4180.364
2112288	2627058	8089	1136.993	1869539	1542454	27535	1741.714	105	4181.211
981599	1280689	7460	564.506	691199	586086	18928	801.2608	85	4187.004
1149229	1160041	5680	586.648	849881	557525	17437	1117.816	87	4187.354
1453768	909190	11728	558.3408	926855	422840	29844	1151.448	81	4187.917
1734882	1492389	11387	570.4107	1407554	889395	34045	624.9245	99	4189.563
1028052	1530238	7985	268.9585	696618	689006	18816	775.3776	87	4194.373
1517650	1016100	6450	199.845	933601	471966	16682	793.4602	82	4198.265
1203353	786886	6529	274.4769	658429	330628	11647	529.9967	76	4204.625
750333	278459	40291	708.1251	386411	105821	75241	1152.82	68	4211.463
1776673	1139875	4746	365.0506	1112511	504778	9885	1063.548	81	4216.312
2102830	1142180	19502	444.6622	1245018	558802	39078	1429.676	83	4226.780
1863699	969750	6104	301.6344	1188929	468746	14109	929.7149	81	4248.311
1979923	992675	8232	552.4152	1218304	422646	18968	1007.505	75	4248.541
1382402	1199027	9599	514.7039	844961	540879	19711	1253.587	78	4258.025
1284563	1393618	6908	691.9388	783986	606282	14999	1081.644	79	4266.500
2996535	1320928	51468	1249.755	1760362	741725	121446	2842.921	84	4268.216
124673	71138	1777	-21.7103	44102	33281	2690	111.909	50	4270.205
2120505	736685	6602	497.9722	1244386	328352	17229	640.7469	78	4272.370
1579091	1449229	6943	584.9023	1060763	692893	17138	1504.842	86	4273.742
2448307	1143258	6048	497.6928	1455719	548660	14960	1405.256	85	4274.464
2444973	1148350	9463	893.2743	1500222	499477	19591	2143.855	77	4275.003
1834369	1034192	3866	487.6826	1144584	482430	10998	813.3878	81	4276.878
2450247	1182702	9202	527.8322	1498727	558062	23192	685.6712	83	4280.284
2501709	995849	8944	540.9584	1422325	445464	17979	1073.822	78	4281.370
415020	370225	373562	6667.428	152503	125396	549418	9859.75	57	4285.872
134151	11549	2415	34.4815	36668	2934	2630	-61.457	37	4287.098
2428514	982300	4324	686.7764	1313811	439399	10070	1051.927	82	4290.378
1606524	935336	6196	231.3956	1018102	468363	12712	101.7432	88	4291.101
171125	27289	2286	92.0446	47273	8248	3010	308.861	40	4296.913
2388460	951327	16795	650.1995	1531199	411651	30349	875.7789	82	4301.455
1609086	794829	10135	180.5735	917845	326905	20744	274.9384	75	4305.627
2877073	2094054	11342	945.8862	2227653	1118726	27532	2164.145	95	4313.286
856046	365604	50440	1312.684	300673	113430	70720	1694.392	57	4323.389
1723318	1413911	8905	639.5705	1253143	733144	23519	1156.616	89	4334.346
2063537	1637524	7081	665.0441	1251286	865841	18130	1146.093	86	4350.292
2551761	1372801	8349	554.5789	1512181	704452	19198	1113.408	84	4368.150
2112321	989655	10096	492.1856	1248959	414965	19491	1290.245	78	4374.785
1553907	663082	3395	267.4595	796877	266714	5037	352.1757	72	4375.573
1774954	841550	5149	241.0589	1159982	397976	14131	176.5491	82	4377.171
1471926	1608797	8745	605.5945	913187	787894	22137	1395.486	86	4382.881
2512193	1135511	6235	739.7835	1627432	594998	16523	1563.34	88	4387.947
1410322	1219857	5607	372.1527	1003966	597367	13191	340.8151	81	4388.216
2741597	907082	9391	274.6351	1552461	406152	19252	209.6372	76	4388.455
430139	112349	1593	70.7673	136561	32174	1839	252.3679	51	4392.166
545286	1221077	5431	180.4791	421435	631543	15895	636.7095	90	4393.178
2571123	1133297	10224	477.7664	1754836	606528	30585	1276.818	92	4394.197
1910109	1359844	6480	585.528	1156225	625892	17105	1049.59	80	4398.869
2523903	1119567	17084	291.6124	1583143	509862	36519	925.9159	82	4400.800
282688	65304	165	21.2565	104413	19638	77	-60.0803	51	4401.659
2320018	1160469	7601	342.2161	1445851	703635	16686	455.8846	96	4402.363
1889335	962038	3661	316.1821	987726	366728	5787	98.2507	72	4405.888
2614512	1312427	15836	474.1996	1669220	666971	41496	1781.726	87	4415.982
880160	953906	8057	469.5977	605321	457217	20223	970.9103	88	4417.786
1520819	1864895	69789	2807.363	1434559	1547900	174633	5890.312	122	4424.744
2148689	684814	8994	222.7634	1219386	291876	18091	108.7051	74	4425.428
2328248	1622155	8607	755.4527	1671138	842223	26006	1159.737	93	4432.875
139078	191470	358	-34.5162	44241	54357	563	-141.0157	42	4452.421
2328667	1100976	16450	1054.845	1414486	523227	33173	2114.405	85	4456.083
2285468	1788907	6937	567.7657	1434139	857310	15045	1048.025	84	4462.008
2868670	1967394	13132	619.3052	1932588	1030256	36533	1497.901	94	4480.404
1714232	1461271	9925	560.7925	1203974	776049	32214	1543.405	91	4487.857
1511815	1283324	7208	780.7688	938303	542605	17908	1189.039	75	4488.183
1813543	1075312	11516	1462.848	1104321	461448	20392	2321.591	78	4493.678
2048473	1436838	5622	348.9942	1546033	767178	17551	536.4111	93	4497.194
1563462	636862	4422	417.6742	929158	269072	9138	813.0418	72	4497.487
1772043	870736	5306	56.4666	1002746	366868	11926	307.8486	78	4502.104
1973966	997246	6398	511.3278	1182982	452532	13106	779.0466	78	4512.826
1760513	708690	2724	197.0164	978623	302284	4459	434.3499	73	4515.278
1696439	1272812	19713	1025.299	1069210	569591	30242	2243.176	73	4515.317
115730	205318	501298	6254.218	55150	91312	870393	10776.45	56	4517.018
2719896	1079301	12229	449.2469	1628265	482098	24518	1119.86	81	4526.206
122870	114416	114	106.5954	34475	35184	-71	108.2169	34	4526.670
2197931	906597	4974	300.2414	1185588	394758	11727	845.4847	76	4526.701
1845117	1333380	7364	630.3204	1351661	687968	19048	1738.993	88	4527.035
1605257	2062033	13398	729.0278	1054280	1057012	35299	1808.474	92	4528.629
2540864	2124899	7986	903.8146	1982481	1368913	21195	2191.04	96	4530.958
1035832	1569832	8021	630.7781	681348	847204	21877	961.8997	89	4549.210
2266856	1585845	9476	657.4036	1534841	793319	21990	1042.639	87	4583.530
1447654	1013073	6418	400.4498	831427	431475	13720	918.692	77	4590.610
1614502	1020691	6634	590.3674	884710	450923	17293	1269.537	77	4591.003
2583585	2003494	13421	1483.718	1739001	1009442	31010	2919.661	84	4591.378
2545694	1475827	4646	420.4406	1445797	711485	9326	479.9886	79	4594.615
2417051	1113827	4676	577.1236	1510878	497198	9758	1082.824	76	4594.780
269848	41191	319	88.0959	81416	13337	591	107.9551	46	4595.511
2776277	1482412	12037	500.8757	1745854	684919	28357	1084.428	84	4595.561
1974988	1440150	5352	524.8472	1255378	778610	15502	1466.262	87	4596.971
2350557	1026543	9126	256.7686	1415413	479478	21131	730.2491	84	4601.899
1532399	1139081	9114	584.4954	859728	570612	14601	788.9161	80	4605.521
2492871	1406032	22987	848.1707	1582193	749134	45895	2084.709	88	4607.082
1807317	598546	5432	274.3352	1019830	239722	11511	210.5671	70	4607.325
1875744	862212	6400	591.04	1107911	438715	15653	1038.533	83	4608.349
2420728	1344674	5585	555.3185	1610232	672090	17673	1106.855	84	4608.584
1972062	849459	3628	342.9308	1130741	372694	6729	980.6969	77	4610.858
1585700	1252485	8326	518.8886	960320	613212	23285	1262.288	85	4611.211
3074059	1533941	9003	1394.468	2113285	789223	19199	2599.264	87	4613.210
2610364	1564467	7496	680.3256	1538896	750789	17850	1993.385	82	4616.312
1265882	734137	7458	181.7938	721761	325707	7568	144.9648	74	4616.467
1469530	1342910	5661	289.3821	867070	603930	12011	910.6171	81	4617.431
439072	4175538	8026	825.0586	172825	1325980	12697	1088.902	56	4618.081
1827044	887183	4401	125.6961	1063736	404973	8968	-204.4952	80	4620.786
2270399	1205186	9670	648.487	1388080	601236	24787	1040.151	87	4623.990
1433048	1252672	6949	459.0389	772764	542378	15354	1021.559	72	4624.137
265994	1122003	18153	34782.79	192654	562080	45407	55106.93	78	4628.362
174835	29217	1943	70.4023	50899	8445	2497	-294.3183	41	4635.018
2439981	1680284	11402	1020.252	1783078	881241	32618	1890.27	99	4642.893
3128568	1724556	7471	553.9231	2213075	1012419	20955	1294.575	94	4644.497
288184	877793	8761	16500.29	167102	465796	26868	29990.7	78	4648.008
2454476	1249484	10349	636.7789	1442874	592624	22364	1850.82	83	4654.252
2449413	1234303	12640	757.104	1593663	671040	26934	1534.197	85	4680.740
1404852	896286	7029	303.5269	910957	400225	17111	634.7271	79	4695.966
1969266	1035655	10667	231.0187	1207738	455214	24498	510.7378	78	4698.756
220836	92356	119236	1837.94	58380	24675	147620	2006.482	36	4699.056
2199337	1268027	8985	456.0585	1355230	561239	16653	910.6333	81	4699.617
1912025	2055853	14930	1246.573	1444128	1254944	39882	2489.98	98	4705.199
1715237	1198855	7227	757.0347	1086400	527575	16720	1248.992	81	4706.154
2635383	1013094	12765	436.1165	1553172	545013	25133	519.3613	91	4707.536
1971568	956114	8701	380.9261	1251384	478112	19648	1003.653	77	4707.624
1611991	768763	19249	672.0689	1037127	365228	38937	1256.966	76	4707.812
2808849	1638759	9236	745.9396	1789093	850922	25747	1433.007	84	4708.089
1968823	1267981	16561	1058.872	1205347	600594	37092	2014.461	86	4710.586
1086640	705944	3418	250.1498	650917	298485	6776	348.9336	70	4710.728
1935830	876031	6798	757.7678	1093652	382554	12092	1621.961	76	4712.147
758217	1285199	16570	666.577	472815	560047	30298	1313.118	76	4713.556
2396076	1563169	29128	1097.481	1773886	1026011	79299	2126.874	95	4720.072
1489541	903114	9842	252.7362	874624	392772	17920	736.312	77	4722.944
2497533	976354	6866	463.9826	1408096	485826	18297	1023.062	82	4724.060
1885477	1304776	7683	269.4163	1287178	654848	14267	490.9787	87	4730.899
1038966	2059693	567149	74882.26	501239	997018	1239789	159003.4	74	4732.386
2094107	1137857	5255	519.8055	1409393	525429	10376	943.8936	84	4735.281
1925492	1164526	11311	183.3471	1216191	567499	27352	469.0472	81	4735.659
2280794	1462285	11204	778.7444	1319470	774407	25228	1530.691	84	4736.399
2301386	909256	9818	790.1898	1333844	424301	22716	1718.168	80	4742.249
1183449	1428978	14708	746.5188	750960	659571	36236	1284.64	85	4743.339
1587390	905389	16854	496.7094	1006811	411511	35047	1004.737	82	4747.771
708123	907061	4468	82.0548	451951	417636	10000	-397	79	4755.078
2007363	1033353	8500	197.85	1075470	489716	16721	519.8481	79	4756.983
2364230	1438014	6092	383.3612	1465857	712590	17125	191.7125	84	4806.341
1376073	1525446	10460	671.806	914384	685096	22898	1322.978	82	4809.552
2026607	1559632	15572	1077.189	1267671	701880	32207	3060.413	83	4810.511
1902441	1311631	10990	1453.539	1246943	608331	25626	2306.419	82	4812.269
2683019	1087566	9898	307.6778	1728302	563536	20959	-90.0001	81	4812.425
1493232	895669	5571	380.3331	915673	408951	11804	1008.404	77	4813.992
2148259	997776	16269	392.8909	1447481	526856	41380	747.418	85	4815.417
2205762	1743356	11447	461.7767	1429003	860700	26676	689.3236	84	4815.723
1530946	1456336	17640	941.604	945204	691054	39428	2353.311	84	4816.159
1325913	1672665	12340	497.274	864844	864982	26498	470.9378	83	4817.214
1601439	1230949	6052	725.1172	973466	538898	14636	1145.88	78	4817.406
1148203	1518602	5830	358.063	756271	704977	11524	521.6964	75	4817.656
1669312	1099709	4126	501.2686	1014255	489655	8237	1334.696	80	4818.860
323674	297436	2183	305.8663	131005	140928	5227	898.8347	68	4820.008
3379538	4445033	16057	3156.398	3112016	3055639	50380	6525.318	111	4820.719
1187816	1041706	6267	525.1787	818903	511499	17158	1327.964	76	4820.968
2049678	1407239	7448	585.2328	1410946	731438	19035	1100.864	83	4821.403
2135724	1286505	12091	588.1051	1348720	603576	24937	1098.566	72	4821.472
2378971	1338328	8893	887.2973	1540810	694200	25864	1860.17	92	4823.886
1404621	1379220	8217	518.5737	991319	709654	21763	1503.304	85	4830.115
1530823	1372485	9390	418.779	971812	648188	24703	1293.238	82	4830.483
1264496	1077042	9295	319.4495	820472	515102	23376	534.1936	81	4830.945
286123	535012	720539	10989.44	114672	204713	1226306	17364.57	59	4832.778
106432	51397	804	30.3044	37719	24157	963	-179.5757	47	4834.603
2514188	1250138	9727	695.2847	1432690	566436	20161	2358.832	81	4838.735
1361878	927732	6465	-33.3135	777434	406399	13966	-43.7074	71	4838.880
1509022	853917	6153	209.5833	953936	383047	14025	447.8025	76	4839.167
2041334	1064375	3908	345.6388	1021895	429240	7007	512.6927	71	4840.713
1691052	1115608	8151	419.0711	969328	457343	16902	1197.802	77	4843.760
2125330	1536477	8572	444.4892	1504893	764464	22006	1107.337	88	4855.729
122419	30767	11	70.4171	34376	9050	-45	118.4755	38	4865.895
1706993	1160183	6222	508.6542	1015240	501503	12690	611.909	79	4893.241
1448830	1344663	7920	462.312	852632	574917	16249	466.7689	78	4899.261
1713139	996782	5698	399.0578	1098917	443734	13623	937.6503	81	4904.281
2287740	1828388	15548	564.6428	1497164	971901	39826	1366.039	88	4917.222
1794156	675298	4459	339.3499	1005001	300178	7393	269.1473	75	4918.512
945612	758415	4792	216.4312	515730	297231	8664	-275.7496	72	4919.282
614750	1228954	7955	537.2755	369723	655595	23491	1561.645	83	4919.566
2602632	2089531	11011	725.5171	1660230	1059703	26990	1700.139	80	4919.607
1794210	1199234	6400	432.04	1186812	590199	15356	856.2716	85	4920.123
2707423	1615447	8505	544.1305	1799905	759210	18999	954.0439	85	4921.752
2854729	1441772	37074	951.0514	1780460	750787	101508	1813.999	85	4922.317
1475435	716669	7849	281.5289	821582	288176	17754	581.1994	70	4922.738
1724452	942464	4349	192.1789	1034281	426003	5869	269.4509	78	4923.579
1222916	714118	7872	43.2192	815473	315741	15227	605.8347	81	4925.030
1798586	1229690	6536	164.4696	1176987	543767	15882	221.5802	83	4925.482
1007403	1021472	11842	657.9362	550426	482259	31432	1302.935	78	4925.751
1226683	976974	5485	825.7085	746346	437748	13155	2340.996	71	4925.901
2655077	1168322	14750	755.475	1568519	558603	34825	1147.682	92	4929.139
1991228	1292349	19803	846.3483	1209928	575175	38929	1219.117	78	4929.969
2071022	1111671	6138	546.7418	1258713	530270	13185	893.6785	76	4930.161
836653	1558517	123726	116335.8	501485	925802	348211	221293.4	90	4933.564
1956079	1272293	6780	619.358	1248952	605787	16268	857.0348	86	4936.390
1413460	1482153	10430	66.123	873911	715163	24022	-242.7658	87	4940.009
2057851	1050189	11887	705.4607	1439415	559129	37460	1088.506	90	4946.591
1566658	905909	7189	341.5029	993361	417220	16318	814.8398	74	4946.769
1686531	651805	24784	313.5824	998918	293225	39443	420.1523	78	4951.574
1827293	963661	8510	318.411	1031084	388436	14877	389.1997	73	4952.618
2719455	922878	17318	679.9398	1685976	579729	35820	1403.502	94	4961.878
2662248	1488203	24144	1000.678	1661394	902855	58312	2878.903	98	4971.988
787961	746431	6598	236.5478	454466	320311	11834	647.0874	76	4976.772
1204986	1728559	5122	19.9442	1172533	960528	16407	-353.9673	100	5008.587
1613211	1035732	9772	483.8092	995158	462155	19881	714.1241	83	5016.553
1906781	818657	7284	455.8324	1175538	404414	19203	1090.688	82	5021.812
2270197	1275026	4013	400.5293	1304771	616302	10501	1121.906	80	5022.306
1386166	1306170	23546	528.7306	840956	610134	46134	1057.317	81	5024.205
1682117	776928	6117	125.7637	1011353	327469	12127	609.9247	78	5028.526
3609117	2648700	13238	1020.052	2681102	1782723	40963	2692.424	95	5028.630
3974701	1809905	18168	702.6248	2780008	1034049	47134	1885.417	91	5028.756
2002183	1861354	6969	877.1609	1383557	957314	19679	1463.192	84	5029.453
1906326	949844	4942	367.8462	1196563	435251	13517	260.9037	85	5031.490
4205269	3333481	13676	1852.024	3512451	2382634	53805	4676.46	110	5031.625
567289	1578766	291075	58819.31	301937	790827	674295	122365	60	5031.849
258013	81669	53907	853.7827	70839	20881	68066	922.3026	39	5032.413
1990389	1486512	6295	575.1495	1290254	698030	19647	-18.2033	86	5032.749
1863363	1057216	10371	803.6131	1288357	543265	33310	1905.691	88	5033.369
1723530	828366	4892	355.0412	1063972	374505	11541	1199.25	81	5034.611
2085021	1169773	4258	465.2738	1319836	537098	9898	1307.678	76	5034.688
1850484	989574	5430	394.623	1162987	448927	14724	80.2164	77	5035.127
983959	866626	10946	671.8706	589824	373523	21113	1298.839	74	5035.482
115808	145609	999	89.2439	38024	48334	2193	-89.5727	40	5035.621
2018541	1008156	9365	664.3765	1178663	435820	17623	1197.05	76	5037.225
1987308	1368075	8484	663.1524	1170685	723029	23664	1791.75	87	5040.373
2098114	1089258	7234	483.0274	1244160	480516	15776	1291.834	81	5040.907
985695	2690028	246310	61407.99	654006	1476665	681000	132204.1	87	5041.852
2037288	1240452	6553	319.0233	1309649	561458	16711	1.2871	82	5044.353
1496983	1047047	7645	376.8845	957135	557113	19111	977.9271	90	5045.781
133179	133793	77739	500.3579	39604	38869	98692	579.2212	40	5046.624
1734612	1864240	10217	943.7737	1236043	887439	28588	1500.187	87	5060.774
1330937	1180031	13244	528.1884	883079	584635	30965	1121.136	86	5061.412
2236352	1109462	7233	367.1713	1286290	523452	14924	603.4364	80	5070.812
1636577	804590	6018	306.0098	967357	331110	12272	859.0592	76	5073.899
1667348	1212927	3227	316.6347	996930	493901	5814	683.3654	75	5088.265
1782444	697968	12824	405.6264	1038686	320737	32148	1137.903	79	5119.389
1401573	718992	3778	387.3458	792237	286255	7283	592.9763	74	5124.198
1698819	1039985	5285	518.4885	1111671	475470	10852	1350.397	83	5126.173
642001	932597	468888	58565.02	317197	387485	894590	102864.5	70	5130.437
1563550	1154161	6461	526.2621	916251	592797	14841	1105.38	89	5131.497
2387244	1033145	7943	713.0023	1515138	514275	18663	1334.394	88	5138.297
3383777	1507944	14885	486.0485	2092497	706100	30874	272.2314	78	5138.446
2515710	976145	22452	208.1572	1648563	514726	65747	1347.007	81	5138.716
750399	1349274	8133	575.6613	476425	658203	18867	1471.039	81	5141.405
1238228	1250923	8190	828.459	741760	544409	17460	1593.506	78	5144.101
2250639	1279411	9257	895.9177	1524706	604638	24862	1398.358	88	5149.153
981930	2977636	33088	14600.64	839164	2123126	100808	41203.73	104	5150.274
1492791	1177687	12238	530.9518	962678	568255	26117	1261.764	83	5151.785
129301	51888	325	99.2325	41060	30576	533	12.3013	48	5152.009
1104046	2391556	90196	245564.8	733961	1443784	325047	491625.8	94	5152.044
788580	989681	5204	275.1444	538863	431204	13750	809.375	80	5152.676
2849856	1427338	9821	720.7581	1590440	645408	18888	858.0168	78	5156.081
1407151	1236689	10597	395.0917	945087	617145	27175	1595.517	88	5162.066
780087	2382166	210927	74654.6	594903	1256040	523033	201427.5	89	5168.148
614558	813521	7688	2342.697	235675	290510	11670	4572.687	69	5170.531
2175876	1004255	7840	609.824	1337132	527282	20943	683.3023	85	5170.577
1629749	910629	10034	293.1074	1101710	433223	26039	444.9879	84	5172.187
1857034	988332	12275	629.6275	1117425	424334	26806	1324.617	78	5173.288
247495	47507	921	-30.5319	83204	13684	1068	27.3148	47	5174.057
1801735	1008138	6593	510.2673	1062946	512399	14732	690.0652	80	5177.939
237349	76951	189	97.8029	107097	26104	287	372.7007	57	5178.412
1352429	839757	4064	305.1904	795785	358739	6419	633.3059	74	5193.995
1650403	1160147	6519	290.9159	1061639	537357	12663	452.7943	83	5194.858
1779978	1567123	10697	436.7017	1048408	719186	20148	1141.703	79	5226.943
114201	103947	224	-72.2336	32893	31867	419	-239.2941	38	5236.835
1685926	1359063	8454	692.4694	1158379	625611	19011	1141.317	88	5240.783
186535	265762	14500	937.45	56756	81588	19728	1370.141	44	5245.661
850994	1408778	1016872	16420.12	462329	643309	1952751	31779.13	82	5249.166
1863501	1570894	13822	768.0142	1221905	757535	35565	1400.197	84	5250.924
1617997	1502549	8531	288.3891	1095554	762698	23456	1110.682	87	5252.708
281968	790167	622242	29308.38	167534	374967	1442605	106570.1	79	5253.838
1301096	1063561	8472	505.8792	779312	448461	18451	655.9011	76	5253.968
525673	698293	531417	65028.09	240857	239397	831402	95430.25	62	5256.250
2166318	1359524	10791	213.1751	1411055	678129	32084	-292.8876	89	5256.948
2077130	2304470	16003	705.1683	1363432	1169309	42482	1583.84	94	5258.236
1833319	1068526	6344	693.0984	1228404	492948	16219	461.0859	83	5258.775
934654	1000297	7221	278.8981	628258	479878	17566	520.2526	87	5265.182
1744439	1165483	6459	708.5499	1201929	600398	17995	1501.52	84	5265.276
1688165	863296	9430	307.023	1030682	387125	20161	615.8321	76	5265.743
1924025	1299741	13218	746.9298	1305879	662677	29814	1665.765	83	5265.902
224546	169367	1213	26.4493	119416	98275	2043	-64.9877	71	5267.898
1930067	929574	5548	203.6428	1155772	407416	9106	424.6466	78	5268.045
2581350	1635193	12523	780.9403	2069457	993444	40963	1568.424	101	5269.923
1790003	756832	7885	599.3485	1058785	334132	16223	1602.51	76	5270.717
1383438	1223554	9362	639.8082	894181	596405	24839	1227.668	89	5276.098
1012655	1094310	8759	328.5799	555188	476467	19175	596.7175	77	5280.692
133442	225586	401	111.2961	60694	117920	658	243.3138	54	5285.225
1518622	920449	8686	214.0846	927643	404016	18403	484.8083	81	5288.848
1544665	882431	5911	766.4071	881995	403946	12644	1747.528	79	5290.157
1788783	1364367	6658	758.9138	1181204	687236	15550	1278.355	86	5294.617
273413	524308	1671	572.5431	81854	152976	2255	978.5055	46	5297.332
2087283	1109172	8151	581.0711	1428906	541577	18196	1074.596	87	5300.004
326715	241397	183731	30770.11	130995	81858	296595	43356.98	55	5329.666
898053	1774956	615352	39046.85	553063	889673	1466336	89583.25	79	5341.114
1885229	1537502	7707	272.9627	1134019	693117	17537	390.4257	82	5348.791
1308636	864335	3005	301.5805	753727	351384	6056	361.5416	73	5349.767
1904860	858920	5592	519.3112	1092619	392216	12289	883.6129	77	5355.703
2263911	1351786	7315	285.3715	2346132	1099957	29405	1314.62	119	5356.168
130463	178662	408	93.2888	42382	82009	454	213.6694	42	5362.338
2038443	913112	6922	317.9242	1345016	463695	17957	574.9877	84	5362.706
1719033	957743	4266	454.1226	1098838	432167	9903	289.9583	81	5364.925
1832076	1140464	7521	275.7281	1080046	493142	18516	446.5476	73	5365.004
1740594	1546241	10222	614.0542	1105988	762253	23034	1041.407	81	5365.531
1557297	1029922	8730	649.753	1076273	507635	19854	1139.009	94	5367.690
101569	77076	-170	26.463	25977	20824	-399	2.4161	30	5368.026
1912642	1188871	8944	545.9584	1942289	990546	36223	1969.51	111	5368.976
1420225	1443175	11663	704.6943	848538	714908	32107	1841.803	78	5369.179
2170821	838286	6971	205.8731	1197752	367600	12890	767.129	73	5369.757
1534592	447476	26279	505.4519	739698	153148	44696	830.2456	68	5371.047
2177077	937968	6222	360.6542	1342507	441017	10925	771.8925	74	5371.130
2681985	1064709	25086	764.1246	1581546	560076	50353	1212.203	85	5371.995
1692146	1237975	3945	630.3145	1080581	529873	7946	1739.571	81	5373.572
102596	58768	-73	77.5047	29039	16249	-503	232.3817	37	5377.042
153485	322430	473750	6701.375	68167	124982	746578	11315.43	53	5378.380
2038673	1069315	6880	370.968	1207447	525785	19050	885.705	85	5378.520
1468377	1260175	7676	395.4236	967789	646391	20808	319.7288	91	5383.761
181693	99152	93086	2011.925	55785	29066	117248	2573.013	44	5389.094
2797412	828838	5685	472.9285	1734494	381663	10601	1027.516	83	5389.326
2241115	1193029	9789	503.3629	1406703	641893	21195	682.0395	88	5392.919
105176	24746	182	73.8102	28155	6601	320	173.952	35	5405.395
2079369	1440383	15557	682.3477	1400659	840156	44346	1099.611	89	5448.001
2083903	1440473	6646	935.6406	1267027	629582	14055	1944.485	79	5459.483
542977	1279248	316280	69441.3	334318	668972	812760	134382.8	83	5462.094
1984185	679685	12459	282.1499	1125540	280336	23023	379.9903	74	5464.599
1993842	1133540	7402	790.8522	1301955	589306	19744	1506.838	86	5464.988
1307207	934482	6427	397.1547	812865	433908	16753	914.2433	83	5466.808
1471272	452480	15414	119.9254	786310	197487	26908	155.9388	74	5467.390
1366775	1135771	3933	74.0413	886695	548366	11195	107.0395	84	5469.920
143383	20740	44197	178.0517	33148	2497	51414	232.5254	27	5469.946
2549618	2063914	28915	813.1315	1930716	1215751	86908	3335.939	101	5472.673
1904898	1534390	8419	495.5059	1188235	747010	20506	808.1866	84	5473.665
2709376	1256238	7026	307.9586	1804396	634419	16511	710.0671	86	5474.767
1567214	953352	4832	418.6752	971449	420262	7697	1196.402	75	5475.098
2508033	1051040	10970	233.417	2374548	875729	47227	1627.035	117	5475.647
1909698	1050292	11090	504.149	1151340	475198	27900	758.19	85	5477.702
812225	1195326	6992	417.8512	502440	561794	13617	946.5137	79	5484.470
2630284	1254274	4920	567.012	1329038	503793	7389	855.7229	80	5489.798
1948089	947674	11693	192.3773	1125871	396797	20937	384.1657	77	5491.551
1274599	1001363	12179	500.4419	770730	447441	27121	852.2881	78	5496.015
1022649	1178463	9860	412.146	637620	537638	20050	750.805	81	5498.842
1059345	913916	8311	280.0471	633036	398915	17068	741.9148	78	5509.231
2048961	1858251	5775	571.9775	1442403	875985	12443	1170.452	87	5510.888
119758	896739	1665	86.4065	39343	283117	2179	239.4419	41	5512.823
2726625	1223576	7109	503.0149	1731755	621993	20257	656.0177	95	5523.666
1239650	559959	6024	227.1464	725415	239458	13198	715.8078	76	5524.537
1699682	1186452	9417	1000.894	1098338	530117	21099	1713.854	80	5529.950
1758767	819526	3847	516.4167	1058426	358528	7760	841.336	78	5532.055
1238774	804318	5897	235.4217	718927	334214	11227	179.4347	77	5537.641
2017721	1332516	8740	573.314	1213230	660746	20159	1880.12	81	5565.189
3013038	2077493	9198	698.4078	2307417	1459309	33900	2051.79	107	5567.865
503106	928443	276731	39662.41	280593	464572	590321	63980.81	70	5568.403
1779667	989602	6897	532.5217	1127866	490961	19543	856.7623	88	5570.458
2230098	1061583	8179	441.0419	1288618	448776	16652	692.7772	77	5571.162
1896785	899857	8907	296.2827	1037576	400433	19017	602.4537	69	5571.181
959998	1602845	5894	295.8534	642018	843096	17682	480.5602	86	5573.167
1211143	1904195	34033	965.6513	810665	937705	65720	971.892	84	5573.755
2678307	1516756	7115	750.1515	1701868	730499	17826	1230.839	87	5575.949
2125208	1425025	15125	772.5125	1247529	704107	34227	1987.735	82	5576.491
1896076	998903	8319	353.8959	1115603	443936	17971	1183.973	80	5578.951
2384146	1315624	9207	717.1127	1400199	604379	24872	1329.919	80	5579.337
2364519	1151165	30813	751.0093	1443091	577996	71885	1920.749	87	5580.445
2205130	1139408	4158	234.6638	1435364	533314	8772	272.7092	78	5580.586
973920	1454640	9027	442.0147	686016	702669	22057	643.9977	75	5580.733
1775501	797565	5095	467.8295	1096896	355815	12534	1188.357	76	5581.165
1795533	1088596	13953	820.1633	1159570	498922	33586	1270.975	80	5581.469
2080435	1362178	9847	1358.017	1121198	624629	23938	1805.322	85	5583.328
1933750	1496656	9422	947.1742	1245129	742407	18334	1639.737	82	5583.690
840729	1520683	105662	80999.23	411609	664641	227815	136466.4	75	5584.356
2344182	1655895	8456	861.1816	1592811	824227	24041	1945.5	88	5584.671
1150071	726165	3791	273.4751	681179	291797	7442	598.0962	65	5584.763
2486854	1619724	11076	741.1636	1681809	814275	22376	1799.094	85	5585.253
1990637	922827	5322	237.1642	1149267	419905	12378	642.8058	80	5587.204
1558171	773390	5500	29.55	905445	360182	15267	-270.9213	81	5592.071
2519745	2252491	12444	859.3084	1725309	1298812	42704	1778.894	99	5592.871
1769308	738336	15411	219.3571	994179	289999	28318	413.0398	71	5593.286
2722257	1350120	7972	459.8292	1790004	688724	19036	369.7196	88	5594.481
1504260	623759	5492	18.7012	936635	289862	14349	-101.8211	79	5599.102
1668357	907351	5287	511.2007	994488	396828	9616	835.2576	80	5611.698
1545039	615857	8198	571.3078	842127	248392	14656	905.0016	73	5628.271
1352576	610701	5462	252.0182	729204	231581	11683	243.8163	72	5641.406
1618285	862383	5150	469.915	997634	371515	10760	845.636	77	5645.709
209445	77154	1270	201.247	61348	22127	1636	308.5796	44	5667.256
119941	54774	197	117.6517	33690	16653	165	212.2565	38	5671.645
2173042	1503231	3930	398.473	1181888	642105	6844	618.1484	75	5677.242
1241031	759022	5030	368.183	707630	318227	8562	961.9282	77	5679.818
1064091	985388	7415	63.9815	640406	456014	14815	-35.8785	77	5682.122
1024467	1078715	6300	790.43	620632	499061	15213	1466.849	79	5682.920
601041	822595	9530	246.633	369943	347498	22533	427.5013	79	5685.620
876137	1445662	8379	1067.262	639736	712570	20390	2641.879	82	5685.776
2018526	1153490	7639	457.7479	1437152	608758	22362	499.1082	90	5687.602
1634897	835936	11280	353.808	1030141	405446	24182	645.2102	86	5688.837
2387615	2128589	25783	630.8263	1791500	1388321	74721	2822.648	102	5689.074
2462750	908111	12370	659.957	1581841	418284	22972	1017.329	76	5689.322
1240250	1385461	8866	390.1826	849133	646596	22567	224.6087	86	5691.921
2240231	774370	11495	499.8695	1296935	356166	22635	765.8235	78	5696.614
831296	1144727	95953	55766.36	407673	456717	197884	94917.49	71	5700.626
119116	106547	600	-32.34	58255	45773	1288	-129.3432	50	5701.060
1254078	1074049	8793	246.6873	742922	449647	18174	514.7614	76	5703.786
1363429	852172	3619	436.2259	787027	356928	8569	661.9209	79	5708.404
1900598	1233701	6372	375.0692	1162404	530478	11662	428.8382	76	5708.699
1667592	781743	14639	266.4479	874567	385527	31746	220.7506	83	5710.605
1048149	976187	5175	366.3175	590990	397826	9409	363.0449	77	5714.154
2281954	1379132	9458	619.9938	1310974	677075	20083	1319.056	81	5719.696
2243440	880573	5112	315.3832	1293789	403884	11864	632.7704	81	5720.927
1988285	1068648	12658	840.5138	1184122	502617	24294	1697.093	79	5730.851
1825821	880646	5244	300.3884	1096121	387895	11742	819.3262	76	5731.289
2906294	1209026	6694	185.7334	1722283	601480	17255	-167.9945	86	5773.531
2414617	1125047	6355	577.5155	1551126	511487	15177	939.0297	84	5787.074
1288740	1455213	13780	600.058	822568	758866	30164	771.4004	87	5789.766
995077	1451995	6003	181.1683	711401	726042	16942	-313.9538	89	5795.226
1462933	1007953	12739	437.8579	890137	427039	27009	723.4049	73	5795.392
1848646	1009809	5008	408.3488	1047545	406874	8227	577.1347	75	5801.630
1761097	1048231	14994	556.3634	1145942	505625	32676	1386.924	85	5805.464
2865182	2596771	8176	1493.474	1525499	1056551	16069	2608.671	76	5806.439
2347994	1054181	6918	451.4998	1513173	503032	17793	1587.587	86	5807.389
1649251	1232330	5038	269.0318	1098018	564775	13037	-342.0243	85	5809.865
1535324	866240	6454	437.2694	985838	404283	17084	490.6124	83	5811.637
2110242	1033970	4865	436.9265	1291393	443037	8325	808.0325	79	5812.605
2125223	1062862	10342	567.7862	1250266	467511	24804	1210.704	80	5813.186
382438	403269	484290	10092.67	170809	162032	855713	19680.9	64	5816.435
1905749	1046896	8340	405.874	1168397	506616	23869	866.2509	86	5818.307
1775343	1336582	6237	313.4957	1064336	582982	10550	725.855	79	5819.888
1608432	1347880	7107	440.3027	1057947	673513	17255	848.0055	83	5821.393
2757035	1172632	15262	491.7982	1705848	558878	36156	1248.152	85	5824.693
854031	1305524	14748	457.7628	531834	670049	40830	485.563	86	5825.609
1644941	1036904	7769	549.0409	1204166	581104	23569	292.4209	90	5825.925
1547584	1114584	6963	316.0243	978428	518320	18814	697.6654	83	5832.402
1231434	489539	5384	313.2424	679354	184518	11983	727.6463	68	5832.660
1628682	1028157	6118	591.6198	887972	451671	12348	675.1228	77	5840.339
148200	23764	32254	582.6494	40642	6599	39354	499.9594	39	5841.967
2786396	1549384	10192	465.3712	1873501	1091144	29394	1790.203	103	5843.450
2333075	2403839	9184	982.4224	1353185	1145312	20848	1606.973	85	5848.154
1500627	1026830	3751	479.2311	928897	457328	7537	921.4257	76	5873.428
1366255	961953	7304	121.9544	827827	424257	15165	576.7565	80	5876.995
2616849	1787568	11904	1010.014	1584144	884711	29681	2218.904	87	5887.650
1982681	4645598	98573	6873.345	1760956	3352398	348054	20283.03	106	5887.983
2035651	1059995	19221	514.0981	1312967	521116	39510	705.511	85	5890.469
167619	56451	128	2.5808	49069	17122	-48	-97.0928	41	5891.582
2446073	1144408	14807	240.2727	1605263	564436	36383	369.4863	85	5891.657
113595	46829	203	145.7883	31576	15367	407	278.4327	37	5892.634
1701542	1115365	6357	547.2277	1141796	536832	15630	1370.843	85	5893.313
1437983	1147698	8406	508.3766	913290	518874	16873	545.9753	80	5894.308
1629430	918681	8170	356.337	965072	442065	16272	661.4592	82	5895.598
2210149	6706616	30166	19114.11	2614163	6017326	133053	57124.67	131	5899.159
1194971	1260721	6782	693.0702	825733	680991	20182	1260.81	79	5899.325
2346708	1093109	13978	384.5658	1462128	644054	38270	1008.947	84	5899.795
1706471	818389	3938	189.3218	944528	352962	8673	85.9553	79	5903.253
763814	1202057	10997	9369.531	331786	498736	21325	15083.33	62	5903.484
1877942	1122833	8088	408.1368	1174858	555162	19983	645.4463	83	5905.349
1144093	688894	7334	258.6374	703447	308521	16708	579.7188	80	5907.635
2756460	1515046	9300	604.73	1720260	811485	22599	1808.004	88	5909.854
1394430	761282	4998	305.7878	766716	293139	8058	729.4538	64	5909.931
2507145	887771	10000	164	1381220	386375	16151	729.8711	76	5910.990
2468245	988493	8560	354.216	1435921	475311	22220	1036.542	80	5911.322
2225358	1275114	4154	525.2394	1258049	537495	8386	887.2546	75	5912.119
2662324	896576	5021	452.4781	1553296	437965	10218	712.6298	76	5912.261
1881362	1227210	7613	581.4893	1265733	625506	22074	679.5514	88	5913.476
953926	1076474	7951	248.8511	580903	444185	19249	20.0689	70	5913.722
138233	91867	71312	1499.203	40787	26709	90588	1729.387	39	5914.538
2296937	881950	15210	375.281	1436441	432640	25548	780.6428	81	5915.517
2284825	1054769	5538	426.0818	1368973	473002	10866	549.3826	79	5918.960
100726	149601	323873	3859.675	43969	64898	575035	7193.463	56	5927.669
1845202	957297	10432	254.8352	1141200	469831	28274	988.3714	84	5934.037
1407292	1578111	7086	411.3246	1074751	931931	25298	805.6178	97	5940.332
1759388	1678462	16445	897.5645	1250056	885998	42208	1996.269	94	5942.348
1456387	1038610	6080	809.088	877180	468069	11910	1704.151	80	5953.509
1640171	957772	5448	187.0328	1011970	411093	13712	325.8432	80	6003.422
2437406	1172874	6635	603.2235	1515059	566508	13991	838.6951	84	6004.918
1847229	1440896	7049	452.6489	1145624	612626	16790	885.919	79	6005.877
1283039	1487464	173836	56709	614049	721048	385993	93092.61	76	6007.671
1901646	1548568	9305	411.0105	1239401	700279	24440	662.084	82	6008.562
2250345	1340840	8098	505.6978	1510861	710113	20347	725.0667	94	6014.593
2066776	834957	11703	625.9383	1185448	411618	30093	1005.617	83	6017.077
1764890	1044511	5479	585.5719	1075304	450518	12959	1263.2	78	6017.991
1580841	979758	7556	221.6916	971231	453017	17381	627.8741	81	6020.847
1773001	1125241	6839	499.8679	1212965	612817	14175	768.2175	83	6021.039
1282715	1530451	10294	859.6934	961019	783301	29282	2045.32	90	6022.131
2147564	1457138	22498	1103.538	1482478	773336	39142	1890.466	80	6022.261
2809577	1117457	10069	637.0709	1831687	581906	23171	1172.693	83	6024.538
1134235	1065464	7439	267.5279	735128	486559	20084	287.9124	83	6026.555
753876	1395946	43025	31102.7	577978	807846	138668	64561.68	90	6027.751
1607677	849411	9796	366.3556	980109	392174	17484	1008.052	80	6029.646
1700519	739601	5606	77.2966	983828	319986	13732	-227.0348	74	6030.126
1567399	622987	6318	248.8398	806526	263484	13204	-139.0556	76	6032.265
2819507	2319062	13064	985.0904	2332554	1521329	43976	2650.854	104	6039.094
672723	1212111	198578	82461.63	319634	608924	506596	145365.8	79	6051.081
2556839	1113303	9923	230.0803	1500456	509757	21548	784.2428	82	6053.283
1719010	1693095	20847	718.1167	1145223	835058	42277	1328.34	87	6055.908
2149927	1579772	7007	647.6927	1384991	757098	15717	1169.324	82	6090.440
1980120	1580497	7920	702.312	1267236	749307	18540	1236.094	83	6106.533
1529013	862306	13321	457.1081	904354	363286	25768	864.9848	76	6107.674
506597	196509	182999	2442.444	174504	65805	260910	2770.051	56	6109.807
2046153	1064615	6823	749.1703	1377943	506918	16697	1532.302	83	6110.750
1897466	1788445	6839	562.8679	1149232	776233	15521	742.5281	81	6113.583
1613676	769523	6988	455.4268	918528	321373	13475	655.9475	73	6115.342
1139361	1548890	46771	1553.653	766649	761278	88686	3196.085	84	6117.214
1675978	714087	4846	135.6606	971584	318127	14337	134.9057	82	6118.897
1683947	680280	8656	223.4016	989605	308960	20459	251.9499	75	6119.011
2126027	1605786	6199	598.9639	1369193	786710	16454	422.2694	85	6119.552
1829582	1010666	6937	364.7657	1034063	412679	15027	683.6147	76	6120.924
217955	112509	51198	882.6078	60784	31142	63657	953.7577	43	6122.807
1738017	1017920	6773	521.3653	947557	438901	12538	1295.782	77	6124.483
1715454	976121	5178	369.8858	1046253	414042	12167	474.1687	79	6125.837
2132183	1494536	15851	608.0411	2219064	1065579	55179	2733.742	133	6127.114
1592211	891422	5007	343.4927	950326	366052	12618	670.2698	73	6127.490
1830336	676450	5998	199.8878	1076882	296608	16083	148.6563	77	6128.232
1441734	597111	15063	102.4343	882319	258376	24843	766.0923	71	6128.251
219571	77017	214	149.2054	64328	20562	87	296.4807	37	6128.646
436510	1445718	23792	6313.331	324839	802203	62678	15095.64	89	6136.335
2857422	1695813	13615	886.8015	3048297	1462458	55018	2394.91	127	6140.486
2482735	1270808	8042	403.7562	1506914	583228	18265	1133.667	76	6140.771
1828956	1022774	10389	230.0229	1114214	476453	26523	347.3403	76	6140.860
2151950	1286688	14906	779.0266	1471399	717268	41175	2026.917	87	6141.451
1185000	1343031	6601	485.1161	751646	685197	16957	512.8877	85	6146.246
2203720	1467119	8006	557.9366	1587774	765004	21178	1645.486	84	6146.269
1614999	1581286	10940	487.734	1124229	755274	25508	1123.399	85	6146.750
1545308	1183000	5407	501.9327	1138100	578750	16100	1472.21	81	6146.842
1972049	1546292	7157	455.1077	1386138	718957	19185	1437.278	88	6150.888
143710	89379	123061	2759.522	48775	28801	166593	3789.267	44	6160.322
786077	1003937	8551	490.5111	514003	500870	21939	467.9779	83	6167.935
1647113	733221	7954	569.4194	1028010	325839	13576	1325.414	80	6170.951
1482366	832872	2712	149.7432	770260	335644	4186	228.6346	71	6185.680
1686888	739682	3384	101.0424	922221	286833	5465	649.5865	74	6221.505
1793142	877153	5171	439.8931	1071873	392184	12960	1132.056	78	6222.970
1681375	858658	10381	349.1741	1051673	398096	18801	639.5361	81	6228.580
1462588	1875353	20962	1289.568	1201776	1023549	46079	2823.232	96	6228.976
2051117	1214670	8169	295.4809	1369558	727817	23137	798.5857	88	6229.245
1642091	1586822	18250	600.825	1091991	807566	53072	1678.939	89	6229.607
143744	70413	550	226.855	47415	24796	1053	493.4733	44	6232.192
1126763	757812	5540	327.794	716252	350639	11034	392.2074	80	6237.453
2312778	1037920	7711	451.3871	1440737	559776	19581	1292.294	83	6238.261
2175792	1683318	5587	813.0307	1435042	853410	12901	1458.546	87	6241.286
1087312	431970	102081	2586.544	377408	135342	143572	3241.989	58	6242.179
1040264	1454104	11531	690.6891	763906	763231	23550	1856.155	86	6243.298
2073991	1188149	8725	521.4725	1136798	566992	17496	861.3256	81	6245.017
1594052	991507	4957	309.6877	1010226	433898	11903	878.1583	80	6245.942
2119328	1160732	13746	446.9506	1233523	560562	28693	294.0773	83	6247.868
1683831	1582197	5004	410.9244	1061660	798683	12518	567.6598	81	6248.043
1815035	1315062	6645	664.7845	1156559	597907	18793	1494.687	88	6250.126
167874	62887	97	60.0417	61884	30238	329	235.6569	51	6251.852
1646460	875789	6120	316.332	1012684	407124	14574	20.8014	80	6256.533
2234059	1034169	9940	467.634	1520786	546595	28185	884.1785	87	6263.365
102631	285038	319579	4655.582	26562	83632	417861	6474.802	29	6263.523
2041715	1289742	4148	499.1028	1239901	562807	8504	561.2744	78	6267.242
2142085	1113444	11148	596.8028	1248252	495562	23250	1030.325	81	6271.493
530105	1217242	1357739	25577.36	218558	476698	2342742	42006.43	67	6274.356
1565120	1475050	8117	386.9637	1064269	675329	16702	125.5822	84	6289.454
2050695	1399196	8919	507.5559	1351010	717377	23061	943.5221	84	6313.491
2531261	1477159	6112	713.4832	1639661	670337	12907	1219.683	83	6319.026
1938230	1276452	6243	607.6323	1286047	610268	16624	1441.806	83	6319.809
1940814	1127592	6390	317.479	1361096	582916	14602	450.7722	88	6320.406
1009491	1005204	7092	522.4612	690388	460429	20046	1352.381	86	6322.331
2680467	1531650	12256	690.3616	1767207	809435	36948	1508.183	91	6325.270
1773262	1333919	6710	456.431	1087960	636051	12655	1015.945	74	6325.373
2046593	847448	4187	373.4907	1205560	393477	6091	1060.505	76	6325.999
2270789	1308223	6063	802.5343	1525490	702466	17060	1153.066	86	6326.526
898174	1112979	5069	157.5709	617365	504471	14237	45.2957	80	6327.004
1851898	843042	5538	600.0818	1091932	374282	10955	1277.575	77	6329.421
1829630	839547	6535	248.6135	1103518	356119	15824	541.9264	79	6330.091
765842	1613209	11183	768.7663	629188	912387	29434	965.4474	94	6334.726
2685313	1031398	7917	584.7437	1581490	517644	19153	1371.883	86	6336.507
1576166	1203053	4505	533.7305	1102003	648800	13212	1428.793	85	6336.842
2326140	1008885	9307	358.7227	1340046	446508	22030	162.883	82	6338.153
529177	1144601	226478	47443.82	253788	493437	416841	76126.58	66	6338.550
1832934	944237	6973	462.5853	1043448	429067	15575	1352.757	75	6338.668
196990	21003	17002	74.4122	54526	5706	20374	161.1814	41	6339.620
1999510	1096895	9405	554.6205	1299054	501159	21031	935.6391	84	6341.250
980436	1039578	12986	707.3146	696280	528185	36126	1002.469	84	6341.501
674122	948043	104392	31958.99	314333	376065	196189	50616.4	68	6343.924
101151	139726	767	291.6287	34837	48045	1341	489.0301	43	6344.950
1808544	1232451	9251	329.7811	1108394	513368	16787	728.3507	79	6345.064
846918	1720321	98814	78713.66	423461	697429	249753	128813.5	61	6345.082
1233716	946967	19081	269.2441	815684	453100	42651	185.5211	85	6347.625
825609	1104549	6179	271.8419	639355	607545	20784	366.1824	93	6350.860
2214920	1764031	6421	856.0181	1904592	1225013	16766	2099.373	103	6355.835
1795350	1399467	30226	613.4786	1203788	758464	65834	1490.487	82	6356.201
2372889	1048030	10314	291.8154	1231805	434717	20039	753.3879	71	6356.568
196272	160325	1616	246.4576	61983	48335	2090	393.249	44	6359.609
1370650	844533	6416	384.7376	844793	437598	14883	441.3363	78	6364.514
2253618	1312195	7788	454.3068	1299600	610611	18571	1012.633	78	6364.757
1458008	838322	7091	586.6051	835242	337883	14266	1164.123	76	6378.789
105054	85150	353	228.2033	39238	53363	664	976.4504	70	6389.309
502914	199689	2518	123.6598	167498	59953	3547	120.5867	54	6394.787
2463572	1356530	8578	994.6258	1709035	692529	21988	2255.927	89	6394.849
564287	1425795	729715	43197.01	328604	708840	1620013	90876.13	79	6400.509
2102186	1163674	5747	635.0067	1193234	548954	12071	1330.983	80	6408.413
1631798	1190344	13315	747.9715	1173879	674988	39341	2398.83	95	6431.718
1651691	739499	2437	386.3157	914751	306098	4246	761.0006	74	6443.454
1079196	1672470	15301	1099.186	745202	974896	40611	2547.077	95	6444.883
2037910	929960	6800	294.48	1154867	394288	15588	538.8868	76	6444.948
168795	136948	741	-23.6299	84156	93813	2232	-178.1848	70	6445.154
1124088	1155124	6716	120.5676	726850	530247	16710	-225.569	83	6452.854
2250424	1577477	7339	581.9179	1654383	809930	22032	1229.595	91	6454.599
1499616	720696	12440	121.884	918705	311441	32370	-126.043	77	6455.183
1882062	1057283	9943	549.2023	1083145	492262	22293	868.0373	84	6456.977
2713796	882234	5568	347.7648	1617258	443128	10975	394.6975	80	6458.404
2032972	1189573	7564	433.5404	1305185	564005	20058	578.6538	85	6460.845
158066	33392	30583	3420.106	43578	9310	37272	4188.559	39	6462.164
1276732	847169	19701	398.0261	810043	397967	44674	645.4114	81	6462.945
851638	2469117	214309	68251.94	522911	1248334	519819	129525	81	6463.872
1075930	1693080	43286	1043.145	777648	832552	90133	5387.861	89	6466.856
2103032	887275	6105	481.4905	1139488	380830	13181	832.2541	77	6468.404
1555992	947482	8129	512.2369	995443	433675	18383	1278.686	74	6468.528
1857481	995336	11062	385.1782	1119049	458927	21163	426.6443	81	6506.148
229354	18497	23021	1662.278	63309	5147	27736	1714.79	42	6511.516
1638710	971397	4295	448.9495	944544	410773	8771	892.8531	80	6539.356
802508	1865340	79122	44570.34	514544	1048279	180665	84683.3	87	6545.039
102696	149098	908	67.3388	60556	65270	2150	-134.385	59	6545.816
696660	1207807	18792	34641.83	516992	721515	63878	61659.96	96	6548.393
955559	1664355	6505	573.9305	676663	902381	18645	1119.984	90	6550.602
2070347	1143158	9843	665.5923	1281927	520566	18977	1029.21	84	6551.160
2613143	1199373	9163	559.4443	1779862	670684	27376	1083.594	87	6551.541
1866303	896668	8407	373.2327	1145072	401009	19332	875.1252	71	6551.591
154529	201290	1304	224.3544	41652	53951	1752	299.8872	38	6552.739
197585	37548	1267	-242.3213	58049	9978	2027	-555.6853	43	6555.055
1721861	973294	5635	496.1235	1049393	457539	9684	927.4724	79	6555.987
2462243	807466	8531	620.3891	1447784	362606	20415	1095.281	77	6556.580
1787218	1463860	5482	469.1402	1018999	707259	10199	546.3639	87	6557.641
1861631	609539	5538	248.0818	1039816	254905	8029	171.6269	73	6558.966
2035247	986208	8571	328.6331	1209360	461955	19823	239.4703	80	6559.446
3042138	2173008	10410	1001.001	2294117	1670098	34498	3407.738	103	6559.717
2350183	1483247	5914	575.9754	1567324	729005	12077	919.1197	86	6561.483
3295495	1667427	7922	708.0242	1815677	695137	12477	1208.56	79	6567.016
1788494	790340	3862	370.2582	988966	329742	6470	452.967	72	6567.530
2896212	1146384	10261	515.4421	1837588	555046	23998	1619.688	85	6571.749
1040477	638155	3159	306.4199	619076	300817	5529	1102.377	81	6574.356
1929637	869213	5704	363.1944	1119762	359550	11393	717.5473	73	6574.472
1920231	1053808	10338	570.3618	1311148	519705	30275	1057.427	87	6579.244
1839096	2272126	12416	877.3376	1296317	1310628	30116	1828.308	92	6628.953
1613502	1218875	20096	388.1856	1026682	637497	42950	673.495	83	6651.485
1791063	1013007	8821	675.6581	1057230	476377	21555	2037.235	83	6653.307
370140	158913	2800	170.08	112022	44712	4084	160.3124	43	6653.573
1326706	1055279	4467	397.1987	860645	483710	11844	804.6484	80	6655.321
1825962	885038	12317	599.5837	1147981	427905	30021	826.9781	81	6655.694
2117732	656261	6623	163.9503	1210829	280725	12170	131.737	75	6658.916
2053264	1134932	10111	711.0271	1306631	601073	27581	1706.094	87	6660.743
2221793	1224966	8640	496.704	1322709	594982	18382	1148.83	76	6660.838
121958	35190	945	211.0145	34028	10068	1204	496.7444	38	6664.569
902566	774033	4560	-7.184	509642	338002	8604	161.8844	77	6664.951
1655786	1175803	6592	538.4112	1154844	548035	16137	1388.886	80	6665.064
870085	996820	10269	168.2909	603500	495838	26656	675.2016	87	6666.866
1430825	1497022	7122	493.1442	990071	840525	23667	514.3187	95	6669.391
1323726	1649495	10385	315.5985	912358	835447	21824	1579.526	90	6673.039
1493645	1465589	9863	367.7143	977190	697628	25405	984.2205	88	6678.582
1771338	715983	10272	536.8592	1065455	320617	21572	776.7892	79	6681.075
1395866	817138	5375	449.5375	840587	342505	9418	1063.75	76	6688.904
1231413	1190333	5519	529.8159	859691	630808	15817	448.9337	85	6698.902
1580030	748025	6622	236.0942	858186	290977	9752	669.6872	68	6698.925
1894791	949600	10328	499.8008	1215483	538398	27716	1445.668	80	6698.939
1287961	1093348	5790	447.819	807031	538791	14201	869.4761	83	6718.852
903390	1701222	9927	352.5047	669718	933361	26912	1403.363	94	6721.376
1958981	1145723	11796	314.5556	1178096	513691	24967	755.2487	81	6751.177
130555	108685	-70	165.073	39272	31388	-100	173.39	40	6753.142
1496917	810303	5746	321.1506	927122	384131	15833	543.6313	81	6753.598
1716038	1771299	12004	949.6244	1316233	1090065	34166	1759.513	97	6756.776
1808412	979888	3766	338.0726	954387	370133	6177	727.1297	68	6757.016
653008	1009474	168744	88212.74	335117	497216	393152	138655.4	80	6758.450
129999	35421	217	2.7737	36779	9972	-22	-84.8342	38	6764.013
1408891	398850	10606	57.7966	712912	154945	18400	-182.76	70	6764.264
2490050	1569297	9065	756.5465	1610369	765086	23374	1763.481	85	6764.951
1417957	547373	14739	521.0579	780007	240540	22665	1000.506	72	6765.498
1706549	963476	8817	411.2337	1149366	509352	26464	669.8304	87	6768.797
2731128	1294449	9940	415.634	1747764	707068	29577	708.8697	89	6769.776
1245324	722714	1973	423.0853	748072	296762	3915	506.6315	76	6770.647
1468782	1097910	5242	284.6762	889762	466907	10865	511.5265	74	6770.735
2082535	1068388	10619	454.9259	1182897	518901	24285	1202.389	84	6773.460
1662086	752623	5300	240.33	990798	320458	11783	332.4263	75	6774.088
1773061	984320	18567	671.2087	1151971	489920	41218	402.7298	88	6777.373
1805919	830700	7699	261.1139	1276119	443269	19715	1079.011	88	6781.405
135551	118015	700	19.27	44493	48469	1169	125.7809	46	6786.137
4322883	2481697	15028	1443.471	3270015	1493748	39122	3314.344	101	6787.909
113017	50059	-93	12.3827	32582	19476	-90	-115.049	41	6789.400
1220031	1413745	7996	635.3756	793483	698156	20183	1345.666	86	6792.199
1262118	593865	4034	255.5074	677985	246829	8481	325.5841	75	6796.702
1651394	1021153	6236	751.6396	1026369	438077	15646	1397.541	78	6805.291
2484246	2208609	7619	564.6259	1509919	994277	16347	1205.667	82	6809.540
2298381	1285829	7899	758.3339	1325848	627947	16587	1097.131	85	6814.156
1468383	937590	5188	280.4468	884698	430286	11680	831.248	82	6815.399
2984726	1426124	8377	661.5497	2098875	804233	25315	1799.172	95	6819.256
2202893	2474720	9359	1764.24	1313924	1156401	20468	3464.655	79	6868.120
3158828	4018365	28952	663.8072	2796093	2909580	93850	4863.985	124	6878.479
1781118	861900	4571	226.2331	1029835	356062	10410	-328.999	76	6882.096
2802453	2497417	17163	1211.244	1858950	1220329	37306	1893.667	86	6884.754
2172916	1111528	12568	689.4648	1249348	487583	28927	955.4047	72	6884.840
3304927	1829813	11316	654.6276	2794045	1597117	42911	1611.107	117	6885.834
536451	1914889	115741	42347.87	320284	851386	327789	82546.16	82	6888.310
1041542	926777	10206	278.3566	649609	409232	20452	964.9572	79	6894.706
1990303	1365506	11839	761.3679	1252823	634141	27197	1473.352	86	6896.323
1262877	677192	5434	186.0474	754950	314076	11985	501.3585	78	6898.921
351983	215435	1161	-119.0679	106156	71307	1129	74.5369	45	6899.264
105362	59642	206	73.3566	30813	19265	225	201.6225	39	6915.094
107433	24530	305	69.1105	41205	10020	373	85.3253	49	6916.192
2171183	837523	6592	298.4112	1229731	398773	15679	284.7919	80	6917.857
2421057	1097283	12763	798.4043	1523220	519964	24539	1692.838	82	6919.248
1628492	1261232	7016	455.3976	1502353	825871	26802	890.1922	105	6931.352
2078180	881306	4062	290.4782	1281440	406040	11288	697.6568	81	6971.762
2354101	1672265	10191	923.5151	1685210	933763	30264	2032.01	94	6977.514
2722786	1728321	10522	727.8842	1857084	1036216	28364	1537.42	97	6984.859
811231	225644	200269	8340.291	256258	66421	262769	10864.54	54	6986.308
1637184	1076863	7909	296.8949	1020022	500661	19382	171.9302	80	6991.684
1104833	839660	3769	177.6409	675044	369512	8745	605.5945	77	6993.622
1846410	815346	4039	401.7879	1187006	397419	8842	522.6362	80	6996.460
2922728	1526305	14251	874.2811	2086510	791458	37519	1683.016	94	6999.418
1932490	1202356	5819	839.6459	1168468	508878	10318	1498.24	78	7003.051
2186030	1951554	9032	832.2952	1727849	1166094	28484	1803.152	98	7006.545
155143	218979	6100	110.21	64608	86612	8566	137.3526	51	7019.240
483748	547218	346178	36968.98	226494	187457	545362	56491.41	62	7021.095
1268638	758719	27689	637.5529	492162	256183	39967	761.7487	62	7026.122
442032	342269	433675	59701.17	201203	140465	777417	123713.7	64	7027.428
800751	1078267	5663	349.0943	540769	516390	13115	1262.751	82	7049.838
1630825	932850	9651	1177.221	937429	379157	18646	2103.841	74	7076.845
1246815	1327357	15093	988.1173	1030603	931395	33346	2902.51	112	7083.612
1183703	644532	11518	93.5598	674176	269620	22189	82.0029	74	7084.287
414465	735321	406459	40164.55	193970	281333	722878	64974.86	62	7086.786
3156736	2151982	7676	1157.424	2276637	1144992	21067	2871.459	91	7086.817
103212	56428	405	24.7205	24336	14679	592	44.8112	26	7087.130
1351074	1345480	9995	245.7195	935725	653951	31956	625.5316	80	7087.174
2103908	874185	11196	614.8956	1272913	411732	29215	1388.962	72	7087.193
2183483	1745773	10854	1423.109	1401296	900368	28282	3296.22	84	7087.620
2179020	2335260	12919	1194.956	1390032	1235392	32955	2316.775	85	7087.954
2637869	1319250	34295	1295.949	1806709	669670	89049	2079.849	89	7090.933
2160727	1155116	9043	399.7123	1287465	524995	20099	1125.754	77	7091.259
878017	1450675	6696	309.4456	596822	694235	19525	780.3525	84	7091.827
2056266	1142110	8371	292.4131	1243865	517502	17693	906.9773	78	7092.182
2025363	720555	5765	182.4165	1158886	376771	11494	772.0134	82	7094.099
4040485	2049102	11379	945.5619	2853066	1171543	26390	2020.479	95	7095.362
1777994	1144164	3429	487.5669	916995	424287	6037	1274.276	60	7095.403
1853900	1257221	12903	491.2583	1221973	709930	30249	1314.169	90	7101.396
1266968	1006350	5599	408.3039	765866	452916	15013	244.6293	81	7109.961
1315291	1480334	7124	419.8564	889118	707559	20698	730.5578	91	7117.066
1363247	755411	4416	236.5376	838572	336276	10635	566.6235	78	7117.521
1430115	1152712	7120	551.432	806990	528168	14042	1138.356	79	7124.781
2564193	1433878	4260	452.986	1483262	663866	9273	597.6153	82	7133.777
1083979	660345	8216	286.7176	607791	274256	16254	708.0494	75	7142.409
1593398	502040	11120	221.832	847921	206088	18379	613.2619	71	7142.913
2131851	1019328	7164	394.1004	1296705	503581	15847	586.6167	78	7143.548
1185108	1339717	9625	547.9625	815313	674831	21532	1604.545	85	7155.866
3105646	2491071	46918	1367.5	2653559	1740588	119152	3846.027	109	7180.479
3316765	2901593	10928	1137.461	2679018	1819431	39773	2714.665	115	7184.356
177960	125327	1214	-64.6946	56536	48505	2056	-362.8584	55	7188.908
1324442	892065	6541	547.7501	858422	390323	14872	1080.919	80	7190.534
1477131	1299434	10115	504.4515	1024945	677249	24898	1357.178	89	7196.244
1079740	764892	3601	191.8161	765186	392266	10097	347.0417	84	7196.883
1112184	1982534	14035	959.3635	821876	925266	32329	911.8569	90	7200.505
297863	865758	68858	1756.334	166848	440960	209949	3600.339	83	7204.810
459047	431922	298252	57588.54	208660	156549	509323	86948.42	62	7205.625
258901	28431	5486	253.5646	72821	7535	5909	566.6949	43	7207.037
2666405	1096415	13675	628.1675	1630857	482674	22703	1714.038	79	7207.782
2099665	818806	3751	207.2311	1241374	344387	7684	70.2724	76	7208.662
1333024	1480896	7155	508.3955	967672	919881	20054	881.2294	94	7215.544
2320034	960601	9333	468.9813	2156795	857920	34852	2150.797	117	7216.034
1953816	1244582	8636	195.2796	1990739	1120113	32434	1305.747	120	7216.580
1424139	675155	10838	131.4118	913993	314898	25676	-113.7764	79	7217.123
2017326	1334659	11776	637.4336	1323402	693784	27907	861.1827	87	7219.243
1768034	1441918	5921	397.9681	1123104	707368	11785	958.1385	86	7223.582
1521890	1608408	6284	364.7324	1033526	824051	17179	729.9419	86	7228.987
1958635	1053221	8197	578.4517	1272372	492367	17029	1210.527	83	7230.995
1868151	727318	13466	278.2426	1084311	340517	24191	560.9151	81	7233.772
1048287	476411	1874	178.3314	615779	308960	7167	370.6687	92	7233.994
2171318	938906	4504	273.8744	1246241	426923	9166	577.0126	79	7236.140
321291	81085	820	191.002	243323	131973	5588	693.8868	188	7236.999
2861419	1475249	8592	515.6112	1836563	780975	19359	829.2399	88	7244.193
2084234	1019543	5148	285.2028	1253055	465984	12689	710.0529	83	7248.306
1649803	803516	4159	158.5199	957677	342866	7714	276.9554	75	7269.875
1415539	751971	3941	775.8901	802004	305189	6991	903.9951	74	7288.434
264085	194584	2516	463.9476	72229	53466	2918	572.0998	43	7297.945
2716144	1167969	7663	595.2943	1703860	576330	19787	764.6507	86	7299.588
2344388	1230104	11144	494.3784	1444513	561951	22528	1206.221	79	7303.941
1290796	1102938	5235	365.6835	820612	549048	13779	1387.202	82	7304.751
2185686	1486983	9518	464.3598	1368849	746086	23306	1680.267	85	7309.623
1312872	956220	3872	443.8192	791120	410104	10314	352.8154	77	7314.177
6094619	8511579	34970	475.817	5701647	6884961	149794	2458.643	117	7315.602
1485076	738145	4273	278.1153	846895	305036	9929	518.2169	73	7316.254
602013	1671122	52405	115878.9	431690	924735	132611	244114.3	88	7317.398
946206	1206377	4499	298.5939	519837	499562	11452	639.0572	80	7321.817
2284098	1205765	25832	639.7752	1495224	616045	58482	1485.44	87	7325.431
2370462	927788	13955	354.8755	1639323	600828	31687	1080.241	97	7328.794
2356127	919149	4947	475.1267	1467315	436019	11336	788.7496	81	7329.873
1530136	824248	6299	250.5739	908285	354380	14060	184.766	74	7330.213
1081481	864528	13905	253.0705	566698	379758	32287	741.9007	83	7331.413
1787977	1004927	4388	345.5668	1002834	441860	9781	633.5141	79	7334.207
224828	111583	5374	210.6814	71738	33407	7050	-2.495	47	7335.966
1942101	1093877	7515	330.5915	1175131	501747	18019	344.0659	83	7337.445
1650083	1437097	10696	558.8456	1184235	787231	27389	1381.723	89	7340.196
1491331	897563	7366	424.0326	939447	428849	18499	441.9939	82	7349.040
190762	296091	390217	7519.774	68684	97457	544674	10401.41	50	7372.332
1935329	883264	15966	473.4926	1131826	372210	28911	1131.707	76	7404.115
1452223	1281794	6682	1361.46	942997	597449	17008	2418.549	83	7405.533
1852069	763048	6286	459.4446	1210878	357219	15506	558.6866	84	7408.692
1478332	618976	4407	317.8327	864858	317091	12847	348.3167	78	7410.704
1890279	1327749	11053	336.4733	1252899	759008	29948	839.4828	94	7414.882
2334276	1537550	10784	841.1824	1514317	776347	22759	1637.98	86	7415.496
1280705	1270833	12342	627.9862	739958	625177	29957	946.1877	78	7415.645
810277	1442875	9656	332.5016	661941	891930	25589	50.7429	88	7415.858
501304	1243398	233227	47720.63	256629	586477	638050	86399.6	70	7416.156
2251467	924968	5749	395.7189	1421191	434354	12578	517.0258	82	7423.667
165020	234627	210	43.781	57866	89942	372	73.4692	42	7424.088
1658071	1262702	11014	672.0854	1174663	633473	28136	1370.23	92	7424.800
1680921	1010348	6894	381.9534	1142944	463836	17889	926.7729	80	7425.064
2473794	1050716	9721	576.1481	1476421	441259	18298	584.9178	77	7427.274
1735265	984214	10517	443.6037	1087635	480910	25269	672.7909	82	7428.022
2002010	1399859	3893	174.7973	1278311	683149	12034	-451.6926	85	7429.099
849605	1269137	8544	278.5184	585029	602492	23324	763.6764	81	7429.370
1830501	1277191	6085	550.3685	1151178	588891	16592	870.4112	77	7429.429
1974319	1112465	6083	211.6563	1220410	528198	16631	225.7991	85	7431.310
2225226	1140018	14996	433.0756	1459054	569363	38883	925.7363	84	7434.033
111514	44759	-21	13.0219	32509	13234	-256	76.8384	39	7437.995
2196841	740973	6585	60.4185	1234432	311231	13339	349.5179	75	7440.113
2353294	1211330	7921	1030.168	1284474	579815	16585	1644.418	72	7440.237
146240	68077	85895	1658.709	42768	20917	110265	1610.866	41	7442.486
1872608	1263414	7737	421.6457	1003255	607032	19321	858.7081	87	7445.979
2209336	985363	6623	719.9503	1341616	502817	13287	1117.001	81	7516.328
1487987	1087561	3924	297.3364	897794	456822	9126	250.7686	76	7517.914
1832586	1216196	6542	409.6062	1110022	600329	16919	958.3559	84	7521.938
179446	110890	830	30.563	52172	33014	1015	226.9415	42	7523.796
2391467	870317	10980	441.978	1374022	399367	20511	870.4671	78	7526.855
1576825	1799386	15237	647.3957	947052	792016	31600	825.76	73	7527.114
2631413	1283399	7563	309.6843	1718965	593826	18626	285.7186	81	7527.851
1149389	8313632	127504	35481.18	883618	5506207	376923	89001.78	97	7528.376
1943104	1749271	11721	449.3481	1282434	956143	32979	1193.322	94	7529.880
2235862	1146751	8808	460.5288	1503243	576001	20688	211.9968	89	7532.261
1512360	1423599	7920	218.312	966441	666952	20533	262.3013	79	7532.555
141399	109914	1387	8.4107	43918	34265	2184	-84.2776	42	7534.539
1438573	751945	11068	528.3148	735508	309538	17968	932.4048	73	7535.196
611078	1373901	924047	29321.64	359270	729941	2139466	76650.84	81	7536.002
2541677	885141	4950	542.695	1537628	428143	13382	924.3302	83	7537.385
297572	75634	913	141.6193	92258	22353	972	358.1292	47	7538.793
1192682	1187571	7530	560.433	852852	557656	19413	903.4693	87	7541.875
2571293	2077550	18233	1161.271	1648470	1071343	45021	2291.478	86	7542.847
731560	1155280	488892	45667.44	316743	438165	834403	73808.41	66	7544.029
1317041	484053	3919	106.0559	693842	191409	6849	-122.5711	71	7545.479
1611341	1131683	3761	349.7921	1015006	532224	8688	618.7968	78	7545.781
140505	77860	74	117.3514	38380	22217	49	215.9489	38	7549.267
853709	1907368	118265	71133.66	476889	963638	288380	126836.1	81	7551.065
123085	46219	-93	83.3827	34580	11850	-351	198.5089	36	7551.377
2344613	1190088	9946	508.7706	1459981	613298	24418	723.2498	86	7551.612
1839288	778073	12131	441.3491	1116674	350629	24304	1153.654	77	7552.572
1948681	1029912	15721	528.7481	1181350	485202	32005	1467.48	79	7553.046
1549330	574499	61564	926.9404	729950	196871	106163	1547.144	68	7559.990
1361781	920696	2843	376.8923	809461	400288	6047	147.8367	77	7563.775
1127142	1021824	8135	480.3735	692208	460287	18625	1141.863	82	7568.393
1162141	1028533	3691	276.8651	715200	440346	9060	456.266	78	7571.737
126540	62297	25	31.4025	35631	22923	-141	-17.7101	38	7572.363
2268098	1166215	5505	538.8305	1400709	537232	12562	811.3282	78	7577.600
1466044	1032129	7386	474.1546	831540	426853	13950	864.595	78	7580.258
1821936	1377498	18729	589.8969	1067753	613999	26444	1194.708	79	7619.781
154503	118813	146332	1926.825	43977	33331	184571	2433.233	38	7620.468
1487272	660274	5069	177.5709	888230	277351	8736	236.8896	76	7623.128
501454	237613	175369	65857.4	188996	89900	298199	97852.16	57	7623.673
1718729	1064893	14100	539.01	997125	489958	37041	412.8001	84	7626.467
2221178	1323838	15019	526.7659	1347455	678437	31344	1588.598	83	7628.120
106337	40782	20	81.122	29476	11333	-166	257.8874	36	7630.493
1903641	1486221	10072	725.6392	1176385	741529	27715	1335.812	86	7632.735
1321776	1180632	19563	14.8843	767995	586823	33618	-362.6302	88	7635.002
1465542	1342684	17791	643.8751	1057252	734056	40074	1563.351	90	7636.931
817269	951889	10234	172.3274	532419	442425	23733	284.8213	76	7637.173
694257	979347	6375	259.6375	426721	433433	14674	426.4114	77	7638.749
496104	927312	7549	711.6989	157175	266313	9561	1312.172	51	7639.963
1598424	900610	4146	226.3906	907826	350535	6338	332.9618	73	7640.475
245346	66118	9948	123.4828	79096	19887	11850	267.785	47	7643.656
286761	220971	835	282.8435	165484	139528	1254	1007.549	69	7643.754
1695176	1341929	7830	767.263	1089115	635515	20289	1186.413	81	7646.035
1609883	1225767	7781	518.3141	925218	528284	17687	583.8407	78	7646.965
1920566	995929	20764	271.0604	1369913	524600	51036	622.9196	91	7649.149
1591705	572201	6927	235.2047	854108	223612	11341	614.0301	64	7649.208
101639	63039	309	-163.4651	30085	21202	319	-196.9041	40	7654.117
2243060	1098836	15238	450.2518	1338015	529985	29050	706.705	77	7654.340
2074161	957292	6179	669.8419	1178072	421131	14432	1280.235	77	7655.417
2158489	1193512	8955	604.3755	1364135	549782	19259	1103.63	77	7655.617
632453	1246062	12102	53.5222	428060	577337	28997	-262.6683	85	7659.984
109535	19891	666	-131.8374	33988	9227	1287	-252.1993	40	7662.740
123134	18240	182	105.8102	33864	4998	129	316.4369	37	7696.930
1952040	960125	22022	317.0342	1174290	426650	42394	715.5034	78	7702.960
1417707	751994	5164	259.9004	819786	310244	9669	708.6309	74	7703.707
2184538	1007433	9016	448.5976	1364907	462900	16737	837.5457	81	7705.491
1052090	265350	31846	511.3606	430149	85459	47982	794.3902	61	7732.978
2103275	816667	6015	221.4415	1251197	364539	13527	379.4647	80	7741.319
1549310	1645360	9811	439.1971	1061354	844817	28757	968.8677	89	7742.500
1427358	1892651	7992	461.9512	890466	812741	20597	458.0917	74	7742.675
1421470	771540	27227	875.0347	991278	387019	48015	1103.641	86	7743.595
791908	1860391	207720	169581.1	440437	964295	494688	297436.4	85	7745.068
194515	208881	4497	242.8817	76881	89816	9583	510.0063	56	7747.095
731287	1761531	31373	29799.43	377939	805251	81671	50476.54	74	7749.311
1813101	1158161	12254	169.6494	1211676	555007	30796	1128.456	85	7753.341
1437349	856755	5973	253.4853	949676	427892	17009	709.4049	81	7753.598
1353004	1656566	10620	581.782	1018369	882773	30538	403.5818	96	7757.853
257343	135933	2876	-52.8564	93590	39817	4035	-18.6365	51	7759.203
2051935	1004097	9320	223.852	1193536	452967	20843	457.6923	82	7789.543
1458644	843821	10526	345.3086	881220	358149	18122	135.2442	76	7806.132
1601633	1070031	5866	425.8826	957797	479004	12834	892.1874	79	7812.053
105885	37086	36	31.8196	29984	10704	28	138.9708	37	7838.975
1950227	725125	6137	307.8857	1059214	291700	12012	262.4732	74	7844.400
2885744	2094644	14409	799.5449	1965099	1086527	34341	1818.33	89	7845.847
1713365	1768640	10008	503.8488	1630827	1310582	44556	1158.392	117	7846.203
1725221	833167	20706	342.4066	992128	345792	39457	379.1377	73	7846.389
1890474	1234441	6283	326.8763	1249391	596479	18447	562.4767	84	7847.563
2145679	1125944	5694	452.6334	1365924	514254	12964	973.4804	81	7848.495
2494798	892541	5911	515.4071	1273963	414830	17539	945.1379	79	7850.780
134327	22805	4913	230.0193	36442	6148	5619	256.4259	38	7853.783
1418598	2356237	15391	497.2351	1169256	1496644	55333	1923.581	110	7855.066
143635	133301	2583	152.3063	49218	41830	3813	391.3093	48	7858.219
2562155	875017	11787	503.8507	1627899	412658	30317	1092.384	84	7859.857
1911340	1022694	5239	472.1079	1247169	503660	13684	1158.872	85	7860.644
1609056	1192684	5017	587.0537	1015733	566134	10834	705.9874	81	7862.497
1409243	1443554	9077	601.8197	807892	621803	16714	949.8554	78	7867.878
193355	66978	284	-175.8676	54425	19353	60	-357.634	42	7870.189
2395141	1272989	10095	444.3295	1496297	660187	20166	1164.113	86	7870.381
1922848	1373355	6378	607.2058	1263093	703960	19778	1112.946	87	7872.471
2239581	1166754	7950	455.995	1342192	504691	16998	1017.988	79	7876.894
1628901	735050	5806	358.5166	1022107	337889	14949	761.8389	80	7885.047
1574193	1260878	10001	482.8561	1023271	648045	20520	1276.172	86	7886.272
1433012	656025	6505	314.9305	791889	274424	12983	398.7463	76	7902.196
1533300	1136856	14095	411.7295	1006130	569550	36249	1316.769	81	7902.520
1829015	647294	5891	249.2851	940410	259114	9500	152.95	73	7907.285
1369536	1214283	5721	365.7481	755835	575406	13983	687.8463	82	7908.338
1878648	1353383	5470	425.867	1151334	650975	12017	861.7537	83	7940.213
1780079	1207939	6110	291.771	1195784	583903	14976	253.9536	87	7951.905
663222	946972	5740	388.014	437826	428790	14954	991.1194	79	7952.951
864315	787396	8777	333.9897	501178	326993	19064	560.6904	73	7953.427
2838203	1186204	7900	409.19	1745493	597492	25331	509.8691	83	7953.701
2028977	754181	9060	477.266	1189169	318879	18670	784.387	68	7953.792
1780248	1027463	3754	339.7994	1053801	521711	11774	43.7214	85	7956.709
1351108	800794	4012	179.6732	757528	329910	6919	371.3559	74	7957.882
1457385	1471178	11285	358.0885	1010949	737154	26298	594.7178	89	7960.092
1636451	865730	5390	416.379	995214	388606	9981	916.7341	78	7961.410
1737016	1002153	11947	348.8267	1026840	457239	26063	3.5343	80	7962.508
1374996	750381	10155	88.6955	788050	309641	16721	190.8481	76	7963.441
1666729	1181589	22073	404.6953	1192855	665065	68164	1355.2	92	7964.551
1528346	1201889	7117	597.8637	943626	555838	14806	1117.417	71	7964.605
1840301	1186743	8574	446.2014	1241366	628541	25960	1336.356	92	7970.435
1685652	566105	5995	222.3195	861358	209133	9934	399.4974	69	7971.088
2086721	1007840	3538	433.8818	1111963	432544	5673	1071.655	75	7973.625
1724037	1123868	6622	760.0942	1140748	537345	21377	1512.85	86	7974.908
1852806	642829	4478	81.6158	1066958	280870	5158	-904.2362	72	7975.225
818069	1586818	72527	1039.365	480742	790066	176594	1679.123	92	7980.523
582055	936319	646777	65480.79	316990	411369	1345068	119641.7	68	7980.663
936593	1296990	6626	282.5186	565341	595108	15547	767.7867	80	7981.799
2980750	1669573	6718	787.2798	1766770	789611	19273	1353.615	84	7987.010
222237	418116	2049	923.1489	110219	170942	3074	1445.651	61	8017.488
2305811	862078	10137	585.2857	1324238	455286	21964	1340.38	84	8050.396
1409244	2090392	6788	903.2068	957229	1106873	18720	2001.192	90	8057.926
2203230	821215	4939	347.2779	1196080	351399	10559	544.5599	75	8059.746
947834	1235224	9401	379.1961	640179	612431	26513	1269.779	87	8060.357
2049622	1102448	9688	528.8968	1332151	527427	22838	1429.612	84	8061.645
1321053	1300522	9140	252.754	843515	604645	25088	202.8368	85	8062.729
2092327	1066574	6349	442.3789	1227303	502138	14334	1070.337	79	8063.723
1104366	1237465	13238	412.0518	677124	576243	23875	964.3875	77	8067.900
813705	2085603	40265	483.8665	667042	1158126	107175	1893.517	98	8068.750
182171	162489	238403	49764.81	82205	57268	358065	76998.45	54	8077.330
3329951	2945601	12912	1309.963	2449881	1915585	45409	3386.645	105	8081.073
1494099	920246	7274	432.2714	872678	416565	17431	1119.679	81	8084.428
2044076	1125845	9847	209.0167	1262045	494018	18326	451.8886	78	8084.947
1561716	917884	15071	477.2831	1031106	444446	30177	963.5297	84	8086.632
2388964	1071402	7025	494.1025	1482026	547397	19065	709.5465	85	8090.250
1584616	686194	6089	279.7929	971330	302257	12510	213.811	76	8090.567
1450907	1301445	9399	633.4839	1027383	674621	26537	1516.326	90	8091.205
2155847	1132027	5500	463.55	1215292	480782	10675	1390.868	78	8093.005
1971276	1352116	10479	175.0719	1222966	655780	26637	589.9357	88	8093.821
2995770	1270385	8623	693.1503	2040668	690491	22116	1912.508	89	8100.401
1132541	1342561	10158	327.2638	673591	627909	24997	555.9317	80	8102.792
1946199	2007312	6014	1116.585	1160347	868182	13519	2489.616	83	8110.136
2112422	1530470	8668	784.6748	1449251	771189	21939	1736.978	89	8111.988
1305904	950341	5429	405.7669	804782	418692	12407	362.6327	79	8151.038
991169	1745111	15711	1243.187	655377	778694	34838	3354.812	85	8165.200
2556030	1367120	7893	527.1973	1556058	616430	21215	438.1615	83	8165.849
2157355	1582738	15098	575.3978	1357479	796775	34872	1609.919	85	8167.283
2280158	1018455	14522	390.2842	1475504	489139	33735	622.5335	82	8168.208
1565721	1120336	11801	459.8361	1084138	556596	36087	905.0807	86	8169.690
1915966	1426728	5936	513.8096	1087025	630543	12416	531.3376	78	8172.895
1899209	992280	8325	517.0325	1082262	399385	16741	661.9701	74	8174.207
599183	1410201	12627	3073.975	474269	847553	37043	7440.512	92	8174.775
2277589	2345110	17739	1415.358	1905218	1377945	57447	3582.377	107	8179.536
2156530	1625427	11199	1358.464	1358767	762079	21960	2311.956	82	8180.615
2142683	1073795	10205	426.5005	1397448	544209	28900	618.29	85	8181.571
2488785	828194	6356	400.3716	1500569	377271	13934	860.8974	72	8181.669
704641	1818878	26291	27101.72	326019	914532	65034	50498.61	66	8181.762
1077688	930004	5579	327.1819	613987	376550	10901	530.3461	67	8181.834
1276169	972007	8901	144.1461	836115	451446	23043	241.1123	83	8185.215
2343906	1587993	12264	274.2104	1371605	829004	33121	391.8881	87	8190.401
1744596	2442768	12779	1358.102	1199003	1291891	27638	3708.892	89	8190.858
2253777	1133090	6773	416.3653	1403822	575840	15697	848.2017	84	8192.246
107520	124073	70	94.927	30213	43527	5	-9.7195	36	8194.111
1225076	688420	6844	173.1484	755951	318868	12439	259.0279	78	8194.795
1654568	922876	7520	443.872	996408	382145	13715	1374.411	74	8195.164
1378551	693365	7185	287.0785	853232	331183	18083	579.8563	80	8196.286
1633548	2194578	13710	8649.131	1712611	1753357	59086	21386.53	122	8196.381
1840115	738468	16755	732.9555	1148990	354054	28553	1530.223	81	8197.475
157578	26770	35239	730.1079	42729	7324	42378	954.8058	39	8199.836
142071	68135	12	39.2732	41461	20463	-177	132.4703	40	8213.408
1857788	2367277	16711	842.2871	1321557	1270029	40491	2714.345	91	8213.473
756591	411356	10577	94.9697	306336	142795	15912	139.2632	63	8217.471
1550900	1588715	9824	315.3264	914705	865370	29878	-32.4442	92	8229.301
1521463	823738	3262	632.5982	919267	364302	7261	1211.142	75	8235.770
2130137	1073895	9152	777.0272	1344558	512985	21297	1701.362	82	8255.837
866210	2189529	275547	60161.79	530441	1244104	798419	111782.5	86	8270.984
1049370	993754	6826	354.7386	591912	427597	16229	850.6469	78	8274.033
162315	86380	47631	898.8991	49866	26827	63623	1057.65	43	8275.254
144453	110046	26435	297.0035	48314	33111	38121	458.3881	47	8279.086
1072171	1048150	13694	381.4334	692797	465858	35841	550.4801	83	8281.720
1254618	531193	10199	178.3639	686087	215893	25201	495.5761	75	8283.854
1343583	919453	3135	410.8735	758425	398958	6007	1011.593	76	8284.461
2576442	1032076	9789	1864.363	1599164	480808	27264	3483.71	80	8284.484
1931087	1225575	8608	501.3088	1226941	612261	21271	1335.103	85	8285.345
1896842	910996	9358	205.3838	2075970	810528	36822	1083.314	115	8286.336
519448	785946	13928	133.7608	347052	343688	29810	-176.659	81	8289.356
2075903	1259169	12808	572.9288	1337989	611970	31321	1392.908	89	8294.873
1079915	1270944	7260	564.286	759365	693368	20385	1523.599	90	8298.467
1274615	2041278	15569	838.6209	1053031	1242689	45584	1027.462	101	8304.640
3128778	3297104	16288	1883.157	2453669	2049354	47813	4900.709	100	8304.979
200513	147602	150088	32497.34	86021	57655	247529	53660.58	55	8312.489
1446536	1240687	4478	318.6158	961574	596849	11399	654.6839	84	8315.227
1757489	817857	4305	429.5105	1026195	362555	11178	1194.486	79	8320.147
2398462	2307702	10778	649.0458	1992291	1371652	32344	1917.698	100	8325.384
1983474	1229198	5859	744.8899	1242455	579580	13478	1568.516	79	8325.518
833076	1169094	5018	250.9098	532301	506588	11069	686.1709	78	8331.709
2070204	1281623	8763	378.0043	1397838	632014	20887	1420.361	84	8334.280
1737818	962777	7937	95.8657	962526	395558	15390	306.379	76	8356.285
1388957	1986901	7404	233.5644	871589	1022674	19664	750.3504	88	8380.436
1697427	624988	5489	486.1329	1046414	287212	13549	971.2989	79	8389.058
2220296	1242618	8080	760.288	1428722	601472	23660	1385.326	85	8389.580
133951	174673	626	37.9186	42188	58327	879	93.5119	41	8390.272
1561102	754460	8202	332.7322	931778	350063	21130	547.393	80	8392.598
2197874	924476	5591	593.4551	1428756	439226	12104	1681.234	84	8395.968
2059392	1318455	7052	808.2172	1303342	712301	18540	1682.094	88	8398.943
1359064	630832	13590	163.399	810480	277907	29093	248.5173	78	8400.321
1128490	896510	7637	447.0357	701348	433895	14155	852.0955	82	8402.015
2039993	2298907	6604	649.6844	1486804	1191012	13798	844.4678	90	8402.840
852856	1219561	8336	245.4496	574017	588912	21098	322.9978	87	8405.600
2041222	1131495	6683	385.3163	1258732	515254	19231	241.6591	81	8407.707
2287407	1165898	9920	724.512	1337786	551133	24707	1033.663	82	8409.657
2537435	1963775	14193	863.6273	1787447	1098533	40411	2314.857	93	8411.572
1487478	473392	4256	207.5616	758939	189200	8961	123.5121	71	8417.241
102570	442907	892	67.6412	28882	121528	1267	-10.3213	37	8421.868
1404524	880737	5022	137.3342	918282	394940	9601	-18.5839	81	8422.626
1269440	1523849	9710	605.731	832411	747065	25941	1423.09	81	8422.860
1900279	1156317	6392	330.1912	1137813	547457	15878	383.1558	83	8425.604
214858	203526	1875	118.1875	100898	83644	4503	156.0183	71	8438.702
2177278	1027349	6680	373.748	1286162	452572	16791	734.7751	80	8440.080
1503131	1291614	11896	409.1656	987523	584853	28575	17.0575	83	8442.168
2214762	1114950	5898	469.2778	2465076	1074469	26365	1796.077	124	8449.809
1723074	1356623	8282	404.2202	1122151	627232	16713	1101.999	82	8484.208
3206443	2398887	10214	1682.205	2086952	1308340	26453	3361.413	88	8487.076
442411	1229782	52344	20250.7	226008	520562	131739	34434.76	72	8494.330
2353857	1280264	12753	413.8433	1540250	637941	28789	993.2629	88	8494.910
122655	41462	368	161.0448	43563	19711	773	166.7653	48	8497.724
2636888	902168	10832	470.2752	1523304	405274	16514	722.6354	76	8499.673
1443360	1932171	6606	903.3966	923450	846936	18263	1975.954	79	8500.205
2224790	851904	6984	153.0024	1345143	377490	16684	171.1724	78	8503.798
2265101	847617	6992	358.8512	1421105	403687	17634	336.4674	83	8505.218
2260311	836338	5941	416.0901	1296142	395544	14377	1001.15	80	8506.741
1968156	833448	6415	573.8815	1131528	350023	11692	1038.521	74	8507.368
1374946	2455381	23042	2447.256	965701	1157237	55992	5471.751	85	8508.300
2043435	971440	12325	190.4325	1264439	470447	24945	71.4145	81	8508.570
2043339	1092255	4886	403.9046	1186143	526609	9425	1272.743	83	8512.467
3163546	1656557	9589	590.1429	2138604	925553	23687	1563.441	89	8512.852
1087786	1121709	11264	168.1104	692207	541038	29696	126.7456	81	8518.905
1519437	2540673	15986	1502.615	1194924	1466810	46319	3823.696	95	8521.506
1168950	1404681	5209	460.4249	759236	635887	15058	568.1538	86	8529.885
2553444	708440	3058	292.9538	1344375	306424	6995	791.4195	76	8581.104
1835658	1122089	7056	737.6416	1579192	887646	30182	2199.81	121	8597.821
909247	1373088	9967	406.7487	655540	707978	24475	1451.047	91	8600.355
553405	841419	45083	28619.56	213647	337368	73321	41282.11	62	8602.429
2040973	827567	5097	293.5417	1180662	365418	8741	213.1701	106	8604.633
1609200	691086	13274	187.8714	962425	316893	28841	536.7801	79	8605.953
1521462	342217	31607	628.7527	634759	113147	50308	1318.679	65	8607.738
1291849	1499243	8763	509.0043	820037	715513	23268	1217.735	87	8613.239
1873385	1007516	2964	432.4804	1054083	435480	5388	639.6668	75	8615.968
1274135	729863	14967	437.2487	713143	325786	25473	866.4353	77	8617.598
703611	1293682	207583	86088.8	337537	608633	546245	152425.3	75	8619.242
178353	18455	1053	-239.5267	49466	5003	1248	-442.5872	40	8624.154
1331756	1542384	5325	535.7325	927275	679937	15736	1725.59	86	8627.900
1794764	815399	8168	284.6248	964580	355310	12573	126.7453	74	8629.980
1841819	841433	4776	355.7336	1118028	364199	10597	661.0917	78	8631.422
350173	221503	2398	120.9278	197064	155799	6264	77.6104	74	8644.869
2664004	1294292	8770	605.997	1567488	597462	20471	1060.223	83	8652.727
1750951	1452029	5972	407.6292	1145318	721879	15844	661.0484	88	8655.865
1291358	1476452	6932	420.4852	862910	786525	19857	657.5777	86	8666.274
1255905	1442436	13135	2105.874	736638	752833	32023	4391.89	89	8690.684
2402430	2331067	7735	529.9335	1671492	1188787	21611	1173.177	92	8706.033
[truncated: 8,001 more rows]
