# Supplementary material for: Mitochondrial calcium uniporter-mediated mitochondrial dynamics imbalance contributes to contrast medium-induced renal tubular cell injury
Source: Front Mol Biosci. 2026 Jun 29;13:1848361. doi: 10.3389/fmolb.2026.1848361 (PMC13357276; doi:10.3389/fmolb.2026.1848361)
Supplement: Supplementary file 1 [file DataSheet3.zip › Flow Cytometry Assay(1,2)/Flow Cytometry Assay-1/╧╕░√╡≥═÷-1/╡≥═÷ 3/CSV/Ctrl 3.csv]

FSC-H	SSC-H	FITC-H	PE-H	FSC-A	SSC-A	FITC-A	PE-A	Width	Time
1858453	959572	6318	407.8398	1176353	449505	15566	745.0526	84	1.207
1867580	619321	6954	550.3194	1059321	261981	12592	1125.011	68	1.242
615493	1143133	404267	39968.98	323046	569865	1014309	70681.94	74	36.503
1515206	1789896	21665	811.4065	1004309	899206	43136	1542.73	88	44.739
1241912	1026177	23654	1904.189	838337	516741	41798	3812.268	100	54.267
1992948	896677	6119	560.4759	1314818	468831	17054	1280.929	87	55.069
2576632	854415	7203	251.4883	1480319	389248	15520	250.672	75	55.366
2225923	1039651	7496	704.3256	1847593	774344	26822	1562.314	110	56.304
2097073	1145990	38158	1188.064	1094981	463740	67926	1725.449	71	57.725
2174917	1449925	6575	535.8575	1368843	792806	21053	749.4733	90	58.350
1678945	1273089	12146	671.1906	1074180	628374	33310	1521.691	86	62.867
115984	84297	267	212.5787	66412	47500	65	465.6465	62	63.772
971416	845688	6048	241.6928	553433	356545	12591	-88.8449	77	64.741
2058943	942610	6961	293.3121	1368956	442229	16691	485.1651	81	65.042
106153	22294	82	-95.7998	28239	5924	73	-390.5047	34	65.988
2025769	1438256	11175	556.9175	1279763	647104	17219	819.1859	80	67.804
2191565	915007	5045	381.0245	1293081	410480	13188	699.2468	81	69.964
2677218	1085682	8946	344.6706	1622961	554870	24367	896.5887	87	72.397
1450535	1071127	62802	1994.792	746033	407188	120228	3450.191	72	74.219
1388172	676772	8365	431.2765	801020	298983	17039	610.0879	73	74.440
1711765	1183935	7141	564.4101	1023315	576978	21014	672.0854	89	81.079
2299945	1224754	6166	702.7126	1548840	621760	19591	1575.855	87	82.677
2742857	1039569	8010	760.361	1402705	418962	13059	823.8099	76	90.562
1643214	821250	8239	273.4079	925390	354978	17679	504.9919	79	96.957
2428501	1051353	12489	1433.833	1430329	456275	26923	2732.78	77	98.225
398554	984407	364494	34839.31	245839	503888	911354	68140.16	81	99.440
1991096	864773	7758	207.6238	1345190	489378	22211	228.8371	91	103.725
1663353	820767	5383	536.3863	911588	333018	9671	1177.343	74	105.041
2193669	1283119	6475	476.2475	1394574	563806	15893	713.9973	82	156.104
1713457	1235144	5800	348.38	1161781	614691	12245	135.9445	84	159.557
2277206	1041282	5941	385.0901	1329345	467132	10521	703.0281	77	160.930
2459718	757719	12959	584.1999	1541247	371550	27952	1010.707	82	161.842
2498073	836125	8042	321.7562	1509060	410851	21359	954.4399	85	164.968
1626368	870546	9653	426.9333	929404	403252	23209	515.2249	82	166.666
1765555	635895	6330	289.113	995832	300951	14503	275.0183	79	169.136
1503063	1093120	5969	180.0609	1355532	888057	25451	250.6011	110	169.369
3054042	1795300	11860	1907.346	2243064	961493	29643	3262.372	94	170.574
101949	50699	306	-109.0334	27485	15148	129	-238.5631	32	171.264
539684	1681945	833380	14334.62	321770	831329	1807796	31686.16	79	171.724
1162586	896026	10822	373.7142	679529	401427	24756	919.6116	82	174.951
290924	256833	180100	40038.61	126427	91206	288955	58241.38	57	177.155
2257085	1107511	7438	480.6718	1407459	536509	15782	691.9702	83	177.482
1719049	1399792	7778	290.7458	997003	642082	11438	50.0718	78	178.666
2072192	791275	19789	657.3629	1310704	408726	44182	856.2102	86	181.248
2176156	1100567	4715	231.5115	1268421	477434	7222	57.7542	77	182.652
143731	50306	159	-9.8801	39440	17682	140	-30.146	38	190.817
1596654	1325964	10855	679.9655	1031860	555345	22552	1396.767	79	192.888
479060	135344	66176	1105.274	145384	36496	86144	1153.878	41	192.945
1847733	1105741	6536	500.4696	1184067	557503	18475	853.4475	88	195.818
1529919	905618	4742	574.6262	950832	431156	12121	1313.788	83	199.095
689184	1873564	664451	46433.5	345462	760455	1361276	73284.38	73	203.694
1876028	986337	8928	398.2608	1212696	536260	21599	1038.904	90	205.231
1899829	733528	7017	338.2537	1021601	301629	13883	542.2363	73	205.708
1734109	959641	4564	305.2404	1027366	448272	10352	667.3472	84	207.130
2085049	945519	6063	485.5343	1270728	432730	9809	978.4849	79	221.521
2156715	1170599	8255	485.1055	1430581	588086	21552	819.6672	86	222.906
2246301	1069155	9325	500.1325	1378067	519246	26544	1399.318	82	266.105
1611447	1332333	11591	536.0551	1114203	744726	30654	1245.889	85	266.140
2768555	1432547	6570	440.577	1837837	683524	18889	1291.873	85	266.783
1148838	1148318	8282	500.2202	779206	518995	18082	1117	84	269.639
1233909	1161823	12929	225.5169	841758	577908	28800	752.68	84	271.024
2016771	1255804	10168	614.8248	1216986	570193	22566	1229.753	82	271.782
1991926	1302472	3031	342.8391	1323725	590042	8134	1226.517	85	280.308
519674	456870	362741	40919.57	236357	178356	649110	69006.07	56	280.528
2388836	729694	10731	630.8091	1477333	376758	28328	1008.601	82	281.823
1596081	1437977	10201	342.0761	1025662	716399	27354	789.7594	86	282.741
2413081	897559	5989	525.1829	1444992	444770	11492	163.3012	80	283.902
1266360	985242	12328	480.0008	703674	424206	31306	954.0666	78	285.287
1315481	1516644	12683	704.9163	871488	755268	31576	1740.214	85	290.005
2170037	781979	5263	348.6543	1186413	333776	9865	568.4265	76	290.579
2086769	2194408	9891	711.6851	1822824	1550947	41493	2669.157	114	294.688
1714890	764347	7572	497.3892	1096751	353298	14378	557.0058	81	296.855
104243	74218	24126	2778.269	29697	22535	34790	3664.719	37	297.546
661557	1705392	20098	55153.9	364124	802440	48757	100200.9	76	300.624
1747094	1179581	7665	444.0065	1099130	514610	18718	755.4798	82	302.196
2317259	811711	4801	412.1361	1221692	355818	9629	592.3869	71	302.260
1607143	1242072	10351	520.4911	1022329	539558	23799	1016.324	71	302.366
2078324	1121325	5067	392.8587	1273255	583276	11937	668.2657	87	303.905
2048947	1276352	11072	319.7392	1350131	600059	28827	258.7947	86	314.869
1989321	943568	11438	428.0718	1270951	529546	31965	420.2365	89	315.723
398605	1134130	3764	645.3604	122118	323550	4903	1088.458	49	329.222
317198	165190	176211	32145.24	101055	71876	272024	82881.75	56	333.661
640544	542218	47684	41387.27	248852	193917	117649	82880.31	72	333.680
2561168	2420069	12365	1008.677	5245284	4025132	97847	6733.817	229	364.235
1903583	1120052	4549	736.3989	1225349	530202	12449	1496.589	84	369.234
1595143	554527	5880	302.868	924037	229285	12135	354.7735	75	375.635
1271419	592334	5090	384.549	739980	282601	9113	678.6393	74	376.376
2294893	956131	3272	318.1592	1242120	437203	7071	918.4831	77	376.691
1794185	902085	5888	291.7168	1126833	437910	16931	183.6291	84	377.938
2449700	1127602	12226	735.6786	1535115	526425	29668	1543.775	82	380.761
1764278	730509	22836	752.8996	884113	271228	40669	1084.731	63	380.927
1204641	1692174	11953	960.9633	748553	775792	28225	1877.422	82	381.548
1119370	805581	2560	163.616	680724	339011	4382	292.4302	72	381.783
1894237	912101	12864	789.8704	1088164	403408	28797	1549.112	80	383.437
1484561	830969	3059	147.8099	793446	341286	5536	-192.6304	65	383.480
2921044	1432197	18698	522.3578	1760542	683363	33995	1302.12	81	383.696
2659235	1576190	6821	975.4581	1777763	827802	22230	2051.103	88	384.808
1217781	813817	5052	5.0172	714871	343357	9618	81.9698	74	386.725
1375137	1152276	6466	414.5426	895189	525376	11962	1272.668	83	388.293
2344735	783667	12417	369.1937	1498388	363896	22563	741.1843	81	390.753
1724732	1021051	5030	522.183	1110561	479768	13515	857.1915	81	391.158
614992	1144399	693564	15208.14	262332	501513	1257971	27161.97	68	392.474
136522	101333	591	143.9551	50341	40015	811	483.2971	47	392.843
663965	1276517	621067	29307.46	333413	596066	1364520	77726.57	75	393.467
2067538	820458	4578	615.2258	1236526	355366	9542	994.9062	77	397.443
2520391	1223870	9239	591.5079	1617490	611548	23685	1060.729	91	400.566
2726042	2160825	9821	1255.758	1943559	1357232	31777	2587.29	94	401.994
1806364	1205710	5013	307.6293	1143929	602173	10049	700.9489	88	408.721
1529969	999318	9477	149.2597	882314	454441	19024	-81.5536	84	409.499
2237593	1080063	7155	153.3955	1263289	491663	12299	-76.8261	78	411.409
2177380	919291	5351	350.9911	1270057	418320	13394	646.6034	80	412.238
2295223	1659860	9153	448.8833	1581465	855678	26712	755.1432	90	420.729
1859280	1018158	7042	675.6562	1107318	427659	13376	934.1936	76	431.755
2099441	1137436	3801	655.0361	1137076	469497	6520	1223.772	78	446.165
2214904	1682723	8973	611.7853	1386883	825825	21739	1062.758	83	466.747
2452148	1657123	5320	450.452	1761559	930599	14309	642.9349	94	479.644
1610676	668163	3868	254.3948	937101	278623	8847	762.9167	75	480.544
2046658	687523	7923	487.8803	1155732	339103	16006	646.7366	81	487.460
1680215	2367448	8315	862.4715	1083902	1099952	20816	2323.578	92	490.906
2515387	2190200	17798	1127.868	1484207	1132702	47323	2512.22	89	495.936
657182	411359	154963	36455.82	233597	139848	243301	52224.98	57	496.630
1941087	1258278	5346	381.7106	1309612	597764	10428	1007.411	86	498.715
1993183	795820	7766	605.4726	1114932	354097	20264	1125.01	74	498.965
1982452	747273	35115	727.9515	1076653	330392	57851	1202.241	76	500.418
2675155	994206	7446	503.5206	1670907	528792	21644	1438.428	85	501.367
1536397	797917	5871	503.1631	1013344	386989	15755	904.8555	84	505.192
196311	85002	276	-154.7164	53746	23696	75	-380.7925	41	509.037
142553	215953	1083	-148.8437	44536	66800	1177	-380.3703	42	509.204
2096385	935373	7206	283.0566	1220832	417072	16622	489.0942	80	510.278
1802557	930250	5918	661.3998	1004059	436595	12661	1376.082	79	511.471
1785221	1062433	4350	227.035	1037026	452028	9472	321.9792	78	514.344
220393	57235	72	75.6392	60728	15815	-176	194.3264	42	522.936
1984413	1175546	5950	431.795	1294559	554562	17108	555.1588	84	527.577
1462771	1771352	12843	1210.892	937686	811277	28687	2251.941	84	539.677
1808086	1242582	3643	586.7723	1085168	505332	7823	1190.27	76	563.211
2269124	1302880	15329	535.1569	1262997	542732	25414	1196.925	76	590.045
560936	197763	10507	330.0427	177586	55907	13709	520.2749	47	590.263
1665413	853236	3192	439.6712	985028	374950	6362	638.5082	78	592.539
1815987	729675	3665	266.6065	1107794	344181	7104	449.7344	77	592.833
2010790	939775	12682	249.0602	1213048	441523	28945	1193.814	81	597.710
1628135	1189412	4105	353.2905	1025817	513678	7115	964.1515	74	597.850
1950945	1062990	8117	420.9637	1042931	430337	16022	836.4342	75	598.853
1745533	1020824	3882	515.3802	1091898	467771	10500	410.05	79	600.483
2050107	1692461	11082	804.3002	1707484	1215117	23886	3142.805	107	604.423
2528933	1266040	8873	321.1753	1617441	669498	23732	959.9652	88	615.169
2178407	787348	3822	225.0142	1216991	351464	7792	771.7312	78	616.003
146920	92234	515	66.8915	43447	27917	895	-73.7905	41	618.495
164031	257801	1621	57.7381	54203	84525	3262	81.5982	50	619.390
2782888	1385504	8226	514.2786	1890004	738006	21810	1220.541	90	620.957
2235275	787263	6629	482.0869	1384098	418314	17770	869.897	83	632.016
2028320	1138289	7303	353.0983	1310856	541850	17049	652.6489	85	633.328
2263549	1723961	14031	895.9391	1479613	815497	27349	1765.479	85	637.639
1933302	1171715	8691	699.3651	1268256	635480	20628	1838.631	89	638.952
1312887	786711	2824	398.6264	772173	318448	4046	503.7806	76	641.016
1588151	524398	26002	371.3122	684236	188771	43595	614.6795	66	659.088
542062	143420	2936	40.5096	196317	43039	3913	-280.0807	56	670.542
876376	348305	28691	435.3651	334190	108731	40952	765.0072	61	694.671
1841214	1009709	5034	496.6074	1243601	504776	10622	183.4942	85	700.935
109280	19567	560	-25.584	31442	5285	302	58.5422	36	701.550
967213	1023007	4337	88.9057	628105	524610	8301	-99.5139	82	704.275
1970918	938380	4558	338.1038	1198090	459111	10838	829.4118	82	705.076
1200721	1168527	8702	214.7822	766151	565544	19217	653.6737	76	705.376
2266223	941502	6540	455.894	1233001	426862	12842	923.0362	76	706.174
1767443	953459	4258	557.2738	1111586	471681	9290	1383.169	83	710.100
2065712	1338295	7103	1025.878	1199388	541019	13877	1475.1	73	710.360
1333437	1078577	4570	932.377	752500	473349	7878	1379.356	73	710.499
1459533	838776	4682	328.2602	900846	376585	7037	859.3757	77	711.217
2253790	907590	12679	794.4919	1213443	407424	27080	1736.188	78	714.457
100368	53656	454	-55.3306	29488	17047	824	-32.5736	37	715.277
1587898	2249320	21608	999.6088	1128452	1216667	59625	2259.962	93	715.320
2777708	2388579	12080	1095.688	1891823	1411015	38757	2589.868	92	715.918
1709008	1210046	4485	254.6085	1072770	564055	8351	398.2911	75	716.456
1898860	545782	3930	140.473	938919	201866	7372	145.1692	63	716.549
1622353	645749	3688	202.2968	932931	277204	10185	221.3785	77	718.418
775900	1849776	353094	57120.77	432927	864812	739213	99631.25	75	722.489
2459200	1681126	6949	686.0389	1730631	947507	17257	1253.718	94	724.430
1784073	773121	22996	760.8756	1093550	347288	45074	1736.851	78	733.179
1840192	1001008	5064	144.2904	1074256	435315	11837	-18.3443	75	733.290
2005775	870334	4223	418.3103	1165198	392243	9914	788.3754	78	736.741
2437932	1715214	11316	728.6276	1848965	898311	31589	1462.343	96	738.341
833776	1174295	16187	404.6907	551538	533880	37538	599.2818	77	738.552
102910	27991	415	-13.7185	27847	7579	612	-61.0668	35	741.837
2480964	1070000	10309	497.5349	1598265	518691	19253	795.4933	83	755.599
1853665	722197	3767	160.9287	997841	295000	6640	363.504	74	799.788
2710166	2378673	11856	1013.922	2095228	1446966	37172	3060.949	102	802.184
118177	115634	384	-34.2576	38663	38909	728	-75.7592	44	803.547
2080745	850062	3316	242.8276	1195397	366865	6274	895.1714	80	803.907
1399901	1316429	15607	838.1527	856030	647051	45292	1962.481	89	810.331
1852256	1362083	5682	363.3602	1210249	614375	13933	766.0413	83	814.492
559119	1436307	778750	36762.88	349289	685358	1700372	86391.47	72	814.798
2707094	1198224	10174	1005.961	2457301	910364	38055	3044.885	123	818.279
2111171	767914	7995	373.5195	1202571	321217	16024	146.1464	77	819.064
1792044	1061193	19571	408.7331	1152930	545267	42962	1278.768	90	821.467
851089	1597416	11547	719.3867	525042	744027	25170	1044.037	80	821.926
1171669	1051069	5579	347.1819	633921	450136	14787	487.1507	75	822.086
2437636	761041	400505	5006.331	1371084	408720	590667	9109.019	106	822.315
2156626	1506987	10706	370.4066	1503126	717843	19054	604.1294	94	823.626
2114654	1066486	8608	456.3088	1330119	547911	25804	1062.804	87	826.223
1154077	943977	4169	151.0809	607692	388922	8385	-180.6015	70	826.567
2084633	1176957	8099	716.5539	1301404	548906	18975	1471.498	79	826.824
1499839	933693	4078	385.1758	868268	401708	7343	1081.342	77	827.721
2169796	1350637	20035	1362.964	1426228	721142	45753	2709.143	91	830.025
1122532	1756413	7354	1698.759	746059	767219	19114	3589.495	76	830.251
2434993	918904	7278	434.6958	1545946	457762	19165	592.1565	83	831.553
1054574	1080285	6118	779.6198	680444	512075	15762	1455.848	84	834.676
2578421	1097456	9796	395.3556	1725194	566012	24055	869.4855	88	835.664
179562	20087	-10	33.439	48614	5469	-106	-68.7466	40	838.345
2488405	1176000	6424	424.5864	1349926	512943	12897	301.1217	77	841.519
968422	1960243	90829	61725.71	601962	1011235	247960	124838.6	89	843.420
1036673	1125500	9792	1722.931	802594	1364711	57437	10691.82	184	844.937
2683105	1209831	7130	445.993	1731715	598917	16165	815.8565	83	845.774
805058	1346741	169587	53736.43	469715	809128	460284	90440.13	85	846.788
1989840	904929	6091	494.5051	1240279	413746	13736	1022.39	81	848.002
1917845	1133570	3344	646.7984	1058873	477644	7155	1481.396	76	875.358
1168817	719709	8715	64.9115	650731	291613	13725	-6.0275	72	912.347
1714914	1318657	6381	634.7741	1182479	664808	15385	1204.099	85	916.566
2155447	1146302	7497	726.1817	1263092	601644	18124	1606.956	85	919.782
1318313	1586771	7187	551.7907	820346	718134	15854	808.6094	74	919.932
1877695	1393905	7576	465.8136	1192285	658488	25937	967.6657	89	923.119
2306175	1436827	14397	648.2717	1267689	675442	33652	1147.477	79	923.825
2306930	1399916	7376	537.5936	1483100	668750	18716	896.7676	84	924.434
2573223	1079306	4724	251.2164	1485095	472454	7611	643.7771	80	925.558
2057011	1697247	6396	490.6156	1279212	808965	9685	1004.328	83	926.717
1647072	840579	7936	417.0096	977084	390156	17069	1034.771	78	928.235
2427894	936960	18309	1089.335	1564150	449993	41650	1808.565	85	928.986
1357272	624779	2469	216.7109	739358	269475	5022	79.3342	74	931.585
1554055	3081493	8444	1775.908	963508	1818038	25194	4600.583	98	932.875
1828441	833005	7131	290.8491	1040688	394221	21482	274.7402	86	934.914
2132751	1278474	4421	546.8181	1356887	676361	7512	1515.023	88	935.583
360350	730936	27887	1256.061	215359	313365	50382	2291.03	74	936.394
1659229	1088629	4037	446.0757	1037692	503831	11152	1082.227	82	941.331
1619659	794337	3661	400.1821	1034303	344776	8076	618.8636	79	943.970
1354150	813597	5911	192.4071	830966	369233	16567	80.0087	79	945.340
1162391	1972440	18543	616.6623	999987	1400883	72471	1438.423	108	947.544
1829460	1330947	12574	797.6014	1332884	715930	35673	1245.655	87	947.633
2113293	973021	14198	714.9078	1448185	503486	39051	1210.561	85	948.199
1576845	868765	5306	289.4666	945800	369261	9179	784.1419	68	948.242
129496	31545	466	-113.0574	34545	8651	435	-177.5965	35	949.124
1335113	1389274	17437	1009.816	810046	625214	33112	2308.183	78	952.017
2271347	1109847	7231	338.4591	1440794	554368	16657	856.0577	86	960.708
2113191	1075780	11312	586.2032	1220460	466694	22335	447.9935	79	962.383
510436	1037998	62739	52017.86	264085	473835	141534	89183.26	71	1014.212
876938	1090518	22092	894.9612	540059	586012	56866	1165.983	87	1026.601
2191435	1360841	6900	627.09	1442105	674992	18826	1230.939	87	1032.073
3212772	1270325	13131	533.4491	2074194	637305	33571	1530.133	86	1032.751
2001097	1104167	7583	371.8063	1274825	558298	19466	782.8426	88	1034.318
2019469	1215976	5894	731.8534	1182603	565842	14883	1422.336	83	1038.353
2511339	3447197	16793	1716.487	1485064	1913765	35920	4272.112	91	1039.323
2231175	1323350	8058	793.4538	1354349	612262	19098	1953.798	84	1040.515
3237055	1294869	13710	780.131	2027632	608678	34874	1992.631	83	1041.141
1430468	904209	8034	409.9074	966804	440487	19021	617.8781	83	1041.625
2912711	1870669	60090	1872.049	1623336	830007	95781	2470.114	80	1041.940
2784402	1055976	5285	527.4885	1627233	481570	8846	1039.061	80	1046.930
1513571	991661	9524	335.4964	940544	439712	21698	879.6578	80	1048.913
1186742	1947904	31487	1622.021	1234648	1089318	85301	5429.186	118	1049.443
218347	214682	222	156.0542	56006	55208	-9	216.2951	30	1049.472
1145005	822107	9884	288.6924	631059	351020	23117	686.4637	79	1051.435
1310151	884374	7291	259.8251	805308	418049	15118	672.5198	82	1052.948
604481	1139987	314032	5165.795	293348	433777	505303	8729.898	68	1062.582
2355743	924086	4980	328.378	1463031	428457	12837	820.7557	82	1064.044
1516668	1269158	9931	827.9291	1035447	605190	19606	1361.697	89	1068.486
1596889	1114663	5322	423.1642	1135222	619815	14543	869.2623	90	1070.463
1895958	1002160	5508	192.3988	1084055	454707	12717	72.0237	77	1070.647
1335417	938663	8834	445.7874	750458	435112	19606	1246.697	80	1098.028
370078	264771	75894	4006.854	172356	116651	151257	6763.118	63	1128.340
2290118	886712	3483	495.7963	1367200	394768	7669	610.4309	79	1128.795
743976	1606342	7471	700.9231	553586	824526	20896	1648.066	89	1134.764
119642	110453	103	106.1783	36448	31786	121	144.5881	38	1135.198
1450820	1097444	5555	544.6355	887815	461317	14929	1199.717	78	1135.617
1516137	997458	9134	370.6174	946623	475041	15971	600.7731	80	1137.769
2157901	980497	4726	295.9286	1223125	425930	10189	384.8029	78	1138.867
1629649	668860	8956	403.2316	943646	289683	15765	767.4165	80	1141.866
1455432	796348	5800	333.38	879495	356167	13224	918.0664	81	1145.061
1675445	1270833	11126	606.9686	995492	560326	26176	990.2736	76	1145.109
1642102	1063838	6808	765.3288	1298078	622522	20311	1604.247	97	1147.374
1759575	1050294	2972	114.3292	904312	401951	5356	-10.7284	73	1148.793
1429334	1494740	9442	606.2962	1002957	726520	26095	2163.929	89	1149.738
1458029	718231	6478	216.8158	920710	337310	18950	569.095	84	1152.776
1767074	1173568	6853	382.8533	1809830	927720	28236	997.8396	122	1153.721
133208	64467	61626	1547.019	37539	18073	77705	1790.25	37	1154.566
1067732	962748	12854	621.3094	581254	375851	20191	883.5151	73	1155.767
1270538	764431	4946	911.2706	867482	402851	10620	1575.782	84	1164.906
1760236	756857	4628	103.0308	977516	322090	8880	467.168	74	1173.569
780767	1752475	326009	39302.3	442178	748743	626958	91278.74	77	1178.598
1584070	843080	5349	96.2789	875260	345260	9089	-310.9071	78	1182.970
2768179	1203891	8070	620.727	1745446	578492	19688	2016.897	83	1187.128
1943490	1127814	5326	461.5886	1150273	465683	11228	1017.291	79	1188.694
2277451	1421420	8086	719.4246	1468096	654715	18864	1477.47	83	1192.335
2418516	1241450	5491	288.8451	1370800	597757	12290	575.469	81	1225.615
100281	46594	58	142.6538	28618	13822	-94	296.5266	37	1232.528
2693456	1098310	14675	405.2675	1588016	509270	29154	552.7394	81	1235.806
2677105	1617949	12471	918.4231	1790585	852346	28691	2035.365	90	1236.779
2217833	892994	11383	295.9863	1319209	411458	25537	577.2257	81	1242.175
1479289	1229883	14047	574.6367	993334	629088	33119	1976.176	86	1244.859
1678789	889866	5589	674.7429	982117	350363	10901	1275.346	75	1249.211
1886041	1035539	4186	234.6346	1136732	443491	8387	282.1107	80	1250.833
1615581	732547	8440	271.484	935128	313515	16346	296.8106	76	1252.442
2366191	1269436	7074	484.0514	1423497	574039	17047	1325.937	80	1252.541
1997156	871551	6736	254.6896	1196721	419080	15893	540.9973	77	1252.828
1355912	856886	4301	270.0861	766705	392609	10851	636.5411	73	1253.200
2801435	1251810	7517	538.3037	1877779	607979	21651	1023.421	85	1254.307
1435108	930086	4873	252.7753	842849	400020	10900	33.49	75	1254.971
2669862	1156966	10520	587.172	1626896	519169	24683	922.1163	78	1255.127
1673056	859437	12922	311.5242	976379	377815	26305	96.7105	72	1255.407
1137688	827413	6496	312.2256	698614	358062	12334	549.1374	72	1255.817
1318816	988962	5003	480.0683	877209	443115	13823	868.8703	83	1257.043
1219894	792370	4988	346.2268	781562	356749	12729	783.2969	82	1259.816
1536531	691572	5206	423.8566	891066	312431	13653	604.3333	81	1261.062
1845732	658333	3003	291.8683	979407	271240	5407	249.9327	72	1264.149
2072201	918932	23576	687.4136	1299880	446121	54536	1712.27	83	1265.762
120978	280635	141063	2640.034	45201	108124	235226	3942.979	40	1265.922
1484510	901023	6021	395.5781	908215	410587	14491	731.7451	80	1268.722
2158297	1154506	5766	449.2726	1926471	770564	18413	1316.369	109	1269.743
1128194	1097998	3664	341.7504	653097	463029	7458	903.7938	76	1271.417
2309804	1133602	7747	408.2067	1376206	487242	17579	301.3819	78	1277.722
2495276	1368870	13855	527.2655	1536287	671580	35917	964.5437	89	1280.850
1042309	622802	8792	384.8312	566499	260009	13646	869.3406	74	1293.552
2216407	1109509	7212	464.1932	1317969	510709	17272	1090.559	79	1308.902
637034	902301	10734	130.3774	411705	402115	22142	438.7662	78	1312.816
1795329	804675	6101	273.0661	910070	320366	11299	181.0739	73	1325.449
999012	1513897	31801	701.8361	692034	699740	63911	1783.207	85	1347.342
2110499	1403477	21450	390.345	1301104	794658	46940	933.334	91	1351.525
158098	128989	335	84.7935	48418	37623	447	49.6767	42	1353.520
2100547	752424	5132	298.5052	1274048	328390	9918	298.7998	79	1359.640
2024319	1377935	10021	1185.978	1326855	657644	20174	2220.961	84	1362.435
879205	1143115	5226	1283.979	539829	512007	11163	2297.644	71	1362.786
1860936	1009021	74589	2268.643	1031479	433448	163966	4907.292	74	1363.434
206370	128851	26201	688.6761	59595	35634	32996	827.8756	42	1364.118
142441	95026	972	-14.8708	50490	28844	1089	-125.7071	46	1365.317
1857601	1472864	5172	255.7492	1268885	773403	11118	447.1198	86	1366.858
118379	40735	46	118.3806	31666	11717	-87	276.5193	34	1367.503
601406	1307036	909547	47172.19	327901	611267	1860079	83563.63	74	1368.042
1950714	760307	4282	438.8202	1137107	325006	7491	365.0451	77	1368.312
1937833	823911	2659	248.3699	1074403	376662	7828	556.5508	79	1372.721
1732099	1139626	11877	518.8997	1139784	581241	33784	1410.482	87	1373.245
1680236	669492	13101	240.7661	1012277	296071	25906	137.1266	80	1374.541
2128834	1487743	6757	497.6677	1398446	810156	18893	403.2973	92	1375.098
159814	71316	274	-25.4286	45908	20493	57	-45.2023	41	1376.888
1268125	1383014	7043	535.5123	742588	621351	14671	730.8431	82	1382.100
1649944	659676	3987	390.2707	901934	278952	7697	536.4017	75	1384.479
2052027	1071554	5820	434.502	1251632	475751	12518	779.6598	79	1389.044
1445914	1271232	5671	721.9431	1225000	688725	16332	1332.825	97	1393.841
1422542	998568	4179	526.6419	858769	479750	9421	851.3181	84	1429.071
121072	21473	16	-6.3024	32535	5685	-66	-205.5026	37	1452.463
2379140	1305772	11925	602.9925	1626196	681883	34991	1113.795	89	1463.279
1795388	957091	3629	568.7869	1010339	444179	7742	782.9262	81	1468.236
1475385	657612	6566	272.1526	830745	263707	13263	518.4543	72	1468.736
2117773	748335	7060	195.066	1273346	338513	16342	344.3862	77	1470.576
2177192	964738	4444	249.5084	1354787	434746	8771	139.8531	73	1470.643
1800324	706180	3999	495.5439	1090510	309017	8506	780.9866	74	1471.087
3288884	1557826	7496	757.3256	2256437	817376	15938	862.5218	92	1473.693
1842499	1259067	13059	853.8099	1251501	671954	30121	1872.588	94	1475.630
2646668	985306	9477	514.2597	2172474	741617	35481	1483.284	103	1475.742
1905010	1664656	4744	877.3384	1283436	763411	10540	1390.294	81	1477.406
1438207	533414	10574	177.4014	839859	227867	17837	332.2557	75	1478.248
1192961	657602	3944	51.4584	678389	271439	8491	-325.8549	69	1478.533
2484563	965401	4160	321.376	1351210	430696	10423	529.1303	79	1478.793
103022	46875	15039	105.8879	28919	13462	18812	387.9532	37	1483.921
2585479	981611	4704	409.0944	1483127	465598	10915	1109.332	81	1488.063
916543	1183627	7984	526.1024	624441	618433	19892	1036.541	86	1490.463
1439220	1361852	10281	749.5641	993040	703086	33694	1458.433	91	1491.049
2073057	1087935	3686	356.5846	1222875	463966	6221	373.7981	77	1492.983
2387319	1150436	5576	425.6136	2291870	821029	21296	1865.506	152	1495.144
2665653	1196607	5970	480.917	1467697	562576	14230	933.303	78	1498.850
109375	49096	9134	15639.62	42808	19572	15261	26581.94	49	1513.459
2043320	889492	10127	281.7247	1195635	376354	20305	1129.11	76	1513.852
2484871	1223349	6521	716.6281	1552012	637782	15536	1684.37	84	1532.351
1588838	660464	3879	194.8119	863418	258523	6880	481.968	73	1544.515
106614	87345	164	187.4004	28661	23676	338	304.3618	35	1554.227
142549	69198	95755	2708.855	38632	18867	117429	2884.967	39	1557.705
2209729	1266491	4177	503.9297	1245316	629283	10169	1039.681	81	1560.866
1574174	596448	10355	340.9155	927632	253974	19488	811.6768	76	1563.791
1986897	942388	3897	620.2217	1152992	415558	7486	1000.765	75	1565.206
1729445	1175611	7495	434.4695	1616969	843738	19871	2080.563	104	1569.717
1640071	1114653	4767	449.0287	1053668	515217	12740	784.714	80	1570.031
1608979	1214489	13501	1026.206	1083318	630320	30092	1836.761	91	1570.746
111855	172250	1241	31.4201	42521	71287	1787	21.8507	47	1571.234
1009802	1241686	5453	311.3133	681848	520281	9882	997.9802	82	1573.550
3033562	1468958	14775	787.8775	2435015	1066047	48481	3447.584	108	1573.768
1653311	930355	6712	922.1432	1018967	495970	16531	2412.189	83	1576.178
1545676	690509	4091	112.3051	808550	283536	6188	455.5468	70	1576.452
2313597	1625356	8097	579.8417	1459483	729894	14037	1155.076	85	1579.266
2513627	1019780	6752	403.3872	1418616	428696	15285	658.4885	77	1579.801
1863537	1426461	7834	303.6874	1067801	612727	17784	573.8824	71	1579.861
752880	1148601	3775	708.7775	473317	488537	6753	1864.243	78	1580.994
553699	703148	451387	46170.41	245517	253564	783377	73859.05	58	1581.082
1884150	817004	7731	564.5091	1148307	366859	17183	1255.366	80	1582.238
2074036	1380043	11903	783.1583	1281531	648957	27112	1233.583	86	1582.891
1532134	668113	6753	278.2433	920712	281655	14626	373.3186	76	1583.643
2818669	906017	9734	440.2774	1587559	418474	15614	1293.145	79	1588.596
2256844	1164489	14820	896.402	1860072	957220	47717	1958.524	111	1591.570
2188466	1052327	8061	480.0221	1234638	470439	15421	544.9181	79	1594.058
936532	4640757	111746	26144.75	687252	2731974	278500	63040.85	85	1595.342
3384389	1773588	27961	932.4121	2449442	1070336	65719	2980.036	109	1596.373
1889217	1232014	6728	493.8408	1283824	647797	16836	612.2996	86	1600.718
2305292	1048204	5619	394.4259	1407459	506322	10090	780.049	83	1614.359
1580890	1140396	5289	625.9129	1045240	563416	15235	1231.683	86	1614.800
1409088	2965553	293224	41607.07	795358	1337815	608135	85067.38	77	1622.276
2062739	1568453	19254	4046.349	1326404	684132	35606	6052.296	80	1679.365
1495031	909278	4499	375.5939	833189	406295	7010	1317.261	81	1684.722
2176789	1031765	17997	803.2317	1454525	566663	42840	1147.324	87	1685.224
1111644	665209	3773	203.0653	654550	251233	7637	325.0357	67	1685.392
2239014	985875	4887	502.7607	1359375	450413	10895	465.2095	80	1690.056
1578283	1101627	9049	469.8489	1047499	529072	23947	624.0267	81	1690.379
2774495	1401095	11626	586.0186	1823106	708687	32659	952.3699	87	1692.711
1089638	837298	6087	388.0807	644842	361888	10493	727.0573	74	1693.387
1921433	863887	5259	415.2299	1164976	385963	13326	657.3886	76	1693.602
1896664	963975	12497	717.6817	1172030	441175	27219	1161.186	81	1694.060
1543433	676904	6302	265.1422	865605	276928	10849	460.8289	74	1695.969
137638	33619	2782	707.6702	37609	9102	3365	1033.776	38	1697.042
1685889	1658991	7378	799.3058	1159157	784885	18915	1533.131	87	1698.315
1534988	697870	26747	644.1067	875038	301516	47620	1033.482	78	1705.015
1708510	834775	8221	363.9981	1052570	389798	17784	850.8824	81	1708.228
1261475	1581749	5187	763.5907	919380	713841	13037	2169.976	86	1721.476
1919022	1129113	10601	273.5161	1189133	531957	25270	524.647	80	1722.748
2307049	1672962	8397	500.6717	1418909	701340	14793	668.2873	78	1724.454
2028631	1196987	9583	415.0063	1225016	591351	20457	788.2377	84	1745.678
1396487	587656	3813	161.3093	706160	239404	7718	-91.6202	76	1747.133
1129233	664166	3284	94.4324	680738	293416	7831	7.1191	79	1774.614
1774816	1219486	9333	343.9813	1183481	609382	19997	615.4317	88	1775.688
1214274	772757	6507	347.6427	699245	314191	11759	446.8799	71	1776.170
1537388	2141878	10054	814.2294	1248967	1100548	22289	1690.613	93	1777.027
1646235	874655	6124	433.7564	977339	399231	15754	391.9994	79	1781.159
2453579	1073158	8585	633.6185	1666074	595218	24611	1280.477	92	1784.472
1254193	1375978	5467	560.2987	706574	502463	9203	733.6883	71	1785.613
1505266	1907992	9278	732.8958	1050639	964765	29476	1715.404	92	1788.321
1996505	879706	10102	559.3222	1329479	478326	25393	412.9473	86	1789.985
2365948	1063581	7971	216.9731	1430698	536802	22690	-107.091	87	1792.790
1217282	692622	5147	240.3467	796797	310019	12891	970.9851	83	1793.990
2109358	1019694	15882	906.5802	1486532	512290	32670	1731.787	86	1795.093
242008	224650	1509	51.8549	112432	129253	3161	451.1321	94	1795.877
3016701	1452137	9670	598.487	1805397	683720	20729	1336.097	81	1800.989
1974218	933484	7710	468.531	1223978	453655	15635	1120.124	76	1801.212
113789	12867	36	133.8196	30123	3458	56	198.9416	34	1802.075
1576842	1800952	7540	379.994	1096957	834542	22521	549.2281	87	1804.099
1555121	672966	6141	480.3101	970708	306108	13338	956.6618	79	1804.881
2426326	1527075	5661	511.3821	1763611	718041	13564	872.1404	85	1805.349
2460642	1032509	11900	407.59	1566745	502818	26440	533.284	84	1806.245
2649655	1178205	6865	545.1265	1628596	581588	16700	1343.87	88	1810.088
1885207	960840	4667	432.4187	1042989	395897	8546	1039.231	77	1811.887
4183779	2251769	42107	1433.803	2353883	1045261	82366	3485.533	83	1816.764
2811760	1212370	7593	489.3673	1730578	583749	20789	866.4629	84	1823.119
1864087	887069	7805	554.8605	1063278	391799	15521	1367.528	77	1829.120
1439412	637878	2530	336.933	828738	275054	6659	532.7699	77	1831.361
2561305	2011948	11446	542.9206	1922113	1136009	30652	2111.177	91	1846.342
540414	868071	8657	417.2577	345184	407726	16135	1260.173	80	1867.899
100078	37307	59	211.5099	26887	10294	-22	372.1658	35	1871.262
141319	30109	238	-46.2482	73167	12507	439	-561.1721	69	1894.157
202859	46167	4380	198.718	64637	13409	5982	213.1902	46	1896.042
1602460	817158	4883	366.3363	1003076	371055	11654	802.9894	81	1897.314
139714	111736	635	176.6235	46164	39607	678	525.4358	45	1898.297
417851	1008306	32618	70273.27	205398	458303	72596	118945.4	71	1899.162
206035	24812	550	-34.145	59539	7022	679	-271.7081	43	1905.742
895595	1258026	16962	387.1682	607646	550198	39497	1397.382	103	1914.632
2294205	943141	3444	346.4084	1232866	395881	7691	931.2651	74	1916.009
1635831	819912	11211	499.7371	962391	333353	22869	1256.151	76	1917.414
2182510	1142817	5138	627.6418	1136425	492533	10531	1296.589	75	1918.330
1789226	713356	5515	410.3915	1060004	342295	12994	61.1634	80	1919.252
143937	140265	219	193.4859	49019	64839	335	151.7935	65	1919.677
3269277	1912649	9884	868.6924	1923486	911953	24113	1616.139	90	1924.718
2489200	1166134	10092	688.7612	1578130	552542	28005	1506.08	83	1925.452
1720173	1581817	18130	301.093	1107421	834236	42362	625.1082	73	1925.471
995948	1310562	15925	422.3925	590289	592478	36578	952.4258	86	1927.859
2165959	1846502	11394	768.4034	1257433	1098653	34529	1932.277	90	1928.087
2206533	1174476	9588	693.2868	1836443	1021839	28321	2311.608	106	1935.539
1874499	1076671	8078	287.5758	1122569	450056	17252	232.4372	78	1936.785
1771532	1475993	9418	457.7498	1111439	693714	19088	1216.237	80	1937.242
1334581	714125	7105	308.5905	813851	315943	17216	654.6176	78	1941.084
1413845	1127321	5392	280.0912	821785	444121	11766	532.8726	76	1944.127
2855685	1422396	16909	951.7949	1710089	673170	40999	2045.244	84	1958.390
381169	664418	4115	442.8515	406175	564990	14878	1511.056	129	1964.289
476880	1236806	13012	725.5732	141469	349693	16549	470.5989	49	1995.753
2876274	2836617	29105	1385.791	1892436	1379915	61266	2551.823	90	1997.601
685775	555227	408838	6979.212	342479	252004	722948	13107.78	71	2000.145
1640239	1302710	5388	553.6668	1115092	645729	13830	1259.863	86	2003.563
6628280	7307770	23395	3475.459	6950774	8858275	135915	18533.83	148	2003.672
2220633	1135387	11861	733.2021	1390935	521983	27410	1534.701	75	2003.948
1621249	751433	9089	164.0929	882889	260794	15479	474.5719	59	2003.959
1746423	659231	4853	368.6533	1075742	292597	8038	426.3318	79	2009.463
1560614	598462	4029	159.2269	900069	241585	7983	286.2463	73	2010.059
1921293	958472	7840	388.824	1151363	422241	12866	1013.583	79	2012.735
1617989	775312	5399	593.0839	955193	316175	11762	1130.448	74	2013.318
1798731	1078652	4152	370.5272	1075321	567359	11979	1185.222	87	2014.482
1096904	697654	6001	-149.5439	791942	339104	15253	-657.9067	84	2017.176
2083104	998153	5024	588.0464	1297152	474739	11559	1234.66	85	2022.657
343673	270241	134337	1580.906	115882	85325	189159	1809.02	52	2034.156
2589659	1478774	9647	665.7967	1719281	755318	24009	1166.105	90	2038.793
1838111	731152	4278	422.3958	1112687	313425	7052	1054.217	76	2039.613
1545965	787451	4955	180.9755	906101	365404	11832	508.3752	76	2039.886
2031000	1639850	5363	507.2643	1442353	861253	12701	882.3261	88	2042.582
1518417	1893079	18673	992.9553	962207	925343	36272	2425.459	87	2070.254
1354990	811258	5931	339.5291	942318	386526	12787	687.9507	83	2088.242
688727	955954	7141	144.4101	196553	267978	8806	204.8166	50	2101.402
1502688	1035014	19447	516.5767	1088904	540396	41272	904.9592	90	2104.020
580590	715805	11092	846.8612	170828	203951	13962	951.8682	50	2105.496
1368691	850332	5057	497.2977	799045	376591	9626	684.8186	77	2112.154
2218885	919229	9816	262.4776	1281049	398633	19401	601.1961	77	2114.362
127323	48222	24920	323.012	35663	13546	29896	426.9656	38	2118.476
2353950	1240698	10400	736.44	1447880	608597	21253	574.6933	83	2120.902
3215625	2370570	9793	745.7873	2348606	1416246	25750	1346.575	93	2121.517
1586312	743851	3796	503.7556	995926	336084	8315	192.4715	79	2123.720
1567505	1166640	7648	1722.453	936192	519641	21093	4107.717	79	2124.055
2377717	1336241	3506	569.4866	1196903	526518	6765	1020.516	75	2125.642
1485415	722947	2931	254.2291	780974	294145	4374	131.5814	71	2136.332
656290	1520699	17084	938.6124	464896	732786	32817	1914.634	86	2137.089
2013285	1174875	7728	529.9408	1356751	633743	22559	1093.76	89	2139.272
103887	59612	138	170.1418	31620	21652	439	303.8279	42	2141.753
2111199	1269337	14435	970.8035	1432859	652696	36275	1838.027	89	2142.484
2177200	918805	13181	193.2541	1220202	408088	31337	495.6057	79	2144.550
1917615	1068168	5103	539.6783	1087684	486300	10915	1575.332	75	2144.797
1754872	1396440	3518	641.7598	1019878	645785	6854	1067.709	74	2145.001
2531860	1407834	7292	601.6812	2075017	894255	22173	1138.305	98	2156.865
1642114	1348944	6254	435.0494	897336	581944	15519	1103.816	76	2171.410
1733513	1424499	4548	511.5428	1042604	629981	10073	726.4953	78	2173.340
2068655	705545	9449	443.2889	1155997	286763	14684	925.9724	73	2216.008
575159	1176861	295641	58868.26	336683	643883	670361	101127.1	81	2217.615
2200280	1024966	15411	725.3571	1384608	504581	34691	1431.965	84	2221.721
1698140	1021499	4747	698.9067	980325	442812	9988	788.7268	77	2223.710
317968	168195	179106	43305.65	143777	56151	276970	63078.02	57	2224.242
2251724	1325558	11933	694.8413	1502254	652446	24033	1470.651	84	2226.137
3859096	4046520	14433	1291.091	3701166	3241553	51922	3227.424	126	2227.116
1307344	1150241	5936	362.8096	847624	502314	15363	642.2643	81	2228.224
2953422	2068370	12845	925.6045	1886433	1085769	32695	1990.189	89	2229.661
533446	1715503	232147	57877.05	337902	846081	546758	99238.52	80	2231.294
3205922	2806755	12130	1385.493	2570469	1665380	43616	2906.658	102	2234.382
2242763	844664	3932	577.1852	1317156	388706	6425	1304.443	75	2234.958
3240011	2104032	9953	818.7633	2264890	1206124	28376	1923.694	93	2235.498
1790893	842377	7692	297.1212	1089619	382669	17316	634.2276	82	2237.688
1698780	1499396	6400	489.04	929333	684660	15199	732.8639	74	2238.026
1897586	815410	5922	190.8242	1183044	382088	10215	131.0615	84	2240.013
1689701	856589	4877	218.1997	1109461	472097	10600	513.66	85	2245.624
1335468	1109050	12120	598.932	811408	500733	24701	1105.526	79	2251.406
2089146	1135442	11226	428.5786	1395888	573656	31539	325.5379	87	2252.977
2171544	1109902	5229	373.5469	1233686	491449	9980	330.878	76	2261.097
2020752	1713385	11352	480.4472	1274983	816669	30788	1298.607	91	2265.174
1686743	940464	13782	896.7702	1050733	424481	25800	1697.38	80	2270.468
2122619	1175351	6649	460.2089	1292633	524323	15668	832.3748	79	2273.450
1378541	855741	18702	411.7822	803073	364180	34494	1183.313	78	2278.303
2603408	914218	13375	689.3375	1585202	420886	29007	811.8927	79	2311.149
2571180	932889	4869	515.3509	1473841	429477	10133	1088.861	77	2312.652
1215342	672077	2377	231.9497	683140	258532	3806	302.3166	71	2324.821
2177231	774179	7263	308.8543	1276335	328676	16129	364.0369	72	2324.898
101782	37030	36558	1192.304	26748	9750	45111	1504.527	33	2325.633
1637030	1734060	7949	445.1389	1116917	787253	20704	595.6944	84	2325.731
2765375	1989604	13892	929.9412	2116140	1224271	46171	2732.993	101	2329.537
1479476	1049217	8933	360.5413	892621	476916	19034	809.0074	80	2337.949
2635649	1450976	16109	664.9149	1802414	769205	47185	2466.079	93	2346.075
2224940	1509351	6086	522.2246	1263518	669019	13137	1015.586	77	2346.350
1274082	1195419	6577	320.5697	818024	562011	17818	266.9898	85	2352.161
1784090	1733026	10018	412.4098	1208186	794524	26480	1345.528	84	2352.726
2850036	1244151	32131	809.3491	1968306	735496	92945	2197.215	92	2359.330
237692	200927	165576	3433.614	69532	59745	221556	4321.092	40	2359.795
2769219	1050503	10024	644.5464	1699617	531455	21811	1260.397	82	2361.978
2551232	1155495	4996	603.0756	1430444	577259	13697	1007.002	81	2384.608
2889081	1382469	26535	757.6135	1784655	663814	56997	1964.132	86	2394.563
386791	918831	443781	8445.914	221019	404797	822880	16930.57	72	2405.556
1541460	979278	4678	405.8358	969640	425680	9824	980.3264	80	2406.838
1460926	1115281	10327	462.9447	893523	485672	25176	683.1736	77	2416.905
1618898	868849	4614	344.0454	865322	374044	11530	542.833	77	2420.793
182927	101853	469	-28.4891	67579	45523	411	-268.1429	52	2425.920
275238	201289	565	110.6965	104536	109978	1182	-60.0898	60	2430.221
132055	118342	157	113.4077	39233	34780	331	233.3691	39	2430.416
3123689	1224573	12692	932.6212	2016771	654562	28566	1894.353	87	2434.402
1797399	839745	11113	346.8393	1063969	358097	18574	306.2014	77	2436.058
1814591	1099920	9724	817.7164	1148123	549660	25560	1668.916	88	2437.425
1752461	1534303	10741	502.3701	1176328	797947	25539	1040.938	84	2437.591
1952648	1104499	6196	455.3956	1191156	487615	14927	306.0047	81	2438.607
1796404	969882	6604	344.6844	1236340	530489	18666	548.9626	88	2439.305
1365722	981856	4705	84.9505	792422	428532	8308	334.4788	76	2441.333
1763503	675713	18621	402.4381	1841712	653455	68058	889.4538	117	2441.624
1620005	1862899	16534	425.7574	906967	800364	27746	965.3506	69	2441.634
448289	422337	5690	-62.791	250292	160620	9843	-528.4077	65	2442.342
1874926	1228868	11041	591.2001	1129532	514387	19655	1589.646	81	2444.685
2719034	1042114	11905	446.8705	1610898	504851	24549	1100.399	76	2444.771
2324251	1871456	12465	906.2865	1682843	931112	28208	1912.869	90	2448.207
2643445	2404935	6673	1395.755	1782070	1070994	15411	2671.357	83	2450.884
2301092	1771412	5525	815.9525	1633527	858446	10481	1521.784	87	2455.260
2731491	1231198	8970	637.217	1633596	599817	16771	1182.653	81	2458.481
1867888	812487	3236	409.3396	1117305	369372	6398	523.3278	78	2459.406
1766337	917649	9628	374.5308	1193511	472238	21190	1225.759	83	2461.399
2586813	1329211	12109	797.5149	1510257	654090	30090	1308.049	81	2461.557
2281527	1551676	4286	608.2446	1514034	791435	9203	1394.688	85	2465.137
2318441	815484	16503	655.2183	1406212	368752	35124	1738.656	80	2481.639
1639698	1062757	9084	649.8124	1062222	497843	21808	783.8288	86	2483.184
2143239	1533396	10762	779.3482	1424353	726055	26097	1717.642	88	2484.114
2042832	1592301	7752	565.4872	1308901	716344	16531	1291.189	82	2504.466
2452573	1879753	9101	601.3661	1638361	915309	19115	1091.351	89	2529.662
1022854	1169924	140779	39955.9	412923	500887	263808	64129.03	69	2533.899
2672831	906801	13337	582.8057	1871843	621092	35399	1728.084	91	2537.980
1499753	2359405	10393	636.4473	1021178	1131218	23596	1307.536	86	2543.267
1884176	1156644	4024	303.9464	1142744	547099	10451	792.1011	77	2543.404
2183616	767110	6188	313.5468	1222450	322355	10333	368.0813	75	2546.308
1980556	902259	8645	870.9845	1202955	426633	17485	1210.908	80	2547.351
1642775	749038	7569	194.8209	1049149	325623	17643	-52.8277	81	2549.561
121314	161068	871	47.6631	42628	61028	1479	-69.8281	45	2551.564
1489240	1016957	6249	65.7689	878134	420080	13580	-231.162	77	2551.828
2722092	851792	7301	548.3861	1548847	397362	13489	938.9329	78	2552.317
1622324	1140250	11014	569.0854	1038653	495338	19041	950.0001	76	2552.843
1904057	1305632	21063	812.0343	1437065	668219	64887	788.7607	91	2553.976
718073	1727648	47663	49588.29	384919	788111	126513	94070.78	84	2555.709
1943997	782298	5130	193.793	1046687	306923	9997	361.4317	72	2557.390
1977857	917714	8003	322.3683	1091544	425962	15944	347.6584	77	2558.528
1512561	1009045	11062	854.1782	852075	439369	20731	1340.809	78	2559.673
2323024	918230	5638	142.6918	1393558	407092	13237	548.1957	79	2561.493
1935526	847292	6393	415.0473	1193314	372195	12816	1255.778	79	2562.649
1671720	932712	4294	476.0934	1005839	412653	8551	1057.511	75	2563.043
2393279	1156649	6631	587.7991	1459365	646190	18443	687.0523	89	2563.712
1875598	952521	6314	666.4154	1170504	398752	15041	1102.6	80	2566.962
1932175	922125	4521	259.4281	1154438	403079	10796	334.4556	78	2567.633
116024	112148	280	-39.292	33497	32725	-147	-57.8467	38	2571.127
1561908	1622973	8479	597.8719	1101425	827100	22195	1007.14	90	2575.980
2942343	1363582	11641	584.8601	1801185	691331	24246	1026.001	84	2577.239
736194	1189703	7776	166.0336	528295	553872	18817	260.2337	83	2578.574
2051621	1075285	7673	450.8553	1393122	534455	16458	1297.694	87	2581.280
1744329	752784	5396	524.5156	1069112	344882	10484	778.3524	78	2589.533
855874	1800331	49761	34025.39	490756	866051	121618	69168.17	92	2592.027
294327	114923	1998	118.4878	151172	42134	3956	262.7316	65	2600.459
106861	127900	148355	5058.715	32732	37726	194797	6713.712	40	2648.403
1924100	1079433	5930	319.673	1403522	557627	14398	357.1278	87	2655.120
678888	1612040	62603	34319.43	337763	727211	163392	58387.89	74	2656.409
1370111	852570	6053	221.9733	970185	440942	17780	314.458	87	2656.680
1628762	1166658	5838	504.9118	1100218	588104	16443	942.8523	85	2657.347
2817828	1818543	25324	2033.876	2378119	1408450	87525	5255.152	112	2658.463
101125	108072	440	74.684	27832	30946	699	71.4139	31	2658.833
2406462	896307	8076	179.8636	1148667	391699	15243	-521.4677	75	2659.760
2151472	1382460	6666	757.7626	1287710	691299	16269	1189.891	79	2659.951
2410968	1211361	6176	305.2736	1431275	554719	12091	438.1051	82	2662.886
1915340	1628022	7779	480.6019	1099639	715808	18225	1216.422	74	2663.055
183045	10294	770	35.197	45265	-275	954	-25.2806	30	2663.297
1869326	979303	5644	300.8284	1030783	395703	11039	730.4879	79	2666.293
2051974	595306	11366	295.4326	1183774	271902	20455	381.5255	74	2669.260
1702101	867064	16338	639.9618	1077531	394805	40464	1603.23	80	2673.968
2247921	1070590	8237	345.6957	1430531	508385	18122	1646.244	83	2675.245
1799648	756382	5938	299.5218	1014023	294263	12453	351.0133	74	2675.807
1602459	972560	7467	168.4987	1135666	468219	17863	723.5143	86	2678.972
2447261	1139007	8222	495.8542	1511831	592615	18202	1236.732	89	2687.062
181207	172157	65968	2099.205	52031	53311	85918	2863.4	43	2689.187
2300176	787169	8134	284.5174	1335202	332177	15735	406.7335	80	2694.794
1118374	1401759	8475	377.4475	703176	624932	17066	434.2026	84	2727.232
1696766	878727	9105	456.7905	962114	360250	17189	920.5029	77	2757.141
2118843	1144239	3828	261.1508	1182655	502759	5662	518.2382	77	2760.016
1601671	838285	3471	418.5231	1035844	400464	7639	713.7479	81	2764.555
1573665	1470683	14118	259.4198	1076508	744793	32462	584.7182	86	2769.218
435559	80974	1634	143.8674	131734	22273	2323	497.7203	48	2769.806
1464747	2320773	8019	815.0659	1208717	1227381	26164	1802	97	2770.155
148174	27839	663	-28.4057	39420	7724	685	-50.5715	36	2770.694
1752013	672288	6543	241.4623	1067870	314885	12302	24.7422	81	2772.631
1927690	1334869	13752	189.0872	1275931	618316	28599	-100.3961	84	2776.509
1570522	621256	5178	329.8858	888761	255025	12034	529.3074	72	2776.987
1146473	1087890	9220	357.242	728340	495970	22638	710.3918	82	2779.079
2377700	1517241	11265	725.9665	1574654	777397	37040	1617.944	88	2779.494
135717	64542	396	-36.9844	37379	18455	457	-127.7623	38	2780.868
2497472	1025484	7343	427.3423	1699574	522713	15430	1403.623	88	2786.603
2053993	1171171	13072	475.9392	1095895	522104	25007	976.4927	77	2787.279
2464857	935399	5638	214.6918	1453166	425275	10990	626.539	80	2797.034
2352920	1585065	13719	1130.836	1703432	864846	40714	2692.255	92	2797.901
1856166	787049	4555	235.5355	1157138	365330	10847	181.1167	82	2804.027
1302884	1017714	5995	405.3195	770864	439711	14838	952.8118	81	2805.378
2136574	870566	5168	357.3248	1201207	407327	11219	805.5859	81	2805.851
1543949	921870	12329	375.8569	1440407	642599	45179	2118.742	111	2813.706
106963	72404	24	-109.4536	31688	21902	-206	-338.3566	38	2816.380
1513700	621525	4267	287.9787	891158	273047	9454	592.5694	76	2817.873
139050	120400	92	86.7612	40208	36480	-110	186.829	40	2853.632
2877966	1366807	8124	393.9564	2138176	857528	29370	294.657	106	2862.655
1651460	1641887	6266	892.3226	1299924	891437	18187	2311.891	97	2864.015
2402457	970264	5452	252.4572	1445371	476970	10985	345.2585	80	2868.719
438244	554901	502659	10922.37	194924	197837	788707	16969.06	58	2869.245
1792135	2737381	84655	19592.14	968070	1369175	188721	44870.05	90	2869.344
3422229	2130776	12752	957.9872	2295121	1415326	39822	2206.614	99	2869.578
2099917	1.630409E+07	70079	10767.63	5357817	5.19875E+07	812477	130710.6	358	2870.177
152809	19391	131	93.1491	48582	5873	-99	46.2461	44	2872.398
395740	919658	115895	38009.71	206965	448041	284271	70836.41	77	2874.873
1915004	874425	8974	265.6414	1221304	463245	22163	426.7443	89	2878.154
1409024	564056	3479	504.3719	798745	228361	5263	645.6543	72	2879.666
1861545	1027215	5315	437.1715	1170430	493365	9999	1227.144	83	2880.965
1558775	676837	7763	163.9043	923544	292366	16780	-9.642	77	2883.541
1570783	537448	5312	356.6032	869341	207309	9137	895.1857	67	2883.668
2312114	1501465	9560	506.316	1578320	716223	19674	1582.911	88	2885.927
1240437	2037907	9946	752.7706	931507	1027157	27570	1732.677	92	2889.623
1209367	670473	6895	286.8095	746059	404016	20592	96.8112	90	2889.840
1993175	794808	7346	327.9106	1143084	324979	12488	468.9768	76	2892.777
1500104	1190949	4169	216.0809	928486	547252	11133	364.9613	83	2897.835
1328569	406248	4185	270.7785	682516	155542	7555	82.8355	71	2901.178
2281504	881325	11141	464.8101	1291974	392102	23337	929.8057	79	2910.085
109797	186086	1912	683.8632	39707	114061	5470	1233.867	47	2914.827
1963492	959426	5653	1019.533	1138681	426261	10559	1411.56	77	2934.441
1806419	900255	4987	334.3707	1064426	397503	12998	438.5878	81	2937.152
1204405	528267	9879	415.4119	827935	263703	16046	1101.981	91	2966.435
2014440	1066469	5351	521.9911	1205387	512488	13299	572.2739	85	2973.550
2373206	842576	8432	463.6352	1457943	419119	22099	987.9539	84	2975.361
360146	378560	1821	203.9581	102583	106975	1988	487.9268	47	2981.980
1572428	470439	4323	330.9203	893547	199301	9430	736.023	74	2984.083
171127	200171	700	-237.73	75917	90425	1370	-527.143	57	2985.407
1740433	731850	5528	258.5208	968728	336290	13436	343.5596	80	2987.017
1294925	1578497	7401	294.9961	969985	842586	23559	1290.86	86	2987.192
1857691	1257230	20114	739.5954	1255139	731298	45544	1639.218	86	2987.538
1481395	816180	10308	460.6788	959251	398633	18203	776.5883	82	2989.434
1388952	764892	4303	201.7983	780087	305947	9481	465.6841	72	2991.340
217249	71291	118744	1968.738	63202	20535	151385	2285.698	43	2994.330
188823	14466	5097	14.5417	52479	3946	5581	78.8941	41	2995.458
108979	5160	1875	-64.8125	29871	1446	1243	-27.8677	36	2997.234
1479625	695554	5992	483.7512	835687	303438	13601	595.8161	77	2997.690
2104357	2686336	46922	1813.924	1272166	1072684	83278	2733.296	81	3001.327
2635356	1173550	6620	640.382	1702498	566203	13210	1320.081	82	3005.276
1950879	1145008	5594	366.0234	1255973	531589	13619	846.2259	83	3011.160
1879982	1102017	9652	539.0772	1148783	490577	17815	674.4215	78	3012.797
2312950	1313348	4489	576.0329	1305691	588981	11503	829.7183	79	3027.525
156013	53994	12482	409.8402	44839	15301	15856	289.3216	41	3031.435
505431	1404727	156569	38956.72	281414	610373	375463	61780.88	73	3032.398
1517305	794142	6372	200.0692	898291	331074	12592	438.0112	75	3038.924
1423894	946833	7253	349.2933	775538	430331	14044	956.0684	77	3048.108
271712	323955	1921	109.5681	82397	105751	2430	139.323	51	3072.016
1558341	1255835	6588	419.9868	883955	549851	11539	686.5379	79	3082.206
1682986	1120167	6127	657.3247	1058086	516873	16313	733.5593	81	3083.111
1350373	510872	6997	256.1317	737947	207721	9907	158.3827	71	3087.879
2055399	678215	6629	303.0869	1319517	325527	17251	-151.4189	82	3089.225
2106048	601805	3465	254.3865	1108403	256828	2573	423.7453	70	3089.389
1109059	743854	3870	250.107	651540	319920	7052	938.2172	73	3089.858
2065201	1042764	9665	475.2065	1310704	481518	21652	992.2772	82	3091.083
1912969	686516	1716	431.0676	975613	278435	3019	958.5659	71	3094.023
2014218	739360	16217	343.3737	1155204	327785	25316	1081.028	75	3097.192
1095163	706195	7214	161.9054	796553	409316	20458	148.0938	95	3098.044
1615053	1066599	8799	590.8239	1096672	515597	27757	943.7677	84	3098.403
1805880	1716733	6327	761.5447	1512431	1138785	20556	2127.992	99	3098.819
907182	1389899	12050	312.005	592409	632806	27196	1338.496	84	3099.437
1389622	669018	14716	380.3676	858032	299096	28184	168.3224	80	3102.317
1075783	868614	7288	37.2568	742548	510831	21198	165.6078	89	3103.186
702430	891767	94198	41621.91	355971	465645	276472	76760.68	77	3106.624
1160590	1028538	10056	389.9416	688484	434940	16961	864.3121	74	3110.477
1540205	637752	4809	292.9849	902566	260389	7458	792.7938	75	3111.681
2183496	1243650	10552	573.5672	1295790	616442	26156	1779.152	84	3112.492
2074642	941785	5617	548.7137	1215705	430045	9826	1177.039	82	3119.038
458680	973146	482995	11018.02	211936	403607	884298	20522.52	67	3131.190
1757109	1093745	6529	528.4769	1037068	540034	15280	1305.208	84	3131.635
2235023	1067744	7944	947.8584	1348394	495987	16260	1495.186	76	3131.895
1599210	656160	4326	352.4886	915622	299044	7816	708.2776	78	3140.193
2165379	1662822	23813	964.3093	1485181	906549	65177	1850.03	90	3152.494
1931410	1176122	4489	324.0329	1207984	504018	9504	1108.374	81	3189.597
1631660	2856734	7015	435.5415	1284565	1968049	20279	1081.852	98	3191.274
1929145	1080533	7637	702.0357	1212765	433814	15797	1347.812	75	3191.411
1646266	1573936	8375	555.8375	966825	740586	22755	1314.556	86	3193.647
1299406	1484515	7084	741.6124	824966	682098	17712	1606.243	77	3193.983
1906142	916156	4557	320.2477	1240328	444273	10081	162.3441	81	3194.974
2131842	1216739	9206	571.2566	1448903	646665	25142	727.0662	88	3195.444
1040543	1448495	7958	865.8438	711851	704819	21742	1425.326	79	3195.629
2114639	778069	7281	213.2641	1221445	353621	16015	132.4415	78	3198.516
2993382	1199305	8938	750.8218	1830412	640888	18997	2307.332	86	3204.762
1734528	759641	8945	192.8145	964575	310088	14090	563.449	76	3206.136
2455980	1028794	15487	722.4207	1553121	540734	33221	1905.498	89	3209.425
1804268	1053108	11646	441.1406	1084689	494347	24283	971.6763	70	3209.488
1440739	867027	5052	349.0172	920999	399468	13335	781.0935	83	3211.720
1917477	1466782	8017	427.3537	1382535	851293	23755	256.6555	94	3224.595
834343	1199627	12521	459.2281	511444	539983	26561	1073.872	82	3234.620
2116936	1292928	7018	744.1098	1333149	607577	11443	1277.352	82	3238.657
1839744	1213443	14987	337.3707	1233282	673722	37329	1209.357	91	3247.956
2451737	1350486	13140	651.154	1555592	613973	28460	831.606	82	3255.555
1918506	1360835	6188	587.5468	1240814	692003	17613	1259.489	83	3257.798
2522573	1164271	11657	719.5577	1560762	565738	24954	2031.119	84	3259.403
1599207	2468513	7421	614.1181	969580	1360537	18364	1480.42	88	3262.483
513942	1162979	426063	31586.54	269529	565215	881984	66218.5	76	3293.799
2680417	954450	5579	348.1819	1528879	421179	10997	636.5317	76	3293.853
2036173	949454	7933	524.4413	1229524	442339	18607	1217.453	78	3294.580
1802797	668769	3288	192.8568	1004678	286715	5048	532.5928	75	3298.314
1357496	1618055	9588	504.2868	857549	750082	29943	1384.202	85	3298.694
1822218	828669	7924	447.7364	1104988	383966	15067	742.8587	77	3300.582
1300024	1234177	17456	1062.082	1656734	1066642	62125	4203.212	173	3308.389
1749953	1218065	9743	389.9823	1083933	562208	24074	605.7514	84	3309.069
1659596	1221277	6521	557.6281	1185053	585231	12724	1342.016	87	3310.470
2517086	2636819	9066	1046.403	1584062	1176221	20887	2130.361	85	3311.901
1643745	1171823	6194	509.6834	1074515	526883	15657	1270.958	82	3313.099
1391123	800993	12020	336.322	804985	354644	27241	792.0201	75	3313.261
1932320	1311533	6651	789.9211	1272045	672000	19936	1740.21	89	3314.665
1462270	937817	4648	417.1528	1015361	460658	10279	506.8519	85	3318.285
1189913	1038781	11924	600.1364	639483	464706	22404	1862.064	80	3327.710
1983669	836530	5234	463.8274	1271819	416956	12890	729.129	82	3328.435
2671920	1349905	29343	1612.542	1314760	558307	48235	2814.983	73	3332.320
757935	955789	486814	37894.46	313802	344650	771404	61239.96	63	3335.579
227306	360074	24512	5275.723	86697	113398	35139	7041.498	50	3335.823
2262827	974860	8039	827.1879	1280298	425221	17964	1405.98	77	3345.110
2110884	1480249	13261	983.7421	1293217	720539	21602	2133.472	86	3356.487
1900636	1534839	6206	452.9566	1171537	661563	13719	1266.836	78	3357.171
128634	24246	-31	65.4609	35197	6468	-155	33.3045	38	3400.562
1199184	622937	7865	230.2265	855006	308585	18297	327.0617	84	3408.859
692802	1524796	107332	3114.925	501402	834817	279823	8896.471	104	3414.529
2249528	738968	14370	241.157	1402625	338814	31865	608.6265	81	3415.774
2313703	1004631	5961	364.2121	1521499	482847	18611	628.8771	84	3416.858
1546573	927365	8365	278.2765	980059	434558	20381	810.1741	83	3418.412
2794904	1107260	10062	538.0782	1757848	550292	25255	645.8055	89	3419.981
1107667	714671	7417	557.6937	678112	301358	14503	1596.018	77	3421.180
639485	194682	12587	227.7307	271432	60703	19049	189.8489	62	3423.459
916730	1333567	75347	6746.567	495668	570798	165365	13353.98	82	3424.337
2141756	1460771	31345	974.4545	1203279	661595	50904	1655.914	81	3426.275
1954308	861141	3442	490.6962	1102658	368863	7255	1341.005	78	3428.080
2391106	1441124	11910	934.151	1451602	737831	33152	2021.427	90	3429.981
1770168	811450	17863	722.5143	1024720	330599	35315	1087.172	77	3431.607
2847764	1238043	11035	921.0635	1578207	597242	24671	1431.843	82	3433.111
659507	468402	331151	59073.37	276466	172781	565709	92382.48	63	3434.008
2009984	979104	12211	333.8371	1188640	417975	20825	341.2825	79	3436.206
1691786	2072395	10919	1129.756	1198739	1089863	27731	3013.509	93	3439.169
1739670	1125440	6833	530.7313	1140430	525893	14760	927.036	83	3440.164
1849306	1073648	8758	561.7238	1255936	537242	20553	791.4233	87	3444.999
603439	1717205	89614	51576.55	417314	1021119	248183	105979.5	92	3454.558
1509818	1474990	13864	445.9704	970426	698001	27084	1041.612	85	3459.312
2591091	926772	7270	190.847	1487678	427262	16526	265.9086	79	3460.678
1315985	1693717	8011	764.2171	808128	732962	18136	1632.23	81	3463.250
2552858	826442	10994	413.9634	1288681	336902	20082	789.2002	77	3467.948
2073310	1302950	17009	276.4049	1346703	659604	35861	483.6021	87	3481.849
1675200	945998	5961	338.2121	1091729	445736	14317	570.7837	83	3513.024
2061597	927500	3278	419.2958	1165266	407151	8080	906.288	80	3515.958
2241469	651592	6566	230.1526	1244793	277034	12010	476.761	75	3518.020
536508	1040654	86161	48225.43	292508	511070	225219	95287.98	80	3523.774
124200	39667	-38	77.4682	35870	12089	-723	68.0397	39	3526.216
1403780	733725	10284	216.1324	872362	307888	20820	776.002	77	3526.581
1655377	1482337	8232	799.4152	1234762	749044	20413	1799.569	89	3528.403
2303871	817157	6691	658.1651	1294765	391937	12157	1574.608	78	3532.474
1287877	842401	5394	552.8034	787113	370363	11942	1572.546	79	3534.888
504341	24966	355	-213.0845	151514	7320	635	-384.3765	50	3545.276
1494873	791720	9592	534.7112	864045	354005	17087	450.1807	78	3545.692
1857497	1180466	6480	422.528	950495	486184	12327	853.1447	75	3549.474
1092686	1650943	12767	796.8287	652224	780594	32382	1212.23	84	3557.320
189341	203843	1768	447.5848	51701	56261	2295	523.7495	40	3562.631
1768181	1391048	4561	838.6721	1057149	637810	12238	1180.952	84	3607.488
1954546	1378986	10306	777.9666	1362238	691867	23093	1403.917	88	3608.929
1895385	1005954	8294	345.4934	1163984	472332	17443	780.9523	81	3616.919
1261468	733803	7687	416.8407	721594	325266	16809	1007.185	77	3625.500
105703	128348	58	-34.3462	40899	40646	-204	-171.6444	45	3629.681
1915290	1152552	5764	618.5604	1019833	512049	13443	1206.552	75	3629.879
1488827	849634	5394	322.8034	794990	344938	8686	395.0846	74	3630.394
1904575	1085677	5503	621.1183	1137143	459877	13269	701.5909	77	3632.546
2674538	1674487	10808	666.7288	1597084	831374	19226	1678.379	87	3633.819
2201105	1555193	7216	625.6176	1265287	681507	16177	1070.13	75	3634.283
1937379	1161508	14235	849.5835	1390207	605802	35039	1641.888	91	3636.199
2082049	1195816	4494	618.3134	1290738	581512	8890	966.729	81	3637.039
2045977	1271196	13857	1069.978	1242099	547646	26735	1684.833	83	3638.561
2534454	1647262	10416	957.1376	1694307	824321	25017	1947.054	85	3639.400
1110899	555460	3665	406.6065	583589	225941	7682	767.5602	75	3640.383
2595774	1165386	8472	531.8792	1587588	575519	23397	1116.172	87	3643.536
1631569	834002	6286	481.4446	981398	386042	16089	824.7929	77	3643.890
1684180	1355597	11740	1033.614	1041128	601981	22264	1740.21	76	3643.995
904235	797620	6285	277.5885	565608	347875	12990	664.739	73	3644.420
2282559	1104572	4817	578.8337	1363614	526280	12525	1448.652	79	3646.236
361269	418234	301353	40363.3	140152	133591	442723	55987.16	56	3647.572
689137	768576	6989	477.2829	471461	401383	18840	776.924	93	3647.771
1894019	1406268	17196	834.4956	1352942	731244	44499	1913.594	95	3649.447
1253227	1033243	5112	224.3832	738836	484078	13225	466.9225	82	3655.565
1412024	999876	5693	339.7773	909871	509766	13928	762.7608	80	3656.110
2047139	1026765	7434	418.2474	1214019	451154	16062	836.6782	80	3667.372
2142828	1035083	3888	503.5168	1351747	481773	8172	714.0492	81	3669.949
2057698	1304796	12852	743.5972	1904290	1026823	47050	3644.505	111	3672.427
684062	1529036	143095	41646.63	346672	727321	334312	71675.5	77	3675.081
2097644	1786895	17378	761.3058	1246809	774868	32429	1533.467	78	3675.209
2913820	1874929	14841	815.3801	2076647	1023156	36513	2147.779	93	3683.870
112070	63585	549	-7.0011	30574	17499	804	-106.6956	37	3686.757
1240507	2726112	535403	58965.51	1059308	1869441	1436360	174624.8	100	3692.815
985579	1101582	10167	373.9687	705931	484930	19485	997.1085	82	3714.527
1775740	1451917	6442	539.9962	1131303	626745	17683	902.4163	85	3726.240
1633955	957015	16258	337.4738	992618	423606	24232	814.0152	81	3728.391
1175778	542241	9818	344.1898	662282	213108	15804	473.8044	72	3732.804
1490706	952672	5500	455.55	993289	547775	18752	733.5872	93	3733.399
2419727	841167	10442	96.3962	1367582	365480	21460	236.906	77	3737.529
1549888	1506532	6374	464.7814	1068987	744026	18349	832.5789	88	3738.606
117680	26942	614	25.6454	36597	10526	1128	96.6808	41	3742.169
2024895	798637	18792	852.8312	1318476	444415	58544	2002.518	90	3743.567
1526054	547950	9434	349.4474	975067	249556	19318	573.1398	80	3744.856
2528308	876098	8634	511.5674	1487038	424036	18663	1437.394	82	3746.801
1353666	1073623	7494	437.6134	803473	442119	12536	1004.07	76	3748.400
1632336	739714	4771	221.4531	854034	290754	8647	149.6967	65	3748.480
1059990	611699	2872	131.7192	625961	335408	8222	123.8542	87	3749.186
1307473	1309810	16901	408.9461	976662	734567	36959	1231.6	93	3752.362
1104618	831609	6745	387.3945	691391	368536	17058	1211.354	81	3753.114
171402	27202	703	-52.1617	45541	6564	1041	-148.7999	35	3753.443
1563209	807579	5906	346.1266	858809	326924	11944	267.2584	70	3753.487
100020	142513	874	349.2314	24565	49712	1110	430.271	27	3753.610
2629497	1107854	13020	878.422	1660669	589576	31573	1697.645	85	3754.827
251580	16477	3552	-8.1328	66700	1764	4075	-102.3925	33	3754.972
1594073	1004263	6755	294.9555	917915	527003	17557	523.5477	82	3755.251
1553498	764535	5352	457.8472	1010928	356228	11973	800.0853	81	3760.453
1656670	1095427	4441	278.9401	1022837	508985	7021	26.6781	80	3764.775
101238	48441	286	-27.1554	27411	13345	213	-41.6507	34	3765.778
2718136	1257063	9309	746.4349	1616076	593665	21657	1304.558	85	3768.505
2185227	1344751	11084	1210.012	1511595	754643	32015	2361.042	89	3772.727
1758462	1409946	7012	760.9732	1116918	636042	17479	1706.772	84	3774.405
2495213	1152817	6192	510.9712	1437557	597951	15253	390.0933	87	3778.132
2089471	955030	9035	318.8635	1415531	444129	17201	616.7761	81	3778.441
1648777	1452056	8857	641.4777	1061080	686383	20304	2098.254	83	3784.228
118238	59880	591	-54.0449	33841	18439	947	-23.2733	38	3787.843
349331	341056	2299	185.1739	98065	95967	2947	62.9267	45	3803.276
2209190	1025032	8907	920.2827	1363654	516353	21422	1805.374	81	3803.882
1050383	1470298	10421	356.4181	651180	615298	19296	1149.306	78	3804.802
1442792	1262526	7348	399.6228	999920	590005	19438	844.8718	85	3806.927
1323649	827635	4977	267.8097	809350	434688	11543	130.9623	86	3808.747
2158628	1109998	4083	672.4563	1466170	556792	9538	1327.482	82	3824.445
1914325	1675130	11428	903.5108	1223430	861499	29884	1853.692	84	3838.480
1533643	1197728	10958	328.1438	983338	575227	24941	1164.99	83	3839.423
1743417	1094735	14274	647.9714	1082867	492728	27424	777.6864	82	3840.326
1189209	953391	4179	308.6419	740259	457492	12774	596.8214	84	3842.199
2532040	1081893	9916	801.0876	1572133	579658	23017	1258.854	85	3844.767
1279411	1878299	79928	4241.361	867797	849531	139088	7892.237	85	3846.252
1207094	799288	3462	252.8182	776605	354742	6959	536.5999	80	3847.331
1414711	699877	4646	184.4406	828937	317191	9987	347.8707	73	3847.537
2236420	1396135	6514	575.6354	1377717	697489	18613	1252.589	88	3850.150
1549346	1214824	19481	733.6841	1062833	620172	48378	1770.406	88	3855.517
1791413	688469	11717	313.9237	979881	293860	22294	677.8934	74	3856.262
2392599	805448	11894	388.4534	1342616	367787	24860	501.646	79	3857.443
2183153	1157967	5982	660.1902	1325592	554183	16113	1090.339	81	3859.970
3190310	2025984	124539	1781.838	2399626	1147733	178499	3986.994	102	3863.692
1915493	756947	6757	364.6677	1126525	344170	13882	539.3802	76	3865.023
1533980	1158805	6272	192.4592	861125	501975	15325	366.7325	78	3865.944
2396420	1789300	16110	1229.771	1436647	1113027	54738	3480.202	107	3868.063
103515	100278	774	149.6214	34010	35492	1244	569.9884	45	3869.894
1951561	4104395	17584	2050.662	1869667	2461646	62228	5010.391	111	3882.595
2121835	1136296	11940	502.834	1340153	536209	28041	954.9001	86	3886.802
1111578	888917	4112	402.2832	658747	365233	9110	1008.071	77	3900.323
2219382	1145622	5851	336.0411	1488952	598813	14307	522.2227	89	3902.415
1938382	1042558	5732	645.1652	1214403	457219	12333	1422.281	76	3902.908
1392738	1740076	8535	595.8135	1031643	1317646	28913	2137.419	108	3944.885
981371	1607800	7101	358.1661	646409	747748	18807	543.6727	86	3951.818
1454355	932136	8372	800.2692	995772	465326	21082	1487.3	87	3952.810
2172886	1227638	5601	670.0161	1353181	563728	13931	1785.329	81	3956.402
1099437	1189795	10574	420.4014	762449	581026	24516	556.1476	86	3957.924
1460904	790512	3564	503.1404	817717	309239	5265	997.3665	68	3957.995
2039456	1099897	18575	646.0575	1306292	525981	38044	1164.468	80	3958.891
2225363	1594720	3162	490.9882	1214848	695540	6443	685.8523	77	3959.403
1404985	628404	2603	485.4283	806736	243066	4000	912.4	68	3959.633
1691431	794906	7502	117.4622	1046229	350882	15134	130.2174	81	3967.491
302996	670276	114264	5182.41	137331	252701	201372	8663.569	62	3969.195
2262257	2310608	17520	882.872	1539247	1042933	42457	940.4377	86	3969.832
2169898	998449	5046	329.8806	1290009	476718	9193	176.1273	80	3972.074
1042096	1454571	3648	645.0528	548507	577630	11614	1244.745	84	3980.090
2084172	1512693	7185	994.0785	1247431	697612	15461	1723.162	85	4000.425
1878456	724214	3267	282.8787	1054720	343738	8468	249.4548	80	4004.022
890523	1117389	7429	494.9669	479561	469989	14493	898.4573	79	4010.987
1795739	1148854	10897	611.9217	1202726	564404	22734	1102.577	84	4012.468
582705	1467354	361569	43012.22	306851	723430	736899	81149.23	74	4015.821
3623722	1821685	13329	745.9569	2225885	983898	35909	1356.695	89	4052.937
1970582	1104379	7134	214.4174	1164982	513376	14035	362.3635	79	4055.041
2229553	879279	4690	482.109	1415357	406511	8263	826.9543	82	4056.173
1690807	697717	7230	416.603	989993	303128	14728	964.6408	76	4056.722
2314201	1211184	8919	381.5559	1260126	538226	19750	381.975	78	4059.684
1753562	1036393	4612	209.3332	1009798	482153	9413	-159.5307	80	4062.036
2705166	1811578	11508	772.9988	2029102	1077799	31503	1959.718	96	4064.476
2444354	1321705	10154	686.8394	1591281	656166	29011	2568.317	77	4064.545
1838881	1476093	9322	459.5642	1043192	692244	24938	628.4218	85	4066.800
2066038	870455	13212	747.7932	1347771	437882	27303	1511.098	81	4067.041
1487826	1683284	14766	938.1726	897797	856620	33193	1288.527	82	4067.420
475879	337672	606147	40320.45	357893	272636	2104261	113968.8	94	4068.259
1820088	2131434	10183	1030.666	1191158	1017007	19840	1988.024	89	4069.642
3735591	2105410	10529	636.8769	3191693	1640325	39536	2737.77	111	4070.179
2263606	1760122	7476	499.2036	1327679	770055	14004	628.8244	78	4071.880
1575404	766114	5427	311.0547	990089	360968	13183	846.9663	80	4075.260
2517378	1369840	4795	559.9995	1768273	744599	9276	703.1836	93	4080.219
2115584	1328829	2622	342.6942	1246642	624646	3885	468.9485	80	4081.812
1446021	864915	5462	419.0182	1101353	478303	16772	1244.509	91	4082.225
1737896	777432	5297	525.7617	944491	339968	8530	865.533	71	4082.320
1076417	1575855	9723	322.8603	765701	854679	28608	473.3088	89	4084.554
2046935	997676	5450	404.745	1296049	462960	11625	832.1625	82	4086.631
1226018	590912	4002	326.1122	698208	232023	8518	669.2598	75	4090.948
325511	75032	897	243.9217	98264	21283	913	597.6193	47	4092.837
2328915	1411459	13016	600.9976	1541428	679353	34584	1552.362	88	4096.382
1636055	1095688	4367	320.5887	1109281	513142	11001	702.9561	74	4096.400
1611142	1132196	16267	500.1787	995688	484554	27752	1058.487	77	4100.674
1777809	1261708	12894	369.5534	1235742	615760	30289	739.4129	87	4101.441
2995102	2032207	8193	1136.027	1914129	1039129	20009	2524.705	89	4114.778
2166295	934451	3733	277.8213	1237573	422125	7841	438.6801	70	4114.979
1200542	1826069	8466	559.7426	857290	892448	22348	1380.123	86	4124.465
1584578	680823	5505	191.8305	859913	280056	13307	168.1227	75	4135.326
1111285	660345	5422	341.7742	688322	303026	10468	746.6548	74	4135.420
628404	1.672503E+07	7821	511.5581	429838	1.287446E+07	52080	3753.688	145	4135.992
1.100492E+07	1.525711E+07	15232	253.1152	2.874945E+07	5.848094E+07	153753	2657.943	310	4136.038
5378428	0	17718	780.3798	1948566	-2019927	49760	1189.536	45	4136.054
1972437	826396	7017	392.2537	1141246	369853	14852	702.7972	76	4158.801
1377290	1442120	4232	506.0152	912202	608583	9143	1008.322	81	4164.229
116391	60727	106	10.7466	34288	18492	55	-31.9145	39	4166.566
2748665	1364398	14373	552.7253	1996204	808811	43800	1541.18	101	4172.155
2475034	981735	7649	445.3089	1447372	450138	18896	814.8656	78	4172.983
1658769	807238	9444	576.0084	981598	365417	15794	1289.243	81	4173.946
1245341	1172886	5148	474.2028	795914	520162	9429	1118.167	81	4178.367
1738608	871574	3741	480.6701	1000196	369595	8496	974.4256	76	4180.151
1521400	564253	3635	316.9235	828835	248960	8681	693.8041	72	4180.453
1055292	728340	5994	426.4634	659360	325749	9776	767.2336	75	4181.112
1248907	642191	6752	416.3872	794846	289554	13826	416.4386	81	4183.068
1590531	948768	2634	185.9674	936625	478522	4550	195.255	82	4184.489
1190293	1543407	10664	550.4504	800709	762934	27247	1406.157	92	4187.104
1956556	751630	10762	308.3482	1258933	360898	19287	796.6007	81	4188.835
1352007	1669655	11621	729.7381	970657	824051	27476	1443.204	85	4190.588
1222641	837962	4797	368.7117	650384	374696	11296	913.5056	78	4192.625
100683	55449	338	120.3618	28098	16176	492	176.2012	35	4215.757
1275684	855921	6182	206.4102	767561	351530	12554	581.4794	77	4219.130
2290571	1042724	10035	698.9635	1381695	529546	21658	1636.414	83	4224.343
2006022	1588628	6972	744.7292	1330262	771559	17888	963.9168	85	4227.276
1602658	1788622	47698	1034.258	975799	849468	79577	1530.87	87	4280.639
2121471	869597	8770	343.997	1356855	418785	22258	612.0738	82	4281.181
1708214	531259	4012	391.6732	873452	217845	6862	1160.558	72	4286.963
1864023	998919	4216	421.3176	1083864	440552	10117	667.1637	83	4289.090
1163056	1119383	7815	541.4215	812781	531444	21901	1077.446	88	4292.888
1839154	881269	3010	340.861	1094299	393583	5919	395.2559	78	4293.268
1264647	991340	5015	212.3415	807488	431720	9555	245.0355	80	4296.570
2004942	1075518	7744	355.6384	1345277	552807	20374	237.1814	88	4310.697
1080136	1301017	6487	441.5207	656451	591665	15193	760.7273	82	4315.585
2093259	978899	24076	647.4636	1259427	484844	52560	1206.616	82	4320.368
2586304	2548689	13676	1029.024	1910990	1621502	41183	3024.766	99	4327.823
2913901	1716882	12910	655.251	1849871	819144	32176	1721.874	89	4331.042
2133818	1181865	14806	415.4166	1500487	619436	30952	1446.007	92	4337.518
2537677	1140186	3875	685.3875	1468885	554524	9181	1276.854	82	4344.816
1517683	628307	3751	369.2311	844581	245360	6876	427.5436	72	4345.862
1043744	1044442	4084	81.3124	618720	453299	8820	-81.198	76	4349.383
1464391	705147	4192	339.7712	810500	302731	9087	451.3807	76	4370.223
134457	71654	547	-6.7133	36942	19971	902	-79.7978	38	4383.721
2208933	742260	5253	265.0933	1336955	331876	11868	334.1948	80	4386.827
1976228	1249007	4964	547.6804	1334348	660992	13923	1225.48	88	4388.159
2221524	1359422	5598	624.4478	1502465	657256	13832	492.5752	83	4388.308
2536296	1267249	5897	859.4217	1677734	634249	13433	2081.991	84	4393.285
2277817	936679	6838	476.0118	1441018	485759	18529	1102.677	83	4397.877
3370731	1681059	7376	885.5936	1854217	824923	16061	1892.822	84	4407.277
1299647	1594800	7513	528.8793	887088	690811	17506	986.8866	85	4410.902
2684773	962468	6407	550.0327	1553137	468196	13890	1010.229	81	4414.326
1503234	1121555	11658	387.4138	948796	524062	28406	995.3766	90	4426.529
113391	45588	90	61.049	31055	12593	10	17.561	36	4446.504
1384891	896108	8662	267.5382	821733	378446	17087	569.1807	74	4448.734
2159913	975845	5445	483.4645	1192426	425205	10482	1109.64	78	4457.799
2110820	1154740	8162	467.4882	1391211	581395	18271	1003.803	85	4491.554
1963686	695819	3211	269.9371	1134320	323461	7029	271.5269	78	4496.648
1660483	824673	6135	118.1735	1069517	429465	14522	240.2842	87	4500.516
2275877	1598595	11456	799.4816	1433668	834170	27461	949.3621	91	4501.638
214340	193737	1583	219.2063	55201	51513	2153	376.1833	31	4501.793
2611870	1207269	18030	612.483	1657164	597926	34788	996.0068	80	4501.900
1771170	1059279	5592	406.3112	1203732	555934	14877	1044.2	81	4502.224
1488140	805455	16089	118.7929	934498	366260	25039	133.8879	73	4502.400
1510407	618270	16618	230.6698	807631	256268	33008	316.1488	68	4502.675
2432787	775813	6374	343.7814	1417624	354039	14045	617.9245	76	4503.053
2226319	881540	6279	347.4519	1373260	427541	12502	713.9622	82	4505.123
2836494	2147071	6617	992.8137	2010174	1331213	22149	2996.759	101	4508.538
1743096	1613363	4534	640.5574	1153012	724885	11141	1372.81	84	4515.037
905539	820934	5084	294.4124	587405	374713	10146	570.9906	76	4515.411
2677544	1396277	6540	466.894	1671752	677508	11560	633.516	85	4516.381
1219829	1226261	8220	73.142	840717	576332	22825	-27.5175	87	4518.046
822517	1585636	6079	470.2319	642940	779579	17882	694.7802	86	4518.229
1917379	835866	6536	584.4696	1123429	371551	10588	1395.387	71	4518.248
1325283	1121200	9104	373.9344	854571	490648	23077	1012.22	83	4523.163
2345726	1095218	9441	386.4401	1562765	548345	25293	425.3373	86	4529.248
1830606	831592	3379	467.7619	928445	325787	6854	815.7094	74	4580.016
1486396	1528931	17441	1120.24	959492	714881	37217	2472.474	87	4581.092
2177068	776298	5202	589.4322	1273508	363102	11190	1231.759	79	4589.115
594101	1106626	689377	55724.65	338856	630162	1983254	105687.8	89	4595.569
1544527	781938	5711	657.1871	794917	405592	16881	1276.824	86	4601.370
1734984	1231183	6847	240.7167	1102396	585181	14269	568.6909	81	4602.660
3657350	1588509	13104	539.3344	2410505	845484	34698	619.9578	93	4604.367
121881	26359	6308	104.2788	33469	7166	7512	197.0232	37	4605.817
1935204	1122044	4859	730.7899	1247820	571469	7991	723.0951	83	4608.871
1775022	1957324	10500	1291.05	1239982	957364	27378	1972.306	88	4610.808
2561098	1010137	7551	671.4111	1447641	453167	14528	552.4208	77	4612.451
1879213	819194	7865	368.2265	1151130	372490	18437	571.9157	79	4613.836
1895926	1008093	2887	251.5607	1137794	492395	5548	361.6428	79	4614.413
1399013	892966	6762	417.9482	783273	377388	13460	814.106	76	4615.199
1858905	1131739	8688	677.7968	1195545	515861	19882	1271.98	81	4615.807
2349991	1135786	7612	312.6332	1433867	562122	21100	35.71	86	4616.478
3152587	1310322	12391	702.9351	2052396	695899	23002	1868.012	84	4618.607
352289	251536	169241	2861.22	113717	78618	225064	3722.29	51	4619.892
1885843	805113	10789	765.4629	1330335	408042	30619	1736.926	86	4620.107
2355720	1073629	9793	806.7873	1285434	489712	20414	1553.425	83	4631.970
1532395	1130974	8782	517.2702	804862	507660	19136	1104.33	82	4635.588
1204935	1717919	13357	502.9277	937518	1001483	34956	1244.832	97	4637.725
1432569	652528	6642	310.2162	809521	293230	15608	733.0088	77	4638.865
1239179	547791	3269	115.5909	662073	219987	6900	196.09	74	4642.350
3401281	2091906	16161	1272.432	2587500	1340273	49089	3099.093	99	4643.984
1091110	3266001	88034	75639.91	729160	1783530	256075	174446.8	74	4644.006
116748	33316	128	55.5808	33161	9258	180	-74.902	38	4647.711
545456	231123	28563	564.7843	197581	75193	39457	477.1377	56	4657.006
1874453	901951	3209	312.2249	953005	368613	6784	327.7824	74	4658.063
1273439	1523644	12866	561.5826	954409	864360	38549	1423.799	94	4698.044
1802466	995808	7673	443.8553	1041325	479404	14546	446.8306	83	4705.156
2518025	1063316	5508	498.3988	1562506	494336	13987	1104.271	82	4708.757
1459084	1391459	3980	188.278	926056	660858	9048	454.9928	81	4709.502
1760148	716778	5710	351.331	954568	286370	12412	660.9132	74	4711.188
264738	749356	555736	8643.59	126684	329780	1015976	15677.05	64	4712.996
2492245	1118040	7407	612.1327	1630467	547355	18813	1077.809	86	4715.224
144696	99419	91864	1830.77	43154	28599	116353	2094.803	41	4721.545
710457	512114	337077	48433.62	367367	233810	624349	82143.18	70	4725.074
1653604	882633	11872	292.6192	1011955	405573	29112	889.7832	82	4725.700
1901694	1405052	5101	591.9661	1250771	681572	8740	1420.314	84	4736.957
2057249	1312549	18887	695.1607	1339880	644871	41833	1116.231	88	4742.211
1626864	1407416	5985	398.7585	950837	663584	13110	939.471	76	4742.434
402719	79173	143983	6492.846	113851	22483	181888	7767.317	47	4750.757
184006	319982	46	142.3806	53434	89493	-57	248.2023	42	4755.630
1643603	1062628	17737	533.6457	1066338	513097	41893	1226.597	83	4765.358
1670056	1518155	6557	588.4477	1135612	869005	17563	1036.684	87	4803.554
1461914	1980598	12924	463.2364	1100089	1024982	28926	1115.549	91	4806.142
2526359	1267010	5177	480.0297	1379655	539449	9476	744.4036	77	4808.702
289119	562313	426795	6098.2	124668	210923	681728	10469.34	59	4815.628
1996853	1469045	22352	795.5472	1262671	781758	41082	1459.3	89	4818.541
1419880	1374485	6425	559.4425	854452	645509	11641	1524.86	80	4819.750
2565751	1501459	7378	586.3058	1808852	768888	19966	1589.893	93	4821.014
2084122	1466323	7611	610.7771	1363404	717570	14766	1757.173	76	4821.090
3429982	2971099	7353	509.9033	2351068	1754403	19135	794.4735	94	4823.430
1168207	635356	14072	393.0392	648372	251016	25285	849.4885	74	4825.572
2172593	995516	9814	755.7654	1322862	412486	15407	1245.933	77	4826.691
2734449	1100667	8967	729.6487	1735501	511278	23870	881.107	84	4828.642
2157825	1041278	8827	326.7947	1343856	486228	21429	521.3669	76	4828.710
1696369	806635	4742	150.6262	907919	351524	13506	53.4866	74	4829.236
105741	77722	121	-59.4119	30230	22818	-76	-113.0636	37	4830.289
1866285	876323	8036	563.6196	1122523	416193	17064	1208.49	77	4832.345
2583795	922090	15058	477.1538	1564558	446524	22271	715.2031	82	4834.506
1521231	650376	9451	343.0011	890404	277601	19221	263.0981	76	4835.549
1965915	721702	4272	401.2592	1111953	314325	8178	580.1858	73	4835.781
307919	227018	2253	205.7933	140302	95407	4263	739.5543	60	4836.725
105607	42193	301	119.6861	31381	14661	411	-151.1429	39	4839.429
2086975	962311	3205	386.8005	1056585	391783	5234	457.8274	76	4840.106
2090626	1269538	8739	500.4579	1302385	646913	21264	905.1104	86	4849.892
1786154	931352	4979	292.5219	1080737	431246	11236	374.1396	79	4850.608
1510823	615959	9525	277.3525	906781	260195	18395	945.9595	79	4851.940
1758574	493503	5870	451.307	840781	211565	12431	1224.179	87	4855.886
112806	77065	44	28.6684	30094	21736	-10	-13.561	33	4856.417
1868790	1224415	5028	570.4708	1159603	578358	12768	1117.685	79	4862.892
1749999	568091	7421	273.1181	977336	243515	13940	745.034	75	4865.844
676577	1620504	20513	36638.18	414449	976649	46921	80893.07	87	4873.483
116531	16601	283	360.2763	39036	3904	366	238.3326	41	4874.070
2298553	1341776	12243	642.2323	1546629	666094	28582	1211.05	85	4877.531
2487421	1503270	7775	546.1775	1638201	757022	17329	1432.357	89	4878.345
600939	1641747	26557	2789.448	403841	869358	66239	6057.208	88	4903.752
1293267	1475439	9197	583.5517	977752	795140	25110	1378.671	92	4919.809
1736121	1251257	13459	339.2499	1185761	652873	35360	657.696	88	4931.318
1484163	973116	5294	652.1934	882878	436645	9315	1474.572	81	4935.589
1145680	1073457	5100	252.11	726466	450010	11958	487.2438	78	4935.742
1342146	905040	13240	592.764	929913	485301	32947	1165.927	88	4936.496
151060	126197	561	25.2721	64295	63785	626	198.9186	56	4936.952
1124784	2023495	9161	615.7321	772952	985019	28883	1427.736	93	4940.680
1765954	749025	14928	629.8608	1038078	313745	27114	1196.295	76	4944.554
1806828	853013	3241	409.6201	905372	350076	6136	837.0296	74	4947.555
1341668	959330	6647	580.4967	1080021	518316	17777	1199.89	94	4949.717
1887352	1437341	5133	460.3613	1342976	784508	16195	900.5395	88	4951.727
2276955	1728991	12014	412.1854	1511918	983068	31299	1281.074	92	4955.003
1979029	770860	3632	278.3552	1148186	329639	8395	719.9595	75	4957.041
416332	1345190	416301	44498.29	227217	638617	867112	77277.59	74	4961.280
1595136	804720	5552	408.0672	957468	352031	9835	833.7435	77	4961.786
1103953	1956737	10523	801.7403	731116	850509	23739	1856.958	85	4964.599
1213582	2047125	12304	446.4544	906812	984290	33750	1166.375	91	4966.222
813414	1201166	7038	521.2318	515358	549658	13683	1057.016	81	4967.293
165929	117247	523	9.7403	57771	44209	982	113.6902	49	4974.261
1271659	778434	9847	175.0167	709276	323739	18218	205.4298	74	4975.683
2304306	881154	5026	548.7586	1425277	445361	12563	1463.184	84	4984.362
1712560	1933633	9737	983.8457	1104314	965870	24766	2179.173	88	4987.606
2202365	1195277	9105	470.7905	1482219	590174	20088	1217.337	86	4992.194
568050	1645047	157228	33414.89	322803	792324	386602	66098.97	80	5003.144
2259106	888735	11097	226.1417	1287479	398998	19085	491.6685	76	5028.556
1747667	896699	15157	720.9077	1092445	406751	23994	1515.263	79	5031.865
1233967	618160	3464	334.5304	717397	261447	5145	1224.635	76	5033.169
2228042	965608	4668	64.2748	1157418	382443	7433	141.3913	73	5037.605
1502125	1515877	8990	775.339	1006555	789779	24239	1716.008	89	5039.723
1693190	1418871	5019	489.7659	1064756	655265	13344	1181.798	80	5044.990
1828138	844507	12228	407.3908	1269535	407154	27372	851.1692	80	5045.102
2248466	1017587	5019	451.7659	1328878	438113	11785	678.1385	80	5047.545
337217	961827	84917	31606.44	330442	801007	353094	68237.77	100	5047.946
1806234	1018833	6626	487.5186	1202563	502443	12239	1547.808	81	5052.183
1733765	670042	5520	303.672	921339	259601	9091	511.8051	65	5052.194
3311952	2500779	13996	1453.976	2634229	1481838	48931	4471.829	102	5055.511
2426628	1484104	5084	667.4124	1462751	704316	11795	1125.699	85	5056.886
943510	731968	3729	234.3969	571628	318767	6820	574.602	76	5059.346
2725752	2051658	9107	818.5027	1758169	949872	19924	1351.936	89	5061.205
2270832	1078044	5221	321.6981	1331427	492027	13935	507.7535	80	5066.567
2088372	1198454	8656	480.4016	1352687	609645	26303	1065.998	90	5068.359
2105778	1652658	9605	337.8405	1413158	767727	26958	792.7438	87	5070.142
2235371	1142578	9058	767.5538	1344208	567054	26881	1032.824	86	5071.571
1207691	961728	4335	445.1935	733607	447763	8357	645.4277	83	5073.205
1993044	1427842	25235	647.6835	1294830	774670	60594	923.5234	90	5076.241
857284	1538124	14800	2194.28	556651	757337	34639	6276.448	87	5090.010
167274	46152	12295	667.7495	46533	12745	15107	791.1027	40	5094.730
2277514	1418765	9733	686.4213	1473928	674060	22251	982.0811	85	5100.450
1628120	832546	6590	129.699	983701	384815	15165	571.7565	80	5110.920
2805942	1721407	6228	847.7908	1845576	900650	16624	2028.806	87	5137.759
1825527	672758	5245	472.2445	927132	253557	7558	535.4038	66	5138.057
2334413	2347341	10181	781.9541	1670802	1206746	27134	1608.417	87	5138.699
1098962	1080258	7751	577.6311	1278588	1132524	37600	1715.36	136	5140.163
2561056	1203800	6672	398.8992	1646846	570524	17532	355.1452	84	5143.124
1717335	1306679	4599	349.2039	1145627	598284	10353	488.2033	77	5143.243
1676267	642207	7243	234.7323	965923	318701	16779	276.5019	80	5144.240
1075528	491555	4541	-8.4499	638877	212873	10422	-143.7258	74	5144.669
1567301	960875	10407	299.4327	907932	389810	20009	368.7049	70	5144.763
1211485	1445757	8664	995.2504	834408	647338	19511	1304.367	84	5150.074
2036029	1160530	15495	626.2695	1335306	553450	34308	1066.079	85	5150.767
1649919	906262	5507	345.5427	1247005	488365	17711	466.3871	86	5151.006
1860282	945859	6583	262.7063	1088589	422337	14761	365.8921	78	5151.667
1872131	1105004	4700	546.67	1161071	496516	10981	1134.834	80	5152.591
1621010	1104259	5886	232.0046	1002400	520841	15843	176.1923	83	5153.369
1951367	1042728	4085	377.1685	1130105	483628	6351	935.0911	76	5153.520
1911261	1187704	7233	581.1713	1238305	571806	15383	1429.386	82	5155.487
2052831	1397031	3919	660.0559	1233093	605552	6294	887.2934	77	5155.808
449056	877939	52337	1169.706	136791	250823	67367	1075.889	50	5157.353
2612532	894602	5123	506.8003	1575750	441935	10615	713.5015	81	5157.686
2093351	1851041	8861	784.9021	1438651	963470	21660	1138.126	88	5159.550
1017429	822193	4635	726.0235	630940	359437	11855	1421.066	78	5160.610
2025757	984631	8792	223.8312	1171870	450006	13971	333.5731	77	5162.453
1818189	1151218	3745	272.0945	1109832	512091	4491	870.7451	80	5165.132
2180512	1090177	6875	661.6875	1328998	481417	16325	798.8325	79	5168.375
1217566	863998	4391	251.1351	764166	424709	12316	803.7276	84	5169.342
1585546	919373	10077	414.9197	1011625	441443	24035	785.3635	84	5180.746
2138181	1270702	6838	524.0118	1427134	666940	17507	890.7427	91	5182.887
128613	20294	539	125.4379	35366	5520	673	163.1553	38	5190.046
1598390	977499	11379	479.5619	1033548	456847	22764	1043.26	83	5190.729
1782518	1403961	11489	599.7329	1051257	678142	27378	1402.306	84	5201.910
1599999	843965	8607	414.4527	882902	387090	18602	864.1722	77	5201.943
2324190	1855651	6637	623.9357	1409664	853346	14086	1359.025	81	5206.632
1401996	1717905	7827	357.6947	880982	785099	19556	1075.892	85	5216.912
1805063	1116544	4150	511.815	1066343	499727	7625	560.7625	77	5245.474
1944084	846733	10950	615.295	1269695	412643	25978	1734.766	83	5250.274
104561	87391	855	206.9655	43049	36157	1543	326.9623	53	5253.095
1986412	728258	7173	506.8053	1279401	356654	16358	927.0838	84	5255.068
1705760	1064493	5202	654.4322	1800693	927761	22947	2094.927	119	5256.474
1833238	1249218	6341	431.5301	1217745	573482	13724	997.1164	84	5259.737
265021	426280	431540	6219.394	140088	189121	792389	13205.22	54	5259.915
2290686	1008807	5274	532.0714	1289367	456949	9670	1054.487	76	5260.338
1506221	769103	6721	219.8481	996227	387615	18638	631.9918	86	5262.046
1366132	1203587	7939	1246.578	831488	545583	21332	1950.325	84	5262.802
1445413	1159304	9736	265.9896	959054	572067	21309	835.6349	85	5264.150
2612573	1716585	9425	856.7425	1714890	853488	25754	1870.999	89	5268.801
2443482	1019615	7469	601.2109	1589744	506751	19666	964.0626	84	5270.120
644730	1644551	113363	61585.06	397595	801261	298639	111376.9	83	5273.655
1307773	1336570	9291	652.0251	811185	603560	19665	1278.207	81	5273.828
814596	1869324	23494	52869.21	463446	842486	48580	89245.34	78	5279.682
1631023	1195035	6431	511.5791	1008686	536810	11272	1378.959	83	5286.174
2083090	1150114	8917	240.8437	1385054	579638	20426	1314.699	86	5288.832
2470069	1056768	5891	612.2851	1475743	496533	13001	1912.156	83	5292.569
1376471	848861	9885	275.5485	832513	416010	16968	489.3048	81	5302.793
2001559	1416158	5223	860.4103	1181848	613222	11625	1155.162	77	5311.931
2037142	917069	8898	392.5778	1262505	400441	18613	1280.589	79	5360.175
2037657	870053	3437	616.4157	1064324	365363	5499	1465.694	74	5361.225
918571	1000449	5701	483.6261	533519	431939	12825	1512.483	78	5367.131
2266827	1048483	7848	686.6728	1277536	465574	13111	1227.327	82	5367.553
1601527	1321740	10585	449.8185	1288039	695308	24193	846.6273	91	5369.018
1744986	1428575	15604	664.5844	1171009	732835	29850	1798.585	86	5371.558
2680389	1574341	10544	1532.718	1659686	703839	21299	2956.074	76	5371.757
744247	1233416	103659	41878.47	410453	652533	272198	91040.71	83	5374.413
2043548	863066	2869	493.1509	1217975	365809	3671	727.7431	75	5374.518
2863817	1267819	7669	412.4309	1785034	611737	18024	1077.346	83	5378.419
2445320	1414652	8952	872.8072	1427824	670405	20845	1664.405	79	5380.209
2526457	1272753	5128	525.0808	1431150	618636	11163	798.6443	78	5380.712
1510242	694179	5619	294.4259	881330	305722	10149	928.5589	76	5382.348
1968613	1010643	4913	746.0193	1289435	566738	10927	2309.605	91	5387.512
2144771	1068845	3996	501.9756	1307743	475857	9685	1045.328	78	5399.831
1820621	1320997	7753	237.3433	1152215	671375	17113	443.4393	84	5415.361
2336166	1177252	8067	262.1587	1475320	601472	20672	424.2992	86	5427.454
1956088	1487705	14633	549.3113	1353189	762040	41655	1253.845	86	5452.965
2305422	857642	12330	682.713	1334464	383335	23228	1546.491	74	5453.485
1340768	1065041	6652	395.7772	934128	479886	16121	952.1881	85	5459.530
2822569	2329543	7182	550.5102	2818500	1646825	21386	1658.555	108	5459.776
2332711	1827586	10663	1778.594	1354793	750513	18354	2663.859	78	5460.847
2140264	1015736	11353	831.3033	1227794	420822	23103	1323.478	77	5463.510
1692290	697293	3321	196.1081	934860	290924	7385	395.2985	74	5464.544
2064216	1842749	6738	693.4018	1343184	938197	16483	1025.096	84	5468.845
1110066	1833651	78019	42390.07	652493	833924	164859	86044.79	85	5471.360
145416	83568	520	-79.828	39370	22764	896	-110.9344	39	5475.934
129909	15139	249	-26.8311	34806	3716	181	-254.0459	37	5478.125
1842626	2288114	11119	611.9759	1351059	1230146	36788	978.2068	93	5479.187
2361006	1101383	5179	434.7419	1347509	515926	8990	922.339	80	5481.876
1037487	1135940	7782	362.1702	652015	541206	21235	460.2835	84	5484.009
623745	1728230	372689	63526.05	416587	1115464	1248032	128749.2	88	5484.177
1337163	1348184	9818	591.1898	957664	669648	29929	1114.217	86	5484.427
1637742	1704979	5178	463.8858	1054913	795926	10764	293.0604	83	5488.384
168753	172541	564	72.8404	91386	100424	1587	157.6307	63	5488.721
1008859	2935282	85930	70593.67	652417	1725146	205683	153834.2	94	5493.704
2709971	1318540	8021	296.7781	1723609	648788	18227	431.1347	85	5500.111
1628513	1230219	9022	492.7342	1121232	679441	25790	1166.819	89	5503.106
1383267	1914247	8937	1399.966	971991	913642	21540	2152.394	85	5511.687
2412536	1023954	8805	507.9605	1365585	445447	18016	662.4976	80	5513.404
1849952	1291530	7547	390.9867	1172036	571270	17489	707.3329	80	5517.813
1736984	1050568	6165	500.8565	1275803	609834	16947	1023.327	91	5519.435
1246996	703938	7472	248.7792	790011	308236	17370	502.457	79	5573.779
2640568	1904364	13813	1826.309	1896780	995853	33825	3523.583	91	5575.630
1987528	553922	3998	321.6878	1164351	248844	6270	490.747	75	5576.021
657298	943648	181458	30082.19	329496	382755	305659	51150.67	70	5577.353
268567	20696	7831	196.1191	80406	2458	10011	-8.5829	42	5577.439
1710198	795639	5943	549.8023	1092222	358828	13774	1317.921	81	5579.165
1466068	3036339	15395	592.6595	1145812	1725731	43447	1290.977	98	5580.526
876599	962756	8866	446.1826	477213	366933	13366	691.6326	71	5581.076
108345	68669	217	151.7737	30016	19109	-347	-32.0667	36	5581.808
2235652	1019824	6684	239.1724	1434300	471130	16021	755.5781	83	5583.975
1059515	1226991	6442	582.9962	707067	576523	16465	1396.687	82	5586.175
954527	1871426	16012	386.8732	528229	955324	37764	1383.76	89	5587.925
1604924	1429604	6134	542.3174	1088496	668806	15749	901.7189	104	5588.653
800041	926250	10542	198.0062	540526	451103	22471	623.4231	80	5590.692
2223428	1214034	6324	830.9764	1329634	601379	15381	1088.674	85	5597.188
1510449	964199	5791	521.6751	967044	445747	16090	969.649	85	5603.148
2082987	832675	9407	657.3327	1266729	377652	20748	1354.363	77	5603.554
113074	14549	232	-24.3848	32260	4539	415	-127.7185	38	5606.087
2178852	1840708	8929	681.1169	1395390	959363	25113	1797.239	92	5606.999
1535264	633012	5008	340.3488	951741	296800	11451	644.2011	81	5609.278
1429541	691309	10215	256.0615	807009	301594	18945	498.8145	78	5610.792
1780549	724247	13341	663.2301	983257	314749	26696	1302.446	79	5615.611
1366268	966863	8132	425.8052	1044914	578829	21825	1013.383	98	5618.720
1547215	901160	5111	371.5271	983219	430085	12061	742.4221	80	5619.101
1522048	1537678	18942	257.2462	966984	777457	37485	918.9085	83	5630.808
2089781	1921648	6968	570.3048	1403855	1032608	16628	968.2308	91	5677.768
1660408	1078446	7123	481.0003	1064715	543493	19187	241.9907	86	5679.790
1788343	1186655	4591	421.3551	1120936	625273	12180	1128.298	87	5684.419
161827	156101	687	291.1407	43882	50917	1116	472.4076	33	5684.531
418230	582104	501644	7104.428	166969	214260	811305	12363.21	60	5685.934
2525840	1234404	14655	609.1455	1614219	645348	32989	1284.883	86	5687.027
1241579	1508187	9891	793.6851	650438	602805	16951	1688.751	75	5688.580
1076147	830087	4386	278.8546	750191	468316	14935	803.8535	95	5689.379
652947	697958	456507	18716.64	294541	272200	784325	30152.63	66	5692.284
2393322	1477376	19897	982.8217	1434846	633701	31478	1709.316	80	5692.951
1041697	1681662	6816	389.1776	781180	842589	20130	196.293	90	5697.276
2714621	1283687	4642	302.0162	1701704	656009	10007	636.9927	86	5705.331
1784870	976817	6983	255.1463	1006304	381034	12000	502.2	75	5709.408
1019913	2029948	167292	66710.68	619869	981571	396015	125748.4	78	5711.775
1508317	1227647	6752	499.3872	898204	569115	12426	652.8986	85	5716.601
1402150	2049422	10080	743.488	989297	1190582	31686	2062.385	100	5723.323
1191558	1041366	5693	296.7773	707272	476036	13203	475.0883	79	5728.949
1612186	1184208	5243	372.5323	932149	537239	11673	286.2553	82	5747.799
3089887	1349707	8580	768.338	1854508	678227	23279	1394.152	84	5772.287
788638	91291	1299	39.0739	289624	27858	2040	-138.556	59	5780.749
1476066	934011	21134	746.8174	991970	508370	54781	1792.014	90	5781.939
1949729	985055	4910	319.451	1179953	457807	9757	544.9677	79	5787.353
2546566	1384533	8229	604.8469	1692245	670175	15337	1089.006	84	5789.410
1549174	656069	4659	328.5699	884458	273171	9564	791.7404	74	5791.137
1052301	1228660	7131	277.8491	689333	610176	17526	343.0086	81	5791.354
1449399	783967	4290	272.669	957746	472176	13853	296.5533	91	5791.875
1853930	970420	7385	698.2985	1180277	482320	17829	1937.407	83	5792.335
2161969	1200567	10346	735.2106	1311627	613172	24685	2113.829	90	5794.341
2752597	1394668	8392	583.3912	1783257	758489	31645	833.2845	95	5796.089
1460073	577807	4205	271.9005	860770	242511	9217	804.6737	76	5798.487
3190778	1256390	12160	551.176	2101437	641171	31439	1002.928	84	5804.059
1342827	1184367	6483	443.0963	847481	537261	17537	1243.426	81	5804.865
2073625	1369106	5803	458.9483	1244863	645032	11106	1097.847	83	5806.109
2186952	980157	3858	424.8338	1114673	385214	5051	376.1611	72	5807.171
955275	615465	4671	510.8431	502308	232612	7026	1366.959	70	5808.497
1011465	593753	11583	128.2063	676769	264335	24109	499.7149	82	5810.087
797060	1661676	607534	63829.86	401389	741365	1171177	112262.6	73	5812.781
2765063	1273776	6511	853.0671	1661768	600595	12679	1980.492	83	5814.410
2525828	1117566	10231	534.7591	1634470	615604	23368	906.3448	90	5828.268
420412	712941	13679	219.5919	243818	274829	26874	-200.1686	72	5834.325
1916515	1240740	6585	415.4185	1296776	717592	18850	546.485	88	5836.269
1135056	1498229	4583	656.5063	755234	681105	12666	1372.363	83	5843.520
2703708	2095413	5068	684.7148	1608557	1122815	11655	1106.845	87	5896.194
1279588	810808	3634	386.0674	799108	362018	9609	529.2649	77	5901.948
1187769	1003089	5645	288.6845	804084	479996	13755	567.6555	84	5904.801
734067	1315107	80672	42263.3	372194	622083	183906	84456.93	80	5906.213
1214279	982917	3488	422.0768	690282	411875	8468	424.4548	80	5907.468
136752	15070	9	44.7049	36499	3906	-272	136.1408	37	5908.476
1512066	1082890	5771	648.5531	923961	460642	9376	1150.794	78	5909.258
1639379	890400	15015	481.3415	958986	393975	29993	814.0073	79	5909.946
2178329	1225359	31102	804.4222	1501357	750450	80829	1415.707	87	5910.150
1105230	1402657	15588	419.8868	795877	765124	42658	294.5138	88	5911.819
1959874	1105817	5329	417.1569	1184732	522328	10458	374.0938	80	5912.442
2812748	944165	7643	604.1723	1754480	474840	17674	1142.711	83	5912.945
465919	1130974	5561	511.7721	314859	519223	14555	1208.536	81	5918.259
607658	948656	127005	54635.98	295569	488833	317670	107427.3	73	5918.413
444093	1097792	25819	12010.65	245857	544780	51339	26252.32	77	5919.861
1537495	945630	6862	470.5582	1063829	475261	16310	1116.991	85	5925.792
1431177	1301360	7325	564.9325	947971	626261	22745	1044.995	84	5926.124
1276046	1006652	13613	620.0893	796998	450846	27237	1281.596	82	5927.579
1933380	1126476	9270	276.047	1219180	561905	20655	838.7455	87	5932.149
2176591	883376	6165	528.8565	1517918	479391	18080	858.288	90	5933.077
1969094	1142070	9126	494.7686	1233139	534465	20984	850.4024	84	5945.351
1781191	808316	4254	410.8494	1078033	369034	10309	829.5349	78	5946.012
3860823	2088721	11515	879.9915	2592479	1181406	32949	2131.639	96	5950.603
168172	81682	15686	263.7846	49822	22849	19677	281.4797	42	5999.223
2338288	1066981	13538	997.8818	1398397	475174	34535	1577.413	77	6001.271
550539	1224690	9465	703.9865	355812	508991	23389	2131.323	81	6012.881
2236563	1147546	8078	395.5758	1262519	551443	15247	1180.957	81	6015.862
1662456	665917	5006	167.6366	938472	281778	12029	-121.9731	75	6017.031
1192933	579286	4017	82.9537	659038	218758	8454	291.4694	68	6017.259
1543111	838919	4052	218.9172	905189	345687	11138	214.2418	76	6018.769
1934116	1944009	5930	873.673	1215895	947241	14450	1540.645	79	6019.137
1934438	1178751	5444	666.6084	1463389	607484	16175	1021.417	93	6020.093
1851758	1360579	7737	440.6457	1155714	559170	16500	138.65	73	6020.163
2012879	858223	5029	426.3269	1248361	390656	11892	920.7412	79	6024.005
1505245	3136188	22045	17779.72	1106606	1783395	61959	45882.1	95	6025.995
2773273	2214507	36469	1971.111	1876442	1135213	72447	4547.876	94	6030.896
662105	1141131	27830	38759.26	360467	528606	67854	67405.81	77	6036.038
1823009	1505640	11675	657.9675	1219929	761545	28643	2021.272	86	6040.523
2350441	1114659	10777	642.1897	1259219	491501	18807	1354.673	78	6044.834
1379996	1641727	7808	798.4288	914436	751594	19413	1767.469	87	6050.706
1528534	955884	6135	364.1735	984928	409574	12626	933.1186	80	6057.476
1645238	809803	5871	524.1631	886004	335902	9334	963.8374	75	6084.078
1277220	822871	6167	328.5687	745689	342704	11238	367.8518	77	6103.883
2274672	1060048	5895	262.7095	1381095	484483	16249	570.7689	80	6116.286
323581	823409	970143	13954.42	154668	343472	1689817	23506.33	66	6117.809
2020942	1502272	8750	451.875	1204194	635568	19455	526.4255	78	6118.631
1759178	841779	4005	289.6805	879627	336777	8171	311.1931	71	6122.481
258427	228997	2673	160.3553	104918	104320	5202	503.4322	54	6122.554
1802341	1016707	5108	319.9588	1134977	457164	11705	722.6505	81	6123.842
1076134	1750104	7361	462.7521	777441	845513	21339	1076.318	89	6126.836
539010	1257247	264392	31555.99	358192	694768	569799	75432.92	83	6129.103
135252	85882	648	92.7528	42285	29446	1046	156.4806	42	6131.122
2591039	1521151	14307	822.2227	1774527	764059	37883	2395.636	90	6135.125
2057793	1382125	17899	588.3339	1404205	702565	44401	1798.696	80	6135.256
2737912	1278976	9680	413.048	1905079	663022	26229	1037.647	94	6139.622
2183803	698343	11806	313.1166	1213936	307180	23423	867.4303	77	6141.348
1780146	759271	15751	412.4311	1063900	328385	34466	939.3426	80	6142.462
1742124	694095	3667	226.3187	995601	305525	8968	68.5048	76	6150.481
146738	61703	425	-130.1575	41082	17063	761	-412.5079	38	6151.069
1897627	939710	44530	1069.133	1158953	414197	79578	1720.726	79	6165.608
1949721	2899142	43636	880.7796	1530691	1895803	109743	3279.982	101	6165.751
644309	1367035	7738	268.5018	431375	666017	21080	775.588	86	6167.994
164398	41377	-10	54.439	44910	11374	-249	75.8311	40	6172.675
1385273	1619498	23769	1931.641	859143	760333	45390	3884.379	81	6175.664
1823834	833672	5825	141.7825	1021319	352669	10660	308.026	76	6181.480
2097063	948632	4205	272.9005	1238581	420588	8638	184.9918	78	6190.561
2132657	895998	7657	389.1577	1200052	385141	18515	714.6915	79	6193.492
2202798	1254600	12597	826.2917	1185135	542186	23744	1322.238	76	6200.538
2564240	1088057	10288	639.5568	1552556	478051	19291	745.0251	80	6215.583
283654	659282	608899	9034.434	135344	254508	983829	15521.01	60	6219.537
401746	399610	1884	239.8924	191087	143834	2639	615.2479	62	6221.687
429897	1909683	272228	46780.39	302362	1025756	653417	86112.3	82	6222.274
1769420	994996	9803	490.3483	1161471	502845	22769	1211.541	87	6222.494
2790970	1048138	6943	901.9023	1640612	494585	16121	1681.188	81	6223.245
248851	295289	332323	4310.72	105551	115466	505277	6939.64	55	6225.235
3697951	1913801	11182	1153.91	2959642	1323156	38684	2102.372	108	6227.591
1982951	1467903	19134	838.6174	1462751	783759	50164	2543.4	96	6230.618
1802509	800302	5158	359.7638	1050388	354984	10950	639.295	79	6231.911
410311	255465	70718	22944.68	157872	90414	111128	35118.68	50	6232.074
1096449	727076	3721	401.5481	659945	318087	8867	1003.039	77	6232.693
2055841	1337967	7272	693.5592	1461371	755925	19709	1714.875	92	6233.897
1180386	974678	21398	481.8278	708310	445900	47508	926.5988	77	6234.188
2061658	1027024	16857	714.2777	1353322	513009	34658	1883.714	86	6235.295
1381864	877759	13231	598.0591	876387	441729	29791	1509.075	78	6235.561
1587118	1056775	9193	465.1273	1158771	582708	33706	285.7066	97	6239.074
1036542	964064	4929	635.7169	772335	576451	18010	1651.361	97	6239.701
1862999	1567614	8857	701.4777	1319810	804656	23828	936.1508	86	6240.021
1993574	1000866	16640	814.504	1390448	519454	36331	1598.969	87	6240.566
1425089	861161	5343	177.1423	963825	435246	14621	199.0381	83	6241.635
104112	44961	899	125.6339	29522	13320	1451	349.2011	34	6242.022
1058930	962866	58458	36621.89	434891	380684	103944	61943.46	68	6252.168
2394767	1221557	33051	932.9611	1777113	572896	64139	2060.398	88	6256.905
1881801	1312405	8516	590.5476	1100420	614807	18817	1450.234	83	6257.549
1430478	1466901	6947	539.3267	862085	677716	15661	1015.382	84	6258.330
1293384	1474781	9067	455.2587	785749	768516	23864	1530.97	92	6260.960
1371260	1352132	6567	227.0087	961666	644010	16527	792.7647	85	6273.927
746451	1885333	131890	33051.03	423960	1003352	291520	65796.27	81	6275.766
3032280	2774605	29389	1761.923	2335399	1765518	92251	5131.081	105	6281.081
1932950	976830	9642	547.5162	1255722	461598	19982	516.5902	83	6320.401
769922	887273	4127	435.1247	486269	546224	12778	1236.246	99	6324.521
100761	71865	-177	165.4703	29781	23733	-664	298.5496	39	6331.287
1304041	1454420	8424	515.7864	765925	590860	13715	1385.411	78	6333.459
1854148	988323	9310	378.291	1055635	451317	21283	1072.376	79	6335.501
105441	16608	6812	286.7532	28507	4488	8640	287.704	35	6336.686
1826243	1001281	4256	405.5616	1061081	444047	7367	680.8887	97	6337.650
1969272	1372332	5477	333.8597	1051949	669951	9821	706.7581	81	6339.188
2140939	729582	10612	341.9332	1153210	316210	17662	524.4382	76	6339.875
722568	1654782	161287	64628.8	414254	836988	363101	118747.8	79	6341.383
1923790	1471251	6881	386.8241	1328616	715521	18104	999.8344	88	6342.585
3040448	2808136	12019	916.4659	1826745	1195107	18765	1455.717	84	6343.684
157550	639350	171584	6597.063	88324	272814	380336	13946.65	57	6344.093
1163204	734082	4451	569.5011	657890	308178	10079	899.6319	75	6347.641
2134564	832076	9231	249.6591	1240603	371602	18981	294.6341	78	6351.799
309133	751540	262970	6295.617	143736	342469	502138	15459.34	65	6352.954
1668037	1225959	6980	334.578	989552	544152	17709	742.6749	79	6352.978
1907054	1133544	8649	661.4089	1167044	478055	16721	1473.848	78	6357.945
1857987	730937	4746	161.0506	1024047	327881	9216	196.8176	77	6360.210
1847437	871645	6822	475.3142	1239992	411810	16038	1140.132	83	6364.145
169794	579853	216420	4952.162	98365	386535	483349	17665.08	84	6366.929
1861199	611147	11506	325.2866	1114893	273108	22547	799.4867	80	6367.674
161957	53557	1804	405.4044	47311	15921	2266	597.9226	41	6371.994
1808591	1099641	6843	857.2923	1009742	447879	14302	1857.942	77	6377.655
1980155	3387771	20645	2129.185	1532430	1958558	57734	4379.078	100	6382.262
780869	1297625	110507	33187.04	364273	657648	278498	57155.14	77	6385.437
2795341	1152665	10105	607.8905	1638272	634252	22083	1752.256	82	6389.231
1489694	1467559	5197	715.1517	1021870	760055	14851	1685.941	91	6404.780
1624374	815839	8077	304.7197	1052810	360290	16185	201.9785	79	6409.879
1920504	1397724	20227	766.3347	1291214	703060	37265	902.5665	87	6412.530
2380886	985927	7008	432.5488	1494335	486889	16660	980.626	82	6427.587
1971780	870221	4317	403.7837	1184489	377335	8273	867.5153	77	6431.319
1111072	1219123	7352	399.0472	729789	652017	21895	861.3095	87	6438.905
122148	100951	795	-10.4005	64035	58859	2217	-94.0263	61	6439.537
1625263	996754	11915	164.4315	1026601	469174	26013	514.7293	85	6440.504
1766935	1170225	24846	510.6606	989141	505956	38655	1347.546	70	6440.741
2206136	1026993	4874	274.6314	1341073	467159	10271	452.0031	81	6442.017
477402	1125415	162868	52277.29	236871	517580	368798	90355.97	75	6446.023
2041226	1392830	6607	425.2527	1364332	678673	17789	817.1629	86	6447.309
1272403	671823	5429	109.7669	784553	315950	11864	-45.2296	74	6447.328
2041054	1245731	7837	279.2557	1323959	591776	19496	313.5256	85	6452.002
1979030	710250	17803	606.1483	1262063	384071	37179	1203.942	79	6452.148
1748421	1234092	4566	1051.953	1040547	495151	6727	1596.985	91	6452.669
1781756	1064420	10257	597.0177	1155036	535086	25060	1908.866	87	6454.058
1979468	1235897	4435	269.8035	1365735	621500	12283	781.4763	88	6455.147
2585750	1408836	9248	394.2128	1596020	719721	27687	388.8407	88	6459.936
2400607	1217166	8822	814.5142	1627557	623915	24464	1676.63	86	6460.436
1969273	1332445	9339	522.1179	1284733	628011	19182	1491.71	84	6462.734
2222134	1192549	4703	533.2383	1455965	594835	10066	1380.503	84	6472.949
218670	1912585	3865	114.8265	82655	672862	5254	252.9494	54	6476.031
422971	361794	2915	230.5315	173609	140411	5994	763.4634	67	6481.148
116757	108685	238	-93.2482	32102	29652	284	-211.8676	37	6483.284
1451462	1744514	19196	499.6956	949866	854478	45631	1974.699	87	6485.840
2181314	1481078	6253	796.1933	1222510	655452	14245	1669.145	75	6485.957
2364119	1721657	15648	99.2528	1744092	886260	39910	1618.951	82	6486.017
1611064	559362	4304	246.6544	885255	251487	8959	677.7999	75	6489.356
971179	1447368	11128	126.6808	688096	699280	22508	303.0988	85	6492.594
101766	145038	237	23.8957	34955	49851	495	-114.2305	42	6543.914
2656105	1197488	10464	458.2304	1665667	577036	29182	537.7102	84	6547.796
2796093	1003287	8274	543.3714	1722939	504623	23164	1083.7	81	6549.118
1585656	1455021	4005	386.6805	957608	680598	7705	881.2505	82	6550.761
409315	389793	313109	38681.61	155015	139191	496657	57862.06	55	6551.421
643412	1669093	71813	50159.11	346980	808165	171908	90470.44	75	6551.947
2148067	839788	8194	149.8834	1282760	393879	21222	-275.8458	81	6552.491
878506	811703	3760	340.936	514724	346032	5941	790.0901	76	6553.834
2296540	914281	5770	378.697	1339119	400445	10444	772.1084	75	6554.176
501573	1767661	94730	81484.35	327200	1091124	307506	174245.9	93	6554.392
1378428	727007	5207	260.7127	814797	303958	8598	420.7478	73	6554.408
1563220	626950	2941	343.7901	855897	245313	5297	645.7617	73	6556.645
114417	86436	452	-58.0428	34194	24813	815	-135.2785	39	6557.632
2358286	932900	5853	548.7533	1387023	406156	12523	941.9403	80	6558.410
2147054	1527261	27611	1266.777	1328552	710776	56864	2145.271	74	6558.521
2703407	1378992	7682	691.5602	1624057	687292	20860	1452.246	85	6559.553
2264521	1268590	9349	539.6789	1417444	581269	23021	888.2781	80	6559.948
1297350	1198513	8189	352.6029	807672	506883	17578	895.5258	70	6560.019
2063569	1541626	11472	525.1792	1273129	779842	31527	862.2647	82	6560.076
1263256	1276328	7634	518.4674	707317	509052	14505	778.7305	74	6563.827
2321634	1514745	6939	906.4779	1407685	641948	16171	2232.993	74	6563.858
1931629	921224	5090	544.549	1193458	441785	11731	1056.909	79	6564.587
996572	644232	4436	112.6596	618343	291550	10001	-54.1439	77	6566.467
1763113	973113	3546	353.7306	1092859	449616	9206	614.2566	80	6569.319
1629416	733917	4755	-8.2445	1005724	370464	11782	-212.4298	85	6571.055
2460964	1150283	5438	328.4718	1424022	474778	8908	445.1388	76	6576.374
2634251	1396966	7428	789.1108	1754679	725033	19933	1083.641	88	6578.997
101972	23106	152	131.1272	28061	6187	-24	354.4536	36	6581.440
821115	1312530	6691	-11.8349	566097	647228	20289	-359.5871	86	6581.995
1587854	839519	6617	354.8137	943527	382822	14113	1221.139	82	6589.700
110920	46006	34781	497.0141	30992	13044	43278	612.2958	37	6598.233
3176843	2074119	8502	790.5622	2059508	1145015	24176	1483.074	91	6617.606
1800198	917458	6451	462.7011	1041884	427029	14464	715.6304	80	6623.695
785332	1701836	142223	56739.11	429359	741933	345282	98782.92	74	6625.671
194316	142082	11339	443.3179	95218	50950	17968	472.4048	57	6635.044
218603	361788	71	125.7831	64658	102168	289	316.4129	44	6642.247
1023994	1352412	6557	688.4477	642143	645011	17947	1448.427	84	6652.900
1488035	1505339	10280	403.708	929367	720194	19407	522.3327	83	6657.173
811228	1857030	233810	41101.74	480507	841204	503381	75958.48	80	6658.432
3557424	1587322	21583	1168.206	2591924	1017932	62510	3420.811	96	6658.644
1212295	1284689	11185	697.4785	846879	617941	29216	1992.818	92	6660.170
3073931	2282254	16198	966.1078	2051203	1110732	46613	1063.389	90	6661.087
807500	497661	312602	2598.572	312520	156658	440913	4003.619	58	6661.897
2384169	993021	6351	373.0911	1405230	474739	16416	341.7376	81	6663.339
1231233	427795	2777	70.3897	639600	174080	7161	40.5321	73	6664.662
2731864	1708221	13232	1599.915	1933899	854280	31820	3057.102	91	6665.561
2126314	1656793	21304	1467.354	1196247	767014	34253	2816.993	75	6666.181
1721621	984645	5744	287.4384	993409	439786	12953	773.0633	85	6670.797
1756140	1401022	5786	630.3946	1070486	613570	12637	967.5357	78	6672.209
298665	75293	34259	863.1299	84062	21687	43010	1070.861	44	6674.154
1644613	752932	13748	197.6628	1058808	345261	24622	276.8942	82	6674.411
1942643	1201950	12513	388.3793	1499020	881351	38664	1626.25	101	6674.427
786230	1683501	8009	510.5049	562379	846888	23954	912.0194	85	6675.054
2580210	1130520	5844	540.0484	1796036	619454	17377	1414.45	94	6677.874
1152119	1448464	12972	247.3292	869131	693111	30638	-68.8082	90	6680.539
1692230	852862	3365	321.7765	879134	353476	6758	353.5238	78	6682.252
635625	1238625	64492	46907.6	304794	501214	125014	77405.48	63	6682.563
1501114	668606	11324	376.4764	918745	312086	21350	785.735	82	6685.107
1432041	680209	11230	584.003	904837	328118	26318	1175.84	81	6688.487
1685571	889722	17253	418.2933	1047033	395517	29745	510.6945	80	6704.925
2833360	1102272	8209	529.7249	1612129	537600	16439	875.4279	82	6712.081
2369030	1050901	22745	779.9945	1423292	498706	34547	1786.687	81	6718.389
1312788	1206856	6036	171.4196	818940	507313	14035	513.3635	80	6723.316
1752308	4573090	11286	207.9446	936629	2226395	23914	700.7754	76	6737.607
871764	776298	2985	200.4585	469088	301362	6376	19.4936	75	6751.910
2037180	861385	4998	396.7878	1209661	380014	9882	782.9802	76	6757.958
1419708	713146	5433	283.1913	862622	323927	11515	378.9915	80	6758.814
1683849	931364	4641	195.1601	943505	374534	7758	278.6238	76	6763.697
488962	1148524	378348	48942.72	241191	475675	642913	74817.82	72	6765.976
1619446	544178	23235	490.4835	918182	239940	44246	958.0006	75	6766.339
742322	533163	107763	46536.91	328048	205021	180622	73611.49	64	6767.019
1625984	600612	4674	327.4114	993428	267310	12989	416.8829	81	6768.814
1810882	1029515	11894	633.4534	1156308	522849	27263	1671.854	85	6770.334
420861	899159	508685	40994.23	209141	332026	847956	60182.13	63	6771.806
2334819	829189	5132	331.5052	1354025	355844	11891	155.8851	77	6772.197
2920286	1559397	8117	758.9637	1860838	822124	18594	1747.323	87	6774.786
1546256	1002617	15758	604.4238	962061	472488	31490	1170.589	79	6775.548
1762575	1327170	6866	564.9826	1148779	634840	19145	1591.035	86	6778.925
1395270	601324	10571	415.8331	836023	270813	20918	1387.9	79	6780.426
1590060	648946	5239	270.1079	871566	264158	10820	97.002	73	6780.791
1763541	1548285	6435	485.0035	1122867	692812	17758	658.6238	82	6781.168
2273116	1230134	12446	560.0206	1435478	564354	22050	1134.005	80	6790.396
1596109	698853	4810	289.841	932231	298993	5689	-49.6471	73	6790.841
772264	1533016	9745	277.6945	560085	788326	25661	1262.382	89	6791.679
2668859	949048	5612	588.4332	1532311	459316	13006	1476.437	81	6794.339
191512	211330	82930	2739.373	64309	78846	133697	3945.002	51	6798.137
1650362	1139384	7010	391.261	950490	491794	11537	510.8257	80	6802.869
1833949	897187	4800	162.28	1128713	410075	13007	151.2927	80	6803.551
475351	618750	622270	10908.35	179284	227613	980100	16436.61	60	6809.170
2064611	1208230	6190	580.259	1385493	581400	14767	1207.029	85	6818.682
1764424	1259762	11017	726.6537	1031480	560838	23683	1113.016	84	6824.102
1581673	1093268	7731	258.5091	935911	501039	18750	310.875	82	6833.736
1110508	1127824	12034	157.3074	719598	527184	22512	171.5232	82	6863.741
1852776	2061025	18563	223.7843	1157421	1079450	34717	819.2237	88	6873.174
2215059	881676	5591	482.4551	1152819	366002	13671	827.7431	77	6877.396
1402560	1157638	11228	292.2908	858890	568065	27074	1304.051	84	6880.659
1780776	662539	7961	1529.412	1025226	274323	13907	2003.783	74	6881.192
2129311	1008680	8392	223.3912	1926229	719134	30313	1071.959	113	6884.350
1913252	805523	7390	394.579	1089969	356030	15602	542.8722	78	6884.809
1018028	795542	7820	1035.702	585319	320651	15536	1914.37	74	6886.225
1631952	1135702	5127	486.2247	1124594	585552	15881	1012.724	88	6886.539
1090675	608458	5610	154.721	610519	267441	11288	325.6568	73	6887.438
1544628	1153429	3897	313.2217	871076	467728	6900	150.09	76	6893.103
788631	803124	676319	85665.7	342334	359496	1322159	152401.3	72	6896.770
1971916	747961	6490	533.089	1147449	351175	11105	1330.99	80	6897.084
1322591	1283547	9272	331.7592	866513	596112	25108	488.9588	84	6898.008
2788062	1285386	11551	848.8111	2048224	773771	31365	1776.577	98	6903.345
2158249	1284708	9509	608.6549	1332864	602967	20507	1133.043	85	6906.062
2906375	1202213	9458	433.9938	1535891	564386	23095	502.6295	85	6910.703
2121354	1085690	7337	446.2057	1307425	550592	18949	689.2389	87	6913.133
1424774	829294	12858	342.7338	961551	412400	32018	525.6098	87	6915.844
1804567	958650	6006	281.7366	1094085	388282	11919	-48.1441	77	6970.829
132908	109475	435	94.4035	50512	47854	1130	440.393	51	6977.939
2176915	1038879	21165	241.3565	1383924	602246	51907	534.5827	88	6981.129
1232097	783050	4243	307.4323	826119	436872	13432	601.1352	86	6982.891
766352	1371761	309476	55837.4	426243	766642	847146	118229.7	80	6984.801
1023318	1197449	6133	345.4613	612143	540775	13394	707.6034	80	6986.040
1988942	1078327	10977	582.4097	1229968	497878	25003	1450.068	81	6986.169
1713540	725810	3819	302.4459	986335	309750	10826	482.1386	77	6987.013
1325181	1286371	10134	554.7174	819003	555694	21408	1149.389	74	6987.219
1766733	1523849	6461	431.2621	1176709	705450	14166	925.5126	83	6988.314
1960930	1286887	9842	743.7362	1277388	657474	20927	1117.605	84	6992.542
2640709	816486	8138	319.9418	1553642	386546	17795	931.2995	75	6992.590
129008	144457	419	167.7059	55011	60400	941	480.5901	53	6993.446
1903900	983441	7611	1217.777	1115365	425220	16932	1446.485	80	6993.650
1913752	758823	3957	293.5877	1089406	325857	7076	500.7636	73	6994.295
789839	1239048	15660	204.526	505487	582393	32232	668.8152	83	6996.674
1683419	1511758	8125	464.8125	1133984	766927	21129	1091.537	85	6997.255
2255540	1179043	7881	321.9241	1359201	573225	19562	310.0282	85	7000.885
1939069	1055509	9031	670.4391	1195663	504897	23219	1885.786	82	7001.361
2323196	1165412	9205	300.4005	1329459	515727	21799	269.1239	81	7004.157
2489755	1097063	8530	186.533	1567304	512549	20581	116.3941	82	7006.484
1429964	1247244	9603	719.1283	909853	587182	22704	901.8944	87	7008.214
1599155	659942	13812	379.4532	936162	300409	30354	1105.059	79	7010.099
2098667	1409126	8312	585.9032	1200980	641073	18498	1082.138	81	7036.284
567254	1473133	132945	50074.21	352744	837887	328333	102327.9	83	7037.527
109511	83312	57467	2266.499	34123	30938	90239	3345.608	41	7039.970
1816587	1110536	6179	531.8419	1088684	529768	12937	1186.366	81	7052.722
2055226	818208	4577	360.3697	1054361	328021	9534	792.0574	75	7075.604
876555	1125102	13142	690.8662	529160	493810	25350	806.135	77	7076.287
2079239	739874	4943	310.7023	1090451	308300	8513	673.9793	75	7083.837
1979585	1244874	9026	608.1586	1418966	671628	27538	1295.282	91	7085.227
132355	60488	22821	1721.058	38357	19034	30522	2253.884	39	7087.088
1867772	1354476	25996	1113.176	2047553	1149279	76292	2733.581	125	7087.787
1440559	786963	4187	467.4907	869106	381422	12153	1001.183	78	7088.026
2002994	1051701	12599	406.0039	1331949	547553	34648	576.1528	86	7088.381
1040180	389370	3169	217.9809	562965	150277	7244	61.5884	67	7088.722
2217857	1184951	10393	592.4473	1472963	624933	27737	1625.646	86	7088.931
1927874	747640	3321	329.1081	1105020	320422	6974	662.4414	75	7092.304
1391732	1048684	5425	614.3425	962208	529061	15378	1288.106	87	7093.012
1451041	722044	2962	486.7682	711489	272009	4706	1335.807	69	7093.609
1717992	854361	9141	547.6101	1049488	419381	22000	1126.2	83	7095.625
212838	61237	37	83.6757	59532	19829	90	313.049	40	7096.184
3266758	1033204	9091	447.8051	1946593	500756	17684	1121.272	82	7096.499
1494279	1154297	8776	272.1336	1005199	555845	24286	1126.245	85	7098.786
681816	1387414	11869	694.0509	521792	650635	31307	1058.923	88	7100.287
1310454	1635993	7160	539.676	1020907	934354	21105	1839.99	94	7103.542
1880075	833898	6970	637.017	1366004	430667	19155	1281.595	91	7106.995
2004219	904296	11832	759.3752	1311285	435322	32590	1374.299	85	7107.843
1470081	1484629	7730	422.653	965521	686398	19292	706.8812	85	7110.194
1721854	1490738	6175	435.4175	1267890	788245	17016	458.3976	91	7111.741
1957379	922923	4523	457.1403	1189897	404077	8880	274.168	78	7113.257
253209	66413	-48	20.9072	71061	19552	-696	32.1544	43	7115.693
1910571	1313687	7431	518.6791	1201355	637904	16053	1474.973	91	7118.193
2467253	1423985	12358	374.6838	1692187	685123	31827	653.0947	83	7118.324
863737	1213771	109560	39321.32	428160	487523	200571	59248.83	69	7122.786
1854467	1321169	6873	644.9753	1265357	643133	17065	1092.347	88	7129.317
613968	826237	118212	39275.29	256827	360738	222946	69039.07	70	7130.474
2154759	913656	10533	157.3013	1180341	384735	17005	508.9805	78	7141.076
1392536	2555502	16688	1066.597	908826	1169628	37105	1616.59	82	7141.337
1676033	1283245	3779	351.2019	1010968	552928	9333	724.9813	78	7144.273
428350	740684	3520	665.472	145085	228313	4479	938.4719	52	7145.226
2416576	1239490	8999	733.0439	1794433	693773	25675	1303.368	95	7147.016
2137644	1365696	25647	1207.397	1322744	621384	47366	2341.033	83	7151.164
1524282	1384791	7296	550.1056	985562	619487	17212	1270.193	85	7175.010
2413150	1071961	6326	581.6886	1434841	519939	14041	733.5001	82	7182.279
2885958	2032026	28541	957.9501	2266235	1321328	75315	2647.171	101	7189.306
1658126	1033694	3922	274.6242	973819	496038	9185	116.2785	78	7195.653
2070273	1558467	17562	1092.828	1376515	764335	40117	2764.164	89	7202.544
1338578	1147454	7626	239.6186	890911	538405	18433	692.4913	84	7204.042
1794737	576056	4715	176.5115	983133	247235	7499	-48.1061	74	7205.438
1332499	641291	7355	166.6155	722846	286789	16615	650.1015	82	7206.505
1683026	1053701	5307	193.3227	1053786	435260	12652	21.3772	79	7207.458
1363738	687158	23916	565.4876	930837	358414	34712	1338.943	83	7208.457
1205657	3184637	32386	67039.66	747652	1614521	77579	123353.4	83	7208.902
2784994	1666441	24160	847.376	1810973	979111	61858	2192.634	94	7209.433
2325873	1163813	5330	505.013	1237675	519170	10905	981.7705	74	7209.671
279347	253955	223623	43912.65	131805	87370	356478	64557.82	59	7211.204
2079393	1074363	9751	831.8311	1379242	586497	26665	1503.906	92	7215.862
1643429	1045782	6049	547.5489	1013418	462670	11281	763.6641	75	7216.497
1761124	753194	4080	84.888	1041578	336138	7433	-141.6087	77	7218.427
3048732	1461380	10520	648.172	1902330	715961	24232	1375.015	86	7219.898
363778	385575	136277	32213.74	297384	395110	534087	117955.9	116	7221.164
1591135	790028	5812	199.6532	929625	339815	14016	-142.9024	77	7222.036
155748	173737	4080	-549.112	48990	51972	-331	250.6309	44	7223.243
140156	44547	-77	187.0803	39510	13143	-235	331.8165	39	7223.894
849324	1609071	11160	456.076	615237	735741	27074	1547.051	89	7228.782
1354112	1419227	6702	888.5822	900755	673873	17784	1739.882	87	7231.584
1422042	1176620	4168	875.2248	872960	529346	10072	788.6392	77	7232.984
1331133	952043	8465	607.8865	865695	434750	21568	1459.365	82	7238.199
129171	42658	43724	2895.116	34790	11642	55698	3359.058	36	7238.909
2466506	1291319	10950	723.295	1647749	668820	25322	1028.164	88	7244.002
1907909	1031919	4794	269.1434	1175324	461290	10053	371.3733	81	7263.954
1310959	521180	6514	205.6354	688557	208871	10740	697.514	71	7278.437
1825438	998865	4393	145.8473	1102271	417251	8981	78.6341	77	7289.882
2864886	2018604	6907	769.0827	1996790	1196779	21094	1828.573	96	7293.789
1302162	955794	13269	539.5909	690152	379508	24774	610.0214	74	7297.019
656651	1877388	294024	72537.95	470001	1494873	1240010	160460.6	104	7302.149
2027643	1160448	6703	1120.438	1937388	901296	24696	2348.246	121	7305.992
1620940	716143	6140	478.454	953669	297948	12581	762.5941	76	7309.787
309914	253796	72477	28963.56	93884	89345	129070	58058.83	54	7310.016
1610129	1379310	23373	255.6253	1204026	702790	47800	1728.58	83	7310.146
1878152	976988	4551	364.1111	1117855	450324	13099	1131.054	82	7315.301
100794	80376	6706	706.0066	32045	21083	8607	970.4527	32	7315.341
2246233	918842	8075	402.0075	1305762	351068	15608	1154.009	77	7315.820
2720836	1453166	8765	685.7165	1729708	743096	17757	1400.768	86	7316.529
194567	53925	40092	50.7612	51679	14028	49707	76.1627	35	7316.995
2195885	987313	5806	265.5166	1240438	447367	14508	828.2988	80	7318.349
1113790	1127555	10470	337.367	708369	538267	27810	1009.141	84	7320.344
1954674	1166856	4072	345.0392	1139537	472424	7546	465.1306	75	7321.612
717620	1935008	417209	61190.63	418083	926720	1065467	108926.3	75	7322.247
1625780	963373	4914	480.8754	811994	401634	7741	734.0701	75	7323.559
1330819	714203	2618	223.2698	762533	288518	4595	554.7795	73	7325.383
1893131	1118626	5869	511.4509	1270318	535085	16238	998.3518	86	7333.211
2472282	826966	5964	405.7804	1401379	367174	11743	1022.182	76	7338.814
2453054	1228100	10383	877.8863	1590177	552631	26594	1801.123	84	7339.654
2260675	987301	4507	379.4427	1183662	409004	7250	789.725	67	7339.715
1520229	688830	8213	431.1493	839090	273474	15481	680.2841	72	7346.175
1775621	1100672	7455	530.2255	1171367	520940	18070	887.727	84	7348.318
1948087	912522	4267	446.9787	1084237	416923	7476	804.2036	79	7352.774
1553597	1425548	10077	345.9197	1075002	769264	25184	542.0224	87	7353.210
230055	186890	31412	1125.813	98748	78248	56023	2259.29	57	7354.840
2098835	788105	13713	213.6993	1212774	354005	23209	402.2249	76	7378.775
1497984	707831	5596	256.7356	874402	290520	10366	667.3326	75	7408.499
2261719	983117	8860	592.046	1298988	452173	20635	1335.624	79	7411.557
1871209	916024	3751	256.2311	934251	365427	7555	390.8355	65	7411.627
3321661	1731815	11952	654.1072	2056042	836690	26178	2156.986	85	7416.728
1602588	1158765	2678	308.6358	950749	545365	4797	590.7117	78	7417.575
2616690	1058633	7842	173.5362	1496653	482961	16671	388.0431	79	7420.906
303699	762687	675368	9318.545	157747	351366	1411914	19158.58	69	7422.083
1961386	1118581	4155	312.0955	1048009	496737	8017	742.3537	74	7422.337
113356	19955	682	-24.1398	30865	5236	433	73.6913	36	7424.856
1818022	1574430	5752	681.2872	1247513	761376	12960	1447.056	83	7424.887
1755249	1775441	9193	550.1273	1170468	858966	24991	956.7951	85	7425.241
412243	812728	573896	39247.37	202581	333594	1061624	64193.3	65	7426.344
1671366	1154811	9346	805.1106	983094	504675	19795	1905.5	76	7426.436
1465900	1693701	10208	437.0688	1015964	852579	31919	1464.856	91	7427.882
2446689	791701	5797	398.8117	1449524	363609	12933	370.9413	79	7429.556
1713457	758730	5902	470.7022	1037576	333349	14851	680.9411	79	7430.567
971916	691183	4523	361.1403	610806	308260	12354	1063.259	81	7432.227
745578	1276136	7717	429.5237	549886	638465	21186	1087.335	87	7434.612
1311404	1348953	7546	1150.131	805443	622897	20231	2318.759	84	7438.417
1057702	1253149	7760	489.336	655930	553666	18694	1182.933	80	7438.791
107618	76131	63858	919.8338	30806	21878	81420	1171.662	37	7447.685
1965591	889502	4850	390.085	1191045	429869	10104	379.0344	80	7448.345
1633098	918217	6180	682.698	1076864	437737	14719	1415.936	83	7449.354
1478647	510392	12547	398.4867	727259	204362	19053	228.2733	70	7450.957
2250984	1059791	3471	383.5231	1387354	535186	5947	662.2267	81	7456.875
1283358	713869	3803	338.7483	741384	300453	7978	554.9658	71	7457.206
1725299	977547	8419	260.5059	1099917	512364	17975	700.3975	85	7459.516
220549	27918	714	-6.7446	67731	5639	1151	-155.6289	38	7459.610
2048569	806464	7868	528.7948	1249225	357467	17212	1101.193	76	7459.766
141559	92247	275	93.4275	41859	32573	390	37.879	41	7460.865
1432980	1380162	6047	515.8367	1004540	667501	14585	809.2185	84	7464.562
1887423	1427489	6386	708.0546	1051404	606582	12162	1375.888	82	7470.132
144615	84484	876	-10.0564	51831	41303	2143	-143.3777	58	7478.469
599045	1130873	11436	719.3596	357151	541523	24943	1667.702	84	7504.717
1420007	1111373	12373	166.5253	889740	524172	25912	390.2632	81	7507.725
383414	622780	4483	1071.896	143197	196322	6498	1051.938	54	7511.596
3478074	1653121	9141	1255.61	2107902	821376	18603	2528.028	83	7516.568
2839422	1304688	7416	415.8376	1814083	669702	16606	772.3966	88	7517.909
2625992	1828907	19063	1301.834	1985434	1148009	62910	3786.251	103	7520.369
2139018	845497	5882	269.5802	1359209	399918	15459	411.4499	79	7520.641
2121802	843318	8149	669.3589	1269510	363070	17387	1256.011	80	7522.182
1238729	894212	6530	388.333	799038	421888	18863	819.6143	85	7525.980
2531637	1019115	8454	372.4694	1636037	513153	18412	709.5132	83	7529.036
1640531	898403	3096	396.4856	970229	406453	5616	1049.858	71	7529.268
182657	123253	124230	2968.303	58943	38418	163779	3785.202	45	7536.865
1744762	1101032	5240	459.964	1068657	488123	12235	586.3835	84	7537.459
2820605	1181522	7471	752.9231	1681891	559764	14604	1281.484	82	7548.269
4037290	3112462	25452	1475.457	3640203	2205151	67675	5145.567	113	7550.709
1298636	1231031	5648	427.2528	736462	489194	11020	699.222	65	7550.884
1639145	1369340	6352	462.9472	1036845	639158	21415	913.3815	86	7552.166
2336519	1038560	6938	416.6218	1441150	486469	15224	933.2664	78	7552.361
1898267	1013159	5991	393.8951	1048550	417853	10862	917.9582	69	7552.618
2601156	4988081	22745	2237.994	2736416	3739961	97946	6943.571	143	7555.755
1822954	1273457	10805	664.1605	1280990	660642	29067	1852.259	90	7563.844
1198377	1485469	6571	559.4331	784757	738503	16174	1437.561	84	7572.805
1338607	836815	2703	232.0383	810552	369532	4829	159.1069	74	7573.166
2734842	1456622	10845	668.4045	1769483	749401	25764	1066.56	90	7575.436
1344417	893242	9447	434.5767	765237	399090	19428	391.3108	67	7575.465
2273475	1484269	13582	975.5502	1439950	739695	39844	2318.448	79	7575.535
1866820	841063	7844	337.2484	1005108	331299	15524	758.0964	74	7584.792
2371895	1100652	4329	486.0569	1393834	502189	9161	1058.732	79	7601.877
487649	855489	322114	8198.795	202271	303692	539285	13449.89	62	7602.960
981142	1054828	7545	515.2745	622096	454769	16339	1377.818	79	7613.130
803698	1688477	15392	597.0912	575773	861874	33580	1241.838	86	7617.324
1423412	967643	9092	185.6612	820686	413211	17150	-41.885	76	7627.621
1612834	901077	13018	355.7098	823819	362514	24224	616.1664	74	7629.644
2029050	919924	6841	332.5801	1734580	664888	26944	617.7584	111	7634.204
2034273	1523252	7495	588.4695	1265686	715658	18402	797.9522	81	7634.708
2264941	999576	7501	503.6061	1418536	448465	18550	690.655	82	7638.775
2136628	1054245	10413	473.5693	1362220	492091	25362	405.4082	84	7640.227
2140359	1457448	14963	658.8243	1389141	718301	35854	1701.609	87	7641.183
148690	70589	-127	-26.7247	46332	23137	-464	-151.2304	42	7642.317
190276	224971	74635	3670.023	74412	94064	137627	5881.475	56	7645.888
2236220	1720309	12527	819.3647	1404518	743666	23007	1170.293	83	7653.822
1602747	1394931	11403	434.1083	1071370	690125	26553	1110.023	87	7654.731
1725605	947447	10196	229.7956	1099505	425249	19846	268.1606	77	7655.229
732992	1114071	561076	50643.16	361692	506807	1395270	84368.65	76	7656.684
2431036	945209	5331	488.8691	1383530	413466	13264	977.3104	78	7664.957
2364087	1362699	13063	735.2343	1595186	691976	32929	1618.517	87	7667.636
1836345	663288	6041	394.7001	1096118	294483	14897	417.3217	77	7668.333
242062	120241	31503	3997.718	69657	34170	39747	5106.407	45	7669.850
1961635	1048366	8289	840.2129	1123796	509954	18723	1826.76	83	7670.046
113597	49887	275	114.4275	31176	13792	165	223.2565	37	7671.641
632899	1360152	76990	41305.14	311689	575638	171071	71106.88	67	7675.396
2047864	929510	16072	214.2392	1206496	421521	28963	124.2243	80	7693.977
1539487	869232	3684	357.8724	869612	329054	7773	622.4653	76	7700.281
2630918	1461479	10666	613.1626	1616626	781825	25493	961.5573	85	7731.078
1911308	816674	7227	1077.035	1187815	386830	14123	1774.7	80	7735.071
1035836	684672	10739	152.6579	657545	343099	19071	535.6831	80	7735.663
2527114	1261764	7513	510.8793	1476924	622405	16542	1244.606	84	7737.470
2075775	1226708	7981	661.5341	1354264	594933	19609	1202.265	84	7740.107
1359266	979217	4901	479.7461	856516	462530	12085	537.9685	81	7740.748
1775170	1459706	4070	566.327	1128404	646682	12711	651.8871	80	7741.223
2908508	1126863	7954	766.4194	1674312	593260	16325	1564.833	86	7745.418
1757723	1030972	10005	664.2805	1145761	503504	28716	1334.768	86	7746.385
1938227	1421756	9741	672.2701	1208471	661647	18381	1180.974	90	7747.595
2167525	1054466	8124	418.9564	1191641	491259	19915	612.2315	84	7748.538
1509368	1114680	8444	405.9084	930725	503314	19961	868.6121	81	7749.201
2453193	1465281	11640	451.004	1587694	783569	36955	755.1755	90	7750.219
1905419	1290341	8466	503.7426	1244718	607920	20831	1075.419	79	7750.328
2312790	962658	4161	456.2321	1325714	443508	8646	596.8406	77	7750.683
1863174	876109	6965	661.7365	1193148	411862	17070	1674.627	82	7752.851
2661816	1003558	17093	573.3173	1732735	607718	41033	1906.351	93	7754.151
2168477	1060375	6048	549.6928	1419514	518009	12242	970.3762	81	7754.412
147828	83831	25134	386.2174	41798	23856	33286	634.1446	36	7754.986
1731136	681897	5728	339.7408	1006410	270254	12218	1030.83	76	7756.550
1004590	951657	16907	476.0827	573484	413508	29489	1265.533	77	7759.345
2375417	1243565	7447	581.3767	1509937	600916	24186	1425.635	84	7761.153
510507	614377	330054	36020.23	201139	206873	495360	53795.7	58	7762.108
1866384	1551004	14842	716.2362	1202071	687904	25570	1102.477	81	7764.910
2189144	771035	4745	555.1945	1234044	349781	8919	1570.556	78	7782.268
1490371	590928	7304	265.9544	794202	245323	11906	819.7266	74	7798.032
2536207	1232803	6822	709.3142	1574853	556506	14222	776.4542	81	7802.027
986950	1841238	7688	429.6968	727076	920182	20186	465.2346	89	7830.183
1125805	1585242	18947	984.5267	720694	747534	38070	1840.727	83	7834.654
1442829	617740	8408	64.0888	804582	237956	17453	92.5133	73	7845.530
1704519	1301528	21054	1102.329	1197356	760239	55789	2436.963	87	7849.020
1497203	765144	15268	438.9348	863023	328622	29417	1141.894	77	7850.653
1234627	627331	3570	225.277	716585	274444	7836	370.3996	81	7852.969
1876678	1020204	6682	347.4602	1240596	494674	17921	-67.8319	87	7854.543
2427481	1120140	5331	713.8691	1517727	509573	8229	1237.847	82	7857.961
1988641	1125722	7353	693.9033	1178304	548820	20963	1235.424	79	7858.086
1667379	896587	4954	785.1194	995669	372893	8839	1191.068	75	7858.930
2324109	1117276	9427	728.4547	1349758	553705	22798	1350.368	83	7859.466
2771652	1282735	11502	910.8622	1981760	707552	30404	1463.864	92	7860.749
1485039	793954	11380	321.418	867551	352259	22683	324.9163	81	7864.021
1626370	1006643	8789	437.2629	1106257	502561	26463	800.9743	88	7866.026
1943420	1056760	7099	364.4539	1528707	592695	20886	930.5046	95	7868.408
1315116	730590	8946	455.6706	845798	316767	19092	1591.661	78	7870.759
2107855	1275071	6309	493.1349	1312549	614202	13486	1117.365	85	7871.649
2116062	808093	6048	428.6928	1269881	359232	11028	913.0708	79	7877.511
1425087	1041266	5314	1149.315	800155	422614	9769	1341.241	74	7883.174
1871314	749804	13970	551.717	1107798	343727	26443	1304.852	79	7885.398
139256	159755	403	190.0083	44663	49577	977	333.4097	43	7886.791
1082399	1845268	8708	338.9188	792805	920378	23174	780.2614	92	7888.896
142228	118879	233	26.4713	40949	33102	511	132.4671	40	7894.828
1234383	1052802	4303	574.7983	803632	459759	9089	1206.093	80	7916.541
137089	69470	397	-33.1283	37998	19610	355	-4.0845	38	7951.074
837710	1071398	9448	407.4328	602266	530142	18664	881.2504	85	7951.273
2489618	1408033	3827	367.2947	1464904	674886	9198	484.4078	82	7952.093
1425710	1161856	5334	159.4374	888737	509014	14341	701.3301	84	7954.111
218570	75487	245	21.7445	62306	21897	312	-58.8968	42	7955.810
2916742	1498836	44057	1184.198	1830457	762145	113828	2805.151	88	7955.932
1425100	675866	6613	220.3893	909464	365817	16381	505.7741	87	7957.662
407269	530496	311780	34642.86	163179	183996	503699	54698.71	63	7961.843
1926329	878678	3250	436.325	1130727	367203	4746	961.0506	76	7963.595
1787516	1249174	7130	633.993	1105479	599353	18136	920.2296	82	7965.866
1683101	1413209	14313	430.3593	986127	589884	31180	367.198	71	7965.987
2329294	1208389	4645	497.5845	1450309	537858	7844	526.2484	76	7966.358
162228	185731	160781	2682.614	50171	59222	222592	3495.011	43	7968.310
1397017	751670	4745	379.1945	851696	349087	12476	852.7036	80	7969.005
1769830	1102419	3942	436.7462	1179272	516725	8359	1116.14	83	7969.967
2335664	1419265	6500	675.65	1690363	783921	19240	1942.364	92	7972.886
1809439	860802	4917	450.4437	1145405	387437	12888	867.4168	78	7973.314
604256	1098063	434403	35049.41	366201	561074	1144737	68901.34	80	7975.007
446027	297637	170431	38306.98	173636	101096	266881	55498.82	57	7978.836
1783917	1603980	9164	535.3004	1215677	756504	22427	1232.755	85	7980.746
1736579	1048141	7767	462.3287	1005910	435304	16858	523.1338	76	7981.589
110650	68588	1045	322.6245	30301	19258	1409	358.2449	37	7990.010
304655	46683	63351	1849.791	86161	13101	78209	2045.725	45	7990.951
1887086	771612	9803	431.3483	1220259	376690	23662	666.0382	82	7996.086
1036776	1498871	8062	233.8782	725247	710243	18328	887.6008	86	8002.339
1506501	801126	5408	363.7888	883518	325425	11028	617.0708	73	8002.414
1104270	1001426	4132	223.4052	700646	430004	7134	574.4174	79	8031.045
1603245	806678	2909	460.3949	857665	343129	5261	933.9421	76	8041.611
2514259	1196647	9546	614.3306	1405333	577408	18770	1518.997	84	8050.548
1137205	2140158	12714	752.4554	863117	1133083	31179	1588.342	93	8057.246
186354	189686	1560	289.516	80496	58716	1688	191.0968	53	8061.446
1999842	1114596	7392	636.2912	1293410	500158	17191	1346.215	81	8064.806
975684	279998	21847	66.2167	409632	100301	37443	348.9523	59	8065.008
227192	378907	58885	25010.45	120983	147719	103929	39814.62	61	8067.626
2359695	874841	5122	893.9442	1233946	363889	10251	1542.881	74	8072.525
1495562	1097402	5627	431.2747	1011486	504791	16255	541.9055	77	8072.715
1941894	1100399	2813	723.2093	1112153	449965	4549	1672.399	70	8073.047
930903	2372145	450398	27411.73	598011	1392663	1236616	103210	98	8075.094
1294724	645036	3950	283.595	759862	266062	8765	674.7165	74	8076.081
1446552	1147293	5342	517.2862	973894	598322	16892	893.2412	88	8077.524
1644900	847635	4349	298.1789	1171197	416695	12894	498.5534	87	8078.560
1675301	1242468	5442	492.8962	1121701	640371	14547	349.6867	85	8080.558
3374335	1983273	10108	803.4588	2142884	1036455	20583	1164.106	82	8080.691
1139088	1511833	11980	261.078	716031	754615	30209	839.9249	77	8080.990
2950623	2119066	8035	991.7635	2115707	1341510	28575	2397.058	101	8082.202
1784429	890045	6455	474.1255	1179599	458487	17424	1414.686	87	8084.577
1775390	1411741	9251	605.7811	1298771	723007	26434	1637.147	91	8085.086
1642792	1014734	5113	309.2393	857947	390568	9579	564.5819	74	8085.650
2072360	1187231	14346	930.6106	1238259	511166	33239	1494.908	83	8097.541
2181505	1034389	6960	391.456	1295575	449330	13207	734.5127	80	8101.720
2561226	1534014	4918	591.2998	1600372	715595	11437	1373.216	79	8102.344
1892488	1321807	26593	964.2673	1195230	585736	45562	807.6282	78	8102.874
1092505	744921	5693	132.7773	635011	352290	13567	97.7087	80	8104.218
1161236	1572983	15682	350.3602	862058	773831	39985	626.1585	91	8120.067
1552013	962981	188761	3853.292	919809	479596	401785	8493.139	81	8120.501
2836759	1345057	6095	352.9295	2770910	1096672	25384	1183.242	114	8120.724
711577	960117	3221	327.4981	435441	406650	6370	316.357	74	8121.304
1862621	948120	4750	367.475	1124001	413529	9752	811.6872	80	8122.407
460651	338606	197209	2486.625	188916	116864	286214	3941.805	58	8171.811
1478631	1193579	13941	648.8901	852507	536221	23200	1495.52	81	8174.394
140831	104209	1612	114.0332	63232	52244	3163	561.8443	55	8176.550
1699501	1579070	7645	1479.885	1023425	688496	14636	3707.88	80	8178.896
1841195	1536265	10391	635.7351	1188170	717002	27129	1594.137	83	8182.705
910800	1535926	49182	71510.71	458199	660780	129841	132295.9	82	8185.409
2361561	1249119	10570	708.977	1544073	622508	29077	1241.82	86	8186.181
1039915	2235007	9371	1011.513	835906	1249408	30189	2223.803	95	8186.423
1770015	917097	4733	214.9213	1065716	395631	10368	71.0448	79	8187.558
2748258	1988137	8147	981.6467	1873994	1175226	21897	2259.022	95	8192.172
1926886	1444383	12443	906.4523	1308855	755557	35787	2011.251	89	8193.906
962653	1094869	3439	150.1279	554932	443397	5031	40.0391	73	8197.473
2060141	926159	10504	246.4744	1129671	389970	15570	472.477	76	8198.408
1900181	1923037	9697	761.6017	1258290	881875	21035	1497.063	84	8199.113
1327904	837076	3357	368.9277	859777	420840	6725	868.2725	82	8206.571
2753007	1384733	11445	885.0645	1857103	714384	31741	2098.47	87	8219.011
1266579	896828	5258	392.3738	802996	489193	12688	1133.197	79	8219.570
2887766	1432800	9162	900.5882	1967999	672659	18907	2209.283	89	8220.518
2404900	1242760	5415	757.7815	1399585	616356	11971	1625.373	80	8226.048
1963097	906054	6780	331.358	1302244	461652	11947	157.8267	83	8227.292
221714	33919	174	90.9614	74920	10505	370	118.757	48	8245.000
2597056	1002775	9159	482.0199	1534012	488527	18083	747.8563	78	8246.375
1289075	978054	4288	361.9568	835777	438359	8935	649.2535	80	8257.021
2302415	1170543	30538	1065.582	2024620	857956	62349	3135.979	102	8262.600
2352016	1079920	9587	579.4307	1267040	489354	24267	1284.979	80	8280.863
1380482	707135	9875	237.9875	743723	269282	14592	478.2112	70	8282.594
2994595	1213626	11109	672.4149	1851667	610925	23459	2040.25	84	8283.748
2100585	764077	5880	412.868	1269351	362877	10298	1346.118	79	8284.331
1136904	1573398	13559	1053.86	829529	887985	44033	1896.651	91	8285.002
2296588	1202548	9886	622.4046	1507972	573334	22624	1256.406	82	8285.339
2071501	1194869	4610	541.621	1172931	538756	11678	933.5358	80	8286.476
2634179	936290	7076	535.7636	1470348	414579	12948	910.7828	79	8288.687
1368287	1595000	13486	593.3646	1029789	852953	35219	1011.986	97	8290.951
1962801	1148398	6431	585.5791	1305998	541350	19776	449.2336	86	8292.267
1048283	1127401	8529	538.6769	673081	504471	21503	901.7183	80	8294.088
1089608	672524	3298	443.4178	613905	270796	4418	814.2498	69	8294.100
1435430	574430	5411	374.3571	845007	258094	14131	641.5491	80	8299.861
1892858	768564	11328	487.9008	1032906	350653	18774	1379.421	78	8303.584
1197605	644339	5841	131.4801	785802	330492	16402	369.7522	85	8309.107
231827	56661	1286	59.9446	81525	26312	2588	-193.4132	57	8310.613
2953987	960890	9070	357.827	1683656	454569	20321	908.8081	78	8314.203
1912579	890461	9409	434.0449	1202195	427796	19594	499.4234	83	8319.408
1436043	848846	4952	325.4072	817913	353425	8212	856.2932	74	8327.548
3048056	1658116	10823	1930.57	1719149	685717	18951	2933.951	79	8328.257
2143653	1503308	21834	1211.087	1262546	613091	42491	1921.545	76	8329.630
2383386	1245028	5087	418.9807	1591024	596751	11432	720.9352	84	8335.339
1561208	1034984	5804	471.8044	1054342	504255	13897	439.2217	83	8336.613
1879395	965482	9608	325.4088	1137700	439859	17816	626.2776	83	8342.445
1695110	913598	3924	431.3364	1085136	412265	8391	530.5351	81	8348.023
2865454	1374069	7218	539.3298	1630464	684026	18796	1266.256	82	8352.986
2005171	967414	8333	518.8813	1253236	449646	17649	1193.309	81	8366.143
819396	1144060	12089	242.3929	554271	542523	29152	617.0272	82	8384.197
1321389	731396	6564	401.4404	807866	321459	15591	952.4551	79	8387.599
2270896	995470	4626	622.3186	1382476	498303	7837	1273.256	81	8393.369
225050	210821	426	167.6986	118045	135255	1442	151.4962	73	8394.356
224729	119282	33404	290.1644	62674	33299	41122	282.5442	43	8395.222
1723171	972512	4270	692.547	1083474	476094	11412	1364.813	82	8396.450
213073	146722	56463	771.9743	64697	42194	71663	1129.694	45	8399.791
146470	66677	318	185.2398	42356	19321	296	396.4056	41	8402.179
1923975	689090	5355	373.4155	1062486	279329	10622	853.4942	75	8402.787
1754369	928721	4379	452.8619	1164516	481497	15926	1213.249	91	8402.932
2659334	1463504	6797	490.9117	1605308	841126	20662	1022.738	89	8404.021
905490	1354374	7766	301.4726	626813	676737	25005	680.7805	88	8406.783
170889	28603	30099	66.7539	47248	7738	36341	-30.4699	40	8409.323
1383418	1756425	16162	723.2882	902680	933734	45759	1238.28	92	8410.294
2649507	1102688	9717	665.7237	1397109	507218	17632	931.7552	80	8411.581
2964994	1468474	15311	1226.747	1878802	745198	31613	2554.889	90	8412.283
116276	131531	113	-29.2607	31299	35438	-47	-123.2367	36	8413.853
752764	4087680	1528390	30705.68	564501	1645698	2547824	48172.13	86	8414.995
1470001	867944	3824	287.7264	861112	358462	8088	402.1368	77	8416.764
2449318	848231	6930	195.773	1510012	398092	14909	167.5949	79	8417.342
849219	1751232	275983	59961.05	431970	899883	749249	109771.1	79	8418.520
1978193	1105447	4609	448.7649	1260524	562397	12203	857.9883	84	8418.866
3502138	1607659	9523	882.6403	2167065	775246	22736	1118.29	77	8418.937
1949672	1088000	7546	387.1306	1214029	537117	17220	818.042	86	8421.569
1246176	982217	11074	538.4514	761552	416296	21525	484.5525	79	8441.136
296288	667654	388566	25787.35	177283	305591	885530	54935.23	73	8446.199
1577755	807871	16392	233.1912	947714	355971	26946	805.4706	77	8448.562
2173523	1018156	7141	139.4101	1307274	443215	15287	-235.7993	78	8451.327
1324010	727500	3483	443.7963	748071	298678	6622	1121.094	74	8453.386
1804994	1198771	7717	421.5237	1055968	552607	14277	733.5397	79	8457.812
100456	11497	1039	138.4879	27744	2992	1281	339.6641	36	8489.636
466122	626131	333475	32233.95	202377	227634	548327	51782.75	62	8505.300
835604	1080514	3100	95.91	505682	445289	5852	-156.1028	77	8507.449
[truncated: 8,001 more rows]
