# Supplementary material for: Mitochondrial calcium uniporter-mediated mitochondrial dynamics imbalance contributes to contrast medium-induced renal tubular cell injury
Source: Front Mol Biosci. 2026 Jun 29;13:1848361. doi: 10.3389/fmolb.2026.1848361 (PMC13357276; doi:10.3389/fmolb.2026.1848361)
Supplement: Supplementary file 1 [file DataSheet3.zip › Flow Cytometry Assay(1,2)/Flow Cytometry Assay-1/╧╕░√╡≥═÷-1/╡≥═÷ 3/CSV/FITC.csv]

FSC-H	SSC-H	FITC-H	PE-H	FSC-A	SSC-A	FITC-A	PE-A	Width	Time
2680782	1197767	5538	369.0818	1498990	572062	10350	600.635	81	20.586
1491033	975538	3304	347.5544	944485	502799	8536	594.6696	84	47.259
897379	616772	819	91.1459	552588	261636	1321	320.9081	76	53.953
584110	1501781	8335	1912.594	365294	741729	24937	4284.566	76	54.095
309239	175572	4556	262.3916	90887	50891	5836	267.1996	46	55.865
2755453	2005569	4925	494.2925	2031988	1182601	14245	962.1445	112	56.660
3504056	2594654	7958	1593.844	2545237	1506087	19108	3187.359	96	58.051
1564707	931957	2607	118.8527	857504	388619	5478	210.7158	74	58.669
120069	32698	750	64.075	32600	8353	994	201.9634	36	59.895
1779106	847306	3037	238.9757	1193902	471599	9199	748.2639	89	61.174
2167928	1112441	2841	198.1801	1402292	524157	6166	430.7126	83	61.876
117238	17859	287	102.7007	31496	4615	500	123.05	34	62.464
1724065	975337	1827	209.0947	1039665	424555	3288	131.8568	78	64.626
125236	127252	8146	204.7906	43335	44425	13195	466.2395	45	65.401
2533852	1198779	3153	397.2833	1466159	516108	4084	555.3124	83	70.311
1945849	822203	3308	452.9788	1190225	373558	6294	1054.293	80	71.596
1303049	1458179	2111	180.2271	834802	641485	3477	314.6597	81	72.320
649731	1645183	70318	3006.24	739797	1467123	332652	15824.38	130	72.934
135436	8334	387	63.3107	36898	2227	367	16.1887	37	74.534
1793973	1776321	3710	539.131	1132240	873516	9719	595.4359	88	77.133
1168908	868789	2462	-19.2818	734018	388655	4482	-214.9598	81	78.173
1995202	978826	4316	156.9276	1330266	496434	9674	276.9114	87	79.699
2597770	1194588	4323	640.9203	1623246	589782	12113	1039.939	84	81.582
297652	1196548	13293	712.1373	198216	636926	27609	1469.065	80	85.814
2755034	1612363	3393	739.7473	1762959	756126	6434	1477.147	84	87.868
2125181	848698	2557	398.0477	1415375	463165	6162	600.2882	87	95.547
1956285	843270	2230	417.103	1201089	374807	4145	680.5345	79	100.268
260723	361016	14771	259.4531	111595	148407	26936	406.9096	59	148.516
2131126	1023918	3735	335.5335	1287891	482737	9242	247.0762	85	155.331
1845834	621618	2263	237.3543	1025486	255124	4529	495.2769	73	156.377
2399767	618182	2931	506.2291	1338755	246803	5508	547.3988	72	156.710
2624170	1110476	3389	486.3229	1583050	517994	5960	1008.356	80	162.780
145571	30782	1579	-128.2181	39331	8320	2034	-227.6926	38	164.968
1259714	977602	1930	231.273	728524	420184	3486	213.3646	78	165.867
2124159	1345140	3571	621.1331	1377242	666477	9171	1769.293	87	166.200
980679	1968335	22459	2020.15	739279	1145489	53356	5394.072	92	168.359
1530860	799113	2482	149.8402	908904	412218	7635	372.3235	90	171.575
2455234	1408616	3794	680.0434	1721608	764602	8885	1205.448	89	172.227
1694987	642275	2173	164.3053	1005522	272908	3855	400.2655	77	173.718
448202	803188	17811	2892.997	200370	304565	30181	4743.954	62	174.719
200149	37805	3193	426.5273	56185	10629	3913	602.9193	42	183.934
2025068	1253261	2577	358.1697	1065735	503684	5349	736.2789	77	189.210
359922	187950	4792	188.4312	137437	61343	6622	54.0942	55	195.352
2432542	1084562	2870	187.007	1381974	489449	6684	303.1724	81	199.351
1853571	928047	2756	395.4116	1081567	382703	6388	948.7668	77	206.291
2065358	1388406	3111	341.3271	1711625	1085319	10505	519.3305	113	212.187
1909867	1288518	3716	385.2676	1250147	673968	8752	823.5872	87	223.630
2511331	1054890	2882	482.2802	1550232	524031	7446	848.5206	86	228.882
1802590	1171340	3110	311.471	1101465	552269	7144	585.9784	85	258.260
237516	42003	2739	91.8579	64850	11500	2998	153.5878	42	261.332
1561057	862741	2145	251.3345	946687	375199	5158	687.7638	80	263.316
577142	75111	1152	-136.7728	239699	26132	1594	-77.3766	60	263.906
1469325	1429670	2723	433.1603	926506	620920	4529	1116.277	78	264.291
2053904	916033	1835	303.9435	1272057	416630	3347	557.3667	80	269.204
683042	194382	7849	782.5289	225166	61695	11348	920.0228	53	269.760
1758859	581724	1242	103.2762	951124	232176	2320	212.152	75	272.305
1430932	996292	4875	369.4875	876153	456988	9266	-82.3774	82	280.217
2602758	1868271	3655	767.0455	1914002	1007654	6444	1411.708	94	281.141
2310093	909390	2087	160.6807	1489208	455097	3387	233.6107	83	283.998
2356255	782023	2590	378.299	1291807	342986	5642	1301.116	78	290.188
1633144	2621578	4181	490.3541	1225514	1317208	9977	431.3097	91	293.562
238838	68187	1982	-35.2098	62849	15275	2406	-166.2234	35	293.838
2316570	1322975	3609	470.6649	1549222	696165	10693	967.2773	89	297.082
116326	128814	9794	697.6434	43263	49337	17679	968.9919	42	297.468
2251578	1177794	3240	341.764	1417934	547280	7672	626.9992	83	302.300
2252372	1296630	3970	481.717	1305345	599450	8957	435.0877	80	307.376
1775544	1068554	3257	262.3177	1166110	560762	8721	512.0481	90	309.892
612209	1395879	19961	2789.612	360179	646495	44776	6267.733	78	312.037
774725	1614874	3727	482.6847	625375	823271	9226	524.3786	94	315.087
1568049	1207331	4372	514.8692	865660	563813	9137	933.1857	82	337.052
1228006	850329	1697	91.8017	769372	382055	3319	250.3959	78	344.777
433238	162174	3	136.5683	123586	46158	-194	229.9166	47	370.581
119728	18559	2165	172.4565	32643	5143	2304	306.4544	37	374.699
2332884	921893	2441	422.7401	1401443	453740	5898	183.2778	79	376.243
1602137	547233	1907	405.5827	882066	235125	5185	421.8785	70	376.298
1426006	833689	2438	383.1718	895186	373574	6421	886.0181	76	376.677
1262371	568528	2415	260.4815	901238	356771	6873	496.9753	91	379.156
2469898	1211468	2784	622.3824	1440580	543212	4755	1096.755	81	383.396
1794995	820595	2332	476.4252	1020333	337945	5249	973.6689	76	384.561
2086451	1524597	4095	587.7295	1443037	909258	12470	1203.567	96	387.071
2177029	1413162	2811	349.4971	1210811	636141	5040	595.744	72	387.138
2400741	1010583	2640	669.104	1381842	505571	6891	1572.385	83	387.692
1307273	1693099	4593	510.0673	1003872	911646	14148	995.1028	93	390.704
4488638	3132465	7132	1057.705	3641819	2134071	23565	2685.997	109	393.589
978388	1145226	3192	189.6712	733942	563986	7060	76.066	84	396.291
1463221	721826	2586	396.8746	798803	291910	4982	1008.09	77	400.361
222227	284877	9442	246.2962	78527	90705	12967	207.0487	50	401.951
1971654	868726	1815	36.8215	1292094	423670	3291	-8.5749	85	403.429
1842473	1443132	3585	459.1185	1202896	670248	8455	932.3255	85	411.396
2018767	1105726	2316	446.7276	1239056	493193	4523	967.1403	79	424.037
435091	1080779	3613	639.0893	143444	343344	4798	1187.568	52	425.229
2435892	1053312	2595	461.5795	1560707	509800	5742	843.7262	83	448.193
2028200	1108705	3546	529.7306	1302488	515064	8289	825.2129	83	484.887
126608	116535	13724	61.1164	45437	46384	23500	484.35	44	485.519
2011114	804685	1891	304.8851	1238423	359170	5221	591.6981	83	488.796
1108105	958369	2190	300.859	676871	425245	5650	513.965	81	490.847
1704360	837835	3460	460.106	960360	407938	8754	967.2994	89	491.808
1915233	918931	3411	460.1571	1243558	430898	8266	1218.523	77	491.877
2022313	841506	3649	304.9089	1228902	430190	9460	609.706	83	493.048
1986729	758753	2453	439.0133	1234091	341327	5030	713.183	80	497.572
2240451	1591150	3915	505.6315	1408744	848348	8165	1015.057	87	498.232
1688020	779757	2716	159.1676	1014411	350971	7859	238.0899	81	503.920
757517	819383	2440	328.884	468495	350811	5897	408.4217	71	504.121
2300789	1062213	4192	495.7712	1470802	518012	11615	607.6015	86	505.836
1974597	1671132	3389	224.3229	1290376	816396	8417	379.7937	84	509.242
173608	556370	44033	1812.651	201395	708877	244738	6452.202	129	513.025
1350027	851199	2921	502.6681	1028627	504293	8103	1390.978	91	514.747
120423	288448	19590	443.999	41164	114413	34919	555.1559	39	514.805
831158	836361	2439	206.0279	522339	348723	5243	542.5323	78	521.541
158941	264757	14497	273.8817	83401	139022	31137	696.3857	62	523.812
2114891	1230454	4907	572.8827	1468383	750793	14740	789.914	93	524.957
880117	1541566	18579	2588.482	408320	747601	50262	4508.298	76	526.099
1043465	3425345	21932	3383.985	671973	1774762	78708	6815.919	95	536.124
890863	533131	5197	461.1517	344170	173026	7369	413.6009	61	565.858
1421206	760315	5176	347.1736	778083	327987	10515	934.8915	80	577.399
714821	1589666	3013	178.4293	563539	874109	9594	-240.5766	93	584.284
404207	102232	226	-66.5214	115040	28313	407	-138.5673	47	585.077
549023	602125	18121	4202.388	257677	238737	32896	6799.266	65	587.903
864643	1151102	2400	300.64	581103	556674	5594	284.0234	85	588.386
1963972	660842	1552	354.6672	1092859	282754	3210	966.081	78	591.642
1607868	1284797	2737	187.1457	898927	570670	6213	-27.0507	81	592.480
1065928	1319638	3246	427.9006	657952	586813	10036	751.8196	83	593.225
438765	1247021	11447	941.7767	244583	566953	23072	2038.939	70	594.176
2476742	1005394	4190	343.059	1512440	527174	9857	371.5777	85	597.685
2056015	790038	2103	459.3783	1192151	334116	2480	418.128	76	598.525
852884	1637286	235637	2608.836	711540	2336455	1301087	21945.58	218	601.592
2318642	1006958	2211	249.8371	1428790	473400	5473	683.4353	78	601.798
2333968	1731181	4781	672.0141	1636436	1031636	15424	1357.486	92	602.390
1496223	668908	1444	251.2084	880421	295917	4182	700.2102	77	602.838
1245259	642448	2875	318.2875	803872	335049	7382	854.7302	83	605.273
752040	1089826	3053	362.6733	591807	622328	9748	819.2628	90	605.450
489692	182004	12132	2669.205	173292	63918	19722	3884.004	56	606.269
1416078	2970310	3799	542.3239	1116750	1622192	12998	724.5878	99	607.370
1710388	1272548	4032	443.7952	1120931	594305	10556	1059.992	82	607.440
914207	628826	1409	103.2449	521613	243136	1889	121.1729	73	608.144
2274801	847010	2796	437.6556	1226367	369854	6977	410.0097	75	608.306
1580300	952458	2387	349.5107	974889	420743	5350	591.135	81	610.680
3036626	1791009	4329	659.0569	1506647	707684	7684	983.2724	75	611.852
1997285	1123043	3015	305.1415	1205289	495767	5801	286.2361	81	612.933
2259370	1285768	4323	620.9203	2051178	776859	11658	1558.414	111	620.123
1979000	1196360	3722	573.4042	1286775	595441	9564	1049.74	91	631.239
2763630	1022526	2770	323.397	1642939	449585	5458	578.5938	79	638.850
1854052	855755	4458	705.4938	1026452	348224	8472	1263.879	77	639.619
2438368	795486	2810	472.641	1362812	372699	6069	860.6709	77	641.216
983473	1027114	2981	256.0341	719513	536022	7326	256.7886	90	646.965
1933863	810829	2038	300.7318	1131594	347410	4828	309.2508	79	690.307
1520748	1407293	2961	521.9121	929304	648967	6609	939.9649	79	691.164
1409476	1357312	2885	547.8485	1038774	798687	7864	1714.37	84	691.183
1830695	761311	1779	284.0019	1101504	356968	4016	-2.9024	102	695.900
593132	818586	80713	2428.399	396968	519751	226801	7278.336	86	701.281
1191950	919741	1528	146.1208	776149	441101	2474	348.9914	81	702.050
2286255	1075043	2070	424.127	1278185	485438	3780	518.058	76	702.519
2240870	762781	3003	275.8683	1276565	343390	6538	720.1818	79	703.125
1594405	896951	3005	446.5805	949776	412986	7277	897.8397	78	703.421
211465	226869	15151	480.7711	112162	141744	40980	417.978	65	708.979
102216	10268	372	15.4692	28954	2729	505	139.3305	36	710.807
1526536	1061981	2036	221.0196	895905	484795	3143	361.7223	81	710.973
2177649	740733	2979	378.3219	1433783	348115	5740	484.014	83	713.748
185766	104308	50	155.805	80228	46342	138	69.1418	57	716.318
1804815	1272390	3697	398.0017	1140611	572462	8101	236.2661	79	717.621
2613334	1947990	5366	623.8326	1865861	1092628	14700	2222.67	96	718.544
2436628	1734012	5702	922.4822	1418365	981287	14610	1241.621	90	720.628
2656811	1214177	3956	534.7316	1593177	518722	6139	1028.598	80	725.685
1913391	1306910	3584	457.2624	1280400	639667	9366	1297.233	87	726.883
656278	1222603	25854	3654.609	366863	598027	54041	7353.5	76	729.250
1087309	2321927	8153	716.7833	752111	1374486	18242	1676.976	96	737.765
2241823	910371	2614	322.8454	1405736	475968	6672	134.8992	82	743.130
1679371	683758	1304	207.3544	990655	296823	3295	558.8495	81	744.873
971303	1699659	2609	321.5649	686470	848519	7623	178.0503	89	749.055
609502	1406560	1628	318.7308	451183	734284	4559	601.9599	88	750.050
1823292	789762	1964	227.3804	965343	317518	4722	168.5042	73	775.469
2040352	1071074	2431	236.1791	1173062	470697	5307	402.3227	78	777.093
145437	315671	235	101.1835	41167	89143	343	79.6423	39	789.340
2773748	1178534	3568	483.5648	1594504	518808	6898	717.3778	79	793.346
1784010	1265508	1768	232.5848	949439	504593	2934	485.7974	77	798.396
2273179	1198972	3353	505.5033	1507938	648011	9599	1191.704	90	802.226
506652	1353473	12355	1242.115	305751	611544	33867	2840.539	78	804.883
2204498	1306152	2919	248.9559	1419690	691280	5943	-187.1977	86	807.065
1968901	719860	3682	551.1602	1177364	373776	9846	1040.161	77	807.171
1702050	1077665	3709	590.2749	1063110	493259	8547	1237.087	81	808.263
1154262	571624	1298	-13.7822	675712	242427	1011	-4.4829	72	808.631
1536382	1626093	4453	732.2133	1127604	961126	14775	1297.877	95	812.041
1754453	897961	3211	348.9371	1001470	389335	5340	317.574	74	813.516
872421	1990585	10780	720.758	516952	885449	21672	1484.399	67	813.582
1741556	653588	1986	290.2146	1037371	276233	5287	673.2007	78	815.114
1600804	848511	2037	275.8757	979711	361705	3153	240.2833	77	816.986
2378827	885086	2181	355.1541	1500614	430844	4712	984.9432	81	817.459
2094021	1310868	3438	551.2718	1408894	673516	8681	729.8041	85	817.952
1990735	670582	1906	237.7266	1102810	279220	4369	260.3009	77	819.676
122446	87871	-30	15.317	33589	24598	-478	9.7842	39	820.987
1608252	1381949	2978	691.4658	1120152	685369	5330	1731.013	89	821.574
1896075	855131	3320	338.252	1146789	403354	8224	715.5664	83	823.753
1154588	1444563	3767	618.9287	779697	736251	9351	1033.391	86	824.368
2197322	965699	5582	452.7502	1266307	469650	13137	809.5857	80	828.655
1488727	937088	1824	444.5264	899176	426152	4605	920.3405	78	829.643
1855545	714313	1841	402.0801	1036954	300650	3981	719.1341	74	830.466
2888703	1555922	5897	849.4217	1992571	880758	16362	1400.508	92	832.053
684703	1072357	16058	1278.254	372164	474655	31313	2447.059	71	832.583
197064	51300	1489	209.7329	54838	14121	1529	524.9769	42	843.628
1518293	870356	2244	463.0884	896925	378100	4357	1028.028	76	863.093
1875130	812518	1330	82.613	1019890	309966	2642	133.8162	72	900.540
1284872	743949	1389	362.1229	710725	310613	2287	590.9007	74	914.351
2894709	842575	3590	337.399	1524586	368186	7425	681.5425	78	917.020
3010054	3050918	6577	855.5697	3697339	2934453	30277	2011.14	132	917.977
3109773	999138	3527	341.4647	1800635	424719	7553	338.1233	72	918.397
167911	312708	41675	655.9675	100586	178804	99670	3095.487	74	918.829
2160808	1016190	3249	222.4689	1438522	528889	8363	634.5643	87	920.617
154630	24931	1321	205.9081	41909	6948	1775	351.5775	38	921.825
199439	58496	1668	61.9748	55617	16315	2148	80.9028	42	922.778
1786727	801711	2139	203.1979	1113156	431114	5581	627.8941	86	927.195
2055513	1219409	1730	529.053	1295571	560722	3302	626.8422	83	928.563
1565735	739226	3025	131.7025	879679	309084	5320	91.452	76	935.482
1457520	961331	2967	427.0487	928984	554195	6728	794.8408	93	936.136
153654	9162	290	43.269	43126	2850	415	64.2815	40	938.893
1767540	1337612	3197	885.9517	1122585	568568	6007	1548.593	82	942.713
1562754	960419	2793	307.0873	919865	420332	5574	537.9014	79	945.893
2379215	974257	3262	381.5982	1449216	424255	6811	396.8971	79	948.275
2692575	1361988	3513	207.4793	1751740	674655	6711	687.2871	81	948.566
209322	349052	13244	489.1884	67609	110510	18409	880.9449	47	965.336
1374764	2896940	175201	4987.576	1394061	3129737	984776	22898.73	166	969.986
2637937	1330141	5902	1212.702	1588261	653649	11998	2155.488	85	971.002
104925	177221	27122	571.1442	27165	54435	37544	864.4184	28	971.093
1627190	642182	2024	232.7464	872629	264283	4996	614.0756	83	977.297
289180	174316	12214	264.4054	93347	54032	16628	524.2308	49	978.767
2463096	919101	3532	271.7452	1474662	440226	7612	190.6332	81	982.879
121066	58526	2006	249.3366	40705	19393	2811	472.4971	45	988.340
1475271	1150261	2478	153.4158	915887	501980	5741	29.8701	80	995.434
2360868	1407227	3032	417.6952	1591071	829265	7482	1309.34	88	1010.648
1986282	778896	2617	248.4137	1109813	331106	4482	204.0402	77	1029.550
1785655	1345416	1700	322.37	937171	600815	3604	596.3844	71	1030.034
269803	198158	12738	3053.002	104517	65192	20618	4313.07	54	1036.548
1601973	1054245	2922	482.5242	999976	500111	5054	893.7294	84	1036.988
1469944	751905	2162	269.8882	767799	320757	5101	755.9661	79	1039.713
2304668	1346651	4971	523.6731	1522564	678074	10813	1128.009	88	1042.875
1724452	895973	2551	201.9111	982354	375656	3261	26.7421	75	1044.443
1650190	915822	2141	216.9101	965096	405579	5225	-205.8775	78	1046.967
1688549	946982	2350	220.835	1027731	417827	4318	130.6398	79	1051.603
214516	330484	15555	361.6355	93281	140169	28017	698.3537	59	1057.730
681329	1950371	8328	1543.601	370797	926509	19569	3178.021	79	1059.105
1738797	842676	2127	201.9247	1110367	410886	5154	131.3394	83	1062.624
1997570	1048283	5421	732.9181	1261154	511495	11944	1450.258	81	1063.204
2147459	1071862	3949	462.7389	1296891	523462	9284	414.0324	85	1070.137
745306	174934	1076	38.1636	438873	89109	1899	82.7339	82	1072.837
1801387	1094642	2607	470.8527	1136236	535803	5491	1117.845	82	1078.229
273273	38094	1107	-42.2973	76076	10104	1400	-280.46	42	1078.960
998923	1598471	2730	316.153	623365	720742	5250	332.525	81	1102.684
2495608	2109616	4570	1036.377	1438873	920951	9110	2218.071	80	1124.456
1045583	1640463	24942	4807.846	512737	938410	61476	9776.604	87	1127.906
2359110	1096688	3652	485.4772	1611739	628482	9585	352.7185	92	1136.497
988579	2372651	10926	1813.749	615965	1253908	25528	3841.521	82	1138.210
1873135	885655	2276	219.4836	1061748	380232	5376	376.3936	77	1139.465
1874352	1526202	4301	525.0861	1366845	794870	10494	889.9134	91	1142.215
191953	97320	5789	282.9629	58258	26051	7531	246.2891	36	1142.442
529287	268347	4303	198.7983	164949	80283	5506	-64.3134	53	1144.409
522426	863364	73122	2747.744	347309	491291	195342	5363.286	79	1148.215
813104	961430	19442	3354.296	361374	415481	38985	4988.059	69	1151.598
3250502	2321976	7877	982.4997	2625661	1693129	24775	2594.877	107	1151.778
132110	127186	10556	183.9916	33143	33826	15085	139.2685	27	1151.895
1708715	833679	2466	562.1426	1040415	398569	5537	1612.226	80	1152.488
1781079	793842	2284	156.3324	1164190	397601	5274	50.0714	82	1154.124
125826	7402	131	37.1491	35034	1937	-87	-95.4807	37	1155.438
2761814	1023626	2447	31.8767	1534541	404410	5269	69.7909	77	1160.769
396792	793924	13965	2466.437	301071	504318	38079	4571.432	93	1161.039
2578046	1125837	3280	390.008	1734200	647538	7398	328.4278	87	1162.200
1532538	912228	2022	259.0342	985128	424987	5132	540.5052	85	1168.765
1844123	952875	2311	109.4471	1095960	431500	6109	-34.0851	81	1177.122
950184	913897	1554	222.3794	507140	338927	3219	465.7859	71	1181.381
1522629	937470	3359	504.6399	942850	414040	8409	1171.945	79	1181.799
1452060	1502911	4014	447.3854	983780	807352	9581	739.2941	91	1190.589
925121	1666173	43313	3122.259	543107	844578	92412	5803.913	79	1216.996
251950	694147	13818	1111.59	160609	379518	32817	2829.634	77	1229.253
1400576	1138027	2721	359.4481	875616	498273	6103	555.7783	81	1233.341
103197	21856	1248	3.4128	27697	5851	1131	-88.7509	35	1241.040
106042	101361	2050	134.005	32542	31891	2054	50.4294	40	1241.063
2402072	852281	3426	295.9986	1398465	338549	8300	690.63	80	1242.506
1305928	825371	1408	131.3888	700197	335712	2809	310.7849	72	1243.693
1096791	722127	2237	198.0957	645770	302373	3636	405.7796	77	1247.611
1247029	607675	1951	524.2511	695022	246750	2630	1226.543	76	1248.071
1994184	748668	1405	331.8205	1060138	322542	2283	797.4763	74	1251.974
902178	833128	1862	342.0582	555997	356278	2249	782.3689	74	1252.169
2051666	965422	3828	488.1508	1290204	467692	8183	896.4663	82	1253.046
1777493	750097	2911	-69.8929	1069374	348929	7018	-188.8902	81	1254.228
1664803	923478	3042	324.2562	1023517	433646	6847	750.7167	79	1254.777
2614704	1102042	2269	230.4909	1726905	580131	4456	566.7816	87	1255.697
2010036	679637	3015	94.1415	1200518	303877	7098	3.5978	77	1258.675
1421707	1866142	3463	509.6743	855781	888176	8464	767.0304	76	1258.794
2424934	704150	2270	225.347	1404077	369441	6462	451.1182	81	1260.157
2207823	858572	4831	516.8191	1316912	409189	9630	1326.243	88	1264.268
2140164	786462	2539	412.6379	1229601	362564	5920	733.112	78	1266.564
129659	21079	1960	393.956	32087	4439	2425	499.0425	30	1266.871
2884585	1892190	3086	504.9246	1755887	865112	5933	1316.241	82	1270.201
1882901	977036	2225	452.8225	1028186	417911	2627	893.9747	74	1272.095
159004	21313	-54	155.7706	50804	6159	-308	283.3212	44	1281.938
2071413	1065930	2720	270.592	1239258	504580	5596	104.7356	81	1283.352
2161250	1375500	3971	611.5731	1491915	644017	8630	553.143	87	1307.227
1628709	1454690	2933	320.9413	850553	638522	6228	893.7908	77	1321.007
1126425	1523390	2945	442.2145	733697	709946	7743	568.7823	85	1322.235
1225116	817241	2144	536.4784	1039837	453804	6546	1270.031	93	1339.110
1768961	640756	2358	259.6838	1036688	284236	5089	586.6929	77	1346.272
1921937	1423780	3893	418.7973	1439412	813710	11349	1082.879	93	1349.728
965713	957305	1994	413.0634	650922	448396	3318	822.5398	82	1353.480
1943308	647750	1050	428.905	1110584	287423	-2010	989.239	74	1353.992
2963726	1981585	6292	712.5812	2050365	1062003	12359	1272.54	96	1359.790
1571703	1405966	3117	348.4637	1054990	652292	8389	363.8229	81	1360.206
1697705	866298	3335	467.0935	1025568	360922	8277	551.9397	80	1361.667
358495	517106	24695	1148.39	179730	253956	52941	2540.79	65	1362.143
2642042	997713	3055	431.3855	1411427	425501	5263	528.6543	77	1365.817
2600124	1094794	2157	176.6077	1564072	561338	5400	346.94	76	1365.852
1206979	452909	1119	135.9759	644872	182919	2286	-112.9554	71	1368.500
1313532	1337353	2665	340.5065	804286	606223	6413	435.1693	82	1370.741
1622565	1789769	4515	553.2915	1042677	820122	11088	676.4368	85	1371.694
1900453	963581	2118	134.2198	1177073	455210	4919	155.1559	80	1372.485
2065537	1117129	2536	306.0696	1233913	509134	5126	135.3686	81	1376.848
1430142	1322898	3362	586.2082	1014286	608033	7369	812.6009	87	1386.017
1497297	687744	2125	397.2125	860392	300724	4182	928.2102	77	1386.497
1453608	979025	2891	513.9851	942658	466963	7345	1285.054	83	1389.795
2393625	1019376	3574	477.7014	1370947	470502	7437	895.8157	79	1390.333
1442834	909683	1894	256.4534	811839	410995	4568	488.6648	81	1397.490
110637	22346	0	-31	54697	11506	-221	35.8019	59	1410.834
171427	75784	852	332.3972	59575	28131	1497	483.5817	48	1428.357
2698180	1243534	3495	362.0695	1882901	620459	8636	452.2796	87	1452.819
2481401	1004935	3365	452.7765	1526755	486570	9090	900.949	83	1453.627
2388299	980244	3420	500.862	1468896	493160	6843	1237.292	82	1456.216
1829706	760445	1977	362.5097	1141543	349791	5241	617.8201	81	1458.106
2881480	2056243	4897	741.3217	1832618	921324	11253	1485.693	85	1464.097
359296	65121	321	184.8081	116425	20851	344	548.4984	50	1465.420
2082977	838692	2264	341.2104	1212978	390505	3406	1278.877	81	1469.081
1554470	715337	2498	276.5378	952083	345413	6594	433.1234	81	1472.963
1763929	1528604	4154	425.2394	1260643	849908	12557	706.0477	86	1473.058
116554	27773	3008	-23.8512	28863	5879	3767	17.9287	29	1473.492
2138272	874269	2608	425.7088	1219364	388523	4784	770.5824	79	1480.029
827645	2044350	25683	1088.216	553538	1199591	85875	3757.587	95	1481.606
236563	161064	2735	41.4335	68359	46082	3597	-72.6083	44	1488.299
1635373	886758	1857	269.7777	1027584	411330	4330	269.913	81	1489.660
1103166	1714760	19102	3629.222	577751	779039	38035	6897.764	74	1500.242
2388349	1301402	2631	403.3991	1417298	627130	4547	729.6867	81	1503.377
2364765	1583289	2848	582.1728	1344608	728951	5610	863.721	83	1508.519
1639029	584910	1435	170.5035	1129535	355438	4828	446.2508	93	1513.743
1658070	1430890	3488	295.0768	1125455	742403	8634	844.5674	90	1520.476
174322	342948	21504	1093.574	69418	163237	45006	1844.637	58	1523.034
2219059	1264858	3456	767.6816	1339472	599449	7773	1798.465	83	1532.288
2167732	1292401	2523	440.9403	1394365	628264	6049	893.5489	87	1538.015
1846437	2837154	76609	6344.965	1201986	1803752	247012	18318.97	98	1557.855
1820336	777426	2851	484.7411	1107831	325057	5334	1120.437	74	1558.087
1408188	768512	1834	231.0874	909964	372480	4886	160.9046	82	1559.264
1823419	998385	2748	179.5628	1134460	456298	6891	-23.6149	83	1560.499
1595159	866032	2499	435.3939	1005421	385511	6192	525.9712	79	1561.175
2101621	1166199	3022	313.1342	1217115	467171	5490	555.989	73	1561.500
2108301	943922	1957	138.3877	1296217	443793	5665	-944.1935	83	1563.363
123578	349828	18835	538.6435	46590	137814	34817	699.8337	42	1563.417
167433	483115	290	-37.731	52610	149966	19	-168.7341	43	1564.265
2183834	1036783	2352	240.5472	1414729	510183	4605	214.3405	87	1568.723
442943	504880	10634	636.7674	176971	163976	15142	794.0662	47	1568.816
1585991	1019546	1340	333.174	881355	402149	2234	96.5274	72	1569.434
1813432	752696	2030	311.883	1124732	344640	4656	615.0016	80	1570.440
1776149	786504	1810	279.541	1114054	362651	2656	668.8016	73	1570.453
1598101	745012	1921	349.5681	1008571	338696	4828	417.2508	75	1570.729
1025309	1720587	5447	483.1767	731698	891455	15863	890.3143	91	1572.025
173082	19175	1869	139.0509	47713	5194	2319	198.2959	40	1573.165
1424832	1098587	3146	-66.7094	823421	519052	9218	-439.4702	85	1574.172
1715741	1000060	2791	174.3751	1092112	449694	5239	372.1079	81	1576.606
2220384	794683	2551	521.9111	1096716	332020	5444	1002.608	74	1577.389
2323297	1163292	1574	494.5014	1480998	550672	2863	953.0143	81	1582.602
713120	742197	18012	5848.073	312980	258390	31258	8580.974	64	1590.881
1213930	821238	2428	358.6108	712949	377553	7435	797.1035	83	1607.699
986973	2783607	13318	1767.54	645942	1537514	40147	3898.847	88	1612.402
2010618	832313	2785	386.2385	1202622	374084	6535	1056.614	81	1614.017
2268111	837736	3269	217.5909	1450669	400779	6724	336.4164	82	1618.260
112060	28065	2204	216.8444	30663	7618	2541	116.3501	36	1672.262
1184707	1347058	2208	215.2688	710245	612900	6577	-128.4303	82	1673.198
2120202	596075	1606	311.8966	1296645	252975	2622	489.6942	77	1673.723
1665560	839840	3429	124.5669	1119468	404602	8254	-129.7506	85	1683.192
1691677	1232586	8098	416.6978	1128683	601571	19370	1640.657	86	1683.791
576970	1283665	8838	1588.212	265153	526251	18496	2477.426	66	1685.994
2056264	1204712	2273	507.9153	1293177	555505	4327	1242.345	81	1688.136
1030677	1146681	2519	164.5159	568924	553606	7430	179.823	81	1691.149
2219002	1134375	22826	505.3386	1231908	530552	35172	512.7492	79	1691.439
2108626	817510	3574	370.7014	1354571	374506	6992	313.8512	83	1692.085
749594	1200300	42117	3378.364	442050	769988	139120	5603.632	87	1694.085
1785059	816648	2609	372.5649	1021600	385593	6589	658.8429	82	1694.870
102370	67816	2282	-185.3798	24941	17296	2655	-283.0545	28	1695.143
908188	1122422	3141	411.0101	637356	474236	6333	702.6813	78	1695.167
214494	41543	-155	168.3045	79712	13382	-678	462.5642	51	1699.623
104029	44510	2800	190.08	31756	13379	3946	317.1706	38	1708.258
185237	44066	2022	285.0342	51740	12434	2519	462.5159	41	1709.569
105308	31260	1867	78.3387	28530	8712	2145	-65.6655	36	1714.122
2680758	1496374	4591	984.3551	1770488	802261	9444	1821.008	91	1714.533
2026902	1238554	4364	663.0204	1310260	616353	12161	962.0321	88	1721.755
1247802	902344	2080	297.688	846297	394507	4435	554.8035	77	1722.089
2616632	1137151	3656	471.9016	1710295	589390	8611	1083.877	89	1728.623
1561145	1040701	2744	400.1384	1104092	521177	6157	818.0077	86	1730.854
109121	34423	1318	185.3398	29592	9198	1500	235.15	36	1732.409
1782799	1133211	2916	230.3876	1111367	517380	6104	581.6344	82	1733.548
2153653	861275	1890	117.029	1099732	360501	4749	359.6189	78	1781.030
748250	1091859	3922	204.6242	512542	489976	8630	353.143	85	1783.288
1813680	1108447	2372	223.6692	1037881	480262	6137	-59.1143	78	1783.738
1437576	704818	2298	524.3178	910674	323337	5950	1108.795	80	1785.353
2886228	1127882	3605	388.2405	1699427	589408	9830	1179.463	80	1785.479
2378548	1470780	3548	406.4428	1551677	771998	9324	1273.276	84	1786.148
1982837	705038	2402	217.3522	1166682	327946	3857	330.9777	79	1788.463
939187	1238790	2454	123.8694	597768	541260	4181	-80.6459	80	1790.920
1866985	963854	3343	375.9423	1419895	537702	9283	707.1763	98	1793.644
1821298	1909370	3426	387.9986	1196638	845933	7446	1169.521	88	1795.065
1734342	659296	2516	222.9476	985200	302092	6099	218.3539	78	1796.086
2254497	998164	2413	273.7693	1310552	498823	7127	765.4247	86	1799.830
987285	1344368	1646	363.1406	601798	552180	2159	473.3199	77	1803.068
2302912	840943	3404	383.1644	1557612	426477	8319	1332.896	88	1807.110
1354652	1571456	4042	326.3562	975745	817116	10138	358.1418	92	1816.173
3067012	836947	4093	480.0173	2253847	728958	12438	1152.172	107	1821.428
3361796	2274643	5439	1067.328	2154433	1419215	15194	2110.583	102	1822.841
791556	1965661	16005	1970.88	448373	895512	34629	3524.887	75	1836.012
1719301	803888	2405	332.9205	941002	349780	5545	396.0745	79	1838.503
2425361	1158477	2644	458.5284	1390455	568457	6178	512.9858	84	1843.557
1669981	1055776	2380	252.518	933576	468135	5947	646.2267	85	1845.360
1775361	1740577	3591	567.2551	1194315	780292	8661	1355.682	85	1858.193
761278	2067040	6378	592.2058	589723	1229680	16444	1959.708	91	1879.060
2068280	1259410	2446	357.0206	1785089	858620	8388	909.9668	108	1879.250
1330285	1044400	2057	418.9977	965875	509567	3490	640.789	89	1902.249
2868231	1672268	3113	756.0393	2235469	988949	8574	1179.201	94	1903.687
827642	1643101	14158	1187.664	380595	691333	30499	2309.194	68	1904.148
221319	2473812	1833	31.2313	118403	851901	3132	-194.6948	84	1904.977
149142	2230	143	52.4223	40293	660	202	-12.0678	38	1906.396
1372586	1276161	3319	416.3959	812810	553993	8115	511.2515	81	1907.867
116364	29832	171	34.3931	32339	8596	0	8	37	1910.820
1171105	812479	3433	533.9913	821170	387373	8048	772.8928	85	1911.381
1108216	1461662	3817	596.7337	785375	759238	10637	1698.336	92	1914.874
1312298	704704	2218	221.8298	813027	339104	5794	222.2434	81	1916.720
2390150	977781	3527	388.4647	1448319	434736	4917	762.4437	79	1919.327
1171440	1038796	2377	507.9497	845810	569832	5846	1111.761	89	1921.042
711576	1107517	2779	201.1019	491544	524914	7095	276.0295	84	1925.206
1794316	835271	2933	275.9413	1145104	394072	7230	163.603	82	1928.156
1852272	678135	2336	315.8496	1023751	283502	4966	274.3926	77	1931.578
2281931	918783	3526	441.6086	1335552	412365	8431	897.7791	80	1933.904
1580582	961556	2583	291.3063	1018501	503183	5013	836.6293	90	1934.747
2345803	882712	4242	322.5762	1351246	436828	9244	493.7884	84	1946.591
1025650	1573663	2565	207.8965	703026	708433	5170	365.037	82	1988.629
2452602	927716	2470	341.567	1438340	438973	5608	420.0088	77	1988.856
1730575	1704475	5311	734.7471	1238649	957537	14558	1293.104	93	1992.104
2507944	963532	4219	159.8859	1367066	449553	9069	357.9709	76	1997.430
2703772	2688766	6409	983.7449	2057750	1510546	17979	1973.822	102	1998.659
126899	1488	1350	-51.265	28435	-3126	1078	-38.1242	25	1998.882
1006628	882022	2060	336.566	810799	494014	6723	309.5603	95	2000.647
999427	1648483	6569	339.7209	670183	772562	15459	569.4499	78	2000.760
1960017	993743	3010	454.861	1251297	421023	7032	583.0952	80	2001.933
2004119	777105	2021	315.1781	1168571	351073	4582	529.6502	78	2003.121
120275	186173	11812	278.2532	50158	67482	18516	401.5476	49	2005.405
617663	457688	13295	2402.85	241678	149233	20581	3267.394	59	2006.311
1918171	658796	2022	391.0342	1065519	283234	4646	662.4406	77	2008.011
1535846	690827	1179	56.3419	915133	299447	2087	-190.3193	78	2009.553
1604216	806453	2048	114.2928	994976	352009	5201	-137.4239	82	2011.757
1755331	909996	2474	337.9914	1028458	418945	6371	315.2131	80	2012.550
758558	1367927	22341	4938.13	304676	574072	45997	7585.032	56	2012.562
355195	245223	633	99.9113	143205	82612	1653	-82.8667	57	2013.361
1983372	900680	2761	227.6921	1313320	464824	5550	619.355	86	2016.840
1527925	1254688	3314	367.1154	944591	593342	8931	691.8291	81	2017.230
1919143	2303974	4471	933.6231	1283563	1273482	13575	2549.558	95	2022.825
1667092	1233660	4899	684.0339	1200937	691073	12273	1333.915	89	2022.903
1804817	653381	3052	253.8172	1071456	297659	6264	234.6104	79	2025.609
1548031	647451	1593	141.7673	913487	276123	3260	-365.114	77	2031.441
2294152	1315651	4230	695.303	1443921	623834	9792	1180.931	87	2033.850
130012	9761	-120	150.268	35773	1620	-107	142.3973	34	2034.250
134971	51718	504	93.4744	37433	14438	771	212.0531	39	2035.408
141475	37611	2136	16.6296	38433	10485	2743	-248.7177	39	2035.980
2282304	932794	2746	368.8506	1378975	420556	6701	378.7261	81	2039.911
140129	34099	1867	72.3387	38091	9391	2243	80.2323	37	2041.652
741557	1075810	1766	203.8726	447632	463682	4035	833.3635	78	2055.651
1990681	1252676	2521	371.2281	1238374	576701	7445	292.6645	83	2057.483
1404908	1205648	3173	385.4053	854003	561527	7610	730.921	83	2075.418
2362833	1081570	2631	363.3991	1408941	462177	5746	897.1506	78	2089.083
1319164	1215503	2837	270.7557	871834	606722	6386	799.0546	82	2105.751
1877801	961302	1330	391.613	1038565	376982	2234	816.5274	74	2106.444
1611699	603992	1539	152.5379	789915	233364	2641	453.9601	66	2106.640
2557617	1247544	3159	353.4199	1595104	670038	8217	160.5737	85	2110.702
1342039	1253221	3339	231.5179	892625	633480	7651	21.0211	78	2110.731
2130280	780245	2655	509.9455	1265930	342422	6907	755.0827	75	2111.169
2786432	963916	4302	380.9422	1773412	466326	10635	396.6235	88	2112.188
1624056	902856	2943	251.5023	1118688	468964	9397	183.7717	92	2113.798
341009	83343	745	99.7945	91835	20742	938	109.0218	37	2113.934
1288901	627321	2580	160.738	868813	302852	6432	38.4352	81	2113.971
1602307	802620	1958	202.2438	997648	375079	3950	181.595	83	2117.551
3122435	1943034	8567	1616.209	2573997	1191516	22653	3244.233	105	2118.226
1585526	737157	2661	274.0821	1367850	555354	10134	946.7174	95	2118.334
1968826	1051539	1722	303.2042	1088597	432326	2047	477.4367	76	2123.758
121625	197225	3128	262.8808	42596	125446	7918	576.5998	70	2125.732
109109	37814	98	196.8978	30944	14120	-282	430.5798	39	2126.763
1976401	1236282	3499	855.4939	1291323	619964	6472	1714.679	85	2127.158
2282235	1226973	4727	860.7847	1441056	554093	7825	1629.983	76	2127.245
716062	1829531	87929	2022.017	472800	1168990	295883	6127.437	101	2135.594
2194899	1133214	2832	360.4752	1176363	530253	7273	894.4153	81	2139.819
2004450	1157919	2384	502.9424	1233794	536766	4014	894.3854	80	2141.573
1673965	641637	1617	272.3137	949546	280941	3256	280.4616	77	2156.378
257384	260347	9247	421.3567	80553	79841	12425	543.0425	47	2158.097
1216074	716644	3866	163.6826	709921	298808	7414	524.1254	77	2168.964
474597	1772064	11150	1106.515	321539	999540	26642	2156.216	83	2191.386
162541	73520	-13	140.8707	47261	21446	-241	297.6799	40	2211.234
2299134	1416685	3787	352.0507	1415988	731497	9204	786.5444	87	2213.479
1863006	1864452	4432	673.2352	1358841	1006575	10667	1243.019	90	2216.258
1525472	1198532	3892	371.9412	1142881	694480	11729	991.1969	97	2217.804
2255608	731441	2324	163.5764	1266675	322924	5314	-92.6846	79	2219.450
180610	26939	1350	-39.265	49545	6964	1579	-211.2181	40	2220.982
1756275	1063542	2734	427.5774	1080033	472585	4187	1162.491	77	2221.858
1083664	918787	2477	180.5597	687189	409620	6968	264.3048	81	2222.531
1735640	795439	2926	441.9486	1079666	358425	6931	786.6291	78	2223.272
497811	102860	754	-258.5006	189573	29923	1231	-489.1409	48	2223.381
2937850	896732	2806	365.2166	1725311	414212	4834	325.3874	81	2226.560
2449469	1007751	3430	294.423	1515313	473381	8311	1025.047	84	2228.469
1185625	1014222	3468	245.9548	825727	495991	9816	630.4776	85	2228.908
2061072	813947	4290	487.669	1146533	347098	8765	1024.717	78	2230.569
1876203	1079924	2076	267.2636	1171166	503281	5104	386.5344	82	2233.695
1996005	855454	2517	318.8037	1278212	393291	5436	555.7596	75	2233.930
1389424	834437	2588	399.5868	873702	389168	6936	845.9096	83	2241.014
2419790	1055517	2586	143.8746	1473235	464140	4640	248.304	81	2251.065
2070796	1187035	5443	639.7523	1355996	555317	13204	1300.944	82	2252.778
3176669	2339707	5708	892.6188	3347151	2091586	22386	1608.655	134	2291.212
1647758	1192688	2423	390.3303	1572997	1041908	8973	1270.785	109	2324.416
1943452	1008157	3389	159.3229	1240688	480194	10352	382.3472	83	2328.377
387057	215895	5951	466.6511	150160	69725	9075	918.1075	56	2330.391
1479557	730732	2309	293.7349	904015	338962	5741	475.8701	81	2330.715
1252451	1023061	2087	207.6807	780530	448181	4919	26.1559	78	2334.874
1892368	1060781	1834	106.0874	1129807	498031	2907	89.6827	80	2335.147
144684	188827	12170	283.737	62139	77714	20907	113.4827	53	2336.861
560561	1160260	13517	2541.904	357901	576115	35919	5745.256	80	2337.972
873056	983348	5527	318.6647	545474	414790	13562	79.4282	76	2338.065
1491889	1246547	2797	345.5117	1010527	633380	6810	665.041	86	2338.541
105481	51065	3837	-0.1443	28710	13975	4422	27.6742	35	2339.604
418186	1399278	11842	1859.936	293522	693636	28435	3762.204	79	2340.926
705729	1264261	17223	2791.61	348881	473426	31469	4574.611	66	2341.491
1487512	1395139	2952	587.2072	931926	577165	5953	1246.363	78	2341.711
1750293	748110	2662	417.9382	1310838	438021	6374	663.7814	92	2343.413
1369756	2301636	3990	274.839	966152	1204086	9591	318.8551	90	2344.378
936117	1367803	2092	353.9612	586683	563170	3681	440.3041	79	2347.975
723313	1864830	11552	719.6672	464485	948816	30826	1291.139	84	2351.693
1895086	649047	1845	163.5045	1059142	246034	2706	226.6066	71	2351.751
1470480	600872	2322	315.8642	913444	326953	6260	903.186	85	2354.020
1139488	1478926	5080	254.988	517440	613428	9019	177.1659	66	2354.157
1349912	636785	2354	274.2594	784537	285028	4855	220.3655	80	2355.256
580709	1138187	4694	393.5334	277296	430412	8803	739.2483	69	2358.057
1582889	697434	2415	347.4815	872282	296638	5432	570.3352	76	2358.444
1821981	886786	2527	272.3647	1137652	402235	4418	649.2498	79	2361.993
2725039	2438611	4529	661.2769	2015467	1311376	12610	1792.421	100	2365.278
2246675	1209014	3612	306.2332	1348448	575993	9463	727.2743	84	2367.520
1701914	1077173	4555	338.5355	1111061	522831	11448	879.6328	87	2380.864
2445482	945528	2790	467.519	1528187	447393	6434	593.1474	84	2384.788
1861080	638504	2718	242.8798	1032615	279279	5199	421.8639	78	2396.924
1993212	1258921	2702	608.1822	1224512	539228	5709	1357.475	78	2413.511
1076295	1178661	2234	408.5274	663540	487685	4375	725.4375	77	2414.614
138044	259714	25781	363.1141	56647	115953	52445	750.1645	58	2416.202
1245482	1248731	2601	229.7161	784047	530637	6225	565.2225	80	2420.669
238407	330748	15156	414.0516	112580	167162	34311	808.6471	66	2421.248
2421160	996958	3014	408.2854	1285986	409644	6672	261.8992	79	2423.415
1700643	870189	2728	176.4408	1014495	387499	7348	251.6228	78	2423.792
380528	553565	17166	4321.813	153932	202234	33438	7113.272	52	2424.007
1325715	1378003	3249	292.4689	962827	684804	8127	170.5247	88	2424.544
2477848	1795259	4343	628.0423	1817168	1017652	12024	1129.746	99	2428.015
2564151	1330304	3422	591.5742	1621129	608615	8273	1006.515	81	2428.695
791884	1384131	3697	269.0017	395942	573312	8544	215.5184	74	2429.568
1104619	1205330	1897	318.0217	746491	578353	2845	430.6045	85	2432.046
374643	896664	18634	1964.567	225293	511876	47744	4855.638	84	2436.307
1719477	882101	1321	342.9081	979892	393907	2851	640.7411	78	2437.118
2776717	1138545	4253	656.9933	1528646	565980	9128	1344.481	76	2437.248
1758017	830918	2982	196.8902	1096242	398329	7999	169.9439	84	2438.596
1409352	1713041	4136	419.8296	823108	841952	11020	1411.222	87	2441.335
1823337	926607	2051	147.8611	1097834	423282	6488	119.3768	81	2444.073
1774890	1928743	2023	723.8903	1126103	934593	2446	1834.021	88	2445.196
2200311	1226579	2396	290.2156	1328886	541179	4598	452.3478	76	2445.522
1887871	1032544	2905	90.9705	1128890	498597	9650	-510.635	84	2450.480
3559805	2389274	6085	725.3685	3142508	1877610	22360	2341.396	121	2451.901
1104644	1369174	3390	296.179	680461	602981	8576	445.9136	75	2452.025
2191052	1132283	2816	339.7776	1428421	631357	7883	620.6363	90	2455.736
1336377	776890	2145	201.3345	771746	342776	4010	305.961	77	2458.012
1017066	1227028	167166	6257.813	441509	685193	383465	13591.39	95	2467.464
1301083	648617	2215	321.2615	861220	319563	5293	584.3373	81	2471.012
461596	1012556	15840	2402.624	253293	429202	35729	3792.597	65	2471.341
376127	841219	27334	1403.637	169633	334995	48388	2521.967	65	2477.433
2512790	1236506	3585	445.1185	1593719	600614	7918	1164.6	87	2492.061
1808197	831256	2009	394.9049	1113550	374211	4463	807.7743	80	2542.498
3690317	1891842	6559	1004.16	2484899	1029024	17212	1972.193	98	2545.347
777755	1205181	15384	2225.242	490638	662608	35185	4459.878	69	2545.631
3224014	2313040	6058	860.2538	2589802	1269160	17185	1782.078	103	2548.550
2036776	1077032	2252	333.9372	1190662	439222	2401	940.4961	75	2549.360
2184540	686760	2431	160.1791	1186752	280979	3948	151.8828	75	2563.386
2717401	1589403	3191	585.8151	1682252	740815	4541	1094.55	87	2564.540
138799	51063	2905	267.9705	37990	14121	3314	400.1154	38	2569.341
1494238	507387	1976	206.6536	899107	235182	3632	397.3552	78	2571.661
1214993	3080017	16651	2350.921	853387	2055944	50482	5857.64	98	2579.428
2496376	1498890	3573	342.8453	1588777	685890	8461	936.4621	82	2600.374
140287	136226	9066	107.4026	51930	47910	13981	171.1341	48	2640.094
2495439	1013060	2870	613.007	1589356	542018	7763	1250.904	85	2644.868
1909897	832029	3165	113.5565	1203601	379235	8166	82.9126	81	2646.127
2600801	952947	3491	346.6451	1524484	442835	5437	938.6157	81	2648.634
2109073	993871	1660	312.126	1262093	447628	3160	163.276	77	2649.664
1140606	1314243	2341	298.1301	712530	558860	6542	640.6062	80	2652.318
1495424	1943069	3209	355.2249	1012386	1003422	5502	768.2622	87	2652.361
291078	115357	507	176.0427	101039	34970	931	237.0291	51	2653.837
2760131	1240784	3154	147.1394	1733790	659826	8804	-232.8956	86	2654.520
2064026	1049496	3084	304.2124	1218135	514676	8937	412.9657	85	2656.609
2264097	1539991	4495	641.1695	1445619	737220	11168	1417.925	87	2657.005
2151438	952747	2270	259.347	1272886	445137	4661	370.2821	83	2660.983
1813030	821367	3305	308.4105	1162659	426998	9341	513.8301	84	2661.257
2714384	998144	2700	211.47	1713809	511234	6762	548.9482	85	2664.577
2102182	1066296	3638	510.4918	1300829	507182	7740	972.214	88	2666.432
1545353	613022	1905	79.8705	876128	276472	5178	-114.1142	79	2670.940
650001	1729506	16863	3985.414	449722	965340	43684	8075.873	89	2673.514
2878744	1894034	4403	484.4083	1859926	896137	11256	587.2616	89	2674.428
1695614	806064	3551	317.0111	1178017	395526	8441	633.3401	83	2674.973
1525946	876381	1503	161.7183	787815	368079	2326	273.2886	75	2680.798
154504	189357	9965	267.0365	50750	62612	14413	326.9693	45	2684.352
1395676	835148	2464	384.4304	827088	382905	5678	400.9358	80	2688.083
133162	186334	12559	260.7599	39626	59317	18735	133.0335	38	2688.401
1735971	999936	2444	384.3084	1036238	472413	5344	530.9984	82	2697.144
108501	168099	13071	390.0831	64598	87329	28218	1203.43	61	2712.492
1000086	869467	1701	71.2261	544991	339296	3699	201.7139	74	2757.331
2451454	913485	1840	141.224	1406746	437171	5391	431.2351	79	2759.050
1193889	741667	2375	239.2375	664612	308469	6063	255.5343	73	2761.514
1464174	1352362	3152	547.4272	954116	659017	7823	1299.27	86	2763.803
1720208	803792	2338	222.5618	1008177	372163	5348	130.4228	72	2763.930
1295682	956914	52507	4796.243	432307	321262	79039	6857.288	59	2764.984
2032576	1167339	2893	134.6973	1242884	571827	7265	660.5665	83	2767.118
1758005	1296877	2683	414.9163	1041499	699730	9066	965.4026	90	2772.042
1007676	2452324	14106	1398.147	613321	1228250	30320	2848.952	76	2772.414
1739592	1189647	2680	573.348	997813	517069	5217	1001.274	81	2773.229
520094	983868	9633	1202.811	244331	500826	24669	2575.131	64	2773.255
1668230	748683	2396	320.2156	965820	344146	6835	312.4435	76	2774.190
2036148	757361	3399	421.8839	1099182	316875	6414	929.0254	77	2777.307
837090	1076982	2466	397.1426	573048	484191	4152	776.5272	76	2777.698
1798900	942718	2978	569.4658	1168686	443452	5257	1225.518	84	2781.243
1948894	1031754	3595	445.6795	1078763	411312	6679	373.8919	76	2789.137
1148664	1541490	4304	463.6544	849380	757965	12239	1584.808	94	2791.496
1700242	1009781	1617	261.3137	934405	460055	3090	611.349	77	2803.598
1720664	1282931	3749	273.5189	1151771	653765	10337	496.5057	84	2803.913
1759516	767660	2435	548.6035	956830	351648	5843	1043.192	77	2813.885
1725737	887445	6303	406.9983	1094768	406571	10959	295.9999	79	2814.357
2038395	956730	2657	285.6577	1195113	436762	5298	311.6178	81	2816.455
1444674	584015	1356	146.8716	842632	260756	2134	111.9174	76	2859.247
1202760	1160339	4105	653.2905	1048009	721513	12070	1364.127	106	2859.678
1436656	1725319	4345	370.7545	892752	849265	9577	570.8697	83	2859.913
1521255	725739	1647	242.9967	907867	327587	3826	648.4386	82	2861.089
2485228	1042710	3917	461.3437	1350566	452051	9523	1224.64	78	2861.580
2084049	905128	1302	448.6422	1092707	362345	2006	843.3366	76	2863.199
1673299	919009	2964	272.4804	967311	403433	5481	369.2841	77	2864.109
2032071	717071	2652	234.3772	1249157	346774	6913	225.2193	87	2866.359
1151478	1150560	2855	316.1655	771739	516488	6361	438.6521	85	2868.701
833019	500126	1003	444.6683	621717	284502	2210	1009.981	83	2869.016
1611970	1021975	2958	368.3438	997431	509129	7821	886.5581	82	2869.315
2216723	1055380	3151	378.5711	1255817	470079	5819	559.6459	77	2869.896
2508252	1454414	3114	469.8954	1664068	816048	10157	894.4077	94	2872.229
1740888	697666	2348	283.1228	1096612	324492	6513	630.7793	79	2872.849
467425	1032445	16910	1648.651	281103	473814	33440	2739.984	74	2876.577
141336	143183	8750	-10.125	42165	42714	11405	-172.1795	41	2879.354
127129	30650	1355	51.0155	34382	8081	1433	-52.2087	37	2881.348
1523939	1009698	2132	318.2052	930456	450408	2823	1103.77	77	2881.770
2100414	1128400	3349	446.0789	1291591	565313	9144	641.1784	83	2884.236
1236931	1061018	2353	220.4033	709735	448501	5845	-25.0955	71	2884.357
2033303	1147543	2609	506.5649	1336573	544042	4274	868.9714	84	2886.998
1880344	1195261	2195	268.1395	1168954	515623	6200	482.82	79	2888.428
142945	173466	1336	-102.2504	38994	59123	1783	-263.5737	32	2888.566
104024	208523	20135	435.5735	48960	95669	41462	1208.618	53	2889.023
1105053	826104	4069	106.4709	677631	383688	11753	-286.2567	81	2889.318
1081280	1556367	4012	190.6732	717367	735609	9651	234.2211	87	2906.664
1754891	1664613	4043	799.2123	1116949	775052	8998	1806.188	82	2908.882
1584336	760941	2664	401.6504	967057	360144	7085	839.4685	83	2910.263
1057763	1061149	2632	393.2552	644146	443605	5423	876.6303	78	2914.368
1212763	1129738	2011	461.6171	745121	477822	3652	865.4772	79	2916.951
1374865	711338	1372	226.5692	800670	300744	2402	388.3522	76	2919.787
2132873	754284	2772	284.1092	1172268	357046	7488	-45.5232	79	2921.026
2129093	1200321	3215	518.3615	1238500	575830	7444	794.8084	81	2930.037
2105924	781616	4941	406.9901	1263500	390881	10996	1068.676	80	2935.614
489674	1306092	17731	2709.509	237551	564515	38141	4514.51	70	2939.828
342601	64493	297	85.2617	120909	18577	315	106.6715	52	2967.573
2202896	1122344	3695	507.2895	1394567	547647	10046	1028.381	86	2972.403
261428	496079	8450	295.045	92651	164643	13108	449.7588	54	2974.305
2252930	1326240	3235	591.4835	1359647	731797	10557	1547.848	93	2977.704
1800537	632396	1927	187.7047	1078086	283832	3880	241.668	78	2978.946
1203918	1583294	4030	594.083	746680	728396	10998	1176.388	78	2979.187
3788001	1931828	5305	682.6105	2654286	1089680	14344	1238.898	104	2982.783
2729849	1208900	4071	445.1831	1701649	589948	10241	669.3201	83	2983.818
111340	186628	11335	20.8935	29538	64484	17253	48.2933	28	2983.884
790240	1233096	3113	443.0393	572617	657465	8423	1064.93	79	2983.919
2280888	838251	2239	371.8079	1315868	392705	5600	737.16	79	2997.253
1649822	949441	3516	406.0476	983911	422684	7703	741.5383	82	3004.665
109337	87513	6431	308.5791	33440	25381	8846	395.0606	37	3005.188
1194813	899476	1630	357.443	726237	458595	3636	741.7796	87	3007.201
1928117	1165921	3396	459.3156	1262059	542523	8416	912.9376	84	3008.158
274762	100896	634	129.7674	80520	28186	607	149.6527	45	3012.386
2023756	768136	2386	255.6546	1174297	360857	4646	769.4406	76	3016.852
1294267	1417772	3621	503.9381	923308	666327	8034	847.9074	89	3031.909
2255860	1476070	2815	260.9215	1245924	609670	6556	86.5916	78	3062.730
2369411	917206	3289	370.7129	1402495	388752	7271	204.7031	77	3070.591
411501	887444	12994	2407.163	209970	395849	27605	4439.641	68	3074.681
504108	1042205	8502	1058.562	214375	411638	16379	1347.062	64	3076.249
1412638	1278395	3527	442.4647	953629	663131	9784	1071.082	86	3090.993
1228952	1734719	3038	387.8318	790481	826741	6250	716.625	83	3092.498
238463	41799	2559	256.7599	66972	11631	3211	448.9371	43	3095.910
2723695	1633161	4879	642.9119	1995647	988122	14263	1891.554	99	3096.126
867000	1206555	4677	432.9797	502893	564887	10273	65.7153	80	3100.373
795799	1123391	3679	100.5919	522897	518483	6663	21.1943	82	3101.572
1553042	1184755	1827	393.0947	1130651	577285	3721	957.5481	86	3103.169
2041413	903718	1626	148.0186	1193384	411480	2796	240.6556	78	3104.099
1849597	595873	2741	320.5701	1088136	261537	6058	662.2538	77	3109.399
1678000	599008	1819	233.2459	931182	281769	2590	619.299	77	3110.341
287528	699307	17104	925.7344	120957	285262	31470	1631.467	52	3110.478
200720	193012	9607	110.5527	63693	63844	13982	329.9902	46	3114.790
1334256	1098956	2745	333.9945	739550	484738	5918	32.3998	78	3115.244
1123447	1150052	2930	320.373	773009	554262	7470	909.067	95	3120.582
226778	81092	847	213.1167	99998	27019	1343	163.7423	56	3134.795
419976	2138626	2960	559.056	369194	1303264	7776	1595.034	102	3144.787
2021637	1102753	2544	259.9184	1325060	542542	6574	512.0014	85	3150.201
1398484	1109349	2437	168.3157	865150	458232	3763	202.5043	77	3182.901
1181849	1391081	2795	252.7995	698265	749323	7629	357.1869	88	3183.262
1897495	1546305	4527	663.5647	1333623	789657	12043	1128.012	90	3185.928
1840275	851277	2879	522.7119	1029978	367146	6577	1501.57	75	3186.331
2199018	860907	3070	257.227	1330401	423619	5695	30.4895	82	3190.793
1473762	984656	2642	487.8162	952663	455172	5904	508.4144	81	3192.695
1849581	840609	3505	552.6305	1097958	365221	8761	1193.292	82	3193.084
1993744	791368	2997	393.7317	2005101	665710	10835	1509.844	115	3198.168
2249527	1444491	1901	642.4461	1266100	606394	3808	1213.029	78	3200.576
2291673	906349	2705	338.7505	1444157	413842	5381	479.6741	83	3204.076
1226235	1312349	1242	185.2762	761852	555743	827	230.9947	77	3206.405
1661114	773718	2521	470.2281	996376	334091	5960	639.356	76	3206.856
2018193	862440	2912	238.9632	1211692	369847	6107	222.2027	77	3207.158
2060068	792640	2810	216.641	1264005	379132	7790	263.019	81	3210.403
409204	1145865	27526	1858.009	191824	540538	59288	3135.457	57	3210.634
2243788	1080149	3435	328.7035	1421404	539970	8773	661.5653	80	3211.159
1596072	698937	1258	122.9738	812046	261078	2588	-53.4132	73	3213.153
2547609	1351575	3142	244.8662	1712787	675147	6406	415.1766	87	3214.588
2286597	1422604	2311	552.4471	1469294	720190	6208	932.6688	82	3215.073
1718988	836297	2405	396.9205	1009506	352433	4716	779.3676	76	3231.232
255732	473607	15687	804.6407	105303	191549	31589	1003.343	60	3237.895
932654	1389959	2788	481.8068	624412	707522	7637	550.0357	83	3238.846
1831833	682502	2247	714.6567	1056291	299606	4281	1133.964	76	3248.119
1532553	924689	1735	294.3335	991706	405308	4011	256.8171	80	3270.826
1506909	761327	2157	208.6077	948243	319586	3820	-52.698	79	3284.067
226884	259438	3533	200.6013	74457	77670	4913	316.0193	47	3286.727
1619534	752956	2789	73.6629	949440	360940	6284	63.7324	80	3287.517
493895	431362	18760	3416.436	216162	175308	37921	5166.168	68	3298.020
1069879	2481449	23583	3320.406	506754	980289	41471	5310.323	67	3298.200
1072564	1364181	15482	81.1402	674875	717080	30711	919.6871	97	3298.243
250332	538471	61369	801.0009	178558	318551	160979	2084.122	76	3300.406
1309533	883102	1774	338.7214	698723	351190	3698	250.8578	75	3302.746
1693613	987591	1163	190.6443	941044	438788	1661	381.9821	78	3305.644
202625	279848	17930	144.873	66966	95134	27238	320.4518	44	3305.977
2169139	715851	2894	341.5534	1295223	325765	5554	567.7794	78	3307.677
434648	1179855	21897	3520.022	230548	474560	39224	5475.667	68	3309.633
2201287	747056	3009	449.0049	1299439	335074	5683	647.2163	78	3309.909
138176	82610	232	-17.3848	67888	35093	315	-97.3285	54	3311.535
2183791	673961	1410	211.101	1114668	275252	2406	508.7766	72	3314.995
1343767	1407337	3541	696.4501	851753	689297	8796	1017.256	78	3315.072
1523984	1480649	3924	440.3364	1101018	813008	10860	1042.246	92	3319.636
1767516	854860	2421	288.6181	1190237	426614	6394	666.9034	86	3321.293
150280	33814	175	28.8175	47795	11384	345	-120.6455	43	3323.678
1412976	880306	2180	136.298	886131	385157	6086	395.2246	79	3324.986
829793	552609	18046	2718.181	329096	217788	34954	4595.12	64	3326.655
1318967	858817	2987	181.1707	710261	345470	4534	-92.4426	73	3327.259
2095820	971768	2655	265.9455	1217217	423343	5457	160.7377	80	3363.719
1740542	496510	2214	241.4054	1030028	221464	4482	517.0402	77	3394.338
1696989	1555209	4218	447.0298	906621	665444	8163	919.3443	79	3395.056
193397	610865	8435	1089.203	158047	387324	28736	2738.89	92	3408.899
990406	1525692	2961	442.9121	738121	755849	8193	996.0273	92	3416.741
1211801	797800	3899	295.9339	921964	609814	13348	506.2228	103	3421.105
1365722	2230196	5950	394.795	906921	1180514	15412	682.2132	85	3421.165
1688972	609866	1665	230.4065	897618	249374	3371	428.9131	71	3438.257
1291672	696417	3206	395.6566	806489	297191	7191	1004.215	78	3439.922
788594	2038277	11616	533.4576	538178	1113084	27648	2654.453	87	3441.425
2442015	957730	4194	356.4834	1431304	498592	9715	679.0115	88	3459.222
1711745	1703190	4073	443.8953	1326301	1007315	11320	553.052	100	3467.912
1131947	528006	1371	40.7131	656533	218785	2693	-35.5227	76	3492.286
2160912	1244969	3061	445.5221	1364482	547029	6290	812.869	79	3499.272
1830577	883110	2903	352.2583	1164064	451463	8138	437.9418	82	3510.139
203018	245186	1900	204.59	108359	214943	5539	594.9379	78	3516.002
1424821	737760	2009	286.9049	875388	340158	3830	434.863	80	3517.707
182331	237709	7790	225.019	56631	71316	10118	218.0198	44	3522.762
1851206	1003429	2041	335.3001	1140803	436094	2690	171.909	80	3523.310
1232192	1212933	3006	249.4366	870142	592577	8422	508.0742	86	3527.989
2766922	1742527	4497	578.8817	1912453	868876	10942	1639.446	86	3536.653
1016594	1212181	2545	259.7745	569352	547318	5261	451.9421	78	3538.346
1185474	1518387	3270	317.447	831714	658887	8764	265.8604	84	3539.705
1383630	991352	2376	321.0936	843963	441281	3972	705.4292	72	3539.916
1544652	1380119	4559	356.9599	987636	708510	12144	928.4784	91	3543.285
1902498	1023252	3275	564.7275	1293174	545918	8311	1136.047	88	3544.666
278113	83644	6874	2559.831	168145	49217	18800	5637.68	70	3545.967
133939	56319	1059	74.6099	42312	16840	2436	-132.5404	43	3548.341
866003	1095801	136598	2977.548	590040	887833	403320	9657.252	126	3549.681
1656323	753291	2384	253.9424	1039972	386287	5581	576.8941	82	3557.271
1300725	853627	1516	242.8476	705155	402877	4921	844.8681	82	3557.912
135078	233324	48180	932.898	58411	114939	96705	1021.151	64	3559.033
1556185	690822	2256	366.3616	835210	284099	5406	811.0766	81	3559.391
151579	85262	153	119.9833	56271	24978	310	86.391	49	3561.609
1267798	3375128	6263	524.7543	1178264	2196998	22236	997.2396	107	3578.801
354300	623264	18040	2201.044	167385	297577	43082	3889.5	69	3618.150
2535743	869455	2793	207.0873	1464103	403501	4822	677.1142	80	3619.411
213407	987169	617	54.2137	62637	283520	700	83.27	44	3628.574
1381794	1269838	2358	398.6838	926326	552696	3944	541.4584	81	3629.665
1757777	806000	1772	308.0092	939901	333764	1837	828.6557	74	3631.616
100573	97639	13304	456.5544	31354	29504	17822	685.4142	38	3634.172
1853481	744567	2524	287.7964	1081309	341024	6153	935.5833	81	3641.885
1111546	1131559	1006	208.2366	716000	498455	1071	-28.1169	81	3645.781
2361218	1067155	4674	523.4114	1624979	561379	14038	940.9318	91	3650.362
246643	144205	5140	283.354	91023	46086	7001	479.5561	52	3652.173
203941	52318	3234	204.6274	57443	14728	3910	66.351	42	3654.609
2557231	1103627	6034	383.7074	1655792	638747	16027	1109.715	91	3657.053
120256	69084	-16	74.3024	43162	35726	-261	246.5579	52	3661.138
2005764	1905053	4683	482.1163	1499421	1171724	13693	645.5773	94	3662.217
2265601	1206390	5446	541.3206	1562695	650341	12925	513.0925	91	3665.034
2330709	1316003	3562	441.4282	1567920	699829	9157	934.3077	90	3682.089
1131982	676533	1612	172.0332	681718	298827	3090	78.349	77	3682.960
1215303	677357	1559	259.6599	782093	327498	3398	785.0278	82	3689.577
2205600	747624	2612	264.1332	1398864	371145	5423	523.6303	81	3718.707
1843150	868927	2956	651.6316	1118453	407014	7788	1391.307	83	3726.502
2019831	1373912	2863	614.0143	1140581	600599	5150	823.915	84	3730.345
2572435	1274178	3892	461.9412	1727829	605195	8757	506.8677	86	3731.361
2489345	1517976	4588	715.7868	1384875	737021	9149	1578.459	86	3732.367
2305764	1500117	4129	397.8369	1699067	794613	11556	213.0916	91	3732.888
1876816	808213	2147	205.0467	1121593	371421	5070	338.427	75	3733.618
2843282	1264115	4482	638.0402	1805390	635454	12349	1009.979	88	3735.440
1734921	866072	2183	467.8663	1095729	411705	4032	1193.795	80	3737.938
2073799	791828	1160	372.076	1148650	311007	1625	773.1625	74	3740.449
961384	688792	2350	253.835	633456	315540	5932	617.3852	76	3740.573
103539	118363	999	105.2439	31907	36335	1338	72.4618	40	3742.980
1670171	826003	2571	280.0331	948979	374996	6535	279.6135	79	3748.476
2045425	916167	4443	204.6523	1421060	467989	10243	174.0323	90	3752.388
1533466	1789379	6025	631.0025	1113181	988019	15122	1086.944	101	3753.425
177601	71976	1236	159.1396	53098	20464	1488	162.8768	43	3762.843
1928103	1323255	24794	2453.143	953927	521088	41508	4288.999	71	3782.989
2205380	1025225	3126	321.1686	1388765	491858	7599	198.5039	82	3804.911
1871084	798059	2841	163.1801	1057315	347652	7045	518.2245	80	3836.895
1743235	833214	3114	410.8954	921425	387790	7096	575.8856	81	3839.710
2244882	919669	2140	336.054	1311685	440309	5801	597.2361	84	3843.768
1601271	1140898	2183	453.8663	905248	491200	3181	1018.254	71	3843.801
1785030	1333247	1667	222.1187	1192788	667524	2139	602.1979	85	3845.784
1766397	1553394	3177	564.8297	1173965	722181	8131	1107.949	86	3853.774
2068730	2349791	3871	564.9631	1550266	1295985	8467	1386.599	96	3857.889
1540602	418084	16082	3368.8	743202	148667	26124	5402.756	73	3858.115
2616870	909518	3123	438.6003	1599594	445957	8602	622.1722	83	3882.801
1076852	1615702	2368	87.2448	676137	690483	6142	-369.8338	81	3888.162
1303738	537978	1430	98.223	708326	207373	2924	48.2364	73	3892.252
1046324	2006121	17393	2327.147	643840	947389	37009	4712.405	80	3894.509
1860356	682853	2674	304.2114	1127015	312545	4535	154.4135	81	3900.076
637359	363242	10455	1101.526	213807	111686	14057	1052.198	55	3901.490
275257	952683	459	141.9499	77875	265466	718	340.6798	44	3906.048
520799	179758	2675	264.0675	154592	51854	3173	392.4053	50	3943.303
1193075	629752	1695	100.0895	700655	287642	5288	62.0568	82	3949.949
217746	303242	13378	386.9058	106528	167995	31718	975.7798	61	3950.307
2073363	661298	1439	143.9279	1071819	255453	2382	-42.7698	73	3952.240
1702613	576304	3928	295.7608	1037012	256039	8260	859.386	79	3953.811
1747391	505472	2520	217.372	1049285	201618	5366	476.8326	77	3955.291
1601891	820364	3938	434.3218	824183	359152	8587	973.3307	85	3956.176
1300962	581390	2210	205.981	762509	291738	7284	-76.1676	84	3959.001
2856665	1319258	6707	1293.863	1941889	718450	15867	2085.739	92	3960.328
1175739	1324118	2869	494.1509	622221	557840	7028	984.6708	83	3967.002
1879664	784690	1932	200.9852	1257426	409846	3222	-295.6458	85	3969.916
2066706	645257	2652	96.3772	1167332	275860	6233	48.0713	77	3974.046
1923040	884250	2075	433.4075	1161425	395539	3856	588.1216	75	3974.412
1806451	954544	2801	456.9361	1155262	466972	6819	677.7459	84	3979.022
507897	904119	6307	383.4227	322695	488741	15560	1019.916	86	3983.620
242897	345517	12939	792.0779	98883	133974	24074	1235.751	56	3984.916
2038146	923817	3766	339.0726	1153026	404751	8073	397.2953	76	3985.840
205281	49693	302	138.5422	84847	17740	77	569.9197	54	3993.241
608353	1032819	43434	4667.847	322543	409248	85844	8076.048	76	3998.678
1920486	1394369	4102	402.7222	1944618	987112	12532	464.6452	112	4030.376
205030	137137	1194	234.1834	81186	58501	2408	384.4888	46	4030.718
1635618	874395	2352	219.5472	885323	351524	5113	707.2393	75	4046.589
1782872	1007260	1661	251.9821	1096304	461167	4030	416.083	81	4059.561
1532002	919942	3472	361.3792	885966	411837	8300	686.63	75	4059.860
2066082	732525	1566	283.6526	1180276	296150	3006	290.4366	68	4059.964
576553	1627758	11631	1208.299	285292	772291	24777	2674.59	72	4060.912
1138279	716356	2277	424.3397	772758	352292	6246	850.2006	86	4062.826
1163519	1215550	1905	384.8705	744462	546179	3508	1290.199	84	4066.114
2305175	1317860	2346	509.4106	1486597	572175	4155	675.0955	81	4068.519
671509	1392477	11324	3431.476	408972	747706	28557	7033.647	80	4069.447
1915149	1022150	3365	583.7765	1745839	796625	11969	1722.661	105	4072.237
1838101	1133468	2086	98.8246	1042409	449885	4745	95.1945	76	4073.136
1892718	739657	2792	187.2312	1021510	337831	7003	143.2683	83	4074.832
1542223	1221590	2442	239.5962	988488	585548	6302	396.1422	82	4076.568
2688802	1949572	6314	1290.415	1705767	1208483	16531	2931.189	99	4081.590
1755133	963901	2967	327.0487	1009636	447131	7095	707.0295	82	4082.810
2046005	576615	2025	438.6025	1149423	233849	3199	581.6639	74	4086.510
2168579	939698	2419	339.9059	1441015	535847	7190	651.359	93	4093.828
2015462	949729	3110	298.471	1302927	460457	7531	141.2891	84	4095.594
125435	116811	9642	2325.516	99825	84344	38160	11053.78	112	4099.121
1857590	1051602	2469	260.7109	1135273	452288	5356	100.2716	79	4128.530
2520913	826707	2519	353.5159	1625977	403583	4737	476.3457	84	4156.631
2894650	1770065	5701	1358.626	1657151	799585	11538	2093.682	86	4160.977
675857	1473290	14899	1548.034	341296	652018	29056	2938.842	72	4164.126
1454949	705633	2303	428.5983	961655	415736	3839	1054.568	88	4165.035
2277908	1016373	2229	321.2469	1375637	447907	4581	507.7941	78	4165.516
1041840	1166049	2075	205.4075	589453	502506	4860	507.646	77	4168.345
2660650	1046460	3105	431.1905	1456172	516958	8422	801.0742	81	4170.793
165842	137598	2793	-11.9127	48652	41000	3848	11.2728	42	4172.788
524408	1472449	5168	412.3248	251173	589349	10735	815.2335	68	4173.064
1859993	695054	2097	360.2417	1124268	356340	5380	833.818	83	4176.714
1840627	1481314	3204	94.9444	1187643	652872	6210	-305.619	87	4180.980
1350385	1182865	2209	343.1249	870347	597817	4928	670.8608	82	4182.345
3098255	1134815	3529	367.1769	1738045	575392	8996	216.4756	83	4183.297
1193152	1040407	5221	294.6981	711242	438758	9416	623.0376	77	4183.818
253755	921003	25155	1042.196	129846	373125	52591	1544.155	64	4187.800
2890766	1830945	5541	768.6501	1853132	1143482	15854	1743.609	99	4198.346
1550367	1959182	3843	405.9923	1039906	936717	9467	681.6987	89	4202.459
2289466	849193	3443	473.5523	1299753	395026	7741	960.0701	80	4234.802
325194	285567	7261	324.1421	135108	94192	10795	550.5995	57	4241.516
1605634	800775	1737	308.0457	968415	359343	4499	276.5939	81	4274.203
1394790	992087	2878	221.8558	816515	443456	6251	631.4811	79	4281.771
1874319	1729995	2786	446.0946	1187292	866821	4438	843.3718	82	4283.913
2795445	1444531	2955	494.7755	1791669	710308	7872	842.2192	88	4284.449
1585947	608519	1321	223.9081	977108	271476	2647	577.0967	77	4285.085
1529479	847981	2637	460.5357	1080859	394062	7018	1127.11	85	4285.833
2452000	1181763	4182	853.2102	1346405	543888	9339	816.1179	81	4287.754
1890208	720277	2067	356.5587	1075000	325707	5637	1046.836	73	4287.841
283483	386138	15928	1312.961	88979	139745	28584	1881.762	39	4287.853
2067806	873328	1679	450.3919	1111641	352744	2045	1032.724	65	4287.910
2054386	1484825	3912	356.0632	1374535	734594	9340	834.974	84	4297.310
2173057	911124	12150	391.615	1287197	432844	20532	602.4452	78	4297.854
1562139	2304115	5781	1047.114	1239374	1246393	15751	2061.431	99	4316.652
1765867	1010776	2052	345.7172	996728	431875	3870	743.107	76	4323.005
1131189	1006296	2430	278.323	787693	499778	5747	560.0067	85	4325.476
740115	924718	3374	281.4814	419394	398413	6703	367.4383	78	4333.939
1013793	776381	1216	412.0176	593559	317801	2598	953.1478	75	4335.144
1481882	1018576	2402	56.3522	822732	433985	6026	-278.1414	78	4346.083
1611576	803276	1639	40.1479	925187	334917	2604	-449.7156	73	4378.181
2253126	1104125	2447	261.8767	1324177	495403	6476	165.1036	84	4384.599
1701554	1910614	5392	850.0912	1253568	1158519	18126	1595.669	97	4385.222
1008018	1611370	57460	4273.506	970491	1452170	222446	14925.02	118	4385.575
1913350	1833165	3582	499.5502	1048424	924835	9069	825.9709	83	4386.693
351471	442343	46648	1082.353	151789	245282	99666	1949.063	78	4388.941
2154902	1071591	2137	501.4857	1115091	497819	3517	1136.904	81	4390.391
1909428	803899	2796	186.6556	1885902	715347	11977	-239.4903	114	4397.753
1704181	898547	2085	225.9685	1033124	391468	5333	414.5813	74	4397.872
2747556	3727782	368949	99602.24	1315118	1438903	608934	164629.4	79	4398.795
1677601	1234636	3282	395.7202	1048725	566322	6570	313.577	81	4400.789
835517	1428041	2046	160.5806	548468	589592	4370	138.157	81	4404.414
1936308	823873	1712	219.6432	1223151	402289	4608	324.9088	83	4407.590
1705971	720433	2482	176.8402	1069410	369646	7127	634.4247	85	4407.788
728078	1071284	23174	3779.261	302371	525286	62994	5985.164	101	4408.538
2213174	745846	2402	139.3522	1345926	373734	6477	158.9597	84	4412.215
386399	133844	340	94.074	132635	40007	645	294.1845	51	4413.099
883560	1086968	6091	411.5051	519469	542373	13608	666.8088	85	4418.973
810176	1110603	2103	329.3783	542104	529566	5135	868.0735	86	4426.200
1536662	1653452	4090	675.449	939537	722135	8271	1523.803	82	4428.711
1522514	695606	1010	56.661	826538	291627	1933	-207.1587	71	4439.386
1825423	2004861	3842	427.1362	1198054	1041774	9778	926.9458	90	4468.664
2225420	1388766	4418	622.2498	1453670	657531	10729	1083.097	86	4492.172
953611	154469	1470	59.467	381757	49460	2124	97.3564	60	4492.889
140721	111491	10665	269.3065	52612	49337	20957	639.2877	54	4498.351
1670551	683097	1382	342.1302	936982	295975	3190	447.959	75	4499.611
3145123	1701817	2691	420.7651	1977123	920674	5364	973.1204	85	4500.021
1580538	937826	1962	580.6682	988512	393934	3026	1134.559	78	4503.057
2209125	1115343	3282	372.7202	1444432	528322	8041	921.9001	84	4503.727
2411446	908473	2342	310.9862	1453188	399859	4424	-139.6136	79	4504.563
980339	303231	7275	735.1275	348081	103203	10421	1138.418	57	4505.119
1943743	1077480	3000	323.3	1275051	546618	7761	280.1921	85	4509.558
1933816	527815	2268	0.6348	1032926	215718	4140	-417.746	75	4512.947
1833624	980125	2559	278.7599	1137385	436871	5197	548.1517	78	4513.146
616101	792915	3427	179.8547	385557	337035	7743	474.7823	66	4513.217
2317613	1211001	3793	691.1873	1434526	598369	6647	1054.497	84	4516.780
133662	150673	9621	349.5381	46175	50337	14721	284.6481	45	4523.955
1444252	587005	709	266.9749	762902	229529	1617	460.3137	73	4525.288
852885	1454441	70256	5054.162	673857	1218717	334454	14205.07	113	4528.578
132058	63027	115	-5.5485	59559	19802	218	-98.3702	53	4541.406
2348477	1070623	3314	624.1154	1400026	510298	6459	1112.55	84	4541.963
135071	24093	1541	3.2501	35062	6037	1720	141.492	33	4542.523
1036548	1413857	26998	5963.988	561977	607030	57697	10391.4	75	4546.481
2142209	874767	2705	279.7505	1351222	427353	5590	959.599	83	4553.720
2030078	963017	3005	329.5805	1245797	449353	7279	533.5519	80	4562.688
1952735	1109362	3369	300.2009	1177518	532022	7717	204.5237	81	4565.279
2251567	887336	2067	235.5587	1252789	399653	3211	589.9371	78	4591.552
1473984	1004469	1206	276.4566	883699	441961	1097	881.1417	81	4594.325
1007240	2127542	7988	611.5268	737016	1135548	24785	1507.438	92	4602.383
649803	1379888	94684	2839.972	539024	1067408	400632	13003.06	106	4603.032
1488610	1330702	3726	486.8286	955029	685436	6480	1045.528	86	4603.356
1830233	803834	1469	51.6109	988851	338327	1590	-107.801	69	4603.377
1054629	1320130	3922	842.6242	524277	592185	8937	1558.966	77	4604.732
2410119	1718316	4884	454.1924	1695477	938186	14588	1189.787	88	4605.185
937724	818265	19041	4421	388667	313033	35667	7268.519	65	4606.263
490777	349931	7877	405.4997	157611	105971	10632	374.0552	52	4608.759
132706	131853	10548	359.1428	44589	42937	15433	590.1913	44	4613.379
1424810	977299	3363	339.0643	881157	495332	10057	481.7977	85	4620.759
2405962	2027133	4309	550.9349	1321717	900400	7602	577.0722	79	4622.626
2148068	1745020	4533	427.7013	1461014	1034369	13241	675.6201	99	4627.185
1836335	1251155	3069	522.3709	1086660	616824	7278	1121.696	83	4644.139
1466495	819443	1617	177.3137	777096	329352	2421	-192.3819	74	4649.756
122050	44060	2574	104.6014	34827	12502	3095	320.6295	38	4664.257
1469084	1101523	2374	244.3814	956046	499396	5366	99.8326	81	4671.101
2344536	1065467	4161	353.2321	1330341	496599	8855	1071.766	83	4696.715
895699	1922229	65180	1468.598	604106	1218679	301231	7348.859	113	4703.748
1485640	618038	12251	363.0811	836881	247875	19709	913.8749	73	4705.475
2849798	1321121	2962	573.7682	1846592	703095	8369	1201.701	90	4707.421
2197860	1580902	3596	972.5356	2544152	1084705	11072	2156.739	145	4708.535
2346358	952502	3531	660.8891	1297412	445029	6812	1323.753	71	4708.667
1520301	812583	3100	161.91	918108	384279	7811	101.9971	85	4713.625
1163488	1414564	3161	415.1321	765725	665335	7607	1038.353	83	4715.989
2428042	1021794	3063	409.2343	1492256	494314	7152	1059.827	77	4716.137
1650012	1135877	2251	393.0811	998505	575049	7422	716.9742	78	4716.469
1885934	636029	2248	267.5128	1203197	321372	5704	414.1944	81	4725.669
2642075	1218308	3809	442.8849	1638044	659113	10104	351.0344	90	4731.328
2429675	929953	2903	554.2583	1436146	399230	5441	846.0401	78	4732.152
2055653	737952	2173	249.3053	1167267	313030	3583	122.4063	76	4734.981
2291784	1282648	2264	440.2104	1556565	653855	5223	1074.41	86	4737.091
2185811	743764	2140	499.054	1335746	347967	5405	1030.22	81	4739.244
327772	558326	19251	616.7811	138437	218852	33387	920.6107	60	4744.197
562703	1235766	6443	746.8523	303975	624988	17126	1842.569	80	4744.592
2286864	3453334	7348	1185.623	2092056	2201424	20658	2346.314	109	4752.254
1643527	746892	2039	295.5879	1041680	356936	4273	320.1153	80	4754.982
2197909	2729804	4327	576.3447	1586558	1536740	11294	734.7934	96	4770.846
2039253	962965	3163	404.8443	1264002	436378	6416	688.7376	80	4784.721
1472649	942359	1834	196.0874	838322	368116	3514	283.3354	73	4808.567
378675	650910	15249	2761.669	192674	225326	27307	4224.522	63	4811.429
149651	84005	1097	90.1417	86553	31791	2005	18.4805	64	4812.291
3698172	2398599	8884	1938.592	2124314	1198088	20124	3919.156	89	4815.940
1346940	1272130	3345	366.6545	844748	567956	7000	581.7	82	4816.609
107708	112677	399	22.5839	37535	37004	74	142.3514	42	4817.425
1067318	737014	2829	314.9069	774624	437610	7558	300.4038	91	4817.699
1676838	861061	1383	319.9863	1034263	385898	3136	668.7296	79	4819.631
169786	100383	5906	402.1266	52579	29987	8325	648.0325	44	4820.815
1981638	1365420	3045	428.8245	1302425	646398	6573	897.1453	84	4823.217
1573648	720649	2323	183.7203	956898	316428	5923	242.6803	79	4824.186
1963701	740761	2553	227.6233	1163993	331391	5772	388.4092	78	4831.716
225454	186650	7554	180.9794	67879	53221	10152	76.1272	45	4833.016
2365084	965133	3273	302.0153	1371821	422226	8240	210.264	78	4833.492
235511	492882	17246	561.3006	84410	217463	32157	1270.608	51	4833.771
334474	222120	11370	86.857	96310	64040	14696	-36.7544	46	4836.143
141216	310165	15115	479.9515	59334	124822	26365	597.0765	56	4837.562
1790757	694726	1094	108.5734	981034	281586	1614	33.7454	74	4840.753
433680	39155	188	-89.0532	143905	10462	251	-327.1189	49	4841.128
2643756	1367454	4840	633.524	1981635	774595	11977	1738.51	101	4842.798
1938892	853534	2120	518.932	1110589	368878	2818	1179.49	78	4851.817
1966517	1120632	2611	340.2771	1313510	531807	6375	820.6375	88	4857.095
866882	1038942	2705	386.7505	553086	448682	6784	487.7824	82	4862.189
1212412	954443	2534	215.3574	808395	467119	5098	344.3978	83	4866.681
130682	393727	16389	758.6229	80379	173766	38135	1557.374	68	4883.734
2188267	1110447	4253	487.9933	1350624	530205	11485	1119.308	81	4916.257
140279	23263	2041	63.3001	38245	6672	2529	6.0769	38	4920.120
1913175	1114596	1965	391.2365	1195846	543935	3413	906.8693	80	4924.795
1684680	661096	4266	160.1226	966592	279247	6775	322.0775	76	4925.955
2422650	2190453	6167	1507.569	1529662	1059265	11798	2885.268	84	4928.547
2270327	924743	3484	545.6524	1364262	433558	7768	794.1848	81	4930.722
1598013	1135843	1565	445.7965	1058987	595972	2418	1012.05	87	4934.118
2301337	903116	2130	512.493	1394898	420714	3131	637.4491	75	4934.137
2110029	931224	2788	272.8068	1296977	464200	5955	208.0755	81	4934.757
1696575	1104449	1973	335.0853	1057301	476620	3208	368.3688	78	4940.547
2687923	1438481	3859	426.6899	1596342	759742	11605	376.0405	93	4941.917
2704637	1124640	4173	315.5053	1580203	589129	11276	134.3836	83	4946.055
1956637	1117715	3040	250.544	1249608	577354	8104	604.8344	83	4946.635
2295021	1217865	2722	328.3042	1489369	578507	5703	455.3383	83	4948.083
1591661	514637	2522	278.0842	853958	207045	3274	433.8714	72	4954.543
3044994	2599887	14041	1085.5	2223339	1652085	44809	2003.985	102	4955.055
788519	1368781	6023	345.2903	452829	587650	15692	330.9212	72	4955.557
111790	221251	13717	327.1237	38662	70305	19832	562.1752	40	4956.087
2785213	1249521	3563	413.2843	1759208	624570	8717	1055.624	87	4956.697
1642316	679700	3222	234.3542	982689	298242	7226	679.1786	79	4958.134
958008	1164305	2621	294.8381	596085	489503	5523	822.2403	78	4984.154
1754724	886839	2986	169.3146	1103823	420906	6794	314.3434	80	4985.084
1834864	909025	2496	198.8256	1019344	425395	5534	474.6574	79	4992.630
1403863	535025	1546	313.5306	802608	211620	2669	927.9309	73	5009.353
1567546	1163187	2593	161.8673	967067	531953	5853	211.7533	81	5017.030
1154354	1795489	2166	317.3126	737452	818615	4024	808.9464	81	5021.959
1980948	1212256	2858	346.7338	1271017	591524	6731	472.4091	85	5023.585
1765334	1280776	4204	815.0444	1061164	556478	8935	1423.254	83	5025.941
952124	426558	1237	-55.0043	484995	157515	2042	-16.8438	69	5027.499
1244200	1307794	2260	303.786	804262	537733	4596	749.6356	79	5029.852
1752982	1416917	3475	267.9475	1111895	703973	10138	335.1418	82	5030.041
2138190	1141703	2629	427.6869	1331802	513642	5153	833.4833	80	5035.502
251862	699267	6939	543.4779	135636	314435	13880	1200.668	67	5038.541
1258238	1136069	3924	345.3364	828399	571431	10729	312.0969	88	5039.583
948399	1304344	2883	386.1363	636453	582185	6928	811.0608	85	5043.237
104355	164652	1667	-39.8813	25053	41821	2222	-112.7458	28	5043.378
2152776	853031	2696	292.0456	1353855	397591	6613	272.3893	82	5045.488
1233368	1299867	2768	476.6848	793548	558661	6010	772.161	79	5051.888
1772697	711590	2171	217.5931	967746	303317	4850	691.085	73	5052.150
462140	1639984	3634	1821.067	171508	515954	5157	2770.908	56	5058.960
1828657	1122891	3948	694.8828	1185181	514272	10637	1647.336	83	5060.837
3127473	1705142	3978	577.5658	1778299	700527	8674	900.8114	80	5062.583
1305731	1270117	4458	128.4938	865456	598971	9615	27.4015	83	5095.988
1532793	631734	1980	417.078	823742	259165	4108	494.8588	69	5096.066
598530	5453613	16504	821.0744	227371	1990635	26904	1375.514	61	5100.668
118720	53735	132	-24.9948	36909	21577	115	-206.5485	44	5112.845
1936497	1782848	3494	491.2134	1278269	861553	9199	802.2639	88	5118.238
536490	1052835	40250	1818.025	442794	857099	157359	9756.04	105	5133.784
519094	1215499	20157	1506.408	310471	520538	44920	3038.012	72	5137.187
1393250	596673	2698	226.7578	745232	230690	3865	237.8265	72	5142.987
1624347	791657	2467	430.9987	1018959	397218	5981	1084.334	85	5144.107
645261	1618822	15225	1992.123	415265	1031296	46764	5104.66	77	5144.170
1517725	1342953	2938	228.2218	937981	630653	6338	559.9618	85	5144.754
759154	666948	93931	4768.329	297890	318650	213372	6794.769	74	5148.901
502697	1543981	12019	888.4659	299778	798641	31472	1831.179	81	5152.236
2336509	1632351	4488	360.1768	1670397	796595	11677	586.6797	89	5152.349
2222575	987190	2153	458.1833	1710111	713145	5605	1008.44	105	5152.892
2043997	913100	2890	196.129	1171809	401376	6483	184.0963	78	5155.303
520064	1612151	6939	654.4779	338003	821981	19031	1388.439	79	5157.093
1952123	1096560	2502	485.9622	1263715	492980	6322	970.2642	85	5157.942
1856623	1182123	2834	405.1874	1063520	473069	6263	573.7543	78	5163.072
1805045	1209448	2270	450.347	1057525	482255	3461	624.9621	79	5165.020
238895	218200	14275	515.8275	80532	91408	25902	978.7022	46	5165.313
2355741	1086592	3315	314.9715	1388883	482256	7925	549.5925	82	5168.014
1446745	887916	1870	77.907	889514	418550	5091	-177.5949	83	5169.141
1912049	1214170	2807	438.0727	1136602	589839	7699	676.1139	86	5170.766
672869	451928	5412	143.2132	210145	139247	7286	364.5446	54	5173.512
1856936	1499157	2326	504.2886	1008076	644620	3512	1080.623	79	5182.362
108974	14330	317	-91.6163	32742	4773	315	-232.3285	39	5187.848
1263881	601846	1616	409.4576	801314	254636	2906	651.8266	79	5242.354
1985329	1339312	3239	255.9079	1178316	574844	6453	414.4133	76	5242.956
796158	1279763	3581	228.6941	491295	505986	7539	739.1379	70	5243.096
125460	43146	250	-40.975	35560	12425	367	-54.8113	38	5245.649
1966605	794165	1944	304.2584	1227031	350964	4629	853.8869	78	5247.169
1608848	715084	1142	276.6662	934669	325442	1826	894.2386	74	5247.860
2739856	1253004	3162	290.9882	1740274	685345	9194	474.9834	88	5249.942
1667373	785378	2270	345.347	1046239	362325	5456	1247.882	82	5252.159
2021074	789592	2561	479.4721	1196725	382452	6274	936.1714	73	5252.222
1530675	1570724	3702	559.2822	920791	671265	8424	754.7864	79	5255.242
1695223	1061189	2523	444.9403	1150345	526146	6455	562.1255	79	5255.332
1019964	2077851	10426	1255.699	558407	1013122	26192	3109.971	81	5257.940
1648088	1012327	2672	373.4992	1081944	492589	5369	738.4009	82	5259.979
1558194	711528	2334	224.1374	950146	324044	4944	543.5584	74	5260.037
1605210	1694126	3288	571.8568	1082125	755053	7146	1127.691	85	5262.061
1022582	843957	1618	478.1698	602814	368793	2609	1159.565	70	5262.320
2373557	1383244	3453	581.1133	1865118	1170472	9943	2538.202	112	5269.194
1834229	988550	3434	295.8474	1141218	456125	8576	483.9136	81	5271.811
334357	810114	42637	2163.536	195514	457737	104879	4627.912	78	5276.607
1410558	1020435	3514	479.3354	905427	456366	9346	816.1106	83	5278.836
1632722	764777	2314	358.0154	923616	348114	3396	904.3156	80	5281.339
1643236	774508	2034	226.3074	1155826	385534	5575	189.7575	86	5282.241
1697491	1434321	3403	331.3083	1110615	667571	8194	734.8834	86	5284.870
2372701	1142200	3364	431.9204	1438888	510200	7830	462.263	81	5292.515
1357842	1057138	3855	330.2655	915965	526709	9571	275.7331	84	5294.398
1230023	606824	1968	247.8048	730117	290939	5151	373.7711	83	5295.040
2433055	910553	3004	332.7244	1286996	370888	5914	451.9754	77	5298.002
2082100	1402442	2300	261.03	1279985	571839	4143	126.8223	80	5344.524
1820640	857825	2753	419.8433	1035602	351547	4756	657.6116	75	5346.653
1744976	1131693	2387	392.5107	1048561	488046	5626	651.4186	78	5353.988
1251922	780281	2084	381.1124	810420	375604	5314	913.3154	83	5355.512
684060	1370657	13336	1192.95	472303	748013	52379	3706.662	86	5355.855
1703536	1680693	2743	411.2823	1281251	1148717	11379	1299.562	106	5357.197
288111	403899	40523	703.7403	131896	273183	122235	2111.384	62	5357.276
1405336	1430001	2857	411.8777	1020743	679336	7605	1225.641	88	5358.683
2375126	2231087	3700	706.57	1648141	1262555	11379	2316.562	93	5363.183
2344918	1236187	4356	317.1716	1544065	637536	12049	250.1489	92	5365.686
2677336	1327367	6043	324.4123	1727403	702971	15563	342.4843	85	5366.081
1657661	967285	2005	233.4805	891703	432345	3304	580.5544	77	5367.951
1772465	619739	3254	312.7494	920794	268871	5020	799.622	74	5369.934
180519	28603	-93	40.3827	57550	9207	-208	11.9312	45	5372.744
2229348	1000474	2185	411.5785	1307533	451538	3461	469.9621	78	5373.746
1143841	1051484	1568	255.3648	619833	446902	2576	406.3136	75	5374.377
2139458	806947	2431	225.1791	1301921	365291	4431	533.3791	78	5375.107
2049471	838288	2820	276.202	1238543	387636	7426	392.3986	73	5375.141
2305815	732331	2439	337.0279	1331472	347080	5880	803.868	80	5376.269
1550965	759897	2363	352.9643	1010745	385884	6736	724.6896	83	5377.210
1930792	1139304	2693	238.4773	1280378	524071	7150	369.115	81	5377.715
1301676	1085258	3498	118.6378	748069	444154	7204	262.3444	77	5386.295
166220	201627	39548	555.0428	62926	73124	61345	655.4545	49	5388.222
2299580	779205	2804	289.5044	1391859	356263	7027	347.8147	81	5393.468
2255673	1287861	5255	1156.806	1453717	736237	14669	1573.131	93	5394.906
1643584	685897	2402	322.3522	899806	321569	5242	796.6762	78	5395.564
150441	133011	9392	126.4912	47534	41367	13391	272.0351	42	5400.132
2300714	1210454	2786	449.0946	1371638	559585	5991	1132.895	79	5404.888
2217429	1257127	3289	764.7129	1521964	617955	7563	1230.684	86	5411.592
1588240	971342	2913	329.8193	917147	422475	5319	581.5959	78	5413.261
1760075	1015060	2101	131.6661	1050819	410631	3856	207.1216	75	5414.005
1240657	854678	2085	329.9685	919706	513702	5157	403.9077	98	5424.005
2151194	1458390	4526	417.7086	1333730	753853	11116	421.4076	86	5446.924
1595024	1462421	2838	367.6118	1214779	724285	8822	464.5142	93	5459.659
2026650	805871	2123	451.5003	1050877	351928	3000	1049.3	82	5462.633
2219152	1131903	2841	339.1801	1374331	554190	6830	580.163	85	5464.339
1834505	981599	1921	375.5681	1140835	453470	4032	714.7952	78	5466.242
2167980	815858	2721	287.4481	1179632	368257	5552	626.0672	83	5468.308
2023467	1048927	3324	-40.3236	1291798	509099	8718	-374.5202	83	5472.333
266008	496846	43149	1835.859	107727	204143	78547	2384.087	62	5478.463
1602634	629302	1847	108.2167	952339	283658	5244	138.3884	81	5479.268
1365882	1033264	2249	197.3689	826098	474526	5412	457.2132	80	5480.648
183746	435237	13979	122.4219	83535	166783	26203	207.3883	57	5490.780
658096	993718	17385	1736.298	310564	443287	30440	3076.684	70	5492.407
2186479	921824	3425	255.1425	1417495	466404	8297	690.0617	84	5492.984
2204927	1365429	3118	269.3198	1418899	694105	8578	156.6258	83	5494.041
2762095	885020	2364	224.8204	1575407	450285	4912	539.1632	80	5500.362
1867543	848376	2861	642.3021	1146426	396816	6211	1183.237	80	5513.984
1731367	642059	1177	258.6297	932668	276401	1066	476.6026	75	5573.023
1886537	957311	2270	312.347	1068982	409098	3162	531.9882	76	5574.544
328645	51447	-112	107.1168	112241	14994	-141	300.2899	51	5577.349
2506060	2044019	4091	490.3051	1701985	1113738	10607	1199.653	90	5577.877
2383153	1420307	4194	573.4834	1483582	574522	6123	645.9003	79	5580.830
2276921	1281428	4560	410.816	1548329	723913	11844	1403.648	91	5581.759
2710809	2562680	4583	968.5063	2233016	1735054	14271	2315.403	98	5589.557
1694685	1007708	3812	398.4532	1124005	533928	9021	1300.878	86	5595.215
1918897	1038557	2311	337.4471	1049991	428350	4197	698.0517	72	5596.926
103451	7040	336	79.6496	25478	859	247	-30.5433	28	5597.159
179513	38314	1442	199.4962	64449	11221	1954	120.8194	49	5598.447
3292813	2169673	4756	815.6116	2213491	1090957	10546	1162.431	90	5603.224
1830160	972612	2381	210.3741	1083046	432017	5415	141.7815	82	5605.572
1479693	947163	2425	409.0425	930279	455903	6319	804.6959	87	5609.702
172312	271484	34038	534.9318	67098	129075	70301	617.6861	56	5618.076
1851657	937745	2465	303.2865	1193343	434891	5112	360.3832	82	5622.071
371475	1191861	14962	1038.968	118320	348713	22015	1204.042	50	5624.414
1830093	1270978	2253	340.7933	1099808	590607	6380	301.918	83	5628.740
2483323	867686	2973	402.1853	1473182	421879	6433	891.2913	80	5632.667
1509241	889818	2660	274.226	953072	410085	6409	526.7449	80	5634.003
2537313	1235503	3586	211.9746	2275814	898654	12853	1180.453	113	5636.446
1988531	1382011	2909	540.3949	1263647	653485	5808	1000.229	83	5644.872
156801	494649	9699	804.3139	100235	250482	25711	1887.187	69	5652.379
1587505	966491	2733	580.7213	1120572	494369	5482	900.1402	85	5653.223
1984212	944960	1789	331.5629	1123872	429913	4109	197.7149	78	5663.831
1915516	736393	3070	329.227	1219410	349446	7321	685.5081	84	5678.095
1500008	1866925	3333	380.3813	928031	927437	9078	271.6758	85	5685.203
1510141	691226	3289	343.7129	952863	311316	7467	16.4987	80	5688.767
1033394	920998	2401	225.4961	644993	405089	5755	337.8555	78	5691.303
152918	39159	71	31.7831	42259	10919	126	192.8686	39	5692.012
1302123	896784	2244	380.0884	722673	373997	4229	667.4469	73	5692.515
167033	69441	289	-82.5871	49382	19448	440	-93.316	42	5697.870
1333935	1422208	2892	514.8412	848909	633416	6689	1381.453	81	5698.245
2069056	894692	2279	262.0519	1191044	382306	5229	663.5469	77	5699.311
1200290	1712087	4233	488.8713	815580	810394	10351	1372.491	89	5700.818
1597492	944705	2703	313.0383	923914	422504	6087	848.0807	73	5700.851
1754301	905495	2476	328.7036	1131987	433775	7041	110.8001	83	5702.017
113178	22496	157	70.4077	31221	6771	300	187.83	36	5702.851
1969579	953419	3150	374.715	1256111	473527	8494	460.7134	84	5702.963
765729	170841	3925	33.1925	376630	57778	6321	172.4081	66	5707.050
316482	676565	139786	2237.795	153380	303385	263613	3946.089	69	5712.953
1180106	1651510	5255	273.8055	800373	695211	13315	500.9715	84	5716.603
1584991	809981	1834	345.0874	869338	347103	4940	662.134	77	5717.730
1653616	867832	3514	521.3354	1769428	713401	10645	1507.184	119	5729.709
1677644	732165	2889	420.2729	922775	316015	6022	772.4342	78	5736.794
1672816	967419	2293	26.0373	995631	413413	5510	-146.889	80	5741.565
373806	799933	50630	1543.343	279312	661936	253193	5911.527	139	5743.511
258168	62107	139	38.9979	87929	19108	388	-63.8332	49	5750.959
2291043	1301372	2652	448.3772	1383950	666298	5990	964.039	84	5753.967
2034278	762809	2515	261.0915	1154734	334323	5059	346.0099	79	5783.073
827761	1401487	3555	224.4355	584131	654746	10280	297.708	77	5783.141
2137813	954751	2038	309.7318	1222827	395196	3374	707.4814	70	5783.251
2428741	1042682	2582	316.4502	1403852	446792	6687	424.7407	78	5784.618
974351	1084195	1561	257.3721	622938	455809	2526	379.5086	76	5785.805
144369	12655	252	-8.2628	40866	3439	357	-150.3723	39	5786.799
2874304	1686217	4744	369.3384	1981997	829834	11554	878.3794	88	5787.382
2138307	1390162	6304	655.8544	1236259	570768	12868	825.2948	75	5787.910
268411	487544	7409	2978.845	112423	161312	11932	4298.985	45	5787.998
2317947	1264624	2859	455.5899	1340946	595272	7465	906.7865	78	5788.216
995881	969202	57174	3599.661	475654	499780	120531	6929.589	86	5789.024
173713	53478	2444	6.3084	48010	15067	3103	124.4783	41	5790.128
329337	615619	60364	4255.621	139025	270234	113020	6760.422	61	5790.542
2242019	969088	2837	466.7557	1498308	451015	5725	487.1725	83	5790.867
1745165	1242053	2620	356.982	982454	552336	4883	390.3363	77	5791.634
2063124	1130559	3088	397.6368	1026386	476704	6894	871.9534	75	5792.348
1631777	1263837	3207	294.5127	1067289	603207	10075	700.2075	87	5794.013
2057776	1080351	2083	406.2563	1255649	497084	3609	623.6649	73	5794.029
1971436	620193	1927	286.7047	1090767	267945	3250	698.325	67	5794.249
1708523	1126686	3255	546.6055	971407	464749	6579	917.2819	71	5794.511
1829985	699236	2242	254.3762	1070761	309104	5671	340.9431	78	5796.411
1737351	1301842	2654	365.0894	1629869	1072523	11192	523.4712	121	5796.762
2281536	816892	2078	1.9758	1394946	381094	2991	-369.4049	80	5797.993
2326064	1634188	3915	674.6315	1662161	901087	11572	1637.789	90	5798.658
2177663	851153	2924	428.2364	1309706	382470	6282	701.0202	74	5798.935
2660737	1299218	4598	942.3478	1659729	622932	10106	2127.747	83	5799.674
524095	1429203	9222	518.9542	242857	678820	26860	1149.846	71	5800.219
1347115	859234	2725	240.8725	883714	423940	7543	199.5623	85	5801.096
1745605	1546909	3022	475.1342	1017748	702208	4615	848.9015	83	5801.866
818873	1565207	4257	716.4177	485856	750483	8542	1510.806	80	5804.080
1717256	988511	1858	192.6338	947519	412770	4828	356.2508	78	5815.885
2186777	1228547	4357	580.0277	1372937	635270	10465	1301.087	90	5820.924
2480959	1606913	4093	463.0173	1641556	894196	10912	1102.763	95	5837.191
2149097	993740	2967	413.0487	1420473	496995	7268	893.1348	83	5883.920
843861	2575150	16473	2348.535	548581	1247784	31610	4217.321	81	5888.499
2189364	892263	2739	181.8579	1188921	380791	6299	115.5739	78	5890.681
2103689	830072	3129	535.7369	1249880	366599	4300	1176.23	78	5897.207
1465862	873107	2738	331.0018	863863	371397	6393	357.0473	80	5898.524
2181480	779726	2766	514.9726	1239540	371916	6769	1611.941	79	5899.002
1630684	581416	3050	84.105	982656	258809	6684	52.1724	77	5901.551
1498346	516673	2474	256.9914	979070	235826	6146	619.5906	80	5902.118
1645403	1255431	2218	380.8298	1160741	565957	4742	864.6262	84	5903.078
1723247	632524	2969	17.7609	1089339	331722	6731	-200.5909	82	5904.174
2690509	1256619	4340	413.474	2298475	888787	14072	1448.039	105	5904.510
1992166	1055680	3154	215.1394	1215999	472140	5901	30.8461	80	5910.045
1726791	1490418	3964	662.5804	1240981	703798	9981	1294.734	86	5910.749
137669	47908	508	138.8988	39332	11555	613	133.7893	33	5910.945
165960	74382	41	35.1001	81029	24093	-43	315.1877	58	5912.271
2163654	1097856	4739	939.0579	1260174	556825	13808	2287.029	89	5915.872
895099	1708227	19134	2952.617	517355	830664	45731	5886.309	70	5916.059
1684086	1513873	3130	492.593	1105933	767291	8822	1297.514	85	5919.000
3053715	1631747	6008	356.4488	2005049	1002260	17542	1120.706	93	5919.913
714101	1430036	2313	138.1593	506365	736025	6598	74.5478	88	5921.905
434406	1168720	7282	611.1202	252256	535277	18206	718.1566	72	5922.307
260427	449072	414	-22.5746	82860	141282	440	-261.316	48	5923.930
1568165	982238	1609	302.4649	894805	408745	2681	587.2041	78	5926.290
2233461	1182547	3968	702.0048	1336482	544615	9074	908.2514	81	5931.536
1571451	1423030	2209	450.1249	831127	593195	3340	524.374	82	5933.468
111021	10742	1279	194.9519	30001	3001	1423	10.2303	35	5935.273
2517191	1282082	2988	384.0268	1570777	622488	5043	1068.312	81	5940.930
2002949	1570766	2638	479.3918	1225869	765683	7015	851.5415	83	5951.063
1812389	862702	3105	173.1905	988636	392724	6063	607.5343	80	5996.453
1972636	953810	2407	374.6327	1165755	432276	5568	644.7648	78	5998.154
704921	852476	1566	170.6526	438199	363211	4312	-10.4968	75	6000.157
2129341	962307	3577	442.2697	1420247	469743	7190	607.359	87	6002.860
740543	1330665	19477	3813.26	392778	694742	46650	7220.065	72	6003.033
635613	1275037	110680	3065.148	506954	910597	457409	11377.84	121	6006.568
432096	451384	18690	4446.509	179993	193383	39396	7753.916	66	6007.624
485068	634144	19352	3495.247	231265	277709	41155	6583.795	67	6009.271
2474582	1529342	2910	606.251	1568537	758468	6018	1172.01	83	6009.731
496772	962584	18288	3537.357	192082	350045	34792	5714.431	50	6009.748
541150	131283	6470	747.967	158134	36704	8061	899.0221	48	6010.470
1788376	1394952	2864	444.8704	1059846	608642	5581	633.8941	87	6014.078
1664423	1215281	3968	529.0048	1173096	644414	10274	1282.571	87	6014.341
188966	99090	649	103.6089	74212	35936	418	438.8498	51	6015.110
1415559	1444673	1957	119.3877	897084	576525	3646	-313.6594	77	6015.254
2265159	1122804	2808	452.9288	1436849	523616	4587	1341.931	82	6018.100
1509821	796334	1981	475.9341	941202	360106	2940	811.934	81	6021.011
2349435	1212395	2355	253.1155	2068569	930677	10573	447.5453	112	6021.361
1312719	745782	1561	73.3721	789026	305411	2605	-297.8595	76	6025.087
919005	1988008	15551	1926.211	536462	1002228	42526	3915.509	79	6025.677
2224736	1177329	2326	538.2886	1162279	505747	4910	587.451	75	6027.208
187745	277106	14221	213.5981	78153	98760	22076	517.2636	53	6029.433
551331	949740	18581	4347.194	249401	343878	34137	7144.686	64	6029.828
1691368	1717875	5622	561.9942	1316451	902507	18009	1237.505	97	6030.364
2130368	1082564	2430	279.323	1357877	507314	3411	832.1571	84	6035.880
1733417	825877	2413	440.7693	1047675	400983	6565	896.2965	81	6044.825
1922188	949060	2951	458.3511	1157955	423087	6147	326.4467	79	6070.190
2422992	1311503	3007	433.2927	1422037	648907	6611	1193.677	83	6072.228
2670819	971554	2461	412.8621	1793950	586815	6262	640.8982	96	6080.384
1142780	882844	2347	297.2667	732515	437917	6094	223.0734	85	6091.567
2413238	1517651	3624	418.5064	2519073	1393603	15158	1331.764	126	6111.712
1767218	1142665	2254	261.6494	1097639	503697	5759	413.2799	82	6113.569
2406639	1035755	3964	461.5804	1452076	486072	9776	1144.234	81	6114.859
2090122	928414	2513	416.3793	1267333	408722	4711	506.0871	79	6118.623
2061738	1166398	2761	413.6921	1404625	581050	7782	599.1702	82	6118.847
234944	105641	4802	175.9922	70578	32356	6870	332.407	43	6119.711
2021996	966660	3189	382.1029	1442465	572447	10689	547.8529	91	6119.730
2300608	998488	2963	266.6243	1447774	498076	7767	741.3287	84	6125.784
1660769	1022603	2426	284.8986	931737	426391	4319	117.4959	76	6127.002
1671227	854557	2801	376.9361	832262	344000	4138	950.5418	74	6128.520
1084075	1087678	2042	288.1562	702783	531004	6240	572.064	85	6129.807
2384570	929127	2950	162.495	1425407	453486	5163	300.0443	81	6136.056
1851799	1510786	2997	418.7317	1077636	606055	5802	1005.092	77	6136.723
1311713	1142168	3239	451.9079	929645	557683	8025	974.2025	87	6138.095
2133970	1488335	3399	420.8839	1424480	805765	10669	717.7309	93	6138.568
2645114	2469201	6707	1287.863	2120543	1482654	16746	2477.25	95	6139.359
2562880	862722	2482	424.8402	1429320	400315	6267	664.1787	76	6139.762
1788445	1140299	3310	160.691	1170946	600076	9265	-275.2335	87	6140.893
1993094	633374	2922	182.5242	1218007	330985	8265	-164.3335	83	6147.929
2212589	1827487	4950	891.695	1534162	934890	11791	1670.275	85	6148.007
1482270	1623625	2879	557.7119	941759	754420	6389	863.6229	82	6150.133
262524	60908	856	208.8216	90582	17712	905	387.7705	50	6181.620
624085	1063026	15490	2273.989	261447	443416	30988	4137.827	67	6216.047
1650961	637419	1747	-57.3933	955536	265215	3957	182.5877	79	6223.979
2171295	1737670	4818	423.6898	1633988	1037791	13829	742.0069	97	6224.083
1922157	1088919	3439	306.1279	1292497	518742	6771	638.6531	86	6225.046
2666743	1499178	2992	424.4512	1646188	737285	8983	845.3463	90	6226.631
1243028	2291201	5654	493.3894	672955	1080489	14053	935.7733	76	6227.180
353602	565290	12796	453.6556	132894	180273	18077	589.7197	55	6230.713
1222550	1386713	1702	354.0822	751935	629280	3114	564.8954	78	6233.434
2111541	603703	1957	279.3877	1184602	269301	4458	423.4938	77	6234.599
1821096	694294	1504	124.5744	1045972	293024	3299	261.2739	76	6235.220
2103618	871587	1846	72.3606	1264268	376065	3304	-262.4456	77	6236.679
1849319	653975	2095	306.5295	879331	274563	5288	869.0568	73	6237.309
673261	1266260	4056	307.3416	448332	594301	10277	396.1397	92	6237.916
115082	46568	1535	97.1135	31063	12676	2075	83.4075	36	6240.658
111947	67844	4234	96.7274	31709	19231	5367	70.6887	38	6241.194
873418	1671143	21394	1344.403	462919	819230	38460	3248.606	79	6243.621
1373703	1422184	2175	346.0175	804821	640363	4519	542.7159	81	6245.583
2296475	770608	1692	330.5212	1306112	338841	2279	629.0519	76	6251.750
626398	737321	16517	2508.204	298643	313566	30438	4663.972	69	6253.339
2045416	1264228	3188	594.2468	1246397	573737	7568	812.9648	78	6253.441
160986	47581	1518	100.5598	44115	13087	1961	367.8121	40	6255.763
2179074	1219255	3565	248.9965	1272054	508431	6910	661.651	79	6267.549
1848390	1414497	3210	282.081	1325447	731327	8477	586.1597	89	6300.382
1749781	1197200	1889	443.1729	1054731	524287	4754	995.8994	77	6301.234
2055302	941098	3467	274.0987	1247069	432228	7804	742.0044	82	6321.233
145251	456506	22409	523.3449	86507	208953	44359	1139.74	65	6329.350
249060	76605	2900	89.69	77157	23151	4334	59.3374	46	6331.469
3050260	1761945	6921	859.0681	2446621	1028247	23263	1678.454	101	6333.395
1109262	490432	13495	1242.069	436378	156349	20117	1637.164	53	6333.637
1593857	755322	1107	25.7027	953783	306409	2477	-184.4403	76	6338.389
1604252	1018706	1910	-48.849	987118	451676	5739	-375.8421	80	6344.072
1461244	1313147	2451	52.3011	885694	606494	7625	-499.2375	84	6345.021
1788828	925206	3670	142.887	1011715	439577	9182	294.7102	83	6346.347
236409	258572	13491	629.6451	72829	81859	18671	1038.243	42	6346.563
484616	753875	20860	5083.246	267959	460773	67201	10249.78	90	6348.469
1742737	880137	3171	488.6931	1112859	422094	9435	1175.303	86	6349.361
363481	498889	4607	381.0527	199017	263313	10583	821.1063	83	6351.916
1215287	863982	2785	239.2385	761563	388695	7307	733.5227	85	6355.219
910395	1419380	3280	295.008	616631	648969	7840	917.824	87	6362.117
1711483	1070526	2003	306.7683	1140974	551407	5872	303.0192	84	6362.400
1657934	956888	2187	288.2907	940993	416590	3549	178.2989	76	6365.718
2407784	1188995	4038	473.9318	1587209	600926	10831	1171.419	88	6367.607
1515591	706724	2627	209.9747	895279	301367	6124	-27.2436	78	6369.303
1574688	1290155	3261	326.7421	1170545	646218	7697	550.4017	89	6374.229
2816575	1374552	4729	672.4969	1871142	661964	10220	974.342	85	6392.937
1175221	1017604	2091	351.1051	721311	458733	3685	978.7285	79	6403.412
1417848	915020	1724	270.9164	873593	413641	3248	275.6128	77	6406.823
2022524	1080676	3411	534.1571	1270901	506875	7206	924.0566	83	6413.292
102717	133148	10980	345.978	38210	44902	16607	390.2527	45	6428.240
2168053	1294533	3772	749.2092	1426200	662671	10679	1434.292	87	6434.826
2090468	1540261	3272	593.1592	1345988	800339	7370	791.457	85	6434.963
2182266	1002314	3142	492.8662	1466085	506047	7474	1075.491	86	6437.758
106089	94221	6380	236.918	26607	26403	8346	461.0106	28	6437.929
1953926	1360973	3317	439.6837	1454862	726039	9391	383.6351	96	6439.981
1453981	1657160	3411	332.1571	1001609	807124	7822	851.4142	83	6440.877
135335	73654	690	6.709	43927	23003	795	-255.4005	43	6442.057
2713235	1682184	3117	520.4637	1834001	769302	5410	1131.501	87	6442.874
2291052	887971	4221	231.5981	1336640	381959	8194	555.8834	79	6443.613
1447251	725286	2996	72.8756	891796	332580	6949	-90.9611	79	6444.358
1803652	800126	2813	271.2093	1102104	387921	6872	728.1192	80	6444.921
1655392	629336	2049	-80.8511	924981	240017	5110	-289.329	74	6446.229
1186725	2329607	2287	284.9007	895578	1238847	4807	41.2727	89	6449.161
2034968	1012403	3485	406.5085	1356419	571431	12655	1274.946	109	6451.783
517028	337139	596	170.2356	170188	101105	906	387.6266	45	6451.964
2220442	2130164	3920	630.912	1363643	1046117	8754	894.2994	81	6454.179
116037	7952	189	91.8029	28930	668	-27	52.8853	29	6454.578
1275143	880748	1663	254.6943	790200	392258	3909	427.4949	78	6454.834
1850089	893814	1992	319.3512	1068097	403314	5562	675.6282	78	6460.877
1709567	526938	2274	177.7714	975458	223417	5315	276.1715	77	6462.441
2185418	1083945	3854	547.4094	1317825	467789	8683	1008.516	78	6464.252
1651781	926580	2898	211.9778	987459	427613	7785	-81.2615	80	6464.546
2044345	947266	2917	478.2437	1228388	445997	6669	1377.331	83	6468.005
1891128	779738	2260	364.786	1090099	356393	3728	682.5408	79	6480.916
1978761	1149270	3043	267.1123	1314494	598577	8632	-438.1448	90	6488.709
2259235	890624	3409	439.4449	1282275	409549	7244	725.5884	80	6500.233
2356468	1158786	3808	520.0288	1460814	613534	9689	1137.753	85	6525.794
965015	421009	6543	997.4623	341263	135404	9180	1587.998	59	6541.790
158255	127326	1280	63.808	49485	40179	1418	36.9498	44	6546.843
1712806	774349	2399	338.7839	1006179	327829	5205	461.0005	76	6547.461
1956146	1149242	3198	360.8078	1294408	598158	9167	183.8687	88	6548.244
303570	532397	53622	1326.794	118382	181920	83569	2000.421	53	6549.101
126825	345671	12446	645.0206	44527	124637	20350	1218.635	47	6549.944
2479331	746451	3699	109.7139	1466093	312085	6232	-62.7848	77	6550.229
474368	1195394	8246	272.4006	284447	590270	21388	625.2668	66	6550.414
1809789	532856	2536	243.0696	1053599	240850	5126	275.3686	79	6556.642
1551487	582284	9262	2267.198	882047	269028	18971	3692.073	82	6557.709
2240045	1076487	2608	367.7088	1371336	533313	6024	425.1464	79	6557.945
1313755	730816	2011	144.6171	808415	324127	4527	427.5647	79	6559.202
1746151	909647	2127	198.9247	1006265	386277	3974	312.1414	78	6562.329
1609823	1583804	3721	549.5481	1149993	874852	9939	1362.778	93	6566.513
1393285	1184172	2298	338.3178	847376	520775	4371	454.0131	78	6570.751
1458851	858774	2572	124.8892	952579	441172	7945	-217.2855	80	6571.164
1335488	1477430	4351	637.8911	1074339	813767	13168	1891.125	97	6572.496
2518766	5682592	232502	11622.96	2541913	4688420	1062604	41519.29	152	6576.096
919263	998865	2061	470.4221	553558	479211	6419	647.3059	84	6589.817
1765222	897856	2433	265.8913	956234	378547	4150	666.815	77	6615.588
2007394	1204681	4153	480.3833	1302397	669805	10638	1004.192	87	6616.448
1914992	1508195	3980	641.278	1325443	711448	7896	1108.766	86	6636.688
2271010	906588	3461	304.9621	1272017	419431	8852	611.1972	82	6646.203
894621	722624	2147	229.0467	634375	373368	5645	-153.3155	88	6648.382
1573313	1049304	2604	427.2844	993469	467556	6516	803.3476	76	6648.425
1361142	1797654	3992	610.5512	921691	853380	9894	920.2534	87	6650.490
2085244	831544	2607	437.8527	1122170	358833	5501	615.4061	79	6653.115
1331166	1159501	2702	214.1822	826729	523026	6360	-140.204	80	6655.083
2686761	1055354	3523	313.0403	1644802	547791	9268	713.3348	88	6658.735
2476054	1386665	4446	831.2206	1733836	731721	11016	2209.798	87	6659.824
1870530	1425264	3965	322.4365	1263698	798260	11619	688.0259	91	6660.312
261005	256950	13627	1726.075	109235	91685	21645	2446.284	56	6663.250
2108344	793971	2463	307.5743	1271625	377418	5953	773.3633	83	6663.722
2463513	1001492	3251	348.1811	1469955	471496	8107	509.4027	78	6663.964
406252	1044421	15643	2682.972	240515	492857	32415	5252.481	68	6664.394
1659285	743079	1723	146.0603	919389	318696	3514	178.3354	75	6665.510
177921	116355	862	30.9582	53101	39594	1453	-205.0867	41	6666.063
2309724	937994	2251	195.0811	1481413	465056	5397	-432.6283	82	6666.374
1356057	1163120	3463	566.6743	914021	585665	9041	1364	88	6670.535
2064015	795108	2510	211.811	1181541	348327	4102	237.7222	77	6675.087
1724203	739073	2031	335.7391	923033	306862	5341	378.4301	76	6677.903
210928	651322	98361	593.8521	102413	303496	173238	802.0518	60	6680.253
2294639	760963	2542	150.2062	1365867	327982	5279	74.3519	77	6681.833
1574793	762550	1472	302.1792	905191	320717	3187	-40.6093	75	6683.885
104799	30447	415	75.2815	35905	10218	534	20.1574	42	6692.237
1902175	1009589	3145	402.4345	1156412	452036	6350	511.235	83	6693.369
814267	1818864	4809	530.9849	616243	936405	12118	981.2198	91	6706.049
2012613	953122	2941	362.7901	1351918	498321	7633	885.6113	87	6709.229
1941868	871422	1859	288.4899	1043684	387808	3459	520.2499	80	6711.972
2319971	1095831	2914	163.6754	1447570	532296	7651	469.0211	84	6712.446
2615336	2012195	3952	917.3072	1727744	1024617	10072	1927.639	85	6712.544
179249	20173	344	118.4984	48903	5380	323	203.5203	40	6724.834
2744134	1908279	4601	977.9161	1854487	950121	7312	1962.803	88	6755.312
2332199	885469	2768	351.6848	1340339	414800	5412	573.2132	82	6763.675
2114967	739370	3184	351.8224	1327823	347915	7880	224.068	82	6766.254
1658461	1092655	2383	337.0863	913420	467648	3512	683.6232	74	6767.763
1948496	633493	1977	233.5097	1232810	353613	4819	809.5459	84	6770.962
193372	50233	2833	487.3313	53134	13636	3332	608.5252	41	6779.462
1796605	704020	1287	132.8007	1015862	314567	1925	162.9925	75	6780.056
2255325	1159861	2804	489.5044	1282218	506151	4584	1060.362	78	6781.618
1515656	808950	2452	162.1572	947414	377299	7282	121.1202	80	6789.863
2034868	1418571	3302	547.8422	1221834	643898	7102	1749.022	82	6790.552
1962915	1300056	3153	471.2833	1268737	645608	5813	1177.509	86	6793.958
136204	291848	476	133.5036	36545	82038	585	155.8185	34	6794.444
1123730	978290	2186	289.4346	733962	449303	5254	94.9494	81	6804.591
2054859	950722	2586	405.8746	1209849	446717	6107	730.2027	81	6805.538
1405675	883671	2910	423.251	922351	413317	6637	955.9357	83	6806.532
2637551	1148620	2621	390.8381	1588982	581894	6303	742.9983	84	6809.684
358577	217295	17412	4495.413	162265	72242	27454	6520.37	60	6825.244
1450623	659215	1521	56.1281	814811	248234	2870	152.007	75	6829.810
1810665	1015737	2455	421.7255	1099908	448728	5608	701.0088	80	6850.675
109021	29242	1379	-74.4381	30295	7895	1539	-166.4621	37	6858.972
1689460	1193988	2968	420.9048	1121619	568064	7334	659.6374	83	6867.662
1848206	889317	2432	356.0352	1497968	674710	9340	665.974	106	6874.283
1209315	928633	2740	191.714	795568	449904	7169	272.3809	81	6874.602
2295308	1259487	4034	543.5074	1458675	627296	10402	862.1522	83	6875.052
1873525	750912	2463	45.5743	1088518	304154	3973	576.2853	73	6875.401
1403691	704995	1978	356.3658	886824	316316	3294	819.9934	78	6876.054
2514800	843066	3063	326.2343	1422652	371281	7186	347.9346	80	6876.977
1448635	684788	2478	394.4158	837248	304004	5977	173.9097	70	6877.172
2027747	992152	2590	447.299	1169291	419076	5257	837.5177	77	6879.659
1560061	1248622	2375	341.2375	1010398	640065	3909	727.4949	84	6880.500
1098235	1839210	3216	185.2176	896039	925133	10905	-231.2295	94	6882.208
140529	179503	2720	101.592	38282	49154	3425	-60.8575	38	6888.819
118289	136063	130	94.293	38304	46916	39	170.3879	43	6893.325
2269986	1147381	2542	533.2062	1419638	547559	3919	1124.056	81	6901.896
3542115	1655440	5003	697.0683	2056012	951842	12535	1427.214	87	6906.884
1192785	743718	2122	473.6442	729213	359880	4883	764.3363	82	6913.075
2021409	815771	2624	443.4064	1103187	358830	5358	726.9838	76	6949.234
1446001	1074413	2128	353.7808	903905	458935	3862	499.2582	79	6964.032
1803760	690665	1164	61.5004	900916	272251	2717	-485.9763	70	6980.867
2969955	1706582	4415	485.6815	1994504	908074	11209	1355.025	94	6985.639
1299855	1432435	2534	351.3574	816220	645395	6619	314.5259	80	6986.741
1958514	903117	2181	355.1541	1142969	380779	3859	475.6899	74	6987.138
1490032	1068377	3019	460.5659	936727	491199	6249	1243.769	76	6987.427
270829	66647	-110	203.829	82119	19378	-594	441.4766	46	6989.797
1942002	857589	2441	290.7401	1130069	387296	3428	195.7108	79	6991.397
116364	26836	1247	21.5567	32000	7338	1442	11.4962	37	6994.793
2142228	755267	1969	356.6609	1361108	367763	4317	445.7837	83	6994.880
2417464	1176054	4299	385.3739	1461727	597461	12713	426.5993	91	7001.815
2068336	1116830	2890	577.129	1436733	573181	8176	1521.474	87	7004.405
2413231	1123253	3976	323.8536	1504238	627964	10778	478.0458	84	7004.449
375169	770388	12936	2860.51	236894	386080	39164	5521.3	76	7011.902
1046326	2472324	294146	4843.391	978853	2096307	1106525	15751.05	169	7012.117
112700	22175	182	105.8102	30009	6066	107	165.6027	35	7026.743
2626143	980319	2773	604.9653	1414381	404655	5740	1574.014	78	7036.607
697056	722682	12535	1978.214	263445	256486	21873	2955.475	62	7041.319
155950	203024	10408	280.2888	51947	66963	14536	434.2696	47	7079.356
531110	1280604	16121	421.1881	317272	683406	45494	2075.413	87	7083.955
117441	39855	757	29.0677	32280	10946	786	178.8946	36	7088.305
796693	2320465	13001	2365.156	460421	1090367	35101	4907.966	76	7090.012
2276598	1061921	3217	324.0737	1432529	471444	5336	488.1496	80	7090.916
2153711	1250944	2766	136.9726	1727822	1071501	12276	27.4836	138	7092.663
2036598	904996	2140	207.054	1299294	456614	4132	-55.5948	82	7095.191
2144884	1135932	3828	543.1508	2461948	1129667	20436	1373.26	133	7096.414
125543	91446	6921	593.0681	40390	28236	9271	974.9031	42	7099.574
1709881	921433	2407	232.6327	880618	401634	5354	358.5594	74	7099.779
407681	39890	442	-9.6038	169169	13277	949	-320.5611	58	7100.912
1957893	834458	2737	268.1457	983003	412399	7679	256.9919	80	7101.283
2209475	767565	2950	196.495	1473644	336314	6522	301.4842	80	7101.563
2926302	949537	4422	574.6742	1818965	434711	9721	1141.148	75	7101.684
220533	134380	8962	281.3682	60263	37213	11467	141.8987	41	7102.812
1818794	708549	2147	92.0467	1065206	322491	5025	256.9025	76	7104.050
749279	1525818	5134	327.2174	584806	817514	14591	1525.355	93	7106.083
1219313	1303222	2841	462.1801	733432	636885	7418	1009.55	84	7107.359
1051620	2020300	7205	2297.2	762517	1205110	22011	5114.617	95	7109.422
1260778	1512803	2774	383.8214	864818	699860	7865	577.2265	86	7111.622
1618730	874177	2144	211.4784	947804	370422	4161	337.2321	77	7120.000
1019339	629955	810	235.441	563358	238758	1170	548.637	70	7120.766
2372271	1380278	5775	655.9775	1787428	788029	14700	1527.67	97	7122.161
1259826	897841	1966	136.0926	669276	344563	2926	167.9486	74	7127.700
2192143	708809	3145	292.4345	1303161	332961	6256	799.7616	78	7129.697
113540	55539	862	279.9582	33069	23229	1869	345.0509	37	7132.675
344272	48565	604	42.0844	102093	13526	578	170.8258	47	7137.915
2078919	913868	3339	514.5179	1344421	442838	7902	1477.902	86	7141.309
1684018	1561429	3377	323.0497	942944	654541	6874	128.8314	82	7185.257
1739030	871046	3143	259.7223	1087255	426181	6612	-47.4668	84	7194.238
2174760	819708	2780	249.958	1536142	527307	9113	264.6393	99	7196.935
4354369	2633475	5629	786.9869	4376431	1792007	12804	1490.504	132	7203.854
2149464	1071888	1726	309.6286	1130579	419241	2011	827.6171	75	7205.572
2213168	3173395	6358	1022.084	1411227	1921297	20291	2616.125	90	7205.820
1291574	1435656	2454	370.8694	811833	601532	4841	328.3801	79	7206.115
2166208	1017348	2595	247.5795	1347396	470866	5398	344.2278	82	7209.724
2690133	1504071	4572	980.0892	1387978	632213	7913	1664.319	78	7212.772
1634134	1019653	1391	284.8351	932215	406636	2221	54.3981	75	7215.063
615733	1341723	14816	2690.978	357343	640723	36786	5265.495	77	7216.624
2091157	1584188	3060	666.666	1240707	810246	6636	1103.08	85	7218.362
2067395	1048318	2017	285.7537	1234977	505881	4746	808.0506	85	7219.841
110876	89798	4451	173.5011	32348	27731	5983	232.0463	39	7225.679
254977	63779	1223	136.0103	70635	17504	1415	196.3815	43	7228.650
1240510	551680	1242	-43.7238	662702	221444	2529	-50.9231	74	7240.979
2130259	1123099	2921	413.6681	1351960	538040	7165	1210.957	83	7243.368
1265497	706612	2771	548.2531	745812	306020	5537	1388.226	82	7283.702
140141	132179	7585	337.5185	88251	72233	17917	1315.744	65	7287.369
1856296	3335704	140290	7684.269	1414888	2586131	510391	22202.73	169	7293.471
1481921	1823883	3074	544.6514	945021	939295	8683	972.5163	90	7298.180
1651965	737839	2035	184.1635	984599	347784	4886	273.9046	80	7303.461
1948187	1105548	3929	335.6169	1249472	546261	7943	1109.002	84	7306.207
2336351	2096858	10421	1196.418	2068811	1537671	37671	3982.143	111	7315.391
1774367	1287689	4141	387.1101	1188525	627345	10207	104.2127	85	7322.694
1102421	464452	1746	117.7506	596708	193375	4621	-76.9619	68	7322.905
707509	1076402	13842	1731.136	309689	421093	25807	2909.373	67	7325.329
150032	434405	666	421.1626	40744	118947	1070	591.027	37	7325.752
1855883	1560676	5182	343.3102	1219305	778341	13013	574.4293	87	7326.715
1650836	659820	2717	325.0237	1007499	294718	4994	870.3634	79	7328.775
1650620	761762	2822	449.9142	1045462	395059	6507	1446.643	86	7333.458
285061	452949	14040	2679.644	109813	158153	22285	4407.188	55	7335.494
1574333	1360991	3054	444.5294	1121840	680521	8171	844.1931	88	7336.448
1568510	1384417	4238	710.1518	940299	631526	11548	1651.243	81	7337.908
2519533	832455	3061	501.5221	1412251	397930	6793	895.4873	79	7342.472
1504393	919443	2253	256.7933	967691	445933	6053	51.9733	85	7357.187
202445	26505	1325	-14.6675	55565	7277	1581	-195.5059	41	7405.893
1594035	731934	2179	251.4419	915635	312646	3852	213.6972	73	7409.726
2567057	789889	4044	473.0684	1471056	371281	8810	723.241	79	7411.249
1832699	688179	1539	232.5379	1036259	302251	2172	499.4492	90	7412.892
2009989	826201	3545	394.8745	1227477	404535	8265	89.6665	80	7413.504
2805976	1219347	2989	232.8829	1514276	488086	5806	397.5166	78	7414.478
1473145	758813	1733	108.6213	749412	291853	3018	-161.2902	70	7417.331
269839	181033	5405	752.2205	79769	51388	6664	965.0504	43	7417.738
1978351	1079717	3309	433.8349	1301946	515254	8513	1126.979	86	7422.759
1903667	606156	3061	577.5221	1028356	271309	7412	1187.413	73	7422.999
2160076	805020	1667	307.1187	1263707	350979	2684	648.7724	76	7423.425
1496030	2203175	11392	961.6912	892076	1128328	33640	1933.204	81	7423.703
1641766	2616534	36728	6108.841	1409651	2574598	202790	27628.52	208	7426.843
2357040	1141193	3284	594.4324	1403102	558058	6376	1558.494	83	7431.713
1871333	1208522	3004	396.7244	1344179	584548	5856	1006.322	88	7432.473
1911730	911581	2688	397.1968	1157201	458239	4999	501.6439	84	7434.233
2581778	1251418	3252	433.0372	1997473	988191	12356	1209.972	110	7435.751
1407828	606517	1544	176.8184	809583	277883	2994	9.1634	69	7435.909
2455506	1142621	3625	609.3625	1584914	548772	7562	1170.828	85	7437.934
2323724	1282040	3090	632.349	1522892	622428	9240	1015.364	86	7443.635
1777659	765018	2277	84.3397	1023110	332022	3157	-24.2923	72	7444.096
480897	1317518	3235	462.4835	363971	651166	9211	845.5371	91	7447.193
945136	1254008	2936	406.5096	581754	544046	6750	344.675	81	7447.703
583401	1280549	11219	1412.586	340187	589734	23151	3064.571	76	7448.848
1845759	1056691	3386	536.7546	1213180	499202	6311	983.8471	82	7459.135
2803262	1326273	4011	548.8171	1820370	687493	11038	1306.632	88	7465.290
484713	1404557	5550	1213.355	143040	414214	7032	1661.095	49	7471.622
1687026	657312	2571	287.0331	963044	301789	6213	636.9493	78	7484.654
2138904	986276	2751	343.1311	1332035	492723	6534	444.7574	81	7504.685
2321852	877013	2611	555.2771	1314112	394498	5630	1143.843	77	7505.222
1417408	1457494	2721	371.4481	889336	713906	6609	322.9649	84	7505.877
2198997	1940606	4605	840.3405	1377231	964750	9688	1859.897	79	7507.440
2030094	878170	3455	441.8255	1240291	402706	7549	969.6989	81	7509.753
2584353	1615552	6591	921.5551	2137750	1139668	21977	2337.51	107	7510.725
1731784	809217	2474	56.9914	1066267	375266	5719	-544.9641	77	7511.225
174039	346734	12998	200.5878	78826	130465	22657	7.6577	56	7512.613
2054185	1099374	3465	479.3865	1285475	514125	8787	787.5507	83	7513.730
2320512	917067	3360	339.496	1398282	428392	8170	342.337	80	7516.924
768754	1359035	4176	505.0736	536677	646007	9211	932.5371	88	7519.101
2077561	1139661	3319	396.3959	1202536	545545	5684	828.0724	86	7520.491
2076362	1310335	2396	282.2156	1251463	615976	5930	1095.673	84	7521.468
131195	267131	11926	403.8486	51692	114013	22847	452.3167	56	7524.160
419411	108864	2628	-190.1692	119458	29865	3194	-547.6166	48	7524.936
1427653	1234977	2112	165.0832	986136	660171	5112	-97.6168	85	7525.451
2004559	984153	2039	428.5879	1153586	412862	5060	1005.866	74	7525.541
1385547	1525779	3427	559.8547	873653	749756	11263	812.2543	89	7529.210
1792369	836483	2017	274.7537	1065760	352681	4005	185.6805	78	7535.475
2281589	1169236	3291	504.4251	1371629	580580	8677	1057.38	85	7536.902
106219	142537	38988	486.6268	35524	48000	60855	420.9655	42	7537.786
2805260	1217713	2633	438.1113	1761719	572337	5571	749.3331	82	7538.017
1678437	1315470	2398	352.9278	962474	568980	3332	753.5252	80	7543.067
1738057	1039479	2912	414.9632	1152814	471802	7507	1259.743	84	7550.845
1902937	1088271	4423	330.5303	1274197	505400	10054	673.2294	84	7553.057
1847658	1905148	3896	636.3656	1152002	996629	9810	1284.341	78	7553.096
125135	50644	19	50.2659	35592	14642	107	48.6027	38	7564.117
1760213	1185759	2104	267.2344	1071244	508685	4997	216.9317	78	7600.812
1222989	578623	1317	159.4837	694420	247892	2401	187.4961	73	7626.859
1629986	1997413	3884	420.0924	1128647	1020443	9362	885.8082	89	7628.611
1115542	1182248	2490	335.689	692161	547693	5865	742.0265	81	7630.436
2107302	788619	2388	234.3668	1192686	337582	4152	498.5272	77	7635.728
2184915	1076147	2927	370.8047	1289274	508051	8649	906.4089	79	7636.087
101327	206861	20845	183.4045	50585	103985	44505	172.7305	63	7639.551
2319312	2166234	7481	1131.484	1844694	1316146	20385	2420.598	98	7641.226
1942603	968808	3178	368.6858	1351909	493261	7864	414.3704	89	7642.520
1767511	739169	1737	210.0457	1059556	309151	3187	409.3907	77	7644.649
1225099	1320758	3668	509.1748	981010	745836	11186	639.3346	95	7647.075
652537	1090380	2452	220.1572	412628	476560	5515	415.3915	80	7648.643
1859568	581663	2133	292.0613	1063626	252616	3748	180.6628	75	7653.604
1774264	1311491	3482	361.9402	1175077	594019	7971	1145.973	82	7656.134
2360532	1293491	3391	613.0351	1543877	680851	7112	1299.583	87	7657.846
1325222	929424	2841	581.1801	797921	386673	6509	1147.355	80	7664.844
2588087	996541	3133	446.1613	1578336	515140	7361	764.7521	85	7666.248
1243659	1281288	3008	441.1488	857079	625070	7538	1088.282	88	7668.420
796233	1380437	3144	344.5784	553823	734793	8760	993.436	89	7675.488
1314241	624978	2585	116.0185	777669	258269	5240	122.964	75	7679.136
1664917	564930	2188	258.1468	936716	229477	4286	726.2446	75	7686.653
1738733	1246939	4084	265.3124	1049868	583242	10245	34.7445	86	7687.839
1245803	645679	1841	136.0801	803808	343976	4792	84.4312	83	7706.586
211261	220784	5155	369.1955	75455	69589	7469	642.2109	50	7732.325
1855229	1108856	3002	83.0122	1183319	551616	8334	-208.2626	87	7733.252
2770735	2484820	4504	840.8744	1899311	1362830	11741	2141.47	97	7735.909
1968855	1008206	4011	230.8171	1116452	434022	9567	209.3087	81	7739.081
2010433	854008	3025	255.7025	1387317	452879	7945	655.7145	89	7744.284
1282770	791471	5331	523.8691	835575	349126	12355	1177.115	80	7746.340
1734919	766352	2452	418.1572	1056054	366318	6999	1128.844	81	7749.944
1903415	1086030	3144	272.5784	1144109	499509	5466	264.4426	79	7751.612
583109	1965930	3337	539.8057	420041	1049418	11153	659.0833	83	7751.721
1656510	968055	2261	249.6421	1054584	518714	6854	422.7094	87	7759.497
1922951	1287045	3293	531.1373	1178466	633963	8320	1353.752	85	7780.794
126609	128965	8376	259.6936	49584	49478	13199	283.6639	50	7788.096
1588362	1587859	4717	322.2237	1172671	851571	11214	123.3054	95	7788.276
117418	84575	7830	94.263	34834	25137	10248	97.3128	39	7795.935
2188024	806609	2793	365.0873	1268820	365859	5585	760.3185	79	7818.504
2438242	1685474	4627	751.1747	1294426	811585	8412	1588.513	79	7844.679
241844	450808	10933	587.7413	146333	199101	20455	967.5255	67	7845.593
530092	1729011	22736	1686.29	342934	824256	47524	4007.296	83	7847.334
1609458	1898507	3917	558.3437	1174958	991165	10078	1655.776	91	7847.924
1173439	1250004	2921	329.6681	791165	574499	8179	43.0419	84	7849.740
1718528	775094	2357	368.8277	1036399	371337	6107	416.2027	82	7851.015
1946708	1562520	3621	344.9381	1217041	776181	10050	448.805	86	7852.171
2104370	825326	1416	286.2376	1155497	352201	2642	417.8162	77	7854.345
2354492	904183	1757	371.1677	1385087	409918	2760	382.836	73	7854.524
2936400	2282344	4759	847.1799	2255350	1319605	13477	2007.66	100	7855.810
383501	419911	13467	2779.099	188995	193275	29746	4674.551	66	7858.554
2164788	1651135	3876	677.2436	1449003	834967	10889	1751.073	90	7859.812
2231875	1151792	2127	328.9247	1299599	538258	3884	565.0924	81	7862.925
1983133	1060619	2694	340.3334	1247863	491901	6901	298.9461	81	7863.939
405344	876046	6997	1040.132	177369	334722	12143	1793.622	52	7864.002
1981541	984445	3032	536.6952	1218308	503462	6891	1104.385	87	7867.575
182956	61953	2083	108.2563	51850	17918	2776	135.5336	41	7870.027
1511610	776797	2299	170.1739	954409	384748	6140	169.454	83	7875.004
1215268	2223085	116710	3624.431	676122	1073295	292283	8509.477	84	7879.317
2182140	1499765	8436	2852.06	1649635	845833	23347	5284.367	101	7879.868
1303629	1510022	3263	284.4543	817636	726423	6393	455.0473	84	7889.342
448034	1345913	13119	2462.176	207349	580876	29624	3852.106	70	7897.421
1835650	820960	2167	473.1687	989272	346374	4227	742.7347	75	7928.739
2304882	1629539	3835	319.1435	1478632	797368	9084	367.8124	86	7947.401
1809593	892785	2993	132.3073	1031739	387668	5927	-141.8953	76	7947.999
1688325	1955905	1643	272.5723	1200777	926258	2515	1053.092	85	7949.273
1834358	1509348	3101	572.7661	1155436	640350	6152	1168.727	77	7949.986
1689372	551712	1832	243.3752	1025178	250726	3319	559.3959	79	7950.998
766010	1427606	4610	507.621	446705	648048	8475	454.4475	79	7951.653
2140023	827550	1692	431.5212	1132139	375675	3767	465.9287	80	7952.193
101100	137041	13385	896.8985	40244	50786	21579	1174.782	48	7953.443
2465078	1360850	4952	507.4072	1594044	671867	11569	1043.221	88	7953.899
276648	65796	2588	49.5868	77420	18335	3138	86.4418	44	7957.416
1461496	1155512	4008	660.2488	980390	602518	11728	1312.341	92	7959.289
1463254	609000	2236	207.2396	839693	264453	5495	381.2695	76	7962.262
1899973	1253193	3585	651.1185	1197274	586753	8763	1618.004	87	7966.098
2036931	954572	2048	303.2928	1234431	429147	3602	575.6722	79	7967.798
2542043	1068108	3220	328.642	1577133	525540	7608	646.2088	86	7969.776
432421	1269491	14112	1564.283	272970	613416	34328	3218.201	78	7983.061
1035192	1523753	2890	384.129	764661	819645	7539	631.1379	92	7986.508
1622919	1218489	2056	609.1416	1026960	554122	4862	1075.358	79	7992.771
1963029	844193	1317	408.4837	1068877	360422	2251	718.0811	75	7996.073
2018133	1329864	2934	561.7974	1322899	652471	7193	768.9273	83	8005.360
2682351	2161726	5493	558.5573	2306518	1356586	15912	1727.263	106	8025.268
1276806	1371900	2838	411.6118	824149	634082	6040	373.844	79	8037.986
947167	1190662	2683	171.9163	609315	570529	6868	94.6948	84	8057.507
1162975	1362978	3036	372.1196	703511	637070	7755	245.0555	81	8061.603
205192	388365	71869	1547.051	129229	248359	197096	3131.885	78	8063.490
1941219	1310488	3383	711.1863	1343068	666767	7290	1065.969	87	8065.961
2047122	788004	1629	498.5869	1237881	339518	2401	596.4961	74	8066.060
957519	2694849	9944	1944.058	713430	1716297	33555	5603.436	95	8068.222
1839813	2492868	28437	9606.916	1061579	1432478	80361	18782.05	91	8070.586
1995992	764801	2522	529.0842	1159047	356384	5798	975.6678	79	8075.871
125255	239612	9913	421.5193	50849	99096	18605	903.7405	55	8077.536
1835721	1530136	3927	351.9047	1324110	814807	9599	898.7039	92	8084.149
2086670	1169743	4670	670.987	1346304	680901	11077	1503.02	92	8085.925
1577929	502602	1886	119.6046	873455	223539	3297	284.5617	80	8089.035
2597235	967031	2966	329.1926	1435736	450621	5156	523.0516	77	8089.415
1766840	975870	3289	325.7129	1058245	459102	7573	677.2453	75	8089.525
1426782	1194431	2190	335.859	869031	558269	3355	636.2155	80	8095.512
1033935	1006716	19734	2628.277	536263	387435	34025	4190.803	71	8098.629
1733931	1590979	23057	6625.098	841348	672493	48187	11783.89	76	8104.053
793921	1001537	31872	6026.619	549354	512238	73154	13609.14	78	8104.217
2152513	973822	2951	319.3511	1237468	448805	7239	436.3079	83	8105.198
1397100	890087	2883	198.1363	1169324	673953	10003	632.5683	109	8108.817
1708019	769765	3689	347.1529	1124596	381996	8351	798.2911	83	8113.323
643640	2029124	9345	2123.254	405428	889960	16525	4350.053	76	8119.375
2109288	1109446	3386	421.7546	1271927	543910	8106	136.5466	86	8127.566
2051196	888203	2156	318.7516	1252508	405356	4258	789.2738	79	8130.535
1462492	535557	913	284.6193	724478	194528	1699	455.5139	68	8137.380
2069504	1350177	3223	483.2103	1333906	645778	7515	855.5915	84	8151.961
722003	2315876	44709	1596.375	484588	1383733	106973	5477.585	105	8157.348
369620	103198	37	209.6757	135030	32946	-62	538.9218	54	8165.821
308419	87485	2900	222.69	95071	25734	3754	428.7994	48	8169.358
310110	121013	5162	443.1882	96321	34170	6917	769.6437	47	8169.617
1461804	736455	4239	200.0079	900095	417494	11221	-140.7019	87	8170.356
2020664	837277	2713	337.5993	1212589	390362	6462	858.1182	83	8172.066
1637253	794181	2924	611.2364	1097451	387426	7828	1238.551	82	8173.305
680627	1474982	15412	2799.213	402456	652550	33900	4817.79	79	8181.679
1407677	596586	1290	92.369	796686	246924	1497	152.5817	74	8183.577
356374	991020	23528	3293.321	272691	550422	60454	6401.669	84	8185.562
2354941	896472	2688	313.1968	1492914	459799	6697	495.3017	85	8186.491
606130	1538051	85155	2313.196	643526	1455683	325237	10425.4	168	8188.229
105303	41757	226	-81.5214	26676	7483	73	-151.5047	30	8188.442
1350735	1062208	2070	446.127	736511	451676	4262	792.6982	78	8189.037
1636367	747030	2161	218.0321	991935	346435	5996	-187.8244	76	8189.301
144481	19982	999	177.2439	31496	2851	1214	194.3054	25	8189.334
259076	138877	1195	108.0395	71865	38089	1578	236.9258	42	8190.080
1905604	635869	2559	175.7599	973366	258174	4442	-62.2038	72	8190.785
1712841	747168	2428	161.6108	1035202	334042	5943	127.8023	77	8191.116
1799343	876328	2799	200.2239	942305	379077	7042	47.6562	80	8195.221
968084	1783161	3163	292.8443	696026	823352	8139	513.7979	87	8210.771
1990011	1551246	3559	544.8599	1304950	711460	8778	1017.846	85	8217.878
1816332	638742	2349	330.9789	1006960	260284	4823	414.9703	73	8218.438
1586959	1139338	2615	473.7015	1005016	512638	4724	978.2164	81	8238.948
1470782	604171	1637	6.4357	832301	234649	3704	-203.0056	83	8245.198
1935830	1054619	2513	533.3793	1110592	481177	5355	982.4155	80	8271.798
2075608	1303228	4233	562.8713	1355307	658291	9738	892.7018	84	8275.563
220195	221130	18141	780.5101	66943	68849	25675	1006.367	39	8275.765
1199523	1295894	3667	433.3187	891323	625143	10225	647.6225	89	8280.209
217995	37647	670	75.587	60460	10771	973	-75.0147	42	8282.134
1696073	1072756	2597	258.2917	926407	483397	5098	336.3978	79	8285.396
541543	1047369	19585	2616.719	290093	518061	50650	5332.465	75	8286.591
1512028	1059021	3187	514.3907	940794	480378	9231	741.6591	83	8288.587
158420	336391	20019	730.2659	68100	156313	42716	1319.168	60	8289.209
173442	207336	25883	630.4363	90757	123527	69000	1612.9	65	8291.731
2610151	1923678	3590	589.399	1862485	1186932	9218	1737.53	95	8294.214
1783413	792525	1531	174.6891	935601	352228	3207	173.5127	78	8296.571
2126595	734828	2861	453.3021	1191803	320403	6252	943.3372	75	8296.987
1064047	1050932	2565	191.8965	706589	516937	7433	395.3913	85	8300.926
2374286	1247788	2637	341.5357	1548712	611187	5484	971.8524	85	8311.448
1926255	1037552	2432	340.0352	1093602	504613	5941	907.0901	80	8312.307
1089299	763053	3161	317.1321	841569	382135	8150	337.215	90	8318.213
1870370	468151	1618	266.1698	1071302	199096	2718	459.8798	75	8336.762
1982272	1188058	2492	420.4012	1187053	552133	4781	930.0141	78	8359.117
648473	1537895	15496	2432.125	316443	685754	32447	4046.877	68	8359.664
579929	1143065	4734	946.7774	316789	598858	10223	1340.91	77	8360.836
311194	59033	4172	53.6492	123942	34622	7016	95.3976	59	8381.476
1198962	1407066	2061	294.4221	706658	683894	4504	563.8744	80	8381.841
1465309	773701	3113	319.0393	811082	322881	7292	109.6812	80	8383.156
1987504	1509202	4018	565.8098	1339621	701286	7837	1067.256	87	8384.205
1502660	821350	2629	291.6869	968650	392010	7030	497.383	83	8389.092
2104563	1032887	2468	288.8548	1338138	482311	6048	731.6928	82	8389.849
2102928	798045	2555	324.3355	1278932	360656	6151	515.8711	79	8397.794
2110493	1165903	4249	649.5689	1313782	531928	9271	1327.903	81	8398.587
2079821	1189604	3563	281.2843	1249008	499414	7449	129.0889	79	8401.452
2663607	3932179	5896	864.5656	2459080	2985010	20513	2547.179	120	8406.630
246357	24953	2262	119.4982	67951	6446	2433	166.8913	42	8407.781
2230243	1354603	2496	613.8256	1379410	642155	3279	1264.152	86	8413.646
1334299	706674	1559	214.6599	704247	278845	3078	454.0758	72	8436.251
2511010	967233	3968	432.0048	1646620	518507	9588	701.2868	83	8437.160
1792600	1184448	2535	293.2135	1048352	612062	7178	913.0858	85	8466.475
1962827	1016984	2837	325.7557	1207732	449538	6228	721.7908	80	8469.375
369695	173858	657	-13.5423	147834	56912	1071	-57.1169	57	8473.637
2248436	918866	2133	353.0613	1409313	404527	5522	947.3842	79	8486.579
1858853	1024550	2606	220.9966	1188758	448098	5201	325.5761	80	8489.795
1978660	918481	3616	482.6576	1165888	404391	7073	831.1953	80	8491.082
1237027	2242232	4162	334.0882	807166	1061006	10635	647.6235	89	8498.438
1968390	983116	2290	133.469	2126363	894746	7753	95.3433	117	8498.544
2654758	1046246	2123	159.5003	1453941	468091	3623	410.6503	75	8499.614
2025499	819137	2165	130.4565	1054719	326016	3829	315.0069	73	8500.687
141730	69949	3103	68.4783	39902	19855	3637	11.6357	39	8502.376
133999	194005	7098	401.5978	49108	61252	10134	756.7174	48	8506.027
2204545	1281619	2595	235.5795	1554372	650341	7814	166.5654	90	8506.604
462695	430284	49440	4834.584	219684	230747	119671	9227.343	63	8506.843
2715261	1709223	7081	1341.044	2053454	953244	19579	2948.582	93	8506.907
1904878	1025408	3524	490.8964	1207684	481906	7388	905.8668	80	8510.954
1518246	984092	3358	578.7838	1252127	626938	10900	1254.49	95	8511.496
112735	45726	57	-7.2023	31947	14014	-261	-13.4421	38	8512.588
299438	179598	365	118.4765	157438	63178	309	362.5349	65	8514.496
911223	337752	785	-0.9615	471720	130153	1212	-179.4068	68	8515.439
1237350	1234848	3349	387.0789	816146	581216	7848	488.6728	87	8517.754
2705552	1454160	3338	485.6618	1724539	695016	8188	1315.747	82	8517.768
1449691	891029	1829	364.8069	819074	337035	2654	888.0894	75	8519.327
2534506	1676134	5690	682.209	1539008	835504	13917	1110.344	93	8522.068
397789	41875	370	103.757	113757	11279	211	66.6371	47	8525.719
1040466	1612569	4490	113.889	784975	796646	13623	141.6503	93	8526.494
1828848	994219	3241	453.6201	1166495	450928	7638	376.8918	83	8527.902
1757093	1013442	2448	372.7328	1060495	433784	5142	389.0662	77	8529.045
106845	43401	-15	-90.8415	31959	12703	-295	-313.5495	39	8533.142
3039332	2020387	4764	754.4604	2318339	1190232	14985	1937.658	98	8534.471
2270953	926113	3911	366.2071	1473638	457492	9472	456.9792	83	8535.036
1733658	810877	3232	245.9152	969339	331866	4290	591.669	73	8536.575
1799728	965831	3164	396.7004	1043795	400810	6671	439.0431	76	8539.412
2184504	1630736	3344	570.7984	1516488	856847	8400	775.24	88	8540.516
638616	2268559	17026	2743.958	430468	1394076	56316	7359.127	93	8558.605
129179	21739	277	123.1397	35086	5966	299	149.9739	37	8564.480
1346103	649622	1406	398.6766	769255	272708	2297	230.4617	73	8599.858
162999	381039	48481	524.5841	74295	192203	103129	345.7369	60	8601.694
2411809	1474060	4330	598.913	1614097	820065	10318	1861.24	91	8602.139
1296504	546912	2921	219.6681	780203	248585	6739	565.2579	78	8605.806
2732422	1295028	3586	486.9746	1715740	677385	9494	1377.813	87	8606.855
770222	1042546	1479	322.1719	505112	453413	2820	591.202	82	8608.087
1793364	939816	2629	487.6869	1117399	427730	6366	1220.933	80	8608.362
2442111	933642	4580	275.938	1504374	454828	11991	584.4951	87	8609.351
148806	21297	1714	59.3554	40233	5830	2071	-190.0169	39	8611.955
1772290	1168420	2776	427.5336	1102181	600915	8117	923.9637	90	8613.235
1345209	1025559	2816	334.7776	823583	467341	7690	521.409	78	8613.319
2027590	935914	2409	319.3449	1268463	402521	6293	404.4373	82	8619.888
1152423	1368235	3912	491.0632	764556	676697	9200	911.12	86	8625.369
2140353	1564273	4409	653.5449	1364730	796895	11999	1859.344	89	8625.912
1275582	885184	3059	701.8099	865077	438182	8742	1483.026	87	8627.719
754846	1231940	5924	912.5364	350819	677923	15072	2050.139	79	8631.146
1837840	929916	2037	160.8757	1154362	404620	4880	158.768	79	8633.804
223624	692998	5003	489.0683	125264	324824	8892	1164.441	65	8636.584
2417646	1002609	2782	296.6702	1514015	473692	6195	503.5395	84	8637.000
1970199	1195912	7078	509.4758	1262834	562227	17946	966.5706	86	8638.672
1714970	687606	1823	319.6703	918029	279367	2015	1125.042	73	8639.499
1605343	1437169	2615	573.7015	939510	583851	5049	1118.449	75	8640.182
3799274	3789596	10830	1507.563	3371566	2518155	33949	4117.739	114	8641.265
2240836	1179504	1755	433.4555	1219026	490504	2547	715.4867	78	8644.346
1751022	1333391	3620	152.082	1222623	637895	9734	115.2774	87	8646.360
1688501	1192331	3577	406.2697	1040431	540407	6929	537.9169	82	8667.249
1877705	1258580	2713	303.5993	1288823	601630	5656	535.1016	85	8669.308
1878639	1329862	3556	187.2916	1236996	625760	6764	19.6604	84	8685.798
1326757	1640477	5319	1626.596	644132	898290	18283	2650.076	87	8705.705
1711886	1509269	4804	608.7044	1174837	856112	12982	1362.89	88	8709.718
1829921	871034	1693	160.3773	1005545	333636	3075	282.5075	71	8710.021
265826	631005	18797	818.1117	147690	397241	82557	1913.048	105	8711.121
1268675	1281231	3473	431.2353	882526	635499	9750	1228.975	90	8714.602
1597175	1491959	2910	286.251	988961	653534	7622	101.1942	76	8714.789
386489	666540	11512	881.4232	196108	276425	22324	1688.576	65	8715.973
2293844	1224618	4987	449.3707	1516628	616337	11761	782.5921	85	8717.355
2727654	894594	3511	373.7671	1727082	541748	8274	277.3714	89	8719.612
2001088	685968	5346	257.7106	1147783	278606	12448	620.7328	80	8720.658
216851	75468	4492	74.6012	53915	19956	5857	-39.8223	30	8720.694
1486416	539480	1540	139.394	820030	224927	1821	128.9581	75	8723.630
2098615	1233730	2851	302.7411	1418332	612368	9063	672.8343	87	8724.269
1917052	876532	2074	357.5514	1149400	390827	4374	1036.581	78	8726.232
193562	57975	513	21.1793	90130	21674	676	77.7236	61	8730.897
608582	1756404	11829	1148.807	373451	900497	24250	1791.425	78	8731.345
1667915	846327	3017	274.8537	1083990	413993	9334	583.8374	83	8731.547
2147528	789038	2839	176.4679	1306463	374439	6130	-47.107	80	8732.365
903427	194319	5803	493.9483	280811	58136	7608	774.2088	55	8736.457
820311	912564	17987	4892.671	426871	585678	54966	9373.393	85	8737.681
189718	50046	282	-48.5798	52994	13553	635	-139.3765	41	8741.162
1154610	1679167	5401	639.7961	619791	841356	13661	1886.182	84	8752.293
2338453	1693723	3139	537.2979	1470715	744522	7623	657.0503	87	8753.594
2050316	840327	2726	195.7286	1247596	426469	6535	428.6135	79	8753.931
1982561	728368	2561	347.4721	1158639	319096	5544	855.2184	78	8757.123
2335134	1341120	2165	360.4565	1331747	628690	5058	678.1538	82	8772.537
1237551	1149350	2076	388.2636	744079	462432	3721	121.5481	78	8780.004
516794	1356859	51020	1443.222	301022	674141	153456	4154.682	102	8782.844
1596122	1740569	5025	807.9025	956269	808466	10454	1434.669	88	8797.520
1491123	505331	1490	185.589	735773	179315	2334	274.1374	68	8813.153
2923123	1609537	5177	551.0297	2084725	1112093	14712	1372.943	106	8815.354
1988523	974569	2186	127.4346	1212993	451622	6288	-128.8432	80	8816.717
1550130	929281	2239	426.8079	930457	377420	4002	852.1122	72	8816.919
1838242	824528	3111	205.3271	1035662	349007	5822	54.2142	75	8817.498
1843192	910270	2169	212.8809	1118280	412165	3774	494.9214	82	8820.334
2594310	1179822	3133	396.1613	1382667	532062	7668	635.5748	81	8822.231
2296288	1242843	4070	708.327	1618961	673222	10974	1680.841	91	8824.268
1181681	905120	2306	99.1666	736803	396037	5461	138.1621	102	8826.910
339078	43984	228	160.1908	92806	8984	205	125.5005	37	8826.928
228389	36544	3198	142.8078	96002	17967	4949	444.8389	76	8828.077
1058644	809305	1754	314.5994	565522	318860	3056	59.2416	73	8830.042
622435	624182	20225	4363.623	314999	258329	39695	7755.89	70	8831.672
1878097	1113169	4032	82.7952	1267151	599076	12036	-20.9804	88	8831.832
742316	431560	11961	1350.812	325412	146624	17436	2008.96	64	8833.787
2128090	1037552	4753	282.0433	1308560	508061	10715	418.1115	87	8834.415
1876454	892321	1815	163.8215	996986	396540	5166	236.6126	80	8836.588
1510205	911499	3030	209.983	951473	433593	6655	143.3455	83	8840.612
1806970	750364	2425	345.0425	1050510	331777	5967	627.3487	77	8846.931
1789935	897181	3159	465.4199	1044481	397218	6282	479.0202	70	8847.012
405608	573144	4309	615.9349	121029	167391	5632	942.5552	48	8850.916
1488549	1338357	3205	227.8005	934869	588733	7300	197.53	82	8851.253
1775377	989005	2089	377.3929	1080737	437527	4039	885.7879	77	8851.815
1373804	1581690	2835	345.0435	866437	671779	7362	478.6082	82	8855.188
2035223	1066835	3038	273.8318	1249210	594958	7591	340.6551	85	8858.896
105449	82612	273	27.7153	29972	24513	301	-63.3139	37	8863.569
1927597	873703	2552	328.7672	1228634	402851	6182	726.4102	81	8866.215
2164950	844004	2062	256.2782	1375913	397225	3975	312.9975	82	8868.503
383944	180858	12530	4442.933	152341	60543	19774	6092.521	56	8878.832
1649012	683399	2646	192.2406	968349	299794	6152	163.7272	77	8923.786
1674793	1204055	2053	146.5733	1080734	538956	4875	641.4875	82	8925.036
741177	1790228	16854	2954.709	421014	817721	37625	5417.763	76	8929.600
1285678	1476749	2239	467.8079	869183	757367	4855	649.3655	84	8932.347
2033940	1258594	2662	305.9382	1300590	552028	6584	924.5624	82	8932.856
1757098	816191	2699	286.6139	1040413	402170	6197	704.2517	80	8933.784
469377	125945	11128	2352.681	153287	43803	16967	3072.449	53	8934.761
1545792	1210558	1941	399.6901	772161	525361	3554	563.5794	79	8936.687
180328	72028	136	-0.5704	55564	22173	294	-174.3066	43	8941.791
2106510	1922640	6322	737.2642	1563767	1086879	18581	2314.194	100	8942.233
1518374	614467	1764	375.1604	883189	278352	3240	1273.764	76	8942.513
2069903	832243	2815	344.9215	1190955	380933	6444	240.7084	74	8942.590
1179717	1736152	4109	483.7149	832269	882343	10880	812.368	90	8947.289
113069	253428	108	8.4588	30715	71078	34	-32.8926	36	8948.157
2140184	930213	2065	369.8465	1209137	428007	3333	539.3813	78	8948.832
1853997	821136	2561	192.4721	1134175	380208	5715	190.6115	79	8949.971
235507	63522	3397	292.1717	66835	17759	4213	423.7493	43	8951.109
1908120	3261991	8455	999.3255	1681140	1976477	21895	1263.309	113	8951.353
614380	2039321	10385	2193.598	347427	880657	20469	4057.511	73	8952.632
1547530	709398	2945	455.2145	980891	298152	6784	471.7824	80	8954.081
1343306	1005508	2811	419.4971	813079	461148	7267	1316.279	87	8955.576
2328307	1082180	4418	538.2498	1571796	520139	10030	1051.683	86	8959.167
2195699	804243	2375	228.2375	1261215	354960	5585	401.3185	75	8959.641
1627938	1602499	3800	635.18	1218117	885939	9745	1455.694	90	8959.898
3246747	1666785	3820	388.302	1983481	786472	10506	919.1866	84	8960.514
221249	32990	1734	144.4774	60819	8988	2349	78.9789	42	8967.919
931666	1134760	2714	347.4554	599536	502737	6613	464.3893	85	8968.910
2149778	1306098	4272	944.2592	1441446	647875	9777	1464.09	85	8972.468
1459002	1223874	5658	502.8138	1214572	580684	12224	1139.966	94	8975.514
2350648	875303	3057	430.0977	1425694	412908	7433	714.3913	82	8977.992
659671	1804031	13540	2269.594	482865	1019873	41804	4734.404	86	8979.059
119403	170406	7716	248.6676	40338	56025	11512	369.4232	45	8990.292
2029756	1072056	2523	448.9403	1220256	468784	5095	333.8295	79	8997.179
1610815	1257357	3771	588.3531	989268	576594	6910	1116.651	84	9035.405
984960	1859202	110752	2781.787	659304	1175674	235211	9152.137	102	9037.236
128467	55963	2505	-76.4695	36622	14805	1976	-162.3464	38	9037.835
951613	2073575	152747	3749.707	522351	1084429	284247	7301.857	82	9040.312
1188341	1481743	2572	553.8892	775318	663440	4574	802.8014	85	9041.530
2161428	1097078	2761	390.6921	1365214	508878	8268	702.2348	85	9044.413
944325	1402667	27186	5010.935	490885	652966	64887	9952.761	74	9047.087
1460756	882245	4891	302.1851	906628	442039	12258	462.0738	84	9047.529
2081879	1042071	3408	548.5888	1400033	517351	9308	1328.579	89	9049.805
1494157	1189679	3190	453.959	1006884	542407	7424	936.6864	85	9052.661
590064	651469	20215	5817.062	253403	242953	34409	8509.545	64	9054.044
185211	31158	1737	87.0457	52278	8391	2205	247.7005	41	9054.752
1716027	930153	3395	220.4595	1076554	435492	8313	35.7593	83	9055.314
836011	1269408	2198	204.7078	516784	585992	5991	255.8951	80	9055.595
1948814	971656	2511	401.6671	1199670	444186	6162	854.2882	76	9055.740
953158	1148745	70877	2363.8	511434	527567	107693	5410.978	73	9059.485
864616	1748784	52457	6260.438	569021	1059436	205869	15627.45	117	9060.808
1063626	994752	1929	312.4169	599951	373778	4710	722.231	74	9060.922
1951605	1392284	3820	495.302	1177630	642379	8974	713.6414	86	9066.013
2360773	1061254	2962	605.7682	1457813	514839	8350	894.435	85	9067.112
1589514	592884	1959	238.0999	873313	247700	4542	500.4062	73	9067.978
1563371	741230	2232	213.8152	910393	394613	6133	495.4613	85	9069.884
2632113	1168471	1960	166.956	1645419	574127	4121	8.9881	83	9073.572
2598016	1588957	5861	654.6021	1830573	857042	14462	1448.918	93	9081.481
594195	1229068	10285	939.9885	292268	525507	28517	2471.404	71	9083.340
492640	123720	1165	-79.6435	204130	38159	1877	-303.1003	59	9084.623
168122	369167	58818	739.0898	58382	136592	95509	889.2549	52	9084.827
1984960	874576	7290	183.969	1139281	395477	12973	123.1853	78	9105.133
596839	1192423	21715	5132.211	335333	552734	52059	8961.71	76	9113.613
1521379	667855	2532	165.6452	912166	301393	5365	547.9765	78	9126.814
1788023	1155088	2829	739.9069	1091756	513017	6151	1150.871	81	9129.459
2120062	971156	2782	489.6702	1135196	401638	5740	1225.014	76	9133.263
2587739	1049008	2971	301.4731	1775045	697319	11308	868.7788	98	9137.051
1482750	625151	2125	315.2125	765899	239356	5015	344.3415	65	9137.072
170338	141804	13477	1078.66	50199	43971	20209	1698.925	42	9140.381
1968165	993429	34110	6446.571	824283	421071	64813	10145.41	70	9141.165
1134030	661536	2092	336.9612	805013	287565	5242	324.6762	85	9142.666
1512673	1162161	7267	124.2787	1027007	659803	16187	924.6907	92	9146.115
1274832	702661	1563	331.0843	727473	340797	3869	951.2509	79	9146.426
[truncated: 8,001 more rows]
