# Supplementary material for: Mitochondrial calcium uniporter-mediated mitochondrial dynamics imbalance contributes to contrast medium-induced renal tubular cell injury
Source: Front Mol Biosci. 2026 Jun 29;13:1848361. doi: 10.3389/fmolb.2026.1848361 (PMC13357276; doi:10.3389/fmolb.2026.1848361)
Supplement: Supplementary file 1 [file DataSheet3.zip › Flow Cytometry Assay(1,2)/Flow Cytometry Assay-1/╧╕░√╡≥═÷-1/╡≥═÷ 3/CSV/PI.csv]

FSC-H	SSC-H	FITC-H	PE-H	FSC-A	SSC-A	FITC-A	PE-A	Width	Time
2232493	1768698	2266	371.9226	1298033	867874	4693	794.6773	83	41.687
357627	286298	2248	43838.51	152870	96390	3255	62440.61	58	58.398
852072	925436	988	23.8268	511963	391228	1929	-127.5831	79	63.531
1128126	1234647	1974	244.9414	714840	529492	3610	516.521	79	63.667
1730857	937228	2182	486.0102	1152890	569717	5251	1143.381	92	63.775
2219488	1015580	2428	99.6108	1412973	482486	4460	515.206	76	63.888
1925684	723734	1420	386.662	1098996	336472	2591	670.1551	78	65.291
1967945	1016429	2144	325.4784	1348138	518050	3998	602.6878	88	69.323
294997	442519	1732	17119.77	149466	334367	6026	28778.86	104	70.325
1642219	764600	1605	289.0405	1003642	320272	2862	471.1582	78	71.567
2195153	1303590	1993	397.2073	1611782	636187	3793	909.1873	90	76.267
1978362	1031114	1391	342.8351	1170286	422507	2494	679.1134	76	77.474
1687914	794303	1516	329.8476	1029433	351286	2671	109.6431	79	79.343
680854	1245710	2145	3921.334	370680	617383	4017	8051.954	80	81.457
1633415	1481752	2506	498.3866	1070739	736231	3805	1143.46	81	81.507
133224	90640	67	14.3587	36158	24942	176	-69.3264	38	90.733
1764842	1390201	2691	467.7651	1166233	720754	4987	1209.371	92	91.241
336132	244920	542	700.0062	153738	93906	761	1008.492	60	91.806
483498	1014323	2702	5066.182	227027	412113	4326	8839.488	68	92.789
2227792	1075281	1549	415.0989	1315216	465446	2935	817.6535	80	96.910
1553617	784333	2040	545.444	1035129	377097	3799	1081.324	82	102.516
1084676	1299252	1729	489.1969	598400	557208	2819	638.3459	81	115.225
2126147	790210	1539	471.5379	1203747	356989	2629	1228.687	78	147.627
246389	395167	1247	21758.56	123578	150034	2170	35213.74	60	150.946
2410263	920859	1611	453.1771	1424880	421084	3101	555.7661	84	159.543
1542315	836381	1619	214.0259	920680	338920	2689	70.0529	76	164.688
1970433	1130857	2389	415.2229	1303668	617774	5150	1269.915	84	164.855
2104958	1285138	2330	263.713	1338528	683875	4400	434.84	88	166.146
1575490	842842	1679	396.3919	938150	402488	3183	726.9663	81	168.688
1615788	551966	1458	210.1938	922757	222715	2279	257.0519	70	168.846
1778623	843658	1586	352.7746	1027743	348002	2640	394.104	68	168.921
554027	1075970	1458	876.1938	301687	483715	2520	1589.372	66	169.011
500199	956419	1754	7830.6	308951	489913	3816	14531.88	79	178.206
2269313	1150647	2788	436.8068	1343066	587780	5900	729.99	86	181.458
2290942	869592	1741	390.4701	1338047	394110	3095	523.6295	78	186.258
2481196	1602899	2546	646.6306	1690705	817508	5162	1321.188	88	186.802
264512	524760	1113	1230.839	140335	196274	1265	1880.967	63	191.609
1547604	1340186	2003	371.7683	1011100	631736	3440	936.984	82	198.153
680949	616654	842	326.8362	348101	201157	1230	944.003	67	210.362
101542	73937	198	235.5078	30145	21442	268	164.4348	38	214.704
1165445	1910118	2592	512.0112	845992	1013193	5033	1247.751	87	244.612
173109	241949	498	649.3378	59023	82437	645	698.1845	47	267.919
491788	116038	248	-6.6872	171041	45776	568	42.2648	55	268.210
545749	740083	1593	29187.77	261014	275629	2131	46446.35	66	270.416
3115183	1418316	2565	730.8965	1951627	656922	4997	1367.932	86	271.509
2529247	1261257	2397	405.0717	1708509	633350	4687	838.5407	87	274.658
1506372	812347	985	299.2585	956991	330206	1678	649.5358	76	274.996
2446834	955287	2222	364.2542	1492480	436936	3572	684.9892	83	276.377
403914	690284	1422	571.3742	117394	194927	1768	599.5848	47	279.211
2449972	1070650	1921	272.5681	1397991	468560	3442	621.6962	78	279.532
1416599	685008	1477	304.4597	865422	312132	2387	885.5107	81	281.001
2315121	807277	1748	393.4628	1391901	362148	3505	-121.3695	72	281.050
757982	1370069	2005	1157.48	576669	766725	4399	3174.984	88	284.860
256427	83693	154	99.8394	71782	23739	162	54.6882	43	286.773
457104	222601	253	192.5933	186566	72468	342	216.7862	59	287.459
2268248	972210	2061	518.4221	1300939	457573	3848	853.2728	82	299.993
206291	41707	19	48.2659	62232	12141	-175	27.1825	44	302.717
2023645	709891	1235	279.2835	1177645	306861	1799	462.1239	78	304.493
2012163	1407336	2407	431.6327	1322698	695913	4949	796.8389	84	305.061
2177819	1053847	3424	737.2864	1182461	465251	5698	1378.058	78	306.267
264097	490509	458	356.0938	79348	142632	340	509.074	46	313.558
2509439	891605	2204	343.8444	1565526	420905	3838	1038.712	81	316.107
532549	1329297	1306	363.0666	384061	663873	2500	598.25	86	319.043
626175	294072	1195	21093.04	240040	110102	1878	33041.75	61	324.292
1732179	1169848	1724	390.9164	1147001	541227	2640	841.104	85	360.016
1780568	1253545	2775	618.6775	1194026	677050	5650	1448.965	90	374.426
2169220	2147069	6109	1535.915	1515386	931761	10392	2046.591	88	375.706
1903148	1000062	2151	280.4711	1098486	432851	4040	554.644	77	376.400
1837566	1531330	1853	277.3533	1256257	771353	4309	100.9349	85	376.874
166957	106863	157	231.4077	40625	26514	175	244.8175	29	377.052
781982	1153441	1397	420.9717	534789	559815	2619	942.1259	84	378.776
1691981	889492	1930	347.273	1063165	434976	3847	778.4167	85	381.554
1464130	1221918	2453	333.0133	969614	555587	4819	562.5459	75	381.579
103571	14327	253	281.5933	23678	1686	113	350.7393	25	381.793
1335322	634380	1419	494.8059	745877	266853	2103	1086.378	76	382.554
1276638	1256249	1981	353.9341	732852	561800	3815	770.0215	81	383.442
1816798	1294826	2555	634.3355	1198744	552591	4636	1237.88	82	386.162
2758162	937534	2007	464.1927	1652195	472596	3851	975.8411	78	386.369
1166475	1441755	1786	299.9946	741309	789145	3640	554.204	97	390.623
203773	18310	-47	95.7633	60157	5180	-206	119.6434	43	391.990
1004552	1285072	1619	116.0259	619146	634742	2966	-111.8074	83	392.018
1859062	594409	825	424.2825	1025276	252172	1163	727.6443	73	395.211
1895794	213090	398	234.7278	678217	65313	444	352.1084	61	397.569
1318007	663484	969	163.5609	750541	266406	1660	124.126	73	400.451
1987489	1455111	2509	296.9549	1220468	695194	4467	513.1987	81	400.543
2661118	1030213	2213	521.5493	1522909	483400	3923	853.4803	82	405.709
257995	1089585	2612	4344.133	169995	570079	5395	10318.66	80	414.960
1333023	1895054	2917	1189.244	879624	936409	5243	2927.532	84	418.034
2089288	1661033	3217	477.0737	1392264	823108	5472	875.5792	84	459.865
284241	82462	484	240.3524	89594	31258	466	183.9426	74	482.932
149467	29688	-14	295.0146	41511	8330	-137	563.7143	40	487.996
1720083	885155	1882	345.1802	1088698	426472	3446	478.1206	80	490.546
1691556	1038210	2327	463.1447	1021981	492589	4257	932.4177	84	493.244
175983	22061	87	843.4807	43202	3756	80	1055.488	30	493.384
1961687	1018085	1863	267.9143	1263456	492755	3900	634.79	84	494.055
151441	325471	476	1076.504	58165	117633	498	1612.338	51	499.622
126563	344672	617	8144.214	63608	147342	1159	14892.22	56	499.755
2873807	1363083	3224	554.0664	2432145	1096813	10399	1374.584	117	500.733
712345	1615721	2440	9736.884	460278	799949	4679	18270.69	79	501.845
1871730	916217	2011	384.6171	1162571	402044	3792	590.3312	79	502.523
668047	1437309	2024	20893.75	369516	775796	4417	37021.39	85	505.099
1908564	813360	1752	241.8872	1027187	346414	2678	251.6358	77	507.853
2784920	994973	2940	516.934	1687880	477083	4812	936.5532	82	512.037
2434622	1113448	3179	652.5419	1620439	545146	5849	1633.329	89	514.706
2314668	829516	2168	531.0248	1431534	367726	3941	711.8901	78	515.567
2581538	1273842	2444	492.3084	1498597	627912	4753	436.0433	83	519.560
206892	280857	655	565.7455	58436	80526	663	741.5943	43	525.867
951001	986959	1162	470.7882	570703	404515	2233	608.6713	76	528.200
977230	981747	1094	135.5734	624184	434721	1971	413.3731	85	534.446
1886731	1423932	2223	711.1103	1042208	701859	4110	1483.571	80	592.038
2063579	900967	1680	422.248	1110682	410986	3207	709.5127	79	596.240
331321	151086	1460	28356.91	152009	53867	2296	40349.61	61	605.783
2626635	1145187	2185	276.5785	1748975	581905	4614	227.0454	88	606.615
2013478	1252440	2805	604.3605	1539307	737540	6061	1359.822	96	607.570
1609756	1122044	1996	524.7756	1014011	518349	4281	1060.964	81	607.999
639096	847702	2353	30841.4	298437	337205	3850	47627.98	69	608.998
2265199	891049	1838	467.5118	1333205	388226	3556	1359.292	79	613.095
1409330	1215983	1711	395.7871	876662	551687	3026	1394.559	84	614.802
839588	1690108	2089	11161.39	409509	701249	4327	19458.34	74	616.265
1462631	530415	1361	181.1521	834342	227555	2817	454.6337	78	620.075
1951127	851157	1463	503.4743	1109982	374605	2704	698.8944	73	620.144
2073965	827861	1613	322.8893	1344592	370536	3386	478.7546	80	620.471
1597646	881144	2155	242.8955	1711636	659378	6005	493.8805	108	620.872
1767972	1072222	2227	344.5347	1088759	492759	3586	-170.0254	85	627.436
176219	36764	185	-114.6215	48426	10251	359	-336.6601	41	629.265
232490	63195	127	-103.2753	70890	18159	211	-114.3629	46	634.998
1355924	706228	1332	316.3252	844018	296864	2281	546.7641	78	639.902
1851536	1163704	2419	234.9059	1263451	612063	4366	221.7326	92	646.359
1638985	679694	1297	187.3617	919165	290879	1843	418.7923	76	649.272
1142716	1082846	1836	229.7996	775297	479050	2770	243.397	83	689.601
2102345	916862	1934	380.6974	1294888	407954	3656	850.9016	79	698.269
1924719	1445664	2232	571.8152	1308948	830317	5814	1833.365	93	704.333
198006	26627	34	4.1074	60238	8098	-6	108.8634	44	706.734
1547064	1034360	2922	582.5242	944093	510823	5336	1088.15	86	707.328
1870665	865518	1583	565.2063	1079875	355046	2767	932.8287	78	707.891
335467	372375	1330	24874.61	157190	127096	2014	36954.18	60	711.722
1694242	798548	1497	144.5817	1007824	362316	2914	291.6754	76	713.837
2079093	722799	1539	100.5379	1187227	322883	2678	387.6358	79	715.001
2665583	1101815	2423	424.3303	1774523	584611	4577	959.3697	85	716.126
2387552	1579623	2028	532.1708	1209825	655801	3190	1035.959	73	716.862
2561194	1596144	2588	610.5868	1763758	881002	5830	1338.063	93	718.160
1834839	1119720	1980	689.078	1278371	544529	3554	1234.579	88	719.204
2067130	1047110	2753	400.8433	1252593	484063	4702	718.3822	83	720.358
1800979	867348	2058	397.8538	1080222	418301	3798	748.4678	83	720.616
1703783	844078	1583	350.2063	1056185	381529	3172	372.5492	82	724.348
373676	922522	2169	2791.881	184345	369716	3761	4198.792	66	725.775
1126969	1603879	2354	350.2594	799017	748711	4161	258.2321	85	725.799
2275621	635088	1766	413.8726	1298036	246729	3160	795.276	74	726.647
1686218	749710	826	145.1386	1007228	335716	1248	284.4128	79	729.487
173810	68268	345	-43.6455	47641	18590	466	-355.0574	40	731.845
163637	11305	-30	775.317	44718	3083	-246	814.3994	39	732.833
2311336	1257482	2194	392.2834	1518521	611754	3956	886.7316	84	735.038
2416160	1500760	5741	1463.87	1458464	719079	9935	2795.354	83	737.185
1848757	1480672	2731	370.0091	1252622	769542	5786	824.3946	91	740.866
431116	606354	1592	146.9112	449370	532099	6034	372.7074	129	744.551
1815160	879680	2074	251.5514	1043932	434982	3337	508.8057	83	746.628
2278594	964308	1807	155.9727	1468531	479222	3352	-65.3528	78	746.702
1743693	1103310	2127	281.9247	1145598	510082	4255	382.7055	73	746.744
1778915	1009587	2648	218.9528	1074942	462310	4414	206.8254	79	768.532
1447685	842174	1811	275.3971	878401	372844	2951	461.3511	79	799.141
1981905	1106329	2521	439.2281	1280804	556233	4770	824.597	84	804.959
1599071	844605	1187	233.1907	1022532	365659	1937	387.2657	79	807.839
2283051	1033352	2409	346.3449	1297903	475218	4332	469.6252	79	808.898
1968516	1016875	1727	490.4847	1296460	495264	3187	914.3907	84	813.414
1561160	726937	1281	280.6641	987412	389671	2366	588.5326	83	816.700
2215738	964899	1946	108.9706	1204236	436857	3383	-100.8137	84	818.576
2486444	1073185	4228	1067.591	1600568	513639	7391	2396.435	84	821.318
144703	15633	131	103.1491	39043	3890	41	209.1001	37	822.192
1308262	1371970	2055	1203.286	857991	627750	3563	2572.284	82	823.511
881311	1942581	2232	998.8152	582858	1036087	5465	1930.587	94	835.174
190998	329796	1995	1045.92	165818	335369	7017	3424.254	137	835.606
447858	410482	1345	25050.46	168925	130148	1767	33715.73	57	836.659
1686097	573531	1044	331.7684	961159	238523	1408	667.3888	78	839.770
1713192	604851	1074	12.4514	982024	269070	1635	180.7235	78	841.459
996336	836804	485	27.2085	517264	343758	149	-150.4411	66	841.919
416862	150964	1979	598.2219	167577	52289	2800	886.08	58	849.259
1913296	1214736	2553	508.6233	1194038	577926	3884	740.0924	84	915.444
935954	1639166	1841	443.0801	661389	832233	4053	1133.773	96	921.795
1781849	1080048	1749	342.3189	1016682	479449	2898	1307.978	81	924.784
902216	771396	868	24.0948	552449	325052	1463	26.4743	74	925.341
1840874	1657379	1902	391.3022	1228633	722513	3683	698.0163	84	926.301
230031	520765	899	722.6339	70781	162378	1270	1107.247	45	927.604
2574237	1174918	2819	547.3459	2274192	868345	8203	1595.588	107	930.154
180132	228096	190	28.659	39129	56735	199	22.3639	24	930.279
686955	1237476	2010	405.761	444835	579857	4075	563.6075	82	930.935
2383310	1236328	2731	529.0091	1590715	616364	5122	1424.944	87	932.953
1122894	884801	1805	274.2605	680227	359282	3404	-29.8356	78	933.713
1602823	1413044	2260	489.786	1219332	715750	5030	506.183	92	937.562
3121679	1139160	3085	440.0685	1816120	584777	5685	791.9285	85	938.284
333302	107828	149	274.5589	112505	35786	319	394.0959	46	938.718
2287347	1008608	1658	380.4138	1200170	415257	2691	507.7651	79	940.175
1387380	571413	1367	167.2887	792787	242605	2392	323.7912	76	941.703
115517	10043	28	400.9708	27494	1660	10	378.561	27	941.820
1653897	1623473	2583	486.3063	1407825	1050955	7488	1081.477	113	945.617
1636968	1558473	1916	558.2876	886605	744820	3356	964.0716	84	947.174
2428648	1259997	2481	360.9841	1527323	606241	5074	1130.851	86	948.855
1843466	903980	1426	143.7986	1102411	420383	2718	150.8798	82	952.591
1534853	1228060	2912	547.9632	1058128	682457	6170	1373.137	89	952.902
547806	1823275	542	690.0062	164207	528841	813	1086.009	50	958.475
2225649	913461	2618	312.2698	1478597	464370	4690	313.109	86	968.941
2172778	952123	2312	397.3032	1324740	531027	4464	945.6304	87	978.869
1888814	1172871	2471	686.4231	1154157	506910	4271	1572.403	72	978.980
101935	22664	77	87.9197	27681	6318	148	16.7028	35	985.485
2479180	2119787	3743	675.3823	1537796	1001550	7549	1315.699	83	995.999
2200514	1148064	1785	324.1385	1357969	493863	2768	865.6848	78	1003.541
2107711	1554457	3161	532.1321	2368279	1331193	10068	1733.215	130	1007.092
2724139	666807	1556	-13.9084	1357872	256716	2620	-367.018	73	1020.161
2187078	1086631	3057	386.0977	1304495	528413	5432	750.3352	82	1029.363
1791764	842367	1702	323.0822	1077119	374587	3144	584.5784	78	1031.651
1032425	380033	700	-127.73	521618	167028	1339	-619.6821	68	1032.129
2163138	1027597	2235	432.3835	1309074	552303	4792	1298.431	89	1045.784
1665530	1169868	2861	432.3021	1148330	567410	4996	807.0756	79	1046.092
1506339	836995	1739	327.7579	1062391	437426	3644	780.6284	87	1050.992
778943	1384932	1941	345.6901	558228	668550	3994	784.2634	86	1051.827
1117210	434254	847	68.1167	599029	175560	1304	293.3544	75	1055.934
1783151	988700	2057	456.9977	1101937	499436	4038	765.9318	88	1056.930
1465963	800086	1616	279.4576	828607	342844	3250	813.325	78	1057.738
1626908	765068	1668	514.9748	962472	367087	3128	965.8808	77	1058.062
2048322	1100193	2322	481.8642	1097111	483079	4401	1354.696	79	1060.640
2092711	1094267	2205	392.7005	1391341	524144	4708	219.5188	88	1061.496
2212951	1169104	2543	379.0623	1518781	633054	4881	798.6241	84	1062.366
2029739	825634	1992	633.3512	1191693	400637	3304	1191.554	78	1064.864
1764177	1994596	2932	601.0852	1214642	1008626	5977	1028.91	86	1065.414
1766669	1076784	1567	265.5087	1097313	486522	3003	353.8683	80	1073.950
2183174	1087437	1658	334.4138	1396628	545958	4151	366.6711	84	1074.942
2558824	990890	2239	312.8079	1601768	480271	4485	527.6085	81	1087.353
2750842	1406618	3276	758.5836	1788499	712094	5668	1337.375	86	1098.883
2100795	942682	1928	518.5608	1333959	474224	3789	1071.763	83	1099.806
1920649	820028	1565	293.7965	1077349	357730	2648	650.9528	77	1103.846
2023546	1773030	3284	550.4324	1490136	970838	6929	1474.917	91	1112.825
418733	207361	3058	756.9538	139526	65166	3957	1141.588	52	1125.829
1694412	892814	2028	548.1708	1086479	408748	3630	1469.643	82	1131.321
2057436	999178	1542	320.1062	1169123	428030	2918	743.0998	76	1132.253
138487	14459	-2	364.2878	37858	3980	13	380.1293	38	1133.732
168054	150973	352	1527.347	59228	56190	582	2272.25	50	1134.141
1675278	857954	1322	376.7642	969210	362746	1983	509.6463	79	1134.868
667939	636903	840	16996.12	298800	265033	1781	32603.71	71	1135.747
1801830	964566	1867	497.3387	1266838	485355	3833	846.4313	90	1140.166
981259	330607	668	-11.1252	469460	116530	1316	-268.3724	64	1140.797
170591	231510	324	654.3764	64776	88534	507	992.0427	52	1144.521
2440752	1149958	2022	309.0342	1477979	568073	4503	369.0183	82	1144.856
1703525	765605	1735	452.3335	1079725	350460	3208	1101.369	79	1145.786
168856	585296	463	450.3743	49302	168472	856	504.8216	41	1146.997
212088	104097	45	66.5245	57597	28934	7	-7.0073	41	1151.358
196864	216355	709	438.9749	108497	106580	1266	798.8226	68	1151.983
1804344	870973	2080	175.688	1068610	372664	3485	126.5085	81	1152.477
2095845	688881	1392	469.6912	1166722	282233	2612	725.1332	75	1158.037
2310137	1038305	2683	289.9163	1413325	507211	4924	768.4364	86	1166.472
1408551	552888	766	138.7726	713436	211621	1433	216.7913	67	1167.123
1357338	783377	2355	338.1155	835616	360424	4396	748.4156	84	1169.422
249062	663362	1109	2528.415	119154	274267	1905	3982.871	61	1170.191
1926378	857857	2846	522.4606	1168630	426877	4964	1246.68	83	1171.638
1643061	1230119	2459	537.1499	1138607	601637	4685	1046.828	89	1173.650
2484236	1400310	2917	669.2437	1527127	644382	5482	1197.14	82	1182.302
1627072	1126155	1935	388.5535	1079393	597769	3715	861.4115	90	1184.433
2088720	1424530	1737	384.0457	2007725	1234817	7269	1539.991	118	1195.383
2161693	1012005	1841	433.0801	1393132	472691	3471	975.5231	82	1198.274
1760310	679570	1249	92.2689	1014476	294567	2288	-337.2432	75	1203.914
1396362	544978	1218	299.7298	766236	230162	2214	276.4054	75	1242.644
1871468	1653468	1721	407.3481	1189801	865008	3765	1166.217	86	1246.809
1813893	830494	2102	298.5222	1086866	352718	3448	369.8328	76	1248.532
1730635	933237	2647	362.0967	1076944	466451	5102	656.8222	86	1249.463
591319	1372284	2797	7057.512	324319	620632	4883	14495.34	75	1250.860
1824384	1132932	2449	264.5889	1838322	859953	6549	19.5989	114	1251.283
1946632	1096942	1593	407.7673	1239977	532727	2678	720.6358	85	1253.798
2088529	954715	2255	350.5055	1267485	428261	3950	417.595	77	1254.541
200750	353143	1323	1768.62	140344	358740	5530	6619.233	109	1257.880
822437	902250	2267	559.7787	676580	520697	5344	1357.998	94	1260.575
1904066	1199943	2728	219.4408	1257160	568450	4870	251.207	85	1266.813
661529	1393579	2195	14738.14	338579	620681	4093	27960.02	77	1269.282
144039	233573	679	963.2919	82688	143722	1709	2565.075	67	1283.182
1881738	947533	2108	288.6588	1093301	422232	3841	603.2801	81	1285.129
2121267	1022220	1844	396.6484	1300350	465729	3096	846.4856	82	1288.140
1238822	666413	1326	213.1886	742568	305602	2636	698.6796	83	1296.067
2507333	1068514	2505	312.5305	1607750	566841	5316	790.0276	87	1297.587
2196076	969797	3257	872.3177	1223650	416423	4777	2024.59	77	1323.781
1598951	1295876	1313	233.0593	1043867	663831	2879	319.7119	88	1328.555
1465128	870512	1312	351.2032	960057	377331	2846	277.4606	80	1340.942
1975842	2091512	3446	560.1206	1360866	990718	5922	1578.824	89	1343.107
1653284	1994044	3146	698.2906	1264776	1039273	7629	2502.187	135	1349.852
2056690	918926	1813	150.1093	1230102	421380	3192	76.6712	79	1353.700
1068105	1541646	1904	315.0144	653376	692054	3667	732.3187	82	1354.144
112924	51473	72	111.6392	30683	14096	63	244.9343	36	1356.257
1523403	1472011	2663	443.7943	1077174	718753	5453	960.3133	88	1358.503
1269304	745894	1563	276.0843	748663	342468	2152	893.3272	82	1359.593
2049287	614373	1465	181.1865	1211666	292432	2682	328.0602	79	1359.682
2141796	1091243	2079	239.8319	1202664	458878	3304	281.5544	75	1365.542
1705828	856503	1860	336.346	1009718	462653	4127	1080.125	85	1368.429
2258021	978902	2336	302.8496	1334064	421854	4011	549.8171	78	1368.867
833000	2142855	5291	35431.63	469383	952135	9394	56756.2	68	1369.172
2098987	549275	1231	282.8591	1228006	228833	1895	143.3095	76	1371.279
2269577	1478556	2602	544.5722	1421005	617447	4322	743.0642	77	1371.338
1744949	710262	1691	53.6651	1036028	328228	2781	-19.1859	80	1376.566
2089893	987658	1828	175.9508	1361258	454729	3202	208.2322	83	1383.636
871562	1108631	1827	19041.09	555976	628163	3924	35056.34	81	1384.699
2047170	941340	1751	318.0311	1188677	459210	2866	446.5826	81	1387.936
544839	903377	2037	18044.88	271731	367721	3239	26807.91	69	1391.506
1610912	1374772	1998	449.4878	1071673	632366	3872	134.8192	84	1391.892
625666	1299087	1697	13226.8	306400	602345	3239	21554.91	76	1395.156
1900050	1719049	3388	594.4668	1218939	889108	6388	1186.767	95	1396.674
1382257	754859	1181	278.0541	850257	341181	1882	628.1802	79	1417.001
1958003	1305169	2424	363.1864	1144950	582132	4643	649.8723	82	1443.290
1212800	947680	2007	287.1927	799205	449420	3915	763.6315	82	1453.880
2723754	2479397	4000	593.4	1992025	1333614	7724	730.5164	99	1457.548
3202346	1481682	3557	550.1477	2036831	710459	6809	1470.185	86	1461.841
1597175	598004	1026	284.3586	902606	268101	1816	415.6776	73	1462.278
1778339	1667380	2004	537.6244	1055037	758371	4261	977.8421	80	1467.849
1338137	729843	1370	296.857	857100	329750	2592	271.0112	75	1467.869
1463879	757488	1071	298.8831	813924	306133	2019	401.4659	73	1476.327
3101306	3601073	6310	1072.991	2500942	2023293	12851	2180.741	107	1479.175
148328	17823	157	-29.5923	41043	5253	162	-164.3118	39	1485.408
983652	960024	1576	435.2136	656722	440607	1936	1172.41	83	1489.107
1793858	1083425	2281	534.7641	1130593	503794	4432	1248.235	82	1497.857
1681520	885358	2036	396.0196	1020662	430584	3800	585.18	75	1497.887
2442157	1116872	2284	402.3324	1519864	544827	4225	596.0225	82	1498.585
1517897	1085751	2180	241.298	985779	486439	3520	-411.528	82	1502.045
1452726	533738	801	95.7361	795878	205163	1264	-147.8896	70	1502.482
2020583	1059127	1724	460.9164	1219341	513727	3349	917.0789	85	1509.222
2234251	1046213	2064	615.9904	1354747	485959	3759	1236.08	82	1510.744
1641725	695503	1957	345.3877	1038956	318472	3464	481.5304	78	1511.219
320510	50171	365	203.4765	90651	14318	541	246.1501	45	1516.721
1703283	1006039	1593	256.7673	1024612	441143	3151	256.5711	78	1536.392
194407	390968	2536	793.0696	234586	601625	9931	3282.929	191	1538.097
200619	73372	261	126.4421	54347	19957	426	118.6986	40	1541.506
1209400	2206411	3723	8243.261	812279	1183670	7361	18247.75	86	1568.552
1516457	956991	1915	396.4315	1130502	503717	4312	947.5032	89	1568.678
2678386	1001255	2156	374.7516	1605728	478172	3579	463.9819	78	1568.982
1707403	1134822	1624	401.3064	1026850	477911	2673	340.3553	76	1573.003
3473401	2300577	3903	586.3583	2473520	1249196	8533	1349.101	93	1573.609
1875672	1786870	2456	315.5816	1251984	874260	5159	406.6199	82	1574.315
2333589	907346	2567	370.6087	1500461	489890	4961	754.1121	87	1576.848
1499277	1162689	1782	286.5702	1020700	610516	3114	1226.895	90	1579.021
2878231	1725319	5229	1026.547	2054809	893496	10515	1834.891	91	1580.814
521795	1479388	2037	5401.875	284862	658728	3482	9951.94	76	1583.887
1836758	800425	2064	408.9904	1063450	346745	4174	701.3614	77	1584.319
2496709	1136156	2574	501.6014	1575664	577756	5430	1364.623	87	1586.668
1832428	967862	1715	352.2115	1063709	412638	3246	253.9006	82	1595.989
108108	13517	44	182.6684	29340	3600	3	134.5683	36	1601.217
156032	245847	110	54.171	47714	80637	293	39.8373	44	1601.800
2579381	1287867	2402	548.3522	1591219	572881	4489	1090.033	83	1604.838
1705326	932875	1652	362.2772	1018286	428081	2745	1068.995	80	1608.661
2222110	835261	2051	391.8611	1355563	353651	4097	329.4417	80	1612.868
1965354	1156711	2131	449.3491	1124236	486587	3810	654.741	78	1624.161
1791072	590651	1374	390.2814	1041786	261973	2201	549.2761	78	1627.852
2297022	1333374	2453	502.0133	1469176	621589	4290	1067.669	86	1631.483
1387565	1077791	2732	825.8652	825664	497622	4851	981.9411	77	1645.834
1388083	606431	983	213.5463	803641	261773	1382	637.1302	78	1678.984
175025	25089	88	0.3368	54277	7378	169	-224.3191	44	1682.468
2423323	1133523	2608	453.7088	1475693	571084	5085	687.2685	86	1685.831
2053444	700325	2024	462.7464	1733911	542171	5767	1460.129	101	1686.066
100331	5831	-10	61.439	26907	-1837	-47	-49.2367	27	1686.085
3331726	1236503	3234	469.6274	1989065	569207	5270	1274.647	80	1686.729
1715005	869560	1198	337.6078	956409	343496	1698	173.6578	77	1691.453
537313	1238848	2332	16881.43	284627	568255	4262	26830.7	76	1695.544
1590979	1513691	2868	491.2948	1072982	755179	5931	1353.529	87	1696.859
2482141	1231321	2704	361.8944	1547229	584406	4746	667.0506	86	1705.496
344908	964384	1543	703.9623	105329	275896	2097	955.2417	45	1706.033
3385766	1707139	4108	693.8588	2311976	961425	9024	1628.446	92	1709.442
2468672	1403470	2443	414.4523	1602401	700759	4747	639.9067	84	1712.873
1401818	836055	1923	424.2803	923642	419060	3830	372.863	85	1719.507
1847450	693999	1687	182.2407	1060486	309350	2702	470.1822	75	1720.263
1830529	1240490	1966	323.0926	1188564	620906	3739	665.9579	88	1724.478
1442148	1717219	3070	662.227	1018094	1009935	6567	1888.009	97	1730.303
159765	272677	635	1213.624	112542	200476	2128	3525.781	99	1779.541
189392	33461	81	63.3441	50659	8679	23	184.6903	39	1780.587
165168	168777	301	295.6861	54734	51509	135	491.5735	45	1786.377
224958	468033	1232	1448.715	124333	222682	2291	2955.325	66	1787.505
105823	146804	897	740.9217	36595	58465	1321	1277.908	43	1787.692
2781736	1414444	3410	487.301	1854579	734740	6169	755.2809	91	1788.638
2431518	771359	2442	525.5962	1500217	341963	4209	837.3249	80	1791.783
2390843	1590234	2409	428.3449	1712829	864371	5127	589.2247	90	1793.680
2906770	1139037	3466	564.2426	1868351	572426	7366	1327.033	85	1798.119
142711	18823	151	-99.7289	41026	5497	222	-429.9458	40	1800.122
1346471	537297	1196	208.8956	793300	222132	2190	512.859	74	1800.242
2011722	935300	1255	465.4055	1123042	423007	1970	1169.517	76	1800.309
1895944	1148331	1657	238.5577	1243509	541246	3178	546.6858	81	1804.363
2408550	993823	2356	646.9716	1439724	492021	4940	2100.134	77	1804.481
2385646	1694213	3438	550.2718	1672662	840095	6305	1097.71	92	1805.943
1497037	489589	1061	33.3221	820094	215469	2147	192.0467	75	1813.645
2295751	1107174	2311	211.4471	1460493	512072	3905	302.0705	84	1822.514
2040209	778831	1203	161.8883	1128999	318515	2204	219.8444	69	1822.838
2087854	1157611	2929	486.5169	1288942	544303	5258	730.3738	83	1824.866
1006599	1358150	2766	834.9726	656573	689353	5249	1454.669	90	1828.217
1301506	1067763	2141	248.9101	897303	505258	3665	386.6065	85	1844.036
1638894	658593	1212	380.5932	915822	291966	1867	902.3387	76	1889.169
1509777	781973	1356	306.8716	835051	354682	2410	784.201	77	1889.517
1495518	1036596	1789	413.5629	873526	444980	3049	340.2489	83	1901.058
1792060	1209317	2541	406.3501	1098988	635400	4804	1343.704	87	1903.990
2160236	784519	1813	353.1093	1418323	387654	3167	820.2687	85	1908.466
2153782	559018	1980	234.078	1238281	239838	3176	432.9736	78	1909.315
2305818	904819	2063	327.1343	1464940	405355	3678	640.7358	80	1911.918
1850557	2082072	2704	503.8944	1466530	1260593	6372	1198.069	96	1925.945
212713	114915	698	573.5578	60316	31411	805	806.1605	40	1926.600
2045167	878496	1879	479.6119	1091177	389018	3082	805.5002	80	1929.234
176333	28749	271	1197.003	48538	7869	262	1405.298	40	1930.534
2487528	1199710	2901	357.5461	1640076	649534	5603	720.7283	94	1931.146
1801346	674507	1938	451.1218	1185573	350076	3904	973.2144	78	1931.198
2300712	1743263	2655	558.9455	1568529	918701	5218	1707.13	92	1936.068
1575221	1005466	1714	386.3554	942360	447412	3149	135.8589	80	1942.802
1975120	879371	2057	414.9977	1129011	390725	4212	565.8932	80	1944.786
2342467	1784405	3039	453.6879	2369475	1293394	9036	1249.72	123	1968.443
1954290	828062	1452	342.0572	1160514	359413	2056	552.1416	77	1993.447
587435	1011595	1216	5137.018	317268	553835	2795	10140.8	74	1993.645
2100140	736235	1742	216.3262	1203224	315295	3465	222.3865	77	1998.684
2540976	1184515	2000	634.2	1442704	529551	3670	1185.887	82	2001.713
1740229	432269	924	151.0364	868264	158276	1151	-105.6289	70	2002.742
2377405	987154	1682	228.9602	1458675	464083	3322	421.9642	86	2004.342
1456869	1287582	2667	425.2187	1004355	645328	4737	897.3457	89	2005.117
1717527	1072275	1461	73.7621	1071777	481746	3058	-88.0462	81	2014.888
2662182	1075670	2486	486.2646	1589858	484557	3832	775.5752	73	2014.952
255370	55870	610	311.221	73582	16038	718	515.6798	43	2016.695
546136	1668235	7742	3040.926	209879	602305	11219	4368.586	59	2018.739
2024559	905106	1965	441.2365	1344902	432288	3918	759.1998	86	2019.021
1511856	940734	1541	335.2501	946512	435044	2860	410.446	73	2019.147
2135627	1310571	1962	571.6682	1334752	594114	3454	1405.969	83	2021.615
684332	701174	2583	25863.31	268772	301403	5052	44648.02	57	2021.741
1466583	827173	1582	454.3502	991173	393794	3125	1289.313	82	2022.179
2484987	1290243	2952	655.2072	1612254	634753	5465	1259.587	86	2023.059
1176711	1309150	2234	369.5274	755021	636933	4285	402.3885	91	2025.633
1550887	709777	1314	216.9154	960289	344758	2602	209.5722	74	2025.676
1442922	748533	798	267.1678	826378	302878	1664	465.5504	77	2026.667
1663824	864852	2401	470.4961	980827	386379	4306	816.3666	76	2034.937
2110618	851416	2679	417.4919	1376162	424667	4268	980.8348	84	2035.852
2623386	1900421	2495	618.9695	2093763	1415249	7199	1654.064	99	2036.135
2195388	2942598	4753	1020.043	1751457	1771934	9697	2234.602	101	2040.817
2339380	1664533	2562	441.3282	1405591	830619	5029	636.3269	85	2047.237
1443477	979564	1514	352.1354	847494	422788	2842	563.0362	80	2063.810
2028263	821038	1661	197.9821	1214002	358956	2704	259.8944	77	2077.724
1914373	1130458	1866	308.4826	1336572	600564	4195	763.3395	89	2114.016
1276196	996752	1492	302.3012	804854	496303	2816	174.7776	84	2115.360
2141843	931141	1804	160.4044	1297982	403066	3025	165.7025	80	2116.056
184459	142517	294	-29.3066	78198	57889	497	-222.5183	60	2120.272
1654064	1284046	2392	526.7912	1037788	539867	4186	818.6346	79	2125.194
1614783	1514434	2998	831.5878	1135032	699393	5531	1935.089	82	2125.425
1602251	1562167	1787	474.8507	1061151	729143	3189	901.1029	86	2127.912
1111956	1713014	3902	28815.5	584039	709013	6810	47555.04	73	2135.964
1519742	787210	1859	314.4899	939370	384092	3713	534.6993	85	2138.503
1821125	663416	1346	284.3106	976317	272799	1738	791.9018	73	2139.068
2100973	1671315	2305	391.3105	1432232	891673	5188	970.4468	93	2140.362
1728687	1650298	2732	628.8652	1053394	671311	4613	1256.189	81	2141.212
2819340	1483310	3068	869.5148	1962831	755218	6192	1405.971	88	2147.835
1718258	1176240	2544	437.9184	1189175	637167	5811	515.7971	92	2148.596
2211845	1326036	2898	284.9778	1460507	649742	6197	286.2517	86	2153.496
2213289	1045009	2453	413.0133	1338340	480368	4561	624.6721	83	2154.720
1985812	805684	1894	333.4534	1125853	368762	3606	820.0966	78	2161.243
346096	247271	1312	23656.2	138593	87182	1975	32346.8	55	2180.058
1519184	924522	992	204.2512	916445	347863	1678	417.5358	77	2189.139
2749240	945859	2412	550.9132	1671136	414765	4404	1345.264	79	2220.147
2328839	1042376	1668	394.9748	1497906	554032	3453	821.1133	89	2228.026
1834859	1009382	2116	448.5076	1149272	464530	3506	857.4866	80	2230.309
439786	351079	3250	1135.325	178053	115963	4479	1742.472	55	2230.790
1307460	1075854	2031	696.7391	672825	413438	3267	1363.879	73	2236.172
1863369	555840	1187	173.1907	971722	229459	2679	319.4919	76	2240.619
2050084	971487	2124	546.3564	1416898	473409	4394	1392.703	86	2242.427
2110802	820236	1955	392.6755	1276290	395194	3863	200.1143	81	2244.749
941039	477386	1971	37048.38	390119	191533	3064	59137.09	67	2251.478
1897157	1225827	2178	174.5858	1167250	547695	4098	239.2978	82	2253.128
1626412	770463	1177	117.6297	971354	313305	2114	-9.2046	73	2253.295
2251205	1108385	2311	376.4471	1372209	571702	4312	1042.503	87	2259.916
1358503	567901	1365	162.5765	769449	225337	1892	70.7412	74	2260.999
228936	17183	38	107.5318	71794	4931	-7	88.0073	46	2270.907
1331747	601286	1504	195.5744	782721	245467	2093	332.8173	76	2329.172
108543	34340	116	191.3076	44120	20850	375	453.0375	60	2331.373
1456440	750766	1056	194.0416	815971	301897	1622	521.5942	77	2333.301
2377343	938820	2527	615.3647	1528455	514857	4833	1518.531	88	2334.066
777036	249465	489	129.6329	356203	88962	735	305.2335	63	2334.695
353098	85708	518	166.4598	110961	26324	604	-60.9156	49	2337.435
1040139	475338	816	61.5776	593256	197514	1642	-80.2838	74	2338.001
1313290	781682	1047	95.3367	744937	308446	1543	183.9623	72	2338.385
1629106	989090	1392	436.6912	1829515	929692	5684	1777.072	122	2338.623
1689559	627332	1314	277.9154	907673	248732	1855	405.0655	65	2338.673
1741318	716397	1830	413.663	1028217	298739	3280	945.008	70	2338.990
1690055	1380325	2402	636.3522	1092807	662959	4929	1144.717	87	2339.976
1775700	802047	1303	285.4983	1005765	358594	2564	313.0404	76	2340.692
1066812	1770070	2375	317.2375	802651	807141	4422	683.6742	89	2343.439
1965736	1096679	2289	495.6129	1355846	583076	4110	977.571	87	2344.240
1715170	929176	2109	298.5149	1119266	479775	3594	641.8234	89	2345.725
2065995	797223	1396	177.1156	1029555	295117	2103	353.3783	66	2345.928
1781916	1340251	1534	306.2574	1156955	649982	2782	839.6702	87	2346.973
324544	70460	104	53.0344	91413	20213	-67	32.6413	45	2349.195
2108390	899793	2167	309.1687	1276340	410451	4064	289.1904	82	2351.287
155493	204088	126	183.8686	42301	55886	108	25.4588	39	2354.820
2352386	1264229	2627	545.9747	1421546	622263	4797	796.7117	90	2356.006
2499452	1662639	3084	610.2124	1422153	734320	5176	816.1736	81	2359.543
2232976	853246	1789	404.5629	1409575	429559	3147	1163.147	85	2360.994
1011021	1684609	4054	8758.63	453347	741304	6922	15335.92	76	2363.433
2303478	1116422	2419	411.9059	1460873	527218	4289	826.8129	83	2364.931
1187029	1392229	2072	509.8392	759966	628391	3383	1271.186	83	2369.552
1740601	734345	1239	186.7079	978125	308191	1861	497.2021	78	2381.267
1803765	1181749	2410	259.201	1132728	581959	4808	-86.8712	86	2387.191
1715988	968632	1373	288.4253	989037	421763	2337	374.7057	77	2390.768
2286152	1948898	3240	626.764	1556401	1015013	6346	1003.811	90	2423.977
134707	165688	415	878.2815	42312	50877	751	1357.931	42	2432.547
2549966	2207497	2481	546.9841	1378405	1240230	5862	1366.458	87	2433.611
1908109	828248	1407	308.5327	1120458	367713	2575	710.4575	81	2436.499
1674487	714504	1857	276.7777	936894	309410	2959	690.1999	76	2436.813
1426725	629462	1751	293.0311	830155	271981	3449	491.6889	72	2437.082
1616848	907543	1616	159.4576	988744	416356	3348	234.2228	75	2437.488
2628956	1410234	3123	587.6003	1657201	622791	5290	1293.769	81	2438.368
1905074	1675825	3894	898.6534	1560535	1048286	8966	1784.793	106	2443.286
2161566	1312664	2238	409.9518	1447015	617447	3923	984.4803	85	2445.921
587724	1547519	1922	2158.424	303575	783521	3265	4847.167	74	2446.189
153208	107079	217	68.7737	43006	30112	435	-70.5965	38	2446.911
427900	37170	102	82.3222	129829	10828	-57	152.2023	50	2448.822
1596617	793177	2504	635.6744	969067	369258	4208	1446.469	81	2454.744
1928607	1066557	1900	351.59	1275889	571830	3404	693.1644	87	2457.383
1498301	953799	1882	263.1802	908686	405440	3140	282.154	77	2458.700
1334169	994861	1623	431.4503	793373	430165	2444	848.3084	80	2460.751
164567	139994	460	636.806	51502	41621	581	859.3941	43	2465.495
144432	25156	112	-93.1168	46933	7202	216	-483.0824	43	2468.210
228282	80268	375	2359.038	66927	22629	473	2986.935	44	2474.585
1733426	975284	2072	398.8392	1017568	444967	3904	439.2144	80	2477.256
2096324	798859	1519	410.4159	1199964	337781	2439	480.0279	77	2486.159
1768867	995773	2058	331.8538	1167585	532986	4087	537.8807	93	2490.300
1783883	978629	2195	324.1395	1199548	467402	4093	512.0173	85	2502.289
2815796	934203	1657	680.5577	2020277	754613	4704	2704.094	111	2511.000
1525642	903376	1415	380.3815	979324	417225	2988	712.0268	79	2535.300
2150075	892810	2918	667.0998	1278879	424710	4808	1463.129	80	2543.694
2412789	1217219	2700	427.47	1578871	641207	5174	1222.461	86	2545.305
1846897	909069	1572	425.7892	1143108	406481	2779	518.1019	80	2546.523
1255495	965711	1484	295.4524	715379	432039	3031	544.8391	80	2549.686
1819087	1096677	2529	452.0769	1232254	514450	4612	639.3332	83	2551.411
2562194	1499198	2205	631.7005	1582126	769873	4457	1482.638	91	2560.206
2341343	2076853	4260	922.986	1498664	1052244	8425	2284.643	97	2564.318
105352	138413	139	344.9979	33057	41888	89	416.1929	39	2565.080
2353371	1106573	2418	375.0498	1339712	552438	4518	803.8598	82	2565.886
106564	22446	84	-7.0876	35889	6429	133	-125.1387	39	2566.397
1528813	733206	1525	420.5525	868289	301816	2720	1438.592	73	2566.542
2056783	1209334	2554	494.4794	1397956	585148	4889	536.4729	86	2569.035
1239453	541834	1361	156.1521	883404	323681	2904	98.1144	93	2572.107
1206733	1608072	2202	317.1322	812711	707874	4348	367.3228	87	2576.516
2341124	1679708	3250	757.325	2518636	1402016	9725	2167.573	114	2576.607
1753558	2710078	3253	445.8933	1363786	1438494	6884	880.3924	88	2577.307
1489954	1375651	1835	341.9435	935681	702832	3988	662.1268	87	2580.362
312364	167976	317	444.3837	91365	48042	234	708.3274	46	2590.545
531997	1620827	2279	7462.052	303223	732994	4523	13397.14	78	2643.774
162089	348323	421	367.4181	44365	96773	555	218.1355	40	2647.215
1980442	811991	2012	159.4732	1532980	502562	4263	888.5543	98	2649.164
324497	602796	1281	21145.66	161186	251697	2591	35778.16	62	2651.058
958028	2022905	2506	8507.387	499301	887232	4440	15303.08	76	2653.477
2735921	1367325	2548	302.3428	1756555	735126	5532	383.9452	95	2655.234
1599919	742223	2107	213.8027	983057	317823	3911	144.2071	80	2656.128
418647	1180297	1833	18761.23	243954	582884	3364	31433.92	74	2656.477
2387188	758961	2058	417.8538	1376552	334421	3872	702.8192	77	2658.441
1869808	959503	1364	31.7204	1010113	402101	2257	-336.7823	72	2658.455
1334427	932404	1489	456.7329	790614	393030	2107	1439.803	81	2661.659
131371	5213	72	47.6392	30610	-397	25	147.4025	27	2661.735
2636644	1261850	2807	463.0727	1740886	636829	5701	636.6261	86	2662.032
2571835	836733	2042	340.1562	1468130	390061	3846	821.5606	81	2663.620
1671092	1300702	1975	497.7975	1092749	611891	3227	1141.635	82	2664.538
2204893	1422921	3015	525.1415	1411382	651926	5318	726.7398	84	2666.774
2548444	1229926	2332	612.4252	1545134	586298	4065	974.0465	84	2672.472
2687440	1379478	3037	349.9757	1707045	665594	5950	405.795	86	2680.389
232537	36989	127	179.7247	64830	10485	97	403.0417	43	2684.588
885770	351875	643	174.4723	348948	120203	664	395.4504	60	2684.659
2276533	901991	1816	471.6776	1399805	468802	3794	902.0434	86	2691.630
2863210	1545443	2385	544.7985	1800728	782288	4605	1014.341	90	2698.088
1797053	1743723	3554	755.5794	1203561	825582	6369	1182.501	87	2708.179
2635552	1624114	4805	1032.561	1804571	813056	8559	1347.36	83	2708.471
773504	291337	845	8158.404	254215	86392	1214	10713.31	55	2746.371
2934531	1893811	3012	843.5732	2035299	929965	5406	2387.077	90	2764.982
2189056	751105	1722	318.2042	1251982	321213	3264	801.3104	69	2765.090
1878044	925925	1308	34.7788	1124944	435167	2371	52.8131	80	2766.679
1878728	1076874	1908	471.4388	1093035	446622	2954	404.9194	78	2768.886
2664420	891093	2282	537.6202	1624628	421832	3873	949.6753	85	2770.078
1760762	944743	2043	462.0123	1138018	476647	4015	987.2415	86	2773.130
625969	1061741	1389	362.1229	420432	463448	2469	649.7109	74	2773.451
1814049	930654	1787	397.8507	1060950	387003	3149	351.8589	74	2773.937
2104958	1199961	2852	666.5972	1305598	628991	6868	1358.695	88	2777.547
1027237	942721	1801	308.8361	670470	472952	3903	850.3583	82	2783.062
2213778	908411	2266	497.9226	1471508	439165	4524	826.9964	85	2789.510
3356019	1707874	4106	619.1466	2413503	1043259	9872	1003.419	94	2790.151
1810533	879961	1500	301.15	1023394	380202	2806	857.2166	70	2790.326
2566524	1105352	2378	465.8058	1494299	450690	4263	820.5543	74	2790.636
3094843	1097668	3184	542.8224	1952036	544001	5703	691.3383	85	2793.178
1979293	1138015	2285	440.1885	1298491	575824	4286	1007.245	89	2798.652
1439163	1588962	1828	210.9508	870360	704359	3359	133.6399	74	2798.806
1704546	1149599	2145	424.3345	1099021	545114	3943	537.6023	97	2803.102
1221725	818194	1098	285.9978	776215	341511	2212	456.6932	72	2803.122
2427819	1141704	3534	833.4574	1685851	605876	6827	1830.595	94	2806.600
345905	124511	266	297.7226	100274	35745	340	281.074	47	2813.158
2941553	1072607	1949	560.5389	1908025	546963	4022	808.2342	84	2821.673
2749581	2431035	3971	640.5731	1933265	1324725	10084	1484.912	95	2833.301
1638983	1043971	1380	437.418	946276	429053	2357	708.8277	76	2835.748
1878341	900625	1225	418.7225	1144002	393079	2142	741.7662	79	2839.445
2197658	1239240	2250	587.225	1547946	627698	4124	1241.556	88	2840.830
1506623	464734	895	27.2095	804399	174506	1609	-211.5351	72	2854.693
1318543	760313	1756	308.3116	712734	306397	2743	731.2823	74	2857.493
1385237	936191	1514	283.1354	758893	352630	2304	422.4544	73	2860.722
1130229	1359915	1283	415.3763	809138	653446	2480	1253.128	90	2862.302
504935	823175	1499	24297.29	355136	449477	2786	40053.09	80	2862.625
1948153	855874	1913	535.7193	1196371	402773	3528	1412.321	82	2865.816
1814962	903123	1852	85.4972	1022345	389361	3481	-87.9159	77	2868.705
2144434	1103560	2648	334.9528	1458675	576590	4777	395.5897	90	2869.663
1307009	550420	903	156.0583	623121	212805	1542	328.1062	70	2874.259
2227674	1637985	2922	590.5242	1452334	843765	6119	1359.476	87	2874.789
1664790	942143	1589	121.3429	982560	412800	2568	89.4648	78	2875.477
2733446	1228168	1951	329.2511	1631265	626931	3384	834.0424	84	2877.250
1518855	1487401	1892	474.7412	992164	685159	3414	642.7254	80	2879.588
1731980	1153791	2171	359.5931	1125934	568267	4583	606.5063	87	2884.373
1885164	2146984	3973	676.2853	1336745	1187766	8295	1185.349	93	2893.711
2488827	835012	1359	144.4399	1425487	389702	2257	637.2177	80	2894.487
2857340	1422967	2508	794.0988	2415902	1162385	8097	2569.842	124	2901.493
1697916	891005	1689	319.9529	1131323	422247	3090	286.349	83	2905.666
1820155	1384314	2648	505.9528	1232549	652821	5009	921.2049	85	2910.641
251070	815787	597	350.0917	73354	233877	674	372.0114	44	2911.645
1213925	1206259	2004	568.6244	980625	744231	4476	1447.904	98	2917.168
185395	512447	1067	138.4587	226155	454457	4373	-452.2747	122	2918.793
1223461	1017355	1757	247.1677	792035	513086	3341	184.2301	86	2920.702
107507	96752	-26	55.7414	29106	26474	-106	121.2534	35	2922.114
935214	1723046	2805	34441.36	589791	1025911	6731	60894.41	89	2922.663
107980	81951	405	1288.72	36403	31110	776	2088.333	44	2924.284
2447462	1451960	4062	778.4782	1632153	743274	8078	1687.576	89	2928.166
2260272	1066888	3118	364.3198	1380524	493269	5556	714.4916	83	2942.221
1851056	1603970	2507	552.2427	1281267	802513	4758	997.3238	89	2944.630
2902367	976311	1727	526.4847	1703664	478096	3134	903.0174	89	2982.812
100414	25780	50	-27.195	25613	6512	177	-186.4703	30	2983.359
1340512	525853	1183	262.7663	738556	217802	1909	476.2949	72	2983.591
848984	251918	772	210.9092	284453	77595	1180	99.198	57	2986.582
2205416	854714	1862	202.0582	1326129	496651	3996	-338.0244	86	2986.852
1383928	1077435	2051	294.8611	940254	538878	3754	604.7994	100	2987.686
2619694	1174540	2528	659.2208	1591795	581579	5287	1591.201	84	2992.315
2316062	1086841	2063	413.1343	1535764	512438	3403	869.3083	83	2992.777
1795243	551449	1211	224.7371	1083440	238564	1809	774.6849	77	2994.608
1658738	1564389	3340	574.374	1116810	791406	6448	1067.133	89	3023.693
2075853	779770	1656	55.7016	1233643	356229	3072	389.9392	80	3038.628
1872030	1094235	1687	343.2407	1035778	518618	3431	389.2791	79	3040.960
1890171	927667	1482	442.7402	1177303	447480	2847	758.3167	82	3052.243
1679992	842355	1878	253.7558	1007733	359663	2678	171.6358	79	3079.776
165951	292836	704	1341.694	79375	132662	1090	2620.149	55	3080.791
3129556	1551895	2653	510.2333	2206384	1024537	7001	1553.556	96	3082.831
1447055	955670	1149	201.6589	868927	415669	1832	348.3752	72	3083.184
2253078	1022710	1822	458.8142	1445446	526984	4225	493.0225	86	3086.462
1981396	871379	1180	80.198	1055124	336071	1834	104.0874	74	3088.083
1866198	853684	1371	398.7131	1088416	376916	2664	703.6504	79	3091.290
1749665	1204282	3126	693.1686	1200368	599493	6059	1958.11	88	3093.227
1088676	513182	989	232.6829	523846	184457	1571	416.9331	68	3099.280
3019593	1186279	2887	585.5607	1827106	629445	6421	1219.018	91	3106.289
1308000	609816	1103	216.2783	641445	223541	1846	597.3606	70	3107.219
1528908	810363	1947	197.8267	999104	350230	3240	325.764	82	3107.935
1859544	1651942	4236	1244.44	1132292	727562	7642	2581.316	87	3112.045
101410	24494	-57	16.2023	26899	6370	-173	-61.1053	33	3112.849
559948	1062984	836	251.6996	294855	495287	1373	913.4253	83	3117.269
551778	237204	1779	505.0019	178365	71512	2262	366.4982	53	3118.932
1411866	856374	1624	384.3064	848705	350528	2894	561.5534	77	3119.384
658262	1669571	2538	15834.78	321548	655357	4326	24191.49	59	3119.468
2727943	1201110	2995	411.0195	1920456	627430	6285	169.5885	87	3119.828
2173749	1623131	1789	251.5629	1439727	788118	3982	331.9902	86	3123.987
2163872	1853326	2886	489.7046	1219793	831139	5333	702.5813	82	3145.064
802179	1370485	1942	4215.546	428844	592816	3044	6934.968	75	3147.683
341845	572278	1333	21061.18	176820	271263	2540	34990.49	68	3158.386
989643	1793335	2182	416.0102	665598	875061	4335	1171.193	84	3184.427
1603703	1096420	1830	289.663	987937	473850	3357	424.9277	79	3185.347
1814949	837353	2016	416.8976	1044957	356789	3204	855.9444	77	3185.995
2921995	1012213	2505	285.5305	1595936	462696	4071	168.1831	81	3191.904
2600225	1226407	3184	892.8224	1632358	608262	6362	1587.508	85	3198.166
1458446	803708	1781	526.7141	912321	376959	3013	1061.429	83	3202.674
2412480	1121587	2632	646.2552	1642925	539271	5404	1521.364	88	3203.749
1689406	762185	1661	347.9821	1047895	368238	3363	1033.064	86	3205.359
1630831	799652	1379	391.5619	953002	343222	2519	1060.516	75	3206.472
1482420	757037	1354	230.1594	983065	342587	2815	374.9215	82	3207.203
1986483	1049997	1898	367.8778	1365946	532397	3520	758.472	88	3208.570
104480	21204	5	352.2805	28359	5691	-89	348.8071	35	3209.647
2465337	936088	1917	446.1437	1474751	406070	3408	405.5888	80	3211.099
587562	1527131	1967	10364.95	334647	612468	3747	17632.81	74	3213.717
2000778	1089208	2919	524.9559	1382521	636254	6760	1579.236	94	3215.294
515171	40271	87	-55.5193	181362	13122	275	-386.5725	56	3217.049
1791579	1060432	2613	449.9893	1146632	491962	4131	475.5491	83	3217.312
135932	23913	128	99.5808	37333	6741	-25	78.5975	38	3219.351
2682550	1917304	3159	777.4199	1727237	950197	5642	1431.116	89	3220.022
1781259	1954581	2074	640.5514	1182552	952707	3936	1578.61	86	3222.924
346941	84056	107	160.6027	96998	23037	78	461.7758	46	3224.257
1448706	845678	2317	674.5837	815064	357623	3855	1552.266	76	3225.659
985354	1477272	1662	335.8382	732756	787962	2824	622.6264	93	3229.498
1782606	955824	2081	605.5441	1074471	403832	4039	741.7879	79	3250.390
384552	696778	1706	21870.51	234909	394947	4521	39535.43	78	3277.067
1761910	972155	1650	139.565	986425	405543	2782	-77.3298	74	3280.022
2166186	1028332	2757	410.2677	1441716	517193	5303	470.8983	87	3294.750
1037087	2248893	2654	386.0894	764619	1214644	6209	1012.525	92	3295.188
1264738	1184554	1993	549.2073	773318	524880	3751	1163.231	80	3296.139
1882536	992333	2664	447.6504	1331392	518803	5038	1280.032	91	3298.464
112295	41822	12	147.2732	31602	11387	-106	311.2534	37	3304.400
1785414	970305	2757	599.2677	1227862	567651	5933	1072.241	89	3304.503
2484637	1345427	1596	407.3356	1336528	513331	3239	1142.908	81	3307.444
2513629	1153976	1758	221.0238	1482028	496121	3440	-258.016	80	3309.590
2203462	832906	1488	340.8768	1119388	321577	2500	885.25	67	3309.619
2689424	1072167	3299	587.2739	1703803	520390	6120	1601.332	78	3309.903
1534065	928823	1291	261.2251	860290	383412	2033	452.4513	75	3312.535
1202545	1084340	2067	247.5587	820383	584036	4474	749.1914	91	3316.484
2727738	984551	2911	427.1071	1732024	521085	5437	973.6157	86	3316.904
2439893	832571	1893	427.5973	1345719	386384	2973	619.1853	77	3317.536
148970	69226	7	23.9927	41898	19253	-61	-107.2221	33	3317.714
143294	97476	45	238.5245	40781	27724	-152	274.8728	39	3318.732
1454910	995801	1526	338.4086	865863	442869	2621	834.8381	79	3320.189
2361593	973544	2345	538.5545	1452786	465159	4398	1152.128	84	3321.271
1037019	1273876	1804	424.4044	716219	559784	2715	1218.312	85	3327.620
1534946	706782	1128	226.6808	890424	291685	1958	234.2438	74	3327.969
1326350	827744	1390	278.979	816749	353850	2201	22.2761	78	3337.936
2749127	1847483	3577	582.2697	1872352	1046231	8423	1917.93	93	3338.681
1821092	980049	2453	503.0133	1204542	438744	4016	1209.098	84	3339.862
2049933	865952	1726	307.6286	1198678	401207	3297	547.5617	82	3342.280
188132	196198	615	847.5015	73738	65370	920	1151.612	52	3411.013
1893832	892253	1462	294.6182	1164075	411849	2961	11.9121	81	3411.788
1273844	822806	1890	504.029	953921	429854	3697	1167.002	87	3412.667
2153752	1125164	2478	477.4158	1326007	512601	4561	934.6721	82	3418.348
1808604	818863	1486	308.1646	1094000	368280	2413	448.7693	76	3418.762
1451496	1371893	1926	322.8486	877376	601123	2888	282.4168	79	3419.839
1501108	778960	1594	144.6234	922352	353370	3063	37.2343	81	3424.316
1333203	649549	1163	218.6443	774746	263338	1779	211.0019	70	3424.450
1942959	849150	2068	398.4148	1288919	427259	3945	544.3145	86	3426.397
1927755	1138447	3031	642.8391	1164906	502968	5767	1425.129	82	3427.223
1472561	747432	1148	125.8028	805861	314592	2219	415.6859	78	3429.285
1675722	884879	1767	493.7287	872449	359342	2842	802.0362	70	3429.391
2287612	1255433	2299	354.1739	1337738	556995	3848	487.2728	73	3429.414
1762058	907847	1508	278.9988	1055154	360086	2096	714.3856	76	3433.146
1584849	1092681	1532	481.5452	1043447	596241	3708	1467.419	90	3435.747
1713647	893003	2542	442.2062	1090860	443206	5076	1099.564	86	3438.353
2174229	1042695	2528	607.2208	1386764	507713	5294	887.1934	83	3452.813
2731269	1106575	2208	428.2688	1626165	564939	4400	903.84	87	3454.640
1761631	955694	1346	95.3106	1034090	425878	2685	-254.3715	82	3460.459
2275871	910422	1784	298.2824	1291357	436702	2952	250.2072	81	3478.761
1748762	641758	1357	98.7277	1057951	303531	2482	-481.1598	79	3483.914
422615	304440	582	1777.25	147144	113069	1139	2180.098	57	3506.963
1961791	1288615	1852	435.4972	1112628	526464	3398	641.0278	75	3507.082
1989172	1023220	1445	222.0645	1307015	499476	2603	429.4283	81	3516.172
1879244	995926	1533	431.4013	1148048	515129	2986	717.3146	88	3516.966
1783346	770669	1771	367.1531	1023099	318888	2175	985.0175	78	3520.352
4057566	2619654	5596	946.7356	2853721	1338532	12211	2097.837	91	3521.342
2470255	1750957	3756	551.5116	1843922	1004218	9280	1465.608	96	3522.228
2749184	815658	2129	282.6369	1602415	379862	3861	807.4021	80	3522.926
1619521	1319200	2383	234.0863	1112076	701382	5099	92.2539	87	3524.542
266724	29365	529	129.8769	75784	8228	778	-18.9542	44	3526.920
1187333	739003	1003	359.6683	733417	324710	1981	1161.934	82	3527.015
2466543	930939	2026	364.4586	1423461	395007	2891	738.9851	77	3528.266
3078254	1465945	2036	608.0196	2452795	1135869	6519	1763.916	116	3530.327
140157	33954	158	223.2638	38820	9359	158	460.2638	38	3533.286
470070	1160415	2601	23475.72	224351	490874	4773	37694.16	73	3534.281
1792762	1340482	2596	629.4356	1087738	545817	4618	1024.47	79	3535.639
1116735	656118	1452	277.0572	772803	352314	2341	419.1301	88	3536.550
1346134	905739	2427	423.7547	968758	450137	4303	361.7983	84	3536.874
1289638	837878	1393	466.5473	810774	367735	2194	899.2834	82	3542.566
3715220	4267477	9161	1624.732	3381819	2862884	21151	3496.371	106	3542.786
1442664	663250	1049	244.0489	838129	287653	1926	554.8486	73	3543.247
1102265	1124152	2273	452.9153	733480	534379	3358	1335.784	88	3549.883
2583183	1537160	2898	617.9778	1838713	755535	5556	1263.492	90	3552.266
1975096	2067785	3601	795.8161	1249473	1040963	6872	976.1192	93	3556.801
1864800	1178144	3107	493.9027	1186121	645361	5836	1212.2	90	3562.253
1756640	724034	1852	214.4972	1108912	341391	3479	79.3719	79	3563.822
126891	431257	839	1558.268	70519	203159	1333	2945.181	64	3572.425
2765021	1308569	2964	454.4804	1756861	658277	5589	650.7429	86	3577.482
1773984	1115058	1973	446.0853	1081425	517887	3604	861.3844	80	3589.541
144018	20741	13	-53.8707	59418	8419	36	28.8196	51	3597.314
2439625	1035064	1783	216.4263	1723605	660325	4985	767.6585	94	3617.566
2201505	1121936	1816	371.6776	1277911	498509	3096	1080.486	79	3632.913
2520654	1355461	2861	873.3021	1652643	717793	5862	1986.458	86	3636.106
1766784	1367363	2445	229.1645	1132858	565870	4531	123.9891	76	3636.230
2657719	1367394	2837	317.7557	2594957	1110757	9967	836.7487	121	3638.297
132601	81323	182	19.8102	33796	21533	262	-67.7018	31	3638.820
385416	113177	287	497.7007	110902	32121	332	479.2252	47	3644.476
691782	1336980	2360	5650.396	374005	561525	4235	9292.584	70	3647.155
1780667	1037357	2171	346.5931	1037790	421748	3567	478.7087	78	3648.757
1723157	477198	1063	365.0343	852944	199628	1764	590.1604	76	3649.814
1582095	873007	1430	441.223	799662	403585	2786	676.0946	81	3651.850
1070731	1593547	2369	564.1009	816059	851606	5313	1044.459	84	3651.879
2758740	1773216	4747	1202.907	1905552	935411	9449	1671.289	89	3655.712
1710508	568875	1455	221.6255	986191	247105	2289	307.6129	77	3659.342
2317194	1179724	2664	534.6504	1319378	552545	4999	978.6439	84	3678.292
1794966	545905	1341	226.0301	1002026	225414	2260	192.786	75	3708.069
212773	135858	290	376.269	62258	39480	348	589.9228	43	3725.725
1841589	957752	1936	412.4096	1114349	413366	3419	825.0059	77	3727.998
2216700	1295246	2096	371.3856	1432286	637146	3784	725.4824	86	3730.422
1733664	497021	1145	176.2345	968813	222495	1976	243.6536	77	3731.878
1763100	567071	1327	209.0447	991623	248995	2038	317.7318	79	3732.779
1727834	711526	1614	337.7454	959684	309459	2675	649.0675	76	3733.704
2091576	1073541	1360	243.296	1183445	486914	2461	209.8621	84	3734.939
1651346	616466	2053	375.5733	1079123	301619	3735	883.5335	78	3735.051
2444774	1580140	2115	374.6515	1335832	670479	3260	572.886	74	3736.058
133022	18207	-89	0.8071	37489	5412	-171	24.6069	39	3738.427
108523	124327	505	135.3305	33166	41912	773	51.7653	42	3738.534
1613387	2069590	2377	459.9497	1049977	1075220	5153	1764.483	86	3739.655
2287755	859097	1789	312.5629	1433194	414122	3320	403.252	81	3740.962
2874331	1351388	2475	509.8475	1804130	628776	4254	938.8494	83	3743.787
1938481	735195	1808	351.8288	1125646	330555	3228	458.4908	68	3743.837
1675275	877014	1926	416.8486	1074167	444902	4158	790.6638	85	3746.126
106414	132190	100	792.61	32194	40352	50	1061.805	39	3749.885
1870023	860347	2407	639.6327	1105848	393602	4256	1404.562	81	3752.009
2001764	645535	1567	490.5087	1275784	312597	3325	1101.532	85	3754.712
980760	1434753	2848	590.1728	667381	662469	5878	581.1558	85	3760.377
1418107	870876	1693	344.3773	951660	404113	2779	236.1019	83	3763.388
1880922	861461	2391	553.9351	1149552	430510	5064	1199.29	78	3763.418
1254385	792449	1466	188.0426	733322	352752	2929	202.5169	77	3765.878
232343	38935	93	177.6173	64691	10587	278	71.9958	42	3767.985
1801464	845829	1785	334.1385	1066397	379032	3150	540.715	77	3770.229
334937	122004	1205	348.6005	110893	38198	1404	408.9644	51	3789.801
1877504	809135	1516	276.8476	1102429	400260	2734	503.5774	82	3791.846
1649542	1035966	2889	646.2729	1077261	512608	4792	638.4312	86	3796.497
2509166	1152510	5476	1251.004	1620708	646075	9338	1879.262	87	3800.895
2515541	2809877	5497	944.9817	1907775	1645907	11517	1437.704	97	3803.925
2184009	1133529	2527	451.3647	1367570	518450	5292	980.4812	82	3832.407
1311638	935171	1653	21634.13	793934	434565	3876	30452.24	81	3843.974
1740218	1110163	2994	720.1634	1129712	526755	4689	1816.253	83	3844.506
261116	33723	80	15.488	83630	10132	189	-13.1971	48	3849.092
1388815	841753	1293	396.9373	753083	325809	1919	697.8559	72	3850.930
2161122	1315951	3586	732.9746	1404227	744388	7249	1662.869	82	3851.098
145710	47077	250	30.025	39513	12948	518	0.4598	38	3857.938
1490207	1493199	3460	630.106	1048292	749492	6785	1065.639	85	3858.191
2879722	2449988	5169	1139.181	2022885	1291719	10016	2943.698	88	3858.890
733644	995464	1806	376.1166	525462	543653	3547	1217.587	91	3863.764
2034660	988402	2002	358.9122	1190927	469033	3263	519.4543	82	3863.858
1705201	765539	1057	285.8977	1008693	339248	2004	393.6244	79	3864.888
2169042	947744	2232	618.8152	1158643	389609	3461	1152.962	79	3871.135
2055932	1173889	2251	601.0811	1249587	552306	3958	1745.444	84	3880.463
1582619	671311	1418	317.9498	923541	303605	2131	655.3491	78	3884.207
2507163	1064918	1508	339.9988	1405033	500505	3235	735.4835	80	3896.209
142453	488245	245	124.7445	41308	136641	271	54.0031	40	3902.927
1680024	1247927	2170	475.737	1054711	552048	3942	1071.746	81	3911.582
311334	112706	592	378.8112	96363	33045	774	489.6214	48	3914.829
1272746	436029	855	52.9655	699860	174944	1766	46.8726	72	3923.734
2149730	1171192	2310	542.591	1369779	596035	4392	1219.991	84	3937.526
2384581	1005921	2063	404.1343	1351616	472240	4176	837.0736	82	3947.099
1293115	558718	1022	353.9342	711754	235640	1347	1063.167	76	3949.228
2663318	790716	2551	552.9111	1666065	395681	4923	791.5803	79	3949.395
376979	37610	-85	1213.231	106321	10364	-187	1537.909	46	3952.205
536168	1341810	2253	5229.793	364302	756714	5642	13468.12	89	3952.634
122126	182721	333	1116.081	56579	107967	733	2864.521	64	3955.544
1203319	1160580	1611	255.1771	707956	489010	2748	747.5628	82	3956.061
1731295	1220963	2041	340.3001	1157537	584428	4053	773.7733	84	3956.553
2402198	1155156	2248	447.5128	1392319	545432	4219	975.8859	82	3958.081
745089	1832836	2768	22255.69	465157	966615	6346	40301.81	70	3958.118
1893736	818518	2023	125.8903	1082606	333990	3243	-128.6677	77	3960.095
1907977	2020620	4099	1021.154	1275356	890378	7376	1444.594	79	3960.230
911384	1169195	2035	310.1635	627451	517925	4044	390.0684	73	3960.312
163363	221076	-142	106.4338	47850	62729	-392	72.4088	41	3962.092
3087493	1277992	2878	558.8558	1865726	639238	5462	1081.018	87	3968.933
125580	21680	173	89.1053	40728	6361	191	124.5151	42	3977.370
2427147	1355042	3419	716.0059	1442000	657055	6705	1420.151	87	3980.260
490456	894655	1921	22836.57	239088	359014	3690	33990.01	67	3982.656
1631230	1005620	2056	270.1416	1067602	467642	3999	630.5439	85	3986.759
2043395	1175119	2103	498.3783	1297294	558865	3576	1181.414	83	3988.762
1640163	864496	2226	462.6786	1041815	386752	3356	1099.072	82	3998.282
1488332	911840	1711	296.7871	834363	390200	2624	284.4064	75	4001.164
555460	1251821	1784	457.2824	402615	617275	3196	1224.096	83	4001.450
1304837	1135657	1941	405.6901	941084	571224	3587	916.8307	83	4003.007
1315479	1369839	2491	461.5451	905557	605600	4516	1075.148	84	4007.188
2415195	1016279	2047	481.4367	1959927	791711	5206	1458.857	111	4016.714
1566434	1013933	1470	154.467	907385	442493	2631	348.3991	77	4026.872
1144393	1369158	1992	213.3512	578394	581694	3265	243.1665	79	4039.708
1964424	1057043	1621	200.7381	1302913	509277	3207	520.5127	82	4058.119
1862144	1526784	2681	720.2041	1139679	683029	5304	1586.754	79	4064.498
2521557	854211	2206	704.5566	1486623	424117	3687	1381.441	77	4065.031
358559	6717331	279	557.8519	148743	2117899	534	749.1574	56	4066.606
708378	1456917	2203	13283.99	469528	786636	4909	26785.6	83	4070.651
1178483	1374143	2474	411.9914	847687	672261	4954	898.1194	91	4072.800
137514	209890	199	35.3639	36640	56738	351	-7.5089	36	4073.443
1688193	559003	1520	452.272	987920	226292	2719	1001.736	75	4073.786
1613131	993158	2315	452.8715	1099450	501930	4731	997.2091	87	4075.306
1218622	714090	1268	264.5348	1289928	595102	3850	1105.985	115	4078.006
2603031	1547758	3864	453.9704	1923116	874745	7730	839.653	94	4080.549
1721888	1091578	2155	492.8955	1134324	507241	4410	613.401	83	4081.552
1735254	897916	1811	443.3971	982632	409304	3661	565.1821	73	4081.574
1546619	748681	2020	334.322	931876	354498	3217	352.0737	74	4081.610
1987366	752700	2280	322.908	1156541	325977	3522	791.1842	77	4086.207
401361	34062	202	86.9322	110652	6744	349	163.7789	36	4086.235
1099741	1953239	3596	22938.54	547529	817600	6480	39749.53	71	4086.792
2034896	1445441	2479	660.2719	1300649	723739	4759	1609.18	86	4090.522
1200526	961039	1465	101.1865	749433	422882	2850	22.885	81	4093.534
2557029	1543051	2926	506.9486	1720103	776345	5688	977.4968	93	4094.704
2618460	1198734	2650	486.665	1565766	514439	4865	443.9265	80	4095.840
731686	1358525	2103	11415.38	326714	583977	3401	18476.6	68	4111.896
1391504	954450	1411	359.9571	738453	419339	2731	437.0091	74	4112.047
1893215	1662753	2742	831.4262	1209792	806817	4957	1543.688	91	4114.341
2394024	1599492	2790	658.519	1457027	840584	6400	1286.04	87	4131.693
1897675	824454	1462	260.6182	1673173	603744	3727	786.6847	108	4133.706
1937527	883730	1536	302.9696	1106161	385855	2683	1010.916	77	4139.912
2245485	1082128	2005	334.4805	1374469	500620	3371	717.9131	81	4144.737
2549253	1111843	2940	421.934	1506292	612291	6402	484.7522	88	4145.963
233635	34024	60	39.366	84813	10655	-113	42.2607	51	4152.529
1617335	719116	1109	288.4149	948881	299515	1547	670.3867	76	4154.922
1288351	819243	1506	208.2866	813605	372161	3426	65.9986	84	4162.973
1798478	774989	1620	466.882	1018003	319281	2832	735.4752	81	4165.436
1914874	1208658	1651	391.4211	1118588	553031	2981	401.0341	96	4167.177
2258759	1183792	2545	682.7745	1522275	594640	5057	1328.298	88	4169.356
1724559	1077951	1688	434.0968	975283	473653	3070	892.227	75	4170.304
1529540	876128	1921	264.5681	892676	363376	2916	574.3876	74	4171.505
1524656	548793	1152	61.2272	786681	207913	1671	-343.4569	69	4171.983
1746179	838671	1484	291.4524	971363	354307	2483	462.6963	75	4174.588
2199782	820178	1906	333.7266	1409305	436735	3903	848.3583	86	4176.443
1464162	748103	1286	310.9446	769106	305721	2175	440.0175	73	4177.175
2827011	1378695	2430	211.323	1704418	683711	5334	171.4374	85	4179.355
2126143	1425300	2771	426.2531	1386453	711748	5911	810.4071	88	4180.663
1471866	1137621	2877	586.9997	1049089	620134	5583	2003.606	91	4184.190
1738197	806257	1767	503.7287	1094588	362151	3163	698.8443	75	4184.346
2252804	670957	1991	371.4951	1289716	303641	3546	696.7306	81	4185.521
1500093	1399739	2325	461.4325	1002681	635849	4594	949.9234	83	4186.682
3109266	1946858	3790	632.619	2159881	1000029	7659	1429.87	93	4188.625
787659	1015264	1776	560.4336	629204	605291	4625	1185.463	94	4193.078
318689	451884	1204	1609.744	127575	167124	1875	2427.188	57	4193.609
176833	40045	104	40.0344	58922	11981	257	-82.9823	46	4194.624
111656	30870	104	-73.9656	30239	8332	86	-264.3754	36	4196.027
1568965	1663818	4064	1057.19	1107220	817706	7491	1843.045	90	4197.014
1687282	867469	1434	192.6474	1061116	389481	2945	-226.7855	80	4198.094
1568322	442925	1232	436.7152	766410	169393	1666	1061.263	70	4200.534
2317710	1670766	3410	582.301	1547663	839704	6264	858.6104	88	4207.980
2587808	1325044	2830	548.763	1757098	691602	5669	1033.231	83	4208.169
1984939	1373891	2298	488.3178	1182987	571392	3749	855.5189	78	4211.381
1688854	711133	1347	405.1667	1018602	290709	2126	596.0686	76	4212.626
1397611	1018707	1357	403.7277	814875	427890	2541	714.3501	74	4218.986
2484353	1147929	3031	613.8391	1481244	523930	5356	966.2716	81	4274.880
1332970	803863	1316	286.6276	821262	368784	2547	601.4867	79	4276.344
2380147	1009003	2598	193.1478	1391889	443716	4790	-462.281	77	4282.042
1223990	1059872	1567	237.5087	673701	447571	2571	354.0331	76	4283.497
2137878	808233	2102	477.5222	1250662	421791	4250	922.425	88	4285.631
1173821	3738184	5675	4009.367	956123	2447515	13397	11034.17	99	4287.450
237525	1426208	3181	1691.254	85641	426777	3876	2174.244	49	4288.106
1470365	621700	1611	249.1771	911858	297409	3042	583.2562	83	4288.274
900667	1183485	2071	342.9831	592868	551236	3966	596.2926	80	4288.842
1375601	1882447	2328	303.0008	966118	975775	4974	704.2414	90	4289.253
143091	161448	450	113.245	38314	43729	646	-42.9594	36	4289.910
469179	163211	1247	23730.56	177923	57309	1834	34181.09	57	4293.566
2645717	1189375	2341	333.1301	1774029	648083	5140	640.354	89	4294.574
1441668	1017436	2247	501.6567	927803	441390	4365	921.8765	71	4294.688
1691485	794006	1779	409.0019	982499	335879	2703	625.0383	78	4296.970
1979879	1130736	2881	460.4241	1259885	591531	5426	1073.199	84	4298.208
2460773	1144344	2362	587.1082	1605110	567070	4364	1126.02	80	4298.393
1958429	1397379	2256	284.3616	1312744	691960	4335	563.1935	81	4302.780
1670206	892169	1163	392.6443	1051841	395610	1830	983.663	81	4306.344
2204391	1505374	3859	499.6899	1647728	795958	7937	703.8657	94	4313.086
1643349	791981	1654	268.9894	899768	342855	2573	106.7453	78	4315.970
2083712	862831	2040	288.444	1309760	402371	3828	419.1508	80	4316.420
1927350	970109	2026	159.4586	1023666	404390	3306	320.2666	77	4323.167
142950	167433	646	53.0406	140880	140420	1671	202.5431	109	4324.158
1927102	899470	1797	393.4117	1121512	413669	3168	889.1248	78	4325.063
3082162	1857390	4089	674.5929	2261548	1086543	8680	1257.948	99	4326.883
117707	82150	187	285.0907	33503	23476	274	299.5714	38	4345.052
3696767	2029748	4912	821.1632	2467705	1287947	11750	2430.175	96	4364.567
1361402	618068	1315	305.7715	884649	328068	2989	373.8829	81	4371.325
1398830	1415933	2145	113.3345	892813	671628	4112	78.2832	88	4375.122
2269550	1926611	3242	732.4762	1476055	920338	5781	1717.114	82	4377.734
2068510	798256	1546	432.5306	1198178	329916	2532	838.6452	77	4384.413
1976821	880730	2007	246.1927	1306571	438076	3597	261.3917	83	4387.228
238889	414667	1339	4190.318	86963	148420	2236	6527.24	43	4387.299
2649599	950776	2108	307.6588	1600914	445200	3993	441.4073	79	4388.197
197526	432400	310	15.391	52933	119170	406	-49.4234	39	4388.960
1877477	842812	1073	174.5953	1065915	350160	1458	534.1938	75	4393.221
1822163	689056	2239	509.8079	1160884	344607	4041	768.5001	82	4395.667
2642074	1264316	5768	1273.985	1612497	585301	9474	2226.691	82	4396.016
1375300	646676	1464	322.3304	691428	263107	2522	585.0842	74	4396.497
1830985	1694611	2639	593.2479	1179107	762264	4832	1257.675	88	4400.437
815936	1496981	2616	23741.56	442871	629339	4330	38478.91	70	4402.391
151471	311566	520	1330.172	66289	124407	631	2291.199	56	4404.088
664208	1055426	1515	305.9915	446733	485567	2629	883.6869	82	4404.310
849996	1358198	2282	329.6202	604512	698587	4135	713.9735	83	4406.855
2208562	1297246	3193	553.5273	1487241	657702	6506	916.7866	89	4407.109
2257333	1341253	2671	526.6431	1250274	713945	5558	1198.204	91	4407.971
2102882	948808	2002	378.9122	1285964	456525	3881	493.5241	83	4412.126
1404210	960775	2174	414.1614	777725	414821	4045	1227.925	79	4426.886
1376706	1038618	2325	385.4325	855735	433292	3685	730.7285	80	4434.031
1491646	1635652	2889	545.2729	1040827	864653	6080	1576.088	89	4441.590
956573	1293027	4182	30079.21	450704	547143	7604	47022.79	72	4448.573
1580178	1070698	2401	420.4961	1132210	583780	4125	943.4125	90	4451.695
1987846	1187963	2345	517.5545	1290705	548058	3966	654.2926	84	4455.937
2722658	1028008	2220	248.542	1738109	527146	4285	108.3885	84	4480.198
1197898	696907	1345	340.4545	693379	296534	2452	355.1572	78	4484.567
987117	1664300	2179	453.4419	653202	730791	3723	1054.26	81	4485.981
1355387	1350169	1995	449.9195	838849	623226	4365	907.8765	84	4499.176
1692646	926982	2029	404.0269	1021737	387015	3596	839.5356	80	4500.639
1822866	767080	1574	330.5014	998530	328584	2870	89.007	74	4502.297
1752468	694513	1404	437.9644	1032409	308397	2853	922.4533	79	4503.375
131833	23414	29	177.8269	36898	6773	73	310.4953	37	4504.242
880283	1166953	1509	311.8549	587807	518506	2822	848.9142	78	4506.154
2320117	927889	2399	633.7839	1429778	447303	3769	966.6409	81	4509.023
1725304	829129	2045	262.7245	1056526	391255	3943	171.6023	76	4509.477
2692734	1123139	3009	464.0049	1755774	608615	5951	188.6511	89	4510.312
232735	1783531	749	383.2189	72683	555103	971	402.2731	44	4511.066
1628745	1011907	1644	278.4284	1082793	521888	4017	721.9537	88	4511.153
1942141	1139688	1903	442.1583	1310075	560448	3965	961.4365	88	4514.132
2135105	811680	1299	414.0739	1248920	351745	2560	812.616	76	4522.507
1648848	928782	1877	301.8997	1011865	423399	2639	479.2479	74	4522.600
2454663	1644313	3066	467.8026	1734358	893123	6052	767.1172	92	4523.141
1943629	814252	2028	396.1708	1104338	361236	3634	1000.067	80	4525.027
155321	84439	961	282.7121	42027	22573	1041	389.2001	32	4525.160
1319803	935435	1639	399.1479	867152	410447	2756	766.4116	87	4541.692
1858187	777984	1523	176.8403	1161321	360039	3059	156.8099	80	4543.428
1523568	726482	1070	243.027	847259	295297	1897	177.0217	74	4563.660
133867	99202	92	89.7612	52338	39772	14	232.9854	46	4589.446
1028702	1881902	2585	2698.019	781726	1018342	4782	6995.87	94	4592.853
1504034	1862330	3064	584.0904	967273	789125	5477	1388.86	85	4593.937
174877	368891	631	1840.199	70270	138683	927	2753.605	53	4596.883
1064385	467315	750	273.075	598747	183806	1272	420.9592	74	4598.201
1687082	951650	1811	421.3971	1114303	520603	3362	890.2082	85	4600.151
2531836	1248627	2712	717.7432	1639580	595656	5060	1260.866	83	4604.187
1282294	640149	1428	176.5108	798136	300092	3074	427.6514	80	4605.350
2931579	2040686	4889	1179.473	2061418	1216023	9846	2962.161	97	4608.232
1931408	981311	1605	367.0405	1601329	687518	4801	946.1361	112	4613.626
2174858	791472	1579	295.7819	1313538	346821	2529	681.0769	79	4616.889
2171583	1045399	2515	360.0915	1391993	471867	4442	715.7962	81	4617.567
1424514	617209	1790	285.419	914434	289756	3215	633.3615	80	4619.678
1129949	988396	1919	4118.856	583837	491904	4376	8161.293	79	4621.887
2419941	918838	1288	412.6568	1131760	339992	1905	622.8705	68	4622.277
679554	806426	1138	89.2418	398873	332945	2279	44.0519	77	4623.541
1874298	1070249	2538	523.7818	1172004	443684	4442	501.7962	78	4624.283
1451308	864820	1435	414.5035	714911	338859	2439	564.0279	71	4630.408
2116106	1053518	1617	204.3137	1168301	410656	2959	-81.8001	75	4636.092
1747932	1063169	3832	882.5752	1002869	512517	6169	1484.281	83	4640.299
2571720	1275304	3031	747.8391	1578426	630863	5959	1158.5	89	4651.171
1557227	779196	927	448.6047	907448	345930	1083	1034.156	77	4654.187
2117011	923480	1869	358.0509	1227250	403517	3466	415.2426	78	4675.340
2041645	842862	1143	210.5223	1174379	373794	2325	42.4325	77	4677.349
2249341	1070536	2428	344.6108	1370281	475946	3844	749.8484	82	4686.292
330792	291059	1903	36121.16	157907	112117	3259	57443.03	57	4686.673
2486822	1136200	2510	559.811	1539043	556291	5050	994.305	81	4693.601
1638460	1045612	1421	367.5181	1025339	482523	3151	1111.571	80	4698.016
1244553	1397452	1978	706.3658	717476	598927	3233	1112.771	79	4707.489
2061544	806641	1360	211.296	1212490	358866	2234	529.5274	79	4709.121
1324311	1170157	1922	578.4242	817237	543824	4441	1317.94	83	4710.656
2049789	940705	2049	473.1489	1254161	466461	3911	1101.207	77	4710.756
2440392	937580	2669	442.9309	1476242	428636	4932	916.2852	81	4713.865
1980648	1326395	2896	677.2656	1303368	644068	5412	1553.213	88	4715.468
2156105	1615728	3039	591.6879	1453712	835783	6381	1224.774	86	4719.923
2437029	1074274	3112	346.1832	1556116	508940	5852	947.8972	77	4720.156
1576384	755513	960	215.856	863867	325902	1516	134.8476	77	4724.138
1312380	671032	1644	308.4284	766719	280061	2503	729.8183	73	4724.360
2654326	1088754	2534	671.3574	1366299	420177	3614	827.9454	72	4724.610
808602	620941	1021	404.0781	326988	296209	1946	585.9706	72	4728.194
893388	1217095	1284	322.2324	547427	543557	1775	921.5775	82	4732.451
2433127	831683	2575	323.4575	1459425	392354	4395	812.5595	81	4733.822
1298404	782791	779	311.9019	529530	278050	1048	419.1928	59	4734.111
2659331	1306476	2603	373.4283	1824996	697545	5229	477.5469	93	4735.931
1134459	879929	1888	474.3168	739467	409927	2962	1117.768	85	4737.525
1859718	1153672	2085	693.9685	1206999	569182	4455	1114.926	84	4742.085
2154792	1082812	1523	288.8403	1274811	480659	3002	278.0122	79	4747.186
1885895	583772	2440	747.884	1015955	234071	3248	968.6128	74	4759.463
2535426	952362	2371	505.8131	1460946	451695	4672	1125.699	81	4765.251
1737549	844087	1787	429.8507	1066737	386013	3580	931.838	79	4766.858
1848154	633094	1452	191.0572	1136963	288209	2112	118.0832	77	4767.369
1767334	684539	1128	316.6808	1009171	291133	1963	309.5243	74	4774.220
1196810	2372542	3801	22838.04	568731	1291533	11845	41196.5	136	4805.709
344319	1085061	1446	8290.921	168912	518003	2619	17618.13	77	4819.046
2214004	929870	1875	291.1875	1282071	413155	3104	686.3344	80	4822.850
2296025	1399631	2155	575.8955	1432063	693382	4219	1288.886	85	4825.451
2101098	1146587	2049	370.1489	1341223	552257	4103	1196.578	86	4831.839
1827998	1111553	1892	451.7412	1130710	475058	3112	719.1832	80	4832.852
107185	310393	691	890.5651	41663	116921	1097	1157.142	48	4837.952
1579638	645642	1456	173.4816	890520	268696	1901	-123.5539	75	4839.947
920010	955045	1198	245.6078	538118	421895	2031	555.7391	79	4845.262
1711472	1212345	2849	617.0289	1128341	627548	6251	907.4811	92	4850.398
2155128	1036079	1892	315.7412	1335045	561624	3702	632.2822	85	4850.926
2889139	2329264	5028	916.4708	2056347	1428968	11623	2310.45	97	4851.412
127570	200751	293	381.8373	52568	72856	102	758.3222	50	4859.480
1498465	1753909	2459	599.1499	959067	907180	4612	1760.333	88	4866.214
1862071	1229826	2026	516.4586	1188257	602034	3729	1289.397	87	4883.620
1986679	1507912	2436	484.4596	1351916	730416	5053	1238.873	91	4889.311
2191530	1040924	2599	328.0039	1344517	534166	5617	278.7137	87	4908.903
1696538	1509524	2123	259.5003	1128950	775461	4462	519.9182	86	4919.298
2469565	921312	2210	351.981	1443732	402873	3906	750.9266	80	4925.090
2064599	584933	1295	227.6495	1082558	261273	2867	532.4387	82	4925.200
2321904	998557	1760	512.736	1375050	419090	3229	1195.347	76	4929.049
2053438	860619	2228	726.3908	1251086	430793	4384	1687.142	84	4930.535
616547	940346	1344	7074.599	467837	737885	4329	18827.06	92	4930.743
1617680	907196	2112	423.0832	957537	410726	4362	1005.308	75	4930.756
2532021	823849	1868	215.1948	1480508	404506	3971	152.5731	82	4932.553
1388479	1233177	2652	466.3772	941144	586896	4641	1779.16	84	4932.912
115945	183860	23	385.6903	31245	61449	-4	844.5756	37	4933.696
491713	561717	1448	21304.63	220099	273417	3321	38220.11	70	4934.199
2267536	990928	4535	1205.413	1378523	425745	7142	1068.266	78	4935.675
2246746	1455850	2147	306.0467	1518397	790418	4716	1055.368	93	4937.189
1233123	789716	1688	409.0968	842454	378234	3804	812.6044	82	4938.142
1671759	952684	1363	396.8643	982879	420265	2334	891.1374	77	4938.409
2478359	1296242	3727	550.6847	1565398	683290	7334	1593.637	89	4938.689
1296501	889970	1502	142.8622	780649	373709	2841	-199.8199	69	4938.904
1996827	993400	1923	372.2803	1159846	476796	3517	500.9037	81	4943.449
1741325	648263	1150	170.515	1052345	298038	1817	-11.4663	73	4943.479
253976	111111	261	-216.5579	132852	37456	590	-904.901	62	4946.300
2424312	1027971	2029	230.0269	1507261	504397	4427	115.9547	84	4947.097
1941240	905860	1641	292.8601	1175329	398772	3191	148.8151	79	4949.887
109681	87597	44	630.6684	26691	22741	12	808.2732	27	4950.050
1114531	1140415	1751	130.0311	745805	491585	2780	597.958	83	4950.474
1399504	1067510	1690	220.809	782467	432525	3303	118.6983	70	4950.490
2035221	1074193	3003	824.8683	1041172	423004	5006	1076.637	74	4952.021
1823718	550346	1324	235.4764	1081112	248691	2372	80.6692	80	4954.214
2486611	1820608	2236	354.2396	1676914	942838	4929	324.7169	86	4961.271
2059496	2392992	3491	660.6451	1579967	1321690	7393	1480.147	93	4962.131
1921198	786017	1460	309.906	1149390	345114	2716	578.1676	78	4973.924
1200992	1433301	2169	530.8809	728710	673505	4215	1411.462	83	5023.982
2332090	958358	2405	256.9205	1397713	428836	4794	383.1434	79	5032.014
1156232	2629453	3582	681.5502	897655	1716013	10025	1669.402	102	5034.245
1444832	528629	1098	316.9978	837683	224949	2173	667.3053	78	5036.441
1634570	814162	1844	355.6484	1079001	449791	3882	665.3802	90	5037.058
261843	864404	1972	12746.23	140660	357519	3335	18844.09	59	5037.351
183669	15958	42	64.9562	59172	4367	-52	94.4828	46	5038.431
2438309	776810	1870	375.907	1503761	367644	3459	785.2499	80	5040.497
1371217	842853	1841	-5.9199	861244	405655	2898	-5.0222	84	5042.135
2125916	2148407	3337	630.8057	1685287	1370495	8294	1967.493	102	5042.930
2405386	1231556	2209	420.1249	1432302	557575	4545	471.9745	82	5045.592
1171087	1307224	1838	390.5118	720184	546406	3278	1068.296	80	5049.840
1828112	1027916	1618	393.1698	1093300	444300	2816	1050.778	77	5052.064
2611733	2366964	3251	854.1811	2222266	1559435	8753	2555.443	113	5054.638
2271815	1421709	3306	532.2666	2103819	1179327	9439	2098.728	108	5054.794
3389418	2070281	3543	775.1623	2697708	1815498	11262	1921.398	115	5054.835
2249166	1122421	2354	229.2594	1431880	528770	4400	545.84	83	5056.606
3158174	1554775	2791	621.3751	1738225	746452	5973	1138.485	85	5063.643
1601925	1027164	1346	208.3106	1038947	508615	2787	835.9507	86	5065.447
1601736	1079212	2012	856.4732	1033982	523337	4024	2110.946	86	5066.745
2090006	990303	2296	456.6056	1238375	434945	4030	803.083	82	5067.814
119774	19751	158	84.2638	32736	5350	156	167.5516	36	5090.228
2364505	999016	2176	328.8736	1332008	450502	4353	725.6033	80	5095.279
150594	61972	-7	213.0073	41211	16935	-32	494.6048	38	5113.723
2341144	1538720	3420	715.862	1700480	864578	8187	1726.891	98	5130.380
340726	537991	1163	20166.64	166038	245188	2176	34874.88	66	5132.650
1925446	1027889	2080	566.688	1218681	457264	3994	814.2634	82	5140.602
1674321	1137829	1983	398.6463	949146	474327	3170	498.837	69	5140.660
1069719	480866	2889	55217.27	383840	169153	4452	80251.36	61	5143.731
1628244	1421187	2282	346.6202	1109911	655372	3994	856.2634	86	5149.883
1822833	669590	1564	-21.0596	1049948	307381	2584	-21.8376	80	5151.350
2926560	2004610	4548	597.5428	2554927	1274042	11128	1377.681	114	5155.055
1881291	1310903	3060	755.666	1356334	724691	7197	1650.352	86	5155.373
2575710	853522	1888	269.3168	1565477	388278	3727	108.6847	82	5158.036
2129431	996250	1939	370.9779	1248798	455921	3876	325.2436	80	5159.158
2242132	1542195	4877	1052.2	2085308	1120050	12159	2878.32	107	5161.345
326705	700877	1639	2400.148	134048	261071	2078	3909.976	63	5164.130
1951376	1245558	2079	388.8319	1319746	663998	4746	545.0506	87	5166.352
2095050	764512	1570	479.077	1171430	296470	2416	1004.338	68	5166.365
658016	286579	640	128.904	260116	91236	858	148.5338	59	5168.116
1517774	728272	998	254.3878	942438	371760	1667	667.1187	85	5177.325
2302495	1327778	2431	291.1791	1504455	656466	5307	615.3227	84	5182.318
1798845	682457	1800	322.98	1095010	319295	2758	879.1238	78	5184.243
1347279	926686	1408	319.3888	819200	444987	2825	780.4825	82	5185.374
418910	81691	56	146.9416	122247	23021	-93	317.3827	48	5195.527
2250028	1034611	2116	576.5076	2071014	841219	7143	2296.122	108	5199.497
655129	510497	402	284.1522	406498	244667	724	473.8164	78	5203.980
2531365	1731218	3804	581.6044	1868173	1009894	8883	933.7363	95	5205.318
2217536	1431725	2942	523.6462	1434879	692266	5716	732.4676	85	5209.506
470029	690851	1028	20190.07	221554	271659	1768	33882.59	66	5212.211
2104605	806174	3000	969.3	1200984	356033	5088	2004.837	80	5222.369
1977943	866681	1769	287.4409	1216955	404137	3885	386.9485	79	5239.456
937786	1009194	2021	3360.178	402741	470488	3586	6707.975	72	5247.932
1538678	1199170	3243	517.3323	1055287	614012	6885	1000.248	91	5251.966
3649139	1586022	5886	1024.005	2543831	994328	12008	1445.049	99	5256.231
724244	1022626	2079	15457.83	373115	440286	3971	23942.57	61	5256.546
1457002	1275627	2357	509.8277	898768	639378	5139	1206.498	85	5259.669
2475740	1299325	3145	548.4345	1614996	655870	6673	1090.755	83	5259.794
1461552	441335	786	72.8946	777011	169593	1168	231.9248	66	5260.133
205223	230942	529	556.8769	78731	83416	950	906.295	52	5266.368
1982525	925258	1580	239.638	1236222	431610	3075	542.5075	80	5270.744
1189553	544066	1035	214.0635	460762	180621	1431	417.0791	55	5270.852
1647813	1397141	2220	370.542	966125	633379	4212	944.8932	70	5270.896
2377216	1113444	2695	297.1895	1480911	509819	4694	403.5334	82	5272.011
1898013	1394849	2630	746.543	1302373	734764	5294	1919.193	86	5273.415
1914648	724266	1657	331.5577	1061225	293967	2668	823.0748	76	5280.758
1675207	630276	1467	-34.1013	949667	284171	2784	51.3824	77	5284.182
2616702	1822300	2534	663.3574	1904747	1009226	5687	1979.641	97	5292.085
1476106	923150	1528	429.1208	858920	460774	3327	863.2447	83	5301.080
1128690	1244222	1891	159.8851	624649	538470	3237	755.1957	79	5308.834
1165449	1884294	2364	563.8204	787841	872578	3942	1238.746	85	5325.907
3221426	3066588	7007	1191.693	2471909	1838918	17413	2844.269	96	5327.641
113137	32315	83	226.0563	30892	8846	135	388.5735	36	5354.035
1942373	1167360	2166	463.3126	1297263	590861	4442	863.7962	86	5354.294
2177613	1207393	3027	720.4147	1317574	552461	5134	2100.217	82	5359.109
256107	150891	1305	285.2105	82849	45535	1394	408.4034	48	5363.272
1846879	837932	1566	278.6526	1081868	363150	2672	502.4992	81	5364.019
1850661	995498	2218	338.8298	1065342	458417	4041	833.5001	81	5368.627
1079149	745119	1397	230.9717	777744	374747	2694	725.3334	89	5369.236
1401951	504910	2020	342.322	828018	222026	3493	659.3573	71	5369.252
2462965	1450231	3393	502.7473	2430210	1114648	8810	1632.241	114	5369.327
1717037	663367	2149	500.7589	1074420	312128	3539	1426.738	84	5371.070
264047	824489	185	214.3785	68053	229741	258	346.8738	33	5371.172
295836	34779	380	1671.318	82632	9152	527	2198.165	44	5372.040
1976320	763460	1648	416.8528	1195568	360964	3145	864.4345	84	5376.622
2343969	888672	1929	329.4169	1344866	383108	2878	565.8558	79	5378.061
259983	212825	-41	102.8999	68791	57725	-304	122.7456	37	5378.401
1652580	687240	1425	349.9425	978526	307343	2621	689.8381	78	5379.922
316687	621990	718	605.6798	88694	171932	609	883.3649	45	5381.161
1577625	757595	1663	334.6943	872635	324592	2742	646.4262	77	5384.034
1894701	1191544	1984	253.5024	1810656	919169	6120	1059.332	123	5387.938
2424915	1037855	2481	621.9841	1321712	437913	3701	1007.426	78	5388.941
1647183	720203	1257	211.1177	1028965	330867	2495	811.9695	81	5396.577
1182793	1847768	2871	26124.86	533353	850075	5404	40826.36	79	5399.175
103709	15066	-11	34.5829	29540	4588	-114	26.4046	36	5430.277
105798	33672	53	-8.6267	43985	11099	8	-87.1512	48	5471.178
2972558	1571229	3254	751.7494	1979289	856380	7050	2104.505	93	5471.690
154935	39679	320	-39.048	43726	11006	621	-327.3619	40	5478.552
232950	26284	41	-44.8999	65728	7104	1	-124.1439	43	5484.828
2177724	984851	2360	348.396	1473161	552743	4551	650.1111	91	5488.349
1604942	1384590	2258	479.0738	1044627	620910	4395	915.5595	81	5497.700
546868	1804123	1685	425.5285	446353	982567	3983	986.8463	89	5498.564
105701	1648	123	52.3003	27719	-1738	-38	93.4682	32	5498.900
1097019	1735490	2210	302.981	752100	842753	4974	624.2414	84	5500.083
748829	125348	1322	564.7642	237542	34225	1696	720.9456	49	5500.250
2301824	1362759	2809	484.7849	1695813	916396	7782	1413.17	108	5507.735
810182	1642231	2771	6537.253	448403	766319	4792	11815.43	76	5509.947
1047026	593167	1151	194.3711	651699	262020	1889	219.1729	78	5510.158
1899900	1202065	2830	634.763	1210127	585454	5432	1346.335	87	5511.527
1381523	1110242	1906	193.7266	872270	514126	3710	506.131	76	5511.598
1676284	535650	804	14.3044	844400	199659	1592	93.9112	70	5515.561
1237402	1504418	4532	24257.85	631233	675504	8504	40817.27	77	5526.484
1417754	855907	1348	198.0228	853406	383746	2527	122.3647	80	5537.298
1650335	987884	1590	512.199	843216	382975	2628	804.8308	71	5559.647
2179590	1224012	1722	461.2042	1312306	604271	2601	1270.716	86	5576.914
2330493	1782054	4358	555.8838	1526154	943062	8830	1262.363	91	5579.242
2221857	853254	2073	398.6953	1356897	400863	4334	694.3374	79	5581.667
2410130	966255	1163	324.6443	1480867	444669	2523	318.9403	79	5582.031
2331415	1829438	2793	421.0873	1514107	1014294	6541	270.7501	92	5583.385
1516080	532745	1258	149.9738	806231	210010	1988	34.9268	66	5583.589
1898125	704877	2031	296.7391	1140152	355606	3588	432.6868	81	5585.264
2618264	1283690	2426	612.8986	1546134	559700	4271	928.4031	83	5587.576
2187311	691018	1900	362.59	1196505	288755	3241	506.6201	74	5588.301
2511068	1005199	2669	542.9309	1448054	533881	5037	1330.176	84	5590.993
2458095	1884203	3381	843.4741	1416583	897052	6677	1809.18	75	5591.043
2422121	879840	1762	140.4482	1350801	395528	3203	12.0883	78	5592.591
1398913	1255584	2005	545.4805	953157	596488	3370	897.057	83	5593.251
539864	50330	445	11412.96	158931	14237	632	14179.06	48	5593.843
2024262	863432	1200	261.32	1193195	397650	2711	618.8871	79	5596.100
2547570	1029854	2905	552.9705	1597978	516921	5166	1212.613	83	5597.661
2088635	840236	1947	364.8267	1197348	348958	3851	651.8411	75	5602.249
673810	1965305	2757	9092.268	462588	1132030	5846	21291.76	87	5604.031
2378224	742090	1925	409.9925	1317832	326685	3297	841.5617	77	5604.933
1824860	1029681	1513	517.2793	1069314	503962	3326	906.3886	73	5604.958
2425260	1083104	2749	624.4189	1532008	612442	6538	1078.182	89	5610.357
1916164	1059231	2028	201.1708	1178550	480637	3775	311.7775	80	5611.828
1398894	1039259	1929	443.4169	844300	460689	2970	1418.617	80	5613.072
2383699	549819	1532	323.5452	1153883	194455	2109	620.5149	69	5622.038
760261	942951	670	3.587	472761	405971	1071	43.8831	77	5626.483
179322	45000	-28	33.0292	47913	11454	-244	151.1116	38	5626.831
1784170	830590	1756	205.3116	1043567	357773	3044	-224.0316	78	5639.556
1117489	301229	379	69.4619	401024	99937	713	54.3993	60	5642.699
1693482	1733260	2692	517.6212	1227663	926067	5133	886.3613	90	5643.696
1780359	957472	1375	319.1375	998768	433298	2012	610.4732	84	5648.087
874480	1056688	2203	562.9883	592299	546584	4329	1010.057	89	5685.679
1244191	1709755	2619	683.1259	811780	835200	5420	1419.062	87	5685.779
251748	33253	47	163.2367	70203	9189	7	181.9927	43	5687.870
1501392	2769134	3872	677.8192	1258353	1767728	9563	1326.884	102	5688.555
1877419	944306	1332	354.3252	1141769	429426	2469	748.7109	87	5692.960
2115657	752335	2214	470.4054	1516019	394752	3839	928.5679	88	5693.164
486762	36179	150	30.415	144200	10173	108	-62.5412	50	5694.543
1299751	1084698	1185	245.4785	898879	523041	2561	236.4721	84	5695.116
3016150	1048209	2588	466.5868	1933548	520637	4466	696.3426	81	5695.288
2330033	815627	2303	522.5983	1351665	350125	3592	570.1112	77	5698.077
1970978	928141	1634	172.8674	1219402	462206	3293	231.1373	81	5698.984
1085578	1871155	2573	699.7453	734980	874678	4985	1391.658	78	5699.282
1696089	1545223	2991	561.5951	1142898	730263	5651	1154.821	88	5699.748
2167350	1147996	2290	439.469	1286176	590402	4562	857.5282	81	5700.003
2031835	1341353	2611	523.2771	1431265	729351	5020	919.622	92	5703.912
2402762	816918	1953	313.9633	1435666	390575	3249	561.4689	80	5705.518
1249825	1645158	1959	322.0999	769987	750320	3908	546.6388	72	5705.637
2201416	839748	1754	316.5994	1197013	355573	3064	334.0904	68	5705.706
402079	989485	2548	1560.343	185006	376152	3856	2526.122	63	5706.511
1848433	698169	1208	-11.8312	1056901	304784	2140	-310.946	76	5709.201
1173401	608156	1112	94.9832	719765	288245	1728	283.3408	80	5710.196
1162829	2023910	2208	389.2688	859897	932946	3284	1114.432	87	5710.731
2436929	939405	1614	333.7454	1460774	414569	2724	731.0164	78	5711.706
1673494	1125783	2960	701.056	1345403	638056	5373	1591.825	93	5716.020
1671158	1141812	1976	433.6536	1119573	542573	3346	654.5106	83	5718.880
1808808	1125480	2574	421.6014	1257451	579498	5051	1167.161	90	5723.472
1956169	767151	1591	285.0551	1131293	377623	2832	-35.5248	109	5728.082
1714678	1059673	1775	639.5775	1035846	488997	3166	1675.413	76	5728.471
1915418	1646055	2312	589.3032	1166134	880554	4372	1309.869	82	5730.130
1375518	689867	1188	318.0468	727071	269405	921	331.4681	71	5737.778
1960615	705340	1710	349.931	1141307	311455	3203	546.0883	78	5749.317
1924344	858655	2072	145.8392	1163656	383820	3873	-9.3247	81	5756.433
1775232	1052362	1688	487.0968	1107759	518406	3598	1294.248	83	5769.780
361448	363614	620	31.782	154354	159680	735	261.2335	60	5782.494
1958292	656938	1514	449.1354	1083250	268457	2546	921.6306	74	5784.346
1664254	1261678	2857	415.8777	1207430	607503	5177	999.0297	85	5791.930
1583598	933427	2310	251.591	1057101	442437	3685	445.7285	84	5793.731
2959358	2457505	4036	685.2196	2455178	1579357	10472	1806.079	97	5793.861
1853585	697575	1626	322.0186	1086913	296016	3136	753.7296	74	5794.421
1047398	915363	1916	277.2876	710708	436738	3805	233.4605	79	5794.704
1786274	906590	1699	510.5139	1011894	395679	2637	1025.536	77	5795.361
3295585	2016554	3967	866.1487	2555763	1266345	8894	1344.153	95	5795.541
1958672	877597	1768	384.5848	1201083	471218	3738	283.1018	86	5795.824
1996975	1158335	1678	10.5358	1410517	659195	3613	-360.9107	90	5799.282
973649	1020619	1031	329.6391	591147	419257	1221	509.2981	77	5800.172
1850927	1019832	1698	468.6578	1111725	425362	3439	846.1279	80	5800.541
1567572	761106	1137	301.3857	923767	336092	1500	966.15	79	5801.216
2450500	939404	1948	242.6828	1360429	389769	2942	604.6462	75	5803.589
1997501	1891866	3185	662.6785	1242934	951361	6670	790.187	86	5806.068
1539253	660039	1163	109.6443	911868	315070	1902	562.3022	78	5807.003
114760	37155	84	14.9124	32566	10590	101	23.4661	37	5807.874
2037118	886050	1978	200.3658	1163083	352656	3065	211.9465	76	5808.338
1843642	729451	1339	330.3179	1140271	332792	2340	687.274	80	5815.814
2684765	908515	2665	213.5065	1590739	418254	5092	-180.7388	79	5816.603
1438780	1631993	2415	546.4815	933036	788434	5022	1456.334	86	5818.682
2438915	1076707	1804	327.4044	1441969	493696	3360	143.496	80	5820.111
764929	932962	1034	376.2074	479179	407828	1036	786.9196	81	5822.680
2505316	1346467	2598	343.1478	1565614	679914	5432	250.3352	89	5825.738
2007912	975151	1943	248.4023	1273891	521189	4364	535.0204	84	5826.285
1963975	764460	1647	274.9967	1474030	449872	3840	579.424	89	5829.970
1899224	808526	1680	272.248	1645920	664307	5580	678.038	108	5839.541
2074524	1573277	4315	1227.072	1749911	1091030	8840	2851.924	101	5854.252
2211159	1618544	3221	580.4981	2405667	1314196	11534	1885.257	133	5871.076
122168	35094	127	285.7247	33938	9834	196	328.7956	38	5888.801
2360071	1472151	2213	561.5493	1405133	720714	3802	727.8922	83	5894.536
224297	71344	573	338.5453	65698	20326	778	638.0458	44	5902.184
763155	1379492	1688	605.0968	452020	629138	3043	1499.112	85	5905.671
1812138	999850	2004	301.6244	1114690	427528	3935	438.7535	76	5905.913
761080	324948	523	4265.74	237272	95252	590	5266.099	48	5906.186
2636860	2117474	3821	839.1581	1817422	1063928	8155	1747.495	91	5906.680
1200940	1810717	3536	711.1696	824467	997184	6882	1464.68	105	5911.645
751895	1356282	2408	612.4888	457428	667002	4302	1441.942	91	5913.031
2183883	933854	1466	140.0426	1109222	367760	2450	-326.555	73	5915.365
1904352	789273	2059	356.7099	1230336	406694	4004	686.8244	79	5915.519
2767973	1434145	2676	350.9236	2087339	890447	6734	987.9774	94	5916.008
139888	348481	788	3013.607	81819	162810	1491	5890.445	53	5916.229
216480	75919	209	-9.0751	58662	20374	346	-130.7894	41	5918.941
2020188	976163	1681	420.1041	1179482	416253	3330	717.813	78	5919.109
2055148	1085556	2272	571.0592	1254782	486966	3333	1370.381	83	5921.143
1806880	938479	1636	498.5796	1296538	483861	3001	1311.156	88	5924.351
243218	127915	66	102.5026	80366	34153	-9	188.2951	37	5924.361
1722251	871100	1895	353.3095	1024042	385325	3430	687.423	83	5925.826
205482	84461	243	153.0323	63211	24304	61	232.2221	45	5929.874
585869	752999	2108	32575.66	306465	309307	3472	54391.38	70	5933.063
1982550	947317	2354	255.2594	1312268	465270	4787	178.1507	85	5934.065
1596810	629416	1338	235.4618	943471	270109	2610	486.421	76	5938.080
1485338	1064166	2263	453.3543	918288	486717	3726	983.8286	87	5952.245
1508761	2071172	3137	471.5857	1010808	1021190	6393	1011.047	90	5954.079
1404698	843918	1696	224.9456	807282	385883	3257	746.3177	80	5976.836
2088625	1353812	2048	398.2928	1228668	520725	3054	767.5294	77	6001.612
1662826	787752	2359	357.5399	1130608	390490	5104	104.5344	86	6011.411
923050	1686304	2831	19145.62	551937	943474	6965	35712.74	86	6013.581
891955	2183227	2416	251.3376	633702	1149336	4969	328.9609	83	6013.596
526638	185028	309	464.5349	158229	53433	237	544.8957	51	6016.590
1671923	900768	1710	108.931	1015000	365760	3168	597.1248	76	6016.777
1551753	1122713	3177	716.8297	1078745	564200	6436	1813.86	89	6017.265
1984552	703270	1600	300.76	1218119	317674	3069	172.3709	79	6025.088
1746259	1192117	2433	269.8913	1092972	566390	4682	446.2602	87	6030.025
1254924	953178	2084	315.1124	764015	409943	4108	586.8588	80	6034.103
1779008	897909	1519	335.4159	1019669	398281	3009	695.0049	75	6035.094
2027000	1142746	3208	466.3688	1273391	528200	5304	914.7544	76	6035.107
1382153	1241101	2500	620.25	1006761	576344	5030	1570.183	84	6035.788
144390	14517	226	-73.5214	38380	3508	236	-305.9604	35	6036.363
177442	342650	679	2686.292	90929	161581	1173	5263.205	64	6037.846
1143907	1174788	1759	477.8799	727799	598983	3391	716.0351	86	6045.720
229563	4578724	418	773.8498	75677	1358143	633	1139.911	48	6048.662
158741	120637	270	332.147	43054	32907	416	587.1376	39	6050.113
1435682	913032	1502	285.8622	783173	393753	2651	868.5211	77	6101.461
1811633	1102373	1818	495.3898	1195797	526076	3442	1040.696	85	6112.798
2100875	1364909	3289	454.7129	1314845	587336	5601	211.0161	83	6115.863
1279075	1322030	3092	668.0612	917431	612070	5485	1188.708	87	6121.152
2236710	1020998	2003	280.7683	1401445	521739	4226	862.8786	82	6121.301
2247291	1700108	2631	642.3991	1467762	759286	4780	856.158	83	6122.366
329708	139058	854	768.1094	98958	40422	1178	1098.486	47	6123.438
101099	74648	190	228.659	32579	24297	229	278.0469	40	6123.701
1292122	685906	1242	200.2762	706779	273760	1981	186.9341	76	6132.397
1705657	848303	1940	633.834	1134582	398934	3519	1371.616	82	6134.140
2015689	1027055	1916	567.2876	1229649	437571	3622	1097.794	77	6137.058
236857	72986	215	-30.9385	69728	22738	244	-216.1116	43	6137.816
1772605	1036729	2223	275.1103	919619	448252	4147	404.2467	79	6139.417
1364928	1013397	2145	449.3345	845247	455860	4083	720.4563	84	6140.669
1613465	649039	1163	146.6443	873417	258997	1504	352.5744	75	6141.767
1373589	1248828	1993	507.2073	861781	587174	3967	1210.149	84	6146.845
1636403	829529	1847	353.2167	1047875	481383	3298	652.4178	86	6147.097
1832647	669101	1365	225.5765	1042206	305003	2803	325.6483	75	6147.447
2198632	1417012	3568	766.5648	1480558	717951	7421	1526.118	88	6149.461
1210703	1047627	1931	236.1291	760147	450601	2991	-23.4049	78	6152.906
1663615	954110	1425	358.9425	1005978	394989	2362	731.1082	78	6158.362
2114878	1184474	3513	516.4793	1336519	564662	6843	1393.292	85	6161.930
105738	14242	-106	344.2534	28431	3929	-350	408.365	35	6165.439
1939536	1513008	3170	418.837	1299183	772879	5845	893.9045	89	6165.925
1822073	587775	1130	282.393	991308	232766	1563	909.0843	69	6166.255
543499	936000	3061	1292.522	213382	325907	4320	1703.352	56	6166.674
1523672	716591	1409	335.2449	965972	318167	2024	474.7464	82	6173.394
1579621	708318	1072	300.7392	925708	344004	1863	309.9143	81	6177.480
2374200	874984	1343	295.7423	1437922	401482	2594	238.7234	80	6188.056
807326	1376477	1154	130.9394	455854	629352	2430	63.323	84	6195.438
2400155	1053845	2300	371.03	1536239	494955	3903	607.3583	82	6221.656
1927996	992647	1895	646.3095	1213032	449178	3540	1166.594	78	6222.192
2861465	1221147	4162	933.0882	1750019	603572	8841	1712.78	83	6224.890
1310413	659629	1356	201.8716	767250	270598	2429	287.4669	74	6225.329
2636091	1009922	2251	618.0811	1595797	508803	4299	1094.374	81	6225.858
2162787	1079527	2222	330.2542	1422497	510516	4053	958.7733	87	6234.193
2201231	1170035	1791	415.2751	1513017	643419	3712	364.8432	95	6237.647
1189407	800189	1385	96.6985	721321	318255	2472	-75.7208	72	6238.036
1534705	464644	738	156.8018	810946	188001	619	452.9259	72	6239.163
1783026	1761315	3218	738.9298	1182545	872844	6550	1337.455	93	6239.820
1702590	1037771	2018	374.6098	1150612	539949	3836	1246	91	6241.265
1490016	869819	1367	149.2887	907507	374956	2328	-17.9992	76	6241.710
2083881	1.163227E+07	101051	44771.76	2947873	1.308942E+07	464654	203223.3	149	6241.998
825936	589805	4703	1863.238	357638	219308	6955	2823.176	64	6244.424
1461864	734505	1967	457.9487	1033792	360875	3657	555.7577	89	6245.552
1713049	782633	1387	437.4107	902409	311020	1936	592.4096	74	6246.839
1757238	657844	1704	206.7944	964772	265290	2755	-108.4445	79	6249.381
1874272	980476	1947	373.8267	1228366	451802	3314	897.1154	82	6251.113
1235618	1075711	1555	166.2355	777800	494302	3328	-33.8992	83	6252.633
1413349	975049	1571	73.9331	1011681	484903	2753	39.8433	85	6253.135
474626	760292	1393	3581.547	201411	366599	2580	7040.738	66	6255.434
2685659	3327435	3957	927.5877	1795911	1838490	8812	2358.953	97	6257.797
1691985	1050206	2891	583.9851	824694	446352	4789	561.8629	74	6258.242
1846069	925827	2024	441.7464	1274428	455110	3530	1238.033	84	6270.175
2158672	1460426	1951	560.2511	1519109	836741	5316	1606.028	96	6271.615
1910798	1734665	2828	540.0508	1247656	897577	5564	832.3404	94	6277.802
1488878	459368	943	306.3023	734350	175451	1400	477.54	69	6301.139
1556938	602426	1063	258.0343	903918	264802	1832	247.3752	76	6320.414
2560993	1828267	4204	591.0444	1657274	985875	9192	899.2712	91	6328.679
2221616	1141857	2953	698.0633	1471304	551989	5313	1357.459	84	6330.841
1944698	935574	2383	315.0863	1256151	458459	4256	19.5616	83	6335.324
984825	708781	1162	271.7882	595405	311957	2183	159.8663	77	6335.672
1811899	884785	1712	223.6432	1185599	405621	3254	430.7494	82	6337.940
1694883	990721	2058	582.8538	1071025	448554	4066	1014.903	83	6343.372
1624441	736155	1332	221.3252	943414	321716	2167	649.1687	78	6349.680
1744498	784195	1408	107.3888	1039552	336998	1948	-19.3172	76	6350.871
1988750	656525	1467	287.8987	1139497	277670	2598	292.1478	75	6357.365
1654093	740741	1903	159.1583	1028262	330840	2857	291.8777	79	6364.149
966324	894953	1531	268.6891	637293	381152	2934	637.7974	82	6371.840
1291825	1116123	2512	720.5232	783510	458785	4075	799.6075	77	6372.226
1637456	734239	2184	473.7224	1016073	320509	3869	966.2509	79	6376.245
236364	52223	463	-12.6257	67460	14522	666	-338.8374	43	6381.196
2501670	1380137	4390	1064.279	1652744	676172	8467	2344.599	87	6381.999
2307029	969662	2279	391.0519	1427198	467986	4156	507.9516	83	6386.438
2504969	3097273	4267	815.9787	2614238	2239470	12071	1142.983	118	6391.933
2132448	1352678	3131	551.4491	2166281	1235421	10583	1892.106	121	6406.069
1192726	1519207	2611	498.2771	926108	785204	5287	946.2007	91	6438.844
472489	1421913	2836	20389.9	310760	748594	5768	42683.98	82	6441.894
1537353	801694	1954	368.8194	924567	368868	3619	927.2259	81	6443.592
465060	119286	93	72.6173	214471	37612	20	9.122	61	6448.321
135358	64335	436	26.2596	39048	18133	336	203.6496	40	6451.313
2117032	877223	2075	397.4075	1239120	393162	2983	985.7463	79	6451.804
1703069	637899	1285	138.0885	1006387	283871	2265	-112.9335	72	6452.060
309285	1247126	120	114.732	96251	367282	267	-211.4213	49	6453.014
1883774	1030385	1746	379.7506	1292603	502511	3044	792.9684	87	6453.197
2272475	1199763	1950	393.395	1347100	535013	3955	763.8755	83	6455.924
974833	2126580	14419	7744.106	359644	711633	21271	11219.1	55	6456.243
209353	29558	111	-6.9729	74124	9046	-59	193.4901	49	6457.641
1073054	1317734	1630	309.443	686005	604445	2684	1098.772	82	6459.609
1370060	721559	1769	396.4409	852454	312331	2936	436.5096	82	6460.343
2076383	1233328	2584	397.1624	1196405	555893	4721	310.6481	79	6460.561
1114741	1541882	2157	720.6077	877653	872446	5120	1415.232	88	6460.763
1443327	1888924	2693	736.4773	1051793	1099765	6497	1565.082	95	6461.371
1419010	446551	867	190.2387	789860	172926	1502	329.8622	73	6462.252
1377466	797591	1851	362.6411	826505	356229	3264	679.3104	81	6465.708
1475086	831106	1394	266.4034	937213	425405	2705	9.7505	85	6468.164
1301319	555369	1293	-84.0627	728878	221838	2275	-612.3725	75	6470.234
2267162	2050048	5592	1269.311	1443743	1016033	9912	2438.663	83	6470.533
2553837	925735	1480	355.028	1486419	396667	1720	768.492	74	6471.073
1808829	1321497	2065	287.8465	1196837	641775	3646	136.3406	86	6474.888
2041545	847302	1983	300.6463	1209982	412187	4001	304.2561	81	6484.063
2240832	715945	1424	378.0864	1224690	313303	2745	292.9945	76	6485.084
691027	983264	1145	97.2345	374177	393103	2028	107.1708	76	6497.625
1947772	893313	2069	213.2709	1151952	428944	3391	244.0351	82	6499.122
1271596	1484715	1797	361.4117	735817	658421	3245	855.0445	82	6508.287
2518315	1423626	3352	696.6472	1797159	796529	5763	1474.704	93	6521.513
2145562	1100218	1682	142.9602	1299924	550073	3167	436.2687	82	6542.101
2416083	2202645	5070	1341.427	1595375	1027819	9318	2385.14	85	6556.148
1925405	865462	1397	124.9717	1148301	377291	2406	-50.2234	77	6556.550
2528143	1685833	3124	702.4564	1807829	950382	7469	1938.211	96	6558.228
144110	143277	382	213.0302	40904	40460	468	320.6548	40	6559.416
1873942	1104785	2176	493.8736	1222747	572039	3852	865.6972	91	6559.717
2201976	2115064	4683	989.1163	1506034	1088873	8276	2180.083	91	6560.159
1731997	697755	1260	274.686	1014703	332501	2113	595.9393	79	6563.236
2414583	967170	2381	427.3741	1366759	415039	4171	907.7931	78	6563.877
2215625	766545	1560	157.516	1281438	350847	2768	-52.3152	77	6565.660
196466	44325	267	671.5787	53667	12167	285	717.9885	41	6568.249
2141167	989968	4770	1221.597	1363001	508584	8082	1601	88	6568.721
127689	119370	231	-14.2409	36151	39213	468	-19.3452	32	6568.870
1388199	638337	1233	128.5713	894756	301594	2859	232.5899	78	6569.110
281010	197018	-72	-122.6392	80434	53961	-132	-408.0052	45	6570.791
2571667	1469032	2924	433.2364	1613187	744190	5292	1011.481	86	6573.852
2136048	840741	1735	194.3335	1272932	362543	3001	273.1561	78	6578.825
1244345	933869	1656	194.7016	782743	469816	3382	618.3302	87	6579.827
1565976	505064	1238	282.8518	867779	207524	1775	303.5775	74	6587.413
125399	20390	-35	849.0365	34270	5668	-135	1028.427	37	6603.845
2392612	920430	1864	426.7704	1421131	410935	3410	716.301	81	6612.995
1760740	683929	1561	316.3721	1097651	319982	2920	403.812	80	6619.005
1897608	847872	1466	276.0426	1118373	360263	2855	520.1655	77	6619.915
2737241	1193746	2648	486.9528	1614827	598899	5530	415.233	83	6642.071
1794033	668372	1165	392.3565	1026794	291074	2184	627.7224	76	6644.160
1505180	1096727	1270	269.247	1073196	522675	1924	302.1364	87	6645.391
2094966	616390	2183	560.8663	1127222	270648	4155	915.0955	79	6648.324
1887928	842003	1304	26.3544	1087778	350263	2799	-346.7761	77	6649.316
198357	119984	157	32.4077	81240	38775	282	-110.5798	47	6649.558
669332	1006479	2031	34893.74	310535	419103	3674	58778.31	68	6654.879
1761723	1222426	3454	576.9694	1178602	598588	6416	1194.738	85	6655.023
2464113	1072639	2518	552.6598	1517421	496195	5028	620.4708	80	6655.850
1643470	1466609	2647	354.0967	1158817	733243	4875	538.4875	88	6656.358
131852	181872	-54	106.7706	35633	49667	-86	47.3754	37	6660.776
1757164	914509	1983	431.6463	1162347	432668	3041	451.4001	84	6663.588
110252	19511	70	66.927	30137	5313	90	69.049	35	6664.580
1957917	832796	1957	421.3877	1113807	365963	3298	818.4178	80	6665.005
1959260	636074	1493	138.1573	1168096	267644	2476	328.7036	71	6665.112
1712859	956322	1580	430.638	1113761	417254	2928	825.6608	82	6666.557
1869977	1474267	2359	529.5399	1221955	730868	4727	1497.785	82	6666.983
598801	222865	477	10050.36	195881	78085	773	13300.77	59	6668.375
1839737	840237	1873	366.4753	1056890	377470	3312	717.4032	81	6670.932
1938348	1046497	2235	521.3835	1146525	476411	3988	1481.127	81	6672.048
2271050	2634102	5056	1215.442	2283764	1719316	12198	2867.708	108	6672.299
1575728	972957	2562	456.3282	961704	450444	4684	754.9724	85	6673.466
632762	1235222	2720	22657.59	292574	478089	4123	34968.7	67	6676.092
762042	1498530	3092	24311.06	398328	626004	5704	36563.2	70	6676.253
2111606	875235	2204	423.8444	1206148	397328	3721	738.5481	81	6676.948
1803418	777641	1721	153.3481	1037879	347183	3168	162.1248	77	6677.844
249889	83017	55	1141.085	70810	23538	69	1633.071	42	6678.485
2144962	866739	1766	361.8726	1320288	414142	3747	234.8067	83	6679.837
1753087	957338	1770	619.297	1105710	456303	4001	1366.256	82	6681.106
119728	48595	182	-119.1898	33693	13499	330	-296.487	36	6681.964
1490455	586939	955	388.5755	855334	248084	1283	822.3763	79	6683.262
2305145	1270691	1957	642.3877	1876958	826089	5531	1354.089	104	6686.990
1270709	1649740	2073	505.6953	758870	731741	3040	1017.544	79	6689.384
235439	760297	1980	358.078	304173	704141	7322	779.3642	148	6691.494
251897	33947	158	5.2638	82778	10389	226	-72.5214	48	6696.333
1897848	925922	1686	196.3846	1093121	434139	3189	151.1029	79	6704.938
170064	44944	151	120.2711	48014	12707	224	46.7664	41	6715.105
1926952	1093958	2287	500.9007	1207918	514108	4438	1215.372	82	6728.736
1512804	1218083	1840	372.224	991764	613554	3209	1031.225	85	6769.013
1437247	871278	1513	469.2793	864614	390172	2649	896.8089	73	6769.395
2177582	1052230	2241	344.5201	1325732	472322	4002	682.1122	77	6770.541
1159992	1007063	1725	398.7725	732357	487518	3782	616.7702	78	6770.857
388216	1153559	1804	13703.4	225741	529188	3351	21914.79	72	6774.375
2001384	596513	1133	309.9613	1224642	267363	1925	727.9925	77	6775.025
2412337	1050777	2033	367.4513	1687187	562836	3633	873.2113	90	6777.381
1423677	749214	1897	376.0217	850659	316365	3514	730.3354	75	6778.049
760372	428905	435	655.4035	265485	152491	627	963.7747	58	6778.849
827023	1381697	1717	339.9237	553232	650123	2772	883.1092	82	6780.998
997623	825093	1130	237.393	585767	325493	1871	249.7631	75	6782.177
1361432	671269	1281	131.6641	767007	327659	2626	193.1186	81	6782.680
1975837	926638	2228	411.3908	1408165	468862	4811	781.6971	87	6788.438
215588	836038	683	570.7163	65789	243940	791	829.1751	41	6788.976
125223	37257	311	920.2471	34051	10459	372	1027.469	37	6791.771
505225	129270	1063	16025.03	164452	38887	1240	21029.56	53	6794.356
1185562	922676	1369	471.0009	743488	445562	2586	1282.875	80	6800.238
1362168	1707102	1602	293.4722	935721	876946	3215	425.3615	89	6815.191
1076729	763412	2233	348.6713	735613	345586	3789	531.7629	83	6873.009
1601981	698800	1724	205.9164	982330	285962	3145	614.4345	77	6879.854
641688	1410247	2177	2769.73	393274	704069	4213	5740.75	78	6880.436
2613951	699231	1477	211.4597	1491842	313780	2969	537.7609	84	6884.539
2613673	1108306	1820	440.102	1609215	495878	3024	877.8464	82	6887.587
1636515	900340	1737	475.0457	1008015	398711	2781	1182.814	78	6891.477
2067820	932302	2453	410.0133	1204780	446777	4748	643.7628	78	6891.882
1948676	735113	1619	88.0259	1182519	308494	3233	86.7713	79	6895.079
2569669	1011040	2591	343.1551	1783511	506231	5548	830.6428	88	6895.996
179438	58022	52	89.5172	51156	16375	97	83.0417	42	6902.088
2495778	1750679	2326	656.2886	1663300	779230	3930	1570.473	83	6908.714
2012843	1093479	1146	279.0906	1113912	459708	1895	184.3095	71	6908.858
1974886	864840	1022	439.9342	1176141	358961	2012	897.4732	77	6910.288
1836269	1811686	4336	41280.05	1718106	1852711	14995	149360.2	116	6913.967
1552560	878714	1808	245.8288	1105225	442266	3209	914.2249	87	6917.414
1935937	1977628	4002	626.1122	1435071	929748	7076	860.7636	87	6939.214
330081	1228534	1890	3547.029	238801	645353	4073	7348.896	80	6947.133
128091	25848	-92	16.2388	35995	7802	-220	23.658	38	6952.735
166024	1125928	522	235.8842	48419	313247	770	157.197	40	6952.949
1573836	660564	1575	324.3575	908028	270714	2597	595.2917	75	6987.452
2424999	791007	1981	241.9341	1325457	347461	3561	-105.4279	76	6989.927
2286088	983858	2084	510.1124	1375862	458600	3772	947.2092	77	6990.119
1809296	1035011	1592	265.9112	1159831	467500	3043	456.1123	81	6990.704
209321	176840	302	153.5422	80141	60194	282	55.4202	53	6991.499
2017424	698129	1009	195.8049	956691	285356	1275	401.5275	74	6992.091
2682191	1341082	4243	964.4323	1744784	734367	8626	1682.719	83	6992.129
181384	230042	2862	1951.158	53494	66994	3694	2617.433	43	6999.669
378044	82388	629	296.4869	106141	22974	758	516.9238	46	7005.205
2137121	2087039	4595	721.7795	1436267	1038074	8456	1432.182	91	7006.646
133556	123621	367	349.1887	41109	37471	610	485.221	41	7008.681
201427	179447	766	438.7726	56248	50277	918	510.8998	42	7009.182
254913	80595	853	529.2533	77855	23424	1117	606.2637	45	7009.516
1377885	741716	1751	358.0311	840050	305969	2967	371.0487	77	7011.125
2298944	1054323	1865	330.6265	1246477	457372	3532	781.7452	72	7011.179
191683	1058864	2492	1462.401	57273	315581	3326	1687.389	41	7011.958
831629	1402328	1697	403.8017	540696	696164	3982	1216.99	88	7012.627
2103435	1193164	2163	596.7443	1184353	520218	3352	1064.647	77	7014.824
1919944	2463368	4066	877.9026	1422683	1336134	8493	2023.857	92	7015.728
295908	600600	1442	1700.496	166889	238629	2424	2661.186	67	7018.263
1667302	1682045	1622	571.5942	1007370	755842	3451	1215.401	80	7019.812
1756384	782762	1997	392.6317	1195886	414099	3883	941.2363	85	7022.123
1546864	1348846	1487	450.0207	976211	593789	2438	854.1718	83	7035.016
677613	405000	2281	39181.77	264036	132802	3448	54965.83	61	7042.104
1563022	1095090	1787	316.8507	866875	466399	3018	387.7098	77	7054.755
2105488	1118880	2489	373.8329	1307901	559087	4659	1258.57	83	7070.863
688112	263398	1170	20036.64	243372	108750	1642	26368.72	60	7076.771
1408740	637525	1140	258.954	916959	291449	1982	857.7902	80	7078.541
1761015	1215443	2118	355.2198	1095966	582921	3693	864.5773	83	7086.523
1821347	1249218	2589	466.4429	1160022	594256	5283	1140.776	85	7088.228
143874	36386	258	226.8738	39320	9896	369	81.9009	38	7089.161
1742317	907719	1989	298.7829	1089660	440252	4180	510.498	85	7089.997
3240169	1805504	3484	537.6524	2099848	1008960	7142	1095.266	89	7090.955
1880410	1317624	2335	640.9935	1237597	649322	4227	530.7347	89	7093.128
1244995	723913	1641	304.8601	749562	314330	2608	470.7088	76	7094.065
1547945	665909	1067	229.4587	836145	282229	1553	221.5233	75	7095.331
685883	1421893	2791	14152.38	325063	548838	4406	21630.98	68	7096.964
1994471	748997	1503	257.7183	1195112	341310	2402	294.3522	79	7097.805
1865333	646152	1649	336.7089	1072809	286606	3210	683.081	79	7100.186
211084	97708	127	334.7247	60583	29278	170	138.537	44	7101.988
1944127	819722	1286	344.9446	1240250	394084	2368	710.2448	82	7102.026
2728719	1279676	2304	425.4544	1508008	634205	4872	1325.919	85	7106.718
602042	1376975	1526	144.4086	419093	600441	2866	149.5826	79	7107.801
1711523	599655	1049	115.0489	993732	248357	1919	-270.1441	76	7108.388
1374915	532436	981	65.8341	749708	235034	1941	37.6901	79	7116.327
115297	18528	215	64.0615	35837	4669	474	77.7914	40	7120.883
1985440	1169969	2773	324.9653	1179725	552633	5246	520.1006	83	7122.535
1617141	823870	2045	377.7245	997033	361186	3308	438.9788	79	7123.489
1522630	1208401	2107	615.8027	1024421	544598	3813	1030.309	84	7124.871
2047722	801907	1825	83.3825	1266795	406709	3724	-1.8836	86	7131.413
2004968	769040	1735	516.3335	1136372	338993	2805	711.3605	78	7138.652
1904323	1086704	2693	578.4773	1317228	539682	5120	1113.232	85	7141.747
2257036	1002333	1923	362.2803	1422903	466131	2857	293.8777	83	7193.329
621209	1164304	1033	38.3513	381883	479923	1440	-298.216	77	7197.320
2844238	1286992	2488	444.9768	1739007	664994	5694	927.6334	86	7199.423
2244304	782905	1503	303.7183	1278744	344641	2813	1002.209	79	7207.907
219523	63155	60	108.366	95376	19901	31	108.5391	56	7210.548
1651037	1484620	2366	406.5326	1056267	667323	3894	617.6534	83	7214.955
1940635	767409	1587	382.6307	1067546	331864	2472	347.2792	75	7216.407
2145462	1303163	3062	433.3782	1337090	648430	5799	858.5239	83	7222.966
1188282	762047	1633	357.0113	968420	407738	3357	248.9277	93	7224.439
276862	447669	1093	2494.717	124074	194398	2012	4808.473	61	7225.272
1003843	1443801	1541	453.2501	612370	579327	2498	764.5378	78	7229.705
1315569	696020	1949	169.5389	906614	358184	3966	273.2926	85	7236.162
2061473	1407873	2018	473.6098	1344208	678992	3927	1392.905	82	7236.389
1720707	697880	1386	268.5546	894968	292880	2738	195.0018	72	7241.638
106758	74345	165	152.2565	52020	27787	79	411.6319	59	7252.409
203702	298577	2061	1489.422	124323	203007	5312	3536.603	75	7252.719
2373105	1266547	2314	396.0154	1435003	628040	5007	598.4927	87	7253.432
285945	129392	331	92.3691	110310	34397	532	171.4452	42	7253.541
1925909	817415	2054	377.4294	1232019	409580	3663	635.8943	83	7253.990
1403702	1166416	2458	512.2938	963509	598082	4808	536.1288	87	7257.053
2143732	1360071	2639	364.2479	1345976	685367	5398	874.2278	85	7271.795
1650023	952639	1681	341.1041	933310	437230	2854	895.3094	81	7281.433
1151938	1358702	2242	407.3762	818324	598299	4223	842.3103	86	7302.857
1641248	940759	1555	308.2355	1038542	521996	3028	788.2708	85	7304.148
2106557	1370567	1834	431.0874	1313120	615224	3368	882.3448	79	7306.500
1631735	822459	1758	174.0238	997311	380028	3338	403.6618	81	7310.001
179831	159665	5122	1743.944	52379	47485	6620	1981.382	42	7315.099
2138565	863085	1931	294.1291	1360312	419856	3894	512.6534	85	7317.340
1290591	859913	1406	429.6766	778669	405276	2875	864.2875	84	7318.197
2434171	1945912	3318	796.5398	2217778	1340197	8768	2027.285	105	7320.312
1902403	1097239	1916	239.2876	1281403	531471	3564	433.1404	76	7320.416
1478258	715224	2028	106.1708	890430	282127	3646	-81.6594	68	7320.500
1707233	780570	1440	297.784	960857	355791	2522	624.0842	79	7321.391
2697971	1746202	5622	1063.994	2008028	1012947	10854	1866.109	94	7322.459
874531	1748376	2977	16414.61	453050	716862	5129	26389.94	73	7337.553
2107188	822572	2384	500.9424	1288946	385146	4178	1129.786	81	7338.748
1679620	781408	1515	352.9915	1013435	338423	2799	492.2239	77	7344.496
150264	53772	40	40.244	41103	14751	55	-27.9145	39	7348.808
997141	1511762	1686	212.3846	630965	661684	3252	382.0372	85	7349.939
230227	153273	645	865.1845	70677	48711	1018	1076.51	45	7354.268
1822963	1212544	3298	308.4178	1264740	578177	6072	335.2392	87	7355.039
1070521	1311882	1967	211.9487	680157	602830	3602	139.6722	81	7357.177
1826892	711138	1510	70.711	1048901	309977	2421	-176.3819	79	7360.941
1282837	1425669	1999	321.3439	862742	701059	4150	885.815	89	7365.144
1874699	581569	1267	197.6787	1102817	266072	1863	482.9143	78	7367.522
2041010	897493	2166	518.3126	1199639	404421	3884	1142.092	78	7368.219
2475344	871630	2791	589.3751	1415654	424292	5409	1469.645	82	7368.936
112774	314124	182	133.8102	31660	88165	239	234.6079	37	7372.548
2820333	1.636234E+07	59127	13751.63	4072212	2.829405E+07	297380	66716.02	163	7421.799
1341551	1033353	939	365.8779	800061	439217	2145	904.3345	80	7422.932
1401555	809276	1771	513.1531	824512	341431	3221	995.4981	74	7423.133
110157	36492	208	-54.9312	46980	11608	399	-193.4161	49	7430.659
1931375	854460	1164	-53.4996	1075815	368383	1756	62.3116	77	7432.040
985188	456878	1392	56.6912	569151	182035	2471	-392.5769	71	7432.394
2034443	854158	1723	329.0603	1131854	333309	2704	541.8944	73	7432.691
1413881	1410269	1620	424.882	829308	594387	2613	859.9893	79	7436.328
1731704	726262	1370	264.857	983948	313320	2551	356.9111	75	7440.994
1495348	785620	1951	380.2511	910168	375907	3569	1235.421	79	7447.616
886121	1824180	2602	130.5722	693516	1035028	5523	-68.7597	92	7448.108
146275	59953	-38	-9.5318	42792	14497	-133	42.1387	36	7448.379
343967	121885	-15	63.1585	132209	37045	-1	221.1439	54	7451.629
1945757	815604	1583	330.2063	1167314	384952	2997	1148.732	80	7453.286
1937858	517168	1091	169.0051	980476	208916	1571	341.9331	72	7457.279
1690053	903329	1385	305.6985	986076	409929	2498	707.5378	76	7458.530
1564956	811495	1654	271.9894	944179	400048	3662	235.0382	86	7461.915
325883	88254	181	-114.0459	92106	24294	321	-320.1919	45	7463.306
303417	114438	264	4702.01	87735	31845	382	5816.03	46	7491.269
2275797	885144	2129	423.6369	1467145	427661	4525	930.8525	83	7491.607
1969550	769334	1592	386.9112	1126455	322132	2874	696.4314	76	7500.155
1273862	800168	1249	189.2689	747613	324785	2474	452.9914	77	7513.962
2109460	933262	1849	243.9289	1249459	413924	3560	118.716	80	7515.331
2199890	1217587	3407	686.7327	1327485	607173	6077	1525.52	85	7520.071
191962	113092	243	-31.9677	82984	41051	396	95.0156	55	7524.137
1722939	886790	2586	475.8746	1039314	465818	4916	911.5876	85	7524.634
1300746	1147622	1827	412.0947	769462	491963	3080	652.788	81	7527.318
131094	114763	319	511.0959	36350	32630	362	736.9082	35	7527.629
1380009	705517	1843	350.7923	812215	333372	3147	654.1467	82	7529.685
1611740	894442	1522	249.9842	949419	393542	2609	-60.4351	82	7532.017
1434372	867764	1188	206.0468	894449	365926	2021	375.1781	80	7532.936
364956	1092156	2424	1206.186	126910	341898	3232	1366.915	52	7536.770
1905996	684181	1445	130.0645	1192817	312685	2807	-89.9273	79	7540.303
1652242	1481018	1962	320.6682	1138891	667282	3624	425.5064	83	7541.986
1788665	1441458	2682	491.0602	1204717	734214	4397	1315.272	92	7548.564
1884996	1173171	2140	392.054	1206666	560700	3997	440.8317	82	7550.713
1925898	1485023	2294	507.8934	1223092	729263	4193	653.6273	79	7550.910
653252	1551164	1830	13073.66	414572	912051	4740	26017.91	88	7553.130
1874529	868408	1395	226.2595	993311	358696	2316	185.7276	73	7553.466
1637106	848014	1182	322.9102	1049571	406679	2571	767.0331	84	7554.615
1965739	865565	2257	362.2177	1154962	415080	4296	200.8056	79	7555.828
2327974	1052675	3177	438.8297	1475967	548444	6214	1245.805	87	7557.495
1313523	612167	1503	333.7183	838140	279813	2520	526.372	79	7563.977
2029704	780123	1753	259.7433	1305820	409641	3561	414.5721	85	7564.773
136582	29239	-64	219.2096	47870	10312	-330	324.487	46	7568.125
1515196	710491	964	305.2804	900456	327131	1469	953.6109	76	7573.229
2645651	2261200	2734	1078.577	1711782	1073733	6091	2569.505	84	7574.583
1544959	735474	2377	254.9497	885926	311031	3437	558.4157	76	7584.509
681191	1821587	2656	20281.8	405547	997407	6088	38023.94	83	7586.062
2375157	1079737	2006	458.3366	1250903	500664	3952	563.3072	79	7587.807
1448325	404508	1111	219.1271	707613	139991	1369	483.0009	67	7604.873
182724	124261	156	181.5516	51838	38982	194	474.0834	42	7609.714
2302397	724894	1999	175.3439	1305468	319847	3858	285.8338	78	7611.305
2161246	891933	1670	346.687	1286222	387954	2851	976.7411	79	7621.313
1856777	1644858	2911	547.1071	1341686	861782	5822	720.2142	90	7642.278
1185781	682709	1492	235.3012	747364	353508	2850	327.885	84	7647.092
2359642	813100	1601	406.6161	1467029	393540	3143	932.7223	78	7647.305
942815	893509	1320	280.052	556401	358068	1879	705.6119	78	7648.786
285203	79796	160	25.976	90550	21465	8	-13.1512	42	7648.876
2637758	982930	2035	396.1635	1774091	500278	4303	853.7983	88	7653.771
1557282	606545	1290	89.369	916304	258509	1982	87.7902	77	7661.248
2336320	1049307	2527	393.3647	1485599	474719	4223	1093.31	82	7662.016
197474	317260	213	137.3493	51136	86447	410	78.001	35	7662.449
1479906	916956	2124	344.3564	895918	373226	3253	807.8933	78	7665.395
2132154	795995	1587	450.6307	1326231	368903	2628	995.8308	79	7666.321
1313424	579425	1633	245.0113	734295	256434	2907	674.6827	72	7666.529
3081296	1517589	3740	527.814	1923325	760689	7348	802.6228	88	7668.739
1905949	984381	1885	417.7485	1211079	470765	3056	769.2416	85	7669.991
2155537	1784742	2700	636.47	1185518	714138	3549	1616.299	79	7673.743
1808846	1678459	1535	530.1135	1189784	817648	2939	1330.078	82	7682.753
2365639	793823	1748	278.4628	1374227	372277	3046	637.6806	81	7695.857
200052	56832	31	196.5391	54284	15538	62	299.0782	41	7721.485
538074	1441316	1995	6526.919	289395	610822	3512	10955.62	74	7729.365
1475671	952812	2107	464.8027	955667	439849	3930	875.473	83	7731.635
1971009	1257197	3232	340.9152	1272772	589297	6053	1168.973	84	7733.715
1299686	1232009	2179	265.4419	897180	558584	3923	133.4803	84	7739.130
163937	1742743	906	573.6266	46827	482544	1402	722.2522	41	7742.608
496569	1591782	2748	658.5628	243172	699766	4487	1148.321	66	7744.071
229567	456129	342	460.7862	69216	135306	473	746.9353	44	7745.188
3958752	1937634	3809	896.8849	2629614	1101896	9209	2293.825	96	7748.735
1776364	838182	1404	78.9644	986807	357466	2286	-53.9554	74	7755.174
1666980	825767	980	378.978	899869	339349	1946	740.9706	75	7756.269
2469522	979775	1606	251.8966	1447648	411291	2691	591.7651	78	7758.849
2296358	1026960	1720	274.492	1408339	496853	3373	602.6253	82	7760.926
2414486	1221956	2592	811.0112	1601898	571411	4398	1535.128	82	7763.360
578301	771803	1292	20663.08	223363	284617	2146	29438.19	59	7764.128
1797702	942424	2058	474.8538	1242310	494826	4229	813.4469	88	7765.503
696387	1683153	2292	5647.181	412649	848860	4781	11055.01	84	7774.556
2553215	1096733	2506	454.3866	1630434	543847	4561	1103.672	86	7775.839
1763023	1206890	2291	658.3251	1166571	683812	5378	1633.106	90	7780.504
120217	221317	762	5966.348	38409	70177	1056	7803.042	41	7784.609
980290	1914948	1974	2443.941	588001	921531	4211	4936.037	81	7784.814
1753967	940658	1577	626.0697	1050951	421087	2517	1362.804	80	7790.117
2802875	3057713	7557	1324.548	2337061	1739189	14458	2669.494	99	7801.026
1766708	1119330	2624	353.4064	911293	483429	4585	67.2185	78	7806.436
2215415	1003079	2455	311.7255	1374131	509867	4585	851.2185	87	7813.118
2039489	753282	2048	211.2928	1195447	341866	4170	4.937	81	7843.427
2250297	952811	1347	266.1667	1321517	428538	2318	339.4398	80	7844.257
2329571	1336662	3327	718.2447	1531453	682609	7390	1752.579	84	7844.680
2030075	747484	1801	344.8361	1263742	365491	3483	596.7963	83	7850.665
614974	328341	1649	26660.71	226652	107888	2283	37063.48	55	7851.285
1972844	895689	1916	250.2876	1115940	400837	3527	61.4647	77	7852.657
1856981	752780	1687	415.2407	1172437	346675	2871	955.8631	82	7859.532
2084203	1139425	2389	261.2229	1318109	535184	3842	511.1362	83	7860.284
1956230	844342	2367	347.3887	1392937	576909	5646	1035.541	99	7861.402
1192703	747055	1349	179.8789	747282	331366	2341	500.1301	80	7863.503
1942950	1411886	1671	357.5431	1296281	703824	3362	836.2082	82	7864.425
2204555	956923	2389	282.2229	1255186	423769	4768	203.8848	79	7869.073
2309610	1009815	1758	481.0238	1390402	463896	3038	864.8318	78	7870.245
2114075	1232377	3041	668.4001	1399154	634063	5432	1537.335	92	7873.511
2520566	1560213	2031	375.7391	1662253	778240	3809	552.8849	79	7873.575
763010	2025321	3367	861.4887	502066	1123582	6126	2257.469	88	7878.794
1552639	1185174	2162	457.8882	981607	485139	3729	790.3969	73	7878.827
2223470	732644	1674	279.1114	1278647	313256	3031	224.8391	77	7881.253
1534514	834734	1980	403.078	899539	351849	3419	577.0059	77	7886.206
1570377	624364	1332	250.3252	875836	250573	2102	278.5222	72	7886.542
233621	55000	270	125.147	76588	22456	398	318.7278	49	7895.274
2042323	1408657	2154	357.0394	1349277	684801	4116	675.7076	86	7899.282
2443425	988277	1412	258.8132	1207853	366183	2243	452.2323	71	7899.942
2060691	1142380	2354	277.2594	1362771	568930	4383	20.2863	86	7901.408
1548189	1112712	1627	288.8747	913002	468483	2743	224.2823	79	7902.219
248520	1201064	1337	981.6057	72623	344079	1472	1228.179	47	7916.749
1469748	622677	1116	108.4076	833018	252455	1788	195.7068	74	7923.682
1006019	1130160	1692	146.5212	572625	430067	2651	-304.4789	74	7927.334
2305504	1112725	2319	475.2959	1437040	568666	4388	718.5668	87	7933.745
363422	221853	1140	22156.95	145532	78296	1508	30766	55	7934.466
1886974	838003	1745	204.8945	1120574	369783	3202	547.2322	78	7936.464
785521	986066	915	-33.6685	482020	437949	1484	-67.5476	80	7948.739
1192829	1651880	1797	9001.412	559228	725529	3309	16456.83	74	7955.925
1769653	1388245	2177	313.7297	1019023	647717	4257	605.4177	87	7958.212
2096041	921525	3347	677.3667	1398099	466297	6082	992.8002	84	7958.809
1065405	2821464	3444	12979.41	783472	2143334	10866	36070.38	106	7965.737
2081571	876251	2289	430.6129	1385250	420043	4355	692.3155	84	7968.336
3095753	2930614	5306	960.4666	2521483	1807351	12014	2614.185	104	7972.409
2244837	832924	1567	337.5087	1828970	743574	4795	783.9995	103	7972.535
140097	98456	-3	104.4317	33006	22512	29	53.8269	25	7972.712
2232809	2179701	2126	367.0686	1393027	914636	3866	377.6826	75	7972.801
1730056	878880	2079	238.8319	1017739	375910	3925	-106.8075	67	7972.979
1538641	656149	1419	291.8059	921293	302195	2428	1018.611	88	7977.898
2212148	1063137	2695	276.1895	1370559	471622	5352	810.8472	82	7986.239
1886064	862546	1849	379.9289	1141735	428618	3826	504.4386	77	7986.587
3304549	1571558	2960	538.056	2062816	946293	7112	975.5832	98	7989.096
2582517	1290280	2156	470.7516	1611947	655529	5150	310.915	91	7992.425
1738324	1546465	2701	501.3261	1112010	701990	4204	1246.044	89	8007.553
917566	1357750	1788	245.7068	606383	689683	3488	771.0768	82	8010.329
2345704	1340087	2770	680.397	1533367	670896	5143	1381.922	83	8023.100
1827522	924727	2947	388.9267	1146733	421786	5179	715.7419	81	8026.385
1849889	1283077	2218	625.8298	1230984	656886	4869	1071.351	85	8026.894
3277137	1643719	3696	555.1456	2097719	885251	8144	1429.078	89	8033.927
1391667	787460	1590	259.199	903026	361252	3150	514.715	82	8054.737
2148329	1120163	2338	519.5618	1409476	555157	4733	978.9213	87	8074.901
1350196	973967	2288	400.7568	958599	561049	5807	1333.373	91	8077.046
664000	1312100	1446	511.9206	467841	597602	2500	1445.25	85	8082.265
1333951	896270	1576	289.2136	988015	524458	3711	530.9871	91	8083.375
1771129	811829	1530	269.833	940469	376226	2746	338.8506	86	8093.139
1507952	1058804	1591	338.0551	1113421	522129	3500	888.35	91	8094.257
2062610	925979	1992	388.3512	1227310	463797	4041	1349.5	85	8096.433
1252874	805045	985	52.2585	702900	349116	1996	22.7756	76	8097.491
1695806	1048228	2722	537.3042	1182940	520041	5401	1262.796	87	8101.345
133604	97790	183	33.6663	43711	30954	254	-118.5506	42	8102.332
157422	33855	387	3081.311	44080	9558	532	3765.445	40	8115.072
123001	21546	84	70.9124	37206	6568	128	-5.4192	40	8122.705
703150	1663765	3189	12326.1	437948	850474	6092	26499.36	82	8130.362
2081675	1009335	1791	464.2751	1284495	447545	3569	1171.421	82	8131.988
2094936	1175764	2762	469.5482	1179178	541398	4731	619.2091	78	8133.813
119368	34971	296	102.4056	35662	10110	241	-92.6799	39	8135.832
2518705	1416332	2641	459.9601	1535221	748031	4633	1145.311	88	8135.914
1312707	985425	1855	328.0655	797084	398178	2611	666.2771	77	8163.678
1674210	1021753	1566	236.6526	1038761	430357	2492	444.4012	81	8170.257
1100056	1977028	2221	497.3981	654724	953183	4703	1169.238	84	8171.452
1306450	1031856	2178	456.5858	844805	450603	3914	736.7754	82	8174.422
1795626	1748718	2148	676.9028	1109319	887407	4262	1542.698	87	8177.665
970214	719868	1472	191.1792	557209	282826	2272	328.0592	74	8178.774
1401879	789909	1564	174.9404	789314	334687	2400	480.64	77	8182.789
1640741	973120	1399	513.6839	974019	380087	2158	1109.464	75	8183.343
1224632	915450	1585	390.9185	810517	455809	3146	1156.291	84	8183.653
118832	323859	780	1307.758	190123	499265	5886	6864.004	204	8184.809
1621513	1294055	1623	-37.5497	1033520	544038	3263	-14.5457	81	8184.971
1422422	1061204	1618	228.1698	819859	416053	2626	389.1186	74	8187.975
1707661	973277	1707	304.3627	1072866	407658	2592	916.0112	78	8189.956
1243181	1045709	2149	647.7589	1000494	622859	5087	1640.981	103	8192.466
435322	1533072	2715	5892.312	244488	704252	4509	11394.16	77	8196.827
3493150	2050491	3863	1136.114	2138419	914189	7390	2382.579	94	8197.709
2399662	977970	1215	332.1615	1250020	446735	2641	479.9601	72	8197.784
1615397	863069	1478	321.3158	928875	386357	2302	408.7422	76	8198.342
1512696	533981	1229	289.1469	869386	235969	2512	288.5232	74	8198.834
3587979	3362852	7814	1976.565	2717150	1825641	17885	4483.349	94	8199.284
1317240	734989	1811	338.3971	773011	279656	2875	423.2875	69	8199.547
1715377	704823	1525	184.5525	982178	325914	2648	69.9528	80	8205.174
1654030	953894	1955	500.6755	1032464	436426	3475	1151.948	80	8216.253
1469529	1243748	1599	297.9039	901036	576809	2889	320.2729	84	8229.915
1246742	1571264	1758	394.0238	877947	809398	4149	708.9589	89	8249.016
237293	39090	11	81.4171	64988	10821	-87	77.5193	42	8252.499
2010542	1182790	2341	565.1301	1204958	529400	4019	1263.666	77	8261.675
1470651	851941	1595	140.4795	921158	399207	2993	367.3073	79	8279.282
365701	252646	940	387.734	126973	79352	1087	349.5807	52	8280.399
1898267	1412196	2114	732.7954	1281014	647134	4446	1807.221	86	8282.940
1793890	1003657	2394	507.5034	1009247	456699	4115	702.8515	81	8284.824
2038332	1156100	2013	466.3293	1325677	663300	4117	1108.564	86	8288.563
1627563	482843	955	-20.4245	864073	215812	1871	-393.2369	76	8289.388
1114745	1128663	1761	307.5921	655989	502029	2922	596.5242	80	8290.887
1340532	551590	1252	325.8372	795413	240514	2479	1078.272	79	8298.596
2210915	1158431	2219	479.6859	1435446	588012	4447	585.0767	89	8299.314
2081666	1284563	2830	459.763	1121839	583818	5542	748.5062	74	8299.336
1765884	805816	1823	128.6703	887564	287945	2951	-454.6489	62	8299.451
1854252	660246	1637	316.4357	1073698	289191	2609	372.5649	68	8299.691
286563	1213514	2547	6226.487	146643	545687	4850	11701.08	56	8299.838
256529	12817	834	296.9874	60799	-2864	961	258.7121	29	8299.848
414481	279818	124	17.1564	118838	80029	41	-5.8999	48	8303.419
1924775	1032535	2397	400.0717	1257451	472184	4739	853.0579	83	8306.453
2981756	1093168	2362	457.1082	1973199	622785	4789	1197.863	86	8308.428
1586633	630246	1384	130.8424	799602	268980	1553	195.5233	72	8308.951
1200363	1327522	2265	391.0665	743341	677136	4460	604.206	87	8320.307
1853141	1077101	1976	272.6536	1159868	507063	3884	219.0924	78	8320.543
1890049	606360	1191	33.6151	1076760	248968	1846	-84.6394	70	8320.679
2784196	844348	2285	564.1885	1594925	415904	4155	1339.095	79	8322.576
1170721	715721	1656	180.7016	887989	365213	3268	147.7348	90	8329.354
1866867	791456	1581	156.4941	1124475	357899	2746	198.8506	80	8339.360
2224724	936930	1719	287.6359	1218300	430824	3769	148.6409	78	8365.078
1047206	853434	1431	308.0791	730498	450956	2646	389.2406	93	8366.366
1874079	1576035	2388	634.3668	1288821	870993	5267	1771.079	91	8382.389
1084347	1617881	1870	373.907	722368	811388	4125	1033.412	90	8386.793
1664331	753796	1034	418.2074	965035	314035	1648	687.8528	74	8392.100
2562071	782474	2327	569.1447	1682935	411265	4622	1101.894	90	8393.726
1427103	473721	1154	285.9394	893959	215205	2002	620.9122	78	8396.512
708770	1082012	3270	21133.45	328638	542351	7778	35837.75	74	8396.965
2170396	920255	1397	261.9717	1195971	404383	2606	611.9966	76	8401.830
1982005	1301714	1908	316.4388	1143914	622081	3764	664.3604	78	8403.249
1833541	1447813	3089	497.4929	1172958	684691	5125	509.5125	84	8404.864
2613749	1697551	2966	212.1926	1815136	950823	6295	16.1495	96	8406.141
1875037	575952	1606	206.8966	972042	231129	2343	95.8423	75	8407.804
2639819	1376042	2355	608.1155	1707775	692510	4768	1267.885	87	8411.109
1217772	852983	1817	198.5337	710695	356734	2700	391.47	77	8411.826
113168	1785291	706	9.4066	33015	566989	1698	95.6578	41	8414.178
2096912	958398	2151	354.4711	1216337	450374	4445	933.3645	80	8423.306
509258	189040	1138	22180.24	179623	59845	1585	29496.92	55	8424.522
1793054	902781	2017	163.7537	1110790	441157	4048	268.4928	85	8426.073
2160443	869579	2321	379.0081	1384540	473355	4810	646.841	85	8427.868
340286	69549	215	132.0615	94792	19077	312	386.1032	45	8432.428
106125	29368	387	207.3107	28950	8071	543	159.8623	36	8436.116
878360	2154823	2985	10349.46	525294	1259050	7149	21266.26	84	8484.509
1492420	853086	1838	240.5118	1161849	468147	3799	728.3239	89	8502.889
1337687	1216959	2331	602.5691	789487	492198	3273	1361.015	77	8503.713
2121221	795803	1470	391.467	1275840	385148	3123	1087.6	82	8504.688
783425	1318366	1627	7665.875	382851	543326	3469	13532.81	70	8505.336
2557259	1381682	2176	391.8736	1490654	584729	3520	526.472	79	8505.673
1511415	598930	1459	204.0499	826550	249470	2717	599.0237	71	8506.099
1478578	605364	1072	122.7392	877594	250994	1697	117.8017	71	8506.308
1330715	884934	1878	426.7558	803221	401793	3454	1009.969	80	8506.835
250159	727382	288	331.5568	69905	203110	156	668.5516	43	8508.223
1844944	781162	1885	337.7485	1150326	369894	3602	921.6722	82	8508.245
2679542	1069129	1929	280.4169	1600192	494425	3487	667.2207	83	8510.815
2112535	2278017	3703	706.1383	1763663	1473544	8868	1423.895	103	8511.330
1400310	514273	1035	-134.9365	725020	206447	1983	-414.3537	74	8514.017
1956298	1320148	2757	548.2677	1079553	607186	4565	945.0965	87	8515.050
1736841	778448	1532	194.5452	1037114	328200	2429	648.4669	70	8515.092
119355	22350	305	-101.8895	32008	5967	632	-135.9448	36	8516.050
2113481	1909309	4208	853.4688	1436852	1015547	8281	2065.364	88	8516.098
376235	55599	368	-53.9552	100817	7706	507	-250.9573	34	8516.109
116878	59388	176	77.6736	30570	15572	85	107.7685	32	8516.651
1214839	1489078	1914	470.5754	782620	647739	3510	989.911	80	8517.143
1674229	698328	1584	235.0624	915557	292823	3003	166.8683	77	8518.386
1512145	1426237	2446	713.0206	924532	653231	4174	1330.361	80	8519.475
1734278	1657453	2856	660.0216	1037978	856093	5272	1130.359	91	8522.841
1988973	1364196	2830	660.763	1372240	672913	6250	1119.625	89	8528.427
2271192	1036112	1853	447.3533	1488721	482801	3799	726.3239	85	8529.622
121683	32685	38	157.5318	67769	15622	12	264.2732	61	8537.249
1907633	1085004	1386	461.5546	1096435	446808	2647	874.0967	76	8541.894
1639099	1421126	2123	355.5003	994964	599378	3741	800.6701	80	8543.489
3016222	1377115	4504	1094.874	1818042	626094	7865	1786.226	80	8543.829
1808056	844936	2692	593.6212	1244374	426456	5173	1094.605	86	8551.290
1783412	638463	1144	226.3784	1001493	275494	1620	476.882	76	8551.869
180088	179190	-28	-93.9708	55361	52923	-6	-194.1366	44	8553.740
2219201	1077745	2629	431.6869	2024244	828153	8320	1893.752	114	8555.301
252591	55764	484	95.3524	73640	15505	902	95.2022	45	8558.999
1877677	861187	1796	286.5556	1208074	382666	3502	467.0622	82	8564.079
2248358	1021576	2624	234.4064	1454285	498593	4376	668.2936	84	8570.102
2305014	1267299	2350	474.835	1349564	604472	5338	330.8618	86	8573.994
740526	1712673	1551	254.8111	475870	828403	3439	679.1279	85	8597.360
1213878	952020	1884	299.8924	699825	405389	3587	683.8307	77	8602.920
590531	2716013	4067	10953.76	475843	1701128	11853	28456.35	94	8605.036
1712463	710591	1303	299.4983	987619	309437	2092	888.9612	76	8607.282
1426307	1856416	1868	585.1948	945770	857081	3957	1147.588	81	8609.589
1588349	1032268	2104	432.2344	1085604	505487	4137	780.6857	90	8611.989
1628824	827200	1493	309.1573	940333	345624	2542	729.2062	71	8612.222
109034	174127	176	-88.3264	34751	54837	371	-215.3869	43	8614.250
1645177	1633209	2775	706.6775	1240730	844116	5708	1537.619	93	8616.744
1624796	909541	2044	379.8684	983885	394938	2818	835.4898	80	8620.435
1601863	611042	1397	153.9717	968719	266057	2383	242.0863	78	8621.626
1924595	1673115	3398	382.0278	1364811	843025	6190	1235.259	93	8624.999
2581447	1429309	3044	476.9684	1640382	737349	5792	1492.531	88	8625.663
2184858	908826	2393	353.6473	1341088	417694	4564	455.2404	81	8627.606
2172574	832051	1575	290.3575	1402766	369386	3118	626.3198	75	8627.703
2365713	1135779	2178	377.5858	1423797	513555	3831	865.7191	78	8628.187
1976633	1026852	2187	338.2907	1192461	421100	3571	496.1331	78	8632.797
102824	278168	865	533.5265	41462	93329	1195	855.0395	48	8638.154
328213	79931	503	123.6183	92797	22397	625	-39.9375	46	8643.243
1430306	1553680	2640	583.104	831102	729684	5247	1149.957	86	8647.166
1297957	616622	827	211.9947	760382	261535	1571	250.9331	77	8654.961
1206589	620325	1124	279.2564	604125	247423	1873	258.4753	74	8659.246
2186365	836940	1720	366.492	1968747	747711	5421	1718.918	114	8662.051
3097201	1724718	4508	744.2988	2174180	1021652	9550	1913.755	96	8708.287
1755402	1189939	2390	523.079	1101981	540235	4085	673.1685	79	8715.259
1514892	1244191	3701	25876.43	795752	592901	7455	41283.23	75	8715.906
585116	1292583	2443	11679.45	345431	643334	4420	21755.96	78	8718.119
2115588	674834	1820	317.102	1257793	340081	3225	126.9225	80	8719.257
2147584	909366	1874	371.3314	1367162	481392	3532	823.7452	86	8720.976
1777854	728415	1526	225.4086	916903	286589	2407	303.6327	71	8722.759
1219446	1128525	2336	506.8496	734713	477020	4675	543.2675	74	8723.446
577323	793879	1354	21380.16	256944	299322	2190	32344.86	64	8725.475
2029748	1886834	2114	506.7954	1050566	846335	3756	646.5116	79	8727.577
1063429	1386346	2082	425.4002	689304	612100	3302	1074.842	83	8732.597
2436994	972389	1777	334.2897	1405277	436224	3400	595.74	78	8733.705
129493	142008	1029	1169.927	35981	67674	2287	1735.901	41	8734.170
2179361	1126861	2296	400.6056	1408450	540837	4141	428.1101	84	8734.911
941273	519480	1408	118.3888	566345	230363	2449	245.5889	79	8736.303
1648797	1243112	2145	710.3345	1205881	562504	3465	1684.386	85	8737.377
1593285	779109	1457	124.3377	960585	350718	2235	228.3835	91	8738.272
4311678	1643804	4764	1058.46	2922408	989057	9262	2066.198	92	8739.143
2138715	753733	1702	333.0822	1238920	340571	3322	774.9642	76	8739.821
1342783	1170644	1876	195.0436	744989	557598	3818	11.5898	86	8741.420
2496930	1170981	2226	579.6786	2149301	918658	7203	1629.488	119	8741.887
325511	124497	160	192.976	96502	36591	101	455.4661	47	8748.263
2841765	1189373	2390	630.079	1713589	581752	4529	974.2769	84	8748.296
2175064	850401	3186	685.5346	1398950	436681	5217	1837.274	83	8755.233
1069202	1819517	3290	641.569	848597	1046335	5551	966.2111	97	8757.243
1874316	714575	1520	264.272	1123778	319365	2491	475.5451	78	8758.119
1718608	1519130	2749	528.4189	1202269	826779	6307	1599.423	80	8758.190
1268562	1142041	1288	254.6568	767283	493424	2147	435.0467	82	8763.553
1937995	1035747	1725	187.7725	1045261	425961	3041	88.4001	78	8769.618
1751646	1095025	1707	388.3627	987608	486317	2891	455.9851	82	8775.429
2624286	1092117	2871	454.8631	1670271	567809	5125	863.5125	86	8782.724
179095	8017	-23	-14.6903	50975	2214	13	-129.8707	42	8804.084
1703974	1112209	1764	432.1604	1036801	511455	3529	825.1769	83	8808.306
280995	62840	186	168.2346	77609	16936	307	142.8227	43	8811.603
1707341	843302	1587	479.6307	1008117	368091	2753	965.8433	76	8817.573
326479	91694	113	190.7393	189099	41151	191	425.5151	72	8823.975
1916944	736948	2047	225.4367	1180678	347506	3793	439.1873	79	8828.219
1247718	1773699	2177	381.7297	962347	855074	4912	979.1632	89	8829.127
889089	753779	1387	-140.5893	531259	318585	2731	-145.9909	70	8829.340
1984031	1110891	2313	417.1593	1200129	513451	4687	756.5407	91	8834.451
2310494	1094020	2546	524.6306	1520003	573320	5290	743.769	90	8838.066
2532531	1.672192E+07	645	173.1845	1205606	5754228	1205	245.6005	76	8839.406
1908674	450342	1765	287.0165	1034843	203116	2965	807.3365	74	8840.971
1327635	1366903	2768	661.6848	949401	836577	5794	1658.243	97	8842.341
1757313	908704	1729	225.1969	1225817	459433	3942	182.7462	87	8843.235
1666719	1066356	2115	323.6515	1105364	567914	3877	824.0997	85	8849.674
1830864	690282	1189	164.9029	1043820	304143	2395	656.3595	79	8852.287
1865938	770676	1117	318.2637	1124597	337005	1845	848.5045	79	8863.509
3022697	1997958	4575	863.6575	2159018	1184708	10937	2022.166	101	8867.123
1402203	889551	1432	294.9352	843014	369601	2907	-39.3173	78	8867.904
327646	2737616	291	275.1251	100046	813862	467	404.7987	48	8873.382
117935	62382	606	143.7966	33945	17963	783	33.3263	38	8892.492
221091	999994	212	158.4932	68439	309012	352	254.3472	46	8905.496
2155588	1392444	2449	423.5889	1355754	610113	4470	452.767	79	8912.845
1711176	544757	1165	147.3565	938433	225094	1947	13.8267	72	8922.033
1917214	1072548	2150	356.615	1100362	457368	3882	575.3802	81	8929.005
1808835	925724	1928	358.5608	1187619	442559	3884	1050.092	85	8931.023
2275241	1039700	1570	272.077	1264869	443601	2882	321.2802	78	8934.134
1829598	1167555	2154	542.0394	1180283	560164	4603	1541.628	85	8935.746
2041221	763268	2147	407.0467	1131411	349392	3946	1095.171	85	8938.215
[truncated: 8,001 more rows]
