# Supplementary material for: Mitochondrial calcium uniporter-mediated mitochondrial dynamics imbalance contributes to contrast medium-induced renal tubular cell injury
Source: Front Mol Biosci. 2026 Jun 29;13:1848361. doi: 10.3389/fmolb.2026.1848361 (PMC13357276; doi:10.3389/fmolb.2026.1848361)
Supplement: Supplementary file 1 [file DataSheet3.zip › Flow Cytometry Assay(1,2)/Flow Cytometry Assay-2/╡≥═÷┴≈╩╜═│╝╞.xlsx]

## Sheet: Sheet1
	一				二				三
		凋亡率（%）				凋亡率（%）				凋亡率（%）
	Control 1	5.44			Control 1	5.83			Control 1	5.14
	Control 2	5.23			Control 2	5.88			Control 2	5.07
	Control 3	5.05			Control 3	5.75			Control 3	5.41
	Iohexol 1	24.06			Iohexol 1	19.11			Iohexol 1	20.6
	Iohexol 2	23.01			Iohexol 2	18.84			Iohexol 2	21
	Iohexol 3	23.18			Iohexol 3	19.68			Iohexol 3	21.01
	RU360+Iohexol 1	16.25			RU360+Iohexol 1	16.11			RU360+Iohexol 1	17.02
	RU360+Iohexol 2	15.2			RU360+Iohexol 2	14.88			RU360+Iohexol 2	16.72
	RU360+Iohexol 3	15.59			RU360+Iohexol 3	15.35			RU360+Iohexol 3	17.14
	Spermine+Iohexol 1	29.11			Spermine+Iohexol 1	30.08			Spermine+Iohexol 1	33.35
	Spermine+Iohexol 2	31.68			Spermine+Iohexol 2	31.04			Spermine+Iohexol 2	32.27
	Spermine+Iohexol 3	30.62			Spermine+Iohexol 3	30.35			Spermine+Iohexol 3	32.28
										归一化
				Control 1	Iohexol	RU360+Iohexol	Spermine+Iohexol			Control 1	Iohexol	RU360+Iohexol	Spermine+Iohexol
				5.44	24.06	16.25	29.11			1	4.42279	2.98713	5.3511
				5.23	23.01	15.2	31.68			1	4.39962	2.90631	6.05736
				5.05	23.18	15.59	30.62			1	4.5901	3.08713	6.06337
