# Supplementary material for: Mitochondrial calcium uniporter-mediated mitochondrial dynamics imbalance contributes to contrast medium-induced renal tubular cell injury
Source: Front Mol Biosci. 2026 Jun 29;13:1848361. doi: 10.3389/fmolb.2026.1848361 (PMC13357276; doi:10.3389/fmolb.2026.1848361)
Supplement: Supplementary file 1 [file DataSheet3.zip › Flow Cytometry Assay(1,2)/Flow Cytometry Assay-2/╧╕░√╡≥═÷-2/HK-2 ╡≥═÷ 1/CSV/Blank.csv]

FSC-H	SSC-H	FITC-H	PE-H	FSC-A	SSC-A	FITC-A	PE-A	Width	Time
2946510	1219988	2461	746.46	1935234	567059	4228	1572.08	86	2.984
3191200	1503819	2775	659.5	2009511	768735	4855	1500.3	86	5.760
2331075	1049932	1151	101.86	1317717	466524	1668	-315.52	79	8.464
2827684	1409215	2631	525.66	1672451	629505	4225	616.5	79	22.039
119716	137915	137	258.82	33969	38959	312	441.32	38	24.160
1812707	742257	924	149.64	1056526	309202	1497	482.42	75	32.595
3210929	1359092	1543	391.98	1780616	656889	2761	1075.46	81	35.190
2374134	1351085	1590	473.4	1394769	625838	2682	726.52	78	35.992
2753002	1168217	3219	975.34	1726767	556324	6405	2238.3	82	37.595
3178620	1084106	1484	369.24	1963535	596362	3072	827.92	77	37.656
1397252	679821	1088	173.68	823514	292832	1684	66.24	78	39.438
2923826	990976	1871	317.06	1647111	515738	3101	298.86	77	39.561
3015489	1044552	2176	303.36	1844628	557643	3732	573.52	85	40.540
2661652	865482	1405	414.3	1464689	401995	2372	454.92	79	42.187
2102458	848380	1605	275.3	1228104	391907	2479	673.94	78	47.320
635454	1346311	1470	399.2	367079	654864	2760	637.6	76	47.439
4460391	1983031	3976	766.36	3196136	1199684	7925	835.5	95	47.993
2163630	1090146	1183	417.38	1357477	532014	1609	935.74	79	49.018
2155801	609048	1261	213.46	1182216	269931	2032	469.52	78	49.717
3172685	1547353	2710	670.6	2207945	909718	5529	1205.94	89	51.380
2589234	1121373	1492	432.12	1534604	533602	2826	844.36	72	51.684
1975156	700144	1172	134.92	1104097	276024	2026	-489.64	72	52.216
2265600	934349	1690	365.4	1319143	435991	2684	639.24	75	52.466
2193289	866536	1010	280.6	1187478	378195	1943	349.98	72	54.443
1947528	799080	1196	106.56	1141031	358462	2135	154.1	76	55.322
108210	78665	-74	62.36	48548	33289	-188	-87.68	53	56.595
1793621	794125	1037	264.82	1041254	362041	1457	776.02	76	56.947
2899205	1427457	2299	274.14	1982658	888037	4273	503.78	86	57.392
2436383	861453	979	152.94	1304918	397577	1419	-170.66	76	59.090
2332361	930216	1437	160.82	1448385	424589	2148	300.28	75	59.211
1850016	488127	1029	370.94	1070085	207874	1482	643.52	76	60.520
2451975	815882	1384	244.24	1468810	375362	2583	230.38	75	60.868
3651435	1526307	2492	605.12	2057494	837948	4329	583.94	85	62.853
3055375	1118444	1544	566.84	1942656	608694	3430	1225.8	84	63.289
3338708	1333588	1868	452.48	2156716	753391	3533	489.38	86	64.167
2454681	1081397	1164	56.04	1362594	490482	1720	-26.8	75	65.242
1615909	622721	1586	302.96	978905	295222	2800	366	72	65.335
3189015	2249431	3989	755.54	2283682	1261667	8867	1125.62	98	68.738
2071862	1271476	1769	392.34	1255101	558980	2451	640.86	72	68.939
2384502	1130413	1596	419.56	1334666	520440	3183	753.38	81	70.809
2480945	729299	1737	289.82	1521547	366715	3316	419.76	84	72.173
1969192	878614	2044	495.84	1194279	418901	3403	1012.58	80	75.505
2818737	1250632	2872	644.92	1839906	601042	5116	1043.76	86	76.844
2529937	883652	1558	466.88	1582073	440482	2598	995.28	82	78.234
3190387	1120646	2855	421.3	2073240	662601	5134	1352.24	89	79.578
2802608	1269645	1839	389.54	1857840	652719	3095	439.7	87	81.169
2744590	934288	1689	357.54	1629925	461911	2492	370.12	82	82.417
2631712	1277877	1658	226.88	1750221	581118	2872	320.92	77	82.602
2333912	647007	1171	414.06	1375708	296490	2277	560.22	77	83.509
2047802	575821	826	129.36	1107736	237725	1290	395.4	71	83.711
2621817	997981	2014	370.04	1632648	551964	3534	721.24	84	85.110
2275512	811681	1403	151.58	1320407	372276	2236	-63.04	77	88.164
2818550	1170936	2739	400.54	2066846	743727	6314	633.04	98	100.571
2289567	1153293	1481	249.66	1542709	576795	2658	497.88	86	102.629
2963065	1670814	2651	569.86	1811512	812331	4663	1513.18	85	104.413
2034086	756331	1091	189.26	1129038	318622	1909	110.74	74	111.439
3082057	1331825	1669	384.34	1942555	763132	3100	1157	89	114.034
2351249	968268	1688	424.68	1492936	469737	2753	1100.58	83	122.793
2470993	1120826	1715	287.9	1219710	529969	2555	308.3	72	135.637
1935396	782006	1442	130.12	1086449	344604	2809	-139.26	78	138.232
2482103	904030	1483	468.38	1483250	438272	3061	690.46	85	140.093
3024733	1239837	2374	390.64	1965593	669463	4014	830.04	87	141.286
2884324	1524698	1699	479.14	1738937	727846	2958	994.88	79	142.744
2185352	1007189	1602	404.72	1168068	432626	2386	642.96	73	145.621
2631971	1197612	1181	325.66	1407199	506876	1747	685.42	75	149.122
2021297	818667	1196	313.56	1190629	408807	2063	470.18	77	149.432
2190494	894117	2191	309.26	1371316	494983	4842	200.12	84	149.636
2974701	895499	1716	374.76	1867538	460395	2981	463.66	81	150.878
1993196	820347	1812	347.32	1315964	428099	3299	706.14	80	151.056
2674422	1587985	2118	496.48	1689332	741795	3629	472.94	78	151.313
2400553	755239	1596	313.56	1430676	356678	2940	397.4	73	151.626
2008187	1242068	1820	249.2	1298476	664424	3527	310.22	83	152.070
2087778	884781	1350	380	1216743	357319	2034	741.24	67	152.116
2505421	782537	1460	339.6	1391383	331427	2347	455.42	66	152.198
3632668	1498343	2671	544.06	3933832	1576789	8259	1511.74	135	153.992
1727205	738241	1106	163.16	1056737	344677	1607	493.02	80	155.737
111964	72713	132	164.52	33944	23711	72	183.92	40	157.288
2354232	980225	1501	385.86	1461198	477332	2324	987.64	79	157.371
2505954	1046282	1027	198.22	1461540	451635	1665	228.9	75	158.421
2164487	1067534	1653	471.58	1401965	569189	2620	832.2	85	159.141
2424935	1074980	2285	423.1	1620525	537632	4036	820.96	84	159.872
2228008	1103731	1738	391.68	1450352	551035	3078	479.08	80	160.133
3633772	1254444	2769	343.34	3066507	1262133	8512	1208.32	123	160.878
4159402	1452679	2235	667.1	3110312	1159090	6717	1911.62	97	160.901
2165608	862037	1786	278.96	1301045	351176	3257	589.02	63	160.993
1796093	811790	866	311.76	1006987	347417	1451	886.86	61	161.068
136143	441634	511	83.46	33975	136951	779	-57.06	27	161.137
110988	81467	153	72.58	27978	24425	73	89.78	28	161.425
3208567	1171121	1687	586.82	1856276	570745	3527	1337.22	77	161.564
2073876	855291	1367	359.62	1267267	405327	2094	773.84	78	161.921
1922205	847864	931	21.66	1146015	378325	1614	318.04	84	162.251
2233881	711234	1627	353.22	1415801	345370	2959	699.74	80	163.259
3291861	1142218	1969	446.34	2082806	575193	3259	408.74	74	163.293
1709437	754323	1143	41.98	1031658	340598	1644	262.84	74	163.939
2833212	1240277	1671	387.06	1778209	697512	3316	463.76	78	163.962
3733309	1206973	2150	532	2419877	744626	3843	879.98	88	164.288
115420	7321	101	71.86	31635	1728	7	122.02	35	165.411
2905051	981855	2165	621.9	1749354	492114	3855	1123.3	81	165.533
2033605	709426	1364	242.04	1262054	333438	2102	347.72	74	165.630
2927501	1511521	6562	1258.32	1834539	724215	10550	2415	76	165.771
1996101	619017	1111	139.46	1144914	259373	1754	504.44	74	166.570
2665519	2184151	2486	515.96	1471874	987070	4654	1185.44	73	166.590
1874067	624042	1875	471.5	1167927	300050	3021	983.06	76	167.034
3259463	1534079	1659	284.74	1878137	841954	3174	19.64	77	167.280
2277882	685441	1011	73.46	1351831	290521	1772	-126.08	70	167.555
254709	669370	1197	262.42	127841	270520	2172	134.92	63	169.541
148378	105831	133	43.38	49384	42120	214	-193.96	52	169.879
2467621	1204853	1901	380.86	1634741	602285	3334	706.24	84	172.777
879917	409647	938	106.68	411498	176043	1678	157.08	69	175.648
124910	30616	164	154.04	37765	8257	261	142.46	39	176.387
2599303	847061	2429	376.94	1736125	503094	5178	803.08	88	176.720
1929047	475948	1088	260.68	1078783	210856	1614	610.04	74	178.594
2594401	1058814	1536	292.96	1568234	501522	2615	377.9	75	178.899
2335915	776425	1335	254.1	1290575	360038	2162	472.32	77	181.892
2566849	1122271	2029	563.94	1546552	531926	3239	817.54	77	182.151
2312809	788826	806	137.16	1349430	352428	1388	353.68	73	182.644
2776577	1064024	2314	763.04	1697143	535647	3878	1387.08	80	183.316
2471521	1114250	1588	232.68	1509033	586656	2642	627.12	83	184.731
878547	1369213	2117	636.62	590724	633730	3958	1253.88	79	185.142
2584823	1376174	1617	376.62	1570931	644451	3084	589.24	75	185.303
2443003	1307247	2018	540.48	1590479	618074	3893	1195.98	83	186.040
2881879	906051	1911	550.46	1666798	430713	3886	751.96	81	188.009
3077951	1346106	2823	647.78	2101788	674078	4928	907.08	82	188.308
3174908	1310910	1653	431.58	1965806	662098	2951	1073.86	81	190.147
1999753	705218	1170	175.2	1149642	283610	1685	275.1	76	192.714
3346391	1410688	2912	838.32	2308229	776669	5516	1629.76	89	196.455
2343296	1002204	1711	389.46	1328532	426219	3083	112.38	67	196.591
2148923	689662	1275	202.5	1374508	314384	1790	520.4	81	197.883
2909429	910602	2241	448.26	1700340	444175	3931	241.66	79	198.293
2619620	1529979	2876	488.36	1788758	771015	4293	960.98	89	199.897
2502007	786880	1755	349.3	1429807	369264	2939	491.54	81	203.182
2686373	868571	1277	602.22	1449973	394690	2376	1113.36	75	205.804
1518625	767277	1313	45.18	1086343	469986	2614	567.04	86	207.391
2483406	1017014	1531	174.66	1511138	519093	2156	489.16	85	207.949
152119	55173	133	-32.62	43673	18533	243	-150.02	41	208.838
2588482	1241120	1653	213.58	1591293	622444	2428	876.08	81	210.774
2365246	761910	1970	344.2	1448759	364268	3263	572.18	79	218.096
2243472	844383	1123	268.78	1199287	364251	1692	687.12	69	218.316
2988242	1674938	2954	594.44	1966296	957346	5446	941.56	89	219.168
1677831	681172	1049	244.14	983585	269528	1892	383.12	75	225.762
3058530	1810588	1694	344.84	1846376	847116	2991	615.26	80	250.421
1299709	1096608	922	236.92	777894	495568	1312	304.32	85	254.744
2303997	1021772	954	177.44	1298849	450843	1831	328.66	86	255.576
2317615	1079929	1724	433.64	1367968	475189	3371	143.06	75	256.217
2062928	842080	1210	349.6	1228860	391213	1715	562.9	78	257.109
2223524	908646	1983	547.38	1361775	435573	3697	1141.42	84	258.538
3052150	1268109	2292	358.12	1958784	567251	3758	547.88	85	260.820
2707633	939192	1846	493.56	1438823	421481	2755	979.3	69	260.935
2418053	977218	1419	454.34	1481744	482344	1823	994.78	80	262.392
1413163	1215756	1488	430.68	598307	450473	2110	775.6	67	263.179
2727357	1408941	2448	500.28	1784670	715343	4188	570.68	87	264.514
2902896	1122189	1580	431.8	1855976	559760	2684	410.24	84	265.349
130636	38742	203	80.58	34919	10589	231	179.66	33	265.827
1889424	805128	1377	48.22	1188226	365922	2465	176.9	80	266.168
2224270	1028770	1381	174.66	1220102	448548	2587	-167.18	72	266.300
2452772	1038457	2719	718.34	1636419	538952	4772	1428.92	79	266.592
2575975	883972	1689	272.54	1550466	489457	3242	168.12	76	266.786
1795949	674881	1208	215.88	1056892	292859	1748	498.28	70	267.013
2106159	892701	1929	398.94	1212405	410132	3334	779.24	67	267.037
3007986	1055338	2026	484.36	1830783	508944	3667	711.62	77	267.469
2362248	828276	1570	89.2	1376158	396639	2619	301.34	79	269.026
1777517	883480	1522	282.92	1010066	364738	2268	377.48	72	269.055
2076949	936219	1140	218.4	1272657	419125	1632	469.52	78	271.420
3117888	1176443	2234	582.24	2214513	640759	4116	988.76	86	271.766
2957886	906238	1726	537.36	1695747	461233	2733	989.38	77	272.216
2489514	1119769	1963	406.18	1694852	684951	3561	911.46	81	272.255
2518854	1024844	1904	482.44	1474904	473810	3762	751.32	79	273.494
1901595	861846	1423	261.78	1170049	388023	2692	524.12	79	274.167
2533986	1048644	2599	711.14	1549730	497443	4512	1312.32	78	274.589
2282727	848976	1672	409.92	1360160	402846	2899	676.14	78	276.980
2056140	1093422	2183	581.38	1310060	545359	3682	1531.52	85	277.559
2468912	936049	1261	387.46	1530997	453319	2337	743.82	80	278.588
3210891	1871193	3645	750.7	1922784	939919	6897	1159.42	79	278.722
640353	108427	351	66.86	171641	22730	498	98.28	35	278.807
2262462	932283	1869	386.34	1386198	446201	3045	756.7	79	280.141
2290524	983075	1628	407.08	1517004	509093	3163	843.18	79	280.276
3289848	1300877	2155	338.3	2207238	730076	4135	775.1	84	280.500
2434210	1023785	943	318.98	1330591	473268	1783	387.38	77	282.352
1877714	980062	2422	310.92	1987030	872138	8939	823.54	117	282.818
409736	436012	757	224.02	217403	237192	1826	707.36	79	283.241
2086181	842323	1468	433.48	1306339	395204	2702	912.72	80	283.809
1948165	859380	1229	312.94	1199839	402170	1708	367.88	78	284.546
2838533	861570	1629	266.94	3067212	792926	5556	346.16	114	285.824
3465161	2074576	2274	428.64	2415630	1004576	4192	556.12	87	286.577
2718692	1009220	1618	235.48	1624070	490499	2706	565.16	84	287.654
2153878	1072414	1755	324.3	1253872	512896	3057	383.02	76	288.532
179108	260681	1036	414.96	87162	148829	2185	732.1	61	289.062
2511799	904059	1335	89.1	1318898	387342	2466	-396.24	75	289.399
2673635	927476	1944	323.84	1739366	456707	3180	704.8	84	290.443
3039400	1096997	1948	609.28	1810824	575468	3553	1181.58	82	291.540
3064781	1516723	3136	723.96	2046841	904070	5734	1580.24	87	292.187
2065430	794592	812	441.32	1245363	361497	1599	836.14	71	292.315
2436637	785881	1590	206.4	1426549	370478	2232	223.52	72	292.656
2147514	781398	1267	350.62	1331559	367131	1926	602.36	73	292.799
119315	133736	136	104.96	28399	42945	153	161.58	27	292.908
2797578	991273	1795	181.7	1756978	522755	3970	341.2	83	295.190
1706365	665874	1315	175.9	1014777	315196	1983	-107.62	79	296.992
2159443	722674	1025	249.5	1172583	313592	1365	381.9	74	297.567
3755241	1708982	4156	946.16	2066783	903016	7959	1817.74	86	297.812
2273174	630805	982	77.52	1276877	268038	1419	197.34	74	300.053
389685	300042	326	21.36	186621	135597	982	-190.48	76	301.173
1713502	781806	1223	275.78	976772	328968	2375	477.5	78	302.929
106820	79621	99	131.14	50863	39573	120	168.2	55	303.947
3901701	2183123	5432	1250.52	3019915	1272229	10713	2662.18	98	304.769
1690709	993181	1804	106.44	1028599	438730	3269	-33.66	78	305.149
3062993	1483480	2347	465.42	2061320	793787	4941	960.26	84	305.428
2321162	1173688	2577	402.22	1733128	708379	4431	759.66	99	309.527
2148218	819961	1206	70.16	1147937	374098	2021	244.06	77	314.512
3245428	1277865	1916	317.76	2051804	657391	3472	605.92	81	314.956
2492318	1155729	1324	389.64	1600620	631409	2172	630.92	82	320.895
2259973	851582	1424	312.64	1298786	370911	2187	763.82	78	325.874
2660802	699516	1686	372.96	1416106	299532	2751	521.86	76	329.632
2112296	776916	1343	260.98	1298264	377712	2269	804.34	80	335.340
2387378	1260811	1360	346.6	1283747	573849	2082	454.52	76	339.520
2639563	1540931	3027	771.22	1711401	778986	5987	1550.82	85	340.585
2674431	949647	2097	445.42	1557327	418905	4189	820.54	75	340.980
2845382	1242589	2385	529.1	1764160	651843	5013	802.18	87	343.894
2032365	690021	1146	255.56	1182078	314712	2404	413.44	78	346.789
3264976	1255806	2610	435.6	2035513	667035	4775	682.5	84	358.227
2584348	947022	1465	147.9	1594254	477051	2600	-179	81	362.535
2419427	975580	1738	329.68	1523115	441563	3307	758.02	80	364.020
2569617	900705	1286	291.96	1462462	383029	1906	276.16	74	364.784
3064427	1031823	2210	709.6	1836303	518733	3782	909.52	87	366.180
3222545	1330761	2787	499.82	2113991	784483	5220	1151.2	81	366.403
2335614	991051	1475	385.5	1333365	456113	1645	403.7	75	367.557
854393	1539309	1663	471.18	555334	757998	3030	968.8	85	368.856
2496278	915429	1502	271.72	1447434	417435	2161	155.46	78	369.551
2533147	1208840	2250	510	1752454	625485	3688	435.68	90	373.101
195047	152271	-95	162.3	84179	78347	-992	167.88	83	373.726
267605	178266	308	5.88	155782	91969	396	-440.44	96	374.643
2526451	883138	1555	309.3	1622104	431078	2716	476.76	80	377.213
2147888	1202651	1362	420.32	1406871	586064	1862	1094.32	83	378.202
2720307	1041545	1703	357.58	1616910	523227	3222	583.92	82	379.608
2388228	977376	1874	497.64	1527466	479341	3417	990.62	79	379.989
2259541	712223	1416	223.76	1401199	373109	2261	782.46	83	384.444
2039417	942743	1772	247.92	1378180	461068	2794	97.84	85	384.815
1781803	649258	1295	335.7	1135499	303773	2190	647.4	73	384.971
2783051	1372327	2421	757.06	1673820	658633	4255	990.3	80	385.380
3962710	2750106	4835	1100.1	2758877	1336944	8069	1589.34	90	386.525
2190891	721513	1493	367.98	1236217	307459	2407	606.02	77	388.586
2492955	1057828	2590	568.4	1619439	525995	5216	833.76	80	388.872
2370474	830348	2355	392.3	1419923	395275	3583	603.38	72	389.110
2530128	914229	1158	57.88	1404167	392660	1834	-77.76	65	389.146
2424407	805762	2104	422.44	1509673	378097	3776	303.36	80	390.661
2987575	1003446	2060	437.6	1668225	470444	3006	701.16	75	391.159
1957167	548185	1459	202.74	1227146	251000	2607	313.02	78	391.668
133780	15103	72	6.92	37786	4306	190	-201.6	37	392.227
2622525	1017513	2429	596.94	1464134	502485	3709	788.74	80	393.258
1834493	806774	1304	223.44	1058579	367954	2166	387.76	72	393.852
104936	107129	111	-19.54	28938	31855	169	-40.66	30	394.048
3195542	1160070	1921	539.06	1894390	534871	3453	824.58	78	395.613
2054567	897633	1472	266.92	1408899	449240	2127	482.22	88	396.580
2267815	755845	1772	466.92	1266637	325370	2427	731.22	76	398.281
2157699	826328	1422	151.92	1281025	443985	2010	-178.4	77	399.839
2577189	769235	1127	229.22	1402393	356457	2270	114.2	73	400.395
3032997	1283557	2217	603.62	1728012	635696	4202	967.72	82	401.147
2344083	1288253	2697	552.42	1531185	590327	4299	1094.14	79	401.951
2268740	792034	1273	428.78	1885567	603258	3193	1379.98	101	402.684
2407435	1029962	1809	512.74	1559321	549134	3365	820.9	84	404.936
3146818	1606489	3597	860.42	2207539	912883	7319	1663.34	98	406.435
1816452	1222333	1035	162.1	1045570	504965	1572	303.92	78	409.491
2566447	1033011	1646	357.56	1461554	439020	2740	607.4	79	411.669
2985287	1066433	2394	600.84	1782281	552623	3882	1012.52	85	412.558
2364238	927253	1364	375.04	1544511	457826	2203	427.58	86	413.400
2840445	1615433	2203	441.58	1791989	862852	4231	835.66	87	416.331
2579542	1147478	1455	320.3	1614739	572340	2520	607.2	83	416.978
3379841	1337284	2052	585.72	2105924	719004	3751	641.86	82	417.685
2771012	1319409	1921	384.06	1685505	610951	3453	600.58	83	419.508
2962195	902782	1986	369.96	1622157	426727	3602	491.72	79	422.311
3185975	1408046	2240	509.4	2094644	764024	3691	470.26	82	422.489
2882788	1081919	1830	371.8	1776185	571742	3595	657.7	85	423.637
163668	38308	159	-3.26	44555	10566	57	-13.98	40	426.907
197448	528707	398	10.28	58585	161885	459	61.74	44	432.092
1689654	1341058	3428	729.08	947734	598902	5995	940.7	81	433.459
3200807	873820	1772	385.92	1954527	427352	3094	309.84	83	440.924
3012811	1418129	1716	209.76	1693409	878617	3720	222.2	84	442.840
2454727	929612	1846	346.56	1519078	485654	2914	693.04	82	447.947
2814027	1302706	1829	592.94	1693381	621649	2622	843.92	82	449.810
3216993	1503993	3493	746.98	2147261	824663	5922	1740.92	88	452.894
3328517	1052191	2195	376.7	2056667	551588	4385	686.1	88	459.573
2965109	945487	1617	462.62	1855328	561696	3028	1425.08	85	461.725
3252388	1300078	2334	695.24	1912402	695951	4497	1594.42	83	462.469
1988709	656739	1335	298.1	1160399	288691	1948	475.28	77	463.564
2885197	969796	1622	232.92	1680594	447999	2508	86.88	78	464.425
154172	73244	-48	-114.28	33434	17441	-118	-176.48	24	464.507
1811201	1377657	2002	432.72	1180233	731182	3935	611.1	81	465.032
2194730	1156425	1839	410.54	1325476	465332	2795	666.7	78	469.444
2300708	1004688	2134	400.24	1418396	512952	3518	640.48	77	469.473
2385087	673563	1046	392.56	1213181	287754	1389	806.54	71	470.847
1442852	1589259	1998	386.28	770689	796156	3195	541.7	77	471.005
2297389	953939	1270	-27.8	1312729	418089	1892	92.12	77	473.133
3640738	1613927	2447	454.42	2272636	816682	4954	623.44	85	476.233
1941713	1936847	1870	600.2	1134289	931346	3352	950.72	72	476.739
2591272	867812	2207	461.02	1507393	390528	3078	286.08	77	477.508
1837204	797305	1005	298.3	1463811	527693	2543	763.98	102	478.871
2655628	979308	1841	448.26	1681140	452301	2923	527.78	82	479.469
2398379	857677	2043	365.98	1392515	387577	3740	588.4	80	480.921
2688488	1126967	1880	416.8	1611508	529225	3454	655.44	76	481.002
2754125	887227	1817	511.62	1716364	427733	3007	781.02	81	484.995
2325693	557040	934	311.24	1223486	249547	1606	650.16	74	486.349
2583285	942330	1626	285.36	1687860	496892	2984	739.24	84	487.025
2542192	1172192	2199	442.14	1713255	623858	4059	666.74	83	487.464
133303	49751	-67	82.38	37263	14017	-211	-16.46	39	490.689
116144	99300	151	124.86	52786	37352	278	38.08	52	490.978
104579	105444	107	-9.98	29075	29357	144	-149.16	37	491.980
3208153	1311241	2485	412.1	1935472	730177	4237	952.82	83	492.198
3202273	1396780	2061	467.46	2007855	693074	3798	1112.28	83	492.847
1502759	871348	1383	257.38	906131	378667	2348	206.28	77	495.073
2531942	912431	1671	300.06	1532965	412673	2312	481.32	79	495.775
3467104	1389608	3038	654.68	2208031	718285	6048	1637.28	88	496.890
3574326	1466064	2007	438.02	2253918	844611	4171	574.06	88	497.905
2699879	904574	1331	269.66	1630749	421889	2074	275.64	75	498.289
2953046	884870	2176	407.36	1969111	510018	4345	840.7	78	498.402
146138	94524	288	-22.32	40789	39183	446	-89.44	37	498.869
2539098	1725914	1793	331.98	1425106	737008	2874	289.64	81	499.303
1944574	902066	1834	428.24	1114602	404913	2794	479.84	75	501.225
2035112	724167	802	279.72	1125585	293201	1459	549.74	74	503.525
2794287	1099601	2367	601.62	1755696	567220	4241	1084.26	83	506.600
3015487	1139130	1442	393.12	1921639	539392	2336	812.96	81	507.582
2425549	785353	1439	159.54	1488934	354651	2829	-25.06	81	513.191
3244225	1297458	2234	571.24	1803992	684184	4030	1209.8	82	516.836
2171959	1131991	1332	273.52	1359028	537487	2516	511.76	79	517.667
2816748	969178	2496	642.56	1804701	541966	4667	1407.62	88	519.177
1731087	781153	1203	296.58	958683	318466	1891	307.26	69	519.473
2719322	877100	2336	433.96	1548191	421316	3801	608.86	76	519.570
2843419	946632	2000	429	1615886	479003	3670	519.2	80	525.482
2736061	1649059	3233	860.38	1812382	775802	5721	1263.06	88	529.748
2852404	1063490	1468	269.48	1624811	483625	2754	326.44	78	533.152
2903318	1349577	3117	570.62	1828409	698611	5140	1103.4	83	538.538
209328	229868	105	249.3	131432	157915	-113	478.82	78	544.273
2670588	1389924	2007	301.02	1765757	732722	4492	161.12	89	544.995
3013495	1526815	2334	610.24	1779287	835372	4098	936.28	86	555.143
2307803	981988	1574	383.64	1427933	486332	3064	869.04	84	561.909
3177382	1367294	2181	527.66	2033672	711881	3692	1023.12	85	562.783
2821162	1180343	1636	409.96	1770677	586217	3387	572.82	81	566.496
2652684	1456758	2870	465.2	1780269	735655	5963	1105.18	85	569.609
2408911	1039061	1847	139.42	1449106	533087	2715	191.9	81	573.750
1755864	1840508	3935	828.1	1119119	869751	7039	1345.54	86	574.350
153013	59965	-43	-25.98	45092	18379	-255	-281.3	41	575.481
132071	116266	258	29.88	55408	52293	576	-41.64	55	575.829
3093955	1686723	2647	712.42	2327964	947485	5086	1106.96	94	578.650
2611937	893941	1508	290.88	1411028	381322	2366	600.76	68	578.896
2825197	1513530	2387	792.82	1891307	764160	4281	1778.66	86	580.543
2556660	839005	2055	414.3	1542018	372337	3567	729.62	79	583.841
2774561	1415784	2444	701.84	1571360	723071	4537	1120.82	80	585.409
2478432	1030495	1871	545.06	1563999	467303	2725	1101.5	76	585.498
2074339	767218	846	133.56	1137851	307413	1395	430.7	75	586.330
2834845	1316449	3653	885.58	1933724	619255	6124	1640.64	82	586.709
2923106	888944	1862	350.32	1771516	434002	3217	629.62	78	590.518
2351734	771495	1608	467.88	1265613	352611	2764	607.04	72	591.088
1917571	992733	1377	323.22	1998326	801083	4039	821.54	118	594.232
1796378	741824	1679	328.94	1175489	398526	3044	411.84	78	594.437
2905173	1769738	2572	583.92	1675538	914096	4825	980.5	83	595.093
2457655	739734	1143	140.98	1397248	315115	1915	478.9	74	596.109
2781428	927222	1268	346.48	1574815	494693	1990	754.4	81	596.637
2857609	1077845	1858	490.88	1584015	493529	2726	589.36	80	597.435
2929571	1293956	1731	536.66	1988717	702354	3285	1393.1	86	598.182
1424305	1020457	607	183.02	995948	676650	675	517.5	90	599.150
2657690	1359181	1950	534	1638118	665585	3333	752.38	81	599.282
2596393	813631	1780	227.8	1496371	419894	3459	323.74	79	599.373
3795731	1570629	2289	485.54	2321788	849876	4240	1099.4	78	599.436
2068485	669593	958	169.88	1295563	324650	1438	150.68	80	600.372
2554305	1286792	1370	463.2	1456074	540689	2306	999.16	75	600.510
2580292	1261921	1478	202.08	1538685	566536	2453	168.58	77	601.855
3069361	1801415	3087	803.82	1829214	885833	5187	1711.82	74	601.988
371709	826388	988	401.68	154155	311727	1644	804.84	59	602.864
2750591	1096018	1944	519.84	1736116	609223	3991	767.26	86	603.116
2267042	1135899	3405	947.3	1252446	507335	5528	1539.08	69	603.151
2893877	1110146	1979	550.94	1686616	537184	3401	1215.86	68	603.161
3084837	919506	1764	438.04	2057003	466993	3074	962.64	83	605.093
2134007	624366	1133	151.38	1321140	310027	1916	283.76	73	605.218
2624422	1058441	1635	485.1	1473732	498912	2646	591.56	78	607.643
2503969	951070	1656	459.16	1518009	467663	2592	881.12	79	608.080
2674729	1067010	1745	261.7	1760513	642333	3766	138.76	79	608.124
3559669	1493023	4383	1173.38	2385664	781643	8720	2655.2	90	609.126
2668603	1752474	2591	455.26	1769423	835963	4503	483.58	81	609.636
2486855	1390601	1762	336.32	1301350	623822	3138	589.68	75	610.503
2738886	2258078	3499	1069.14	1879514	1295390	7033	2380.38	91	613.822
2575856	1082221	1005	270.3	1429113	450511	1995	166.7	74	614.369
3548593	1733165	2329	681.94	2362250	967370	4733	1284.38	89	615.422
3116401	1626323	2172	486.92	2166036	1176488	5563	1137.18	100	616.426
2126760	694183	1500	347	1263491	347226	3181	399.66	78	618.207
2479000	823589	1987	309.82	1476749	431805	3952	518.72	81	619.172
2662221	1151928	1514	240.04	1616789	577331	2963	179.18	79	622.951
1944926	1122493	1564	314.04	1184727	508727	2569	124.34	80	625.640
3202724	1523716	2223	488.78	2079085	832064	3583	673.38	88	626.530
2479745	859540	1531	277.66	1332998	402412	2541	99.26	76	627.177
2922497	913320	1696	452.56	1794925	461901	2765	426.9	79	627.639
3604258	1607560	3697	1129.42	2439318	1005539	7103	2136.58	97	630.061
1879600	755553	2531	633.66	1199866	374559	3909	860.74	83	632.314
2847214	2543246	2439	399.54	1936292	1479167	4428	1001.08	83	632.779
2375152	1184648	1664	405.04	1339490	538063	3061	1290.46	72	633.091
2491505	666994	1463	323.18	1540637	291654	2580	323.8	71	633.247
2436235	1123910	1688	221.68	1466751	543217	3048	370.28	76	633.607
3590648	1989500	1992	523.12	2321173	1042274	3666	1251.76	80	633.983
2885367	1195198	2047	429.42	1858682	558850	3282	579.52	84	641.688
2505872	910573	1499	85.14	1351906	382740	2629	-212.06	74	643.356
2673668	1802494	1319	314.34	1702733	804299	2419	553.34	82	644.738
1626972	1534399	1557	310.02	1308840	730390	3282	737.52	97	647.400
2861930	890288	1798	281.28	1745410	412833	3005	544.3	79	653.492
163303	204431	87	191.82	50635	63738	173	368.78	44	670.305
3435249	1624551	2721	474.06	2184049	916851	4890	842.4	88	677.554
3054764	1159399	1094	333.84	1636742	486387	1843	622.98	77	683.858
2082508	1258786	1878	396.08	1173900	472808	3178	202.08	76	689.289
3426672	1466092	1959	523.74	2276752	915944	4584	1123.24	91	691.913
2643197	1586807	3048	531.28	1789820	933745	7226	1137.36	84	692.061
2050608	1846291	1986	535.96	1202030	852920	3257	658.02	76	693.356
3043497	1421278	2048	483.28	1968924	764390	3538	409.68	89	695.675
2157541	608772	996	154.56	1142832	238372	1285	367.1	64	695.769
2142807	837266	1754	288.44	1263047	365062	2783	224.38	75	696.584
3336949	1307698	2068	689.48	2165404	638927	3376	1134.36	77	696.744
2036057	984281	1552	321.72	1316272	494287	2859	530.74	82	697.775
413704	62605	-22	-81.92	128570	17958	-177	-274.22	48	698.384
2733664	962999	1450	419	1661240	494848	2272	1016.92	80	700.441
183790	206250	222	-66.08	70957	75192	420	-207.8	52	702.978
2745823	1295404	4245	1191.7	1478705	531237	6620	1775.2	102	703.495
2101507	1194581	2027	395.22	1973242	944641	5836	1248.96	107	703.783
3402297	1055774	1752	373.72	2152935	546810	2943	678.98	75	703.969
141512	7735	66	-120.24	37073	1395	95	-192.3	34	704.677
2444267	3364021	5736	1128.96	1621445	1697369	11429	2317.94	91	705.072
986294	1371176	988	149.68	572241	741115	2313	373.18	77	705.174
2446507	704148	2088	767.68	3039102	828067	8155	2747.3	172	706.239
2790225	947955	1883	293.38	1684791	452418	3037	213.82	80	707.251
3375927	1322792	1717	503.62	2127396	695155	3162	865.32	78	707.382
2255844	964111	1271	324.06	1283815	436621	2132	383.52	70	707.725
3139504	1053429	2479	366.94	2016645	626137	4988	266.68	80	707.770
2394820	1404511	2276	448.36	1706654	645577	4021	548.06	80	707.896
1402594	470377	818	105.48	695179	187930	1487	243.82	59	708.042
3097204	1052345	2283	498.38	1851744	543626	4216	803.76	73	708.197
2026394	826972	1538	582.68	1297615	420842	2469	1292.34	76	708.457
2506007	1078537	2111	404.46	1369498	456524	3512	771.32	71	708.644
2193898	731073	1019	109.34	1270579	319871	1824	-14.36	79	709.732
2238484	719683	1431	297.66	1371447	337717	2705	419.3	79	712.757
2237071	1034391	2629	616.94	1333220	480315	4060	796.6	77	713.504
2817635	1057718	1814	476.04	1636499	528763	2834	986.24	74	713.620
2761190	982592	1593	344.98	1494705	468832	2163	617.18	73	714.044
3131616	1412611	1831	641.66	2005266	768105	3774	1447.64	82	715.530
3188088	1572834	1877	246.22	1921939	832022	3673	490.78	88	716.425
2482572	1124318	4215	1111.9	1680452	533969	6581	2209.66	81	716.661
1987693	757744	1319	212.34	1131962	330310	2217	503.62	74	717.340
115532	51625	362	-6.68	34059	17262	494	-13.16	40	718.840
2319474	1268174	2727	653.22	1730813	691414	5220	1138.2	91	719.609
2148837	770367	1830	624.8	1330891	383632	2956	1337.16	77	720.019
2334432	791651	1747	369.42	1376004	354136	2961	436.46	73	720.745
2261531	869637	1357	368.02	1268513	399203	2482	204.52	78	722.421
185609	25598	95	-9.3	52776	7197	160	-137.4	42	723.965
2827651	1339632	1785	329.1	1594105	632582	2624	247.64	79	725.769
2481604	963260	1364	279.04	1457485	467313	2517	559.62	74	725.864
2425965	1195496	2261	499.46	1541618	669016	3756	735.16	85	728.841
3048309	1369076	2477	531.22	1799450	715527	3604	1087.44	83	733.427
2793608	963150	1919	329.34	1638327	458387	2867	988.62	81	736.327
1952607	1752570	2025	286.5	1147536	667950	2998	606.28	75	736.894
3845092	1864797	5309	1126.74	2879518	1066015	11619	2339.34	96	737.254
2416188	781556	1055	455.3	1421040	390951	1702	1326.72	77	737.894
2377198	786610	1269	214.34	1304993	359729	2013	489.18	68	737.975
1782497	876469	1019	82.34	963776	371637	1401	101.86	72	738.773
2425910	854408	1757	481.02	1467009	396461	2902	977.72	79	740.403
2058314	966761	1210	400.6	1180870	422192	2307	1304.02	78	743.119
2005504	765794	1334	324.24	1293015	364992	2160	881.6	76	743.376
3386556	1807570	4474	1146.64	2466002	1184472	9238	2181.68	99	744.133
464477	1263962	1049	368.14	237074	514401	1794	932.84	69	745.774
1935643	1057574	1826	203.36	1137310	440990	2531	226.66	78	748.479
1607253	495710	519	133.34	876145	203252	941	193.26	72	750.465
2351604	805196	1708	426.88	1378695	351565	2533	1139.38	78	755.170
2468845	890175	1379	291.94	1529632	465893	2480	614.8	80	756.477
2846839	1110987	1335	390.1	1649555	544987	2117	840.62	78	757.652
109037	58440	56	-15.84	31943	17775	117	-355.38	39	762.279
2799871	978897	2080	489.8	1760345	493080	3743	1096.98	82	765.120
2270187	792104	1475	248.5	1424239	380673	2352	313.72	80	767.881
2517072	1235065	1434	307.24	1566572	554269	2747	387.42	80	768.441
3087717	1499852	2889	498.54	1963702	777319	5136	1200.96	86	772.756
2893244	1229721	1988	533.68	1942236	640244	3321	798.06	82	773.172
2699178	1130160	2258	333.88	1674120	583827	3936	460.96	83	777.881
3560556	1432210	2285	536.1	2250411	942973	5468	997.48	92	782.919
2056358	843887	1107	250.02	1144179	352874	1755	197.3	77	785.430
2031853	819162	1208	42.88	1114590	378893	2950	-101	84	790.719
2858556	1048410	1526	545.36	1634744	461162	2418	828.48	79	793.061
2514832	1055397	1365	348.9	2555233	770637	4209	880.74	142	794.231
2599984	1418787	2221	542.06	1603176	689397	4010	1102.6	83	796.546
228674	23144	151	154.86	69895	6043	170	235.2	45	797.442
2707265	948241	1580	680.8	1577760	471192	2848	1563.28	83	799.023
2720476	1005698	1312	470.32	1546677	474808	2236	969.96	78	800.685
2284380	973377	1846	498.56	1474344	415151	3533	568.38	80	801.340
124580	28290	107	162.02	38239	10429	139	331.54	44	802.998
2760801	1039081	2142	569.12	1756778	515077	3744	912.84	82	805.031
2464288	886586	1115	331.9	1381804	377205	2035	853.1	75	806.914
3072190	1157819	2544	591.84	1878491	555796	4425	1064.5	82	808.649
2883230	1284349	1682	245.52	1876779	605005	2987	580.82	81	808.949
2853397	1149841	2036	577.96	1663063	639064	4215	1260.9	86	809.939
2918010	1189602	1659	324.74	1737091	625000	2745	191.7	81	810.460
2436327	1575882	3613	1112.18	1537300	705930	6371	2203.06	81	810.883
2711408	989479	1429	291.94	1521300	407477	2714	3.04	71	811.100
2494314	928270	1385	265.1	1344116	426038	1975	333.5	66	811.115
2936950	1139152	2144	198.84	1666228	568688	3497	339.42	80	812.447
2436989	992033	1429	469.94	1580252	512372	2321	812.06	80	812.556
2763577	1107323	1488	188.68	1624003	512681	2787	258.82	69	812.625
2421273	1589485	2748	507.28	1636493	809361	5568	1062.48	93	814.632
2482254	729100	1533	462.38	1587990	334597	2286	958.96	79	815.051
2279913	719333	1552	345.72	1423324	334557	2469	732.34	79	815.778
115650	118359	444	88.84	42184	42717	682	318.52	43	815.943
2702789	1055537	1015	225.9	1328185	443196	1685	-47.9	72	817.455
2012525	854993	2264	607.04	1150795	344916	2833	729.38	71	817.844
1959893	608737	754	1.44	1076363	252614	1456	29.16	72	818.393
2508148	770027	1263	113.18	1522372	372923	2531	-87.34	81	818.909
2061776	693599	1270	198.2	1226248	294400	2214	183.04	76	820.360
135503	130205	23	-90.22	38619	41011	-131	-150.66	34	820.563
2727801	1008000	2287	789.82	1737848	489866	3955	1422.3	81	821.350
2058524	1119336	1171	142.06	1321101	525503	2471	-91.94	84	823.604
2549274	1036580	1712	500.32	1608885	500566	2450	1348	80	824.540
2031765	864194	1754	381.44	1013909	328258	2528	321.08	65	824.695
3283649	1101678	1943	329.98	3114768	1024920	6648	309.28	115	825.216
1804345	1150300	1566	400.76	1124500	497307	2536	738.96	75	825.674
2901114	1520980	2553	468.58	1864072	736241	4180	782.8	83	827.358
2521687	1328878	2165	384.9	1598556	665024	3812	680.32	83	827.987
2725042	1133176	3047	871.42	1838342	607993	4788	1545.68	89	828.498
2135258	849902	1241	298.26	1394613	427892	1899	536.14	74	828.522
2381160	1639205	7147	2071.42	1696648	948135	11857	3518.02	92	831.757
148941	142872	135	6.1	48918	48998	318	-32.52	47	833.668
2793468	1616193	1766	172.76	1896361	875322	3250	503	89	833.767
2255466	1036795	1273	307.78	1408705	521463	2335	47.1	85	840.354
498042	94342	147	-128.58	145135	26738	162	-452.68	49	841.989
2781361	802175	1749	322.14	1548731	348397	2690	48.4	78	842.703
2835419	966026	1797	420.42	1669759	447830	3022	989.92	79	843.256
2698312	1308836	1580	318.8	1778489	657770	2727	223.22	83	844.368
471568	37094	116	160.76	131690	8070	85	305.1	40	844.643
2843209	901977	1351	159.86	1726987	452128	2363	161.18	83	847.351
4103341	2177646	4162	915.32	2712558	1243402	7828	1666.08	85	847.392
3078467	950977	3369	773.34	2044341	513295	6265	1731.9	84	847.849
2452410	636333	1393	336.98	1289857	247287	2402	615.72	71	848.523
2792338	1171796	1702	390.72	1746568	580082	2810	792.6	81	854.800
2673082	823473	1470	281.2	1522544	392578	2375	259.5	79	857.506
2107402	872052	1482	188.52	1203718	352572	2749	221.14	69	857.630
2059195	1013344	2057	569.02	1168685	464691	3489	698.54	78	871.703
2297624	955972	1659	369.74	1369660	435347	3004	386.44	76	873.850
1987312	944180	1130	323.8	1160488	473599	2052	708.72	73	874.006
2844518	1331489	2053	454.58	1788880	714421	4146	1136.56	82	874.881
2661960	1288001	1621	574.06	1743021	635252	3059	1036.74	86	877.157
2457046	1114220	1838	428.68	1532647	573770	3272	578.92	81	886.021
2253679	744404	1152	160.72	1301805	313549	1392	528.12	76	890.092
139368	66880	131	67.66	43129	22150	190	140.4	41	895.751
2390146	1300170	2650	715	1605415	627364	4332	1223.52	83	898.568
2028953	791610	1484	118.24	1233586	362750	2849	18.14	77	908.039
2743959	1285425	1829	416.94	1662942	689503	2700	962	80	909.268
2648594	856837	2152	484.72	1439435	402153	3574	758.64	77	910.380
3148481	1110213	2400	463	2059083	555205	4122	308.92	84	911.016
2597827	1041651	1407	229.02	1573219	463999	1965	186.9	80	911.856
1722413	885990	1568	284.48	1028415	375748	2418	724.48	75	912.277
2485516	924863	2272	528.92	1552516	487489	4294	1314.84	76	912.330
2760551	1252072	1326	135.36	1517032	620136	2332	125.52	80	913.118
1804702	787896	1676	96.36	1167173	367403	2573	-139.22	81	913.726
2370019	1199048	1414	274.04	1506511	611813	2631	588.66	86	915.021
2277404	1334699	1600	451	1704501	787593	2874	1097.64	88	915.463
2550537	953145	1798	519.28	1506748	428545	2898	634.28	78	916.791
1469782	622966	869	313.34	914713	304775	1221	-4.94	76	916.927
2433933	1040397	1435	211.1	1449537	472052	2272	14.92	78	917.958
2860911	1415241	1717	280.62	1752431	702631	3233	515.38	79	918.359
2244454	817057	1842	592.12	1286039	348446	3149	1124.14	66	918.371
3037897	1443504	3069	657.34	2156863	780538	5492	1584.12	78	918.415
1688611	690942	948	-23.72	1040100	350075	1311	-160.54	80	922.288
2228491	922364	2007	584.02	1397179	426631	3837	1125.82	79	922.841
1946392	979088	1169	286.34	1059163	427472	2129	646.94	76	923.609
1941032	705459	1070	27.2	1105265	310898	1320	44.2	74	924.810
3739640	1631492	3150	515	2625242	866091	5219	1117.34	91	926.247
2282977	1059452	1187	179.82	2353149	784497	3899	72.14	142	927.505
170900	170767	402	-123.28	71059	84778	906	-445.84	44	927.557
2071188	1189945	1422	463.92	1408100	577564	2861	1071.46	79	927.574
2488491	716458	1160	274.6	1682183	385586	1606	661.16	87	930.141
2742897	1031495	2192	523.12	1637861	459120	2930	1264.8	79	931.328
2317603	910050	1159	149.74	1288992	380753	1963	544.18	76	932.343
2848673	1046819	938	339.68	1589244	524165	1295	864.7	81	932.685
2897884	1392907	2407	683.02	1907486	659130	4398	1037.28	84	935.219
118202	23788	52	71.72	32642	6461	-27	38.78	37	936.837
2736753	938512	1756	354.16	1677686	439410	3072	651.92	81	938.072
105934	133570	94	46.84	27049	43933	3	50.58	28	938.116
2707109	1454702	1379	403.94	1464550	652147	1926	864.36	77	939.528
2765800	1346939	2241	299.26	1793534	732844	4159	535.74	85	939.989
2508204	741343	1185	109.1	1487052	357762	1997	502.42	75	940.478
1746581	649005	653	-45.42	998270	306912	783	-206.62	79	941.637
1763093	910652	1290	329.4	1075448	390816	1930	556.8	79	943.818
2626258	953950	1609	274.74	1502846	455351	2628	423.08	81	944.473
2803938	1109856	1641	446.26	1742022	563032	2785	966.1	78	944.618
2481415	1150634	1988	480.68	1670502	686458	3676	573.36	86	945.956
3384726	1304790	1919	480.34	2215300	694666	3199	1162.14	81	946.398
2987844	949575	1892	415.12	1747351	451964	3328	809.08	81	947.644
243699	33604	176	-103.64	70091	9445	331	-463.34	45	949.859
2885893	1371392	1795	558.7	1642371	649349	2233	782.38	80	950.310
1607660	663909	1069	144.34	867820	289817	1293	145.98	67	950.322
2901475	888218	1687	535.82	1842417	476074	3057	826.02	86	951.339
1841345	663849	636	164.96	1025897	299030	781	551.66	73	952.757
1935263	723111	598	71.28	1085290	305276	1012	90.32	72	953.167
2562351	794886	1554	294.44	1412531	349906	2173	67.78	76	955.770
2517662	1117193	2876	485.36	1534881	526429	4692	894.12	78	956.519
2631987	1097093	1390	122.4	1648335	525540	2486	256.96	87	957.117
2512157	876888	1421	518.06	1306592	425789	2600	803	81	960.214
2544499	872673	1406	284.16	1553089	415018	2638	280.68	79	960.745
2665857	1053210	1763	473.18	1659759	518456	3038	597.68	84	963.102
2740916	1328698	2795	650.7	1626288	627831	5240	842.4	78	968.471
2667003	1019583	1528	178.08	1676029	478823	2282	523.52	80	970.013
1744484	595469	735	-76.9	932926	265892	901	-391.14	71	979.307
339760	309675	240	121.4	168041	147361	700	-57	63	993.981
2360523	1005394	2461	692.46	1453568	469530	4103	1168.58	78	994.035
3013848	1506296	1815	288.9	2042771	813049	3940	686.4	83	994.584
2636554	933296	1160	149.6	1344845	424770	2274	472.64	74	1000.067
2923810	1075135	1567	366.62	1788060	508621	2912	526.32	84	1001.777
3261805	1837895	2720	427.2	1934753	862443	4702	617.72	84	1007.397
1977303	1488362	1674	310.64	1364074	711544	3343	433.98	89	1009.216
4529474	2038475	5262	1366.32	3180000	1102119	9198	2358.28	99	1010.852
2069541	848774	966	119.76	1159950	354293	1838	-238.32	67	1011.062
3004442	1481398	2068	415.48	1906172	676659	3129	836.94	87	1012.767
2108042	611697	1250	162	1169662	263932	2232	212.52	76	1014.155
2584772	1089727	1796	410.56	1697815	565959	2893	647.98	84	1014.806
2173659	908360	1660	252.6	1036852	413412	2782	275.52	67	1014.821
223938	71839	28	183.08	60304	19408	-11	229.54	39	1015.588
2473749	924662	1125	125.5	1369905	406711	1607	62.02	74	1015.687
3255677	1345603	2681	677.66	2148026	660340	4837	1155.82	85	1016.388
2512175	896974	1595	264.7	1553139	428442	2679	-115.06	73	1016.573
2056172	676900	1909	528.74	1492491	376150	3186	1175.96	88	1018.363
2166856	1250522	1937	482.82	1253582	637743	3166	542.76	81	1019.237
3089057	1296274	1582	303.52	2040154	784969	3187	-233.18	87	1020.158
130427	114066	267	77.62	37595	33164	368	108.48	33	1020.422
1758372	787658	1317	385.62	1038009	337973	2112	515.32	73	1020.805
2019933	949754	1858	559.88	1410234	524756	3309	707.74	89	1021.836
179109	201220	203	-80.42	63407	81235	120	-318.8	42	1021.896
3218670	962931	1461	169.46	1921327	516682	2232	333.52	82	1022.808
101416	37875	132	-66.48	35850	11470	196	-218.44	38	1023.356
2497913	748088	1581	257.66	1418722	327445	3181	440.66	77	1023.444
2638702	1411839	2270	550.2	1718828	740845	3642	1374.12	80	1023.698
2208636	728945	1523	252.78	1258935	323190	2258	-24.12	79	1024.973
1971705	625347	877	243.22	1155726	268580	1321	352.06	79	1025.806
2505930	1047843	1501	232.86	1551819	520946	2876	589.36	79	1026.248
1837837	557715	920	63.2	1011753	224727	1378	305.08	70	1026.718
1459652	474189	809	71.74	767332	186172	1388	413.68	69	1027.544
237253	42653	32	-0.48	65611	11712	-40	-47.4	42	1028.462
2645320	919144	1408	228.88	1610182	457476	2554	494.44	82	1028.907
2377543	1152675	2068	403.48	1240205	493360	3472	630.92	74	1030.795
2398573	880741	1090	320.4	1343422	387022	1641	994.26	73	1031.051
1576182	740572	868	122.48	958983	322158	1303	78.58	77	1032.046
2900769	1259629	3022	673.92	1735136	641885	4331	1021.66	77	1032.216
2749159	1085747	2118	466.48	1862946	566015	3677	1077.22	86	1032.793
2994027	1097811	2373	491.78	2099292	610187	4345	1014.7	86	1033.388
2798317	1021078	2205	452.3	1664231	593842	3931	562.66	77	1033.614
2613208	1177098	1531	356.66	1404902	546520	2460	501.6	77	1034.579
2305517	787145	1315	386.9	1359159	361924	1985	545.1	71	1034.652
2348532	928504	2095	399.7	1425080	441386	3584	517.24	72	1034.689
1467265	568807	894	308.84	841712	241663	1147	620.42	59	1034.708
3026277	1329563	1996	548.56	1770710	681743	3537	982.82	74	1034.939
1945112	687640	952	86.72	1152499	337640	1298	64.28	79	1038.810
2493276	834985	1966	288.76	1344286	357148	2892	723.12	74	1039.536
2292062	1231726	1217	59.62	1247940	527432	2039	-180.46	75	1042.245
2574811	1201087	1584	408.24	1501309	503027	2331	830.66	79	1043.107
2396371	849870	1259	321.74	1436466	374123	2036	627.96	71	1043.259
2638374	1165590	1980	398.8	1664934	634478	3274	1091.64	78	1043.603
2571694	1157593	2027	664.22	1646624	571351	3763	930.18	77	1043.759
2788524	1078628	2016	587.76	1622938	487332	3645	1108.7	77	1046.926
2776716	1155459	3629	819.94	1700566	526962	6303	1242.58	80	1047.791
2634052	861810	1751	436.86	1710655	492459	3144	1231.84	84	1048.279
2351777	1147461	1965	317.9	1465810	539212	3577	676.22	81	1050.825
2410687	736724	1939	257.54	1511031	368764	3950	74	79	1051.208
2999075	846536	1576	135.36	1911912	416102	3414	-69.96	81	1051.813
3776716	1503703	2478	688.08	2864350	1203686	7845	2299.7	111	1053.318
124333	72521	211	131.46	36010	23691	316	214.76	40	1054.672
127820	62130	158	211.88	37353	17911	253	169.58	39	1055.887
798015	2006510	3031	645.66	526051	1041730	5390	905.4	107	1058.687
2789786	1005494	2072	390.92	1570292	493246	3847	596.42	80	1067.039
2400437	998527	1589	316.54	1297021	442716	2631	137.66	75	1075.490
2053062	891481	1204	257.44	1159485	386451	2324	86.64	75	1080.066
2254191	2234435	2353	637.58	1576786	1020649	4595	1162.7	90	1082.218
2975854	1767834	2520	407.2	1828119	863179	4910	650.6	83	1082.924
1722084	842221	975	294.5	1077594	421458	1714	112.04	83	1085.655
2145741	809790	1336	211.96	1181942	360197	1764	558.04	80	1088.041
2498143	1114271	2861	854.46	1455918	510765	5237	1151.82	80	1093.906
2354626	1644456	1361	533.46	1525283	793119	2697	937.42	84	1095.836
114275	183107	194	-13.16	43772	69991	414	-226.96	49	1102.472
2588273	891291	1531	284.66	1668503	456032	2418	306.48	82	1109.914
2762813	1029210	1961	515.46	1629935	487507	3547	1163.42	82	1113.138
2679424	1263315	1854	256.44	1665934	654721	2913	363.18	84	1120.798
2649061	1067204	2149	572.14	1706011	547145	3727	1662.22	85	1123.828
2061434	751282	1226	-43.64	1266113	378682	2094	-264.16	80	1124.810
2574300	853699	1501	370.86	1432910	382334	2616	694.76	77	1126.367
2916773	1224486	1947	787.42	1828177	724166	4043	2064.98	78	1126.396
2449717	823723	1441	29.26	1340517	376933	2188	114.68	75	1127.755
2885756	1489146	2804	712.44	1999103	733962	5338	1403.68	91	1129.610
2348418	1077077	1693	522.98	1592858	577887	3238	1178.68	85	1131.189
2547576	1065272	1139	270.54	1370476	488730	2215	444.9	68	1131.269
1983934	1095934	2564	585.04	1261873	485244	4036	1152.96	82	1132.196
2581490	1077924	1796	201.56	1495077	531443	3297	-203.58	79	1132.813
2158010	718684	1239	156.54	1157851	312124	1783	166.38	78	1134.943
2854778	1130533	1801	465.86	1633304	593303	3023	495.78	73	1135.023
2369320	926046	1461	225.46	1391548	453647	2519	162.34	75	1135.493
3085902	1857730	2137	453.82	1955152	1072173	4144	1228.84	86	1138.515
1744552	766647	1107	289.02	991462	336950	1951	653.86	68	1138.690
2413117	704428	1269	225.34	1363455	299128	1889	348.54	68	1138.785
3862766	1984569	8921	2601.06	3276846	1629947	17525	5278.5	114	1139.009
2289394	760602	1373	294.78	1423114	339072	3033	365.38	79	1139.640
2612599	951919	1601	278.86	1513042	493476	2882	747.52	81	1141.632
2823407	1165884	1600	5	1521712	558116	2574	29.64	73	1141.695
2972242	886275	1780	625.8	1810540	401967	3049	1289.14	79	1142.365
2766902	1052129	1989	280.54	1558439	519958	2988	838.68	72	1142.490
2046917	711133	1180	233.8	1198873	348519	1801	493.86	80	1144.205
2902743	1186090	1781	411.66	1836370	628131	3494	353.84	84	1145.426
120439	3465	36	19.96	26513	-875	-4	24.56	24	1145.581
2265185	1010921	873	198.78	1315811	474651	948	206.28	74	1146.058
2096978	665940	1001	275.86	1169643	292951	2223	112.78	77	1146.921
3250576	898491	1798	245.28	1880958	433629	2928	335.08	76	1147.254
102499	120527	90	92.4	22260	31711	100	101	24	1147.434
2885846	1234279	2412	735.32	1808157	767373	4959	1665.74	87	1148.374
2317001	930509	1576	522.36	1402561	426976	3053	664.58	72	1148.548
2513941	885883	1990	334.4	1478473	424386	3286	248.96	78	1148.975
2070605	1118448	1716	317.76	1149191	446082	2656	514.16	71	1149.063
2052544	837525	1821	236.06	1142962	387919	3029	773.94	66	1149.111
2002702	1259702	1092	179.12	1202133	618476	1895	812.7	76	1149.720
2245027	696734	1063	178.18	1191692	321078	1615	106.9	75	1152.207
2946404	1376711	2628	416.08	1954314	836094	4695	1091.7	86	1152.626
2812213	1094603	2429	710.94	1765739	564275	4177	1374.22	82	1153.259
3046569	1622288	1882	413.52	2019421	789084	3397	726.42	78	1153.397
2915384	1554422	2329	461.94	1983687	914158	4971	1251.06	91	1154.605
2476654	1118640	2175	496.5	1571805	585890	3668	538.48	81	1154.783
2053333	591214	1293	66.98	1211367	259814	2301	10.86	74	1155.282
2605432	1167037	2754	599.44	1968415	650369	5597	1097.42	92	1155.650
2416042	871247	1432	440.52	1437014	393242	2298	581.28	80	1156.569
1519380	1069104	1425	65.5	953430	475572	2400	-50	83	1158.021
2859238	1219093	1962	463.32	1639298	624418	3296	735.56	79	1158.683
2330565	1157272	2501	632.86	1321438	522324	4321	1485.06	80	1159.290
2606756	1005929	1990	295.4	1556910	484120	2798	436.28	81	1159.892
2686440	1379167	1505	274.3	1787642	755169	2344	421.84	79	1159.985
2407013	1025243	1253	207.58	1358998	444327	1620	245.2	72	1160.556
2078931	575800	1249	209.14	1104067	244625	2055	71.3	69	1160.668
2355427	1196246	2189	402.54	1402213	563851	3697	144.42	81	1162.825
2079713	1017582	1254	369.44	1242619	458166	2205	570.3	70	1162.844
3114908	1139393	1768	254.48	1671817	518115	2640	-175.6	78	1166.753
2322482	822651	1662	484.32	1493592	390118	2568	572.48	82	1168.700
3089961	1647257	2018	567.48	1789387	812940	3428	919.08	77	1169.138
2118041	692819	1157	288.02	1207799	286186	1981	688.66	73	1169.686
2658608	1008664	2253	612.58	1584374	486832	3616	799.76	85	1171.328
2258483	1542825	1480	286.8	1397656	846803	2239	388.54	81	1172.213
2975117	1405340	2184	326.24	1586932	667075	3779	415.94	76	1173.507
2204727	708005	1401	191.86	1354547	317255	2835	263.1	79	1175.344
3844267	2017452	2578	592.08	2976708	1162699	6226	1292.36	94	1175.534
2265255	843404	1483	302.38	1386581	409824	3136	562.96	80	1177.307
3211707	1235934	2863	566.18	2047482	751394	5385	1101.1	92	1179.286
3153473	1046991	1742	305.12	1798035	503096	2280	1081.8	83	1180.145
2906337	1153978	1547	256.42	1728048	572121	2812	395.32	82	1181.686
2240143	749028	1880	536.8	1354494	327844	3709	1026.74	78	1186.062
2279009	866504	1844	308.84	1384506	391221	3125	501.5	81	1187.531
2604590	861880	1580	-6.2	1599757	404979	1874	-97.36	80	1189.072
2645396	1254059	1508	373.88	1148233	557307	2553	841.58	72	1191.104
2663076	1099815	3632	724.52	1800436	623183	6746	888.56	87	1200.577
5057339	2184632	3667	710.62	3412541	1294109	7430	1036.8	96	1201.010
3042549	1187391	2892	531.12	1825524	619993	5565	947.9	78	1201.302
2683569	954851	1495	425.7	1624696	497322	2599	1037.14	83	1206.489
2193549	857448	1097	344.42	1219177	369307	1658	673.88	75	1210.534
3042782	1097322	2153	433.58	1798295	535634	4136	622.96	81	1212.429
2315525	843895	1140	339.4	1314958	381656	1664	937.04	78	1224.193
2675624	1127143	1891	501.26	1764290	562866	3510	548.6	85	1229.850
3122687	1554659	1881	536.66	1889767	872170	3826	1141.36	80	1230.247
2297644	1020530	1415	442.9	1348894	450116	2035	464.1	78	1231.486
4147875	1650804	1755	298.3	2874581	1073178	5065	366.9	107	1233.235
2570479	866318	1437	232.82	1435432	402161	2226	120.36	76	1234.232
2556662	889257	1942	481.12	1621444	428485	3393	948.98	79	1234.471
260276	65590	219	120.34	76609	19081	360	246.6	45	1237.244
2725394	1146588	1724	400.64	1585748	562577	2997	618.42	81	1237.803
3422734	1471947	4689	1239.54	2102696	794976	8900	1822	89	1238.283
1008699	414412	1337	263.82	497868	146512	1896	353.56	62	1238.590
3403911	1693726	2789	799.54	2088595	928813	4935	1704.1	80	1238.908
3002956	1422358	1961	331.46	1754651	702576	3500	236	73	1239.095
2143599	864863	1527	330.22	1326567	396620	2655	743.3	80	1243.206
2281068	912789	2674	564.64	1336347	426237	4334	1041.24	76	1243.382
1880905	838158	1047	421.42	1002094	397468	1410	721.6	82	1247.096
2405607	889047	1261	336.46	1434702	409545	2261	347.46	76	1247.594
2554472	693047	1616	331.76	1512612	322743	2652	448.72	77	1248.112
2796680	981356	1769	425.34	1706813	508592	2523	661.78	82	1249.879
2584332	1477347	3769	828.34	1616776	661119	5867	1535.62	74	1249.893
2137318	680085	1457	352.02	1181818	312621	2711	218.46	77	1250.981
3745745	2376508	4586	1161.96	2924231	1348292	8982	2607.52	93	1251.017
3236732	1674806	3717	903.62	2827020	1103334	7811	2070.46	108	1251.977
2276133	794265	1483	386.38	1528494	374611	2883	216.38	85	1254.402
1727086	994842	2182	265.52	1066886	469414	3811	306.46	77	1254.473
2649040	818068	1230	111.8	1505906	385805	2045	300.7	79	1255.394
2879149	1134871	2009	494.74	2869912	942937	6128	765.08	119	1258.327
2047833	666923	1486	546.96	1192012	292054	2147	785.42	70	1258.790
657332	395966	400	65	180438	118208	334	214.24	39	1258.859
2666885	828410	1770	461.2	1680262	401595	3259	987.74	81	1259.810
2810204	1017057	2291	442.26	1741039	567914	4088	736.68	83	1260.176
1018161	880236	1167	400.62	652627	554546	2846	917.56	93	1260.846
2423333	1006918	1576	466.36	1391857	435036	2955	1076.3	75	1261.077
1791980	1059471	607	368.02	918085	450797	745	969.7	74	1268.172
2433798	947768	2192	259.12	1513761	443005	3468	-8.52	80	1270.150
3463709	1474723	2520	676.2	2292637	825811	4575	1346.5	89	1273.854
2792852	1120237	2189	341.54	1667519	552249	3576	982.36	78	1274.900
2178059	752004	1012	236.32	1749696	518205	2878	358.08	95	1276.282
2896225	1191983	1943	286.98	1730569	662663	4190	426.4	79	1276.671
2952933	1517288	2309	529.74	1760241	887334	4159	726.74	84	1277.831
2569051	940655	1503	405.58	1519909	430893	2314	442.04	82	1279.626
2717331	1099056	2851	579.86	2758855	912135	8830	1201.8	121	1283.418
2585806	998250	2110	469.6	1512786	460828	3612	370.32	70	1283.596
2656615	930723	2000	392	1588378	416367	3610	605.6	76	1284.071
3222990	1384106	2841	668.26	2230925	733529	5665	1415.9	89	1287.679
3229258	973253	2380	583.8	2133688	549170	3912	905.32	90	1290.464
3061735	1395827	2770	566.2	1934214	726563	4712	1018.32	85	1291.108
2560544	1319054	2738	545.68	1496735	673976	4786	1066.96	73	1291.165
2768405	1132440	2875	735.5	1819638	693531	5824	1984.64	89	1297.118
3235896	1705138	1697	145.42	1853593	892441	2984	219.24	75	1297.328
168447	186609	245	70.7	58089	57569	332	217.52	47	1306.142
2576663	875080	1706	408.16	1529390	416218	3023	678.78	83	1308.816
1974754	706713	1369	-96.66	1197236	327113	2017	-200.38	79	1309.557
3223872	1529088	2416	686.76	2072063	871395	4451	1685.86	87	1312.628
1963379	629317	1029	166.94	1086473	262586	1883	328.38	74	1313.871
1984225	923781	1615	293.9	1060361	396573	2548	664.28	77	1317.172
2760922	929516	1055	51.3	1606600	428875	1238	81.68	77	1326.681
2844644	981089	1157	356.02	1544118	487951	1684	951.24	77	1327.509
3093518	1056573	2253	423.58	1849370	567173	4814	633.04	81	1328.287
2261035	869445	1443	324.98	1466197	410731	1942	723.12	77	1328.559
3077034	1490410	1893	246.98	1572444	725076	2731	583.66	78	1329.753
2199526	961509	1749	315.14	1400316	459645	3325	413.5	80	1330.497
3269821	1415459	2399	346.14	2155518	784431	3820	24.2	87	1331.867
2114920	754215	1377	242.22	1238154	334543	2284	154.24	70	1332.075
2616714	923952	1743	385.98	1505416	457260	3057	627.02	80	1337.437
2885430	1071174	3237	977.82	1885612	643396	6864	1888.04	89	1339.086
2534466	780294	1524	413.64	1455661	358263	2128	912.08	79	1340.349
2790926	1077827	2125	406.5	1607468	502761	3545	652.7	82	1342.105
2876891	1161484	3145	290.7	1851358	680361	6858	455.88	93	1343.975
140933	92346	162	-38.68	33926	25083	259	-137.26	28	1344.064
2708063	1113704	2687	432.82	1649380	490093	4451	914.86	79	1349.088
2045824	702938	1321	190.06	1178075	322777	1952	120.72	77	1350.497
2643532	1187007	2151	580.86	1754894	671672	4682	1259.52	87	1352.496
902909	224824	250	243	310690	65507	383	750.38	57	1355.606
1573750	703291	1141	139.26	871101	320082	1817	-1.38	74	1357.262
2202776	1051632	1366	205.76	1331590	481931	2578	403.08	80	1358.232
2957780	1219149	1745	432.7	1859530	628915	2533	1134.38	82	1359.911
2770834	971751	1512	387.32	1667625	480165	2533	745.38	80	1360.125
152883	197256	79	-43.06	47975	63445	-42	-119.12	34	1360.316
2428447	801289	1219	340.34	1434850	374150	1963	208.18	79	1362.915
2433657	900650	1906	234.16	1471908	427142	2809	361.74	75	1363.132
3181483	1469672	2215	499.9	2052571	850355	4675	632.5	78	1363.225
3581872	1654040	2147	653.42	2327895	835970	3941	1022.26	90	1364.291
2695867	1068288	2283	538.38	1693494	570245	4725	869.5	87	1364.828
1721894	721981	1156	326.16	952271	283791	1867	910.62	64	1364.844
2185524	784822	1194	358.84	1322316	350630	1765	509.9	73	1365.224
2857594	2496168	2518	547.48	1722556	1122258	5217	941.62	86	1366.384
2661528	989382	1387	433.82	1525977	452897	2261	751.46	72	1366.400
2510817	887674	1958	530.88	1472818	432567	3350	730	70	1366.566
2434387	718706	884	522.24	1341676	309884	976	1160.36	70	1366.861
2729828	1221716	1260	165.6	1427356	525415	1870	123.2	75	1368.779
2122754	820851	1320	216.2	1277246	364240	2371	-251.94	77	1369.358
2789473	1278659	2396	388.56	1656420	626157	4209	1066.74	85	1372.233
2588587	885501	1487	308.82	1467093	409229	2675	663.5	79	1374.751
2541031	865018	1672	187.92	1490405	415141	2870	88.2	80	1376.513
561700	72833	184	47.24	191081	20938	469	269.34	55	1377.733
1779733	702140	924	239.64	1061637	305192	1187	284.82	78	1378.612
2548974	1359249	2192	399.12	1621968	686891	3804	811.44	77	1378.669
2418023	941677	1566	301.76	1553954	444745	2928	632.08	77	1378.979
2541465	1014396	1615	211.9	1625053	526036	2879	257.94	80	1379.256
1763885	661773	1006	144.16	1020170	276145	1481	501.66	70	1379.582
2753043	1227987	1629	350.94	1749747	650160	2795	510.7	80	1380.057
2838947	990833	1123	69.78	1587414	450942	1625	-63.5	78	1388.577
3143623	1491534	1677	337.22	1939134	823384	3099	702.14	86	1389.668
2544618	862871	1954	123.44	1559021	405316	3470	-77.8	79	1392.494
1654118	778483	1184	417.24	1001575	335753	2028	693.08	76	1392.931
2042579	768555	1085	225.1	1163261	299266	1637	542.82	74	1393.914
2465811	753314	2166	741.76	1536532	399607	3874	2015.64	81	1394.548
1545833	734683	904	350.44	929525	295645	1074	579.64	78	1401.388
1843030	1042675	2082	402.52	1193063	465564	3458	476.88	80	1401.552
2928617	1557817	2175	606.5	1726178	848856	3821	1671.06	76	1401.736
1946415	632286	1259	56.74	1155065	276166	1808	-121.12	77	1408.635
2479550	1235764	1809	391.74	1490036	563881	3235	541.1	80	1411.292
3255906	1968786	3652	1073.72	2389966	1078888	5950	1870	94	1411.782
2036698	744853	1081	315.66	1237084	379714	1713	516.18	79	1412.830
1981886	986508	2038	471.68	2062586	757394	5371	1634.06	113	1414.291
2469253	888727	1614	428.04	1462453	405071	2928	654.08	79	1421.288
160380	202212	197	92.42	57767	73883	227	394.22	56	1438.362
2916446	1061380	2038	301.68	1681541	543969	3274	491.64	84	1438.982
2856936	923659	1721	401.06	1607389	448676	2910	556.6	81	1444.887
3248264	1393526	2230	529.8	2162170	711978	3609	886.74	88	1447.236
2938765	1165093	1406	304.16	1914795	580828	2368	-21.52	87	1448.223
1491755	767730	1384	334.24	1238899	487359	3599	628.14	97	1449.333
2075025	1184305	1705	214.3	1324773	564832	3353	256.58	81	1452.641
2566293	781112	1162	201.32	1444704	386632	2193	346.98	82	1454.690
1801665	773182	1162	277.32	1041924	339985	1845	586.7	70	1454.838
2423018	1024309	2068	652.48	1550896	484363	3437	1222.82	82	1455.073
2968324	1474644	3274	816.64	1798692	687686	5792	1614.12	84	1456.422
120119	171129	225	138.5	28278	48093	210	136.6	25	1456.436
2443795	892529	1430	343.8	1518099	452489	2146	325.56	77	1456.688
2300614	778778	813	194.18	1256026	377418	1552	54.72	71	1457.032
1950148	1265960	1486	436.96	1088557	549811	2561	713.46	75	1457.891
2814122	871511	2459	466.74	1780563	521604	4459	1070.74	88	1460.386
2187678	842566	1282	468.52	1213343	396201	2272	759.92	74	1460.769
2643252	897720	1897	198.42	1743507	460671	3000	392	85	1461.472
111522	28540	-85	-25.1	29350	7497	-262	-203.32	32	1461.984
1973090	715308	2171	328.06	1220357	321661	3594	486.84	77	1462.008
2443504	970116	1633	338.38	1471519	471711	3051	510.86	79	1463.015
3329128	2093348	3112	963.32	2210366	1159588	5739	1607.54	86	1464.002
3184712	1203733	2208	597.88	1961132	613216	4177	1207.22	75	1464.260
2528872	1291025	2225	327.5	1545347	701197	3331	502.66	79	1465.129
2091142	858805	1943	445.98	1179753	384004	3010	841.6	73	1465.637
2155129	881995	1621	425.06	1366508	422691	3381	591.66	76	1465.808
2561318	1001126	2393	576.98	1704353	531820	3915	1864.9	84	1466.456
1194460	786185	975	193.5	649778	314035	1231	221.66	68	1466.917
2827350	1668620	2109	417.74	1681358	846429	3795	766.7	83	1468.082
1856099	790387	1465	413.9	1046794	338805	2672	414.92	71	1468.394
2565507	1092534	1754	322.44	1595626	575210	3328	188.08	83	1469.482
160403	242530	193	-92.02	64478	95643	377	-390.78	50	1469.891
1990473	886004	1247	254.42	1164074	386359	2120	445.2	78	1470.068
469836	678212	2085	558.1	197545	234532	2969	794.34	57	1470.553
3202130	1236059	2094	589.84	2059058	720633	4033	1858.38	83	1470.726
3323407	1036685	1441	167.26	1838336	523431	2482	205.52	79	1471.528
2390728	877379	1423	254.78	1429436	395725	2407	485.02	78	1472.627
2380960	786202	1056	155.16	1412366	380958	1497	157.42	75	1473.306
3148040	1156606	2162	518.32	1777322	629580	4181	1183.66	83	1474.391
2169942	688937	1143	82.98	1286097	313374	1809	135.74	78	1476.050
1327136	1282739	1744	510.84	885828	626694	3510	761.6	85	1479.271
2788510	948659	1598	428.28	1752338	477037	2350	779	81	1481.951
2884196	1039500	2421	539.06	1656823	502517	3368	1011.48	77	1482.133
3171273	2103090	3601	721.86	1975216	994286	6117	1221.62	83	1484.262
2659878	995109	1445	40.7	1492978	450181	2784	-47.76	68	1484.308
2205908	739235	1051	138.86	1246253	326630	1920	248.2	77	1485.208
3162240	1342543	3555	1114.3	1799324	649228	5931	1801.66	78	1485.843
3165950	1056920	2345	611.7	1874784	557093	4182	1272.52	83	1487.723
2289437	784902	1140	198.4	1383755	372689	2263	255.18	78	1490.813
2208997	862969	1182	192.52	1365207	415841	2140	-140.6	84	1493.742
2391170	747026	1283	149.38	1337342	346102	2166	411.76	78	1494.958
2784700	1146002	1722	539.92	1644250	534174	2890	1082.4	77	1495.320
2527366	945201	1979	413.94	1527733	459871	3249	414.14	84	1497.064
3698454	1740918	3704	910.44	2575045	966208	7221	1457.06	92	1498.319
1630530	632640	1174	313.64	935155	259558	1956	509.16	73	1499.281
245374	252436	416	94.76	83552	111539	663	-80.82	58	1499.390
2711787	1021025	1978	461.08	1628395	512335	3285	803.1	83	1500.412
2653333	1108179	1736	379.96	1606406	534441	2869	740.34	80	1503.442
3082762	1475591	2388	567.68	1785100	860506	4682	1194.52	89	1505.988
3322498	2476307	3456	912.16	2474468	1326698	7255	1153.3	95	1507.236
1655545	1563838	2026	467.36	1171814	892905	3830	1127.8	90	1514.437
2989881	1063019	2045	339.7	1889991	518092	3782	584.52	82	1519.318
2735206	1515393	2632	860.52	1788132	835132	4974	2016.64	86	1524.852
2833774	1188307	1751	380.86	1840690	601753	2741	840.26	84	1525.725
2238647	1811290	1720	458.2	1551791	1106010	3331	817.66	86	1526.893
147375	133703	151	62.86	58620	55020	33	190.38	48	1536.159
2387146	921383	1553	168.58	1397639	413313	3062	544.32	80	1550.586
2155145	1195694	1805	255.3	1288846	569165	3509	-13.26	81	1551.605
1644167	460375	668	7.48	898086	196444	952	-158.28	72	1552.381
2937346	1074703	2268	358.48	1996132	569931	3989	386.54	87	1552.940
2825283	894576	1243	270.98	1561902	411108	2179	650.94	79	1554.410
2286374	830555	1306	318.16	1414815	405317	2065	437.9	80	1555.114
3134281	1137719	2073	471.78	1951221	613660	4100	1040	84	1556.268
2474356	1071549	1745	484.7	1584957	548396	3436	1048.96	81	1558.821
1957982	981140	1644	174.84	1196703	459841	2795	45.7	80	1559.475
1890640	862593	1249	366.14	1203569	391334	2099	535.14	76	1559.600
3780287	4468265	7120	1659.2	3173685	2585314	15731	3544.66	92	1559.719
154062	0	66	24.76	29706	-12722	78	54.08	21	1559.882
2409687	1231412	3952	1152.72	1651384	633352	7004	2167.44	86	1560.645
2529045	1021788	1888	368.68	1599694	491091	3304	760.44	82	1562.496
2445774	1265215	3180	669.8	1776521	698143	6671	1319.06	92	1563.641
132606	118065	137	56.82	45230	44215	247	165.42	43	1564.510
1516537	538776	852	-5.28	860256	247321	1714	152.04	75	1564.705
2908178	946729	1967	410.62	1743086	468107	3096	544.56	81	1566.211
2133930	980658	1939	571.54	1262006	434580	2717	1063.62	75	1567.001
1522082	1600614	1229	68.94	1086488	795954	3116	-36.24	90	1568.018
2221212	777196	1744	351.84	1285968	393787	3025	517.5	78	1568.727
1755111	665598	1094	89.84	1000023	294681	1750	290	76	1569.321
1447373	1129930	1939	515.54	975866	518168	3433	740.38	85	1572.500
3137540	1482327	3787	846.82	2079680	801902	7102	2032.72	89	1574.021
100459	12646	-59	17.26	25601	2754	-113	-64.18	30	1574.567
2607963	1486331	1490	293.4	1761078	719430	2133	289.38	84	1574.833
2681788	962648	1868	614.48	1642557	501062	3183	1322.38	86	1576.081
3139192	992328	2033	326.38	2959264	911931	6052	988.72	111	1576.231
3031490	1099163	2238	603.68	1809670	631249	4247	1533.42	89	1578.212
1646526	1314303	1979	426.94	948645	529680	2736	891.96	74	1579.065
2180860	656241	1310	282.6	1234598	300154	1757	509.02	72	1579.155
2962880	1415298	2077	543.22	2003309	680324	3855	582.3	77	1579.266
1987048	772044	1219	256.34	1179934	399059	2449	404.14	83	1582.478
1709061	702103	989	237.54	1049960	295518	1824	207.64	74	1582.858
2294256	973984	1591	505.26	1376036	429026	2586	754.96	77	1583.305
2013828	983118	1051	314.86	1426079	556816	2460	558.6	88	1583.638
2018025	708723	757	138.02	1038341	281358	1374	209.64	62	1583.676
126100	75757	86	-11.04	36305	23732	160	-229.4	35	1584.301
2754912	1246425	1789	361.54	1649163	649319	3160	773.6	88	1588.090
2236396	770246	1388	310.68	1264221	340960	2280	296.8	77	1589.751
2670208	1355330	2524	689.64	1655262	700315	4509	972.74	87	1593.416
1714196	713819	950	215	982568	313813	1323	-75.22	74	1596.880
2465859	1182334	1272	365.92	1455525	541171	1977	493.22	76	1598.095
3108561	1147919	2361	562.46	1866246	562305	4053	676.58	82	1605.358
2184914	925332	1097	227.42	1324888	402897	1870	-44.8	81	1607.710
2104959	889124	1293	274.98	1262886	403402	1719	671.34	77	1613.663
229763	186359	100	-29	85146	76826	112	-203.68	55	1615.207
2753570	1453708	2146	274.56	1709523	781780	4130	215.8	84	1619.967
1873928	860548	1745	283.7	1268188	419672	3182	422.52	84	1622.255
3000884	1252282	1616	521.76	1916531	681431	2890	915.4	84	1630.308
2024313	875849	1078	90.08	1128197	381099	1672	124.92	73	1641.831
1782034	852129	872	166.92	1109343	378437	1498	66.28	80	1644.597
2395157	898802	2106	476.16	1492851	421858	3664	861.04	82	1645.205
2418704	895720	1459	233.74	1476327	424737	2279	42.94	79	1654.992
2750389	1350751	1522	440.92	2004841	878995	3688	1043.68	89	1655.229
2352695	940468	1544	173.84	1441724	432452	2238	422.68	80	1656.456
4319765	2318023	2870	849.2	3179264	1309204	5175	1519.5	95	1661.370
2528036	843249	1408	157.88	1461612	403390	2531	323.66	81	1663.553
3795463	1787954	2341	349.26	2779866	976569	5507	1019.02	92	1663.679
1869749	722503	1167	268.62	1005797	310500	1477	273.22	77	1665.632
3189122	1396333	2283	425.38	2104408	710366	4627	882.22	82	1665.756
2436396	783761	1096	226.56	1483840	341639	2089	395.54	79	1669.198
3841766	2097223	3839	615.54	2954599	1467539	8455	1298.3	98	1670.845
3671462	1667658	2845	722.7	2338160	933156	5195	1319.7	86	1671.881
3065262	1164180	1833	343.38	1863489	586074	3320	425.2	83	1673.402
2993556	1497801	3383	845.38	2099558	838848	7797	1783.42	93	1674.646
3020762	980049	1990	268.4	1708595	475042	4064	150.04	74	1674.783
1939767	882178	1141	149.26	1086670	392513	2070	370.2	65	1674.811
1659970	1043781	2231	536.66	1152222	495827	4195	1194.7	83	1675.546
2493961	1043221	1139	308.54	1453396	521771	1825	378.5	78	1676.875
3206402	1498618	2418	523.48	2146093	853204	4820	785.2	85	1677.175
3083054	1203664	2402	310.72	1851956	685121	5629	4.94	83	1678.057
2518605	874140	1793	385.98	1594781	439825	2979	1013.94	82	1679.687
2770410	1262907	2581	649.66	1741014	659117	5326	854.36	85	1681.274
2779398	1722347	2575	632.5	1913833	844006	5402	1058.72	87	1681.790
2609264	871387	1596	213.56	1577854	452542	3273	25.78	78	1682.216
183916	82295	210	1.6	54360	26022	204	-142.56	42	1683.434
112656	42102	79	-52.06	35157	14200	182	-489.48	41	1685.076
2182649	1087935	1403	228.58	1405332	501546	2402	43.72	81	1686.286
2579817	898464	1558	377.88	2155197	633520	3913	630.18	100	1686.525
2830225	952776	1753	330.58	1682837	488317	2840	407.4	77	1687.365
2540028	925344	1396	259.56	1628035	481377	2527	961.22	83	1688.269
3133885	1089603	2869	497.34	2028778	641908	5517	324.62	84	1688.666
2884236	921733	1128	205.08	1513110	458187	2017	381.62	77	1689.175
1879486	970310	1549	291.14	1215326	453798	2862	274.32	82	1689.752
2677637	1229559	2080	422.8	1671787	588021	3769	902.34	77	1689.943
2635044	2121814	2770	257.2	1729038	1173669	5233	-23.62	86	1692.103
2811103	1159729	2534	567.24	1618722	560792	4661	1360.46	82	1693.660
3646194	1315259	2207	417.02	3240136	1094927	6933	794.38	112	1694.091
2670267	1149400	2643	753.98	1644467	632376	5337	1070.82	92	1697.160
1546780	606577	754	54.44	935503	265001	1035	-53.9	73	1697.595
1824743	801175	1626	383.36	1119301	364424	2686	617.96	78	1700.084
826821	282788	450	97	329652	96564	670	70.2	61	1702.723
109846	12007	-41	107.74	29853	3398	-152	92.28	35	1703.402
1949006	581140	961	6.46	1139671	258996	2054	131.44	76	1703.951
2195277	620588	1703	334.58	1215688	262278	2811	483.46	71	1704.410
2345282	1011859	2006	420.16	1322457	476741	3621	537.06	81	1709.694
2828797	1334298	2962	647.32	1905867	685326	5498	1193.28	90	1712.465
2217878	1060503	1432	347.52	1271023	476406	2393	602.98	78	1714.815
3467257	1809465	2744	592.84	2488123	1004827	6992	1577.12	95	1718.442
2442892	1162949	1350	513	1504355	653336	2708	1164.88	76	1718.863
111766	93468	9	50.74	44461	33414	-190	60.6	42	1719.161
1339754	1240822	1353	102.58	740645	520453	2367	-326.38	83	1721.319
2724961	1085256	2406	685.16	1618506	535128	3810	1076.6	82	1722.814
3400115	1101656	1929	335.94	2030683	577091	3422	1250.92	84	1724.573
2695762	1110442	1164	46.04	1492061	577838	2117	323.62	79	1729.144
2665341	1685188	2457	409.02	1636505	878237	4665	416.9	78	1729.595
2501657	907657	1520	368.2	1543736	418563	3034	500.24	81	1731.744
2867429	1138408	1453	303.58	1654391	530888	2397	132.42	79	1732.670
101194	51052	-12	-2.32	31222	16899	-106	-30.16	38	1733.439
2918238	1325098	2464	586.04	1897713	699978	4767	1318.62	86	1736.137
2358714	1293727	1393	342.98	1307401	599657	2059	513.74	78	1744.484
2907462	937403	1605	150.3	1672695	479246	2851	-304.14	78	1746.232
2073898	814754	1210	257.6	1201245	354158	2061	713.46	79	1749.980
101156	65554	75	88.5	35507	22624	95	-28.3	43	1753.500
3341708	1814583	3175	725.5	2362835	980097	5393	1737.98	90	1756.763
2117542	1015117	1789	336.54	1212344	422926	3371	-48.94	78	1762.768
108002	107032	192	4.12	38324	45642	191	-50.74	46	1771.006
2979936	1316526	1428	334.08	1806399	633847	2576	540.36	86	1774.623
103946	82763	-200	7	31206	24195	-495	-88.7	39	1777.001
2579641	1019078	1171	477.06	1568347	498573	2202	577.72	82	1778.161
2468243	984903	2048	415.28	1438366	450774	3307	623.02	79	1780.488
3329280	1886530	1799	168.14	1939444	887072	3339	250.54	78	1781.011
3171624	1069052	2849	915.14	2035854	530141	5022	2028.92	86	1782.403
2194432	1147365	2320	646.2	1438587	523115	3929	630.94	79	1782.909
2192396	761984	1423	473.78	1142106	316889	2245	927.7	68	1783.126
1797261	694036	1036	184.96	1167274	320391	1982	356.52	84	1784.560
1731842	630537	1216	314.76	1008809	265990	1694	393.84	76	1785.821
2952398	1718408	2188	403.68	1937092	938388	3550	676	80	1785.972
2782917	965791	1574	244.64	1609199	433262	2654	278.44	71	1786.105
3212899	1241059	2585	601.1	2199923	699014	4495	1423.7	87	1786.312
2859756	1049119	2670	699.2	1738710	514397	4753	916.58	81	1788.281
2546286	1003702	2027	458.22	1594315	480787	3637	757.82	80	1788.924
2796640	1325239	1913	480.18	1749246	637201	4017	790.62	82	1789.705
836899	2741571	2783	827.38	571781	1446235	6031	1869.66	96	1790.169
604526	727809	504	81.44	382941	445461	709	304.74	89	1791.044
2418686	1168152	2167	560.62	1613258	643625	4038	1261.68	86	1791.105
2300983	707859	1266	150.76	1361350	310160	2363	387.18	69	1791.117
2467580	1081669	2260	328.6	1560246	474651	3252	520.72	81	1794.815
2625091	1023646	2287	656.82	1574503	468222	3930	1004.8	78	1795.493
2512307	1313092	1569	567.34	1566007	684256	2477	888.22	83	1797.712
3058207	1065385	1545	323.7	1883408	553329	2975	622.5	86	1800.864
2025971	694657	810	36.6	1080337	290770	1348	-285.72	69	1801.506
1218750	1254991	1901	319.86	883817	727749	3393	-63.02	88	1801.626
1546382	1093033	737	121.82	855813	422216	1178	-33.92	74	1802.076
2604621	1285737	2009	414.74	1692337	639451	3993	105.98	86	1803.377
2794519	1135525	1885	258.1	1795317	632398	3272	536.92	82	1803.790
2740534	1181725	2134	403.24	1875577	609987	4296	994.56	82	1804.049
2587589	1011544	1326	514.36	1521226	523599	2388	1144.68	82	1806.961
2487647	1337269	3817	725.62	1557111	642132	5665	806.9	80	1807.806
2572693	929142	1498	201.28	1689435	505605	2769	578.34	80	1807.956
3024207	1074653	1985	451.1	1918942	566389	3422	609.92	82	1815.694
3400104	1678423	3015	656.9	2122642	831253	5566	1074.76	87	1818.020
3250750	1262612	2520	526.2	2082603	699422	4402	804.72	85	1820.482
2480453	1077929	1200	273	1495082	511072	1971	159.06	77	1820.819
173133	106340	167	59.62	73368	55842	91	228.26	58	1824.952
1981517	824700	1564	220.04	1289928	397404	2620	61.2	83	1825.824
2699883	866299	2535	426.1	1800559	479857	4524	570.64	89	1827.991
266308	171503	92	81.12	85693	61558	156	153.16	38	1828.032
4012580	1490581	3138	670.68	2510868	900000	6313	1339.18	87	1828.818
1998284	747565	1035	169.1	1190397	347574	1597	408.42	75	1829.841
1015739	1025452	893	214.98	604891	484931	1587	590.82	81	1837.152
4009559	3319648	4495	717.7	3133348	1891612	9426	1187.36	106	1838.082
2300407	1208615	2173	333.78	1383961	528709	3682	404.52	81	1841.380
2975539	1310683	2540	301.4	2067669	827342	6399	499.14	90	1844.807
2254478	1132745	3177	789.22	1466438	512638	4674	1238.64	83	1846.265
2563525	787899	1819	255.34	1587209	408475	3364	266.04	78	1846.536
2533532	938217	2215	618.9	1481341	445722	3483	1255.38	78	1847.625
236555	110314	162	43.32	77799	47981	267	68.62	54	1848.487
2528363	1061048	1369	531.34	1399585	542362	2447	1690.42	78	1851.000
2519657	860895	2382	415.52	1549903	401823	4008	404.88	82	1854.132
2374772	1243258	1829	308.94	1380538	576597	2791	557.26	78	1858.391
2759479	1507646	2264	591.04	1397771	628400	3900	1201	77	1859.118
3329706	1229638	2378	518.08	3221498	1015416	7171	1027.06	114	1860.976
2445595	948908	1511	423.46	1424254	459654	2750	784	80	1867.168
2347902	824082	1249	183.14	1375621	372754	1721	323.06	76	1867.822
2778292	1016056	1916	291.76	1770573	549233	3465	442.9	85	1873.109
2471280	1183673	2186	538.96	1577592	579695	4013	1079.18	77	1873.179
2378785	962883	1636	390.96	1372760	435172	3087	404.82	78	1874.717
2072772	758007	1292	47.12	1169752	314288	1992	174.12	74	1879.829
3317554	1217858	1991	463.26	2828572	975253	6200	1149	109	1880.602
2188632	952389	1373	453.78	1254097	431805	2953	663.58	77	1882.690
2061201	871498	729	105.94	1150527	385091	1228	88.08	72	1882.848
3603432	1822951	3810	985.6	2084597	966239	7496	1686.56	85	1884.746
3408316	1421576	3278	298.08	2156498	738371	6208	571.88	88	1885.107
1804706	999222	1161	126.46	1044271	522032	2060	80.6	75	1885.207
2451264	1037953	1498	424.28	1561445	485414	2706	1047.16	83	1886.725
2218514	878805	1143	188.98	1283099	403565	1700	717	78	1888.046
2660817	969383	1923	432.78	1541382	469648	3258	767.88	83	1890.488
3445925	1355299	2501	641.86	2027782	690284	4256	1268.16	78	1890.737
3225067	1258333	2332	493.52	2546460	862278	6460	1400.6	109	1892.224
990414	833832	787	220.82	480470	326180	1148	451.28	78	1893.582
2344372	1067289	1669	184.34	1528736	513980	3082	503.52	82	1895.119
3390135	1816644	2241	498.26	1930290	908014	3661	1309.46	75	1895.149
2778676	1481691	2089	173.54	1774576	788776	4144	105.84	73	1895.283
2584196	1492688	1292	160.12	1260051	677034	1824	451.64	59	1895.325
2251209	917071	2599	624.14	1329970	353285	3996	1189.56	66	1895.513
716677	1109071	1184	4.24	434766	503229	1639	82.54	80	1896.613
2170225	1113927	1226	400.36	1132221	496241	1723	545.78	72	1898.486
1926304	739302	1356	366.16	1367515	387542	2877	644.22	84	1898.701
2674096	1306255	2026	454.36	1618818	605230	3612	879.32	83	1899.315
2359323	916969	2289	790.54	1456744	460191	3842	1461.12	75	1899.377
2120799	1058195	1652	453.72	1352692	527112	2484	372.24	75	1899.756
2085614	793325	1001	304.86	1227819	342759	1540	653.4	76	1901.417
1942832	846788	1481	265.66	1196457	445244	2676	278.36	85	1902.357
189410	82834	-21	234.94	59751	27340	-70	476.8	45	1904.277
4203168	2444446	5004	1306.44	2457179	1477458	11527	2715.22	94	1904.625
141277	75110	111	44.46	39000	33524	81	37.66	40	1906.230
2676756	1378235	2130	325.8	1782683	843305	4722	519.92	85	1907.572
107595	116488	98	220.28	28005	31341	144	266.84	28	1907.721
2488601	951619	1404	471.44	1515902	475417	2528	607.08	77	1907.804
1944457	902784	1295	340.7	1094515	403931	2340	505.4	76	1909.697
2506809	1234379	665	-53.1	1312699	543709	1021	-103.94	75	1911.720
2391321	861320	1529	300.94	1413391	419664	2576	489.36	77	1912.147
2245098	753694	1484	489.24	1310593	347278	2295	945.7	78	1913.107
2188084	1166249	1288	172.68	1300941	552492	2378	-146.92	81	1914.644
2415885	949440	1615	70.9	1377410	447915	2265	194.9	83	1917.464
2657801	969373	1380	419.8	1552015	492304	2415	440.9	75	1917.622
2797912	1298336	1964	489.04	1898865	668365	3618	881.48	87	1918.836
3099822	1214494	2189	339.54	2001481	678752	3714	556.04	83	1919.522
132513	75111	331	220.66	38310	21023	395	466.7	40	1922.830
2663562	1626303	1601	386.86	2121204	1048849	5086	1077.96	105	1925.331
2912443	1350471	2373	509.78	1764679	690866	4275	830.5	81	1928.809
2585355	975524	1954	160.44	1550625	459866	3116	89.76	77	1931.941
3066771	1205853	2385	569.1	2052109	657935	3993	1002.98	89	1933.819
2267796	1381757	2026	285.36	1570281	660338	3605	459.3	88	1934.584
2320181	874950	1523	356.78	1402124	369328	2571	452.06	77	1935.174
1984768	670624	1135	68.1	1195472	308472	1878	-61.92	77	1935.926
2404897	1204683	1696	376.56	1445190	631408	2898	803.28	84	1947.143
2499172	1278029	1174	57.64	1566393	612061	1757	463.02	81	1949.476
857456	1150902	1282	96.52	746379	732555	2939	-307.46	106	1950.943
2334192	960461	1226	100.36	1282706	443205	1855	-199.7	75	1953.317
3181849	1396286	2569	654.34	1989856	766219	4503	1253.58	85	1957.315
2220372	974801	2218	641.48	2089645	808241	5257	1798.02	109	1975.763
2111371	774605	1489	384.54	1328934	415505	2859	503.74	83	1978.394
2961632	1209217	1954	515.44	2526561	1021897	5762	1885.32	113	1982.684
2957917	1274941	1964	397.04	1769966	616807	3765	646.9	79	1983.301
2387443	794621	1300	357	1318208	375811	2192	685.12	69	1983.358
2792992	1247029	1750	211	1772150	616408	3428	236.08	71	1983.373
2575012	1961925	4954	1410.44	1721291	937043	9196	2670.56	85	1984.467
1895250	643095	1008	173.88	1132274	287820	1762	-6.68	78	1986.919
2345433	844559	1169	192.34	1419216	368552	2213	225.18	78	1987.950
2983647	1273171	2474	578.64	1537944	572158	4591	910.26	81	1990.277
2452689	895469	1628	225.08	1511708	408724	3331	76.66	82	1993.780
2152970	884335	2388	623.68	1353997	411109	3957	1247.02	81	1994.644
2103482	759699	1209	208.74	1237221	345435	2355	-135.7	72	1994.828
2127415	1078350	1457	291.02	1335848	484937	2614	623.04	81	1996.693
2052107	872377	1949	147.14	1283372	418097	3729	127.94	75	1996.719
2661236	973157	1440	302.4	1707620	448506	2867	221.62	81	1997.615
182202	155628	413	91.18	55566	54469	684	254.24	46	2000.119
2490213	792118	1275	302.5	1473427	349282	2285	434.1	79	2000.173
2927719	1495154	1478	468.08	1881896	699213	2603	647.58	77	2000.214
2269977	914534	1954	695.44	1363033	417420	3312	808.32	78	2001.457
1941213	959371	1718	455.48	1324851	568565	3842	944.12	88	2002.569
1482095	1270709	1875	236.5	853522	525818	3320	-96.8	75	2002.596
2495202	1299992	2042	588.12	1562998	687218	3748	1206.28	78	2002.930
2185143	888172	1481	393.66	1289587	392387	2148	1115.28	76	2003.989
131137	10302	19	9.34	31827	1861	-11	-48.46	29	2004.276
2125906	804496	1547	374.42	1215288	362205	2538	920.68	75	2004.915
2119094	684558	1054	203.44	1175520	292026	1583	172.38	73	2005.291
2545351	1070986	2222	627.92	1432882	525113	4124	780.64	71	2005.338
1563149	745021	1160	409.6	849995	290323	1977	623.22	70	2006.156
2462827	848874	1272	328.92	1393367	362671	2356	378.16	77	2008.312
1734352	735900	743	396.98	975917	300971	1473	398.78	74	2009.990
3120873	1113187	1902	335.72	1916285	555802	3196	464.56	82	2010.705
2678763	3042579	4336	893.96	1692048	1295701	7977	1297.22	81	2012.733
184051	250714	488	152.68	154673	186558	1672	604.92	106	2015.858
2640105	964774	1283	228.38	1608101	474478	2441	-32.74	81	2017.329
2624952	1508969	1460	314.6	1709127	774008	2792	641.12	89	2018.307
2289735	844669	1458	157.88	1392034	389221	2384	12.24	84	2020.162
3735233	1360832	3190	746.4	2345370	719713	5653	1479.58	85	2020.713
2093409	933237	1531	171.66	1327005	481874	2726	18.36	84	2021.768
3120270	1231964	2662	441.32	1981774	628361	4692	567.12	83	2023.006
2768790	930001	2153	600.58	1443358	431317	3706	1385.16	76	2026.196
2334353	831965	1289	232.54	1301436	355592	2157	54.02	75	2026.568
2289565	1051910	1571	424.06	1322673	466200	2896	871.56	79	2027.523
2569397	1172050	1651	295.86	1547800	553444	3504	274.44	79	2028.990
2228444	1145411	2354	578.44	1498024	610120	4577	1111.22	84	2029.335
2849368	1001008	2865	719.9	1805212	517651	5245	1598.7	84	2030.997
2921780	1401106	1971	334.06	2018323	840493	4590	804.4	88	2031.258
2609527	1092311	2374	394.64	1588249	511972	3772	785.92	83	2033.214
2487967	830044	1216	222.76	1449306	378711	2049	651.14	72	2033.452
1910358	794700	1251	213.86	1178255	370530	2383	160.38	80	2034.914
2148134	834991	1575	195.5	1258347	353861	2504	266.44	76	2038.086
2074259	1127807	2305	841.3	1449016	584779	4096	1536.56	81	2038.200
2973163	1133765	1783	584.38	2019890	670180	3530	1209.8	82	2038.402
2306720	1425943	1906	453.16	1304231	664160	3169	899.34	69	2038.713
3005507	1628079	2881	558.66	1942633	898271	4450	1257	87	2040.298
2304073	874655	1238	299.68	1373083	376169	2008	518.88	72	2040.570
1925748	546395	500	56	1008329	226145	850	-344	72	2041.736
2480573	802854	1626	390.36	1437806	357715	2457	706.02	78	2043.744
2299084	1013490	2077	497.22	1426319	463702	3279	885.94	79	2044.464
2749961	1658466	1411	603.46	1910010	939708	2208	1085.88	89	2046.251
2333611	1058643	1699	423.14	1300304	500986	2680	627.8	78	2074.780
2805822	1301301	1496	348.56	1745649	623983	2554	647.44	81	2084.027
2834350	1014999	1424	208.64	1615157	433238	2322	248.92	76	2085.274
2445469	831695	1237	464.82	1435785	405257	2461	859.46	80	2087.903
2391628	868652	1273	305.78	1451498	409777	1779	925.94	79	2096.108
2230778	922955	1962	473.32	1366851	458896	3547	1054.42	79	2098.619
2431094	1622607	2091	675.26	1439870	767201	3541	1160.26	77	2100.906
2104606	584669	1409	230.74	871078	187051	2352	318.72	59	2101.082
2598984	1338530	2613	764.18	1596828	717417	5668	1131.48	80	2101.231
3451351	1405027	2198	441.28	1891491	631390	3600	958	76	2101.543
1882548	834674	1577	588.22	1148221	351002	1959	1570.74	80	2105.137
1850400	731775	1516	393.76	1007088	303607	2468	510.48	75	2106.070
2273701	1192849	1809	254.74	1606235	625250	3706	-280.84	83	2106.457
1867985	684031	1270	40.2	1001276	311872	2109	-19.26	77	2109.593
2177419	844270	1075	223.5	1431995	397320	1559	467.74	82	2112.039
2800476	1135412	2218	368.48	1755401	598738	3790	608.4	81	2112.218
2876502	1017892	2471	739.06	1776565	520226	3845	1292.7	82	2112.749
2756242	1145834	1514	418.04	1831234	581974	2790	1099.4	76	2112.801
2274296	1131015	1672	233.92	1502253	603219	3374	328.64	82	2113.452
2289577	851581	1716	343.76	1363999	372585	2883	13.38	77	2116.727
2267830	598491	1588	215.68	1284742	277925	2454	185.44	75	2116.964
1828432	554677	956	-0.84	1132293	280682	1107	149.02	80	2117.744
2145395	951950	1505	495.3	1558981	531899	2743	1317.98	93	2119.196
1896044	760523	1042	290.12	1107108	330438	1952	571.72	76	2120.737
752417	1646793	2552	555.72	492270	1036240	4303	1180.58	80	2120.772
133380	92087	104	-42.56	43825	28461	171	-43.94	42	2121.466
108577	149626	249	99.14	34557	45661	311	275.46	41	2122.673
2413889	993427	2719	640.34	1458997	452840	4255	975.3	79	2124.202
2407691	1199929	1684	464.24	1325583	540221	2638	523.68	69	2124.253
3364023	1126660	1443	349.98	1919742	544004	2212	1074.32	83	2125.507
2462050	1213020	2151	426.86	1698218	687407	3649	505.14	81	2125.666
2382989	864564	1620	302.2	1423486	428395	2683	576.38	72	2125.923
1939290	1163589	1558	469.88	1201770	517142	2819	595.34	76	2126.314
1996000	901002	1800	329	1031974	355814	2738	453.68	71	2127.003
2182676	804543	1116	319.76	1296106	365414	2224	609.64	76	2127.870
2147714	1080831	1533	386.38	1407880	511762	2167	789.62	91	2129.408
3313069	1231080	3719	767.34	2076541	633760	7056	788.16	83	2129.826
3177945	1184632	1839	373.54	2042375	641134	3130	785.8	87	2136.063
2469933	1069935	2621	562.06	1629293	625406	4349	793.14	86	2137.333
2884158	1127299	1631	315.66	1814549	514387	2260	511.6	80	2138.271
2790518	982834	2280	573.8	1715912	520300	4366	951.76	85	2139.595
4057062	2084676	3238	686.68	2780680	1197220	6037	1075.82	84	2139.823
3537329	1634025	1854	235.44	2150340	894316	3459	678.74	89	2143.051
2551041	859764	1382	175.52	1455027	476448	2385	-21.9	76	2143.372
2738302	1273055	1740	309.4	1640141	677679	2680	1160.8	82	2144.900
2975066	1390613	2149	483.14	1950433	696249	4284	997.24	87	2146.891
2407106	966350	1659	480.74	1485679	437782	2982	882.52	77	2147.389
1900029	747371	1214	11.04	1152707	411421	2050	-123	81	2150.486
2771398	1842690	3523	1037.78	1667927	811496	6289	2139.54	82	2158.150
2130585	703435	1529	311.94	1230856	337376	2299	482.14	77	2158.729
1773666	755761	1779	420.94	993213	303980	2832	773.52	74	2160.378
1146109	797311	810	141.6	743009	354240	2079	311.94	81	2163.642
2057611	1002487	2055	427.3	1287918	478057	3528	464.08	77	2163.721
362506	46560	43	-4.02	113771	14164	-123	36.22	49	2168.151
2442348	1083622	1644	281.84	1483893	481410	2372	245.92	80	2170.314
2642270	1110225	1932	424.52	1594258	558361	3769	764.34	80	2170.496
2553036	1079026	2409	339.74	1554471	605061	4180	269.8	86	2177.543
2656325	1138686	2734	654.24	1678216	556149	4642	1116.12	84	2190.300
3247963	1158233	2550	413	2004740	590832	4756	438.16	85	2192.419
228353	23212	86	-5.04	64001	6629	103	-43.42	43	2196.702
2989029	956192	2358	673.88	1920413	474618	4372	1082.92	83	2200.718
2604888	1033705	1729	255.94	1456674	436526	2691	404.26	75	2206.096
2467536	822916	1334	251.24	1549391	406988	2411	481.46	76	2206.114
1992343	615121	1143	1.98	1237001	285111	1824	258.64	79	2208.540
2460948	1008421	2637	609.82	1292080	526958	5165	938.9	77	2214.712
1619436	697557	1392	-87.88	1019774	347686	2457	-369.98	80	2215.223
2662568	1242974	2632	686.52	1735178	621128	4052	1410.72	77	2215.334
2322177	686413	725	137.5	1196297	289037	1014	307.04	65	2215.537
1470429	453900	763	68.18	774588	179904	1419	251.34	70	2216.326
2378129	1044208	1628	422.08	1411376	525842	2115	739.9	81	2218.744
1760073	845341	913	312.18	1006174	351733	1374	517.64	75	2219.812
5594839	5340028	9150	2494	4250160	3710263	21567	5753.62	122	2223.147
3046118	1315478	2288	495.68	2084093	787382	5218	459.48	89	2224.089
1855872	595217	852	45.72	973989	258850	1431	26.66	74	2225.239
2578934	1306857	4746	1440.56	1524481	595351	6701	2185.86	76	2225.505
139921	30908	118	-13.52	39492	8673	117	79.62	38	2226.479
2811422	1246188	2654	409.44	1708454	672758	4732	548.52	87	2228.180
2069323	703284	859	246.74	1192405	322280	893	737.98	76	2228.727
2883654	1144566	2342	386.12	1640076	576258	3480	520.8	82	2229.070
2233338	869587	1754	414.44	1310976	398775	2978	728.08	77	2230.577
2471934	855142	1513	385.18	1407215	403622	2422	731.92	75	2230.883
3117338	966727	2513	503.18	1937266	493011	4208	388.88	82	2232.309
2639037	836807	1892	304.12	1617626	416876	2938	243.68	80	2233.299
1844287	533102	1196	91.56	1080302	233908	2078	134.08	77	2236.180
2566442	1032429	1622	265.92	1583950	516979	2495	435.7	76	2236.322
2671850	1006373	1887	363.82	1868652	525238	3436	356.96	89	2237.555
2437589	697911	1672	399.92	1284108	298777	2394	530.84	69	2238.011
2101177	791197	1118	179.48	1243685	378435	1704	128.44	73	2238.142
3951718	1765811	2283	563.38	2684503	1005650	5075	633.5	87	2239.116
2544968	871323	1918	605.48	1431234	420066	3301	1412.86	72	2239.224
3062308	1334186	2258	435.88	1852056	713908	3102	1023.72	78	2239.764
2079047	984486	2076	295.36	1341347	477462	3927	462.22	82	2240.319
2594773	1236805	2238	415.68	1603275	633253	3780	752.8	80	2241.231
3092157	1188086	1929	395.94	1759237	602686	3837	684.82	79	2241.971
3193684	1023010	2384	477.24	1708833	556017	3876	948.36	83	2242.466
2579670	1374495	1943	378.98	1710100	667992	3260	1000.6	84	2242.816
2293626	967977	1548	338.28	2144148	847491	4556	1128.16	104	2244.572
3236060	1454520	2698	690.28	2106059	706844	4846	1227.56	88	2245.650
2473787	966254	1433	221.38	1525767	430885	2452	389.72	82	2246.674
2902471	1445052	1377	291.22	1894091	781976	2110	359.6	86	2247.723
2820679	997550	1600	177	1819627	522467	3010	-38.4	87	2251.074
2428228	930882	1684	232.24	1459160	446955	3250	681	82	2252.817
2817992	1091752	1834	452.24	1641389	537310	2641	733.26	78	2253.501
2293020	905756	2058	489.88	1491956	434087	3636	360.96	82	2259.154
521304	104700	158	94.88	165778	29995	152	78.72	53	2260.992
2461820	929337	1980	317.8	1472966	493528	3729	552.94	86	2263.903
2056777	808641	1201	83.86	1178694	391097	2286	-232.04	79	2278.156
3201384	1297787	3043	533.98	2010844	713689	5273	922.78	87	2283.541
2399101	1129133	3452	566.72	1403704	493782	5598	771.28	75	2284.155
1988966	776151	1751	312.86	1248518	367271	3504	203.44	81	2288.119
102193	152553	223	-21.22	29954	45313	417	-51.38	38	2289.466
2839660	1646149	2538	365.68	1893940	834785	4938	1173.68	88	2291.744
2351183	863172	956	252.16	1317797	378855	1503	530.58	76	2293.851
2555564	946582	1760	305.6	1577811	480148	2964	447.04	81	2298.224
2033349	1071086	2102	635.72	1143738	445739	3708	1193.88	75	2299.825
1743730	1265272	3125	665.5	1244732	660805	5775	1474.5	96	2310.086
2449371	821964	1072	107.92	1389417	398361	1845	248.7	73	2310.331
2669507	1043903	1671	350.06	1838513	568087	2339	682.54	87	2313.491
2188116	724629	1204	391.44	1300959	311375	2036	875.96	79	2316.382
110114	45431	42	-139.88	24372	11619	6	-306.84	24	2316.460
2156931	653043	1580	551.8	1218713	287335	2649	1095.14	79	2317.406
2081054	846449	1181	431.66	1231483	413500	1942	1110.12	73	2317.684
2003907	762017	2063	229.18	1205423	327378	3088	11.68	77	2319.809
3134713	1851921	3606	678.16	2287999	1120933	8054	773.44	94	2320.212
2051321	1150203	1727	382.22	1248532	496415	2749	768.14	71	2320.262
2230074	600758	1341	382.26	1351699	285698	2191	761.26	82	2322.504
2640681	1087367	1486	89.96	1693004	524170	2800	-76	80	2322.740
1457584	9930385	23998	7152.28	950849	7038485	55140	16272.4	111	2323.531
308762	262989	130	98.8	165724	114132	371	56.06	71	2323.871
2488229	1175979	2660	716.6	1390511	595130	4648	971.28	80	2325.300
2763521	917733	1316	321.76	1667154	472453	2232	398.52	80	2325.793
1863157	689947	1449	317.14	1074278	310186	2136	1044.96	70	2325.925
1333874	638969	1323	256.78	809299	305672	2523	393.78	73	2326.248
3386923	1699659	1879	610.94	2185253	885750	3324	888.64	90	2327.249
2167453	756360	1632	400.52	1282361	332653	2888	218.68	78	2328.195
2366244	901530	1746	369.56	1551748	464303	3595	254.7	83	2328.999
1872017	916231	1163	258.18	1103238	360012	1608	393.88	76	2332.211
2368576	854156	849	285.14	1321724	370797	658	595.88	73	2336.880
3384752	1297789	2337	795.82	2280675	733362	4003	1618.58	86	2337.366
2883954	1103517	2140	405.4	1692473	499964	3547	860.42	71	2337.586
2291225	782064	791	190.26	1300654	383820	1637	671.82	78	2338.741
2248336	975851	1192	32.12	1146487	393354	2189	-32.46	71	2339.370
2350675	982026	2083	512.38	1363880	466767	3747	771.42	78	2339.865
2471774	1018954	1936	342.96	1464747	463401	3163	182.18	79	2341.354
2770877	926647	1693	354.98	1620051	488895	2791	387.26	78	2341.719
2710417	1335108	1341	339.26	1648393	582535	2075	914.5	80	2343.200
2751338	855545	2090	273.4	1636811	409717	3532	96.52	77	2343.456
3159488	1573976	2679	710.94	1950417	878421	4756	1359.16	88	2347.017
1717540	600922	748	257.28	985506	249447	1517	289.62	71	2347.436
1882514	594690	1510	428.6	1090850	290564	2465	1191.9	82	2348.652
3409969	1973199	4836	1149.96	3030409	1444451	9893	2658.98	99	2348.762
2326573	822525	1338	29.68	1295632	355616	2260	56.6	76	2351.271
2770271	934077	2165	627.9	1788904	464248	3211	900.46	83	2356.076
2834934	892074	2212	497.32	1772225	419763	3404	1093.44	75	2356.202
1768387	1042293	1522	147.92	1071024	458756	2668	-118.52	80	2357.276
2871758	970592	1315	154.9	1610787	452265	1989	236.54	80	2358.573
2798222	865551	1477	259.22	1738583	425629	2742	503.12	80	2359.431
111577	72623	182	91.52	32110	21377	265	174.9	38	2362.410
2753829	893172	2047	467.42	1654001	454652	2786	603.96	80	2363.541
3434446	1280125	1961	430.46	1943624	759507	3617	763.62	85	2364.229
2551561	1029404	1959	275.74	1475727	557733	3282	66.52	82	2367.875
3138995	1107524	1758	438.88	2125075	622130	3290	1433.4	93	2372.904
2365653	764790	876	428.36	1266254	324180	1192	985.12	74	2382.543
2500410	914045	1423	279.78	1461170	399122	2441	466.26	75	2383.093
2905879	1468086	2605	521.3	1950618	745568	4876	863.36	86	2386.129
2871614	1192254	1805	378.3	1782291	636398	3354	413.44	81	2386.983
311088	69007	-2	90.28	97271	21034	39	93.54	48	2393.392
1089262	960765	1172	47.92	684827	466492	2647	12.42	83	2394.143
1697038	1158877	1431	513.66	1007663	504117	3243	1175.98	78	2395.767
2459100	881169	1348	253.28	1597223	435782	2180	184.8	83	2397.952
2705017	887435	1747	339.42	1618038	460606	2872	640.92	79	2406.793
3014155	1596648	1543	298.98	1786250	870513	2973	71.78	83	2410.048
3405430	1337239	2629	496.94	2063009	687902	4526	491.36	80	2417.310
2994897	1163168	1316	304.76	1743659	534158	2015	647.9	82	2419.840
2333204	845803	1194	131.84	1342699	366167	2119	416.34	73	2420.344
2641990	941861	1668	363.48	1678394	566788	3169	733.34	83	2420.701
2814339	1041948	2525	705.5	1490072	478032	3836	1196.96	68	2420.795
1961008	862922	1282	132.52	1220331	358658	2533	78.38	77	2421.404
3339587	1192962	2726	538.36	2082954	724001	5720	1125.2	86	2423.434
1078312	1009533	1137	37.82	723694	438416	2075	125.5	72	2423.535
2581092	958575	1613	262.18	1338980	400612	2547	370.42	72	2424.666
2610835	981377	1555	334.3	1476566	458635	2415	434.9	76	2425.315
2370980	1035707	1433	210.38	1593426	552442	2653	353.58	84	2425.930
2273666	908107	2102	130.72	1333511	419465	3771	260.06	70	2425.958
2912687	1025862	1839	379.54	1741885	569923	3345	790.7	75	2426.051
2551606	1011345	2111	352.46	1668688	510255	3537	360.82	82	2426.813
2321133	703492	1281	193.66	1319053	326466	1696	98.56	73	2427.480
1946364	579952	1132	207.52	1140116	242965	1465	412.9	77	2428.319
2208169	903421	1134	256.24	1295514	385542	1602	347.72	76	2429.185
1967155	649651	1318	259.48	1163551	278906	1941	324.26	75	2430.982
2417332	1501226	3455	681.3	1448814	716505	5849	1258.14	90	2431.736
1954992	1222267	1482	52.52	1072155	508156	2592	-382.88	74	2433.195
1706525	1001388	1482	401.52	973146	434620	2428	1088.08	73	2433.332
1828004	741915	1095	163.7	988525	302299	1730	241.8	66	2433.466
3534264	1715239	3770	790.2	3083106	1123674	9339	1374.54	96	2433.500
2998855	1238852	2323	435.78	2063254	700877	4696	1020.56	81	2433.912
1802055	898993	1017	73.62	1082083	427403	1357	73.02	71	2434.332
2410741	738487	1974	513.64	1336258	338053	3174	662.64	77	2434.968
2288807	944241	2039	292.54	1497506	457473	3025	367.5	81	2435.166
2244659	887632	1323	-36.22	1203621	409154	2261	-222.54	75	2438.254
2469649	1029789	1561	273.46	1465574	489546	2481	925.66	74	2438.529
3180161	898924	2001	403.86	1882620	451373	3345	511.7	81	2440.426
2786524	982793	1888	628.68	1529054	444092	3546	1133.56	69	2440.474
531904	1250770	1338	155.68	187627	466583	2343	287.98	43	2440.497
2014283	675765	1387	441.82	1237798	298518	2319	623.34	72	2440.672
4208639	3564334	5555	1247.3	3075419	1992838	12224	2396.64	101	2440.923
2658911	978092	1456	332.16	1746720	484271	2504	91.44	81	2441.399
2304336	1858210	3574	728.64	1689786	969331	6257	1478.02	95	2442.585
3163829	1097551	2948	702.28	3578786	1199447	10291	1972.26	128	2442.837
2715167	1016571	1438	351.68	2072251	762883	4178	852.08	101	2443.614
2534947	1265991	2274	452.64	1439603	640383	4085	635.1	76	2444.217
2897922	1255073	2501	442.86	1655272	634073	3593	695.98	73	2444.372
1357626	344227	753	163.58	485420	103987	1039	-35.46	55	2444.885
3020973	1068481	1917	333.62	1762095	504255	3100	525	77	2445.622
2501471	849733	2228	357.08	1575040	428250	3875	440.5	81	2446.150
1751888	869577	1105	-1.7	1098175	384666	2066	-463.24	79	2446.834
2398704	814975	2152	558.72	1441818	404792	3668	913.48	81	2447.739
2640368	1119860	1495	464.7	1681027	501975	2281	975.66	82	2448.929
1916022	758400	1289	310.54	1171071	336437	2375	229.5	74	2449.155
2880688	1056967	1693	180.98	1764348	585700	2622	247.92	76	2449.467
3756288	1715829	2516	512.76	2102051	964166	4427	326.22	83	2449.976
1695214	1368792	1936	249.96	1087529	602909	3418	836.48	87	2451.428
2271256	882386	1659	294.74	1354693	391687	2500	455	76	2451.884
2859754	1120750	1545	327.7	1858380	569205	2924	121.64	87	2453.965
157696	123311	263	92.18	67482	64706	184	348.24	57	2454.630
3121486	1313005	1916	536.76	2017219	693847	3553	1428.58	88	2455.620
2485932	1288701	1636	444.96	1467595	640507	2283	730.38	80	2458.615
2929574	1220817	2476	611.36	1873581	665561	4783	807.38	85	2461.028
2522500	988175	1937	592.82	1655964	492283	3350	1291	79	2461.220
1920474	680440	1612	499.32	1199907	333605	2975	611.5	79	2462.183
2642583	1223287	1921	538.06	1653915	616935	3519	830.34	82	2462.927
2233809	746384	1438	58.68	1312193	351181	2701	-147.14	83	2464.238
2316730	804658	1932	462.52	1329016	361720	3171	688.06	76	2464.755
2648604	1110097	1775	276.5	1681562	607801	3035	698.1	85	2468.279
2278202	754657	1403	151.58	1266840	321381	2140	318.4	74	2468.937
3097738	1498907	2658	322.88	1856743	801367	4850	221	81	2469.660
2803297	1305997	1741	431.26	1900857	638953	2951	1085.86	89	2471.511
3437205	1707052	2642	618.12	2217330	964526	5019	903.34	82	2471.808
2309474	968169	1163	244.18	1257115	433451	1821	457.06	75	2474.366
1767580	660713	1042	121.12	1123706	348343	1895	-24.3	76	2474.624
2697397	772192	1216	93.76	1609761	438064	2396	254.56	84	2475.846
2416696	954086	1018	340.48	1434817	411418	1441	187.26	75	2476.233
1859772	624480	697	226.42	953851	274344	784	218.24	73	2480.741
3498939	1262120	1808	428.88	1929598	624688	3348	530.28	83	2485.341
3658395	2023344	1435	170.1	1707863	977970	2570	-40.8	78	2487.614
3431935	1310495	2433	654.38	2011671	630521	4205	1137.3	79	2488.667
2997649	1319600	2690	566.4	1973216	780394	5139	772.54	83	2489.075
3369172	1098371	1654	423.44	2733605	816184	5259	1781.74	103	2494.141
2231070	756245	1734	608.24	1272954	333843	2752	1375.72	68	2494.226
3102470	1227599	1701	410.86	1970541	664847	2680	699.8	85	2507.692
2225142	832648	1822	65.92	1345735	390825	2656	-77.84	80	2509.368
2790853	1052260	1493	227.98	1610401	503037	2423	151.78	81	2513.445
2318417	1045012	1412	277.32	1534132	498536	2511	642.46	82	2516.306
2940317	1445285	2189	186.54	2029243	697698	4389	137.54	88	2519.358
1859873	680665	1170	219.2	1033153	258121	1355	169.3	74	2526.838
2832985	1151555	1777	216.22	1802635	533900	3491	431.26	85	2528.521
2099200	752082	1726	560.36	1231507	349057	3069	971.34	76	2529.398
2873356	1115798	2122	738.92	1924175	596663	3455	1508.3	87	2531.889
2965342	1190965	2797	546.42	3037850	976115	8331	1597.66	111	2532.170
3246698	2634734	3731	926.66	3119098	1723040	10143	3250.98	105	2533.006
2078760	852649	1342	286.12	1166889	386320	2059	351.74	78	2535.126
3579094	1704941	3101	597.86	2766500	1069020	6465	818.9	93	2535.152
2548031	1006264	1263	497.18	1480687	521537	1875	1004.5	82	2536.648
2152404	1068790	1919	771.34	1112111	557333	3133	1428.38	79	2537.512
2481630	857678	1914	466.04	1508077	417634	2838	413.68	78	2541.751
3397784	1393665	2694	641.84	2159017	865502	4740	1536.4	81	2541.770
2868811	1164180	2438	640.68	1891543	682994	4056	1056.16	84	2542.313
3614303	2478205	6162	1691.32	3320100	1741162	18144	4735.84	104	2542.466
4070621	1948455	3116	674.76	2760321	1106857	6005	1710.3	92	2543.493
1743930	725607	1519	334.34	1042094	308996	2280	702.8	66	2543.541
2625443	871701	1715	494.9	1522666	388788	2518	1343.48	76	2544.750
2995899	1770587	2859	723.74	2151908	993831	5971	1660.06	90	2547.266
2244754	811432	1199	381.14	1215841	378109	2221	772.06	67	2547.355
3015191	912382	1836	378.96	1749030	420587	2785	586.1	73	2547.663
1776969	1452865	1809	374.74	1069095	654726	3349	672.14	84	2548.738
3195026	1004785	1614	377.04	2018891	551718	2577	781.22	84	2549.014
2372455	720582	1506	172.16	1432352	331990	2398	147.28	76	2549.597
2683917	1771693	1551	298.86	1637720	970556	2711	400.46	83	2550.351
2850592	1354640	2425	517.5	1909655	825438	4407	1131.02	89	2551.129
2114995	760214	1021	159.06	1350896	362484	1505	-146.7	81	2552.083
451625	128899	151	49.86	135161	34793	75	-6.5	39	2552.144
2984332	1287235	1811	251.46	1708515	578763	2572	640.92	77	2553.247
2360298	1261275	2822	658.92	1497311	592519	4594	1308.84	77	2553.365
2629148	868504	1661	374.46	1707877	423082	2138	772.68	80	2553.880
1892353	969091	1351	343.86	1129576	431956	1939	603.54	80	2555.285
3041055	866862	1530	421.8	1703854	391998	2547	513.42	74	2555.418
3312564	2886031	2932	1011.52	2232330	1532019	5605	2468.3	87	2556.054
2110666	853075	873	143.78	1231543	358711	1190	238.4	66	2556.086
2661741	844966	1164	153.04	1528313	399524	1847	469.42	76	2556.637
2603869	995971	1737	495.82	1597077	518884	2992	1050.12	84	2559.573
2411038	764840	1501	94.86	1387536	357239	2617	41.62	77	2561.651
2829042	1678524	2052	492.72	2220193	1027608	4527	991.22	100	2563.510
501173	70395	203	165.58	182982	27747	646	471.56	52	2564.064
1839292	947466	1204	352.44	1084441	430685	2017	567.62	75	2564.692
2433763	1049833	1664	130.04	1537673	502365	2391	320.26	82	2565.495
2724191	1221450	2433	548.38	1817989	643402	4676	547.36	87	2566.605
1935522	796059	1009	120.74	1068672	325731	1628	378.08	74	2567.737
2566947	1040184	1325	52.5	1535222	486911	1900	139	74	2567.905
2555482	1185000	1743	149.98	1638038	571260	3190	442.4	85	2571.625
2244192	1822646	2056	704.16	1509437	918682	3299	1615.14	87	2573.404
1924214	674253	1774	488.64	1129425	313839	2830	401.8	79	2575.150
4827177	2124561	5417	1002.62	3538451	1432234	11764	2158.04	94	2575.534
2422641	1326610	1481	415.66	1526249	644425	2819	998.34	76	2575.590
1670030	646493	1250	260	1006513	289156	1881	-160.34	78	2580.496
2510608	854462	1845	487.7	1473284	425701	2645	646.7	76	2580.592
2306396	1395282	2471	553.06	1194972	590704	3900	750	75	2582.361
106263	69308	457	89.02	82958	59714	833	34.38	94	2582.856
2964970	1029307	1992	422.12	1796567	525223	3283	1010.38	83	2585.026
2291144	901693	1803	332.58	1443315	401308	3131	510.66	81	2589.071
195892	42667	53	-52.42	50468	10944	-99	-206.14	35	2589.507
1680564	539518	1088	63.68	889961	213573	1926	98.36	71	2593.635
1548607	1432513	1681	343.66	938435	665654	2737	589.82	84	2595.705
2353945	904887	1384	9.24	1401889	421110	1951	-153.14	81	2600.005
2173812	710399	1585	330.1	1267801	347360	2888	860.68	78	2609.805
2513736	848258	1581	371.66	1485505	389866	2232	432.52	81	2614.576
2771472	1220728	2467	512.62	1530326	556538	3566	815.76	77	2619.774
1359032	1744807	2745	699.7	739219	625804	4101	1588.86	72	2627.638
2616496	1288081	2530	414.8	1592657	614908	4174	533.64	81	2630.838
2049513	650079	605	191.3	1103928	264862	994	388.84	69	2631.066
2703840	963510	1913	544.18	1707679	451409	2775	1504.5	81	2636.510
3018331	1273278	2728	620.08	1897437	634990	4531	1166.66	86	2638.810
2095238	904250	1887	507.82	1267922	374947	2759	932.74	76	2641.854
2402875	1044684	1356	363.16	1302270	449936	1804	915.44	74	2642.147
169477	89925	24	214.64	52272	29450	-70	347.8	43	2644.693
2397206	1122536	1805	525.3	1491224	509926	3019	869.34	81	2644.823
179185	36372	-122	61.08	42985	8043	-324	149.36	29	2644.982
2685409	1422839	1474	403.64	1810515	823133	2522	556.92	85	2645.450
3376998	1325236	2256	569.16	2180138	722881	3943	940.98	86	2646.837
2052278	588850	1628	348.08	1169601	249197	2634	232.24	70	2647.168
2200116	804701	1057	243.02	1224594	345299	1431	255.66	72	2647.612
2447300	1084556	2157	492.02	1333296	529237	3496	447.56	75	2648.230
1552734	678088	1235	269.1	900581	305056	2153	713.58	68	2648.312
3134841	1879836	3101	574.86	1518595	935822	5718	668.48	78	2649.356
2623091	1406810	1359	340.74	1638106	675220	2746	770.56	82	2649.892
2878407	1259535	2639	510.54	1729050	631772	4987	337.82	80	2650.373
3101003	1345255	2368	647.48	2337719	769343	5127	1099.22	89	2650.573
2728930	949678	1826	468.36	1609882	475799	3112	496.32	70	2650.607
1202122	1182037	946	124.56	671544	603798	1658	306.88	77	2650.918
2548405	970199	1875	465.5	1667061	552110	3250	1486	84	2651.323
4217463	2447235	3644	1038.84	2820092	1662868	7366	1544.76	94	2651.799
2286373	855100	1686	488.96	1222372	365590	2503	466.58	75	2653.145
2252038	809390	1754	303.44	1385749	390178	3165	460.9	82	2653.510
2421074	777005	946	259.56	1387935	363411	1604	551.44	71	2653.763
2806158	958925	1682	256.52	1712269	474360	3025	-114.5	81	2654.539
2856999	1212068	2125	418.5	1879090	597250	4920	731.2	86	2655.160
2368012	1036615	1450	306	1447736	512904	2540	273.4	77	2655.527
2650409	1313132	2191	492.26	2265432	942362	5429	1087.94	106	2657.271
3014264	1082966	1778	560.08	1838737	585824	2872	1170.92	90	2658.635
4340796	3438281	6859	1335.74	4749597	3296506	24572	4224.92	135	2659.267
137832	70891	85	113.1	37292	20496	139	57.54	30	2659.711
118170	122349	46	-1.44	32732	38863	-6	-112.16	34	2659.928
2506467	909931	1073	186.78	1514003	422904	1955	578.3	79	2660.926
1987673	771260	1430	241.8	1157729	327279	2503	367.58	70	2660.964
1572465	749239	1119	-137.66	895875	310316	1666	-225.24	66	2660.991
2807432	1194151	1884	192.24	1582031	532742	2875	162.5	76	2662.662
2823142	1204438	2013	607.18	1779032	664690	3747	1040.42	84	2665.910
2198820	698052	1232	320.52	1319076	316111	1715	462.9	74	2666.138
2084213	810620	1808	393.88	1302258	384115	2965	507.9	83	2667.146
2916607	1425921	2741	433.26	1922325	826537	5298	923.28	84	2667.468
2007362	1278904	1939	421.54	1339407	666492	3619	401.34	80	2667.497
3229009	974517	2163	370.18	2016746	517471	3535	948.1	77	2667.777
2614916	1283565	2621	378.06	1679439	675691	5304	535.44	84	2668.089
2231259	793931	1239	235.54	1272509	352496	1761	427.46	68	2668.273
2582621	1049100	2205	573.3	1661685	536617	4535	843.1	86	2669.059
1823496	777002	1068	392.48	1074138	323064	1997	682.42	76	2670.637
129145	97887	166	-107.24	36144	28439	259	-150.26	37	2671.281
1935983	787358	1571	351.06	1149979	341936	2720	926.2	77	2671.608
2466155	1075719	1583	467.38	1524205	489223	2069	591.34	78	2671.980
2043937	565420	676	261.36	1146094	242670	1073	570.78	76	2673.302
2588526	823676	1790	300.4	1528360	388971	3349	576.14	78	2674.377
2278324	707823	1411	349.46	1296774	306680	2101	790.86	76	2675.235
3661214	1200116	1871	510.06	3155090	1041981	6045	1801.7	117	2679.169
2180415	854159	1621	292.06	1143966	381325	2651	82.86	69	2679.552
2963905	1529453	2289	438.54	1875202	699446	3867	593.62	76	2679.828
2431016	853832	1411	79.46	1553037	442619	2219	204.34	79	2679.918
2449148	942175	1062	269.32	1449969	421449	2172	379.92	76	2680.802
2367239	979892	1774	410.64	1460941	422823	2636	902.96	79	2682.373
2722905	990945	1731	535.66	1660001	471662	3013	844.18	81	2683.289
2618971	885064	1912	275.32	1558266	436650	3541	164.26	82	2688.878
2356613	1304365	1886	395.96	1560794	657618	3472	325.92	92	2697.321
2178165	1127031	2118	405.48	1389700	571648	3470	715.2	73	2697.355
2089132	954057	981	354.66	1538093	688289	2210	1039.6	92	2698.712
2167376	1121991	1505	483.3	1334288	499788	2634	984.24	81	2705.459
3151158	1311849	2431	304.66	2029511	757377	5467	390.62	90	2706.721
2276395	967679	1841	460.26	1355602	437469	2867	894.62	77	2708.054
2553850	1053240	2046	384.56	1477940	501143	3380	509.8	80	2709.646
3278597	1645087	2536	713.96	1971757	926706	4614	1233.04	88	2711.461
2210339	824705	1367	273.62	1384376	347453	2406	288.16	80	2714.923
3653274	1314923	3147	823.42	2173113	580809	4463	1213.18	84	2720.382
2501707	931183	2301	600.86	1479388	421466	3651	890.86	77	2721.222
2528244	1243982	1506	208.16	1471219	559953	2972	640.92	79	2722.414
2334201	945968	1875	495.5	1448262	441355	3260	1198.6	80	2727.579
3428387	1720453	2695	477.7	3455513	1325915	7764	1107.04	113	2731.527
2375383	1020638	1583	271.38	1479072	500562	2936	244.96	88	2735.226
2349778	948263	1681	458.66	1372552	426922	3009	961.74	74	2735.523
2370316	959444	2330	469.8	1414730	453472	4281	863.66	73	2735.737
2710847	1634194	3722	857.92	1636080	730718	5745	1553.7	78	2737.042
2113015	1025752	1790	341.4	1203895	443679	2704	340.44	79	2742.354
2641555	1130663	3031	704.66	1754396	599013	5576	1146.36	79	2742.382
2532990	795665	1342	120.12	1369166	363208	2957	-17.98	75	2744.235
2638738	1008427	1831	367.66	1604627	465113	2773	563.78	81	2744.934
2595472	1286652	1946	379.56	1754847	681102	3657	233.02	86	2745.936
1884406	711157	1061	320.46	1068479	322129	1693	719.98	71	2746.227
2372882	1084559	3096	749.56	1496290	497903	5168	1302.48	72	2746.252
2165320	752857	1004	418.44	1052825	282839	1423	894.78	60	2746.390
4286142	1769999	3230	916.8	3043003	971401	6218	2047.48	94	2747.144
1987584	663217	1201	238.86	1194163	312622	1839	873.54	76	2747.827
2758114	963016	2167	619.62	2020284	612443	5202	1350.72	88	2747.986
2636179	1028931	2133	755.38	1673843	555808	3935	1097.1	83	2749.165
2350571	846895	1524	317.64	1403810	389377	2592	196.12	78	2751.720
2726307	1054535	1826	483.36	1809465	608404	3131	305.66	86	2755.982
2046653	1312221	1799	353.14	1469413	720586	3842	444.12	94	2756.525
904396	1536948	1915	395.9	389653	819087	3966	735.76	63	2756.643
2525311	696746	1734	306.24	1530203	328157	2534	135.24	79	2759.056
2975735	1054854	2068	562.48	1888654	548624	4049	1148.14	84	2759.779
2127659	796114	1306	267.16	1221772	365782	2473	689.78	78	2760.884
1626999	585182	802	20.72	905203	273895	1156	217.16	73	2761.495
2463913	952404	2385	361.1	1587678	477030	4235	488.1	85	2763.447
2771815	877168	1907	279.02	1604403	412486	3062	567.32	81	2765.460
2176517	760702	1802	397.72	1359067	380639	3207	1002.02	77	2765.811
2158153	842144	1333	56.38	1263920	413971	2116	369.76	79	2766.803
1766616	599349	756	60.16	944559	255445	1121	-331.94	72	2768.004
2663127	1410595	2464	596.04	1671524	656224	3938	1361.68	78	2768.139
2750290	1417564	2372	469.92	1642622	692052	4804	185.44	76	2768.360
2817640	1110738	1385	430.1	1700418	562999	2549	605.14	74	2768.665
2578153	1068899	1646	326.56	1507752	499697	2216	1.76	77	2769.364
1871316	483589	777	108.22	957896	190639	1416	-160.24	69	2769.865
2507242	1152733	2256	495.16	1478238	532004	3522	739.92	80	2770.686
2729232	1016041	1769	506.34	1705565	545301	3159	1158.74	80	2771.058
1879980	779884	1550	315	1165691	379907	2861	654.46	85	2773.566
2090066	831635	1864	40.04	1217545	404706	3169	207.34	82	2774.497
974469	665803	898	223.28	546989	266375	1235	289.1	72	2775.252
105428	14592	108	31.88	30588	3145	114	-71.96	34	2775.530
2437359	761586	1585	399.1	1509147	352245	2745	1156.7	79	2776.903
2328528	944686	1598	321.28	1345255	432445	2925	23.5	80	2777.414
228427	142417	344	-35.16	79809	47483	545	-152.3	39	2777.543
2537837	1074103	1517	319.62	1506475	528380	2560	365.6	81	2778.555
2379352	953730	1740	285.4	1511343	484178	3246	51.56	83	2779.497
101154	93091	83	-84.62	38017	40929	144	-281.16	50	2781.538
2668790	907078	2380	767.8	1692120	435289	3789	1485.54	83	2784.824
2371309	764242	1538	470.68	1310197	337917	2510	863.6	70	2784.981
2098970	885126	975	209.5	1257351	381209	1448	790.28	77	2787.863
504661	118244	197	-57.58	164056	34526	517	-391.38	51	2788.499
2866125	1135046	2607	586.02	1946643	608927	4728	779.08	87	2788.783
2078417	722999	1019	342.34	1156018	320147	1388	606.68	75	2791.136
2531129	1057546	1899	455.14	1484067	475550	3145	329.7	78	2805.266
2707061	1169664	2839	728.54	1893545	607947	5201	957.86	85	2805.838
3070765	1667266	1471	237.06	1415015	739975	2315	-1.1	75	2818.293
2834362	1724144	2658	764.88	1833468	1031949	5475	1839.5	87	2821.559
2718488	1293656	1945	525.7	1895138	751348	4116	1269.76	89	2830.155
2425290	1319082	1614	348.04	1551868	614024	3107	731.02	80	2830.590
2406791	1951920	1380	333.8	1730688	1056289	2645	1206.7	93	2832.824
2481179	877221	2507	444.02	1442986	408753	3925	547.5	81	2834.500
117527	51239	119	20.34	55427	46769	197	-188.58	104	2844.833
2739531	1135386	2714	544.04	1710392	553419	4685	749.1	79	2848.607
3269182	1077553	2133	668.38	1965927	522283	2907	1314.02	78	2848.971
2390135	1019251	1942	293.12	1352328	442063	2823	907.78	76	2851.585
2358859	722788	1504	491.44	1420133	339721	2527	822.22	79	2852.180
1738003	1050051	1364	510.04	1028796	457092	2906	1005.16	78	2853.292
2905319	885478	1912	209.32	1765118	432592	4249	231.14	81	2853.505
2528842	933316	1789	362.54	1612855	485608	3089	1028.54	84	2854.947
1865245	850357	1455	300.3	978678	344241	2384	678.24	65	2854.957
2184590	963875	1830	323.8	1282028	397982	2962	462.32	76	2855.789
2787164	1231871	1633	355.38	1782607	620202	2607	879.02	77	2855.953
2481095	973722	1547	267.42	1587661	474118	3268	287.48	83	2856.770
1982783	806865	1250	490	1171409	387705	2390	1033.4	76	2858.150
2648077	1263170	1470	286.2	1625453	699424	2825	385.5	79	2858.240
3017106	1135301	2070	673.2	1904097	624169	3760	1341.6	88	2859.216
2286016	866739	1462	386.32	1312286	375670	1749	703.14	72	2859.687
2094795	1063829	2972	717.92	1384347	505531	4852	1052.72	82	2860.902
2815600	1133523	2130	334.8	1695993	523709	3360	756.6	78	2861.910
2501752	1604055	2206	485.16	1483280	830527	3951	827.86	79	2862.545
2296981	838681	1659	332.74	1347503	384688	2798	166.28	74	2862.731
3100610	891461	1941	554.26	1807787	462309	3458	1214.88	80	2863.133
1740610	760465	865	372.9	1015234	344150	1305	806.3	72	2863.615
2666051	1135547	2392	495.12	1712610	560970	4259	929.74	79	2863.775
2132563	1058991	1377	360.22	1222607	444342	2093	600.98	77	2865.529
172425	26194	49	88.14	47631	7236	72	216.92	41	2866.919
128800	45125	32	26.52	36762	14364	-18	-13.48	39	2868.277
2213342	756620	1181	136.66	1366728	377353	2426	494.36	81	2869.198
2420536	831778	1788	267.68	1493806	395539	3079	182.94	76	2869.354
2858272	1241837	1247	65.42	1729585	675848	2248	147.28	72	2869.367
2724244	966094	1872	401.92	1492072	460862	2676	112.36	78	2870.160
3413171	1602882	3551	775.86	2067419	766278	6089	833.54	84	2871.847
2339572	1244761	1496	370.56	1235404	459838	2587	583.82	70	2872.205
3283258	1264498	2011	347.46	2003144	649979	2949	426.14	79	2872.524
2349738	772727	1170	439.2	1388696	372276	1751	974.86	76	2873.292
2057699	900030	4186	947.96	1241083	435276	6686	1475.96	83	2874.184
125437	170607	223	83.78	63503	64262	157	20.02	57	2875.647
2723526	1107451	2403	692.58	1641674	537946	4046	1271.56	81	2875.944
2339737	923541	5391	1079.26	1479348	497447	8928	1739.08	79	2876.157
2817635	1567148	2594	668.84	1859912	857883	5239	829.54	89	2877.604
2932303	1096699	2276	623.36	1747826	524050	3816	1130.76	77	2877.709
2213353	1091995	1555	732.3	1271313	479164	2660	1146.6	67	2877.844
4146333	2370040	6171	1452.06	3311947	1735956	12488	2917.68	104	2881.249
2579311	816000	1462	328.32	1427728	368887	1631	671.66	72	2881.540
2704982	990709	1797	365.42	1658284	531177	3680	654.8	81	2882.394
1856008	715923	1241	101.26	1104108	314000	1659	110.74	75	2882.908
2211961	806781	1633	440.38	1268393	422717	2403	814.58	83	2886.144
2056700	734075	1714	382.04	1186762	359627	2631	682.66	78	2886.732
2743684	872406	1852	471.72	1606093	455209	3219	1227.34	76	2886.815
2060311	793869	1608	190.88	1274851	390525	2826	-37.64	89	2888.525
2784105	924182	2335	776.1	1657565	469788	3926	2062.36	81	2888.878
2561854	1679460	2055	234.3	1632197	900800	3698	304.28	78	2889.193
134801	16588	106	95.16	35932	4184	132	54.52	35	2889.941
3323006	1100338	1635	331.1	3030839	882819	5267	666.62	114	2890.628
2854208	1601609	2657	442.02	1723947	818258	4829	165.94	86	2892.813
2305828	726711	1226	170.36	1284409	308843	2069	346.34	76	2895.119
2894354	990298	2178	619.08	1977728	506038	3835	1057.1	87	2895.883
161235	227311	2	0.72	44611	63613	31	-215.34	39	2897.091
2332502	903773	1313	149.18	1392465	456017	2145	195.7	78	2905.915
2230746	777338	1100	120	1295886	359980	1616	540.76	76	2906.420
2922412	1341607	2273	457.78	1772174	653285	4513	945.18	83	2907.037
2812921	951112	2673	448.78	1561522	427564	4375	1039.5	77	2907.692
2332328	890550	1190	250.4	1361042	372088	1964	540.04	80	2908.764
3309056	1496729	2078	476.08	2009230	761590	4298	144.28	86	2915.635
274439	299381	114	50.04	160731	176155	191	99.26	74	2916.306
2153215	762506	1336	373.96	1318591	369619	2258	802.88	81	2920.135
2355327	862846	1436	311.96	1448370	378518	2564	777.04	80	2924.172
2785372	1434208	2605	560.3	1988518	904066	5522	1373.92	89	2924.351
988714	171207	251	248.86	352175	51075	288	592.68	59	2927.984
2004827	722580	1737	347.82	1231223	331237	3515	520.9	82	2932.366
2954833	967630	1686	458.96	1899154	493856	2945	703.7	85	2941.534
3380392	1377867	3184	720.24	2274163	754537	5477	1134.22	90	2951.403
2774162	1549848	2851	744.86	1912696	887438	5396	1018.56	90	2956.374
2986908	1521216	1932	486.52	1960104	801874	3924	666.64	89	2961.705
2307613	906727	1382	131.52	1373985	446946	2151	194.86	77	2962.338
2549312	878745	1905	474.3	1586695	459734	3139	1107.54	82	2967.407
2734030	1021043	2435	650.1	1675905	538887	4147	1217.42	85	2968.264
2182483	754089	1569	447.34	1264497	341072	2822	897.92	72	2968.365
2165845	1035305	1376	68.36	1279215	480900	2271	-205.94	78	2970.331
3260115	1270575	2369	325.34	2102966	648125	5156	332.16	83	2970.352
2381474	1073060	1911	300.46	1484223	522144	3132	466.52	72	2970.570
921642	949181	937	296.82	567251	378898	1356	756.16	66	2970.693
2090781	1203925	1506	370.16	997978	450458	3025	515.5	80	2971.253
2074410	1179383	1272	412.92	1360553	601757	2163	585.18	86	2973.613
1904880	718067	894	207.84	1113202	325817	1507	613.02	76	2974.792
2781119	1363672	1935	523.1	1808755	732487	4002	1248.72	84	2975.147
1645131	659346	959	119.74	900831	262432	1756	82.16	74	2976.860
143441	73800	109	5.74	43055	26951	-33	-2.38	44	2979.210
2111070	805349	1454	148.44	1290388	378359	2248	185.28	79	2979.646
2994777	1059129	1490	509.4	1798265	573750	3105	858.3	77	2979.698
2020558	632814	1154	24.44	1107055	284528	1754	-83.56	68	2980.026
2181459	1072761	980	182.8	1011872	401905	1740	284.4	68	2980.580
3031915	1362904	1897	395.42	1756086	709404	3302	1184.72	80	2980.933
186328	44388	156	173.16	52812	12031	144	172.84	41	2982.029
3087331	1075842	1913	298.18	1860827	519396	3485	13.1	83	2982.364
2133303	662965	1184	328.24	1282238	305723	2090	645.4	79	2984.263
2304981	1001644	1707	243.02	1440884	548382	3110	375.6	75	2984.350
2300682	888082	1302	343.72	1481849	395897	2430	782.8	82	2985.410
2445181	856035	1539	28.54	1525117	451513	3230	-345.2	84	2987.051
2614921	1166965	2229	616.94	1516104	557976	4414	1038.04	79	2988.305
2148108	986134	2237	374.82	1290627	449594	3483	832.38	75	2988.659
2387703	731613	2069	306.34	1367477	361022	4029	546.94	71	2988.764
2761152	912527	1147	238.42	1481734	437553	1870	137.2	74	2989.338
2380982	808985	1501	410.86	1337336	370113	2665	1054.9	77	2990.733
3276456	1182636	1857	309.02	2059873	663831	3942	778.12	85	2991.140
2964678	1018541	1800	451	1578845	473856	3111	858.46	74	2991.722
2887921	1123344	2014	277.04	1730223	605818	3833	127.38	87	2992.753
2489299	1142092	1223	289.78	1620320	575031	2045	1124.7	81	2993.261
2991754	1866054	4901	1143.86	2233530	863723	8699	1899.14	91	2993.905
2124648	831160	1750	503	1351868	372794	3197	1112.42	80	2995.879
1952799	852594	1596	245.56	1135515	397576	2865	546.9	74	2996.132
2577003	899604	1737	412.82	1567744	444848	2855	609.3	81	2997.420
3045361	1202335	2311	755.46	1794354	586865	3881	1468.66	80	2998.193
3717103	1647220	1938	647.68	2457110	848494	3025	1398.5	85	3001.587
2761502	1316329	1747	186.42	1685429	644210	2606	54.16	79	3003.678
2313524	726074	1336	272.96	1322848	326064	2141	473.26	70	3003.834
2621711	684402	1982	309.52	1719379	330981	3691	-61.74	80	3004.408
2132437	986705	1384	191.24	1251470	467308	2019	220.34	78	3006.746
2063659	855716	1446	317.56	1309098	408503	2620	752.2	76	3006.886
2213687	882365	1585	511.1	1197306	458382	2816	1223.76	79	3011.442
2256798	749065	1901	586.86	1420184	387247	3117	831.62	85	3014.086
3428037	1338467	2226	492.36	2087282	686949	3874	1139.64	86	3016.422
2456012	872285	1795	447.7	1342113	383751	3097	681.42	74	3016.888
1641455	521826	763	25.18	914473	231718	1005	-86.7	75	3018.297
1854488	1095648	1508	334.88	1029698	496050	2697	706.42	86	3019.796
2602886	1571688	2509	588.74	1727431	764225	5130	921.8	78	3019.828
2451684	1059586	1956	481.16	1369737	470565	3202	823.72	77	3020.815
2541648	700608	1055	239.3	1391561	330915	1765	441.9	74	3021.188
2993235	1227619	2311	526.46	1838033	677930	4752	803.72	83	3021.511
2773284	1283844	1822	336.92	1810906	688820	3070	583.2	87	3024.028
2730673	1248579	2505	513.3	1710618	619208	4294	784.84	82	3026.392
143052	77277	176	-87.64	43854	27109	194	-221.16	44	3038.581
2916855	1116153	1972	296.92	1750976	559275	3800	-142	82	3040.115
1565077	584145	744	64.84	864695	232408	954	99.44	72	3047.067
2714357	1403624	1647	254.42	1841205	734235	2754	98.44	86	3047.684
2242963	1208424	1358	191.88	1263036	587335	2223	287.78	75	3049.568
2853291	1123476	1963	590.18	1669267	542932	3105	1051.3	80	3053.230
2503420	962385	1585	364.1	1385652	429431	2309	421.74	78	3059.510
151622	88801	82	-149.48	44540	26387	138	-304.32	40	3062.607
2242783	1159289	1052	183.72	1413902	516205	1819	75.34	83	3066.945
1577099	929778	1977	434.22	1208912	555570	3264	1091.04	91	3073.141
2177761	1338135	1845	393.7	1722418	761143	3422	458.92	89	3073.212
2391063	676725	1347	309.42	1414410	331287	2301	464.86	77	3077.491
149533	50398	2	-23.28	40873	14137	-124	-153.64	39	3079.226
1738567	770585	1097	267.42	1071654	345677	1366	671.76	81	3080.298
2327979	798685	1230	208.8	1352769	381262	1889	59.54	75	3080.802
2585132	1001764	1642	395.12	1688344	518080	2833	855.38	85	3083.291
2540612	1018831	2118	643.48	1572035	490366	3309	1128.74	83	3084.790
2735581	1026284	1644	229.84	1684360	466471	2526	232.36	76	3085.082
2549853	965514	1785	532.1	1372532	464415	2663	977.18	66	3085.123
172543	143449	145	9.7	48417	41094	155	155.3	40	3088.011
2284067	850750	2308	554.88	1240353	376437	3805	955.3	78	3088.446
3174496	893511	1775	467.5	1791135	435762	2562	845.32	79	3088.993
154670	105775	51	81.86	46201	36358	60	161.6	36	3089.405
2268072	1153652	1450	344	1466937	554547	2582	606.52	82	3089.543
1935803	1116488	2118	287.48	1216457	488033	2632	82.52	74	3089.862
3324487	1075126	2583	538.38	2023352	507792	4745	1259.7	82	3090.535
2171365	1128554	2175	637.5	2219306	956146	6971	1425.06	120	3091.403
2484509	1248944	1221	323.06	1485254	612048	1904	754.44	72	3091.496
3019026	1081298	2291	539.26	1860788	548261	4149	1282.14	82	3092.353
2693729	1100758	2140	733.4	1615865	628087	4667	1703.62	81	3092.889
119330	64962	149	13.14	33698	18226	309	79.74	37	3093.963
2773051	1032086	1936	412.96	1851068	539431	3795	600.7	89	3095.262
1933246	647930	1025	222.5	1135143	295439	1777	473.22	77	3096.118
2180542	1101156	1304	298.44	1250700	517079	2519	306.34	72	3096.480
2525287	966620	1884	479.24	1539556	493606	3405	1033.3	84	3098.219
3554972	1247024	2279	530.94	2323820	657002	4467	814.62	85	3100.696
3133499	1186996	1996	381.56	1823322	623692	4184	888.24	81	3101.888
2177085	892789	964	301.04	1167363	377586	1559	527.74	72	3102.466
286992	299006	419	270.34	115270	132581	537	558.82	56	3103.003
156541	50918	-100	111	43516	14180	-437	244.18	40	3104.253
2325865	746739	1688	67.68	1332852	378481	3070	-255.8	82	3105.088
2064765	726995	976	222.36	1176109	356373	1260	645.6	78	3107.755
2274348	1122698	1455	378.3	1570553	596523	2721	630.06	91	3110.191
2851479	1431149	2785	529.1	1702419	739593	4632	674.52	80	3113.227
247689	255559	57	24.02	98707	134999	-159	-20.74	69	3121.854
2294320	1224678	2330	747.8	1502627	573891	4255	1269.3	83	3122.407
2267982	2269509	819107	213150	1894128	1691376	2230687	581483.8	103	3124.353
3312603	1191974	2109	627.74	2006512	606347	3309	792.74	80	3124.847
2283854	764499	2083	536.38	1460271	370572	3886	1227.96	81	3125.756
2389033	976628	1502	390.72	1452926	503557	2998	646.28	79	3126.219
444221	1629121	1858	463.88	227058	707338	3438	718.68	70	3128.852
2601596	1011941	1861	534.46	1531127	468077	2946	782.56	81	3137.055
2939951	1249224	1754	384.44	1855699	620075	2510	770.6	83	3137.765
2035443	993224	1178	108.08	1268600	436184	1831	227.66	79	3141.533
3127254	1255045	1312	305.32	1714999	604364	1981	741.66	78	3143.102
2115315	705104	1219	369.34	1262404	312621	1851	601.86	77	3153.036
2572098	1103323	1870	470.2	1498401	513483	3142	656.12	78	3164.914
2139356	746636	1634	273.24	1180975	329504	2746	514.56	77	3167.700
2348125	1041913	1694	258.84	1415553	522774	2527	554.22	82	3169.440
920359	1558001	2159	687.74	618160	785486	3554	1214.44	86	3175.888
2944965	1246945	2134	164.24	1595296	679894	5011	42.46	88	3177.070
3000940	1279182	2015	440.9	1934022	648877	4030	852.8	86	3177.997
2977152	1042984	2456	624.16	1840222	496259	3836	932.96	77	3178.246
263164	409465	1228	241.08	177153	216755	2513	295.18	70	3179.029
588609	673833	589	140.54	244658	253637	875	330.5	61	3180.850
2608795	1543100	2289	594.54	1584327	831952	4450	921	82	3182.663
2782248	906751	2033	340.38	1619567	455679	3043	562.98	76	3183.050
2552646	996595	1763	399.18	1546702	478640	2871	981.06	84	3184.292
141608	86847	185	116.1	51030	35014	429	216.94	49	3187.165
2459579	886882	1830	339.8	1510401	454093	3043	797.98	80	3188.577
3438607	1167778	2494	659.84	2035511	592120	4365	1202.9	81	3189.561
1736721	913263	1539	196.54	1017474	389933	2295	336.7	72	3189.911
2666770	737065	1785	553.1	1490170	344580	2974	998.64	75	3190.232
2521632	935544	2033	326.38	1519453	417192	3567	675.62	75	3190.750
2310982	1315029	1970	511.2	1388280	624020	2879	1086.94	75	3191.276
1544158	779433	1687	466.82	912325	355511	2586	1196.96	80	3192.359
2482842	898688	1108	331.88	1424424	435651	1956	582.16	72	3192.415
2178667	667811	1584	389.24	1306226	295634	2812	594.32	72	3192.703
2078871	866807	1652	84.72	1231015	414365	2923	176.78	76	3193.981
187074	47405	53	-6.42	77274	15913	-80	121.2	52	3194.800
2807715	1197572	2847	589.42	1813466	663572	5326	1324.36	86	3195.565
2399950	868917	1228	228.08	1488798	437491	2143	455.98	77	3195.665
2145782	725345	1066	415.76	1197239	329612	1696	790.56	75	3196.471
1808533	702818	900	317	1043571	295534	1481	316.66	68	3196.511
1911161	704758	1185	247.1	1250796	333795	1745	897.7	84	3197.626
2994362	993947	1563	285.18	1550971	423584	2096	694.56	73	3198.211
2877787	1082941	2336	520.96	1651134	454124	3577	1144.22	72	3198.270
2174589	897411	1562	363.32	1184411	379349	2564	521.04	66	3198.450
2564245	1010971	1436	329.96	1625292	511544	2615	621.9	73	3198.568
3608178	2030472	2672	672.92	2350270	1071633	4509	819.74	79	3198.636
2178067	782403	1195	303.7	1164928	339772	2159	804.74	69	3199.034
3012380	2606141	4038	954.68	2999907	1823127	11040	3079.4	102	3199.106
2091219	891587	1246	233.56	1317180	441087	2198	274.28	69	3199.340
113208	67210	269	90.34	29513	20273	256	56.16	30	3199.842
2542980	749143	1317	403.62	1523621	349498	2176	943.36	75	3199.858
2575631	951985	1737	317.82	1550964	446086	3246	482.56	81	3201.597
2428437	865396	1369	349.34	1398112	408752	2393	814.98	77	3202.157
2249889	694981	1114	81.04	1334340	295422	2053	372.58	76	3203.988
2336935	964416	865	453.9	1349910	473054	1368	1108.48	72	3204.205
2264235	855413	1306	195.16	1237614	415783	2248	273.28	76	3206.502
2482194	1462928	1690	359.4	1312152	625204	2946	422.56	69	3206.673
126214	36317	128	-40.92	36301	10523	34	-206.76	38	3207.713
2696041	1241126	1607	260.02	1720482	752120	3481	615.66	90	3209.844
3467715	1130700	2149	387.14	2222865	609491	4446	525.56	88	3210.328
102780	26279	125	5.5	24542	6371	73	-100.22	27	3210.767
2722539	904718	2050	271	1685690	471055	3857	522.02	90	3211.632
2286482	1061590	1826	393.36	1400831	542813	3119	727.34	79	3212.032
2071484	672857	1201	83.86	1205802	307707	2234	-61.76	75	3212.452
2011473	780398	1037	299.82	1129279	330287	1335	327.1	74	3215.550
110226	20714	207	-35.98	39549	6136	214	-109.96	45	3216.781
2489250	1529820	1924	493.64	1608090	733788	3359	1071.74	85	3217.089
4512800	2124786	2705	591.3	2766550	988366	4417	814.62	82	3218.019
2733237	1000193	1421	448.06	1731729	464056	2377	771.22	83	3219.174
2653497	1151071	1874	433.64	1656738	566551	3216	419.76	82	3220.402
2757927	1355934	2095	592.7	1602388	649509	3515	1441.9	77	3221.150
2507923	866115	1280	420.8	1560901	415860	1848	497.28	81	3227.119
2253672	806770	1763	329.18	1348878	375244	2844	502.84	79	3228.590
859048	2156801	1714	739.04	524862	950976	3023	1482.78	76	3231.761
2289993	983513	1178	145.08	1370138	428829	1980	364.8	78	3232.686
2191516	801982	1592	294.12	1188979	343309	2495	355.7	73	3233.564
135038	150575	75	66.5	47647	52861	18	80.48	44	3234.843
2906114	850906	2012	380.32	1615591	393292	3558	228.88	78	3236.829
2073958	776144	1300	104	1159832	320886	2106	301.16	78	3242.392
2341492	977911	2176	433.36	1388114	480670	4027	834.22	85	3243.409
2857010	1081274	1749	429.14	1770537	583290	3096	641.56	81	3253.375
2467462	994862	1273	272.78	1347460	454550	2303	143.58	76	3256.978
3252143	1632010	8348	2181.28	2176967	862911	13260	3886.6	88	3259.215
2415206	862486	1809	588.74	1455694	416912	3240	708.4	82	3263.835
3536069	1511893	2209	663.74	2142568	775035	3704	1475.44	85	3275.293
2723249	903920	1809	239.74	1586097	402585	3855	252.3	80	3276.130
3062847	1326520	1525	310.5	1820730	664126	2854	168.44	82	3278.595
1700501	763932	1294	237.84	1080455	385136	2093	204.98	80	3284.692
2280906	714909	794	48.84	1230614	338500	1376	-246.64	77	3285.528
3713497	2045802	4639	1362.54	4069569	2378486	18778	4533.08	146	3286.883
2454225	1220325	1417	169.62	1685941	651829	2568	-48.52	89	3288.091
2368143	737253	1444	405.84	2109536	526690	4006	963.16	107	3290.765
2924529	995450	1967	299.62	1893435	543607	3569	82.34	87	3291.328
3138655	1751275	4304	754.44	1938105	986236	8599	1452.14	87	3294.213
2751376	913740	1522	512.92	1726235	468793	2482	951.52	83	3295.104
3502593	1541101	2902	638.72	2442799	952796	6235	1629.1	92	3295.294
126362	128667	342	101.12	45110	49273	563	-148.82	37	3295.557
2968145	932282	1527	399.22	1686759	447896	2735	907.1	79	3296.404
2460913	917706	1871	483.06	1382302	417447	3064	874.04	69	3296.537
2580612	1024453	1996	162.56	1527308	491859	3086	-31.04	81	3297.770
2603240	962483	1201	209.86	1498936	425689	1710	721.6	78	3298.543
2280708	1064871	1147	120.42	1093555	490258	1767	291.62	65	3298.835
229062	203451	359	143.74	106374	111978	478	179.08	62	3299.657
2749284	1017161	2011	485.46	1625585	504949	3563	913.18	80	3301.326
2684518	1069125	2446	503.56	1432020	438525	4311	792.46	65	3301.346
3509814	1782059	3406	607.16	2660376	1095172	7522	1328.92	90	3301.444
3312383	1188296	2010	556.6	2116146	705185	4825	988.5	88	3302.819
2540241	1030960	1769	189.34	1437531	473592	3343	457.98	77	3303.246
1880215	596836	1536	427.96	1105056	275811	2558	399.88	75	3303.642
4365132	2879321	5349	1056.14	4061153	2341771	14013	3440.18	125	3305.231
3215665	1147817	2467	521.62	1928177	665559	5093	653.98	82	3305.955
3263817	1374309	1662	420.32	1731376	716506	2730	581.8	77	3306.387
2572432	989987	1712	493.32	1565427	447835	2652	1062.72	74	3306.685
3190260	1552029	3590	761.4	1983115	859981	5968	1437.48	79	3307.051
2434488	782675	1367	442.62	1349993	372466	2297	1067.42	76	3307.745
2478158	717185	1405	206.3	1441558	346232	2486	-181.04	77	3308.506
2415056	915383	1235	368.1	1324258	428443	1673	609.78	78	3312.343
1991001	910982	1674	524.64	1242599	398119	3076	721.36	74	3312.429
296963	137370	190	21.4	107094	41083	125	107.5	53	3314.318
992703	785853	801	-6.14	516957	296841	1161	-199.54	74	3314.494
3983488	1897421	4368	670.48	2696780	1139465	7813	1552.18	98	3317.565
2791037	1097187	2259	608.74	1666685	569639	4349	1199.14	77	3317.994
3347494	1445689	2350	598	1943344	703406	4169	1478.34	80	3319.312
2072159	728376	1535	339.1	1284640	352784	2709	712.74	76	3319.952
275558	43107	229	130.94	79241	12024	182	301.52	45	3322.027
2605923	1078760	1676	220.36	1563953	470416	3007	-107.98	83	3323.373
2571691	917962	1645	390.7	1571085	388817	2471	816.06	76	3323.625
1862007	587216	913	320.18	1127625	250697	1604	484.44	79	3325.182
3250287	1379502	2228	364.08	2042712	686513	4459	940.74	83	3326.961
2461378	1206106	2161	495.46	1566985	542400	2835	558.1	82	3332.417
2668480	985737	1882	151.52	1571289	443142	3227	-8.78	80	3334.180
3672335	1494193	3213	891.18	2438842	835141	5949	2042.14	89	3339.319
2809108	1079770	1497	241.42	1511363	494590	2826	157.36	77	3341.791
3012183	1101206	2454	441.44	1988780	650764	4567	1164.62	90	3343.341
2862242	1557960	1813	408.18	1967176	791573	3383	422.38	90	3345.106
2970218	870681	1867	413.62	1820783	417652	3306	792.16	84	3346.826
3306536	1168964	1878	264.08	1981022	660360	3616	489.76	76	3346.902
581584	1339404	1687	208.82	294451	618797	2993	221.98	74	3348.903
169227	132050	519	297.34	93599	70663	1637	841.82	76	3351.343
2477031	755998	1169	324.34	1443199	357304	1807	522.02	80	3354.094
2117469	854677	1277	242.22	1291934	413218	1930	644.8	80	3355.821
3062975	1231120	2084	490.24	1709752	564638	3724	366.64	77	3356.501
2107019	697115	1212	221.32	1260136	303519	2119	659.34	77	3359.062
2110844	740776	888	154.68	1127798	330720	1600	276	73	3359.743
[truncated: 8,001 more rows]
