# Supplementary material for: Mitochondrial calcium uniporter-mediated mitochondrial dynamics imbalance contributes to contrast medium-induced renal tubular cell injury
Source: Front Mol Biosci. 2026 Jun 29;13:1848361. doi: 10.3389/fmolb.2026.1848361 (PMC13357276; doi:10.3389/fmolb.2026.1848361)
Supplement: Supplementary file 1 [file DataSheet3.zip › Flow Cytometry Assay(1,2)/Flow Cytometry Assay-2/╧╕░√╡≥═÷-2/HK-2 ╡≥═÷ 1/CSV/Ctrl 1.csv]

FSC-H	SSC-H	FITC-H	PE-H	FSC-A	SSC-A	FITC-A	PE-A	Width	Time
2126864	1033918	5682	370.52	1105629	449470	11020	247.2	72	3.348
2868872	1366617	47719	1293.34	1821074	656982	79378	2150.08	85	6.353
3008416	964923	8078	419.08	2490227	775197	31158	1082.88	104	13.061
2251059	766710	4285	549.1	1303508	354715	10764	858.04	70	13.236
2027083	897873	4380	256.8	1255423	441348	11136	560.96	78	13.583
2132018	763223	3009	201.74	1175414	309844	6488	162.68	75	17.254
205040	39568	10286	-70.04	57785	11054	12585	-108.9	41	18.215
2625455	1580131	22166	211.76	1707343	797063	37592	1683.12	87	29.759
2668705	804193	3610	283.6	1564477	385047	6985	360.1	79	34.372
1964093	772927	4372	272.92	1091252	336587	13168	313.48	77	42.009
2213729	675430	4893	319.98	1199453	280151	12317	830.62	74	42.556
2472009	1249859	3178	396.08	1436507	550564	5915	787.9	73	42.929
2869130	1053844	4788	632.68	1903535	531620	15266	1159.76	82	43.342
2985216	1012601	9145	304.7	1753214	519906	20975	807.5	72	43.483
2798009	1177192	7774	2921.64	1776560	561461	21361	5560.46	80	44.089
256713	53670	2122	-56.08	74976	14558	2670	-257.8	44	44.990
560136	1592528	22428	36814.08	315685	808252	70734	54767.24	85	45.475
2749397	1229740	5235	126.1	1464984	610377	17773	707.78	92	47.936
2980773	1024507	7025	526.5	1877359	491776	15184	1302.24	81	48.719
334612	1070166	17950	19674	219451	552478	48183	35380.38	79	49.590
3208524	1626416	63838	1619.68	1679912	832901	91580	2400.8	79	51.079
1928009	696746	2667	147.62	1084089	316129	4990	232.4	74	51.949
2686615	1130428	8279	213.94	1390715	493267	19467	482.62	76	53.016
2154064	789101	4596	370.56	1123602	339712	8875	846.5	72	53.764
243577	296677	17881	25423.66	113555	136964	36144	46785.84	60	54.398
2406204	976448	4176	617.36	1535513	469354	9965	1169.9	82	54.727
2111007	709902	4224	272.64	1303016	345253	9359	383.74	76	54.944
3953656	1430565	5661	1034.46	2393555	823095	12350	2242	85	57.145
2211833	750218	1875	220.5	1201709	316450	1868	59.48	76	61.914
2005706	674682	3903	141.58	1201598	343694	12317	-388.38	77	62.109
2644781	1035303	5103	212.58	1470263	499444	11557	-240.98	77	62.603
1362476	1615347	137068	13673.48	935326	739784	348260	28832.6	81	63.003
184060	445190	27534	4654.24	113409	225772	67259	9107.74	72	64.386
3332276	1699188	13651	552.86	2063782	909707	33319	1942.34	92	65.014
2087876	655887	3566	177.76	1184675	271728	7475	532.5	72	65.333
2688470	1340189	7512	530.32	1729469	721860	26678	502.08	87	66.144
919721	1237698	26563	2504.18	538619	513531	60700	5140	80	71.027
2244582	900322	4012	144.32	1341627	413597	6736	-293.04	79	71.389
116515	34561	20864	272.04	32299	9534	25345	296.7	37	74.072
2684464	1561029	6508	678.88	1789194	769267	10312	1526.32	85	77.011
2402350	1323364	7898	1126.28	1491472	592789	20281	2220.66	79	77.372
2411358	1002570	4873	194.78	1590404	488669	15342	-44.88	86	78.337
1132364	1998176	403543	122122	553314	991270	1011162	216040.3	81	81.637
2880622	1595582	7332	369.52	1632585	790323	23060	545.6	82	87.113
872761	1.24968E+07	21690	1961.4	1558062	1.254491E+07	162715	13650.9	183	88.853
1867861	646870	3622	574.92	1058542	290238	10034	1170.24	78	92.511
2934214	1369298	16376	431.36	1885045	660237	34562	973.32	86	94.105
2559224	1175972	5929	447.94	1552872	620801	16024	897.64	82	98.823
2692221	1100426	5031	566.66	1619193	509069	14938	1047.68	82	99.660
2058413	841052	7111	253.46	1295807	378140	17105	701.3	77	100.075
223919	132322	-1	82.14	59281	35554	-300	192	37	100.610
2652159	939698	6132	527.52	1634124	463707	14845	994.7	80	100.762
2832337	1141648	6797	541.42	1780497	540889	17717	795.62	82	102.422
2409542	949968	4484	673.24	1398052	455776	11518	1017.48	80	111.081
2616889	1342378	9228	586.08	2658712	1124818	34777	1537.22	111	118.593
2073300	871667	4318	423.48	1255983	383577	10787	1079.82	79	125.798
118471	13786	2021	92.06	32205	3576	2265	69.9	36	132.197
2523954	1107163	7307	380.02	1568975	498514	16541	836.26	82	137.766
1986642	670516	5994	246.84	1120780	298712	14126	567.36	78	139.295
1798997	1082333	8325	332.5	1067441	474733	14626	608.36	78	142.699
2846754	1696923	8866	564.76	1668588	718458	18564	1723.04	83	143.867
2173202	993732	7515	559.9	1381730	466664	19214	1067.04	83	145.401
2185803	877216	4810	403.6	1344133	395499	11683	520.38	80	150.236
2316432	944867	6213	880.18	1485209	425906	16620	1566.2	83	153.912
831403	2168150	29606	18856.16	450123	1059810	62715	40753.9	70	154.095
3088882	1538310	8870	917.2	2018842	782199	14791	1760.26	83	157.942
2463439	1505490	2873	232.78	1467537	675617	3463	258.18	80	158.353
2218538	816129	6145	634.7	1312249	387431	16498	1551.28	79	159.197
1750338	600503	5051	374.86	963854	299104	15865	652.9	73	159.499
508868	1304985	22705	30808.3	293833	728364	65605	55379.3	83	162.876
2446468	1074441	3548	542.28	1500364	525946	6420	1392.2	88	163.652
2409663	1607596	15512	4805.32	1286367	768360	33223	10331.78	79	166.036
2736881	1028134	11813	859.18	1685460	528888	31992	1575.12	87	166.770
2275758	890401	6408	333.88	1525759	417057	15772	167.92	83	167.780
2751806	908122	4778	425.08	1683528	456127	11696	623.56	79	168.317
2664773	1257752	3834	3400.24	1791278	614139	4587	7196.82	84	169.834
2295647	934230	4541	873.26	1393646	423009	10119	1091.34	74	170.240
2046037	847210	4739	286.54	1158871	344579	12724	75.64	70	170.335
2222826	1139270	5691	706.26	1370040	476948	16302	1134.72	76	170.564
2316047	906869	6036	535.96	2098668	785759	21157	1488.02	105	171.025
1913676	1377258	4971	505.06	1223904	622235	9594	726.84	80	171.896
3146175	1520732	5091	422.26	1707323	697128	10227	647.22	73	172.064
111453	64663	1207	-57.98	34218	21172	1828	-136.92	35	172.409
1957622	1147351	2810	274.6	1192669	522249	5020	371.2	76	172.832
2794932	1338810	10526	5042.36	1378329	581643	20463	7599.18	75	172.999
268130	264941	192651	3148.86	90542	85561	264688	4502.68	51	174.647
2833926	926533	7941	296.26	1696442	439078	17990	978.4	81	176.439
5308243	4863676	19601	10752.86	4410970	3520026	72048	20512.28	123	177.131
3197114	1570760	6631	349.66	2199849	917643	18696	785.56	93	181.026
1795689	830379	6689	35.54	1059613	382955	19484	-277.76	80	181.443
3558879	1784241	9003	686.58	2280280	996458	23611	1908.46	86	182.583
1375792	1085702	12997	570.42	800448	499282	27085	1037.1	69	182.628
2972922	981792	5406	498.16	1845398	500549	16876	1245.36	82	183.528
1613485	955822	6626	411.36	879251	569808	21009	539.74	82	183.566
2581037	1116100	3009	343.74	1505467	534908	5467	298.62	82	184.583
1930760	703091	3960	545.6	1142612	327342	11149	1023.14	70	184.599
2272013	910460	11399	762.14	1451833	441811	27537	1259.82	73	184.695
2541860	1298521	5558	714.88	1629908	682974	15345	766.7	88	185.986
2306648	1123992	2818	299.48	1176895	497644	4419	606.34	75	189.366
2356688	1200694	3540	397.4	1858497	770681	11425	1152.5	97	190.067
2615297	1038181	4265	488.9	1671296	531943	15195	982.7	87	190.826
2162355	629798	4684	238.24	1066925	265261	11325	138.5	69	191.266
2386035	829752	10777	264.22	1395907	386059	16201	749.86	81	194.227
2437982	863382	3971	511.06	1474617	419932	6880	612.8	79	195.071
1434878	2018285	65149	63978.14	716894	841447	142681	99301.66	77	200.664
2587041	1127629	5694	687.84	1399672	519149	9885	770.1	72	200.784
2019027	752953	5575	86.5	1162965	352433	9915	72.9	74	203.190
253640	45168	327	6.22	71357	12534	165	-138.1	43	205.871
2189989	798070	6153	293.58	1355810	390458	15755	78.3	86	207.839
3451596	2305166	9083	10893.38	3367051	1793134	37468	23068.48	130	212.476
1509406	695358	6004	2156.44	1630285	603584	22936	5283.96	116	215.014
2744338	1618002	12379	627.94	1844095	813902	29507	1391.02	85	221.059
2547531	959378	9115	641.9	1582817	459741	19059	1346.74	79	221.856
2477050	1078446	5431	612.66	1663385	523243	15031	1462.66	86	222.660
2798309	1709626	8567	688.62	1850485	984228	25577	1125.22	88	223.807
1913436	677043	3350	146	1068622	298099	7794	382.84	76	225.492
2697777	1206882	14386	756.96	1844574	714377	37007	2278.02	89	229.839
2479948	1142122	5242	429.12	1518749	557805	14800	618	78	230.184
2347235	850764	3730	457.8	1451433	390925	7324	673.64	79	231.140
2645298	1095177	7340	683.4	1706398	530469	18961	1058.46	76	231.157
2684093	1197922	5130	686.8	1638201	563151	13485	1244.1	80	231.536
660718	1562709	147786	71537.96	395093	763358	370692	129757.1	81	235.024
2707477	920131	6605	245.3	1577261	454493	8269	-48.66	79	235.037
2735248	1035894	6265	628.9	1695938	471587	15007	926.02	80	237.755
2441650	1013066	5611	189.46	1650145	552489	15085	-322.9	86	241.382
2614710	1737104	7161	368.46	1598137	906832	16968	910.48	81	250.923
1963502	799018	5403	544.58	1234678	380398	13452	1231.72	77	251.350
2572685	730039	2423	349.78	1330013	342977	4132	580.52	74	254.328
2157770	792831	4630	261.8	1182512	334387	8725	327.5	73	255.246
2326835	1122906	7401	670.86	1465154	557618	20445	1300.7	81	256.519
2471877	1304127	6583	363.38	1376549	605490	12988	1234.68	71	256.697
2728381	1144918	5264	600.04	1571728	509223	9251	825.86	73	256.773
2725180	939297	4388	480.68	1655640	447926	14265	725.9	76	257.144
3550860	1731934	9924	1062.64	2808468	1037674	32599	2414.14	90	257.159
2643115	733532	11226	445.36	1587801	452163	26437	1295.82	85	258.641
2125574	803031	3927	456.22	1107926	334353	10383	376.38	67	258.792
2612760	1332188	7530	614.8	1676267	632556	17280	1412.8	80	259.418
2046267	766087	4020	450.2	1213049	333059	6766	1369.76	72	259.747
167115	130638	69661	1256.46	48392	37807	89825	1459.5	39	260.391
2569633	1160636	6857	555.02	1595742	558627	19243	1092.98	86	261.720
2976471	1436681	5187	374.82	1637824	718432	10661	1136.46	77	262.178
3410034	1064799	5332	622.52	2886900	924436	18719	1520.34	101	262.381
2779844	1015867	5020	503.2	1720254	489031	14209	1039.74	77	262.830
2646018	1051167	7735	530.1	1561984	521974	21051	1436.86	81	263.470
2295789	1031663	7167	612.62	1320734	464383	13930	704.8	77	264.506
122478	185177	311427	5313.22	40759	59814	423775	7627.5	45	266.482
2402178	1078267	4076	313.36	1552963	536896	11915	228.9	83	266.576
2290512	909913	10826	434.36	1357754	386044	24715	438.9	70	266.636
1773383	672713	3098	495.28	1014310	287327	4946	1114.56	77	268.899
2332238	951035	3305	352.3	1212697	417906	7995	38.7	68	268.994
2684864	925189	14390	546.4	1742279	522138	36734	1337.24	80	269.251
2342047	918822	3699	303.14	1341283	400092	7588	615.68	75	273.849
3039749	886406	3087	248.82	1804449	427145	5865	631.9	82	277.945
345028	330799	25255	67497.3	135987	120960	40813	100888.2	57	278.908
2375531	1111541	6747	423.42	1706221	591820	24491	915.26	93	279.319
3424363	1258594	5536	610.96	2079215	671575	10819	828.34	80	279.568
2686548	880181	8200	462	1728895	518693	25311	954.46	88	279.629
2011970	815390	4383	174.38	1124445	337731	8839	114.54	64	279.833
2794878	1187350	3742	454.12	1648418	582390	7323	932.78	73	280.240
2786503	930519	5346	371.56	1444839	426040	15049	706.14	78	281.604
2353784	710805	2166	424.76	1357407	315714	5246	303.56	74	281.998
2711224	1178982	3608	755.88	1552817	606368	6741	968.26	76	282.411
2146248	873169	9789	581.54	1292398	417436	26293	1480.98	85	284.183
2718487	890678	13348	544.28	1658912	406717	26353	762.58	78	284.471
2472840	1083683	2634	530.24	1501787	550590	3050	1355	82	287.574
2619498	1087173	6760	739.6	1671228	547316	18689	1384.54	84	290.857
448967	48821	2166	-133.24	144976	15618	-846	364.44	52	293.602
2019914	808140	5705	191.3	1385747	431764	18062	714.32	84	293.665
3497494	1252992	10307	839.02	2015632	648969	16008	2419.88	84	295.170
2666103	1100222	6600	595	1367586	518045	14521	950.06	69	295.519
2859777	860690	4211	477.46	1787152	426408	8738	620.68	83	296.921
1831100	1262421	7460	201.6	1150643	562757	23559	482.74	84	301.399
2592709	1149484	9091	619.26	1734969	588895	25135	1368.1	86	303.804
186142	20510	1057	-41.98	49312	5140	1656	-103.84	38	304.462
2244951	748288	8846	26.56	1161351	338384	20226	165.36	75	305.659
1776439	842552	2697	181.42	1025690	417264	7122	502.92	81	307.867
3315452	1708559	5745	245.7	1907089	841127	10919	186.34	81	312.051
2479896	1093028	3373	448.78	1422510	527308	5319	1291.34	79	313.581
1848450	913888	11916	536.76	1107789	397642	22959	584.74	81	326.622
2676477	1493332	20311	853.46	1954412	734916	48959	1800.74	91	347.176
169806	90731	173	-113.22	48840	28560	453	-394.42	41	349.981
756012	1577133	39988	83303.68	457258	1023670	126018	150065.5	91	356.704
3015968	1068227	6841	338.26	1821686	501028	15749	918.14	79	357.460
2888734	1065244	6760	298.6	1729051	509189	12764	606.04	82	365.174
3824351	1959377	6038	7110.68	2629348	1034092	12531	15416.66	91	367.384
2082109	795765	4018	251.48	1143377	326287	5265	24.9	73	368.394
2415912	776981	5171	366.06	1352343	358101	16475	224.5	77	369.403
2311127	1125189	5276	693.36	1560530	528438	16132	903.52	81	369.486
2107570	870729	6376	285.36	1272865	400774	16066	666.76	82	370.391
2301534	902217	4326	348.36	1314444	389543	12981	588.66	79	371.531
4343125	2126322	6176	589.36	3014171	1100609	16471	1150.06	89	375.854
2374907	849000	7452	410.72	1274830	396361	15417	666.62	70	376.025
2066145	1180022	4977	357.22	1241564	503806	16575	211.5	69	376.164
1999493	923565	5834	368.24	1234825	422670	17565	520.9	82	377.178
2345349	849352	6166	599.76	1445045	399043	10227	1268.22	78	377.365
3166648	1259473	53227	1173.22	2042071	706331	113754	2687.44	81	378.038
2122108	1038451	9982	454.52	1248779	482326	17978	802.08	72	378.202
2760279	956991	6451	720.86	1586877	459085	15472	1364.92	80	378.890
1640991	668303	5479	59.94	1054589	322460	13184	694.24	84	380.582
2095958	836096	5849	439.14	1170000	393477	15262	692.32	76	380.873
2501173	859268	8823	616.78	1688880	461415	23728	2102.08	86	381.193
106422	45737	-49	-68.14	21515	11297	-191	-189.26	21	381.247
2670039	1003851	3411	450.46	1733917	499140	7630	519.8	78	381.429
2421118	1345339	7058	698.88	1635820	778831	22327	887.22	76	381.559
1972377	938356	5756	508.16	1226382	450120	18944	1088.84	85	383.472
2575466	1389351	7296	974.56	1705812	731250	23115	2264.9	86	384.187
2933083	1157998	16880	600.8	2002359	700889	52862	1168.32	89	385.339
2724073	1037759	5563	1139.18	1705782	578111	19628	2103.08	85	386.316
537290	1163367	750982	96640.52	294379	494396	1595374	158752.6	69	387.285
2313947	1300947	6035	328.1	1565463	635234	19945	559.7	85	387.329
1868489	758251	5377	519.22	1139636	335824	7659	875.74	70	387.485
2360667	995609	3355	647.3	1470263	463465	7442	1382.12	82	388.992
490565	1315392	9203	3766.58	311743	670492	27898	8798.28	71	389.010
2055435	1095158	3921	769.06	1251293	480023	7336	769.96	79	390.160
3140490	1278277	7247	566.42	2109389	672218	17599	935.14	83	390.341
2476127	1217479	3761	290.46	1306591	532338	6411	373.46	68	390.667
1889438	1158466	6271	527.06	1112477	514037	17426	1466.36	82	392.994
205677	157782	1193	-136.02	111118	93863	3663	-632.82	77	393.827
1840403	798010	7051	934.86	1106099	360772	15906	1743.16	75	394.155
2749345	934083	4027	339.22	1682588	459516	12695	835.7	80	394.841
264422	181558	707	-55.98	103568	72096	1552	-345.28	57	395.461
3001341	1275725	5780	423.8	1928837	628224	16897	1106.42	85	397.535
230159	75387	826	113.36	63183	20784	711	457.46	42	398.809
3061444	1075679	5417	325.62	1884544	525988	9420	1345.2	80	401.144
105065	121562	1408	269.88	31018	40741	1196	207.56	40	401.391
2437088	1519430	12434	548.24	1969364	809525	41435	1010.1	95	401.624
3377168	1494253	6607	740.02	1956004	746644	11838	1589.68	80	402.220
3421710	1378356	12046	896.56	2154892	819114	35461	1996.46	91	403.522
2667246	1077302	4580	434.8	1529642	504033	7217	1080.62	78	404.162
2867473	1370105	4623	3822.78	1757666	680429	9321	7445.06	80	405.207
1934131	720577	3289	563.54	1257946	362308	7789	1656.54	83	406.346
1883736	1.657315E+07	322666	131824.8	994433	8334765	1139634	719301.3	105	412.817
447819	2954433	79257	62975.02	124319	790505	135627	176216.2	38	412.836
1804434	567139	9216	-823.24	1176654	87754	4295	-21942.3	82	412.853
3094306	1290466	19202	683.72	1933011	636918	37855	1254.3	81	413.487
2362589	973431	5652	550.72	1555581	490405	17691	1088.26	87	418.118
1940439	1047275	7326	122.36	1171826	474066	13899	287.14	77	422.093
221206	57723	281	51.66	61452	16025	77	148.22	42	423.301
3059862	1763988	7842	518.12	2402453	1081808	22950	1602	94	428.923
3188334	1647595	20774	473.64	2119736	860519	45085	1196.1	88	439.400
127904	106820	252	78.72	42879	54597	595	8.7	43	460.623
2054587	860177	2797	276.42	1168787	375626	5560	125.6	78	473.094
496706	235319	372658	128166.9	204896	84742	554971	197278.1	60	474.033
2416151	929185	4440	803.4	1386925	439342	8985	1270.1	78	477.557
2495449	872105	4978	519.08	1588850	436384	9223	927.78	79	477.970
1990442	1194117	8000	31108	1150851	542341	20193	56125.98	69	478.076
196535	23107	337	35.82	54430	4311	246	-16.44	33	478.336
1521966	1058284	6724	226.64	984465	462426	17633	-18.62	80	479.436
2016803	1001955	7621	1064.06	1118922	412282	18935	2401.1	77	480.560
1852140	831359	8633	204.38	1178558	386386	17489	510.54	80	482.248
2575353	807630	4762	395.32	1662765	384559	13640	568.4	81	483.264
178069	420657	758	304.88	40787	111760	659	397.74	26	483.288
3283276	1434257	6368	521.48	2094645	729891	14076	1202.36	80	483.963
2833564	1089436	4479	449.94	1679403	503304	9403	701.58	76	484.723
3407716	1299032	14461	185.46	2103261	713210	31868	-187.52	85	485.297
2477024	1128656	5106	756.16	1542443	558694	9444	1091.84	79	486.499
2859508	905878	6364	390.04	1896823	495339	22878	649.08	89	488.304
2004778	789468	5010	310.6	1388980	430348	16350	755	88	489.259
2715866	1156865	9157	2356.02	1756212	540468	16702	4432.72	79	489.722
1215242	522078	2449	206.14	731864	242652	7128	676.08	80	492.121
3909233	1578405	8337	465.82	2387078	766193	28690	1121.4	88	492.994
2858909	959900	3844	500.84	1723859	463057	9171	1221.06	77	493.698
2675521	1010793	5471	550.06	1648193	472165	16080	1054.8	78	493.943
2053920	972056	4444	192.84	1152145	413821	9330	99.8	67	494.082
2376860	776438	8824	536.64	1322750	346944	15260	1536.6	72	494.405
3107651	1583141	8868	364.48	2158925	866256	20757	1506.02	84	494.864
2468689	1034454	5277	451.22	1715891	533644	16221	1098.06	87	496.062
2241722	735278	3507	602.02	1273179	352880	7895	856.7	71	496.092
2160989	1305750	3825	667.5	1475226	727906	11385	955.1	85	496.759
2311500	984639	14687	379.82	1406393	499090	37131	1149.66	82	497.612
2318065	1186396	2554	621.44	1300449	487887	6641	1199.26	75	499.734
2915189	1262435	7296	722.56	1847295	668544	23468	751.48	86	501.452
1652037	586704	2961	338.46	918653	243177	4713	373.18	69	501.857
2382118	808314	4979	465.94	1481744	374263	7951	884.86	78	502.352
2744857	1226205	2564	552.04	1754425	622408	3444	1162.84	83	503.412
2946830	1444441	5851	842.86	1912885	716202	10051	1472.86	86	504.159
3127458	1240231	3366	610.76	1961400	685765	5383	663.38	85	506.761
2001372	1512355	6693	553.98	1238843	766280	18369	870.34	75	507.016
2734871	1519253	6435	469.1	1810310	800235	18744	669.84	77	507.140
2356226	846310	4330	165.8	1375680	387623	8225	258.5	79	508.018
104818	47828	516	54.76	25503	11982	733	102.38	27	508.285
2490884	957248	5411	3.46	1513623	406816	9201	-548.14	76	508.951
2894266	1233971	8683	872.38	1718513	583419	25588	1521.68	85	510.481
2511611	1153221	3719	547.34	1589494	538660	7967	1090.62	77	510.700
2478639	1124772	3248	328.28	1579728	591653	4132	173.52	81	513.605
1091648	799343	991	243.26	449440	268206	1988	11.68	66	514.385
2541008	897397	6392	380.12	1545528	442828	15022	3.92	78	514.618
227118	42420	18579	223.94	68522	11834	23449	510.14	45	516.005
126848	22874	543	102.98	37004	6796	774	102.64	39	521.027
2488654	876700	5442	356.12	1315053	384402	8808	748.88	74	522.809
2673009	962073	9193	374.98	1760874	582119	24356	943.16	87	523.842
145081	25304	2125	151.5	51345	7819	2725	264.5	47	526.347
2717890	1151542	4215	147.9	1604338	571640	5280	60.8	85	528.455
3201752	1390343	6982	618.52	1998472	664305	13829	1575.94	79	528.804
2166420	996965	2552	354.72	1261758	424625	3554	898.44	66	528.825
3120007	1139680	13177	842.22	2138830	642707	34078	2263.08	92	534.155
1035599	1788439	144571	6864.06	661664	747236	354419	14560.34	83	535.279
2319716	926460	5104	601.44	1276421	416431	12833	839.38	76	540.724
1719080	1389713	5937	805.82	1202684	829134	20311	1165.46	93	540.875
2333746	1025481	16540	539.4	1381953	438485	25044	836.84	79	545.150
2409222	1381787	3591	1330.26	1385939	605160	5769	2446.34	75	548.608
2556061	625194	4149	561.14	1479677	291395	7668	1061.48	79	559.583
2638138	1163276	6890	500.4	1603301	531268	18657	830.02	81	561.659
2547991	1108977	8678	304.08	1566790	546079	21384	660.24	74	561.835
2043867	834776	3291	477.26	1161350	382936	6520	997.2	77	562.900
2569171	1267584	6255	1096.3	1628055	591434	16285	2121.1	83	566.371
3111631	1339899	6423	683.78	1812673	648732	18907	2084.02	85	568.347
916994	2415745	17464	17873.04	572254	1324281	56115	38089.9	87	569.905
153306	86403	78901	8014.86	45840	24674	98734	10474.24	41	571.559
3013937	1188182	7770	276.2	1845353	598298	15476	797.36	84	572.738
707700	1036344	250896	83515.56	294614	385767	375586	116191	61	573.405
108352	117238	593	6.98	60532	90476	1789	-131.46	75	574.345
2441728	1010995	8930	2812.8	1571588	493060	20113	5218.18	84	577.059
1839898	1379278	3810	432.6	1126826	614674	5903	754.58	81	581.140
481065	116967	106	29.16	162851	34211	-215	173.1	53	583.392
469767	950771	53807	806.02	303279	461856	149730	1922.8	85	584.060
1998602	946120	6740	2381.4	1200547	444310	14772	4926.92	79	585.164
177484	21187	664	-163.96	49073	6330	849	-462.86	41	586.323
2080718	761555	4798	40.28	1134299	313707	9364	474.04	73	588.105
126876	23632	52	184.72	30156	5266	-450	331	27	588.187
138863	116960	420	228.2	37919	31760	865	368.9	38	590.051
2625604	975761	9200	643	1613848	423058	19646	709.56	81	590.114
2061302	850465	4426	448.36	1223496	369346	12196	687.56	77	591.215
1902767	789375	2797	533.42	1197705	356757	4932	1185.52	83	593.913
1803842	849395	4208	394.88	1029928	385072	12982	595.52	77	594.156
1609292	978329	4102	459.72	946164	496795	13718	1049.48	85	596.444
2185687	1256477	9990	525.4	1364933	631137	32843	1249.98	86	597.330
1584654	913836	5206	366.16	965562	388822	14476	595.36	80	598.237
2645315	1164010	8048	918.28	1628951	562309	26578	1770.08	86	599.884
2042805	721332	3898	411.28	1176729	321547	11975	554.5	71	600.138
2331305	844230	3598	190.28	1425947	369022	7251	160.86	77	601.292
1610059	893580	2608	351.88	849022	356532	5008	420.88	72	602.147
2015343	764047	5111	327.46	1270411	370113	17515	580.9	77	602.278
2633419	1212831	4566	136.76	1632914	567793	9102	365.72	78	602.662
2544192	1044277	5074	267.64	1504660	517837	11937	903.82	72	602.844
2413984	1027681	9178	723.08	1587197	517119	23902	1758.72	82	603.067
2993821	1127904	4272	436.92	1929217	591829	5770	984.2	87	604.303
2224995	1052910	11610	371.6	1358071	445907	27416	1329.76	80	605.435
2051761	1724420	4608	450.88	1237619	767955	14351	1269.86	88	606.419
1910024	1063084	39840	960.4	1150111	512316	67077	1614.22	84	607.421
141158	37267	34	69.24	33197	8072	22	44.92	28	607.574
2285555	984381	7855	233.3	1405935	445539	13638	630.68	74	607.678
2258162	887165	5660	325.6	1447555	459118	18219	617.34	81	608.231
2796423	1227436	3660	1144.6	1665553	625637	6769	1862.34	83	610.916
2934485	1288897	6874	720.64	1847244	635211	14085	1338.1	86	614.906
102929	1374449	1075	285.5	33672	466430	1486	589.96	42	618.818
1991554	914223	5993	352.98	1217366	404133	14237	625.82	78	620.233
2570519	1282450	13330	1573.8	1503535	563110	24508	2238.88	77	622.568
2082679	899969	26036	479.96	1285635	392401	45081	704.66	74	622.677
2382856	851902	6588	183.68	1469719	388360	16365	525.9	82	624.700
2183799	879169	2659	328.74	1308909	383179	3511	862.46	78	630.901
2110217	1571318	5146	371.56	1376310	728818	13470	487.2	85	631.482
2231127	1086083	4621	652.06	1435639	515672	11306	2324.16	88	631.729
2551333	1103265	5357	506.02	1532113	477191	15466	670.76	80	637.176
2841812	1275830	6191	423.26	1737964	648400	18054	1520.44	82	648.408
2654815	1559989	6560	658.6	1667448	659919	15502	1070.72	83	659.139
2296290	1286099	5257	300.02	1433514	633562	11301	439.86	79	665.122
2335883	1551065	6875	765.5	1429470	713239	12300	1655	82	670.101
154182	83141	148	-14.72	41691	22673	72	-196.08	39	674.468
127256	124205	-97	60.58	37468	36894	-597	243.58	40	675.296
2232288	839793	83456	1658.16	1253093	374897	129824	2444.64	76	678.326
2900547	1896583	25903	1126.58	1975674	1067736	46924	1513.64	87	680.309
2416109	1261752	6398	336.28	1494478	575705	13602	744.72	82	683.883
3342779	3318128	7389	576.54	2356309	2208363	25861	2099.46	102	686.080
2164327	776507	4552	380.72	1300176	338496	13812	737.32	82	687.765
116446	75431	223	91.78	40399	27332	490	379.4	44	689.361
2183333	857848	3305	247.3	1285614	350888	5107	554.02	76	689.800
1711871	879323	5186	345.96	1116594	408355	15091	741.26	79	689.984
2167981	819347	3746	116.56	1292856	378518	6956	412.16	79	693.651
1765310	1079607	4270	237.2	1025331	429962	8312	468.32	68	693.718
117805	66373	922	165.92	37112	37715	1963	633.18	47	694.603
1965505	670129	7276	82.36	1295579	321228	17111	-448.54	85	696.238
2778528	986905	12117	463.62	1698440	499107	30882	532.52	86	699.924
2412343	1277540	6124	284.64	1415976	649945	16125	461.5	80	701.644
2197291	814900	5616	433.76	1232634	328058	12540	463.4	75	702.372
2263655	713084	9222	512.92	1991648	584634	23810	1694.6	97	703.577
1616740	1878804	70708	13276.88	1078272	900670	156831	24761.66	81	704.203
3058852	1681014	9309	924.74	2148316	774798	18351	2483.86	88	705.157
2510582	1150053	8737	167.82	1508209	573135	18341	409.26	78	706.150
709311	1005674	20118	80.48	408311	409070	42626	632.36	72	706.635
3115103	1285439	9407	436.02	2036593	735272	27536	968.96	85	706.703
2015000	650565	5586	474.96	1094764	259068	13211	727.46	65	706.874
2900991	968222	12565	265.9	1724293	454469	37700	255	76	707.480
1946689	728460	9045	45.7	1169436	332314	22496	-31.44	80	708.480
2846234	949992	7484	608.24	1813627	442457	19676	934.36	82	709.445
2231586	919143	3490	234.4	1414343	416971	6737	473.82	82	711.355
2357037	1035105	5174	174.64	1264883	451926	13593	23.98	77	712.739
2504378	1219365	6016	8837.76	1613083	606507	17985	17744.1	87	715.080
2579461	1303184	4972	580.92	1497533	579168	14692	1349.12	81	715.601
3319390	1781690	6682	820.52	1636110	818214	20403	1382.58	73	715.712
2334664	725414	2583	215.38	1412402	357388	5475	637.5	81	718.524
1937012	716898	46239	844.54	1248138	345387	74319	1753.34	80	719.215
2679727	1086000	8129	504.94	1858581	610832	24640	900.4	91	720.254
2190282	1037934	6923	656.78	1372421	467178	13503	1327.58	76	720.610
2512077	921782	4996	422.56	1462178	417326	10136	494.96	79	721.760
2629479	1040018	3474	227.64	1536476	508189	7480	684.8	78	723.880
2227704	1177371	7894	359.84	1216831	522388	15234	1409.24	78	726.800
1795250	517935	3545	231.7	955867	221233	7430	124.8	72	728.660
2876771	1552081	10918	1237.48	2135359	945008	32304	2507.44	97	729.706
2889402	1266784	6913	448.18	1764336	650152	18499	1142.14	85	731.073
3096279	1875492	7369	417.34	1713778	877900	17074	1005.64	78	731.983
2900622	1400246	8316	429.76	1954135	788135	26833	239.38	85	732.559
1934757	688424	25595	923.7	825984	234324	36668	1697.48	65	738.345
3599560	1674752	13220	683.2	2343428	923920	23417	1735.62	85	739.877
2622111	1570594	137525	3502.5	1653741	691715	319073	7506.78	80	740.705
3308399	1618688	7543	1286.98	2415653	894576	18587	1966.82	91	742.703
2974218	1091521	28078	893.08	1694784	607082	51570	2314.2	83	747.012
2188666	943508	4643	296.98	1368094	509519	13393	112.98	82	748.724
815262	1424771	514567	19131.62	348586	504685	825590	30517.4	65	749.474
2707528	994972	5603	372.58	1570383	441805	12423	452.78	80	752.208
100016	118503	345	39.7	42591	45428	255	-264.7	49	753.222
1957055	1051940	7900	1772	1199238	455439	12824	3401.64	82	760.223
143049	21058	80	153.8	41172	5922	20	85.2	40	763.597
2059824	772699	4654	329.44	1296211	379486	8239	431.54	82	767.731
2860466	1451048	13772	589.92	1756234	730689	34712	1340.32	87	768.401
3047686	1191731	22190	660.4	1929270	600309	42761	1097.46	87	780.859
3052064	1271626	8609	704.74	2005788	787483	23769	1664.34	88	787.516
1495941	1201183	7206	907.16	1037240	545376	24289	2288.54	87	792.542
2919736	1343707	9206	565.16	1840432	777777	28912	848.32	82	792.855
2089691	705353	4491	802.26	1089660	293341	7356	990.16	71	794.097
2740667	1130079	8209	1219.74	1778091	775841	27580	2100.8	84	794.158
2356831	1076274	5118	449.48	1442152	547962	16719	1484.34	85	794.717
469688	570035	4952	733.72	177658	232243	7439	893.54	55	795.256
1567188	513923	7830	172.8	810216	215040	13238	257.68	72	796.707
2461436	1151553	5385	343.1	1573621	582348	15542	812.12	82	798.048
2188782	950498	7038	556.68	1497946	543103	25727	831.22	89	799.401
2933737	1397301	29679	408.94	1772353	660264	54390	1083.4	79	800.782
2398105	1278924	7949	553.14	1528769	725078	22164	1213.04	85	801.765
212611	223790	1375	-55.5	59514	63253	1740	-29.6	33	801.867
2886220	1252455	6248	352.28	1627747	610083	11055	-64.7	79	802.466
2516184	959003	11217	1754.62	1548889	482087	24635	3592.1	79	802.753
108664	49475	-146	221.44	33530	15299	-969	593.66	39	804.071
3836816	1776207	7600	937	2890673	953294	30502	2700.72	97	805.976
2997250	1290999	8190	896.4	1946335	777150	23516	2197.76	90	807.770
2913398	1222270	6497	644.42	1788684	646619	19620	641.2	80	808.129
2302629	1295423	17301	4986.86	1318217	650007	45096	10313.56	83	808.853
2348586	1612131	5149	634.14	1353296	748171	15860	757.6	86	810.067
2794590	1015795	5518	550.48	1583341	494767	10806	834.16	79	810.584
160188	19617	211	45.46	42432	4345	-151	-175.86	34	811.104
1602823	561083	1954	127.44	875554	233844	3019	296.34	73	812.157
2445472	1005719	5496	331.56	1465438	477332	17063	218.18	81	812.602
2478333	923598	23858	616.88	1425141	437295	50044	953.84	76	813.084
1919227	962427	5227	247.22	1155054	418234	13030	-120.2	79	814.593
2219028	1176092	5657	386.02	1280314	499198	10007	181.02	68	814.610
1809843	511172	3302	189.72	964424	231607	10351	306.86	76	815.860
1571622	606769	11744	402.84	881012	257621	26264	982.04	77	816.353
263764	696863	24387	1819.82	116614	257353	35802	2892.72	49	816.510
210716	8072	155	109.3	58040	1304	285	-151.9	39	816.875
2621137	833730	10218	606.48	1681072	385267	23529	971.94	84	820.124
4131282	1757639	10161	3333.46	2783168	1036973	32208	6860.88	84	820.147
2869680	1364024	6216	720.76	1770064	623305	15058	1205.88	72	820.271
2195830	703431	4685	364.1	1316738	329778	16117	416.62	70	820.441
2504058	934004	7131	543.66	1606787	462762	19612	600.32	83	822.235
1814347	1181327	3456	528.16	1124155	508027	8017	944.62	80	823.273
1586929	731901	2776	411.36	896148	343920	11019	608.34	81	824.065
2461765	1451169	5449	497.14	1571985	708783	10366	858.76	80	824.724
683308	1509475	428290	139558.4	388376	664143	801005	219620.3	74	827.482
3005859	957597	5934	760.24	1734225	478691	16980	1344.8	84	828.142
2405358	1327353	6215	1179.9	1289692	644090	17466	2405.76	80	830.529
2442136	1268079	8148	379.28	1442218	541291	19866	517.76	78	831.106
2085782	963723	12507	139.02	1275711	407041	21950	144	70	831.131
3005966	1341681	8934	853.24	1711909	734127	23939	1903.54	76	831.446
2273027	821183	8604	174.44	1244757	395267	25437	213.82	78	833.012
2464883	1185424	5642	761.12	1447887	505168	14050	1251	82	835.034
2646705	985644	16805	1125.3	1742279	592245	46293	1577.98	88	835.353
2587028	919665	10664	295.04	1629212	437402	21473	612.78	72	835.461
2160265	864697	6719	472.34	1457116	473559	22314	851.04	90	837.136
1741003	573867	3871	116.06	972623	258129	10179	275.94	74	838.618
2515993	1006109	7203	540.58	1494516	481184	14609	1068.74	79	841.346
1986633	879688	6067	515.62	1276163	407211	17287	1065.82	81	842.641
2575341	708106	4133	355.38	1393559	354892	12135	447.1	79	847.824
2386525	915491	8749	283.14	1494718	432230	21365	787.9	81	849.635
2775242	1382711	4101	440.86	1782011	731854	10712	279.32	81	852.222
3442524	1473793	5864	840.04	2318818	794658	11754	1224.44	84	853.811
2265090	774210	4997	166.42	1361048	358441	10952	76.72	79	858.283
2277686	871877	4356	480.16	1270271	401307	9636	1301.96	79	862.810
1580443	989535	5156	308.16	916975	459131	14363	409.18	80	863.676
2864742	1563350	6627	722.22	1563096	787642	18858	1834.88	83	864.218
3547419	2811040	12452	1283.72	2679082	1442236	32179	1824.94	98	880.142
2045586	849088	13685	425.1	1132723	372303	26873	600.78	75	880.589
3058202	1265934	5742	550.12	1900159	635643	15318	1137.48	84	882.663
2030904	790140	9636	684.96	1324139	399025	22235	869.1	84	888.569
2703297	997823	11345	472.7	1727618	498329	27854	814.44	84	894.499
2297830	958617	3508	499.88	1336732	436184	6118	980.48	78	903.722
1996746	706975	5174	207.64	1106377	320703	12332	366.52	77	905.739
3069776	927873	9867	757.62	1805786	457911	26054	1444.44	77	905.954
2633543	1018461	4623	542.78	1709224	514238	7433	976.38	85	907.759
214801	127709	1385	386.1	190063	196630	11116	1936.76	173	908.143
2743004	1139005	4979	482.94	1494632	470341	10048	991.28	77	911.351
1954950	604645	18069	459.34	1102219	267981	29155	708.3	74	912.412
2624473	1073815	7901	685.86	1701370	564971	21445	1255.7	84	914.951
3315979	973956	9743	289.98	1892942	513192	17378	307.08	83	916.256
2200487	939259	2360	439.6	1262659	429674	3159	821.74	77	918.753
1923499	842175	11045	249.7	1096793	365961	20896	752.56	74	919.015
316115	470863	1335	-44.9	101470	201807	2593	-4.02	60	919.766
2525606	1601184	25261	23325.46	1610697	798789	48356	52106.16	85	921.152
2767082	923048	4598	585.28	1661691	440967	13797	741.42	83	921.758
2539285	986723	7331	492.66	1691142	502198	22704	836.44	89	923.104
2757160	1232740	4440	726.4	1855493	666457	8169	1244.34	84	923.599
2881200	1243496	6971	230.06	1785062	568660	15167	572.62	73	923.735
2793182	1974720	63079	9488.94	1796561	957899	148955	20032.3	88	925.749
2360624	877494	2708	324.88	1436772	415294	5689	762.54	77	926.699
2493400	877009	8830	433.8	1479298	448190	17727	720.22	79	927.519
2233809	817074	4537	255.82	1376069	405364	14013	105.18	82	928.750
166603	83959	141	171.26	45259	24060	-157	249.98	35	929.142
2195995	828744	4870	532.2	1272388	368053	13561	781.46	74	929.240
619413	806254	28392	42548.12	332657	404481	64495	60779.7	77	930.644
4369537	3081884	7606	668.16	3408501	2296406	25284	1935.24	103	930.720
2579948	1395638	7323	1630.78	1767824	693966	20763	3454.18	87	931.680
2446719	1745944	136388	210168.7	1784569	1607300	347620	472590.2	115	932.448
2859615	1268184	7136	711.96	1749487	607017	19606	841.16	79	933.200
1845444	710874	9959	140.74	1186537	355614	26888	338.68	78	933.461
3012099	1498894	4996	586.56	1726963	806596	7894	1140.84	80	933.934
2368903	991814	16291	366.26	1460278	505263	28865	1156.9	80	935.588
256150	195175	2582	159.52	117666	87240	7816	107.76	72	937.191
2390769	1321381	5703	441.58	1524509	645990	19456	978.16	83	942.787
2934938	1642707	13309	15621.74	1827130	944061	34929	32590.94	82	942.934
3225432	1537295	6412	664.32	2146886	772610	15903	1162.58	85	943.660
1844948	814273	4340	387.4	1095703	362541	14691	559.26	82	945.558
2094121	842402	3741	267.26	1153149	373255	8747	128.42	75	948.159
2683538	1874970	11123	489.78	2012803	1112463	38194	1247.84	99	949.061
2269381	1350857	6919	1131.34	1364722	623696	20458	2446.88	81	949.455
2260571	763957	4774	306.64	1373916	368545	10909	866.74	72	949.574
2322090	985664	7710	327.6	1531698	468394	19861	579.46	77	949.634
530027	1067978	360478	116966.1	263814	455938	686886	190152	63	950.145
2996623	1020942	9769	232.34	1615812	470462	23746	1204.56	76	950.569
1516161	1311040	11267	353.62	875175	600866	19245	641.7	77	951.138
2272621	941069	10827	330.22	1276390	493518	17525	-7.5	77	951.804
1858712	829991	5788	362.68	1156340	394796	13661	695.46	80	952.963
2128627	801568	4746	308.56	1112913	322769	13532	227.52	77	956.136
2341508	919638	7252	558.72	1232648	472855	18815	1190.9	76	956.609
122701	75339	172	5.92	34518	21332	-199	-298.14	38	957.833
2196522	696154	3947	191.42	1209635	313772	7180	409.8	74	959.572
2125977	945538	6779	418.94	1308418	463461	17247	758.42	84	960.424
248993	341494	2830	468.8	65769	96212	3804	622.44	36	960.707
2675006	1090503	6565	377.9	1476653	543835	18199	375.14	79	961.525
104713	87002	42730	1147.8	31146	24482	55490	1599.4	37	962.267
2411735	884941	5274	457.64	1285334	382984	8875	664.5	73	962.605
618372	1680963	13331	17757.66	378754	845064	34419	31858.34	82	973.293
1407281	1644794	4176	737.36	947326	774225	16742	1631.12	94	989.287
2394076	1606420	5128	1883.08	1382175	749856	10317	3128.62	77	998.766
2264497	1001666	4306	646.16	1364951	507344	11077	1195.22	85	999.900
2320894	891568	12593	420.98	1322533	387919	18986	798.96	80	1011.614
142095	32938	213	47.18	38301	9037	19	-110.66	38	1017.386
3785050	2089602	42539	1449.54	1943765	961954	83210	3016.6	79	1020.648
2330831	776873	6375	194.5	1331071	355481	15637	467.82	72	1020.679
2715025	1250999	7319	1196.34	1795865	600453	18726	1687.36	84	1022.666
2853011	1145611	6672	383.92	1753310	546207	15293	-72.02	78	1023.166
1707689	1971014	20249	9813.14	1107685	914153	61304	20461.44	89	1024.720
414861	46092	8523	29.78	126585	13786	11269	127.34	50	1027.784
1986838	834038	15819	331.34	1169853	382872	34167	951.62	78	1029.969
3352655	2154064	12197	644.42	2096858	1112774	34094	1411.84	78	1030.095
3268783	1425239	7673	817.78	2064536	778595	22385	1926.1	89	1031.223
113251	69622	1853	24.58	33814	21946	332	152.52	40	1034.286
161632	211051	496	78.56	56219	75996	665	-100.1	48	1034.808
2970868	1219915	10330	462.8	1806923	537397	20931	90.66	81	1036.318
2821798	1076680	7336	561.96	1660226	479791	13509	648.74	77	1037.082
2473778	1848988	2355	551.3	1434327	971743	2163	930.18	76	1037.338
2571154	1184853	5513	403.18	1585455	657523	17871	986.06	85	1038.023
2897050	1285930	11892	603.12	1986114	695651	31209	1411.74	83	1038.110
564809	1174531	139999	140007.1	284651	567446	314038	219977.7	75	1041.231
2494267	856650	4998	290.28	1496117	390388	15174	-20.36	79	1042.459
2609053	1133838	4875	775.5	1700210	590266	13687	1610.82	81	1042.750
2816458	1244931	10025	512.5	1796520	663383	29282	502.52	84	1043.021
2674815	987299	9238	740.68	2339490	761466	29274	1921.64	105	1043.164
2194769	969256	5106	91.16	1477587	474589	8540	100.4	82	1044.877
2906082	1406064	12359	759.74	1832423	664065	27102	1172.72	82	1045.609
3311273	1714897	9514	756.04	2266176	1032297	19880	1696.8	88	1046.425
2008618	794620	5202	622.72	1137757	325249	13278	776.08	66	1046.505
2909204	1262936	7433	958.38	1798333	591612	14308	1312.88	83	1048.463
3137901	1328099	9368	570.48	1912114	668427	18403	911.58	84	1051.161
1876635	1210628	4925	745.5	1346062	672550	12594	2106.84	86	1051.313
1893919	1051277	5657	765.02	1331492	506703	16764	1668.04	78	1051.340
1888198	739555	6068	450.48	2076270	629952	28119	1420.34	110	1051.638
2032155	827513	4556	428.16	1147595	360951	11759	509.74	78	1053.930
3350973	1541241	8568	1943.48	2636015	1166447	30628	3628.08	100	1054.050
1913554	749031	4381	556.66	1126727	327339	12116	902.76	76	1054.767
3282173	1252582	8135	524.1	2112553	718313	24740	1190.4	84	1060.095
2070155	733502	4516	312.76	1222988	335865	10449	699.14	76	1061.472
2029292	769143	3099	331.14	906104	294595	5628	329.08	71	1063.332
3595131	2184806	9879	1904.94	2187093	1137424	30728	3906.08	89	1064.908
2320498	906369	4513	294.18	1287371	413812	9816	752.76	77	1069.919
2652215	1555890	9792	797.12	1744555	849481	26169	2192.34	81	1070.093
2571770	1053720	6843	276.98	1453091	479356	12076	188.36	78	1072.841
2379798	1103651	4521	479.06	1654303	557709	14756	1176.16	88	1073.971
2580831	962657	3385	143.1	1374471	445409	8155	33.3	75	1078.168
1833892	664798	4976	428.36	1116729	301840	8545	974.7	80	1082.795
2974029	1395804	5180	798.8	2004389	718334	10351	1352.86	86	1085.467
235782	49689	3099	-563.86	66328	13588	-643	-450.98	43	1089.661
158581	88799	270	67.2	52336	26868	254	16.44	45	1093.706
3012349	1345497	8770	823.2	1853355	681687	23232	1242.52	92	1096.355
2536616	977527	6747	341.42	1490563	451362	15071	368.06	78	1099.743
2476974	1018509	6856	515.16	1296280	477323	14794	728.84	76	1101.426
2034213	798669	4169	334.34	1204540	382273	10717	1071.62	85	1112.877
2683957	1245734	3199	600.14	1498066	551916	3947	677.42	79	1114.070
1194024	2100941	247778	20765.08	681814	1008053	546389	43450.54	78	1116.219
3493737	1560191	5294	660.84	1997147	785752	10641	1455.26	80	1117.465
1873093	898064	6703	174.58	1145810	403166	12118	-350.52	77	1118.639
3058436	1618947	7082	549.52	2008402	780447	22490	885.4	84	1121.069
2093419	1131522	3431	480.66	1321661	566578	6611	668.46	80	1121.487
2361180	937969	5206	660.16	1498497	457125	11645	650.7	84	1122.658
2562298	1467789	3557	514.02	1469462	665727	7207	1121.02	69	1122.670
3293375	1653400	6297	604.42	1987100	791269	10888	1398.68	75	1122.788
2048942	792568	4120	355.2	1200032	328857	7967	737.62	65	1122.878
2278935	814699	4336	235.96	1349050	352935	11888	284.68	66	1122.950
182385	247620	428879	10213.94	78798	90235	667231	17083.66	52	1124.145
2922332	1576764	8726	14941.36	1833749	793909	23124	26730.64	83	1124.510
2386867	1128288	7235	3145.1	1648268	540021	23076	6571.36	89	1126.587
2099094	832251	2869	518.34	1229379	368880	5316	854.76	77	1127.927
183704	15854	324	162.64	53406	3585	529	250.94	38	1128.243
1770965	787670	4575	374.5	1122998	355598	9411	776.46	80	1128.957
2146307	693944	5484	475.24	1232181	358653	16749	832.14	78	1129.891
2985856	1186629	7436	320.96	1714828	579436	13361	541.46	80	1133.936
2070609	2709286	230132	42245.52	1022649	1424404	618723	85140.78	86	1134.961
2561472	1147208	9829	387.94	1720338	625530	27072	1042.92	83	1135.640
1728319	897396	5449	12400.14	1059286	424706	17384	22644.24	78	1136.237
2098952	859706	2284	407.24	1254047	366547	2749	725.14	77	1136.980
1668121	567344	21580	386.8	913665	248487	31349	141.14	76	1137.826
2408729	1122509	5538	209.68	1569384	595286	18855	-274.7	79	1137.881
2813801	1028645	5408	425.88	1408618	435019	8070	919.2	63	1137.932
1859357	856152	8137	106.82	970297	376361	19859	114.74	61	1137.947
3212153	1347448	11449	517.14	2090103	767946	36587	1525.82	120	1139.476
2570126	1726510	19367	668.62	1549069	895444	43739	1393.54	77	1139.654
2777147	781934	5462	349.32	1534180	355434	11440	476.4	65	1139.691
127336	0	217	409.62	23706	-6032	77	409.22	21	1139.784
2123065	898909	5546	530.56	1208490	397814	14650	719	74	1140.165
1668421	713630	4400	516	962663	326822	14244	732.84	77	1140.622
1876619	917044	3814	290.04	1132143	395883	10686	385.96	72	1140.731
2458098	1522014	4325	565.5	1553681	748401	9104	600.44	80	1141.973
3296665	1393513	6955	568.3	1863766	697461	15333	747.38	81	1142.560
2565963	1119949	9999	191.14	1510969	553785	28974	75.64	82	1144.171
3001254	1068535	5153	321.58	1665307	499576	8541	308.26	79	1144.422
2016319	852090	7329	302.94	1323105	421230	23973	139.78	74	1144.506
2440162	1321473	6013	513.18	1422936	582299	16765	1034.9	78	1145.941
1875328	978614	10790	448.4	1217048	496147	27168	1388.48	77	1146.154
2556417	787845	5269	465.34	1388698	363861	13258	749.88	70	1146.269
3628365	1088083	5461	557.46	2301372	566739	12179	1055.94	84	1147.885
2262651	935759	5661	524.46	1514256	450088	20938	944.68	82	1148.622
2550214	1451369	7599	1948.14	1705238	673843	19436	4160.96	76	1148.654
2624809	899210	4932	429.52	1586791	400486	11484	723.24	82	1149.843
1585495	4194406	120507	6356.02	855696	1753027	241069	11730.34	74	1151.875
2196463	989153	5723	491.78	1546878	517451	15514	1128.04	88	1153.088
2814126	970783	10365	343.9	1774106	479585	24418	654.48	82	1153.860
2445953	888918	2135	492.1	1512635	411451	2345	964.7	79	1154.398
2049333	571792	5538	142.68	1177301	265204	15642	-155.88	78	1155.291
2435658	887348	4885	228.1	1450832	399096	15199	167.14	83	1158.036
2604658	1027446	6700	500	1503062	495337	20895	1472.7	78	1158.506
2201350	768469	24044	850.84	1384866	401004	44079	2326.94	73	1158.558
2214716	718886	2603	649.58	1194484	301644	3917	784.62	77	1160.230
152415	22538	712	70.32	38133	5387	721	86.06	31	1160.510
2067641	1021096	6933	566.38	1226791	492036	19751	834.86	87	1161.444
2323705	884138	8267	134.62	1514624	477815	22768	43.48	83	1161.847
3287653	1377537	5372	490.92	2001809	695772	10039	775.54	83	1162.466
2224632	1060830	2694	449.84	1461876	539953	5814	579.04	84	1163.723
1938285	929564	7490	1329.4	1273284	488741	17321	3197.06	85	1166.135
3062475	1382047	8494	441.84	2177924	791218	23078	492.08	88	1167.173
2766803	1248128	14357	823.02	1984949	877821	35617	1048.62	96	1169.158
2972778	1402638	5792	573.12	1974013	803716	18832	765.52	88	1172.728
2430992	861248	5390	477.4	1403333	448476	15383	1143.38	81	1179.529
2349849	1000631	4009	464.74	1433797	492412	11622	1128.92	83	1182.571
1574746	945586	8261	509.46	1032276	455961	21323	1601.78	85	1184.064
2501427	937971	4651	426.86	1554935	431670	12656	1142.16	81	1193.323
2339580	1251555	6920	440.2	1467084	651574	15977	744.22	77	1193.444
1959539	1563582	13861	1221.46	1342188	760676	31745	2019.7	82	1193.847
873861	1369855	62812	14518.32	533847	642739	140447	26378.42	80	1194.871
2767054	1003337	6033	355.38	1759709	505827	16814	839.04	85	1197.418
2215059	880729	5934	383.24	1343613	432883	15850	1020	77	1198.051
3385407	1251276	12418	668.48	2341312	691854	27802	1503.72	90	1200.974
2553202	974846	5060	451.6	1596391	481591	14069	1130.34	83	1204.983
1822322	979571	5695	611.7	1221869	484714	16060	1430.6	87	1208.621
2809388	1105244	5355	568.3	1825147	551244	13857	959.02	80	1208.832
2579185	1174527	9773	531.78	1680859	526561	24626	1140.36	83	1219.859
3457159	2415988	159004	12095.44	2409163	1191483	374421	25513.06	91	1226.006
126717	151498	98120	3477.2	42663	46288	131577	4236.22	44	1229.173
2420310	1046621	6573	609.78	1500354	536115	16338	1542.68	81	1229.890
2944627	1308827	6654	655.44	1721585	621745	14174	1234.64	86	1231.903
197625	26059	675	-132.5	53200	6639	524	-215.36	38	1232.530
2688333	1173847	9082	389.52	1776067	705872	15471	708.06	85	1234.137
2126977	767108	4694	500.84	1299863	334621	8933	1497.38	79	1238.049
3031954	1597662	27869	464.34	2066809	955244	63429	966.94	93	1239.936
1838984	551392	3180	67.8	957984	215562	7113	85.18	65	1240.092
2037360	1439737	13524	977.64	1417360	816211	48732	1712.52	95	1240.938
2141553	707424	5005	541.3	1268367	328485	7993	1018.98	76	1241.562
1247378	594624	29331	650.66	702531	251237	43261	1311.46	70	1241.791
2920355	1599824	6989	768.54	2024064	837046	22817	2293.62	92	1243.238
2170280	1061694	25726	902.36	1247735	526894	53325	1658.5	72	1243.316
2833045	1277859	5752	391.72	1745926	716447	13794	844.84	81	1244.618
145559	203600	4997	135.42	51743	68964	6194	524.84	45	1245.385
3636174	1402060	20235	700.1	2279466	759156	44040	2220.4	84	1245.817
2247352	856514	6889	456.54	1324476	388961	15110	650.6	71	1246.001
3470306	1526139	8271	569.06	2370421	892614	24670	1159.2	90	1246.700
302171	1092246	1255	621.3	91458	315900	1248	699.28	47	1249.657
2750252	815830	6159	457.74	1573547	394958	18649	818.14	84	1249.793
2518962	949951	2098	385.28	1427224	404379	2236	1000.96	77	1251.721
3312135	1573226	5232	783.52	2216151	808138	8121	1741.06	84	1251.993
2096962	630898	6673	309.78	1151372	278264	12678	819.08	76	1252.793
2498722	981321	2725	517.5	1545112	441401	4098	295.28	74	1253.058
2611069	1257521	6381	414.66	1636109	659974	21651	807.86	83	1253.584
2647052	1279474	7305	394.3	1609686	597493	23179	747.94	83	1255.035
1894531	853232	6377	314.22	1134212	389817	13937	317.82	75	1255.625
2842514	1183611	8746	411.56	1974520	688224	28504	1025.44	93	1256.669
1678428	639870	7768	49.48	970889	265165	15008	-585.12	74	1257.594
3143192	890554	4134	445.24	1734341	458612	6726	631.36	81	1259.807
2307577	1265923	7933	282.38	1431682	640365	19152	505.72	84	1260.943
2383219	856209	7655	310.3	1424645	407364	19058	214.88	80	1262.316
2931629	988180	4355	637.3	1773890	468992	5990	1150.4	81	1263.964
3113738	1593000	15581	6830.66	1925107	774770	37547	13746.42	81	1264.396
2708568	1332108	6315	418.9	1753944	585353	17440	597.4	83	1265.983
2594772	1343184	6327	493.22	1568647	682325	16902	1262.72	84	1268.692
2670085	787094	3816	378.76	1543314	337522	10328	575.08	77	1271.111
1772680	865502	3860	458.6	1064664	387851	6755	545.3	80	1274.931
2782931	1557681	29740	1739.4	1704707	748883	52316	2697.76	84	1277.725
2648588	1043089	12431	542.66	1763322	540464	33165	1844.9	81	1277.881
2335915	768014	5555	474.3	1383810	395672	13678	1135.08	79	1279.152
2797928	1538551	11189	1647.54	1869575	705526	26414	2906.04	87	1280.955
2770803	1455320	6845	1661.7	1849417	721147	15666	3448.76	85	1282.924
1916236	816552	4160	410.6	1102156	349733	10061	1004.46	76	1284.838
2581434	1396758	7174	594.64	1776308	749166	19799	1515.14	91	1285.456
1719046	931537	5481	392.66	1005764	439911	14734	798.24	83	1287.772
2843336	999522	5303	474.58	1731207	482623	15904	1496.44	86	1291.497
2989812	1411486	7936	799.96	1962704	779989	25643	1894.98	89	1294.333
2783721	1312586	10053	825.58	1758064	619092	26077	1705.22	82	1306.998
2985594	1233354	5677	332.22	1915219	616609	13210	465.6	83	1310.371
2718138	1618358	9109	586.74	1852677	807489	21176	798.36	85	1322.682
2842022	909622	4435	490.1	1696991	432819	12251	1061.86	81	1325.943
2190896	1023111	5627	533.22	1215631	418262	11897	1128.42	76	1328.435
1851268	1347864	13358	4335.88	1150091	622043	30368	8456.48	83	1329.913
2920294	946701	8234	434.24	1659426	479251	20309	619.74	83	1338.386
2537291	1502545	6545	433.7	1727765	745200	21889	842.54	87	1341.733
2543535	1114252	9537	1694.82	1419549	583559	11885	2605.1	77	1342.903
2389769	1062365	13923	473.78	1389751	456265	24366	1034.76	76	1344.055
2370355	1105381	31031	787.66	1330429	468834	55663	680.18	68	1344.119
2691646	1280149	6225	230.5	3190061	1086004	25137	736.82	134	1344.385
2542327	897375	3266	277.76	1446891	407125	5598	342.28	73	1344.999
2990832	907678	4808	493.88	1948363	465876	9284	1033.24	87	1346.912
2843979	923748	6754	368.44	1661821	402676	11072	603.92	78	1348.030
1811054	1859789	16756	1625.16	1388481	974545	47019	5270.34	87	1348.071
2748421	1303473	6865	394.9	1686840	686360	22848	900.28	72	1348.097
2314402	700552	4009	345.74	1363791	311906	3694	536.84	77	1349.193
3666383	1442156	9283	391.38	2474980	904500	29543	442.98	96	1350.018
1753788	513270	3833	591.38	930289	236468	7083	753.38	74	1351.448
2234355	937319	3410	364.6	1211080	380981	6356	722.16	71	1352.079
2150615	598874	6970	400.2	1227082	291225	11747	824.42	76	1352.945
241253	41129	346	-30.44	81805	10756	409	-192.26	42	1353.092
2026269	755100	3941	340.26	1159383	341520	11402	389.72	72	1353.167
2191424	880161	9295	360.7	1257922	401234	18411	330.46	78	1353.896
2927349	1506031	27589	1075.54	1824142	897171	59118	1249.48	86	1354.856
2046367	741064	7023	178.78	1312309	337705	19886	-83.04	83	1356.979
3062521	1684566	9437	798.82	2076192	862609	26299	1375.14	82	1357.072
1929570	801108	4855	601.3	1155498	363899	11342	1351.12	77	1357.787
2498247	1112254	4492	658.12	1523956	514975	8322	764.92	82	1358.781
2539390	1865551	6204	511.44	1559294	947258	16271	1560.06	76	1359.128
2194735	978837	19155	677.3	1193875	394128	38848	1020.28	75	1360.263
2951394	1496524	7351	2664.86	1904317	762970	25241	5458.26	85	1360.826
2483846	863738	5808	453.88	1648001	443358	15264	937.04	83	1362.085
1811541	759669	5345	2042.7	1152505	380631	18818	3115.48	83	1366.704
2100073	861613	11948	323.28	1169819	391267	17108	341.88	72	1367.313
2463960	962433	3668	653.48	1391388	415571	6690	1341.4	75	1368.335
3194353	1353170	6877	610.22	2093110	704119	12164	1694.04	84	1371.639
2167211	1488539	17669	6292.34	2122855	1141354	63697	15591.42	115	1371.916
3181075	1283929	18178	722.08	2241168	789999	50419	1304.34	100	1374.855
2156032	598080	2826	25.36	1236712	264358	4609	-141.26	71	1375.282
2224749	977181	6170	423.2	1383751	497032	17477	937.22	80	1375.768
2664701	1.074132E+07	120824	7955.64	1523151	6331094	259694	17709.84	84	1376.717
2378725	978770	7115	478.9	1410074	405539	16993	694.98	76	1376.989
2182335	875992	8398	605.28	1291077	350050	20973	1073.78	71	1377.100
2708774	1292365	7813	387.18	1808869	619453	19849	619.14	86	1378.254
2602591	957376	5215	597.9	1537921	442161	10943	1176.98	79	1379.698
1847316	827567	8732	294.52	1161670	397641	22208	1054.88	78	1379.994
3029585	1019369	4575	855.5	1746203	473565	9826	2176.36	73	1380.016
2367377	1523247	2594	482.84	1460578	674353	5211	677.46	81	1381.268
2910913	1104517	6720	327.2	1769691	554873	15747	616.42	84	1382.842
2263516	924916	2441	576.26	1305387	388163	3448	676.28	76	1385.026
2111014	733068	4445	348.7	1239252	306811	9201	458.86	74	1385.731
2222705	732250	3958	772.88	1225355	314258	5858	1535.88	73	1386.711
1335560	1323720	117624	15829.64	762291	650501	306534	32273.24	87	1390.909
2796868	918825	6077	1001.22	1637368	437986	17787	1558.82	79	1395.039
2263204	977540	10808	376.88	1404026	463646	27599	857.14	82	1397.298
2459418	1324965	5278	399.08	1603706	650730	8898	524.28	83	1402.646
2327568	1119727	7221	330.06	1492081	520789	14324	795.64	81	1404.233
162870	126562	431	56.66	79493	52336	1031	261.66	57	1406.681
739065	983915	623283	13276.38	307978	345468	963104	20604.44	62	1407.221
3907148	1951237	9444	761.84	2318184	1004848	24081	923.66	86	1408.368
2521082	1406126	5923	525.78	1674557	689699	13050	1027	85	1410.425
2506015	1305709	4802	595.72	1585720	591226	9189	910.54	80	1422.994
1889765	1191859	4905	227.3	1209771	532466	12163	892.18	90	1425.454
1864629	773622	5850	301	1079217	344461	14466	314.76	79	1431.619
220383	246600	196022	3077.92	73390	79232	274888	3767.68	48	1437.081
2757737	962071	4738	243.68	1587744	484605	10386	36.96	79	1437.299
147332	59413	-186	-76.96	41262	17219	-250	-101	40	1440.079
3217955	1556671	10064	871.04	1985491	752416	20206	2206.16	85	1446.534
2366517	995789	3328	491.08	1289824	470035	6229	878.94	77	1451.105
2359092	970745	4585	552.1	1439300	475512	12550	1373	79	1454.151
143874	296245	707	73.02	50826	146189	1504	-314.56	49	1456.084
2562261	1016380	5349	673.14	1583693	534313	15187	695.82	83	1456.132
2373235	1395104	3569	361.34	1392651	580169	6738	300.68	77	1457.632
2201381	798028	7103	473.58	1441345	431952	21542	1600.12	85	1458.227
2601142	905103	10084	642.24	1589988	390692	16046	1558.56	79	1460.994
2040774	862649	5326	259.36	1328313	446866	18502	717.72	81	1461.441
137563	127073	712	82.32	54915	68020	614	143.04	62	1462.717
2698645	1793183	6018	515.48	3109444	1315819	22763	3006.18	147	1462.780
2765638	800835	3738	415.68	1656801	397377	6707	948.02	82	1463.760
1790182	860023	24688	661.68	1069887	382576	54555	1534.3	78	1464.438
2505379	1115341	22754	3524.44	1596007	557632	47962	8894.32	84	1466.028
2877104	1074893	10843	265.98	1757948	541383	25086	-43.04	78	1466.261
132394	237726	667	-161.38	48785	86125	770	-502.8	52	1468.182
2870870	1310927	52019	1181.34	1875735	687624	98378	2900.08	85	1469.122
2786897	1727260	20045	3084.7	1995055	961959	57515	5745.9	97	1471.507
2940864	1224646	34082	1109.52	2022120	777028	85268	2410.48	94	1472.817
1763457	1244069	8604	609.44	1229223	747689	28934	953.24	97	1473.093
1932339	575550	1147	358.42	959166	220645	810	619.6	68	1473.858
2415722	1658503	83664	25635.04	1331314	1068050	279652	59321.72	84	1473.965
3143931	1489057	4450	608	2024515	769187	10477	1052.22	85	1475.827
2660096	1008876	5849	723.14	1539678	556665	17234	1718.24	84	1476.727
2713089	1061334	5124	325.64	1523292	501629	10016	291.76	78	1478.360
2945850	1069488	4904	383.44	1987748	557065	12896	1154.56	85	1478.875
2157445	2474516	142036	3818.96	3157820	1839695	355542	8990.12	213	1479.388
2527374	1081048	5471	681.06	1631905	479404	11616	1015.76	71	1479.521
2013454	1065405	1836	364.96	1216499	483848	4230	694.8	78	1480.363
2065415	931326	16745	836.7	1323380	416089	32228	2500.08	76	1480.462
2819923	1129223	6995	520.7	1891237	593998	22598	725.28	89	1481.877
2778185	1112097	5419	474.34	1673592	591703	13315	987.9	83	1484.423
548963	1411326	25559	38996.74	414818	914373	62203	70077.58	88	1485.631
2330418	1104463	8055	526.3	1383646	547183	21458	1142.88	84	1486.762
2127820	757557	3586	161.96	1222853	351554	5496	-201.44	77	1488.112
1064908	328810	7377	251.22	334015	95101	10195	290.7	47	1488.150
2181034	745398	11070	202.2	1190366	342668	21519	37.34	77	1492.455
1778188	806278	6882	957.52	1088479	354922	12649	1787.14	73	1492.732
2739185	1040410	6762	366.32	1667344	499384	17916	911.76	83	1497.257
3179595	1831129	11146	3278.56	2215510	1104356	32344	6304.84	84	1497.722
2501699	1026289	11102	590.72	1628518	562536	29891	1211.26	90	1498.193
3365500	1587246	5187	600.82	1456023	693683	8157	717.02	72	1500.564
1858498	653066	2491	208.26	1144522	295335	4641	-52.74	79	1502.831
1990814	1792223	10386	109.96	1231250	904075	23463	239.18	81	1503.869
1865990	1473286	7923	5525.78	1177797	615664	16076	10447.36	76	1504.078
2727008	1080193	5946	477.56	1670266	524347	15530	692.8	80	1505.469
2825188	972431	3809	203.74	1663659	469431	7913	407.18	83	1507.891
2563886	1098220	5482	275.52	1461715	515877	12507	519.02	77	1520.502
861481	2089953	141689	41236.54	538970	1055220	374152	89495.72	105	1521.431
913568	300355	1320	277.2	411230	112286	2449	958.14	64	1525.968
3119903	1575773	5405	349.3	1830273	852492	13059	751.74	81	1526.112
2725930	1188263	5672	348.92	1742997	608018	15560	286.6	84	1528.467
1155044	1829929	208255	125562.3	616447	792296	451324	206008.6	75	1535.065
2126426	1104772	5432	1093.52	1288296	542357	16143	1486.98	82	1538.600
3352835	1632330	13784	759.24	1966658	851995	32324	1303.64	87	1542.874
2568167	896989	4842	363.12	1577127	416174	13103	418.58	80	1553.768
2489237	1294783	5561	720.46	1625014	652439	15935	1180.1	85	1554.375
1878260	649477	3462	158.32	834511	255376	6575	-246.5	68	1556.463
3104390	1226782	4254	299.44	1890704	569717	7620	214.2	82	1557.733
2426956	864840	2744	550.84	1442234	383871	3997	1230.42	78	1558.526
2470515	1002383	5756	659.16	1515780	493209	16071	1291.06	78	1558.675
2074294	1308021	6518	616.48	1264889	611825	16682	1401.52	79	1560.680
1998503	693458	9933	364.38	1188627	323883	18369	535.34	77	1562.418
2432543	894585	5315	566.9	1413596	431053	15555	799.3	77	1562.706
2339271	1141621	18634	503.24	1548064	581095	41060	1292.6	80	1563.150
3448686	2065445	18465	992.9	3218458	1426668	61809	2220.74	114	1564.362
3284373	1280683	4769	432.34	1659228	497842	12562	944.32	70	1564.989
2282139	647495	5778	335.08	1420759	358442	52931	1148.66	699	1567.393
2392589	1131529	4280	503.8	1533292	565431	12969	913.34	82	1567.845
2626842	1052115	5959	176.74	1536889	577967	19306	62.16	77	1568.036
2775732	1293556	12330	389.8	1893978	690927	35454	1037.44	101	1569.526
2150234	615131	2612	267.32	1195994	286821	5014	183.04	76	1571.128
2775624	1063217	8150	963	1708090	537914	15289	1450.54	82	1571.676
2616570	1224204	4047	278.42	1676071	614707	8242	47.12	83	1572.946
2760216	957204	4721	216.06	1732856	464839	13691	619.26	82	1573.763
2433185	839356	58085	1782.1	1497965	387320	94557	3318.02	77	1574.108
2594622	906403	5566	614.76	1512797	448949	12020	791.2	79	1575.958
2010935	895869	5630	261.8	1197117	403212	11312	371.32	77	1577.290
1964529	1220006	6494	195.84	1289083	520156	14921	776.06	83	1578.819
2963927	1607417	7866	621.76	1971334	826877	25926	1347.36	83	1578.857
2484610	1080153	5501	485.86	1582287	520644	11005	1074.3	82	1580.433
2105497	765668	5164	204.04	1170210	315160	10571	173.06	66	1580.446
3319117	1178451	4426	501.36	2067606	646731	12039	732.54	87	1582.000
2493565	887822	3256	343.16	1457959	397341	7512	853.32	74	1582.421
2533710	1167127	4450	596	1510509	494815	7861	809.46	78	1583.320
2643261	1373208	3906	894.16	1581553	642584	7157	1228.02	73	1583.547
2464800	1114563	5459	643.74	1358031	491339	8746	1252.56	69	1583.744
2274729	713332	4427	95.22	1168951	336194	9296	415.56	76	1586.453
2393933	747090	17970	504.2	1455472	338120	36119	933.34	81	1588.057
2257139	637633	8142	289.12	1394281	334218	13378	825.08	79	1589.204
2630239	984699	7854	516.44	1539864	494276	21590	1277.4	82	1591.124
2053019	791006	8338	359.68	1226924	375026	20553	805.58	75	1591.362
2331099	866031	5913	306.18	1573058	427969	17286	687.96	87	1592.843
2864545	1176123	7542	750.12	1822291	571184	24292	1344.12	82	1593.182
2682802	1525583	8975	669.5	1613654	719249	17301	1879.86	80	1595.912
2742169	1047403	15009	459.74	1651436	512987	28134	1222.24	73	1595.936
2137400	910769	2997	412.42	1288840	433485	6377	842.22	80	1598.600
2190501	1033375	4117	136.62	1249241	431010	6158	390.88	76	1603.062
2771915	982624	15056	549.16	1453629	459299	31513	953.18	80	1604.094
2338782	1036275	7789	289.54	1412698	454615	17011	282.46	74	1604.323
1193998	3563962	345414	308162	734550	2121631	1035095	613773.7	77	1604.390
2870360	1208872	7250	309	1762854	695769	21312	478.32	83	1604.904
2991464	1178460	6576	576.36	1880059	643094	17303	1295.58	88	1606.792
1941621	744594	2350	371	1089027	310783	4703	546.58	67	1606.818
504389	791940	632417	106335.6	224030	340089	1206361	166234.5	67	1608.273
1915134	877315	5163	292.18	1076465	376793	9409	639.74	80	1610.730
129289	323047	111	39.46	40290	93660	165	-119.1	41	1612.983
2197614	865419	4810	458.6	1243693	410100	15259	148.74	81	1613.865
2958155	1411785	7633	575.38	1808620	789181	21533	1023.38	85	1616.545
2364947	985660	4193	582.98	1426149	444124	11090	1081.4	78	1617.360
2976394	1272228	5926	412.36	1673753	609711	12971	929.06	80	1623.407
3163095	1571847	6110	567.6	1849587	811673	13729	820.94	84	1625.154
2917570	1419636	22190	1110.4	1820080	664001	35243	2389.98	83	1627.830
2769986	1829292	8435	184.1	1757377	967846	21759	324.74	80	1628.405
2231653	976118	124649	2955.14	1246260	466429	188981	4285.66	75	1629.487
2738739	1424363	5652	570.72	1470944	683200	12837	1118.82	75	1631.138
2585785	1073871	5780	345.8	1612607	516015	14762	-35.68	81	1632.011
1692704	642086	4003	175.58	907552	276194	9066	87.76	75	1636.206
2143735	956160	9981	216.66	1265386	441041	23182	257.52	79	1650.599
2811141	1074671	15889	430.54	1744867	509096	29225	591.5	82	1655.045
2429360	821901	10914	392.04	1543534	402330	23584	773.24	84	1657.966
2659547	1444395	9482	651.52	1649069	673851	18594	1524.84	80	1658.631
2460149	979203	2838	469.68	1435057	468635	4665	957.9	75	1658.821
2119897	1085641	6249	251.14	1286911	485659	15540	438.4	75	1659.228
154616	77209	47	81.42	42430	24841	129	137.94	38	1659.599
2969450	1363347	11286	794.96	1807950	677390	26122	1503.92	80	1659.972
1940090	897852	6773	648.78	1224636	430342	16338	1560.68	80	1660.751
2400335	1025852	4580	4461.8	1393777	464397	13000	8241	80	1661.597
2762007	1219159	7519	691.34	1936485	629881	25324	1129.64	91	1662.794
2477879	1056602	3814	555.04	1300871	447410	7418	893.48	75	1664.607
2634792	1042077	4088	502.68	1678592	525409	8811	190.46	79	1664.992
2781849	938878	7476	537.36	1694923	443464	19700	918	74	1665.127
675640	943251	187981	60071.66	324996	388634	494931	131192.7	78	1668.388
2378154	1042001	5429	314.94	1314727	456392	13935	862.1	74	1668.541
2158399	898416	9097	182.42	1368507	437144	23497	522.42	83	1672.128
2105704	820109	4469	246.34	1330576	356569	11252	262.72	73	1672.169
2111325	876502	4148	190.28	1121955	374174	10366	461.76	69	1672.651
3214070	1129214	7510	110.6	1953042	587479	24085	-41.9	84	1674.036
2413651	1620475	5236	1139.96	1537250	809710	10370	2681.2	74	1674.057
2097941	834765	4488	221.68	1109030	358071	12585	-13.9	65	1674.370
2275373	869955	2679	176.94	1286236	405043	6598	-110.72	68	1674.390
2477180	1245141	13396	759.56	1764756	712015	37291	1305.26	86	1674.670
1962742	1358100	10217	604.62	1585313	718799	33152	2364.72	93	1675.102
174931	542924	4762	1035.32	74566	199945	8247	1569.42	51	1675.799
2958127	941301	13767	342.62	1774746	485386	32161	1406.46	85	1677.088
191979	476706	1650	-156	80350	204567	1958	-98.12	53	1677.976
2386023	1278823	12327	1759.22	2433409	1165636	48926	7875.36	120	1678.355
2420994	1146979	5752	511.72	1661259	567775	18309	1195.74	79	1678.510
547106	46692	7557	-21.98	151170	4187	9937	-45.18	35	1678.563
2664720	1345735	5621	268.06	1792109	675691	18751	324.86	87	1680.028
2079966	977424	4511	273.46	1260145	446660	14102	288.72	74	1680.438
2851478	932155	3972	133.92	1746638	460157	7352	-156.28	75	1680.617
2238469	610041	6698	583.28	1308024	314999	17857	1314.02	76	1681.262
2605637	1036947	12275	301.5	1690690	501863	17812	693.32	83	1682.013
1991982	1202740	8294	1545.84	1321102	542230	16868	3581.48	81	1682.505
2598247	1056117	6049	353.14	1735453	575668	20606	513.16	82	1682.703
179187	138153	2358	-90.12	113122	56884	3132	-47.48	70	1683.866
2971954	1093414	8030	310.8	2293755	791478	32673	1196.78	101	1683.920
2641249	796677	4124	278.64	1474283	386563	10758	326.88	71	1684.145
3287992	1174157	1697	522.42	1840248	588801	-205	1274.7	79	1688.526
2084250	871012	5604	501.44	1318510	450830	15655	943.3	82	1688.786
101649	140397	64969	2512.34	39803	51277	100858	3816.88	43	1689.536
2640813	1019193	5849	351.14	1796832	516372	14902	717.72	86	1691.286
2684732	919265	5256	497.16	1630283	463825	16143	1016.98	79	1691.608
181153	161894	214044	2788.84	62459	51155	287026	4165.36	47	1693.904
2619214	1201270	4886	907.96	1522403	581456	9086	1634.96	79	1695.154
3197072	1963842	15590	938.4	2163033	1044996	30344	1784.84	85	1696.355
2340971	790325	10501	181.86	1302358	371537	24456	841.16	78	1698.582
2886890	1095912	5393	476.98	1830590	531904	13630	933.8	81	1704.299
3112686	904838	4572	425.92	1663186	423947	14131	707.66	74	1704.593
2785036	1186911	6387	300.82	1653293	538072	15811	283.46	76	1705.236
2655316	893533	4087	186.82	1481162	407597	6910	-113.4	75	1705.862
2727759	1013955	6280	372.8	1521789	509000	18901	818.86	80	1706.398
2308844	1001009	4969	410.34	1631560	549240	16436	325.96	86	1707.010
500457	1330091	36622	33878.92	273290	603285	77763	68810.18	72	1711.650
2387616	990226	3529	455.94	1409396	459366	4816	1005.76	79	1712.226
503052	179474	7428	90.08	166603	53557	9990	227.4	54	1715.355
2766138	1378704	5411	428.46	1719991	674578	11717	1693.62	83	1725.189
3689116	2561362	12937	1029.82	2624624	1682807	37517	3759.62	100	1725.893
2208881	929112	3951	582.86	1359114	433923	11936	463.96	77	1726.393
2046059	825586	4895	426.7	1219666	377229	11521	1009.06	78	1728.825
3456666	1840626	36932	1177.52	2563507	1082223	75349	2751.14	100	1731.984
2418590	890284	5314	371.04	1344952	454088	13885	438.1	79	1735.589
1997040	610310	6022	377.92	1125434	287116	13062	952.32	74	1744.116
2288958	663031	4436	302.96	1468212	340754	11258	700.88	80	1744.566
2454600	831459	8663	329.18	1434403	372568	21089	693.54	78	1752.998
2308106	1053445	4746	459.56	1322447	469330	8265	734.9	70	1753.061
1125611	1488284	158191	84355.26	583935	690569	376906	150040.2	91	1763.456
2621874	1968727	17346	687.56	1540267	1091896	38200	1114	88	1766.856
2679398	1032745	3228	652.08	1576995	474956	6010	1538.6	81	1772.732
2476714	949265	8460	647.6	1543637	491282	22663	1471.18	85	1774.076
2841086	899717	10648	318.28	1774424	459921	25091	656.26	81	1774.382
2900213	1235149	5918	551.48	1832375	643394	18520	1299.2	83	1775.126
2688432	1105213	8774	562.64	1692100	520143	25033	415.38	83	1777.421
2395241	1199706	9769	265.34	1349566	577792	23638	258.68	74	1777.681
3225712	1146145	5357	475.02	2009295	583912	16362	707.32	83	1780.392
3395562	1686368	36655	952.3	2535753	1042413	71053	1645.58	87	1780.522
1868863	910258	46835	1028.1	1142258	388575	83695	1412.7	78	1781.541
2540910	1046281	3997	289.42	2165373	848869	10653	1143.58	105	1782.024
2289561	1373671	18616	2083.76	1372585	731885	40249	4252.14	86	1783.424
2324409	1022435	5679	430.94	1181006	431294	13436	660.96	76	1784.121
2758967	1286509	3457	539.02	1639654	578031	4691	726.26	78	1784.637
1640889	554538	1958	182.88	884830	223457	3248	-104.72	65	1784.855
2421300	829624	4856	213.16	1371845	399968	14743	-21.02	72	1784.929
2433230	1513568	13783	866.38	1417819	724091	27065	1560.9	77	1785.175
2239377	1232116	4110	558.6	1291928	595735	15621	658.06	81	1785.514
2166258	780023	3352	365.72	1380756	360406	10458	782.88	77	1785.926
1065019	560777	3987	398.82	701410	286650	12360	432.6	82	1786.346
2003027	840158	3589	305.54	1150485	407702	7119	427.34	73	1786.493
353522	302123	980	279.8	143020	124519	1714	565.04	55	1786.805
2332370	815606	6036	257.96	1345794	359503	10946	-226.44	77	1789.431
2368086	858049	7285	375.1	1497327	414237	21264	1003.04	81	1790.384
2671983	1046020	4970	511.2	1560695	484506	11523	795.78	72	1790.568
2470139	1691201	8578	897.08	1466429	865837	23878	1531.08	79	1791.009
2968327	1185896	11999	529.14	1896561	668172	31009	868.74	83	1791.799
2571811	1006733	4103	584.58	1555787	488197	11971	860.06	80	1792.680
1741989	762107	2739	364.54	1054000	332193	5207	594.02	80	1794.354
2602085	1093680	5664	387.04	1674324	514630	12430	569.8	77	1794.367
168029	207331	977	-41.78	42747	70970	1259	3.74	30	1794.573
2505572	936383	7825	1675.5	1520468	421353	12385	3499.1	80	1796.054
2755032	1211022	7512	544.32	1793302	663800	25919	1818.34	88	1796.654
2116270	770140	1331	239.66	1210563	329180	1675	751.5	74	1800.829
2384854	764918	4177	33.22	1302933	319901	8522	233.92	75	1802.259
3065924	791116	5871	363.06	1895041	409305	15068	408.48	82	1803.630
2090553	1116588	5352	606.72	1254626	473648	13548	738.28	79	1804.809
540633	1265770	127186	41530.96	342843	562377	232516	93641.76	77	1806.912
2898004	1265865	4626	365.36	1792358	600758	8428	135.08	84	1807.362
2651690	1141356	4731	733.66	1810909	559515	14612	1826.32	83	1807.853
2417980	847036	5096	349.56	1359790	386834	10722	1004.92	78	1809.027
2570679	1783990	15823	1268.78	1711207	892321	35039	2691.54	86	1810.867
1872179	809887	2005	517.3	1030307	361267	2563	1029.18	80	1812.319
2236369	738255	7715	608.9	1331305	333715	15190	1143.4	77	1813.659
3293008	1390213	4508	250.88	1680568	578070	7819	436.34	73	1814.006
1646650	1363972	8536	894.96	1092193	566859	19788	2382.68	77	1814.241
2641599	1138293	11018	253.48	1637897	552526	25611	368.46	82	1815.751
2443719	2261988	6339	627.54	1576615	1077217	17259	1292.74	79	1816.240
2697433	1352773	3803	565.58	1572765	592027	8301	1363.86	71	1816.266
3023591	1691180	8571	781.06	1783886	816792	18783	1485.38	77	1817.390
1641095	1099974	7601	603.86	1063995	470249	20456	783.16	75	1817.694
2578719	868652	8298	386.28	1552380	459673	20860	900.6	80	1819.109
652918	1471249	594228	113196.1	325347	591768	1116894	180283.8	72	1820.079
2299362	958437	4833	435.38	1306813	405338	11981	814.66	79	1825.176
2525950	827439	6511	228.46	1489399	383657	17581	398.66	79	1825.595
2640324	1000518	13765	489.9	1616131	524579	34776	1372.36	86	1829.789
4492646	2003557	9920	853.2	3089982	1256134	33013	2364.18	99	1830.901
2254198	800720	6665	411.9	1318285	399103	18172	425.92	82	1832.377
2708640	1504747	5797	444.42	1690499	689173	14836	375.96	82	1833.859
1863549	723278	3382	332.52	997712	304902	4291	566.26	73	1836.833
1462316	673979	3348	257.28	774317	266419	5165	500.9	68	1836.926
2701370	942144	5650	226	1543253	455276	15512	88.32	79	1840.986
2964273	1358304	6693	1030.98	1835746	670541	12607	2642.02	82	1841.868
1693576	846755	3358	105.88	896028	360611	9724	300.64	78	1869.084
3102679	1301526	8056	667.16	1939210	713979	20574	1212.64	88	1869.835
767327	1816328	160977	89034.22	530657	905011	367179	165847.9	82	1870.966
1852303	733228	2969	254.34	1123465	360228	6781	449.66	80	1877.503
1639506	2486205	9389	915.54	1100141	1084690	24773	1798.78	94	1879.385
2033309	827219	6635	316.1	1287659	418951	18806	1065.16	86	1882.273
2551547	1058550	5117	539.62	1590893	535645	13802	973.72	85	1883.207
2538488	1187245	15198	495.28	1573292	581152	34438	187.68	81	1883.545
1817079	800246	4368	419.48	1095199	324947	12346	580.56	76	1884.268
2678331	1471109	7203	412.58	1588555	676983	14841	916.26	79	1884.857
3297782	1811664	13174	125.64	1941157	966578	33782	456.52	80	1885.016
2518743	1226156	8132	417.52	1524561	595089	23069	898.34	85	1886.869
2738742	1179978	7313	458.18	1809894	667124	21495	1755.7	83	1886.885
2663908	892849	9497	522.42	1664457	453149	29752	1462.72	83	1887.639
2197401	952549	4016	247.76	1427000	466908	6638	54.68	84	1888.940
2473257	932314	5439	425.54	1638368	504352	18977	614.22	87	1889.916
2578782	1009970	20379	320.94	1614641	523364	40160	1224.6	86	1893.278
2615115	913627	6668	326.48	1476015	467547	19419	601.34	76	1893.442
2364665	1107424	6473	473.78	1370985	501822	20706	-60.84	79	1894.486
2107916	857854	21181	537.66	1190145	415815	40949	1513.14	78	1896.058
2242162	1253713	7478	1041.08	1445750	572201	13394	1990.84	82	1897.366
2771601	1202278	21212	3832.32	1682577	556084	38271	5561.06	78	1897.708
2634110	1670498	4979	317.94	1644252	845592	10882	693.52	82	1899.152
2448890	738158	2910	624.6	1246703	309366	5216	664.76	64	1899.183
2282389	914742	4824	293.64	1326005	421347	17301	463.86	80	1900.732
1785099	817908	4092	64.12	980328	350029	10182	-108.48	69	1900.933
2865237	991717	4384	605.24	1725953	471172	7676	1456.36	76	1901.261
2160403	1465262	8668	641.48	1254760	701104	24210	1362.6	77	1901.491
2116997	864656	18666	164.76	1266785	412236	35998	-85.72	75	1901.644
2117801	1095016	8768	809.48	1373629	507593	21662	1743.32	74	1901.666
2378212	828627	5861	279.46	1212271	373037	16607	963.02	73	1902.094
3021265	1379979	8987	602.82	2030065	732210	22135	556.1	88	1902.842
2056880	785206	2893	351.98	1178967	318154	4495	856.7	74	1903.885
3334759	1678154	8007	765.02	2047044	815943	13575	1671.5	78	1904.510
2607515	1040746	5696	152.56	1658000	537901	11719	599.34	83	1906.257
2404388	1242835	5907	1237.02	1470151	580999	12350	2087	89	1908.197
2285062	602419	5623	247.78	1324428	282686	12133	251.38	77	1908.862
2682708	1523005	13711	1671.46	1766902	975175	38512	2603.32	88	1908.913
2167301	946665	11747	675.42	1378691	456856	28679	1680.94	80	1910.466
2604864	983032	4059	539.74	1517788	450282	8846	1006.56	74	1910.577
1568469	501806	1468	53.48	778501	187791	1711	-363.54	59	1910.646
2690831	1263853	6228	801.08	1602215	599780	11566	1592.76	70	1910.738
2826156	1036292	6077	555.22	1711781	503604	9323	1083.78	80	1912.554
2845857	1372449	7480	670.8	1898353	739280	23360	724.6	79	1912.731
2324000	943661	10744	421.84	1419083	487199	26139	380.54	83	1914.026
1850748	1066898	2419	254.34	1074599	412467	3471	169.06	75	1915.720
3019848	1730749	22228	1782.08	2113626	986017	51946	3577.56	85	1916.022
2746734	907939	7669	413.34	1585797	445069	20892	591.12	80	1916.341
104032	78055	111	-22.54	28450	21348	-85	54.9	34	1917.180
1822265	967740	3212	291.32	1130079	422351	5878	589.08	79	1918.805
134483	78403	525	85.5	34768	22609	626	269.36	32	1919.109
1845618	706243	3656	458.16	1095591	305183	8119	791.34	74	1919.275
2691119	1058403	9215	198.9	1494433	481021	15271	350.06	76	1921.193
139106	256168	949	-160.86	50654	95026	1983	-324.62	42	1921.596
2801401	1362819	6351	1123.86	1720587	665096	14018	1704.48	79	1921.620
3076393	5978742	104050	192900	2203242	3377707	292589	405817.5	95	1922.337
1755993	620803	3158	247.88	1023459	224897	8978	265.08	66	1922.415
2438195	708487	6003	426.58	1444149	313754	11387	441.82	71	1922.540
260645	169153	16743	29897.98	204542	109088	41897	77138.42	78	1924.699
2758867	1198116	4316	477.76	1647036	573938	12404	762.44	105	1926.283
3236947	1190255	16631	684.66	2023458	661863	36079	2103.94	85	1929.592
2499118	1020220	3720	457.2	1508550	476785	7527	467.22	81	1934.195
897602	1561095	273607	95151.02	539055	793359	783519	206768.3	99	1937.563
2105847	1361630	15844	1142.84	1433382	644445	34475	2342.5	85	1938.406
2397956	1124187	8429	459.94	1549346	522681	22096	455.56	83	1944.242
2348559	911938	3611	302.46	1386468	404896	9878	282.08	78	1949.223
3285130	1769201	10186	695.96	1981642	977834	22846	1193.56	87	1951.701
1867440	2841688	115451	9352.86	1385637	1560464	306928	24111.08	93	1954.688
2839891	1344439	5924	221.64	1610158	663433	12891	294.26	78	1957.487
2030422	799916	6792	485.12	1249958	403448	18010	786.6	83	1961.903
2272476	874201	3956	527.16	1295316	362143	10579	1033.94	77	1966.185
1889998	768799	3140	360.4	1054372	321566	5845	364.7	73	1968.989
1728275	770609	4622	412.92	1094758	377890	12379	88.94	82	1972.154
1809032	1228789	12893	5050.98	1092048	589739	30061	10356.46	83	1979.101
2447068	964808	4300	123	1384684	413697	10361	269.46	75	1979.854
2660868	1303499	7064	296.04	1663230	717380	22501	-115.14	89	1981.873
2424882	1067303	4939	401.54	1497600	473025	9137	678.82	79	1984.642
2060047	719585	5885	293.1	1141618	283669	11522	579.92	74	1988.884
1664514	779016	6333	29.38	890137	311404	8270	21.2	72	1991.778
1748333	843322	5601	436.86	1144058	380109	14832	750.52	82	1994.352
2324321	849323	7452	305.72	1332873	377490	12014	1074.04	72	1994.386
2880419	934830	7279	555.94	1999481	496865	23390	848.4	98	1998.015
300010	254527	133609	7318.74	100721	81233	190656	9744.16	48	1998.740
3154205	1191106	14907	619.02	2119986	721561	40862	1328.32	90	1999.430
1451353	596975	5668	203.48	816204	248000	12330	-34.2	68	1999.720
3077072	1257515	9959	745.74	2072775	853110	32847	1717.42	86	1999.742
2635079	1215875	8317	641.62	1632941	619545	21644	1801.84	78	2000.035
150239	112061	-300	22	32365	27457	-642	65.88	24	2000.199
2553288	807662	6038	104.68	1455797	346392	13645	-119.3	78	2001.626
3136701	1442823	9001	2196.86	2123233	791321	16110	3542.6	84	2001.977
2401792	1064077	3529	494.94	1397914	498277	10074	1170.64	69	2002.136
102409	23589	12288	453.68	27651	6425	14262	416.32	35	2003.634
2852495	1703963	5691	601.26	1668308	871407	11041	1057.26	82	2006.297
2917566	1712176	7138	707.68	1639702	792915	19175	1433.5	80	2006.968
2251436	972395	6934	314.24	1338708	458819	13262	755.32	80	2008.514
2637691	1618568	12448	1168.28	1866672	744268	33823	2167.78	82	2008.712
2025788	1022572	6116	69.76	1122139	402945	12853	-560.42	74	2010.089
2140157	1074427	5414	559.04	1314599	511789	18180	1110.8	79	2010.341
2276826	858331	6296	461.56	1450212	419321	20093	1157.98	85	2011.722
3230549	1515710	6619	1184.34	2176658	853781	13900	2000	90	2012.482
2923430	1347594	8051	850.86	1728307	622307	17677	1932.22	83	2013.766
3328888	2024578	7243	569.98	2131021	1084112	22837	1328.82	87	2014.770
1923655	928376	7401	246.86	1161811	443479	15415	418.9	80	2017.471
2206722	757204	5222	419.92	1183831	366147	15592	802.12	81	2017.911
3161848	1035807	4684	360.24	1845645	509665	10229	705.94	76	2018.072
2524592	1193191	26167	22684.62	1431521	577304	65132	30758.52	67	2018.201
2180033	783213	6772	539.92	1332787	376288	18648	869.28	80	2019.654
102795	38624	614	94.04	42083	13123	1312	32.32	48	2020.869
3123827	1543854	20689	1001.54	2102879	767362	53756	1897.16	87	2021.732
2540203	943634	4016	310.76	1551510	443068	9187	250.82	80	2024.431
2422816	954979	6595	412.7	1371012	435540	17106	1027.16	80	2026.196
111837	79323	702	0.72	41329	30421	1536	-139.04	42	2026.829
3249816	1367399	11665	697.9	1990692	756930	31728	1351.08	85	2027.077
2591594	1176347	12977	430.22	1733336	625797	33390	1103.4	87	2028.903
2802656	1241015	7782	1084.52	1726171	621340	20430	2239.8	80	2029.555
591729	1137439	310125	126003.5	352583	468773	595079	199376.9	73	2031.092
1928192	1034086	3544	491.84	1190080	480058	4338	1251.68	82	2034.895
2405283	887694	5857	239.02	1390694	375486	9520	527.2	78	2035.414
2377353	942242	7476	447.36	1315996	392564	11784	917.24	73	2035.539
1871038	844198	8340	463.4	1178466	425501	18866	856.76	83	2040.067
1928819	763470	3681	107.66	1059343	347027	8019	-140.66	77	2040.980
501625	1558814	120432	25509.52	348531	858669	237759	51221.74	79	2041.395
3081921	1230766	5995	677.7	1894048	631592	18516	1847.76	85	2042.314
2746062	1075122	14829	327.94	1487207	500042	32487	950.82	78	2045.055
1761256	744372	17830	960.8	981800	328665	29398	1451.28	73	2055.706
114221	14288	136	68.96	29447	3050	72	-92.08	32	2056.081
2604736	1304031	7718	761.48	1561497	679996	20731	1434.66	83	2066.015
2286329	864816	6193	449.98	1401418	426000	14528	1113.08	80	2067.761
2683137	1155866	7740	604.4	1730500	598345	21025	972.5	86	2068.434
2427868	784491	5570	269.2	1434417	373440	13727	637.22	80	2069.651
1962217	807344	3782	499.52	1198353	352163	8096	932.56	73	2070.013
109407	97010	1315	44.9	34243	31539	2391	10.26	42	2072.761
2808099	1001178	6936	675.96	1710702	535103	16311	1392.46	81	2078.904
2988431	2103676	9652	657.72	2094873	1079431	21502	993.72	89	2086.686
271293	42780	8020	14.2	78425	11725	10309	102.74	44	2088.573
3023756	1120562	15829	848.94	1874683	678886	31828	1364.08	89	2089.965
2406716	1213245	5098	411.28	1370575	587394	10917	915.62	81	2091.868
2896411	1187155	6867	714.62	1687439	559571	17359	607.74	76	2092.459
2078692	834351	4340	210.4	1224253	375960	10890	155.4	72	2092.669
1898882	710380	4621	505.06	1048038	323139	13050	1069	79	2096.443
1856220	881400	5229	328.94	1104164	382296	12049	746.14	76	2096.870
1773507	612744	2321	271.06	998041	266607	2167	416.62	73	2100.908
2419472	950878	5707	-25.98	1420373	404704	16129	-486.06	77	2101.263
1793646	657437	3724	184.64	1020493	286258	12130	289.8	77	2102.684
2343787	860666	7405	176.3	1290521	369148	20018	131.48	74	2102.798
111242	14175	763	-72.82	28961	3539	802	-210.28	32	2103.354
2357664	1137823	2431	249.66	1241690	495835	3706	244.16	73	2103.927
813733	202359	182894	6398.84	237909	56569	239357	7791.02	45	2104.060
2377511	1128099	5557	417.02	1516908	542302	17490	512.4	82	2104.521
1068716	2332968	76550	3474	590297	989459	162309	6738.74	66	2104.612
2620833	1315819	6888	683.68	1900262	702453	24665	1534.9	94	2108.440
2735791	1666768	12659	859.74	1771233	909292	31216	794.76	81	2108.912
2659789	1429575	6813	429.18	1713618	748601	19986	1427.96	85	2110.566
701675	1565940	143776	1865.36	319737	697993	377197	5465.42	57	2110.578
472990	721019	1442	267.12	439761	485098	3669	1267.34	108	2111.574
118585	7703	4649	59.14	31239	662	3162	-35.68	33	2111.861
163186	75813	1713	76.18	46285	21815	1969	168.34	40	2112.064
2269988	902234	6140	420.4	1434668	454183	15363	617.18	82	2112.404
2419898	823902	10461	745.46	1382456	367479	18611	1489.46	79	2113.889
2566171	1179195	7324	473.64	1327968	547113	12773	1107.78	75	2115.130
3374169	1738263	7800	2540	2278505	951692	21801	5230.86	87	2115.847
2803489	976652	6836	505.96	1720840	480446	13991	508.26	83	2118.170
2394307	919673	5885	433.1	1414511	430313	14736	770.96	79	2120.164
2809574	1242665	8001	662.86	1906749	698355	23630	1239.8	90	2121.981
2746448	1126648	3429	634.94	1714951	511994	4819	1046.34	81	2123.191
1985230	600090	6422	22.92	1080549	258174	12952	25.72	67	2123.271
2627526	1150456	6045	3296.7	1625714	524831	15710	5411.6	81	2124.345
2452736	1075175	5644	544.84	1494695	483700	17493	596.98	79	2124.968
3146421	1773039	4797	1149.42	1493441	782538	6120	2133.2	76	2128.086
167774	28370	320	-144.8	47767	7903	-44	-92.84	41	2130.136
283906	580849	18404	2261.44	148391	230294	32581	4607.66	64	2133.627
2587507	1126371	4786	88.96	1365534	538502	11802	-175.28	78	2135.161
2540130	1227367	6230	1280.8	1726956	610976	20674	2423.64	83	2135.513
2809487	1255285	4906	767.16	1654146	576978	7446	1836.56	82	2139.468
106298	10731	177	-30.78	28833	2866	264	-150.96	36	2145.496
2841295	1117969	5480	447.8	1613495	573265	15515	850.9	80	2150.726
2306268	1306162	7304	621.44	1497336	623188	16666	1589.76	83	2155.843
2094866	1003316	6172	411.92	1204535	483923	18064	1191.04	83	2156.292
843164	2388928	19077	24706.22	490931	1262037	55983	43775.38	85	2160.185
4119123	1212661	7807	809.02	3140392	962868	29954	1781.44	113	2161.260
104760	1203152	3869	479.34	46938	525175	7108	661.88	57	2162.752
2194774	670736	4626	306.36	1294970	295692	10510	705.6	78	2163.137
2331790	940929	5487	415.82	1722285	540267	16523	579.78	91	2170.052
2202489	817091	4503	385.58	1285845	388647	12524	895.64	83	2170.837
3194436	1829595	14994	694.84	2000664	883837	31814	1081.04	87	2181.578
501895	359548	20157	50171.02	271237	167364	41906	91197.16	69	2182.553
1789940	704663	5428	331.08	1030524	315834	11537	-58.18	76	2184.790
1775049	662652	4229	297.94	1011795	274092	8443	611.98	73	2185.456
2590092	1033216	4318	528.48	1593091	502167	10422	656.92	80	2185.595
3446403	1693850	7755	645.3	1991622	943249	19937	801.82	87	2189.329
628920	1860146	42450	7327	427511	1083569	87350	25874	84	2189.845
2509519	1097641	5980	1862.8	1470599	494828	13657	3582.02	80	2197.447
2168543	966495	4732	341.52	1321678	426238	11109	231.74	83	2201.872
1791200	1139375	2394	138.84	1155786	507650	4820	-29.8	79	2202.203
1941936	815375	4609	457.74	1140985	355256	14213	922.18	81	2206.538
2848755	872615	4267	194.62	1659537	401829	9167	171.62	75	2206.637
2653854	971058	5841	534.26	1538546	474623	11110	1009.6	77	2207.772
3135016	1493675	14815	964.9	1947342	742569	43000	1850	82	2208.299
2771816	1021356	4351	515.86	1617405	441590	8583	600.38	75	2208.615
2958197	1366952	7575	511.5	1811905	675977	15785	525.1	74	2208.788
2082923	709541	5521	249.06	1269022	350550	17560	237.6	77	2209.279
2217424	796731	8542	314.12	1106950	326173	16461	360.46	72	2211.144
2720878	810294	4207	302.02	1775961	425918	12899	910.14	82	2211.276
382161	407510	2876	9.36	374301	392484	12514	-1199.96	110	2211.769
2418087	1079449	7332	675.52	1685644	588540	23427	1152.22	93	2212.467
3052999	1240768	9297	619.42	1985013	712501	29382	1439.52	85	2212.840
1398037	562554	3732	384.52	816104	259425	8270	642.2	73	2213.703
2072792	803122	3734	292.24	1312893	372325	13334	910.24	97	2215.169
2981464	1160801	5911	713.46	1854938	511968	18031	1476.66	80	2216.259
2448171	950808	3891	312.26	1401654	414031	12691	919.26	81	2217.234
2433567	1367769	2242	253.12	1252519	547227	4392	493.12	71	2217.576
110202	143443	1222	-30.08	29544	50667	1918	-245.52	33	2218.224
1563668	797248	13802	355.72	1116675	392056	36446	1097.56	86	2219.863
143743	63647	338	11.68	46275	19655	310	-86.4	42	2220.548
2383666	1202044	7082	521.52	1373676	555901	17988	143.68	77	2224.939
2139465	898834	6424	447.64	1337581	444156	20397	1473.42	83	2226.741
2907007	1295145	6779	2367.94	1805515	685722	20551	4602.86	84	2227.539
2900577	1802071	6586	691.96	1923391	845695	15460	1442.6	75	2227.563
2120163	637340	4725	178.5	1254480	304934	15033	206.38	76	2228.015
2483543	957424	4554	148.44	1504895	436319	8348	335.28	78	2229.008
2571273	1218741	6336	394.96	1634042	646582	20178	978.08	80	2229.392
2830022	897766	8541	459.26	1730699	513429	22738	825.68	81	2230.584
538009	761027	28344	28915.84	265197	347763	66769	59924.34	75	2233.185
1841577	1116387	54236	1338.96	1031617	428384	104597	2307.42	74	2234.702
3294199	1456303	13932	5.52	2205313	764809	34846	-377.44	84	2234.825
2006227	678359	3293	114.98	1083165	300843	5474	340.64	73	2235.759
3110536	1990514	17436	409.96	1714042	911371	38557	895.02	81	2236.145
2741920	1349867	5695	410.7	1741902	678599	18165	549.9	77	2236.243
2514583	1079178	13096	461.56	1383315	465436	30352	1056.72	79	2237.132
2809183	1191129	10189	543.54	1653236	762018	26091	1968.26	85	2237.745
2666953	1496884	9708	481.88	1615634	688775	23632	1293.52	83	2240.086
2648824	1494262	5405	820.3	1578126	762885	12437	1503.82	79	2240.861
1849245	718043	5392	453.12	1052168	324749	12642	1230.12	69	2240.963
2959994	851713	6292	445.12	1871524	457133	18085	766.1	86	2243.896
1526047	549377	3096	99.56	924079	257771	9719	-21.66	78	2246.168
2725186	1323685	8503	597.58	1811203	648122	26584	1798.24	91	2248.415
2605224	1174636	4858	473.88	1600241	572179	13894	685.84	81	2252.745
2223625	911555	5671	444.06	1334549	396380	8506	1110.16	77	2258.647
3479976	1624344	6535	1270.1	2378173	890485	20923	2871.78	91	2265.632
249873	30592	259	84.74	97041	9955	102	37.72	53	2272.654
2127416	1221958	3683	435.38	1312723	531494	9858	888.88	81	2277.091
2515252	1252635	6200	489	1684362	691169	17044	1093.84	87	2281.705
1394699	520281	12079	108.94	753957	222495	19200	433	72	2290.614
2082125	872902	8385	544.1	1226308	417921	18439	788.54	78	2300.330
1955193	732327	9339	167.54	1188666	342546	20043	584.98	81	2304.979
2472594	985696	9796	428.56	1664439	490673	24446	841.56	87	2312.154
2518239	980643	6767	424.62	1645618	453793	18125	476.5	83	2314.812
221183	168427	512	214.32	63851	49357	524	303.64	44	2317.777
2066003	1253644	12634	465.24	1188751	551074	19790	1115.4	80	2318.098
2246293	866247	6869	348.34	1399011	407669	21004	528.44	84	2319.432
2569493	798396	5105	320.3	1505033	346384	9415	341.9	76	2320.353
2868349	1095298	5726	337.36	1804564	560196	19558	924.88	87	2323.215
2125035	1003235	4898	737.28	1180027	428513	12872	1492.92	75	2324.542
988933	1153495	17025	228.5	645429	622263	37373	667.78	81	2324.675
1873468	804960	5939	537.54	1119518	367138	17285	1039.1	76	2324.974
2201569	940605	4203	337.58	1422948	459061	8989	784.54	75	2325.069
1652322	575490	9472	306.92	937249	251464	17292	629.12	75	2326.306
2474990	930391	7596	165.56	1549641	455611	23175	194.5	76	2326.340
2230426	842167	9321	220.06	1373262	397156	14478	514.08	77	2326.969
2580845	1255127	5090	518.4	1531552	562840	15400	1076	75	2327.229
1790342	1028571	16744	2509.84	1066187	450745	32897	5386.42	74	2327.864
1653061	687504	4515	483.9	887994	261381	7323	661.78	72	2329.028
2378034	928646	6252	229.72	1535716	477202	18483	277.38	84	2332.109
2154661	1682682	5183	558.38	1494333	800229	10479	558.94	87	2332.372
2998634	1023010	11199	279.14	1778540	519271	19970	412.2	82	2334.335
2430139	1092457	23974	457.64	1643387	621571	46093	788.98	86	2334.802
2550325	1157906	8376	429.36	1396785	533724	17506	1276.16	76	2335.511
1959310	744472	6614	178.04	1190631	330993	16129	664.94	77	2336.010
2540540	1226246	7545	660.7	1638483	568050	17439	1119.54	82	2336.456
3166806	1205524	5052	371.72	2037128	647228	13341	426.26	91	2339.056
1321162	1168539	4995	481.7	801815	483193	14456	998.16	71	2339.075
2226455	1076782	5336	413.96	1590931	518126	16380	903.8	78	2339.179
2270430	1066196	4802	364.72	1455205	530927	14711	686.46	81	2339.912
2583947	1336545	6680	236.8	1551105	550495	13818	485.48	73	2339.963
2210778	1086599	5195	459.7	1129852	434818	10429	183.94	65	2340.249
2620100	1237528	5270	419.2	1576926	532467	14265	1329.9	79	2340.993
2441541	1115948	8429	738.94	1470411	489488	13715	1452.9	77	2342.085
2486494	995888	19556	630.16	1653506	629674	49379	2372.94	92	2343.351
2600161	1270005	7038	388.68	1591692	623719	20346	993.56	83	2344.566
2954228	1387986	15136	807.96	1678401	654337	32661	1374.46	73	2344.996
1736355	797592	5291	202.26	1042865	334972	13231	64.66	78	2346.316
3324804	1166844	10676	768.36	2218688	672079	27664	1590.04	86	2346.420
2073916	1514703	37838	6183.68	1358983	701507	80387	12023.82	82	2347.034
3474372	1119620	3918	459.48	2191387	627651	11276	1136.36	91	2347.395
1739835	739730	4591	247.26	1007876	335095	7016	359.76	78	2348.819
2849864	1520592	7323	440.78	1967579	849692	22611	1006.46	89	2349.726
2204111	874815	5509	249.74	1240695	413987	13402	153.72	79	2352.337
2900197	1260933	17684	896.24	1880924	680539	42275	1349.5	82	2352.573
3484773	1644382	14552	480.72	2349258	854288	31613	1332.18	85	2352.989
1071140	1876585	173923	31460.78	629047	869774	407965	61077.9	81	2359.464
2582210	1096351	6143	367.98	1674400	501936	18446	287.56	83	2360.254
2451632	1095493	7631	513.66	1428675	529605	13570	908.2	78	2362.247
1977796	1000560	5027	887.22	1140256	443178	8610	1007.6	78	2367.587
2582019	1250607	6609	493.74	1683580	656954	18060	925.6	89	2375.119
2632592	1554116	8929	125.94	1388321	681379	19587	686.82	75	2377.478
2173751	854575	5045	599.7	1397203	415903	12571	1177.06	83	2378.358
2428616	913871	4615	252.9	1350329	442131	11903	196.58	77	2380.957
126188	102113	935	216.1	47918	39125	1580	509.8	46	2391.286
626344	1601320	174107	183963	381950	877008	460663	320270.2	81	2391.376
122846	66390	-338	-306.68	30757	12196	-1153	-718.58	30	2391.384
485716	1299637	1268706	106371.2	264950	624814	2659227	192637.2	81	2397.391
1810684	855633	45062	1149.32	1104779	458578	65009	1853.74	80	2400.191
2221024	834043	8388	294.68	1219962	352338	16697	1066.42	77	2402.745
2822857	1419501	3348	864.28	1703855	647696	6177	1690.22	81	2406.957
2312269	945907	7850	292	1526089	461169	20056	174.16	83	2414.274
3573350	1380047	6930	704.8	2168439	758800	20397	1232.42	87	2415.864
2660750	1470758	6889	635.54	1408321	639367	11826	1138.36	72	2416.413
1590480	1042385	6928	315.08	1001531	442453	14310	577.6	72	2416.577
2756796	992871	5766	458.76	1583425	470616	13671	957.06	78	2417.378
2768861	1518723	10135	451.1	1856947	779813	25218	1599.48	87	2420.847
2559156	1125813	6182	151.52	1634638	576207	16760	411.6	83	2422.831
1801067	706277	3016	162.76	1030833	301323	6814	301.04	74	2426.462
2097235	579101	13659	425.74	1201131	268396	29866	1103.76	77	2428.718
1878563	685204	2825	71.5	1125230	321221	4413	139.18	76	2429.996
2307207	803742	4268	235.48	1354864	383530	11357	50.02	77	2430.844
1443912	677966	2201	352.86	852271	358007	4566	76.76	79	2433.199
1789335	1061989	3098	642.28	1098012	453374	4636	917.96	74	2433.391
1172716	665552	4305	346.3	670121	282894	7849	949.14	74	2434.737
2800086	1341631	16473	646.78	1782550	713798	36772	1650.92	84	2437.800
2889610	1087304	3417	1022.62	1778094	536013	4423	1959.78	80	2438.244
456727	920826	263654	124201.4	228385	404745	540311	211257.5	64	2438.671
102017	62037	362	125.32	30670	19050	-187	289.18	39	2439.839
2961510	1322180	14917	737.62	1865850	640141	43943	1745.98	86	2440.216
137182	56113	520	-116.8	30740	13979	606	-327.84	25	2440.327
2925644	1177374	4510	5886.6	1698800	556814	8408	10807.88	79	2442.242
2543386	1000259	4214	198.04	1559937	478504	7421	144.06	79	2444.382
2585563	959217	6862	376.32	1561374	446724	12514	491.04	81	2445.716
3194874	1783322	8201	975.86	2190394	1008172	29625	1539.5	89	2446.412
2695520	1361028	2236	401.96	1589817	653338	4582	1080.52	80	2447.537
2888765	998746	8273	393.78	1844344	545427	26276	600.36	90	2449.016
2670960	1261710	9960	293.6	1604984	599093	34276	904.36	90	2454.206
1312964	1015208	2809	341.74	778611	411221	7172	466.92	71	2454.503
2416958	871070	5309	473.74	1551641	409931	17947	1207.42	84	2455.866
1780794	841943	4624	327.64	1058107	363320	12739	281.54	78	2458.149
2441406	1083518	6092	514.12	1450740	515184	18085	1245.1	80	2458.321
2128681	1516810	11397	378.42	1204911	628036	25258	2159.88	75	2462.874
2342903	955545	3392	353.12	1395698	421415	8866	27.76	76	2465.710
2508913	1006642	6502	447.72	1473530	462659	17871	677.06	81	2467.739
2576303	993919	6685	36.1	1414446	423017	9250	-200	76	2470.501
1007869	477014	25540	486.4	385861	155394	40415	907.9	63	2472.062
286457	780685	24946	7482.56	137466	309938	41820	12236.2	63	2473.002
2829585	1272136	5567	318.62	1691722	644968	7412	407.32	81	2473.717
2653490	828581	8976	471.36	1829555	495845	21058	895.88	84	2474.459
2030143	890076	6195	450.7	1123337	430412	15569	1158.34	76	2476.389
2543272	954031	7620	349.2	1603374	465404	19921	557.06	89	2483.513
2189190	808319	12252	58.72	1250093	370914	20722	-278.08	74	2493.718
2702668	1549387	14978	1313.08	1751780	820357	25042	2158.12	85	2500.580
2409014	889176	5156	213.16	1406600	417971	13007	133.02	80	2503.989
2399221	859315	3474	324.64	1402427	382358	7118	659.48	81	2510.133
2303237	1367910	20119	882.34	1357640	582407	38299	1950.14	78	2513.604
158081	21502	1371	356.06	48724	5995	1904	533.44	43	2516.405
879557	1662160	15214	16675.04	411886	702463	32516	25594.76	72	2519.690
3028409	1474342	8419	814.34	2151965	807918	19444	1434.84	91	2522.097
2116684	683867	4648	322.28	1286593	302292	11673	681.78	79	2525.916
3024606	1145630	7079	398.94	1881157	578615	16227	1512.22	83	2527.520
2560546	959787	5957	447.02	1660306	490568	16563	878.18	83	2531.083
2256992	856137	3340	382.4	1278338	399092	5870	873.2	75	2532.831
2730782	995810	6678	581.08	1845108	533465	18147	1196.42	85	2533.624
2695267	1644822	8790	608.4	2086416	1131142	28492	2274.12	112	2534.877
3039939	1245659	4560	483.6	1563463	496831	9883	1326.38	70	2535.343
2392501	981687	13611	587.46	1454124	434145	24733	660.38	100	2537.951
2819782	968739	3616	459.76	2380671	700966	10313	990.18	102	2539.438
2966652	1146410	4862	684.32	1846288	549745	10374	1388.64	80	2540.277
2688407	1026971	7783	583.38	1792872	514657	24364	937.04	90	2541.640
2060350	605494	6325	353.5	1221372	283142	16006	763.16	77	2542.016
1917674	1405758	3534	422.24	1140568	646547	6616	462.76	82	2542.524
2570734	1355036	5467	867.62	1573013	598945	13665	1240.9	80	2543.653
3005001	1081324	7963	156.18	1908617	620191	15156	570.16	83	2544.069
2537559	1581910	5118	688.48	1402021	760949	9351	1668.86	70	2544.212
3041702	1271682	10805	680.3	1968462	695312	36531	1825.66	88	2547.320
3190398	1152060	3107	387.02	1839526	542423	3563	1114.18	71	2547.351
2576119	771585	5582	565.52	1456867	349737	12076	1096.36	75	2548.078
126808	593613	26674	48763.64	84962	307033	77190	85393.4	75	2549.857
2436526	1107924	77316	2323.76	1317713	473512	156569	4084.34	76	2551.302
1851918	637278	4111	316.46	1125610	303893	14049	1048.14	80	2552.163
2714509	1277361	4882	338.52	1764446	665075	7856	1011.16	84	2553.235
2938417	1698592	10810	647.6	2225787	998813	34837	1185.82	94	2553.870
2635370	940109	5446	187.56	1632623	441842	14342	684.12	72	2553.980
2731248	1412868	10798	467.28	1731007	748135	28916	1368.76	86	2557.097
2460321	1062378	14835	637.1	2516661	828758	42028	134.08	118	2557.184
3073549	1280982	6283	304.38	2001067	624642	16664	741.04	86	2559.519
1981899	1216115	7099	737.14	1337961	708342	21305	1546.3	84	2559.981
433950	45346	4786	139.96	131093	12721	6402	83.72	49	2560.938
2980049	1337710	12003	498.58	1858463	715313	33512	1102.32	86	2562.292
2517879	1328957	6411	841.46	1579256	647955	18738	1552.68	84	2563.544
2577398	1123511	10041	368.26	1712103	614209	30274	1288.64	87	2564.648
2323690	724233	5010	433.6	1316335	307676	9301	884.86	70	2564.776
3501026	1393269	7227	550.22	2058040	739770	17460	490.6	81	2566.167
1868264	874299	3856	238.16	1084231	399434	9534	365.24	66	2566.222
2319958	1075089	7311	1101.46	1585544	538412	19787	2120.82	88	2568.312
2946327	1505389	11132	715.52	1778425	804715	28181	851.66	76	2568.379
2888361	1368354	4739	584.54	1712278	714915	7618	1155.48	84	2569.619
308549	250955	2836	101.96	162608	168510	5767	-20.38	83	2578.923
2532669	1037234	10193	636.98	1740705	549923	19579	1310.94	88	2579.138
2038343	717478	8351	362.86	1188010	317524	19378	872.08	76	2579.664
2995258	1464037	7538	300.68	1913750	761953	17167	562.62	86	2582.390
2986471	1391839	5389	823.54	1770001	719072	16976	1340.36	86	2584.548
2311901	933441	3372	427.92	1447302	440823	5477	354.22	80	2586.432
2837574	1122385	7744	515.84	1591319	473466	16862	1164.32	76	2587.308
2183807	781941	3165	153.9	1253110	362365	4418	463.48	76	2590.937
825366	1946664	23038	25955.68	391108	1022066	56287	46931.82	83	2595.238
2809026	1222273	6602	626.72	1865998	625561	18636	1315.96	85	2596.626
623187	1586265	850181	149082.7	303029	732700	1881558	250434.9	73	2601.554
731396	2741948	168748	166805.3	483936	1448511	506748	334618.3	85	2603.587
3337999	1021319	5323	500.78	1905825	517910	16127	1058.22	82	2605.384
1973446	618550	4983	454.38	1112054	280799	8933	682.38	78	2608.322
2396058	1121688	8763	315.18	1379346	494098	17093	948.98	78	2609.674
2242140	1949843	34441	11131.26	1518162	998319	86234	24043.24	89	2611.446
2507809	1021737	5085	427.1	1465548	520632	12316	619.76	76	2612.030
2577221	958394	4624	680.64	1758322	569610	14301	1544.86	92	2617.672
101969	33600	371	-22.94	42102	15143	435	51.1	53	2632.068
1795422	777531	3259	241.74	1018491	375948	8901	487.86	77	2633.830
1969163	667197	3542	381.12	1248209	328988	9580	846.8	82	2636.943
1623694	825596	3180	202.8	1101693	420249	6029	499.94	84	2638.159
2242755	1125771	15839	665.54	1294762	499118	31461	1886.46	80	2641.039
145353	67461	526	35.36	46975	24001	749	-140.86	58	2642.657
3971665	1906679	12959	5677.74	2688929	1114383	31136	12122.96	89	2646.596
4710259	3577941	18545	2309.7	3682969	2670483	64542	5836.12	109	2649.418
2505809	920889	6152	414.72	1560748	467486	18148	686.28	76	2649.677
2719411	942274	5296	430.56	1544018	458197	9300	1098	74	2650.041
3172867	1285865	7243	541.98	2009479	662631	21771	748.06	85	2650.805
3625722	2040886	12873	1756.78	2775895	1153478	40041	3042.26	95	2652.268
2785448	1270090	4138	626.68	1768184	671134	8667	744.62	84	2654.807
2903437	1311421	5449	395.14	1767349	631551	13513	839.18	83	2657.874
2550867	760425	4089	468.54	1462688	329940	9850	1078	70	2657.942
2737512	905260	8815	435.9	1719336	484308	25409	1006.74	76	2658.035
2042382	772847	9226	316.36	1301502	358549	21602	753.72	75	2658.317
2329777	2155047	7680	369.8	1383817	1048813	19046	808.56	69	2658.387
2421981	929181	5168	491.48	1496371	448438	17043	264.98	85	2661.839
533761	115121	18495	292.7	169190	34532	23783	304.38	53	2663.007
2961577	1995736	6561	567.46	2135220	1086772	23075	1255.5	94	2665.318
2530391	1042857	8212	589.32	1570511	461731	19351	966.86	76	2665.515
3103724	1719443	6435	556.1	1951174	829935	19021	822.06	79	2665.956
3400820	1539633	6920	529.2	2105074	866998	21432	580.52	83	2666.170
2887466	1200902	10261	625.46	1879433	610478	31103	958.58	80	2666.553
2881285	904960	5034	304.24	1874909	590565	20548	808.28	88	2666.768
2417115	1454405	6682	804.52	1435549	711627	17338	982.68	82	2668.112
1737195	621035	4725	129.5	1064425	276264	13334	322.24	74	2668.132
2040762	1015338	11209	446.74	1148528	413190	26497	1505.42	76	2668.666
3197058	947908	7547	677.42	1638754	434829	16445	614.7	73	2668.808
120896	64167	22047	462.42	33300	17675	27840	508.4	37	2669.904
2799762	1066940	5685	204.1	1660562	537337	14397	350.42	80	2673.665
702543	1486372	239849	108904.1	365417	692619	578126	187919.4	75	2674.763
356462	600349	123086	2952.96	135829	193707	168318	4053.48	51	2674.841
2702049	878206	4629	481.94	1727221	415083	12633	804.38	81	2675.488
2617649	1053417	6139	419.54	1700317	520783	18008	873.88	86	2680.216
4730618	1921542	18690	631.4	2961414	1000814	38381	487.66	88	2682.567
2100682	678606	2432	358.52	1137363	276010	5260	1097.6	66	2682.748
121733	97167	465	-46.1	30650	29146	611	-58.54	28	2683.096
1625552	1102371	7255	1602.3	995683	473871	16609	2478.74	78	2683.600
106696	23091	931	2470.66	29178	5907	1005	2958.3	35	2684.341
1911717	1041804	9083	161.38	1238460	475081	21463	894.18	84	2686.554
1033119	658458	27184	30284.24	542895	290806	56675	56517.5	78	2696.334
2517600	993245	6189	372.54	1359152	445685	12778	581.08	76	2698.689
2707065	1095788	6083	452.38	2017379	696255	20716	1119.76	101	2717.049
2570055	1469573	8602	1195.72	1630089	674731	21219	2622.34	83	2720.782
2039780	942624	4658	351.88	1086812	405731	9493	379.98	77	2730.339
1597163	2924710	254625	41966.5	1028522	1492376	637260	111294.6	100	2732.233
2698010	1290713	7010	429.6	1584236	617966	17549	825.14	86	2734.912
2934407	1041598	5301	454.86	1805756	592641	12127	915.22	85	2749.173
2638238	1121306	4612	760.32	1545197	569256	10676	1133.36	76	2751.110
2437870	1238422	3039	369.54	1535637	548416	4076	525.36	80	2752.136
2677086	1116944	9642	433.12	1840861	632594	29458	1846.88	88	2752.711
1828011	1066932	4909	456.74	998318	488549	13795	800.7	75	2753.063
2205120	975255	4299	443.14	1413313	496306	6838	578.68	80	2753.590
1308905	618857	5317	272.62	868050	295722	10410	824.6	82	2754.420
2460245	1222916	6625	595.5	1648387	618726	20589	1357.54	88	2757.562
2843164	1182267	5933	527.38	1810421	623313	18478	1074.08	85	2758.142
948613	616034	100937	1626.82	342721	192413	138481	1832.66	55	2758.611
2585538	1661391	4311	1951.46	1665571	757785	5257	4228.02	79	2758.663
2196496	848599	3146	89.56	1318299	363314	7027	-136.78	71	2758.807
602368	1542498	496727	70990.22	337476	882497	1532259	177612.7	73	2758.856
1828441	1622239	7102	562.72	1228822	730975	11892	2299.12	86	2759.560
105874	80980	45714	498.04	26820	20597	55810	543.6	30	2760.002
2491089	871589	4865	393.9	1467223	418859	15168	699.48	82	2760.337
2396605	994058	6711	505.46	1552463	518752	22544	691.84	84	2761.099
2594058	1142329	6263	573.18	1511483	574687	18369	644.34	71	2761.227
2542088	1221877	6038	101.68	1633768	565236	17717	-34.38	81	2762.148
1615031	667452	2539	286.54	950622	276868	5870	462.2	69	2762.289
468290	254821	16	62.76	130652	70740	-237	81.18	43	2762.797
1690195	779085	3609	282.74	1101558	380036	10516	491.76	82	2764.056
3292331	1384637	6940	675.4	2296486	713124	18460	1478.6	84	2764.143
2411079	885002	11667	336.62	1401159	407821	17602	663.72	75	2766.039
953256	1169392	238417	6298.62	524099	521711	558917	14723.62	75	2766.206
2775046	1161222	3005	347.3	1476678	518435	6571	84.06	75	2770.103
2107794	842905	27368	851.48	1212984	384407	47197	1554.42	75	2771.112
2845121	1396493	16068	730.48	1684882	776962	46837	1913.82	87	2774.994
392513	214930	1785	3904.1	103672	56578	2272	4783.92	37	2775.226
2147764	1104129	5550	282	1461923	545137	16505	1033.3	83	2775.284
2634601	1012171	8609	435.74	1792779	563912	30571	787.06	91	2778.500
1572620	850287	5804	236.44	1091648	477065	20100	482	82	2778.733
2041202	1642952	5502	615.72	1421874	885172	18696	1495.56	89	2780.636
3214081	1269948	19852	949.72	2077548	648076	32955	1500.3	85	2783.839
2900748	982319	3397	539.42	1823125	490622	7347	1451.42	83	2786.041
2084701	1068701	5175	349.5	1309093	507500	15564	1229.04	84	2786.900
2384950	1078171	3482	268.52	1253222	478512	6425	249.5	68	2787.114
2523512	1096472	5214	676.04	1454271	502170	8721	730.06	77	2789.920
2502560	1018029	6805	590.3	1469622	451776	17343	1031.98	73	2789.995
2350605	719143	10568	428.48	1390026	331323	20611	686.46	79	2790.778
131475	23736	20359	7641.74	36127	6400	25524	8988.64	37	2792.215
3493215	1542865	10004	640.44	2987172	1283793	36880	1635.8	113	2792.928
2476124	831480	3177	116.22	1428917	372608	5949	-236.86	74	2793.615
2415334	990538	6629	685.94	1517932	466532	15945	1190.7	82	2794.815
2710948	1470675	7515	813.9	1536337	707189	21273	737.78	82	2799.590
2312956	911274	12833	505.38	1320578	405478	25318	1151.48	76	2801.594
2201053	726509	4227	156.22	1272010	324588	6247	422.42	77	2802.963
2716322	946603	5882	347.52	2489530	823567	21468	1445.48	109	2809.171
2205037	875682	9932	443.52	1239171	384341	15872	789.92	77	2812.934
1773607	744508	3338	373.68	1059635	322126	8307	603.02	77	2815.764
3410779	1847209	12559	747.74	2163817	974300	32193	1477.98	86	2819.957
2564486	1865264	6053	779.58	1795953	924632	16550	1497	87	2837.117
2898924	1295915	17136	560.96	1932852	795905	36998	1001.28	89	2840.072
230202	130438	34346	976.56	69668	38163	45357	1228.02	45	2846.637
3256580	1668333	6774	649.64	2582006	1328776	27391	1493.26	103	2853.293
3056961	1135223	4168	516.48	1881970	554175	11320	1023.2	85	2854.000
1721466	1251282	8146	234.56	1145144	571740	19350	-373	89	2856.563
2194573	1002141	3394	465.84	1263977	417157	8516	1222.76	77	2857.280
2484419	1475236	12525	6246.5	1563675	698563	24756	11709.16	83	2860.195
2179563	865238	10458	423.88	1298315	405385	24196	462.56	83	2862.411
2613847	1435454	7219	411.34	1608633	673160	17996	716.56	81	2864.009
2278023	1620069	4596	319.56	1231967	699538	11753	847.58	76	2865.148
2823897	873569	4485	433.1	1666107	474876	12354	880.44	77	2865.448
4073675	2509183	19355	1014.3	2689394	1770068	43777	3912.22	96	2867.596
2715385	1981690	17579	4031.94	1927505	1110885	56537	8993.82	92	2868.399
1986887	804817	6480	203.8	1168108	380806	18215	287.9	80	2869.879
3410438	1916872	11541	764.26	2186920	1178097	34562	882.32	87	2869.998
2369947	1122283	4476	300.36	1373659	541358	7781	-41.34	78	2870.546
3189738	771452	4485	673.1	2299050	605146	11493	1676.98	95	2870.820
2775622	851141	4302	496.72	1570759	417719	15661	1152.46	83	2874.693
2319189	730858	2064	283.04	1296273	332345	3409	642.74	75	2875.556
3271992	1287121	7832	401.52	1945998	680566	18070	243.2	78	2875.977
2439734	964174	6768	353.48	1579643	483815	18174	1107.64	81	2876.529
1987074	782927	6495	167.7	1325199	374196	20304	209.44	73	2876.572
1852302	781296	7904	575.44	1076860	359346	16523	1478.78	78	2877.512
2979806	1085535	21792	1003.12	1914364	552735	48145	1733.7	82	2877.898
2147048	955655	4907	458.02	1487294	453051	12623	775.78	83	2878.415
2521603	1078282	7743	572.98	1650371	508703	21517	1235.62	79	2878.685
4691005	3974686	29047	1466.42	3849928	2285903	63714	3399.04	107	2880.187
2034882	1048046	3878	8.08	1225477	449961	8516	-175.24	78	2881.418
2264089	815624	3383	356.38	1425444	388787	8188	126.68	74	2881.442
2871839	1030725	7473	383.78	1632310	490406	13325	997.5	75	2881.871
2419912	723970	2948	200.28	1424096	335993	5637	289.82	77	2882.574
3050721	1459094	10587	561.82	1910181	705545	28752	1132.72	85	2883.192
2207850	645481	7333	222.38	1256191	265672	12992	512.12	76	2885.539
2375092	850798	4037	590.82	1392553	397775	14067	984.62	81	2888.937
2221582	1022251	4747	207.42	2091336	891298	20436	205.96	122	2889.760
2752199	1408157	6541	657.26	1718712	734442	23178	1147.08	93	2891.133
1925168	1060981	47781	39569.66	1187689	479814	83935	60057.1	78	2892.566
2266908	940096	3104	84.44	1300023	444984	6517	-10.38	78	2893.089
2503803	1008957	3172	296.92	1504105	452562	9166	515.76	80	2896.204
2624599	1409742	10603	510.58	1745369	787472	30834	1512.24	82	2896.554
2402029	921323	4939	397.54	1566922	494117	15976	877.36	78	2896.919
3023409	1098193	12473	929.78	1862289	609142	30026	1501.36	81	2897.164
2177250	896745	5308	573.88	1368201	430661	15733	707.38	75	2897.448
2238305	1069247	8274	873.64	1260405	454329	16348	1402.28	74	2898.014
2185253	859408	3966	46.76	1265803	340498	9502	497.72	74	2898.567
2356080	737855	3115	220.9	1419745	366501	4328	529.08	80	2899.146
275852	116492	437	-117.18	78086	33971	544	-420.16	43	2900.099
1991373	883236	5185	173.1	1185579	390625	10121	417.06	77	2903.064
3959579	1561028	8688	589.68	2381795	758813	21047	984.42	83	2907.171
549582	45678	713	-25.82	184478	13194	789	-34.46	55	2909.826
2080946	886453	8418	797.48	1235876	433763	21308	1798.88	82	2912.778
1484488	717314	2264	239.04	823800	298017	5228	279.08	72	2923.296
2733920	1076256	5230	457.8	1808324	560537	11410	349.6	86	2926.622
2632556	923843	3803	151.58	1520553	415521	9158	160.88	79	2933.489
3299494	1448691	11768	272.48	1913301	780662	29906	786.16	84	2934.105
2838607	1201078	12035	486.1	1701397	599524	22972	1285.92	74	2934.382
2852781	1060839	5536	417.96	1650311	506997	14946	404.56	80	2941.458
514321	1494795	102253	184432.6	255137	642510	255543	290635	66	2941.935
2452012	969161	8955	551.3	1385315	433025	21505	877.3	78	2944.009
2616581	1344568	5324	523.64	1638059	684636	14115	890.9	81	2951.141
2200614	1122304	8072	409.92	1322221	544316	15660	933.6	77	2957.187
2860086	1359301	5088	547.68	1828043	695777	11328	1325.08	82	2957.658
2530219	1337738	6397	1004.42	2503990	1053129	28218	3053.48	115	2958.038
3292193	1229516	6899	234.14	2063597	658099	16698	995.28	83	2958.571
2649421	1808923	8558	1022.88	1541076	853081	19715	1661.9	74	2958.793
2461181	1320945	4640	457.4	1663492	609928	10277	872.22	86	2961.711
2048568	966177	10412	301.32	1168924	481740	22775	995.5	83	2967.714
2408683	777861	3435	428.1	1423016	338395	9268	588.48	77	2971.894
2068188	536839	2825	143.5	1147418	250940	6079	299.94	76	2973.105
2793577	1140385	24330	539.8	1868639	606935	66247	1476.42	84	2973.357
1955257	636070	2267	281.62	1155507	284343	4529	126.94	71	2973.648
411611	2827348	12929	3251.94	180257	1246120	24690	6083.4	54	2973.952
2472522	984755	7049	352.14	1503169	441623	18051	714.86	81	2975.021
2334350	1479236	7570	986.2	1483117	633252	14158	1794.88	80	2977.414
2217849	795106	5748	450.28	1404859	398195	17876	965.36	77	2977.599
1910801	1619386	185469	27874.34	1077423	786884	427529	55141.94	80	2977.842
2500846	1083270	7087	384.82	1712619	595565	24997	552.42	87	2978.673
2218887	1229975	5824	534.64	1412238	579589	19644	1290.84	90	2979.584
2127905	966059	5396	812.56	1285381	481296	16642	1409.12	79	2979.822
2313095	1100885	3641	505.26	1453464	522051	6202	403.72	75	2980.181
1748664	1050749	19876	589.36	1179336	472008	45787	1607.82	76	2980.413
2278640	1397851	6718	630.48	1300134	618082	15359	1450.74	76	2981.151
1591353	710469	6084	566.24	955366	334051	11687	1066.82	77	2981.790
4119673	2423457	14617	1583.62	3550444	1760374	39425	4215.5	104	2982.120
1740036	1442342	6635	522.1	1310855	691655	12704	1284.44	93	2983.791
742126	1504722	106018	26319.48	444691	673178	243190	59063.4	83	2983.938
2653464	1157589	9339	263.54	1471419	574756	15607	643.02	70	2983.984
2365273	1193613	7171	999.06	1361135	522020	16169	2119.34	73	2984.346
772345	843992	104767	8525.62	359439	386716	260290	18992.4	85	2984.768
2747926	1515844	8678	1579.08	1786761	766689	21451	3257.86	79	2984.884
2278233	726087	5651	433.86	1302601	313610	14173	1518.78	66	2984.909
3285972	1208894	8281	680.66	2167536	720583	26725	1640.5	94	2989.173
3002402	823772	6908	420.88	1762157	429138	17827	637.22	79	2989.625
1922099	621606	4196	463.56	1093049	277903	7365	678.9	74	2990.645
975463	1515309	954591	173637.3	522343	678049	2141472	278276.9	73	2991.173
2022044	889831	6843	277.98	1267127	437844	20451	638.86	83	2991.572
2112700	788312	12935	396.1	1440545	506959	43324	463.64	95	2993.147
3390360	2491644	6292	1287.12	2205542	1442284	15205	2426.3	87	2994.618
244960	27982	84	57.24	69973	7860	153	123.58	44	2996.792
611750	1350121	681272	156366.9	316451	642760	1459885	283563.1	79	2998.098
2482564	963778	2267	407.62	1519675	470663	5511	326.46	81	2999.098
182808	251980	2454	91.44	95655	143810	5069	-457.66	85	3000.267
2545110	827031	4356	597.16	1680693	424329	14895	910.7	85	3002.910
2234399	1000153	6353	304.58	1330102	470565	11009	523.74	72	3003.238
4036232	3579948	25115	3836.9	4472861	2722934	91900	11175	126	3007.506
3343711	1481826	19487	1266.82	1935509	783122	37549	2236.14	83	3009.715
3047331	1312273	9944	1323.84	1982028	712386	21061	2334.46	86	3011.773
1933753	711979	4353	-11.42	1083921	315300	10997	-178.58	76	3015.780
2949816	1733378	10164	973.04	1737069	803318	28136	1593.96	81	3016.797
3426164	2792629	10379	1146.94	1998031	1487924	27402	1899.72	80	3017.136
2473281	1065906	5447	197.42	1714926	559538	17574	-314.36	88	3022.594
2991267	1401609	5692	461.12	1619927	749346	10920	983.2	70	3022.609
2626918	1052120	4212	489.32	1403123	458857	9149	648.14	75	3023.536
1852893	663516	6380	400.8	1123906	307455	15541	736.26	79	3025.736
2613067	1462374	10428	991.08	1847170	787801	29430	2903.8	94	3028.172
1686852	743907	6319	627.34	944402	315548	13174	1169.64	78	3031.754
2393733	1196611	7368	580.48	1498681	558209	17476	1040.36	83	3034.229
2019702	1004199	7464	493.04	1160592	409725	13333	685.38	73	3034.447
2486462	1189205	12121	355.06	1409170	639734	19866	789.76	77	3034.966
2320978	1114943	24598	1258.28	1441883	534573	42065	2159.9	82	3038.274
1815677	764515	3024	128.64	1009694	357169	4767	193.62	70	3038.396
2773542	1547177	7088	647.68	1577294	786100	14115	677.9	78	3047.892
2593520	1109724	6638	391.68	1412391	456412	16912	570.32	77	3050.004
2352214	1069956	4944	464.84	1554356	535742	15028	670.08	83	3050.549
1912489	1125440	4813	217.18	1217697	501031	7636	26.96	81	3051.610
3632876	1455701	8108	365.88	2336934	899915	27258	742.88	92	3054.677
613927	1521014	19799	15315.14	336662	646452	50958	28717.88	76	3061.021
2412134	1.506749E+07	28195	8129.7	1935810	1.16353E+07	83232	25408.52	104	3067.846
3407951	1985229	8086	790.96	2420816	1087659	27134	1548.24	92	3068.712
2964231	1029210	12678	738.08	1871586	495887	32017	1629.62	83	3070.494
2074966	806144	15337	569.82	1204279	347344	24482	699.52	80	3071.809
2675915	1231262	6522	819.92	1589163	605112	16465	1838.9	78	3072.439
308572	28145	528	84.08	89910	7813	95	133.7	46	3077.205
2999048	1353847	23021	892.06	1898792	697819	32404	1597.44	83	3077.667
1912288	726181	6440	92.4	1107717	334061	18505	85.3	72	3077.913
3971661	3591236	43113	2122.18	3233537	2070726	85296	6290.56	97	3078.422
2495558	1423332	11079	1543.94	1739974	741595	30785	2542.1	87	3079.173
2507284	1137147	7146	747.56	1511279	485807	19046	843.56	73	3079.249
2302293	740621	4760	22.6	1476226	362820	11983	-337.62	81	3080.715
145267	33852	6229	255.94	32446	7360	7143	197.98	25	3080.756
2023294	664617	528	-85.92	1124908	271040	-11417	492.38	73	3082.371
2322116	1014825	4928	437.08	1420229	520314	17635	804.1	83	3082.699
2301879	1304208	6317	855.62	1571710	706341	22440	1974.4	91	3083.299
2094405	793819	8030	1151.8	1192162	345223	16515	1872.9	76	3084.270
2528541	1115544	6239	435.54	1679572	566522	13145	677.7	81	3084.285
2140624	776896	8772	501.92	1362845	364526	23592	341.12	82	3084.945
1993341	724296	4120	431.2	1216681	328871	13675	757.5	79	3088.508
2319630	886398	5702	193.72	1478701	435256	15247	49.42	76	3088.582
2926084	1248404	8128	389.08	1800321	638806	23985	548.1	84	3090.722
1752422	1074110	4482	311.52	1019987	483403	11359	539.74	71	3091.232
2098068	1201187	6178	214.08	1280105	577302	14442	787.12	72	3091.391
2503801	911572	5532	488.52	1456592	449194	11697	394.42	78	3092.130
2011347	836006	3717	339.62	1212703	368682	12834	165.24	72	3092.209
2032022	674262	4786	300.96	1123829	281557	6300	593	75	3093.864
1779334	670452	27380	1287.8	1014677	288948	36116	2229.76	75	3095.161
2160169	787965	1762	378.32	1214764	329925	2571	560.06	73	3096.592
1968666	700668	3196	246.56	1139283	338947	11752	-44.28	78	3098.043
2370439	932965	3074	400.64	1252285	381578	4908	592.88	73	3098.614
2379822	942576	6135	418.1	1529649	525055	17451	807.86	82	3099.365
2664257	1281359	8817	302.62	1814214	662776	23139	1098.54	85	3100.106
2528608	949847	3847	364.42	1483658	433670	6418	698.48	76	3101.208
3355690	1783079	6129	1582.94	2106758	878172	10954	2766.44	79	3101.259
2385071	997796	6509	659.74	1440821	461411	18532	1363.52	79	3102.343
2580115	1461521	7208	1372.88	1523631	685962	18432	2598.52	75	3102.526
646747	899482	166787	13190.82	308784	351877	317496	22422.56	62	3102.959
310803	30049	151	179.86	94141	7050	-24	218.36	45	3103.340
1334985	1190899	14383	1852.38	871208	586653	38200	4127	88	3104.170
2227620	1007807	2949	571.14	1444411	482649	10132	1689.52	86	3105.385
2220969	904587	3266	2044.76	1383084	463545	8167	4629.62	81	3108.026
1848406	1100001	7586	943.96	1175855	525505	22102	2055.72	77	3108.041
1817488	1723019	96244	62414.84	809477	824364	198858	114667.9	70	3108.345
1795921	892735	4873	586.78	1171759	433065	16906	1122.16	79	3108.580
2897580	1279561	6609	554.74	1814182	634400	20164	834.04	85	3109.924
3830431	2562317	18716	1979.76	3299041	1682164	62669	5496.34	113	3111.816
1823169	1552300	12706	7809.16	1176665	730768	25359	17391.74	86	3116.368
3428267	1552403	7267	501.62	2191366	815661	21109	516.74	86	3116.930
1818232	654762	5243	261.98	1181029	305662	15233	469.38	83	3121.897
185226	210202	152212	2397.32	47877	59481	190855	2845.3	30	3121.929
240753	23700	-8	-12.88	75605	6390	-306	16.84	47	3129.948
2614061	947390	3509	528.74	1525744	462409	7312	1008.32	81	3144.471
2625458	1036230	10811	299.46	1566715	505548	21155	234.3	79	3158.400
2484360	1249275	10816	824.76	1516258	597748	19643	1398.98	81	3162.782
2205604	798682	4855	294.3	1301049	363295	11832	425.52	79	3172.567
2015308	894731	8710	395.6	1147643	398465	19531	503.66	78	3177.719
155537	40833	400	183	40867	10729	220	201.2	33	3178.016
2962720	1576495	7802	910.72	1883039	913278	26835	2110.1	92	3183.323
3185923	1906979	15260	6486.6	2091903	961946	34643	14145.98	99	3186.478
154425	37318	6746	824.56	42697	10407	8325	901.5	40	3188.128
2295266	823685	4289	150.54	1323562	374648	11861	-264.54	77	3188.541
1562997	1071077	10155	3552.3	961249	498216	25170	6871.2	82	3189.003
2759338	1202660	5529	292.94	1657430	597399	15812	522.32	83	3189.906
2412131	808681	6273	391.78	1386945	394200	19123	1207.78	84	3190.994
2473956	827532	3744	314.84	1457169	350632	3438	291.68	79	3193.083
1863235	732457	7258	444.88	1128972	324106	14712	795.32	78	3195.913
2778707	1414614	12350	880	1732627	646192	26482	1719.52	83	3196.831
1968822	641326	3141	423.26	1097734	262707	9124	522.64	72	3197.392
2197955	1045311	4352	1209.72	1292188	474916	8908	2156.88	76	3197.884
1734111	664605	6013	266.18	960876	274917	10167	524.62	66	3198.018
2446066	891414	5583	421.38	1482540	387094	9814	690.04	78	3199.265
2080763	889411	7445	185.7	1304535	425185	22358	331.88	80	3199.700
2957586	1208302	5611	561.46	1845441	629726	18963	1308.18	86	3202.717
2821195	1068798	3835	665.1	1867502	570863	8011	1346.46	86	3204.207
2299492	876110	10428	415.08	1316914	415583	19708	995.88	74	3204.757
2823753	1157660	7955	689.3	2014552	720077	29343	1173.98	99	3205.585
2629058	1066220	9659	471.74	1739427	610893	30137	315.82	89	3206.511
1994621	685518	4964	650.04	1236227	316817	14205	1404.3	77	3206.743
2522034	1405749	9471	2484.06	1622424	726612	27085	5122.1	81	3207.079
1995682	745878	20778	176.08	1163859	315850	35334	481.24	76	3207.760
2021608	751446	15175	352.5	1191308	341993	33396	723.56	73	3208.067
1581006	530994	3275	190.5	880321	223336	6757	140.02	74	3211.568
3257693	2184241	9272	966.92	1951987	1123910	24576	2130.36	84	3211.721
2533841	1178030	6325	424.5	1728528	522350	18989	717.54	85	3212.641
2312623	750214	3505	470.3	1178099	297615	5522	349.92	72	3213.721
2806201	1804119	11142	725.12	1849736	1010145	32149	1318.14	85	3213.798
2445378	856198	10825	216.5	1436328	393601	23827	247.22	78	3214.642
2496257	791613	5777	478.22	1441395	404377	16397	1184.42	82	3215.544
2658389	1404506	6389	482.54	1874830	876109	16192	924.12	90	3217.410
1676126	645512	4962	591.32	978746	275321	13804	934.44	69	3217.574
2847959	918987	8967	312.62	1599317	476764	24325	770.5	75	3217.984
2401685	1071844	8002	700.72	2301584	975330	35232	3360.52	115	3218.650
3022695	2234793	9650	1012	2017125	1261251	25293	2332.98	82	3218.677
2579113	1314630	6880	92.8	1536947	580502	18500	-401	78	3219.300
1792989	1075255	3399	519.14	1103477	476095	7341	449.26	76	3220.047
375778	3333719	15985	4181.1	168398	1254427	26196	6561.56	51	3220.134
2824314	906059	6533	347.38	1645503	374053	15300	245	73	3220.177
2597874	937607	6054	80.44	1593170	447870	14404	-279.56	77	3220.970
130201	120735	337	25.82	37340	34613	-14	-115.04	39	3222.891
3439591	1505016	7849	709.14	2400355	1048781	25925	1768.5	94	3224.483
2132034	862884	12260	406.6	1353269	400735	26487	489.82	79	3225.175
138652	43180	3	-29.42	39600	15467	64	-195.96	39	3226.223
492332	1200389	267005	144015.3	270091	597383	682269	241214.3	76	3229.658
815112	1593406	108173	79631.78	486235	785461	281927	161810.2	107	3230.206
1964686	602014	1852	291.72	1159653	261416	3904	624.44	75	3234.622
2781723	976060	5574	480.64	1904387	527155	15747	1046.42	82	3234.781
2718576	1127872	5413	876.18	1698595	603590	16459	1363.74	81	3235.329
2921376	1176884	11008	591.88	1803499	594452	20200	1510	85	3238.509
2334701	803468	3967	343.62	1400637	376119	6343	558.98	78	3240.408
2365536	1246405	5996	420.56	1338848	558585	10952	1066.72	75	3245.504
2944165	1312276	10477	282.22	1965418	679701	25876	669.36	85	3250.553
1929836	605519	3531	377.66	1117332	255426	9268	964.48	76	3253.384
2217186	979441	10261	248.46	1353831	478753	25654	446.44	85	3254.280
2902645	1177398	5853	314.58	1845902	676046	17461	682.46	85	3255.566
102285	18366	-85	16.9	28666	5250	-239	31.46	37	3259.522
2408407	869133	4012	458.32	1383416	410031	10827	1273.22	79	3265.341
1954917	814643	7329	163.94	1225251	381846	17096	-184.44	77	3265.789
119452	79651	83434	2520.24	33692	22521	105939	3366.54	37	3276.356
2308744	725123	5862	410.32	1365912	338891	12903	70.58	78	3281.033
2814830	992535	4774	727.64	1704844	497815	14269	1694.34	81	3285.808
3461407	1506185	22988	1121.68	2076897	911449	56402	2777.72	89	3287.307
256826	92045	1546	98.56	70624	23532	1839	-57.46	37	3287.690
102249	15573	-85	105.9	27920	4288	-1050	201	36	3289.370
2359424	938605	6193	294.98	1548518	485187	16809	-84.26	83	3290.935
3154079	1391821	7870	517.2	2989947	1028007	34837	1463.82	112	3291.407
3570373	2033904	37533	1212.38	2643897	1491358	104338	3480.68	92	3291.615
112361	20811	1372	175.92	30680	5562	1415	150.9	37	3296.044
1696277	771382	5304	311.44	958723	356074	10984	1002.24	73	3297.761
293065	28922	3794	-54.16	82690	7818	4993	-166.02	44	3298.505
2147801	1098564	5989	218.54	1318689	504833	17001	-199.14	84	3301.452
2980673	1117245	5593	91.98	2275415	805011	16887	667.82	101	3301.992
198390	156186	32043	1099.98	112541	66079	74041	2304.26	60	3302.301
1618512	592889	5001	340.86	937464	258665	13316	569.76	71	3302.339
2637777	981946	5732	382.52	1555862	478976	15808	446.88	76	3302.644
2511162	1176688	14361	415.46	2916321	1008424	40913	554.18	147	3303.187
2959562	2279171	4137	460.82	1980035	1012240	11679	950.94	82	3303.949
1824397	849368	1790	347.4	1041742	354494	2008	632.88	66	3304.021
2298143	1166665	9182	309.52	1251739	507502	17172	937.92	71	3304.510
2840210	1156368	3676	647.36	1666217	584029	7160	1022.6	80	3305.098
2520655	1184494	4384	350.24	1447248	544941	6960	942.6	75	3305.487
2609821	1079242	7293	597.98	1796901	567116	17105	1161.3	87	3306.351
2131992	710444	6546	584.56	1142574	325510	11960	1801.6	78	3307.297
2073607	771647	3472	331.92	1210796	321597	5889	434.54	75	3307.944
2844781	1032253	6101	307.86	1985301	601586	21414	365.04	93	3309.341
1636255	2990642	76030	2778.8	1353918	1772477	243256	6585.16	110	3311.156
2674403	1057332	9218	406.48	1615430	501769	28212	1176.32	80	3311.755
2756836	1173708	3156	681.16	1797999	538157	4917	725.62	74	3311.805
1780577	762840	2997	299.42	997195	310226	7197	285.42	64	3311.980
3165022	1075591	5863	1419.18	2198715	679841	13143	3620.98	89	3313.199
2644943	1318696	10252	347.72	1838073	763486	29645	914.7	83	3313.467
2515331	1151546	5886	591.96	1547105	627026	18788	1012.68	79	3313.956
1942051	2162528	214057	4269.02	1209245	1145198	553818	15990.48	107	3315.936
3035706	1112045	7261	472.46	2066440	525638	14332	1125.52	78	3316.003
1939783	796477	3866	415.76	1262349	360284	12170	712.2	84	3316.842
1401362	689687	2714	113.04	799953	271321	6457	-24.98	66	3316.954
2256035	1004847	4702	255.72	1359265	446905	8866	490.76	78	3318.110
2208430	1501933	5524	341.64	1446510	706336	13899	498.14	87	3318.654
1325884	910000	6776	310.36	668635	390547	21046	475.56	78	3319.032
2769721	1526559	7924	1006.64	1968039	851513	27228	1580.08	91	3319.507
2115105	609895	4639	418.54	1215208	273235	11900	731	70	3319.623
3220203	1488907	7681	590.66	2078061	778897	24302	734.72	93	3322.086
1960314	785544	4968	488.48	1121214	332528	13648	1352.28	75	3322.467
173802	1756506	2521	148.06	64807	524407	4808	74.88	47	3323.181
2255875	855021	15391	380.26	1343824	356260	26715	920.9	77	3323.960
2298386	841444	5021	535.06	1349599	389687	12698	938.28	79	3325.181
2459011	879380	3033	239.38	1483651	411540	8370	757.2	76	3325.508
1371024	1354138	9926	2023.36	875862	663814	27506	4522.16	86	3326.096
2285521	913305	4097	1518.42	1329824	397435	12880	2761.8	71	3326.188
2655176	1180623	5702	483.72	1688064	580324	16810	521.6	81	3326.645
2608051	931026	9307	247.02	1571545	478470	26090	541.4	76	3326.715
641096	2836286	48909	9692.74	528719	1519252	109070	26667.2	93	3328.179
2140519	987258	1979	372.94	1348659	462460	3850	619	82	3330.110
3216087	1335113	8729	578.94	1940407	708264	22018	1215.48	83	3330.533
2526183	987200	4295	275.7	1398225	476616	11562	651.32	79	3335.135
2188779	869787	3985	195.1	1294204	419775	10707	-8.98	77	3335.624
2687217	772898	6533	834.38	1657242	366654	14241	1855.26	79	3336.199
2056547	873349	3512	184.32	1164137	362040	9369	138.34	77	3337.964
3594728	1451279	10021	683.06	1972811	780549	23743	1023.98	82	3339.425
170229	60209	1183	4612.38	47517	17200	1873	5708.78	41	3344.683
2783413	1164875	6095	720.7	1708602	651184	15298	1393.28	87	3346.012
140191	121940	2754	-13.56	58665	66020	4795	104.7	56	3346.558
2379444	849298	4637	406.82	1343598	397115	9623	1037.78	75	3350.956
1416252	960993	3264	395.04	809042	443508	9006	903.16	78	3353.428
2872217	1394607	18888	3330.68	1667214	694935	44388	6647.68	79	3353.534
1930934	899459	9777	324.22	1225754	442384	19828	512.08	82	3358.019
133999	97298	174	-42.36	37430	26846	90	-59.6	36	3358.726
2307017	875966	7950	486	1387095	426874	17195	493.7	79	3358.921
1782119	849628	4646	472.56	1034160	389106	11208	778.88	78	3364.762
2890612	1329955	6020	400.2	1766630	628289	13691	115.26	81	3378.522
238912	213850	1027	165.22	134081	126682	3008	298.88	63	3379.189
2324317	1023006	5630	359.8	1340588	431585	14321	587.06	75	3383.902
3680843	1826060	7048	1136.28	2450010	1012431	22770	2333.2	88	3384.287
3406024	1326963	7760	388.6	2348132	776633	22396	1299.56	93	3388.150
2572884	1231194	7615	398.9	1650829	547955	18559	342.74	79	3388.526
3394965	1874747	13288	569.68	2181596	964557	34968	1224.48	86	3389.512
2539328	1070118	5175	364.5	1669291	507785	13732	295.52	85	3391.544
2400114	1661728	6616	728.76	1648379	946700	13749	1269.14	82	3392.075
771124	1769624	15306	16077.16	454521	993920	55372	32499.92	84	3393.107
1422019	1645584	77598	2424.28	1065927	815706	227726	4835.36	95	3394.117
2052380	829284	6484	527.24	1257155	379594	15164	1185.04	72	3394.152
2658011	1020361	5918	461.48	1521086	537400	16427	863.22	75	3394.355
3200140	2168056	6539	1052.54	2157293	1315348	14538	2870.68	90	3395.882
2772528	1205463	7394	754.84	1740921	659091	26447	1337.42	84	3396.475
3395133	2398492	8235	1797.1	1809249	1331180	21125	3379.5	74	3396.526
2438493	1570664	6255	463.3	1606210	863846	20141	820.26	75	3396.574
2810081	1331649	4120	472.2	1601971	595847	12603	693.58	80	3400.356
2175104	1583808	5082	448.52	1233524	682510	9943	638.98	74	3403.091
2214969	1060308	7408	387.88	1326430	549414	21949	443.14	83	3405.090
3182397	1071907	3206	468.16	1848493	556993	6581	1083.66	83	3407.510
3195473	1482884	7671	523.06	2096264	919781	20474	893.64	87	3409.176
2404972	924156	3775	197.5	1207897	367019	9868	453.48	66	3409.329
3574685	2351259	6776	814.36	2215267	1154423	18043	2413.98	89	3411.574
3069863	961424	7173	199.78	1973829	482981	13976	733.36	85	3414.818
3428210	1232116	8194	480.84	2228379	674707	27070	210.2	86	3415.223
2652928	1265839	7625	595.5	1662014	654221	20286	1574.96	83	3416.458
1787223	594061	2979	234.94	966774	251276	6251	213.86	71	3417.535
2459331	828122	4798	406.28	1488037	414277	14404	1202.44	81	3418.237
2482651	1163974	10843	757.98	1750960	677462	32099	1304.14	94	3419.012
1187606	1326132	282609	29740.74	653489	551649	674463	57352.18	75	3419.241
2773907	1643515	5828	740.08	1678249	925523	14327	1892.22	80	3421.056
1603063	914063	3716	96.76	1019160	408594	12576	-146.64	74	3421.216
2485092	932245	6125	564.5	1519642	438903	18326	1107.36	76	3421.460
2634363	940849	6050	598	1661630	489038	19045	1491.7	88	3423.580
2896543	1097757	11778	369.08	1859878	556350	33337	940.82	87	3423.981
2848973	1905280	12385	757.1	1799086	1087476	29876	1127.36	84	3425.260
3167268	1284468	6671	542.06	1758353	620872	14012	1554.32	80	3427.445
2248653	1052490	6101	358.86	1362664	485609	15250	799	80	3429.252
1709770	612536	5810	140.6	990709	270989	13676	452.36	76	3434.826
1682165	499182	5033	393.38	873087	197282	6898	795.28	70	3435.347
2084524	946280	7391	187.26	1215081	425351	15610	292.6	79	3437.570
2651468	1017454	17310	399.6	1418302	461420	43290	967.4	75	3439.321
2514308	1111852	14329	246.94	1488160	550704	34580	1144.8	83	3442.314
2385950	946416	8157	472.02	1596818	498428	22549	1054.14	85	3443.939
3192858	1040918	8145	375.7	1824349	488269	13409	821.74	79	3446.701
3137057	1677278	9539	737.54	2425603	971942	30902	1430.72	93	3446.861
2823712	1327426	7883	4737.38	1731883	604468	22964	10470.04	72	3446.894
1552159	865744	4346	493.56	941299	393906	13752	549.72	85	3454.434
3339522	1555320	11186	783.96	2034184	912379	31990	1735.4	86	3455.836
832786	1316815	289879	25488.94	482560	654438	717850	56090	73	3455.887
3406538	1464256	13979	1268.94	2964212	1441173	51395	4485.7	123	3472.338
2517038	835838	17204	537.44	1408662	365111	30263	1012.18	77	3480.596
384407	91228	599	-13.86	120070	28165	720	235.2	50	3482.682
2527700	1142396	8841	644.26	1618651	630515	20870	1596.2	87	3484.317
2073549	832256	8434	185.24	1246346	406764	19890	480.4	83	3488.900
2445372	1326994	4765	219.9	1304821	584490	11674	459.64	76	3491.493
2672435	1057341	3924	623.64	1668461	505903	8826	1434.36	81	3501.900
2256666	1360505	6459	626.74	1409840	661357	12916	1170.76	82	3509.698
2688156	1203707	9164	495.04	1679890	637033	24885	1219.1	87	3511.742
2089597	666014	5845	414.7	1296971	320128	18798	501.28	79	3512.035
2430158	1037747	8170	707.2	1477602	533693	27168	1685.48	92	3514.165
2531554	824544	13384	210.24	1562371	389203	30311	693.46	84	3515.250
3428192	1346263	33053	774.58	2964481	1356490	78721	3534.06	159	3515.373
2622501	1077530	7176	347.36	1712710	522814	18442	786.12	79	3515.849
2211283	2709887	5169	631.34	1203869	1400369	16562	961.32	81	3516.440
1877005	572412	4143	247.98	917099	211273	10025	1129.5	66	3516.624
3012851	2298100	8655	666.3	1462231	1316051	24096	881.56	79	3519.304
2508994	1517412	7920	1277.2	1681896	710867	23705	2625.3	87	3520.296
2110488	735906	6639	283.54	1323784	360147	19776	679.36	81	3520.839
2300645	833938	6858	405.88	1491568	449208	22774	689.64	82	3521.158
2728100	1294006	9578	835.08	1529657	634375	21537	1500.82	80	3521.863
192028	178772	1559	68.74	63370	63390	2801	-43.14	44	3522.479
2662897	1011285	3604	701.44	1613074	469934	6139	1731.54	81	3522.728
1842337	599342	4298	389.28	1132643	276365	8178	593.08	74	3523.099
3016849	1469865	6005	474.3	1822967	736774	19528	1191.08	81	3523.218
3012348	1235501	4093	634.98	2063178	682562	8728	1545.08	79	3523.293
2500767	832228	2960	209.6	1499272	374523	5729	316.94	77	3523.837
170923	129407	485	-62.9	75332	58450	-633	-209.38	61	3525.487
2643653	1794655	5783	570.38	1958663	932607	21194	1104.84	94	3525.867
4406654	2836804	11490	1157.4	3697430	1871404	35309	2537.74	105	3526.225
2471467	968734	5323	282.78	1396911	406485	11518	1015.48	67	3526.437
3662587	1946010	18835	925.1	2842618	1127972	66999	1741.14	103	3527.704
2142457	730639	5037	489.82	1264123	343124	13043	1091.98	80	3528.585
1864843	1291338	8474	403.64	1157344	573506	20113	329.18	83	3529.111
2789149	1237811	7677	387.22	1634838	587649	20048	1114.28	78	3529.500
2707753	1345185	5857	221.02	1890819	722797	18913	498.18	82	3529.592
1752480	773044	5516	338.76	1072664	320314	14225	1122.5	80	3531.070
2415626	853544	5849	134.14	1329860	419182	8603	-108.42	78	3533.417
2567066	1044378	3887	286.82	1576838	521638	7020	662.2	81	3534.913
193530	306489	1069	16.34	71141	121104	2584	103.24	57	3535.190
272516	211840	-31	297.34	87944	68834	-447	657.58	49	3537.166
3280183	940313	8360	716.6	1985234	480595	20141	1402.26	82	3537.306
2490209	825770	3242	343.12	1556724	393856	5424	184.64	81	3539.917
2158251	902701	4131	290.66	1329254	418349	12015	17.9	78	3540.499
537778	1611024	182027	124479.2	371548	813633	439236	226089	85	3542.780
1510950	585168	2292	214.12	867383	252605	3668	577.48	74	3544.052
3038122	1395274	9186	587.96	1944727	692007	21950	950	85	3547.221
2941944	1311541	8579	1025.94	1875650	726867	15982	1947.52	84	3550.513
2140644	1457691	5726	411.36	1444141	681319	19272	1364.92	90	3554.050
2376879	954852	7686	634.96	1434437	478129	17947	1248.42	82	3556.923
2391650	1680565	13936	6778.96	1528427	809592	34834	14307.24	87	3560.047
3258091	1061031	6008	743.88	2023596	554455	17714	1285.04	88	3562.177
1902749	805849	4467	363.62	1074254	371583	11649	516.14	75	3562.761
2936758	1005135	6743	275.98	1863825	486337	13015	65.9	78	3563.013
791761	2169251	126483	3454.38	590834	1430155	747475	35442.5	179	3565.173
2329663	1158095	5451	424.86	1487268	606398	14103	380.58	85	3568.569
2069188	1060735	23338	2165.68	1307414	522704	42619	4555.34	83	3570.234
162281	19509	86	93.96	44974	4082	-31	228.34	33	3570.442
2778051	1111166	5682	713.52	1637286	527446	13949	1574.14	81	3570.978
2291251	873044	4979	406.94	1309762	392967	9666	898.76	77	3591.994
3148669	1234881	10779	901.94	2066103	666125	28724	1857.64	88	3593.733
3829339	3136699	7095	1002.7	2432720	1628150	20152	1696.72	94	3596.951
2514377	606376	13215	540.9	1561703	292983	28554	925.44	80	3602.748
2362710	909789	7636	392.96	1321447	414427	17310	325.6	78	3603.213
2699021	1242122	8519	8378.34	1664997	604720	18615	15041.9	79	3610.911
110836	92539	210	27.6	28942	25171	209	-51.26	28	3611.035
3051424	1082389	4415	451.9	1813228	503841	7780	1306.8	80	3612.216
2871686	1030559	9223	321.78	1829917	464758	23327	889.22	83	3614.038
2909459	1158868	5756	318.16	1825780	613846	18960	431.6	87	3614.915
2226902	953355	4024	135.64	1393202	489005	11920	502.2	76	3615.118
2371195	993188	4288	342.68	1392843	447794	10183	970.38	82	3616.506
1944626	840268	4042	245.12	1127436	357693	12272	106.92	73	3616.843
2067238	969968	8588	262.68	2452280	934213	26154	1369.44	119	3616.894
2582249	711912	30241	670.26	1429435	334745	40825	1042.5	72	3617.437
1847826	653309	5252	93.72	1116088	282303	12836	378.96	77	3618.276
1895094	655580	3123	402.78	1095409	316211	10308	1151.88	78	3619.505
2518247	1196159	3503	557.58	1657525	579237	10153	894.58	81	3620.012
2545044	936212	3998	398.28	1495110	455923	9356	1355.16	79	3620.776
1560578	685642	3687	231.82	865628	287930	8339	-158.46	70	3621.065
1716072	744062	5018	450.48	965418	316376	8448	476.28	75	3622.970
[truncated: 8,001 more rows]
