# Supplementary material for: Mitochondrial calcium uniporter-mediated mitochondrial dynamics imbalance contributes to contrast medium-induced renal tubular cell injury
Source: Front Mol Biosci. 2026 Jun 29;13:1848361. doi: 10.3389/fmolb.2026.1848361 (PMC13357276; doi:10.3389/fmolb.2026.1848361)
Supplement: Supplementary file 1 [file DataSheet3.zip › Flow Cytometry Assay(1,2)/Flow Cytometry Assay-2/╧╕░√╡≥═÷-2/HK-2 ╡≥═÷ 1/CSV/Ctrl 2.csv]

FSC-H	SSC-H	FITC-H	PE-H	FSC-A	SSC-A	FITC-A	PE-A	Width	Time
2783578	1096320	4077	417.22	1628173	495287	10891	437.26	79	6.320
3817357	2146572	13053	1122.58	2996282	1545301	39914	2066.04	107	11.828
1921013	753408	3816	99.76	1066398	306337	8115	303.9	75	17.810
2775137	1141736	8694	550.84	1630646	547345	19350	1029	81	23.601
299696	298163	105456	3747.16	100868	96710	143588	6270.68	50	24.282
2649256	1271169	6938	535.68	1833422	691286	19824	868.64	89	30.347
620854	2307291	337185	134747.1	444503	1383263	830633	277279.4	89	36.591
2523849	1019386	6230	307.8	1434774	502714	11695	761.7	78	38.149
2473745	1217693	6273	645.78	1496544	672020	9663	1784.18	82	48.763
2459043	879665	6927	331.22	1548617	443059	18560	586.6	84	51.111
3312690	1402001	6146	607.56	2196524	771323	7947	1355.42	80	51.309
3077825	1588330	19026	532.36	1735985	878239	43140	686.4	83	52.546
170967	115969	2079	25.94	62592	42026	4216	43.76	48	53.631
2273086	1301488	15690	621.4	1338352	577412	30461	1635.46	79	55.344
2850685	951200	6876	360.36	1820087	473584	21191	211.26	80	55.597
2550833	1307583	4753	585.58	1528951	610818	8966	1237.76	77	56.094
3017747	973673	3386	376.96	1715581	490531	6899	293.14	81	60.255
2669288	912060	15680	354.8	1685759	502791	38612	941.32	87	63.971
3061157	1558707	10909	703.74	2081726	841914	33916	2117.76	91	65.547
2869344	1510616	5634	716.24	1824524	756823	9885	1762.1	81	68.221
2081937	710922	2580	285.8	1107563	286388	4047	167.42	67	68.639
109890	49634	-227	128.78	31819	15237	-710	67.4	37	69.576
1201954	7572012	661674	47963.64	1499475	6734223	3443643	204153	153	70.757
2667974	1120073	38405	859.3	1576626	452746	74934	1329.24	77	70.830
2435503	923486	5142	244.12	1581031	409351	16207	113.02	78	71.295
2738249	901118	5865	287.9	1682065	422743	11542	52.12	82	74.507
1463392	1336512	59103	12103.58	954903	621538	132586	25554.96	80	74.850
2191709	1461865	12263	1529.18	1545846	786149	30336	3590.96	93	78.076
2507458	1125594	14538	328.68	1506427	574881	32876	1324.36	79	81.400
2294555	1418302	8289	521.54	1416429	637078	16723	1330.78	80	82.649
670369	761214	452142	68420.12	301672	298041	820236	110168	67	86.837
280959	245338	2805	264.3	144377	113039	6511	-11.54	64	90.282
2031772	820057	11416	455.76	1114921	337972	20039	657.54	78	92.413
3707326	1484882	9121	474.06	2406025	848565	30055	984.3	101	93.071
1589245	598065	2939	129.54	832863	243260	3874	337.64	74	95.990
2253581	1418878	5260	201.6	1339656	594253	12228	234.08	80	97.377
3181898	1866011	7516	645.76	2028999	985532	13152	1426.72	82	97.891
2980752	1198018	18933	-15.62	1872926	592532	25138	178.68	85	100.787
1937481	934422	3333	399.38	1148714	426799	10138	136.68	77	105.598
1985816	897261	15768	336.48	1144858	359259	28165	410.9	75	107.164
2352437	1500644	10545	761.7	1483373	654745	23712	1149.32	83	107.524
2491481	819068	3334	414.24	1372602	354486	8120	845.2	69	107.759
2726528	1512821	6064	522.04	1969827	745128	18996	512.56	93	110.627
1322898	1185445	7869	2132.34	774584	490190	19647	3910.42	81	117.404
313946	322485	5192	1161.12	136595	140067	11079	1856.94	62	117.983
3001539	1494094	9868	572.48	2101654	836086	25545	1582.7	91	121.790
2236895	1541665	5268	634.48	1301881	758329	13745	1137.7	84	124.171
2389498	1559315	8552	272.72	1472117	696527	15348	-239.72	81	124.635
145511	32550	242	-110.88	54463	10209	449	-160.86	48	128.937
3241696	2475068	11584	1636.24	2307894	1168220	27585	3740.1	89	135.677
3171227	1624780	5904	876.44	2036448	843188	12998	1863.28	85	137.012
2085779	696418	6374	501.64	1125446	277255	11706	499.16	73	139.526
2164699	744701	5838	248.68	1312453	337947	15767	192.62	78	144.491
2574831	1253556	25563	1491.18	1633078	624307	48976	2509.36	75	144.550
2255376	1183732	5135	596.1	1344181	562623	10058	1163.88	74	145.077
2415613	1098380	9020	402.2	1484967	516432	23746	625.56	82	150.109
2630815	1137159	5825	650.5	1381063	580704	16660	416.6	82	152.765
3327053	1352609	4935	641.1	1807449	650060	9423	1642.78	80	153.837
1789520	636837	4746	291.56	1055002	306892	13645	223.7	78	154.640
1476920	1020478	9396	281.56	1056866	574235	31584	580.24	88	156.361
2601659	883451	11840	523.4	1532709	421063	17475	823.5	77	159.223
1819346	699831	4542	325.12	1087964	298075	12267	892.62	76	160.131
1476451	798563	7859	98.74	921049	362957	18058	-69.12	79	161.175
3046965	1404400	9831	765.66	1951862	635686	25382	1236.52	84	162.524
2379009	1044340	19140	685.4	1523793	533794	33112	903.32	81	163.240
2193287	796887	4523	728.78	1146811	362672	8494	1439.84	70	164.008
1911205	704058	4397	346.42	1130680	331507	14056	679.16	78	166.891
4072932	2576053	13801	1695.86	3698970	1843686	51364	3323.04	110	166.990
1253574	533644	1783	188.38	704586	217630	4177	104.22	61	167.190
129322	50461	12	106.32	36427	14114	-341	93.74	39	168.560
2808046	1006306	19046	515.56	1689346	498234	42379	928.94	80	168.731
2719508	1022564	34552	392.72	1761783	601011	64517	1406.62	88	169.365
2776445	1044388	5903	562.58	1732698	539272	17394	1083.84	86	171.694
2854437	1192922	4078	533.08	1654392	562801	7083	1511.38	76	172.094
1932685	680922	3669	54.34	1067860	288552	7619	-155.66	68	172.277
2255008	943543	4294	887.84	1204026	383177	7128	1682.08	70	172.746
3153559	1279023	5181	700.66	2040761	645927	13549	1634.14	87	174.600
2567486	1057392	6335	426.1	1573223	528589	12931	778.66	78	175.459
2290435	1446280	9558	823.88	1557203	665099	27392	1644.12	89	176.926
2343534	1016672	2893	917.98	1339769	452937	4282	1378.52	75	177.736
2775350	1138845	8419	552.34	1643722	581810	17066	1055.76	73	177.922
106445	8631	188	160.68	27893	1901	18	162.48	32	178.618
3004166	1157308	5582	555.52	1670923	564018	17227	1050.22	79	179.658
2272227	809473	14423	424.78	1361907	378906	24682	1340.52	78	180.933
2309707	1044079	49061	776.46	1429563	486712	69792	1708.12	83	184.245
2888066	1136333	6530	462.8	1634309	510758	16271	534.06	72	184.289
1066472	1620615	453339	150965.5	465721	805600	1048462	259895.3	63	184.597
2275958	1198922	8760	607.6	1366207	566562	15014	1289.04	77	185.479
2539066	1109678	6456	698.16	1618350	526933	17631	1524.66	83	189.069
1894776	735647	4593	194.98	1140001	342295	12775	457.5	82	191.417
1508181	727162	2789	129.54	964860	346558	5592	7.12	74	191.601
2487183	924933	6602	527.72	1623312	441298	16420	491.2	75	191.670
2762300	1023410	5252	773.72	2324562	742826	17917	621.62	105	192.383
202394	47424	3331	1524.66	92942	15289	5038	2138.68	57	194.681
2999136	1504459	8961	2188.46	1874010	706173	21506	4402.16	85	198.578
1011307	3964701	60684	27206.24	499235	1489715	98019	43380.34	69	210.403
2078501	962353	8888	243.68	1222380	427359	13819	825.34	77	213.092
2346603	1046754	4563	445.18	1335037	458947	7584	587.24	75	217.749
2754245	1094948	7523	640.78	1618795	516692	18355	1712.3	83	220.064
3114649	1502190	7210	597.6	2148504	732696	15619	1287.34	90	224.190
3099979	1882318	8862	1269.32	2067393	980964	20261	2236.46	91	232.396
110908	31507	151	106.86	33537	9218	284	-72.76	40	234.705
2017115	1197232	4924	1718.64	1471047	740003	13346	2683.56	92	235.800
1629344	774587	3340	374.4	874260	288391	5958	863.88	71	239.439
2954415	1692091	10265	646.9	1844728	958384	21127	984.22	82	242.835
2187915	826802	5598	310.28	1314514	366421	15051	544.86	79	246.567
237484	99328	1101	45.86	77184	32181	1736	18.96	47	248.178
2465205	1154330	8503	537.58	1535267	504771	20457	786.02	84	248.934
2532208	840371	5950	424	1412901	362226	11713	791.18	73	249.168
1575945	1043589	8254	743.44	971465	471964	23216	840.76	80	252.632
3287899	1355603	7260	433.6	2029060	696925	22173	717.78	86	255.468
2617855	1162262	4110	145.6	1629114	513580	7286	-98.04	75	255.746
2455024	1023206	4776	330.36	1388150	463835	9948	771.28	81	256.960
2386687	947044	4667	457.62	1502608	451501	11032	915.52	79	258.124
2530326	1139193	10501	473.86	1552631	540127	22883	1050.38	81	259.453
2389074	749467	4549	136.14	1374943	335904	13278	207.08	73	259.576
3108889	1300038	7974	572.64	2148945	741082	26049	1777.14	84	259.862
2878083	1303039	6344	1188.84	1919752	695907	20466	1909.76	88	262.209
3085438	1346181	12328	753.08	1935799	677332	27856	1366.16	83	263.099
2185367	939107	6628	392.08	1394475	428060	18831	575.66	82	264.018
2866492	995275	5271	411.06	1670340	463179	12105	644.3	79	265.372
2199937	950817	5808	489.88	1273150	437594	16458	437.88	69	265.488
2373879	897465	6829	838.94	1380824	424493	12566	1416.76	77	265.990
2139506	852606	3986	204.96	1205300	371944	12046	490.56	71	266.032
110295	234919	107436	4032.96	69294	162317	290255	9478.3	71	268.748
803509	1169844	107483	41419.38	481234	587749	262059	93588.74	79	269.076
3049879	1306817	4268	365.48	1788445	630549	7405	227.3	78	270.305
3916012	2443539	7279	836.94	1921440	1365142	15534	1659.24	73	270.538
2606046	940128	12555	247.3	1742158	641983	41534	-6.76	88	271.008
2758797	1173141	3653	539.58	1634329	572085	7012	412.32	76	271.814
460477	1434845	88270	49242.2	276494	664123	169890	89231.4	75	273.139
1996729	689052	2871	339.06	1183876	310037	5999	535.14	76	273.242
644123	72559	10615	289.9	190988	20611	13424	641.64	51	274.498
103607	15962	485	-74.9	29966	4340	327	-196.78	37	275.333
1914545	683735	3603	428.58	1029330	304483	8631	385.66	75	277.211
2060453	1046130	6547	663.42	1292452	549655	18832	1349.52	81	277.374
2734829	993434	20344	536.84	1708153	459394	32943	258.98	77	278.009
2848554	1125178	8960	459.6	2263787	747967	32440	1675.4	87	278.145
2561686	1059960	6083	139.38	1601519	525667	16054	372.44	82	279.439
2599837	1210300	4877	849.22	1576887	592412	10375	1239.5	77	279.947
343166	115484	730	129.8	119066	37733	1324	457.64	53	282.829
2698470	1016156	8067	198.62	1822163	536556	26124	9.64	90	284.650
3055322	1213718	10059	634.74	1769708	639769	23378	1042.08	74	284.723
3280382	2151206	6032	1084.52	1940440	1001197	10758	2014.88	68	284.806
2496998	1443610	8450	414	1577365	735230	23345	721.7	81	286.474
3121588	1342380	10401	-52.14	1902661	741946	28942	314.12	92	289.917
2618697	1160206	7166	400.76	1528672	566434	18352	945.72	82	290.917
145900	798882	213	600.18	34857	211094	276	688.36	28	291.118
2462871	804693	4457	413.02	1507910	417196	13151	1299.86	80	291.833
121373	14414	183	11.38	33468	3812	-62	58.68	37	292.767
3201328	1246733	7810	563.6	2681011	1002724	25889	1728.54	106	293.039
1695172	706148	3781	284.66	1046546	294723	10922	413.92	68	293.127
2724246	1102472	4370	600.2	1473225	473994	7667	997.62	77	294.261
2902838	1353978	8241	749.26	2027982	810019	22921	1611.06	83	294.275
2639434	935709	6076	661.36	1563452	447086	16799	1308.14	80	296.002
1791302	1025603	4397	196.42	1064585	537963	14537	163.82	80	296.193
2710550	1285159	9808	318.88	1570559	579542	22286	487.96	78	300.918
3069108	1694526	7676	624.36	2177050	1087982	25295	1834.7	98	302.742
3288968	2297890	6111	406.46	1920447	1158199	14893	606.98	73	303.002
2910676	1124895	19259	686.74	1840001	642449	49128	1602.08	90	306.063
2467980	1156486	5402	431.72	1378024	454091	12469	706.34	67	306.182
3408540	1365405	29587	1057.82	2418806	1075233	61282	2336.52	100	308.222
930133	712457	91265	73006.9	390860	267781	173433	118308.4	51	308.232
3113539	1442701	11737	549.82	2032170	685995	23779	776.94	76	308.298
3120067	1412260	4633	548.38	1755374	672580	8603	804.58	79	309.525
1406084	543621	2997	223.42	808733	228130	7755	390.3	74	310.404
2308958	1108405	5073	1039.78	1376251	504021	11112	1509.32	79	316.046
3430161	2049242	15648	1649.28	1895642	941793	35169	2741.34	81	324.042
2357530	803406	3981	487.66	1430932	381863	7282	1062.52	77	324.714
2649512	1075218	4777	506.22	1487856	513213	11228	449.08	79	331.003
2528165	1280368	8295	682.7	1442036	535227	17128	1103.08	79	337.441
2739742	1273221	22395	1087.7	1653197	613181	40011	1844.46	80	338.427
883208	2153145	339274	160972.6	574054	1172694	1011891	339348.3	98	340.655
2685875	1178390	7929	331.94	1677313	575730	18770	594.2	86	341.489
3477418	1384305	6961	674.46	2439624	936550	24450	1773	103	352.201
2747716	998042	17187	1108.82	1677828	469368	40753	2174.58	77	352.733
3121777	1051098	5169	610.34	1904522	526062	14269	1025.34	84	360.500
2835552	918479	6037	298.82	1723583	460320	14817	625.62	78	362.419
3120414	1303445	5690	520.4	2091149	703626	17039	1039.54	91	363.371
2270973	852393	4745	312.7	1234832	366272	8237	529.82	74	364.259
2542233	1076955	3375	359.5	1452388	519044	7023	352.78	76	368.824
2991119	1430472	10761	725.46	2185005	823590	31302	2064.72	90	369.348
2928845	1339520	11166	555.76	1751035	659348	31370	989.2	87	370.612
2049007	1120304	5763	1156.18	1250082	518485	17736	2275.96	83	371.313
2312311	821572	3524	541.64	1257674	366787	9904	1408.44	69	371.364
2832084	1664042	5338	703.68	1738577	861335	12467	1320.62	82	373.118
2344087	746509	10233	506.38	1362029	320282	18889	1213.54	74	373.493
2663987	1220501	3644	435.84	1666786	563147	5935	850.1	78	374.045
2917572	1014438	9302	308.72	1693335	475506	17108	121.88	78	375.424
2979432	1865630	5352	703.72	1886362	1056215	13848	1183.28	77	375.595
2292209	1139282	7701	440.86	1387693	538576	18384	674.24	73	375.818
3057830	1471810	24667	946.62	1931520	757495	41461	2159.46	84	378.061
2892595	1252570	8031	559.66	1712889	600183	22215	904.9	73	378.144
2596657	1526345	10614	395.04	1758018	723948	16287	603.82	83	379.260
2696307	1062159	4704	697.44	1543048	522493	12729	1296.94	75	379.365
3253775	1381448	18412	708.32	1929236	785667	35009	1724.74	85	380.673
920639	1256515	81435	32295.1	519297	697205	233569	69849.34	87	382.970
964554	882832	42336	1971.96	407273	303523	67940	3591.4	70	383.835
826226	1533248	178506	42907.16	471494	754754	463136	90784.96	91	385.225
2965887	1417240	10671	881.06	1871997	748370	27094	1884.84	88	385.974
2515708	1050347	3912	653.32	1563682	518255	8292	1481.12	81	387.126
2301915	1527724	5948	345.28	1390511	692341	15086	251.96	83	389.489
3058179	1586877	5843	1241.98	1768872	644393	9508	2497.88	77	391.802
1427692	1104702	6426	305.36	1554450	800855	25269	1080.34	102	391.992
2772244	863243	9865	1030.9	1614742	383270	22569	1359.34	74	392.274
2661987	1222044	15034	674.24	1790108	631355	40361	1208.46	79	392.335
2776584	1142102	6678	725.08	1731321	677211	24010	775.6	81	392.764
1490465	3541174	431726	333426.4	1027444	2069684	1339183	741041.4	87	393.387
2133185	783946	3433	234.38	1278082	347086	7345	352.7	75	393.946
2658749	1248046	5080	1016.8	1507210	518281	9675	1584.5	78	398.527
2549208	1078253	5787	347.82	1655377	548267	18439	715.54	84	401.211
2663129	1228124	4417	3162.62	1577637	571572	7573	6435.78	81	403.432
3004670	1375868	5855	563.3	1832479	724419	11146	1670.56	81	405.074
851848	2009153	640368	101769.5	431673	1045011	1663938	199022.7	83	406.434
1790182	1396977	4956	462.16	1009613	694234	11033	806.38	74	409.013
2102326	817963	3411	533.46	1270430	368672	5038	1273.68	76	409.075
2645229	1411393	24080	1282.8	1452962	688553	44837	2318.82	77	409.574
237549	27108	-146	69.44	78965	8012	-291	60.74	49	413.574
2877573	2547834	8981	630.66	2296090	1337619	31678	1738.08	105	413.631
3508213	1354329	7096	504.56	2201422	721026	17522	922.92	84	416.612
2166617	1177998	5850	12409	1351892	537810	13101	23749.86	80	438.718
213854	345287	933	96.38	201653	273841	2414	379.04	112	444.945
1830308	845036	4308	280.88	1269992	419358	11571	486.06	84	456.052
2555743	1743085	7930	654.8	2618561	1416580	31837	3186.82	116	463.520
2766585	1067881	6166	577.76	1562364	483548	12401	1140.86	75	464.532
1808312	934305	6467	258.62	1069519	417274	16187	658.82	77	465.343
2347235	1053970	6947	516.42	1411326	511753	16184	598.24	82	473.875
3165724	1077764	20327	409.22	2024422	574855	43570	588.2	85	474.370
1783737	952464	7000	381	1121820	404083	17124	1383.64	76	474.830
1405023	776524	5008	140.88	884770	358249	15751	-8.14	81	475.386
3248325	1527111	4300	628	1863791	714742	7949	924.14	72	475.459
249589	103461	406	136.16	85582	44963	823	276.78	54	477.078
139367	25082	-152	89.28	39116	6948	-662	51.68	39	478.574
2721558	858085	5149	522.14	1527017	371225	10778	695.08	76	479.580
598804	1381108	159581	82173.66	292264	602487	406407	190386	82	481.876
2339304	1287552	4646	853.56	1491347	650577	17903	1689.58	87	482.568
2444819	925833	6641	373.26	1521702	448090	21751	974.86	83	485.523
1793793	810228	10517	313.62	1061688	355638	14573	370.78	73	486.116
2143614	721207	5568	364.48	1301049	338983	17152	867.72	76	486.369
1880124	766204	4078	211.08	1149246	354046	10892	653.12	77	486.724
911540	2210138	161067	18128.62	616180	1283726	509316	44437.76	93	486.904
1983080	859752	5032	108.52	1129832	439882	14907	-47.98	78	487.835
3182636	1464020	4510	366.6	1827214	718576	6878	348.08	79	488.773
119154	21734	2451	231.86	43013	5917	3115	341.9	45	490.000
3139996	2037118	7821	930.06	2407913	1248605	28502	2711.72	102	490.530
3632569	1315066	8105	780.3	2041089	762719	20150	1073	76	490.618
2384949	793344	5041	219.26	1422591	381420	12737	445.82	68	490.713
2371461	937895	10620	369.2	1440404	451521	23806	189.16	79	492.108
2555492	1159544	5933	303.38	1594921	591810	17723	662.78	74	492.150
2840411	1322706	6451	487.86	1665528	682238	12999	1335.14	73	492.391
3047967	1316484	8251	330.86	1961708	641535	26841	1505.26	78	492.570
2731175	1054709	8344	541.84	1966318	597030	22446	1093.56	86	493.199
2047034	750605	2936	342.96	1209151	338814	6613	457.18	76	493.919
104378	44081	168	-179.52	25877	11219	42	-283.88	29	494.254
2418429	958098	6090	399.4	1460372	458401	16447	413.42	78	494.455
2568791	1092891	6940	71.4	1667003	619478	22773	-72.22	85	495.175
2348256	1512843	4203	486.58	1397717	634017	9361	828.46	81	496.497
2423022	805309	6026	131.36	1467243	406184	17198	784.28	84	497.732
2735363	1274997	10399	553.14	1750166	679053	21027	1142.22	81	498.444
2008466	744929	2955	445.3	1228274	313039	6032	530.52	71	498.584
2094625	954859	3632	418.52	1253264	432031	8370	740.2	77	499.755
2814684	1044606	12234	544.24	1726856	533393	24534	849.24	79	500.388
2823911	1211720	5612	436.32	1798726	658036	19269	752.34	84	501.081
2396539	867436	5835	488.1	1488271	397927	13663	770.18	78	501.964
102324	9262	318	64.48	28012	2531	32	8.52	36	503.814
1117138	7962043	65891	12896.26	860409	4485560	159841	29415.26	92	505.274
2307280	721615	4637	271.82	1326703	329134	14305	429.3	80	505.646
2026093	879110	4654	316.44	1279193	417002	9230	506.8	76	506.022
3139869	1224892	7428	1292.08	1745475	600184	18826	2617.36	79	506.589
2910955	913887	3396	550.56	1774312	424694	6617	934.62	81	508.844
1978549	868726	4393	557.98	1216835	409624	10465	752.9	71	508.890
2119287	795508	3400	352	1242177	355778	6868	826.48	68	509.025
1922654	928731	7538	538.68	1199926	425928	22067	923.62	80	510.449
3090164	1267940	5415	755.9	2021437	692648	16862	2145.32	88	513.959
1995584	753923	3196	141.56	1149216	309755	5970	658.2	75	516.188
2029891	621598	2953	183.58	1180772	282370	6638	373.68	75	517.016
2193789	691907	6569	122.34	1217450	315760	11490	438.4	75	519.989
2239100	678266	7589	431.54	1305580	312869	10763	406.18	70	520.136
2461972	812639	5602	423.72	1420724	353748	12470	847.2	76	521.393
1651545	838027	6054	219.44	1080401	424947	15592	429.12	77	521.479
3130951	1559889	7075	469.5	1866529	891745	18759	858.74	84	525.151
2764724	1281608	8369	283.34	1739297	646015	21405	1114.3	81	525.567
2154827	1063423	6453	583.58	1564236	579846	22186	1668.96	92	527.273
2292838	727272	4861	76.46	1383293	324374	8030	79.8	79	535.278
2235349	955201	5724	395.64	1363326	427049	13758	378.88	80	540.499
1977169	1102542	4365	276.9	1262657	487516	8269	360.34	82	541.323
123628	116221	276	146.36	39847	39130	407	323.02	44	546.800
2710360	1596639	6398	300.28	1577639	773577	17893	623.98	84	554.999
3054960	1204863	7756	628.16	1804560	614489	19671	1079.06	84	558.195
2648759	1269737	8984	553.24	1856746	725157	22718	1062.48	88	559.061
1722103	1310215	4751	560.86	1049172	605139	7835	1075.1	83	560.871
1791820	640024	4413	428.18	1003455	262762	8784	337.24	71	561.135
2654176	1467674	5852	630.72	1551329	657978	11778	1329.08	77	571.815
2183848	705896	3303	352.58	1153502	278179	8130	430.8	74	576.465
1689336	701841	4034	397.24	1012749	321054	9159	859.74	78	577.536
2562058	1153210	6029	662.94	1593188	545131	15217	1384.62	81	578.022
3187893	1323347	4541	392.26	1862445	636691	8029	705.94	81	579.662
1884766	695103	5175	477.5	1101309	381597	16750	1137	82	582.766
2845559	1858046	9839	740.54	1936518	1042629	18987	1639.82	85	583.946
2615777	1010287	7145	479.7	1578940	472438	20783	375.38	79	584.405
3330708	2006214	10244	878.84	2516192	1186408	32781	1484.66	99	585.226
3294367	1357139	9863	958.18	2010356	672803	19075	1873.5	80	585.763
2027818	1733936	10131	1133.66	1489095	896733	29409	2158.74	96	586.481
2289256	781834	4588	365.68	1197137	309073	8084	816.24	69	587.135
2524419	1453245	11434	815.24	1500268	696259	29197	1132.42	77	587.438
2115001	669188	3645	257.7	1149031	298273	6978	171.08	70	587.812
2496152	952230	4057	387.02	1467354	466273	7642	959.12	78	590.258
2187462	1124850	9813	1809.18	1359025	494330	21889	3164.54	80	593.412
2678296	944601	3254	357.44	1598534	446436	7565	652.9	86	594.780
2693169	1350432	7370	384.2	1869039	680044	14346	1005.56	87	595.453
2639352	1218965	5016	879.76	1678332	590773	11294	1720.84	78	595.926
2728861	979360	6919	561.34	2593725	781870	15678	2016.08	108	597.040
100414	134026	91249	3180.14	35110	47046	138714	4238.04	46	599.558
2878939	1036516	4073	364.78	1730244	509125	7138	245.68	81	599.778
2706619	1153498	3919	511.34	1430473	504312	4753	1069.58	72	600.478
257211	14755	80	56.8	70118	3421	31	-138.34	39	600.996
610181	1425584	47944	44304.84	291650	656201	110909	67832.74	71	602.044
100224	89749	-179	-99.94	30124	26741	-700	-286	39	603.066
3344757	1320311	15218	587.48	1923174	655883	39906	639.16	85	604.013
1412730	1522397	2945	527.7	844737	652638	7092	1139.12	81	604.637
2798373	1187965	11036	922.96	1972787	679614	28927	2002.22	87	604.995
3055319	1412990	23504	7469.44	1982812	757893	47109	16358.74	83	605.533
2412347	1433517	7834	807.24	2266432	1164123	21320	1098.2	106	605.975
3686503	1494107	8146	668.56	2492157	910052	28815	1779.9	98	608.063
2752486	1233048	22435	1322.1	1653569	522232	34811	1226.46	76	608.781
2006626	964670	2231	543.66	1230413	418604	4869	935.34	73	608.953
2847099	1234513	13162	911.32	1651325	601348	28333	1779.38	75	609.281
2209466	1520148	6242	319.12	1202005	594396	11508	600.88	72	610.043
2907186	994417	3978	294.08	1781864	484348	9208	1141.88	77	610.324
1612597	723159	13884	537.24	917649	319389	15606	876.16	71	610.866
2138849	726820	4101	279.86	1216969	340279	10684	34.24	77	611.407
2652713	959938	4936	140.96	1537948	440048	8011	-280.54	77	612.222
2666369	1189079	7607	862.02	1760583	647275	26223	1939.78	84	612.476
2368250	789290	3108	460.88	1358720	336365	4830	929.8	74	612.824
2604612	921673	9365	651.9	1470215	398565	15273	1197.78	76	615.220
2777114	1304257	11135	659.1	1809013	686599	33204	1396.44	85	615.644
2320762	1081951	5163	360.18	1609854	549735	20353	314.58	88	616.353
3111531	1568851	25066	9394.76	3215168	1083968	63811	17301.46	115	617.037
2581988	1109861	11993	360.98	1674898	557123	20929	645.94	83	618.346
1999643	741221	10524	436.64	1209911	326317	22026	799.36	78	618.942
973522	2297289	1292226	175620.4	532572	1312400	3509146	375355.6	87	619.750
3060090	1047325	4967	442.62	1721313	511844	9705	527.3	78	620.047
2255813	894984	9084	261.24	1375960	440147	21707	584.02	75	620.140
2559639	1302311	7449	500.14	1672930	644963	21335	812.1	87	621.611
2900973	1180070	7577	623.22	1852793	570701	19748	1097.28	83	627.815
2154714	997803	5268	815.48	1099910	437493	11624	1633.64	73	634.338
1951379	675971	5750	353	1163034	281875	14039	297.54	78	635.181
1963674	1028308	9296	432.56	1378811	517760	20337	730.82	84	636.339
2125046	987703	5405	359.3	1179412	447567	13928	356.08	75	637.208
2167084	1509585	4544	762.84	1196105	659611	7139	971.54	74	639.046
266338	781739	372182	12220.52	149861	345950	714653	23597.58	68	639.921
521185	33669	176	683.36	160633	7829	419	1073.34	50	640.190
2847092	1556085	7860	415.6	1840624	822642	17586	1160.96	84	652.253
2584519	1419578	8620	1048.2	1595077	647785	22317	1759.62	79	652.633
2527367	906992	5164	474.04	1524657	440771	14250	814	80	657.904
3204014	1259935	5789	255.54	1901989	640605	14013	234.18	87	677.705
2619004	1128390	5555	549.3	1702541	542036	13352	935.72	81	678.805
3022044	1233504	10294	427.84	2006135	627088	25731	704.66	87	686.352
2523317	1055957	7397	283.42	1638599	541153	20166	352.76	83	687.630
926000	2939941	486951	297234.9	721542	2025064	1545708	750470.9	102	692.153
2111576	1364466	2661	212.46	1213886	603564	2478	325.08	78	692.899
219328	28045	1267	-51.38	60600	7436	1894	-76.16	42	694.462
599552	676886	174285	79109.1	222918	319189	379902	122156.7	70	697.178
2344193	1226538	8762	301.32	2499988	1218425	27584	1307.24	116	698.259
1757016	869703	5875	413.5	1017585	398695	16611	523.46	73	698.745
3037841	1132629	6994	338.84	1858399	502344	16437	551.82	78	699.072
2305638	853016	3550	617	1394552	385208	4618	1302.48	72	699.262
106431	76277	224	150.64	24922	20368	-208	173.12	26	699.638
2890192	1374699	7872	443.92	1920460	703541	14924	1226.64	90	702.978
277934	28880	736	-177.04	82599	8901	553	-389.42	45	705.892
2464500	1020672	5267	413.62	1534589	469038	8734	290.24	80	706.435
2067362	1410077	15104	8731.44	1242946	708215	40250	18838	85	706.599
2411311	881574	7612	216.32	1537467	404919	22536	486.96	75	706.711
2678840	1055619	7679	500.94	1600347	521830	19712	863.32	80	707.857
2981556	1379918	5550	621	1766388	646192	12968	1034.48	80	708.013
3329562	1438492	11607	584.02	2135269	774406	31603	697.58	85	708.689
193972	24418	844	-87.16	53203	6557	1208	-315.12	41	709.912
2269667	1214098	5585	256.1	1460513	623133	19319	397.34	90	710.964
187556	54354	-224	-0.64	55877	14927	-631	-89.66	38	711.363
2332304	740613	4949	117.14	1370773	330458	7979	251.94	78	713.969
110225	65928	50863	484.18	29526	18370	63809	479.74	32	714.443
140098	166830	938	99.68	38151	46099	1244	177.84	38	714.890
2323629	721116	2619	129.34	1290117	304905	4988	352.68	74	715.723
271020	249202	307533	4035.38	97102	80701	431754	6097.44	54	717.507
106374	13871	6940	43.4	31407	3795	8067	236.62	38	717.938
2969492	1189532	6554	484.44	1859508	584268	20216	835.76	87	718.198
2119502	800724	6001	574.86	1339494	390123	15033	995.38	81	719.531
2480805	1091569	6378	428.08	1676392	589407	19076	317.36	89	721.891
2794222	1063774	10802	427.72	1680891	603282	29570	964.2	85	722.742
2477813	1256097	3135	867.1	1567381	585030	7642	2144.12	81	724.395
1915566	1169323	3330	540.8	1035395	507867	10392	802.12	75	724.928
2532314	983841	7343	490.98	1483125	477282	18879	272.94	76	725.334
3150031	1421687	8825	1326.5	1738566	706509	25672	2258.92	86	726.385
226751	124941	20681	418.66	54887	33350	26770	508.2	28	728.261
3583238	2236058	15835	1064.1	2544401	1156059	44075	2601.5	89	728.356
2798046	1099648	7755	221.3	1739159	517103	16919	1272.34	78	728.946
2590801	1086354	6776	778.36	1545824	530036	18382	1175.52	76	729.139
149053	140679	1669	-154.66	98390	76152	3811	-527.54	69	731.283
2732831	1049529	8955	687.3	1559624	469675	17983	1172.38	81	732.685
2589668	1000438	5032	518.52	1719169	520107	17219	643.34	86	735.612
2902275	1605303	8102	387.72	1576623	886209	24949	604.14	78	736.117
2617155	974128	8894	764.84	1580684	438823	19870	1238.2	78	736.866
1867410	835691	6038	320.68	1192722	410605	15967	242.62	81	739.086
2723059	1364585	38382	1750.52	1853794	750946	71087	2602.82	88	741.215
2742432	1263018	6187	563.82	1742659	693453	19267	1373.62	82	742.210
2608164	1089912	6738	262.68	1530615	473171	13115	338.9	77	749.642
1798206	622190	6361	251.46	1047455	301926	13727	-292.78	78	757.600
2624956	1088164	3429	474.94	1446799	503334	6123	461.78	75	757.910
3086722	1327736	5794	531.84	1786806	662050	9205	1128.3	78	758.416
296211	73374	29044	8720.84	114019	23297	42059	11638.74	54	759.780
3158748	1300228	7416	397.76	1959573	717439	18664	399.04	84	760.478
228634	24362	173	-5.22	64887	7021	348	-41.72	43	764.643
2468174	1047661	6897	280.42	1557395	550233	17198	696.28	83	780.992
3164954	1662271	6933	492.38	2076446	856909	19107	772.02	87	783.727
2479117	1164158	9061	784.46	1626000	638911	22367	1973.62	85	787.644
2489521	858506	3153	441.58	1341265	386623	6862	821.32	74	794.169
109119	52649	302	155.72	24143	13850	241	268.26	25	794.213
2997240	1295274	11811	141.46	1941049	718251	36814	411.04	85	794.689
2462412	1065975	3978	432.08	1356522	505434	13853	996.58	73	795.281
2350358	958546	7468	460.48	1544012	478774	22915	799.9	82	795.680
2861910	1159648	13350	607	1732205	614039	38945	1436.7	88	796.937
2431319	845741	4518	229.48	1244194	382535	10271	135.06	73	797.561
2426163	1123098	7170	400.2	1590502	545531	21668	1132.48	81	798.021
192131	15366	2432	58.52	50355	3465	2793	16.98	37	798.592
675655	1509300	56959	45442.74	384947	716472	131410	81763.6	79	799.573
2974093	1620866	5991	501.26	1777243	819759	15665	929.9	81	800.592
1599371	711244	3557	454.02	912997	288115	8632	932.52	67	800.752
155274	81717	1133	-74.62	64236	30415	1514	152.04	50	801.577
2347981	976458	5508	497.88	1310634	389525	7838	1040.68	74	801.668
2018414	896622	5853	286.58	1240129	440729	19378	726.08	78	801.940
3052413	2085132	7742	1374.12	2170341	1089133	17800	2562	87	803.542
2905993	1474446	7589	616.54	1690152	737652	15633	1152.38	80	803.945
555991	1334335	29723	31322.78	266541	632519	66472	52573.92	70	804.524
1983850	683580	11757	182.02	1212758	319340	30549	56.14	81	805.149
2865311	2425325	8095	13172.7	1814023	1193368	18941	25798.26	81	805.592
2334116	951645	3596	742.56	1440987	441911	8385	1990.1	79	806.598
2602190	1257964	7933	524.38	1547858	619168	18007	700.02	82	808.265
2998633	1184171	3610	336.6	1563690	484774	6136	746.96	75	809.219
2753856	1414543	5235	788.1	2057293	740834	13096	2197.56	98	809.467
2397256	909778	4889	252.54	1480726	424494	7926	357.36	78	810.524
2412625	1465697	5809	209.74	1318250	673291	10604	285.44	69	810.661
2610446	1011516	4838	176.68	2058964	735227	16114	403.04	100	811.208
919419	1197421	74470	49118.2	418827	527104	158289	75218.54	71	811.899
2754965	1050917	4890	280.4	1548450	470764	10854	90.44	77	818.376
2139773	752674	12132	327.52	1176405	349694	27634	866.24	80	819.532
3045588	1173074	7844	565.84	1959725	577987	20566	982.76	86	821.917
2477001	966301	11680	493.8	1503903	436139	24148	654.28	76	822.074
2278907	843857	7749	408.14	1523004	438359	23418	1029.48	79	822.408
2350483	1070430	5866	475.76	1407401	478170	15175	620.5	72	822.563
2160841	764594	4289	323.54	1248794	312521	7604	442.44	70	822.992
2762995	1128869	9099	1076.14	1786570	583180	20808	1798.88	80	823.427
2506039	1075588	4857	226.02	1539049	542941	6877	277.22	73	823.508
1883622	857049	26664	318.04	1790233	739877	67321	2116.06	112	827.198
889840	2090621	196626	43741.36	486619	975769	440493	92122.98	80	827.671
2421530	1035163	9184	2603.24	1531758	460590	24762	4561.32	84	829.008
2067190	939635	5803	573.58	1281628	429918	17743	972.98	82	830.656
2333197	1006143	5205	342.3	1522399	526003	15996	1090.56	80	831.053
2064230	1002429	7911	525.46	1231378	425316	18705	1270.3	79	833.390
3000519	1305658	4649	704.14	1903613	631989	10185	1110.1	84	837.469
2149700	1110887	11253	349.58	1461778	577688	32462	1263.32	87	838.348
2563162	1572497	13359	4337.74	1746375	697609	33532	10399.52	82	838.624
2926029	1257651	6049	601.14	1773397	621937	19412	1034.32	85	840.120
2275122	939092	34496	1298.56	1379914	481045	87950	3239	75	840.172
682813	1471142	11918	7535.48	600394	994179	42451	20855.86	100	841.870
3287974	1551683	16023	997.78	2087867	879360	31772	3296.92	83	842.160
2953795	1342428	6874	563.64	1969143	638250	17822	1088.92	84	842.443
2655971	972558	4928	650.08	1526121	456248	10930	1352.8	82	845.508
3110017	958280	6556	362.16	1817628	458107	19414	826.04	80	845.853
2323836	786714	2727	338.22	1231745	341323	5772	740.92	75	850.461
2412238	883096	5666	498.76	1477450	411265	15775	544.5	81	852.552
2263735	1015497	5145	480.7	1400999	498291	11600	598	79	853.297
2447198	986818	9017	303.62	1419926	451164	19377	543.22	78	855.058
2388890	900434	4411	373.46	1357607	422133	9903	907.58	78	865.558
2232034	934207	5585	520.1	1358678	433438	12347	1021.42	79	866.988
2994107	1817575	7358	1539.88	1983676	868732	20747	3488.42	89	879.182
2771718	1111793	6628	470.08	1782050	645564	17671	809.06	86	885.108
213371	152593	216	191.76	59744	43315	265	203.9	42	895.459
2264720	809635	3706	76.16	1190707	367456	5620	203.2	75	902.973
541543	1468959	46029	35123.94	288169	667272	103145	57514.7	74	906.143
2259419	1139872	6089	611.54	1422043	493710	13977	1056.22	82	909.299
2950691	1354687	18382	783.52	1781724	703212	38058	1679.88	79	909.844
2830560	1257229	8489	724.54	1554103	551760	13684	1255.24	69	909.947
3615953	1584735	6811	1113.46	2220769	818671	19400	2033	79	910.289
2704858	1196706	7524	645.64	1902671	772911	28862	1630.32	92	911.305
2768104	1012898	7364	525.04	1545971	500358	19105	1186.3	84	913.417
2317873	624182	4985	182.1	1392518	276231	11261	190.46	75	913.742
2522998	1103833	5870	546.2	1672437	530934	16970	550.2	84	915.478
2545544	955241	7316	693.76	1679556	466727	19646	1676.56	82	915.875
2619384	800235	7742	99.12	1572491	386721	16834	136.24	77	916.104
3489906	2394760	18816	1193.76	2425403	1709912	55404	3122.44	91	916.296
127894	376324	1058	95.88	34983	103521	1054	78.44	38	918.478
3282204	1730455	7871	844.06	2768334	1168996	27941	2461.26	106	921.796
2607619	960370	6943	332.98	1546718	424764	13705	1068.3	72	922.070
103786	20200	1116	875.76	34516	5676	1382	803.52	42	924.079
1807409	870958	8026	916.36	1129537	420353	16175	1478.5	79	925.598
1627691	598108	3908	127.88	886339	233293	6029	556.94	71	927.073
3285304	2336880	13107	783.02	2434634	1265199	38233	1436.38	99	928.311
1950645	971131	9210	7006.6	1206478	446454	17614	13761.04	79	929.066
2980834	1297112	5250	497	1713288	677158	8991	791.26	81	930.686
2505422	1635164	7556	7897.16	1612565	815572	18413	16319.18	81	930.770
247800	18959	371	-84.94	69998	5307	-122	-181.92	42	931.807
2638248	1152876	5196	692.56	1888101	582543	16727	178.22	89	932.259
2021844	1113041	5685	821.1	1183701	539298	10878	1987.08	77	932.607
102870	2549	384	28.24	26655	680	607	36.02	32	933.892
2393745	699937	4116	215.76	1417921	335951	11884	101.24	82	934.605
271535	41296	2820	-86.8	68172	9195	2948	-134.72	30	934.616
2134176	736350	4167	409.62	1234474	342216	11987	1168.82	74	934.832
634108	1438328	35645	43253.7	313745	620078	80207	66181.02	69	935.787
2233201	853192	5553	478.58	1389472	379619	12849	1417.14	77	935.882
228135	36538	1412	104.32	62212	9766	2463	24.18	41	936.699
2473963	822637	7648	722.28	1485191	359961	20627	983.22	80	938.611
3150351	1494228	9667	917.62	1877854	744805	17352	1659.72	74	938.629
2401643	799955	3870	457.2	1300998	367370	10239	1157.54	75	939.893
2338636	1414591	8400	571	1484912	705737	21362	719.32	78	940.208
2044984	1035193	3594	315.84	1158313	428552	6918	508.48	78	943.122
1903638	998395	7756	522.16	1239018	478272	20362	1911.32	85	943.459
1975751	901537	2483	268.38	1146901	367367	3142	592.12	76	945.514
2879467	1494762	5884	1043.24	1837381	725654	8712	1650.32	84	948.423
114606	34133	9307	3503.02	46601	9884	13288	4679.68	45	949.052
2066718	796124	1971	421.06	1055211	343018	3078	757.08	71	950.087
2334079	1330507	5949	965.14	1491944	602728	16466	2064.76	83	958.783
117157	5266	158	49.88	25754	-514	113	-13.82	25	958.889
3230147	1551053	8283	657.38	1756503	773802	20757	1130.02	76	959.091
125327	120778	1020	-22.8	40310	42244	1780	85.8	44	961.992
2050218	1282855	9253	444.58	1332092	598816	25418	1335.48	87	963.936
2188980	830692	5075	348.5	1304460	354474	12437	474.82	80	971.759
121757	14673	2834	-41.76	39053	4426	3609	122.74	42	973.268
2438420	978612	4578	609.08	1478529	437725	11660	1073.6	81	976.210
3000712	1156362	12263	550.18	1720419	596040	29823	1105.78	77	976.227
2392195	1253301	10633	1464.38	1403136	636120	23644	2633.84	73	976.296
2326192	1090494	3915	341.9	1229822	457183	10403	556.58	75	977.332
2296792	1231436	5660	489.6	1450305	552991	14700	761	83	978.961
2390596	1067155	8871	833.06	1497123	494747	20438	1923.68	82	979.956
328247	621792	763799	11555.14	330076	527160	1998654	102855.4	103	983.442
615366	1243012	35879	43215.94	249554	466156	68251	64082.86	63	983.830
2969066	1063720	13141	856.26	1856297	586411	29027	2080.22	86	988.870
2752629	1037063	10654	469.44	1538590	448093	21634	1384.24	76	992.609
941983	2631199	57821	68781.06	583583	1579434	158323	132843.8	87	1001.107
3767566	1590264	12986	563.96	2410177	876672	33292	1503.12	88	1002.133
2677482	1297932	9180	318.8	1743567	639474	25438	818.68	84	1002.693
167047	162489	3309	171.74	56787	59757	7305	154.3	50	1008.302
431380	651622	165774	82407.64	251088	371746	453510	177402.6	79	1010.083
2435426	826534	3873	479.78	1485033	377798	7569	492.34	78	1012.270
3579527	1716078	7195	692.7	1748178	767706	22296	1181.56	84	1017.279
2127268	763480	3066	134.76	1121681	322192	5555	-237.7	72	1018.753
2950978	1471250	11771	672.06	1949756	773561	27094	1057.84	86	1019.660
2653526	765701	7577	300.22	1558936	361363	17217	636.62	75	1019.887
2216946	757898	8328	350.08	1293168	335877	13367	537.62	70	1020.082
2665172	1097161	4053	503.58	1479944	505033	6296	1552.56	73	1020.393
270101	20447	823	138.78	78257	5781	832	136.52	45	1022.980
1885341	682422	3086	186.96	1058376	306816	8743	428.98	75	1024.599
2189276	1376275	11319	1232.34	1346535	628595	28617	2342.62	79	1025.751
2996743	1965973	10383	1313.38	1745641	907664	27923	3474.78	83	1026.634
2699788	1091005	6330	632.8	1772921	558784	19594	1393.84	89	1029.155
2327705	950388	5518	555.48	1580296	596109	13839	1441.54	82	1029.485
2693379	1029638	8170	366.2	1659489	486850	20328	691.08	83	1031.572
2252307	1489845	6444	382.84	1444851	708473	20012	648.32	83	1032.871
2210016	933977	8838	438.68	1230955	394278	18016	773.76	69	1033.038
3123453	1178615	3951	533.86	1960628	609695	6549	978.14	84	1034.293
2960103	1191231	3347	271.42	1726776	643422	6776	532.36	77	1034.510
2897589	1010944	8961	442.46	1779681	486297	19675	807.5	81	1035.666
2626422	1199945	6681	944.66	1725909	646637	18978	2394.08	86	1037.395
2694517	1062119	5898	951.28	1670711	530230	17646	1519.56	78	1037.640
2349724	882175	5893	648.98	1249323	365721	9820	1398.2	71	1038.059
2329549	983169	4634	373.24	1405714	443550	10439	809.54	77	1038.964
3000593	1220280	6519	544.34	2038297	643216	17023	1129.78	82	1039.282
991000	1.285307E+07	44304	6549.44	1155360	1.058962E+07	227630	35387.8	135	1039.726
2867455	1260123	8032	729.52	1657387	617644	15011	1102.46	80	1041.449
2227813	674357	3047	593.42	1246106	293771	4272	1332.92	68	1041.535
2895260	1271560	5041	376.26	1765377	591120	10750	699	80	1042.702
167965	27883	3415	812.9	64087	8423	4841	1142.26	51	1044.699
456245	752644	285719	5109.34	222039	302818	494604	8559.44	66	1046.740
2029013	860679	3871	290.06	1213692	356972	12032	732.52	79	1048.517
1937463	967417	5153	476.58	1084200	411347	13851	323.86	71	1048.784
2461364	1092869	7401	670.86	1632354	545979	19083	1154.38	77	1048.878
2868669	1060257	5306	629.16	1607903	450164	9182	1085.52	68	1049.015
1475736	522801	5591	167.26	813426	221143	11554	26.44	71	1049.430
2793170	1612562	9624	407.64	1628975	824488	24917	488.62	80	1052.126
2432651	1357570	6636	779.96	1410777	649830	16634	1397.24	80	1053.634
2732460	1259706	5264	436.04	1575736	613296	8934	1183.24	77	1054.655
3200647	1858339	6120	1117.2	1663387	733467	8610	1731.6	77	1065.001
2002473	1469513	8558	732.88	1262762	655153	19790	1047.4	82	1065.728
2535385	855745	3932	56.52	1367936	382056	6650	-121	75	1071.589
2098257	747066	3560	200.6	1157530	322677	5678	347.08	71	1072.180
157139	250592	19760	890.6	79840	95909	41610	1537.6	61	1073.475
191086	139894	119291	3536.26	55009	39690	150250	3943	42	1084.911
3306867	1298309	6892	717.12	1935842	680361	17899	793.14	84	1093.815
2289679	1132773	10180	275.8	1419863	498006	18408	573.88	81	1095.636
116219	48844	179	44.94	33385	15459	326	154.36	38	1096.613
2400038	943344	4953	650.58	1477974	457465	13527	1131.22	83	1101.571
236880	170822	1177	-46.78	70048	54657	1547	-277.58	45	1104.594
2364659	1173044	7421	331.06	1379557	521214	15907	94.02	79	1105.316
1636724	2920583	43925	57742.5	903917	1687978	110464	101919	85	1107.912
2063034	1196436	6621	365.06	1266761	534147	20736	818.96	84	1113.339
108660	127234	164786	3579.96	35435	39973	220495	4828.7	41	1119.668
2013235	1506504	12507	475.02	1261020	747955	28107	682.02	81	1119.877
3178111	1393260	8395	489.7	1838803	759801	20759	1180.74	81	1120.200
946272	1347625	50728	25848.08	472466	774439	145299	56894.14	89	1121.176
2698172	852371	6049	427.14	1562597	400309	15536	644.96	79	1121.882
2511446	1185640	16773	1138.78	1606424	587256	36818	2333.48	84	1124.651
3031882	1310965	6682	417.52	1624687	601989	15171	1011.06	73	1128.127
2955552	1362546	6571	666.06	1800454	622428	18556	1048.16	81	1128.662
3100649	878869	7935	218.1	1907573	459038	21428	476.08	81	1130.702
2194578	985448	6397	802.42	1366292	460922	17423	1808.78	73	1130.777
2299789	1048312	4012	353.32	1446078	451670	6930	816.8	82	1132.757
2343009	1233247	6141	792.26	1390788	582520	16218	1417.48	80	1134.015
2612454	889719	7588	2501.68	2439141	742703	30270	5616.2	98	1134.064
2212337	638717	7497	260.42	1260291	286994	16640	383.4	65	1134.196
3935708	1615920	4995	536.7	2334817	868099	11096	1138.56	87	1136.668
657151	1976153	59854	74336.44	410932	1116574	197495	145307.7	83	1137.522
3542908	1363363	8267	773.62	1949000	632622	22752	789.72	81	1138.051
2665834	1112394	10176	495.36	1728853	530620	28278	962.08	80	1138.260
2646551	972923	5100	294	1662380	480373	10669	488.34	82	1139.573
2868867	1459066	8872	318.92	1759507	720865	18560	705.6	76	1139.788
2278739	908921	105134	1905.24	1315449	446712	153844	2706.84	71	1139.814
2321914	1225083	6097	543.42	1277757	615371	14428	971.08	80	1140.607
2227393	1099012	7790	390.4	1457538	532483	19895	694.7	78	1140.729
2701773	1222558	6726	529.36	1637033	591565	20162	954.32	76	1140.909
140378	41354	479	243.94	41986	12259	445	346.7	41	1143.803
2754672	1069142	6727	229.22	2137340	783244	26312	880.32	105	1144.889
488768	116623	1320	187.2	143897	32229	2173	237.78	49	1146.048
388732	1151146	65154	43818.44	256069	623115	165421	72383.06	77	1146.914
286570	561822	200325	6553.5	161612	248226	412534	12745.24	69	1148.840
309615	1010557	463985	55660.1	164029	493949	871804	122801.4	73	1149.657
2849567	1075097	7535	306.1	1669689	541993	21555	353.3	83	1150.531
2519386	1206546	11224	572.64	1588513	583296	26749	653.14	83	1151.955
2379098	952606	6651	315.86	1554936	501673	19842	950.12	83	1152.709
1153051	1772690	57598	77384.28	511401	917194	140579	140134.9	82	1155.063
208076	167690	611	112.46	112491	97141	687	417.82	69	1158.663
108012	99272	82562	1189.32	35688	31765	114688	1462.68	40	1158.796
240733	856034	116869	55794.34	152391	388787	355621	129081.1	91	1165.085
2273110	841750	4330	199.8	1374483	403386	11979	-218.06	79	1170.084
1880402	1868252	6270	396.2	1290205	916826	19104	515.44	78	1170.109
1306895	863406	5790	565.4	700428	349921	12030	871.8	78	1172.357
2458455	949227	4916	456.76	1511600	468080	14894	599.84	82	1179.042
3030313	1196275	6733	663.38	2120962	682178	19334	1372.24	90	1179.982
3169966	1255583	7212	403.32	2603078	1062994	28461	1598.46	112	1182.127
2974523	1430836	6059	443.74	1825887	818663	15795	1052.7	91	1186.386
2807432	1346917	6314	726.04	1811619	661432	14697	1245.42	84	1187.634
2436005	937884	4750	214	1483598	445313	13868	-113.52	82	1195.310
1980189	740638	7103	334.58	1171269	315795	16213	1136.18	77	1196.801
2692732	2077064	29764	1553.04	2032590	1184916	59864	3055.04	97	1196.998
1996295	640147	5244	164.84	1038834	264236	11688	315.68	73	1197.678
2347613	1006763	5511	406.46	1278074	467479	12995	1183.7	77	1216.178
2851236	1429498	8618	702.48	1731147	657851	21451	998.86	82	1222.653
213551	23361	1770	99.2	59850	6883	2286	105.96	42	1231.389
3244693	1380863	5835	1165.1	2227959	678663	11198	2168.28	86	1231.584
2507540	1076336	6837	420.82	1497138	477107	18762	833.32	75	1231.885
1755470	895977	3346	351.56	933019	368723	5448	699.28	65	1232.124
1928652	704590	2775	358.5	1068063	291739	4562	405.32	71	1232.708
2859865	1223456	4688	278.68	1554054	548920	8501	333.86	76	1233.205
2130173	869869	3818	354.48	1265350	371087	10541	338.26	77	1234.764
1790618	792432	7663	225.18	978060	348052	15809	455.74	66	1234.803
2342119	1037705	4529	495.94	1317331	456949	6311	656.46	75	1236.768
1763117	636390	7709	93.74	972826	262672	14196	-84.44	66	1236.835
2003577	1961452	8765	322.9	1348257	948807	23792	541.12	79	1237.176
2217517	845671	3958	384.88	1381291	387140	10196	511.56	74	1237.427
1950927	695317	1265	349.9	1065867	293417	-5763	576.82	78	1239.184
2873336	1420740	15689	531.54	1833063	673371	27003	932.58	79	1239.414
1841943	817134	2814	226.04	1035170	393383	5708	683.88	70	1239.777
2163372	708741	20246	520.56	1218942	295593	36276	1164.36	68	1239.929
2224233	720742	4494	205.84	1308495	347937	12846	-463.44	79	1241.823
4036183	2438955	10359	1237.74	3046625	1735824	35299	2441.14	101	1242.201
163706	104576	1265	-194.1	53015	42870	-2145	-161.7	46	1243.515
2404469	970656	6478	173.08	1484880	490307	19457	403.02	85	1244.032
2614472	1033924	7523	414.78	1680034	499825	17678	455.08	83	1244.390
2035438	776643	7172	692.92	1192893	334754	15983	1121.38	76	1245.393
1520296	500690	3566	164.76	892083	214373	6450	210	76	1247.405
1806087	700922	4506	447.16	1036728	301468	10166	1154.76	70	1247.432
409998	21534	445	-154.3	106286	2489	-420	-148.2	33	1247.488
3159639	1020557	5149	308.14	1999729	493805	14552	485.72	82	1248.226
2821096	1464408	5942	679.12	1687149	684484	10311	1152.46	78	1249.809
2807852	1198009	3058	448.88	1569832	525076	5151	836.86	72	1250.059
2332497	1036934	6047	312.42	1454296	492963	16346	877.56	71	1250.111
2591340	939883	3602	643.72	1465635	423097	7080	771.8	68	1250.407
2039251	809562	4966	435.76	1230079	370356	13746	1177.56	81	1252.427
2573637	862324	4645	527.7	1652674	406980	12568	1937.48	84	1253.751
2079779	647696	2713	372.18	1173905	297284	4939	378.54	77	1254.822
3222102	1281157	13658	335.88	1911664	654537	30303	478.58	82	1256.913
2335526	895073	3523	333.78	1409092	400394	5029	233.94	74	1257.160
2354226	846798	3984	107.24	1400561	374636	6400	289	70	1257.283
2918687	1068180	15106	279.16	2045345	819055	42891	599.26	94	1257.413
2188331	831753	2626	151.36	1218593	355309	6214	-266.96	74	1258.258
2040853	818038	5725	403.5	1256111	409943	18379	1286.94	82	1259.331
2425677	936293	5017	474.62	1538908	442420	14976	1108.36	86	1260.882
2477750	876587	3438	329.68	1064312	314571	4246	632.56	67	1263.460
1949124	860918	5833	998.38	1039563	344969	9723	1711.78	72	1264.178
142435	50400	69	61.34	35960	13009	-311	125.54	30	1264.325
3106276	1354940	6915	360.9	1680116	646991	15653	347.58	81	1264.904
1415730	447330	3682	413.52	772056	168414	5853	754.58	68	1265.307
2895941	1237614	12908	729.88	1799738	654283	27187	806.82	79	1265.508
176965	34046	401	-34.14	47910	8657	605	-57.7	40	1267.597
3050853	1533422	7448	818.28	1762548	766154	22729	1348.94	85	1268.190
2667370	1138632	8563	226.18	1791968	572720	16186	711.96	87	1269.705
2638925	898760	4830	402.8	1553388	436286	9314	273.04	80	1271.081
205223	231897	109962	1553.32	73750	72012	146612	1901.32	50	1272.827
1566636	581872	3678	325.08	993092	314081	13589	242.54	86	1274.758
2479479	946147	4635	363.1	1514621	432654	11937	358.82	76	1275.107
1949630	741274	5535	142.1	1178109	347557	13357	577.02	77	1275.743
2826248	1077174	9761	407.46	1670948	643616	28804	647.44	84	1277.007
2795842	831414	6987	329.82	1782665	436623	21348	771.28	85	1287.163
1955715	2267768	41440	20716.4	1342834	1291833	109339	38212.54	88	1287.822
2959765	1189481	5894	393.84	1646551	585764	14439	915.54	80	1288.922
1421688	541815	3343	146.98	763682	228966	7794	293.84	73	1300.433
2172195	762116	5096	144.56	1227141	330891	12496	610.56	76	1301.414
2329501	920611	3983	344.38	1407263	425489	7157	616.02	79	1304.992
2968689	1235436	6355	368.3	1777767	644782	13294	722.84	83	1311.290
2972248	1551783	4789	990.54	1752031	805895	10115	2020.9	81	1313.479
2760155	2310061	8335	541.1	1772005	1165221	20556	1128.16	82	1330.340
2048977	1128256	17430	374.8	1304801	497893	98361	886.46	157	1336.314
3179157	1327360	6986	653.96	2080679	685573	15110	1789.6	84	1336.948
1031922	1227406	94659	2205.74	749539	589713	244110	5447.6	99	1341.532
1928511	756170	14163	343.18	1187268	362375	35081	647.66	80	1341.813
2874535	940279	8125	599.5	2549147	772174	29165	2524.9	100	1341.871
2743133	1465487	17683	594.38	1838704	686482	39500	1003	89	1347.238
2704138	1049499	3795	130.7	1696427	544410	9085	111.1	81	1347.863
723375	1990510	69768	50201.48	413814	959834	145915	96487.9	69	1348.172
2032989	852726	4880	282.8	1208910	382761	11983	588.38	73	1348.281
2964611	1363513	11062	1950.32	2102650	691607	22599	3499.14	88	1350.268
1870348	877721	6984	445.24	1059626	366658	12240	917.4	69	1350.579
138302	22197	1009	-135.26	45951	5267	1770	-266.8	38	1350.948
2409714	999700	4976	246.36	1476612	497693	16574	230.64	82	1351.522
114267	145819	1400	-252	78886	105033	3660	-58.4	79	1352.556
2688007	1500628	4841	412.26	1567998	810051	10265	510.9	81	1352.652
2598551	1085004	3786	797.96	1467719	480370	6424	1101.64	76	1353.446
3155379	1637067	13071	697.06	2069508	962598	35677	1520.22	88	1354.811
2872835	1349312	5927	325.22	1625619	615604	13176	493.36	71	1354.868
2561955	847148	6887	277.82	1455260	443880	20179	374.94	81	1355.410
2235909	1614563	11593	10977.98	2165963	1110503	35985	21177.1	97	1355.445
2761928	955824	4691	120.26	1793394	458762	17009	298.74	78	1355.788
3486278	1773464	9576	1014.36	2419360	1127106	36905	2099.3	96	1356.912
2393766	1500633	5790	604.4	1552921	770832	10881	893.66	86	1359.723
2563239	795930	4507	206.02	1528747	398704	15643	-128.02	82	1360.452
116432	24756	1165	-59.1	49493	7975	2685	-280.9	49	1361.932
2268330	907106	6164	342.04	1394345	461773	17256	784.16	82	1362.028
2212067	1051100	4097	392.42	1383561	438690	8005	596.3	74	1362.214
2213161	876909	2817	500.62	1356101	368856	4274	1114.64	78	1364.279
2379619	907320	3698	467.28	1313156	389063	10740	751.4	72	1364.509
2292273	783179	8184	196.24	1390561	339066	15569	195.34	73	1364.814
3016451	1410094	7255	891.3	1875405	651572	17585	1799.1	80	1365.498
2956064	877757	6825	122.5	1513399	454189	17929	148.94	69	1365.571
1728914	789737	3625	393.5	954438	421013	11487	1314.82	86	1366.640
2306452	1007622	10887	594.82	1562808	745957	41660	1021.6	97	1366.821
3077748	1224524	3981	504.66	1795185	613376	6519	734.34	82	1367.692
2418842	779890	5590	314.4	1402212	372165	12428	1072.08	72	1367.880
2433366	1320411	9138	387.68	1543752	583919	21871	812.06	75	1368.078
2073782	1004008	21206	1194.16	1285257	443085	40905	2292.3	79	1369.025
3176860	1555079	5970	599.2	1953805	768180	13563	1216.18	78	1369.323
2322224	951803	7307	317.02	1345442	458910	15349	985.14	70	1369.537
2983274	1006992	4056	420.16	1886032	485243	9205	965.3	76	1369.862
2427456	1145324	4208	572.88	1555680	533380	10248	923.28	81	1371.442
2697243	952760	5936	183.96	1546452	474215	14716	73.76	77	1371.921
2866569	1091987	6097	550.42	1686175	478483	11155	949.3	75	1372.317
2359702	1153172	3404	425.44	1419649	516966	4691	890.26	79	1373.596
2562425	1583803	10955	176.3	1490011	764756	25280	-9.2	77	1374.088
2591490	1334133	5684	654.24	1515219	665790	8792	530.12	76	1374.414
2735975	1146259	9300	593	1588100	514627	19144	660.84	73	1374.640
2524433	1082983	7713	650.18	1541049	522910	18644	1657.84	79	1375.315
4139535	2247954	8924	1083.64	2789135	1368610	22801	1827.86	96	1378.107
2545967	1119019	6038	341.68	1596989	527501	18359	293.74	84	1379.863
2989592	1131536	7400	764	1862042	597488	19079	1148.94	84	1380.604
1907768	948453	2346	175.56	982559	390518	3299	187.14	66	1380.842
806062	1724138	125975	81629.5	423433	788900	273844	148206.8	69	1381.107
3179988	1231073	6713	1034.18	2028164	591935	17660	1690.6	81	1381.526
2396580	878941	3517	533.62	1535029	458884	5380	1413.8	84	1383.507
131134	78460	252	213.72	38246	23727	444	398.84	40	1385.529
2982171	1111356	7118	715.48	1654662	559781	19237	1096.82	82	1387.569
3328798	1557503	5332	504.52	2165902	795148	11905	540.3	86	1388.536
540696	1838965	43236	55151.96	336950	1080771	124596	102384.6	88	1390.442
2563494	1076086	5571	448.06	1650658	503898	15507	646.02	81	1390.506
2506905	1029550	5505	348.3	1483724	471624	10797	500.42	68	1390.539
2952266	1124604	5599	464.14	1756759	577759	14378	550.08	82	1392.482
2453980	1010503	13685	522.1	1432227	508355	27041	1282.26	80	1393.021
2294946	840149	5932	1060.52	1378100	397701	14120	2005.2	79	1396.135
2349869	1434727	8192	693.12	1640308	826007	22809	1345.74	90	1396.889
2918361	1076240	9499	237.14	1740941	503500	21039	697.54	81	1398.111
2447333	1489791	9928	2076.08	1523190	770304	26614	5159.04	88	1402.959
1597242	1271611	5944	1634.84	994870	570966	13716	3474.76	75	1402.976
1747065	992987	8345	307.7	1153443	447886	16873	471.78	82	1403.738
329422	47437	-30	1.2	97583	13601	-208	-193.88	47	1411.535
2186119	1053687	4767	551.62	1376876	486019	11375	1209.5	81	1416.289
2509110	1067224	4202	282.72	1346539	472487	7844	852.84	75	1421.304
248004	26711	253	9.58	72823	7678	307	148.02	45	1428.807
2350900	1018653	4225	229.5	1478631	481789	10720	-93.8	83	1430.613
1523307	949503	7391	522.26	1027615	471511	15781	1033.66	84	1434.710
2325545	907275	3530	368.8	1268470	397796	5002	678.72	75	1437.568
2426972	824208	3912	460.32	1308396	362931	6746	1459.56	75	1446.095
2670280	1036693	6307	412.02	1716002	527159	15993	1085.98	85	1449.182
3273419	1325205	5045	793.7	1964109	659957	13768	1534.48	87	1452.453
3292459	1401224	19773	926.78	2236776	827917	39786	2089.96	88	1453.310
3006917	1216308	16715	800.9	1988738	779570	43893	1478.98	87	1453.851
2071176	1039877	32331	555.66	1202369	440807	60932	1196.52	74	1454.303
2697608	1601118	9792	819.12	1770185	781122	23766	1455.76	85	1455.593
2372296	975584	5951	428.86	1507674	511671	16481	851.66	82	1456.106
2836817	869988	1648	519.28	1660576	411296	-3425	1040.5	80	1456.354
2380439	1069057	10429	343.94	1349498	469546	20207	867.02	79	1457.487
2815691	1795736	7180	1723.8	1688308	951296	23309	3097.74	82	1457.748
1762458	2085706	10423	422.78	1208034	986734	33484	992.24	89	1458.446
2758373	1286982	8029	500.94	1774518	684564	21544	198.84	85	1459.476
2064967	932257	4380	150.8	1119778	352217	8567	68.62	65	1459.486
2050872	956797	16185	4811.1	1307817	434305	32548	7128.28	73	1459.680
3356157	1852391	11421	234.06	1691692	938707	25349	1101.14	79	1462.229
2258500	891224	6997	385.42	1445428	418943	19247	875.42	83	1463.898
2779206	1239170	6031	513.66	1772282	598660	11506	714.16	82	1464.808
2464842	873681	5284	357.24	1513465	424613	15506	1023.16	84	1465.487
1719272	795186	5045	390.7	999864	334835	6838	1000.68	75	1466.586
2357162	923635	5121	316.06	1443929	442691	9391	409.26	80	1467.653
2942130	1895585	10814	994.04	1833095	935553	18582	2169.52	80	1468.067
2606945	1759784	7606	539.16	2579187	1266022	30423	2185.78	112	1469.039
2773520	1512129	10302	603.72	1590674	729464	29737	556.82	83	1472.004
6634066	4296550	24363	2311.18	5940096	2836288	78316	5725.76	110	1472.287
2390235	911707	8670	490.2	1518218	429429	19770	552.2	77	1472.699
2891771	1140878	4693	853.98	1758717	540102	7360	1213.6	80	1473.447
2513440	958792	4190	273.4	1446213	400948	9170	498.2	73	1473.916
1945074	623581	10340	164.4	1095844	257046	16881	232.66	67	1474.128
2726085	1329772	13945	598.7	1810156	679867	37134	1063.24	79	1474.293
3168460	1129120	11111	553.46	2191184	659131	32415	1300.9	93	1476.078
251537	20938	203	-100.42	73995	5903	174	-213.36	45	1477.101
2370218	934294	5512	290.32	1406945	456027	15530	204.8	82	1477.494
1915898	954436	6266	409.76	1180745	442783	15520	1012.2	79	1479.365
2599167	1072578	5411	949.46	1502415	511316	14991	1249.26	78	1481.348
2530678	1180454	9081	652.66	1468455	558032	17171	1303.06	75	1481.628
3641344	1624434	4556	780.16	2049102	824010	7666	1628.76	83	1482.636
2562836	1166566	12003	385.58	1522400	583003	31979	983.94	81	1483.516
2393326	1129548	3713	362.18	2176655	739541	12164	1524.04	96	1483.602
2366883	839321	3608	337.88	1468117	391748	6290	524.4	79	1487.178
2894773	1003832	4060	535.6	1788797	469876	9270	982.2	81	1487.449
3518517	1696223	13992	398.12	2381044	1043564	45439	1314.54	94	1487.857
2163050	830641	7927	353.22	1239449	347286	16781	421.66	77	1489.126
3000130	1415368	14470	685.2	1906429	716751	26314	1543.04	79	1489.410
2896171	1142232	9958	499.88	1766208	577007	28922	283.92	85	1492.760
1933627	874684	3171	263.06	1124405	382573	4662	454.32	76	1498.101
3033451	1051754	3507	418.02	1729496	517538	5047	522.42	81	1499.060
2331925	1155950	35043	718.98	1387990	550064	58715	1398.9	83	1510.344
2871705	1148460	10136	517.96	1768438	606284	19872	1147.92	81	1512.899
1375534	1574040	24928	6672.08	799348	769587	59341	15349.26	99	1525.953
3465163	1479767	9086	643.96	2107112	818745	24401	1655.86	88	1531.976
2836056	906305	7875	375.5	1817327	522328	22898	1116.28	87	1541.021
1608857	768720	2145	415.7	903821	333572	3324	574.64	74	1545.699
1903703	697468	3844	172.84	1041360	300023	9595	329.7	73	1547.999
2834451	1203884	6200	476	1744479	602550	13514	1315.04	81	1554.160
2691523	1065905	11627	1865.22	1662947	563934	27659	4209.74	83	1555.790
2033843	885353	5142	795.12	1247727	401438	9651	1233.86	73	1555.898
127963	21765	63	154.18	28356	4034	-192	110.88	25	1556.154
148375	138520	511	38.46	42814	40170	663	64.18	41	1557.499
2872616	995442	4810	366.6	1629001	469950	9314	-29.96	79	1558.985
2352028	997880	10468	398.48	1319372	461425	25490	895.4	78	1560.241
2110946	909267	6750	734	1272272	398619	15564	1407.04	78	1561.661
2718484	982006	8838	545.68	1700781	513760	23436	1328.96	84	1562.786
2912492	1605941	6657	429.02	1802273	861752	20530	862.8	75	1562.822
2387615	1018355	6141	300.26	1432541	497879	16162	94.32	75	1563.473
2158155	831850	6180	459.8	1338736	391940	16567	1316.62	79	1564.294
2771577	969059	4314	603.04	1697818	442090	13015	709.9	83	1567.809
2548426	1558115	8943	373.98	1615156	738117	29004	1055.44	89	1568.228
2123552	933306	5181	440.66	1295804	443282	13756	701.16	79	1569.394
2898241	1131273	9261	366.46	1680873	575984	22986	183.96	85	1571.439
2855642	951774	3955	548.3	1701814	468445	5788	1230.68	81	1572.782
4543983	2539135	12588	1784.68	3346020	1538889	27955	3911.3	101	1574.091
2336684	834582	6786	150.96	1388822	386236	11516	230.76	75	1574.694
2016566	755882	10092	380.12	2143143	625650	34517	914.62	113	1576.424
2134395	820223	6108	600.88	1285955	377120	13429	1520.94	79	1578.184
2228538	781776	14853	463.58	1260425	354501	35127	873.22	72	1578.277
3084981	1248209	11414	426.04	2220205	925070	37946	1220.56	96	1578.788
2579626	808009	7030	511.8	1588417	409723	11316	1086.76	84	1580.133
2795646	1007334	13523	436.78	1632377	522752	26747	94.42	80	1581.608
2409897	928951	4484	665.24	1362990	444744	8378	736.08	72	1581.799
2715438	1355792	4283	782.38	1444438	647188	6847	1829.42	77	1582.866
2539129	1128728	13604	601.44	1559723	558854	31023	503.78	84	1584.145
2066514	1080039	2801	491.86	1164668	430666	4364	762.04	74	1585.676
2833626	1558165	9732	879.52	1785775	751394	21251	1828.86	80	1585.824
2011468	771133	2899	346.14	1112255	323289	3276	651.36	74	1588.786
2225196	948532	9878	630.08	1418628	479433	23990	1303.4	83	1591.477
2604689	930540	5447	340.42	1668891	457131	14320	903.2	85	1592.396
2172302	953122	4398	230.28	1234949	387663	7101	578.86	72	1592.928
2640426	2011595	5820	871.2	1678807	781245	15632	1376.52	82	1594.617
2211585	783787	3814	306.04	1199922	333941	8598	443.28	73	1595.297
297125	125596	42304	669.44	95680	34284	55926	938.36	41	1595.543
2525708	972342	4527	466.22	1518658	442901	11032	788.52	77	1595.698
2689489	959456	5723	506.78	1696505	459359	17252	384.72	80	1596.289
2669794	837911	6507	221.02	1571258	392224	16482	105.52	83	1601.021
2480058	1279152	18626	1450.36	1555684	685820	37222	3000.92	86	1603.120
2681613	1295648	7261	420.46	1547534	556893	10248	1309.28	80	1604.641
576839	637547	70650	33029	377065	319309	174514	74942.04	79	1609.661
2999660	1301445	8578	442.08	1929477	698460	24087	818.82	86	1612.350
2066433	815460	3591	290.26	1136281	356016	8264	576.04	73	1614.170
2750272	1098461	3734	736.24	1822525	594085	7762	1918.32	85	1614.824
170941	41580	204	-41.56	120511	39970	-497	-379.42	117	1616.375
2949547	1341189	5195	589.7	1894340	647033	11465	1183.9	83	1620.499
2589940	1057341	5794	717.84	1553176	492562	15718	1120.48	75	1620.875
2494891	1025078	6220	574.2	1445566	460571	10980	1315.8	79	1622.440
2571642	1067253	5773	209.78	1476186	455541	11022	52.92	77	1629.113
2306525	694386	4616	459.76	1354513	337678	11058	1248.88	77	1630.069
3341417	1524397	11249	406.14	2307078	937234	25584	474.24	89	1630.776
2219400	1116227	8182	2925.52	1200473	469526	19212	5073.32	65	1630.786
3260084	1504026	10156	456.16	2257189	852519	26492	1220.12	78	1630.955
1701805	790349	3697	288.42	972210	320184	7905	760.3	73	1631.833
2670777	1299169	4441	381.26	1771589	660657	12977	663.22	83	1632.625
408480	904530	73709	49106.74	236423	434717	171633	81166.38	75	1649.526
186215	34730	305	7.3	52419	9772	78	-101.92	41	1651.753
6913238	5399169	25929	2585.94	4916878	3028936	66377	6199.22	106	1653.022
1910471	698953	2982	527.52	1049729	268964	4517	1438.62	59	1653.083
2071882	869913	7662	307.32	1257735	375008	17198	427.28	65	1653.164
2566656	967246	5076	351.36	1387958	444854	13180	918.8	70	1653.436
2876882	989994	4884	378.24	1776640	477150	8871	1072.06	83	1655.155
2240075	771123	3539	404.54	1335239	358041	6650	386	80	1656.641
2560838	932891	6174	391.64	1574446	452040	13933	576.38	81	1659.011
2143311	787634	5374	237.64	1337990	360246	14324	156.64	80	1661.751
1964504	869111	4247	440.42	1178504	382376	12271	773.06	72	1661.797
3092653	1497341	5830	509.8	1861864	737659	12733	1412.38	77	1662.037
2193353	1273922	3738	433.68	1345553	560039	4486	869.96	82	1664.691
825623	1987394	516293	98514.98	459093	930377	1075186	167733	76	1669.789
3197636	1261366	4280	666.8	1932163	601321	8558	1008.88	80	1669.988
1955566	1776190	3862	595.32	1027072	665062	7815	489.9	62	1670.056
2867658	1044537	5397	487.42	1749305	503646	13635	1018.1	79	1670.622
2316333	883819	13770	215.2	1230509	408595	20257	675.02	67	1670.753
2863838	1430330	4762	656.32	1759879	687570	10351	711.86	76	1670.925
2771733	1075717	4812	686.32	1529854	490085	10652	1234.72	66	1671.050
2131033	819397	3476	499.36	1124506	358526	6997	674.42	70	1671.617
936551	389164	2554	268.44	510388	159588	2312	395.32	66	1671.993
2061290	893329	4308	507.88	1276514	409050	10870	739.2	75	1672.006
119963	50106	91	96.26	22806	10534	128	66.08	21	1672.020
488309	1447265	54524	37328.64	294522	736977	148097	74382.42	73	1672.478
2215239	774663	9158	645.88	1395950	390395	21850	1581	82	1672.534
2404524	924272	14075	828.5	1495246	448542	27364	1642.04	82	1674.248
2500638	1200175	5887	540.82	1426010	536228	13555	470.3	70	1674.274
2281352	778232	7092	144.12	1188393	356003	14574	600.64	75	1674.926
2083867	848750	12460	284.6	1271836	389953	36094	586.84	79	1675.358
3068469	1161031	7044	721.84	1802662	632850	13148	1800.28	82	1676.730
575099	840363	117236	26025.96	271655	369783	265858	53200.88	60	1676.965
2870392	1194125	9611	878.46	1946896	663038	22485	2071.1	83	1677.292
2876025	1943130	4340	524.4	1855225	940062	9584	1330.24	82	1677.374
2944494	1419335	11429	404.94	2071569	876208	36552	1367.72	90	1678.113
2855519	972460	5643	565.98	1754099	453369	11852	915.72	76	1678.619
2092854	746588	7458	570.88	1229265	325458	14509	366.74	73	1679.218
2649868	875565	10666	419.76	1681466	413320	24416	423.76	82	1680.142
2831773	1086899	4380	309.8	1603658	487633	8219	16.34	75	1680.635
585675	1450641	63688	43992.68	423444	845281	194874	84431.64	83	1681.093
2485576	876518	6715	384.9	1551341	395131	13874	713.64	79	1681.664
109524	72005	498	-88.72	32467	23432	88	-142.32	37	1682.410
2529165	1203680	18710	695.6	1578556	592964	35029	703.94	80	1682.681
2750016	1704319	7651	619.86	1558922	888699	13587	1279.82	74	1682.796
3445020	2019598	6996	326.56	1970810	1168749	19332	628.52	85	1684.665
254722	22073	6471	248.06	70496	6187	8076	181.36	43	1685.917
1754336	761233	2947	192.42	867229	289919	8347	142.42	70	1686.064
1925905	601047	2647	91.42	1028848	257697	5327	16.22	73	1686.569
790898	1371615	147795	19757.7	586900	739958	354225	49672.5	92	1687.222
3438367	2181835	11963	1049.18	2642809	1241415	35071	2218.06	96	1691.710
346581	4504	211	70.46	90254	-4644	-28	37.92	31	1691.814
556678	1497841	36250	31266	299826	668555	91246	50835.56	71	1692.924
2479372	1096484	5672	489.92	1412682	549496	18722	491.92	81	1698.932
2264604	758340	4677	96.22	1282281	334307	11689	-443.46	76	1699.769
3045293	1114330	4869	485.34	1906455	577680	7474	1200.64	79	1699.921
2314101	754806	6374	212.64	1399178	363221	10095	693.7	75	1700.251
2682897	1462942	34788	992.68	1602937	684607	57470	1535.2	72	1700.540
3413647	1981416	11008	526.88	1754338	982614	19687	475.82	77	1704.023
2625377	1307366	18485	581.1	1734445	659898	46044	1996.84	81	1704.519
2426944	1335827	6434	421.24	1590289	675597	19285	981.1	87	1706.127
2828092	910871	5270	311.2	1702492	463118	15059	328.74	81	1706.546
2875729	1696367	9598	31247.28	1783776	864775	26887	68294.82	81	1706.760
2964394	1215406	7632	485.52	1873577	554274	25509	879.74	87	1708.807
146164	17388	403	0.58	36804	3676	435	13.1	32	1709.345
2948344	1551584	7421	238.06	1878918	794543	15100	-12	81	1710.763
2602923	2760643	14746	1161.56	2586846	1817898	46212	3590.32	107	1710.969
2063034	767630	9306	430.16	1162925	348993	15306	670.16	77	1712.241
2434282	943753	4624	643.64	1456327	440546	9963	1259.18	79	1713.990
2922027	823421	3407	347.02	1688280	377449	7208	305.88	70	1714.130
2719588	1320949	8880	464.8	1753056	726440	24252	1126.72	86	1719.177
805515	2088551	765101	107258.9	455424	1138420	2034316	203515.8	70	1719.268
2485451	871605	6906	233.16	1449254	401927	17492	141.12	81	1723.549
2549718	951254	6866	375.76	1510143	428232	13508	1032.88	77	1728.204
2308656	1072726	5344	614.84	1330028	538825	9712	1321.32	77	1731.697
2090405	1243367	8687	757.82	1413906	642721	20780	1424.8	84	1733.605
2436815	969280	3536	472.96	1393140	448394	6882	639.52	80	1740.977
2551279	946523	4693	532.98	1507111	445046	14144	491.84	81	1745.431
3218624	1168400	7865	481.9	1727971	588433	17317	901.62	77	1747.069
2096407	728426	3347	187.42	1159804	302581	7450	80	74	1748.541
1440761	650900	3565	433.9	884713	288889	7698	754.28	79	1774.001
2838231	1681809	14149	42.14	1905509	1018197	37713	-673.82	88	1775.684
2441349	1066112	10197	454.42	1584201	615009	28400	324	89	1778.267
2713536	1903686	7104	578.44	1415285	1021605	18080	994.8	77	1779.110
3044686	1155594	6373	627.78	1913200	598061	25077	1458.22	86	1780.402
1858857	990278	5135	380.1	1179421	509215	15410	723.6	82	1781.069
2343769	1205590	5631	468.66	1368846	512841	10169	1081.34	78	1783.439
3036676	1167994	8920	462.2	1726063	610262	24070	753.2	82	1786.273
2670708	1011292	5386	491.96	1497797	497973	16468	853.48	74	1786.622
2243957	852538	23655	355.3	1354770	425964	44724	597.64	76	1786.743
2563722	1185612	7960	399.6	1662026	534433	23527	894.22	81	1787.239
2135770	843863	6055	156.3	1211541	369227	11487	-115.18	71	1787.719
2693328	1672147	6489	4683.54	1800281	825953	15443	9345.98	79	1787.804
969309	1227571	226722	84846.92	748772	934451	577135	149627.1	92	1788.195
3198401	1300967	7798	652.28	3202235	1083251	30905	3069.3	116	1790.573
123130	127251	875	249.5	51414	63341	381	606.66	55	1791.483
2592638	1119950	5026	257.36	1612018	536475	13553	408.58	80	1791.630
2621473	1323076	8099	434.14	1754836	685186	24541	1229.26	80	1791.823
3159371	1497493	5561	550.46	1950664	796783	11809	1510.74	80	1792.493
2132292	785934	2444	303.84	1133024	324685	4370	559.2	71	1793.020
1270315	908440	8424	580.64	874625	507820	24149	1343.14	77	1793.185
2986128	1379397	10128	654.08	1922878	858495	33713	1126.18	90	1795.907
2590508	873243	6115	365.9	1509853	375180	12192	797.12	75	1796.526
2389796	764688	4386	404.96	1327993	316142	8260	246.6	68	1796.651
2037429	871379	5391	508.26	1257296	397110	15579	1238.94	80	1797.237
1871758	631318	3368	486.48	1064414	258462	5188	1018.68	74	1798.826
2069579	783494	6434	346.24	1333201	409301	21455	1037.3	88	1799.808
2510197	773777	2506	456.16	1411210	339280	3860	1434.6	74	1800.410
2032520	925789	4977	506.22	1292471	411080	15777	718.22	84	1802.115
2806233	1579092	10410	803.6	1797651	693605	16114	1727.04	83	1803.193
279755	25382	14002	218.72	78051	6953	16994	418.84	44	1804.469
2726734	1044766	5135	671.1	1713311	478099	11106	1048.16	81	1805.597
187665	237547	497	10.42	64626	115714	446	100.56	48	1806.949
2583893	1016502	3795	435.7	1443307	475889	6585	634.1	76	1807.878
3065991	918884	4023	605.78	1676279	415627	6219	876.34	78	1812.133
2560641	912740	3987	600.82	1407897	379163	5869	799.34	76	1814.056
115965	124602	497	36.42	34056	40728	-1000	342	34	1814.298
2326584	1574778	6764	515.04	1304897	769780	8713	606.18	77	1819.278
2754633	1048699	6535	189.1	1902838	670845	21340	837.4	99	1821.381
2849170	1029756	13016	235.76	1688246	506926	28001	690.86	76	1821.617
143175	38528	1210	75.6	65678	30687	3137	58.82	86	1827.146
2030272	794867	3822	281.92	1201419	346264	10726	205.36	77	1836.693
2357281	1293871	9375	1143.5	1631746	766652	24445	2129.7	89	1836.978
2233645	967958	7592	197.12	1322773	453979	18378	271.08	78	1839.250
2319995	1708967	6759	626.74	1514699	745951	17359	631.74	74	1839.269
163911	29252	8864	12.04	55198	8889	12536	-57.04	46	1844.783
102662	9427	183	139.38	28207	2439	36	119.96	36	1853.219
1911538	829515	3943	305.98	1074858	379082	9731	804.66	76	1855.832
2906552	1347140	6789	387.54	1771238	637200	14435	444.1	80	1867.704
2232638	1238887	6763	683.18	1313718	544429	14382	1000.52	79	1868.452
2199940	641316	4665	526.9	1111130	260708	7227	934.22	72	1874.956
2832772	1119660	28802	649.72	1812112	592703	55435	801.1	87	1876.109
2337014	1198203	3578	502.08	1334897	510297	8001	1407.86	80	1879.878
2512674	909138	4754	638.44	1512462	417647	9261	1099.46	75	1880.224
2396296	917937	8665	370.9	1517611	427081	21374	637.64	82	1881.383
2499103	915024	6263	303.18	1532952	461058	18411	597.46	77	1881.489
834885	1337224	186060	83871.6	393775	570059	465093	170212	87	1882.595
3005185	1178793	5053	645.58	1774662	561197	11234	515.24	78	1882.943
2313951	767806	6646	60.56	1329399	329730	9026	-180.64	75	1884.300
3245208	1770726	8890	5521.4	1974544	808908	18723	10648.78	84	1885.249
128660	191177	-149	4.86	35917	53912	-398	-1.28	38	1887.309
2594677	768818	10267	473.62	1420845	334273	18028	974.08	77	1887.980
1792916	814632	4221	257.06	1022382	409611	13383	523.38	81	1889.017
2084896	715562	4627	407.22	1182044	321286	7873	570.78	75	1889.587
2783125	1562407	9031	633.66	1820448	820078	19728	633.08	90	1890.243
2879813	1223206	8457	463.02	1652584	596274	21157	1377.02	74	1890.457
2055510	721918	4280	171.8	1182008	340235	8692	147.12	69	1890.638
2611609	769228	5584	388.24	1669161	385089	12055	1002.3	77	1890.825
2868270	1192687	11580	434.8	1791194	575739	24466	1273.76	84	1893.259
483001	1104657	28527	1227.22	180943	347011	40668	1859.48	50	1893.629
2244193	871983	17998	707.28	1312198	393591	34068	440.48	76	1893.919
2969780	1126393	5267	572.62	1893344	538697	15616	1184.76	78	1894.043
1824331	1061979	5677	219.22	1134622	502478	15263	539.18	75	1894.379
2101425	1068405	8460	493.6	1432916	496389	25393	1250.98	77	1894.505
2613687	1105404	8843	4229.98	1704596	578627	22809	8800.74	77	1894.564
2122256	851567	8924	511.64	1340770	405531	25778	913.08	78	1895.145
1762219	817916	5299	268.14	1049649	385402	15532	304.52	86	1895.680
2092823	987556	2845	315.7	1430849	471934	6350	933	83	1896.082
134114	79824	665	-56.1	43615	32168	854	-25.56	44	1896.480
2485763	1160205	6278	578.08	1555355	607076	19247	1546.42	81	1898.791
3329552	1027658	6488	247.68	1936665	519516	11970	139.2	77	1899.134
2448339	955439	3197	286.42	1374437	413160	5323	219.78	74	1900.481
3336580	1071784	7488	302.68	2592718	855721	19933	1253.38	104	1903.322
3687156	1510147	10001	623.86	2322330	920791	35597	1542.42	82	1903.410
2760277	1871722	11853	15555.58	2026990	954534	33068	36592.48	91	1905.028
1020651	2569770	431968	57131.48	840077	1563153	1261864	193238	100	1909.303
1982574	1116645	7219	357.34	1368143	584309	20087	1052.82	88	1912.931
1710663	1065510	4674	528.64	1059142	444535	13647	1446.42	78	1913.673
2297855	1273442	7080	578.8	1435932	636613	19171	1495.06	85	1914.472
2124600	1103880	3999	280.14	1272062	470984	12209	322.74	80	1917.546
2233275	794943	2755	659.3	1282162	338930	2910	1571.6	76	1920.229
1934167	784233	15840	636.4	1068290	345484	28806	915.16	79	1922.219
2517914	992917	3164	362.04	1393843	415081	4837	304.82	77	1930.885
2853573	1286049	8106	784.16	1852955	650808	14246	1418.56	84	1932.216
106461	280029	159662	3073.32	28196	82712	207386	4300.96	28	1932.310
4114086	2131751	26155	1199.3	3198899	1517598	73053	3901.58	106	1933.653
2290276	810723	2746	448.56	1337291	364333	5230	1101.8	75	1934.499
2386603	1054859	5202	727.72	1500599	488399	15759	1275.74	81	1934.927
2634633	1570851	8178	1045.08	1757009	808174	24806	1535.16	83	1935.477
2407995	1015810	7116	661.76	1622676	512645	20380	901.8	87	1936.424
2405446	1561628	3096	462.56	1377517	719329	4470	58.2	78	1937.604
2764033	907837	5284	272.24	1598478	438979	14649	888.14	76	1938.004
3476019	2016401	6703	501.58	1978789	1134394	18674	627.64	85	1938.945
668220	313917	828	-130.92	227256	96925	1122	-506.08	56	1943.327
2391739	733015	4648	276.28	1402688	338865	10857	513.02	78	1944.131
2158858	744144	15298	797.28	1308885	335556	25238	1600.68	78	1946.247
2361271	1239700	19202	957.72	1543306	598572	32992	1559.12	82	1953.696
2543008	820875	6447	426.42	1517898	381289	12204	607.44	78	1961.335
2926514	1492942	8514	691.04	1863690	840745	24321	1749.06	85	1962.043
2426267	910821	2346	324.56	1404418	380685	4734	278.24	76	1982.318
2054831	836186	4805	287.3	1073986	342731	7279	190.94	71	1987.450
1735170	1111046	6084	2738.24	1117213	520318	21488	5051.68	86	1989.426
2715765	1368347	8485	692.1	1800002	645974	24214	1169.04	81	1989.652
369154	1328276	174081	113771.7	236656	657946	428037	210564.8	79	1990.334
2423446	691722	6929	325.94	1325932	316397	11578	-96.92	77	1991.398
523604	180640	2416	138.76	190668	56754	3972	401.92	53	1991.872
2604563	1125649	9420	534.2	1912791	615684	30020	708.2	91	1993.846
3218243	1832393	10019	848.34	2309829	936484	26566	1758.76	88	1994.276
2220989	1119107	5111	354.46	1355850	531013	13947	287.42	81	1996.696
2134412	803218	4282	593.52	1265107	380172	12204	1036.44	77	1997.228
680609	1531894	54281	41620.66	312724	634047	111214	69887.04	64	1997.637
2628961	1009014	4760	526.6	1724757	509638	12306	926.16	84	1999.801
1354822	675392	5217	126.62	746903	293896	15393	465.98	74	2000.057
149013	66880	637	-56.18	41968	20080	972	103.92	40	2001.197
1189104	2092024	81135	7121.1	795372	1017679	190858	13420.88	87	2003.410
2243909	834663	3969	528.34	1261377	370778	8270	918.2	70	2003.453
3320671	1004090	3366	510.76	2041387	479706	6610	798.6	78	2003.800
2125735	1047776	5488	433.68	1258768	525785	15922	531.92	82	2004.782
2391750	1120812	7891	293.26	1345354	508267	18187	718.82	77	2005.703
2617093	1554846	2953	390.58	1482971	727885	5705	298.3	75	2006.262
2278224	872683	5013	466.18	1486307	403263	15707	1088.02	83	2007.295
3009135	1068803	6316	461.76	1827590	551172	20368	578.48	80	2007.409
2915884	1327376	5163	472.18	1768263	695347	13406	1052.16	81	2009.253
2946570	1483702	7680	714.8	2042821	787857	25325	1771.5	91	2011.718
431574	73981	2100	37	140232	21803	3146	-358.44	51	2012.770
3094159	1074045	7053	306.58	2083548	573187	24337	943.82	95	2013.393
2366971	804870	5215	188.9	1382240	366231	14155	-48.7	77	2013.747
1948023	864657	4788	316.68	1148960	399198	13674	117.64	80	2015.694
2889438	860841	9349	512.14	1625038	384597	15314	1427.04	76	2016.121
1377449	550359	3199	-27.86	791753	237665	8537	-625.18	70	2016.395
1731328	651110	3236	369.96	980371	279284	5667	1094.62	72	2016.958
295480	691019	1546	35.56	300533	471519	5029	-112.06	99	2018.114
1784377	638634	4897	603.42	1062776	282857	7533	936.38	75	2018.617
2995256	1273104	11155	894.3	1951284	763354	34989	2273.54	87	2018.972
2530407	1188568	3605	514.3	1535028	631107	7106	465.16	79	2024.934
2269650	956379	4499	523.14	1343125	445613	13177	1193.22	77	2025.542
2085038	682252	5394	326.84	1221579	314618	9066	275.76	71	2025.611
3578196	1324440	5263	1226.18	2142209	647215	13804	2192.44	86	2028.508
2543383	943994	3106	491.16	1492151	424046	7207	1334.02	79	2031.067
1565273	2069221	18484	5506.24	777451	1039445	50885	11408.1	85	2031.568
197734	16506	7800	228	55308	4574	8881	394.66	41	2036.403
2784848	1324230	9216	395.76	1925343	746794	29083	888.38	88	2036.547
2449705	1301765	6065	438.9	1630457	702593	12136	102.96	86	2038.115
3492668	1428709	10049	554.14	2433596	761623	27053	742.58	90	2038.553
3982898	2865666	14195	693.7	3612501	2177020	49732	2328.52	120	2041.681
916766	2114236	173486	84552.96	545599	1029398	412852	149290.7	81	2045.022
2125122	847954	10626	442.36	1307543	398688	21922	680.92	81	2049.000
126141	97299	497	80.42	37981	30817	268	360.48	41	2052.838
153920	102649	-73	199.22	44492	31020	-404	407.56	40	2058.614
2593043	1274493	3838	106.68	1420867	533049	6845	103.7	77	2065.338
251574	408692	20622	1508.92	90369	133912	29353	1771.58	51	2070.243
3262199	1384816	6616	724.76	2256767	781041	18475	1604.5	92	2073.881
2519629	929158	10570	392.2	1373336	392564	20626	1237.36	75	2076.812
2243302	966347	38036	1223.96	1375546	437088	64608	1820.88	80	2081.902
2129159	788884	3912	236.32	1183055	363962	9257	505.02	74	2084.677
2509864	1074145	6145	196.7	1290470	470500	12411	168.46	71	2085.043
2308672	1044958	4489	710.54	1549210	478753	9038	844.68	84	2087.030
2463971	1038839	4182	466.52	1601166	511562	13009	858.74	85	2090.162
3509237	1168118	5383	327.38	1840204	555175	16659	500.74	84	2092.196
2652996	1460792	5282	553.52	1625426	727647	11609	1576.74	89	2097.323
1535132	1075843	20008	4841.88	812476	638178	53540	12887.4	108	2100.145
2469833	1947557	7034	492.24	1701353	1120262	15645	1297.7	90	2102.871
2032494	694305	5469	406.34	1163310	294092	13482	612.52	72	2103.219
1454620	1732300	217459	110144.7	978923	1077610	804053	275332.6	124	2104.369
1786308	1416331	6624	2010.64	1126942	611665	19092	2724.12	81	2105.451
2304378	1876305	474996	191901.6	1873447	1172715	1203174	327957.6	143	2106.790
2315430	1761041	6631	789.66	1598845	790266	21712	2135.32	82	2106.915
2671505	1130555	11648	875.28	1766956	566966	23320	2125.2	79	2107.323
2064024	1264714	4006	1068.16	1202504	580737	8150	2246	70	2107.546
2883718	1111836	9459	638.74	1844757	586069	24274	1139.64	84	2110.119
1613042	1086367	5936	680.96	1101368	504561	21294	1332.84	90	2112.398
2071538	948498	2965	433.9	1250216	450347	6864	1315.04	78	2113.146
186431	208712	91488	1713.68	55702	61247	117680	1982.8	40	2113.686
3317780	964219	9494	472.84	2197099	502622	26578	1073.08	86	2113.763
2498745	1291678	7995	588.7	1528189	630379	12069	694.34	80	2115.809
2958174	1186803	7095	234.7	1781009	556300	15948	443.28	76	2115.976
2415146	772603	5205	457.3	1456135	347581	14549	527.14	79	2116.712
404529	959333	379124	21583.64	272733	426155	783584	72437.24	67	2116.910
2841384	1341213	8127	1349.22	1817773	605975	17255	1546.3	82	2118.366
1642877	541829	6281	6622.66	937717	230394	13692	10931.12	65	2118.392
2842287	1094558	12851	469.86	2594152	859524	32166	1537.76	113	2120.306
2184750	804099	11453	575.58	1248595	387754	23612	702.32	69	2120.347
2871137	1269499	9249	876.14	1620470	605062	23697	1822.42	76	2120.715
2312923	829651	6659	456.74	1403128	410002	15091	119.26	79	2122.262
4253588	2013289	8623	585.78	3007125	1276642	26467	1481.62	91	2122.515
2253124	841239	5727	42.22	1346595	436240	17260	351.6	79	2123.310
2334202	1143787	4692	511.12	1426441	544754	13796	1079.56	79	2124.245
2016624	922902	5374	1464.64	1291348	449557	16359	3092.74	83	2125.047
2859208	1663628	7491	776.26	1898075	831579	19332	1860.52	78	2125.180
2208401	836933	7734	145.24	1365553	375148	19060	299.6	78	2125.803
235157	85313	722	-131.08	66625	26398	920	-296.8	38	2126.205
2320865	805139	4221	410.06	1242746	354311	8285	215.1	79	2127.709
2414423	1046305	9575	263.5	1644018	524639	26035	377.1	88	2128.331
2847765	1002264	3405	191.3	1726341	465961	4316	85.76	81	2129.860
2639631	937516	5677	573.22	1476354	442124	14544	784.84	79	2130.315
3137462	1244957	7145	467.7	2078989	629791	19196	894.56	84	2131.340
2481969	1117550	6438	413.68	1791966	622320	20045	864.7	90	2132.522
2465320	996118	3026	233.36	1399581	471104	7381	940.66	80	2134.092
2033249	1403400	4056	891.16	1319064	747457	8685	2260.1	80	2134.873
2748255	1352430	7840	778.4	1681933	686558	22085	1341.1	86	2135.668
2825051	1109344	8056	375.16	1699258	550463	16870	547.2	82	2137.131
2195848	799603	3766	365.76	1277548	353922	6528	363.08	78	2142.247
1954122	951630	10090	444.4	1061718	459529	20751	348.86	77	2143.483
2470652	1451671	3246	539.56	1424896	677788	5394	736.84	78	2146.183
2731467	1298366	4687	709.82	1679967	619158	7987	1484.82	83	2150.408
2565579	1062219	3939	1163.54	1436196	476092	6183	1969.38	73	2150.833
1943972	1151785	6712	303.32	1240181	497039	14679	836.94	83	2152.756
2188404	858663	3779	574.94	1376158	423243	10997	923.42	81	2156.419
3445404	1774748	10230	465.8	2029972	940200	26521	770.06	84	2163.037
2851288	1315269	4036	429.96	1786225	633255	9835	812.1	87	2165.813
2790671	1773885	25496	6825.56	1863726	872003	47142	14005.12	87	2173.662
2076322	757516	2407	226.02	1154229	325107	6006	-243.84	73	2176.757
2562979	1016633	6511	682.46	1521044	525426	16980	1443.8	84	2177.769
2997137	1305167	7029	673.94	1863152	616384	19146	956.56	83	2179.105
896321	1184657	400598	59072.28	421593	500699	804333	92415.38	73	2189.223
2696480	1240392	7570	928.2	1681954	635376	20532	2292.52	93	2192.445
3128824	1474921	9075	683.5	1775060	650280	23199	677.14	79	2193.544
2114707	1099638	8274	510.64	1152259	445112	15310	973.6	67	2193.595
2889227	1143184	4887	535.82	1737311	515563	9809	1002.74	81	2195.492
2344422	914430	9184	478.24	1434411	400494	20041	1150.26	80	2197.776
3118968	1118455	3872	336.92	1849992	580119	7778	348.08	79	2198.264
2405413	987595	5483	509.38	1528900	441101	13496	568.56	82	2201.660
2397803	933857	32107	644.02	1411937	408316	48152	982.72	78	2206.846
2355936	1030543	11619	131.34	1539828	519077	27995	677.7	81	2207.211
3962804	3374775	14449	1618.14	3366365	2030310	47649	3800.14	112	2208.301
1613007	770997	4625	608.5	981003	343132	11155	1349.3	70	2208.596
2966680	1011060	5674	529.64	1766140	465607	13386	866.96	75	2208.806
3198723	1259098	10020	625.2	2020323	744876	29998	1899.28	81	2208.975
2819082	1272477	11291	770.26	1840888	678503	28043	1900.98	79	2209.265
3225452	1485231	5626	711.36	1935875	688700	12063	602.18	76	2209.554
2528807	915775	6003	588.58	1536453	439527	18252	1162.72	82	2211.116
3046534	1048562	6380	736.8	2011981	557909	17964	1230.04	89	2212.560
1963803	690996	6478	373.08	1151150	318664	12333	936.38	75	2213.386
3359765	1291921	10389	865.54	2171148	758457	20816	1466.76	86	2213.922
103992	88409	1177	171.22	41192	33501	2840	405.4	50	2214.663
2915901	927451	7291	398.26	1803686	441082	19854	381.44	80	2214.716
2773430	1456299	18568	488.48	1810632	745331	39886	1205.96	87	2215.291
3622852	1633408	23217	1325.62	2120434	893251	46570	3041.2	85	2216.100
2408215	974997	6902	419.72	1427600	441803	17967	525.62	80	2217.659
2548536	1014270	6111	611.46	1632747	532965	21007	470.02	86	2220.619
2881661	879707	8414	769.04	1768390	417524	24802	1516.72	82	2220.894
2716053	903722	11195	219.7	2616759	722600	35043	-8.02	106	2222.180
126563	137414	70453	2766.58	32003	41769	96706	3325.16	30	2222.472
2549068	1513132	6610	518.6	1617220	772675	17656	602.16	84	2223.830
2299001	784490	6104	268.44	1515565	409649	19905	325.3	82	2224.300
2833229	1097728	3241	486.26	1703989	551966	8054	679.44	74	2224.444
2041104	857314	6500	530	1161233	385286	10953	885.58	72	2225.192
2555668	1141074	8211	294.46	2534808	901413	38151	1616.86	115	2225.313
2500675	1164246	8744	508.84	1385749	592610	16321	1265.06	73	2225.850
1659924	3150411	172761	4055.46	1126981	1824849	515183	11526.38	127	2226.468
2184336	964261	6100	484	1561704	540008	13948	809.28	81	2226.623
2519370	1098596	10205	723.3	2105443	707912	39441	1748.26	106	2227.953
3123790	2385268	19889	6398.54	3162480	1924313	79029	14581.94	133	2230.721
2063676	619539	2264	518.04	1202014	244873	-1223	902.22	64	2230.736
293610	19142	223	9.78	88991	5438	-716	29.24	48	2232.553
599049	1981782	101367	55992.62	318036	1116454	263609	105920.7	81	2232.714
2824689	1174306	15435	743.1	1773111	545274	32463	1435.18	87	2233.764
3342493	1423493	21562	696.32	2050477	744229	56571	1883.06	89	2235.503
2758747	1173176	7237	665.82	1759841	646856	23252	1071.72	80	2235.687
2874837	1299554	6629	314.94	1708357	648224	9651	723.86	76	2236.064
2743963	1413851	10574	197.64	1770942	710139	25762	652.32	85	2236.469
2699968	1004176	3431	595.66	1639987	469843	4657	779.02	78	2238.261
2467164	1288874	9667	567.62	1572627	626029	26330	1210.8	79	2238.453
2300588	841671	3276	354.36	1304139	376343	4764	408.04	70	2238.710
1906097	627450	21565	604.9	1101554	291022	36607	1327.02	76	2239.432
2382758	910944	7445	499.7	2079220	656198	25781	1018.66	103	2240.278
3304054	1745416	34768	1291.48	3297158	1655765	79771	4649.06	116	2241.896
2203870	1026284	6203	457.58	1843507	684987	25657	992.02	99	2241.919
3326874	1275104	7761	608.46	2126786	677644	16551	1458.86	83	2244.133
2893030	928375	5121	205.06	1636113	414326	11248	480.28	78	2246.510
101703	10066	478	-113.92	28167	2691	314	-93.96	36	2248.232
112635	518259	6147	221.42	34757	161596	8886	309.96	40	2249.831
3105125	1211037	10584	551.24	1982839	633341	28896	714.56	91	2252.320
2886973	1160745	6704	361.44	1816502	587446	18932	677.52	84	2253.176
2679836	1310355	6453	812.58	1911245	731858	14222	1716.92	88	2253.791
2999420	1222983	8777	609.22	1874296	585463	17923	682.78	78	2254.154
2432349	1040947	5900	834	1434568	453963	12877	1446.22	71	2254.275
113539	31665	2432	375.52	45367	9823	3567	303.62	48	2256.119
2446551	1148756	8358	386.88	1422235	629658	21411	1418.46	81	2256.472
1479255	673356	3096	642.56	889667	312908	9117	1249.62	80	2264.949
2455412	2066728	94943	41791.98	1288185	1128646	277127	78253.22	90	2266.265
1666554	761125	7106	380.16	950488	369789	18467	85.62	82	2268.510
108039	132706	2582	-148.48	33426	46739	3743	-370.02	39	2269.109
2700077	1350802	4578	649.08	1587918	554612	9100	1867	79	2275.574
2514311	1430766	5865	1070.9	1781788	733797	17910	2190.6	91	2277.661
2925795	1030483	8814	824.04	1782694	531504	22469	1216.34	81	2290.315
2358797	943361	13341	489.26	1452167	473763	26785	853.1	81	2301.391
1739313	593070	6330	313.8	999901	248451	10814	500.04	74	2305.980
3288421	1986314	6933	1944.38	2157035	982227	14693	3363.98	82	2316.301
3313099	1635390	5430	826.8	2181053	857463	10323	1505.78	88	2318.360
1857503	1135909	6498	2878.28	1044025	530750	11919	4391.34	76	2318.806
822713	374239	1465	293.9	368007	127362	2458	273.88	58	2319.167
1296956	1430668	110320	3920.2	919600	719811	258984	9776.24	89	2320.669
2825139	1005803	7478	133.08	1680405	454309	15883	196.38	80	2322.340
1751743	1286710	5010	336.6	1159233	555267	15462	726.32	74	2322.396
1873900	703443	6130	296.8	1064768	291480	8877	366.22	76	2324.446
146387	30260	3548	297.28	39527	8039	4424	611.64	37	2325.145
1674944	1186940	4525	377.5	1023201	544608	10057	1086.02	81	2326.621
852704	1791207	108339	75883.54	478522	1158701	319709	163295.7	94	2326.892
2640341	1289222	23365	561.9	1650421	608626	51146	1972.56	86	2328.822
1972531	712034	12444	401.84	1632595	514065	36363	567.18	97	2328.982
906400	1748771	337822	8832.92	587486	954230	943766	22964.76	85	2330.849
150987	122542	31	161.66	75461	71833	-1487	507.18	65	2331.684
2116045	761691	8109	199.74	1260476	353104	16039	700.54	78	2331.733
2644263	1064113	4610	603.6	1566196	493336	8051	1085.86	77	2332.912
2358550	969846	5432	2809.52	1385692	381726	13134	5489.24	74	2333.512
2836130	1267797	7581	631.66	1759853	646147	22349	1340.14	84	2335.324
2596042	2088448	6696	635.56	2057354	1153975	13339	2197.54	94	2336.016
2466117	1005333	6135	886.1	1386979	462654	11224	1986.64	75	2337.148
1877029	900701	2738	315.68	1026555	356092	3431	458.66	75	2338.341
311368	262716	1769	115.34	150298	144574	2367	-86.38	78	2339.583
1935248	759232	4485	277.1	1099410	331502	12846	-45.44	77	2343.543
2925706	2063104	40567	1914.62	1839149	1144286	99389	5277.54	87	2343.974
295391	239162	2434	999.24	118324	95243	2926	1543.36	55	2346.540
2397777	1073319	6892	1691.12	1492944	549785	18696	3176.56	83	2346.677
199384	137034	428	63.08	75964	60392	882	32.52	52	2348.028
3774916	2663225	19535	1154.1	3072525	1686626	66841	2121.26	111	2348.196
1223814	807318	2008	150.88	775548	367543	3339	-214.46	79	2349.218
168795	347007	179540	5010.4	115523	255008	488456	13898.16	80	2352.354
3774437	1492106	6032	893.52	2901886	1074099	20670	2050.2	108	2353.084
1892683	835359	6097	213.42	1225174	398367	17569	140.34	83	2359.861
2581692	936582	8316	525.76	1594249	456212	22230	619.8	85	2360.895
2739382	901820	3972	476.92	1785740	433045	7090	504.4	84	2362.173
2428685	1597275	9582	671.52	1587986	696419	18487	983.82	80	2362.686
2238187	959174	4128	688.08	1487207	491576	8465	1476.9	81	2367.556
2046045	707944	3026	73.36	1209977	308658	8720	-256.8	79	2370.342
2022744	657512	3525	202.5	1231584	311512	10467	-376.38	78	2376.104
1089095	1010945	48219	37921.34	436662	338158	75235	54353.1	61	2376.980
2644692	1353826	9279	954.94	1804833	701073	26924	1368.64	90	2386.657
3007784	1671428	7585	301.1	1632735	881548	19043	798.98	80	2388.648
2741947	1318306	6454	405.44	1638108	630083	17139	717.54	81	2391.652
2747312	1167400	6973	427.78	1619816	547817	14910	963.6	79	2403.106
2679452	1462770	5325	695.5	1511951	704040	12650	1323	76	2405.040
2595896	2862486	10983	699.38	1449457	1616224	30962	1588.32	83	2409.183
2328949	1811225	15120	415.2	2654538	1402458	53542	2309.12	126	2411.236
2529528	955698	16828	196.08	1480140	510814	33362	496.32	82	2412.192
3454246	2038842	12455	1016.3	2820581	1436463	39082	2310.52	104	2417.277
2696093	1329525	3025	188.5	1573363	600751	5072	23.92	72	2417.650
2729765	927457	13415	240.9	1766152	489716	30364	763.04	85	2420.688
2910145	1190934	9722	548.92	1912314	675780	27405	965.3	87	2424.737
1882999	918626	2198	267.28	1180760	419837	3891	239.26	80	2428.751
2646213	1367048	5164	280.04	1703832	661882	15492	567.12	76	2428.774
2904676	1385062	24492	2005.12	1850751	656899	42809	4571.74	82	2429.439
2740451	1185099	7071	532.06	1416996	506990	12266	871.76	71	2429.498
279082	362275	191870	39601.2	121974	121619	307718	57464.48	52	2430.121
2625722	1011752	6049	558.14	1641068	516590	16786	1731.96	82	2430.318
2699076	850112	4776	353.36	1532868	398119	14427	351.22	82	2431.140
118236	172223	1169	131.34	62895	87971	3634	147.24	72	2432.562
1641324	1465700	7580	254.8	1160596	660946	24375	746.5	88	2433.153
1550516	582513	10956	454.16	843197	240785	23300	1601	74	2435.584
636400	2236469	58716	43160.76	448737	1249462	148690	85136.4	89	2437.176
2300807	1811633	5586	3138.96	1450959	898528	17160	6071.6	82	2438.119
3369056	1374092	5900	668	2069763	681811	11130	1690.8	79	2438.373
2276748	931930	7074	330.64	1169550	392418	16987	385.82	63	2438.436
2529271	956074	4129	353.94	1511108	450363	8606	538.16	75	2438.906
2284050	813179	5189	446.54	1307080	381293	11685	1165.1	74	2439.910
128152	130696	178	-26.92	39590	41287	212	-127.68	40	2440.535
2828051	973771	6150	527	1869792	538933	21273	1150.78	86	2440.580
2831717	1067601	13414	723.04	1703521	515397	19294	798.84	81	2442.553
3416153	4232439	11660	1778.6	3161919	2889813	49750	5637	113	2446.003
3524269	1218536	12236	458.96	2948420	913415	24782	622.52	98	2446.155
120393	198234	185	201.1	24333	47746	193	260.98	22	2446.410
916987	2185645	311571	70824.06	483991	937044	552358	120281.9	71	2447.247
2001405	890473	2721	378.06	1081437	349555	3992	151.12	74	2448.181
1623015	637181	2318	189.48	941535	250834	4542	178.12	67	2448.259
298741	410448	936	-138.04	108348	132112	1281	-634.34	50	2448.460
2115620	659093	4047	602.42	1285313	311272	12644	1887.84	79	2449.106
2190920	771093	3650	416	1232125	324993	8442	842.12	75	2450.236
3008698	1296018	5213	393.18	1858613	656418	11787	336.82	82	2452.441
2896394	1160252	3470	229.2	1619917	459861	5053	584.58	74	2452.844
3426505	1420577	11019	5576.34	2277255	772591	24449	11677.14	79	2452.976
628247	1795875	43583	55069.38	300758	867040	108797	89771.42	65	2453.341
2217968	954051	7840	678.4	1345863	414996	21939	1409.54	83	2454.575
2606670	1177081	4612	479.32	1531877	583022	13593	1060.98	75	2455.018
2749692	1425318	6183	609.38	1635274	730985	9925	990.5	81	2459.317
2192826	855682	3947	275.42	1261918	373851	7272	-291.08	79	2460.730
1225707	1031563	54779	8567.94	608562	387035	103720	14970.2	74	2461.888
2434024	1288155	10538	408.68	1536123	691746	25575	400.5	84	2462.046
2120576	1011455	1846	648.56	1234906	404319	3085	1075.1	67	2462.095
2495064	1115680	7843	372.98	1439047	553310	19684	973.24	72	2462.296
135146	12509	334	-201.76	34001	2072	440	-443.6	31	2462.800
2032590	836806	3475	228.5	1245084	377684	7494	154.84	77	2463.099
2722555	864843	6644	496.84	1595666	403439	14536	726.96	75	2463.290
2000830	1026139	6697	443.42	1199278	449928	17752	424.72	80	2466.452
2797383	1193093	9412	419.32	1789158	594988	22541	665.26	83	2467.878
2730217	1278383	8612	447.32	1650759	692267	22471	1146.06	79	2468.383
2885793	1134852	7099	361.14	1647759	530894	12198	728.28	78	2471.609
2783351	1388407	11393	673.98	1689086	650094	21794	1877.84	78	2471.969
2441098	1008318	6461	621.46	1592438	497982	18507	917.02	85	2475.900
2494451	1103316	5633	305.38	1513484	585700	15960	43.6	86	2476.914
2160671	958429	5579	227.94	1316475	441502	14869	245.34	81	2479.133
883758	800055	40303	730.58	424304	336343	78981	1210.66	73	2481.916
2061318	741978	4533	156.38	1206747	351448	11188	535.68	80	2484.000
2051030	1919529	5799	641.14	1320101	873755	15352	1222.72	85	2488.532
1922919	774219	7189	446.54	1192000	377121	12476	1500.36	81	2490.659
2858422	1703240	13476	508.36	1860843	886925	30170	659.2	84	2494.528
2884518	1616836	7003	366.58	1832971	812959	16691	598.26	85	2497.523
1755382	876871	10942	245.12	1114109	384769	24578	516.08	81	2501.195
200452	77154	6723	1417.78	102273	26110	11404	1954.44	59	2506.908
2856001	2106628	24169	9276.34	1886318	1101637	54820	18353.2	90	2512.369
2030556	867458	4724	333.64	1262351	378510	9711	634.46	77	2514.060
1970112	605420	6250	498	1029144	242354	14171	1157.06	74	2524.057
2062358	1088874	8175	339.5	1552956	813142	28366	453.76	95	2524.209
2303861	886884	6723	429.78	1321808	393902	11247	499.42	77	2526.879
1571462	1574680	6611	645.46	1068876	729444	19363	1219.18	81	2527.072
2176143	812243	5560	385.6	1271540	339307	10014	953.04	69	2527.129
2335129	915864	3873	610.78	1447833	461328	12946	1390.56	84	2528.303
2565412	803484	4627	261.22	1559187	424357	10976	-9.64	76	2528.354
2192816	793827	5407	585.02	1386740	379319	14670	1889.2	85	2531.911
1931290	801651	3774	156.64	1107874	342497	6868	-19.52	75	2533.132
2892095	907722	9589	434.54	1615548	424738	22456	746.16	77	2533.425
231332	75886	21897	102.42	73936	23013	28958	255.88	46	2534.586
2154524	666253	5255	165.3	1091597	284574	9844	-341.16	70	2534.858
2743792	1245083	8467	417.62	1696856	582783	19757	816.02	80	2535.804
1792319	788809	4922	329.92	1087205	371304	14487	83.82	78	2536.095
1788040	825076	48123	1817.78	1822597	690799	88858	3148.88	101	2536.228
3110310	1329768	6911	502.46	2121050	736658	23783	1115.38	88	2537.837
511804	1289569	178409	77136.74	250219	697796	607737	147659.8	79	2539.985
2254381	1381108	10746	521.56	1498499	672141	29974	1161.64	87	2540.917
2509672	987322	5545	395.7	1498916	465398	18232	507.52	82	2541.806
2150548	621918	1464	505.04	1226338	266359	2405	879.3	74	2542.709
539653	1501018	31695	23897.7	341513	787372	84248	42808.28	75	2543.582
1290128	834896	5550	394	809834	353844	15359	416.74	82	2545.393
2828783	967459	7872	496.92	1689393	471419	15342	945.12	78	2545.591
2425518	1043079	6611	402.46	1482677	486631	19290	546.4	77	2545.969
3341769	1909395	8054	649.44	1602952	902869	17172	571.92	70	2546.200
2362172	839060	8633	249.38	1345720	352112	14673	878.78	70	2546.516
2188631	866870	2910	150.6	1250717	357623	7622	-351.08	73	2547.376
950067	1996936	45835	44107.1	495520	992389	119178	81676.08	80	2548.762
2131733	818569	2924	251.64	1154707	353707	4741	792.26	74	2549.564
3274468	1261572	10510	1053.6	2119956	641798	25295	1997.7	84	2549.805
3099479	1625437	11018	811.48	2355295	981589	34511	1831.46	93	2550.080
2529771	842820	6924	817.64	1337610	355219	15427	1390.22	76	2551.361
1632303	856956	6320	87.2	950188	382498	10422	421.92	71	2551.475
115811	24469	14310	452.6	31873	6760	17297	631.42	37	2552.905
2259896	1058890	5674	707.64	1263071	528693	15036	1368.96	78	2554.282
2556392	1176863	6470	446.2	1609098	630789	9665	785.9	81	2554.534
2281062	796304	3405	413.3	1238586	336411	4039	858.54	66	2554.566
2737527	957307	19711	682.46	1542537	454728	31040	473.4	77	2556.360
2205739	948398	5589	-18.46	1386714	435838	15553	26.58	80	2557.451
2786766	853311	5733	629.38	1712020	447698	20595	1128.7	88	2558.867
2501281	1378831	4996	1516.56	1432016	658739	10175	2888.5	69	2558.920
2670471	1009315	3427	448.22	1644693	504425	5495	811.7	81	2561.027
102140	96008	-176	58.64	45307	43615	-554	181.56	54	2561.879
3182487	1293165	8599	653.14	2015650	729281	21758	1638.88	86	2562.042
2303618	900971	5879	937.94	1371513	426951	16808	1601.88	76	2562.352
2079328	750807	11183	163.38	1230372	327627	19615	36.9	77	2564.205
2462628	859739	7223	345.78	1549548	450025	20106	422.16	85	2564.957
2801997	1460241	9272	510.92	1974914	752455	32005	851.3	90	2566.699
2842067	1052776	4434	419.24	1732110	528887	8701	449.86	72	2566.810
2490652	687957	5622	446.92	1365487	326393	15192	1164.12	79	2573.810
1809204	1036415	3545	561.7	1083838	461108	10386	907.96	80	2576.917
2541669	1190456	6145	518.7	1670018	552731	18138	566.68	85	2581.643
2744138	1117639	7100	376	1453790	460353	11760	497.6	75	2589.557
2836528	1440492	7578	604.08	1782158	711769	21387	1225.82	84	2591.277
643744	489162	271982	3071.52	231473	149706	374008	4701.88	47	2591.451
2171067	885819	4300	248	1280690	391082	6912	214.32	77	2594.055
120152	27183	79	-90.06	38851	8431	-64	-258.04	41	2597.148
2482117	858031	10291	410.26	1521779	393826	18285	424.1	79	2602.902
2302738	1709063	29509	1659.74	1590909	798931	53847	3656.42	90	2605.512
2981617	1383721	13491	637.26	1961507	725586	35489	1547.54	87	2607.965
2717791	1224468	8395	570.7	1678457	588601	20202	1124.72	81	2610.261
3168890	1030015	9239	407.54	1939452	517602	24008	1022.88	83	2611.153
2499617	952664	6907	334.02	1405416	454667	12696	504.56	78	2631.584
745736	172435	19200	445	246683	49742	25406	592.16	55	2639.185
1977144	827211	10370	375.2	1221503	413474	15887	733.82	79	2639.254
3026933	1283191	5809	454.74	1837462	572416	11336	770.96	79	2639.466
3332057	1294546	9000	471	1864721	642271	24070	1315.2	81	2641.062
3000406	1014207	21690	675.4	1704058	516626	44450	1550	76	2641.379
875821	575933	77833	1875.38	267625	174251	119751	2818.86	54	2645.529
1840127	740620	3046	411.56	1009985	340406	4961	235.46	77	2645.671
2407519	993224	3754	315.44	1596923	525262	6681	312.66	82	2646.299
2548112	876234	6229	514.94	1523045	439822	20347	1429.42	87	2649.546
3281646	1221526	10981	532.66	2191598	616167	26569	1296.34	86	2650.045
2246127	937929	4770	298.2	1319128	408114	12382	107.52	78	2651.629
2500056	812483	10207	382.02	1491188	398627	26201	970.86	85	2653.794
2712598	1070025	6186	488.96	1710095	556005	17716	-87.24	84	2656.151
2976939	1388136	7320	778.2	1803450	664052	15686	1233.96	72	2656.167
2513275	1073646	2683	485.38	1378133	499913	6908	625.88	69	2656.459
2141877	830612	3825	417.5	1329838	385374	10560	439.6	78	2657.006
2462219	998152	5232	862.52	1480858	502924	17034	2188.24	82	2658.006
2955124	1590163	6420	673.2	1897160	761044	14516	1260.76	85	2659.701
2547954	1155217	3800	202	1496734	538822	10613	77.18	76	2660.241
2662732	1101069	5250	514	1799271	628504	18406	1566.16	90	2660.837
2152318	664693	11278	439.08	1225680	307157	26750	424	77	2662.044
2584247	957397	5566	510.76	1557711	449643	15935	983.1	76	2662.128
1653931	870762	4347	393.42	904858	328356	8370	459.2	72	2662.985
2680072	1432137	98750	43255	1967041	1153319	219314	79721.04	123	2663.796
1863285	570092	6260	14.6	1014768	243451	10059	-156.26	71	2664.984
2352117	783710	2991	328.26	1439851	374541	5401	501.86	80	2666.041
3986569	3238538	16961	6128.46	3791338	2431292	67474	14891.64	127	2666.921
2077785	1053320	5105	434.3	1228945	452082	7809	669.74	78	2671.036
307292	195805	940	164.4	128117	60926	1824	-105.36	54	2671.763
425187	74002	4891	-30.74	125530	20126	6235	-131.9	49	2672.422
811011	1461481	176077	12901.22	595967	783234	441950	31457	104	2672.453
2451318	892315	4469	246.34	1403525	458816	12811	365.46	80	2673.285
3254965	1355181	6597	1596.42	1693848	750083	10298	3366.28	81	2678.407
2780553	1079329	8194	333.84	1814962	583561	24759	177.74	79	2678.555
3614043	1361175	10578	242.08	2166548	762830	30752	143.72	86	2680.892
2715915	1272705	6294	424.84	1805470	672554	18200	1193	84	2681.308
2819706	1214595	8768	388.48	2402214	920856	32688	910.68	102	2681.663
2583487	969938	4629	354.94	1543627	435233	10810	781.6	81	2684.380
170966	34729	10001	110.86	66937	7091	13831	298.66	38	2684.411
2294867	841206	5726	490.36	1393783	396691	15627	809.22	76	2684.806
2071312	754197	4327	326.22	1189550	345088	12237	49.82	79	2687.755
2410125	1365909	7774	602.64	1515223	667588	21138	1075.68	82	2688.757
3029430	1096387	5414	396.04	2090918	642649	20128	734.08	88	2689.207
124640	186821	337766	5450.76	45717	75175	602049	9881.14	40	2689.427
2707045	1235067	16054	680.44	1602185	600861	30167	923.62	83	2690.876
2504658	1144995	5599	747.14	1548855	556342	14001	1290.86	73	2690.910
174972	33437	314	-49.96	48251	9205	-108	-266.88	40	2692.432
2384248	952364	6900	450	1425156	440150	12022	344.92	77	2692.655
2438857	1118464	5593	435.98	1524310	612612	17526	388.36	81	2693.126
3337628	1358778	9462	478.32	1945315	780959	30555	516.3	93	2695.259
220376	266955	630	17.8	82510	145287	1651	-309.14	60	2696.177
3066297	1141273	8020	611.2	1931782	535607	20329	585.94	85	2699.092
3016118	2049829	10618	1667.48	1886819	1084199	20748	3072.28	74	2699.177
2292305	1009717	4803	478.58	1463069	466348	12207	1057.02	81	2700.113
2146492	752347	2818	350.48	1146586	327519	5777	309.22	75	2701.681
2717778	1021743	6842	452.12	1472788	473178	12356	700.16	77	2702.370
2214063	1677741	8788	360.68	1564346	801541	20682	821.52	88	2703.096
3884832	1859257	14616	1218.76	2511762	1024257	41582	2030.52	89	2705.428
2754500	1427613	7759	547.74	1859546	725346	20824	1193.64	84	2706.074
141973	127109	2332	161.52	53907	55682	4457	137.02	50	2718.164
2665265	1114360	6002	468.72	1617326	552458	14974	776.64	83	2726.082
2200136	968137	5999	381.14	1220100	422665	12273	418.78	79	2731.951
2168345	733207	5867	532.62	1310786	346011	13886	1156.96	79	2738.164
2434143	825605	5867	377.62	1456249	407781	13834	760.24	80	2742.306
2522886	962187	5012	780.32	1487815	407303	7581	1421.66	77	2743.998
2751621	1408013	10464	377.04	1928003	734893	24607	645.02	90	2746.593
2235893	906948	6833	627.38	1296612	411880	9864	1314.04	79	2749.890
2673175	1063036	6018	587.48	1524963	477535	11172	862.92	79	2754.208
2310590	957694	4445	411.7	1380137	447374	14475	461.5	83	2755.483
2753895	1434005	10960	719.6	1485473	696893	21424	1515.64	74	2755.778
2593014	1144629	3563	567.18	1417817	464531	7709	1011.74	73	2756.346
1752241	622616	1505	436.3	964453	253263	1833	1311.38	71	2756.757
2270023	890016	12966	271.76	1321494	418278	28681	377.66	77	2757.087
3452953	1200869	26536	551.96	2078899	595744	42363	1657.18	80	2757.334
2491988	1143467	7367	533.62	1569045	534172	9247	1816.42	78	2757.755
1903880	756577	8254	170.44	1082912	365135	18644	328.84	71	2757.841
258926	23345	1164	-56.96	77956	7127	2492	-10.88	50	2759.045
115173	49142	70	110.2	39692	16173	-241	24.74	43	2759.485
116393	89042	466	197.76	42771	45465	-373	556.22	52	2761.161
3295560	1414235	4513	995.18	1946174	685989	8707	1671.02	82	2762.077
193686	140629	6240	326.4	53470	39372	7882	520.52	39	2762.873
2296483	677201	5159	527.74	1358195	328080	17596	939.56	82	2763.129
2238688	765787	1829	411.94	1418849	382701	360	1114.6	80	2764.622
2193029	821719	4685	341.1	1326696	364638	15040	560.4	75	2764.839
2788390	892582	4865	280.9	1620101	399284	9067	8.62	78	2766.486
2301730	906353	26379	328.94	1391841	523934	50260	646.6	86	2768.042
198736	30876	1775	-186.5	54663	7540	1997	-282.58	37	2768.459
2520297	1270280	11020	2510.2	1607103	596245	24768	5184.48	82	2769.116
2853834	1167899	5803	673.58	1646134	557695	12066	1241.76	80	2770.980
2436908	994726	6661	242.46	2116378	790726	27800	471	107	2772.231
832313	1171262	10141	492.26	585907	523540	22992	1162.12	83	2772.981
3429874	1383130	8915	530.9	1936111	702996	27521	959.06	83	2773.320
2271102	674878	3954	148.44	1311977	309458	11547	149.42	74	2773.716
197786	149543	629	71.94	67366	66188	329	100.94	48	2774.198
2268804	879678	9632	440.52	1374374	418123	15836	38.96	84	2775.200
1778003	807109	5044	106.84	1128052	391119	16225	-233.5	87	2776.941
2802103	1201260	31935	459.1	1604249	598994	56097	1013.42	80	2777.403
2645122	1032667	6450	532	1687818	512075	10298	761.28	79	2778.033
2304801	822940	2912	423.32	1486147	380626	5233	782.38	77	2778.251
2091857	831281	5640	350.4	1175449	343890	11403	832.58	67	2778.276
2569442	1030497	5734	622.24	1645584	509560	16958	1338.88	75	2778.481
143749	9164	460	-15.4	39175	1989	406	23.16	36	2779.327
2486345	1218535	5080	729.8	1594495	578758	14974	1196.64	82	2781.513
2258602	989969	4460	223.6	2129925	739494	21793	383.98	109	2783.197
3031420	2206421	9652	1426.72	2077261	1089327	28264	3174.04	88	2785.699
2717664	2209225	7631	567.66	1837851	1107644	16910	1417.6	86	2793.940
3441207	1690984	6100	610	2266983	878729	11229	1250.94	91	2795.533
2275147	1662060	12028	771.08	1324631	773462	26551	1789.86	78	2797.334
3214071	1612834	7886	843.96	2223700	896968	25074	1219.64	91	2799.735
2890094	906977	5754	401.44	1650650	469290	12505	494.3	78	2801.027
2002718	743059	7246	556.56	1111921	304463	13917	629.62	74	2803.223
2524811	779633	4098	538.28	1450127	372762	12023	1026.78	79	2803.962
1308944	1296084	12890	475.4	847589	621825	21451	887.86	81	2806.537
2407348	1077453	4922	397.92	1571394	503141	13795	-38.3	78	2806.551
292426	61698	13101	143.86	88737	17260	16272	445.92	47	2808.616
2960536	1271331	5899	472.14	2009077	697881	18996	745.56	89	2809.360
2234262	891828	7349	509.14	1337621	394751	18011	999.46	79	2810.610
2636859	953152	6918	550.48	1425452	441971	15330	730.8	76	2812.397
2424816	794784	3882	218.52	1453415	366940	9744	268.84	78	2815.811
2656576	1124453	3140	759.4	1494975	498781	5371	1261.06	78	2816.609
2820787	1119602	4615	488.9	1652730	556665	13826	848.36	82	2823.199
2338226	1097247	5072	579.92	1243793	510232	12424	870.64	77	2826.618
1722422	1587871	16142	1499.12	1058370	773544	40631	2506.66	84	2829.265
2647727	1030876	7273	479.78	1534546	462324	12392	1020.12	77	2829.534
4185212	2566629	9870	989.2	3253462	1633909	29248	2579.28	100	2830.281
2487063	986597	6432	462.52	1432967	445386	15817	551.62	78	2831.463
3098326	1620300	6199	315.14	1824047	699432	15060	459.6	81	2832.570
2629313	998893	4236	401.96	1741176	501138	10827	565.22	85	2835.178
2546905	1212775	4753	455.58	1607333	591667	9665	916.9	82	2839.466
2249735	871096	4213	365.18	1377191	394658	8445	637.7	78	2846.098
2196245	1070069	5339	449.54	1219293	429921	11538	996.68	77	2848.957
2363718	695193	2873	460.78	1310609	311528	5114	877.04	75	2849.934
2405259	895593	5810	-14.4	1523563	414974	16920	-130.8	82	2854.325
2377809	957131	9955	413.3	1373685	409292	18949	1062.14	77	2855.148
1896904	637969	4907	418.02	979992	267356	7239	694.54	64	2855.217
2096476	998240	5397	263.42	1370569	493485	16291	201.26	86	2856.208
2041741	835201	16118	489.48	1378553	386566	32752	1522.72	82	2859.097
2540695	992742	7493	222.98	1461886	466510	20636	-262.04	81	2860.434
3292036	2536646	10894	1468.84	2086976	1308294	28867	2869.62	90	2862.132
2501645	876402	3772	506.92	1392909	392453	9165	746.9	77	2863.657
1764955	1419396	9485	1121.1	1170079	667787	26032	3032.52	85	2864.353
2137033	2298750	23514	6217.04	3248385	2212196	106811	21397.46	191	2864.757
1015710	1191716	9519	461.34	627962	576507	24105	983.3	81	2867.135
3376021	1742634	23008	1307.88	2092714	975669	57551	3022.86	88	2870.143
2959986	1256410	5373	570.78	1816758	628698	15890	1140.4	84	2871.133
3205513	1267277	6338	460.68	1975254	638511	19991	1161.26	83	2872.452
1345655	3312391	198188	116750.7	897568	1841903	597847	241538.4	88	2873.054
2741903	1441308	12426	755.36	1722559	731046	25586	1239.96	77	2873.074
1247929	1745878	270230	140854.8	575522	888158	746033	246935.4	69	2873.299
2475007	1153031	5666	176.76	1672719	588463	17324	53.64	86	2874.286
184698	24557	720	101.2	58207	6839	1522	-76.08	40	2874.533
2614643	980440	5650	872	1493256	493282	15575	1663.5	77	2874.773
2710952	1114854	3265	338.9	1725012	553165	5139	796.54	82	2875.546
2300001	872921	3707	352.02	1329133	435118	5886	790.96	79	2877.541
2895842	929498	3601	311.86	1641299	433555	5575	254.5	75	2878.086
2647422	1171490	12813	762.18	1669959	632424	30487	1570.82	84	2878.977
2394732	967179	7381	315.66	1409095	515645	24175	697.5	83	2879.957
2753147	1217237	6214	532.04	1776883	625827	20772	913.92	82	2880.247
1836131	591360	2601	193.86	947430	235163	4388	550.68	61	2880.290
2357809	1162415	9171	493.06	1619549	570056	28904	1624.44	88	2881.322
114173	84256	83276	1681.36	27641	22074	100368	1990.48	28	2881.608
2666738	1186438	17892	861.12	1588473	568636	37945	1509.7	85	2882.586
2361876	807808	6349	114.14	1441227	388191	12380	37.8	79	2883.641
2908987	1540247	14816	492.76	1891113	856156	31558	898.88	85	2885.026
2428440	860283	9723	101.78	1368584	429642	26084	378.24	78	2885.987
2489427	1014854	6454	347.44	1502116	510943	20982	600.52	82	2887.013
2498103	1334907	5714	163.04	1434545	624307	11905	524.3	78	2889.260
1410886	1515746	135225	4964.5	711438	752024	323917	11345.62	102	2891.632
2569276	1115075	6533	537.38	1658549	536077	19800	1084	84	2893.374
2504510	1234967	7505	959.3	1606183	705515	21460	1478.6	86	2899.244
144970	41363	145	94.7	37309	10393	43	90.98	31	2899.561
3613555	1575170	24649	552.14	2384732	824613	48593	1235.98	88	2903.058
2786193	1289492	6423	1049.78	1831128	626955	12156	2073.16	83	2906.176
2492112	1042020	4870	573.2	1782287	622928	16154	1425.44	92	2907.034
1555608	773557	6720	371.2	991908	353116	16285	679.1	79	2907.580
1656571	525353	6638	111.68	961665	227000	14589	527.54	76	2910.652
2167748	1788144	13193	428.98	1507764	929490	39327	1353.22	88	2910.803
108182	42224	3911	1248.46	48766	13292	5824	1668.64	50	2912.090
3355481	1573751	13495	2287.7	2413197	778770	34627	5102.22	94	2913.341
2734938	1237635	6614	1281.04	1759668	692938	15996	1936.56	84	2928.380
2526735	1087229	4678	347.08	1506299	525081	10939	732.54	82	2944.344
1735544	1272542	5497	1123.42	1179712	627224	15578	1929.08	87	2946.294
2537187	1247167	7506	637.16	1640081	677615	19874	848.64	84	2952.569
2835026	1288582	7432	2957.52	1933415	696434	13175	4518.5	83	2964.634
3760176	1432091	13011	732.46	2179010	874375	33517	1933.62	83	2965.266
2510562	1073894	6172	329.92	1482333	492899	15653	289.58	78	2965.998
2616017	840068	5206	238.16	1408139	367958	10401	385.86	70	2966.296
2488814	927167	6192	357.12	1466648	454428	18013	213.18	75	2966.475
2879487	1578733	10351	449.86	1772863	829206	28943	1021.98	87	2967.191
126794	39335	2053	1402.58	58757	11005	3645	1748.7	48	2967.787
120200	10704	2014	437.04	34467	2088	2700	581	34	2967.799
1985349	752735	4319	256.34	1192438	362074	9060	525.6	78	2967.847
3011314	1101992	4083	762.38	1772744	549665	8221	1317.06	76	2967.868
2795017	960247	5684	244.24	1588013	451943	16398	496.28	80	2969.239
129772	9935	95	-1.3	31666	1812	-90	-34.4	29	2969.578
3087648	1112797	6340	1031.4	1738314	590829	17071	1798.06	77	2969.625
2271347	883761	5099	251.14	1337337	376497	12471	-36.94	75	2970.010
163169	130201	48583	14834.38	52985	45766	79962	19381.32	44	2970.617
3754856	1812700	8137	1829.82	2520379	1084639	31987	5222.82	97	2970.782
117176	51931	539	-36.46	35285	17643	1026	104.36	39	2971.814
2327125	1040548	4845	391.7	1407894	511716	9630	762.8	79	2973.138
2667635	1495326	9971	650.06	1780664	730150	29502	911.72	86	2976.016
2573683	1039003	2511	233.46	1583038	480077	3414	-42.96	76	2976.246
2068040	775919	4089	304.54	1146732	329942	12357	802.02	75	2977.175
712449	1520332	275794	37528.84	407003	703114	627146	81368.56	90	2979.727
2197971	961821	11365	478.9	1257782	410540	22452	598.72	78	2982.886
3115325	1323050	4516	309.76	1900558	624556	10103	-48.42	80	2983.200
105785	9844	1587	52.82	28659	2580	961	-56.54	34	2984.161
2537831	1145877	5104	567.44	1510137	514478	12841	1429.26	81	2984.512
1989515	921337	2628	350.08	1134461	398556	5584	290.24	79	2989.113
2898614	1181957	3688	549.68	1709240	558036	5744	770.84	80	2992.346
3001671	1223788	5597	310.42	1991191	550603	9964	343.04	83	2993.418
116306	24277	9685	227.1	39422	9141	5961	-77.54	43	2994.832
2280810	1111783	11406	593.16	1508310	567323	26241	655.26	85	2995.161
2395418	925472	4877	332.22	1392150	446034	14252	921.72	81	2998.825
2176906	1223644	7005	782.3	1489549	580290	12566	1349.76	85	3002.500
1891438	763828	4564	514.04	1147876	330013	13132	820.52	81	3004.577
2353603	1173946	7059	223.74	1389323	515627	17283	419.38	76	3005.109
2741360	1024824	9080	341.8	1772649	525829	28339	363.54	89	3006.632
2656172	1113748	12083	309.38	1751586	584769	34237	657.82	84	3011.320
2228160	1081789	7474	698.64	1292635	513368	18223	1296.78	76	3011.668
2318855	823529	8477	582.22	1422774	380676	20010	1093.6	78	3015.462
2013608	750235	3789	610.54	1199557	318821	5987	1308.82	75	3016.124
2404115	1466795	3843	373.98	1451431	657047	6950	516	82	3018.334
1759954	1594752	8341	1774.26	1211552	690108	23893	3397.98	81	3018.648
2282938	1096249	4353	649.58	1332166	488996	9306	1325.16	72	3018.700
2694446	922756	5330	724.8	1604504	471910	14245	1581.7	82	3020.562
2345193	816290	4370	229.2	1379549	351232	10782	0.52	71	3020.717
2329322	858267	5814	626.04	1417498	383061	13707	1354.02	79	3025.061
2984204	1196072	7827	680.22	1943855	674232	21255	1425.3	85	3028.052
2528714	970847	10960	440.6	1503078	430590	20796	554.56	82	3035.914
2131912	929523	12232	462.52	1329491	442194	25053	956.58	81	3037.519
2259258	979666	5011	-20.54	1293172	456652	11997	-732.58	80	3048.256
2250495	808794	5084	278.24	1274060	351968	9066	96.76	74	3053.583
2414334	954462	11788	743.68	1394621	500161	24840	1186.4	78	3054.035
2336040	906107	6845	435.7	1480649	423493	17325	663.5	83	3058.667
1723621	748503	5348	289.28	962502	312539	11634	659.24	74	3065.624
2150314	824058	4859	362.74	1280843	387649	13182	298.52	78	3067.495
2404547	978202	8602	774.72	1483384	477423	23016	2041.76	79	3067.899
1514291	636033	18208	413.88	834576	267029	27432	879.52	71	3069.673
2243352	784324	5243	950.98	1282060	346390	9431	1620.66	78	3070.757
2337308	849231	4334	358.24	1326889	355196	7544	580.84	70	3070.923
2990657	1577290	8270	351.2	1774619	775844	15015	748.9	76	3071.141
2432691	935213	7637	445.82	1409200	457054	15524	807.64	66	3071.158
4329456	2270192	17545	6968.7	2802848	1479580	54497	16206.42	92	3072.125
4540256	2681957	15998	1043.28	2947705	1757245	51600	2138	92	3072.593
3249202	1247561	8155	513.3	2017853	647023	22180	943.8	89	3073.645
2741558	1073623	5299	473.14	1565090	527764	11064	977.04	71	3073.744
1957170	909069	3901	450.86	1217816	374117	11935	645.1	68	3073.802
1851458	878679	7337	339.82	1226675	411528	24349	291.14	85	3075.846
1895559	756287	9105	193.3	1092446	331988	24440	-173.6	77	3076.536
1569990	1962237	63902	834.72	1244252	1046637	181419	2790.34	94	3077.716
620840	1609454	49389	54628.54	315524	729126	116623	93438.78	73	3078.232
2487652	1196179	12495	447.7	1424340	512369	23003	502.58	73	3078.334
2510096	920379	7879	350.94	1571382	462348	21926	1349.36	85	3080.338
1844598	722724	5563	383.18	983681	332508	13409	730.74	69	3080.627
2234260	1090852	6155	546.3	1435315	507263	17549	1173.14	84	3081.621
2171251	1104643	7543	366.98	2201949	882150	37185	836.1	117	3082.146
3569139	1419271	9240	415.4	2383351	770588	28122	942.92	82	3082.467
2001870	768191	3473	509.78	1065801	323470	7728	1250.08	73	3084.308
2546827	1397914	4839	460.54	1521317	673360	8851	725.86	76	3084.866
2449901	1073866	5215	595.9	1592612	511925	19353	657.58	86	3086.571
2076743	1066917	4995	169.7	1196542	487642	17261	-314.54	80	3086.858
2425028	1102959	4408	175.88	1280835	522643	8023	724.78	69	3087.014
2424890	896245	6002	714.72	1588174	435653	17554	1195.44	83	3088.264
2404239	1083750	4234	239.24	1369309	501219	8367	202.62	75	3089.059
2840420	1148106	7602	744.72	1775039	599157	22038	1053.68	83	3089.685
2304110	1101189	11643	165.98	1388951	475272	16724	412.64	77	3090.945
2648050	1000814	5702	229.72	1304983	434416	10027	-159.78	73	3092.091
2349401	1105636	8335	1924.1	1431296	520733	23821	3662.06	80	3092.624
2059740	827912	5480	248.8	1191337	376331	17037	349.82	77	3093.142
2730332	908234	3147	352.42	1451103	385370	6674	826.64	72	3093.597
2286661	1002645	4837	692.82	1340843	440019	8335	1538.1	76	3094.899
2116919	680898	11885	156.1	1275125	321848	17343	275.98	84	3095.821
2508445	951053	6255	269.3	1419281	443070	16975	480.5	79	3097.076
2674942	1570549	8155	645.3	1867249	893969	28896	639.56	85	3097.327
2826105	1010199	6662	436.32	1779924	513048	21535	483.1	78	3097.438
324791	45874	228	-52.92	123909	11592	323	-125.22	45	3097.830
750725	1127600	91928	50790.08	398099	570453	228097	76395.42	79	3099.557
2571043	1210464	3646	513.56	1441620	531180	7326	338.36	76	3100.073
2673221	1605629	4435	421.1	1470717	754087	6467	886.62	74	3100.605
2392071	904998	2285	414.1	1358459	385991	4451	830.86	74	3101.608
3218888	1844476	20322	837.92	2200856	961930	41648	1973.28	91	3103.107
2131142	1172397	2644	508.84	1447354	536162	4186	1194.96	84	3106.215
2543506	1382381	8242	376.12	1488723	678671	20696	1036.56	80	3109.558
109350	205596	69785	1767.1	36141	78353	122626	2983.36	50	3111.936
627977	1384756	17562	31672.32	258215	554766	40392	47895.12	69	3111.952
2122072	676892	4441	557.26	1314195	312261	9783	1180.38	79	3111.986
2201713	1167880	4410	898.6	1221656	454554	11219	1281.34	75	3112.733
3036619	1680407	8923	459.78	1951030	974419	22344	437.84	87	3116.701
2898417	1614880	9720	299.2	1684668	893430	24527	339.22	80	3117.361
2796277	2007011	6036	736.96	1797515	1066734	12171	1211.06	81	3119.772
111384	14605	-57	65.98	30803	3844	-161	28.54	37	3123.438
2421390	880409	3075	200.5	1495647	418011	5975	167.5	81	3132.993
2898639	1341898	9943	686.98	1926529	744616	31094	1790.84	91	3134.197
2044971	766096	4525	276.5	1240813	360149	10568	654.48	74	3134.598
2761889	1134649	7492	586.12	1576223	501486	18356	482.16	72	3134.755
804749	2355466	233876	137433.4	579872	1426893	773722	264684.9	94	3139.404
3347008	1596019	10179	778.94	1880860	869349	23597	1408.42	81	3139.977
2568830	1198417	8150	547	1488207	507458	13218	1080.48	74	3140.621
4547995	2026347	8832	772.52	2853106	976688	23157	1611.02	85	3142.511
1885304	1028665	3570	433.2	1306247	548310	11796	1018.56	91	3151.348
2261829	753314	4284	279.24	1352709	360144	10725	241.5	75	3151.620
223492	187510	1502	28.72	147228	117176	3885	-47.9	69	3152.614
1812284	888339	2998	665.28	992789	383842	5858	1155.88	76	3164.556
2677905	1196294	52043	1180.98	1642851	550655	77620	1788.2	79	3167.821
3072021	1256180	6496	795.56	1942992	629588	16387	1562.82	84	3176.899
2214756	968130	4386	528.96	1303043	452472	8405	546.3	78	3178.422
2163011	1941844	9854	8343.44	1450652	968681	22159	14611.74	75	3178.522
2558187	907459	4585	457.1	1454711	424138	8938	650.68	76	3180.005
1922383	653696	6481	116.66	990869	275673	13481	343.66	72	3182.589
3306555	1396667	5457	582.02	2015076	705332	16933	1160.38	84	3183.435
2486058	939254	5168	370.48	1482694	475888	9063	642.18	78	3183.908
3196028	1195825	7639	478.54	1984048	604482	14028	1067.08	83	3184.916
562198	645243	83544	59383.84	251121	398723	251585	148347.1	100	3186.199
2795963	1703775	6486	609.96	1849881	871655	19280	772.8	84	3187.213
2825081	1276500	8746	260.56	1580007	648275	22973	817.78	82	3190.159
1998705	1817895	10093	777.98	1634572	1363994	42976	1225.36	111	3191.986
2256543	879944	9359	707.74	1219548	405091	22979	1431.94	78	3193.268
3142446	1410749	8313	430.18	1941432	848135	27951	528.86	84	3193.635
1935667	891198	4228	357.08	1144098	379554	7228	930.08	76	3194.801
157724	169043	2511	144.46	79739	87742	5437	132.82	72	3195.426
733249	1216121	109723	67967.78	377268	533890	217924	117605.6	73	3195.805
2773985	980178	6851	392.86	1851764	593456	24385	765.1	85	3197.650
1650019	606891	4831	183.66	1063577	306927	14644	342.84	84	3199.442
2165037	885359	1443	456.98	1126308	327833	1697	339.42	74	3200.472
2291390	951600	4974	277.64	1411884	455051	9508	600.88	80	3201.360
835503	2005504	118518	78612.48	469001	934892	267013	130041.2	74	3202.212
2278629	689187	1980	564.8	1276854	301551	1930	1078.8	77	3204.073
2548481	1081154	7716	478.76	1294681	483575	15935	1035.1	67	3204.174
2419243	903800	4698	300.28	1403620	374171	8625	929.5	75	3205.141
2320247	930943	6264	297.04	1449713	437336	10449	610.14	77	3205.684
2238860	1023883	10863	554.18	1460344	510081	25219	1249.34	82	3206.303
1575151	933355	3687	449.82	930637	427389	6333	993.38	74	3207.046
2075485	827302	3746	664.56	1241150	378528	7911	920.46	72	3207.131
2255431	761189	4815	230.9	1380527	384635	13960	-224.4	81	3209.059
2880008	865793	5185	1406.1	1634381	397284	12998	1873.28	74	3209.609
2195471	733059	6798	380.28	1380357	346891	18943	887.98	76	3209.825
844323	1562271	48987	31502.82	384342	690404	107373	52240.78	58	3209.981
2610065	859764	81178	1366.08	1453160	432019	106561	2551.46	69	3210.001
2325898	1086764	6535	183.1	1382821	563805	16799	781.14	80	3212.009
1088890	1947657	68249	11272.14	726520	1061498	186766	24096.76	88	3212.634
2993222	1476510	8068	657.48	1720800	778638	15874	1473.64	82	3216.132
2029643	829392	1832	279.52	1021097	313798	3339	278.54	70	3216.862
2642488	1177070	5808	446.88	1747188	526798	13558	616.88	83	3218.744
2232635	780129	4172	485.92	1341666	401498	12381	700.66	82	3221.294
668377	1150334	126833	52934.38	345294	461177	250145	88120.7	73	3223.976
2753172	951538	4776	294.36	1389948	452624	13838	228.68	78	3226.456
2678340	1359055	4935	579.1	1538157	583428	10627	594.22	74	3226.849
3104272	1766416	9972	444.92	1897653	1051625	26598	1236.28	87	3228.321
220109	58783	286	14.96	64862	17702	654	-165.56	44	3229.569
1793857	680621	5777	384.22	1070079	343537	11376	692.36	76	3230.535
119619	39332	-43	-80.98	54127	24329	-516	-256.76	62	3235.708
1915693	1047073	9408	1696.88	1208163	490310	24422	3404.92	82	3239.970
2010792	993481	8994	508.84	1369366	487842	22242	1114.12	84	3240.411
2373422	1704515	63976	1537.36	1571835	818907	137355	2830.3	81	3241.120
2262116	860684	5187	302.82	1342692	390410	11593	792.98	77	3242.552
275992	393553	132795	7182.7	117517	153138	240290	11527.4	60	3247.419
2490185	965719	5409	481.74	1535478	475607	13754	828.44	81	3248.644
2499000	1021381	12743	348.98	1518551	472231	24569	300.34	82	3256.572
2278147	896732	2688	350.68	1229038	355210	5575	603.5	74	3268.365
2225340	1110433	7036	1037.96	1488048	557128	19141	2700.26	86	3269.016
2663143	1081937	4012	311.32	1440622	527109	9300	679	76	3277.769
1950318	710684	4943	314.98	1063016	287807	9685	925.1	73	3284.778
2715971	1093968	2859	314.74	1672132	557445	-1045	893.3	79	3285.503
3261512	1733266	11178	354.08	1945746	936959	26335	229.1	84	3288.061
2366072	812734	7063	292.18	1426120	379373	16739	129.54	78	3288.848
217353	359864	363756	6037.16	77457	118083	520120	9389.2	49	3289.862
1328020	4148889	140956	99605.16	1162896	2995242	554352	254747.7	118	3294.678
2389040	1145857	3814	348.04	1352422	526672	5871	440.06	76	3295.556
2506719	1118699	5383	390.38	1344167	507106	16059	17.74	79	3296.690
156135	35114	3361	362.46	64032	10554	4782	701.52	48	3297.312
612545	301943	60322	996.92	265964	96126	92171	1777.06	61	3298.878
2632090	1050454	6742	256.12	1606043	480494	11447	507.42	79	3299.466
1992393	782208	6894	202.84	1227861	402402	18149	107.14	75	3299.585
2439134	1136977	10917	268.62	1512103	595780	28848	764.28	84	3300.698
2414311	1307598	22534	872.24	1621650	752961	43051	1301.86	82	3300.972
507068	1926996	36946	35129.56	329741	987176	104791	67644.26	82	3301.984
2880304	1150348	15980	852.8	1922551	649646	40799	1699.14	87	3302.315
2675644	1191164	5722	660.92	1758849	674151	20302	1431.72	79	3302.458
1802531	798815	4412	541.32	1000758	328624	6541	1138.26	67	3302.623
203354	53687	34959	762.74	58973	14565	43828	1031.08	43	3304.067
2272225	775159	8640	318.4	1440611	385163	23511	-109.54	83	3304.388
150383	13892	2564	-186.96	36140	2713	3651	-321.14	28	3304.638
1681561	2163639	118511	69792.46	953705	1109274	320169	157893.3	95	3305.362
295020	138004	506	30.16	155939	53104	1356	-276.84	67	3307.499
2308903	1641720	125921	97965.06	1723394	1256634	316101	197154.9	106	3308.515
2860444	1105710	6561	574.46	1815907	561321	15519	739.34	77	3308.562
2569198	1149421	6754	523.44	1675772	655854	20910	1086.6	84	3312.547
3088770	1818166	19657	1336.02	1967477	1156019	58161	4153.46	96	3313.720
2536668	800744	4703	273.58	1326052	410546	14108	1269.88	76	3314.157
2224592	613918	5932	381.52	1218896	291002	12897	989.42	77	3314.778
2430857	1175156	11282	906.52	1460007	548898	27979	930.94	75	3314.883
1925425	1696394	6117	378.62	1979151	1338288	30147	1314.42	118	3316.599
2944558	1222456	15066	508.76	1784102	554016	31348	1111.28	75	3316.899
2933992	1343758	5805	702.3	1782535	680163	16692	1601.12	74	3317.018
2850327	1363165	8535	579.1	1894771	783550	24944	1086.84	80	3317.259
2420648	968084	6351	463.86	1444671	509181	16556	1197.16	79	3320.827
2170867	725156	5791	594.26	1267122	350843	16210	706.6	81	3322.215
1290478	1673062	41465	14349.9	603942	737497	83973	28124.78	79	3322.836
1774825	842496	1043	15.98	940594	318948	2172	-82.08	71	3323.499
1786793	1548194	3270	308.2	1087092	666640	3016	438.76	78	3324.811
2683848	1645933	9001	731.86	1749410	767690	17815	1781.9	91	3325.423
2626778	1313909	5674	336.64	1496706	591627	9521	-159.94	76	3327.736
2677829	918796	6335	583.1	1574876	476141	18585	740.1	83	3329.839
2207664	796761	6914	212.04	1269722	379148	18131	178.66	80	3331.979
2678238	1115622	10422	1348.92	1703682	561903	25025	2941.5	86	3335.733
1959625	925726	3839	507.54	1088973	410835	6694	917.84	76	3340.219
2237255	884478	5351	303.86	1339219	416324	14615	257.9	78	3340.812
1689684	609419	4299	473.14	978581	252459	11647	747.42	74	3341.245
2076802	728959	4300	278	1184087	314961	10208	354.88	74	3341.685
1933075	644894	4489	204.54	1183399	288933	10499	269.14	79	3342.839
2331592	1220806	7956	208.16	1416450	570939	20034	329.24	77	3343.147
3162863	1847342	4164	671.04	2334988	1023415	-1	900.14	96	3348.130
807435	712249	211643	52666.98	357757	252221	344707	77904.02	65	3354.061
2260514	784214	7881	348.66	1374368	357920	14632	768.52	79	3354.761
1957730	863403	287953	5909.58	1315444	474001	410337	8639.82	104	3355.800
105189	42524	1091	89.26	29074	12195	1369	143.34	36	3358.218
134359	51427	352	-89.28	39132	15983	335	-143.9	39	3361.631
279095	1582151	1418	388.48	105701	548680	2090	365.4	53	3362.073
3058198	1278105	13531	2055.66	1915745	723168	26176	4162.36	82	3369.461
3367710	1306546	8168	576.48	2022698	684074	19716	1514.76	85	3370.889
3214488	1277160	6809	749.74	1914838	659634	19203	681.58	84	3383.778
1627812	567080	4184	197.24	963406	265030	12331	76.66	77	3385.189
603767	1262321	47415	51371.9	367296	582589	103360	95676.6	75	3387.408
2824698	1047969	6446	307.56	1745266	522764	16397	931.42	82	3390.647
3159794	1074960	6584	450.24	1994671	587455	20290	1243.4	78	3390.943
1798335	923468	6506	302.16	1214431	433466	18105	637.3	82	3395.576
2574466	962810	4440	500.4	1514750	430087	11858	541.88	73	3395.787
2546575	1782332	12619	2798.34	1698513	993635	35206	6635.16	85	3396.273
2710379	1102199	5245	695.7	1551697	469086	12769	1196.34	76	3396.980
988514	493163	936	128.96	529340	192234	764	369.04	69	3398.316
2494992	959828	3519	216.34	1482634	406861	8825	-231.5	79	3401.969
2072219	955793	5876	635.36	1352384	502754	19394	1458.84	82	3402.280
1831614	842719	5737	517.82	1072728	379917	14377	1076.22	75	3402.558
2308054	861037	5510	244.6	1458710	409831	14709	335.74	84	3404.911
2421277	854218	5581	765.66	1317127	386076	17890	1361.4	74	3405.019
1523371	499709	3685	367.1	855351	227260	8485	451.1	73	3405.397
2581242	942462	4576	372.36	1373113	426813	6743	705.98	73	3406.171
2931000	991272	5794	659.84	1754015	504019	18405	964.3	81	3406.670
2070875	670435	10539	484.54	1257747	328900	15537	1274.82	75	3407.172
3459853	1132303	8153	643.58	2062695	615730	26182	947.52	88	3408.401
2561407	1218171	8422	720.92	1604331	579616	15217	1278.62	79	3410.609
195718	24870	418	-108.52	54845	7146	370	-139.8	42	3412.600
2489059	702062	4532	606.52	1485211	328832	6330	1387.8	76	3413.905
1706008	738230	2026	99.36	931079	314195	3140	40.4	65	3414.060
2804459	1290256	3328	691.08	1758945	635257	6191	1619.26	82	3414.878
2848218	952600	5399	1326.14	1779801	467440	16039	2325.54	75	3415.003
2231190	984229	8590	226.4	1212568	451765	21246	63.56	74	3415.724
3459796	1874145	6252	977.72	2253936	1076080	13004	2444.44	89	3416.552
1865866	833048	4115	483.9	971787	308917	6896	1009.56	64	3416.711
1801230	594054	7189	390.54	1128988	268019	21447	539.42	78	3417.348
2336669	775541	2693	500.98	1328772	357734	7672	1121.92	72	3417.532
2186900	847866	4288	297.68	1229682	375215	11909	979.74	72	3417.627
2957061	1100128	5622	454.92	1815810	513509	17092	1104.12	81	3419.505
1942199	666647	3925	229.5	1051680	331286	11054	731.44	74	3419.925
115935	80603	326	230.36	40740	39772	-333	525.62	52	3423.061
2595821	982362	4649	226.14	1430580	496200	12666	-104.24	81	3424.336
2835572	993338	9756	770.16	1849757	484573	23797	1416.42	79	3424.555
717443	2079395	703762	79855.32	380482	951604	1332955	151257.3	72	3425.523
3233986	1541410	5250	665	1928844	755263	10633	1748.38	81	3425.548
2235449	1012703	4278	690.08	1269570	399043	5786	1707.96	70	3425.916
2061357	725377	12607	751.02	1211334	343737	24141	1179.26	82	3427.337
2530695	1111457	7781	624.66	1675470	644078	24516	1417.76	81	3427.408
3181043	1101464	7289	1289.54	1817501	525250	17042	2470.12	79	3428.118
2220249	761098	4644	370.84	1329681	390284	6785	146.1	81	3438.366
1981252	706388	3217	239.62	1140208	294732	5909	83.74	74	3439.530
1484099	1361245	6116	530.76	988474	573425	10080	1059.8	78	3439.857
2963725	1475985	7029	671.94	2098501	867040	14423	1473.78	91	3441.391
788589	1455656	235891	122871.3	458666	780535	680664	280475	105	3448.492
125262	70852	530	42.8	43047	28376	991	105.26	46	3464.776
2351543	970722	4865	449.9	1466694	446936	13318	556.48	83	3470.194
2524051	1238751	9874	457.64	1616457	631246	18505	856.3	81	3474.907
3183494	1060856	10814	321.04	1951984	593727	27270	688.2	84	3482.344
3833463	2058316	10100	3151	2693267	1225757	32486	5970.96	96	3492.283
2465836	877078	7790	588.4	1433020	394649	15131	1367.66	79	3496.722
2993580	1025545	11535	305.1	1883731	494275	26858	478.88	82	3497.306
1699352	817067	3428	317.08	1003911	368327	6621	1004.06	76	3507.948
2676602	2864060	10448	628.28	2688044	1980697	41509	2677.74	112	3508.190
2387883	860746	4117	393.62	1447328	415750	7489	654.54	79	3509.410
2368002	734171	7082	233.52	1358799	345661	13712	189.32	75	3510.105
2126318	887431	5318	396.48	1321006	401719	16996	893.56	81	3513.826
2431126	1010976	4886	252.96	1531599	448285	17069	468.34	80	3514.180
2168068	1010091	6963	427.18	1297378	443654	18647	183.42	76	3514.810
3113850	1104471	5481	364.66	2024519	569377	13284	385.24	84	3516.733
2496015	1141881	10122	657.92	1492518	525073	23103	1243.58	71	3516.881
2336237	1179231	6894	499.84	1234271	561313	17931	939.66	79	3518.493
3968736	1916295	4353	817.58	2423459	1101721	6183	2291.38	77	3518.509
2360562	1076905	7928	132.08	1298815	468658	18589	-397.46	74	3519.242
116002	65474	1528	197.08	68513	43334	3582	657.52	71	3521.064
1792136	576072	3105	239.3	1066179	242747	6231	814.66	78	3521.367
2260368	793941	3143	330.98	1305266	328271	8617	74.62	76	3525.584
2289566	892540	6100	379	1332709	420712	15545	1118.7	82	3527.164
2607944	957229	5038	184.68	1561182	438132	14868	199.48	74	3527.315
3224820	1559037	6305	640.3	1909900	849239	12101	1691.86	85	3529.600
2298400	1226922	4471	252.06	1384681	487295	8542	170.12	76	3530.145
2753440	892187	29357	398.02	1740532	473059	60633	842.38	78	3530.261
2963935	1050971	5525	466.5	1812574	497548	17681	377.66	83	3530.861
2578298	1286530	4919	313.34	1353266	562383	16230	643.8	78	3531.328
2257904	754838	5072	143.92	1195210	295215	8253	228.58	72	3532.407
2178617	1004680	7574	512.64	1638510	627555	24014	379.04	84	3532.539
2614810	1136856	4607	342.02	1497730	529717	8104	811.44	74	3532.956
2317685	1156594	5471	428.06	1318754	562496	11400	877	75	3534.289
913766	1086046	10843	2611.98	527209	519736	22792	5553.12	79	3534.971
1489035	816963	4934	427.24	916485	365206	11961	1021.46	78	3535.492
2492639	812679	12622	365.92	1394382	348514	22290	859.4	79	3537.962
151126	280133	16308	373.88	49810	85446	21317	530.62	45	3540.284
3700030	3962934	12781	1895.66	3117922	2317312	47714	4549.04	108	3540.470
2642153	1121887	4924	632.64	1587533	537932	12793	1181.98	79	3541.153
2048856	727113	3591	292.26	1252848	322827	10629	472.94	74	3541.333
2083024	751255	6353	170.58	1114663	293865	12621	251.06	65	3541.435
244998	317977	75091	44140.26	121415	129234	141318	76244.48	61	3542.155
569566	463871	390112	49706.32	283174	208194	706250	85977	67	3542.672
2521959	1136934	5642	385.12	1726645	600832	18681	87.66	86	3543.478
650537	1957226	80296	51046.56	369555	978932	167585	99993.1	78	3544.098
2601011	1527286	6847	151.42	1733279	746731	22414	143.04	85	3548.707
3151696	1606703	8049	603.14	1785361	845562	22460	1151.6	85	3558.352
3028932	1269963	6957	498.02	1787285	617023	17068	1227.48	77	3558.786
3364249	1661291	14899	1290.14	1905455	844822	26287	2343.82	82	3563.793
3278600	1566263	6715	480.9	2087990	842312	25327	1048.22	88	3564.924
2172484	1313806	7079	469.94	1291836	601612	16286	1315.96	75	3565.240
2240247	1109674	5320	569.2	1327208	525388	9115	1419.9	84	3565.840
2836507	1230875	6550	365	1706943	584660	13913	697.18	82	3570.739
2092350	1088502	14407	499.02	1180243	480008	26238	841.68	77	3575.631
3753005	2095525	18692	650.12	3081984	1342413	45653	1700.58	104	3577.046
752755	610472	304385	90240.1	321694	229039	524075	139713.5	65	3578.012
2192383	1039502	7079	852.94	1314286	477620	16622	1619.92	78	3579.624
2741825	1208069	6953	318.58	1741238	613192	13460	454.6	83	3580.853
2339164	1205024	5711	835.46	1433591	585358	16288	1673.68	82	3593.437
278899	28711	6584	-11.76	77770	7763	7888	-145.32	44	3599.247
2875773	971843	5528	533.08	1523942	422422	8566	1197.76	76	3600.302
2345752	1327437	8326	617.36	1697867	718287	18918	1761.48	91	3602.428
2600518	1085982	4812	558.32	1427905	479069	8084	721.24	76	3606.643
1878526	668463	6832	370.52	1016063	311936	17771	500.06	79	3607.307
1891987	678247	4672	350.92	1181771	308476	12127	575.22	80	3611.901
2953443	1069818	8213	453.18	1758318	509561	19802	1359.72	81	3612.468
2090132	903054	6933	355.38	1993929	736690	30143	1873.98	103	3612.852
2905753	1154645	10446	384.56	1788384	575525	28546	1075.56	84	3615.764
1963741	1093120	3409	225.74	1035707	496697	8388	260.68	72	3617.332
2394014	1692499	6688	8948.68	1429852	792165	14223	14671.78	77	3617.510
134962	131331	28876	729.36	40529	39042	38209	1072.74	41	3619.645
2867380	936379	6716	447.76	1784220	445183	17493	304.98	82	3620.867
2459833	2354057	11335	1034.1	2003311	1510447	40158	2580.88	97	3621.325
3059656	1132767	6770	402.2	2003887	560770	12036	1013.96	82	3621.932
2853988	1402796	14203	979.58	1711970	738293	35763	1592.18	84	3624.274
2216910	1050891	6096	378.56	1493619	577763	19329	293.94	86	3625.700
117337	73713	783	138.38	30148	20172	1336	327.96	32	3626.286
2686760	1655244	5749	774.14	1560570	774119	13022	867.92	77	3627.492
2429630	958924	4998	576.28	1455067	450256	13864	737.04	77	3629.484
[truncated: 8,001 more rows]
