# Supplementary material for: Mitochondrial calcium uniporter-mediated mitochondrial dynamics imbalance contributes to contrast medium-induced renal tubular cell injury
Source: Front Mol Biosci. 2026 Jun 29;13:1848361. doi: 10.3389/fmolb.2026.1848361 (PMC13357276; doi:10.3389/fmolb.2026.1848361)
Supplement: Supplementary file 1 [file DataSheet3.zip › Flow Cytometry Assay(1,2)/Flow Cytometry Assay-2/╧╕░√╡≥═÷-2/HK-2 ╡≥═÷ 1/CSV/Ctrl 3.csv]

FSC-H	SSC-H	FITC-H	PE-H	FSC-A	SSC-A	FITC-A	PE-A	Width	Time
2288295	1024370	5655	277.3	1323705	430326	13226	-168.64	79	1.188
3033271	1426956	8253	940.58	1952524	764718	20936	1364.96	85	11.864
2686879	1076295	4989	371.54	1592586	498563	10221	500.06	81	12.824
2535759	882019	5400	534	1524648	420274	10337	934.82	82	14.493
3056592	1698204	6530	605.8	1747449	841411	15881	1076.66	78	25.032
2368515	1007934	5287	224.82	1468995	494109	12775	351.5	78	26.197
2055068	977760	4140	598.4	1203992	445783	9746	909.56	77	32.648
112127	163248	93095	2984.7	66727	90717	196535	5910.1	60	34.185
2821912	1120541	7960	635.6	1670449	579574	21117	1095.62	82	34.259
2608345	1393613	7799	434.14	1439006	619037	16052	661.72	72	34.478
2055726	731916	9134	124.24	1064065	282852	17052	77.72	61	34.551
2604723	1104729	4024	617.64	1584433	506386	8261	1365.46	72	34.668
3769902	1654681	10139	368.54	2445634	754799	29976	780.36	89	38.441
3092111	1280505	6943	521.98	1973564	716340	23576	1373.36	85	41.402
3304567	1205558	8200	934	2192990	607513	22960	1736.6	82	41.782
1649666	604291	7134	85.24	1049694	296359	17759	-129.26	76	42.412
1947883	716944	6682	176.52	1211460	365770	16102	333.72	74	42.565
3393541	924241	131411	2838.46	2005517	443922	190743	3507.98	81	44.821
3358049	994085	4575	482.5	1889845	528360	8464	1080.04	74	44.887
2624749	1007546	6820	775.2	1548985	467764	17228	868.08	79	45.692
3454283	1377341	9365	842.9	3164121	1192935	27254	1014.44	108	45.782
2484613	1227153	3751	360.86	1527656	616542	8990	384.4	79	49.596
2305126	819773	4699	376.14	1198083	345302	11344	479.84	68	49.725
2793736	1770622	11906	833.16	2147952	1047853	41442	1392.12	90	49.868
2070649	1094777	31728	675.08	1147644	478942	49945	1526.7	62	49.951
2436708	980159	53964	771.04	1453477	480477	87519	1224.34	67	50.075
2485916	982434	13321	750.06	1531630	502608	24266	1468.76	78	50.882
2603318	1539577	4921	885.06	1693103	782707	13322	1463.92	80	51.084
3042641	1270634	18695	385.7	2149528	1070061	45374	1308.64	108	52.752
2252180	876324	6584	77.24	1266844	382896	11885	-55.9	68	52.976
1477456	983363	2068	1117.48	833568	395822	2515	1946.9	73	54.641
2278543	1012804	4703	436.58	1286277	450217	9028	876.08	77	55.786
2807273	1321591	6275	245.5	1874299	674177	15456	386.16	83	56.282
2069114	1147666	8172	1231.92	1347581	554410	20294	1871.84	82	57.714
1287592	2943195	87524	104085.6	846202	1644179	267474	230621.6	81	57.896
1966519	835203	10753	262.58	1212970	429936	24497	918.42	77	58.139
709992	2121863	709526	94156.36	488959	1096397	1619679	214308.9	73	58.270
1162407	2586673	223721	113241.1	692541	1341162	587696	239368.6	78	59.074
2938937	1084511	11062	667.32	1781137	578817	27115	1007.9	83	60.851
2175495	1899586	9008	2196.88	1383235	1028805	28446	5955.56	94	62.337
2640760	1014886	4804	178.44	2622296	848173	20825	56.5	110	66.180
3186649	1123357	5732	306.52	1948530	591017	12565	39.9	81	68.745
144927	50923	5218	6258.48	63630	16158	7897	8792.42	52	73.483
2621555	781056	7232	355.52	1445762	345326	15272	834.92	75	74.192
1860744	1542104	6656	559.16	1120372	625754	17126	803.36	74	74.270
1807325	714566	12921	570.06	984227	327409	19159	781.74	75	75.668
2068886	872887	5108	366.88	1274821	392200	15411	700.46	80	77.027
2061524	756514	2413	476.18	1239722	351380	3240	1099.4	78	77.905
944388	1369925	8567	643.62	616519	620372	28169	1421.34	89	79.508
2376871	983660	5865	698.9	1416629	438220	11206	1510.16	77	80.100
320899	1461400	44037	43753.82	178157	680636	110846	72531.56	65	80.362
941016	1458771	48173	3257.78	614501	700506	124892	7345.12	98	81.284
2745708	792123	4760	486.6	1602658	370666	13700	1036	81	81.949
2819394	1359109	9771	1104.06	1664144	609285	23707	1569.02	84	84.339
2680503	992908	4284	518.24	1525618	479267	6667	871.62	76	85.287
100070	287486	3248	157.28	27252	77931	3723	109.78	36	87.441
2495337	1010240	8374	426.64	2423662	803121	31454	1080.44	108	88.250
2525076	1239075	4776	421.36	1454729	568755	7877	761.22	79	99.053
2369031	836979	8818	687.48	1414081	377352	20705	1398.3	78	110.644
2450779	1237625	5669	779.34	1482653	521027	10480	1049.8	71	110.752
2692477	1330030	5903	429.58	1703365	628454	16471	983.06	87	116.880
2905767	1036362	4996	473.56	1813859	529330	14341	766.26	84	121.094
670011	1781645	54657	34118.02	362739	918216	140055	72412.3	76	121.764
2828153	1513918	6274	590.64	1337625	597668	13076	987.36	73	123.759
2077731	781387	5844	173.84	1233374	337371	12490	421.4	77	129.203
4329176	1735554	7975	908.5	2325272	877063	15442	1675.12	82	133.940
814642	1237554	772461	57504.46	364483	483311	1340157	99079.02	68	136.345
2515918	1164178	8815	437.9	1540864	502052	15006	779.16	79	138.708
2042928	968515	7473	5714.78	1189221	437037	17320	11129.2	79	146.188
2243327	741021	4441	282.26	1322490	330379	12016	511.76	71	146.254
125638	0	80	28.8	24772	-2706	-66	44.24	22	146.351
3183030	1941729	9483	357.38	2060724	1038271	25255	1263.3	84	149.403
3612935	1776415	8207	651.02	1989807	917870	23548	1492.28	75	149.561
2135987	836171	6579	297.94	1316735	391089	14329	578.94	79	151.016
2220926	1098281	4770	492.2	1298989	469151	11527	997.22	73	151.089
1639324	910548	2961	55.46	871247	356097	5088	-29.32	59	151.100
3285184	1122871	6240	511.4	1971302	545866	17515	845.9	77	151.633
1803361	718369	3378	419.08	972380	282845	6519	1111.34	72	152.647
2621767	818019	2948	546.28	1509350	373418	4903	1017.58	97	153.104
2665065	1084756	11407	791.02	1709273	510651	29198	822.28	83	154.382
1446265	1188031	14622	368.92	1493814	1162367	37562	1438.32	126	155.981
2439655	825135	4541	370.26	1554775	419942	12411	370.46	83	156.281
2742789	949360	4545	498.7	1477744	449274	14100	1029	79	157.504
2453289	793190	4174	284.64	1432672	371929	12160	-204.4	82	158.575
183728	245426	283	36.38	52681	77249	224	41.64	42	159.578
2578994	1085619	6913	668.18	1626704	504065	15782	1461.52	82	160.351
1011005	1893531	28371	5746.06	840663	1203330	81551	14515.86	91	160.550
2950330	2208656	11138	1290.68	1976431	1334967	34292	3523.12	92	160.871
2490572	892626	4152	246.72	1572327	431876	12272	552.92	81	162.436
2438996	1003743	7928	509.08	1532391	486270	19680	1464.8	81	164.059
2466173	1030056	5432	618.52	1567894	513964	17735	1382.1	77	164.164
2815857	1154055	9315	471.9	1700491	549847	25734	864.24	79	164.546
2774516	974794	5005	449.3	1735584	499930	6884	984.24	78	165.084
579008	864429	66103	4994.58	277430	347271	115069	8316.34	57	165.215
2062783	635919	2746	299.56	1200666	291378	5946	494.56	77	166.649
2870951	2333864	10120	916.2	2154779	1339331	28354	1726.44	87	166.779
3102364	1817199	7514	729.04	2165083	1092365	20905	1568.3	89	167.723
2568624	1054008	5745	589.7	1620579	576190	19034	1062.24	84	168.800
1836280	895011	6644	317.84	1211931	437079	10501	704.86	82	170.097
2645410	759146	12820	318.2	1569160	337770	27164	704.04	77	171.872
107217	9401	93	44.98	38727	4011	1	259.86	47	174.557
2479211	1310900	4635	498.1	1588247	611777	8706	956.16	81	174.692
2210237	769623	4698	186.28	1256509	336488	13870	56.2	71	174.782
2323049	851565	5344	15.84	1151138	340511	10287	142.82	61	174.808
2717807	1188195	6293	507.98	1630169	571257	15659	1028.74	80	177.964
3288539	1814591	8489	1045.54	2086027	1169258	23951	1753.86	94	181.102
1904416	753166	12682	414.52	1135051	332417	26637	780.82	77	182.246
3487000	1800383	8561	720.46	2721107	1130452	19002	1571.72	95	184.202
3573819	1260293	5502	995.72	2276377	664648	11358	1110.88	82	184.379
2314759	1185169	17302	1204.72	1533976	592131	37683	2256.38	83	185.520
2561252	1009813	6894	173.84	2044780	798176	16730	540.8	103	189.494
478768	60957	3543	144.98	138975	17285	4529	321.94	48	192.193
2997370	925839	6187	246.82	1863423	437227	11740	690.4	84	194.106
2577941	943469	5435	494.1	1404292	416578	11411	1393.46	76	195.574
2339809	977206	5666	387.76	1421965	479863	14204	844.44	79	196.642
1060216	2349853	439172	64182.92	640245	1122017	991964	113843	80	199.135
2633812	1237491	5914	629.04	1537387	607455	10997	851.42	81	200.674
184490	165161	1009	238.74	65171	58894	1066	700.76	48	201.664
544866	1405338	221983	75785.38	294247	609237	414154	134756.4	72	202.754
2606682	985320	5928	393.08	1593660	478730	11256	912.16	81	205.154
2130288	817909	2789	138.54	1244659	373809	5765	126.9	76	207.509
2093306	1380191	4108	516.88	1346996	637262	8017	776.62	83	210.401
2389315	1002044	6942	859.12	1436160	493761	19154	1554.44	83	211.429
1902308	722494	3107	31.02	1221499	340529	6777	-381.78	76	211.665
3084283	1278502	5920	324.2	1903240	661397	16450	612	83	213.106
636378	1532631	382012	58729.32	349903	787759	945060	110553.6	81	222.064
2752348	951743	7421	649.06	1558480	464406	17629	1826.94	80	237.197
1037109	2647484	62741	58540.26	657138	1285054	143658	108389.9	121	240.577
3070220	1289213	9516	383.76	1762365	611605	18011	384.46	77	244.084
2263477	1046401	6407	232.02	1283008	483315	13591	264.26	75	251.796
2451332	766711	6796	427.56	1468531	374020	16232	305.52	77	252.261
2796133	1521001	22903	1209.58	1725469	719900	51642	2793.12	74	252.320
3399357	3389450	12373	1140.78	2386438	1697652	42418	2928.48	101	254.759
2908718	1271276	23141	648.26	1877184	678862	47934	1541.24	83	254.922
2577855	1924224	30248	10301.28	1597825	937748	74574	22719.64	87	255.480
1575148	915318	8648	266.28	1036363	378919	22043	818.98	81	256.469
2877173	1313509	16599	222.14	1826965	715706	38874	441.64	85	257.749
2195610	828361	3401	399.86	1244534	343220	3690	649.4	66	257.763
3474279	1620596	8032	1728.52	2224255	806274	18237	3215.82	80	258.126
3721808	1592309	8412	748.32	2366376	890568	32891	1449.26	95	260.029
2456771	1174099	8047	293.42	1586331	543252	15609	260.74	81	263.477
2744411	884948	3278	595.08	1647046	426766	5200	1342	80	264.892
2600417	1568429	35754	3820.44	1699624	807922	67477	6340.22	87	266.726
2358740	1284933	5426	671.36	1218508	645654	16149	457.14	76	267.108
3693076	1830889	9742	882.12	2209695	1025992	33846	2317.56	89	267.892
2985615	1449420	8082	781.52	2194627	771416	26709	1652.74	94	269.350
1822026	522599	3508	254.88	1012576	227917	10030	190.8	73	269.864
2807826	921716	5582	255.52	1654486	439140	13240	-1.6	78	272.230
2628404	926612	5239	112.54	1500753	458685	15143	-348.02	78	274.000
1452500	1861595	228074	85975.64	718624	997393	580733	176218.4	88	274.629
2002422	862493	5922	861.92	1028294	326472	9791	1250.26	69	275.121
3793090	2437379	9611	1274.46	2164627	1473939	23283	2674.38	83	275.279
2233037	1097500	9825	437.5	1493950	544862	26483	485.38	81	275.919
2602380	1046008	6046	825.56	1559981	475224	15789	1691.54	82	282.628
395902	638812	266328	8033.08	157123	266894	487217	14712.62	67	286.660
716097	1509241	795920	82720.2	328103	601495	1491736	137768	68	286.808
2058850	805805	3914	272.04	1054066	350673	9479	644.94	75	287.526
2213866	1068935	6909	700.74	1612353	539738	20486	1566.96	91	288.928
850071	2548505	61249	81782.14	435401	1250281	157347	133050.4	80	291.309
2412900	1082484	5739	358.54	1551161	506943	18840	350.4	80	291.547
2985467	1566451	4842	440.12	1545723	763013	9696	672.56	79	292.353
2831308	1494301	16851	921.86	1842290	763057	36901	2026.86	89	295.337
1971357	1007445	3676	399.36	1136631	455529	4941	744.26	75	296.647
2323255	1109551	27264	571.04	1660271	590237	61469	1634.34	88	297.607
2803856	1241790	5957	610.02	1729698	602817	17075	1289.5	79	298.223
2453202	1052579	6144	443.84	1610339	529408	18640	880.4	82	298.678
230930	117369	867	255.62	69076	34445	1125	272.5	43	299.493
2266211	921761	3276	475.36	1205042	368425	5010	817.6	71	299.891
926784	2651545	51882	4804.52	328652	857543	71748	6307.28	58	301.277
2198218	1119272	9555	546.3	1364414	527201	20650	1230	82	304.019
402065	1100128	134239	69849.54	206973	617775	371394	128887.8	77	304.445
2536318	1171639	4782	448.52	1511781	513350	12338	1037.68	79	308.090
1779482	898682	8138	1770.68	1028165	385792	17095	3544.7	79	309.474
2667102	1348541	8481	731.66	1907267	670671	17382	1786.52	85	309.913
2727364	1174575	8010	377.6	1813375	604445	19479	335.94	85	311.861
108602	17683	5390	-29.6	35583	5420	7013	-80.82	42	314.904
2328553	1481428	4980	446.8	1365096	663190	14477	993.22	83	321.548
2716090	1138264	5576	279.36	1729526	566724	15049	253.14	86	324.501
2917326	1235392	6465	6415.9	1764159	646289	16854	11598.44	83	332.397
152566	40854	390	48.4	43654	11583	263	62.18	39	333.389
2174265	780688	3567	383.62	1318278	348290	9152	760.72	79	345.942
3179870	1315035	6796	789.56	1850958	608951	12188	1700.68	78	357.870
2715544	1136608	6890	552.4	1592059	549349	17607	887.02	81	359.060
2076983	1380111	5668	173.48	1246102	611240	15284	91.24	79	364.798
2197333	1315698	18134	459.24	1393044	617120	36291	1180.26	85	367.668
126640	294521	378076	6320.36	46797	98067	530179	9217.94	47	370.431
2578211	1130230	6053	324.58	1445956	533530	12889	458.54	80	371.158
1054773	2496911	65564	8751.04	779063	1334665	176991	19147.26	79	371.285
107312	48214	895	-71.3	28837	12853	1357	-88.98	36	372.467
2427958	782077	3470	313.2	1406810	373938	7566	-175.24	77	373.147
626660	1607030	32520	8610.2	403032	752925	79892	16972.12	72	373.424
122838	71870	49317	943.62	34350	20187	60436	941.96	38	374.933
2597892	1590712	10585	593.1	1566423	708351	24333	980.38	80	375.473
140109	11613	32693	1480.98	34601	1777	23683	1134.38	29	375.788
2739274	931616	4053	476.58	1681350	425338	7188	829.68	81	375.959
2734948	1489143	10260	665.6	1701586	720270	30855	1029.3	80	376.570
2822771	967064	3016	207.76	1703327	435646	8001	449.86	79	378.037
2540141	1190383	10906	293.16	1446809	503539	18072	768.92	76	378.761
1902587	851669	3391	227.26	1167344	376195	11044	190.84	74	379.072
2563444	918375	3943	166.98	1572836	472605	10010	23.6	76	379.198
2106812	727759	4430	171.8	1162646	351173	10176	174.36	78	381.671
2093734	818731	4447	92.42	1323710	413190	14293	222.98	81	382.504
1922559	1188974	7218	439.48	1358772	633232	24527	1075.22	88	382.648
2585381	1010737	6793	355.98	1691464	518382	21043	187.98	77	382.754
3146270	1726867	8347	611.42	1868789	944800	21756	958.16	76	383.086
1738174	1500770	7120	488.2	1030072	693587	14664	457.04	83	383.904
2320637	800624	4652	437.72	1419997	371029	6142	662.12	80	385.316
3170197	1224141	6236	862.96	1672453	555824	12614	1683.04	74	385.492
2553368	1268186	5220	339.2	1645139	613064	9349	763.14	84	386.922
1275493	2253057	132037	109177.8	673700	1007814	283838	188606.7	67	387.107
1954072	742515	8298	525.28	1122494	336869	18910	808.6	83	390.123
1874333	821668	4277	201.22	1106159	362792	12960	25.6	71	390.274
143590	35734	1588	804.68	57823	10473	3094	924.84	45	390.793
2058687	1041658	3363	402.18	1188443	473331	5564	998.04	78	390.865
3184139	1153474	6395	855.7	1812751	536319	13444	2025.84	84	393.632
142088	64169	6937	-26.18	63559	19468	9250	256	45	393.968
2743949	1128004	4904	683.44	1688304	562859	8686	842.96	83	394.364
2797542	1585261	8637	611.82	1603487	779526	14040	1817.4	78	398.879
1733068	1003917	6324	384.64	1183155	477985	21081	570.66	90	399.957
2637760	1151373	6747	635.42	1674588	618585	25038	1783.68	87	400.150
3058478	1457301	9833	561.38	1898890	741570	24387	1319.82	89	401.979
1549151	952097	4000	1083	974824	427824	10895	2166.7	79	402.554
2145824	1125304	7417	536.62	1221336	488452	16164	762.04	76	403.104
2718172	1079615	3655	365.3	1617821	540483	7432	543.52	80	406.017
2380687	865288	2974	278.64	1393232	371904	5184	218.24	78	406.894
2020701	721687	3891	365.26	1234594	321258	8006	931.16	79	408.435
3146365	1359190	6609	687.74	1934986	692094	13007	888.02	87	409.838
2770225	1223250	19436	691.96	1733009	564144	31991	1845.26	82	411.626
2231511	1255662	17536	511.96	1407779	587913	37243	1266.98	84	414.170
2202117	1257570	7737	3305.82	1426380	566659	14754	6836.44	83	416.644
2936405	2022448	8053	1180.58	1978694	991730	16122	2582.92	81	417.059
2851629	1385720	8378	888.08	1873086	732018	22064	1750.04	80	417.261
114113	48663	19444	869.84	49784	14804	29159	1406.74	43	417.753
2677571	854077	4735	314.1	1465693	421144	8789	666.54	79	421.286
3277274	1420503	6757	714.02	2053167	716048	20437	1610.82	89	428.777
2328182	753180	6828	608.08	1304322	346263	17152	1557.72	78	434.870
2979274	1202197	6700	686	1947854	751758	19660	1158.6	86	437.129
476676	1321960	308203	54851.58	271885	620431	617426	113049.4	76	441.520
100331	59027	513	-107.82	33496	21025	575	-175.5	41	447.556
2350617	947127	4055	223.3	1380553	405898	9369	499.34	79	454.868
1812488	880446	3085	337.1	1047991	400004	5930	382.8	77	461.864
2943088	1211197	8576	395.36	1806799	594865	24629	1144.94	86	467.340
2675756	1492709	8413	251.18	1700851	726492	17472	-437.08	82	469.712
2016817	1481757	27438	1466.68	1356504	881123	69405	3092.3	97	472.021
1440626	796514	5295	324.7	878936	366965	16596	254.56	84	473.912
135245	22126	350	-142	48962	6551	346	-408.44	41	474.119
2106631	663633	3159	395.74	1216623	303220	5401	545.86	76	475.224
2080189	991839	5883	294.38	1374572	465738	16381	315.66	79	475.614
2489210	855424	6735	164.1	1606946	420452	19296	137.56	81	476.082
2379788	1143393	5006	467.16	1500404	604012	17387	1218.82	84	476.935
1541490	769032	4670	791.2	908667	370231	14714	854.04	85	481.106
2222820	873585	8269	662.34	1356406	408894	13978	1766.08	75	481.448
2446754	945146	6707	830.02	1379467	522708	17683	1448.38	81	483.247
2451119	862761	4458	396.88	1451588	423257	10576	391.36	73	483.351
2624737	709827	4870	85.2	1460515	310472	8722	-201.08	76	485.334
3100663	1499797	8377	582.22	2131697	795016	23854	1443.44	89	486.384
2972143	1271411	7812	645.32	1701932	625599	21573	1164.78	83	488.024
2518761	1153057	6025	402.5	1472044	582486	15852	751.72	80	489.351
2599504	913490	5189	246.54	1611930	449899	13831	502.66	72	489.383
1750513	610004	5975	146.5	1034082	263716	14857	442.02	71	489.694
2573312	811679	5590	10.4	1638202	417285	13929	-603.06	82	490.823
2731122	1146479	9093	5119.98	1629306	519984	15035	9244.1	78	492.385
2573468	942345	167052	2724.72	1354103	374935	329980	5647.8	72	492.742
647386	92383	6251	-89.14	242296	27289	7941	-294.74	58	493.910
3287489	1040402	5824	546.64	2130808	616737	12049	1405.14	86	496.281
2859458	952935	2490	394.4	1555274	446894	5325	538.5	71	496.679
1957023	955380	128	407.08	1145266	413046	-10189	575.46	76	499.364
3048098	1288434	9488	453.68	2007052	720178	28281	1704.66	93	500.056
144255	224213	801	116.86	75715	143392	2147	420.42	63	500.794
2394178	964327	8865	5917.9	1371728	450632	21283	11633.38	83	502.868
2264565	688321	3858	371.88	1292795	314089	11959	739.74	81	503.692
2704210	994899	4119	582.34	1715802	449523	6376	1104.36	77	503.842
3092569	1483605	43783	699.38	2135137	799807	77956	1206.16	87	504.429
2222666	976126	9356	544.16	1364224	425110	23380	789.8	78	505.391
2250029	797588	7180	365.8	1346493	357032	13068	623.48	79	506.508
1978052	900368	2807	484.02	1116330	425973	4956	505.16	74	508.674
2474204	1020748	4700	394	1498538	483792	11336	673.96	81	512.221
2683963	1440857	4774	671.64	1701834	750255	5554	1552.44	86	516.253
2640841	1077124	7804	362.44	1666337	534125	17142	1169.12	82	518.326
122144	17807	425	-2.5	33004	4835	499	-55.86	37	525.864
2217852	1161579	5030	459.8	1359123	508050	7150	1298	78	527.973
2772596	1278641	5656	572.16	1996245	689635	17570	679.2	93	532.691
2946477	1047034	20150	837	1894921	606543	46462	2237.32	85	533.347
1380599	1861587	144830	3369.8	741152	853026	305659	6720.74	98	535.898
2093180	1153052	4894	601.84	1391515	539643	12740	965.4	83	546.799
2681377	1149342	6809	434.74	1655264	523759	12115	956.9	81	551.103
2080657	768492	3826	256.36	1232466	321262	5331	461.66	77	555.601
3499106	1488978	17588	1369.68	2404047	965744	44139	2301.54	95	555.837
168130	114260	346	95.56	69016	48354	465	-9.1	53	556.771
3162757	1218159	4140	429.4	1831318	596189	7963	702.18	79	558.964
2164653	919824	66039	1289.54	1118956	364718	88357	1704.02	70	580.075
2237367	840696	3415	196.9	1212989	365809	5644	129.84	70	580.408
315900	482738	145977	57285.22	166202	187318	248398	96069.28	63	581.307
2333016	851891	3316	262.76	1408397	384212	6590	547.4	77	582.102
2635420	864411	4187	97.82	1565581	374999	10464	-297.96	77	583.279
1314745	1902120	218954	104485.4	897551	997133	606526	199672.4	89	584.726
1729991	7103748	120462	163136.3	2742772	1.068916E+07	598074	424764.6	292	585.364
2152559	648654	2586	361.96	1213906	164785	5234	793.24	66	585.467
2900216	1122614	7299	345.14	1748751	610520	16033	584.38	80	586.242
3140993	1181311	11468	342.48	1671129	515712	31181	932.66	74	586.930
1503233	2211745	101205	2376.3	898879	1008461	219888	4689.68	81	587.578
2489750	1156940	9684	202.24	1410732	470383	16160	-246.4	76	588.655
2620449	1152048	13664	506.04	1512099	528342	26325	1206.5	74	589.055
2375492	921949	4184	312.24	1356705	432454	9890	-70.6	76	590.568
3990026	1523796	10791	922.26	2622959	803409	30782	1787.52	87	590.846
1683598	719010	6889	342.54	970178	306709	12504	681.44	69	591.083
5205993	5239648	22402	3680.72	6090482	6367243	137421	17733.06	154	592.169
2057056	765847	4826	571.36	1452674	412408	16943	484.98	89	597.612
755129	1601890	58432	80085.52	354938	761276	164263	131097.2	64	597.667
3383840	1724196	10324	580.64	1891782	898367	18894	1273.84	81	599.486
153756	67231	262	144.32	46070	19674	286	-47.04	39	600.145
2257061	828579	3779	575.94	1320802	382222	9864	1350.04	77	600.313
1588734	536379	4482	460.52	924152	239045	12143	1317.98	68	600.339
3134519	1197748	14455	527.3	1874724	587168	21670	558.2	78	600.810
2191908	1231358	6351	431.86	1331448	562819	16745	922.7	80	602.084
2702669	794055	4016	278.76	1499712	391493	9416	403.76	79	604.153
2756124	1598529	7640	580.4	1711678	753984	14080	756.8	78	604.691
2783439	1431799	5832	797.52	1549024	589385	9733	1736.38	71	604.824
2632274	950169	4776	680.36	1588583	459802	11073	1136.78	80	605.971
2524277	1304422	12241	930.26	1509621	586590	29137	1874.82	91	609.533
2545669	766926	3864	258.04	1399582	327205	10212	-353.68	72	609.746
2604279	942219	155667	3850.62	1575218	563524	237512	6520.32	79	610.002
2475246	930640	6000	620	1545235	457876	19854	1576.44	80	610.310
681954	1385916	36585	42912.1	261640	599698	79656	67139.16	52	610.364
2433122	953364	5700	276	1399776	464990	15315	994.9	86	612.939
2272262	885057	5378	269.08	1489049	425335	15838	159.68	83	615.161
2115230	812162	4799	193.14	1278327	382648	14830	187.8	82	618.659
3431981	998007	7519	667.34	2518321	804294	28850	1641	101	619.188
2115023	1263230	7968	527.48	1309247	586396	19187	2060.82	81	619.724
2807095	980136	6012	537.32	1728103	473709	16295	1266.7	83	629.153
3741623	3053482	23771	1552.06	2835964	1790146	61939	3803.54	95	629.623
2438454	1056587	4647	168.42	1409498	440842	8308	184.88	65	629.700
2418521	919243	5871	353.06	1438791	408122	15566	427.76	80	633.245
2386761	861548	7820	5403.2	1316623	376969	17495	9619.7	78	634.231
2951880	1837354	8565	1146.9	2128765	942053	24007	2187.02	94	639.890
163134	30398	186	-17.04	47024	8750	-7	36.98	41	641.897
1465732	640689	2208	318.88	776673	277015	3580	475.8	75	642.263
3530573	1471014	7487	1070.82	2231428	917897	19113	2639.18	88	644.922
1745645	749192	6357	290.02	1173436	390496	16023	743.78	83	647.106
2310431	1016149	15482	500.52	1442100	460918	31209	639.74	79	657.700
2805851	1168234	6169	514.34	1671334	571983	14153	986.58	79	666.861
121712	37571	1760	196.6	50542	11401	2320	341.2	49	668.071
2548733	1321647	25264	1304.04	1749757	733967	46555	1520.3	87	673.233
2104708	1107832	9496	186.56	1346742	494451	21266	492.76	81	688.770
1688975	1041203	3779	420.94	1018270	439087	5869	807.34	78	692.049
2616056	1357619	10899	4303.14	1669367	674366	28356	8213.16	83	692.614
2694013	901031	11156	588.16	1575635	411187	26524	491.64	77	692.978
2765063	1125883	7394	572.84	1879211	591988	13857	1881.02	86	693.969
2185017	732797	3511	487.46	1241437	338302	8876	1322.36	78	695.040
2584484	921371	3562	603.32	1631613	435047	7362	842.32	80	697.176
2569953	1258938	6022	584.92	1561595	546867	15571	794.06	77	697.680
1989180	855859	6495	438.7	1156440	400541	12219	816.34	70	697.843
2276230	2497990	10455	734.3	2314574	1851917	45864	1901.04	113	698.608
2659281	1115919	8371	180.06	1482380	529274	20754	727.44	79	699.814
3041842	1547099	12602	511.72	1858876	697080	26282	403.52	78	699.971
907391	1530550	69185	44298.1	557372	732599	166295	88388.7	81	701.771
1955965	649907	18476	348.36	1133642	289779	32974	607.64	75	702.206
2882640	1324965	7876	400.36	2649227	1088141	30653	2106.58	113	704.216
956406	8841453	115915	29131.9	503087	4742654	232062	59691.32	65	704.339
2682577	1952091	11629	4434.94	1956580	995569	33639	11023.54	95	704.713
2223424	1029765	5829	439.94	1450887	457478	18625	982.5	76	704.885
2231821	803218	17667	939.62	1314975	348172	28733	2318.38	75	705.336
2388303	876089	5618	69.48	1363756	405667	10658	-570.12	77	706.216
2525583	1326988	15506	1687.16	2874838	1219406	52675	4145.5	118	706.961
2545547	1149136	4511	564.46	1708514	552459	10730	1223.8	83	708.201
2116035	948391	3837	838.82	1226453	450006	6561	1649.46	79	710.907
2343872	792075	2081	566.66	1322411	335832	3404	1092.44	79	712.150
3049340	941794	11467	577.62	1872908	527721	25035	1882.1	83	713.878
2598174	1073408	21544	690.84	1739222	588279	56092	1228.12	89	715.942
2356754	920004	3304	244.44	1374321	398756	4852	-42.28	76	716.894
277021	49297	8675	102.5	81719	14230	10477	234.22	45	718.790
1888362	780688	3337	238.82	1183967	375503	4242	420.12	79	719.873
3132326	971973	7193	702.98	1863417	486361	18672	974.92	83	720.444
3649854	2003426	22567	1119.62	2324560	1227875	52550	1749	89	721.038
2151836	903193	5081	493.66	1251991	388159	11670	583.2	77	722.220
2864018	1815310	5840	379.4	1524449	789256	9581	1002.66	73	723.528
2335660	646647	4838	208.68	1223432	283313	7450	566	72	725.765
2483489	952354	4420	539.2	1486206	438103	14239	1450.54	83	727.528
2699484	925970	5551	146.86	1760410	446487	10480	270.8	83	730.466
115026	23854	103	124.58	31094	7691	-334	275.76	36	735.047
611388	494017	8919	177.34	225837	197441	15915	-22.1	63	737.820
2503187	922996	7814	299.04	1503046	442640	13781	790.66	78	739.040
1930770	1078591	5669	550.34	1336853	565597	14836	930.96	88	745.135
2100574	993644	6828	531.08	1328366	473168	17746	1179.56	82	753.424
2342295	903280	4438	306.68	1480958	457226	9668	924.48	86	756.278
2571438	1137417	7693	357.98	1612355	591760	19648	567.28	83	762.823
155641	30285	6456	260.16	42875	8069	7943	497.98	40	764.558
2118500	826775	5138	385.68	1285978	408117	10753	271.58	79	769.545
2662713	1326008	5877	1623.22	1592130	591344	15551	2858.86	82	775.668
2450713	971935	5745	374.7	1327512	446636	10466	633.76	77	783.917
2005572	782082	2712	329.32	1094285	320716	4110	751.6	74	787.370
128663	250854	651	46.86	66568	92205	1564	-4.96	57	790.005
1370465	1005483	13519	356.34	858247	428657	22169	574.34	80	790.030
2683981	1307004	5441	259.26	1795954	669181	16712	143.32	89	792.793
2502835	963701	5825	578.5	1510852	444230	12352	1049.72	77	795.314
1565354	1186269	3536	661.96	1918442	1067396	19449	1996.14	122	795.819
2560251	862389	8553	322.58	1538097	427132	22223	889.78	85	797.778
2011433	1625861	6227	916.22	1191054	744504	15273	2128.78	75	798.161
2125221	741195	4813	263.18	1294417	377428	17018	324.48	78	798.315
339976	37433	508	152.88	88016	7046	483	324.38	32	798.449
2814358	1247291	12562	523.32	1789653	583572	31484	772.24	74	798.513
1929860	792851	5743	427.98	1196069	398509	13045	924.7	80	799.470
1825458	856501	6057	315.02	1108454	378148	12867	848.62	72	799.671
111160	126817	936	-27.04	35020	47110	1743	-87.02	43	800.438
2640557	909923	4762	355.32	1498660	414405	11668	642.48	75	800.812
2737721	1459646	18857	2767.02	2500716	1210536	79457	10548.02	119	802.934
3251991	1256470	4886	820.96	1763462	575792	9058	1350.88	74	803.263
1663523	1288435	15339	1030.54	1132729	553270	35218	1602.48	79	803.557
2687235	859480	6368	344.48	1514527	370041	14778	666.08	68	803.582
1800677	887681	4821	200.06	1150237	388136	8485	65.1	77	804.307
1678893	680441	5493	1439.98	937235	295416	10380	1685.8	64	804.329
1954736	660394	6626	142.36	1068316	300982	12444	-253.16	76	805.743
2240787	1260245	5414	2431.04	1469936	625395	16312	5658.32	84	806.482
2663165	1200951	7804	543.44	1730968	648285	23264	1498.04	82	806.531
620388	2069347	49183	61891.38	381662	1086654	154543	107815	82	808.562
2397402	1342412	7583	690.38	1681902	808473	23728	1425.08	89	809.855
2216470	929739	4197	294.42	1362288	401328	7492	923.12	73	809.976
2240151	789674	5699	1331.14	1313883	373308	13471	2662.06	78	811.584
1933490	687580	9639	429.54	1117614	273358	17737	698.82	72	812.045
4089889	2169525	12061	1504.46	2614440	1226133	33286	3078.96	91	812.187
2563500	996592	5696	391.56	1526905	493979	12544	511.84	77	812.685
2281573	1322481	9569	430.34	1436815	687233	26132	1178.52	75	812.986
2317451	716512	9047	259.42	1362879	333562	24917	123.62	75	813.534
2559922	995670	5040	363.4	1434664	469619	17103	316.58	82	814.208
615046	1539723	69442	46538.12	254142	661992	135185	72202.1	58	814.355
1436645	913612	2350	448	819781	380886	8521	740.06	78	814.869
1737742	520684	3206	279.16	876977	210556	6918	404.48	64	815.064
2519536	820099	5745	472.7	1507358	373809	10035	809.1	74	815.184
105113	54654	887	525.82	25805	16470	1029	682.94	27	815.285
2352314	877018	2667	456.62	1433713	403343	5377	659.22	73	815.423
2244864	881318	4119	208.34	1223933	340110	9467	333.62	73	817.428
1885233	730124	4242	66.12	936687	282698	10880	196.8	64	817.473
1738159	749651	2230	404.8	956125	349077	3815	875.9	68	817.579
2215758	956416	6346	519.56	1403006	463113	16876	1264.36	76	817.991
2966377	947755	21184	559.24	1849244	476767	34407	1677.02	82	819.248
3039141	1888010	6745	667.7	2071987	911206	15975	2278.5	89	819.644
2559182	813897	5324	309.64	1512408	401351	14623	653.78	84	821.496
2835199	1029057	7207	225.02	1640451	512569	16052	45.72	78	822.139
2649955	925129	9930	503.8	1692580	447392	24044	616.84	77	822.278
2945946	974405	6774	489.64	1951964	561393	23146	448.56	90	823.315
2664699	1100624	3946	430.56	1753763	543355	7342	1072.12	82	823.817
313893	42350	2445	30.7	100070	12434	3914	-195.96	48	824.663
2277264	982919	3076	392.36	1256773	426245	5155	190.3	74	824.899
2637065	1517933	8798	373.28	1619827	748016	23974	402.64	82	826.115
2942455	1175632	5972	687.92	1941524	566277	11416	1161.76	84	829.306
156388	94975	700	389	54320	42782	1950	673	65	833.064
2335835	869119	4781	325.66	1370409	386888	8808	650.88	76	833.530
634201	232145	79338	67995.68	205511	80757	129067	92625.62	55	841.733
2424297	1059615	3156	666.16	1434798	478952	7335	1245.1	77	842.447
428799	94285	649	107.14	124033	26826	1056	110.16	48	846.089
2485723	902321	7890	541.4	1473159	430710	16411	988.46	79	846.942
136277	250819	157659	4499.74	45369	86547	220837	6095.82	45	849.492
2872814	1366036	5833	523.38	1790633	733187	16292	900.12	85	852.658
572616	1363226	116320	77576.2	319259	673881	281344	136720.8	80	868.321
200598	61268	131	-26.34	60168	18267	23	-141.22	43	869.246
2872192	1773066	8293	456.98	1831330	939374	20570	741.2	85	872.485
2681170	1079833	4239	470.54	1633238	539990	8487	673.82	77	872.925
3242050	955438	8356	681.16	1950068	542342	22993	1579.98	83	873.845
195780	96823	10957	5855.02	121189	40746	22888	9841.68	69	880.353
734198	1448563	313950	58786	396825	622592	569813	104128.2	71	906.240
2380015	815676	7003	362.58	1425701	364160	14394	880.84	79	908.058
2510741	1425316	5809	413.74	1583556	716962	12659	215.74	80	909.927
3306214	1620333	5188	455.68	1957669	877877	9762	359.32	82	910.413
2929975	1115424	5130	488.8	1682606	536168	14827	729.22	73	910.722
1809341	849823	5855	449.3	1091239	406028	13756	1209.16	78	912.281
2625379	1109057	10215	633.9	1641892	530719	26641	1465.26	78	912.590
2949794	1275464	4970	595.2	1826270	642523	8822	855.92	82	913.572
2117766	617150	5569	267.34	1216523	268512	14212	805.32	76	914.669
2620204	869900	5242	369.12	1380581	375423	12028	875.08	75	916.048
2700390	956583	6598	382.28	1525604	475583	19988	519.68	77	916.291
2813583	1851425	12547	871.42	1735200	1013119	27149	1227.14	77	916.431
130674	19731	666	-117.24	36401	5409	849	-144.86	38	919.526
2038370	788739	3692	279.12	1206272	342844	10286	444.96	77	919.808
1660439	576828	4852	-18.28	1015138	264852	14284	-341.76	71	919.883
2637335	896881	6235	199.1	1639211	444401	14322	340.92	72	919.971
1867632	740712	3836	430.96	1122337	339633	9343	1034.98	77	920.769
1896393	779782	6529	33.94	1147489	327385	16299	-119.86	72	920.881
2250818	722714	7606	461.16	1330666	352667	18806	976.16	80	922.629
2399524	969713	7908	502.88	1587137	484927	23670	613.2	88	924.986
2461989	716218	3680	255.8	1370987	302558	7249	30.14	76	925.977
2061766	835318	8289	307.54	1088675	345601	21575	429.5	72	926.537
2489241	760948	3247	598.42	1431758	335146	7463	667.18	72	926.552
2639524	925720	5482	439.52	1494828	401482	12213	717.18	65	926.572
2021998	1056395	9110	415.6	1204311	501108	26270	776.2	84	928.629
3526273	1268769	8151	916.86	2089045	756797	16001	2148.86	84	928.965
2542329	933581	6745	469.7	1636998	481811	21268	862.48	85	931.469
3027508	1602690	6200	495	1522857	791331	10155	1117.3	77	935.365
2482949	980155	4603	536.58	1529888	456634	14808	690.88	84	937.191
2680944	1489570	9997	656.42	1575941	735925	27541	1286.26	86	938.455
1553491	657577	4743	458.98	849178	277146	11988	578.68	77	940.792
2244175	986059	5281	367.66	1311735	421373	12773	1002.78	76	941.840
2144698	759721	7288	249.68	1153726	336941	14635	793.1	67	941.924
2904767	1374774	8417	442.62	1780764	655659	21602	435.72	83	942.884
2458024	1191637	2185	417.1	1287546	444165	2114	849.04	69	943.318
2116987	1992396	8894	4240.84	1377844	824433	19868	7461.48	76	943.697
2776355	2463066	6899	1632.14	2006302	1156067	15265	3360.9	91	946.966
2667453	1140362	3583	638.38	1702264	588527	6399	1089.14	83	951.388
1800499	696992	6784	333.24	979280	281421	9873	494.78	69	951.832
811670	286710	6565	-94.1	252057	85190	8371	-54.94	55	954.414
2827565	1446678	15951	728.86	1795750	697814	24453	898.58	82	959.335
2176241	921430	15703	182.58	1351799	436049	31993	436.98	84	963.424
476305	1271479	138412	88804.32	276241	553438	364022	157234.9	75	965.119
3959030	1391470	10163	466.18	2248414	754512	26280	1157.8	83	968.506
166043	140305	6488	2954.68	63542	44465	11433	4532.38	54	970.401
323208	25546	216	163.76	101542	8960	-91	109.74	50	972.946
575202	295829	591	79.26	182608	95815	502	146.72	53	973.462
2109679	691250	3405	23.3	1222028	319487	9368	-469.52	78	976.287
1870427	817315	4629	355.94	1117117	370393	12185	495.1	80	981.590
138261	21753	264	1.04	39014	6305	435	-18.9	39	986.871
360341	523437	188207	4124.02	140204	203068	305541	6687.26	59	987.124
3058062	1218055	4769	492.34	1962231	629939	12846	376.56	84	989.268
843155	1426482	236320	73695.2	474465	644427	585090	120501.4	78	998.677
3051070	1348587	8358	908.88	1892002	656718	17519	1717.34	82	1000.793
1523591	581263	6952	63.72	848007	247969	12928	-319.92	74	1002.742
2751043	1022051	13859	363.74	1715096	489331	31706	321.16	83	1012.127
1746013	930411	6576	484.36	1099464	432125	13478	604.08	78	1013.509
2322063	1048727	3860	2094.6	1415514	511113	6246	4012.56	96	1017.886
2604736	1222838	3967	569.62	1725624	579962	11125	941.5	82	1018.118
3821219	4298870	87540	38828.4	4114558	3850581	290146	86749.56	144	1020.011
106948	46975	10406	2866.16	49050	14468	15100	3492	51	1021.573
2926486	859467	3199	559.14	1754398	416025	7777	570.22	81	1023.238
2987507	1045644	4189	537.54	1892767	538478	7470	1048.2	82	1025.922
2399132	916818	3671	699.06	1361208	448096	6242	1161.12	76	1027.585
2846612	921683	6323	623.78	1843712	465709	15790	1210.4	79	1027.614
2646975	1385374	5801	918.86	2562792	934078	19634	1781.24	99	1027.773
780021	1137934	31821	1191.06	685534	841506	112970	3483.2	107	1028.724
2745889	1071654	4102	530.72	3297816	948392	17405	1334.3	129	1028.826
2040135	704306	3831	329.66	1194584	308528	11270	80.2	77	1031.343
3241768	1265151	14215	437.9	2147204	832464	44874	1050.64	90	1032.488
2530898	1189520	4581	212.66	1471975	576429	9817	178.62	78	1034.231
1989069	701295	5297	61.42	1097599	341788	16050	-371	77	1036.312
2421259	839790	3012	142.32	1279262	377306	6217	279.62	71	1036.410
2070400	752368	3012	549.32	1175609	334816	4062	1309.32	65	1036.474
2576519	986539	5923	397.78	1579729	522241	19279	700.94	88	1038.284
2114511	814799	8423	205.78	1247555	381135	19015	47.9	71	1038.475
2980498	1192210	4576	583.36	1745567	574773	9514	786.04	83	1043.115
2300439	1352083	6682	713.52	1420329	572407	11354	1304.44	78	1043.733
2985297	1305101	6507	851.02	1919950	641239	17163	1626.18	84	1046.829
2262413	706497	4214	813.04	1274865	327512	7466	1433.76	74	1047.902
1940121	1758521	3140	623.4	1261492	810508	5497	1328.42	86	1048.573
2927599	1488054	6854	488.44	1949562	741840	14873	747.78	84	1049.679
746610	1932338	394337	92384.82	470393	983748	1015560	163475.6	84	1051.300
2656005	1368390	11980	657.8	1729711	620556	35763	1162.18	83	1051.617
2412685	1012543	2841	124.26	1239102	393962	3400	355	64	1051.637
1269783	1635909	282677	50902.22	1070135	1326955	944680	216201.8	149	1056.355
3912002	1472162	30946	865.56	2818596	1126121	94122	3919.92	102	1058.489
2059870	709495	4238	199.68	1091066	297560	8215	240.9	72	1068.714
2591133	1309688	5253	586.58	1403540	649927	14680	944.8	80	1070.012
2294728	904165	4030	441.8	1362545	406239	9917	237.62	80	1074.096
3565844	1381101	10221	691.06	2223060	708485	20794	1249.84	85	1076.823
2211159	807804	4804	276.44	1246232	343166	8134	711.24	76	1079.136
2215325	946180	5048	265.28	1238120	418292	11114	703.04	74	1082.982
2637806	833793	5640	245.4	1528925	386460	13024	333.64	76	1084.947
2151735	837276	4238	452.68	1274098	357996	9917	661.62	77	1096.689
2290309	1121157	4294	513.84	1407461	554039	9425	914.5	80	1100.833
3001119	1399250	19398	885.28	2000912	693059	45395	1941.7	84	1109.357
3074028	1189573	4697	874.42	1785030	522513	8735	1971.1	79	1116.349
2898819	1424431	27184	1302.24	1783495	752955	61578	2906.08	85	1116.809
2368690	849480	5891	575.26	1382816	351317	12504	797.44	74	1117.390
2882331	981318	7135	678.1	1838629	485697	12664	1274.04	85	1119.543
1758536	794496	3566	159.76	901518	327528	6663	459.18	74	1120.185
4178148	1274425	8935	1022.1	3423407	1215872	46554	3220.44	114	1120.214
1879825	715761	3844	559.84	1076994	278470	9424	1132.64	60	1120.235
2814025	1299108	6669	274.34	1527134	591724	20197	345.42	76	1121.072
1930383	1077169	4083	911.38	1353758	568454	9905	1480.3	93	1123.582
2909065	1124257	6309	805.74	1810928	594542	11036	1283.96	85	1126.152
116692	232284	167801	4042.86	52777	99062	315859	7510.74	56	1127.734
496379	561008	217833	55544.38	267161	225693	381879	90591.94	67	1128.401
1397196	1841221	200264	17106.04	1009125	998356	594677	40151.22	92	1129.650
2521892	1329990	3847	756.42	1589063	707046	8090	1147.4	82	1130.867
2614235	1161431	6390	1339.4	1538996	518606	10471	2247.06	76	1131.891
2530681	1036276	5293	346.98	1462945	436175	11585	635.1	78	1132.887
2696999	1027915	6819	342.34	1591973	488593	15704	717.44	80	1133.743
378115	189072	1475	50.5	100485	50430	2345	45.7	38	1134.106
3373637	2853915	158780	2229.8	2462695	1518600	378782	4944.52	93	1135.676
2868329	1115124	6286	923.96	1990376	702841	23148	2216.28	88	1135.693
2903670	1806601	2994	416.84	1777356	862764	6142	606.12	77	1136.163
2186671	934762	9749	673.14	1262698	420886	16847	716.42	73	1136.724
2491715	1990396	4926	765.36	1543234	952247	9437	1982.82	85	1137.498
2797480	1041990	3639	461.54	1688052	492118	3828	1049.08	78	1138.083
2478034	1028305	8185	925.1	1535641	495169	13701	1317.86	81	1139.572
2851916	1183527	16814	510.04	1669571	534032	28952	1212.72	80	1141.577
1989972	805448	3406	202.16	1151865	356775	6618	48.48	77	1146.543
2375933	870551	4335	436.1	1448323	447752	13224	970.64	83	1147.679
3262776	1680789	5559	401.74	2068005	932625	9758	1293.88	83	1148.167
2385562	837153	5356	369.16	1509540	400858	15428	799.08	75	1148.355
1840366	727975	6371	300.06	1045946	326023	17359	535.74	77	1149.364
2099255	852536	33760	644.6	1354034	407762	52609	1079.74	83	1150.330
2549677	974726	12271	340.06	1541073	476760	22170	160.2	81	1153.014
2396113	709711	8701	1124.86	1400123	334561	23040	2047.4	79	1154.289
2184930	724657	3955	489.3	1211685	323538	6284	489.24	75	1159.970
378077	416696	99357	7277.02	130800	132094	135116	9087.76	53	1163.625
2866763	1040716	9016	110.76	1816211	502892	21251	205.86	82	1164.027
2231111	968432	7726	275.36	1270245	402709	12258	683.88	72	1164.625
3056062	1702399	5489	667.54	1757064	740125	11871	807.06	80	1165.945
2565897	1084990	4842	406.12	1453588	514751	12850	521	79	1168.258
2777722	1107023	8816	372.76	1662817	576987	21641	669.26	83	1172.425
2402249	1425452	6216	392.76	1279282	575151	12670	208.2	74	1174.737
2974580	1359049	7484	331.24	1977573	678585	19217	679.62	86	1179.105
2235434	773987	4179	417.94	1321585	393258	10802	483.72	74	1179.609
2341460	1044440	4256	519.16	1489170	505487	8557	798.02	80	1190.573
2837383	1246048	7160	468.6	1566047	573971	18203	778.58	79	1192.261
2704781	946002	3632	347.52	1556754	436796	8518	541.48	78	1192.866
2933096	1486340	8368	534.48	1822190	790493	21179	1369.94	87	1202.002
136826	73315	7798	3097.28	73062	25741	12976	4597.36	58	1209.564
1931875	692807	5002	232.72	989236	293404	8324	184.64	72	1215.757
2159332	735531	4454	232.44	1196978	318570	11360	183.6	77	1220.330
539529	808665	363902	68606.72	253408	325783	667778	111374.1	69	1221.553
2229998	868137	5607	434.02	1394939	436458	12623	991.78	83	1222.903
172225	136380	17582	2344.52	51713	52054	29183	3146.38	45	1223.902
308441	234080	57280	9342.8	99637	75504	84466	13063.76	53	1226.247
1202824	1412045	100929	19950.94	634355	564434	215080	36750.8	81	1228.341
2406418	912130	13043	416.98	1291206	423373	24492	849.12	75	1230.804
2210054	766966	5855	243.3	1187799	316630	10626	452.36	74	1231.877
2890023	1340019	13269	772.34	1985478	939234	37160	2287.6	91	1232.074
104256	43062	449	4.14	29330	12294	382	-7.48	34	1232.724
3115830	1028041	31022	1341.92	1851135	502221	53838	2070.68	80	1235.019
1850431	926077	6344	341.84	1079823	415399	13376	766.36	74	1235.431
2636858	1006113	4258	-105.12	1681439	490165	10037	-1083.18	81	1237.516
2995900	1311815	6642	1035.12	1876328	642000	11044	2117.84	81	1238.049
2100869	1065450	4302	364.72	1350876	477904	12737	728.82	84	1239.311
2191143	762678	6327	608.22	1380795	379521	18616	1518.76	82	1241.457
3209864	1321787	5552	237.72	2480245	826065	12330	252.8	95	1242.856
1281845	1586182	74777	4151.22	841216	735175	183764	8038.04	76	1243.222
2011841	789185	3809	44.74	1151503	335862	9658	187.88	68	1243.347
2465086	1153619	4526	476.36	1542287	523681	7210	814.6	80	1247.689
1662746	633243	3691	100.26	1045483	286166	6950	681	73	1247.726
1910652	883516	4205	667.3	1231945	423199	13112	1233.32	79	1248.399
156784	47752	3934	173.24	40612	12449	5103	159.58	34	1248.963
2868669	1193286	6746	576.56	1685526	592071	16449	1159.14	81	1249.734
140343	62282	-74	-44.64	39652	18466	-235	-443.1	38	1250.478
664684	2072540	132796	63206.56	345575	926543	314732	114336.5	78	1250.887
146767	35870	751	-4.14	39966	9799	1141	-18.74	39	1251.976
2579091	986245	2712	288.32	1555538	511785	6893	758.98	81	1253.813
2280569	1137302	6955	548.3	1260473	534327	15254	425.44	70	1253.896
2160321	872875	7870	526.2	1351860	404476	21943	602.98	80	1257.010
2754546	1536786	6863	779.18	1806794	784743	13082	2149.52	83	1257.204
2393325	982204	4531	354.66	1502680	450284	10309	720.74	76	1257.495
2811376	1077828	5570	295.2	1641820	500532	13234	712.24	68	1257.549
2635606	997275	3698	465.28	1361825	424805	6299	451.14	73	1259.122
1823440	638567	3010	213.6	974946	258315	4830	-346.2	72	1260.299
3826726	2024092	6240	819.4	2367968	1176375	13966	1378.76	90	1261.224
3301560	1275274	5673	853.78	2066720	672061	11585	2025.1	77	1261.395
2683233	961141	5345	370.7	1504519	448054	11199	864.14	67	1261.575
3003063	1353198	3422	455.92	1899425	698130	7566	776.76	79	1261.989
2249298	1301111	7074	1106.64	1496211	576346	20298	1700.28	84	1263.075
2831574	1085284	6002	61.72	1475025	438764	14373	-35.22	76	1264.248
2358038	1443076	108537	2347.82	1436258	719060	167760	4477.6	89	1265.592
1791679	941600	6162	375.32	1110212	405710	17040	900.4	83	1268.578
1920911	723696	7566	289.76	1097199	317181	12695	716.7	71	1268.900
2556894	1142733	4308	327.88	1536629	541419	10566	572.76	80	1276.478
253669	8528	650	124	68922	1258	391	38.26	38	1276.922
1896082	881740	5975	460.5	1118494	378991	13681	872.66	78	1280.153
712084	1676554	147828	78233.08	401596	818272	347685	138194.1	78	1280.826
2450394	1076827	4503	357.58	1389940	521432	12678	464.08	77	1282.363
2517112	932319	3704	321.44	1533561	413323	10120	775.2	72	1282.377
3815658	2156780	7204	811.44	2229270	1150822	18683	1308.38	87	1283.491
2725854	1812133	6125	730.5	1783537	884261	18023	1718.78	87	1291.302
131135	115263	159618	3595.48	39023	34476	207747	4788.42	40	1292.693
172672	102606	2240	195.4	52960	31620	3633	24.38	43	1304.530
138523	184574	131448	3640.28	77843	148218	438518	11869.48	101	1305.925
2645354	914941	5497	388.42	1471585	388558	13423	574.78	77	1307.128
2671692	957888	4529	465.94	1449746	414689	11105	683.3	76	1313.415
1894565	1126251	4721	425.06	1268903	558826	14600	797	87	1317.249
2541968	1398577	4867	629.62	1758237	668178	15086	1266.96	85	1325.931
1998655	811152	2460	413.6	1075528	334549	4660	1005.6	74	1327.231
131769	86987	548	-86.72	41956	33143	431	-163.34	43	1331.790
3848243	2164122	28083	1121.38	2370261	1285774	61532	2289.52	88	1335.203
2467344	853058	3129	462.94	1473224	397488	8214	878.04	79	1338.667
2712679	1248466	5727	463.22	1614800	565541	11284	475.24	82	1341.212
2557184	852977	56047	1242.42	1491424	407617	114875	2432.5	85	1341.782
191533	368642	258167	5800.62	69852	126645	382973	8041.78	40	1341.910
3097708	1573718	10232	4333.52	2072977	795428	34173	10176.78	91	1343.220
2034656	1369406	6276	1399.36	1165714	661668	14669	1788.34	84	1344.855
1653428	1246859	6284	625.24	1151727	602415	18996	774.56	86	1345.892
2547444	1099965	5922	488.92	1637548	549496	17583	960.38	82	1347.196
2382168	1040349	5103	471.58	1387677	551922	19058	1335.88	77	1347.442
2336370	966246	5186	306.96	1412412	440717	12561	921.46	75	1347.904
2232690	1034431	6077	261.22	1365979	476184	10659	749.74	80	1348.661
2457288	1105714	8006	365.16	1393850	545315	15948	929.28	73	1348.938
2288393	796129	6247	291.42	1251288	359409	20598	1052.28	80	1349.730
1991869	729107	5214	323.04	1215724	342860	14557	720.02	79	1351.360
2121605	1161500	6323	338.78	1313820	532521	15870	618.2	76	1351.524
2892549	1147286	3681	511.66	1777144	506662	6699	950.14	76	1351.847
2260298	843834	9037	402.82	1363964	389721	15919	1258.34	75	1352.133
3022404	987678	3206	288.16	1753231	480477	4785	595.1	81	1352.887
1839023	605089	15653	213.58	1039770	266434	26325	212.5	71	1353.350
3152824	1316523	7317	1177.62	2097722	747087	23357	2246.02	89	1353.695
2473743	752059	5058	106.88	1445243	353871	15408	-107.12	71	1353.767
2198697	861218	17280	584.8	1207545	363855	32551	1280.86	66	1354.107
2182212	1181742	11025	245.5	1388808	601906	29640	631.4	84	1354.312
1953519	1081412	9813	572.18	1155205	469762	18951	819.86	74	1354.927
1815895	718261	30645	859.7	1032695	309343	45288	1531.68	75	1355.781
2388795	1020311	2965	423.9	1278595	464809	6101	294.86	74	1357.570
2000257	491872	1777	47.22	1017706	213951	3260	167.6	67	1357.734
2724229	1249246	4237	560.82	1613883	598561	6733	1061.38	80	1359.789
2370370	1020626	4615	599.9	1305542	476484	12490	1309.4	69	1359.877
2972093	1167907	7085	728.1	1734823	624886	23710	1809.6	85	1360.917
1619688	670514	4847	349.42	964698	294420	12602	336.72	77	1362.106
2291790	558612	4555	242.3	1337885	262942	12993	668.98	80	1364.188
3071146	1448268	8413	723.18	1993744	791834	21450	1816	87	1365.507
2567028	1543637	9454	367.44	1525348	714842	16589	875.54	77	1369.158
2111975	652569	3503	329.58	1217668	291068	9098	583.28	75	1372.925
2642857	1010485	6746	443.56	1624049	491277	19105	1090.3	77	1373.024
1894824	1339474	9753	870.58	1871861	1029536	31442	3044.12	109	1378.768
2326761	1044561	7035	662.1	1639228	554451	19464	1356.04	83	1378.929
2295513	759066	3442	648.12	1347534	340855	4347	1041.42	78	1380.300
2681987	1435473	5543	2466.98	1525188	668282	10155	3676.3	74	1380.507
2040350	794844	6382	143.52	1252660	396869	17218	458.48	73	1380.673
2587907	1257587	13577	623.22	1615072	558937	28691	1283.26	80	1384.497
2320167	1028221	7828	259.08	1438518	508778	18118	547.48	79	1386.500
2951214	1124449	5102	566.72	1835637	536486	14931	993.66	80	1386.912
2934992	1216927	6705	533.3	1729262	623752	20068	1452.48	85	1388.919
2046296	806849	5219	634.34	1137470	347596	11876	1529.36	70	1389.038
3373515	2213717	7856	1190.16	2102732	1053659	18853	2067.58	86	1394.011
3099517	1378262	7668	1715.48	2059481	736679	23023	3384.78	89	1400.756
1891980	724906	3898	180.28	994344	292609	9072	86.92	68	1400.895
2427605	1317183	5058	255.88	1553384	645597	15791	-107.74	86	1404.891
2981323	1345347	4380	584.8	1735141	619286	7503	926.58	80	1406.774
1487236	899829	119521	3396.06	971562	400774	276657	7283.02	80	1411.031
2272826	955729	5622	378.92	1464154	456716	13881	388.66	83	1412.124
110460	21218	1834	58.24	40074	6170	2261	51.46	45	1415.736
2793006	1105874	6830	397.8	1684131	550687	16130	928.8	82	1417.878
3131437	1375262	12364	908.04	2157625	737385	26412	1324.32	86	1422.671
3200673	1589766	7869	675.34	2071229	870310	22580	1067.8	87	1429.526
1714706	914961	6886	3644.96	1004548	378383	15326	6547.36	77	1430.336
2284002	943097	4576	452.36	1492469	473201	11571	540.06	81	1431.848
1581023	844350	5173	661.78	1060847	454282	12559	1410.74	85	1436.011
2569572	1421161	8774	941.64	1808070	713430	22226	1512.36	90	1445.501
3189896	1334080	8951	582.86	2022963	718621	28825	786.5	88	1455.272
2480212	839957	4477	382.22	1438858	383332	6972	602.92	75	1455.741
2478838	897757	5835	802.1	1531403	425343	18275	955.5	86	1458.244
2838446	1011594	4536	776.96	1792467	509287	10798	1154.28	80	1459.133
2376950	756704	2711	479.46	1494180	364224	5448	598.28	78	1459.538
2863697	1114494	7615	409.9	1453512	478867	13429	336.94	76	1460.105
1757673	664369	5025	234.5	1108163	315126	14398	254.28	81	1461.033
2084133	740927	5224	477.64	1152973	338246	13724	1037.64	77	1462.313
2816603	1006546	10206	199.16	1775871	473465	24164	273.04	82	1462.918
2547455	1031947	4407	362.02	1510956	466602	7398	895.28	74	1463.197
2474475	891901	6972	375.92	1505164	429054	19490	1007.4	81	1464.564
2923255	1061497	8305	652.3	2764096	977919	25413	3053.18	115	1465.449
1995389	921898	3666	287.76	1150141	387738	7142	201.12	78	1466.256
2385674	805205	4583	263.38	1389113	359933	7953	781.58	78	1467.981
2129002	882380	5135	680.1	1265334	444941	13839	1216.54	80	1468.405
2865222	1333779	12574	1832.64	1592310	662871	26628	2988.08	80	1469.128
1986203	861084	3711	307.46	1210640	378106	11774	447.64	78	1469.427
2089915	592129	2699	332.14	1155771	243085	4526	1174.36	75	1473.978
3403131	2060715	9592	886.12	2456203	1155839	35040	2414.4	93	1474.373
2165891	1173879	6343	5389.98	1270307	524243	12327	11184.22	82	1475.818
2073915	1365994	5909	407.74	1314481	660531	16958	898.88	81	1477.852
2371628	744847	5142	284.12	1363611	328493	14334	900.24	80	1481.660
233707	198511	1244	3505.84	71139	65182	1800	4124	40	1481.924
2209820	996820	9764	360.04	1219251	466484	18907	662.02	76	1484.231
2661351	1926012	5469	611.34	1550904	927147	8871	927.06	76	1484.999
116412	1950014	1479	216.94	42260	664018	2717	249.62	46	1488.459
2293839	943054	4757	497.02	1347249	476715	11306	875.16	83	1497.929
3276130	1248757	6933	763.38	2227728	671053	21686	1731.96	88	1500.049
2496945	1007840	6056	390.16	1490933	458491	16129	432.94	72	1500.238
2974771	1316473	6861	532.46	2003348	784841	21740	1186.4	87	1500.729
1875456	590357	8525	55.5	1025832	258855	19153	218.58	74	1507.477
2317435	1091321	4449	108.14	1289339	552649	10706	-234.84	78	1512.487
3047515	1118781	5278	546.08	1861698	583201	13354	492.44	82	1513.452
2778257	1195497	6026	258.36	1482668	569455	13503	705.58	77	1521.539
2523908	1053822	6938	537.68	1522610	513005	16889	737.54	81	1525.336
2351925	850550	4541	384.26	1305343	417293	10257	428.02	80	1527.310
3185917	1583746	20852	605.72	2160058	883738	43109	2893.74	88	1528.326
2835548	1128856	6843	462.98	1684582	534676	16549	1058.14	81	1531.575
2963756	1212653	6443	472.98	1669475	582624	16478	600.08	82	1544.117
2982160	1282947	7233	336.38	1846801	654629	20938	963.68	85	1545.982
2281277	813320	6946	448.56	1334100	339776	12798	894.28	76	1547.201
2610481	966107	6662	415.32	1606074	494358	16219	917.34	82	1549.060
4450518	3169608	11329	1833.94	3596606	2187254	31833	4993.38	100	1549.547
2771784	942381	5790	317.4	1718226	479657	14823	248.78	70	1549.641
1710813	562122	4065	132.9	979060	238956	11333	-248.62	73	1550.558
3747853	2569045	15223	1976.78	3071933	2003514	46724	4795.64	107	1551.686
312855	411276	158124	39112.64	131913	147940	244824	61470.64	48	1552.005
2637694	922558	5175	2831.5	1393997	384350	9596	5228.56	74	1552.444
1633311	747668	5596	230.56	872168	313302	12192	495.12	76	1554.323
3155403	1064827	4856	658.16	1736692	548405	11198	977.28	77	1554.547
2784888	1058199	4942	594.12	1660037	508452	8064	1089.04	82	1556.625
2568271	960978	3561	622.46	1463457	450746	5268	1382.48	74	1557.020
3132736	1378639	7488	514.68	1841424	697023	27044	799.84	79	1557.444
4473350	2585909	11236	1721.96	3245656	1459601	25882	3758.52	89	1557.833
394183	1348452	582806	45678.16	218000	516092	1083188	80228.68	54	1558.040
2438732	915546	7181	585.66	1441234	396628	20494	565.84	79	1560.671
2784313	1277380	42404	2239.44	1700522	633394	68610	3846.6	77	1560.794
2369067	1180796	7851	1101.86	1545048	573413	20659	2596.74	80	1561.188
2682507	890775	15766	469.76	1557247	445447	36025	893.5	78	1561.664
1707787	797312	6167	375.62	1147967	429514	21219	382.34	87	1563.079
2296350	925542	5892	456.12	1443497	469558	20259	1159.74	83	1563.458
4257048	1718028	9198	1062.28	2780766	1048384	32796	1765.56	95	1563.683
2378399	891073	3281	460.66	1393037	415995	4613	186.18	74	1564.062
2592938	1060139	4939	72.54	1529081	526961	11662	-250.68	81	1565.680
3052585	1187915	3939	376.54	2070772	590177	7828	417.08	83	1565.935
2682397	989784	5943	563.98	1593550	494425	12214	1256.04	77	1566.204
2249146	1088455	5408	671.88	1495137	550488	22033	1181.38	104	1568.464
2464705	855314	13638	354.68	1514058	407403	28625	456.5	78	1568.861
1881717	865561	3593	256.98	1000053	377940	5544	147.84	66	1569.090
2625921	1021390	3535	215.1	1428581	434031	8189	93.54	71	1569.399
2530151	802258	9464	238.04	1557952	392983	19041	296.26	79	1570.117
2640889	1104150	7658	664.88	1646806	576057	22687	220.82	80	1570.373
2639651	1152756	5665	376.9	1572815	545747	9666	571.76	74	1570.806
2688122	896830	3773	458.78	1684696	444438	8205	739.3	79	1571.119
3165072	1296302	6552	410.72	1906317	672462	18098	1281.28	83	1571.663
3082658	1015112	4174	303.64	1842192	497271	8816	327.76	80	1572.271
3141048	1644705	11528	3158.08	3103137	1572485	51345	7999.7	107	1572.361
2670135	1243560	6040	636.4	1654218	613465	14612	325.32	80	1573.184
2028050	970184	4260	573.6	1298754	416188	13007	806.02	75	1573.414
2393095	975651	7255	272.3	1573166	488239	22070	570.2	87	1580.587
2876717	1155984	7180	632.8	1903517	615784	19662	1473.32	88	1581.967
2239810	1044000	5344	681.84	1282053	454377	12720	1383.2	77	1586.711
1051546	361085	7836	320.96	369239	113023	10354	572.44	55	1587.164
1589768	536498	7078	83.08	918810	229157	17352	212.72	75	1587.609
2498542	1930742	14605	487.3	1344077	1022692	28333	1237.38	80	1590.426
3312370	2263590	10937	1064.82	3069043	1370746	46232	2262.52	104	1592.177
1577384	800108	1085	127.1	915650	334211	-489	3.46	66	1592.432
104126	17250	-25	-66.5	28569	3890	-497	-117.42	31	1592.838
2064877	775688	3620	357.2	1079093	309468	9247	594.42	76	1595.402
2827636	1319429	7619	470.34	1925202	729585	18599	1313.14	89	1598.869
2480465	810340	5100	231	1537059	408350	14715	605.9	83	1600.945
2622451	1225995	12408	573.88	1611366	603834	20859	1254.74	78	1601.429
2912818	1915441	12580	671.8	2277660	1034608	32665	2011.9	98	1603.417
211163	106916	623	195.78	64535	32206	1034	491.24	43	1604.352
3164093	1463855	9633	796.38	1960516	819264	26104	1989.44	84	1604.954
955418	271259	76991	67006.26	343991	99304	115701	93602.86	59	1607.024
1726857	867197	3111	250.46	1027083	341116	8258	329.88	74	1607.155
2488539	1032563	5527	449.22	1620164	578856	15424	667.64	86	1610.967
2664393	1051718	5751	640.86	1762901	552024	14843	1690.98	81	1611.385
2936283	1623488	14338	3571.68	2008632	924348	38314	7310.04	88	1618.329
2597480	1212120	9014	562.04	1447576	521442	18194	906.84	76	1634.625
2955393	882011	4732	550.52	1753900	410445	12391	577.26	81	1645.447
156056	101414	72242	916.12	45275	30670	96641	1544.26	41	1653.645
2527421	1281954	6643	1047.98	1654333	649006	13773	1899.78	84	1655.090
2526597	943499	5184	653.24	1542063	421840	13365	1207.9	79	1655.993
2008973	751232	5000	489	1259614	348069	16713	1099.18	81	1659.130
2440671	1433155	14396	582.56	1368440	736621	30672	1295.92	72	1659.188
2645594	1358056	12061	180.46	1679006	675773	33739	-67.46	86	1661.419
1666392	795264	4636	203.96	950672	424093	9417	383.62	76	1663.283
3221570	1214859	14474	611.64	1930028	654857	37072	985.92	83	1663.423
2785196	1160497	8902	704.72	1740982	653429	18545	1394.7	80	1663.961
1013958	348198	1136	-15.04	449359	122063	2376	-29.64	63	1667.932
2679020	1358208	11669	2051.34	1947174	761970	41655	5000.3	96	1668.442
1584670	631606	4544	321.84	956396	274117	12484	783.24	77	1669.106
795522	1289248	53559	21314.74	427895	578798	128092	34760.12	66	1669.174
2995033	1118160	5476	667.36	1930175	550581	16165	814.9	79	1669.309
3165611	1121208	8197	532.42	2121215	612084	29226	683.36	85	1669.800
3431881	1589734	6131	601.66	2042132	810738	19152	695.72	76	1670.046
2390112	1100148	5881	584.66	1534406	567206	13781	615.66	70	1670.076
1831903	577021	2664	184.04	1003432	238359	2607	302.02	71	1671.683
2077844	659852	5901	296.86	1210085	300090	16853	340.58	73	1671.784
1586642	515421	4455	520.3	904109	222099	9451	1308.86	72	1672.490
2086175	801434	2664	184.04	1197485	343082	-31019	-1911.34	70	1672.699
2297106	1059220	6237	2705.82	1540695	530386	19494	5066.84	85	1673.734
112937	85963	98676	2833.36	37215	26452	131275	3797.5	38	1674.276
1917756	661693	3469	189.34	1158042	303063	5851	251.86	79	1675.726
1867688	872640	5627	146.22	1250647	429547	18536	99.96	82	1676.029
2707066	1135999	2572	497.92	1606153	559537	4681	1118.66	75	1676.241
3761439	1637450	7639	1223.54	2953189	1032043	24902	3279.72	103	1677.419
2581862	818514	4847	103.42	1469030	369928	9438	-43.32	67	1677.517
2375884	1111659	7345	659.7	1526020	586707	24119	1365.34	86	1678.053
2330215	1051564	5316	102.76	1241136	442470	14802	-344.28	74	1679.028
2180367	764832	6608	304.88	1342899	337273	14864	896.04	81	1680.154
653731	1408586	166057	58356.02	374741	704242	509237	124097.8	92	1682.436
2726387	801280	4079	248.94	1636698	393590	8012	498.32	80	1683.075
3125877	1192288	23768	882.48	1977847	677969	41563	2079.18	87	1684.120
2340562	1035610	6092	310.12	1414119	470685	17675	606.5	76	1684.214
2184039	764097	4697	304.42	1382705	401467	13800	409	82	1684.698
2395274	1024419	7227	392.22	1472977	486312	19980	358.8	84	1687.048
121112	44259	328	-96.92	33828	12432	131	-325.34	38	1688.907
2789538	1535205	9247	574.42	1701094	697711	24604	996.44	82	1689.535
190727	25628	5494	-55.16	51878	6750	6306	-127.84	40	1690.539
1792475	732644	3507	284.02	1075708	310272	6677	857.22	77	1691.481
2196556	626665	2645	396.7	1271020	292336	5848	99.28	69	1691.521
1949907	1191652	4775	292.5	1176282	533869	7864	606.04	79	1693.331
2084786	959948	6708	658.88	1301298	441639	18719	2038.34	83	1694.642
109607	102974	116344	2238.84	36275	31105	152247	2591.42	41	1698.025
2275522	1146993	5470	257.2	1302098	526004	13617	159.62	78	1699.360
2483294	1352313	10747	786.42	1454783	646890	23825	1186.5	72	1699.426
1988462	954549	3921	265.06	1157266	426472	11808	373.88	75	1700.102
2526469	931639	7212	540.32	1488703	433761	20816	620.76	76	1700.327
2455448	855531	7788	293.68	1359395	367219	17183	387.38	77	1701.611
1983104	832944	5736	691.96	1184469	354014	13586	1139.96	77	1716.215
2788188	1037214	5859	517.74	1742086	499699	16348	612.28	81	1722.796
181054	49476	629	-22.06	55360	15220	875	-155.5	44	1724.839
2693939	1113117	6512	1051.32	1566296	489302	11447	1604.42	78	1731.495
119988	74202	239	72.54	37152	26889	572	140.92	42	1733.573
2838280	1434358	17412	1571.32	1911021	789358	40883	2982.38	89	1745.978
3124287	1346792	6261	304.46	1832951	620656	15222	468.92	79	1747.776
818099	1222980	26564	5009.04	530287	648077	72076	10181.36	88	1769.153
1680978	1011988	12995	548.7	1102240	499265	30190	960.4	80	1769.234
2332822	822041	3175	539.5	1339845	379146	4670	674.2	77	1772.015
2669799	1180529	9723	511.78	1591800	530644	23548	829.28	78	1772.647
2744837	750711	3309	452.74	1634684	355253	4753	573.58	78	1773.359
113789	50428	721	-57.94	34478	17607	633	102.38	41	1775.289
2326247	1203603	9124	568.64	1395584	574748	25892	1320.12	84	1775.458
2735118	1035718	11304	375.44	1593249	440785	19358	613.88	77	1776.241
2546908	942426	4443	524.98	1535609	406343	9829	1109.94	77	1779.738
2363725	760388	9239	241.54	1375593	329728	21965	342.9	80	1781.094
2827298	1024355	6664	533.04	1570835	490387	13446	916.56	73	1781.251
2670437	1181561	5588	569.68	1667839	545962	13567	1046.62	80	1782.517
2775593	1560000	5386	755.96	1586421	640631	15395	1666.7	76	1783.335
1000217	1669939	115505	9532.3	550987	768577	272630	23075.8	94	1785.018
2446768	731413	10958	441.88	1935021	548544	37969	1205.34	100	1786.290
2881767	1557712	9790	665.4	1835900	775390	23428	1532.08	75	1786.341
1125565	1341846	3426	432.36	891293	679654	12090	652.4	91	1787.257
1546578	683889	3522	456.92	918642	295923	9193	990.98	73	1787.513
2529274	896379	8586	429.96	1454851	428593	15507	1031.02	78	1789.379
1844772	812328	8567	310.62	1065181	356090	21518	690.48	71	1789.489
140833	52757	92	-278.88	39308	14629	-234	-648.24	34	1789.959
2577648	1078900	4062	365.32	1614400	520542	9477	803.22	77	1790.236
2284546	1567305	3879	285.94	1234247	713937	8196	683.56	69	1790.463
1686153	660665	7397	251.42	928358	290294	15662	692.32	63	1790.486
2118235	1140386	4421	302.06	1371852	515826	9884	454.24	81	1793.117
2032769	1246141	12389	752.54	1272366	566998	31133	1364.38	75	1793.243
2246788	784026	5120	160.2	1328679	332753	7828	215.08	76	1796.184
2925320	1550767	4469	409.34	1890787	811257	9553	640.58	79	1796.584
2341727	843624	16148	429.28	1374557	375992	27128	631.08	78	1797.552
2014303	964059	2999	428.14	1118203	361954	7006	307.16	73	1798.385
2282773	771400	9276	348.36	1287295	334673	17948	179.28	77	1799.774
2158468	785311	6680	209.8	1358383	381549	18825	240.5	80	1800.627
2560929	969937	5219	437.34	1697265	475148	14519	955.34	83	1801.249
2170941	887550	4601	255.86	1313399	421704	14887	142.82	83	1803.348
2704423	1387076	4306	725.16	1502685	639395	9858	1203.88	76	1803.913
2689530	1067197	4272	555.92	1685721	515328	7169	1048.34	75	1804.007
1800949	837543	5633	380.38	1100910	357472	15174	540.64	77	1805.013
161482	69826	519	37.34	46453	21186	324	73.64	42	1808.050
3603747	1642649	9172	420.92	1981240	847390	20339	1153.54	82	1811.104
2169813	989403	7698	509.28	1329201	502739	18733	683.38	84	1812.332
2364924	879902	7425	351.5	1407356	431170	19489	690.54	73	1812.386
127244	79097	338	-143.32	35444	22529	149	-426.86	39	1814.273
3383842	2221262	10381	582.66	2013121	1097727	18073	980.78	84	1816.634
3161017	2127400	10945	794.7	2135985	1200562	31272	2028.92	90	1820.061
1858515	1390349	4785	394.1	1831144	1082506	20042	922.12	111	1822.143
2013231	715585	5647	-0.58	1192440	324669	14463	-90.82	79	1828.476
2572947	1346645	6349	738.14	1622427	675733	12638	876.68	73	1828.509
125063	21959	111	44.46	41973	6271	-116	223.24	44	1831.519
3213975	2244880	14870	1362.2	2311920	1155911	37937	2598.82	93	1832.411
1890924	720581	8374	234.64	1157364	329494	15625	547.5	78	1837.809
2036859	1095100	6504	320.44	1122920	473087	14035	512.1	76	1839.839
2415369	1031323	4824	254.64	1422744	481789	12944	131.84	73	1840.021
3203496	1338605	8298	707.28	1946053	702502	20949	1084.14	85	1849.858
1865684	691174	5303	5440.58	1085625	326648	14894	12980.84	79	1850.915
343988	169260	-8	129.12	92790	46074	-215	266.1	40	1851.221
2760156	1184776	12466	6113.76	1635529	554930	25816	12383.76	82	1852.214
904369	1165265	177048	33743.28	492755	496496	356147	66209.42	74	1852.752
2646026	1255908	5489	496.54	1528735	619058	10637	855.82	79	1861.224
2387518	864029	4685	612.1	1356263	377888	10807	1504.02	76	1863.433
2570365	1128576	7290	583.4	1527792	507048	18682	1136.52	81	1865.470
316546	677634	1304625	20974.5	155459	311255	2496948	43052.28	71	1873.497
3098354	1317710	6023	906.78	1836349	652107	16801	1813.86	81	1874.506
2797493	1432729	5557	935.02	2243402	1217975	16991	2697.26	107	1876.381
2433186	821689	7216	540.76	1438682	399711	17722	1282.92	78	1877.124
2489597	1141182	5146	595.56	1616456	536063	9542	836.12	82	1878.518
248008	75876	13419	2428.34	121816	23756	21773	3207.78	54	1878.931
2431171	1270822	7476	1409.36	1653635	634272	22517	2844.62	86	1887.634
2776010	991593	4996	611.56	1703035	464697	10550	1340	82	1889.002
1855648	654240	3451	272.86	1058588	261543	4392	742.12	71	1889.488
2484351	996484	5192	224.12	1458467	471532	14789	66.54	72	1889.543
2532700	830125	3228	476.08	1606982	388976	5520	376.2	80	1890.444
101254	284808	1986	132.96	72648	181459	7329	77.94	80	1890.520
2409893	950623	5634	359.24	1522615	493721	21897	402.42	86	1892.768
189244	688291	18452	3495.72	96334	266507	32238	5710.68	54	1893.098
2365874	897659	6629	441.94	1579858	398925	17478	988.08	83	1893.400
147510	20694	426	234.36	42513	5559	-160	233.4	39	1894.309
847234	1246206	168292	80339.12	408713	514068	330780	137596.8	73	1894.708
2559567	1005066	8140	678.4	1560955	458699	16315	1120.9	89	1894.985
3969229	2053187	19999	1120.14	2760867	1318937	58032	2470.52	88	1895.176
2398674	850327	6291	306.26	1401599	395629	10808	262.88	74	1895.734
2592187	1129514	5894	365.84	1465381	534817	15781	786.66	81	1896.631
1842182	565463	3042	-117.88	983389	218303	5767	-355.38	68	1896.952
2015865	930945	4354	550.44	1219411	424650	6199	56.14	77	1897.526
2778309	943479	3445	634.7	1678092	477368	7346	1597.56	82	1902.537
1852151	1147146	11031	732.66	1124434	509930	31685	995.1	85	1903.532
3107106	1190472	6679	351.94	1966094	601871	10555	-46.7	82	1904.437
2623136	953754	4114	333.04	1525090	484745	11275	356.5	79	1904.831
2226795	1181101	6224	548.64	1466533	587766	20398	1159.28	85	1906.581
3557884	2508106	9261	1496.46	2519501	1343407	19589	2282.54	91	1907.305
1878995	671493	13396	487.56	1024988	280278	18895	1557.7	71	1908.119
3098531	1445886	5349	605.14	1999675	687062	8933	1430.38	83	1909.018
2405770	768912	3882	139.52	1406456	350175	6668	-183.52	77	1910.636
2887479	1226171	4474	401.64	1615537	583929	5802	368.72	73	1910.852
259202	553380	210602	3983.72	101569	182405	299966	6029.76	53	1912.071
2430009	1005265	8132	107.52	1457217	460626	16164	84.04	79	1912.186
2600798	1029845	6073	747.78	1562095	472151	14965	1455.9	79	1913.598
3626202	1771826	12084	1103.24	2525308	997796	31456	1923.16	84	1913.646
3177513	1718278	7840	496.4	1898344	921922	22132	1247.52	85	1915.166
2856134	1339607	7498	646.28	1752785	765886	22807	1189.02	85	1916.434
179875	728456	11127	1373.22	46828	210190	13805	1807.3	32	1916.651
2363745	685282	5090	354.4	1290201	300434	7797	650.42	78	1918.978
2642455	855954	4003	402.58	1403584	367879	9099	460.14	73	1919.276
2775531	1243252	10224	388.64	1907150	725948	35075	938.5	93	1921.360
2449876	851332	4713	417.18	1424864	376135	13335	200.1	73	1921.510
2692891	1190622	7023	735.78	1781211	634950	21591	1309.26	84	1922.209
2566380	1145742	8789	814.54	1609707	576695	28566	1489.76	87	1924.132
2521448	1451048	7662	365.32	1731819	730924	25476	950.36	82	1924.237
2322702	906259	3547	119.42	1349107	385865	4359	371.74	78	1926.114
2687711	1643101	7395	570.7	2145940	939092	22222	1461.92	93	1926.374
213110	21819	10023	147.78	58760	5858	11724	390.64	42	1929.579
324145	51717	574	-66.36	96163	15313	936	-250.04	47	1943.945
2610511	1133413	5074	380.64	1506095	503781	10219	1036.34	78	1946.585
543279	1812234	56947	54288.42	302607	896858	130759	94063.74	76	1947.315
2611941	906878	5366	222.76	1582309	442979	11128	201.08	79	1949.683
2354134	810366	3259	483.74	1377554	370118	7187	822.82	77	1951.877
2487818	1562287	6711	808.46	1625736	787447	18090	1172.4	87	1953.753
1022828	1053211	100439	18038.54	490577	514041	229036	33792.96	79	1954.401
2656305	1361747	4862	493.32	1790368	718771	16009	718.74	90	1954.824
2956742	1136057	4714	587.04	1826516	594755	11795	1499.7	74	1954.843
847856	1770544	393077	50634.22	464303	780942	689418	108166.5	74	1959.628
2646113	1209031	8268	294.48	1578283	580245	12219	1111.34	79	1963.727
2938719	2221205	28916	1156.76	1656184	948330	52355	2472.3	78	1970.346
2684534	1166552	4924	313.64	1527815	531732	9745	27.7	81	1972.662
2687043	1123741	8735	437.1	1615356	549574	22386	682.96	84	1975.310
114879	121312	89953	1275.58	37596	38911	121344	1714.84	42	1977.325
106412	20701	118	189.48	28822	5597	-177	220.78	35	1978.069
2471838	1147184	6290	210.4	1433922	516846	13248	323.28	77	1989.138
2550993	1472831	6410	785.6	1816633	780826	20250	1757	83	1989.167
2622178	1423162	4198	528.28	1612148	744660	8575	1045.5	78	1989.709
2114701	1068230	3029	223.94	1264608	528474	3839	-68.46	78	1992.699
2924077	1189749	6745	286.7	2587831	944447	23046	950.56	104	1993.990
2034268	696619	4650	414	1262349	334570	18215	725.9	81	1995.096
3059234	1330387	6161	778.46	2028612	703015	12291	1515.26	86	1998.606
2956136	1742213	10174	2133.64	1864691	867776	34017	4267.62	81	1998.662
2861752	1836148	10711	1246.46	1849608	885155	30352	2256.72	81	1999.316
479462	1514250	61438	48405.68	249488	650001	118119	76821.34	59	1999.543
1106509	2221886	152919	51576.34	718731	1272345	466920	127928.2	122	2000.346
887289	2430667	223177	5802.22	651172	1387829	644978	16752.08	102	2001.141
155634	99655	1945	60.7	47475	29865	2840	-45.6	41	2001.752
2391496	798290	6317	413.62	1341874	347515	13632	776.52	79	2004.441
2225434	758124	3895	265.7	1245632	334974	7691	616.26	74	2005.278
2302072	1048608	5787	212.82	1752414	582569	19953	735.58	97	2008.722
3556026	1896799	18667	742.62	2443051	1140420	39533	1406.38	88	2010.094
2897965	929436	6812	159.32	1585253	440938	17092	224.12	76	2010.541
2427358	1339545	7997	3151.42	1466284	613680	19678	5017.08	82	2011.199
1969308	769628	3323	326.78	1251954	352086	4292	168.12	79	2012.405
123897	75953	132	-139.48	35728	21341	178	-441.92	39	2014.136
3288369	1026078	18267	535.62	2001967	554059	38593	853.98	85	2014.184
2520748	1241873	7257	566.02	1572078	580378	21175	943.5	85	2015.490
2341489	1379696	8918	383.48	1540476	753375	20619	1084.34	85	2018.046
1726606	787207	3399	309.14	958764	323035	6045	166.7	66	2018.143
2396700	910443	16613	576.18	1367609	382067	24162	1673.32	74	2018.804
2357767	690523	5021	173.06	1376694	326437	12102	84.72	73	2019.129
2274309	1405491	4695	465.7	1470621	684770	7950	549	78	2019.478
877176	1323181	321773	63323.78	416849	605069	793643	122130	80	2021.408
2991067	1517295	7891	4453.26	1972563	767853	21885	9093.1	86	2023.383
697413	2009763	504756	125534.2	370905	957537	1331607	200778	71	2023.864
1050179	1812857	221986	4644.96	515652	814289	498923	10074.78	84	2028.352
2532575	1032355	7232	245.52	1457554	499794	10928	560.08	82	2029.395
2320814	766688	3050	159	1382983	353293	6681	372.66	78	2029.936
2298046	751078	4731	223.66	1222930	343440	11066	233.76	72	2030.357
175562	112281	524	27.64	50911	38355	164	53.04	43	2032.273
248286	36326	11147	-156.58	69511	9799	13602	-169.28	43	2033.774
3046346	1406648	6182	446.52	1681009	642306	15590	874.4	80	2036.728
3000671	1203501	9357	631.02	1799205	602776	19244	1160.84	83	2038.861
3017857	1270795	4652	653.72	1752160	666207	9932	739.52	79	2043.354
1889090	806657	4567	389.62	1094942	345809	11737	293.82	79	2044.944
1937539	960801	5952	158.72	1143147	398503	14399	-19.86	77	2050.430
2630328	853170	3757	570.02	1464586	446935	7680	1203.8	79	2060.194
3705297	2495018	18442	1519.12	2749946	1398569	37827	2867.22	94	2065.453
2752850	1233257	6417	387.62	1690479	617623	17608	1185.88	84	2069.745
2587013	1342913	11901	1907.86	2224151	995146	31228	4747.08	103	2070.660
2639055	1188130	5649	363.14	1628465	588038	15118	506.48	82	2076.142
2836733	1199409	5103	608.58	1722571	585524	13161	1072.46	82	2082.064
242797	209046	485	183.1	94783	80305	649	284.14	53	2086.699
2225187	934955	3932	369.52	1225430	382318	5773	509.78	72	2092.739
2633285	907753	4701	389.86	1496551	424645	11784	650.24	71	2092.857
256846	30603	-256	-129.16	73482	8315	-1087	-505.82	44	2096.016
116022	22486	2491	123.26	42272	6554	2823	250.78	46	2097.531
2086259	891961	3177	244.22	1136041	398856	9118	57.48	77	2098.654
1860231	606501	13358	637.88	1097152	259138	21813	1372.18	72	2098.807
2462728	937637	3794	254.84	1302082	396610	10126	430.36	76	2100.393
2476250	1000138	10222	608.92	1483450	557041	25554	1085.44	89	2101.872
1859293	1389931	3107	477.02	1196902	858196	9710	689.6	95	2103.461
2616026	899417	4442	600.12	1476753	411160	6003	1418.58	75	2104.088
2923025	962929	6439	482.54	1740128	515998	19310	932.6	73	2104.179
2403751	1096515	5166	544.76	1534590	524462	14785	1698.1	86	2106.609
2386467	963691	9851	460.86	1703842	638954	28094	1374.84	95	2110.677
3202332	1438735	5965	322.9	1762284	697759	9239	927.54	79	2112.215
2340079	1032693	13834	580.24	1380095	480212	34686	1293.96	75	2112.407
150355	14373	-78	5.92	42860	3999	-545	85.3	40	2113.469
1858933	621527	14767	355.62	1061745	304429	31566	1494.76	77	2115.109
2966933	1264420	7767	531.62	1902598	662008	22886	870.96	85	2116.282
2321262	919477	10400	274	1333691	385751	22411	630.46	75	2117.322
2823818	1228110	9226	483.36	1827907	620985	26190	1316.4	89	2121.077
3982346	2586104	13449	1095.14	2961722	1429974	47398	2839.28	101	2122.492
2447450	1390639	5448	533.28	1476428	677650	11227	1175.22	81	2123.495
286142	39475	-93	63.02	92370	11595	-317	-99.62	48	2126.379
2819212	1345739	5354	870.44	1542342	643367	14274	1765.64	80	2132.090
2085160	1026622	4991	520.26	1318018	497119	10656	727.16	77	2132.366
231869	14972	-48	72.72	65395	3768	-275	89.5	41	2133.115
2933726	1099508	15227	185.22	2002995	601857	37514	1518.04	88	2133.305
2773859	1279386	4446	808.56	1823342	672397	9043	1794.98	86	2133.674
3284602	1188636	8629	405.94	2130794	665050	23205	559.3	86	2137.975
2650558	1092752	5694	584.84	1691371	540924	15292	1192.12	80	2138.611
2358392	809019	9539	102.54	1484894	376527	17255	290.3	73	2138.698
2524525	1226172	5904	707.44	1561972	538764	14549	1373.14	82	2140.694
2930207	1069135	7853	259.58	1883000	547640	21292	246.12	85	2142.495
506245	47299	608	75.88	164901	15406	1354	120.44	53	2143.940
2278397	865979	6398	44.28	1347452	380557	13650	-144	78	2150.876
1980727	880117	9916	318.76	1161113	375805	22323	371.78	75	2154.867
2589117	1874676	16518	799.48	1785435	937380	33327	1939.22	88	2160.612
229526	133701	286	162.96	65852	40968	299	314.14	43	2171.033
2948341	2507719	5663	760.18	2999706	1787293	21406	2335.16	111	2173.533
3389658	1300247	10100	1252	1942881	650470	22641	2529.26	83	2179.266
2063703	737972	5808	356.88	1191688	344332	13458	-29.12	77	2181.642
2356349	1318028	5800	637	1520831	650229	14331	1624.66	83	2186.538
3088148	1434647	16993	1080.98	1955337	863088	36533	2636.38	91	2189.762
104917	131077	311	3.46	42918	45486	668	-365.52	46	2192.405
2200405	919753	5337	283.82	1211923	395844	10208	422.88	75	2193.119
3033000	1339035	5633	585.38	1771068	698185	10900	1289	84	2197.938
2727272	1041378	3929	324.94	1599689	486918	6025	687.5	77	2203.366
2504451	1277309	3630	535.8	1432647	632850	7657	922.02	81	2204.598
2113252	834208	5218	514.48	1285695	389675	7386	943.96	78	2206.953
1765898	807082	14278	466.08	1041527	348901	30511	987.46	70	2207.077
2443581	1387793	10193	4191.98	1652092	746694	21294	10783.84	89	2207.719
1854824	744978	5074	206.64	1155579	341156	9122	304.92	74	2208.034
2797403	950363	3975	580.5	1656616	435104	8179	1293.94	69	2208.109
2662871	1123853	10167	814.62	1719337	563271	21653	1031.58	74	2208.197
2664664	1041238	6533	278.38	1629787	528833	19938	727.68	76	2208.601
3020638	1295192	5820	1259.2	1916421	655021	10071	2253.06	86	2211.906
1860348	654671	9314	419.04	1098255	319764	17866	1164.76	76	2212.728
2436989	936427	6911	275.46	1480608	452916	17241	769.26	76	2212.955
2766700	1418013	3525	496.5	1627175	670648	7393	1120.98	73	2213.074
2488544	1465912	6515	471.9	1407470	669570	13077	491.22	67	2213.260
2933270	1349819	7310	587.6	2025060	705018	22285	1784.1	88	2213.727
2135300	677132	4317	201.62	1234001	289442	13125	388.5	79	2214.867
2694923	972723	5369	363.34	1520215	452959	14146	629.56	77	2215.449
1964657	794482	4723	320.78	1143372	347289	14088	-362.32	99	2215.796
2334838	1200673	17317	573.62	1681568	704565	43024	1621.64	81	2216.180
4250679	2112023	10247	1694.42	2482778	1147777	28829	3106.94	79	2216.308
1854489	673567	3606	250.16	1190469	300485	10342	-21.88	81	2217.335
2188330	2285088	13267	5482.62	1483443	1256882	34135	12837.1	90	2217.719
2004729	897813	1125	407.5	1133007	364763	624	698.64	74	2218.858
137383	63522	111	38.46	37660	18105	-899	68.86	38	2221.210
2520837	1038417	3552	621.72	1478892	460315	5523	1399.78	78	2222.134
1714541	839693	3608	360.88	968075	355228	10617	1148.62	77	2225.497
2195182	879630	2835	507.1	1281272	370517	4586	582.96	75	2225.983
2496155	780669	6922	272.92	1401061	351246	17858	705.88	78	2226.970
2105162	1000901	3926	2568.36	1209983	447177	9568	3563.48	76	2227.509
3055548	1144858	6085	400.1	1805208	530379	9542	935.12	76	2227.816
2400732	944166	7400	804	1505112	467404	16009	1161.74	78	2228.293
2736791	1438214	5554	1438.44	1847137	784568	14928	2722.08	79	2228.406
1737943	826913	2620	243.2	1073199	598884	6982	1013.52	86	2228.862
2302202	839603	4040	535.4	1352539	386307	12339	1657.54	77	2229.466
2705690	941897	5095	549.7	1721277	507289	16709	880.74	85	2231.127
2229838	767886	5317	347.62	1276836	334336	13327	482.22	73	2231.486
2478492	1140949	7405	674.3	1484400	549200	15010	1098.6	80	2233.302
334303	592674	266406	64277.16	139699	219734	456742	101166.1	52	2233.505
3059984	1537948	8502	452.72	2071779	871853	24136	741.96	83	2233.549
2830778	933344	5273	374.78	1775493	454233	13606	1002.16	82	2234.689
2861587	1016264	12586	4159.96	1758791	605060	34379	9016.94	86	2235.864
2155123	664022	18319	390.34	1199582	316326	33568	663.48	79	2238.704
2401867	1220892	8214	630.04	1592259	538623	20412	1193.32	83	2242.280
2849669	1080680	5894	606.84	1676293	563720	16187	1500.82	84	2248.242
1792158	901802	11468	780.48	1184778	461208	26993	1169.98	85	2253.257
2643725	1271936	6777	690.22	1436976	620247	18140	1262.4	80	2254.594
1947946	687078	3822	498.92	1233941	321459	12111	657.46	81	2261.644
1580171	1179683	10609	778.74	902455	530096	22488	1359.68	82	2265.675
1728345	774307	6148	387.28	1012767	337983	13266	471.76	79	2267.510
2565749	1101570	7947	390.42	1510681	476073	16112	370.32	77	2273.624
107491	51654	38	91.68	28271	14126	4	145.44	30	2274.039
2534773	1104645	9115	402.9	1520409	488592	18154	943.44	80	2274.762
2026080	865216	4364	787.04	1147095	368951	9020	1274.2	75	2276.224
2670372	950742	3812	301.32	1560449	433402	9699	657.14	79	2284.520
3054190	1075318	7295	292.7	1903150	563042	19120	387.2	85	2291.530
2616968	1207317	5043	581.98	1635894	595347	12617	1156.62	80	2301.662
2813374	1166267	4932	321.52	1624014	539486	14390	741.4	80	2304.582
2485749	866467	4219	112.34	1327517	370728	6501	239.86	75	2307.551
2892216	1294474	19885	709.1	1613769	527789	37489	1566.54	77	2308.502
2127597	846719	3396	360.56	1134057	346434	5754	878.44	69	2308.747
2301583	1097975	6870	269.2	1512905	506451	20681	677.66	84	2310.745
1342364	366635	4529	537.94	510357	119130	6849	791.14	59	2311.360
3060838	1092975	7268	562.48	2009268	593461	21490	1650.4	83	2311.650
2887348	1306638	11397	3061.42	1879465	694766	31434	6719.24	85	2319.860
2642300	943103	5433	535.38	1514573	442708	8805	1016.3	72	2320.098
2115851	647210	8486	374.96	1172706	278072	14274	131.64	71	2320.819
1901150	795487	3004	391.44	964373	337714	6592	388.12	71	2321.755
1455419	1690747	125738	3124.68	833331	787375	262024	6866.64	99	2324.183
2359521	774121	6601	-93.14	1501090	372320	8395	775.7	80	2324.703
2453193	1418807	6366	403.76	1350236	699865	12455	425.3	74	2325.113
2258236	999449	9965	510.9	1340149	425422	21617	748.62	81	2326.095
2692866	1520332	5532	401.52	1686318	659358	11724	1023.64	81	2328.163
531541	1473487	30327	45141.22	269114	705984	71913	77216.18	63	2328.287
3080209	1336432	7769	485.34	1879210	701036	23709	779.74	82	2329.607
3273296	2079691	13470	656.2	2379389	1216219	42192	2715.12	87	2329.631
2477729	999541	5274	361.64	1415290	391757	10938	872.68	66	2329.809
3501837	1355699	7314	1056.04	2083538	694003	25345	1633.7	90	2331.182
1475483	714177	4140	474.4	880196	311367	12622	472.92	79	2332.063
2001411	738994	3397	331.42	1184639	319622	8156	249.16	74	2332.283
2405890	1167877	6645	424.7	1419745	546878	15387	916.82	70	2332.295
2584909	990527	5120	406.2	1576979	484629	12406	681.16	72	2332.320
1631582	661133	5018	286.48	1001864	313431	11050	658	78	2334.231
1120896	1914966	205272	41120.92	691696	946589	449664	78414.04	84	2335.162
2557008	1031759	4119	564.34	1571668	466725	5909	984.74	80	2338.767
2653910	1260921	6640	654.4	1756646	617296	12739	1105.54	81	2339.208
3058026	1668598	24755	1738.3	2039433	812480	42827	3318.22	84	2341.659
105483	154503	107199	2045.14	37717	62017	182604	2609.44	60	2344.150
1504693	1022884	5284	223.24	891328	422681	15921	332.06	81	2345.553
175589	131034	48720	8490.2	52606	43499	71931	12385.66	38	2345.775
3213126	1605582	18348	830.28	1910660	833332	35595	1949.7	88	2346.837
2750212	1361780	8669	623.34	1756755	650723	23013	708.18	86	2347.852
2370006	924760	4466	231.76	1438606	439770	10024	220.64	80	2348.089
2447191	807169	3635	642.1	1290294	340120	9436	613.96	75	2349.131
2353097	1290559	6665	328.9	1330460	600654	17391	112.26	72	2349.333
2231911	790445	4304	379.44	1432309	403970	13056	515.16	82	2350.458
1813709	800463	4647	300.42	1012201	350958	6955	354.3	68	2350.618
178666	485500	70784	41396.24	90556	198872	134630	70433.8	59	2353.962
1712388	844802	6453	968.58	977200	438840	14866	1421.76	75	2354.493
1885572	932460	5786	437.96	1185120	423030	18109	655.74	83	2356.947
3097741	1198627	6990	417.4	1967567	623967	17928	1288.08	81	2358.037
2176280	1000015	4221	531.06	1212864	441142	7104	1527.44	74	2359.729
143620	122059	90	-74.6	47578	43530	-376	-451.36	44	2361.289
294478	31652	918	51.48	88324	8601	725	37.5	47	2361.705
136012	167533	152818	3009.48	47557	62439	250318	4343.48	49	2362.451
1782734	626614	3715	264.9	962765	256060	10491	451.26	76	2368.077
2873155	1255419	7385	604.1	1599921	584138	17505	1051.3	77	2368.972
2730989	838287	4861	251.46	1554767	414143	13053	230.58	81	2382.243
2910878	1130764	5738	576.68	1908549	583321	17077	1530.22	86	2383.396
2924852	2481757	7181	493.66	1975312	1148495	14769	1000.34	87	2397.706
2869730	1300122	8865	554.9	1999476	835982	29772	1711.92	93	2403.431
2304248	1140357	4988	516.68	1352383	511866	9366	1068.76	69	2403.690
2532980	1043849	7233	278.38	1545271	479565	19304	268.44	79	2410.211
2247773	1002444	4010	180.6	1206801	421115	8433	207.38	70	2410.544
2754379	1617892	5694	424.84	1576912	806774	11601	672.86	80	2412.042
2733790	1158205	6291	243.26	1661325	546283	15707	228.02	76	2412.367
2777408	925647	6370	427.2	1390674	395135	12213	442.18	72	2417.948
1858928	827673	4146	12.56	1039746	431050	10276	-22.64	81	2419.457
2307555	777005	6148	418.28	1411394	363044	9374	1264.64	77	2423.830
2017284	1089444	3064	237.04	1287047	509011	7684	180.24	80	2424.319
2590655	939848	6742	443.12	1569985	448166	20315	338.9	81	2424.484
3117513	1140846	8657	624.02	1940350	594791	20324	1440.64	83	2426.300
2231455	725089	8897	556.42	1291336	343084	23522	583.92	82	2427.925
608534	1571994	24795	23559.7	319531	846939	73291	39234.26	78	2431.213
273615	276770	299807	7598.02	95423	90358	415378	11064.08	51	2435.109
1828651	620408	2851	445.86	1105209	259515	5062	395.32	76	2438.554
2954772	1227995	6328	624.08	1961810	581703	12797	500.42	81	2438.923
1849878	1406232	3494	958.84	1052208	620822	5509	1867.74	77	2442.690
2498531	920758	17204	615.44	1502342	425283	35768	905.48	74	2442.851
2216523	854398	5202	203.72	1388360	395582	14964	194.04	75	2442.980
2162637	908315	4577	499.22	1346410	441937	14329	419.94	77	2443.433
3802477	2104108	6423	810.78	2150192	1235255	14561	1253.46	85	2451.006
122179	40916	1701	-144.14	38202	16645	2349	-101.86	39	2451.375
749742	1219532	985756	49895.16	343952	505564	1766253	94059.58	65	2451.674
2146037	823897	3972	525.92	1259105	393873	12105	1257.3	79	2453.111
2805224	925820	15454	9602.44	1624468	432735	33390	14858.4	79	2455.487
2824443	1545820	7779	713.94	1585350	771481	25836	1607.96	81	2455.751
2303581	2563645	9822	7145.92	1526332	1122283	17892	13105.12	81	2460.193
2758750	1373394	3185	576.1	1556313	784088	6451	1121.86	75	2460.265
2442560	986136	7261	399.46	1548726	486523	18691	781.26	84	2468.521
2318595	745044	2903	501.58	1320023	349841	4508	586.88	76	2472.974
165073	27155	5763	-90.82	45078	7312	7710	-371.4	39	2476.549
3065435	1104762	5723	440.78	1870660	531372	9605	482.3	83	2478.381
362221	526050	77701	4001.86	130499	165603	108445	4992.7	54	2482.481
191989	321875	236367	5717.62	84098	111868	350840	8071.4	54	2485.492
959541	1782214	335434	103154.2	528746	808529	878824	212248.6	82	2494.569
122627	136707	4090	-87.6	34123	53211	5348	-179.72	33	2494.649
3358843	1145231	27175	1190.5	2255906	586813	46428	1478.08	84	2494.962
102112	108753	-1	-62.86	31077	32796	-412	-270.32	39	2505.540
125448	24591	285	156.1	41049	6855	510	224.6	42	2505.743
2320436	990146	3844	329.84	1558325	481254	8375	-24.5	83	2507.607
2983384	1125268	8534	534.24	1797179	571928	18150	1187	83	2511.312
2095072	771683	2417	272.62	1158640	341708	3992	-17.88	74	2512.990
2908785	1163335	6359	375.74	1589962	489739	16696	260.56	71	2513.087
2448070	1188500	4005	602.3	1516963	600708	7960	1573.6	77	2513.805
2701256	1051649	5704	242.44	1563213	487615	15257	0.02	74	2513.866
3309549	1156140	5412	533.32	1832096	519978	15140	750.4	79	2517.303
2647807	962794	8344	293.84	1588829	493441	21696	751.56	89	2518.452
1048879	1187165	7154	265.44	683767	530229	20918	308.48	85	2519.707
2126412	654914	4240	424.4	1278642	298344	8344	825.84	78	2520.338
1568181	950836	4122	437.92	1027807	464867	12219	739.34	84	2521.816
3121620	1552746	9784	1301.24	1954251	992070	29582	2545.52	92	2524.948
2633249	1138578	8668	508.48	1724064	580187	26086	267.96	84	2525.586
3144359	1549758	8758	348.88	2148968	935791	25349	637.14	86	2525.966
251695	120225	359	-53.26	74456	37509	157	-80.98	46	2528.940
2720581	1369943	7846	618.56	1714686	689098	15031	1212.66	82	2530.898
1003178	2432149	62179	86267.94	591112	1338091	172833	156615.4	85	2531.615
2239126	1024075	6806	385.16	1336652	465810	12521	170.06	76	2532.293
632950	2002218	244585	96684.1	414661	1080863	674590	187419.4	93	2532.913
753461	1544970	621870	86844.2	471401	966658	1769462	152887.3	82	2533.477
3251541	1113378	5009	866.74	1914909	537402	8183	1626.38	77	2533.504
1160049	1981939	211869	69517.34	678401	989154	573103	159562.6	98	2534.342
2413594	880893	4200	335	1413569	387734	6705	384.3	81	2536.603
128062	99485	169	-7.66	36207	29696	299	-252.86	37	2537.330
1997062	860422	4640	312.4	1166076	395328	13734	387.24	77	2537.398
2610370	712307	5275	468.5	1618915	319387	14678	742.08	75	2537.493
2977772	1126897	6086	472.96	1747884	550635	18841	279.26	73	2537.565
1657257	639856	5746	163.56	950815	264246	14176	309.36	63	2537.688
2254844	779953	8301	161.86	1312543	346670	12009	209.74	64	2537.704
2252273	924739	8889	410.54	1468566	452106	15488	797.68	71	2537.815
2125229	781265	3072	294.92	1141622	313361	6774	773.64	59	2537.838
2594645	950612	45138	1376.68	1605864	502358	93342	2567.12	84	2540.615
2967036	1082182	9914	362.04	1810219	533443	18035	908.1	83	2541.722
172878	156569	1207	-101.98	71857	64615	1048	-455.72	73	2544.356
2268233	1016487	18338	638.68	1358371	445508	41500	1095	78	2545.088
2496457	1013545	6584	518.24	1419305	432132	11981	954.66	74	2545.630
2405144	922082	5075	434.5	1621971	517250	13814	1130.04	77	2545.748
418035	615650	104827	10345.22	257581	350740	277822	24016.92	65	2546.002
2381126	850652	5384	519.24	1449266	393809	13345	1279.7	80	2546.719
1955339	1044966	3813	735.18	1127232	413483	5625	1351.5	69	2546.989
2706446	1137686	8302	490.72	1773364	587416	20504	1289.44	85	2548.110
1944275	998538	1764	887.04	1083484	431520	2420	1446.2	72	2548.988
3271820	1451688	61337	2166.82	2080925	806207	94883	3429.38	87	2549.660
2821367	1703777	5847	330.42	1394766	734832	10659	-447.26	71	2551.734
2589016	1048603	6642	-13.88	1581780	549566	20246	-391.44	73	2551.783
3506602	1282886	21256	746.16	2118312	699170	59651	867.86	80	2552.128
1992169	905889	2987	326.82	1170535	387643	5866	123.76	75	2553.850
232948	279834	3868	533.48	67517	83526	5078	744.08	44	2555.144
2489131	969051	4988	255.68	1515154	449018	13823	487.78	82	2555.346
2272657	880233	9342	602.12	1400790	415765	23206	1271.16	78	2555.798
2650841	1134003	5444	676.84	1770610	559692	12082	1163.52	85	2556.703
2619050	777154	4000	380	1542542	363005	11561	730.46	77	2557.719
2185573	881239	6918	146.48	1159909	424708	16988	-358.32	76	2558.643
2447098	891762	4168	382.48	1276389	419442	9411	455.46	71	2558.932
822691	1727978	228191	102002.3	450636	802802	580610	224063.6	76	2559.164
2546171	1151773	4745	540.7	1550002	559840	13042	1226.12	79	2560.081
2507437	954651	3042	616.12	1583282	454154	4686	1349.96	83	2562.175
2621330	1125345	6437	693.82	1428892	541785	9432	1566.52	68	2562.226
1985780	763874	6173	443.78	1119351	352457	14076	1002.36	78	2564.231
1820587	531172	2161	279.46	1069663	233443	3066	716.76	76	2565.378
2691400	1227845	4266	473.76	1751778	634302	6190	1579.4	86	2574.023
2695372	889838	7151	183.86	1606375	410718	16673	-135.22	78	2574.567
457642	1173367	103654	117816.4	265672	541764	312910	222216.6	83	2577.507
3226320	1519521	5845	720.7	2043587	685911	10944	1047.84	82	2580.213
3032727	1539777	13757	833.02	2086072	826773	34730	1377.8	89	2582.129
1909865	747794	4858	168.88	1057326	307873	8670	-63.8	74	2586.072
3223351	1207030	13229	640.94	1685360	633399	19815	886.9	80	2589.437
3277460	1259519	6143	607.98	2079637	663683	16869	1451.34	86	2593.737
2311062	992910	4417	349.62	1308508	455604	8102	290.72	74	2594.331
1950735	798509	4898	582.28	1190391	355856	8744	992.84	78	2613.885
2656798	1494143	9602	304.72	1614396	716015	17973	268.78	80	2619.007
2389163	1096051	4973	408.78	1516521	524382	15771	898.06	84	2637.525
2423284	968890	13411	695.46	1469690	434573	29444	2061.84	79	2641.325
3392946	1628086	7598	879.28	2361742	944606	20513	1821.18	86	2641.663
2798490	930289	4912	374.32	1651587	416169	14381	899.66	70	2641.850
2165618	832329	6755	225.3	1177582	392629	16847	281.42	65	2641.990
2728518	964588	7020	261.2	1839332	503010	22205	174.3	85	2642.543
2341057	881287	5783	502.38	1499088	441757	17815	541.9	83	2645.383
2675372	1100985	6204	521.44	1590648	549369	19433	810.38	81	2645.653
2337544	1004538	6286	451.96	1371172	478312	11171	1264.06	77	2647.772
2248836	999592	6851	332.86	1410702	457247	17747	450.42	72	2647.841
2275588	802470	7033	232.38	1302195	367938	18405	418.3	75	2648.361
459414	1497742	161105	25342.3	328770	812506	439512	72397.32	105	2653.455
190561	535652	75302	5313.72	78368	187935	126926	7192.36	50	2653.478
126446	57555	83057	2704.02	35919	16111	102310	3477.6	38	2655.182
2551974	893514	4606	352.16	1450092	413777	8593	571.98	77	2655.616
2859407	1581469	8444	771.84	1830561	747482	23585	759.1	81	2656.152
1957802	794795	4370	573.2	1096666	425580	13646	1166.56	73	2656.381
2856345	1087464	12501	356.86	1772015	565334	34334	1113.24	83	2656.882
2693657	1086646	10304	751.44	1790925	535456	26625	1432.5	86	2658.965
551504	1479720	40948	37882.28	302352	758914	109218	68367.48	65	2659.049
1920657	854421	4710	327.6	1215799	387032	14146	640.56	79	2659.937
2886886	1159077	4163	154.18	1621081	540817	9391	52.26	79	2661.168
3056799	1426009	6793	1346.98	1986049	688750	13665	2976.9	77	2661.349
1812786	659943	10198	294.28	1016908	320356	23206	1056.16	77	2661.866
2245559	942231	18414	394.04	1459743	478790	37983	889.38	86	2664.496
2583434	1151808	4172	717.92	1648887	591677	8050	1292	82	2665.921
2386640	1442847	6098	3246.28	1597148	734623	20252	6792.72	88	2669.446
1662616	1194748	4370	341.2	1006641	577763	14079	447.94	87	2670.210
2732716	1279352	6112	375.32	1730205	576736	16055	876.3	82	2672.642
3874901	2099273	7614	1381.04	2924285	1267181	18914	2770.04	91	2673.406
261821	83674	9537	222.82	146558	30295	18544	349.84	65	2675.552
2674226	1582459	6528	482.08	1282815	658307	14230	637.8	72	2676.814
1171876	1728313	306061	115256.5	504425	889750	805828	241832.1	71	2676.942
3400965	1162744	21952	1033.72	1954047	540004	38599	2040.14	80	2677.854
247436	176101	1410	17885.6	83882	53465	2161	23441.46	48	2678.736
508111	1421986	66973	50108.78	230862	614373	144839	73993.54	70	2682.537
2386269	848470	5039	446.54	1359690	371840	13109	738.74	75	2683.921
2855397	1129480	4033	472.38	1692131	589025	8057	823.02	80	2687.354
2535186	949735	4625	773.5	1464090	426301	8599	1407.14	70	2687.413
2515806	994201	5448	463.28	1619379	525165	16599	187.14	84	2687.858
2327418	1028408	5072	313.92	1354802	430693	7545	856.7	68	2688.016
2208167	992994	8895	398.7	1303257	446848	18890	292.4	81	2698.210
2108104	1084289	6588	1196.68	1308527	502219	15699	1893.14	83	2702.946
2808042	1179086	10932	289.52	1661610	667964	27645	805.7	87	2708.304
1684885	746528	4246	303.56	980006	320616	9775	490.5	77	2713.066
2540906	827255	7103	283.58	1494659	374575	16529	744.94	78	2722.795
2508599	1143364	5810	542.6	1440933	518924	9722	1321.92	78	2727.350
2455509	933801	4859	321.74	1533410	447298	9563	457.18	81	2741.313
2645954	1253995	10543	453.98	1485959	521018	22652	911.72	76	2745.328
2267883	656989	5010	211.6	1306142	296530	10763	785.18	75	2745.923
3248911	1499912	9676	634.36	2096002	744292	26162	952.32	87	2746.689
1693908	1252331	41793	5718.98	1069059	537172	87247	13866.42	76	2746.959
1462709	1547074	4625	1234.5	944017	674153	12216	2184.76	81	2750.152
2907795	1001004	3643	763.98	1783367	441275	3746	1172.56	82	2751.528
2904620	2182317	11774	758.64	1845715	1108231	22798	1536.28	78	2751.794
3054201	1146344	4869	376.34	1792331	523625	14056	317.16	79	2752.573
2739075	1144977	9009	598.74	1724124	576756	28426	755.36	84	2753.139
2415567	950680	3531	460.66	1372428	426254	7379	913.94	77	2754.272
2090594	731929	4684	288.24	1231666	325187	15815	348.9	72	2754.318
2802555	1481189	6149	412.14	1735004	694415	10635	744.1	80	2756.652
1450065	1491523	166080	10456.8	741397	653608	359919	20135.34	72	2756.881
2476898	1108555	6646	485.56	1919834	646862	24046	1288.56	95	2757.493
2771346	847333	6046	286.56	1693946	386799	17132	825.52	80	2759.111
3102097	1386895	14191	720.26	2200298	900393	40669	1361.34	91	2760.125
3220842	1337240	12303	5884.58	2750707	1104793	35513	12292.18	103	2760.227
2221289	785368	6655	321.3	1292798	354647	10710	631.6	73	2760.703
2956654	1134410	6495	788.7	1903203	559395	12526	921.36	80	2761.095
214420	25927	534	12.24	59868	6957	607	-129.98	43	2764.051
2774485	993922	11941	742.26	1878714	566368	32833	1680.38	88	2765.052
2385608	1236245	9496	432.56	1516302	682814	25794	807.84	82	2765.462
116615	14689	534	-142.76	30848	3261	-1720	58.8	33	2766.118
355950	407121	2339	300.54	163632	194379	6655	409.3	74	2766.691
2730949	1009575	8412	381.32	1705882	518843	21953	480.58	85	2768.826
2232705	952956	4063	577.18	1397904	414674	7355	1022.3	78	2769.726
2114455	1769422	42782	43777.52	1490297	1389286	101923	78088.78	104	2770.106
141876	54960	244	-13.16	70821	17575	-867	-24.62	54	2770.953
1620148	643422	3646	338.56	955389	370705	11975	1005.5	76	2771.230
2407728	997725	5850	411	1404346	482344	16785	532.1	74	2771.494
2947492	996794	8650	543	1723303	502679	14812	1395.32	76	2771.884
2628437	1191767	13294	220.84	1497688	570595	26543	547.98	77	2772.481
1887878	632818	4401	190.86	1024736	268446	13020	-133.8	70	2772.629
3147076	1662340	12302	373.72	2314710	1017265	36722	1832.92	95	2773.271
3106251	1442763	9736	537.96	2007740	716675	15097	1069.42	81	2774.124
3314845	1054986	10262	416.32	2144273	575222	26025	548.5	84	2774.859
2129976	989558	7554	442.44	1228994	406843	12935	1344.1	77	2777.143
2931763	1219154	4117	269.62	1687751	583586	6903	295.58	78	2778.201
3199402	1189348	6937	525.82	1790209	597413	16237	505.82	83	2779.800
591997	1732794	37739	25380.54	308901	909720	105437	49624.82	76	2780.157
2545265	998861	14402	218.72	1565541	446366	32380	187.8	83	2782.905
2284080	1138926	7888	1251.68	1471095	579044	20325	2216.5	79	2782.997
3180638	2387947	11308	2839.88	2534526	1540765	36854	4936.44	97	2784.781
2261090	990114	5099	383.14	1291181	454592	12637	229.82	77	2794.281
2173220	889010	4287	549.82	1383288	441654	13425	1073.5	82	2795.288
728280	161311	793	-44.02	385459	56894	2266	-313.24	69	2797.543
3197895	1565081	7504	626.44	1927509	834115	20550	1318	84	2799.392
2342105	2158551	11186	583.96	1292079	929941	22171	1610.06	77	2804.835
1124370	1900257	563602	58302.72	582169	805139	1085676	108938.4	73	2808.142
2426199	860697	7923	295.78	1478044	422771	18537	376.82	80	2810.549
3198316	1132269	7010	653.6	1911498	544792	13480	1096.8	82	2817.967
3744348	1385746	5554	687.44	3211668	1212789	24386	2374.96	115	2819.406
2795262	2914207	7018	1206.48	2115396	1855942	24245	2562.7	91	2819.498
2263822	874773	4621	190.06	1228016	390410	8809	233.74	73	2820.732
2803335	1212212	8909	684.74	1791581	573060	27601	1113.86	84	2822.031
2671427	1224292	5601	2036.86	1628916	636747	9683	3854.38	81	2827.485
2301212	977620	5910	258.6	1403140	466019	14166	323.76	86	2832.431
2184045	907486	4231	377.66	1222533	406729	6295	859.7	69	2832.505
2898991	1156468	7000	651	1684313	578262	14727	1671.22	85	2834.440
108374	30670	17093	197.98	31565	8749	21106	332.16	39	2836.854
2686892	938158	6435	571.1	1708391	440676	17122	1162.92	83	2838.986
2457025	1027534	8920	456.2	1574711	526719	20948	1153.28	84	2839.786
3260417	1394728	6510	736.6	2001988	731980	11477	1603.22	83	2847.073
2566065	989613	5918	1271.48	1679955	478530	15919	1546.34	85	2849.951
110340	12770	-15	0.1	30381	3372	110	-21.4	37	2852.233
2656876	1054639	4235	147.1	1625866	457507	8092	-131.88	79	2854.797
1025679	2127064	44138	80875.68	452879	1188154	138530	140443.8	74	2854.960
346622	641010	147497	7759.42	144846	257706	248054	12377.44	60	2856.008
2675379	1196453	5822	472.92	1785412	589319	19673	846.78	89	2857.001
2478910	1136720	8024	371.64	1484684	512901	21225	804.5	81	2857.799
2540323	1559325	8128	417.08	1551816	727712	20027	777.22	80	2859.227
120691	59064	748	-102.72	36468	18937	1335	-318.9	40	2860.836
2361844	997675	6469	284.34	1509789	474401	16135	473.1	80	2861.443
1942813	848243	2971	160.06	1043143	380292	9755	315.3	71	2861.738
2035106	725965	17648	553.28	1061916	323914	34807	765.02	65	2861.825
2974000	1236179	5772	922.92	1861243	660576	16949	2417.14	85	2862.639
2245680	686257	6440	101.4	1324349	290711	12600	624	72	2862.925
2970485	2017705	6449	917.14	1829493	1021168	11350	1684	76	2863.268
2263133	950499	6921	565.06	1523302	447146	21630	1136.8	83	2863.847
2400994	861687	4908	381.88	1434393	397736	8818	68.48	75	2864.140
2649223	893956	6344	498.84	1650622	490452	19536	902.96	87	2866.135
3142448	1134042	5212	1131.32	2046628	599772	9523	2153.78	85	2866.439
1201862	1371281	110417	36163.62	627063	588899	227723	68135.78	78	2867.962
128624	50504	-39	139.46	36305	13343	-720	392.8	34	2868.161
1351429	484108	2982	144.52	752799	205272	5054	-180.56	68	2868.215
1655107	513771	5177	245.22	924032	213897	8719	840.34	66	2868.289
1659368	1237527	3950	573	981030	546643	6803	1176.58	76	2872.133
2934140	1097792	4598	548.28	1694401	540547	8471	712.06	73	2872.208
2265402	991599	6934	261.24	1358982	440176	14993	166.98	75	2872.723
731719	1781711	189918	89257.48	464151	803814	439892	168556.1	78	2874.765
2490494	1211235	5425	444.5	1594613	514765	10242	524.12	81	2875.168
175487	69382	1085	3.1	55455	24790	1515	-16.1	36	2875.242
2140168	893200	2623	186.78	1196943	354104	4272	-98.08	70	2875.481
2468490	1046048	6020	510.2	1424137	516771	18326	1280.36	84	2876.328
1955252	1058741	8258	2892.88	1319937	544307	25288	6493.68	99	2876.744
2295988	948357	12941	322.26	1364630	426916	19196	894.56	79	2878.378
2274627	772970	3489	634.54	1402327	363686	7404	762.44	77	2878.773
2330369	789893	3416	396.76	1297256	381921	8086	782.96	73	2879.258
1429874	803800	17151	429.86	801087	354938	38324	1113.64	73	2879.432
2120582	873346	3709	255.74	1164039	377356	7852	436.72	76	2880.754
3021942	1453261	13614	574.04	2064680	772073	33594	984.84	87	2881.228
2223148	655070	4905	192.3	1237745	317055	9481	446.66	75	2881.936
2430606	759010	9853	382.58	2413698	688481	29489	918.54	110	2882.458
3380759	1949404	7247	876.42	2422973	1134196	18457	1811.02	91	2882.595
1626715	769763	5125	343.5	938781	340464	12397	702.42	75	2885.523
3890670	1431291	86979	3723.94	2903296	1088536	143831	6656.66	110	2886.766
3390235	1166495	24797	558.42	2260504	705017	52220	1139.2	87	2888.373
127686	118077	427	-97.78	34578	33418	434	-239.76	34	2888.993
3177850	1319155	8389	3474.54	2019138	694714	22609	6832.74	86	2891.734
3190200	1353874	6718	881.48	2013821	691962	11002	1760.72	83	2894.427
2638717	1431643	4977	539.22	1448692	659004	7214	1022.04	71	2894.770
3186703	1156157	6969	417.34	2094925	636873	15717	497.62	78	2894.790
2331659	1002237	5274	920.64	1519907	468265	13948	1804.28	75	2895.098
2757405	1015017	9676	540.36	1660678	482224	20361	571.46	82	2897.003
2627835	1146853	5641	336.26	1640423	527794	12909	972.74	81	2898.222
2604745	1091630	8993	473.98	1523468	524100	21983	1045.38	75	2898.537
2281472	942883	5177	231.22	1322352	430999	10360	-89.4	80	2900.744
2187282	720916	4212	337.32	1732411	542717	18317	924.62	105	2902.536
3041198	982401	7666	380.76	1794169	514030	20904	1405.44	85	2904.914
2225935	1127567	6158	289.88	1119457	463483	9859	555.74	72	2910.241
2825076	1447215	25661	1455.46	1945481	930491	70104	4050.44	92	2912.078
2688730	1315689	4517	343.62	1428557	557086	10188	202.68	74	2913.484
171635	19259	163	149.18	52206	5478	-111	280.54	43	2917.579
2196859	782699	3838	2189.68	1320948	348662	8403	3991.58	78	2921.666
1691848	1030196	12387	648.82	1215145	631448	26380	1313.8	88	2922.446
2102684	806273	17394	747.84	1363709	419370	32853	226.58	84	2923.642
2542506	1028068	13807	592.02	1433670	431067	27419	747.34	72	2923.822
471389	811242	110580	40300.8	277188	417824	240567	66242.62	70	2924.053
607482	1.67337E+07	12958	648.88	410553	1.309969E+07	94095	3265.7	143	2924.458
1.100866E+07	1.510282E+07	26639	2.54	3.395578E+07	7.454685E+07	329889	4658.54	391	2924.515
6005704	0	49338	1051.68	2158738	-2480297	136975	941.5	46	2924.531
2609783	473561	18024	475.64	1381184	-82935	33279	362.94	58	2924.954
2433516	1162455	5589	1597.54	1503107	573905	7454	2506.44	81	2926.691
1812070	748536	5391	115.26	1011976	305962	9547	309.42	72	2948.039
2318260	1188360	5582	511.52	1412946	544271	11183	1414.38	80	2948.663
2335974	1435781	5000	440	1352025	658204	10691	864.26	77	2955.767
2367980	857326	4755	380.3	1432017	422564	10019	860.34	79	2958.454
320635	1067606	63416	50096.76	229491	655206	181649	96827.14	84	2964.737
124298	150188	117242	3059.12	35152	39792	150525	3894.5	36	2964.859
3550172	1745776	8393	528.98	1993430	884631	21019	705.34	79	2966.749
2567358	954781	14137	392.82	1657293	492118	29143	570.98	74	2966.824
2757506	1360135	12558	398.88	1479050	616242	25779	762.94	79	2968.750
3588813	1404155	13031	303.66	2154071	744881	33327	816.22	88	2971.619
3823391	1568501	6495	895.7	2280206	803147	21136	1340.96	88	2972.135
126213	35459	418	-12.52	36775	9876	676	-132.64	39	2974.641
3081019	1055074	5698	310.28	1722268	507690	12358	515.88	81	2975.482
2417290	1001118	9693	452.98	1359815	462966	20315	833.9	74	2975.979
862200	2220209	28669	12439.34	614313	1263237	91533	23574.38	91	2976.846
3768966	1335765	8135	207.1	2314419	646472	23585	-16.9	91	2977.987
1737106	760599	6202	144.72	1032975	343245	14947	-58.58	77	2979.924
2696264	1064939	3653	210.58	1587264	517791	8270	750.2	79	2981.042
1945784	794778	1800	380	1104226	310713	3345	844.7	74	2981.709
2924188	840859	3366	357.76	1666039	400511	7715	147.9	73	2981.814
2591854	1134296	7074	526.64	1633508	599494	18316	1027.76	78	2982.220
2391150	1052075	5890	287.4	1413856	543281	16159	733.74	82	2985.862
2372035	855198	6634	577.24	1432997	447460	19441	532.26	73	2985.978
2547290	1802275	13400	1106	1646061	830830	34428	2039.08	86	2987.038
2461186	1140051	11020	534.2	1447055	546220	23565	1305.9	77	2987.434
2121900	755267	5870	179.2	1167122	328778	8899	537.14	72	2988.106
2072784	859651	4863	283.18	1372126	466586	16902	229.72	87	2988.522
122763	142770	1771	6.06	85129	83869	5827	-439.78	72	2988.948
2158050	871607	5548	1415.28	1179069	377245	8437	2230.82	75	2990.640
3618742	1319693	9226	574.36	2202601	746359	17175	1009.5	79	2990.808
182672	17228	3536	-133.04	52498	4790	4226	-100.64	42	2992.882
3250331	1637604	13865	344.9	1949211	818628	23542	1043.12	84	2997.958
2945280	1132110	5600	506	1758103	536021	10796	893.56	77	2998.597
2814206	964643	6239	553.54	1762436	483292	17510	982.6	88	3002.530
2081623	852997	4598	433.28	1301250	425785	12475	865.5	81	3004.267
2416011	1043461	9099	450.14	1494417	460480	20699	976.14	82	3005.665
2771277	1324939	7747	644.42	1591806	618264	16075	1025.5	79	3014.329
2045628	735371	6606	319.16	1236513	344429	14747	702.42	79	3016.399
2498686	930912	4612	436.32	1411051	426559	11686	1042.96	77	3019.293
2758256	1279857	10476	451.36	1944268	704143	27772	620.92	89	3024.242
961902	1166901	555274	57104.64	386513	455319	1032874	84959.64	66	3025.797
299630	27105	-7	-26.02	91273	7984	-345	-211.7	48	3039.089
260353	298329	53056	33873.16	117736	137875	105009	60396.74	63	3043.339
2451498	977562	6251	1213.86	1469245	420210	13334	1977.24	79	3046.798
1788240	1158219	12436	274.96	1081779	496835	23993	660.98	80	3055.030
2581439	1187982	4744	618.84	1643811	537775	10285	988.1	76	3055.160
2149562	1012932	4505	442.3	1326848	460799	10700	958	77	3055.872
970992	2519239	123087	94684.82	537712	1351654	295107	171425	78	3056.111
541453	1242777	330016	62729.76	253177	519220	650636	101108	72	3059.253
2289608	706765	5054	204.44	1324870	329327	10412	-52.68	77	3062.535
2004445	740180	1913	396.18	1080900	304473	3043	361.98	72	3063.146
1412189	2164471	42907	31961.02	790186	1142124	102346	53251.56	78	3067.026
2182207	788990	6946	373.56	1330648	365389	17173	654.78	80	3068.887
2174790	1381081	7795	611.7	1435035	654755	25474	1080.64	88	3071.780
2682941	1049987	3963	537.18	1595472	512424	6115	1553.9	79	3073.459
2462772	1543817	12286	4467.96	1439685	714391	27772	9424.92	77	3076.977
2777031	1733139	9359	520.74	2150492	1096243	36653	1206.58	98	3077.877
2825653	1365837	8370	496.2	1653467	687070	27912	838.32	84	3079.369
556891	1267928	41521	42256.06	234110	535029	107289	63569.54	53	3079.404
2190315	986263	8125	435.5	1227486	443477	12864	861.04	75	3081.719
2179095	1031581	5616	512.76	1296528	473072	10726	865.36	71	3081.802
1790714	599293	3294	223.84	1057353	264985	9099	596.14	79	3083.958
1955594	826251	2556	270.16	1246978	445608	5204	397.44	83	3084.099
2481595	1134395	8095	515.7	1483378	553815	19888	821.68	82	3086.120
229308	1515906	4485	382.1	69406	436317	6361	553.46	45	3089.240
2190014	781220	6325	188.5	1319893	351721	12080	285.8	77	3090.012
2612759	1160374	6185	709.1	1789043	586434	17370	1257.2	87	3092.549
2223221	913404	6552	1173.72	2277488	813359	26834	2942.24	106	3092.762
3353573	1697190	5724	611.64	1982104	812497	8987	741.82	77	3093.335
257123	42000	-57	135.98	72128	11620	-750	294	43	3097.852
2718651	1037372	5432	528.52	1485860	483877	15151	1102.86	81	3098.020
2179096	880896	4838	232.68	1195655	406453	8412	-47.68	79	3104.285
108867	16421	-8	37.12	30510	4606	-173	85.22	37	3110.218
2230175	918295	6480	513.8	1492553	462191	19474	832.64	86	3111.624
2492356	1221467	22724	460.64	1551746	611488	55871	1094.06	79	3111.753
711549	1201830	172716	54215.76	359197	526640	371285	88042.1	75	3128.145
2241865	995852	5661	392.46	1661814	529164	18101	154.86	89	3128.712
2118611	817831	3562	297.32	1123235	338344	8072	509.92	73	3131.889
2102684	931226	20053	694.58	1316502	449165	37345	1239.7	82	3133.654
2813251	1130866	4859	241.74	1841352	542316	11322	241.92	85	3136.081
2373111	944231	4679	380.94	1374663	422504	11120	871.2	78	3138.392
2027588	844441	8083	254.38	1185757	389149	18027	571.22	78	3140.214
3370097	1359516	17257	863.02	2180728	734025	36049	1028.14	89	3143.478
2759398	1275928	9049	4042.14	1748764	609651	20820	7674.2	84	3167.150
2339891	1303621	9534	334.24	2102923	825783	30974	1329.64	105	3169.669
1845075	674666	2672	184.92	1050439	271147	4177	421.22	74	3171.608
3140607	1529512	7813	2025.18	2162807	903979	23975	3904.5	89	3178.998
2965954	1352210	5660	729.6	1863471	713961	16463	1367.18	86	3181.041
2731498	1283746	8083	435.38	1556539	624278	25450	627	83	3184.354
1919046	642139	4247	358.42	1138840	288812	11722	570.92	80	3185.544
2174982	1165103	5778	326.08	1344420	516216	16044	287.84	80	3186.782
228820	416073	471920	8393.2	94804	169546	790098	15019.28	59	3187.869
2311514	1126601	7583	328.38	1527275	573181	25016	919.76	89	3189.166
466623	187703	177	7.22	158213	63010	206	201.16	53	3194.065
2633164	1274520	7987	582.82	1748055	621925	17161	1707.46	86	3194.573
2680107	823487	6121	292.06	1557403	374052	13987	376.82	74	3195.052
2850063	1001174	7035	402.1	1774659	522200	21176	537.36	85	3196.818
2154634	939856	4878	258.08	1298276	459046	10488	319.68	78	3197.451
2839142	1290698	3799	672.14	1713425	646108	7306	1214.16	81	3198.936
2409834	653446	5251	247.86	1451469	310685	15016	419.76	80	3201.056
2529943	1308292	6719	573.34	1598750	598228	17634	744.24	82	3201.411
1816928	590847	2525	406.5	963965	251429	5797	494.42	63	3201.525
2713429	1325451	6951	682.86	1720267	643604	19008	1499.88	84	3203.212
2054261	942090	2847	494.42	1224252	388860	5992	942.12	77	3208.393
3912511	1645988	20382	642.52	2639591	804036	46015	2487.9	87	3210.649
2969814	1299979	5270	450.2	1539083	537050	12730	874.8	65	3210.722
2704881	1061853	3259	494.74	1561130	474728	4947	595.42	78	3213.151
1348330	765742	4236	394.96	788295	315208	11691	545.26	76	3213.931
582919	1134272	176948	55482.28	301242	506198	384937	93283.82	70	3214.500
1643005	1096113	10192	556.12	1000002	480024	24466	1076.76	82	3215.034
1836296	826428	5760	157.6	1069050	341887	11266	129.76	75	3218.040
2214808	1156163	4609	402.74	1381441	658168	14587	923.82	83	3220.376
2081068	842619	6121	282.06	1195853	353210	8170	961.2	67	3220.404
2348730	1568933	6784	1036.24	1765813	868596	23298	1952.28	98	3226.136
3025417	1187979	7409	532.74	1892818	562232	16462	506.32	86	3234.883
3040257	1704939	10042	525.12	2031239	864667	19146	771.56	89	3237.080
2061213	709515	9566	288.76	1175797	303211	18445	445.7	75	3242.443
3320461	1258290	8729	822.94	1922638	678608	23120	887.2	79	3242.805
2326623	742986	6285	550.1	1452509	354751	16056	1428.16	81	3243.814
1856773	764292	5258	406.88	1077399	337899	11554	333.44	75	3245.158
2542478	1782563	22042	17296.12	1618925	836363	44764	35474.04	87	3247.464
2629525	1412699	10471	11133.06	1665510	711683	22788	22288.68	86	3252.635
2090764	763905	29324	681.64	1345919	371323	58418	1320.48	78	3253.037
2556693	1014023	5810	386.6	1553252	467617	12732	609.52	80	3255.296
1859324	588379	3222	139.92	1057830	250140	7689	-138.46	75	3256.402
431797	983308	102164	40935.04	190676	363024	175251	62359.86	62	3262.156
2640742	1164770	9060	431.6	1605426	520546	18577	304.22	79	3265.759
2420686	1028885	4340	338.4	1662762	495399	13801	432.86	84	3274.284
148639	62630	929	15.94	43289	19417	1397	-17.58	40	3275.833
2701846	1340267	4125	295.5	1828631	675390	9604	406.44	86	3280.237
163813	49316	19	-66.66	46705	14217	-87	-191.82	41	3285.101
2867587	1114381	4950	382	1663722	545096	10410	284.6	81	3288.062
1941893	1031181	6719	458.34	1194521	461853	18844	822.84	82	3292.932
2749320	1147398	4040	461.4	1702146	622007	1757	899.02	79	3293.395
1776339	1281418	5979	485.94	1023558	552747	12067	858.62	66	3293.529
2586117	851730	8436	216.96	1561332	397101	18187	707.82	81	3295.038
2534772	1128351	6226	342.36	1446820	536166	13984	603.24	75	3295.939
2502902	976645	6919	429.34	1469842	496068	20995	853.7	81	3297.796
2796588	902980	6659	578.74	1668986	440410	17550	744	81	3299.715
2660182	1198135	4957	292.02	1699949	547780	13567	499.62	79	3299.977
2321828	514274	5275	-45.5	1153069	239424	15128	-597.92	71	3300.506
2394262	938782	7139	403.54	1515728	450785	20393	678.98	77	3300.620
2294616	914088	7716	233.76	1366109	421354	20789	-258.46	77	3301.136
2321283	912100	7348	188.28	1358036	383916	15387	600.82	78	3302.418
3794562	1793025	9732	1933.52	2457095	965226	16232	2998.52	88	3306.812
2241900	760446	4581	262.66	1214182	323056	9171	320.06	74	3309.444
2052408	774554	3176	402.36	1338737	370696	5647	939.42	81	3311.597
2123910	1003746	3021	151.06	1258972	482415	4940	-124.6	76	3312.912
2570461	822272	9656	253.16	1570490	409490	24468	289.48	82	3316.742
2317787	960981	4571	412.06	1448130	453222	15408	407.88	81	3317.766
126792	19903	2826	189.36	33827	5073	3308	166.88	35	3318.529
3281397	1403967	7300	569	2164394	814432	16281	1133.66	88	3319.042
2099644	1006188	2770	380.2	1202762	492803	3893	808.98	77	3320.510
2820662	1018721	6995	442.7	1820660	481121	13657	980.02	82	3321.243
2600006	983945	3628	305.08	1501934	462192	8073	355.78	78	3322.373
2346929	934801	5643	680.98	1312023	442816	15251	1577.86	77	3325.273
1978576	1036306	6025	434.5	1271617	501549	17941	967.26	84	3328.909
2095530	865164	5327	627.22	1319873	406429	14856	1448.16	80	3329.380
3306280	1363672	6851	431.86	1790548	664983	18768	723.48	77	3329.560
1830738	839022	8235	224.1	1144863	389529	20471	569.06	81	3333.249
2366216	1004271	6878	416.08	1366174	472558	17539	750.54	82	3336.549
2963730	1303554	9759	1371.74	1869949	660193	28597	2727.42	86	3339.917
2765022	877273	4454	538.44	1622413	442580	10435	677.1	80	3341.182
1833489	1217166	5720	856.2	1195196	587515	18147	1740.42	83	3344.777
2899401	1082738	6589	452.54	1679700	531062	14736	809.96	80	3349.886
2233334	829965	4946	340.56	1311763	386503	12220	292.2	79	3353.941
2567291	1054759	4449	399.14	1323530	465933	8617	681.62	75	3355.658
123580	38932	4871	57.06	56319	12371	6894	128.84	51	3360.289
2363738	1144849	4984	498.24	1514288	511818	12559	600.74	82	3360.678
2004089	1132545	11392	284.12	1241630	535357	26742	57.12	81	3364.212
2139799	976938	5753	539.58	1281301	435741	14362	1367.32	78	3372.331
2084804	751846	18534	153.24	1199722	334594	30083	-162.62	77	3374.782
2614447	857252	5299	128.14	1635787	495152	15407	-93.98	85	3377.823
1864436	796773	24116	1074.76	1133074	333018	36850	1832	77	3386.023
2524862	912428	5229	110.94	1561164	449916	10640	407.4	79	3387.260
2359825	754275	5732	406.52	1318010	349260	15184	316.24	78	3389.642
510027	1399501	296242	8365.12	365477	744809	742342	24114.12	94	3390.432
311246	460745	152742	3470.12	107632	137611	203060	4094.6	50	3391.290
2753516	1133325	4445	1364.7	1571281	538644	12815	2624.9	78	3391.678
198852	935494	3926	4705.36	58419	263721	4903	5875.58	42	3392.746
2176994	1023494	7048	244.28	1343430	488441	21482	65.52	82	3394.331
2600413	1085543	5540	375.4	1465268	501639	13695	618.7	72	3394.385
1853418	852363	3577	549.22	1121657	387282	7180	851.8	72	3394.690
2617005	1201414	6181	1199.66	2423652	960845	19130	4203.8	106	3396.220
3584254	2899533	25874	1499.64	3382842	2379644	90549	5120.14	110	3396.333
3011971	3572363	4775	696.5	2780885	2256400	18038	2815.68	106	3396.960
102398	34217	498	-34.72	35060	9620	212	21.32	40	3397.745
2452898	980660	4676	377.36	1507558	478883	10987	818.82	80	3399.781
643903	880675	465243	6719.98	354632	338742	750734	11676.24	60	3399.868
2694611	971381	5192	494.12	1669457	470608	15227	1451.22	81	3400.646
2115656	717005	6586	344.96	1295328	369090	22395	952.7	75	3400.672
2827726	1209865	4410	418.6	1709129	531217	13095	880.7	71	3400.794
122137	58852	115970	1903.2	35814	17218	148088	2218.68	39	3402.319
1990521	690980	6111	265.46	1224889	321638	16358	587.88	81	3403.373
3373718	1120937	6458	740.88	2071581	555411	13561	1035.46	77	3403.407
2234538	683778	2550	377	1229103	274462	4349	831.14	73	3404.857
2896213	1157659	14614	753.04	1704335	625569	39266	1517.76	85	3406.690
2492551	831621	5213	542.18	1618699	420691	12943	1031.98	83	3407.629
3265020	1074088	8423	1023.78	2695987	843004	24465	1339.9	104	3408.378
2279161	918234	7540	163.4	1365353	441545	15171	14.06	72	3408.643
2186771	770374	7801	263.86	1360901	381654	15777	680.22	69	3408.710
1969817	1482892	11402	982.72	1059012	617257	17687	2263.82	65	3408.816
274813	153006	1145	-114.3	81759	62682	2341	-370.74	47	3409.618
2540510	904288	3210	334.6	1525414	424707	5972	55.92	77	3409.670
257137	632778	180883	5512.38	129769	295895	367161	12550.46	68	3410.388
1747915	734510	4471	123.06	1070808	342411	14507	165.02	82	3411.002
2188880	893124	6157	491.02	1285578	430015	12104	978.44	77	3413.244
2043050	926531	14099	324.14	2107834	809685	41735	1105.1	108	3414.541
3037885	1446429	5527	616.22	1865579	699997	12646	857.56	83	3420.878
141568	37753	2010	315.6	59893	11686	2445	220.7	50	3422.144
1597765	658833	2203	516.58	920109	263250	4306	1005.16	73	3422.332
1850211	820812	2992	258.12	1006775	346118	4836	96.96	74	3424.203
1927546	785839	8014	260.04	1117613	341572	18433	-345.62	75	3425.043
3036301	1993471	8407	701.02	1824429	950967	22226	1600.36	83	3427.030
3032275	1063820	22566	465.76	1829033	610534	48163	1723.18	84	3427.703
2895835	1681609	9537	1468.82	1855681	803241	24748	3035.28	77	3427.822
2853714	1155802	4975	539.5	1678979	506725	13256	1100.16	69	3427.895
2515535	1367984	12789	792.54	1674908	694596	32082	988.52	82	3428.648
1848993	1355894	7853	404.58	1214952	661017	23808	1234.88	82	3431.877
2083551	1046409	1722	511.92	1167941	437212	2208	695.88	75	3434.893
174837	117174	2037	51.82	47928	32797	2676	124.36	40	3436.224
2421311	852893	8152	325.72	1386708	366657	20276	1187.36	85	3437.082
119689	63874	704	-210.56	35897	24846	1516	-439.24	37	3437.418
2657698	1438089	6107	364.02	2428917	1055833	27852	677.72	118	3440.187
1966346	752076	9707	326.02	1139630	342637	22328	9.08	77	3453.468
924266	1245944	88237	19181.82	537395	544956	187766	36270.76	77	3460.818
2539633	831878	4576	460.36	1458510	386480	9895	645.7	80	3466.874
2384505	2122831	7675	4327.5	1315551	887325	15164	8059.04	76	3477.599
3110682	1325384	15447	1139.42	2119456	777636	36018	2536.48	90	3482.618
3036896	1084615	7093	558.98	1935015	653849	21929	1229.94	88	3491.636
2108291	864001	8309	462.74	1297855	410920	19093	1028.98	81	3493.522
3981046	2443968	10445	4577.7	2486999	1376009	27985	10863.1	91	3495.522
1879747	551173	3238	276.68	1098565	252921	7251	901.86	76	3496.357
2576216	1121800	6485	623.1	1717011	545547	19475	1138.5	85	3497.562
142131	24862	5627	-141.78	46198	7089	7808	-674.12	43	3500.048
2194489	1774698	28088	1298.68	1296563	783114	58550	2293	78	3500.540
3235991	1332675	6693	488.98	2053928	640863	14924	621.64	84	3502.268
1823646	1117691	6036	710.96	1120516	504030	16070	1359.2	73	3502.315
2571841	943551	5509	566.74	1587434	452005	18236	1053.96	84	3507.417
2117097	1013241	5418	331.48	1170110	445287	14861	532.46	68	3507.563
1744636	567268	4687	197.82	994536	235653	11301	394.86	77	3508.690
3430406	2462722	13668	818.48	3372909	1720723	40747	1980.42	122	3510.176
3707675	1475341	10050	748	2348690	753895	24600	789	79	3510.487
1817595	929041	3755	400.3	1085692	417965	8359	510.74	81	3514.129
2593240	867214	3936	714.96	1636883	436787	7473	965.78	75	3514.202
3293894	1620017	5342	623.12	2139367	812782	10817	2500.62	85	3515.125
2652227	902091	11320	64.2	1601826	453286	28998	872.28	86	3515.392
1883418	615746	3301	181.86	1010422	255802	6267	519.62	70	3515.889
2698734	922739	8397	418.42	1707029	512847	28910	824.6	81	3516.182
2119402	829240	5165	887.9	1282393	409366	11239	1581.54	77	3516.916
3066775	1140746	16781	611.66	1864939	571500	39172	1181.92	85	3520.279
2026571	687465	7417	281.62	1197048	299216	10810	456.6	70	3520.380
1709572	707045	3850	228	964909	329056	6550	582	69	3520.514
2756253	959118	6897	341.42	1752873	516419	21309	361.74	79	3521.035
2553528	894646	4084	156.24	1576771	412959	9672	281.92	79	3524.936
1780455	598889	4635	371.1	1087074	266223	11900	524	74	3525.317
1944826	626549	4934	381.24	1094195	272819	10130	1129.8	73	3525.564
4028047	1566172	13400	500	2797348	984918	50104	847.44	97	3526.468
863678	1286589	534333	86497.38	632656	790365	1819140	286472.4	93	3530.442
2504548	1026648	2578	727.08	1569098	492978	2691	1385.26	79	3530.812
2516060	1174512	8492	229.12	1387048	504699	14435	262.1	81	3531.372
2957871	1564234	5860	505.6	1754400	688038	15510	877.6	72	3531.444
3026521	971835	20990	826.4	1893824	507309	46774	1350.64	85	3532.787
842239	1953837	235365	57815.9	414119	881120	426730	96848.8	72	3536.724
304602	190759	6266	56.76	86218	55305	7782	132.52	45	3537.219
2780610	1147379	7536	534.96	1685994	538202	10210	1152.6	81	3538.322
2003465	817979	6289	384.54	1151988	384158	14011	637.46	79	3540.148
727427	1555774	214562	79713.32	359112	691531	526023	135122.8	71	3541.170
2177359	1012503	6650	2232	1356959	495640	19567	4017.62	80	3541.434
2749391	782561	2584	209.24	1594817	370186	3270	812.2	79	3542.198
2138166	1084351	13056	634.16	1319342	478347	20560	1214.6	79	3545.446
2921688	1061829	4681	392.66	1665867	475798	10043	785.98	77	3546.750
2542991	1170073	9089	489.54	1594838	552297	18669	1444.34	83	3552.420
2119558	955117	6566	-16.24	1179498	419970	12346	-773.44	73	3556.839
2499645	752414	4806	393.16	1274715	317755	11208	751.88	72	3559.058
2750620	1231595	5580	724.8	1658541	544774	12937	1060.82	74	3559.081
2962543	1022509	5082	315.52	1769606	486513	13448	794.28	80	3561.221
1812543	1121236	7761	807.46	1124673	488250	20002	1549.72	78	3561.681
3111826	1083050	6204	547.44	2031707	562459	19320	1174.2	88	3563.107
132927	512230	47778	101630.1	81962	253280	126063	177635.2	71	3566.569
3328793	1375264	35979	855.94	2305959	737972	63306	2123.16	87	3569.952
2324368	926284	3840	274.4	1460912	438411	10395	211.7	84	3595.486
2378005	978820	6490	274.4	1333742	432705	12033	270.38	73	3596.028
2762335	1163069	7165	605.9	1744026	524584	18857	935.02	82	3597.695
2679557	947999	3655	709.3	1625235	424939	8662	1561.32	81	3599.000
2325615	861315	4374	407.64	1353696	373622	10662	752.32	73	3599.343
1926462	797191	5623	518.78	1101919	332543	12407	751.02	76	3602.334
2457733	2233023	5234	910.24	1507631	1004944	8696	1482.56	82	3604.423
1592393	378810	33848	336.28	577915	115688	50010	841.6	61	3609.662
2714658	1239683	6637	546.82	1539804	570013	13748	811.28	80	3610.477
3103415	1137195	6011	410.46	2027664	587481	18939	631.54	90	3611.408
1426802	598010	1595	304.7	775082	246070	3377	310.22	67	3611.735
723727	1329021	411363	97021.18	399857	768416	1186634	185617.2	84	3613.521
1785287	1275794	6478	509.08	1215464	593022	22978	1001.08	87	3614.134
813594	1108594	266327	25883.22	530947	640816	886309	67538.74	113	3615.264
3071855	1047817	7628	465.08	1814201	492171	20865	1265.9	78	3615.360
2838552	1308977	9666	4449.76	1933641	715977	37330	8696.8	85	3615.607
2651183	1680340	12394	790.84	1771462	852644	34175	1654.5	80	3615.810
1885427	1154154	8206	1010.16	1202838	513386	13933	2484.38	79	3617.534
1808792	801212	12119	362.34	1033863	335718	25121	745.06	73	3617.944
2445277	1213326	18228	6134.08	2490327	882772	59111	12228.46	124	3618.319
1785694	707835	11379	437.94	1035140	326024	25382	1052.52	69	3618.428
199203	85316	1776	240.36	90623	30907	2689	422.54	61	3619.469
2042969	646852	15183	358.38	1179959	277138	21921	688.06	75	3619.683
2728257	940402	5824	336.64	1671898	461663	10855	87.3	83	3620.994
2371821	862871	3740	186.4	1378578	383586	7536	614.96	73	3621.415
3056823	1809950	9480	740.8	1767473	869933	18943	1217.98	77	3621.887
2677600	1225065	8409	611.74	1929276	670816	31176	1268.36	87	3622.255
2386899	973418	4838	347.68	1420136	410366	8383	288.38	73	3622.688
2390816	802432	6879	313.94	1404793	376190	19441	568.26	74	3622.735
2048755	569888	2741	353.26	1025877	225888	5109	988.74	63	3622.977
1838576	724130	5032	372.52	1070694	328380	14521	380.06	73	3623.294
1446390	513565	2460	209.6	783380	211032	8630	-56.2	64	3623.342
2550385	1055131	7667	375.62	1605557	565486	17795	721.7	83	3623.782
2875095	1186703	7841	90.26	1699714	611235	23979	520.94	82	3624.243
1856874	591522	4041	423.26	1015730	263729	8074	530.64	71	3624.648
3469631	1664147	9809	3438.74	3952508	1396670	33129	9747.94	143	3624.926
2360892	1173478	7977	244.22	1439700	542991	24493	-174.02	82	3626.299
2121746	750613	3047	460.42	1230224	332262	5687	425.82	79	3627.699
2495396	995719	7735	772.1	1437142	485151	20823	1039.78	76	3627.760
2772066	877451	7333	516.38	1726080	471026	20643	813.98	81	3628.427
273412	193285	1348	356.28	105509	80115	2682	479.52	54	3629.268
3056766	931644	4715	393.9	1870737	466747	11049	262.14	81	3629.405
2863116	997701	3756	415.16	1537635	492609	8665	654.9	76	3630.036
2888172	1256818	8464	520.04	1913191	789720	30123	1635.78	86	3630.065
2363019	769324	6655	619.3	1478143	358515	14865	1609.9	81	3631.072
2321659	1528179	8040	614.4	1187223	711003	21095	1090.7	73	3631.525
1954090	1336708	11887	306.82	1182072	634683	20426	810.36	76	3632.512
2497493	1162232	6784	331.24	1530402	566158	18008	43.88	77	3632.766
1702805	607606	2875	301.5	995632	284869	9587	689.82	73	3632.964
2890145	2041906	7170	929.2	1865714	1036979	11347	2704.42	79	3633.549
1745764	753307	24323	918.78	907589	344517	33948	1479.28	66	3633.659
2441492	1361094	9721	378.06	3091908	1405733	50739	1620.54	130	3634.606
223713	38184	329	-54.06	64129	10732	-35	-43.1	44	3638.199
2593410	934184	7964	518.04	2303537	826355	25341	2360.26	106	3638.690
2912690	1138561	6819	478.34	1904135	527568	15191	854.26	83	3639.294
2432233	1062333	5380	324.8	1512150	525465	15911	1050.46	80	3639.962
3094233	962751	7402	466.72	1737238	460187	17773	761.78	80	3641.234
2120057	1368619	8548	347.28	1380675	626421	23506	567.16	86	3643.388
2871024	1038754	4564	473.04	1583845	448802	7754	798.44	79	3645.546
1524379	615490	18016	618.76	858478	259532	31196	1393.56	77	3651.460
3229416	1402699	6661	575.46	2436311	882863	21372	1146.92	97	3656.807
2828670	1315918	8167	1205.62	1813591	788129	23213	3110.18	88	3661.570
2253512	901523	4086	335.96	1224885	428765	8056	264.16	68	3661.649
1461670	1345313	104832	3581.52	796329	544083	218332	6759.52	78	3663.098
2425461	1042433	5268	606.48	1540356	493900	16836	997.96	83	3663.345
2946760	1469160	6615	983.9	1885683	819840	18893	1201.98	86	3664.161
1873670	723628	4363	131.18	963809	305588	8749	239.14	73	3666.186
2718261	1088133	5272	482.92	1696380	533895	15870	665.2	81	3666.274
3097337	1240537	8054	366.44	1935114	644775	23646	791.56	87	3667.231
2580696	1071223	10839	291.54	1486404	481835	18578	579.08	78	3676.103
2584202	1576565	9332	524.52	2067003	993072	26258	953.88	98	3677.058
316685	59371	626	529.36	150070	23328	1577	874.22	63	3679.219
2303309	945246	5001	443.86	1462707	432674	11390	724.4	83	3680.884
1917474	836110	4573	258.78	1082579	344150	8256	465.16	68	3680.983
187432	22790	-96	71.44	55103	6756	-629	147.06	42	3684.709
2157898	1037137	8124	434.64	1277616	449389	19330	506.8	81	3690.611
2852125	1551859	6293	304.98	1575370	741549	11524	597.64	77	3701.153
1972229	968091	5912	2386.32	1162052	424030	14218	4237.48	79	3708.051
3461070	1229067	9909	10.74	2032467	609860	24083	102.38	82	3709.249
3242297	1080590	9247	430.42	1914758	551093	22781	548.66	84	3711.262
840477	1966071	318722	78451.92	480729	978315	843054	200056.4	108	3714.059
2467064	1194023	5648	410.28	1577577	530391	13081	1345.66	81	3715.917
1911338	717165	5196	297.56	1111127	304106	10441	757.26	79	3719.072
2971868	1786005	9203	1449.58	1804008	901074	23427	1954.22	78	3719.105
2634681	1208632	17366	597.76	1718765	600327	38975	1419.5	86	3721.869
2727172	921478	6762	971.32	1589738	434082	19250	2182	78	3726.389
2188773	798447	3706	242.16	1232132	360104	8767	239.62	76	3727.156
2469141	748458	5251	446.86	1494584	379327	11942	1023.12	79	3727.725
2448570	1063125	5320	278.2	1483986	497284	14041	688.26	74	3727.831
935843	1651703	88627	8160.22	598265	770101	228408	16523.88	74	3728.303
2937780	1470163	4156	999.16	1728362	715966	6539	2004.54	80	3728.891
2643758	1309583	4848	258.28	1807130	678285	11810	798.6	80	3729.008
2991662	1084096	7409	315.74	1745223	603366	23121	756.06	85	3729.863
639571	534348	95800	84804	264528	253218	228979	130517.9	72	3732.386
3616037	1406486	4645	719.7	2018839	690750	13263	1374.18	78	3732.505
2578100	978189	8063	350.18	1633871	469515	24006	474.16	81	3732.907
150731	40138	-257	75.98	70530	14454	-1917	-106.62	57	3734.671
2738572	880321	5990	695.4	1489870	381251	10690	1671.4	74	3736.158
1742189	1318146	11519	5215.34	1159045	602557	28771	11615.06	88	3737.172
2869316	1084490	5207	499.02	1877978	560164	14690	1503.4	83	3738.692
1469215	582891	1921	323.06	828581	248849	3474	618.64	65	3738.882
2095163	760716	7100	200	1297168	379514	13118	223.48	78	3739.607
2311372	958622	5248	370.28	1316066	440512	14803	638.58	75	3740.206
2520369	1014560	5781	705.66	1578330	539951	18455	1583.3	84	3740.578
2667662	919927	7826	670.36	1711025	454036	18743	1115.98	78	3740.869
1607732	509708	6490	32.4	904514	220391	13005	-129.7	76	3742.512
2817732	1386550	5492	411.12	1697454	751694	11085	759.1	81	3743.508
1648416	663555	4668	-140.52	969804	274936	10503	-620.42	75	3744.276
1741922	785285	2472	165.92	1198819	470674	6095	352.7	85	3744.442
104339	34611	649	94.14	31160	17096	463	308.18	40	3744.922
544731	675652	98837	6700.82	304981	359614	241768	15872.48	72	3745.136
2612252	1408688	6193	253.98	1368781	617780	9888	924.68	76	3749.604
2438604	1286570	6313	1226.18	1386821	618283	19329	1821.94	89	3751.168
2343607	951595	11812	276.32	1507943	472294	29810	523.6	76	3751.221
3289341	1665586	7881	935.66	2241996	804854	21617	2277.62	86	3752.394
165839	50711	8594	251.84	82560	17113	14721	109.06	58	3755.134
3188378	2059664	6123	2998.78	1822202	1071263	10972	6121.92	84	3755.764
2598803	824497	6346	402.56	1435929	380608	12153	816.58	77	3758.696
2597994	741160	3212	440.32	1470209	331220	6759	277.74	76	3759.305
2286449	1453945	6761	827.46	1469205	702968	18652	1145.72	82	3759.916
113380	47981	3212	-496.68	32039	14312	-892	-117.12	38	3764.972
222352	34929	1135	41.1	60841	9427	1057	19.02	42	3766.372
1564989	560023	2137	133.82	900957	256099	6632	259.52	77	3767.731
2726122	1037177	5775	451.5	1790676	525507	16878	791.08	83	3767.899
4002496	1572137	10281	573.66	2201977	789384	25204	1097.44	83	3770.922
1814019	787601	9161	196.46	1109131	345836	22069	654.34	77	3771.300
2694948	1225113	15465	535.9	1647593	557912	34542	1396.12	82	3774.104
586011	259733	52603	246.58	218146	77684	75265	585.9	57	3779.947
2386510	896443	4344	692.84	1418309	407120	11475	1440.5	79	3784.161
2881699	1079823	5181	543.66	1573546	459069	10115	1340.9	75	3787.664
119566	23644	1491	266.26	44045	7263	1802	486.72	45	3791.711
2528355	825225	6286	315.96	1378732	368481	12337	665.82	78	3792.694
167149	27998	315	4.9	60602	9544	290	-69.6	47	3794.430
2618091	869649	5188	398.68	1506953	433700	13961	624.46	79	3796.158
158220	155749	200	23	42946	42220	179	-70.06	38	3797.097
2848719	1424585	18288	542.68	1868012	743040	33072	1234.92	86	3799.975
4422492	2525283	17501	2289.86	3106206	1609609	57492	5126.12	101	3801.200
153920	110676	1404	30.44	61625	57277	2677	-170.78	52	3802.275
3341740	1884460	9475	245.5	2588346	1129830	28881	1098.66	108	3807.304
2641580	1516833	5145	714.7	1761505	721729	15631	1862.66	85	3816.791
2432088	1181439	9286	470.96	1387266	545689	19295	858.7	81	3820.356
3181452	1515529	10795	555.7	1875659	790613	22552	1134.72	81	3822.507
2017960	1004435	7606	306.16	1362320	459475	17878	-3.92	81	3823.340
2537534	1036547	4544	495.84	1505553	503813	9104	495.44	77	3825.611
1762642	674303	4818	327.48	958330	284048	9412	1254.32	71	3826.877
421026	215658	360	15.6	114930	58459	426	-95.64	43	3827.370
2558961	1022116	7019	443.34	1623337	520807	14033	384.38	82	3828.349
1226546	1715190	89430	4583.8	631957	712190	221963	8997.18	92	3829.293
1981180	816009	19496	191.56	1085946	360458	32309	713.74	75	3830.131
1530791	684693	9082	480.52	916491	323731	20677	1193.22	81	3832.489
132054	238595	808	160.88	72885	138233	1027	56.22	70	3832.817
1716963	932873	7531	308.66	1207627	459017	15472	204.92	83	3833.331
2840612	1147891	7557	374.02	1894797	571683	23051	359.86	88	3835.833
2571530	1084450	15963	568.18	1646680	586978	40701	1216.86	86	3837.671
2696980	957775	3947	443.42	1611766	458852	10052	760.72	72	3837.694
2521691	1073850	7543	474.98	1576605	511676	11244	700.84	72	3837.905
2173722	743170	1773	362.78	1236140	297443	4034	-73.76	73	3838.708
2962621	1238987	5875	575.5	1698328	590121	17551	1275.86	78	3838.945
193275	300360	248896	2846.56	86123	102950	363157	4646.02	51	3839.571
2396643	1253704	7156	218.16	2131306	862888	27863	677.18	105	3840.233
3083541	1514738	5883	550.38	1878251	721506	8419	1364.34	76	3840.582
2171536	1100102	4519	826.34	1267327	494669	16290	1756.4	83	3841.899
2936791	1602146	5895	467.7	1889641	904015	12278	1293.08	86	3843.213
2800792	1179202	8695	488.7	1815510	566739	23196	984.56	77	3843.387
2853477	1111844	7288	512.68	1689629	532103	19801	848.86	76	3843.673
2936153	1031129	5294	582.84	1728942	485318	13482	1054.52	80	3844.602
408861	1349609	61305	61476.3	271037	778235	172246	112736.6	80	3845.049
462243	544639	66718	12386.48	279561	398354	203512	33262.32	81	3845.073
1840497	856804	5252	385.72	1081273	400076	13003	1007.58	77	3847.603
2840745	1073440	5510	521.6	1711608	560561	17486	520.96	82	3848.232
2783576	1359566	11650	590	1888981	815516	35326	1428.36	90	3849.788
2113975	941150	5543	378.98	1229829	406013	7871	706.06	73	3850.159
2382250	877152	5468	288.48	1207317	390566	10034	559.24	67	3850.445
2060337	657931	4628	321.08	1194475	300991	15243	1053.98	80	3851.559
2191214	919455	2990	597.4	1274703	427726	6811	716.46	74	3851.854
3305307	1646414	10748	1385.28	2251619	860093	36133	2103.38	90	3852.564
1742326	745326	6745	117.7	1042213	342178	18694	330.84	73	3852.847
2965798	1089167	18394	670.84	2015687	650052	54255	1775.3	87	3853.215
2731580	947842	5876	303.36	1667857	508404	19561	210.46	84	3855.077
4123021	2216039	9126	806.36	2868844	1449076	21671	1264.06	97	3858.193
1162620	889485	3979	446.94	853149	566134	13414	1577.04	99	3858.442
2003426	794621	4735	325.1	1153575	325791	6806	713.16	73	3859.373
2837479	1410503	11399	635.14	1973211	781543	30764	1506.04	92	3861.718
1171140	1631172	261282	32695.52	628185	729181	650630	66043.8	77	3862.168
2344508	949535	6241	539.26	1480334	539349	11466	1042.76	78	3862.179
3476093	1938285	10671	842.06	2171833	968701	33421	1373.06	78	3862.226
2984229	1584538	6266	391.76	2790702	1230125	20972	1421.92	103	3862.883
2780385	1070819	6598	308.28	1595229	524467	17760	605.6	81	3864.574
1952366	1064311	6103	472.58	1298143	493944	19073	1009.78	84	3865.627
2301001	950154	4185	350.1	1197177	441988	8186	681.96	69	3865.683
2556124	1208575	4613	543.18	1662279	602885	16231	694.66	80	3866.238
1665956	658991	4123	437.78	925599	270007	11670	1145.2	73	3866.740
1884076	811318	5399	364.14	1090006	332107	12574	657.64	77	3871.043
2764616	1036109	6706	595.16	1624810	489012	16802	1248.72	81	3877.754
3377105	1390699	6208	1097.88	2241242	777051	19930	2138.8	87	3878.331
2707992	1158639	5610	701.6	1704157	537829	12561	1218.46	85	3890.977
2447280	1108385	5106	429.16	1464218	512520	9050	841	79	3894.367
2562347	951882	5168	486.48	1417414	480807	14841	1163.26	78	3894.590
2886245	1054826	7812	876.32	1613383	503007	13715	1439.9	79	3899.797
2355408	1031063	6978	593.08	1440632	489086	14693	732.98	80	3900.941
2142411	804472	4671	462.06	1161494	356297	11793	940.98	78	3902.183
2424339	817750	6239	440.54	1493460	397483	15429	793.94	83	3907.456
1855638	862302	4102	347.72	965839	351700	9357	671.02	71	3908.181
2129935	989317	4407	246.02	1352517	458661	9132	470.52	80	3913.499
1220487	1258947	135654	69285.44	708318	679747	347464	134895	85	3913.787
3299621	1494458	6960	667.6	1939207	660861	17712	1553.32	76	3913.959
2616033	1233844	3675	305.5	1527609	551095	6707	280.02	77	3915.355
567169	209573	68494	2884.84	166577	61025	88784	3514.24	50	3918.580
[truncated: 8,001 more rows]
