# Supplementary material for: Mitochondrial calcium uniporter-mediated mitochondrial dynamics imbalance contributes to contrast medium-induced renal tubular cell injury
Source: Front Mol Biosci. 2026 Jun 29;13:1848361. doi: 10.3389/fmolb.2026.1848361 (PMC13357276; doi:10.3389/fmolb.2026.1848361)
Supplement: Supplementary file 1 [file DataSheet3.zip › Flow Cytometry Assay(1,2)/Flow Cytometry Assay-2/╧╕░√╡≥═÷-2/HK-2 ╡≥═÷ 1/CSV/FITC.csv]

FSC-H	SSC-H	FITC-H	PE-H	FSC-A	SSC-A	FITC-A	PE-A	Width	Time
2445129	1083350	2715	331.9	1566788	555107	6022	404.92	82	0.271
2033338	781886	2511	340.46	1166744	352615	5293	779.98	74	5.308
272020	268343	400	61	92612	111454	902	-29.28	52	10.026
2662013	809650	3779	493.94	1411449	351007	8434	597.24	76	12.671
2816283	958160	2095	327.7	1653093	444057	5408	911.88	80	17.017
2725979	1776911	4423	333.78	1744055	942409	9767	20.62	80	17.240
2059914	701795	2093	279.98	1115741	305956	3478	593.08	74	20.329
154526	79445	192	-84.88	48398	28377	162	-181.68	42	20.856
100953	45580	33	30.38	27854	12872	-53	67.42	35	23.907
2404273	956569	2827	212.22	1245884	411941	5608	159.88	74	24.770
3112476	1210954	2819	274.34	2105005	709050	7880	741.8	87	27.290
143410	102290	-125	226.5	43155	31083	-83	445.62	41	33.304
105813	29603	45	60.7	48439	15442	-8	-40.88	58	34.142
3154612	1443588	3758	169.88	1875660	693689	7376	172.36	80	34.185
3316791	1534270	4778	661.08	2317684	780222	10814	1058.04	81	34.216
2770440	1426424	5818	410.48	1585775	643809	11683	1157.38	78	35.635
1385507	813507	1564	254.04	780620	410569	2946	112.56	79	37.954
3157937	1246230	5433	619.38	2017797	626015	12477	1202.22	87	40.429
161536	193899	39491	624.26	49031	58993	56453	811.58	43	43.052
1307775	704790	2659	358.74	855678	355264	5931	337.66	84	43.283
2008377	727301	2396	155.56	1214382	355719	4475	-83.5	76	45.086
2491797	746734	1437	250.82	1364560	313275	3517	470.62	76	46.664
2668941	1120188	2909	427.74	1621659	471062	5836	756.96	78	47.683
2539082	1459657	5855	339.3	1726588	854399	11290	618.4	83	48.057
2440444	975407	2538	512.68	1534076	512368	7414	767.04	83	52.108
136137	15741	80	-43.2	30895	2641	115	-312.1	25	52.301
2493715	836177	2758	200.88	1468629	382595	5308	281.88	78	52.913
2066882	720060	1701	292.86	998835	292353	3027	211.22	63	52.931
2247145	812016	3730	494.8	1451594	389430	8105	953.3	85	54.508
2539444	1408426	5241	477.26	1669297	701493	11222	761.92	84	55.267
849582	1921616	16100	3284	451575	908040	37492	7085.12	77	56.329
2889289	1121826	3844	301.84	1670783	463061	7463	460.18	77	56.743
1865052	977009	2746	377.56	1160353	451754	6256	248.16	80	57.733
125843	59585	362	37.32	30967	19131	372	109.92	28	57.821
217341	203512	870	78.2	118728	116411	1224	182.64	66	57.963
2693213	1909506	5049	1144.14	1974674	1200471	13323	1970.78	94	58.509
1765840	675275	1843	340.98	1262623	383034	4552	167.72	87	60.900
1343095	2488437	48365	2331.9	699537	1105769	116453	3844.58	76	61.458
2159790	904101	2588	332.68	1306523	439325	5514	549.04	76	61.760
2366867	777680	1964	404.04	1432104	463703	3224	1238.64	79	61.867
2242992	779508	3838	276.68	1295306	356990	6293	883.98	76	62.738
1745190	658387	1131	326.66	950393	266870	2637	693.82	67	62.882
2125650	801663	3121	163.06	1301463	389941	7594	-236.16	78	63.362
2262195	841859	2405	489.3	1407005	424654	6837	475.82	77	63.614
2329308	894141	2518	327.48	1527956	512528	6401	308.86	78	63.737
2071457	640567	1649	-25.86	1071455	272326	3176	202.36	74	64.213
2468589	946960	2416	203.76	1601136	444172	6054	87.44	78	64.449
2964932	1102379	3087	480.82	2004712	529965	8765	884.9	88	65.587
312277	458238	585	-16.9	180332	262430	939	-291.46	86	68.518
2319323	996290	2488	388.68	1595895	548235	6439	1044.54	89	68.924
1814512	761276	2411	315.46	1024559	308956	3820	285.2	65	68.970
1646095	743279	1065	266.9	890652	309492	2014	592.04	63	69.119
2474859	1264345	3086	279.96	1511103	615117	5430	435.8	79	69.928
2400150	1631097	3581	314.66	1550739	820972	9326	633.36	86	70.802
1880657	751519	3469	111.34	1060495	313362	7236	118.96	69	70.865
2289826	843119	5292	386.12	1484345	435145	11956	387.16	83	71.988
2408831	910952	2618	460.48	1539475	477297	6337	508.82	86	75.078
2154157	892926	3686	140.96	1228326	378865	8313	151.18	74	75.485
882431	1661006	15372	980.92	508780	848196	31431	1649.66	76	76.028
110444	131886	651	123.86	37834	42768	404	376.44	45	78.786
2250810	1269399	4992	498.12	1391346	627350	8674	1608.64	80	78.798
1919666	1051589	10864	129.04	1214225	534227	23113	431.18	74	78.996
446669	59080	906	7.16	128527	16192	1831	-22.34	48	80.145
100234	127737	-131	17.34	36138	45684	-434	-22.24	43	80.531
2149252	738078	3042	86.12	1327627	360272	7699	42.14	81	81.870
2094588	729136	1051	284.86	1139716	289081	1246	701.56	67	81.924
2943635	1056334	2771	444.06	1713869	529441	7338	985.68	83	86.870
223460	89541	69	-69.66	61064	24495	-157	-342.02	42	88.310
2417574	797086	2823	232.78	1602064	483412	7696	338.56	87	88.463
2564017	2380339	24867	597.62	1394430	1070630	47246	1271.56	82	90.122
284235	1051889	1895	404.7	90241	312337	2289	286.54	44	90.607
2091329	967720	2753	373.58	1349065	520724	7785	422.1	86	93.612
2645086	773701	2568	193.48	1530430	356258	4771	219.06	80	95.775
114831	64885	129	29.94	30400	18661	205	28.3	31	96.107
2837544	1033045	2288	459.68	1718009	485890	4899	656.14	93	96.225
2806527	970301	2536	460.96	1400934	385052	5690	848.4	73	100.656
2756673	699149	2946	317.56	1593307	348687	6974	244.64	74	100.829
111460	72992	54	31.44	30613	20048	191	-91.74	37	103.458
2100109	663603	1830	239.8	1173119	288474	4351	444.86	74	106.372
1940839	753132	3951	417.86	1176630	350218	7417	670.62	79	107.476
2541338	1059090	3865	354.9	1618359	510435	8596	282.56	82	114.929
2529633	1021396	2683	375.38	1614581	520163	6164	782.04	81	118.097
2473269	968566	5557	533.02	1571476	478154	10689	866.54	83	120.614
2936514	1002436	4655	637.3	1635773	409705	8918	1666.48	76	128.333
689928	143943	6198	129.28	210731	38791	8215	200.9	41	128.396
1951938	979915	2358	307.88	1158961	415156	5205	393.3	80	135.208
2808982	2409357	3243	400.98	1703742	1277097	6972	861.92	85	138.887
2369275	1021008	4125	1091.5	1406225	509090	8357	1978.02	80	145.834
150958	99326	275	-28.5	43857	30814	633	-181.62	40	148.867
168418	431615	189656	2476.16	107834	248418	483348	6534.28	74	150.252
145808	47422	310	-67.4	43392	14367	566	-91.24	41	155.704
1760686	596595	2000	217	1053231	281603	5469	525.34	79	156.005
1718389	1224221	2982	188.52	1120645	592078	6382	899.52	80	156.459
2629168	1005671	5596	505.56	1584791	472701	9345	754.7	78	156.914
1893675	478443	1221	119.06	1073472	202738	2673	-45.22	75	158.462
1890042	743707	1661	323.46	1009040	317964	2365	229.9	71	159.381
2518209	1093078	4627	561.22	1855070	852122	14423	1774.78	102	162.108
2341844	800656	2295	351.7	1679902	509113	6060	91.6	92	163.206
544982	754363	293386	4578.96	238025	373062	604220	10269.2	65	163.416
1884748	649319	2312	352.32	1127325	348152	6298	801.28	77	163.598
1936309	646762	2404	341.44	1117017	310593	4396	530.56	73	163.878
1883008	699443	1628	296.08	1100358	313038	2334	794.24	68	163.950
2448247	757673	2785	477.1	1470044	348407	5570	827.2	70	164.076
105902	23936	5394	124.84	26110	5694	6511	223.46	28	164.570
2808838	830871	2181	202.66	1657207	372059	4500	505	78	165.916
2600524	835087	2111	86.46	1445716	366317	4286	37.96	76	167.782
2727255	1919644	2500	355	1682758	968862	5898	704.28	78	168.096
542905	1160887	37148	753.28	354401	741391	146974	1787.64	88	168.712
100353	57830	12	-70.68	27971	17052	-277	-106.22	36	169.479
2535728	951074	2985	555.1	1526468	473201	7842	1285.12	81	171.220
947275	1910937	39997	1781.42	413252	734755	72909	2787.74	68	172.198
1865880	513581	2373	267.78	1005856	228773	4893	632.98	76	173.879
2584356	779848	2065	153.9	1594832	354550	3263	164.18	77	174.636
2532441	798630	2747	354.42	1466338	368584	5249	293.14	79	175.404
1870316	1099180	1758	223.88	1145542	495975	3130	282.8	78	175.946
2236968	763564	4245	77.7	1254096	353747	9484	35.24	76	176.489
161646	72283	34	100.24	45395	22782	-91	214.74	34	176.773
3023186	1250277	4440	643.4	1721922	676141	8937	919.82	84	178.969
2605112	1137428	2648	444.28	1754259	589565	8770	977.2	87	183.170
139251	82636	-37	155.18	37208	23471	-265	185.1	33	183.652
2807751	1593927	5952	732.72	1889900	815541	11814	1278.04	85	183.951
2175806	765589	3174	429.64	1294268	345229	5767	862.62	77	185.177
1800740	785187	1199	299.14	1005260	307480	1176	216.36	72	186.031
2906050	971444	2653	221.58	1815036	516624	5742	90.12	82	186.365
2816783	897790	2426	291.36	1616529	424091	5912	777.32	72	186.504
2387964	1439922	2053	288.58	1153376	620229	4542	271.12	67	186.695
1433510	1577905	4292	236.12	1111023	731510	10229	578.94	84	186.977
2487261	987137	2686	308.96	1615537	479878	5543	402.98	81	187.630
2655856	905097	2750	186	1929575	510073	7316	-65.24	87	189.935
3351459	1294193	4050	653	2064695	696710	10194	910.84	86	191.787
538633	906931	23453	666.58	233495	376329	46495	1085.7	59	192.075
196961	18341	181	-78.34	56907	4979	-203	-144.58	43	193.374
2125127	1056232	2677	-70.78	1361549	523077	7335	-556.9	86	194.481
2424935	997778	2327	769.22	1515177	452727	3197	1250.42	79	197.426
2902627	1073524	2931	362.66	1870946	568399	7949	570.14	86	199.045
114127	55728	152	150.72	31379	15368	117	169.62	37	200.761
2386468	1289451	3154	222.44	1300138	550170	4742	210.12	74	201.338
1111674	1966328	38525	537.5	749554	1140314	116912	1285.32	90	203.554
2029923	1003537	3400	439	1307306	438279	7242	1039.12	81	204.603
2380476	1264316	3062	278.32	1606520	601987	7268	131.48	88	206.492
3195853	791819	1858	282.88	1628880	338229	3540	336.4	70	206.632
1900055	731351	3969	496.34	1286118	379174	9730	842.8	84	210.415
2002452	873328	1885	405.1	1299561	409951	3592	380.12	83	214.084
2470558	1418320	3401	325.86	2118256	1097294	10242	1305.12	100	215.150
220388	420113	157263	3147.18	81319	145385	220299	4124.14	53	216.527
2090183	947286	2023	145.78	1197493	427040	3684	169.24	75	217.604
1344166	490112	1543	111.98	678021	191421	2951	413.86	69	219.551
127579	94980	92	49.12	36236	28055	36	30.96	38	221.933
1939645	894446	2797	497.42	1494350	547360	7771	729.06	97	223.774
2316279	696028	2212	487.32	1477091	333971	3716	972.76	80	224.484
2292360	862790	6072	164.92	1314528	379842	11375	71.5	77	229.043
178843	24503	-50	37	50483	6987	-226	28.64	41	231.509
3076403	1504215	4069	785.34	2022147	832786	10443	1680.98	92	238.509
2057128	1002528	4602	435.72	1306852	620388	11656	1358.16	86	239.756
203236	18029	1	49.86	58822	4477	-200	-11	41	240.445
103935	40074	-137	137.18	28536	11250	-455	214.7	35	243.618
3068984	2076676	6176	825.36	2329326	1170107	16709	1792.74	102	248.924
2486867	1196961	18275	324.5	1431231	509560	31299	277.14	74	249.482
2630130	983724	2960	495.6	1732530	497154	8103	1106.58	84	256.023
2686956	1374152	17001	355.86	1458618	677956	29802	1119.72	80	256.444
2129380	799427	1886	334.96	1222428	366822	4232	964.52	79	257.757
2127998	668242	2452	453.72	1274000	322516	6824	747.64	78	258.411
2741449	1084804	3170	333.2	1746436	568331	6213	439.18	76	258.498
231694	596924	225437	3438.82	180081	448054	706566	10479.76	73	258.817
2940559	924375	2108	120.88	1781978	500487	4186	142.96	84	259.905
2489593	1038906	3330	175.8	1402199	497120	8006	225.16	76	261.551
2741243	856345	2256	402.16	1514409	410907	4376	947.36	76	262.008
382372	377138	1251	-51.14	216494	195319	2814	-334.96	71	262.999
119860	32301	137	8.82	32702	8341	84	-140.76	36	263.502
2364456	2587569	19359	1119.74	1781866	1529276	38415	1962.9	96	263.900
2662637	1539908	5448	1012.28	1708999	752607	13107	2178.02	80	264.096
2892091	1267689	1880	415.8	1701052	582266	-839	872.46	74	264.393
2295322	1101334	2024	255.64	1363532	522127	3782	395.52	68	264.421
321846	63192	93	248.98	72658	11066	-82	494.48	27	264.531
2517999	904327	2052	205.72	1353754	435514	4094	101.84	76	265.284
2349315	909425	5856	175.16	1342535	389829	11291	499.26	73	265.678
548686	158352	77	10.22	219817	50100	-523	-99.78	50	265.855
3431522	925720	2565	347.9	1926707	408992	6679	708.94	74	266.109
3086486	1844712	4398	280.28	1868015	926868	9940	239.4	74	266.296
1868747	1081527	2458	158.88	1093859	447967	4475	738.5	79	267.444
1797792	626415	2429	182.94	1015879	287041	3796	377.56	75	268.057
2459427	834200	2875	569.5	1509151	426811	8113	1156.18	75	268.068
2718664	1285039	5425	372.5	1683931	616116	9557	503.02	79	268.825
1882303	810544	3508	261.88	1177775	384694	6144	191.84	76	269.073
196320	1175625	3803	338.58	65607	368128	5932	584.52	37	269.238
2801494	867044	4406	403.16	1539046	403558	8648	1206.28	77	270.328
1996150	659619	1827	227.22	1169005	297458	4313	-106.82	76	271.475
2890500	1120153	4070	413.2	1557121	578156	10392	758.12	81	272.182
2408089	806883	2252	422.72	1389911	378501	4301	754.86	78	273.446
2359011	1074850	3028	215.08	1406787	503975	5693	-152.02	78	275.395
165550	110436	4110	166.6	46401	31765	5104	140.44	38	276.071
259984	242722	1172	179.92	117571	117205	2759	30.74	57	277.033
2312673	1293926	3766	387.76	1658563	632640	9860	728.6	88	277.329
2132560	794434	5468	219.48	1303173	373360	11045	752.7	79	277.921
3057190	1198111	3280	314.8	2080686	659115	7083	1034.38	86	278.249
2356854	940029	2997	534.42	1193140	525987	8135	1189.1	92	279.167
2326854	747355	2820	443.2	1540337	386004	5153	1426.58	80	279.357
2171768	742809	2680	520.8	1427677	424663	7837	1306.82	79	279.582
1898368	1617912	4579	646.94	1821502	1079188	11664	797.04	101	279.712
1323389	722621	1782	261.52	774709	343849	5072	691.92	77	280.162
2344529	849437	2141	265.26	1198370	334607	4758	380.88	72	281.281
2379499	1008312	3821	178.06	1410163	481107	5797	804.42	78	283.190
218032	144995	309	160.74	71433	44991	19	371.34	44	283.738
2392206	952345	2179	353.94	1212726	408373	4061	576.46	75	286.822
2504942	832098	2562	156.32	1434995	410261	5010	-59.4	76	287.325
2133248	1014011	1968	565.48	1375614	627556	4377	491.22	86	287.337
2287193	864309	5290	434.4	1450851	447154	13301	873.86	83	290.690
1558300	584265	11565	253.9	863681	241601	18036	320.96	65	290.728
2177416	836639	1683	317.38	1079750	410846	2472	920.92	76	291.504
2959835	1115183	3085	607.1	1847103	549766	7487	965.82	78	291.829
2673414	888246	6569	206.34	1580441	444970	13851	495.86	74	291.958
2410470	1007119	2827	429.22	1435391	454510	5445	231.7	79	293.538
3077246	1307115	3706	585.16	1822635	619748	9100	1061	82	294.177
1711390	613468	4873	222.78	985998	274060	8489	614.54	75	297.894
2578153	1028031	5486	569.96	1689017	525268	14827	790.22	89	301.712
2589403	787722	1907	266.02	1550368	365218	3864	650.04	77	303.088
2574952	862556	6356	234.16	2807166	828640	19215	1026.9	117	303.798
2180429	749164	1821	258.06	1021452	295750	2442	516.12	59	303.914
2009831	887991	1898	551.28	1311473	419568	3691	1045.26	81	305.222
2463416	1087095	6950	316	1578956	556672	10888	405.68	78	305.408
3035489	1181517	8863	148.18	1815053	591471	17422	735.92	78	305.665
2300739	934220	2593	533.98	1429328	422244	4462	1537.32	78	306.382
677913	462105	73095	942.7	256152	162602	117597	1181.42	62	308.643
1634274	1142491	6343	367.98	1050942	525208	13651	88.86	81	310.513
2614235	1060453	3499	185.14	1518176	517243	8170	441.2	80	313.034
2126781	1072890	2664	481.04	2558830	994937	11967	1106.62	122	313.606
2832473	1976741	4343	652.98	1502123	899285	8986	1136.96	69	313.842
2008171	758206	1883	88.38	1192705	356391	5050	109	81	319.633
2130347	2336123	3105	436.3	1162037	1047124	4935	952.1	73	320.053
3344581	1377954	4335	576.1	2309506	869783	11577	912.22	94	320.711
3556120	1977009	6090	758.4	2366684	1011761	15644	1912.84	91	322.071
1952310	1399228	3322	273.92	1393701	807974	9800	290	85	322.228
2677593	1051001	2478	413.08	1506240	446704	4186	607.96	75	327.161
173619	165275	1215	49.9	68817	64740	2185	-110.9	46	327.240
154600	56609	128	61.08	43064	16804	229	34.94	39	328.249
2341645	850848	2150	247	1415444	449056	4706	433.16	87	330.460
1192168	1657247	17092	549.12	600422	723629	43658	901.88	87	330.962
1193709	1838151	37729	1883.94	729967	809813	85475	3886.5	78	333.153
2716841	919159	4136	261.96	1580754	422997	6933	769.38	79	334.395
2403431	936793	2773	371.78	1248815	374432	6009	471.74	73	337.952
2663536	2471070	5352	468.72	1750922	1256822	12705	943.3	86	347.315
2976010	1560513	6205	563.3	2056914	824020	15001	1053.86	87	354.892
3109171	1420830	5271	1040.06	1933950	782388	11263	1370.18	82	356.734
2009690	619491	2513	-4.82	1040573	263978	4383	-259.62	72	360.135
107683	17759	234	-25.76	29896	4692	406	-125.84	36	361.527
2360239	1013830	2517	122.62	1381675	443564	6019	165.34	79	367.343
2934629	1481921	3555	373.3	1637200	704858	6863	439.18	78	367.986
1998244	726872	1935	267.1	1180507	297197	3494	489.84	72	368.428
124047	78030	376	158.36	34191	21834	372	350.92	36	369.291
1791006	1029533	3193	349.98	1272693	505532	9213	470.18	87	371.149
2620993	846098	2069	226.34	1600039	416914	4207	650.02	90	371.626
2569140	1150275	3393	442.98	1413099	527513	5796	-82.44	77	374.254
2672943	1424922	5119	459.34	1760631	733059	11944	413.84	84	375.088
2988497	1264620	1920	426.2	1975872	611253	3273	1060.78	84	376.783
2288557	990807	9467	530.62	1322980	429396	15854	744.44	74	377.259
2838671	5307627	1347542	18113.12	3662520	6414241	6383807	93902.02	174	377.716
2682410	1125388	3940	470.4	1745929	617667	8132	1265.52	81	378.104
214906	50708	0	99	59594	14227	-98	94.72	42	381.241
2528695	1046225	3041	539.26	1515257	468561	5458	921.88	77	381.260
1535381	528364	936	295.96	951872	246742	2363	748.18	75	381.717
3167426	1465061	4239	553.54	1788337	773842	10029	1035.94	79	381.931
1568370	767620	2065	-55.1	857349	381486	4275	-271.5	73	382.676
2516005	899104	2730	139.8	1439906	398153	4766	71.76	77	384.370
2366894	965346	4956	335.16	1257744	404879	7776	444.36	71	384.846
2239701	1109461	3031	423.66	1601361	591413	9774	344.64	91	385.762
2530918	1210511	2963	333.18	1691659	596310	5174	330.64	84	386.772
2260936	916232	2200	365	1434977	441673	5293	553.98	76	387.040
174431	108103	118	110.48	65587	36008	-134	153.76	43	387.557
3312337	1655777	4225	803.5	2174720	869750	7818	1446.48	86	388.599
2538806	862647	19449	511.14	1506783	420514	38496	1464.56	77	388.911
2719118	822873	2737	408.82	1643842	420615	7350	760	72	389.023
2542765	823304	3027	332.22	1411061	368536	4845	454.7	64	389.158
2548563	1611444	6280	819.8	1446501	756659	12857	1489.02	67	389.193
133770	110982	50	40	41467	41163	-36	122.04	44	390.245
3066445	1244251	2706	278.16	1674752	588338	5788	218.68	76	390.728
2672274	1280836	3643	480.98	1739259	612712	7435	948.1	82	391.677
2162344	991931	4252	332.72	1426841	525384	10464	433.04	81	392.076
1624374	607969	1480	349.8	871254	247916	3174	704.64	69	392.477
2411862	803179	2046	213.56	1390602	354058	2856	223.16	75	392.919
427738	138227	3833	283.38	121579	38871	4734	114.24	42	393.321
165921	456938	32520	754.2	70145	181271	49120	1336.2	56	394.684
3367903	1099170	3087	438.82	2192314	554167	7362	-225.68	88	395.297
157595	12812	-18	55.52	42714	3184	-477	-112.22	38	396.206
2393841	1040478	3485	387.1	1512013	501270	9139	163.54	83	396.230
2525255	1544484	3843	256.98	1723236	874534	10154	628.44	82	396.442
1397230	1492573	6352	487.72	949429	709584	16648	528.28	79	397.447
181789	366013	52109	1277.74	89207	151970	88114	2354.04	57	398.743
2222961	1664241	3682	285.52	1173301	832900	6966	193.76	78	399.175
1149456	1488980	146411	6050.46	1071785	1287628	414308	25327.88	119	399.348
3150482	1521247	5729	305.94	1973568	809389	12488	861.68	80	399.529
1883539	1091838	3552	269.72	1213925	471229	8360	186.6	83	402.582
2183624	1251763	2852	469.72	1251281	568012	4117	1148.62	76	403.015
1966412	627639	2494	138.84	1162255	317763	6061	470.46	79	405.443
1972517	750015	2213	341.18	1151009	334379	3736	184.96	76	406.099
2532235	1161425	2635	344.1	1649810	562606	4895	331.7	84	408.229
1887669	760903	1709	-29.26	1121198	361599	4252	57.72	75	408.583
2684519	1431753	3070	295.2	1714669	723832	7358	752.88	84	411.357
119037	77050	249	47.14	36530	22675	118	143.48	40	413.773
2626755	1007748	2474	451.64	1520807	471345	5362	667.32	79	415.274
1086266	1839430	394784	9390.24	729578	1049658	1005342	27899.12	105	416.844
2091659	714223	1159	238.74	1098562	303274	1788	316.68	75	418.589
2793484	1132086	6141	731.26	1807929	612535	13294	1415.84	78	418.679
107512	112331	-15	147.1	31492	55167	-27	114.78	38	421.772
2291892	998981	4261	810.46	1521457	519699	11473	2370.78	85	422.067
2839252	1619735	3940	480.4	1959880	862604	10642	434.12	84	422.520
2327858	869215	4182	816.52	1467851	407109	10493	1452.98	78	422.979
2081163	799164	2484	347.24	1217793	356128	5185	653.1	80	424.490
1669535	831502	2496	428.56	1095430	443526	6028	360.08	84	426.435
2470587	996430	2998	561.28	1345600	428441	5712	861.32	75	429.650
2307508	1178285	3386	491.96	1822696	661238	8284	514.24	95	431.935
2469383	856301	3684	621.24	1359347	378407	6205	951.3	77	433.471
114942	51842	31	68.66	32926	15456	-262	224.68	38	435.400
3085119	1146952	2791	700.26	1769033	549454	5696	1731.56	81	447.488
3915049	2532172	5938	718.68	3477319	1803600	20011	1610.46	137	450.231
2766154	955717	3366	346.76	1760294	492496	7431	240.66	85	463.937
925211	312160	585	229.1	387732	111743	908	405.88	63	465.486
2776649	1297892	2502	498.72	1818327	656569	5341	1086.26	84	469.992
2717237	911198	3736	429.96	1564142	465241	7086	818.96	80	472.343
2978814	1159708	3463	549.18	1828128	614600	8975	744.5	79	472.633
142121	51004	12312	588.32	36889	13477	14898	499.28	33	473.332
2465320	833891	2118	431.48	1434461	395871	2867	683.62	79	476.825
2461286	870587	4268	373.48	1369909	410792	7156	784.16	76	477.830
2048608	639686	1764	80.04	1183837	302342	5210	-4.4	74	478.245
2359174	1126027	2624	128.64	1388598	508631	5892	-317.88	77	479.159
150283	117637	656	-8.84	45691	37339	961	-215.54	40	479.803
3030429	2028568	2895	322.7	1748304	1035337	6798	241.28	83	480.340
1706580	886636	5068	740.48	1154219	455202	12225	1959.5	86	483.694
137768	60341	-62	-80.32	31928	14926	-245	-169.7	27	483.713
3773105	1498356	6711	356.46	2144067	732150	14524	768.64	77	484.195
2521636	703373	7105	333.3	1382667	347964	17080	520.8	73	484.312
1475858	551483	1443	146.98	824187	223836	2712	305.32	63	484.407
2583076	1182834	12489	205.54	1697389	702179	28127	878.22	92	485.512
1587844	459857	1161	8.46	860432	193461	2223	341.78	69	485.860
127959	57322	113	-37.82	31153	15038	32	-139.48	29	486.087
1303893	753594	1784	339.24	763201	298623	4475	878.5	75	487.139
2378830	1593278	4823	554.78	1531804	904311	13544	651.84	79	487.272
2400082	1232710	3047	261.42	1379826	582713	6062	137.32	75	487.393
2225482	777337	2208	355.88	1149833	352173	6042	609.12	74	489.028
3071817	1589599	5165	685.9	2379750	972097	12127	1515.22	89	489.047
131403	178314	4874	280.64	41612	56219	6527	423.22	39	489.852
2449979	1037977	3128	418.08	1711934	544090	5315	519.9	85	490.255
1844666	549263	3115	63.9	1196698	270611	8088	390.68	81	490.739
2080740	649689	3691	311.26	1278121	297285	8360	854.6	80	491.423
1964284	869347	1249	191.14	1102643	366896	1698	603.28	74	493.905
162894	70303	8152	-182.28	45780	19682	10160	-309.4	39	494.948
1656931	689211	2475	159.5	827530	264790	3791	96.26	69	495.092
2739354	933203	3387	267.82	1598896	433331	5309	437.74	78	495.806
2202025	1014676	2970	660.2	1243899	467980	6247	1167.42	76	496.169
1820588	658301	2224	333.64	1127738	330731	5659	64.74	78	498.153
2500611	969494	1865	588.9	1383100	435717	3012	971.32	70	498.318
1892255	821890	1953	31.58	1058430	357711	4621	179.06	68	498.425
2667282	1069775	2291	298.26	1587467	487259	4455	479.3	76	499.021
1769704	1072954	2751	354.86	935117	437253	5118	480.48	73	499.562
1584815	1597070	4878	755.08	964915	740491	10865	1784.9	85	500.795
2299852	716308	3696	288.56	1373259	335897	6356	754.16	76	501.305
2480442	872035	2914	483.04	1518457	441718	7414	1014.04	80	501.850
1801533	641175	1654	361.44	1148752	308728	4262	477.32	78	502.396
1712990	893639	2380	331.8	1018465	420764	6365	721.9	79	502.709
2297017	914494	2940	386.4	1228691	435117	5171	495.06	75	503.387
2164761	1094613	2265	598.9	1141325	431503	4483	1097.38	72	505.052
3230094	1391086	4966	611.76	2202354	776066	11225	1075.5	87	506.313
139829	179563	152	36.72	43267	51894	-94	159.16	41	507.792
1867602	641165	1898	214.28	1159208	311195	5292	324.12	80	508.382
112025	249360	87787	1706.82	51175	154103	224292	3032.12	54	508.491
2245551	599764	10681	157.66	1315686	282397	15742	175.12	76	508.735
1018570	2228977	35384	1207.24	620976	1106548	82211	2792.46	84	509.523
3138882	1468981	2700	618	1837304	702495	4699	1613.14	79	510.077
2520797	921214	2605	422.3	1343174	469963	6049	897.14	79	512.600
2647060	933133	4579	224.94	1583564	423979	8532	456.52	74	513.008
2959791	999070	4045	340.7	1834832	522157	9345	399.7	82	513.941
3072485	2297208	7268	744.48	2052282	1123975	12800	1204	76	513.973
147947	190360	57746	1306.56	82828	108328	130877	2402.22	62	515.720
2473469	1064052	2552	374.72	1421786	497061	6392	557.12	81	517.128
1717980	615657	2841	265.26	1063905	332624	6923	1189.78	87	520.270
227282	175706	550	221	91262	86147	940	654.4	58	522.723
3041355	1364196	15742	644.12	1926877	698553	35974	1239.64	88	524.784
2132461	729023	1399	-112.86	1241855	362337	2654	-547.56	78	525.788
2228198	1164649	1805	357.3	1289877	511302	4032	864.52	81	529.571
2534718	859183	2351	257.86	1564135	446948	5949	55.14	85	533.632
2817497	1155172	2837	191.82	1818423	606800	6642	-57.88	85	534.981
137059	52582	176	67.36	38034	15240	360	144.6	38	537.940
103876	65152	118	-23.52	31870	27970	38	-97.32	46	543.301
105619	48355	188	5.68	28718	13389	265	-4.1	35	544.280
2990914	1032215	3411	407.46	1859594	557147	8964	511.04	86	544.923
2388189	1513899	3557	392.02	1363845	694774	8456	422.16	77	559.143
446883	873810	7185	641.1	466458	712865	33532	1471.52	131	569.887
2833019	868143	3066	519.76	1835272	441344	6904	733.44	85	571.045
1734499	646832	2017	381.62	942061	272964	4360	770.6	72	571.249
2259697	1225418	9209	600.74	1447867	570008	17277	1665.22	84	575.950
386585	326481	56958	1782.88	130394	111334	80073	2133.78	51	576.937
2731445	1082923	4564	406.04	1513102	473674	8971	757.06	75	580.643
1881209	763955	1951	197.86	1082695	347561	5076	201.36	78	581.196
2748309	1421169	7148	664.28	1712305	687455	15299	1051.14	83	581.740
2520461	897789	2911	402.46	1345470	405348	6869	660.34	70	582.009
3090633	1874458	4592	477.12	1773070	876401	9008	503.88	80	584.494
1963167	671416	2568	294.48	1200768	332302	5012	-136.68	81	585.716
2365011	1063772	4922	578.92	1330756	521374	9981	912.66	78	586.788
4136563	1909454	9470	1094.2	2807232	1265546	24367	2906.62	94	587.228
954454	1672549	51648	2867.28	463158	881705	147039	5891.54	71	587.575
3458208	1670326	6035	914.1	2684067	1085610	18072	1958.92	96	587.883
2425618	1188804	2713	396.18	1404947	551499	6217	906.62	78	588.826
2366982	1074226	4388	399.68	1437867	492547	9523	626.78	81	589.977
2320648	1134732	3652	335.72	1379452	547814	8643	396.98	78	592.104
1874949	703643	1903	301.58	1101477	304110	2796	7.56	75	593.676
2231491	803346	1928	223.08	1282928	383913	3918	248.48	73	593.831
2593334	785411	2143	415.98	1598347	384320	4239	464.54	78	594.335
1645006	599007	2422	172.92	1039130	307695	5672	189.92	73	594.386
2358558	1326177	4033	394.38	1499764	673356	8593	920.98	82	595.951
580505	882559	51479	1124.94	292102	382440	108668	2170.48	69	596.453
2399009	1443468	3720	327.2	1549562	638110	9301	616.86	85	597.782
2007265	641739	2429	272.94	1179360	301173	3909	412.74	73	598.131
1929216	548607	2354	87.44	1089381	265128	5119	-146.66	70	598.198
2659718	954771	2578	153.08	1702811	474506	4622	279.92	79	598.563
2255603	675807	1523	349.78	1271362	320524	1807	517.02	72	598.800
2068380	1437920	3141	533.26	1367636	671168	7218	943.48	81	599.624
2975971	955166	2391	379.26	1594176	436268	5427	688.22	78	603.398
3383365	1672483	3603	619.58	2064799	902824	9210	1225.6	81	603.520
2751645	1460755	3697	554.42	1490120	710219	8870	1043.2	66	603.531
2221833	619755	2274	429.64	1314703	273937	6887	856.82	78	604.484
2524852	2165638	4092	644.12	1568675	1137039	9090	1357.4	74	604.649
2455498	800855	2315	416.9	1348539	321882	4626	619.36	69	604.711
2564553	862835	2248	284.28	1545212	431143	4811	729.46	79	607.631
2499314	1523901	3763	644.18	1373391	697438	8928	691.08	74	607.973
111784	12287	123	-61.22	30228	3068	225	-13.5	35	608.822
2689414	1258721	5130	291.8	1875683	800399	12419	633.34	86	610.430
2285898	1630997	3609	800.74	1451007	854070	10161	2217.46	82	610.715
2124371	679630	2898	334.28	1266754	312918	5785	954.1	78	611.879
2139606	858419	2517	231.62	1119067	386184	6276	38.36	79	612.830
2496062	825332	11028	556.08	1526897	429225	19138	768.68	77	612.929
2143189	967649	2391	155.26	1268800	440098	4448	-266.72	76	617.970
173931	49635	153	45.58	43097	12698	197	16.42	30	618.110
2440467	1156334	2873	505.78	1556294	568043	5542	1326.12	81	619.499
2542512	965195	9208	298.88	1556315	419826	15490	425.4	79	621.269
1837660	628699	1384	252.24	1021388	299888	2320	356.2	75	623.271
2381523	860892	1824	416.64	1438747	394745	2835	1191.1	80	628.582
2681673	817490	3309	593.74	1446737	361015	8349	1310.14	76	630.525
1600408	728362	2783	521.38	1064476	400486	6701	1057.86	84	632.647
1647340	573089	1845	274.7	961210	261761	3940	610.4	78	634.469
2317090	771081	3233	487.38	1464853	412783	7992	1161.12	84	641.138
2110259	749047	2217	498.62	1335224	378794	4332	1015.52	81	649.045
2141572	929579	2479	154.94	1414947	445954	6124	34.64	85	652.379
2155127	827491	1892	574.12	1175259	340643	3439	924.54	74	653.995
2540732	1028495	2827	199.22	1654034	486514	7174	433.64	84	664.125
2390155	1124739	2498	295.28	1456449	539286	4770	971.2	83	665.853
2906146	1800788	6949	433.14	2186990	937794	14588	1090.68	94	667.954
2554666	1245788	2539	451.54	1582269	618098	4556	865.16	82	671.433
2475327	952264	2346	261.56	1542291	448139	5645	21.7	82	672.971
2032012	635475	2759	235.74	1095696	289828	5645	551.7	75	681.379
2562549	995830	1967	154.62	1263212	395176	3359	10.74	68	681.768
2091831	990528	5345	428.7	1281240	459047	10814	981.04	79	682.277
2442187	691309	1822	285.92	1465646	317712	4691	224.26	79	687.912
2767874	950968	4898	444.28	1735255	511834	11649	654.14	87	689.218
177804	175670	2934	620.24	66058	58543	3743	963.98	48	690.873
3105792	1220319	3965	531.9	1828313	645302	9038	1144.68	82	691.409
2294293	875461	2280	295.8	1593954	479668	3922	198.92	87	692.784
2806867	1110866	7591	343.26	1691535	520805	16033	510.38	82	694.509
3282550	1398889	3704	385.44	1823039	622652	8546	470.56	78	695.268
2676718	1881935	3503	335.58	1670010	1033254	6956	870.16	78	695.670
2618445	1251052	3511	551.46	1621587	651404	9189	853.54	89	697.462
185058	38590	122	122.92	45578	8728	124	202.64	31	697.727
2858959	1095219	2491	426.26	1868736	546953	5626	680.36	82	698.300
2081065	954120	1905	342.3	1209777	411131	2824	951.64	71	698.733
2402238	831175	3264	210.04	1408193	396846	6922	-123.08	72	698.859
271719	154605	504	83.44	82418	50189	614	40.04	37	699.011
1522308	326908	3819	635.34	612351	138876	6976	1066.36	56	699.095
2375467	905669	2219	366.34	1451719	400644	3709	501.74	74	699.342
1985661	994239	5322	575.92	1223639	526337	11541	991.26	78	699.522
321073	32349	52	87.72	100563	10996	-193	75.02	49	703.235
3681005	1595253	4605	540.3	2098457	913520	10923	987.78	86	703.620
1732777	712119	2055	458.3	1600483	587274	6824	1049.64	111	704.512
3038794	1169821	2899	383.14	1929172	563764	4904	676.44	83	705.044
2331805	981021	2678	473.08	1646884	619249	8148	1026.28	94	705.826
3037381	1115710	5792	55.12	1688435	542114	11445	-604.3	78	706.635
2439034	1086611	3037	356.82	1500785	504755	5413	599.18	71	706.703
2421440	1254034	4761	806.46	1763846	708900	12063	1998.18	87	707.217
3009059	1373606	4461	725.46	2071437	718113	13186	1451.96	82	707.247
2862079	998031	4091	306.26	1643302	484263	11017	263.62	83	709.387
2338700	834258	1966	314.76	1221388	335468	4083	862.38	73	710.561
3176976	976034	1995	466.7	1771923	475798	2354	1272.44	79	713.426
1888107	690398	1743	-9.02	1082572	290308	2386	9.96	73	714.194
2557844	1248723	1807	122.02	1234686	540248	2457	159.02	64	714.259
1302076	2392768	161596	4223.56	637183	1135882	253074	6554.64	76	715.451
2745103	1079625	2965	460.9	1703412	552220	7980	791.8	89	717.608
2023961	677622	2541	163.26	1216165	335628	6889	636.54	76	717.934
2863258	1323800	12687	587.82	1940573	811549	23345	1076.7	96	720.579
3155800	1221957	3180	417.8	1933957	612086	7908	1057.88	77	720.821
1714359	658915	1078	321.08	961981	268460	821	762.06	62	720.840
2565445	818145	4653	247.58	1615356	402214	11627	511.22	82	721.818
2230726	823062	3071	370.06	1302007	377014	5645	986.7	75	722.258
1339172	696557	1959	237.74	995599	406415	6131	525.66	89	722.963
153682	105748	404	97.44	73452	63365	702	39.72	61	723.919
2689226	917597	4756	459.16	1639263	428215	11910	532.6	81	725.039
162617	171802	26776	758.36	52422	57130	41850	1032	46	726.568
149495	54257	173	107.78	42200	17905	198	87.28	41	726.891
797763	1747210	57577	2896.22	471558	880868	117205	5504.3	77	731.053
2870040	1520536	5439	587.54	1919779	765838	14943	1273.98	86	733.518
2473032	865425	6408	715.88	1432602	396600	14026	1495.36	77	735.823
128248	68013	29	-77.06	48255	26534	-100	-179	46	737.753
2377240	739888	2025	453.5	1365276	346933	3647	713.42	78	738.278
2679732	932242	2225	307.5	1408860	397577	4475	827.5	73	739.702
2174707	688144	2674	319.64	1209795	303015	6487	605.82	77	740.827
2282735	732975	3063	302.18	1320566	326303	6333	653.38	76	741.620
2751321	1399908	3469	577.34	1742533	742988	7869	1157.34	78	741.703
2464973	941966	2097	343.42	1519450	412299	4097	511.42	79	742.943
2757006	1095173	2741	230.26	1690448	529521	5570	121.2	81	744.352
2644655	1172326	2886	385.96	1637576	545011	4395	500.7	83	747.518
2373776	1334247	2841	537.26	1607124	639532	7367	605.62	82	752.663
2237061	815245	2474	292.64	1233124	352980	4961	272.46	76	757.120
2717870	1019961	4968	278.48	1482126	494536	9988	264.68	79	764.442
3121615	1306338	4958	541.88	1965062	721465	9038	1002.68	86	767.116
2135944	1202697	2919	372.34	1149751	491352	5458	808.88	74	770.816
2368264	827859	3198	242.28	1368063	371985	6630	463.8	77	779.401
1784609	947054	2191	307.26	1292097	483567	4033	858.38	85	782.253
2179378	1010849	2193	652.98	1339739	467289	3846	1531.56	80	783.879
2245922	773072	1930	22.8	1278039	341028	3691	-43.74	77	791.741
117463	132071	416	18.76	25969	33299	527	-27.78	24	791.823
2652171	1088755	2807	702.02	1703819	524786	6967	1331.62	82	792.325
2763162	1102788	2056	439.16	1659078	542490	3659	769.74	85	797.211
2682595	1128487	2196	341.56	1637652	575112	4599	502.14	82	798.262
2357795	1286372	2328	458.08	1239033	557266	3285	778.1	71	798.728
1783386	549111	2437	178.82	968120	222469	4771	811.06	72	800.183
196252	363126	194389	2729.54	74616	143093	315543	4303.98	44	800.268
2210051	857153	1883	308.38	1263893	347224	3931	-148.34	70	800.318
3101081	1634921	3233	494.38	1769409	831585	7382	849.52	77	800.688
2590046	1326288	2365	444.9	1615404	675447	3937	1246.82	79	803.001
2953795	1019574	3351	384.86	1800677	471993	6934	580.24	77	803.669
2397325	686207	2828	342.08	1477910	322299	7793	781.98	76	803.969
225250	92253	15749	1214.14	66325	28652	14895	1334.7	42	804.741
598354	327353	85452	3521.72	280335	177221	192530	9162.8	71	805.382
165390	70242	112	10.32	45719	19575	-510	44.4	40	806.622
127453	23191	993	4.98	34509	6176	1142	22.12	37	807.203
1630499	563258	1618	26.48	900631	254954	2582	265.52	73	807.653
3048626	1059167	5395	479.7	1952022	649074	13640	1430.4	87	808.069
1876840	850789	2099	70.14	1152088	379299	4594	-19.16	73	808.352
2588915	887614	1721	62.06	1422259	406611	1824	-175.36	79	808.977
2222375	814033	5589	345.54	1458878	453675	13610	1149.6	86	809.710
173509	125655	1795	456.7	47227	35088	1868	839.48	36	810.286
121020	56707	434	62.24	42283	17039	214	251.04	47	811.363
1935508	754148	1121	404.06	1062100	313154	2198	567.28	73	811.604
2271772	671868	2374	373.64	1306522	306898	4721	539.06	77	812.403
139896	49275	285	-26.9	36663	13183	351	50.86	31	812.633
1941619	792783	3469	368.34	1148914	341072	6514	525.04	74	813.272
2250718	1042171	2761	576.46	1424051	618747	5794	1202.84	83	813.820
126455	72838	11311	136.46	28148	17031	13510	88.6	24	813.888
1784027	632013	2099	369.14	1092859	326502	5787	743.82	76	814.296
151708	72742	373	167.78	37416	18466	649	197.14	30	814.581
2609865	865129	2207	296.02	1568977	411659	3789	508.54	79	815.157
1791093	593526	902	90.72	998139	238135	1881	-1.34	69	815.555
145162	110743	-76	-49.36	41393	37952	-250	-205	33	816.065
2466014	969031	2191	408.26	1564553	466648	4194	624.84	82	816.667
2977691	910309	2881	549.66	1917407	558960	8591	1454.26	86	817.294
2287714	1681931	3330	165.8	1276063	796001	5726	610.36	75	817.964
2603933	994730	2077	369.22	1491263	434686	4369	488.34	77	819.869
2171655	680539	4692	539.12	1351304	314693	10264	1132.04	80	821.839
179665	92431	-181	12.34	54520	30423	-757	175.98	44	823.549
2305528	826845	2799	583.14	1308939	424155	6657	1661.02	84	824.568
597894	72409	3318	87.48	169772	18892	4718	89.48	44	824.907
2476163	974472	2514	132.04	1538679	458486	7106	377.16	81	825.557
2426662	791529	3580	144.8	1412481	383726	9067	301.62	75	825.901
2529669	890948	19402	460.72	1440220	396943	47657	900.02	81	828.734
223759	76893	8038	65.68	64954	23231	9948	591.28	58	829.081
1790831	518059	3830	171.8	1031821	215981	7409	751.74	74	829.364
2232374	855364	2847	353.42	1486389	433638	7851	223.86	81	829.714
2706934	1413308	3977	157.22	1732230	717703	6134	50.24	81	831.876
2388924	1313508	2997	482.42	1806532	846140	5663	1160.18	92	837.459
1963332	629897	1836	297.96	1050995	271936	4733	221.38	75	839.631
323816	479163	2855	625.3	146535	193233	4146	1247.56	59	840.590
2448142	1213636	3909	639.74	1336810	594986	9891	1462.26	84	842.008
1926178	883938	1547	179.42	1163828	443299	3644	422.84	79	845.089
107834	37004	176	90.36	27757	9619	238	251.68	31	845.570
776276	1927967	6113	683.18	543495	979294	14976	1124.36	87	846.148
118891	304814	72712	1279.32	52443	104688	104367	2183.62	51	846.906
1667897	1932175	9082	700.52	940510	766601	20314	1378.04	84	847.841
2946769	3316386	4508	497.88	1644664	1672482	10292	1207.12	80	848.908
2435843	938486	3715	275.9	1418671	417706	8270	706.2	80	850.742
2579962	1132048	1711	330.46	1545434	507869	3024	671.64	78	854.447
2341368	778679	2133	351.38	1296657	365366	4533	1024.38	71	854.804
2974605	1325064	4506	455.16	1918103	630110	10398	911.28	83	858.692
2527265	1179482	2823	317.78	1456614	535564	4596	676.56	78	860.780
3288976	1670171	3618	578.48	1807761	861117	8363	1049.18	82	863.449
3075728	1188317	2542	461.12	1876970	602227	5268	1304.48	84	864.547
2833673	1465348	3164	433.04	1796881	669985	6116	722.76	82	877.275
2157939	779255	4836	300.96	1284178	365332	8668	598.48	75	877.913
2061225	732690	3673	227.78	1217835	314455	6591	271.26	79	880.234
3099265	1364959	4274	494.64	1935489	850996	10414	515.04	87	898.414
2866792	1161565	4027	313.22	1617745	493456	8501	176.86	79	909.108
2243794	970843	2313	584.18	1162638	440336	4517	1194.62	74	909.902
2491205	948690	1327	361.22	1270074	427848	2040	498.4	74	910.414
3716919	1763975	5662	1027.32	2467658	960491	13580	2201.8	86	911.063
2510590	814754	3804	246.44	1366670	391244	7533	735.38	78	912.084
2798101	1209710	3234	557.24	1781119	602099	8652	1221.72	83	913.794
2297817	805150	1971	347.06	1335478	370093	4382	243.52	74	914.462
4397576	2918050	8946	809.56	2981326	2186721	25291	1329.26	103	915.645
2285017	781126	2751	441.86	1414103	389769	7379	1170.94	79	916.136
1889126	729961	1944	287.84	1152892	346049	4290	613.4	77	916.836
180787	292678	545	35.7	91778	159563	1260	243.6	86	920.282
2251232	1621852	3066	619.76	1342614	751216	6678	885.08	79	920.517
1996869	958762	2697	723.42	1025993	406518	3323	1332.78	71	920.665
2724692	860865	3190	380.4	1723329	460741	7987	552.82	86	922.409
2370712	842018	1638	219.68	1396906	409550	1846	519.56	77	922.925
497657	128397	582	99.52	184612	40314	72	191.92	56	923.813
1873676	761246	3028	117.08	1243116	353327	7853	157.58	83	924.126
2422097	739973	1981	257.66	1591685	372996	4732	96.52	78	924.397
3069173	1367604	3084	537.24	2423853	993741	11390	1436.4	102	926.998
2507007	1239319	3024	397.64	1493098	596097	6602	949.72	77	927.668
719461	1844017	87474	5830.64	530472	949433	228488	11812.68	87	929.756
215869	63762	596	48.56	58761	17000	1051	-139.14	41	930.493
1527628	460321	2335	204.1	870136	198466	4698	374.28	73	930.627
949783	985917	6861	174.46	424787	402635	16794	459.84	75	930.945
2946325	1732034	3888	550.68	1867740	942121	9205	844.3	85	931.563
1611696	907304	2397	371.42	1235573	462308	5220	576.2	81	931.580
2958208	1446890	2668	189.48	1575875	722840	4728	-171.92	77	932.909
3042823	1392054	4823	312.78	1800203	670519	10551	470.86	79	933.592
2530073	931860	5100	379	1511591	426536	8569	968.34	78	935.577
151334	51629	596	7.56	68710	16999	-956	74.84	55	936.501
1924369	656662	2231	-32.34	1112837	275432	5864	-373.96	76	938.719
1988359	724605	3862	209.32	1446080	516855	9243	49.98	94	940.837
2696450	913259	2498	204.28	1612435	410511	5157	397.02	79	941.624
105163	81496	1186	383.96	25106	20896	1318	379.48	28	941.986
2800452	1191094	3107	308.02	1892347	621829	8729	834.94	83	942.243
1961058	675894	2334	186.24	1124095	318516	6762	467.32	73	942.644
2757729	1037298	12569	323.34	1657622	463364	21531	470.66	75	942.971
2251876	1055635	2394	247.84	1118368	433048	3423	690.78	70	945.094
2394412	1060278	3551	478.86	1531274	503109	8628	896.08	82	946.256
2306591	593731	3977	323.22	1312687	259815	8260	1059.6	77	946.925
2453212	1060113	4238	135.68	1499171	512325	10711	509.46	83	948.099
3098085	1160466	2451	410.86	1754024	648673	4398	798.28	84	954.063
1471582	543228	2067	269.62	833890	218522	4337	337.82	72	954.674
2416958	1204439	2735	375.1	1693323	684311	5850	1299	88	958.422
1983883	835980	3125	197.5	1166223	386091	6383	4.38	79	959.302
1553646	767778	7326	527.36	996545	329093	13498	1157.28	79	961.977
2271870	689317	2740	384.4	1271616	307661	4696	557.56	75	962.587
1783041	673441	1700	369	1008570	300728	4677	578.22	77	963.375
3262866	1463894	5169	439.34	2071976	824961	12743	58.98	91	964.159
2409330	1050394	5785	601.1	1565374	510966	12302	1054.72	82	967.222
139909	192257	116	100.76	38292	55395	78	253.08	35	967.763
2201523	1024401	6213	149.18	1407647	465919	12643	254.98	83	969.173
2584136	1136863	3671	589.06	1619886	580719	8336	678.96	89	971.704
2483066	1267990	2795	401.7	1269454	499391	4934	526.24	74	973.222
2944188	1368936	4834	371.24	1539065	682487	9905	228.3	80	973.561
2279967	1002580	2024	391.64	1388701	465216	4089	469.54	79	981.321
107005	76552	557	-28.98	40986	43776	1615	-203.1	66	1000.830
326950	142674	319	106.34	94745	39993	554	112.44	46	1007.917
2341841	1919746	5995	770.7	1211531	869277	13187	1388.82	77	1017.452
2285082	853002	3980	347.8	1475806	434991	10307	1116.02	87	1018.865
318091	267193	11327	656.22	103393	81253	16060	845.6	48	1019.653
2720833	1644902	4898	330.28	1255108	672259	9642	594.12	73	1020.654
2446194	965523	3321	533.06	2317834	927087	12211	1811.46	119	1021.671
2412563	1179657	3385	468.1	1511370	575948	9800	460	83	1025.518
102696	68429	-46	16.44	26014	19592	-191	-75.26	30	1025.993
2352255	898264	2436	375.96	1430258	447808	4374	587.64	78	1026.375
2248702	664381	1851	280.86	1316958	324017	4206	438.16	80	1028.565
2733553	1656452	2882	622.52	1694577	904162	5768	1413.48	88	1029.692
2793580	1088381	2760	563.6	1701221	544386	5796	482.56	82	1030.182
3300387	1242377	4149	372.14	2133252	671681	10605	854.3	83	1030.509
132810	237820	136137	2573.82	35281	96231	229045	3874.7	31	1030.663
2358224	900825	10811	497.46	1668865	510435	24215	1561.9	95	1031.510
198212	274481	115240	2039.4	82870	189225	334929	5481.94	76	1031.587
480656	1363013	6308	891.88	314851	694058	15174	2057.64	94	1032.846
2472141	903446	2203	416.58	1398741	455704	4470	659.2	79	1032.990
162586	54297	1769	-113.66	48243	17408	2005	17.3	43	1034.510
2494621	1028622	2578	415.08	2075994	676202	5139	912.54	103	1035.046
2387887	934088	2785	399.1	1569956	461449	7856	890.16	83	1035.618
2452780	802308	1738	342.68	1318390	326107	2703	782.58	66	1035.657
2502627	1017389	3479	522.94	1360286	440912	7393	812.98	74	1036.205
2712371	759784	2184	367.24	1531440	347472	4381	1090.66	76	1036.765
1623891	657894	3303	184.58	905781	294126	6520	352.2	74	1038.016
2220665	866210	2463	274.18	1374510	440158	5280	370.8	89	1041.044
162319	76673	503	63.58	46139	29365	712	-81.68	33	1041.073
528357	986397	72083	5924.38	308397	610885	209519	15037.34	76	1041.198
2392699	928823	2466	144.76	1438194	456824	5886	-73.04	81	1043.077
2923735	1032666	3727	343.22	1769000	496279	8707	927.02	82	1044.841
671565	728434	420668	5412.48	354000	496903	1137655	15577.3	88	1045.105
720489	270672	3626	-24.64	297060	90631	5652	-450.28	62	1046.834
1888899	711552	3331	170.66	1045579	315134	7017	429.62	78	1048.335
3039132	1108237	1694	106.84	1776348	554566	2904	221.44	73	1048.458
1811614	639851	4066	65.76	969444	283587	8710	-23.4	69	1048.897
234396	404352	113364	2805.04	90899	179350	224640	5202.4	59	1049.881
1953202	1196198	4155	513.3	1176502	543154	10578	944.08	81	1049.985
124943	36550	459	31.74	43605	12745	1138	-78.32	45	1051.674
3077766	1258893	4201	458.86	2073088	663035	10967	869.62	87	1054.818
2620477	915127	3116	404.76	1475274	461735	6139	810.54	77	1055.588
2419052	963687	3210	510.6	1484926	463773	5986	666.96	78	1056.448
1437361	1293530	3797	390.42	812184	494106	6715	765.9	78	1060.758
2093274	867481	1924	303.64	1469143	460924	5747	266.42	90	1062.533
2871071	722557	2880	171.8	1612646	359576	7356	-6.84	82	1063.194
2995215	1053152	3665	362.9	1827560	550577	10700	264	80	1063.623
2038149	684571	1744	289.84	1191487	327198	5051	649.86	79	1067.513
2220314	754585	2593	181.98	1204939	351850	4725	808.5	74	1069.856
818606	1332861	139814	5663.04	512556	778917	373167	14903.62	80	1069.981
1977015	1263744	4286	586.96	1429131	642322	13444	1139.84	90	1072.212
2002711	798589	2057	292.02	1201082	405176	5139	388.54	82	1073.910
1860564	877016	2825	138.5	1082980	393440	6486	217.96	79	1076.721
2787023	1048195	3365	398.9	1812308	549389	7569	1176.34	86	1082.590
2791929	964041	4349	335.14	1782620	478402	9489	623.54	87	1083.498
2154876	1492632	2866	290.76	1234761	635223	5403	232.58	75	1085.924
1563280	2046655	405109	7660.74	852704	923992	819527	18783.22	85	1088.092
3033553	1213265	4118	806.48	1872003	620306	8742	1648.12	85	1090.131
2978251	1370839	3504	633.44	1942131	688758	7911	1157.46	87	1091.868
102070	27787	33	11.38	27508	7918	-161	-46.46	34	1092.869
1546296	495253	3228	187.08	824474	223782	5785	310.1	73	1093.500
136234	35855	46	59.56	34147	9190	20	106.2	32	1093.790
2872360	1284860	3530	458.8	1724833	667347	8099	1060.14	84	1093.993
2113420	803051	2674	98.64	1191166	384215	6682	21.52	76	1094.305
2051437	740610	3389	275.54	1198187	334999	5607	393.02	76	1095.871
146458	66926	149	38.14	40461	19035	164	14.04	39	1099.355
2375835	1238894	3563	369.18	1378332	618777	6694	453.84	77	1099.767
1876804	761784	2553	271.58	1098620	332983	4703	615.58	77	1105.170
731393	812020	16855	4507.3	377571	359479	34698	7697.28	91	1105.816
2847302	1572632	4472	890.92	1567898	831758	10717	1992.62	85	1106.356
2576667	1203754	2850	292	1481411	545803	6282	-61.48	77	1110.662
322487	262832	18993	304.98	106995	85831	30231	424.66	52	1112.714
174856	27882	1234	36.24	47225	7677	1669	80.34	39	1114.915
1571068	637503	2407	242.02	968754	307627	5137	218.82	81	1118.330
2680731	1096041	2334	170.24	1729522	529457	2880	467.8	80	1118.822
2587503	967378	2977	371.22	1611366	500318	6283	1347.38	82	1119.873
2318352	912008	4051	253.86	1455106	435771	6580	460.8	82	1121.512
2107039	678810	2126	-29.64	1218870	300755	4819	85.34	74	1122.537
2384816	1011231	3265	457.9	1575195	576421	8844	796.84	87	1122.996
2390225	1061202	2895	453.7	1514517	540804	7625	936.5	76	1123.031
2664567	1284479	6767	417.62	1624133	645253	11297	1057.42	70	1123.130
115791	53519	168	25.48	31468	14860	93	-133.02	33	1123.873
2993958	1305278	3221	795.06	1947165	655648	5602	1162.72	81	1123.986
3329011	1808324	3607	352.02	1987237	891524	9503	543.58	75	1124.096
2239001	901052	3606	458.16	1297706	424937	10871	1036.06	83	1126.698
1991099	671012	2614	52.04	1091598	287613	5465	-384.1	68	1126.964
1148209	645179	910	151.6	528083	233503	1461	84.46	65	1129.011
2436693	1139170	3875	557.5	1615218	543872	8292	1195.12	80	1129.031
2207407	799742	3716	518.76	1212096	320906	7559	927.74	69	1129.347
819760	1299251	27172	1452.92	505757	838779	84628	3186.08	80	1129.514
2744740	965724	3569	329.34	2762303	989201	15705	1180.3	120	1129.798
2090199	1253115	6229	249.94	1315873	590974	13330	-74.2	75	1130.107
1954606	924975	1868	377.48	1165672	416386	5510	275.6	68	1130.217
194710	270484	119475	1749.5	76360	120755	213078	3200.08	53	1130.949
2291490	2059859	3002	410.72	1377435	999326	5274	209.64	81	1131.491
2342265	1705250	2700	464	1256355	837890	5880	346.8	75	1132.311
2223402	722958	1772	476.92	1210026	302876	3015	621.9	71	1132.688
158458	18885	364	-60.96	48232	5749	649	-208.86	43	1134.015
2205245	775818	3094	358.84	1499986	403034	8326	824.36	87	1134.082
2059056	613036	1797	256.42	1110884	249597	1585	356.1	73	1135.932
155192	64279	551	25.86	49793	20595	987	-84.18	45	1136.904
2255609	1216154	2826	348.36	1475136	653628	7160	87.6	84	1137.145
1842457	654513	2156	202.16	998283	275703	3662	412.32	73	1138.199
2230105	789506	2404	314.44	1390361	395822	4028	601.08	82	1140.108
2423526	834599	1737	371.82	1498084	417581	4645	626.7	79	1140.476
1850310	782366	1662	163.32	983155	316313	2420	160.2	71	1143.029
2272271	1369898	2311	292.46	1265633	558465	3643	355.98	71	1143.234
3443492	1420240	2645	704.7	2298388	747734	3950	1672	86	1144.022
2627873	1098175	2015	265.9	1399013	483803	3953	260.58	71	1144.634
976020	506858	127805	6959.3	348964	162535	208433	10271.38	59	1146.508
2225303	1464779	2264	487.04	1332826	610264	3830	911.8	77	1147.647
1587326	836513	3634	445.24	1111468	417453	7652	1078.72	82	1147.973
2483500	1116012	3893	324.98	1501578	551775	6290	842.4	77	1149.298
3407651	2362793	4957	1018.02	2076212	1414129	12922	2460.92	89	1150.090
2044102	658972	1853	338.58	1221519	330053	3417	381.62	79	1151.787
149781	252456	77934	1582.24	50878	102126	125717	2423.62	46	1152.296
2113537	788246	1790	-78.6	1144949	352740	3420	-561.8	75	1153.604
116137	76868	122	218.92	53251	50294	176	257.36	57	1156.290
2425313	972523	2949	295.14	1381364	469365	7599	409.14	81	1156.583
2669343	1194477	2795	323.7	1603668	569693	4824	754.64	76	1156.653
2339025	740808	3049	270.14	1271274	327634	6153	402.58	75	1157.624
254542	50628	12898	1146.28	70851	14444	16355	1180.3	43	1159.024
1890190	743815	1517	405.62	1170924	345584	4078	386.08	81	1160.364
2055070	913565	8012	319.32	1094025	375444	13591	560.26	70	1166.945
177021	158886	343	-73.02	47163	42853	538	-171.32	37	1167.609
2947996	1272883	5852	1565.72	1950767	635742	9698	3123.28	82	1167.687
2588357	1199667	3046	671.56	1637211	542745	7441	907.26	85	1170.020
2235494	1110096	2872	359.92	1274421	509800	5872	595.92	76	1173.557
2233366	1507108	7477	385.22	1468326	720438	13418	873.48	83	1174.716
3112987	1447668	4510	455.6	2096101	885191	12136	1024.96	90	1179.025
2973578	1434069	3034	525.24	1967668	782439	6000	1028	89	1180.373
2934035	1030202	3412	294.32	1725855	488351	7629	430.94	75	1180.809
2484275	822610	1322	298.92	1473810	409584	2701	667.86	81	1182.191
2949553	950246	2661	175.46	1560024	438213	6274	-120.36	75	1182.258
2582847	1038991	3604	209.44	1527870	430085	6972	1.92	79	1186.140
2304994	991906	3934	6.24	1431605	492255	8533	-497.62	83	1189.929
2347168	772503	2294	385.84	1345909	388089	4450	710	81	1190.562
2791573	1320801	2527	475.22	1702778	706842	5707	535.02	81	1195.960
2811335	1638521	3330	672.8	1838600	916192	7979	1133.94	86	1198.342
2012477	827982	2377	285.22	1148230	401118	5035	522.1	76	1199.130
2576608	913584	2432	302.52	1567310	437299	4491	1143.26	83	1204.576
2475857	754474	2459	303.74	1431673	352638	5747	704.42	79	1205.591
2042896	764627	1976	373.36	2374905	779120	7891	1975.26	122	1206.042
2568540	946502	1904	324.44	1532825	402319	4422	398.92	80	1208.888
417203	341835	2291	836.26	118909	97442	2797	1207.42	47	1210.285
2382596	1150957	3284	497.24	1439818	536170	6566	1069.76	78	1214.075
2896004	2915245	5642	750.12	1607401	1256632	10770	1346.2	79	1215.341
144707	30272	1906	404.16	40703	8487	2396	444.56	39	1219.785
129845	179608	39180	790.8	41050	55057	53724	1243.64	42	1220.104
2261563	782852	11383	113.38	1335743	380036	20929	37.94	78	1221.465
3010616	1345888	4412	647.32	1798344	719374	9520	948.2	80	1222.772
128480	88706	21	52.06	37013	24982	-50	-149	39	1224.212
113607	50130	-9	169.26	32489	14357	-236	147.04	37	1225.091
2099435	1140248	1412	443.32	1013020	455043	2036	1020.96	70	1233.196
2430044	929872	4272	118.92	1538804	454497	9783	30.38	76	1233.239
177416	116752	340	112.4	57760	44089	702	280.72	49	1235.408
100044	25388	105	96.3	26624	6910	-7	143.98	33	1235.545
1945331	810558	2354	74.44	1152599	358644	6418	198.48	78	1236.609
2650112	1212461	3274	743.64	1607694	560733	5446	1330.56	77	1237.230
289562	420845	418	201.48	99391	150501	684	493.24	50	1238.527
2365510	1058667	2847	470.42	1567934	525655	6604	1436.44	85	1238.826
2715454	1176031	3131	405.66	1575492	578624	5368	668.48	80	1240.147
2574907	726790	2434	350.24	1353310	333482	3900	967	71	1240.381
593647	828052	279047	3878.42	566217	819537	808004	24684.44	124	1240.836
800373	1515731	78112	6252.32	423039	658542	179442	10791.12	74	1242.131
1943773	729390	2568	220.48	1085372	304812	5209	14.74	72	1243.522
164243	84672	460	-19.4	42179	23114	394	34.84	34	1243.846
2473409	1596562	4197	831.42	2255089	1097667	14699	2101.14	113	1243.956
2335394	1112995	2869	536.34	1382343	570880	6617	1141.62	76	1244.188
132118	40873	119	-72.66	25827	7161	176	-168.64	22	1244.223
131172	136782	523	4.78	36769	41553	436	225.96	37	1244.864
2438651	783127	2368	412.48	1265905	337954	5006	385.16	74	1245.330
102405	18260	289	44.54	25515	4424	313	-6.82	29	1245.741
3165528	1429000	2855	671.3	1825124	716479	4771	927.06	78	1246.164
2533422	776754	2159	179.74	1517233	379901	4986	592.96	82	1246.810
2402874	837075	1261	403.46	1488433	404814	1110	478.6	79	1252.042
2272449	873754	9837	708.82	1295102	397801	18724	1001.64	73	1252.453
786012	2052221	32412	1455.32	409872	970016	50819	2526.34	77	1253.112
3394693	1705004	3352	93.72	2172698	913228	7152	-245.28	81	1253.139
2550633	1026993	2913	502.18	1562241	493005	7677	1086.22	76	1253.445
2709158	969416	4711	284.46	1622533	509502	14094	510.84	79	1253.802
2903767	965294	2902	378.72	1730585	463122	5591	855.26	73	1254.142
2618167	1080604	3648	432.28	1836881	584492	9561	697.46	87	1254.819
2090232	1158008	4196	94.56	1185020	477766	6612	189.32	67	1254.859
1901761	503292	4010	513.6	1113086	250379	7402	508.72	77	1255.695
2107587	671125	1704	247.44	1187762	283031	3755	838.3	73	1255.858
2130120	704779	2038	226.68	1202152	331747	4757	303.02	76	1257.671
2410776	937666	3293	420.98	1551731	437186	8459	663.74	81	1257.814
1888922	1053117	3119	408.34	1173023	475205	7002	888.72	78	1259.687
213662	272237	83057	2061.02	84102	97448	122559	2620.74	52	1260.673
3465330	1318063	2445	424.7	2211756	639201	4392	729.12	83	1261.373
2425489	1007905	3391	312.26	1421186	487193	8643	389.98	81	1264.460
3039843	1197614	4584	428.24	1589618	593354	12597	365.42	75	1264.631
148120	76572	100	102	49484	26859	-181	102.34	44	1266.493
1777704	596886	1747	289.42	976935	279946	4468	390.48	82	1267.850
277505	18857	1345	39.7	74866	4552	1881	-28.34	39	1268.219
2354806	1147106	1737	352.82	1331966	494379	3049	575.14	78	1268.598
2133555	622185	5360	447.6	1095247	249345	8305	902.3	70	1269.280
2511925	842041	1896	215.56	1465355	399459	3162	637.32	76	1269.825
1909127	1373093	2079	397.94	1361748	658413	3763	1010.18	85	1270.649
2226493	884568	3605	611.3	1938333	707080	12115	2384.9	111	1275.468
2319422	726669	6643	307.98	1266632	341827	14513	184.18	76	1277.859
165848	54779	127	202.22	44705	15177	104	356.44	34	1278.248
2250588	1027321	3050	395	1254201	458429	6311	554.46	79	1283.200
2835172	1126538	3134	624.24	1785686	679261	8084	811.24	87	1284.364
2501112	1082737	3493	407.98	1613596	534522	7576	688.36	84	1286.226
2188120	1712076	15016	172.76	1205084	802026	24887	284.82	73	1287.079
1773437	604463	1544	323.84	1201798	290867	3088	296.68	90	1293.033
269850	550969	115408	2503.88	351780	816346	803572	18831.92	209	1293.854
1657671	1579684	8301	2050.86	1629979	1145268	21600	4319	127	1294.402
3276785	1153699	4282	416.52	2161627	696650	12006	1042.16	82	1294.447
2589522	966354	2637	538.82	1666962	527425	7237	788.82	84	1297.718
2564158	1456739	3842	718.12	2603133	1136075	14842	1576.12	118	1304.176
704573	585557	124987	5695.82	281816	300506	272043	14552.98	69	1308.729
2225741	862589	1802	244.72	1000576	359782	3816	365.76	71	1310.634
2496508	1066423	1696	273.56	1309760	472646	2507	313.02	74	1312.648
1922953	1041638	2805	184.3	1299356	556153	6902	152.72	85	1314.634
2251733	693128	2009	243.74	1137834	316466	4197	360.42	72	1315.136
2507923	2061990	2257	269.02	1393989	898246	4321	280.06	78	1321.176
3927903	2370244	3486	540.96	2225165	1270345	9465	820.9	83	1321.638
611419	886349	118210	5094.6	420996	698317	496812	18683.32	119	1335.639
2356406	898574	1887	314.82	1383929	405274	3404	597.44	79	1337.526
1882516	1570199	1540	307.4	963436	712535	1486	420.96	73	1338.634
2267671	823676	2324	263.64	1334078	367625	4200	639	77	1340.541
2427467	618447	1978	401.08	1393936	283937	3994	653.84	74	1341.899
2877671	1237580	17726	416.36	1798853	634428	31224	990.64	82	1344.414
2172518	1042080	5209	469.74	1548325	595595	13122	1587.92	87	1345.211
388343	53036	1271	-80.94	115821	14107	1486	-121.04	45	1345.801
2677294	1348555	2544	199.84	1595866	625898	5399	180.14	82	1347.176
2004067	617136	2670	238.2	1129099	254937	5268	71.48	67	1347.208
2707061	870000	1271	-80.94	2556661	793402	-46933	63.62	107	1347.323
2544399	619618	1599	266.14	1532996	292835	3355	86.3	74	1347.980
2446158	1282800	2934	511.24	1579908	647933	6109	589.74	78	1348.244
3340836	1213516	5117	625.62	1987021	712732	6350	1187	76	1348.280
2136173	819951	1419	201.34	1260233	369312	58	449.88	66	1348.307
2957100	1293831	3240	377.4	1826096	666127	5348	994.28	77	1349.043
1829404	607981	2527	155.22	977383	302145	5290	380.4	73	1349.183
2870036	833373	3242	454.12	1648091	385582	5613	361.18	78	1351.505
2954314	1002105	2727	357.22	2805119	837671	10127	1385.22	114	1351.997
2468213	845501	2509	606.74	1484022	377039	6556	937.16	77	1352.743
117446	125194	74	39.64	28118	33512	95	-19.3	27	1352.901
2810876	1134272	1804	398.44	2007520	591455	3203	386.58	85	1354.152
135929	5511	107	8.02	30934	-146	-73	61.22	26	1354.357
151573	24863	45	-49.3	41482	6747	-488	-261.68	39	1355.676
2450028	977268	2391	436.26	1615525	513707	5167	678.62	86	1357.621
300581	322879	46779	6388.94	135286	117092	77514	9903.04	49	1357.828
164563	76693	322	43.92	44949	20482	407	-95.98	32	1357.869
105444	27214	45	66.7	29414	7521	-793	151.02	36	1358.765
3296255	1249154	3568	370.48	2074444	725691	7516	871.76	86	1359.407
2118406	750851	2618	472.48	1318445	355868	5775	1179.5	80	1362.712
2564911	1013814	3105	727.3	1564339	427527	5925	1084.5	78	1363.811
2700544	1004516	2169	282.34	1673763	523845	4645	493.7	79	1364.083
3103450	966744	4190	734.4	1860902	476484	9360	1416.6	80	1364.683
2591026	771071	2440	483.4	1590357	387824	5963	678.18	74	1364.782
2872123	1144928	3562	480.32	1773995	567412	6096	1352.56	80	1365.868
1511840	589121	1348	162.28	814399	255078	2930	460.8	69	1366.011
2555794	794068	5432	324.52	1441816	342239	8513	814.18	76	1366.647
143626	178158	7618	294.48	50792	60997	10821	396.06	45	1367.424
262311	205035	207	226.02	73171	56768	440	462.4	43	1368.131
2425297	1090291	2903	631.58	1637601	604587	5840	1621.4	86	1368.162
2816191	1096646	2765	397.9	1881330	606653	9112	913.32	86	1370.035
698604	43444	-169	66.66	210324	9863	-522	55.08	46	1370.385
2550675	979131	3203	628.58	1608301	479871	7974	1489.64	83	1370.686
2318792	1524731	7793	88.98	1534087	1011318	16380	196.8	90	1372.711
2265465	729307	2038	309.68	1291148	328755	4792	437.12	73	1372.959
2387863	776817	2087	312.82	1400735	396538	6512	723.32	101	1373.899
2354162	1031298	2638	473.68	1430091	583464	6207	986.02	79	1373.968
3056513	1422403	2776	222.36	1744683	644377	6061	308.46	76	1374.822
2251702	806658	2855	82.3	1449220	370163	6627	136.22	77	1375.021
2641041	995786	3206	492.16	1555202	523593	8231	879.66	82	1375.807
2503589	1173478	1903	288.58	1746454	585098	3826	429.36	84	1376.333
2587840	806301	3260	206.6	1379070	383425	8027	103.22	79	1378.585
2975178	1191403	4246	579.56	1986353	612073	10011	737.46	86	1379.459
2148205	1547515	3771	494.06	1475396	765266	10021	478.06	85	1379.669
2493309	1206321	3602	607.72	1439163	577821	8335	1049.1	78	1380.331
1786368	556319	2259	440.74	1108024	261413	5939	602.54	78	1380.804
2403734	1198168	5625	468.5	1331499	555169	9074	858.64	77	1381.453
782100	1949800	124464	6149.04	472702	900622	233693	12191.98	77	1382.196
1636256	1518053	3876	324.36	1281122	857970	9046	855.56	89	1383.501
1994410	711515	1754	570.44	1000869	270797	2388	1296.68	64	1383.649
2857210	1010675	2672	682.92	2001462	570750	5772	1068.92	89	1384.288
124840	26071	18	162.48	34409	7515	-112	240.68	38	1389.207
367771	416350	287	93.82	186641	225922	721	15.06	76	1389.467
2259558	674203	2299	234.14	1159291	319434	5566	365.76	80	1389.816
3086903	960555	3273	600.78	1975948	512760	8389	1206.54	84	1392.031
4166068	1964468	7317	1159.62	3480847	1287695	21077	2804.22	113	1393.210
2373195	1400106	6163	124.18	1332843	659003	12341	31.26	75	1395.139
2917912	1994499	2854	110.44	1608351	917497	4491	71.26	79	1396.713
2958423	1561716	2987	405.82	1728322	799911	5893	-24.02	84	1399.908
2611152	1188898	4977	1015.22	1676151	632947	11624	2493.64	84	1401.936
2742490	1525574	5901	417.86	1505171	718805	12672	688.92	70	1402.017
2396889	1166384	3684	674.24	1716591	621720	8030	1129.8	86	1410.587
1755365	498460	1017	168.62	952492	202472	2058	191.88	66	1410.746
2212268	945431	3297	262.42	1336332	420615	6132	242.52	68	1410.780
2820653	1105983	2397	274.42	1810013	597500	5363	498.18	85	1413.468
1933364	920951	2050	263	1116774	426164	4038	341.68	76	1414.293
2399165	771406	2451	431.86	1325805	343482	4795	1044.7	77	1417.018
2924693	1159163	2749	97.14	1840779	626107	6930	95.8	84	1424.088
2706414	1074593	4478	539.08	1674453	535550	8812	962.32	80	1425.625
2461530	903888	2473	215.78	1544714	455640	5924	266.64	81	1427.009
2929902	1529578	4873	851.78	1666924	726657	8397	1823.42	78	1435.900
2791024	1409042	2866	604.76	1785111	693125	7787	1179.82	84	1436.692
2350390	1129681	2864	539.04	1413425	524821	5390	1248.4	81	1439.843
117858	29713	-3	73.42	31839	8410	-123	42.22	36	1443.034
2525450	1075368	3285	471.1	1576918	551732	7121	451.06	81	1448.592
2506977	930032	3336	303.96	1517421	453947	5656	939.16	74	1449.002
138595	293956	405	51.3	37393	82566	892	-113.88	36	1449.763
1879399	675320	3266	353.76	1157382	316349	6584	952.24	76	1449.783
2244744	674073	2363	123.18	1323435	311195	6137	208.82	77	1450.792
135361	25213	36	-52.04	36659	7255	-156	-88.16	37	1451.721
2993324	1264988	2659	603.74	1828854	606938	4509	1177.74	83	1454.105
2537318	1464618	4304	193.44	1709860	774697	9680	355.8	84	1454.703
2814244	1834645	5328	461.08	1989974	987978	14641	825.26	94	1455.512
3344310	1456512	4501	838.86	2013313	721716	8344	1954.84	83	1456.364
189759	18083	109	-20.26	54812	4912	-198	-39.28	42	1457.562
100112	29750	118	46.48	26659	7844	-107	6.98	34	1457.930
3523076	1232730	3827	507.22	2111172	645546	9680	329.8	83	1459.083
2112036	870851	2837	340.82	1187275	343740	5630	63.8	65	1459.159
3099090	1480916	6415	108.9	1983385	734034	11553	-468.42	84	1461.484
1925818	899265	1541	119.26	1140760	400650	2638	-321.32	77	1463.181
134549	5566	98	53.28	31710	-142	-162	59.68	27	1463.350
1909042	813872	2477	772.22	1105941	381699	3442	846.12	77	1463.783
2671358	1126808	460	419.6	1827014	578726	-5207	449.98	83	1464.007
2937945	1148223	2610	514.6	1643759	528381	5516	956.76	79	1465.203
2666417	1333287	5612	1192.32	1498153	585036	10134	2137.24	76	1465.904
2976137	1426776	3905	343.3	1884021	815524	11092	1020.12	89	1467.792
1834423	604461	1737	362.82	1064282	262243	3347	464.42	74	1468.260
2397122	933115	3805	473.3	1494057	442120	8587	921.82	77	1468.470
3052345	1394362	3368	456.48	1861323	802567	10269	651.34	86	1469.563
1833960	558138	1834	272.24	1046418	248398	5358	515.88	76	1470.736
2591165	810420	3848	260.28	1441868	360131	8004	499.44	74	1471.088
2900542	948551	3070	317.2	1872588	435488	6297	743.42	76	1471.329
2108169	932347	4756	341.16	1123093	395056	8748	619.28	69	1471.611
2963858	1075384	2262	372.32	1618611	532292	3575	553.5	74	1472.129
2397211	867254	2118	622.48	1420500	404805	3760	1329.6	77	1472.782
2495275	788607	3507	479.02	1152745	302913	4911	1088.46	68	1473.303
2478349	1050372	3472	734.92	1505296	470911	6288	1363.68	79	1474.410
3013815	1185742	3174	312.64	1962905	588727	8317	926.62	86	1475.204
2370544	1033308	1102	333.72	1453222	482767	1817	591.62	75	1475.350
2340545	891581	1725	313.5	1352919	413201	3493	872.98	77	1476.899
480199	1702545	64057	5127.02	247737	987084	162606	10241.16	72	1477.126
2326991	971648	3158	344.88	1451525	514561	8994	399.84	82	1479.788
2272956	865395	3190	329.4	1444690	446979	9006	386.16	84	1481.789
2024697	808336	4971	532.06	1181715	377344	9166	1504.76	78	1482.393
1977013	683458	1805	370.3	1007572	264466	4757	572.02	67	1482.743
3084981	1390838	3278	559.08	2040865	698488	8957	1638.02	82	1482.858
1460531	683739	1934	364.24	830117	289699	4588	558.68	72	1483.409
2697022	1477629	5701	-4.14	1519234	687232	11195	-252.3	77	1484.468
2035405	749453	5035	471.1	1145436	311452	9528	1029.08	67	1484.529
138208	24921	1336	97.96	56118	5099	1549	192.14	40	1484.838
2567062	951672	2586	273.96	1439690	412372	3499	750.14	74	1485.685
1280505	961572	2997	245.42	847557	442529	6830	336.8	81	1489.280
2945682	1017857	2970	363.2	1732254	517217	7434	1025.24	83	1492.571
181396	117706	-2	244.28	61653	46982	28	535.08	50	1493.983
2203799	634782	2454	332.44	1195097	273321	5748	635.28	76	1494.959
2294318	1037601	2910	272.6	1330382	473851	6189	431.54	73	1495.369
2849228	1247752	4749	788.14	1919291	733965	12167	1327.62	90	1496.540
2035451	947728	5354	434.44	1330219	478137	17326	845.36	85	1498.134
2225629	1191314	1965	395.9	1401516	560070	3857	476.02	78	1498.656
2287769	797409	2431	421.66	1308379	369430	4453	362.58	71	1498.902
2812183	916929	2203	308.58	1764364	443843	5274	416.64	81	1499.590
2068852	686228	2353	284.58	1257672	330169	6543	606.98	79	1500.752
2291624	958632	2975	509.5	1377377	433017	6575	917.5	78	1506.078
1868711	1477734	3949	680.14	1124528	612893	7155	1115.3	76	1513.152
1684963	1024062	3463	303.18	1083910	557036	8679	747.94	87	1514.411
2104919	649762	1222	174.92	1181727	292739	1888	136.68	72	1514.799
2628464	2586302	4036	502.96	1648714	1249744	8711	891.46	77	1514.978
1568443	581322	2001	161.86	892682	238931	4517	445.62	73	1515.807
2622363	1237392	5746	589.56	1557367	650519	13688	1086.68	85	1517.059
2698580	1545543	3356	566.16	1805222	797507	7801	1340.86	89	1523.769
1598759	613082	1486	284.96	922052	258709	3163	700.18	76	1525.936
2228632	1054230	1983	420.38	1475025	509991	4276	703.36	83	1526.333
2451157	996184	2910	305.6	1416102	475417	6507	833.02	80	1535.146
2221785	700090	4989	248.54	1284820	341931	10457	639.02	78	1538.796
2473867	1097810	3196	579.56	1472863	517354	6578	834.08	80	1539.308
113100	37922	204	67.44	52805	20642	630	184.8	62	1542.746
171096	151787	153	2.58	50397	44625	209	-14.26	41	1544.111
2454715	906952	3021	200.06	1457807	426869	5426	32.36	77	1551.263
2355876	951608	4660	247.6	1407953	430634	8556	643.16	78	1556.277
2663928	1153655	3621	281.06	1472635	509555	9732	377.52	77	1560.806
2022464	828278	2951	532.86	1258148	387970	7320	992.2	79	1561.121
2021655	858925	3308	302.88	1234064	420128	8371	919.06	84	1564.783
109028	120854	665	69.9	31242	35122	1243	26.98	37	1566.064
105985	81191	219	59.34	37329	33170	198	72.28	48	1566.110
1568886	723937	2351	524.86	1018250	338285	6453	930.58	81	1566.172
2813317	926533	2364	329.04	1763832	452171	4639	874.54	79	1566.689
2321172	886234	2526	316.36	1410597	457865	5833	300.38	82	1567.950
1420131	666947	2014	301.04	812700	283123	4787	302.82	69	1568.018
3856226	1260463	4784	944.24	1913198	502526	9677	1673.22	75	1568.822
2579984	1208274	2524	34.64	1531715	568872	4703	-412.42	76	1569.220
2439906	1090320	3228	876.08	1622116	554671	7169	1451.34	78	1569.333
1777856	679549	4075	346.5	1025169	340382	9199	405.14	77	1570.710
2576881	1010417	2482	569.52	1516370	444679	4765	1148.9	72	1570.787
1320994	670700	1596	114.56	849803	309322	3640	-120.6	73	1571.000
2910876	978232	5267	517.62	1808125	543664	12369	843.34	83	1572.167
3042713	1205090	3589	190.54	1897569	654980	8619	100.34	80	1572.834
2627420	1238293	3135	429.1	1658532	646741	6660	467.6	81	1573.063
3265201	3611717	179657	9567.02	3957726	4754564	1153747	59932.42	220	1573.494
1731323	671587	2362	398.32	1193872	327482	6571	830.06	78	1573.853
2552109	964313	3348	572.28	1634335	476441	9223	1354.78	84	1574.963
2710565	1228759	4633	450.38	1700598	580598	8584	849.24	80	1576.130
2633247	844615	3026	494.36	1702044	427534	7535	1091.1	85	1577.759
2777685	1155088	3848	429.28	1863854	666199	9444	550.84	88	1578.375
2292845	694411	3016	261.76	1301272	319018	6867	798.62	72	1578.655
2948456	1059636	2734	148.24	1888469	511909	5615	459.9	80	1579.229
1759005	1586012	3728	636.08	1442279	789741	11236	1691.96	98	1580.917
2720287	1570884	3491	494.26	1397264	712090	7749	469.14	72	1581.222
2275209	623005	1182	154.52	1257701	265269	1667	-168.38	73	1582.212
1639546	828520	2426	280.36	1474218	820354	12046	777.56	132	1582.628
2166446	1017965	2448	634.28	1239606	476284	4978	1084.08	77	1585.147
2872250	663957	4198	138.28	1628424	344167	8094	86.84	79	1585.326
2027965	776652	1335	296.1	1083983	324870	1913	678.18	71	1586.136
2172809	699342	1640	319.4	1212154	314636	2982	369.52	74	1586.864
2604421	1374367	2554	451.44	1641496	674889	6396	497.56	80	1587.286
3240679	1301256	10469	647.34	1994346	628044	21643	1091.98	82	1588.180
2367934	1128335	3163	858.18	1547255	533213	4918	976.48	80	1589.014
2854488	2166549	5027	623.22	1764563	1096524	11520	1290.2	84	1589.532
2769123	1463478	6864	446.04	1640267	714216	13198	90.28	82	1592.350
2373304	960667	2907	591.02	1424022	416926	7041	802.26	79	1592.921
2324425	871161	2215	494.9	1519665	450350	4713	769.18	82	1594.360
2307310	676752	2940	294.4	1471765	345502	8343	131.98	84	1595.210
2180856	1784714	2703	376.58	1259205	785048	5211	317.46	76	1595.711
2678214	1234620	3851	293.86	1592443	565677	6282	241.52	77	1597.291
1710994	1007590	2448	363.28	980097	414703	5879	948.94	73	1598.071
106399	137669	62832	871.52	40917	64703	113900	1637	53	1599.767
2456221	788641	4479	1101.94	1406227	359555	9197	2297.42	91	1601.634
3980727	1711873	4082	645.52	2157983	832843	7138	935.68	71	1601.709
132321	46478	6965	106.9	37490	13568	9792	156.12	40	1603.135
1958926	824309	2584	299.24	1207821	375030	6054	461.44	80	1603.274
2129172	914359	3169	458.34	1237574	437868	5774	913.64	75	1603.387
3076599	983156	2214	351.04	1750320	484089	4170	131.2	77	1604.087
2393740	948519	3570	452.2	1351396	436040	7580	670.8	77	1606.059
1907533	648606	1843	316.98	1125436	286785	3913	612.18	75	1607.182
1214509	951770	3916	243.76	888670	439694	9295	406.7	88	1610.948
138651	98406	314	29.04	73871	51100	755	51.3	67	1615.564
147741	31685	384	115.24	41217	8783	561	177.46	40	1616.226
2913571	1010226	2898	301.28	1835612	550677	6047	442.42	86	1620.759
2211750	1328893	2774	316.64	1286145	590399	4148	411.28	75	1631.457
3378305	1464831	3634	410.24	2368089	804847	10122	330.92	88	1632.355
2486811	827511	4714	349.04	1419551	417961	10246	949.56	79	1633.995
3619577	2445851	4073	843.78	2195598	1127513	7593	1566.98	82	1635.297
2690297	1242764	3385	390.1	1778835	674005	7065	671.9	86	1640.047
110183	199155	388	3.68	30507	73397	787	-38.18	35	1640.630
2837873	1128384	5277	457.22	1795837	555364	13938	1132.68	84	1645.728
2510326	1195789	3916	475.76	1425715	569582	8790	151.4	80	1648.275
1978228	675035	1984	100.24	1129900	300945	4049	49.14	74	1655.606
255970	180904	513	83.18	94501	65443	907	206.02	53	1658.972
144408	185421	93854	2351.44	44719	57432	131898	2811.28	41	1659.362
2428203	1219728	2907	477.02	1600037	632953	8040	595.4	85	1661.774
2658326	1012044	3272	417.92	1650121	486937	8529	1466.94	80	1663.237
2375008	947894	6075	197.5	1317311	443628	11145	556.7	76	1663.871
2908371	1250492	3821	436.06	1821859	681508	7876	495.36	81	1664.246
3297411	1350286	2822	478.92	2231196	748452	7405	1061.3	87	1664.890
2536294	1023250	3481	529.66	1543227	520278	7751	846.86	77	1665.116
2505108	1982028	3332	496.52	1612623	1017888	7015	611.9	79	1665.618
110341	67665	222	-101.08	32749	22653	87	-266.18	39	1667.141
1818211	492314	1298	-67.72	969593	199231	3489	-276.46	71	1667.251
1747647	1243400	2073	286.78	1060875	552927	5146	41.56	79	1669.345
2748442	943858	3798	550.28	1948344	526501	11615	643.9	89	1670.118
1433708	2061245	6404	755.44	883197	1047086	18161	1914.46	86	1670.361
2150231	683283	3245	377.7	1262856	316245	6992	308.12	73	1670.625
1900963	879502	2955	353.3	1308390	514965	8197	998.42	82	1670.676
1623586	737646	2261	358.46	980117	324613	5355	466.3	74	1671.251
153882	118175	373	91.78	65440	60948	1067	195.62	66	1672.857
2113380	879052	2782	379.52	1433467	517017	9304	862.44	106	1674.288
1596975	523461	1655	49.3	916029	226056	2451	106.86	69	1674.511
2009008	830321	2401	395.86	1248222	402574	4462	507.32	78	1675.302
2982114	1420820	2924	363.64	1547772	610098	7108	59.88	76	1676.913
2430730	847244	4181	446.66	1474184	403428	10081	1180.66	74	1677.041
1539918	566088	2207	137.02	912659	262984	5312	67.32	67	1677.198
2089495	1015829	5435	447.1	1431810	495000	13658	505.88	84	1679.459
3395979	2037411	8911	407.46	2236740	1186256	20280	1444.8	79	1679.559
2407979	984077	2441	355.26	1420094	467197	7503	643.58	80	1680.174
2759388	1316035	1485	260.1	1615179	608456	-4009	-168.74	77	1681.212
137176	103582	139	30.54	41514	37542	81	150.66	42	1681.671
518662	299064	28095	960.7	220597	98592	40700	1118	59	1682.057
2470696	968236	2333	276.38	1429801	494709	5107	142.02	79	1682.137
1709157	755593	2850	322	1191904	377270	7649	1099.14	87	1682.743
251152	27213	720	211.2	67581	6923	785	423.1	39	1683.270
201923	227759	444	-56.16	74181	75420	906	60.16	52	1684.550
2334335	826821	2825	399.5	1367120	370813	7449	883.14	80	1684.699
2714000	809586	3216	363.76	1744733	431011	8787	1208.82	105	1688.441
2657456	972552	2634	420.24	1501736	418418	5287	477.82	75	1689.034
166374	28585	29	-146.06	39782	6733	-117	-207.62	29	1689.214
1540945	548176	1435	145.1	822619	213778	2638	73.68	69	1689.434
717406	958347	145370	8302.2	402857	483694	321272	16608.92	65	1689.572
3504790	1547594	3733	755.38	2271783	811729	8004	1065.44	89	1689.905
1922217	1044751	3466	793.76	1275558	518188	7827	1146.22	79	1690.429
102592	46551	510	66.6	28963	12558	581	198.66	34	1691.056
214990	10149	207	-11.98	61171	1903	133	-47.62	41	1691.624
1588771	513685	978	-75.92	861801	196885	1524	-134.36	71	1693.230
1594036	631236	2882	211.52	917556	269729	4678	388.08	76	1694.127
151451	97072	37346	273.56	51127	30774	51473	373.78	45	1696.420
3250250	2784582	40426	11691.36	2572869	2470053	152567	45276.62	114	1696.749
1851197	813430	1486	328.96	1044169	288890	3147	695.42	64	1696.769
2192912	1033734	3310	251.6	1164981	475658	7601	548.86	68	1697.191
1982842	810732	2380	341.8	1222509	382233	7420	527.2	78	1697.602
2352406	781812	2133	263.38	1359018	370976	5393	471.98	78	1698.400
2830396	1091079	2823	327.78	1492981	467363	4900	577	74	1700.466
2895079	1092681	4128	539.08	1884438	548835	10276	779.36	83	1701.056
2619876	1472931	2912	522.32	1667460	770885	5778	1650.08	83	1704.343
1615635	861012	2907	247.02	1036386	455659	6955	86.3	79	1704.984
2805924	1239292	5940	756.4	1831325	654011	12881	867.66	87	1708.994
549357	1530432	11077	1642.22	358404	740328	21911	2625.46	78	1717.574
777199	1289837	69700	4077	521983	792821	180358	9197.88	82	1720.264
2422396	1141405	3057	200.02	1446880	537248	6606	501.16	81	1721.176
2718162	1049175	3622	426.92	1794503	509302	8245	1452.7	84	1724.395
2755279	1634942	3054	137.44	1525172	771647	5721	12.06	78	1726.770
101803	72551	266	-9.24	26226	20169	411	-9.54	30	1727.143
199511	319967	175167	2144.62	87157	133133	295301	3554.86	54	1727.870
2683019	1321489	3685	723.1	1774499	657640	6159	1253.74	84	1728.123
2097860	842571	1841	331.26	1224273	359297	4208	368.88	76	1742.915
3026990	2044912	4194	543.84	2213611	1266800	10410	1130.6	91	1746.714
2706456	1275482	3406	441.16	1704549	633159	8340	698.4	85	1748.941
2141138	993462	2155	427.3	1197775	447391	4276	586.36	75	1753.371
2130380	1094611	2237	413.82	1245179	566758	4709	782.74	81	1760.340
2494993	891599	2909	209.74	1461073	422890	5594	174.84	78	1760.994
1802259	662176	4778	183.08	1065461	306889	10144	477.84	77	1762.810
2445267	1040304	2905	346.3	1531173	534015	5881	279.66	81	1769.725
1258086	804007	2849	216.14	823286	378688	7270	647.2	81	1776.075
1777910	2611408	482058	9999.88	2261512	3085978	2816169	64950.34	188	1776.405
2413887	1037888	2767	281.62	1480005	443375	7414	152.04	73	1776.540
2249284	801199	1764	372.04	1344723	356053	3081	573.66	76	1777.407
2511484	1519163	3535	465.1	1642020	770862	8582	927.52	79	1777.629
2614520	1379894	4283	440.38	1594174	734570	9989	977.54	72	1777.693
2047852	928474	3685	247.1	1249446	426174	6854	794.44	102	1779.636
2255753	856549	2741	301.26	1325266	417439	7314	742.04	84	1781.076
2053813	617403	1540	358.4	1129781	296734	4097	664.42	75	1782.550
3633023	2684208	7794	1733.84	2440032	1578906	19633	2901.38	96	1785.827
2244930	1067046	3156	298.16	1413978	538925	7767	717.62	83	1786.806
2536756	1104809	5075	442.5	1568423	513863	12345	697.7	78	1786.979
2915337	1287481	2994	545.84	1498889	647538	5772	991.92	77	1787.844
1962517	749935	2761	454.46	1169909	377766	5827	557.22	105	1788.838
1892695	858893	1668	124.48	1195151	450959	3397	102.42	80	1789.379
2460951	845569	2326	253.36	1513325	416972	6368	555.48	82	1791.446
2250519	777619	2443	291.98	1177584	336366	4551	280.86	75	1792.390
1780038	599602	1718	311.48	972143	274217	4058	505.88	70	1792.442
2572401	986795	4074	83.64	1546886	486285	10269	340.34	78	1793.030
2307092	992530	8277	297.22	1457977	516963	16527	331.22	77	1793.287
191434	172269	63758	955.88	59221	58683	90708	1645.88	44	1794.112
3550320	1203189	3482	585.52	2264548	630922	10106	1066.16	89	1795.794
2436339	909955	2093	177.98	1462701	418303	4125	216.5	74	1796.246
2408374	674950	2038	131.68	1261497	276083	3411	306.46	72	1797.308
2668212	1093206	4905	433.3	1463778	509594	9864	972.04	77	1797.887
2414245	1101498	2881	291.66	1541523	497603	6478	260.08	81	1798.396
111077	63409	286	-42.04	36023	30650	261	-99.54	51	1799.027
829995	3307765	140659	2515.74	623549	1711857	316296	8990.56	104	1799.790
2108409	1337755	3749	262.14	1217853	615290	6317	269.62	75	1800.059
388079	117067	2314	171.04	106646	33596	2910	74.6	36	1800.075
209355	26641	680	43.8	66321	6031	172	247.92	43	1800.623
124850	74503	76	-69.64	34066	20223	-42	-219.12	36	1800.940
151114	61245	98	92.28	52203	19645	-156	220.84	44	1801.220
2324966	740953	2366	321.76	1289099	339775	3796	370.56	76	1805.312
104347	54632	874	186.64	28141	14596	769	35.34	35	1806.403
1483342	433667	1283	-3.62	738334	170853	3092	-413.88	70	1807.277
2382742	1047584	4766	251.76	1433062	480734	9171	742.06	77	1807.628
2215682	600626	1516	283.76	1282290	269082	1708	729.88	77	1810.663
206436	44149	138	-37.32	57124	12577	2	-54.28	41	1812.723
2522105	1222975	4165	451.9	2676774	1107520	20101	1047.86	121	1813.277
2663411	946065	4495	246.7	1565732	517677	11099	974.14	87	1815.853
2470294	1273998	3530	430.8	2091275	940606	12057	1148.02	111	1817.016
1864488	730983	2530	282.8	1162492	375128	6090	817.4	83	1820.142
2266851	695775	1921	229.06	1209683	280269	4424	343.64	72	1821.526
2322308	676080	1983	267.38	1354290	302044	4291	434.26	77	1823.200
2171947	816724	4150	274	1339221	387205	8591	318.26	79	1825.929
3466878	1460427	4179	543.94	1874388	698517	9897	1133.42	81	1840.567
2165771	881555	1876	433.36	1230254	384506	2909	771.74	70	1840.851
2664954	1194251	4437	621.82	1544470	592364	8404	1109.44	73	1841.001
209445	280223	7124	116.64	74728	87836	11388	103.68	51	1843.604
1759210	700742	2174	322.64	1231964	373860	3990	1011.4	85	1844.285
2533127	879945	14187	646.82	1621541	473894	25288	1108.68	86	1849.626
2676787	1880815	3481	385.66	1834155	934109	6528	328.08	85	1866.823
2555159	935555	2727	383.22	1530131	442453	5218	693.48	79	1872.465
723378	533610	82431	6588.66	315327	208336	141271	9849.06	64	1874.150
112232	26831	1422	143.92	30502	7043	1518	166.48	36	1875.480
2146698	771044	2310	212.6	1156122	312973	4846	570.56	72	1876.453
2687365	1325559	2569	488.34	1815523	673634	7117	842.62	87	1877.234
188837	100935	27	51.22	54035	28669	154	52.44	42	1879.998
159283	56658	208	-4.12	45093	17139	134	-188.76	40	1880.374
2713443	1102213	2172	485.92	1544682	504230	3056	1382.16	79	1883.825
2864883	795110	5519	277.34	2376025	695786	21020	950.2	109	1884.798
125118	62296	273	75.78	34847	18252	145	18.7	37	1885.887
2354926	778973	3815	411.9	1278974	335741	5455	703.3	72	1886.129
2181135	957179	4232	334.52	1255162	427105	7460	619.6	73	1886.622
2575271	1196702	3180	510.8	1376794	577567	6084	876.24	67	1886.645
2708435	1194397	3021	363.06	1730234	598992	7060	710.6	81	1887.417
1308629	677129	2647	180.42	890070	348591	5480	175.8	81	1889.579
2817375	920428	2471	471.06	1679027	474656	5755	934.3	80	1889.998
2005191	898123	2398	59.28	1113786	419266	4790	54.4	74	1890.607
3200688	1571326	3663	391.18	1864451	877816	8655	740.3	82	1891.614
2084211	845480	2894	220.84	1201017	406771	7396	179.56	79	1892.218
577195	1272198	93285	3206.1	323670	628138	248092	6490.12	87	1893.582
1651243	1194751	2231	331.66	1109385	578580	6083	353.38	86	1894.400
2651676	1070769	4110	551.6	1573047	531689	9909	1028.74	75	1894.647
2205846	1445945	2276	230.36	1193410	609125	4147	486.42	70	1895.259
1380819	1580142	66985	5028.1	586328	605521	112380	10718.8	67	1898.514
2279661	1340006	5655	357.3	1479095	634378	12676	1089.36	82	1899.268
1855457	968448	3741	485.26	1326650	530351	11247	907.42	90	1900.415
1893411	666906	2577	82.22	1078557	302649	6030	152.8	76	1901.435
2358424	783596	2050	218	1420869	361598	4553	95.58	76	1901.967
2424660	904736	2672	520.92	1536257	430783	3940	1044.4	80	1903.811
198132	204138	53969	891.34	71783	98660	107071	906.06	57	1904.928
1601242	2596723	20656	552.16	901106	1140675	45754	670.44	79	1905.207
391214	176805	46054	2327.44	138392	52793	65999	3198.14	51	1905.907
3195679	1449336	5990	803.4	1423441	594835	12774	842.64	74	1906.048
2437839	1632145	4039	342.54	1722348	914878	10566	308.76	85	1906.511
1850847	637314	15421	286.06	1210850	344360	26205	416.3	85	1913.890
2861547	1012883	2626	439.36	1615580	485205	5626	612.36	78	1914.143
287167	32054	1095	-12.3	84808	7747	1435	-142.9	40	1914.589
2743441	2727959	4224	496.64	1767805	1405789	10612	622.32	83	1914.957
2532547	1043397	4012	528.32	1666490	533711	8845	889.7	78	1915.193
145685	32436	145	25.7	39233	8734	17	70.62	38	1916.893
225708	225163	9814	520.04	184715	228786	37249	1593.14	95	1917.449
1713177	927810	3738	305.68	1252234	503210	11025	578.5	94	1917.497
1886741	1191797	3480	447.8	1331216	637418	8681	964.66	86	1917.951
2813149	1112749	2265	282.9	1745709	560526	3198	542.28	80	1919.462
2196362	946177	3044	278.84	1236746	417873	5245	449.7	72	1920.156
1981565	742929	3820	369.2	1076378	284165	7077	529.22	73	1922.161
2434505	858519	2467	162.62	1478288	471027	5769	415.34	82	1924.597
2791716	1234448	3241	638.26	1714019	685222	8527	1111.22	87	1926.082
3181866	2047192	4209	887.74	2319642	1226710	12465	2241.9	98	1932.238
2823403	1481623	4476	656.36	1933332	795730	10709	1350.74	78	1932.334
2664449	913582	2267	302.62	1716847	450016	3066	506.76	78	1932.891
1971218	796295	2018	253.48	1097377	341392	5063	522.18	68	1932.954
2461208	881061	5559	119.74	1443818	442060	9926	-157.64	78	1933.686
1562256	744071	2976	182.36	1062290	363118	8407	197.02	85	1934.300
2531456	939867	3016	156.76	1311825	451318	6170	-123.8	71	1934.529
1201639	817118	2671	363.06	720649	387086	6611	905.46	86	1935.905
113442	57489	66	0.76	34119	18288	-230	-55.8	37	1936.447
2143115	905629	1920	327.2	1113067	392644	2323	720.78	72	1940.260
2889289	1111364	2964	261.04	1974235	621484	7050	338	88	1941.435
3697966	2794801	5064	1069.04	2847062	1623220	12805	2988.3	100	1942.462
1820220	617856	1664	442.04	1045603	267936	4021	732.06	76	1949.346
3195088	1165095	4088	447.68	1901010	656048	10798	414.28	80	1949.534
2802284	1050939	8659	646.74	1703171	491093	13749	1412.14	77	1950.178
1496567	567863	1733	202.38	854998	243622	4593	290.98	67	1950.237
3088682	947280	3358	397.88	1547258	392071	5947	189.42	70	1950.497
2079435	635319	1691	76.26	1145768	281906	3015	23.9	75	1952.598
148793	57307	45	88.7	45297	17173	150	104	42	1954.689
501559	1017967	65791	5730.26	282630	456197	132709	11574.74	73	1954.941
3167106	1300834	2776	525.36	1569346	565422	5208	776.88	74	1956.980
264862	631751	289660	4508.6	193571	484916	795244	13710.84	89	1957.834
243436	293674	120318	2693.48	115070	147562	244910	4982.6	83	1958.100
252897	249308	59227	4589.22	142711	108620	117920	14116.2	77	1958.677
2975490	1172092	3443	626.98	1879462	596979	8327	1376.22	84	1966.376
151453	85652	204	-3.56	48996	28832	275	-137.5	64	1971.792
2711475	967517	1777	170.22	1664112	453042	4643	-76.02	84	1973.974
139412	156868	270	59.2	46643	50487	-32	-69.52	44	1986.707
2135278	826613	1972	224.92	1288873	427950	5955	370.3	83	1987.936
2238839	747674	3209	299.74	1348319	343250	7683	484.38	76	1988.365
3504245	1146526	4000	457	2382340	855621	12036	1415.96	99	1992.576
2997134	1500481	6243	862.98	2030452	758461	12993	1596.98	89	1994.132
2289239	805230	2073	134.78	1409305	383218	4280	-94.2	77	1994.771
2237143	1112618	2974	316.64	1656129	675660	8863	220.18	94	1996.255
1491027	684505	4739	177.54	856583	326250	10236	83.96	72	1996.327
692626	1443355	11456	3921.16	393232	688701	24428	6022.08	78	1997.698
304129	359185	153235	2846.1	159192	249198	414731	12028.66	74	1997.716
3187045	1157464	3870	370.2	1661093	518499	9090	595.4	76	1997.825
130076	68869	210	94.6	34699	20203	131	203.66	33	1998.372
100481	156255	56743	1061.98	46143	84799	121335	2163.1	56	2003.333
2408346	1217154	2552	577.72	1210114	537607	5041	950.26	74	2005.313
3346311	2041056	4209	471.74	2017806	1094501	7951	646.86	84	2006.847
2360902	823375	2792	334.12	2275032	744299	11932	1573.52	114	2007.239
224763	19013	2618	0.48	53037	2235	3103	-130.42	28	2007.431
133769	77029	68	104.48	32839	20272	-7	144.98	29	2007.628
2444880	1196968	3397	382.42	1652716	717133	10068	674.48	88	2008.088
3415166	1550644	4586	533.96	2198817	857677	10223	1279.78	87	2009.576
1662563	488578	2026	5.36	909034	221822	3751	-261.14	72	2010.872
174594	132399	379	30.94	54997	45165	655	146.3	44	2012.570
2098306	644390	2032	318.52	1370220	415178	6303	739.58	89	2012.917
132026	21753	496	-21.44	37332	6062	612	14.32	36	2013.544
2350581	831168	2713	255.18	1420223	413092	7461	358.46	81	2015.445
2806823	950531	3502	507.72	1850246	573998	9357	1574.02	85	2016.083
2340579	1315813	2363	287.18	1205004	554172	4506	459.16	70	2017.437
3020297	906245	3903	412.58	1762624	483245	10753	1033.58	86	2018.202
3276644	1642513	11291	209.26	1710862	918286	26617	143.62	81	2019.293
2046246	628450	2058	152.88	1173828	296678	4110	14.6	73	2019.727
108467	190761	34835	762.1	29714	78776	64386	1537.96	32	2019.746
2449585	1185010	3742	381.12	1664694	633488	10203	422.58	86	2020.996
108979	126600	245	137.7	30643	35671	420	170.2	37	2022.430
150952	189053	56496	1186.56	79473	113263	136508	2947.88	67	2023.330
2074027	1746860	3037	400.82	2274169	1604524	13541	1071.26	117	2023.608
2850442	896455	3457	240.02	1761307	440277	6506	362.16	80	2024.121
106758	50289	159	-17.26	30069	14543	216	-142.24	36	2026.057
2657642	1068060	3147	504.42	1814524	568265	8769	881.34	87	2026.571
165978	220328	34182	1546.52	67682	142726	71255	3198.3	55	2026.593
2350778	738097	3945	132.7	1483059	411793	10448	238.28	83	2028.248
112868	78200	25	-34.5	31342	22300	59	-189.26	37	2029.651
2620991	1125005	3012	385.32	1512449	495966	5938	1112.68	77	2030.867
2884673	1021842	3889	207.54	1815558	524033	8114	162.04	85	2031.714
2567887	942310	3631	247.66	1565263	460555	7673	419.78	72	2031.763
110784	39808	11	108.46	32127	10973	-104	97.56	37	2033.298
1911783	664105	1448	-100.72	1046634	277427	3402	-268.28	72	2034.184
2349551	1504992	4232	464.52	1425350	789966	9829	1152.94	83	2036.915
2028654	719088	2466	222.76	1226087	308336	5824	510.64	78	2042.555
2977252	1123744	4522	310.92	1944897	588908	10666	346.76	88	2051.264
2424244	837079	2055	410.3	1440375	387218	4987	624.82	79	2056.969
2544746	905658	2465	151.9	1403936	405111	4946	282.56	76	2064.459
3944828	1924869	5031	675.66	2265892	1208173	13708	1457.88	85	2064.676
262413	110117	262	-18.68	80098	31309	474	-193.36	46	2065.902
2112789	739195	2398	184.28	1285490	356167	5299	360.14	80	2071.425
2390728	706153	4551	159.86	1305469	313049	8416	186.76	75	2073.593
2703868	1018269	3456	18.16	1716369	544077	8190	-610.6	86	2078.278
102549	77336	167	2.62	54643	32021	96	85.56	58	2082.147
3003939	1100770	4105	425.3	1943288	579567	10074	876.64	86	2091.231
2926194	1659036	8413	862.18	2013494	958820	17089	1502.54	91	2096.557
115459	13345	244	-44.16	32726	3812	299	-145.86	38	2099.260
2634874	1167365	3318	522.48	1743338	603631	8297	1086.42	86	2102.350
2042747	670611	1040	159.4	1095743	304368	478	233.08	66	2102.424
1897011	795407	2856	338.16	1102506	370523	5874	825.64	76	2102.995
869185	1870930	15799	3508.14	583194	988050	39968	8340.48	89	2105.275
1920963	616417	1896	99.56	1045520	258996	4107	53.02	74	2105.591
2475536	743871	2271	315.06	1553422	345180	6591	567.26	79	2106.068
115497	65698	314	-73.96	24359	17215	280	-85.2	23	2106.119
1696654	2446987	3470	403.2	1396494	1982135	11042	674.12	104	2106.612
2159377	694022	4488	46.68	1172481	310915	7905	-428.7	74	2107.947
2895652	1191205	3414	534.04	1981961	714089	11662	1432.32	92	2110.744
175540	145831	66	38.76	51191	41464	122	-46.08	41	2113.512
2923279	1114962	2729	533.94	1879557	556174	8484	1096.24	85	2114.401
3708617	2623793	5565	1038.9	2173410	1206863	13876	1162.36	81	2115.561
2022002	784131	2974	539.64	1241686	366901	5842	740.12	69	2115.591
2010212	748262	1876	277.36	1174218	353336	4900	670	76	2116.390
321597	69830	15	-75.1	98213	20587	-121	-373.06	47	2119.785
2164938	879844	1647	288.42	1249630	413625	3284	304.24	80	2120.061
3150081	1120079	6035	978.1	2146919	635592	14059	1609.74	90	2120.493
2581136	1202523	3458	594.88	1653574	637038	7519	1067.34	82	2121.332
3050127	1349951	3752	415.72	2068835	854995	8801	651.86	89	2121.905
1736025	1050010	2927	464.22	1167859	507310	7833	888.38	77	2122.152
122980	144570	240	58.4	48026	62145	-431	203.34	54	2124.489
113464	127241	16751	334.86	34143	38697	21087	537.82	39	2126.947
785824	1839529	20909	5888.74	513943	911261	62713	13262.18	84	2127.419
2483267	1116143	4208	774.88	1663723	596510	10108	1184.88	87	2128.953
2650636	931102	2952	365.72	1541845	426279	6474	578.64	74	2129.253
2065498	1074762	4917	1046.62	1277763	522026	10183	1794.38	78	2129.470
2117511	763508	2263	10.18	1136181	363047	5562	-636.68	67	2129.609
2119464	1663581	7550	1039	2384837	1315505	21190	2354.4	123	2130.616
2472085	1573892	4700	494	1508827	721225	10558	930.88	74	2130.984
103819	205548	316	76.76	32728	64119	562	49.32	37	2131.105
2100728	1285635	7284	449.24	1153068	562990	10806	934.16	74	2131.752
355129	570018	732	61.52	242764	393220	2671	521.06	95	2132.233
2475566	790189	3066	746.76	1322697	312098	5261	982.46	75	2139.954
130749	42348	5992	109.12	33294	10787	7194	239.84	30	2140.236
1686062	642563	1056	247.16	975796	279077	3304	535.44	75	2140.707
2166055	780474	6336	73.96	1282988	363114	11692	177.12	79	2141.902
2319325	1120746	2951	585.86	1387189	557599	6350	1347	77	2145.138
2447194	1671387	79630	6209.8	1918532	1395858	227075	26378.5	136	2146.258
2037015	745824	2475	187.5	1172882	320597	6365	80.9	77	2147.257
2966777	1481069	3995	579.7	1951090	753718	10347	934.42	85	2147.892
2682562	1344796	6241	312.26	1705630	628145	14206	1180.16	85	2152.983
1646374	893571	2336	285.96	1048357	413001	5518	366.48	78	2153.915
137570	40862	36	-15.04	39032	11541	168	-132.52	39	2155.079
2701393	1082939	2687	266.82	1553644	526008	6047	83.42	82	2162.083
2443394	1122230	2356	498.16	1511541	531788	4716	1016.76	79	2164.340
3634320	1393098	4206	266.16	2969636	1147032	14413	887.18	114	2165.116
102956	62127	31	-55.34	36511	26934	-216	47.24	44	2171.381
2533069	2787349	3651	502.86	1604224	1382412	6658	1010.88	84	2177.410
2878737	1233278	3787	394.82	1786268	587677	9136	986.96	82	2184.757
195450	114248	78	30.08	55045	32507	13	-26.82	41	2187.789
1860887	580939	1254	120.44	1024014	251985	3136	6.96	74	2192.982
3196941	1300417	3413	465.18	1709050	659253	8443	962.98	79	2194.242
2875084	1681663	3556	257.16	1558189	731268	7718	13.48	68	2194.326
706960	1420099	9644	1731.84	384445	539720	17449	3427.14	71	2201.504
478247	1038268	281432	4789.52	259694	489931	545017	10673.62	76	2201.949
2013696	819905	2194	252.84	1217036	366206	5532	553.52	77	2203.396
2199389	1000032	3058	420.88	1189976	462366	6928	906.08	76	2205.017
179185	166354	62443	978.98	65658	86097	136294	1659.84	63	2207.136
3983146	1470399	5281	782.66	1915676	719524	13147	1402.42	82	2208.723
632651	520670	609	117.74	308560	187839	1645	212.7	65	2210.019
2417501	945595	3798	445.28	2332059	789915	10647	843.42	110	2212.231
481727	1015545	60931	1970.66	205410	436911	120614	3181.04	64	2213.320
2850542	1272495	1893	292.98	1783214	595514	3790	633.4	79	2213.572
2561072	820388	1636	348.96	1494485	378942	4276	431.36	80	2214.460
3854680	1942112	3932	960.52	2751614	1125069	11910	1506.6	95	2215.224
1695172	641163	1676	194.36	1037585	308936	2354	632.44	77	2216.323
3419903	1423980	4768	686.48	2156978	679326	11081	565.66	80	2216.648
2445808	817430	1732	294.52	1437596	364304	2995	356.7	75	2217.269
315587	941482	2453	409.58	158632	451802	5351	576.86	67	2218.349
2319069	792161	4869	227.34	1353799	364271	8981	-260.34	76	2218.573
1317043	402783	2195	-103.3	743173	166288	5842	-196.88	66	2218.701
131552	4812	283	-20.62	29682	-1132	136	-10.04	24	2218.718
1987927	802517	2273	346.78	1205696	366225	4579	523.94	73	2218.885
2603891	881814	3170	446.2	1608301	435871	6338	994.68	76	2219.110
2417674	838244	3057	310.02	1466781	392336	6465	546.9	69	2219.134
2093245	685378	2395	621.7	1383988	382308	6521	1089.06	84	2219.974
106324	14098	790	77.4	28194	3482	529	241.94	33	2220.598
2083066	694714	1840	388.4	1180112	304680	5007	130.02	75	2221.544
2255620	981319	2215	573.9	1420739	470882	3741	1216.26	77	2221.601
2553175	1037712	2575	248.5	1765263	552825	6299	398.14	86	2222.177
2049521	879206	2260	391.6	1138035	401207	3379	842.94	71	2222.344
2004921	677648	1926	144.36	1135856	333111	4208	-67.12	79	2223.122
1459291	1216163	8043	339.98	781938	553347	16608	84.88	73	2223.262
2498747	1247720	3492	527.12	1568265	594469	6648	1178.28	78	2223.612
2337072	1240773	2958	370.88	1244063	527133	5858	604.88	71	2224.119
2175519	755122	2752	263.72	1273699	356339	6221	543.06	80	2224.647
1835044	639594	2062	400.32	1017174	266957	4106	323.16	73	2225.956
187443	75483	259	40.74	56865	25375	213	-75.82	43	2226.555
2150788	676765	2495	2.7	1405154	324185	6692	-628.88	81	2227.082
2055116	696947	1788	270.68	1231558	318481	3207	340.02	71	2227.307
2363757	790007	2179	293.94	1169778	308219	4138	104.68	65	2227.529
2278240	1147247	4076	375.36	1431147	579990	9275	355.5	78	2227.862
2771302	734881	1634	319.24	1620778	343572	4235	565.1	79	2228.272
1672816	617012	2774	286.64	1043900	291463	6818	-173.52	79	2229.255
1981812	838992	1555	52.3	1125903	376616	3486	-655.04	67	2229.277
668618	1523846	14980	4944.8	340833	741908	30845	9548.7	62	2229.298
1766023	1191447	3354	527.44	1387886	758192	11228	1153.08	94	2230.232
885907	992705	8908	322.88	332348	364901	16443	425.98	56	2230.605
842444	245095	3846	2323.56	236576	69610	4824	2997.64	50	2231.772
2541999	781951	2385	262.1	1483220	425175	7303	306.58	83	2232.618
2580520	1106490	3769	607.34	1545762	564469	8374	1586.64	83	2234.607
2389800	1250693	2845	317.7	1393927	528990	7182	293.52	75	2235.044
1491752	2065301	17350	5143	1476868	1843834	63139	13678.54	112	2237.502
3135674	1244253	5041	453.26	2041853	688070	12257	927.02	83	2237.754
115331	102442	-75	46.5	27187	25980	-436	90.04	27	2238.108
113347	17675	-89	72.46	30612	4761	-612	175.68	36	2239.120
2133331	623543	1850	357	1189142	265794	2808	631.88	73	2239.472
1761128	737789	3933	145.38	1018643	350971	7884	-454.76	78	2240.703
2373183	1946027	3191	535.26	1185318	825455	6109	959.74	74	2243.425
121307	242258	398	38.28	33517	65343	655	-24.7	37	2244.766
3458062	1274359	4330	485.8	2000213	730016	12138	533.68	87	2246.344
103394	96490	2980	61.8	30869	28490	3975	-119.5	38	2251.693
1882389	1109591	2422	355.92	1249470	524828	7638	478.68	83	2253.115
2835430	1381772	3852	341.72	1666970	630232	8519	849.34	79	2254.370
520448	1449076	90014	5254.04	286163	666260	210693	11008.98	75	2256.184
2000823	738432	2489	290.54	1263774	356974	7000	339	81	2256.761
1806384	634583	1771	264.06	991579	263572	4144	435.84	75	2261.792
2254308	1200193	2441	406.26	1272079	561234	3949	951.14	69	2261.851
2649958	943239	9588	110.68	1792582	535033	21782	387.52	84	2262.285
1756511	673488	4182	16.52	1000863	310555	6827	-331.78	74	2263.913
3280972	1623393	3146	555.56	2232392	972087	8973	1702.78	92	2266.360
2243731	1371712	3361	641.46	1303644	664949	7030	1074.8	79	2267.710
623881	1953932	121827	6195.22	322758	942404	307431	13753.66	79	2268.290
1696437	835950	3997	53.42	1010115	351258	6729	96.94	76	2272.748
2566396	949827	4622	334.92	1648337	513620	10218	794.48	87	2274.130
2996687	2968822	9619	149.34	1356519	1286397	17927	764.22	75	2279.265
2158143	866012	3051	196.86	1191620	357977	6154	935.44	73	2289.983
2889721	1072874	7683	302.38	1748986	539488	17300	975	84	2291.634
2312094	1031132	3554	468.44	1330925	513164	8679	928.94	83	2306.928
2638227	1116774	5377	507.22	1751097	568540	9577	544.22	83	2309.548
2284397	1240174	1960	425.6	1331631	562828	4734	76.24	77	2316.666
142207	27975	118	17.48	38350	7671	201	-108.14	38	2319.529
2867362	937606	2396	187.56	1640188	441056	5392	92.12	80	2319.766
155412	197165	822	37.92	35429	53155	1005	9.3	26	2319.832
2414199	944857	3235	278.1	2213874	809008	12166	880.76	112	2320.486
294113	236278	1850	364	89862	69516	2430	449.8	46	2322.072
2650494	1262219	2282	675.52	1524396	560304	4154	1279.44	76	2322.746
2654102	893171	4417	447.62	1591397	417768	7180	856.8	80	2324.126
136169	12781	4625	131.5	36882	3323	5674	277.64	37	2325.679
1607987	658942	3367	32.62	955042	312008	8478	36.08	79	2325.933
2320513	789179	3916	265.76	1383959	343741	8187	318.82	75	2326.252
139163	9589	173	48.78	36250	2075	292	-127.88	33	2326.755
2528784	1160098	1923	459.78	1596592	595418	4636	854.96	82	2327.026
1385660	909333	1503	205.58	873279	462954	1855	315.3	73	2327.156
2690984	1021790	5004	114.44	1713117	538862	9957	98.02	81	2327.778
2946848	854377	3264	417.04	1706547	424341	8563	1073.18	84	2330.333
1993931	834177	2911	253.46	1344481	446496	5072	1161.92	85	2332.679
120538	27102	-166	52.24	32840	7418	-720	125.8	37	2333.983
2898693	945885	2460	394.6	1831920	455787	5090	544.4	81	2334.924
1394326	678162	2775	59.5	910916	402604	7649	411.14	93	2335.752
1699438	823133	1942	255.12	964273	347236	3918	429.48	78	2337.384
2108421	786475	2069	305.34	1243838	362531	2574	755.64	77	2339.189
2834404	1040230	7844	656.84	1487292	465826	13035	1263.1	74	2339.740
2045079	611088	1693	315.98	1250200	269181	4293	118.98	70	2339.808
520654	193719	822	11.92	159566	56201	1237	-201.18	50	2341.018
2728859	1215319	3323	546.78	1688291	580448	7929	1106.94	82	2341.735
281562	463827	8771	2865.06	128783	158157	14100	4466	47	2341.850
2144440	890017	2422	481.92	1344602	440969	6772	171.92	80	2345.623
2135029	743083	1885	418.1	1261074	362977	4393	1343.98	78	2353.019
2263349	1063882	4138	316.68	1294009	450528	9166	689.76	73	2353.418
2335430	1215833	1557	386.02	1298084	596466	3016	657.76	76	2354.337
2601883	1798794	5277	259.22	1543633	871729	12658	779.88	81	2354.894
1827864	907125	2402	209.72	1179319	480207	6803	584.58	89	2358.407
2298615	875503	3861	309.46	1372279	448363	9081	770.66	81	2359.977
2673500	1402095	2930	392.8	1696109	690809	5110	756.6	82	2361.108
224030	132938	250	105	67827	43177	77	250.22	47	2364.175
3024910	1097927	3273	378.78	1885778	564109	9495	867.7	88	2364.366
2803920	885996	2995	221.7	1555594	470487	6746	726.56	79	2365.567
2803940	1223562	5912	584.32	2074196	835562	18637	1616.82	101	2367.805
2416018	927051	2787	183.82	1526505	450995	7568	257.48	82	2369.785
2611021	1333542	5120	473.2	1542753	605329	11281	428.66	75	2370.134
2763130	1288715	3636	722.96	1807181	656091	8552	1333.72	85	2372.213
2382094	1166848	2673	169.78	1309877	524998	4532	467.52	75	2373.807
119151	13603	144	36.84	31764	3895	301	-94.14	36	2377.452
2103752	781203	1682	202.52	1267547	371993	3113	376.18	79	2383.646
1763512	1348867	2986	468.96	1010958	623932	6923	537.78	78	2389.448
2215944	1052830	3790	506.4	1597151	571969	8850	757	85	2389.783
2129176	931416	2457	397.02	1161290	478614	4721	748.06	80	2394.335
3040722	993687	3115	478.9	1768625	435004	5789	721.54	81	2396.529
2999284	1665535	3124	178.64	1722162	856080	6597	134.42	80	2397.247
2995117	1328175	3276	516.36	1650358	563276	6070	481.2	75	2407.989
2639570	830927	2959	402.74	1557881	387889	4971	996.06	78	2414.125
2606602	1288838	3323	351.78	1596520	612506	6497	133.42	81	2414.538
2336667	1020701	2524	390.64	1325221	478195	4312	196.32	78	2418.248
1914286	677108	2292	389.12	1123651	301276	5269	923.34	77	2423.229
2164520	1081085	3483	379.38	1104316	445384	6078	889.08	71	2425.146
103892	38894	68	7.48	30157	10834	-169	-27.34	36	2425.914
2237313	1489050	3732	555.52	1390011	779813	9835	582.1	78	2432.185
3175541	1854468	3693	512.98	1768502	922956	8825	915.5	80	2433.143
3253949	1110731	2966	490.76	2173384	685925	9993	746.98	91	2435.195
1801382	854416	3258	264.88	1142949	404920	8655	570.3	81	2436.767
1803250	1513829	1428	555.08	1197894	609853	2334	1131.24	79	2437.348
186801	14842	297	58.42	52285	-163	462	54.32	32	2437.360
1836578	832471	2210	431.6	1239040	414759	6602	595.72	81	2438.129
1992308	722949	2516	394.76	1124037	360270	6916	647.76	79	2438.805
2856203	1566166	2994	531.84	1921820	818495	8120	1326.2	85	2439.210
2155886	605087	2149	314.14	1222725	303346	5310	329.6	80	2440.694
2292066	835616	2230	619.8	1283540	359222	3997	930.42	67	2440.719
1575823	559525	4304	125.44	958083	254767	6712	496.32	78	2443.153
3430933	1340022	4387	440.82	2268287	816928	11836	439.96	85	2443.218
100860	57707	191	114.26	38516	27216	389	121.54	51	2443.632
539348	119411	293	32.98	193954	39628	-73	195.22	55	2444.462
120693	18064	1570	22.2	32639	4442	1822	1.92	34	2444.473
2304301	960420	1679	334.94	1508631	436068	2482	318.52	81	2444.555
3281882	1606599	2705	329.3	1842011	785419	5399	229.14	70	2444.664
2536222	1328471	3139	539.54	1679559	650309	6632	925.52	75	2444.703
2309534	695112	1907	325.02	1326292	298091	5090	589.4	66	2444.778
2498246	956505	2825	176.5	1507519	460879	7646	349.56	81	2446.273
3851139	2200904	4665	1163.9	2021036	1022400	9367	2663.62	75	2446.372
143197	72311	613	-15.82	40202	21244	411	120.46	35	2446.936
3248694	2524536	11768	487.48	1798118	1203311	20614	452.04	76	2447.416
2333944	939690	3249	391.14	1591562	537706	9468	526.48	91	2449.909
2568103	1501417	1612	302.32	1495357	666469	2922	361.92	74	2450.509
2738853	1403858	4757	618.02	1827033	685678	12642	1162.12	77	2450.566
1659013	1361060	3496	501.56	1127695	643561	8237	1173.82	75	2450.839
2945867	987641	2439	278.54	1676511	411591	4803	209.58	72	2451.137
2911250	829609	3566	386.76	1729947	401036	5999	823.14	82	2452.555
2620527	1168905	2954	304.44	1669718	537868	6510	-88.4	81	2453.081
1734312	929641	2363	362.18	1312837	489234	6792	1354.12	90	2454.580
644569	24079	185	-143.9	184903	3537	279	-294.06	42	2454.701
3342598	1330145	5522	453.92	2263710	693508	15411	1027.46	92	2455.169
2609131	1159741	4167	452.62	1755114	544068	10123	640.78	83	2456.796
2455437	1280789	2691	400.26	1505192	519054	6633	565.38	75	2457.109
3108875	1291995	2961	518.46	1839077	610485	7064	644.04	80	2457.792
2272869	780437	1954	4.44	1370857	362193	3932	34.52	74	2458.248
163482	121320	620	36.2	47618	40494	897	-69.58	42	2459.819
166305	13180	-114	57.96	45941	3072	-238	160.32	40	2462.213
232038	146683	43	-95.02	79547	59974	248	-300.72	54	2462.651
146626	66126	1525	53.5	41710	18061	1913	-14.82	40	2462.934
2295800	745760	4483	392.38	1460769	357503	7493	821.98	79	2462.952
145231	107147	-129	-41.94	40602	31082	-470	-47.2	40	2465.289
2521445	878320	2629	241.94	1605963	440653	6749	211.14	85	2465.424
2681780	1145922	2029	505.94	1665229	560130	4680	1013.8	83	2466.943
2070922	1120584	4183	892.38	1420756	635234	12057	1345.02	91	2467.685
105772	133985	629	160.94	30723	41877	1270	227.2	34	2467.965
2366943	1498684	3834	361.24	1354825	719599	8658	606.88	81	2469.332
194916	143433	252	160.72	62755	58357	281	451.66	48	2470.752
141988	191069	70110	1704.6	53291	78587	120434	2488.24	51	2483.501
1912577	600672	3082	339.52	1113320	251089	6235	491.1	77	2485.758
2123339	819863	2705	302.3	1264067	390423	6662	465.32	81	2487.189
2064091	1004553	4199	335.14	1218623	436872	8984	902.24	77	2488.628
2915885	1016353	3561	456.46	1778835	504144	8101	896.86	83	2489.113
2061875	1051578	2601	422.86	1420618	564642	5470	665.2	87	2489.734
1799268	645249	1579	298.94	962740	246767	3486	790.96	72	2492.336
2760239	1035019	2222	280.92	1640335	460079	4197	456.42	77	2493.657
2238604	1027984	4419	426.34	1179694	442245	9151	751.86	78	2498.836
3483147	1408174	4421	358.06	1709687	622324	10085	1038.1	77	2499.148
1831945	814933	1796	555.56	1106136	359975	3748	887.28	79	2502.638
3066376	822412	2409	562.74	1919263	541663	6591	1536.26	90	2504.251
3709132	2502156	5553	499.58	2003569	1437599	12166	1122.76	89	2506.354
2290021	947686	3140	475.4	1546239	472755	6974	994.64	83	2507.509
2598651	1351282	2048	232.28	1377624	597485	4342	70.12	76	2510.044
2046967	767756	2232	281.52	1299689	409896	4540	23.4	84	2510.999
2457532	949737	1832	452.52	1396289	429052	4003	777.58	79	2513.278
2598509	803254	5657	277.02	1400639	353698	12962	969.32	78	2520.504
1653740	809595	3508	406.88	986983	360312	9480	697.8	84	2523.073
3348310	1483030	4941	442.26	2159185	795297	11611	895.46	86	2525.347
1940222	940175	2944	673.84	1298992	444379	5895	1035.7	85	2528.493
822582	942287	143987	6631.82	436213	561248	555404	16963.44	93	2530.549
2877287	1100232	6323	724.78	1932205	586286	14756	2032.16	87	2531.508
1776347	800041	2281	274.66	1084218	351459	6021	800.06	75	2532.049
2583708	1225560	3449	553.14	1745381	644108	9426	1047.36	82	2532.305
2796020	1014534	4823	384.78	1730739	518498	10010	682.6	83	2533.374
122483	47218	371	85.06	33554	13467	535	146.1	34	2533.983
2711169	863988	4840	375.4	1693121	431271	9265	403.9	83	2535.729
154174	13853	249	194.14	42383	3723	-362	297.68	40	2537.917
213189	149190	396	-30.44	117080	93689	882	-44.48	76	2537.980
3228620	1012777	2942	464.12	1949320	532749	5618	408.48	85	2538.810
2509989	873652	2390	226.4	1436338	438606	5609	255.74	80	2539.540
2037721	712427	1897	251.42	1166417	315405	5221	476.06	77	2540.751
3256614	1835831	3134	669.24	2166223	1028418	4964	1176.04	85	2542.772
1536150	660408	1240	273.4	880138	299664	2527	477.22	72	2543.519
2418850	1149505	3124	644.64	1572781	581829	6947	1454.42	80	2543.811
2087792	581011	1929	16.94	1083185	224519	3942	-93.88	72	2544.999
2099495	902009	7345	109.7	1320645	384006	14351	775.86	80	2546.926
2997204	1030913	2706	428.16	1906562	497392	5744	400.84	81	2549.569
2691383	1414334	3320	491.2	1524102	703957	8247	1114.42	73	2549.708
2369019	998349	5289	314.54	1558091	483954	11360	1011.6	81	2550.379
2406625	1250730	3322	499.92	1584328	594247	9178	807.08	76	2550.448
3736938	1587066	3547	532.42	2234069	937337	9488	1371.68	84	2550.915
1348706	2244642	20235	464.1	728818	974757	43681	877.66	62	2550.974
3473522	1197910	6316	547.76	2286994	695888	14497	1261.42	83	2551.050
2285229	788485	2085	547.1	1251107	332911	3125	700.5	74	2552.214
2107192	847645	2457	383.02	1246037	411890	5052	1172.72	80	2552.826
2215824	756616	3147	524.42	1348017	361326	7495	534.7	79	2553.274
3033591	1291592	6675	784.5	1909589	639530	13093	829.98	75	2553.366
1655630	1010800	2120	344.2	926359	442298	3855	571.3	70	2553.547
2877150	1181913	5194	373.84	1683756	588232	12471	258.06	80	2554.206
2018800	806852	7189	590.54	1334087	393136	13204	1245.44	85	2556.185
2098398	963482	3029	315.94	1378896	525360	10311	928.46	88	2557.574
2752044	1388848	4651	741.86	1647019	695203	10664	887.04	78	2557.768
1456197	993038	2684	311.24	1136440	518396	8345	409.7	88	2558.107
1344614	1255177	4765	500.9	920596	888273	17318	1466.48	104	2558.591
115038	97737	-10	-98.6	35708	30550	-97	-123.42	40	2560.107
2023569	734609	1850	218	1097724	312422	3655	574.3	75	2561.859
2951188	1156749	3229	299.94	1828056	580251	8753	-6.42	79	2562.213
623455	569594	6790	486.4	277424	230601	12160	860.6	62	2562.664
3141887	1119692	3180	473.8	1796174	530732	6398	657.28	78	2563.069
1870347	953992	3023	264.78	1121558	424909	5338	410.68	75	2564.516
2582258	1495385	5730	633.8	1790650	781599	15382	1087.52	98	2572.685
2687009	1229918	3097	563.42	1621528	607164	7359	1232.74	73	2572.766
2776242	1002671	3738	537.68	1650826	505964	9992	775.12	83	2579.235
4424370	2283442	10430	1028.8	3234349	1501382	30850	2212	97	2584.861
2188703	635258	2917	181.62	1261134	298452	6391	627.26	77	2585.705
2624881	974169	2415	345.9	1400036	390756	3783	745.38	74	2590.698
112305	97044	35	129.1	34287	31084	-172	68.08	39	2591.752
2811000	1053605	5246	687.56	1722671	547386	10483	1474.38	83	2599.536
2588350	818561	3077	270.22	1516669	378094	7025	125.5	80	2604.339
105209	92128	96	51.56	31134	31277	-21	29.94	40	2608.955
2561401	1322980	4108	1136.88	1387865	582608	7539	1699.54	77	2629.552
1410654	1506428	19780	116.8	735951	674862	44416	-439.24	96	2632.686
247069	36649	170	71.2	67592	10252	505	232.3	43	2638.804
133980	211393	26843	561.98	59222	105151	50794	1633.84	58	2640.077
2812560	1003572	2926	605.36	1632256	477626	7399	1022.14	81	2642.803
2408873	1292915	3143	265.98	1515347	655012	7419	330.34	76	2643.024
2470142	937869	2926	653.36	1540543	445829	4976	1316.36	75	2643.180
2490223	927935	2871	595.06	1546031	471925	7002	1288.72	75	2643.192
1076150	1753560	441117	10073.62	999699	1770613	1586980	36424.8	129	2645.090
2592323	768064	3568	490.48	1691120	383041	9390	1059.4	82	2646.445
2163351	1641094	4766	470.76	1239981	885345	10921	999.06	81	2647.647
1610768	815206	2792	120.12	1046888	428154	7440	679.4	82	2648.040
3434223	1557239	5661	303.46	2050072	829184	12522	646.92	83	2649.485
107473	29300	194	71.84	21378	5426	269	44.34	22	2649.540
2141331	926386	2444	412.84	1254633	449692	6101	816.86	73	2649.715
415393	1429762	5279	1061.94	215055	629928	13197	1385.42	71	2650.184
116179	17096	8770	-68.8	27453	646	9867	-168.38	27	2650.234
726274	1480276	35079	1077.94	463903	808633	59598	2297.28	80	2650.695
2446932	705954	2928	218.08	1419634	308684	5375	-84.5	76	2651.142
2313113	750340	2225	210.5	1339810	329116	4942	328.12	76	2652.653
481786	655556	49146	3142.56	219815	252183	92584	5432.24	59	2652.999
1601616	859236	1591	411.26	1113875	438796	3366	729.76	81	2653.105
2405111	939265	1818	86.48	1351905	429855	2742	258.12	74	2654.173
112049	16007	443	-91.02	25746	3192	702	-200.28	25	2654.413
1653026	700230	2485	382.1	1062447	376066	5973	666.78	79	2654.746
2384562	1161607	3931	942.66	1551839	588748	6274	1947.64	78	2654.941
2995263	1158131	3005	430.3	1872695	543222	6107	802.02	82	2655.960
2445482	793915	3513	517.18	1445395	440714	7419	1451.34	89	2657.111
194039	181849	1626	132.36	117204	145670	3848	216.28	93	2657.730
2309088	1014416	1716	430.76	1339759	462937	3509	832.74	92	2659.668
1749389	652480	2891	339.26	1123399	319150	7441	557.26	81	2660.694
2729575	1042227	1691	214.26	1717160	489556	2701	138.86	82	2661.404
2315373	1421285	7330	338.8	1650330	985417	11705	41.3	92	2664.051
2738929	1141981	4204	521.44	1636449	577274	10766	775.76	82	2664.810
250102	14589	631	44.66	71602	3985	831	-15.34	44	2666.628
1641281	2040024	213313	5843.18	1388897	1707319	1119473	26608.78	138	2666.894
2208957	733491	4729	579.94	1429053	379557	10688	786.68	82	2667.414
2632367	806169	1735	514.1	1428331	339136	2115	1279.9	73	2668.031
2585717	1198562	3750	672	1489676	598848	9525	1306.5	76	2668.119
135961	28389	57	30.02	36661	7504	18	-33.52	37	2669.172
2273128	973222	3602	148.72	1140415	425607	7878	210.08	98	2670.437
2813793	1023115	6021	481.06	1655356	508832	9131	1380.66	72	2670.467
3121907	1561083	3511	669.46	1850262	709580	4904	1126.44	80	2674.210
2838136	1094295	6116	501.76	1570528	512758	11586	1070.96	74	2675.045
2662645	1455906	7360	574.6	1744080	667481	15764	1084.04	83	2678.085
3406856	1264800	3734	398.24	1875649	615106	7063	536.18	81	2682.268
518928	1246359	51239	7015.54	410583	663134	131199	13079.14	88	2684.014
2251892	887736	2876	386.36	1320435	410339	6478	956.08	81	2686.179
2391558	1005693	2164	278.04	1328474	437767	3480	391.8	72	2686.919
2642483	1127249	2626	572.36	1477601	496218	4562	1133.32	73	2687.246
2925043	2056487	7348	997.28	2068332	1201747	15747	1984.42	88	2687.817
348137	48960	681	139.66	105641	13784	773	238.78	48	2691.319
2112675	725572	2091	288.26	1340827	366974	4107	924.02	125	2692.693
3025546	1269823	2488	496.68	1806944	656459	4885	840.1	83	2695.238
3103634	1328970	4425	896.5	2109222	716870	10570	2255.2	89	2701.568
2474101	1129785	3461	427.46	1579816	572789	8599	922.14	81	2702.581
2959761	2950079	9312	1059.32	1960695	1606499	21471	1671.06	92	2703.448
2379434	832085	3207	316.02	1302169	355662	6918	871.48	76	2712.799
105378	69596	324	15.64	30148	21534	478	89.08	38	2726.761
123440	56830	-21	38.94	34807	16435	-159	-33.74	37	2726.789
115714	37193	61	-10.54	33363	11781	158	-12.12	38	2729.506
3052311	1005422	3367	496.62	1860011	510402	5650	1047	82	2744.963
2705972	1163623	3877	379.22	1415934	500206	6773	199.78	74	2746.272
2086707	798322	2848	364.28	1143466	338785	3822	424.92	72	2746.896
107023	78262	-193	15.02	31297	25852	-424	11.36	38	2747.456
3133839	1067054	3700	406	1875592	538994	9416	136.76	81	2747.651
1297061	566350	4074	300.64	899045	299459	8839	374.54	84	2750.284
2503899	1180618	2079	469.94	1453516	518249	4517	768.62	77	2755.314
122124	125534	510	173.6	30156	34447	665	218.9	29	2755.585
2872073	1533575	5977	1471.22	2921416	1120341	23450	3515	110	2756.700
2612992	1220884	3638	528.68	1820257	620473	8240	1192.4	83	2757.258
2557781	1198291	4756	552.16	1435678	523303	9806	907.16	70	2757.353
1780098	1069676	3092	375.12	919853	469506	6267	636.62	64	2757.615
2524264	1101737	2411	463.46	1495455	489536	5327	846.22	73	2757.883
810401	1790292	354499	5065.14	1203443	2746784	2088540	44037.4	171	2757.924
170692	0	133	61.38	37227	-14699	45	4.7	24	2758.126
2498453	827711	2138	244.68	1347629	353257	3932	396.52	67	2758.253
106051	19257	-73	-8.78	26245	3996	-283	-127.38	29	2758.836
2250645	772809	1869	138.34	1338932	380302	4142	334.12	77	2758.963
2738371	1102489	2800	372	1635625	486914	3395	785.7	79	2759.489
2206653	845419	2582	261.52	1335570	407414	5916	559.76	75	2759.656
102230	50309	271	125.06	32894	17063	219	245.34	41	2760.905
2235377	1168128	3207	402.02	1348177	564469	7710	1258.6	80	2761.935
2540946	978932	3199	452.14	1496516	467766	7504	805.44	81	2763.427
2179228	1268650	1721	320.06	1381133	575659	3175	822.5	77	2763.870
1801784	688953	1622	236.92	995225	280487	3525	122.5	64	2763.882
2251292	835835	2128	386.08	1336424	384926	4856	614.16	70	2764.009
2362885	923745	3697	438.42	1485556	442987	6706	716.16	82	2764.821
1294927	505917	1109	293.74	754822	208589	2457	685.02	69	2765.163
2291911	956852	3924	327.64	1415376	440916	10518	210.48	78	2765.287
2638907	1175014	3646	388.56	1865115	662101	10997	621.42	85	2765.480
2014722	653285	5612	40.32	1108264	303142	14725	16.5	74	2766.143
3211398	1618047	6273	604.78	2718777	1099471	19611	1190.46	101	2766.248
2249227	883868	1793	415.98	1349486	388921	3415	550.9	74	2766.670
3305146	1082591	8799	554.14	2089279	572449	16468	1210.48	80	2766.925
2856686	1290168	2999	803.14	1828101	639267	8723	1396.78	84	2767.781
101532	56113	475	10.5	27961	16151	975	-193.5	34	2768.441
2743468	1533634	3107	318.02	1524344	786160	6910	738.6	79	2769.407
2382912	1013283	2865	483.9	1595084	525069	8870	1046.2	82	2769.672
111497	12400	454	-7.56	30760	2794	380	-143.2	34	2770.405
129032	45645	196	77.56	42892	14357	300	115	43	2771.752
165886	93793	11963	55.18	44438	25106	15005	-43.7	39	2771.860
106274	18413	336	-59.04	30184	4913	690	-105.6	36	2772.054
3451237	1492194	3282	689.52	2047891	752554	7182	1257.52	81	2772.580
169790	63659	282	32.52	38558	14765	147	93.42	26	2772.701
3006585	1080673	4934	484.24	1880460	584351	10425	697.5	77	2772.752
3056433	1356010	2630	396.8	1841319	709059	6884	255.24	74	2773.069
2963331	1896622	4058	355.88	1798044	933306	6270	769.2	78	2773.690
2696613	1001432	2888	526.68	1637983	463132	5394	729.84	72	2773.760
1796004	629334	1890	143.4	974353	264506	4597	494.42	65	2773.794
2430580	883088	3198	335.28	1437562	403097	7298	345.28	68	2773.868
2218211	753288	3847	274.42	1266315	351248	8722	832.92	79	2775.296
1466147	2668960	22345	1879.7	930576	1395997	43933	4136.38	80	2775.453
3086873	1049862	4072	387.92	1799681	539023	8665	582.9	85	2777.808
392317	415909	4600	-5	118478	122125	5706	53.16	46	2778.407
1890497	959638	4661	250.46	1143948	464212	10705	1085.3	76	2780.620
181751	178732	25768	234.48	60267	57379	36417	607.62	47	2782.396
2091189	597715	1964	48.04	1241432	274010	3635	18.1	76	2783.061
2398281	655018	2275	257.5	1188197	260802	4525	578.5	65	2783.223
1697119	600080	3082	110.52	1052126	278406	6991	57.26	80	2785.515
2998469	942289	3240	243.4	1658917	406610	7056	472.16	75	2785.918
3700321	1338329	3765	317.9	1783021	571781	6210	197.6	65	2786.007
2699933	855121	6610	378.6	1543261	403709	11213	806.18	69	2786.170
1743223	3567759	460947	11009.42	1294072	2357829	1386226	31841.36	104	2786.885
2212001	994417	3204	300.44	1323677	475108	4892	998.12	78	2788.110
2200555	747045	6279	279.94	1413056	375576	12743	613.98	82	2789.791
2756493	1432822	4183	770.38	1879746	857432	12319	2354.34	88	2790.212
2954913	1260944	4021	593.06	2025313	730715	8535	1481.1	88	2792.640
2123505	733748	6735	61.1	1158353	330230	10633	415.38	77	2793.284
1416340	2163901	318370	6245.2	969818	1753989	995945	24624.7	117	2795.607
125483	68644	34	34.24	30587	12580	129	-133.06	28	2795.754
2063034	1085376	1606	303.16	1137838	462935	3423	372.78	74	2795.787
2469302	1174460	3467	376.62	1526829	521852	8261	672.46	78	2796.458
1456487	1740983	4626	67.36	1259605	1441293	16979	134.94	119	2799.686
2946960	1728627	2498	199.28	1677686	827476	4523	70.78	78	2800.805
130638	56699	170	-33.8	33802	14718	184	-76.76	33	2801.345
2688538	1059100	3953	244.58	1814063	567264	9583	329.38	88	2802.037
162311	75116	-69	-54.34	46975	22339	-284	-142.24	41	2808.900
1881545	1296305	10794	49.84	1204163	666404	19738	148.68	81	2809.519
2087494	864656	1943	528.98	1273512	498736	5668	776.48	82	2811.238
1635418	591570	1728	77.08	977742	269758	4223	168.78	78	2813.845
846410	1250495	30735	4140.1	523180	617723	74660	12890.6	83	2815.816
2566798	812428	1666	246.76	1279924	329918	2834	665.24	72	2816.642
2496871	1362824	4349	578.14	1523594	654012	9957	858.02	80	2818.555
167558	77786	274	84.64	65286	28787	700	199	48	2819.678
2770804	1102688	2978	345.08	1719978	553325	6154	104.44	82	2825.258
1918931	670922	2298	421.28	1074025	288438	4643	1172.98	72	2826.213
3579484	1712398	5945	1073.7	2195448	862271	10907	2316.02	88	2827.475
2027819	923546	1916	265.76	1068123	385772	3821	267.06	62	2827.537
164814	48984	81	87.66	48298	15819	-190	-147.4	42	2832.609
2535688	902677	6806	397.16	1612877	481387	14819	897.34	83	2836.338
2977169	997235	2997	536.42	1695239	519117	6986	81.96	79	2836.626
101314	128269	197	99.42	27289	35866	408	95.88	35	2838.197
2498424	1018199	3143	399.98	1434032	461786	7068	467.48	80	2838.391
2398440	795487	1464	282.04	1159885	315611	2189	687.54	71	2845.882
2244710	966608	3825	681.5	1365568	473904	8719	1122.34	82	2848.736
2637997	859275	2311	236.46	1490941	411525	3925	451.5	80	2855.785
2421832	1433684	3882	283.52	1450124	694954	7564	853.04	80	2861.078
1978941	734095	1548	479.28	1090129	336052	3244	1017.84	75	2862.461
3116630	1283202	3631	590.66	2108326	707309	9940	726.4	89	2863.672
2274048	1090194	3549	435.14	1795789	738980	9118	1482.48	89	2864.037
2488752	973262	2933	342.38	1459400	387989	6446	623.56	74	2864.515
115711	48684	-15	34.1	32631	13524	-556	-180.16	37	2866.124
1929435	831385	1780	554.8	1242070	415318	2663	1545.18	82	2866.349
106453	159385	1326	22.36	33558	48207	1674	62.64	40	2868.017
2516971	805054	2191	239.26	1491362	387128	4809	637.74	78	2869.536
2902384	1322143	5240	461.4	1819784	661389	11312	1193.32	79	2869.778
3888474	2048879	4572	901.92	2054897	1127806	9343	1599.98	81	2870.163
2835466	1195186	2814	369.04	1827699	618063	7267	765.62	82	2870.368
117076	57059	179	-63.06	37641	17775	2	-225.28	41	2873.171
2039415	817728	2203	287.58	1189919	356939	5461	601.46	76	2873.527
2449844	1099250	4732	36.52	1390862	514647	10786	-439.04	79	2879.745
1728065	723307	1688	107.68	941892	328394	3480	-168.2	73	2880.123
256338	116074	2341	88.26	69435	34128	1602	52.72	37	2880.407
1035133	1138533	9331	498.66	447097	495496	25133	982.38	80	2881.470
2772318	955680	2782	275.52	1759699	477797	8159	115.74	83	2881.655
2195216	744197	2113	273.18	1305736	337307	4236	150.96	76	2882.213
106658	70649	500	-11	31715	23866	265	-88.1	39	2883.583
2910655	1258299	15557	848.02	2252468	861327	30092	2484.12	96	2884.003
2724864	1140121	4045	488.7	1860962	623771	10803	229.58	92	2885.367
3217756	2093039	5729	560.94	2711014	1249507	14742	1526.12	103	2886.595
150884	131725	307	-63.98	103626	114737	711	-394.54	86	2887.817
2281058	1032341	3245	330.7	1412693	491068	6999	686.14	81	2888.881
2504826	834859	2484	460.24	1513092	384162	4382	200.52	80	2890.852
2556724	890603	4239	787.54	1422629	372630	8112	1335.32	76	2893.795
2023971	1015520	2372	162.92	1245232	467804	5432	561.52	77	2894.459
574871	377314	4671	301.06	169503	114015	5977	437.22	50	2896.933
2387368	1186951	5541	1661.26	1500921	586229	10852	2682.72	83	2898.237
3079039	1296740	4212	645.32	1826252	618975	8367	1092.62	82	2899.908
165982	249266	22370	1094.2	85859	189691	64176	3054.36	78	2901.852
2264861	772960	1579	422.94	1190352	329767	2757	671.02	73	2902.504
2254789	832313	2036	305.96	1451267	420578	5754	581.44	80	2902.807
1898657	826077	2534	312.24	1315949	440342	5320	196.2	87	2907.634
1006251	1558077	21738	680.68	493234	787228	60577	1368.22	80	2910.784
1771070	611164	1166	241.76	1031145	274771	2369	931.34	80	2911.150
1726997	632271	954	74.44	886141	239140	1324	-76.36	63	2911.182
2163514	753386	1776	204.36	1191995	348801	3841	445.26	74	2912.935
715968	1933683	21138	3015.68	405318	976197	49444	6748.84	81	2914.237
2280402	987941	3173	484.78	1474158	459742	7616	376.76	82	2914.310
3041376	2983782	692987	10522.82	3162811	4955414	5229227	81810.22	420	2916.410
180910	113824	111	-30.54	56800	38828	133	-157.62	43	2917.384
3052899	1365258	6318	584.48	1934380	661157	16860	1358.6	85	2918.046
2149985	779000	2549	152.14	1179764	337891	4505	273.3	73	2923.553
106786	80860	2404	-148.56	30015	22593	674	-23.36	37	2928.321
1701880	5674910	28934	1225.24	694592	2397366	58293	2226.98	67	2929.194
3336813	1289866	3271	431.06	1747886	623099	6109	799.74	78	2931.441
3079479	1560440	4283	364.38	1942785	819855	8987	297.82	81	2933.606
102103	69789	57	41.02	33336	24103	-95	-197.7	41	2936.891
1327839	726830	2269	343.34	1373764	744831	8634	1975.24	125	2954.744
2421473	1080652	3946	90.56	1473795	472880	7129	206.94	79	2958.479
3294449	2223900	5327	622.22	2308172	1110799	14765	911.9	93	2960.635
2437582	853825	2266	435.76	1485641	378100	4043	382.98	78	2962.543
139235	114513	1027	29.22	54598	49969	2020	43.2	57	2964.129
2171065	601281	2667	443.62	1256227	278853	3628	1112.08	76	2964.993
544026	636215	31419	2498.34	222008	279044	65519	9248.34	109	2966.475
2666017	1489911	4627	879.22	1739933	757739	10404	1709.44	85	2966.643
2033379	825717	3353	52.58	1248290	448558	7755	-510.7	85	2967.851
2475600	819077	1659	272.74	1471546	368468	2995	367.7	80	2969.224
1944688	936547	1787	199.82	1302615	466734	5390	-231.6	82	2970.299
1563167	604658	2779	105.94	904373	272979	4862	49.32	76	2974.188
3705343	2640548	5163	458.18	2452977	1520399	15020	704.2	83	2974.360
2850931	985557	3230	200.8	1743712	519178	8380	70.8	83	2977.953
2077192	956002	2929	268.94	1341055	497668	7064	660.04	81	2978.425
2768330	946665	3543	321.98	1769292	532227	7967	292.62	86	2980.969
1874200	731776	1661	307.46	1130565	352176	3142	603.12	72	2981.075
2397623	956462	2736	463.96	1410924	461547	5474	507.64	76	2981.757
1400004	669936	2064	302.04	883975	315149	5776	163.36	81	2983.085
323574	600743	208975	4146.5	570029	1474470	1940121	60159.06	235	2983.303
2467642	659590	1537	105.82	1374246	277558	2794	-212.16	74	2983.609
2124291	585892	1368	96.48	1159700	255127	3111	-99.54	74	2987.188
3042049	1529437	7166	917.76	2028344	830674	18441	1714.26	91	2988.132
2819641	1019807	5364	361.04	1537147	620342	13247	900.42	82	2989.043
2236587	1129074	3539	551.54	1392843	537208	6264	1214.04	74	2989.250
1922623	621767	1556	51.16	1035914	260804	2464	111.04	72	2992.268
279092	291728	141270	2832.2	89340	96682	197956	3653.16	43	2992.519
2843528	1118027	2331	470.66	1537266	511380	4530	774.8	77	2994.391
2243653	787668	2316	244.76	1361524	359506	4305	-5.7	73	2994.683
783197	1619091	6758	1327.88	484512	820511	17548	2263.28	74	2994.921
3406043	1121688	3740	652.4	2158658	574547	8985	1343.1	87	2996.284
2787208	769739	2574	244.64	1579731	373328	7341	265.26	81	2997.412
2807856	1027253	4023	505.78	1879261	621347	13548	858.28	91	3001.419
119037	263704	122858	2735.88	39846	90411	179841	3458.26	36	3001.620
2151810	1035642	2411	376.46	1297749	462866	5276	863.36	76	3001.931
675698	1527381	6967	2528.62	402884	790219	14930	4194.8	79	3003.605
2807741	1963552	4337	461.82	1695759	973087	6290	1239.4	81	3003.809
2310794	918188	3528	247.08	1329309	411760	8265	467.9	75	3004.493
2578072	1027718	3339	771.54	1594772	507804	7178	1599.08	80	3004.950
2593517	1895977	5709	1018.74	1776942	943469	13713	1965.18	89	3005.489
2763787	1120447	2929	292.94	1628017	558628	7488	589.68	74	3005.697
113981	57489	191	-28.74	30497	15554	114	-164.96	36	3007.737
2535299	892802	2606	391.16	1469475	416866	6317	310.62	80	3008.496
2181606	745563	1535	299.1	1258187	340939	2744	355.84	73	3008.859
2747504	818915	2007	325.02	1563891	384331	3258	483.88	71	3009.023
2703716	1047987	2788	376.68	1626253	508632	7172	468.92	81	3011.544
238730	17484	-18	-6.48	67395	3965	58	-181.12	38	3011.927
2093472	1065415	3340	208.4	1218460	479795	7369	711.34	80	3012.563
2465762	1362087	2714	413.04	1499698	675624	6980	1128.8	80	3013.930
2421380	745390	8100	225	1477817	309180	12571	285.06	71	3013.995
125543	6971	-38	89.32	34278	1684	-8	9.12	38	3016.966
2205153	929161	2060	564.6	1375260	468462	4253	1329.58	81	3017.631
2446384	1103928	3235	465.1	1635611	556355	8914	349.04	88	3019.004
2048687	707819	2185	176.1	1131417	307771	4420	624.2	76	3021.673
2444189	1014936	1995	303.7	1494749	452546	4372	593.92	80	3022.993
207992	33972	17015	1707.9	58279	9966	22008	2029.88	42	3032.028
1898098	650134	2699	345.14	1144899	299797	5917	738.62	79	3032.485
1476050	1075066	5836	401.96	858009	480484	14052	778.72	77	3033.603
2000377	1023636	2754	447.44	1209678	478241	5560	297.6	80	3036.780
2143694	853658	4067	310.62	1395881	430470	9315	949.9	78	3036.794
2627174	1013953	3698	449.28	1456464	489392	8687	1175.82	80	3042.637
2387036	1525431	2817	317.62	1362187	738440	4882	413.52	76	3051.226
2126985	769503	3412	316.32	1212541	338528	6382	466.52	75	3054.480
2859807	1094845	2437	179.82	1472003	508947	5880	302.8	75	3060.113
809809	36531	1984	192.24	241189	7357	2275	403.5	45	3060.317
2375007	1133630	2000	388	1378973	493503	3361	422.46	77	3062.644
977927	2113173	46285	530.1	693778	1229014	133816	1648.76	87	3070.010
2405708	814003	4002	299.72	1386503	340511	7390	801.4	76	3071.443
123729	24966	-287	-62.82	35630	8074	-1029	-206.94	33	3071.706
1220154	540532	807	506.02	749008	281556	1417	951.62	78	3073.551
2086607	801085	2171	381.06	1100829	315327	4689	261.54	70	3073.968
361822	911364	279509	3745.74	251654	904673	1084919	15884.34	157	3074.108
2118339	3232787	812435	14396.1	2130465	3737498	4602929	63638.94	215	3074.150
2742201	1036753	2811	518.46	2325938	878388	7089	1621.54	102	3074.968
188798	26137	92	17.12	52010	6052	-25	-87.5	37	3075.556
2690116	1303279	97158	2203.88	1698890	656933	197930	3742.8	84	3076.401
2703607	1116318	5050	559	1642325	527601	10350	1233	74	3076.546
2522192	1467272	2431	554.66	1394733	626231	6481	724.66	75	3077.441
152022	43346	431	4.66	57488	16333	958	-61.12	50	3077.838
1426246	528565	1013	360.18	787105	229722	579	653.94	72	3078.272
2992474	1559020	2613	322.18	1574271	727871	5297	184.42	75	3079.529
2789728	1636801	2117	606.62	1817209	807777	3354	1548.44	80	3079.756
2087181	789471	2204	410.44	1204586	349690	5145	722.7	72	3079.957
1832807	664028	1400	168	1050939	285117	3268	341.48	70	3080.205
1737234	852371	5225	559.5	891151	324675	8881	582.66	60	3080.223
2244171	1156873	2245	165.7	1267831	484253	3826	172.36	73	3080.889
1700826	825922	2609	570.74	1130766	392905	6629	764.94	78	3081.090
621979	1.672636E+07	5327	488.22	413964	1.282867E+07	35286	2666.96	144	3081.707
1.133113E+07	1.516583E+07	11451	-52.14	3.470204E+07	7.086586E+07	119317	-265.38	379	3081.761
5843414	0	25319	594.34	2113028	-2326722	74469	569.34	45	3081.778
1854128	513556	1085	179.1	969633	101229	1275	443.5	60	3082.452
1959944	569362	3142	296.12	1154782	252468	5711	251.46	72	3082.732
3065926	1074722	5007	808.02	1895987	484778	11405	1037.3	75	3082.898
2407033	1580931	3891	39.26	1577405	759425	7871	-329.94	77	3083.297
1666893	528731	1112	158.32	933891	240763	1916	312.76	64	3083.315
2017232	678893	1226	228.36	1227179	385183	1595	230.7	79	3084.381
2362500	1053738	2651	457.86	1499223	561535	8849	871.14	88	3085.001
466490	643155	33907	6044.02	219289	286204	68771	11102.06	65	3085.492
1930030	1349778	2223	478.78	1115325	624561	3475	575.5	73	3085.682
2910889	904483	2515	562.9	1655897	484758	4691	879.26	76	3085.995
2488646	851052	1515	-116.1	1430195	406223	2170	-522.8	69	3086.080
2878087	1929388	2858	370.88	1618484	914428	3837	341.82	75	3086.547
2613563	1497333	5136	540.96	1697941	779008	12804	1885.44	83	3087.259
2204153	681834	1794	210.84	1281706	330808	5700	359	80	3088.158
2415508	957684	1915	131.9	1385889	414528	3917	200.62	74	3088.537
2235987	757794	2644	178.84	1232157	321685	4919	217.34	75	3090.797
2355013	823783	2392	212.12	1332395	368280	5888	300.68	70	3090.860
2454414	1224357	4132	364.52	1602133	585775	10765	420.9	88	3093.944
510634	1754531	63482	2721.52	314550	870861	158547	5551.42	81	3095.761
2531354	1169555	3671	367.06	1607047	592990	10207	506.02	85	3096.426
161415	127900	6704	12.44	90026	47252	11600	117	60	3097.310
195532	374297	142200	2244	120726	269734	427532	7332.52	89	3100.742
2229764	757847	1774	265.64	1340661	330945	2526	132.36	78	3102.072
122736	89617	351	-23.14	34560	26007	577	-254.78	39	3105.557
2481856	1234882	3622	678.92	1794827	716548	9531	964.66	97	3106.070
2020752	944288	2257	155.02	1244521	399021	4431	223.66	78	3106.600
1650977	678685	1407	198.02	884935	303552	2766	415.76	76	3108.235
2011083	699017	5022	334.92	1298140	332513	10327	376.22	82	3112.957
2246817	1025475	2646	549.56	1361318	478235	6497	893.42	79	3113.200
3016014	1159918	4140	713.4	1761382	566285	8303	1609.58	83	3115.010
2676085	1170469	2621	296.06	1500024	575697	4593	501.98	78	3116.355
2229245	853877	3061	449.46	1376371	421003	8759	1080.74	82	3118.686
2384825	704541	2104	187.44	1433770	325158	5036	-154.04	73	3118.850
2467896	884570	2980	278.8	1307586	400220	5649	721.14	76	3120.893
181482	117376	344	75.84	68342	39374	78	45.08	49	3122.789
2789689	1038659	2969	517.34	1482774	523155	5969	874.34	79	3124.239
3153085	1414521	7663	740.18	2234227	841928	18434	1117.24	93	3126.178
2540570	996242	5207	234.02	1659650	479930	9231	627.66	83	3127.099
2717889	1460207	3586	439.96	2033832	816830	9594	956.84	95	3133.577
2864905	1754725	3574	442.64	1825686	917055	7849	910.14	83	3135.122
2282196	1027093	2839	285.54	1526167	535204	7399	433.14	84	3135.749
289640	759258	763	212.18	231113	462165	2561	788.46	102	3137.389
3263820	1346729	4132	521.52	2001754	653495	9637	1090.82	88	3139.555
857775	774662	5626	577.36	313251	253811	8591	771.26	60	3146.033
[truncated: 8,001 more rows]
