# Supplementary material for: Mitochondrial calcium uniporter-mediated mitochondrial dynamics imbalance contributes to contrast medium-induced renal tubular cell injury
Source: Front Mol Biosci. 2026 Jun 29;13:1848361. doi: 10.3389/fmolb.2026.1848361 (PMC13357276; doi:10.3389/fmolb.2026.1848361)
Supplement: Supplementary file 1 [file DataSheet3.zip › Flow Cytometry Assay(1,2)/Flow Cytometry Assay-2/╧╕░√╡≥═÷-2/HK-2 ╡≥═÷ 1/CSV/Iohexol 1.csv]

FSC-H	SSC-H	FITC-H	PE-H	FSC-A	SSC-A	FITC-A	PE-A	Width	Time
2640769	1318316	11503	439.58	1612314	613569	29203	768.58	82	7.556
375635	255756	2422	877.92	160699	171576	7005	1645.3	93	11.187
2957356	2522249	11853	1529.58	1815753	1355865	31004	3153.44	87	20.897
2672508	1537500	43569	1241.34	1820546	895518	80509	2359.74	92	27.376
554377	172118	41914	67454.04	239302	76914	84084	107822.2	65	28.785
2097773	829708	11189	734.54	1212929	361278	23867	1568.62	80	34.181
2278632	1983019	12273	623.78	1599595	1038245	32577	1160.22	88	34.852
2092979	1048673	5611	538.46	1289570	458224	16477	1055.22	80	36.563
131958	33503	463	-55.82	39171	9964	636	-299.04	40	39.389
2359696	1059388	10212	514.32	1503464	518746	26535	1182.1	85	40.746
400199	632269	92586	85419.96	218521	247532	163001	140240.9	65	43.133
2871709	1786839	11706	966.16	1818084	905187	32167	1670.62	87	43.707
2579304	1372908	9118	385.48	1588391	799927	35286	1267.96	97	45.461
2236285	403349	5684	348.24	919644	132294	7701	120.86	64	46.298
2079792	1140948	4743	89.98	1373062	553659	11196	201.56	86	47.334
1928194	849529	10245	588.7	1221362	409369	29836	1348.96	81	48.220
2039638	997628	9344	286.84	1260177	470559	22485	222.1	82	51.075
135874	126584	2461	239.46	42888	54114	3415	512.9	43	52.475
179570	162983	11604	727.44	55196	48222	14613	1112.18	44	53.082
1699214	965088	10237	825.82	1076871	462843	15034	1674.24	79	53.629
758651	441043	7376	39834.36	276964	153669	11359	54847.74	58	54.157
2380414	1296051	8365	831.9	1550473	637751	20835	1131.1	83	55.127
2575984	1320789	14516	1235.76	1659601	669225	35559	2858.74	126	56.575
2049870	1460331	20169	832.34	1593314	796253	55918	1259.48	85	56.698
274375	485955	113045	11195.7	124006	197972	197811	19681.46	60	57.635
2542215	1622258	16704	883.44	1573014	744838	39434	2632.24	83	58.284
2822728	1124482	11010	418.6	1608973	583790	31602	965.72	82	59.892
319619	476517	64710	42265.6	145424	192351	120598	61536.28	62	63.707
2272998	1273173	13349	413.14	1456850	701391	39441	994.26	89	64.503
1695341	1081865	9142	877.12	991176	430593	16675	913.5	71	64.846
2768228	1385121	12210	464.6	1632304	682027	21346	1066.56	82	65.824
2163125	1098551	15682	669.52	1310465	526001	37335	1544.1	76	66.019
1892070	1011335	15176	543.36	1139493	455456	36360	1570.6	80	70.590
2148544	937152	13317	450.62	1196704	403114	29077	741.22	72	70.831
2187373	1101272	10873	666.78	1332952	522932	32218	1424.48	84	74.196
1969102	1097162	19526	808.36	1209717	559756	42759	1421.74	85	75.231
106706	141162	26642	2279.12	29961	41203	34207	2721.02	37	76.230
2564964	1445212	15666	1304.76	1587635	741137	36801	2240.86	82	77.974
2307750	1400027	8977	513.22	1474767	659989	22149	1173.14	82	78.252
1754854	722653	13015	659.9	1032974	309933	29049	1277.14	76	84.924
136211	67463	14639	1537.54	38748	19406	18467	1834.62	36	85.474
2833532	1430757	18572	503.92	1853673	829921	45519	1210.34	91	88.974
115971	184396	207473	4845.78	45302	66653	313728	6756.08	47	106.863
2858837	1352868	12721	1251.06	1908171	707367	35790	2885.4	92	108.624
1783434	824725	6963	249.18	1156577	394236	14340	58.4	81	111.565
1739188	964862	4484	332.24	1083681	409962	8659	859.74	79	112.858
2063585	1003770	11498	372.28	1279278	443691	29010	1077.6	80	114.715
625178	483016	16825	62123.5	228937	173913	29947	87607.42	60	120.702
233296	268351	809	721.74	66718	81425	1535	811.1	44	135.556
101956	76784	743	65.98	30442	23695	1262	118.32	38	135.811
2179637	1423679	11595	694.7	1525467	704231	29757	1375.02	89	144.640
265595	253246	19509	2864.74	87883	79535	28305	3484.3	49	147.889
2723855	1087242	10861	276.46	1587837	574014	20352	718.72	79	149.030
936269	1870337	135391	92252.26	485446	912392	354948	142691.3	77	149.434
2672623	1362359	12811	839.46	1766104	707587	46563	1138.18	90	150.314
1868398	822744	9418	933.48	1097569	348570	22165	1805.9	77	151.191
259149	530410	36994	12900.84	124664	187464	64084	20207.24	60	153.641
1857564	845310	6825	499.5	1099490	409058	13361	794.46	78	154.273
1801659	1080725	16038	725.68	1109181	491465	34717	1292.62	81	156.559
2023267	1697365	9329	709.94	1410512	874677	31237	1463.82	88	158.238
2553094	1235670	14270	861.2	1755377	661053	42513	2273.18	83	158.417
1813561	810217	2706	772.16	997632	351904	3730	1005.8	66	158.616
2265983	1251089	6043	609.98	1523191	654429	22508	1197.88	117	160.393
1413276	1048464	5793	465.98	912647	702491	16451	1475.86	101	161.256
712636	586557	4200	541	237092	233639	8708	527.88	56	161.519
3286430	1467816	22454	1119.44	2310881	779870	60710	1838.6	89	162.983
2845067	1239754	15033	731.38	1695644	650088	36834	1513.24	77	163.223
3051173	1972598	18810	1431.6	2431686	1473437	59968	3143.48	102	164.350
2295117	1121809	14502	537.72	1351811	570898	43182	1059.52	82	165.065
2234704	1158062	12951	773.86	1545970	623196	40453	2074.58	89	165.530
2613141	1341038	6790	579.4	1594606	681809	17133	1665.38	82	166.347
120154	63888	652	44.72	32404	16968	828	6.08	37	168.239
2440400	1253481	8134	931.24	1616578	699730	27816	2324.76	89	168.510
1981395	1119191	16800	694	1163883	463321	41653	1277.58	70	168.545
1653153	2168238	22415	685.9	1275562	1161791	64682	2662.52	85	168.955
1785148	1354412	8110	825.6	1057807	550858	17509	879.74	74	169.599
2605425	1363968	28489	1055.54	1655701	729946	62581	1832.66	96	170.239
523362	1167132	839808	69772.88	299953	508646	1577729	120398.9	74	172.694
2240289	1098184	7668	528.48	1552670	591524	22921	1322.06	85	172.855
114782	64080	-24	72.36	31075	18193	-186	157.04	36	173.838
643668	1260140	332500	85104	499215	804399	955439	249038.5	98	174.546
494347	131414	246106	7376.16	139349	37723	310476	8910.36	48	177.546
2274465	1150002	10799	767.14	1383063	585812	16503	1753.58	81	178.701
3042143	1351651	17722	831.92	1949226	703222	42570	1384.2	84	179.295
1443494	2447080	187442	69548.12	754654	1140446	415577	114943.2	79	182.777
2214014	1019922	8700	516	1383768	432964	20770	1159.2	80	186.339
2191519	1340291	14867	498.62	1374330	663848	38092	732.12	85	187.192
400020	336724	54173	4225.78	116166	100230	73815	5381.9	47	188.428
2002937	1281761	11041	727.26	1365568	655790	27651	1141.86	85	188.664
2321173	1232840	21847	998.42	1555431	638664	55834	2296.24	88	189.700
2422844	1137684	5326	508.36	1496555	540264	8554	1121.44	83	191.254
3239292	1627804	16728	908.08	2070072	873153	45286	1579.96	88	194.511
2554059	1738553	12906	1531.16	1279370	707843	22590	2710.4	72	195.308
598281	1173693	48279	70397.94	359732	630342	135954	112827.4	75	195.503
2608393	1405932	49715	581.9	1851176	821633	111830	2561.8	92	203.440
2489174	1549685	10919	445.34	1630708	770971	29485	1513.1	88	205.116
2081593	963543	9903	539.58	1332098	426581	21163	1232.18	81	211.260
852398	288857	5759	261.74	258323	83321	7662	670.32	44	211.268
103374	82524	163	144.18	29312	23761	154	241.44	36	221.089
2590275	1549763	17574	7177.64	1588967	814255	37904	9512.44	80	226.137
2127801	1168511	9982	664.52	1377401	623941	31830	1165.8	84	228.907
649918	774778	58295	59707.7	294038	427912	131438	88696.68	74	240.477
2823312	1144290	7052	421.72	2255327	782489	29594	557.84	119	251.740
2803304	1692622	16505	974.3	1398517	812112	38120	1486.2	77	255.267
140515	143066	152	149.72	40542	40924	-57	246.98	40	258.650
1830272	805053	14721	657.06	1145485	421203	40180	1071.8	82	259.866
735914	1275296	40783	63255.38	439095	579906	93469	104951.3	78	260.336
1671218	885139	14689	532.54	1080264	410993	42541	1488.26	82	261.674
1654650	848228	10046	217.56	1039537	423683	33877	-260.78	85	265.659
2632930	1530670	11377	785.22	1827752	921940	36428	1466.08	91	267.265
2210638	975061	37342	1388.12	1407751	529135	93586	3354.96	76	267.277
2258002	1609097	16716	1137.76	1168220	680651	30434	2094.24	72	268.025
1941246	904868	7415	191.9	1252690	479481	22476	-496.64	85	269.139
183146	593736	10853	820.58	59512	178685	14210	1188.6	41	269.545
2202944	1490798	15908	1022.88	1375578	669510	39099	1728.14	82	269.903
100147	97467	1183	-25.62	45938	56523	2689	-245.46	56	270.330
162452	126444	4631	314.66	54942	50530	6850	435	47	270.581
1689959	725815	8205	383.3	1013654	349306	24690	928.4	79	271.035
2375463	1537343	12644	877.84	1581203	803196	29453	1707.58	86	272.116
2024232	1339954	10731	845.66	1484643	698341	35461	1358.46	91	272.797
1930508	792328	6816	162.76	1254784	405000	21256	159.16	88	273.640
2124719	1147044	7748	380.28	1292554	584971	26378	1222.08	84	274.227
2611168	573909	11699	66.14	1584498	337398	36166	-687.24	119	275.754
1698983	1129281	6201	696.86	1103240	528276	18927	1505.22	82	276.566
3521857	1657843	5959	480.74	1881584	808929	9613	1230.18	80	277.768
159826	83980	454	146.44	49402	27479	639	80.54	42	278.656
3376050	2181413	21359	964.74	1979508	1014333	46670	2055.2	79	281.675
2956371	1737766	20924	670.64	1867866	844991	45344	1370.84	81	282.958
172320	76335	151886	3091.96	46675	20585	187190	3745.4	36	283.562
2776099	1374440	10764	510.04	1776033	723968	34654	1384.44	90	284.102
2423728	1249842	11237	1317.82	1489974	586306	30190	2593.4	83	285.506
151135	86940	-21	12.94	42807	24837	-724	48.36	40	294.216
2545522	1358647	14830	481.8	1672287	741774	34498	1283.28	105	294.818
375365	1023968	83059	18472.74	204323	432244	173667	32803.62	59	295.037
2764457	1182611	12907	702.02	1675932	639465	34997	1761.42	84	295.923
2583411	1519173	11716	360.76	1750732	986809	43496	513.56	96	297.280
2620243	1521445	19905	1161.3	1575828	743160	51900	2164	82	298.664
108153	69882	368	6.48	30827	21721	242	-88.88	35	299.143
832606	3640689	22208	2652.88	317364	1318013	35567	3614.62	57	299.281
2549195	1263302	7460	959.6	1503706	551679	13875	1636.5	80	306.531
2684146	1605435	11923	974.78	1849305	895775	34506	2240.16	89	313.566
2373216	1303946	9009	550.74	1425519	640536	29736	1221.96	86	315.711
2899485	1432748	53618	2024.48	1735842	685854	112742	3631.12	82	318.122
2973447	1780914	24600	1224	1837465	964100	48660	1813.6	86	319.785
576052	696659	49395	93685.7	260897	290307	85484	149720.2	66	322.209
167072	190416	138821	3096.06	58196	59744	194162	3708.32	47	334.276
2574961	1346929	19031	556.66	1824008	771604	49963	2007.18	93	340.373
203679	156496	31186	17212.96	59493	50885	45816	22562.76	44	363.763
3646892	2122645	25670	811.2	2597524	1373630	71270	2591.2	100	364.905
461572	271052	22502	1322.72	168036	85699	31746	1495.56	55	369.137
125351	161119	120	113.2	34122	44029	-620	281.8	37	373.936
1722203	816992	7554	267.44	1079847	360909	21612	771.32	80	375.093
3018310	1524992	21301	550.86	2041626	900964	61062	910.32	90	376.117
2278577	1629582	18498	952.28	1468865	826440	35938	2057.68	82	377.622
2069049	1161096	18264	547.04	1389560	521275	43690	629.4	87	379.508
221890	22003	4774	96.64	60771	5678	6778	29.08	41	380.469
1759360	778654	15181	488.66	1097102	331368	27538	1249.68	78	382.402
3063179	1242203	12754	-80.56	2127678	700007	33932	-610.48	90	383.008
261332	39372	16041	507.26	82154	11200	16175	922.5	47	384.194
188043	101661	1872	82.92	63337	32435	3496	211.56	46	384.284
2110799	1104566	10103	530.58	1503665	567203	36032	940.52	89	385.713
159588	123499	1134	194.24	47348	51271	1948	202.28	35	385.829
2330014	1284729	11870	671.2	1494509	597542	21847	885.42	83	388.921
2499709	1387860	8495	488.7	1539688	732493	27010	1234.6	78	389.144
2592907	1545411	27027	1193.22	1772387	783185	47513	1461.18	84	391.742
128897	188984	1134	169.24	35982	55594	-1134	358.76	38	394.366
2530314	1405837	9963	774.18	1609354	637373	18949	1249.14	98	397.443
2835056	2102591	18314	1584.04	2180099	1273597	62175	5248.5	92	397.498
1190983	851263	389855	21015.3	506734	290219	602562	32212.32	64	399.769
247226	144778	92875	1995.5	74387	42066	119486	2483.96	44	400.208
856632	1621151	57737	79866.82	563240	1046714	160539	172120.5	97	400.498
2444035	1302739	17826	1132.36	1344070	640358	31738	1957.68	78	400.722
817423	1498366	1338587	94373.82	557226	735936	2784929	191055.9	86	406.451
2695149	984234	15152	896.72	1705646	513151	27932	1687.52	82	409.871
2489598	1381626	16054	530.44	1681710	721491	39693	1062.98	79	409.962
2807941	2328324	13041	2636.26	2011158	1205919	33393	5787.98	91	421.262
2316273	1480938	58831	1829.66	1174246	656764	103382	2874.52	75	426.597
4197585	4170441	45855	5443.3	3005274	2311884	112888	12041.68	105	427.389
2353423	959925	13749	796.14	1469559	450562	33307	2111.02	84	440.987
1052537	2294637	403825	28527.5	562030	1132765	857568	59265.48	79	441.401
179257	201662	28785	3254.1	54124	61776	38248	4219.28	44	448.112
104782	77814	2623	562.78	42533	40939	6020	814.2	54	450.106
158833	18619	672	-46.08	45214	6237	826	-129.64	40	450.872
103238	52744	243	-60.02	29186	15836	342	-193.88	37	457.739
127000	125817	661	528.46	34750	34642	657	643.02	36	471.197
264124	113489	925	-109.5	86088	35884	1227	-288.78	48	477.044
250031	514584	21476	7296.36	129248	210098	42697	11627.42	63	477.503
3309544	1597821	12908	959.88	2489575	928918	50785	2782.1	99	478.129
1280181	1430584	33147	1241.42	915208	838984	116962	3739.32	92	478.700
362085	730978	29123	62871.78	184247	352343	63200	100373	69	481.102
1625994	979588	2066	450.76	965362	430586	4798	885.28	78	483.066
2819655	1754866	9183	1792.38	1807151	932113	21080	3648.8	85	485.307
721040	917208	1311441	25988.26	282955	332659	2061011	39738.46	62	487.533
2435807	1263011	10364	528.04	1352320	578160	21232	1172.52	75	487.873
214621	275764	36381	6416.66	64398	82763	51956	8851.16	35	487.974
224065	56505	2061	371.46	71879	13674	2424	678.64	40	488.170
2940267	1578468	11054	1014.44	1942816	814327	33519	2073.34	87	488.931
2490222	1116946	16238	638.68	1639030	647814	47242	2040.12	81	489.080
1822081	1243612	24584	996.24	1118915	545330	56136	2584.96	79	490.253
2121798	1262488	9876	1162.36	1427279	626712	34408	2032.88	87	493.670
2806364	1847193	37573	1994.78	1883015	983417	73753	4083.58	86	495.939
2569360	1149281	12823	702.78	1599186	569615	31982	1659.52	84	499.716
1935002	1064141	7901	488.86	1287066	543874	23721	503.06	87	501.067
881447	1088324	56780	65681.8	460538	512075	128068	97916.48	68	501.419
2288618	1161936	6436	321.96	1380320	546593	21273	30.78	84	504.758
628906	570917	3331	265.66	274368	229544	5035	791.1	63	508.645
2189844	1301067	32543	1355.98	1403789	722997	62635	2312.1	91	509.438
801756	622426	657720	71497.2	487701	387951	1631983	167045.4	80	509.602
2594353	1780263	13495	799.7	1597005	808111	30088	2153.68	84	510.779
2110579	1129705	6359	156.74	1213337	464373	15668	-60.52	78	516.806
101872	30135	2882	123.52	30027	8277	2233	142.38	37	518.933
144437	56847	7586	309.96	41893	16578	9481	846.66	40	519.581
1960626	695693	30615	791.9	1109100	316004	52516	1107.76	76	523.176
1981963	1199393	16396	556.56	1344964	612639	40820	1462.2	87	524.139
166078	26049	16	4.76	47390	7501	-118	-24.48	41	525.698
101736	83311	520	131.2	32999	26946	1020	101.2	40	525.941
2171495	825259	8540	252.4	1396664	418691	27304	559.44	88	528.953
1837204	984488	12524	309.64	1230896	466139	26922	87.92	83	531.273
1911460	1133359	14033	713.38	1285478	574509	34479	1916.94	84	534.239
133773	114782	19062	1647.32	41528	33599	25511	1938.46	42	539.871
1187122	1809135	183384	61726.24	556297	718070	369454	98665.44	71	540.877
2488048	1117443	7796	537.56	1462642	523228	19192	898.12	81	541.304
1875010	1204664	8038	441.68	1379133	775253	24539	1191.54	99	542.004
2423191	1162845	15185	621.1	1563737	583471	36744	947.84	83	544.457
451475	28779	352	116.72	136857	8676	534	-10.76	50	563.183
1978220	1148267	14919	810.34	1331386	547630	33640	1721.4	86	573.065
1687141	975236	7218	316.48	965597	436481	18122	850.92	78	573.580
150384	129873	4072	547.92	38465	35059	5524	629.64	31	573.684
177087	108077	429	124.94	56875	37427	950	100	43	574.230
618029	526000	705833	10378.38	227538	170727	984466	15527.76	58	578.089
2257492	1296514	8241	557.26	1355655	555527	12921	1350.06	78	579.632
1695288	904560	9481	547.66	1009496	416729	19199	1093.14	78	580.283
123286	248885	1415	-51.1	41079	96540	1625	66.5	45	582.445
1063640	920936	8057	208.02	1206994	764898	30082	102.52	185	583.201
2255231	973163	16736	847.96	1403437	458827	39932	1650.52	75	583.439
2795145	1046514	36721	1739.06	1802295	542088	68258	3433.88	76	583.462
1433200	1743538	87284	113047.2	851258	804173	185511	192109.5	76	585.208
1233936	2554170	17023	2102.78	1041990	1692798	59264	6752.04	96	585.253
1418971	845536	9128	735.08	977452	407249	23300	1294	80	585.669
139884	109517	43804	1693.44	44656	31285	59093	1854.98	39	586.034
2137061	1238646	15079	688.94	1396273	614742	42318	1195.48	87	588.104
103810	129697	82245	2624.7	40787	55328	139131	4553.66	48	588.811
1738871	762553	20637	960.82	1029137	342874	33123	2239.78	78	589.013
2581745	1244265	10117	713.62	1608137	663555	34291	1183.26	91	589.415
1277417	701703	9381	627.66	823015	321170	24243	906.98	72	589.585
1933693	778949	19954	368.44	1174652	384095	43740	1076.4	80	589.780
2306190	1966088	18247	974.42	1363702	977436	46650	1808	75	590.107
591599	463300	12951	67657.86	221176	168622	23682	99798.52	61	591.458
337468	359043	73751	3329.86	126151	129614	117287	4493.82	53	591.797
2018647	2656227	2608663	125148.2	1692637	1552265	4914689	222777.5	105	593.054
110624	64164	553	186.58	37866	20306	494	378.84	38	593.602
1912013	910982	16294	415.84	1239617	466660	32688	1105.68	87	593.778
1351404	691292	22364	1622.04	837116	270865	46944	2904.84	71	593.971
1944079	916408	18230	500.8	1146787	445362	54444	1096.84	76	594.073
2122529	1130143	11422	673.92	1156103	519862	30482	796.52	77	595.623
786692	1332282	54759	66922.74	461286	737718	128734	105956.2	81	598.614
1718719	830445	23968	1518.48	1103667	412119	55552	2490.72	81	598.637
2220581	1145911	5172	689.92	1332391	583870	13569	1758.34	81	600.528
118961	11436	-7	13.98	32397	2845	-455	-67.3	36	601.656
458888	951589	260628	67433.08	256776	481802	572968	124535.5	76	603.057
232429	289915	129639	3738.54	72117	87717	168940	4843.4	46	603.284
100175	43366	-179	224.06	31679	12635	-645	385.3	39	607.049
147452	68082	59567	1543.62	40800	19275	75379	1218.94	39	608.690
2769004	1217163	18128	684.08	1820868	691388	52431	2528.66	92	608.993
298730	341535	283635	4330.1	92231	102581	371593	6319.98	42	609.402
1738374	837994	11276	421.36	1122607	402123	27954	1292.44	82	610.411
2100822	1059190	8555	664.3	1337142	480412	17811	1166.46	80	612.005
726033	369666	37579	71749.94	255693	116853	53967	97129.62	57	616.105
1734792	961939	26035	542.1	1086920	448740	53882	1319.52	82	617.254
3052003	1665290	13354	762.44	1935289	918953	47441	1521.26	93	620.444
3273082	1521803	15077	1175.22	1976010	689123	33889	1158.54	83	625.230
2547931	960425	6967	730.62	1485368	448608	14226	1808.36	76	625.740
2135391	1183836	7647	503.42	1379777	632202	23194	1154.84	86	626.789
141610	137696	58510	2292.6	32549	34565	70695	2871.7	26	626.847
2786535	1504589	19041	755.26	1934610	828339	51473	1804.78	88	627.943
884003	674168	11333	2583.38	400451	263980	21178	3951.08	66	628.689
2125052	1739492	12304	1147.44	1607082	1022865	36491	2042.26	94	632.633
2673943	1415792	9900	560	1791637	845707	28324	1450.64	92	633.985
100415	99331	116839	2559.54	37051	42605	217992	5119.12	51	640.774
2456217	1328868	8751	390.86	1639296	719336	18039	945.54	89	644.119
3043896	1524178	9900	769	1768925	794627	28450	1984	82	644.894
2496477	1208401	7901	870.86	1674032	581653	23848	1851.28	86	655.044
2755668	1328168	10688	628.68	1665763	669949	28215	1376.9	83	655.796
2591176	1325815	34947	791.42	1742979	711541	73596	1576.56	88	683.053
2487983	1401003	10683	626.38	1412143	632463	23063	1523.18	80	684.711
167629	38133	24	189.64	44411	10090	-30	449.2	37	685.467
2596148	1701598	14591	466.26	1896282	1010700	39586	1394.96	97	687.849
1603294	764318	7559	846.74	861703	307816	13367	1649.62	62	687.874
117959	68225	6410	1558.6	33386	19242	8398	2035.28	38	691.672
106752	40372	1060	-60.4	32078	11579	1425	-264.5	39	699.264
3462030	2867149	16452	1097.72	3612811	2494137	74142	3343.12	130	699.380
1787881	988545	12314	508.04	1215157	496368	36077	1353.22	81	699.838
228857	182633	5118	1872.48	106431	74669	7934	2465.24	61	701.770
126160	143925	57070	2033.2	54075	63102	105801	2946.86	53	702.224
2589332	1291908	13335	1524.1	1591525	658612	45554	2480.44	100	702.965
1914877	1062728	10736	473.96	1244944	532054	13576	1094.36	76	703.144
2772276	1362364	9660	1151.6	1725991	642112	16811	2365.46	76	703.265
2011998	1067036	5583	573.38	1214127	486399	13032	1288.52	77	703.726
3097002	1597322	26596	1362.56	2032019	966984	70879	2838.94	81	704.126
2754599	1472010	15581	625.66	1806515	801531	48227	1460.22	87	704.546
2141481	1168397	9501	467.86	1374166	568341	26745	762.7	83	708.462
1842290	1080121	14730	396.8	1262647	589348	41361	558.46	83	708.668
2604115	1760776	48909	1213.74	1886275	880222	75835	1969.1	87	708.947
1957065	1025864	10388	523.68	1173730	476714	26900	756	76	709.634
621343	610504	511039	19607.54	225959	196271	720825	27311.5	57	710.624
2812633	2931102	14500	1116	1908276	1381087	43854	2287.44	88	710.994
200477	71687	13578	392.08	54262	19788	17100	624	41	719.310
2362196	1628613	13780	635.8	1565632	811014	37288	1203.68	84	720.433
3071764	1350941	10559	1180.74	1951905	655386	28460	2155.6	86	722.210
168027	128002	63858	2280.88	52063	48886	103261	3629.46	41	722.596
103835	53037	-335	64.9	29374	16406	-1278	106.92	37	723.233
111709	61234	353	188.58	31487	19779	520	191.2	38	723.394
135083	38291	-34	-1.24	37214	10712	-183	-73.38	38	727.452
2156022	1083125	9761	418.46	1230837	501117	15967	662.62	77	728.445
3038567	1204730	25316	826.76	1983470	618181	58500	2139	85	729.730
2487826	807088	11977	814.22	1480370	400378	32912	2019.32	73	729.787
2421420	1323150	15200	355	1442431	666672	41464	1317.04	79	730.427
595704	839413	61423	65927.78	247615	393960	142758	98706.88	75	731.463
435807	1081937	30717	36518.62	251969	603650	80974	65532.64	82	734.273
255361	63316	3171	47460.06	93388	23738	5413	71027.18	53	738.943
2305803	1604234	21534	879.24	1504625	764568	53913	1585.18	86	739.531
2817060	1450009	35015	821.9	1831603	864537	68412	1554.32	90	741.127
2114753	1222645	10013	436.18	1201286	543922	21968	637.48	74	742.045
141166	97068	1378	963.08	39931	27351	2001	1352.86	40	750.940
2108747	1075328	8431	559.66	1222567	487999	17055	1289.3	77	757.413
241787	114023	469	-9.66	76213	37044	605	-150.7	46	766.867
2177169	1262843	14486	344.96	1341199	610110	38768	1170.48	83	767.892
2465500	1526124	13094	679.84	1464586	724361	32085	1443.1	78	768.196
2457096	1904071	21495	766.7	1566131	920561	42287	919.82	82	771.369
108583	52854	307	-82.98	30208	15439	303	-285.42	37	775.851
2417267	1819793	15011	1137.46	1666566	844818	37087	2748.82	85	777.846
169478	232167	38355	5332.3	69673	83039	60076	7884.36	53	783.745
2520119	1477894	8958	524.88	1792924	814684	31200	832	92	789.266
1956035	966310	7874	451.64	1102526	408735	15056	413.16	76	794.352
2419905	1540628	8745	756.7	1601703	787163	29824	1483.64	87	795.797
2186015	1333615	11999	994.14	1496163	697690	32476	2411.36	87	797.974
2756383	1596705	29270	358.2	1836902	821606	81812	2531.32	91	799.564
1832597	1155778	10234	591.24	1247874	551402	24788	1745.68	79	799.693
2125718	1135596	8208	848.88	1360123	557717	19362	1751.32	80	800.174
3103511	1601184	7338	948.68	2011526	954986	17070	2435.2	91	802.170
2828159	1495143	17135	940.1	1856388	851954	44024	2468.64	87	803.141
2426980	1440213	6061	626.46	1648870	789419	18544	1240.84	89	804.420
2215847	1138724	10552	491.72	1934702	790071	37733	2121.38	102	804.890
2421919	1320768	16876	852.36	1730566	800372	48331	2630.66	80	804.918
2572743	1518308	19283	1026.38	1458833	703694	41624	2355.64	65	805.036
1666193	898720	4876	530.36	1099333	430175	12672	943.92	80	806.506
2810067	1516674	46726	911.36	1943381	836157	116111	2476.46	86	806.823
3270373	2885012	21284	813.24	3974605	2426711	139111	5174.46	148	807.879
2413877	1130993	13105	490.3	1496449	597408	37017	907.62	83	808.513
2219600	1057029	20577	359.22	1403281	489097	48234	773.24	74	808.739
2675898	1248961	9024	665.64	1689782	632184	21344	1329.84	79	808.968
1939272	990961	9843	487.98	1169291	457570	24516	522.76	82	810.857
3098500	1818647	60092	2311.12	1866194	905893	118007	3774.02	85	812.686
2246979	836693	8264	446.04	1404301	461041	28355	1130.3	89	814.006
773686	117675	60456	2032.16	234329	34434	80813	2066.18	52	814.989
3026603	1570918	22817	1118.62	2028675	922026	69959	2233.74	94	816.255
1668822	1036229	4295	404.7	961860	442182	7598	481.28	67	816.288
388245	324566	236862	66931.32	162002	124980	394815	95608.9	61	818.194
479296	85188	20789	110.54	144559	22944	26576	-53.64	49	818.303
2132906	998038	13403	665.58	1115523	423816	25237	1015.82	73	818.976
2796945	1510297	14215	1000.9	1612061	765345	33337	1459.82	79	820.171
2369311	1014733	8527	860.22	1396395	477116	15195	1207.7	78	822.848
1923102	992223	10878	531.08	1283034	480167	30618	1088.48	83	823.478
2697106	2092087	45364	1483.04	1980165	1224939	111766	3410.76	99	825.663
438399	193226	186726	15479.36	139978	55156	249112	20598.32	43	825.990
102598	47605	1453	-93.42	31056	14008	806	221.16	38	826.461
2600061	1227959	6215	724.9	1505370	598385	11964	1352.04	78	826.558
1774357	903289	8090	738.4	1084006	392020	21995	1596.7	82	831.277
126928	47340	594	36.84	35104	13489	770	-174.8	38	835.129
2779916	1714907	21840	978.4	1726840	899051	61931	1380.66	88	836.495
2136641	1266013	13318	329.48	1567692	701834	43713	954.18	90	839.072
2209938	943246	15072	703.92	1401150	453032	41506	1262.16	84	848.876
149935	170739	6101	551.86	43270	49291	7411	627.46	40	850.278
109697	21267	8740	234.4	29560	5673	10459	329.74	35	850.820
123197	15121	12	3.32	33862	4029	-462	42.68	37	858.681
2331121	1118234	11802	667.72	1390614	519132	18589	1127.54	83	861.954
1167963	829037	9202	595.72	897149	470944	26388	1434.68	93	865.272
2451020	1304985	9658	723.88	1494926	648711	20354	1612.44	85	866.943
2081531	1063248	9603	669.58	1254815	527586	22113	1312.18	80	867.141
1904135	919489	8001	305.86	1164690	416353	20569	390.34	81	870.770
380927	869166	277718	135438.5	220208	399975	480673	214821.8	69	873.864
631261	1365555	1100906	86548.16	316595	533732	1933196	137206.6	68	877.688
163153	72889	22437	787.82	49995	21593	28988	754.68	43	883.018
325766	689585	435562	8560.32	180511	275528	750199	13407.14	66	900.870
3228285	1510199	32808	1114.88	2172285	970680	95971	3282.06	89	901.588
1530039	713515	19936	749.96	847154	298649	36194	1728.84	76	902.543
2414265	1355681	15798	865.28	1438556	666284	42711	1296.46	80	904.043
3027192	1553840	25160	861.6	1716488	923277	76686	2560.96	88	904.875
141799	51139	-122	41.08	36864	16781	-1013	-7.18	34	905.359
2748860	1369154	13116	695.76	1825183	694398	37754	1855.44	89	906.010
2213402	1174437	13107	516.02	1386351	575491	40270	2012.2	87	907.419
2657223	1336016	17300	897	1489211	631628	38233	1666.38	71	907.457
2029301	1241686	10088	485.68	1157467	575232	24627	1320.22	78	912.118
2432668	1927678	15589	521.54	1463140	875227	30478	1085.08	78	914.047
744809	1573117	800661	278375.5	436292	1068069	2105585	579620.1	80	914.117
2442873	1300728	6936	919.96	1563340	577261	11605	1981.3	81	916.168
191771	148378	120006	3057.16	68911	56971	188317	5114.62	50	918.401
1800271	1001792	8226	457.36	1065908	479170	16238	813.68	82	919.239
110705	80074	776	-49.64	31962	24611	641	-71.74	38	921.310
2466448	1737467	12727	1615.22	1614437	879776	40535	2638.1	89	922.169
2122728	1048270	3121	65.06	1154513	463612	7359	-399.26	76	922.747
1864195	911839	7121	565.06	1133111	423755	14249	1491.14	75	923.146
1649241	1281181	12686	1011.96	1489121	747371	23363	2545.18	95	923.486
3365971	1596988	17145	642.7	2245898	975164	49522	2075.92	91	924.087
2185615	1276457	11781	737.66	1474288	643388	36527	1727.22	87	925.252
475540	1301403	129215	64694.9	258502	576108	271934	102543.2	72	926.682
2493509	1156001	3039	483.54	1484021	529932	5258	601.88	79	926.773
2590277	2077616	21633	2953.38	1677148	1180577	64478	7357.08	81	926.915
558231	743391	21261	90530.46	291113	290312	39847	143881.4	63	927.591
2067159	1537666	34866	2584.76	1354095	749880	79827	4621.22	89	928.177
1664715	1035035	7563	177.18	1130710	513201	20871	110.06	85	929.755
1695814	1236917	8589	578.54	1981332	1190345	41491	2672.26	122	929.973
2070373	1795287	10813	529.18	1691214	1162575	39809	1451.74	97	930.805
100330	55291	15315	997.9	31339	15907	19830	1377.8	38	931.882
1903072	1155991	15580	405.8	1020874	574153	36558	1171.88	83	932.032
2658023	1670949	17029	1194.94	1447357	766434	41146	1708.56	77	932.788
2702518	1283173	12053	765.58	1660085	658869	21713	2003.18	85	934.097
2693802	1543092	10860	809.6	1924322	973555	31859	1771.74	124	936.162
2861283	1533196	10750	706	1861314	793991	37211	1438.46	85	936.601
1202691	867487	29725	3794.5	659040	402700	58014	6299.04	76	937.602
2395219	1125569	12581	600.66	1473693	601435	36406	1113.16	85	941.074
3511061	2336860	43575	8029.5	2117309	1167801	109171	13744.06	86	944.729
2047652	1079091	13753	660.58	1307076	498434	32677	1654.22	85	948.046
431427	509832	94726	48169.36	292799	297930	185319	96580.34	92	951.763
108169	18043	9333	541.38	29206	4771	11149	294.14	36	955.213
2449672	1812257	14216	826.76	1569834	956082	26876	1674.36	82	957.166
118742	28246	-28	-48.08	32716	7774	-325	-85.5	36	961.865
137393	80394	278	84.08	38341	23077	323	169.78	38	966.015
2162665	1130845	27397	1218.42	1304966	525734	52303	2643.58	79	968.033
2081697	1074092	6640	590.4	1307455	494283	14229	1043.94	79	968.786
114336	127205	125573	6332.78	35921	38704	177437	8755.82	41	970.484
112299	38866	-70	236.8	30409	10367	-207	274.98	36	970.718
2155513	1284264	9712	459.32	1243266	549509	20309	676.74	77	976.394
1904925	999453	6966	485.76	1125836	422700	17532	1739.52	76	1010.711
2016494	1359632	9603	844.58	1324145	650443	21124	1389.64	85	1014.632
2322491	1310732	12706	725.16	1532095	718803	40036	1314.96	81	1014.780
1572770	871920	9364	525.04	894663	340096	20020	1260.2	64	1014.896
2409870	1356307	18745	1195.7	1770296	960308	61884	2718.24	98	1017.906
224105	487027	705950	17947	107076	178804	1105126	28131.36	57	1018.747
921828	461712	92002	110977.7	509821	230519	194695	215553.7	77	1019.106
2285269	1365199	10812	647.32	1574548	746248	38114	1304.04	95	1020.665
1630559	911947	50635	1635.1	980128	398565	70140	1638.4	80	1021.453
1819652	1084082	14839	1084.54	1217164	684731	39787	2458.82	94	1022.837
1831856	722838	8519	674.34	1100188	322402	15831	1351.66	76	1023.688
5664024	1.659555E+07	286529	34685.94	6227905	1.283631E+07	984743	107616	125	1023.782
1806942	931423	10585	548.1	1014503	491431	27143	905.98	85	1025.655
2086294	1077208	41646	1661.56	1278775	514173	77740	2829.4	80	1028.143
847679	1021422	154255	61880.3	444499	562930	307440	114755.4	71	1028.361
111851	128833	7664	251.04	52603	68538	28833	502.38	80	1028.929
1364003	1470685	11988	903.68	843873	647004	27957	1467.02	81	1029.576
123965	28139	16207	183.02	38465	5632	20188	288.68	36	1029.889
2757238	1405876	11928	860.08	1907242	743631	24374	2610.64	90	1030.531
1869577	904141	17380	671.8	1151431	421104	35282	1407.52	75	1030.870
119448	186968	426470	7085.2	39075	57450	575940	9087.4	39	1031.519
175730	69288	573	102.78	52544	22504	968	323.48	43	1032.874
1253455	1888052	13485	969.1	909032	923646	43863	1888.18	89	1033.335
1940005	1163672	5167	673.62	1311486	559464	17345	1183.7	83	1033.531
684739	1270542	19813	5450.18	343951	572085	44577	9347.22	79	1034.584
2167822	908570	13131	603.66	1213978	395029	35924	1449.64	76	1034.698
180393	19948	6846	464.56	51343	5698	9099	392.14	41	1036.036
575562	517087	7777	1094.22	169603	152666	9455	1815.3	50	1037.891
345995	250166	250904	7327.44	133087	107594	430690	12999.4	57	1039.555
102804	56314	379	125.94	29507	18103	259	194.74	37	1040.125
104954	108695	623	-59.22	30549	32377	602	-127.28	38	1042.264
3330942	1555991	52981	1471.66	2062049	829467	85848	2408.28	86	1043.302
542078	628211	378401	56745.86	232551	252160	653681	99781.66	67	1045.280
2337661	1308164	15425	734.5	1619506	694527	56041	2007.26	89	1046.463
1858030	929932	8888	518.68	1241250	452499	27884	961.24	77	1046.693
221411	41330	6702	157.72	64803	11559	8487	95.82	44	1052.482
767179	473352	12823	103308.8	319721	170139	20536	151955	63	1058.492
2424357	1509530	10387	446.82	1461129	684311	28368	1174.48	80	1058.514
1720702	1068914	8735	641.1	1076071	473339	19536	1378.96	80	1066.652
2490502	1814137	26161	1528.46	1637402	962294	61406	3605.16	91	1072.441
2307872	1546242	9013	633.18	1457850	747741	21927	1498.22	87	1073.865
2248698	1333553	10031	656.66	1515712	655928	26317	884.62	86	1082.210
127103	51364	21326	645.36	34460	14137	26536	926.96	37	1089.465
2112755	1197047	11560	409.6	1393438	587044	26031	863.66	84	1091.697
2503295	1530343	22674	934.64	1829363	857482	58488	2291.68	95	1111.263
2340895	1775589	9605	683.3	1459886	853237	18667	1231.62	83	1117.928
1047397	877197	481805	43993.3	495834	310115	756037	64165.82	59	1118.121
100842	11918	3150	-1	27109	3030	3813	-139.82	35	1119.830
2787853	1161534	12111	630.46	1751208	606785	37944	1483.84	89	1120.642
2125926	973037	7745	662.7	1314354	439479	22531	1219.66	79	1122.159
209708	56803	67227	2613.22	56164	15075	83783	2727.38	38	1122.777
1155694	636078	44133	143416.4	490886	235780	69820	218182.2	68	1123.448
2470852	1084759	14046	793.56	1470903	470659	25213	776.18	77	1123.947
1768549	874686	8410	529.6	1060150	363771	15563	1457.18	77	1124.840
188196	19654	481	136.66	53638	5613	301	317.86	42	1127.312
2333845	1024245	20786	1022.96	1552431	502792	52307	1921.02	88	1127.615
2180425	1366355	10349	497.14	1457565	706549	32111	1154.46	77	1127.688
1809881	819609	12017	554.62	1119379	341841	25406	1052.16	74	1128.245
707523	1502656	30435	66441.1	426112	679852	62212	118289.3	76	1129.923
2485505	1743627	13690	909.4	1651366	1125524	38755	1886.3	86	1130.818
295197	419937	49548	11819.28	111642	158503	75499	20879.14	52	1131.196
1807818	1077342	10887	447.82	1308932	587146	34211	1370.46	88	1131.439
2365433	921083	9117	371.62	1390698	419100	21297	766.42	79	1132.008
1697567	1166767	10022	818.92	1078501	504273	30971	1737.06	72	1132.084
1956918	993948	10932	572.52	1153013	464414	21884	1620.24	78	1134.137
2088329	942168	10721	299.06	1323441	492501	26831	873.66	82	1134.528
1938121	835270	4483	294.38	1185912	394631	14042	804.12	78	1135.036
567959	605523	50792	69368.12	231783	232990	102312	97800.32	63	1136.344
1971068	1553296	15385	566.1	1462980	789423	50604	1728.44	88	1136.477
1533297	781907	6624	393.64	987734	412404	21585	577.1	86	1138.044
2117707	1553801	15395	873.7	1505052	906571	53648	1698.28	94	1139.985
2305910	1258004	14034	575.24	1556533	607576	37605	897.3	77	1139.997
2384262	1188589	9618	389.48	1607837	582802	33492	874.12	80	1140.265
159902	502116	7258	404.88	47612	143722	8672	440.92	40	1141.113
2998685	2045060	24837	31664.82	1622074	1023137	74880	46074.8	86	1141.226
2329109	1611253	13720	1233.2	1482142	824169	30898	2233.28	86	1143.998
2246564	1216074	7934	515.24	1467641	577158	22306	718.16	79	1144.417
2019515	973322	27144	1277.84	1169047	476897	62293	2443.98	86	1146.086
138292	46726	6624	-1147.36	32809	11877	-1723	-328.78	27	1146.136
881009	1211123	69312	64573.32	491896	649391	165966	109982.8	74	1146.272
1596167	797258	8670	309.2	986054	339723	22876	633.36	77	1146.681
1767129	945890	21009	569.74	1140876	461263	37283	1038.38	83	1149.388
341787	95299	10399	608.14	96651	26494	12427	1014.22	46	1153.427
2844712	1506144	10163	332.18	1819136	732790	23744	808.84	85	1154.149
1861270	1037152	13162	329.32	1199484	492918	28507	637.02	82	1159.231
2391376	949313	27675	1238.5	1538557	509806	61302	2236.72	86	1160.208
869279	1294944	14230	1978.8	480519	593566	36144	4369.84	79	1160.802
1675180	803641	6517	681.62	928330	331815	10383	1394.38	73	1165.036
285664	76592	23641	1428.26	87177	22750	30580	1895.8	46	1168.998
1597808	851660	26720	719.2	719848	279065	45288	757.68	67	1173.093
2864700	1403099	19254	1144.44	1565607	768605	50441	2891.26	81	1173.316
123951	93975	5509	679.74	38055	28213	7231	1041.66	40	1175.278
2191340	1054157	19782	598.52	1293283	454379	51404	1764.44	79	1181.147
610727	693557	995342	20807.12	236755	234818	1449942	30916.12	60	1185.511
205560	43738	20936	668.96	63911	12122	25813	856.18	42	1185.663
2178865	1264407	9597	529.42	1508117	730740	23984	1394.24	91	1186.465
2232608	1621471	40418	1358.48	1417202	851137	66857	2375.02	101	1194.444
180602	87801	20046	283.56	50731	24564	25352	356.72	41	1214.709
1859040	976983	13786	1167.96	1037286	452507	27837	1684.82	79	1218.982
2247936	1173380	6576	746.36	1515982	612896	17435	1939.1	86	1219.820
2752982	1713403	19085	899.1	1788777	936927	50644	2111.84	89	1220.193
2149261	1422446	13759	712.74	1380047	636676	34688	1257.68	81	1234.628
120274	292147	895	228.7	33437	84056	759	263.74	37	1235.687
2276809	1651328	10613	688.18	1622485	977477	33812	967.32	88	1237.785
2334819	1519546	13855	522.3	1489712	795593	42062	799.32	89	1238.412
339688	223379	28461	47864.46	143329	72411	42808	69001.88	48	1238.598
2142523	1095749	20596	434.56	1355743	520530	49160	1607.6	81	1239.294
1925302	1233180	15787	410.82	1338305	651864	44510	594.6	89	1242.152
2804788	1346684	16833	539.38	1778956	778098	53391	2392.26	94	1244.040
330819	246484	339417	10713.62	99791	74528	441243	14793.98	48	1246.456
1344785	835925	5112	303.32	762422	389040	13919	-275.66	81	1247.445
300498	502566	38795	47241.7	173530	218450	73307	70486.02	67	1248.684
134585	166325	5715	959.9	43788	49697	7937	1636.82	43	1250.356
2668170	1615568	82656	68318.16	1701962	935328	200275	124471.5	99	1250.909
253724	80242	27493	4163.98	71765	22281	36496	4900.56	44	1257.662
155082	45962	70	-9.8	42745	12789	-178	-61.08	38	1258.233
2542055	1233937	10706	808.16	1514824	596622	25420	1794.2	83	1258.314
106843	93935	161337	5031.82	42633	42344	285395	8766.7	48	1260.482
693500	1053186	458510	114552.6	398518	517849	1110526	245572.4	79	1260.572
716861	948897	75840	51717.4	303666	388475	146959	77331.74	67	1263.250
2053984	1075619	30059	786.74	1360223	537654	61525	2069.5	83	1263.773
2148490	1197082	14935	507.1	1494345	684752	44393	735.98	84	1263.893
2376918	1086041	13361	638.46	1494122	518831	28607	932.02	77	1264.359
2395508	1292443	13412	528.32	1633068	662617	42341	1562.26	86	1265.197
111279	31067	23224	715.64	34548	9109	30220	738.2	40	1266.935
554447	652748	100690	50556.4	244997	316025	221157	82091.02	70	1267.563
113847	111433	105504	5221.44	33614	34531	144770	7290.2	41	1271.818
964546	727928	6993	375.98	716366	412137	21409	780.74	90	1278.134
2339182	1460318	9247	736.42	1614850	720444	19139	1619.54	85	1278.938
218520	97544	652	42.72	59712	26593	980	-47.2	41	1281.645
2527028	1349011	7180	362.8	1475388	625164	11993	665.98	78	1285.031
200557	34840	264	11.04	59243	10142	186	41.96	44	1287.423
157920	309226	5194	186.84	45916	95144	7861	129.46	40	1293.023
2439547	1504828	9223	524.78	1713645	774994	25699	1701.14	88	1301.807
116203	36674	20481	507.66	36107	11023	27984	551.24	41	1304.216
2339264	1375848	18296	362.56	1437721	639421	47304	916.44	79	1325.828
2538605	1730618	25061	4108.46	1595933	766124	45925	7571.5	106	1341.977
125416	45090	620	-36.8	38894	12872	363	146.18	39	1343.066
2087535	1367031	19155	615.3	1499273	709811	51028	3068.08	99	1343.685
2742795	1521142	11380	725.8	1910706	812072	32131	1962.66	83	1343.858
1754643	909228	9651	446.86	1132282	427221	24373	1125.78	75	1344.108
117355	55730	-266	136.24	33059	15456	-832	93.48	37	1345.823
2093452	1117254	14028	426.08	1222990	589468	39168	42.48	85	1346.338
1948119	932367	14346	312.56	1270271	463774	39433	332.38	86	1348.584
1020230	504961	80313	94192.18	352464	163065	116083	128245.4	58	1349.361
3319219	2440806	2299681	86908.66	3321295	2503776	8159584	447771.3	127	1350.727
1940121	1170621	9122	325.92	1162456	488550	18024	674.64	73	1351.113
2540709	1290876	13142	675.12	1673915	707173	43701	1518.86	91	1352.660
873125	1216619	69792	76086.12	436349	575046	158468	115947.5	71	1353.336
2301468	1435092	11989	1385.54	1599539	808395	42949	2729.14	90	1355.367
1754937	878030	4268	342.48	1092846	421727	11733	753.38	75	1355.679
1767906	880582	7501	402.86	1081661	402398	14248	191.28	78	1356.199
1824545	946042	7602	279.72	1055192	422191	12469	138.34	75	1356.577
2099983	931759	6884	621.24	1250999	460510	16499	1272.14	80	1358.231
1338524	1781973	46080	106727.8	627570	1057358	143439	179267.5	86	1360.918
2795268	1575229	29471	929.06	1655826	742896	67032	1481.52	80	1362.139
559484	1312291	195830	19839.8	269361	615890	398501	36640.86	70	1362.967
3228164	2204137	10756	610.16	2310775	1264083	34382	1908.52	97	1365.249
1823172	1337081	8433	557.38	1241203	644174	23558	1156.88	83	1365.927
1207027	730499	9399	425.14	712363	319563	17581	-50.34	77	1366.564
133159	119064	4268	-550.52	36496	34715	-661	-78.46	35	1366.958
2017633	1118548	7505	607.3	1282224	459999	17309	1400.74	77	1367.159
204652	810471	102706	10123.16	83751	336069	200564	19119.04	48	1367.214
136191	45145	729	202.94	40226	14090	1364	371.04	40	1369.392
223496	163802	2590	637.4	84549	64264	4929	1106.94	52	1369.808
107062	34616	236	52.96	27957	8797	159	-33.26	33	1369.883
575166	341177	232335	4671.1	180577	107897	312475	5906.5	52	1370.684
1987155	1041586	16268	501.48	1333685	514837	46887	1741.82	84	1372.304
346045	582803	46972	1209.92	97234	167913	68194	1523.84	43	1372.735
1257200	1069192	71564	3364.04	486609	356530	112038	4926.68	63	1373.909
1599525	567152	4037	248.82	883240	246488	12178	-8.92	75	1374.594
2647147	990949	14196	447.56	1577668	475272	33248	970.28	81	1375.437
125074	380890	26802	7029.72	52775	128108	38335	10133.1	49	1376.573
305634	224781	1381	216.66	135242	99361	2993	484.98	63	1378.488
2354011	1034196	46374	1041.64	1476747	509787	72431	2257.66	81	1378.697
141377	37588	235	-181.9	39678	10619	105	-556.7	39	1381.091
2105248	1005065	8499	625.14	1219044	498042	25138	1545.68	83	1384.185
196291	397285	1213	392.18	50369	109449	1556	575.16	32	1384.228
753135	450723	395656	19663.16	239958	138121	525958	26351.88	55	1386.080
146721	118080	131736	67418.96	60721	43881	200738	98088.68	51	1391.584
2576824	1135980	15044	495.84	1612335	611155	41964	1090.04	88	1393.281
424760	133150	42713	940.18	125204	38035	55411	1315.46	46	1393.887
2194514	1691354	18167	834.62	1420218	822894	48519	1716.34	83	1394.984
2282721	1308651	10432	530.52	1459758	647409	24715	1264.9	82	1407.144
177469	375044	21971	4296.06	87640	157269	41325	7768.5	56	1407.725
2575968	1359443	13345	554.7	1713218	742508	36212	1476.32	88	1408.113
107044	110810	11281	1554.66	32683	32615	15099	1960.14	39	1411.221
2391425	1152152	9714	505.04	1474544	584671	25265	1157.9	82	1426.147
2864295	1479757	19156	751.16	1919105	912571	48116	1265.76	94	1427.270
2414868	1826194	15600	844	1641916	951434	39134	1626.24	88	1432.981
2279233	1555082	26332	1066.52	1405263	773476	59203	1991.58	80	1434.559
2658641	1349902	10162	676.32	1558290	607436	17410	1384.6	79	1442.243
485135	777256	87434	59072.24	236545	369258	179322	93228.92	72	1443.705
100920	130553	148681	3402.66	33682	38410	193612	4317.32	40	1444.164
2335340	1313216	10865	592.9	1450330	644663	28378	1942.08	81	1445.121
198460	157493	5533	207.38	54593	43906	7706	-39.84	41	1448.778
275891	219454	157488	2640.68	82944	63261	201190	3701.4	46	1449.063
945806	2349978	54244	51114.84	591852	1237518	143783	86373.38	84	1450.046
141077	49578	289	45.54	38531	12996	-450	-5	37	1450.866
2187476	1326016	7527	910.22	1181488	575645	22438	1428.68	79	1451.685
2815769	1277652	7311	382.46	1794639	644972	23347	461.42	83	1452.444
101655	46107	691	-167.74	29170	14118	290	-461.6	35	1453.176
628129	678368	40406	54063.16	585538	550378	94027	140482.2	101	1453.213
182446	210033	357756	6285.16	68717	79288	575464	11332.04	50	1453.990
1594427	987730	12510	981.6	1069465	483352	25704	1686.44	83	1454.018
2511776	1345944	1482	706.52	1695388	651428	-915	1216.1	84	1455.120
2777348	1392836	13199	744.14	1842312	866449	47349	1731.14	99	1455.778
2536231	1671555	45387	1602.82	1603570	834173	86420	2291.2	79	1456.553
2916484	1699707	20780	1085.8	1934659	993984	56331	2514.66	83	1456.584
2579091	1270287	11745	795.7	1754915	646421	35193	1533.98	85	1457.379
102338	127613	332	-49.48	41206	48144	70	-98.8	46	1457.921
107075	45910	333	53.38	27921	12053	82	12.52	32	1458.111
1947737	880561	14643	1202.98	1208061	395139	31303	2567.58	80	1459.755
2742774	1395423	58706	989.16	1597494	653694	106436	1103.96	77	1461.131
169924	87602	824	75.64	55149	32613	764	439.04	48	1463.372
1159070	2970208	66413	11283.18	529438	1307789	108030	17013.8	71	1464.068
2209011	948790	7490	562.4	1432341	473968	23565	1671.9	84	1464.429
2839683	1955354	30861	1672.46	2196201	1274748	81609	4370.74	89	1464.507
128295	156049	36353	3998.58	44120	54570	55299	5642.14	40	1465.097
1863195	826567	30726	1178.36	1186639	400537	63999	2228.14	81	1466.591
1987984	967115	7825	706.5	1215955	467508	12173	1518.78	79	1467.217
2646806	1775321	23601	903.86	1729481	1025522	70660	2098.6	99	1469.134
187713	96477	3759	236.74	63147	40563	4176	-68.64	66	1470.255
2065712	1119140	10901	328.86	1201986	495441	19340	781.4	80	1470.589
1666571	904334	9867	352.62	943554	398737	27000	434	72	1470.811
1678611	895316	11848	388.28	1012848	382128	24660	916.6	77	1471.404
108055	34932	24225	611.5	38787	10398	33176	808.36	43	1475.656
1503823	983727	9438	655.68	926590	459151	34879	1392.94	82	1479.291
1970908	803320	11723	653.78	1114915	325158	23334	1183.24	75	1480.163
3202144	1404946	14538	553.68	1976209	739193	34774	1576.64	84	1482.045
1937680	1002068	10090	713.4	1222834	489706	27343	1485.98	84	1490.808
1737997	864295	26212	635.32	1076972	394360	44505	1165.3	79	1493.165
1875158	1100449	12522	1089.92	1038457	432404	27669	1718.34	74	1498.949
2237809	1164985	12711	857.46	1332012	571221	31752	1877.72	82	1501.434
504204	1114088	21462	41568.32	319137	642986	61237	78257.82	85	1502.693
121125	45832	17263	16885.18	38288	13610	22967	21219.62	41	1503.676
2920198	1116070	13291	537.26	1913731	601707	31677	1288.22	89	1506.413
106073	54703	325	-3.5	29048	15078	403	-93.42	35	1514.103
714973	1097361	68161	70996.46	319172	478750	133445	112665.7	71	1522.626
110642	44108	218	67.48	31253	12684	391	198.26	37	1533.462
1737313	868590	5001	299.86	1052477	397281	12511	485.46	78	1536.401
2819468	1375273	6647	400.42	1797365	676738	14046	776.56	86	1543.070
112426	128573	31665	2814.9	31233	36632	39671	3300.06	37	1546.806
100931	14113	7	211.02	26807	3724	-77	244.78	35	1557.498
2320986	1384477	18742	616.12	1604498	835899	71041	2031.26	91	1558.963
2495067	1322299	11117	790.62	1847690	643809	35433	2107.38	92	1561.014
1868260	1349299	17332	709.52	1585197	956564	53021	2350.06	93	1561.834
121813	128671	79660	2559.6	32403	34860	97657	2981.02	32	1562.357
113006	91230	1205	217.3	30467	26771	1989	69.54	36	1564.707
3644631	2141073	23604	1568.44	2141860	1049772	31152	2584.72	80	1566.012
2371248	1384572	11649	991.14	1599921	718899	34667	2235.62	86	1566.708
211870	108617	39540	1448.4	53704	28261	49695	1654.7	31	1566.958
2495338	1117143	14048	843.28	1561914	563765	35147	1987.42	83	1567.654
2228478	1487679	11714	768.04	1561004	835217	36696	2110.56	86	1568.181
3036361	1402292	12291	857.26	1929146	731848	35693	1221.98	83	1568.337
2083030	940796	12446	620.56	1301605	424551	23159	1170.74	70	1568.402
2178311	922833	16057	688.02	1371124	413519	29989	1132.54	75	1568.895
2310694	847525	8273	761.78	1336979	374912	15858	1475.88	75	1569.460
1802141	1762413	14070	1362.2	1337410	991803	40912	3107.32	87	1569.490
204028	297757	374613	12872.18	65801	92650	526146	17843.56	36	1569.765
339793	361087	83753	5584.58	134217	134475	136724	8570.64	58	1570.654
1023226	1686050	636360	86495.6	495776	782066	1324061	152848.5	77	1571.011
1607124	832243	7265	403.9	1060761	415804	22380	1543.8	88	1576.232
3004519	1559758	6706	507.16	1975919	898997	15244	691.84	80	1576.291
1577039	678030	8371	239.06	972114	290306	27292	476.12	70	1576.382
124129	545967	34891	7166.26	68082	276870	79666	14984.76	50	1576.575
2023658	1193179	10546	454.56	1279472	644495	36192	680.12	82	1576.760
3136714	1343049	22142	1029.12	2143691	768721	66073	3063.78	92	1580.206
1817682	830946	13584	649.24	1092173	404440	37240	1246.4	76	1580.471
177190	259672	194570	7673.2	74657	93558	305787	12023.82	54	1581.537
3158295	1611960	82560	2556.6	2181578	986185	183819	6093.34	98	1582.746
1505392	721041	3644	207.84	803103	273027	6211	237.46	71	1587.039
1690451	813956	44777	1320.22	943480	350851	87422	2490.92	71	1587.363
2207604	1174889	13303	911.58	1537374	711516	41934	1481.24	87	1587.459
1644098	1118681	16066	520.76	1141763	529037	37171	1781.06	74	1587.541
119391	90600	3644	-446.16	38192	29139	-2003	180.42	40	1588.597
471482	545634	266870	91817.2	393976	469553	966824	288783.6	98	1588.871
2772795	1174175	7393	734.98	1675096	576789	10087	1191.82	81	1591.808
2166986	1158543	10631	688.66	1412906	574967	31212	1357.32	78	1591.905
2388115	991697	10530	344.8	1392172	474993	27587	407.82	77	1592.988
440148	356050	57302	64256.72	168984	113856	84244	90493.84	57	1595.538
953377	1248948	90572	111035.9	606208	721019	265190	185427.4	88	1601.460
2070325	1097546	17076	284.36	1260323	521981	41377	905.22	81	1602.185
2541555	1197536	13621	715.06	1500581	559377	26692	793.12	80	1608.098
100809	161889	23	172.78	30216	45430	-95	185.3	38	1610.698
2439829	1296606	8923	417.78	1566921	672214	27359	344.74	86	1610.730
2727516	1521964	33043	1330.98	1702199	713957	89450	2929	84	1616.691
2604854	1411543	23789	1207.54	1486356	638990	47842	2529.12	78	1619.113
2213694	1390983	15203	901.58	1401430	666316	33435	1826.1	81	1626.658
2000082	1152293	8360	737.6	1314196	562361	20235	1599.1	82	1645.211
2425930	1888034	12003	882.58	1710679	1046221	35098	2059.28	95	1653.829
152641	283507	395604	8276.44	71252	136782	800969	15238.34	61	1658.437
2565235	1211388	15698	2386.28	1502788	648805	48136	5930.96	82	1664.213
332807	184167	92999	19050.14	95961	54462	119483	24595.38	44	1664.831
2358756	1639420	27570	3689.2	1290819	686149	51664	6300.04	77	1665.176
2048095	985717	9803	371.58	1259138	453079	22479	124.94	82	1666.982
2126565	1208432	17886	467.96	1502765	612648	57938	956.68	88	1667.883
145877	138746	13173	1829.78	53822	45146	18379	2712.94	43	1668.405
1920878	984651	16148	1001.28	1150634	424021	22200	1728	77	1670.369
2731620	1483653	16211	395.46	1719013	706330	36901	1384.86	78	1670.590
1807969	1268764	12488	967.68	1049878	568285	30013	1628.18	67	1670.608
2597388	1368648	8700	772	1725305	735253	23569	728.34	83	1670.973
2178050	917265	13249	737.14	1448806	480727	28574	1963.64	84	1671.962
1358787	1757045	15402	1471.72	1233110	1437780	33320	3560.2	104	1672.624
1886415	834751	19520	599.2	1201475	381890	45629	1532.94	83	1673.737
1802818	1018428	13520	1158.2	1025638	469075	32081	1200.66	77	1674.328
671593	1873283	30757	92996.02	442381	979119	76691	164378.3	71	1674.357
2878857	2067664	44439	1293.54	2205652	1321467	133768	4031.48	98	1674.411
2944089	1382380	11435	949.1	1855792	670766	25222	2052.92	84	1676.614
668929	1858363	1163629	237139.9	454450	954968	2595813	456835.2	77	1677.234
298129	94016	-320	-177.2	89850	21863	-2251	-630.86	40	1677.257
1501801	716161	5652	287.72	914454	305353	15292	420.12	77	1677.383
2120242	1532259	8845	758.7	1265037	716416	21896	1332.56	80	1677.625
2243710	1191691	13500	408	1448226	565984	31994	1188.84	84	1678.274
444602	377452	27662	61210.32	157107	121116	39778	80414.08	52	1678.853
2248722	1200672	19513	948.18	1465746	574775	50322	1790.92	85	1679.345
1489063	928539	24839	274.54	990538	458847	57011	1057.46	82	1679.955
2383149	1330356	7403	646.58	1431974	645952	9954	1076.44	80	1680.384
234272	760320	661124	48773.64	121259	448601	1682420	126495.2	61	1680.434
151693	454149	12002	4110.72	41539	129860	14730	4850.8	38	1681.189
603451	1654577	215446	94824.56	473627	1035119	563584	214401.2	91	1681.878
857682	1431149	406705	94052.3	472680	669881	883873	172004.8	75	1682.346
582398	1046127	806284	71304.24	348524	474493	1524434	137530.2	72	1683.072
2925145	1478728	30321	1388.06	1976497	705803	89034	3260.24	106	1683.611
107782	69162	7403	-815.42	29267	19177	-481	478.34	33	1684.363
143428	119786	213890	8529.4	45070	35573	283704	10970.44	43	1684.933
2277815	942245	23180	3354.8	1467006	482555	47384	5013.24	86	1684.980
2653894	2948175	18984	782.24	1997251	1592561	66034	2160.24	94	1685.591
1989270	1337358	32768	912.48	1173974	634644	60660	2192.6	76	1685.898
127480	75517	1011	566.46	36552	28473	1068	586.48	38	1686.746
2687173	1371493	6185	565.1	1598159	678803	12495	1416.7	80	1687.777
3923530	3690620	13757	1847.02	2921200	2640264	58452	5625.72	111	1688.319
310782	185788	682	136.52	84312	49925	476	325.36	43	1689.606
203140	180299	288	832.68	72530	74826	-78	1618.92	55	1690.128
2853790	1740705	10450	1080	2027202	979175	19820	1836.2	93	1690.847
2350623	1237421	8410	282.6	1452197	596633	14303	903.58	84	1695.488
2600537	1288717	11659	865.74	1467465	559178	18209	1483.74	72	1695.537
110139	22006	150	-20	29902	5979	-278	77.92	36	1697.225
2687484	1688526	26887	1383.82	1652429	886767	72514	4177.04	83	1701.171
2229403	852273	8637	328.82	1256182	378277	14854	233.44	72	1701.370
2130672	912345	12051	346.86	1345511	431839	31676	1077.36	82	1702.146
2626132	1276303	184032	5106.52	1771342	611968	518626	12958.36	87	1702.718
2300164	1272209	8763	601.18	1454865	599545	23010	1082.6	84	1705.361
1789051	1025318	5841	599.26	1050004	463344	14782	1583.52	78	1715.000
3400365	2105784	13987	641.82	2362195	1157528	35442	1752.12	90	1716.470
162838	64339	291	121.26	53078	20871	225	287.5	44	1719.526
2522446	1239885	12870	833.2	1687753	634342	32677	1779.22	86	1733.985
2000954	1052863	51517	1389.62	1248668	495118	90355	2360.3	84	1736.001
1609803	817179	4455	561.3	980893	367303	9200	1374	78	1739.363
2064780	1689745	43446	8669.56	1165644	725967	97026	13473.36	82	1741.032
2741545	2199094	17012	863.32	2014530	1310939	40753	2315.58	92	1756.968
2822466	1704203	17437	755.82	1925333	936836	40219	1318.34	91	1757.735
2023459	934412	12484	877.24	1238019	456461	28621	1608.06	79	1763.370
776473	1692034	103419	42473.34	529722	949353	272288	124770.7	89	1765.337
2225408	1075822	30022	1048.92	1409710	521682	56847	1936.42	83	1768.995
121610	77102	1567	-224.38	39710	24279	1922	-354.08	40	1769.722
1609360	810925	12721	388.06	915295	341124	28098	958.28	75	1770.519
2480084	1444880	8270	760.2	1552431	690385	18896	1433.56	86	1772.195
2183092	914820	10813	333.18	1212779	420887	26108	820.88	81	1774.449
143458	57713	849	130.14	42116	17079	490	460.4	40	1776.406
2029880	1144397	12737	415.82	1269038	542674	31886	972.96	81	1777.478
2158906	1071083	6922	419.92	1334665	490931	15894	397.84	77	1777.731
466282	1.444775E+07	30793	6434.98	271911	7808409	71672	12421.92	74	1778.239
163755	0	639	81.54	40552	-71266	842	119.12	30	1778.300
2627643	1673136	17936	1292.96	1836324	1108853	55327	2753.22	91	1779.831
2603313	1226566	7116	423.76	1661153	606931	12766	1231.76	79	1780.239
1839423	1094296	8451	605.86	1037533	506583	16787	443.82	76	1781.093
2999021	1891216	24284	1339.24	2093554	952985	54634	3028.24	92	1782.519
135004	8556	122	-64.08	37099	2376	-296	-142.56	38	1784.068
2805652	1339870	8776	750.36	1795208	751649	31766	1887.76	91	1786.345
2095094	972362	7882	663.52	1424578	509766	27580	1592.8	82	1786.686
2760733	1162236	45790	1698.4	1717328	528481	94805	2667.3	81	1788.152
2213660	1733304	16989	577.54	1441083	905221	43150	1418	81	1788.823
104974	35291	5504	63.44	31453	12696	7475	-6.5	39	1790.066
934972	250525	6703	239.58	374376	79280	10317	550.62	61	1790.582
1970718	954538	23351	91.86	1180660	432237	64988	2221.68	79	1791.184
114920	34996	6	30.16	31637	9305	-132	-230.52	33	1791.671
2533693	1193650	21095	733.7	1715812	674339	64847	1793.42	94	1793.528
1958191	1080169	7313	405.18	1123842	448720	14998	673.28	75	1794.666
2368939	1398286	8687	516.82	1497735	613537	16731	728.66	80	1797.909
3175455	1407186	21464	1404.04	2038165	758837	41915	2803.9	85	1801.089
1125814	962913	6655	507.3	820663	535406	19462	1334.32	86	1801.654
2071118	999440	11924	470.64	1297264	438446	22548	989.28	81	1802.267
3478055	2462619	26218	1286.48	2260398	1586538	77560	2825.6	102	1804.923
1801541	978461	48595	853.7	1119610	460967	94697	1565.42	80	1805.884
109105	89867	13105	2361.3	33115	25706	16878	2925.08	39	1817.787
3186841	2028460	27574	1099.64	2284383	1211805	73184	2865.24	98	1826.725
3405683	2044222	22187	1019.82	2097949	1080933	58448	2026.28	89	1827.980
2495742	1308700	8527	563.22	1693739	716944	20223	1358.78	88	1835.687
107342	245083	6655	-1315.7	30100	67479	-8450	-178	36	1860.891
3433007	1896580	33121	1384.06	2513714	1116520	88418	3537.48	94	1872.358
101884	48290	-17	-18.62	27330	13076	-42	-154.12	35	1875.421
160973	141709	1724	-90.36	45694	40955	2042	-139.88	39	1875.484
1946946	1037942	21200	1448	1171446	456498	42638	2376.68	79	1879.599
2207700	998487	18863	571.18	1379186	501213	41330	1220.8	84	1881.451
2381732	1269442	11417	609.62	1536066	665571	34246	1339.56	78	1881.699
1817602	630674	11447	782.42	993560	255403	22114	1220.04	75	1885.581
2352566	1005711	21463	602.18	1474174	491928	55679	972.94	81	1885.781
1892438	911974	15102	496.72	1112566	385165	25778	261.08	71	1885.853
2390891	1137180	5384	381.24	1757191	685609	14007	1403.02	86	1886.040
1456060	772818	11104	283.44	908755	384832	32727	628.22	83	1886.865
480574	1029829	258592	86079.12	293734	585652	682184	140272.2	72	1887.066
1602638	1831205	35522	773.92	1290054	1154977	115346	2114.56	99	1889.611
2881214	2266200	8713	634.18	1936758	1195894	28266	1430.76	91	1893.255
3258490	1630435	35698	1560.28	2228718	1041175	91493	3371.98	88	1894.101
2501484	1306723	17599	1045.14	1641507	747522	53884	2156.24	90	1894.963
495511	396360	33124	62443.64	184730	148648	56092	88551.12	54	1895.415
103971	65939	-66	98.24	32210	20723	-362	96.68	40	1896.893
2654961	1659634	26460	1326.6	1855829	1029277	66146	3576.56	90	1898.676
108442	29933	857	208.02	29660	8742	1047	470.42	36	1900.218
2471918	2156857	33980	1441.8	1717187	1118700	82861	3516.46	91	1900.460
2132649	1128335	13367	713.62	1438055	597249	32940	2197.4	78	1900.529
188793	77570	295	30.7	53067	22729	-204	-94.44	41	1901.908
120365	58397	568	-132.52	34150	18282	1	18.86	39	1902.279
2001938	912514	9405	552.3	1169783	387063	18307	1184.02	77	1909.285
884590	1298815	64434	67855.24	495932	803533	174900	130408	95	1909.926
2394826	1368637	8275	660.5	1522045	682279	27532	1090.52	86	1910.815
3206664	1657098	13982	935.52	2264033	1074382	46733	3090.38	96	1912.616
305045	17541	146	104.56	84918	3570	-1	11.14	40	1913.160
3135204	1810987	13221	775.06	1999438	963150	39754	1982.44	88	1916.108
2237864	1064496	18091	905.26	1409594	540468	37690	1441.4	78	1916.418
139994	43908	-231	100.34	38333	12375	-848	53.72	39	1922.804
2712998	1503552	13400	692	1803874	817630	34061	1435.46	86	1928.409
1884860	1326534	6949	472.14	1140139	558970	18166	1268.76	78	1929.545
1877980	926279	7424	412.64	1169877	462580	21404	393.44	85	1935.593
563558	633346	41461	65687.46	232235	248250	64136	95945.96	65	1939.848
1046447	521709	237798	61024.28	374565	197333	383209	88628.74	63	1946.605
2516392	1353687	14169	528.34	1611432	688996	41141	842.26	87	1949.304
107520	91384	146	-133.44	29843	25855	-1783	-84.38	36	1955.326
2523742	1296773	22931	832.66	1477633	667940	48854	1665.44	81	1966.885
147506	13539	143	31.98	40917	3697	373	-80.22	39	1974.456
2046578	1947228	8442	811.12	1601057	1044363	28398	1782.28	96	1976.979
140127	6861	29035	322.1	30049	-2204	22949	235.14	24	1977.037
2595982	1661633	12112	402.32	1710027	726390	20069	276.34	81	1977.595
1399274	1205042	23277	76192.22	589354	479316	44862	118952.3	69	1980.281
259236	55884	165	-35.1	74958	17805	-11	-125.46	45	1985.464
550514	604889	65679	54795.94	208021	209037	102296	79882.56	58	1985.518
1477438	1096280	15756	429.16	956008	606644	57767	1744.62	93	1988.255
3069389	1882845	18115	1217.9	2019698	1039664	57954	2433.44	87	1988.401
1942524	1029599	12400	660	1261721	484308	31149	1058.14	82	1991.667
736427	1867531	129329	67317.94	434449	994009	357393	125952	72	1991.753
112818	12768	3994	85.84	25416	-1174	3270	18.2	25	1991.822
109348	123446	89529	3943.94	48897	56077	176573	7355.78	55	1993.104
1746342	733714	4340	296.4	1068040	328724	12402	356.72	78	1994.170
2225202	1419637	9385	839.1	1304907	657377	16955	1463.3	74	1994.736
1856144	892214	20544	950.84	1136480	410176	42729	2134.94	74	1994.925
1871196	1238332	2088	541.68	1180113	553824	5454	1263.44	81	1998.538
2262126	1149965	9489	413.54	1439896	523092	27703	878.58	80	2001.401
2601519	1789308	10908	595.88	1728686	988081	21776	1431.36	85	2002.277
2145088	1139768	8626	783.36	1286051	505356	22377	926.22	79	2002.774
2659418	1442662	8887	838.82	1707535	795123	31168	2163.48	89	2003.807
224218	77900	8921	268.06	65879	22798	11477	83.22	44	2007.559
104972	30772	5634	-7.76	29911	9685	4171	-2.94	38	2008.254
1249099	1676326	34306	125896.2	603290	803185	78823	208447.8	80	2008.835
110068	45898	515	150.9	32941	11304	622	364.92	35	2009.059
2330347	917975	10259	728.74	1395603	404365	23354	1085.44	82	2009.495
148683	169720	568	173.48	44271	52430	373	403.78	42	2010.790
455179	151662	3753	75.58	140857	44938	4632	241.52	50	2014.189
387553	432935	34078	47939.08	175539	191748	72347	70038.42	64	2015.001
1812572	830216	10366	695.76	1045223	365842	25346	1209.56	78	2016.905
2222043	1339383	23329	1146.94	1636937	773288	59852	2564.72	93	2018.155
2016862	925617	12593	401.98	1289546	504973	42983	1126.38	77	2018.322
102461	148718	3155	195.3	81197	93135	11397	251.42	77	2019.066
285002	367958	369602	8736.72	124467	153045	642997	15768.42	58	2023.816
2180020	860074	19189	714.54	1261576	379420	36889	583.54	105	2026.730
1242935	936481	7495	483.7	910903	563094	20600	909	82	2027.010
2194854	1301081	13693	712.98	1335265	650229	36512	2302.32	77	2027.050
1729975	835646	8259	529.74	1094925	382778	19931	1158.66	75	2027.393
3059056	1641328	28285	1109.1	1842633	890894	65439	2459.54	84	2029.311
2008960	772588	11772	578.92	1238227	373557	27053	1242.58	75	2029.527
1800825	1105904	7689	347.54	1239227	534085	22926	302.36	86	2035.969
2443651	1503221	11120	786.2	1454337	789623	27503	1161.58	76	2036.079
135331	34615	226	145.36	37025	9296	112	313.32	38	2042.699
796477	734992	231139	69745.54	334660	279611	409674	104271.6	65	2049.620
2689601	1303019	28875	1754.5	1684108	669103	65709	3653.74	84	2052.533
2115966	1184784	9268	308.48	1232882	490316	18329	563.94	70	2052.555
244626	287960	215682	4997.52	74956	87851	279157	6408.02	46	2057.781
713485	1258429	135704	65628.44	392904	583120	278964	121189	76	2069.921
510102	979013	49213	79423.18	276466	448220	98244	120941.8	71	2070.700
2184814	1058866	13166	391.76	1353374	553651	34393	650.98	84	2074.049
2296015	1514856	8643	1032.98	1524694	785071	16695	2020.7	83	2095.180
2574758	1153189	9701	1172.86	1480698	536214	22782	2487.52	80	2096.811
2540824	1012609	12080	626.8	1581636	516586	29386	1302.96	85	2101.004
2175216	1437352	20031	1120.66	1296765	630820	39527	2066.22	77	2102.029
156868	616328	-11	26.54	58059	199073	-3497	27.58	47	2104.169
2016818	999893	9239	570.54	1219080	499457	25052	1329.72	80	2104.189
2849125	1537828	18477	861.22	1895486	781413	40767	1855.62	84	2105.223
2371687	1187905	16352	649.72	1384826	528951	37425	1192.5	73	2105.592
250513	196229	18260	2956.6	75977	57404	23556	3967.16	42	2106.157
2046786	1702396	8899	503.14	1216910	769528	19473	596.78	79	2106.631
1878256	849178	5841	601.26	1098060	381993	19817	1819.62	81	2108.735
256654	389458	461818	59869.48	123343	164152	830054	100190.4	58	2109.005
196810	164746	71031	2204.66	60940	51353	103783	3346.38	46	2111.819
2421675	1295553	11837	410.82	1551240	743826	36265	1004.9	94	2112.905
2642644	1043883	17936	451.96	1440168	449320	30274	1411.64	68	2112.936
4061869	1374455	19371	641.06	3048237	1266007	69524	2938.64	113	2114.355
3013458	1669418	19459	1148.74	1935976	1131304	62733	2746.38	89	2114.663
2241405	1073044	7560	696.6	1306985	499434	16017	1488.62	72	2114.852
1283997	651329	3477	253.22	674786	244902	5766	90.76	70	2116.235
2225443	1050710	16245	269.7	1490319	560697	45695	789.7	87	2118.955
1805516	977611	6176	286.36	1141808	455476	16079	172.94	82	2119.948
2373705	1055245	17837	821.82	1384533	465580	36117	1236.62	77	2120.880
2038423	1060002	12314	1077.04	1411970	525210	33163	2173.18	87	2121.480
2700989	1301448	7584	263.24	1701781	682217	24259	93.74	80	2121.728
679769	983264	253442	76299.12	420289	520261	466166	148033.8	77	2122.734
1935974	897416	8301	193.86	1150833	429387	21320	362.2	81	2123.187
2554400	1329911	12917	1076.62	1822500	802890	40493	2202.98	94	2126.501
1268977	690582	4503	20.58	656182	268596	6137	20.82	68	2126.903
2397972	1153390	9259	450.74	1440525	579608	25162	862.32	79	2126.957
176253	162228	20738	11355.68	47077	55095	32139	14893.54	29	2127.014
125937	93420	27959	625.74	30397	23495	34526	576.36	27	2127.258
112883	43955	422	33.92	30468	12023	200	167	36	2129.769
1990528	916296	12220	891.2	1203403	442095	33430	1983.8	82	2130.446
106124	46309	5245	81.7	29319	12466	6406	142.16	34	2131.117
2087292	1312520	9770	622.2	1691473	759087	34459	1625.74	98	2134.138
1007081	727847	6025	446.5	711552	369358	18943	999.98	83	2134.876
3033781	1222723	61798	3344.28	1834758	689949	130682	6200.52	78	2134.919
156199	17149	-94	151.16	42570	4565	-142	134.88	39	2136.810
2638982	1248696	7288	352.68	1434714	566860	12879	835.94	76	2137.768
266213	91018	1040	825.4	72129	24648	1229	984.94	42	2140.294
1968250	1022509	16529	801.94	1237657	490106	41383	1633.38	84	2142.703
1834277	1303879	8662	721.32	1353099	721459	26301	2045.86	91	2149.088
2292062	1407029	9390	732.4	1544284	743091	28192	1598.12	89	2149.516
2782758	1138249	30213	2460.18	1830293	574660	86507	5440.02	87	2164.495
2114320	1282231	25791	1287.26	1445465	700758	50913	2752.18	92	2166.239
2896162	1406324	27161	712.46	1883958	725259	53814	1767.04	84	2166.670
2158030	1082433	10646	604.56	1243382	496010	20645	1427.7	80	2168.560
3192804	1200869	12200	788	1790143	585240	28843	1468.98	80	2175.155
1824670	1012411	16273	517.78	1084555	439385	31472	843.92	78	2197.293
105622	405236	500	-100	29709	114821	847	-290.58	37	2198.442
2666868	2162422	21790	923.4	1777651	1073289	52431	1154.66	84	2198.712
2100844	848926	8379	369.94	1267561	392932	22630	600.8	78	2205.437
2099159	1023107	11734	138.24	1340723	539760	23129	476.94	79	2205.842
2666561	1733766	13919	1477.34	1767158	880657	36153	3905.58	82	2206.806
119380	119215	22530	2321.8	35409	34264	28905	2992.3	39	2209.092
1731995	1137358	8415	652.9	1115250	539065	17758	815.88	82	2210.261
2513849	2125504	9256	830.16	1677906	1062398	27749	1798.14	86	2212.042
1794214	962278	5731	342.66	1085674	471287	16944	687.84	83	2214.809
2920331	2472673	16740	1451.4	1699880	1122121	40521	2400.06	80	2215.223
1583230	778162	12739	513.54	951176	351355	29121	1233.06	75	2215.713
2153098	1235957	9865	541.9	1444006	565668	23555	339.3	85	2218.088
187740	118200	12191	1669.26	51079	32671	16254	2248.44	34	2218.372
188410	393803	45308	5396.88	80494	151341	83923	8533.78	56	2219.083
1810290	934865	9941	537.26	1054265	432413	27562	488.32	78	2219.220
2081398	1162371	8223	963.78	1268880	551115	23672	2093.92	76	2219.441
455095	542040	92791	38564.26	190557	225092	165469	62542.34	59	2219.926
2249980	1206498	13286	513.96	1352572	568297	32648	1142.28	82	2220.570
452540	1153503	74541	1864.26	191608	525249	119170	3382.2	93	2220.880
2460197	1412295	15395	827.7	1810074	822397	44238	1758.68	92	2221.587
2340284	1231353	12547	696.42	1552594	626298	26878	1146.08	75	2221.602
1890189	938993	7869	480.34	1027061	375133	14076	596.36	64	2221.834
1951308	1160164	8456	601.16	1264833	562155	26275	1152.5	73	2221.894
2123611	1123833	13190	550.4	1322393	560251	33484	1993.24	80	2222.353
145317	63988	59	21.74	34075	15196	-316	95.24	27	2222.572
1454645	693602	19151	1358.86	838338	293871	29321	2488.06	77	2224.644
2227722	1057189	3844	448.84	1430810	518900	9955	981.3	80	2225.043
1770371	822774	10703	519.58	1037826	384969	21099	931.14	69	2225.112
1759717	781147	9552	685.72	1000191	348894	21695	1165.7	75	2226.007
191009	101072	912	-129.68	52388	28462	114	-89.96	40	2226.877
132998	65413	59	-272.26	39674	19390	-5442	-190.12	39	2226.933
2275289	1316699	6922	447.92	1381987	648105	22980	626.8	82	2227.820
2426210	891335	20162	671.32	1399676	407090	45496	1436.56	81	2228.859
724629	739909	7955	621.3	397568	295325	16555	997.3	61	2228.957
298927	506590	82816	4456.76	103466	169409	123907	6220.02	51	2231.374
2048776	912005	17851	859.86	1272279	409941	27767	1507.62	81	2233.469
1843938	982996	9470	783.2	1145967	500862	26314	2077.04	80	2233.633
2897882	1707606	26673	722.78	2102732	947182	69694	2097.84	96	2234.632
2418407	1078750	14680	622.8	1580214	534867	36445	1189.7	84	2235.901
2856490	1251474	15799	829.14	2020601	671783	41592	2286.12	90	2237.608
222311	455378	34973	9404.78	97530	165891	64306	14773.16	58	2238.874
158396	142928	18013	26528.18	89863	79273	43017	56424.62	64	2241.654
2041281	1236726	7134	536.24	1407341	652357	24416	733.76	88	2243.643
556743	746828	23021	64075.06	260525	287094	44420	97522.2	66	2244.543
2510724	1776233	13801	764.86	1694531	878547	27659	1593.74	85	2246.352
2463838	1517473	12770	854.2	1682793	845835	40748	2843.28	96	2248.383
2030632	1199637	6060	561.6	1722651	782968	19339	1463.54	96	2250.115
1330721	795920	9785	932.1	886172	378865	25241	1741.26	82	2251.320
2180629	1150497	8772	564.92	1487350	608564	26725	2199.5	89	2259.650
178226	285847	346884	8388.24	57426	90238	479279	12028.94	45	2261.156
2591510	1005199	19900	4725	1457118	420397	33094	6949.84	77	2261.184
1305055	2083321	493709	74114.74	972150	1108146	1165581	209116.7	92	2264.982
2562461	1137080	7155	629.3	1722438	590212	24064	1692.04	86	2266.483
1957709	998151	15074	560.64	1175080	435695	27447	1359.42	77	2267.169
2397859	1340038	30063	3459.18	1506507	642773	61834	6837.24	80	2267.556
2705800	1761598	30239	895.54	1927697	1074237	68946	3229.56	97	2269.295
2800688	1632054	17138	835.68	1633396	857808	41708	2203.88	83	2272.433
1892964	1041619	10506	640.16	1157148	529102	23255	871.3	82	2280.619
152750	82693	84	25.24	50528	27764	-14	152.96	45	2286.051
2413983	1229883	10746	639.56	1554506	652719	27744	1674.84	84	2291.638
1471549	468624	107723	2423.78	745110	180086	199051	3998.86	72	2296.131
2447501	1372061	14247	721.42	1478542	705392	37885	1059.1	82	2297.145
528047	389051	134616	93078.76	223368	131498	208333	134349.4	60	2306.109
2497622	1466385	11306	527.16	1754004	742081	26094	941.84	89	2310.372
104965	20394	8487	40.82	30018	5446	10199	-19.86	36	2311.375
3251406	2235429	17503	1116.58	2375333	1523826	53132	3058.52	104	2313.445
1418561	304024	11645	202.7	682804	103089	21762	214.32	68	2315.172
1884513	1308532	11706	661.16	1283419	699797	36924	1636.64	84	2315.371
1899822	798270	9751	641.86	1077681	375185	18924	823.64	73	2315.672
1737895	934875	6279	590.94	1012683	397122	16874	1033.64	70	2315.866
2244652	1558123	13903	965.58	1470350	754233	43936	2090.96	84	2316.488
2436773	1687533	14116	915.76	1673854	953875	44839	1920.54	84	2316.704
110769	151809	-69	40.66	28979	41271	-1397	-76.42	31	2317.255
2162704	1620897	54120	1371.2	1440567	850462	128909	3092.74	93	2317.876
2621711	1690012	12232	880.52	1660563	951128	37077	1588.22	93	2319.793
932922	812585	51598	61990.28	379659	378049	107808	93153.88	72	2320.796
196985	156849	43425	1883.5	52009	41600	49546	2220.56	35	2320.932
346220	1561172	83056	21773.16	192775	791241	196399	47491.14	76	2321.442
154590	48031	-247	331.58	49323	18704	-857	499.98	46	2322.617
692461	456562	146651	83934.86	275081	160552	239893	122174	61	2322.822
2322244	1163627	17010	640.6	1271307	530250	35509	574.74	73	2322.984
2413755	1384515	19143	984.98	1483953	609982	46117	2039.62	81	2324.657
2558196	1732167	7870	932.2	1877073	1033960	29528	1786.08	98	2325.155
2488514	1435777	10503	358.58	1542244	643914	19614	802.04	74	2325.447
2675145	1449183	10274	596.64	1788379	773194	40043	897.98	88	2326.099
258245	544132	16246	5545.56	111510	203517	29089	8858.54	58	2327.381
2012361	1073915	17851	659.86	1374211	560844	44402	1718.72	90	2331.415
3023486	1325352	10094	610.84	1982601	649625	16879	1718.94	89	2333.977
3358694	2542256	25316	2182.76	2068587	1131441	39083	3534.38	75	2334.218
2018703	942229	16442	988.12	1007032	415928	36653	1530.58	72	2334.778
2712837	1445161	15425	732.5	1532577	705044	38450	1387	77	2335.074
2175877	1356557	9979	1055.94	1358793	639516	20333	2407.38	76	2335.525
174400	11818	153	185.58	47682	2698	-258	98.12	38	2336.250
160911	121634	87730	13634.8	50246	37813	120796	18196.56	44	2339.769
1811688	904644	11479	414.94	1174139	425952	35890	1035.4	84	2341.294
1747438	934011	6269	274.34	1143329	435638	17967	931.62	75	2341.367
1993118	977465	4095	499.7	1225943	410450	8344	683.84	76	2341.838
1627941	674596	15316	118.76	1649441	479181	51050	629	104	2341.934
194929	26053	565	100.9	54298	6620	235	78.1	40	2342.822
3510873	1690956	13907	730.02	2113400	960493	28697	1383.42	83	2345.281
244802	40660	501	24.86	72912	11447	62	-41.68	44	2346.489
1885844	619952	35235	847.1	1031949	261626	58369	2114.34	76	2346.854
2606655	1338007	21183	934.38	1700991	826809	68307	1996.02	93	2349.452
2098428	1221864	35810	1406.6	1477710	679059	75269	4491.34	92	2352.718
2176907	979496	13640	469.4	1368155	470595	31912	975.32	84	2353.883
111249	50900	1084	-36.76	32153	15249	597	126.42	38	2357.374
127701	89862	678	81.08	46134	28876	1268	238.48	45	2361.155
601084	805384	128154	60463.44	305449	455666	303515	95307.9	76	2372.331
2151787	988857	10526	425.36	1246177	466396	28352	1217.72	82	2375.855
1883690	850668	12952	377.72	1167717	383716	28177	1081.22	79	2376.563
3170498	1571154	22170	1187.2	2032589	719831	58072	2537.92	79	2376.734
2583117	1109037	22690	530.4	1400306	475711	47692	1423.12	76	2379.151
159784	63147	1669	26.34	47644	18127	2042	149.12	41	2394.086
1725767	1069343	16933	1141.38	1067332	518940	33109	1972.74	82	2394.596
3089546	1598817	22370	4373.2	1428819	649126	41110	6583.6	73	2407.951
2299352	1351148	6953	696.58	1501309	664812	15534	1593.24	83	2412.775
207233	19753	143	-106.02	61233	5266	-157	-262.02	43	2414.261
2080600	1019204	19290	686.4	1360459	505342	44578	1291.08	86	2416.720
2255399	1138420	12411	157.46	1508306	601300	30000	511	85	2419.719
2253149	804058	54886	3353.96	1230668	351962	100048	6163.28	74	2426.949
1971698	1023545	8750	421	1163709	424088	17314	399.04	76	2428.303
2539976	1434807	11594	653.84	1574710	770357	38998	951.28	87	2428.948
1512883	1605928	253546	7978.56	1000421	786586	372292	12787.12	96	2431.057
2447155	1096271	10104	672.44	1691889	564629	32565	1223.9	84	2431.222
1948402	1514840	11583	622.38	1428985	829890	37983	2538.38	90	2431.973
1983046	1680005	12300	758	1254909	800809	25795	1239.7	78	2433.671
497951	639260	3236	159.96	142249	193475	4051	546.86	39	2433.703
124581	255847	3246	134.56	26968	69176	4253	218.58	24	2433.720
3704462	1899799	26584	981.24	2456207	1082834	63068	2905.48	82	2433.788
657239	739069	135414	56297.04	280501	245774	214676	80856.36	46	2433.864
1820623	820386	13128	561.08	1071238	400413	36568	794.48	81	2435.002
385313	179514	277	245.22	123214	49990	32	516.52	50	2435.963
2860711	1412737	19191	993.26	1831018	797664	61768	2030.48	92	2438.427
1530064	980553	8184	496.24	880914	406813	14314	894.04	71	2438.715
2308026	1194784	15358	526.88	1621741	771886	52132	1906.52	96	2440.714
2606051	1992402	16316	1140.76	1581797	961122	29251	1926.86	78	2441.550
196088	206708	1844	134.84	80896	91079	2306	234.16	73	2442.133
167470	57978	1993	183.98	61236	17457	2965	205.9	49	2442.977
2335090	1069125	14326	672.36	1467337	510096	26464	1855.04	81	2443.177
2625315	1324916	9231	745.66	1745800	642617	22334	1742.24	84	2443.836
2955621	1812793	14406	564.16	1966646	1069992	50485	1500.1	92	2444.572
2131811	1326649	19314	833.04	1452878	707147	56691	2187.26	89	2447.036
958048	1540756	23738	5883.68	576945	958823	76371	12938.06	88	2447.283
2310023	1345418	8634	706.24	1534500	747871	27980	1143.8	91	2448.258
140996	162688	260835	4796.1	59185	77297	469158	9885.88	55	2450.012
114168	103754	-99	49.86	34532	30073	-457	75.98	39	2451.193
109020	116134	1969	293.34	32446	35374	1785	502.1	39	2452.224
1995510	1006987	13636	545.96	1222466	454627	26092	1310.12	82	2453.740
1336799	457675	9039	80.54	639111	200961	14719	448.34	72	2454.936
2465382	1027799	7948	548.28	2017268	682605	38712	1331.32	104	2458.544
2199552	857905	6804	374.44	1325261	395239	15807	814.02	76	2458.972
1817043	867192	16363	582.18	1064675	397405	30284	1100.24	68	2459.073
2412633	953816	9045	485.7	1369142	465619	26612	1443.32	80	2459.817
2655902	1867339	11585	645.1	1739545	912831	32609	1011.74	86	2461.297
3011821	1404745	12910	724.6	2021342	763007	44621	1830.06	89	2465.918
2757441	1385957	13957	726.02	1781402	702012	41840	1912.4	87	2466.788
2660274	1234529	11047	669.42	1574937	532470	20881	617.66	91	2468.771
2583542	1478985	16155	2402.3	1650293	709282	30092	4582.12	83	2469.905
209064	27683	447	131.42	61081	7526	618	235.48	43	2471.654
1478274	968130	40365	2100.9	943392	451852	68882	3536.52	82	2474.831
2239834	1024060	15285	574.1	1252494	507710	33623	1293.78	77	2482.821
3548348	2040927	19853	1399.58	2430313	1348592	52462	2934.32	100	2487.051
2788084	1472125	14379	1216.94	1838522	785904	33701	2228.86	86	2494.916
2341550	1431264	82163	2963.18	1371525	656191	129986	4498.96	85	2509.056
768737	1512802	199629	88995.94	482315	802526	538125	167972.5	81	2509.660
3396154	2437725	15114	1008.04	2414987	1596603	58573	3100.78	106	2519.194
1375504	2785846	918790	104275.4	903129	1548419	2346521	193614.1	86	2523.776
958653	2576102	128642	74565.12	559244	1440975	342376	151980.4	86	2525.207
3178426	2277455	18646	1083.56	2138593	1201665	61700	2792	94	2527.425
182972	88636	9969	27294.34	58548	32935	14537	42343.82	47	2528.860
292963	84103	5541	1507.26	83157	23190	6164	1539.04	44	2531.147
1488934	811779	12066	412.76	865545	350309	20738	573.68	76	2532.973
964570	1622228	1427666	116876.8	605554	800919	3236118	206612.5	83	2534.864
162431	169114	570	198.2	53392	57040	423	484.78	47	2535.408
3028935	1234331	11965	629.9	2011541	709156	28271	939.06	88	2535.983
203558	207910	213478	5481.08	64403	65364	282294	7561.84	48	2536.456
115840	68518	648	-52.72	32624	19263	982	-230.48	36	2537.708
114630	140042	18275	1589.5	36120	43300	25647	2032.42	40	2538.137
105901	108940	71035	2780.1	29832	30642	89691	3311.26	36	2538.310
157325	46800	761	78.46	48632	13217	515	-146.1	43	2538.720
2814957	1644964	10537	727.82	2225079	1389741	51671	3045.06	117	2538.831
656577	112447	4821	78017.06	229516	34519	5223	106144.8	56	2540.986
1999365	1189947	18084	826.24	1278481	579122	37956	1438.16	80	2541.004
2373150	1575279	21540	749.4	1516033	740705	49042	2121.12	74	2541.374
396934	138050	6675	-7.5	154075	43384	8741	-27.74	56	2542.996
103467	94645	429	156.94	28154	25585	-553	344.42	35	2544.104
2329188	1246089	9637	414.82	1514380	620452	21727	965.22	85	2544.344
2518556	1552457	9084	583.24	1684169	824207	17712	1136.32	80	2544.649
128381	26300	34070	385.2	33980	6944	41777	276.22	36	2545.575
3283653	1884978	15961	759.46	1863205	1077966	45043	1694.98	81	2545.625
141193	56398	552	-103.28	35663	13396	-267	-97.62	30	2545.917
125820	26079	19700	424	35434	6128	25888	634.68	35	2546.277
2265656	1310064	18879	626.94	1667306	720618	59911	906.46	94	2546.532
2513227	1466293	1032461	79260.46	2037655	1275767	1901495	145232.7	120	2547.675
2005991	1041783	12874	679.64	1216892	505526	34225	1715.5	81	2547.925
152480	131965	1978	799.08	38847	46988	2225	1172.5	31	2548.112
2157900	917714	12688	732.68	1317196	421933	28694	965.84	76	2548.489
1021825	3706035	328354	12784.44	946161	3115665	754508	75780.88	110	2550.514
147071	280530	102459	3149.74	44671	89283	146431	4365.66	44	2551.557
2137898	952161	9769	814.34	1340349	460660	25537	1861.82	81	2552.133
126418	85983	552	-56.28	34884	23283	-1260	-28.6	36	2553.192
108807	79898	19221	1464.06	33248	23474	25115	1974.9	39	2553.414
106550	72858	1170	365.2	32962	31262	1074	900.64	48	2553.973
2306916	1106279	21691	1229.26	1422302	491084	50177	2576.22	78	2554.326
3413405	1839359	10684	507.24	2355947	1110592	25655	1738.3	85	2554.575
1858092	875083	11864	170.04	1170914	448909	32300	607	84	2555.571
1893723	1103197	8040	567.4	1118558	558372	31735	718.1	84	2556.731
125101	161817	92224	2669.64	39386	50633	134888	3945.68	41	2557.372
1136745	660182	257366	66412.76	432794	304287	538478	101208.1	77	2559.337
2193765	1407006	6010	577.6	1632128	804873	23305	1130.3	91	2560.499
2198172	1809212	28080	3378.8	1772804	1143191	66991	7020.26	98	2565.346
2474104	1357097	24078	1327.08	1342367	617760	52237	2358.82	71	2565.626
2824365	1268893	7288	367.68	1653492	591073	16044	280.84	80	2566.360
967601	1398909	9913	3203.18	599147	641913	30418	6233.48	87	2569.406
1556683	801183	7171	352.06	944584	328030	11540	376.4	77	2570.896
391096	372510	86361	60507.46	172465	165208	176746	86807.56	63	2571.127
690298	364983	50596	56048.56	267697	146802	90783	80961.38	60	2571.600
166651	77009	106	-79.84	45879	23158	-100	-216	39	2571.933
2346327	1282967	12911	645.46	1610332	696675	43713	800.18	90	2576.110
197968	40975	19252	221.72	66405	11343	26192	363.12	43	2576.679
2397382	1257225	9689	477.54	1713045	720393	31336	1727.96	92	2577.165
2153203	933160	8454	280.44	1219286	412257	10584	375.24	74	2577.755
108629	75962	13650	1140	30646	21395	17359	1465.74	36	2579.263
1651148	1144810	10066	350.76	1113517	557356	27055	744.3	89	2581.989
141943	97526	66088	995.68	40320	27677	82855	1263.3	39	2583.063
110702	13177	11380	113.8	31525	3613	13829	111.94	37	2584.834
604309	279995	10807	66299.02	238086	91939	16217	91243.62	59	2584.989
126636	24460	439	4.54	35680	6663	398	-201.72	39	2588.032
168006	26947	1526	-48.64	49878	7629	1870	-67.8	42	2591.577
2080312	1190671	8007	611.02	1343810	556676	19628	976.08	85	2592.365
634753	627366	91952	61673.72	294995	242322	166202	92942.72	66	2595.631
3354836	1693600	31527	1779.22	2274262	1047848	75015	3566.9	95	2600.410
133192	118574	222	95.92	38052	35025	439	38.54	39	2616.135
2274990	1040859	13701	663.86	1324614	486226	27699	1355.14	80	2617.861
2087713	1167012	13067	682.62	1339055	545493	34853	1005.58	119	2623.131
114262	226754	188245	3583.7	49978	83060	277838	5698.68	50	2625.931
533834	1440887	50471	66486.06	296630	755452	123759	116015.7	80	2626.526
2838212	1449398	14462	366.32	1727533	776328	29177	1508.22	87	2628.796
2195853	1654909	18021	792.06	1518658	856102	45644	2744.84	89	2630.653
292349	760807	49572	5867.92	157014	327993	92065	9983.9	66	2631.622
345149	564272	154527	51670.22	170514	248213	297975	81923.5	64	2632.060
102520	66566	-96	89.44	31001	19779	-242	-17.12	38	2635.405
1654455	1040820	13910	154.6	1089623	461563	29887	729.82	82	2644.756
1949505	1193818	9228	455.08	1242244	569572	18066	1113.76	83	2646.728
247582	412037	566010	10677.6	140059	208804	1183584	24862.24	60	2646.967
664265	409424	33796	54299.56	230406	122116	48286	73456.96	49	2646.975
148065	48322	53105	309.3	42755	13638	66581	634.66	40	2647.740
250589	168862	256100	3372	81454	50639	348861	4617.46	48	2649.112
1798990	1143395	6612	450.32	1086363	478908	15218	92.48	78	2652.380
1925212	911351	7019	374.34	1140532	400202	12922	1091.92	78	2657.189
2908612	1684241	22011	930.46	1978525	1033066	70341	2117.26	89	2658.430
2346089	1394866	10435	781.1	1586355	736837	21797	1648.42	83	2660.460
969175	520463	25576	60655.36	375049	178923	40159	90073.74	62	2661.654
2593530	1288405	12247	6870.42	1625145	633029	25644	9363.84	75	2666.878
2475395	988444	9235	420.1	1515521	516558	27026	810.36	84	2667.564
2185729	1416720	15649	473.14	1336347	586033	30009	602.74	73	2667.899
787232	858070	38825	126619.5	423659	356541	75305	220491.3	64	2668.239
2586031	1386104	22710	1021.6	1794214	747641	67867	3097.62	90	2669.609
1995352	1109636	9168	835.48	1159213	476010	16849	1312.14	72	2669.771
108303	105747	167181	4969.66	33879	35875	228331	6892.66	39	2670.575
2336840	1183382	11478	371.08	1434453	551269	28490	621.4	81	2671.272
2725018	2094834	34725	951.5	1908856	1266227	92869	2536.34	86	2671.401
2666224	2302401	15196	7795.56	1743797	1188708	33469	15460.34	81	2672.525
1945789	677045	7824	301.64	1179616	305581	14752	471.72	78	2673.418
1821401	1454102	13473	702.78	1252442	687470	37469	1538.34	86	2674.494
128561	73818	7824	-1022.36	37419	22014	-277	10.78	39	2678.514
197272	45092	95	130.7	55297	13482	223	172.78	42	2683.301
2148875	1250603	9747	738.42	1323341	590752	22539	1096.54	84	2683.507
138243	123956	-568	229.52	38579	34901	-2217	488.38	38	2684.585
2339787	1393079	12382	856.52	1659167	748728	39122	1568.92	93	2689.007
2883595	1651266	16812	944.32	1885406	997383	42836	2610.96	88	2690.747
1842885	1490542	37349	906.14	1390492	890362	99104	2342.44	94	2693.366
2862959	1419260	8189	327.54	1810944	681918	15023	604.78	83	2694.480
248164	67423	28	251.08	68955	18484	-41	415.74	41	2695.319
2036267	1264147	14100	794	1310047	599804	37934	2160.24	85	2696.153
2879537	1454795	13517	761.62	1819065	735572	32004	1305.44	82	2697.548
3386304	1390581	31682	862.52	2188524	865366	88495	2563.7	92	2699.468
1148950	1099021	8531	880.66	614711	567517	20266	2362.76	78	2699.852
2495406	1122000	31563	1144.18	1518097	594952	71376	2025.36	82	2700.458
2945492	1645211	17687	844.82	1927568	986770	52248	2504.28	95	2701.264
1841422	997328	16236	551.96	1158372	481211	38061	775.46	83	2713.989
3124700	1460625	12259	536.74	2001647	816011	41560	970.6	86	2715.381
2501324	1261146	11972	681.92	1606406	644328	31390	1404.4	85	2718.829
238118	181910	345	147.7	103760	72714	739	298.54	52	2719.004
1543818	1387156	11427	507.22	1557723	961916	41980	1358.8	109	2732.023
1978493	1561365	15322	1129.92	1269835	801346	43046	1927.56	84	2733.059
2284363	1524370	15566	552.76	1499923	752767	39872	1234.92	84	2741.624
1718577	911588	9635	549.1	1030259	418673	25618	1708.48	81	2744.146
181081	169158	3552	246.72	109404	108118	9003	840.58	72	2747.080
106820	65495	1284	222.24	29461	18376	1662	188.32	36	2748.143
3094687	1689487	15165	752.9	2001206	771613	40527	2010.22	83	2750.014
1970349	816951	5687	188.82	1287220	471662	16736	334.96	80	2750.338
1870458	926880	16836	513.96	1243178	439713	40198	1009.28	84	2753.111
105733	58213	-145	103.3	29414	16543	-819	169.66	36	2755.437
2376506	1073328	11207	564.02	1530978	506969	22567	1136.62	85	2755.867
2321678	1289616	10825	630.5	1615462	720311	33312	1120.32	91	2757.126
693236	280353	12093	983.98	226298	85337	17099	1390.14	53	2757.815
2596696	1238592	10222	512.92	1786477	629636	28620	999.2	86	2760.788
1596152	693082	14433	446.38	949788	300199	34549	1383.14	79	2761.924
2520277	1850179	16239	970.54	2095923	1197687	58605	2755.3	107	2765.100
2928948	1450325	6416	738.76	1866410	702457	10149	1646.14	78	2765.467
350797	601464	90039	48822.54	151940	219458	146561	75357.46	60	2766.875
1670992	1070199	9963	572.18	1060174	470837	21643	1189.98	79	2768.167
107723	27333	716	70.76	29314	7439	899	89.14	36	2769.013
1643882	688249	8987	394.82	1036632	300312	16225	386.5	78	2769.514
358241	417274	34115	52449.9	149859	158465	61678	85098.08	56	2769.858
2746243	1201256	8477	842.22	1708287	647048	18136	1329.96	84	2770.518
164411	411846	361178	75051.08	101829	228778	925851	173732.9	57	2770.534
2527546	1430720	12317	449.62	1687520	753092	37090	1752.4	84	2770.586
1422376	1062160	26827	567.22	825273	468892	60181	1473.66	71	2770.974
2462165	1677102	11139	451.54	1433928	810238	30269	703.34	78	2771.767
2661282	1367003	11096	851.56	1944130	750703	34147	2148.42	94	2773.545
2261456	1178123	6780	528.8	1365744	507293	17686	659.96	81	2775.584
1450324	1299954	7057	772.02	1344721	821816	30362	2129.32	108	2776.495
2736637	1540064	19232	1245.52	1773311	822319	56909	2815.74	89	2777.524
2583989	1478623	17067	875.62	1434091	688823	48108	1487.88	78	2778.134
459353	1120188	83564	61022.04	250678	622389	224004	103177.4	78	2780.517
141020	164080	47015	2271.9	58359	93591	106339	4081.54	63	2781.260
125174	71593	-70	9.8	35126	20721	-675	-58.5	39	2782.824
274956	154231	20072	81436.92	104793	52112	28803	117222.6	55	2786.324
2636195	1623150	8110	731.6	1949639	972805	31530	2108.8	99	2786.581
1838015	1113405	7554	279.44	1180617	578576	23024	-134.36	85	2788.738
2693073	1780301	19095	1254.7	1802211	1009228	45606	2075.16	92	2791.069
1158390	218754	611	208.46	579841	71916	1022	245.92	68	2793.422
945559	2139350	220816	97898.76	539646	1030480	499103	168133.6	78	2793.997
2775583	1496094	12955	694.3	1826592	787169	43573	1757.78	91	2794.877
2174263	1226582	15623	1683.78	1397596	641795	31821	3405.06	88	2795.347
1625609	865150	11495	508.7	1101807	446630	29833	1523.38	85	2801.722
1874170	1010616	8278	638.08	1159199	504062	22081	1380.66	82	2803.277
2502149	1247793	18460	767.6	1545915	590437	42555	897.3	81	2806.604
912125	293331	9271	68044.06	292668	93215	13186	88871.96	56	2808.046
120221	90314	78490	2477.4	35317	26506	101250	2882	39	2828.345
1664918	667984	7313	335.18	922279	313949	18112	870.32	78	2831.483
2950269	1902681	19660	1315.6	1964157	968582	49811	2722.46	85	2848.833
211125	290168	444	376.84	56621	89900	698	641.28	34	2849.082
2794383	1193725	10354	885.44	1628200	545101	26426	1628.36	79	2849.649
2317169	1756613	12780	715.8	2442647	1506856	41333	2185.38	117	2855.000
1943626	918565	4813	445.18	1280610	469111	15140	1333.4	83	2855.674
1870329	992995	7904	205.44	1090803	436897	23402	630.72	77	2856.050
1852973	900033	16008	611.88	1268644	482390	44259	1092.74	88	2858.736
1611741	831954	7263	521.18	1066419	405377	19618	1528.48	77	2858.991
254159	1116165	3145	1406.7	101987	388396	3515	1833.9	49	2859.491
2819840	1633834	10676	404.36	1688710	839957	36152	322.72	85	2860.477
189152	189795	21206	1256.16	53543	53212	29296	1372.56	39	2861.015
2109578	1530388	114312	91262.32	1287619	736462	194114	129547	84	2861.045
127430	125738	1909	93.74	32769	33612	2290	1.4	31	2861.528
1745638	1107597	11063	678.18	1140297	568791	33285	1784.1	97	2861.887
2923796	1288702	6078	435.08	1815539	637232	10449	848.14	84	2862.805
1815905	1278236	36161	2098.46	1229569	544769	72200	3950	82	2864.925
2484546	1361136	16939	614.54	1437021	663243	43532	1880.52	77	2865.462
2293724	1052362	8058	1249.88	1549428	521822	22366	1852.76	82	2865.738
1571715	722324	4080	420.8	961428	317802	10823	446.78	69	2865.815
2175366	1310857	26322	934.92	1400043	723259	65381	2144.66	88	2866.768
2719056	1321275	8132	558.52	1733587	641684	19154	827.44	82	2867.388
2259589	1346898	29704	787.44	1387878	649953	60174	1514.64	71	2867.469
1815012	969347	5991	569.26	1097831	496490	17254	1422.44	85	2869.763
101816	103981	157712	6060.32	34055	35945	223409	8838.74	46	2871.906
2000215	1264290	12557	1256.02	1397718	632012	34925	2311.5	88	2872.501
3166205	1959488	30804	1031.44	2007910	939739	53501	2278.86	83	2873.290
2080849	1042730	6025	120.5	1348004	504723	13116	391.76	84	2874.211
209489	155926	669	-72.66	79329	56761	475	-149.5	56	2875.993
2002626	877315	10851	600.86	1278025	427683	33643	1568.98	82	2876.183
1875223	727323	23806	362.16	1157067	317625	45441	393.26	80	2877.830
157663	102610	829	290.94	55624	43341	720	571.2	52	2878.615
2358450	1451760	6654	347.44	1452632	698756	23409	920.74	87	2880.332
226940	61058	1499	77.14	77837	19431	2424	203.64	49	2883.395
2424983	1051055	9881	879.66	1481590	462224	24969	1329.34	81	2883.626
161343	124108	39940	2419.4	60634	46387	65109	3992.74	49	2884.473
2260228	1610111	11964	621.04	1604568	852582	38774	1430.64	88	2885.473
135054	189556	1393	331.98	35862	53063	2348	766.28	35	2886.189
127185	31383	942	173.12	35445	8915	1165	352.9	38	2887.151
2461130	1689426	11909	556.74	1602104	860578	39269	1123.34	89	2887.784
2517414	1907666	29664	838.04	1783411	1076115	78662	1405.32	86	2888.157
1869266	878432	12371	844.06	1067281	369791	25902	1601.72	76	2891.338
2776257	1239313	40568	77962.48	1613613	690444	89040	111391.4	87	2891.826
1796630	2418744	21388	984.68	1374592	1363756	67760	2545.6	92	2892.139
2546058	1523929	21412	844.32	1628110	750665	57006	2183.16	86	2899.790
2318597	1185900	17622	562.92	1587923	608146	48378	2431.08	89	2903.827
2436037	1207437	14925	557.5	1496806	587607	31030	1256.8	84	2905.062
2424912	1365090	24306	1269.16	1671081	741800	65417	2077.62	88	2905.537
2333329	1261989	7105	552.3	1463258	624449	20273	1232.78	87	2907.513
936712	552319	58507	102491	432650	226150	108997	171983.4	68	2912.328
1714423	1014203	5881	619.66	1059645	432353	9494	1427.84	79	2918.119
3401628	1635622	67847	8590.42	2108470	1020255	165573	24399.78	89	2918.715
2720364	2344789	32050	1791	1739680	1158020	59404	3981.44	75	2918.767
112782	46657	-53	-72.58	31042	13349	-510	-148.6	36	2921.472
101933	165453	21066	1771.76	27381	44655	25323	2201.78	35	2922.764
3027151	1744393	13665	617.9	1958588	876640	32015	1297.9	89	2923.797
2823430	1390793	17261	578.46	1879374	834418	57242	1859.12	93	2930.962
100386	40311	463	113.18	31538	12895	584	-3.76	39	2940.998
711143	1958196	877246	128068.6	492766	943915	2086432	219598.5	82	2953.661
129303	56413	607	-53.98	34630	15472	813	-30.82	36	2956.775
2534147	2479213	33340	1585.4	1685124	1288501	68734	3826.24	86	2957.363
2969404	1521058	28161	791.46	1933885	815025	69924	2416.64	90	2958.103
2244449	1427918	10716	411.76	1525474	799845	27820	993.2	86	2959.169
2672885	1251526	57466	1560.76	1661913	639666	101803	3036.58	84	2960.223
2530475	1810998	17363	1413.18	1637711	853226	34815	3553.9	81	2962.833
2177051	1303600	11435	537.1	1435580	697462	29915	1036.9	83	2964.167
1924501	983475	19376	713.36	1232844	483117	47393	1130.98	74	2964.220
461435	226123	306992	58498.12	172805	78914	461061	81274.46	55	2964.987
124471	58078	304	-97.56	32613	15400	268	-89.52	34	2965.186
220659	149673	47814	12883.04	77287	52791	72246	17753.56	48	2965.264
775129	1599783	818465	26658.9	492920	928604	1894785	161830.1	95	2966.861
155512	28671	-71	-61.06	41887	7455	-450	-87	38	2967.804
367244	472900	468590	7980.4	121271	149302	614013	11432.18	50	2967.868
126716	79882	573	-44.22	35229	22300	525	-296.5	37	2968.740
3272735	1960819	15061	869.46	2049737	1163950	51689	2242.54	90	2972.680
2423992	1263865	18560	395.6	1337639	609643	41877	528.22	82	2973.858
882329	1393327	454945	63397.7	468989	707713	1038152	119946.7	75	2974.041
2155758	989175	610378	15601.08	1454531	735251	1285450	50715	117	2974.484
1904564	967921	92318	3372.48	1131669	441208	159360	4534.6	78	2975.919
1701315	999817	4724	321.64	1049830	437115	7087	383.82	80	2978.613
258904	111747	-339	-193.54	74999	31180	-1195	-498.7	43	2979.476
170237	126819	209	115.74	51396	61962	-722	257.08	56	2980.384
109665	52135	2338	131.68	32185	15942	3972	188.92	37	2980.683
1929374	1376253	415553	23711.58	1457171	1040530	813790	48327.4	100	2981.675
1062474	1918023	250513	99407.18	674810	908388	530210	186964.6	82	2982.614
2419992	901734	77281	7499.66	1436512	443493	170047	14725.42	83	2983.018
1521801	1728666	337253	18967.58	928098	926758	1061279	48443.94	95	2983.704
148339	102228	534	102.24	45083	25005	720	148.2	35	2983.744
103314	33013	58	-111.12	27660	5840	13	-356.82	29	2983.781
2113556	1101574	6062	642.32	1248822	511918	13835	1279.1	82	2984.657
1767375	1121216	228033	47803.38	1092612	737423	594490	80524.4	91	2984.803
2176310	2224707	20415	1227.9	1322277	1139226	49433	2795.38	80	2985.508
120191	63114	846	26.56	56616	30387	9	-2050.26	53	2987.268
2256254	1588105	10109	607.74	1504031	766410	21920	1044.2	88	2987.943
300465	939768	47405	16308.3	141033	377075	80365	26419.9	51	2988.124
109707	221802	423	-85.22	29137	59641	77	-135.78	35	2989.374
596244	1803685	532649	67077.14	359932	1004682	1284907	140698	79	2989.593
1964349	1114204	15636	618.96	1283735	564759	29166	1791.76	83	2993.963
2768928	1569662	10195	595.7	1856393	830258	14859	1791.74	84	2995.365
2721850	1513528	9831	443.66	1772522	764814	15495	997.7	84	2996.698
2009657	1106717	15345	1166.7	1205132	475926	34649	2325.14	78	3001.013
3051281	1402710	11915	997.9	2107154	805470	39858	2619.88	92	3002.567
2368422	1191029	26939	724.54	1495522	535357	55302	1894.72	83	3003.692
2207730	1168232	14226	773.36	1328028	603368	36860	1681.6	82	3007.776
3026470	1576003	7253	563.58	1864894	763449	13357	876.02	87	3008.871
1973737	1743568	20157	44794.02	1733893	1052057	66948	68768.28	97	3009.715
109216	40977	552	-133.28	27534	9938	774	-273.36	29	3010.080
861507	1394351	36350	63029	394519	582132	70464	94181.04	70	3011.482
263913	221097	105615	3601.9	112090	146132	318167	10004.62	72	3012.245
1663885	583710	4018	189.48	857933	229690	8586	340.96	72	3015.589
103280	47687	263	-84.82	28879	14221	215	-257.1	36	3019.619
676442	1033117	68630	26309.8	416401	547677	163037	54738.82	81	3023.809
811853	1518357	19054	2799.44	507665	695697	41116	6317.76	85	3037.328
1732972	1071854	59294	3935.84	1145658	512330	105600	7377	84	3040.209
714294	1091849	67758	102674.9	373902	596391	182159	157357.7	80	3046.513
2373809	1595973	14448	834.28	1710352	848314	34019	1942.34	90	3056.019
100859	53764	949	280.14	30244	17301	1024	445.64	38	3058.008
645662	1904672	531885	179245.1	427100	1070263	1284733	314429.4	83	3060.294
343667	243937	29353	733.58	116353	74254	38902	999.72	51	3066.100
2278225	968632	22115	703.9	1362887	490616	48070	1415.2	80	3066.949
1865674	841259	13020	685.2	1152158	409078	30572	1550.92	81	3073.554
699423	422293	223939	5046.54	346865	145366	367375	8482.5	58	3073.601
124158	507403	1608	200.88	36776	143502	1844	392.84	40	3074.872
2476079	1058874	7935	294.1	1555315	524838	24522	166.92	84	3077.682
1582868	1185373	11587	781.82	973488	576976	33472	1130.92	85	3078.969
2741654	1396346	31331	1018.66	1753227	773095	74006	2269.16	78	3079.136
1925157	1093619	10998	572.28	1182562	492434	27312	1147.32	77	3080.177
2051001	1018824	11340	85.4	1198069	493690	35460	131.6	81	3083.228
121458	216172	20148	9124.28	39113	66411	28848	12474.28	34	3083.284
2222474	1308458	12784	735.24	1512717	755272	32902	654.72	92	3085.249
2682921	1859728	15248	987.28	1713497	984040	35153	1947.58	80	3085.776
230413	325610	95782	29644.52	84258	125132	172860	46776.6	52	3086.325
2107584	1010112	7412	514.32	1295440	501451	15695	476.7	82	3086.742
289625	6156421	9167	2362.62	129969	1978850	12637	3427.82	56	3087.464
2475095	1070597	19248	415.28	1456869	502186	39845	775.7	78	3088.042
774457	917988	11895	154.7	576792	799292	39352	64.72	114	3089.314
1685228	634611	7841	454.26	858431	230415	12994	551.84	69	3090.056
167995	38939	209	1.74	44173	9934	-414	-48.04	34	3090.389
1796352	936618	9878	466.08	1003106	391889	25498	-47.72	77	3093.121
115730	103456	611	62.46	31508	28530	294	82.84	36	3097.696
154066	64645	264	95.04	42802	17870	-199	-31.14	39	3102.713
1891068	850237	7665	422.9	1206441	400175	24267	553.62	83	3104.377
121439	62485	1014	-28.96	37818	21505	1339	-13.46	41	3106.612
2549138	1560293	17004	1050.44	1750364	810379	41843	2284.98	86	3107.258
102000	140917	65465	2058.9	29348	45016	90975	2311.5	36	3108.521
102052	85680	939	375.54	39695	39580	906	759.16	52	3108.996
3165929	1487735	15974	784.64	1927337	780563	41912	1979.32	87	3109.621
1846828	1527878	19373	996.78	1262937	868440	55956	2792.16	85	3109.850
259673	28868	310	104.6	76203	8579	206	161.16	45	3112.379
2384641	1261969	10352	601.72	1592632	658717	30707	1134.02	88	3115.725
2808068	1660405	17933	823.38	1862881	959436	52199	2184.14	85	3116.040
2532847	1233176	12903	689.58	1449112	538750	30088	1315.68	77	3117.402
334494	422848	758049	15917.14	138254	142463	1061207	23253.02	55	3119.908
105497	69270	337	-62.18	30452	22071	630	-419.2	39	3123.057
1673193	860223	11036	379.96	1048499	379804	21408	400.88	79	3126.109
2345259	1363828	7090	879.4	1647136	780446	23918	2326.48	92	3131.511
2679622	1462207	18006	1071.16	1572697	705386	47198	2117.28	80	3137.465
137270	368054	156446	4597.56	63154	187396	334772	9203.92	60	3139.983
169344	122163	148319	2805.34	47643	33971	184336	3382.96	41	3140.735
217895	281565	11385	484.1	67476	82611	15224	445.64	44	3140.784
119907	69297	444	31.84	32821	19454	323	117.78	37	3142.053
2619092	1359803	22130	1204.8	1647135	612194	53867	2597.62	84	3143.285
179656	314025	105086	4394.96	83360	151779	207732	7491.52	60	3144.263
1883648	1819573	16569	1327.34	1163801	996296	51171	3062.06	92	3147.429
2427623	1072665	10320	901.2	1454297	528644	25216	1642.76	83	3159.711
394584	459831	38610	50554.6	168791	210920	78022	77657.92	66	3163.976
1897221	889000	7550	552	1121133	414873	18394	792.84	80	3164.562
1591252	941767	6247	543.42	1016681	459354	15823	1390.78	81	3167.997
2082913	988251	6428	394.08	1261403	458135	12809	640.74	80	3176.085
393365	233254	23877	60102.22	177545	81975	39952	87443.72	64	3179.216
2101784	1540710	12094	455.84	1402019	762896	36176	1146.36	84	3179.690
1968750	969401	8758	39.88	1240002	470709	22273	155.78	84	3182.968
1871520	1125775	17622	776.92	1182696	547610	56720	1074.2	84	3183.849
2414521	958185	9147	663.42	1361895	438156	22965	1024.9	78	3184.521
157338	69197	481	141.66	45522	20417	189	316.54	40	3185.654
1885966	1038471	7278	330.08	1094863	447123	13551	235.86	76	3187.243
2465152	1350881	10207	366.02	1687612	860316	40898	828.28	94	3189.577
3598749	1655134	24221	1674.06	2617979	1150918	80783	5217.38	98	3190.442
812458	1748259	39593	90301.98	494958	852391	93893	152738	80	3194.732
1626260	777541	12495	692.7	969030	324092	25841	1087.26	76	3195.763
2128780	1854528	28262	1387.32	1429743	938419	83584	3043.24	85	3196.705
1181642	2533826	108840	124412.4	727657	1555556	354364	242845	88	3197.063
2122232	908657	23742	580.12	1288443	442878	43216	873.76	78	3198.616
102851	175233	64527	1777.22	45031	98075	144743	3976.98	50	3198.813
335263	575811	75111	19724.46	178808	228045	128114	31859.04	63	3200.011
1637743	1348222	28885	607.1	1444345	995069	85054	2104.44	113	3200.610
2419155	1200195	11068	525.48	1489538	579007	31946	224.56	85	3202.381
605605	778071	185866	47120.76	343439	470834	503392	142148.1	88	3203.906
2885376	1372081	27487	1069.82	1814307	697370	51886	1222.96	83	3205.805
2335173	1277637	25392	822.12	1437271	635465	44900	764	80	3206.220
2080303	1262622	10798	257.28	1350695	602377	31626	1085.36	84	3207.309
2438633	1881363	30078	998.08	1620952	891112	50142	1608.12	78	3207.516
2414338	2592573	10465	1095.9	1656174	1167752	33589	2695.54	82	3207.677
2999866	1586691	18654	743.44	1914825	790410	43788	1937.68	87	3208.972
2127647	1650391	356784	14240.24	1363585	738761	671220	27913.2	81	3210.337
1080786	1456419	64102	124231.7	500515	892521	196776	205568.4	89	3215.507
238575	18624	415	53.9	67004	5272	604	217.44	43	3223.318
2453096	1472664	6652	551.72	1643639	757254	14068	903.48	89	3223.684
1374173	864042	64506	1759.16	674492	371648	135171	3146.06	69	3223.835
248567	236628	3973	774.78	72806	67869	4474	1148.64	44	3225.005
2349188	1590497	5126	433.36	1717138	827156	11894	1166.84	91	3226.908
2762118	1352455	9536	759.96	1353163	594921	19236	1591.96	73	3231.964
2636969	1108731	14258	622.88	1621552	584471	36803	1422.58	80	3233.721
2986057	1610188	34312	760.32	2072602	1015496	89322	2335.92	93	3235.053
2166806	922747	6447	461.42	1406192	428797	13861	1112.46	84	3250.334
2244620	1344225	6723	693.78	1345554	623003	14185	1121.1	83	3251.748
1893784	787216	6615	246.9	1084533	361978	15460	469.6	78	3253.539
128029	64702	86	161.96	36267	18209	338	141.68	37	3265.469
2374607	1417681	36904	2055.44	1547685	637662	67578	3765.08	85	3269.085
2947474	1477658	30341	1480.26	2066941	889826	79062	2885.32	93	3270.275
483265	894909	679866	17366.76	199574	350735	1141069	29099.34	62	3275.353
2578787	1202513	21439	1284.54	1676107	639527	54195	2985.7	87	3277.073
2662698	1458662	23367	2227.62	1550715	699674	52418	3878.48	82	3278.886
2699516	1226895	20276	849.36	1849549	695665	47300	2028	92	3290.838
2259434	911305	12729	492.94	1412699	441395	29170	645.2	80	3295.736
2366329	1290239	4149	516.14	1419849	618986	8339	1089.54	74	3295.853
128101	60003	70692	2052.12	35625	16784	87895	2075.7	38	3297.779
1777669	870722	5141	599.26	992476	396995	8320	1234.2	77	3297.793
1722679	882616	3900	543	1049814	388451	7760	366.6	76	3298.246
2637487	1721680	11528	970.08	1685902	898659	21336	1810.96	83	3299.700
139254	243069	61855	5648.3	53324	75516	84741	7153.26	46	3300.658
1215846	477776	4150	198	641471	182843	6538	264.68	71	3302.436
2468117	1533451	8512	263.32	1578558	777995	29499	177.14	87	3303.432
799607	946340	72536	57995.96	371123	416117	140483	93254.38	68	3304.365
3643119	1994480	16996	1192.56	2294557	1118049	34299	2967.14	86	3305.075
1452209	916287	84440	2350.4	950194	440067	123281	4015.66	81	3306.136
427470	693285	712170	15941.2	173991	284370	1240820	29238.2	60	3307.325
200659	75153	10740	963.4	55782	20239	12818	1226.48	41	3307.732
738896	292942	3925	580.5	328370	111994	5780	792.8	65	3307.826
2261241	933974	16133	373.38	1397136	465628	35519	1147.34	84	3315.418
2625537	1174134	12619	778.34	1647679	568594	20099	1584.14	84	3317.227
1986980	1172521	10601	542.86	1289753	632460	28111	849.46	78	3317.259
108158	160831	84056	2063.16	33262	50302	116254	2851.44	40	3321.788
3021593	1233518	18365	894.9	1907845	645271	56033	1578.38	85	3323.104
482842	331341	62171	6893.06	202374	114255	99199	10196.14	59	3323.835
2037535	1176524	263435	4260.1	1179700	523212	384458	6714.88	79	3324.433
121372	68963	387	-90.18	33276	19358	-214	-30.04	36	3325.834
3302982	1784224	20553	1253.58	2041277	970068	44723	2600.78	83	3326.880
134335	272177	278102	6157.72	69568	139633	557991	12394.26	58	3332.414
2565852	1704064	18142	777.12	1968312	1015055	48647	1834.42	98	3334.037
144140	106233	25369	505.34	39481	29366	31632	425.52	38	3339.801
653208	448730	190456	68438.16	251649	169033	325678	101037.1	61	3342.983
1862588	860397	11321	322.06	1175871	394216	28623	694.78	84	3348.113
917263	1380255	29082	83949.52	428892	526411	59820	138835.2	72	3352.879
2963084	1473801	13073	1133.78	1920757	802140	32931	2183.66	86	3358.279
2909589	1542238	11955	966.3	2005046	826862	29364	2019.04	89	3363.710
2435758	1057495	10847	613.42	1516896	541886	25035	1288.1	85	3384.426
114442	97414	-76	248.64	36974	34646	-113	339.82	42	3387.525
2778833	1806993	8622	608.92	1659414	813840	16794	1127.84	85	3391.603
198884	310867	2334	-37.76	62228	103879	4129	-106.06	49	3393.679
121981	191658	19820	1998.2	46764	67354	30877	2839.22	50	3397.577
2455162	1860637	4440	767.4	1520788	934859	7972	1360.92	81	3398.641
2740326	1131389	7784	783.24	1587442	603859	23673	1690.78	75	3398.691
2906657	1418933	16557	1071.02	2066151	819815	51486	1919.96	106	3400.772
1895346	991875	17228	812.08	1146009	514248	52747	2465.42	87	3401.418
2263571	1330807	32509	1054.74	1392673	578739	71683	1735.38	75	3401.648
1678112	1081096	6396	294.56	1102326	514032	21283	675.38	85	3402.781
1796983	795414	20380	455.8	1075852	337593	42521	521.06	77	3403.604
630131	1709259	99416	79130.76	395555	851973	242154	137209.4	81	3405.194
2500410	1179022	5874	815.64	1317073	478360	10600	1516	74	3407.101
2183614	922987	9415	149.9	1349807	430634	25746	301.56	73	3407.153
2174740	935251	10908	392.88	1402806	425039	25957	854.02	77	3407.542
1975055	1043117	7907	615.02	1217706	466947	21163	966.18	77	3408.050
140230	56688	47487	1751.82	37824	15176	58718	2184.48	38	3409.659
2430445	954579	15705	539.3	1405388	421435	36830	1147.8	78	3410.397
103535	28627	463	21.18	29593	8809	394	-24.16	37	3411.421
1780431	1499191	31739	79098.54	1627036	1210491	96841	137681.3	151	3411.670
1958055	986643	6473	515.78	1314072	470685	24716	956.76	84	3412.349
3173637	1525395	32720	1061.2	2015738	845553	67751	2903.86	81	3413.065
1932196	827085	12043	178.98	1047537	317108	23735	97.1	63	3413.125
475173	38409	22130	273.8	147043	10615	26530	514.8	50	3414.489
1731350	889306	14242	431.12	1146920	426140	33982	958.52	83	3415.017
1345623	995457	10136	459.96	930909	491536	25580	1030.8	80	3415.300
104729	48873	111	74.46	34282	17466	-652	270.28	55	3415.639
2495047	1147372	10517	571.62	1569569	543039	26500	474	83	3416.563
1645221	715621	7349	704.14	1022381	334585	18654	1731.44	75	3416.823
2147813	1346981	40548	1176.28	1566700	782613	105537	2152.82	94	3417.483
2898456	1740747	8455	753.3	1694960	825441	15536	2297.96	75	3417.814
580252	720830	49586	57455.96	231308	314823	104919	86388.34	53	3417.898
1830958	775829	14637	448.82	2070764	690630	71822	1789.92	119	3418.337
1714796	722400	8868	95.48	1054259	336444	21910	2.6	78	3419.133
2761209	1591176	17307	1561.02	1886143	931514	63551	3729.86	93	3419.610
2145243	1033213	26695	902.7	1413920	508125	44864	1794.04	75	3419.623
292841	75462	550	19	106649	26520	1129	2.94	45	3420.034
2197212	905780	10083	561.38	1468571	477568	30828	720.08	87	3420.998
2899083	1404744	13147	1084.42	1790981	758798	36828	2748.08	86	3426.021
1334101	1760584	3081882	124773.5	911699	1001847	7262940	283363.4	81	3426.771
3156550	1296725	59444	1474.84	2062448	734353	129007	4018.02	80	3426.923
1974620	1360747	5744	421.84	1382085	682832	16418	488.48	86	3427.550
124539	153987	80422	2657.92	45119	48902	112578	3768.08	46	3429.706
2553149	1148122	32001	588.86	1755960	633944	75599	1512.14	89	3430.160
1671157	819496	15666	778.76	873137	379556	33870	1751.2	85	3434.468
168736	93579	1325	112.5	56280	35744	2174	271.64	45	3435.045
2022488	1170389	7681	439.66	1336649	555113	23450	786	83	3435.940
138063	107559	1995	84.7	38944	31211	620	142.2	35	3436.347
279621	82385	6549	100.14	101255	27989	9080	310.8	51	3436.854
141278	42289	337	84.82	51024	13643	510	36.6	46	3445.120
169011	135406	368	226.48	62925	60623	402	384.72	55	3445.440
3004325	1378710	19963	535.18	2030885	732831	51686	1347.96	88	3448.452
827283	1131127	169290	89123.4	377818	448753	329196	133245.6	65	3449.009
2161713	1479218	12206	495.16	1435789	902018	38355	1461.3	92	3453.052
2689937	1805114	10460	839.6	1859071	992513	32637	1498.82	89	3455.716
110906	142433	27059	3371.74	33032	40525	36850	4125	36	3456.315
2632266	1419302	14829	829.94	1787264	765190	41826	1694.36	91	3464.868
130369	105478	1327	74.22	43492	34210	1707	261.02	43	3472.739
213866	266614	1770	524.2	64736	93182	2572	837.92	45	3475.078
850414	526213	99096	54850.56	476243	292273	243900	98882	79	3478.125
535988	773679	1127512	68246.32	253925	307672	1950259	113049.7	68	3485.733
2255757	1244914	19583	926.38	1186668	516589	33132	1440.52	72	3486.030
109156	60928	11	102.46	30664	17534	-55	38.7	38	3499.753
178060	105039	1035	9.1	48324	28554	1157	-23.98	40	3502.872
196126	102809	749	12.14	89808	41476	1011	-78.54	55	3507.966
1786426	1250547	11359	431.74	1255956	643965	35109	181.74	88	3509.322
105795	143172	532	-118.48	30885	41425	834	-358.76	37	3511.608
1312370	1895232	1946663	119938.2	594385	843267	3901272	206362.9	72	3511.675
2281168	1317094	8155	567.3	1505242	744212	29744	941.84	89	3512.254
2063160	1302159	9950	778	1336280	634785	22087	1508.82	81	3514.092
2267981	1725619	15891	1046.26	1581713	908972	43131	1872.66	85	3514.496
122381	1829	27	3.22	26880	-2804	41	-24.74	25	3514.631
2170616	1045555	12799	463.14	1357522	513907	34921	300.06	80	3514.927
208159	68173	27	131.22	48875	16019	-398	10.72	27	3514.991
110438	44616	3987	78.82	25809	10670	4632	74.52	27	3515.276
2156524	1201738	13655	227.3	1465622	652618	47537	865.82	92	3516.381
107541	83771	863	-176.82	30512	24239	1944	-477.16	37	3520.711
2053574	1137256	3563	318.18	1163095	478652	6646	480.56	74	3523.164
2012568	903303	8764	651.04	1298029	376293	23094	816.84	81	3525.438
2212681	989485	9302	394.72	1253668	459379	17029	846.94	74	3525.511
2925950	2043775	12622	816.92	1956140	874203	26567	1707.62	83	3527.954
2538664	1267238	14486	653.96	1553227	638736	29354	1398.44	75	3528.010
3597496	2824340	8229	1020.94	2709027	1676271	31037	3143.82	105	3529.986
2775637	1518249	8638	569.68	2587290	1433172	26114	2685.04	106	3530.054
1989950	980513	15442	785.12	1387010	512111	40636	2580.96	85	3530.803
264699	611927	26986	7640.96	166801	284056	67056	13668.16	75	3533.255
2026427	1272578	24076	483.36	1250504	605624	53292	1479.12	83	3535.764
2701100	1508272	14281	854.66	1784866	837698	39886	2852.96	87	3536.301
1914150	952552	11220	979.2	1160722	428066	15749	2196.14	73	3536.626
3399477	1556394	30104	1032.44	2563550	1239036	58904	3491.44	109	3538.621
2234128	2307126	19056	643.16	1816104	1479543	63085	1484.1	98	3539.557
177166	67837	581	108.66	54866	24700	335	378.1	43	3540.576
840157	1888779	36895	63929.7	432381	981947	83077	106721.2	79	3541.264
3844604	2282875	36093	1902.98	2636747	1428301	89303	4108.58	108	3543.021
156486	67178	2876	193.36	42411	18606	6605	428.3	39	3544.162
2530585	1289858	28909	1070.74	1712825	715784	64654	1739.44	89	3544.453
2740656	1219741	13302	588.72	1717530	579141	26028	1287.08	85	3546.643
2270388	1121446	14473	340.78	1430353	547853	35281	-240.34	95	3557.164
102531	192734	104127	3027.22	39184	84890	184391	5015.26	50	3557.803
2966105	1540378	19762	931.32	1852456	819397	54128	1898.08	90	3565.688
109281	176319	285	-27.9	31949	49171	426	-125.64	38	3571.028
1988772	949575	9473	473.78	1148263	414101	20769	377.34	79	3571.950
206032	126794	2861	78.46	60101	41513	3733	107.38	43	3577.282
3011079	1714439	19013	885.18	2069403	912521	50430	1477.8	89	3581.664
1746011	1365895	11361	466.46	1221320	653871	30527	258.22	84	3583.442
2590203	1366148	6872	760.92	1647390	672684	21817	1419.62	83	3585.200
251814	1385453	42985	388.1	73878	398644	54502	367.72	44	3596.460
664610	1289288	550902	74303.72	360183	620473	1168851	123405.9	77	3607.839
101735	17686	617	-92.38	26898	4671	884	-223.76	34	3613.458
2514691	996692	6986	512.96	1578372	466441	13427	1085.22	81	3613.918
1804223	1134600	13486	679.96	1102046	502651	35825	1778.5	81	3616.366
2236584	1045146	7268	1215.48	1244009	469691	16371	2532.06	78	3623.022
1226258	1667117	1465460	74608.6	664277	864800	3078236	166534	78	3624.655
303581	611872	40428	67738.08	169414	275408	85638	114926.7	67	3625.604
105225	16723	325	31.5	27660	3243	-625	118.5	33	3625.805
145869	54127	1344	-347.16	40747	15028	1554	-500.56	39	3629.927
2279119	1229601	14432	776.52	1490129	668502	45394	1829.84	89	3632.480
1548975	943453	10710	622.6	1658957	824344	50556	1720.16	120	3633.507
4233561	2077758	33128	1420.08	2579942	1131601	90865	3127.9	85	3633.904
2255518	1495992	45157	1707.02	1385729	660156	96675	3270.5	79	3634.482
1769033	973479	5052	340.72	1080526	445013	11632	601.52	78	3635.631
404481	998866	6678	3357.08	217799	440318	9728	5590.08	66	3637.620
2657079	1520260	7875	639.5	2845053	1357338	28543	3682.98	150	3638.305
2493718	1608635	12552	549.72	1688921	930944	46653	549.58	94	3639.660
2695928	1626495	33316	1172.76	1705215	1003917	99224	2077.64	90	3639.920
1892125	1343494	8254	540.44	1165201	699794	26483	1421.38	83	3641.521
2124650	992432	4555	568.3	1221603	439727	8595	912.7	76	3643.189
1584581	254985	19284	664.24	787477	84144	35760	820.6	64	3643.379
3085770	1412259	21382	895.52	2015035	761729	49590	1417.4	87	3644.763
2385283	1306487	10303	871.58	1441671	606765	22583	1855.38	81	3647.731
2649705	1421946	26986	1409.96	1733384	774177	78179	4162.94	86	3650.065
1915389	1392246	14207	811.02	1086657	586721	25497	1722.42	76	3652.000
2120294	1529993	9046	885.56	1240942	776950	19828	1744.08	73	3652.044
1735043	980572	7161	485.46	1160335	480547	20577	1512.22	82	3653.781
2316548	1507807	13669	497.34	1479825	807019	37337	1872.82	88	3656.846
1700728	951440	8025	382.5	1006591	408731	11730	542.8	76	3657.496
131663	85269	112845	2676.7	38909	24995	142837	3332.82	40	3660.878
2077621	1164095	16625	1181.5	1318163	568078	39101	2195.86	86	3662.419
2216776	1432605	412893	11793.98	1565725	826728	577452	16816.72	91	3664.354
933993	755138	8142	386.12	647061	407191	25210	1283.6	89	3665.526
248310	204326	2196	466.56	65254	54099	2715	961.9	37	3665.701
551845	524484	26478	53168.08	233383	197191	44447	73178.42	63	3666.418
3148630	1444598	13820	901.2	1941367	735011	38093	1867.98	86	3672.482
2209033	1186184	14824	210.64	1361437	527281	30767	374.62	79	3673.318
2698028	1323464	12962	768.32	1948528	805208	38722	1980.92	90	3678.243
2093930	1332207	16589	747.54	1465776	710487	40254	1340.44	88	3678.479
2744703	1027201	18252	438.72	1554637	478240	42073	700.78	78	3682.600
1814756	1075193	11937	325.82	1167794	526914	33968	768.48	85	3684.462
259651	315004	26651	4502.86	91839	113235	42913	6715.18	53	3691.189
2357140	1418706	13518	814.48	1572926	677659	30697	1323.42	86	3694.538
2124848	1052935	15982	750.52	1262213	515965	37185	1096.1	79	3695.097
146948	190803	40194	1882.84	48631	57642	53627	2698.22	45	3696.529
2655092	1540597	18627	838.22	1515378	737482	48158	1414.88	81	3696.629
2021487	1249261	6537	439.82	1332413	617947	17900	1055	85	3697.811
116145	59739	467	227.62	31791	15814	253	265.58	34	3698.373
2518866	1553235	19992	584.12	1496758	770311	54464	1387.04	84	3706.560
663236	684285	34189	67139.54	287939	242245	54696	97653.56	63	3707.881
3728778	2843694	27304	1693.44	2864573	1863227	89601	4905.86	102	3709.091
2068476	930751	12835	763.1	1302742	421453	32694	1925.84	84	3712.386
2287211	955450	5975	427.5	1287323	417726	12238	817.68	71	3712.682
2493963	1174517	11051	877.86	1724409	624339	35148	1505.28	88	3714.104
230416	57909	467	20.62	61156	16819	-726	-8.36	36	3714.467
1582622	815447	9191	329.26	1005166	391601	23535	404.1	74	3714.509
2338612	1309051	36003	1372.58	1585498	729795	70104	2700.44	87	3716.405
2819901	2230718	13002	810.72	1885701	1146751	32781	1484.66	80	3716.521
2366569	1331414	13517	741.62	1676227	661326	41754	1524.44	85	3716.984
493252	1000588	308460	126827.6	330715	528093	616613	235717.2	77	3719.559
2037451	1004009	7389	479.54	1329688	456119	21645	1185.7	83	3720.994
1671312	1267887	4560	465.6	971870	588464	6337	768.82	79	3721.362
386934	284072	236422	53244.92	154268	100674	370556	74822.16	58	3723.826
1507806	785267	8662	511.32	918020	342967	22735	1162.1	81	3725.621
782733	698336	316666	65211.76	380826	289932	593791	95998.26	68	3726.537
2298729	1228506	8179	352.94	1434161	657183	26952	680.72	86	3726.741
1828073	717803	4643	1203.98	924312	283462	11422	2082.92	73	3727.883
2302922	1394533	8932	503.52	1432617	655047	22757	1280.02	75	3727.980
1082397	969861	18994	14122.84	575775	450597	42039	22073.54	86	3729.478
2005957	1370772	14527	2107.22	1193712	564959	38728	4217.08	74	3729.914
3196379	1914010	17958	672.88	2284978	1234147	46406	1259.16	88	3730.058
1488264	992070	172456	60209.16	978477	686785	343346	93515.56	94	3732.078
1728201	1967541	26359	990.74	1342889	1357625	87238	2885.68	103	3733.040
2716139	1323397	21976	766.36	1790040	753469	58699	986.14	91	3733.379
2026859	1111253	13645	869.7	1303380	523059	36252	2295.72	82	3733.772
2508510	1454989	15917	669.62	1655444	781744	49324	1858.64	83	3734.274
254800	1003205	107321	7967.06	119301	441491	218850	13936	59	3734.740
2140233	2172109	48386	6071.96	2510166	1892262	181581	19488.66	129	3735.823
529312	590055	74715	87124.9	233653	207405	125714	132343	53	3736.129
2236659	1200004	22697	823.42	1370871	529769	52029	863.94	77	3736.413
113223	67199	143388	3173.68	26587	16362	172214	3852.04	25	3736.601
2028561	974328	11319	615.34	1191522	471796	20916	1057.76	74	3736.742
199948	29969	3212	145.32	53888	7750	4702	191.72	40	3737.708
618816	1060961	208781	77221.66	388641	569354	446938	145068.7	84	3738.542
2556649	1500214	19723	1290.78	1815568	844421	56555	2758.3	94	3738.986
112326	32939	1406	129.16	32378	9260	2548	200.28	38	3742.283
106707	40630	932	-36.48	28549	10786	-425	-111.5	36	3742.920
2622585	1233704	14043	532.98	1741363	703329	36313	800.18	86	3742.960
1418896	2434719	566814	102816	900116	1131099	1233898	220081.3	80	3744.803
104448	29972	3856	2811.16	29027	8577	4960	3326.6	36	3745.537
2192113	866661	9482	526.52	1293268	407189	26293	1569.98	81	3746.705
104203	79705	9	93.74	28881	22695	-166	-3.76	33	3747.256
3562957	2693164	439655	16605.3	2678024	1809846	958281	33283.66	104	3747.641
2456620	1724468	15687	877.82	1694776	955875	42136	1440.96	89	3748.194
163197	69859	16105	242.3	51620	21411	21267	318.62	43	3753.317
1662184	839010	4884	590.24	1006237	359655	7922	980.92	76	3757.685
2825419	1205097	36517	938.62	1822172	648773	72319	1807.34	84	3757.964
1681756	1136914	12857	557.02	1023458	532764	35950	1117	75	3758.261
2634151	1443626	8852	295.72	1627766	681925	19585	463.1	81	3761.164
163100	109386	495	10.7	51332	35069	599	91.14	45	3770.829
104773	73984	80887	8368.82	32340	23575	119245	12006.7	44	3772.327
254506	234402	45791	68322.26	107716	74947	65337	95229.82	55	3773.173
659185	780470	51287	78342.82	311202	374115	116247	119582.4	72	3774.538
2288300	1525266	19877	1172.22	1346652	739915	45372	2118.92	78	3776.063
2353786	1010192	9946	751.56	1347722	508150	24757	1682.02	80	3808.665
191667	58230	43	3.98	50538	16506	45	-171.3	33	3808.940
2260204	1253229	15220	629.2	1595693	595337	35572	1436.92	87	3809.858
2717017	1519721	19089	1228.54	1811520	818571	42251	2485.86	89	3812.854
2633993	1695873	25039	873.54	1554349	811141	52881	1621.66	80	3815.275
103364	16020	605	149.3	35460	4892	1091	182.26	43	3826.049
169426	174134	563	482.18	49066	54977	429	604.94	41	3829.345
390020	192919	47607	55641.02	180047	130994	109721	112387.1	79	3830.260
2224948	1394575	25414	1480.04	1422443	635051	56148	2932.28	83	3830.619
271682	69872	7555	871.3	76607	19110	10517	1103.62	44	3833.484
2617087	1531277	124569	4064.34	1910422	1003459	287032	8436.52	96	3836.407
618428	721477	112647	52646.42	437317	402401	258398	105042.3	85	3839.155
2379264	1602386	19512	1228.32	1688922	958694	54865	3202.9	92	3840.510
655085	606150	25098	64616.28	279228	215675	40799	97157.14	63	3842.558
2507706	1337751	9739	947.54	1709305	760792	38835	2006.1	90	3843.795
2422235	1332837	9426	1081.36	1708297	791929	36210	2749.6	88	3844.318
1668808	1056541	28531	783.66	1125896	565984	62253	2445.58	86	3844.537
1795082	856776	15888	747.68	1066975	386644	34937	887.82	69	3844.599
230132	144134	7929	2482.94	71193	42682	10939	3173.54	45	3845.758
124964	77145	461	58.46	34120	21074	614	235.04	37	3846.322
2249480	1412668	21563	850.18	1371770	771923	53572	1524.92	84	3847.864
1581704	800689	27253	880.58	947719	354250	52725	1706.5	80	3849.583
2532223	1232354	18191	864.26	1648933	708406	48894	2080.84	90	3851.183
2110530	1085119	8556	363.16	1282231	496128	16125	1108.5	78	3852.991
2850144	1380852	14638	352.68	1698574	744734	51967	989.62	86	3853.414
2017928	1458296	13504	1147.44	1361310	783184	36105	2234.3	88	3853.972
2559892	1265815	15848	1055.28	1661476	643457	41345	2279.7	83	3854.412
100792	66378	15114	1105.04	22061	16202	18398	1334.28	23	3854.503
2151728	1620802	11122	904.92	1426973	817937	30227	1203.22	87	3855.340
3178919	2588756	12407	1928.02	1861691	1174413	31305	3524.3	84	3855.854
1936477	1035404	10158	359.88	1182385	487253	32558	1176.88	70	3855.877
719968	418427	17091	83099.26	313711	161793	30323	123640.8	63	3857.193
2609458	1203798	9410	546.6	1659113	623882	27765	1362.9	83	3857.266
2373648	1293416	20410	627.6	1500621	620021	33878	1052.08	80	3858.297
1893150	1038039	8709	663.74	1022443	466853	18198	1304.28	69	3858.462
1681149	949992	5801	181.86	1203488	525969	26429	435.94	105	3858.864
158951	95621	48187	2127.82	44105	28283	60872	2718.92	39	3860.751
2281786	935037	23666	790.76	1497597	447562	44275	1706.5	83	3860.921
1735737	997959	10300	286	1038832	444527	21562	1265.32	78	3863.634
2220087	1125793	13038	704.68	1365813	522497	30320	1092.2	80	3864.312
260703	69855	676	109.36	85992	20179	48	85.28	47	3865.082
2960387	1847704	27715	726.9	1935314	984586	81025	2085.5	87	3868.198
2247770	1336366	5352	732.72	1488536	637319	10103	1229.58	82	3873.384
806609	1247148	1163939	118641.5	483006	632789	2247768	195553.5	76	3875.255
154090	113750	12631	1110.66	47648	35568	18758	1270.88	43	3876.213
154667	100064	1873	218.78	46600	32249	2765	647.9	42	3878.508
2542445	1179277	24613	1142.18	1590042	614250	58089	2645.54	86	3881.013
1921530	654999	15056	535.16	1624380	562165	55602	1293.72	103	3881.292
2520504	929034	5220	648.2	1527461	453586	14388	1044.68	80	3883.990
123320	146120	103	29.58	39613	51269	177	12.22	42	3884.867
110758	168816	225	103.5	32323	46180	11	262.46	38	3890.676
2361076	1139982	59220	5036.2	1493600	544568	88449	6361.14	84	3896.314
2090374	1327534	42759	1057.74	1326085	709979	77044	1793.84	81	3897.677
2339128	1746035	27968	1010.48	1729705	943663	68580	2024.8	87	3899.620
2799324	1577717	17383	546.38	1569449	700711	37294	1172.84	79	3905.253
143970	62537	377	295.22	42242	19865	404	576.44	40	3907.000
2056366	1238762	8730	699.8	1265368	597874	22014	1903.04	82	3912.004
2685219	1811717	20012	1267.32	1660000	951425	45583	2730.38	84	3913.006
133060	315542	1417	87.62	40733	101669	1864	112.04	41	3915.164
1635651	997945	130188	2779.68	885739	456634	182390	4586.4	77	3933.443
2464988	1436604	23661	830.46	2080037	978779	54861	1482.46	109	3935.406
594542	669574	133098	51112.28	264265	276913	240452	82747.72	54	3935.576
2298434	1241169	11004	318.44	1448830	652382	29557	663.02	84	3937.402
826393	971340	19954	2646.44	401997	410227	40729	4265.94	71	3938.569
2970106	1580511	19274	659.64	1868709	853976	41069	1120.34	87	3939.407
499986	281365	13520	59168.2	197269	94981	20043	83315.98	57	3941.803
150608	58108	759	-122.26	44334	18409	829	-144.06	42	3943.343
586258	536432	659348	10288.28	256232	213122	1043236	16238.96	62	3943.986
2079416	1676140	16945	799.7	1473081	968689	52188	1373.68	90	3944.525
3183764	1568030	15757	1212.02	2110166	860245	39461	1870.46	80	3944.549
1779884	963821	8130	321.8	966543	468063	19388	-189.32	70	3944.829
1911663	1178754	6450	355	1142440	549504	14126	899.36	78	3945.838
1412387	1333883	58228	77452.08	569335	587422	99844	115572.8	71	3947.310
107443	34714	605	-94.7	30177	7990	799	-319.86	33	3947.584
2131862	1443716	34471	1399.06	1321615	673258	67233	3132.38	79	3947.912
1794734	702956	7084	469.24	1146401	353564	16562	1151.32	82	3949.274
2151934	1271561	79083	43731.38	1436814	870351	150690	71332.4	85	3949.305
118069	141651	27913	45157.18	71459	106056	69119	132270.3	95	3949.977
2670214	1126642	10878	974.08	1686399	539348	32292	1443.12	86	3950.427
1984096	1457157	22342	613.12	1268726	717570	38235	1770.1	73	3950.456
1346210	976060	10827	715.22	802334	482040	32099	1997.14	109	3951.840
135513	71905	692	-42.88	47954	27219	413	205.18	46	3954.167
3207894	1613425	53254	2127.44	2093115	922345	94010	3478.6	87	3956.248
1730919	715895	12471	700.06	1654648	558788	54317	1251.62	102	3956.748
105778	124899	223	-43.22	29929	34772	-131	-118.66	36	3957.999
3255562	1441321	9104	701.44	1813747	812356	13894	841.84	80	3960.941
1559586	897274	8904	517.44	1020417	412392	16392	667.12	73	3961.099
1160323	1.6751E+07	88889	8526.54	2337961	8.061922E+07	1260770	133188.2	361	3961.487
2261632	731090	12723	620.78	1349785	162687	26294	1308.84	75	3962.122
108993	100071	50929	1718.94	29471	27972	62753	1809.58	36	3963.789
104974	98660	223	121.78	32641	31262	-1141	450.74	39	3964.412
1440442	773847	14263	437.18	825357	318202	30386	1130.96	75	3964.856
141313	99124	951	89.86	39274	28841	667	158.62	37	3965.496
1870266	1191839	8367	431.62	1347622	594980	31143	1578.98	103	3965.590
133290	257614	75123	4061.78	61323	131449	167246	8380.56	56	3966.253
2602732	1155547	9576	659.36	1659170	611316	29770	1405.2	89	3972.378
2243236	1367505	42638	2131.68	1355700	667201	92929	5184.94	81	3974.341
128074	17542	5268	29.48	34639	4803	6022	-86.08	37	3977.298
2395033	1239867	7641	413.26	1455420	582838	15096	624.56	89	3984.140
106070	56604	951	-419.14	27156	14736	-3124	-282.64	31	3984.800
2128868	936348	27010	1653.6	1178908	398885	42776	2238.36	74	3985.456
3001645	1899965	17691	1097.26	2304826	1218214	64375	2363.5	102	3986.257
112115	125634	164	19.04	38399	45750	-273	-99.78	44	3989.292
2669828	1814130	18357	1630.02	1843945	922197	46653	3546.58	91	3991.357
191861	331832	8272	502.92	44081	85314	9882	658.52	27	3991.505
417079	372023	328128	6782.08	147136	117854	458586	9802.96	55	4000.289
2664765	1191499	28542	1376.12	1754776	646938	62464	2441.04	87	4003.122
544741	1757131	73087	95191.82	433923	930134	186390	187138.4	85	4003.689
2452420	1331257	10400	943	1582616	665275	26760	1621.6	86	4005.185
168456	24539	2915	-2.1	48077	6709	3662	-84.68	41	4010.196
2773002	1535070	11207	804.02	1835555	747423	29628	2095.08	89	4010.637
1514647	846665	6349	416.14	907067	335926	11993	1017.98	77	4017.127
3051539	7228164	66879	5879.94	1564944	3469313	144301	10998.86	79	4018.998
3098934	1581510	11214	597.04	1912541	828702	28515	1002.9	86	4023.155
2529986	1297597	13186	687.96	1615948	651598	44480	1383.8	88	4029.439
119659	32643	224	97.64	32742	9003	216	168.76	37	4035.148
161392	71719	-99	124.86	47077	22626	-66	328.24	42	4035.496
3153120	1694919	16848	1491.28	2045363	1087048	49760	4105.6	95	4038.450
1868003	1046458	11477	296.22	1076322	450423	26130	983.8	78	4039.506
1965916	1022610	11980	678.8	1169962	459838	26311	1361.46	79	4040.289
1761007	1165507	26818	724.48	1120467	545439	54969	871.34	80	4042.933
268807	211505	32617	75555.62	171633	117950	84461	162802.5	73	4043.398
2248249	1688803	13232	752.52	1549430	921841	44602	1936.72	93	4044.943
113531	48377	195	32.7	30339	12706	64	-0.96	35	4045.779
1873428	919814	12917	277.62	1123533	407138	25114	267.04	79	4048.994
142375	121696	1309	8.74	69536	49404	1689	157.54	49	4049.510
103266	88725	96131	2267.66	30827	25830	120999	2712.14	38	4051.162
623777	1585676	108643	57627.98	351803	721067	289008	90163.88	76	4051.991
149650	129996	83839	2354.54	43218	37472	107585	2559.1	40	4053.234
4096117	1507708	10792	987.12	2139422	769545	23840	2327.4	78	4053.823
619440	1681667	65050	53899	389609	848218	156999	105135.1	71	4054.111
1825190	1293494	11608	920.88	1194000	615955	32377	2010.22	78	4054.155
1020698	1739282	212733	107567.4	600425	969229	500329	198204.9	103	4055.370
122802	249481	1816	499.76	34120	68346	2157	761.02	36	4055.946
1428627	8806995	55942	4027.12	1660442	6110372	235093	15454.98	120	4056.101
2456486	1204918	22187	568.82	1551923	474976	58540	675.4	74	4056.119
2144848	5975530	236640	24296.4	1048141	2995838	509613	55019.18	80	4057.051
174956	258851	219281	9672.66	73539	113834	746154	26301.44	67	4057.075
1977632	1238084	13309	602.74	1416231	694801	41637	620.82	91	4057.955
2526427	1039821	7054	691.44	1461291	493848	15597	764.42	81	4059.775
393823	325348	250447	24571.42	141255	107246	350825	33381.5	54	4060.910
2517144	1433320	14937	1603.82	1714470	714493	42509	3621.74	89	4063.027
109664	75202	673	244.78	31691	21603	509	398.74	37	4069.314
2393498	1354705	9643	734.98	1452791	605993	24133	1823.38	79	4080.995
149591	67405	-2	-43.72	36394	16184	-160	-149.6	29	4081.211
589696	363095	232031	2973.66	228307	116851	322824	5243.64	58	4082.167
2747010	1521646	20481	899.66	1783064	837971	54498	2054.28	87	4082.741
1877642	906100	24167	543.62	2018479	760323	82762	1615.32	112	4083.756
3348689	2100187	25760	1332.6	2502577	1221564	67672	3611.92	101	4092.354
2391892	1546685	23395	1119.7	1616754	870297	75457	3144.02	82	4092.530
187071	104355	-275	-128.5	54157	31617	-1607	-460.02	43	4095.613
2463677	1091492	9729	618.94	1266677	484610	16729	949.94	75	4097.337
1410773	901519	8080	476.8	797048	390877	19501	1188.86	73	4097.727
2094873	1177811	12300	605	1486219	627722	32659	1825.74	93	4100.751
2460602	1766788	10023	858.78	1685409	938774	30442	3334.12	92	4102.216
120196	70149	319	100.34	37934	23153	439	126.54	43	4105.965
2758910	1285480	11579	605.94	1826523	671221	26912	1574.32	86	4107.854
1838823	1107454	9581	550.66	1073197	478386	25728	1659.08	83	4108.982
106257	72075	85061	2027.46	26871	18681	104407	2040.02	30	4109.364
2313890	1135021	25524	319.64	1465879	575938	62625	1022.5	87	4113.027
112343	36343	1967	26.62	31207	10307	2156	102.16	36	4115.829
2957273	1659441	16811	1158.46	2001824	918552	47765	2586.9	91	4116.991
509587	451883	13162	47234.32	252146	221956	26399	91479.14	70	4127.530
2132579	1225279	15784	862.24	1289608	588302	30180	1421.8	83	4140.139
859686	1549206	96561	64530.46	416577	786697	230244	113437.8	78	4145.361
3526031	2340619	14626	1250.36	2552068	1494729	52324	3717.64	105	4151.232
1558809	1111514	8924	269.64	1281814	825791	40895	892.7	113	4152.517
2738272	1297013	8427	892.22	1681018	616785	16353	1688.58	81	4154.826
2072113	958287	5099	438.14	1205258	481500	11164	1285.04	76	4155.164
114750	47108	251	-93.14	31949	13526	-168	-261.48	38	4157.428
2904174	1662771	14884	793.24	1579752	878792	32201	1209.86	80	4158.767
2001880	1037973	16138	517.68	1266342	523454	37918	548.48	84	4161.566
3129960	1238849	40280	1318.8	1880330	655554	84707	2991.02	82	4162.609
117163	76955	201	93.86	28827	20208	245	132.7	29	4163.086
172153	163405	10984	3889.24	69130	53956	15369	5489.34	50	4164.481
113130	120957	483	161.38	34434	35101	32	277.52	39	4167.128
2287846	1493512	750056	16220.16	1687720	907214	1121548	26491.28	95	4167.388
1820998	1066873	10392	559.12	1228232	537723	32764	1536.04	76	4167.438
1854274	979254	16051	719.86	1049332	445502	38709	1955.74	76	4168.094
1965433	942691	6598	376.28	1157103	435927	13160	531.6	78	4168.920
2648237	1099868	10641	905.26	1646480	539272	24559	1575.74	78	4169.022
233220	177729	54958	2842.88	97313	107266	131557	6880.02	73	4170.854
2927965	1425776	53803	846.58	1837670	813777	119243	1816.98	89	4171.479
2333073	1158284	24835	884.1	1254543	538448	61443	1786.98	79	4173.629
3075076	1964654	10664	1257.04	2017970	990479	20252	1988.72	87	4175.053
2301280	963617	17174	702.64	1361422	492950	52226	1898.36	83	4182.082
2234108	1087876	19462	593.32	2195621	919451	70148	1860.28	111	4182.263
112835	17881	5025	-95.5	30460	4646	6077	21.22	36	4185.871
2593709	1637986	18025	698.5	1582525	789136	52854	1122.44	87	4186.674
375711	280367	7396	50610.56	140903	102725	11686	72843.96	49	4187.036
353002	50081	5783	74.38	108252	13615	7873	-211.22	49	4189.251
2641753	1673200	14707	1088.02	1811680	932178	33125	1735.5	92	4189.938
2588121	1357473	11431	417.66	1778440	915277	32555	1352.3	95	4190.563
149627	43631	619	9.34	39357	11341	902	35.72	36	4191.349
2216528	1144460	14274	598.64	1472525	601720	38908	1177.88	87	4191.825
616160	1035445	100999	92205.14	358486	458699	216910	138262.6	72	4193.643
107141	49159	336	154.96	31104	14758	635	-70.9	37	4195.544
2669262	1280085	9294	374.84	1815299	718359	26848	1126.28	90	4197.079
2653796	1178277	170766	5257.76	2157389	777541	271564	11564.04	102	4197.696
2679797	1192656	13287	1467.82	2536959	1169907	59042	6002.12	116	4198.242
1809803	956320	9360	492.6	1216270	495393	18352	886.72	84	4200.484
2581721	1245296	15312	736.32	1460114	599826	28106	1488.16	83	4202.287
1595954	723559	7861	502.46	933119	305660	15965	858.9	72	4202.716
2393521	1474760	16122	619.92	1599517	763053	46957	1720.02	84	4203.270
326156	744679	534324	15156.64	153972	296878	986887	26929.82	67	4205.741
2483868	1202920	14741	690.26	1547250	611990	25727	1010.22	82	4210.323
2137367	1229784	12741	470.26	1375037	609941	28596	1146.56	82	4211.135
459001	1263639	42803	43110.58	233197	562279	89608	77411.88	64	4211.487
114584	46634	383	193.38	30624	12166	440	142.4	35	4212.067
1772286	832695	6544	531.84	1044742	360255	12961	1126.46	76	4214.135
2804438	1809585	32015	2358.9	2046884	980662	71431	4325.66	89	4214.388
1876977	794780	5781	299.66	1076150	327560	9826	3.36	76	4221.370
1106992	611515	7974	356.64	621716	272133	18750	541	82	4231.060
2396941	1319542	7926	564.36	1432624	620615	17040	1080.4	80	4247.678
394204	445312	177818	89400.48	270077	237397	377693	194779	74	4248.204
3006513	1369187	23231	1131.66	1864051	709615	58033	2972.38	85	4250.634
2201937	1122280	9410	690.6	1277408	539894	24944	1421.84	76	4251.182
239831	44396	668	530.48	64601	11787	743	664.98	41	4252.609
2641136	1996701	26007	1297.02	1756688	1064934	62065	2464.9	89	4252.878
143693	46096	468	146.48	49943	13506	915	196.9	46	4254.943
2448823	1110058	14555	784.3	1484612	521740	29914	1535.04	82	4255.029
126865	62061	168	-67.52	35766	17903	-112	-270.32	38	4258.710
1884236	1194157	9200	449	1121149	533073	17353	396.58	80	4258.981
2822207	1380522	5864	393.04	1698102	668445	12376	484.36	81	4260.049
398182	357556	55674	93188.64	161765	126875	102214	135599	50	4260.281
332989	330779	378291	60579.26	152277	120528	609239	90703.54	56	4260.628
1638964	949371	7117	821.62	1104105	451899	14902	1666.72	81	4261.194
2387235	1067788	12054	515.44	1341688	477954	25498	1041.28	77	4262.215
1744764	903059	12627	672.22	1078917	382824	28508	849.88	74	4262.433
184635	52859	1953	96.58	49833	17583	4504	32.44	40	4264.076
2180166	1086736	18820	834.2	1201092	436893	31992	1697.12	74	4265.090
2139835	1217455	12548	1099.28	1548529	708829	46257	2417.02	95	4266.375
1331714	729041	23857	440.02	755203	306661	35061	1231.46	65	4266.418
2492830	1837151	27232	1698.52	1650463	968607	59793	3971.98	83	4268.142
2202564	1027646	29597	1371.42	1507515	508849	53522	2061.92	82	4268.689
1946840	976851	6856	351.16	1212509	489850	21826	779.36	77	4268.819
2225946	1529957	42835	1097.1	1397047	740304	91752	2294.72	80	4269.569
2552893	1226008	37191	1314.26	1531897	605362	94573	2801.78	81	4269.841
2340407	1800962	13453	618.58	1433136	805566	32475	882.5	78	4270.976
1629764	1126487	7750	423	1156915	737054	32929	392.94	95	4272.475
2614181	1530239	23653	1333.58	1604731	697634	51188	2014.68	81	4273.708
2193905	2065619	12769	1243.34	1570964	1275956	34467	2490.62	92	4275.133
2051973	1012315	11989	196.54	1313153	488819	35345	252.7	87	4277.032
141460	78768	1723	643.78	40121	22773	1510	1070.6	38	4277.714
2535574	1637548	105790	68997.4	1844770	1002294	300140	168992.4	98	4277.869
181693	155140	14916	4798.76	58388	45496	18881	6163.66	45	4279.668
2356478	1047742	15573	687.78	1411179	524099	41064	1729.04	85	4279.745
[truncated: 8,001 more rows]
