# Supplementary material for: Mitochondrial calcium uniporter-mediated mitochondrial dynamics imbalance contributes to contrast medium-induced renal tubular cell injury
Source: Front Mol Biosci. 2026 Jun 29;13:1848361. doi: 10.3389/fmolb.2026.1848361 (PMC13357276; doi:10.3389/fmolb.2026.1848361)
Supplement: Supplementary file 1 [file DataSheet3.zip › Flow Cytometry Assay(1,2)/Flow Cytometry Assay-2/╧╕░√╡≥═÷-2/HK-2 ╡≥═÷ 1/CSV/Iohexol 2.csv]

FSC-H	SSC-H	FITC-H	PE-H	FSC-A	SSC-A	FITC-A	PE-A	Width	Time
1990825	1199978	10286	819.96	1231293	554877	25162	972.32	80	7.390
784528	183486	41621	52717.06	235090	55012	55515	67982.9	53	13.607
158497	101734	9066	685.76	48066	32380	12571	1189.06	42	18.399
1777880	1141420	6324	634.64	1189754	546041	16976	893.36	83	21.289
1940713	1581508	8164	410.04	2010420	1477430	41403	1710.58	128	22.338
1889966	1064926	19896	414.56	1147963	480187	49414	697.04	85	32.060
143877	70699	1738	247.68	40532	22551	2035	399.1	36	32.577
127493	96123	2087	317.82	44948	30574	3295	566.7	44	34.512
2208997	1277770	13683	788.38	1560904	653891	35906	1293.16	88	34.640
142900	567563	1960	44.6	36635	154541	2634	74.24	32	35.111
1717353	874592	7997	426.42	997099	393216	18218	502.48	78	36.137
1708276	1257668	13719	834.34	1142418	633448	30676	1778.36	79	36.198
2188274	1456940	9601	434.86	1280305	631607	18206	726.16	77	36.648
100897	93364	132206	3385.16	24048	23668	160880	4012.8	26	36.828
1850600	1039542	14711	527.46	1252254	556332	38609	1216.74	80	36.893
314465	754755	109074	8281.64	163039	314271	198618	14543.48	65	37.765
2438096	1351930	89451	2655.86	1768224	861584	174946	5321.56	99	38.424
158500	223905	507	206.02	105432	277643	2840	1611.4	217	40.643
196920	251235	558	733.88	64023	81132	448	1032.28	47	40.834
2334789	1078003	9014	351.04	1398109	542030	26569	730.34	80	40.878
2635993	1909884	11024	616.64	2001571	1134720	43170	2168.2	102	44.142
2183497	957863	28328	833.08	1311940	416803	52031	1463.66	74	44.578
2596365	1231637	32745	506.7	1744117	716772	75995	1843.7	94	45.963
2184230	1381590	25807	580.02	1452502	643788	56937	817.82	79	46.182
1699033	1204429	15529	361.94	1192203	610967	42898	997.28	81	46.455
1786500	2370698	25498	895.28	1332575	1290848	91206	2698.16	86	46.520
2039273	1152648	9605	432.3	1308932	552572	24253	518.58	79	47.114
178936	195692	102390	5180.4	57129	62267	145228	7131.08	44	48.705
1682346	876733	11961	510.46	1147506	451510	32172	1620.92	85	49.388
2097155	860141	19495	702.7	1248602	393524	39951	1547.86	78	53.689
2190262	1484864	28551	1004.86	1418051	699957	52595	2902.7	81	55.052
2429602	1156138	9342	640.12	1448484	536721	27749	1432.14	77	55.303
2882017	1519300	12024	595.64	1826222	749157	38276	2040.36	77	55.362
1579810	993308	43593	1974.98	887346	438992	78079	3419.94	76	55.917
814955	1052148	12627	630.22	674207	630598	44045	2216.7	99	56.953
361082	367962	107142	69138.12	180521	128258	181874	106678.6	59	57.169
2838794	1251625	20900	804	1786120	738718	62289	1966.54	90	58.216
235876	227417	58147	4765.42	85796	76965	88584	6959.24	50	58.903
142575	53126	1259	122.74	39504	15380	2158	172.88	39	61.283
1998778	1514964	8819	332.34	1299640	702262	25772	971.92	81	62.877
2076220	2061382	28009	954.74	1448874	1005634	75959	2232.74	90	64.643
2167380	1255184	6425	768.5	1237859	570384	10860	1640.6	78	65.566
330356	235690	1190	-157.6	91593	64757	2145	-460.3	44	67.004
2764206	2194215	47272	1218.92	1755170	1252088	107969	2979.34	98	69.822
2137592	1113213	9344	293.84	1334553	551052	28519	252.34	85	71.970
206078	42777	254	0.44	53448	10730	14	-36.96	35	72.364
1741457	1010973	5830	429.8	1071841	446982	10603	1067.58	78	74.011
2694547	1415057	15950	547	1855722	758143	53820	1242.2	92	76.834
1823377	548035	11894	475.84	1043097	247407	21438	910.68	75	81.831
2314671	1253421	9501	526.86	1519487	671820	25021	1025.06	89	82.671
1699083	953090	111569	3633.34	1072559	419400	160821	4506.06	81	84.498
2726130	1216766	13661	300.46	1643597	599295	23376	735.36	85	88.676
2853476	1647302	14213	1098.18	1556755	770560	33282	2380.52	80	94.943
2197733	1011484	18356	803.16	1215082	457174	31751	1026.86	77	95.971
168078	14921	221	34.06	46621	4012	197	-20.58	38	96.659
894040	1735157	75624	120965.6	668407	1317624	221515	255742.9	97	98.146
128875	106416	173506	3668.16	37925	30859	223337	5130.82	40	101.295
2038237	1184637	9572	805.92	1270670	579033	22508	1190.88	84	102.912
2076930	1036875	9862	574.32	1280529	444336	21631	1483.66	79	104.169
2876770	1482662	12536	593.96	1972369	823650	35066	1445.76	86	104.983
137715	80315	410	228.6	37826	21901	298	337.28	39	113.003
2152723	1183229	11105	763.3	1178741	521049	17279	1444.94	74	142.497
2714990	1487163	20601	1064.86	1612906	680652	40571	2201.06	79	145.274
2613990	1980535	8073	992.78	1674025	921476	13780	1791.8	80	146.910
2593859	1464583	7410	452.6	1586464	785132	22716	1419.76	89	151.336
570749	673653	57076	65338.36	272866	307083	120320	98790.2	68	151.991
122497	60700	737	-122.18	34417	17503	1008	-204.12	38	154.287
2430645	1479525	19269	348.34	1786120	746533	52434	980.24	89	154.750
2504375	1603723	10422	983.92	1702877	848565	26507	2760.02	79	154.801
2172969	1139073	10789	491.54	1328974	544380	33223	882.78	79	155.463
101921	80036	462	21.32	32263	24708	178	-90.92	38	156.533
2065872	781181	10506	602.16	1180918	339044	17975	1444.5	77	157.220
2720260	1533774	15015	905.9	1874061	834140	46510	1828.6	90	158.264
1539311	1408228	10096	350.56	1033754	676438	31723	12.78	87	158.970
211235	204969	50847	3221.42	53386	53376	61168	3923.48	31	159.111
2463546	1643791	11805	1097.3	1560961	808106	29333	2256.38	79	159.131
103758	103831	3324	-45.36	32872	33705	5065	-103.1	38	159.905
166759	37909	-133	-104.38	44440	9659	-399	-208.14	36	159.990
334592	557846	82456	105758.2	161934	218126	138529	166479.9	63	160.847
2189917	1038812	9460	835.6	1380441	501981	21826	2347.36	79	160.865
151100	5411	631	2.66	41441	1371	1007	-113.98	39	162.287
3244374	1077344	12902	621.72	1483148	433766	22976	930.36	71	162.729
815936	2309461	19924	17124.64	568259	1254703	59159	40922.74	81	162.954
738074	1445837	9398	604.28	540430	614830	21328	1657.08	84	163.713
2396019	974813	6399	989.14	1346749	476873	10496	2520.56	79	164.941
116141	121812	104256	3923.16	35993	40329	153685	5101.1	41	165.787
142654	223469	114096	3924.56	54615	85594	180431	6323.66	50	167.216
2300146	1162396	7665	553.9	1545236	604132	25267	1057.62	93	170.360
134369	175492	152158	3351.88	46572	54239	205534	4224.24	42	171.119
359706	280499	763	370.18	103441	78669	864	402.04	47	172.007
2053782	1060849	8632	276.52	1129262	430979	18214	495.04	75	172.274
2195396	1075179	12222	448.92	1379871	537279	33164	803.04	85	173.109
160757	1225876	2135	183.1	47603	358996	2809	404.74	42	176.124
1864821	985752	19103	886.58	1051051	408328	40733	1558.38	76	176.183
2757227	1697916	10692	1002.12	1769161	916409	33888	1881.68	89	176.693
903414	1247471	580671	50952.06	440221	523448	1086777	104387.2	59	176.749
112033	8333	706	17.16	29653	-2566	-229	49.06	29	176.904
2558857	1410068	12453	1111.58	1680825	683172	30791	2172.26	82	177.280
2137177	1539575	14918	1466.48	1477166	797715	48070	3117.2	89	178.714
2399937	1256124	22698	687.28	1689682	672043	66744	1443.84	87	179.013
2371621	1280122	5398	621.28	1512138	621083	10524	1313.64	80	179.638
129192	169900	25191	4883.26	47968	53258	36227	6439.22	48	183.146
1534988	1342951	11752	3133.72	1235903	822186	39043	5196.98	98	185.679
2402398	1202488	5741	640.26	1468681	565414	14213	1000.18	78	185.876
1281994	707876	7283	313.38	782256	308034	18395	621.7	73	186.147
1023570	1609410	99576	67704.36	546482	751194	201926	115581.4	75	188.092
2291685	1267659	11623	356.78	1543131	728235	41728	339.08	93	192.013
1949234	944913	10105	313.3	1167924	442800	20289	500.54	78	197.685
127853	109515	140	133.4	34473	33991	-104	195.56	34	198.034
1641989	950658	2674	434.64	1027821	422402	3323	641.78	78	198.238
2493635	1257219	8298	309.28	1555475	625318	22918	-272.52	82	199.086
2811595	1830471	21290	603.4	2098592	1085511	72439	2213.54	85	199.131
1311563	1804608	2583987	151143.8	1001155	1165569	7058224	358969.6	95	203.956
109887	40763	14710	-66.4	31491	11912	18506	-158.84	38	204.988
2846553	1662304	10227	786.22	1894731	904517	30674	1683.64	92	211.190
178885	37122	29263	712.18	54088	7544	37622	1070.92	34	211.427
2209414	1122238	8550	733	1301182	531382	21995	1201.7	81	212.141
113070	134266	8217	2165.62	35016	38987	10989	2505.54	40	216.479
804391	600253	133058	13212.88	284275	195098	199609	18553.74	58	217.482
130684	161359	222531	5885.66	42526	50433	297966	7990.76	44	220.691
1829806	831398	10680	425.8	1049046	373917	20334	779.24	77	230.069
2734807	1629094	101033	4692.38	1867458	946314	164261	7471.46	91	237.609
2096283	1197419	11013	529.18	1457431	661565	29582	1258.52	81	237.740
2497434	1515467	13987	948.82	1605543	732953	32825	1478.5	83	238.978
2812348	1965007	18908	493.88	1920878	1029443	44817	1328.62	88	246.145
1732651	1084935	8336	621.96	1125608	519589	26913	1331.18	85	251.768
137658	10196	774	-59.36	38912	2616	1091	-141.74	39	257.259
224629	358378	63314	4158.04	104432	137407	105591	6705.26	59	257.858
1700393	1070371	11897	699.42	1098438	530634	36871	1735.06	82	259.280
2465213	1286502	20355	1104.3	1497849	625632	48004	2468.44	77	259.330
2156482	892626	5419	593.34	1318321	399026	14235	1124.1	79	262.105
159269	111496	457	3.02	50625	36126	292	141.12	42	265.332
2031637	926660	13404	971.44	1316788	445204	24745	1683.7	80	265.565
2632344	1147951	37790	1197.4	1734387	559432	99488	2553.68	81	265.766
738254	114821	847	39.42	359742	46738	1278	1.08	66	266.750
1873871	886037	7382	395.52	1165399	412256	22539	1045.54	81	267.655
1746432	832394	5114	821.04	1104113	407052	14129	1674.94	79	268.216
2507587	1392883	20492	797.12	1642983	722705	49952	1917.72	86	268.828
2065268	1337130	6457	679.02	1415615	644115	18651	1765.86	86	269.793
1330129	459782	7878	99.08	715055	196644	13293	-123.02	75	270.714
2395136	711886	10609	361.74	1356811	325391	22672	699.92	77	271.808
483980	400511	51982	97312.52	229945	160457	95306	157851.2	57	272.025
206658	224752	87518	61697.48	92981	88557	144331	94277.66	57	273.992
2972136	1633066	13868	969.48	1960639	944445	32494	1649.84	89	274.394
2099450	1149863	17723	1263.78	1411987	581531	36557	2725.02	86	275.730
1797932	1230551	11680	493.8	1086399	626852	32025	792.5	74	275.798
1784824	1478485	18482	445.52	1154649	706098	36943	1422.98	81	276.584
1613169	881363	7433	27.38	904071	381906	15097	-552.58	73	278.355
222161	68233	43598	815.28	64261	19034	54383	1247.38	42	279.159
3635376	1865469	15820	1018.2	2442608	1208724	51675	3430.5	102	280.935
149012	116748	9100	1317	41913	33179	11757	1811.02	35	281.511
1965970	1638864	4671	588.06	1109556	694541	8571	602.06	77	282.082
569559	355500	66484	51150.24	341027	226730	154029	88819.94	78	282.849
2882662	1495253	14792	695.12	1741820	759382	36290	1742.4	80	284.940
2016846	909170	11719	639.34	1274039	451670	18567	1310.62	81	286.128
1935931	1248931	7735	690.1	1254411	699669	26297	1524.42	91	288.560
209082	352011	450092	10950.12	88557	131890	707853	17578.58	55	290.285
3156364	2013611	14737	931.82	2321945	1141662	50173	2391.78	94	291.353
1998151	1217084	12407	1017.02	1086595	525979	27177	1755.22	79	292.618
519105	188304	31327	39609.22	169537	55433	42106	51444.16	54	302.836
2926323	1959206	17904	4313.44	1854062	942493	48202	7399.72	89	304.429
2112326	831212	33029	761.94	1325660	399142	62965	1545.9	84	306.324
2112519	1437202	6519	557.34	1409533	701869	18826	1110.36	87	313.103
2443434	1140419	8372	518.92	1555227	553325	14193	1425.98	82	317.089
720092	2215457	45134	17045.24	491469	1128334	95599	37249.14	73	317.235
1545081	804891	13905	642.3	921547	361457	28806	1003.16	76	337.839
2764608	1825299	8212	890.32	1822999	927281	22764	2368.04	90	340.776
2172128	1024826	8741	643.26	1352122	428414	15072	1265.92	79	360.160
3116516	1406588	7202	558.72	1795039	672247	15849	1496.14	79	365.158
2615672	1464667	12189	1773.54	1618256	660849	25240	2715.4	84	366.741
1786713	1118124	5799	531.14	1088756	514484	9742	438.12	80	368.793
238475	223702	129463	3875.18	77907	73868	209245	5671.7	49	369.593
195874	99002	-43	-117.98	52048	26529	-13	-502.18	39	369.699
2159365	1579083	9678	683.08	1460533	842023	30919	1210.34	89	370.421
2546823	1460137	16710	647.6	1648262	791420	49450	1332	88	370.983
2473000	1541639	21803	786.58	1216066	656942	40537	1397.82	68	371.351
205836	150329	30922	13393.92	65446	44393	44013	17308.18	46	375.834
2984337	2028506	39344	3437.84	2026006	1062857	108230	8480.8	89	379.963
2401707	1462825	9866	565.76	1548696	733150	34720	436.2	79	380.041
678589	2062418	14328	8884.08	562536	1199981	53662	22570.32	97	381.870
148467	211143	127403	4326.58	51100	69726	176295	5723.7	44	382.487
2177846	1133541	22053	813.58	1443015	567319	57578	1971.08	86	382.665
100787	56848	708	-63.12	30117	21585	1005	128.3	40	383.998
2920467	1995550	21995	1145.7	2019603	1127090	66552	2942.72	89	384.448
1392653	3176406	59894	51667.84	864446	1560985	123485	96669.1	71	384.576
3088710	1433856	13170	953.2	1851074	764727	33003	2316.58	79	385.058
2712259	1256113	9204	834.44	1816132	668687	27993	1762.98	86	388.075
211741	249075	76022	33927.92	90928	90133	120454	49321.44	58	389.766
144004	27751	708	-52.12	39855	7716	-1430	325.2	39	391.356
2173489	2004886	34210	1380.6	1494089	1068365	103295	3640.7	86	392.454
1891556	870557	9654	182.44	1201247	452473	34891	663.26	91	393.768
1917031	959188	20126	496.36	1286663	463960	53168	1297.48	85	394.395
2121902	1089146	20180	1007.8	1251187	447285	39129	1497.94	73	394.883
140529	44280	842	67.12	49428	26936	1205	349.3	62	395.757
1588563	1099342	6081	3102.66	891853	435528	11568	4962.48	76	396.228
2602230	2368281	16170	706.2	1346208	1216446	41756	1303.16	74	396.280
1980392	798490	9965	392.9	1078407	321546	16361	594.46	73	397.548
1313430	846530	4700	581	865878	462824	12370	815.2	89	399.489
2021549	1531980	15721	1234.06	1417061	773287	44570	2276.2	89	400.118
527068	1040189	42200	24444	260432	478171	81612	38837.32	71	402.065
2611077	2103137	50977	1442.22	1703731	1043495	95201	2975.86	88	403.420
708787	569074	17974	10405.64	451992	409590	51140	20814.4	95	407.010
122170	113470	7747	20519.42	39217	38090	10304	28220.44	41	408.153
2695820	1475221	12120	605.2	1685852	778108	26703	1540.58	88	410.677
136776	41451	40401	767.86	38635	11780	50987	1050.82	38	413.250
2572603	1370098	12836	502.96	1786101	706209	39774	1082.64	89	415.544
114345	56120	-107	34.98	35719	17573	-469	-106.34	41	418.114
1910496	1135852	7745	520.7	1222822	524374	13522	951.92	81	420.615
160258	173575	102685	3048.1	54663	55299	127416	3721.76	46	430.556
202371	282450	317169	5499.34	82204	127746	553058	10871.88	56	439.625
2623944	2087368	11629	420.94	1883815	1175175	33075	1054.5	90	444.539
2639378	1669954	16804	720.44	1804459	959505	47234	2966.24	96	449.483
369774	291291	77170	4029.2	123043	91670	108243	5232.98	52	451.223
125419	111123	1137	-120.18	34667	30543	713	92.18	38	465.807
120488	118960	6828	457.08	32535	32092	8970	430.2	36	466.313
150768	16514	5949	281.14	43937	4293	7065	289.9	41	471.481
1797930	942839	10145	474.7	1057756	361585	15339	570.54	75	473.328
2515195	1593351	19182	1081.52	1759240	751316	45515	2131.9	89	476.003
184344	8619	204	68.44	50261	1772	94	117.84	39	476.808
2114989	1271957	44282	1583.52	1265044	604356	67326	3004.36	78	477.757
165082	33478	724	-11.36	44287	8665	887	-54.18	38	478.541
2080571	1005917	12736	480.96	1369891	484978	29603	1034.58	83	478.952
157328	445751	147333	11171.38	116683	269141	386917	25663.62	89	481.087
153300	40534	487	-178.18	41885	11266	450	-504	39	482.895
2022912	1050399	7241	298.26	1296729	532825	29338	558.68	86	483.042
2897797	1651483	22890	1336.4	1754152	872270	54221	2041.06	76	483.111
177139	103388	27616	639.76	46146	27165	34076	843.36	33	483.687
2426114	1286240	9568	857.48	1701270	690495	27696	1544.56	90	484.684
210076	108467	391	111.26	60428	30230	622	30.92	43	485.943
140818	67477	94797	2321.42	42675	20147	121800	2913	40	486.217
3260359	1464361	16041	1333.26	2201403	763551	39654	2449.44	89	487.783
2306715	1163712	17236	592.96	1469171	601879	32499	1665.14	83	490.211
2350145	1566334	15848	769.28	1615459	916003	55574	2404.64	96	494.438
2106903	955619	8592	614.12	1180399	417659	20660	944.6	77	497.204
1963136	923502	13664	243.04	1231626	418801	30504	194.44	76	497.682
2930416	1830056	90014	3296.04	1672554	849684	131173	5451.78	81	499.834
1688070	813903	8082	883.52	1068011	380223	20778	1854.08	81	500.806
1884081	865046	4382	656.52	1190858	403175	8705	1759.3	79	501.696
122408	223606	79800	1909	49731	100463	156583	3606.38	50	501.961
786782	1781525	22708	16111.88	665510	1107415	89566	37722.76	109	502.602
744845	1494077	20353	29072.58	757451	1452515	108989	94042.54	132	502.623
148936	219673	111912	2691.32	47118	72800	190859	4470.74	43	503.097
1999950	1220887	8131	474.66	1296964	625758	27915	1030.9	85	505.684
2539606	1384807	18193	1227.98	1512708	625452	28426	1500.36	77	505.790
3604062	2153476	19470	787.2	2278646	1289031	60421	2124.06	80	505.831
261421	226422	765	477.9	97693	124686	1912	930.32	52	506.506
105238	80140	89314	3014.04	31601	23841	115197	3902.42	39	507.325
115299	71962	3303	227.58	31184	19745	3605	597.3	37	509.761
2393003	1172855	14465	872.9	1290458	516109	24222	1379.92	75	513.537
163811	121061	-40	68.6	47257	40344	-1067	211.38	43	514.556
2021809	930565	11032	600.52	1188823	424376	19954	1394.44	81	515.393
145466	70020	21239	2641.54	42540	26521	27507	3201.02	45	520.197
2138936	1298965	14431	580.66	1415449	739683	45626	1431.36	94	525.614
2034240	1059421	9821	437.06	1324645	523057	24569	730.34	84	526.740
2485907	1302852	12783	415.38	1503454	648513	29457	1259.02	81	527.325
1650151	777315	4953	412.58	1002789	340190	11313	103.18	77	528.225
153748	43277	276	-43.64	42961	12685	538	-229.32	40	530.400
1979372	1931641	19670	648.2	1209935	1170130	57313	1331.18	92	532.917
160845	77267	51975	1612.5	50064	22915	67996	2194.56	43	534.513
3207464	1758618	16851	1031.86	1905375	873010	37987	2438.82	86	537.322
854024	1339945	60978	100628.1	394192	638746	142274	162872.6	80	542.256
755103	1673823	70925	61886.5	359896	884012	191082	106759.5	81	552.000
564221	1185188	491760	67031.6	286949	479401	863941	107795.3	66	552.285
2354621	1515193	9370	881.2	1425932	725467	19700	1973	86	561.014
2099859	1543359	10911	337.46	1317727	742352	23800	1294	85	563.551
2485667	1286056	20269	458.34	1607261	645774	46018	1233.48	85	565.368
3140603	1638710	21080	744.8	2071382	936494	56443	1437.98	87	573.832
2000964	813777	7333	529.38	1297130	380911	16031	871.66	81	574.748
2003077	1392565	21492	994.12	1396539	644664	43510	2323.6	84	577.623
1979904	1068624	11684	702.24	1306861	530461	33825	1747.5	85	579.112
382941	242492	114627	58032.22	159579	91063	180317	83369.62	59	581.597
1522330	777602	12769	540.34	931994	339245	31429	1102.94	78	582.171
3001314	1403974	208541	3838.26	2037067	751707	305071	6086.06	84	582.496
301489	194078	18359	462.74	144477	73987	32523	993.78	81	585.243
2352904	1551730	35246	1706.56	1484946	743658	74704	3757.44	80	585.851
270342	254433	1559	1197.74	148541	145587	3135	2181.1	70	586.477
2064137	1105499	14454	511.44	1259815	490979	31087	627.82	76	587.201
1028885	1008124	5825	551.5	1128769	891686	28484	1362.24	140	587.321
113657	26066	13377	367.22	34027	6272	15732	671.52	36	587.962
2706121	1406356	7561	675.46	1588627	668829	18547	1448.42	79	588.278
2021304	1258185	13298	804.28	1379560	626534	36406	1491.16	87	590.067
1611452	605469	5592	361.12	980062	271895	8119	1128.34	76	591.759
1892080	682109	8836	356.96	1135654	305023	24745	80.7	80	594.894
1641930	831508	14499	761.14	1073940	406973	28066	2094.76	80	595.111
2337828	1079284	11524	483.64	1275185	505455	26869	675.34	76	595.567
1190964	1124768	39968	35757.48	1217002	1178985	216129	102023.9	138	596.421
2340706	1006484	13122	845.92	1544034	494055	35664	2216.04	80	596.563
1524514	1604112	11272	1622.92	836036	764036	24721	2852.06	82	597.722
109309	248081	81347	6818.42	50101	103855	146705	11452.3	51	597.975
1890128	957734	77357	1760.02	1118674	408406	100066	2388.76	76	598.175
1651857	683411	7316	428.76	971712	291789	15912	763.32	68	598.222
2311627	1711460	15759	825.74	1529657	992839	50524	1916.64	91	599.589
2366899	1374030	5572	242.92	1643881	758349	12931	772.66	79	599.631
2781811	1476403	8754	668.44	1716726	714781	22726	1404.36	86	604.541
313199	98587	4512	226.32	102476	28780	5414	456.04	48	605.312
2209065	1155450	11731	796.66	1370770	564045	24921	1081.06	104	605.855
2460039	1526561	9497	550.42	1516448	689361	13731	1064.66	74	605.943
1809676	892001	25214	1301.04	1118474	407615	44678	2397.08	73	606.311
2458356	1265260	74120	2054.2	1547546	645545	165641	4557.26	76	606.539
2679598	1611645	14392	481.12	1717869	860459	40374	1102.64	97	607.624
683010	1722490	22405	53758.3	355516	898599	60354	88024.44	66	607.776
2527652	1374046	7988	254.68	1533219	668407	16946	1016.56	79	609.102
2331554	1082406	8793	436.98	1472004	530114	15013	1040.18	81	613.558
2355721	1353301	9998	1516.28	1392534	653734	26374	3001.64	82	616.628
2413351	1497629	32051	1437.86	1619167	723554	53464	2547.04	82	617.424
2940102	1598032	10322	574.92	1918752	834325	23541	873.26	84	617.843
532550	515895	5809	38539.74	317535	322092	18792	106412.1	84	619.264
2348085	1152674	13407	460.02	1530630	570356	40071	1007.06	84	623.738
126417	145991	2858	48.88	49799	85244	5165	179.9	60	624.456
130992	70915	23583	1230.38	36903	19653	29064	1437.04	38	625.453
1948835	893307	16935	1291.1	1091184	389400	35430	2430.8	78	625.794
2863918	1406252	39513	1241.18	1998206	776764	95543	3067.98	91	627.908
2466204	1273306	8790	296.4	1543724	633008	26327	1057.22	88	630.475
2919958	1613250	19388	764.68	2006162	922901	49681	1716.66	90	634.594
1519032	1498986	6331	380.66	1406562	1240500	33484	1404.24	141	634.954
1368326	418800	14277	338.22	636657	144660	24893	566.98	56	634.989
126517	138951	2949	96.14	34071	37600	3291	114.26	35	635.927
2377769	1476237	15719	925.34	1776746	832228	43564	1669.04	94	637.576
2323966	1326546	8709	847.74	1530707	691763	26216	2008.76	88	640.919
2109931	1262616	10893	835.98	1370070	584202	23637	1146.82	80	644.485
1774547	778341	36148	1938.28	1111570	347684	63233	2859.38	81	647.760
863175	1823917	17742	4785.12	676379	1133575	57149	13271.14	106	653.550
3283725	2138143	14316	888.76	2105222	1056729	38042	1763.12	87	656.017
2957901	2036776	24182	1220.52	2029193	1132863	61598	2647.28	83	656.348
109974	25957	361	107.46	33888	8459	508	341.88	39	658.557
1170797	1159409	13247	349.42	1358934	1158375	49230	2392.8	117	679.033
3558795	2268452	13974	862.64	2594894	1388272	52540	1929.4	98	686.324
2165288	1117440	24218	1058.48	1239703	494191	35059	2209.74	75	687.453
122178	189465	96173	4965.78	59703	98422	209320	9314.2	59	689.497
1923124	1001067	15076	779.36	1020527	401025	28131	1436.66	72	689.618
2435679	1205911	17359	791.74	1593049	602099	47006	1387.16	94	690.417
3036639	1536630	9281	735.66	1896766	726796	27228	1300.08	83	690.856
2049483	1021723	14218	356.48	1273418	461515	31345	703.7	83	693.271
1800635	1127734	22522	908.92	1069189	470165	45570	1078.2	75	693.609
2670603	1506389	12395	365.7	1429722	713191	30500	870	80	695.537
1966278	2618712	48820	1664.2	894176	1114842	86982	2501.52	71	696.318
2536607	1356947	17572	773.92	1621259	665012	45611	1314.46	84	697.250
2350248	1743312	11449	809.14	1462861	744724	25131	1089.66	75	697.681
121806	167843	54176	6138.36	47788	61980	84937	8739.82	48	698.600
2226022	1009088	19507	550.02	1301119	465119	33831	822.66	80	699.652
3077750	1395482	10270	1024.2	1967647	724223	27472	1765.92	83	700.252
2697918	1467193	6701	737.86	1816530	740138	17110	1894.6	81	700.563
2119510	1076410	9048	279.28	1431577	578902	28167	465.62	87	701.463
281186	258323	3775	1197.5	80676	79973	5533	1227.38	45	702.955
366168	412437	87504	69912.44	167024	154525	150246	114856.6	62	703.015
1127111	631647	8259	494.74	1318791	636003	39657	2395.02	138	703.533
2185920	1529378	10013	365.18	1484467	925855	27406	-153.84	90	703.931
1820510	946647	11583	830.38	1134780	448382	28714	1755.04	93	704.883
2194953	1194442	13269	843.34	1301722	573203	32192	1446.12	76	704.979
2441800	1974354	33143	3774.98	1372985	886538	94160	7391.6	77	705.749
2218627	1555743	12126	547.36	1376009	768744	22856	1040.16	74	705.777
1983166	964334	18072	796.92	1145970	430797	39181	951.66	71	705.979
140183	21519	8273	181.78	40961	6083	11538	327.68	41	708.419
2315299	1517234	13333	1028.38	1413994	909535	42419	2046.34	84	709.076
2227263	1166808	20110	650.6	1545409	633308	54709	2876.74	86	709.635
2174957	1160346	9531	524.66	1381636	606741	29638	1260.68	83	710.288
1483247	937993	9305	641.3	864122	397263	21048	1219.28	72	710.373
2525152	1432616	13485	739.1	1592615	752295	40150	2639	81	710.663
586994	608723	393868	107041.5	305943	269753	754959	176708.7	70	712.710
1467688	903413	102145	3771.7	840945	434828	200056	7752.16	78	713.150
2107633	1624370	19522	942.92	1344288	760594	40409	1813.74	83	717.143
2087519	1246575	6569	435.34	1147114	526109	19533	1160.38	78	718.101
2432803	1278674	10667	797.62	1505837	570666	22731	1262.66	81	719.997
2545973	1443771	15200	446	1642590	709300	36585	345.1	83	721.606
2347293	1326051	10506	559.16	1596453	709598	33030	1452.8	88	724.341
180065	175189	41771	5387.06	59076	53607	55966	6817.76	45	725.783
2007695	1092879	17274	433.64	1252281	560965	42884	974.24	87	727.585
2868088	1449218	11210	1204.6	1709397	668492	19883	2203.38	75	727.887
425154	1160963	1507	24.02	300520	792162	4846	-256.44	80	729.742
108844	5701	53	8.58	29179	1366	116	-11.24	35	738.359
2118221	1011768	18965	942.9	1174052	422876	25735	1454.1	75	739.739
1628281	733549	7675	210.5	943594	335450	19381	-51.34	69	739.783
133128	40439	14634	14450.24	41103	12146	19020	17942.2	41	744.635
2407991	1011953	10003	382.58	1373375	474549	25363	169.18	81	748.169
224836	196340	47918	4432.48	83348	63189	67645	5726.7	51	751.438
2013104	1101529	29294	800.84	1205082	449025	57252	1578.72	78	752.598
127550	54071	15096	8384.56	38115	15478	19092	10195.12	39	768.212
1589495	1063183	7570	267.2	1025522	523035	18761	745.46	87	776.300
2626006	1345759	8403	420.58	1647224	680733	21559	1583.74	82	784.853
2336074	1311961	7423	761.78	1532273	661295	20840	2299.4	82	788.432
1636560	985987	10380	252.8	969256	409432	18521	580.06	76	792.255
1608827	1042694	10298	840.28	1629625	889673	49065	3513.9	132	797.627
2336545	1847603	30206	1273.16	1309853	862946	73087	1980.82	81	802.081
2677141	1682673	20127	394.22	1916688	936587	59734	666.24	113	804.493
1680647	765112	9771	478.06	1029222	355308	22859	796.74	72	804.721
2286549	1243388	12293	829.98	1499771	674215	36277	2000.22	86	805.074
175561	32585	971	97.06	42170	6189	1150	58	27	805.229
1972317	875567	6731	339.66	1198046	410695	17669	654.34	82	807.327
352250	404961	39355	48415.3	139112	136479	62485	65575.1	56	809.287
1934813	1613993	11809	907.74	1594975	957490	39615	2100.9	98	811.156
795596	512769	49054	70726.44	307507	197563	87958	96238.88	62	811.733
1699285	1041902	517424	70420.64	658985	467725	1060312	168365.3	73	811.943
2223770	1038724	5394	484.84	1434423	492943	16558	1041.88	82	812.732
1933630	710104	14239	1003.54	1068142	290940	21921	1548.06	75	814.564
356746	471222	23242	601.12	101153	130803	29937	781.82	45	815.399
2637022	1543621	6240	510.4	1655934	818165	10013	1015.18	87	818.770
1519967	428520	5374	185.64	803106	241346	16769	201.34	75	818.961
226383	102205	511	70.46	63658	27931	82	21.52	42	820.818
2106130	986578	20291	593.26	1262015	429123	30938	1148.68	89	822.179
2048519	887814	12261	459.46	1300958	424787	24028	1310.08	80	823.626
234258	113243	2163	138.18	78794	34500	3344	159.84	48	826.939
1076815	2105165	122006	76639.16	758750	1452149	388527	178736.2	97	827.142
936501	1065514	502221	86727.06	359049	397016	891255	145791.3	58	827.392
2226227	1045450	10392	861.12	1364342	478002	19055	2348.3	81	827.746
1250357	1152556	4361	311.46	700871	456693	8445	702.7	70	827.876
102795	113427	379	37.94	30498	31577	116	203.76	36	828.644
2169318	1580312	25787	1137.82	1695275	917492	68507	2879.02	98	830.156
2153167	1326583	13572	405.92	1454909	729289	35908	576.88	81	830.403
2183332	1292369	15898	764.28	1537466	683756	40717	1504.62	87	831.268
1943451	2230057	18340	982.4	1501644	1287896	54710	3496.6	92	831.358
125427	104659	83407	3431.02	34233	29771	106814	4202.04	37	833.161
204614	244196	32737	1912.82	69750	76863	46010	2857.6	49	833.939
1969944	837195	8037	545.82	1243065	344417	21944	1039.84	81	835.449
2624213	1514227	15630	568.8	1777319	936048	43939	1876.54	89	838.049
2554759	1578970	25803	1205.58	1772299	863636	49889	2322.54	91	839.153
328780	414822	2924	185.64	176385	218906	8508	308.88	68	839.917
2389542	1105553	15110	706.6	1457571	483505	29049	1050.14	80	841.126
2814331	1983105	12555	867.3	1919645	1136581	31952	1906.72	90	847.334
139605	83304	1338	413.68	37978	22487	2188	486.68	37	850.049
3140927	2278999	15179	1276.94	1870025	1157169	32684	2498.24	82	854.022
337244	104326	74547	1416.42	88172	25215	91484	1662.24	35	854.282
112409	126262	141970	2907.2	38515	48886	230454	4903.44	47	868.322
2060121	1309034	10634	549.24	1260490	682166	29431	938.66	87	872.360
1784829	940843	6272	553.92	1134011	455207	15885	692.1	81	876.754
1632287	815737	9048	436.28	994489	363960	24073	416.78	79	878.961
2527348	1553712	13752	2259.72	1519354	696802	25748	4078.28	81	880.242
2001964	1080093	11780	543.8	1144132	508169	31515	894.9	81	886.502
121193	70108	186	133.96	32680	19168	98	230.28	36	887.904
2303859	864870	12114	241.04	1341825	379915	24007	210.02	80	888.581
2519193	1559727	9657	661.02	1664227	780611	27019	1730.34	87	889.764
126736	72400	353	-36.42	36092	21457	436	-182.04	38	891.545
115530	66847	203	-51.42	33220	19875	440	-120.6	39	892.553
280200	125085	794	-39.16	85613	34800	795	-86.3	47	898.409
205419	162973	25445	2579.7	71932	59495	39778	3715.08	50	901.867
2315319	1243583	12530	697.8	1554378	620377	33840	1633.4	87	903.623
1979306	1148481	3869	297.34	1222358	566305	7330	113.8	82	904.422
2290428	1146347	11453	924.58	1502089	597855	32768	1994.48	94	905.719
1797722	1000109	6918	485.48	1169638	525911	19689	1323.54	84	906.655
144040	34830	660	13.6	44398	10052	259	89.74	42	912.169
1332292	1048142	9300	657	756739	510669	19579	1270.94	82	912.201
2102836	1234808	54506	1786.16	1261863	568866	115421	3593.06	76	912.382
2561171	1194764	13390	506.4	1643117	598928	32456	740.16	85	913.366
1728890	969332	15338	521.68	1050337	408184	31120	1159.2	69	913.377
2391521	1692993	25833	878.38	1877230	922696	72578	2677.08	87	913.693
1969230	933893	11993	658.98	1255303	415512	19060	1753.6	80	915.573
125046	175653	27964	2043.04	40570	57689	42394	2833.84	37	915.819
2128554	1558556	14337	1120.82	1462211	824038	48274	2281.64	88	915.934
2934640	1403012	14375	1066.5	1804582	692926	32070	2301.2	84	918.353
167479	332091	21309	4234.74	67048	127671	36164	6556.04	45	918.618
2307865	1410515	8821	419.06	1596742	724471	18488	953.68	78	918.683
244817	54792	3400	368	54560	9598	4078	354.08	26	918.725
2351826	840223	7724	405.64	1505666	434345	21424	960.64	74	918.742
2542995	1832619	10329	1051.94	1850615	1117145	38086	2504.96	95	919.384
1987426	1053159	6002	426.72	1238243	479845	10395	536.7	82	924.385
1600173	611422	4410	284.6	936128	276831	7560	673.6	73	924.844
157560	151067	144790	6074.4	44893	44449	186782	8019.52	39	925.484
296693	1025717	19472	5577.92	183402	563481	37274	12981.64	77	926.065
314524	1245456	40102	6222.72	151540	547250	75938	10554.68	63	926.743
2358374	1280785	22527	529.22	1504625	650001	57397	1068.42	84	926.838
1290148	574738	5872	267.92	541629	191837	8295	-83.3	54	926.916
2046372	1107348	9386	344.96	1270932	561525	19862	342.32	82	930.716
2196081	941140	6435	906.1	1253572	406587	12134	1715.24	80	932.428
2357235	1119581	9387	595.82	1469758	600244	18000	1284	86	934.120
1828536	823299	12641	517.26	1029150	347109	28229	1038.94	73	934.359
1579797	1718630	14613	355.18	1200952	982551	53022	712.92	97	937.818
1891212	1347732	46346	1784.56	1070317	548691	86695	3310.7	76	938.686
2477544	1141915	31779	1386.94	1470175	525594	49460	2229.6	79	948.242
3170456	1395745	19710	440.6	1993025	753290	52199	1000.14	87	949.824
2219040	1990469	15791	828.26	1322668	923503	35267	1623.62	82	951.360
2005308	1195634	21227	533.22	1305135	598640	52766	1796.76	84	957.276
2390015	1091128	14926	890.36	1362931	490305	29299	1526.14	78	969.757
2989369	1335839	27402	1129.72	1807266	680513	65634	1857.24	84	972.575
1464888	1314171	8227	667.22	1258824	864871	28796	2592.56	97	976.195
141969	79934	10202	646.72	39358	22137	12531	808.66	39	981.724
1876747	908081	6552	315.72	1170146	426337	15106	743.16	79	998.528
514890	949118	79131	70308.66	251569	443928	173927	106403.2	70	1006.316
141251	114984	740	28.4	45532	38906	1206	146.16	43	1007.403
2267268	1696230	12508	1399.88	1681448	952116	39698	3536.28	95	1008.245
120291	51979	-22	10.08	34207	15114	-61	17.54	38	1014.568
1345160	546561	16281	258.66	682552	222014	29019	693.34	72	1015.574
2131466	1002628	8468	2294.48	1237484	451248	21507	3258.02	78	1015.978
2278985	1098350	14990	796.4	1193594	518079	33458	1295.88	76	1017.338
323892	265135	219060	4545.6	99352	79602	287791	5518.26	48	1018.557
112669	109493	9850	942	36067	35128	13649	1251.14	41	1020.677
1868295	886629	8380	353.8	1101815	406526	14166	456.76	78	1021.583
2011768	1075411	8053	716.58	1270984	500273	24408	1366.88	82	1023.398
824075	1013468	61930	73257.8	494663	484538	154632	123318.5	97	1024.192
2482196	1408121	13948	927.28	1749872	770042	39714	2400.04	90	1024.918
1981995	789865	7335	175.1	1113508	332285	17523	99.78	70	1025.097
2060211	1130918	10402	801.72	1322056	547192	24418	1108.48	81	1025.862
1971818	1145098	9242	535.12	1873567	969716	36437	1504.82	106	1026.935
450166	388865	38467	70246.62	164773	134727	65535	101521.1	45	1027.037
1840042	1571641	10813	1777.18	1391374	845997	39223	4766.78	96	1029.911
1755370	909365	9104	368.44	1041953	389106	15260	714.6	77	1030.878
2019447	1070311	7554	529.44	1267992	535679	19952	1413.72	82	1032.388
172744	105269	2389	69.54	47086	29687	2361	-182.54	36	1032.917
747479	1462429	110695	87179.7	460547	729976	256398	156123.3	81	1035.174
686639	2237757	41446	93960.56	408027	1122153	88869	158561.3	78	1036.801
175456	27449	11798	709.28	49237	4636	14824	847.64	39	1037.176
229855	255580	135167	5747.62	105210	103856	234265	9993.9	59	1037.842
2843371	1605447	9371	513.06	1808216	721733	24706	553.16	82	1042.342
3517358	2593486	23528	1742.08	2463226	1514534	66146	4009.56	96	1045.197
2723916	1290365	9204	610.44	1686600	630168	18159	1290.74	83	1050.160
2001606	1057522	11263	731.18	1229416	471225	24485	1345.1	80	1051.282
242484	458740	221611	5113.46	148901	296051	629134	16052.24	76	1052.538
3201421	2294326	18056	2361.16	2540544	1382886	57480	5785.8	101	1053.146
108720	63121	595	-105.3	29929	17169	514	-156.96	36	1059.605
1856055	856071	23774	904.64	1066270	403150	45605	1621.3	79	1059.903
237322	1611991	3765	182.9	159995	1020845	10086	-88.04	73	1060.757
2159454	1371346	10143	710.98	1638329	889542	34507	1932.02	98	1062.259
150820	93804	35255	690.3	34463	22244	42584	645.24	26	1062.411
2013233	1613850	12608	776.88	1302540	830362	32361	1933.46	83	1065.054
2243630	996544	34767	1185.62	1294101	467670	61274	2376.64	81	1070.486
1287535	754565	15452	5626.72	1672840	921343	84351	24280.86	144	1074.442
2201906	1263750	16721	710.06	1417958	590575	37569	1022.34	83	1081.118
597885	1266400	1649400	96307	325350	541988	3042381	154079.7	71	1081.972
124758	54592	94	64.84	36235	17602	43	186.98	39	1089.636
611245	1237204	660595	71819.7	349191	546072	1294223	131160.8	76	1094.313
183717	289793	124433	4027.38	60112	90981	169622	5375.92	44	1104.912
3319873	1752676	21354	789.44	2024766	976568	54631	1693.66	86	1107.776
2098843	916834	11670	718.2	1232396	441999	22470	1526.2	77	1109.704
2136447	1382691	25703	2006.58	1303799	741605	57316	3906.76	82	1113.663
2536834	1264763	11378	610.08	1520513	666787	27222	1067.92	82	1123.952
777600	1126145	44420	52152.2	335408	479129	92681	79482.66	62	1124.176
2846280	2206125	14319	695.34	2370374	1402987	57566	1858.76	107	1125.692
2684420	1314494	10099	831.14	1593815	645761	22891	1211.26	80	1126.530
1309354	660579	10083	442.38	801966	279457	18291	1301.26	76	1129.650
1792502	1196081	3871	504.06	1083866	515150	-4978	879.92	73	1129.704
2229838	1175462	8450	469	1385089	519180	14129	749.94	79	1129.996
2234244	1348061	13828	626.08	1535793	764146	36056	954.16	86	1130.811
1497744	2058384	25663	8009.18	954439	1127138	73006	18364.16	105	1131.215
1288244	1623836	18840	5085.4	756081	885398	53253	12194.58	77	1131.309
1571027	1038451	18220	621.2	1029457	476524	46638	1519.68	75	1131.441
2505064	1140375	8115	192.9	1534622	606532	27967	538.62	92	1133.402
1800520	964066	6786	354.96	969262	431693	19072	575.92	76	1133.867
1927621	722871	20205	462.3	1130286	351600	48802	1393.72	78	1134.307
2117731	1488166	11014	828.04	1418697	807316	39250	1876	89	1134.987
2693948	1693168	11529	806.94	1893752	782274	33723	1506.78	80	1135.115
1448817	1035392	13483	550.38	936744	456395	33007	948.02	72	1135.250
102402	32011	180	-119.2	27575	8698	-477	-224.22	35	1137.247
544713	416232	17466	46991.76	251994	161493	28977	73694.22	64	1138.352
2139331	1867995	11434	631.24	1419440	992944	26073	1442.78	89	1138.759
2388247	1245160	11805	506.3	1685133	717260	35826	606.36	91	1139.327
125774	35494	5860	61.6	34456	9240	6408	284.88	36	1140.188
1683172	1002858	6610	667.6	1142218	505516	17260	795.6	86	1140.332
2605260	1950428	10906	1078.16	1704826	932604	22105	2808.3	81	1140.476
614874	202330	14313	71238.18	247557	69235	23217	98003.62	56	1140.978
2463487	2098515	20177	1361.22	1798970	1275417	49865	3223.9	97	1141.608
2803167	1110755	10381	575.66	1704958	554907	19998	1215.28	81	1143.002
140536	120445	39628	843.08	41971	37566	58720	1575.2	41	1144.677
173061	32098	657	-193.98	47246	9094	50	-138	40	1144.984
1459546	918456	12574	248.64	880816	514894	37051	-19.14	93	1146.712
2595429	1477708	18021	593.06	1697793	799939	49618	1171.48	87	1147.245
1471454	679412	9691	353.26	855946	303841	26565	1134.9	69	1147.302
2739979	1134868	11933	326.38	1725034	559644	32164	1276.04	87	1148.037
2224225	1104453	11107	521.02	1386257	562300	35900	1585	78	1148.138
1892096	933683	19918	701.48	1160453	429699	39918	1788.48	77	1151.454
1973316	1433212	5944	676.84	1583560	853818	14522	975.92	93	1151.694
586477	994176	66211	59904.46	319697	424654	136827	96087.22	62	1151.927
1804152	1227565	16388	542.68	1119312	543357	26084	876.24	80	1152.900
148206	56672	86	98.96	40375	15315	95	210.7	39	1154.940
173228	381693	85165	7081.9	76336	143480	134148	10520.28	55	1159.188
2726663	1559055	15371	718.06	1746031	831103	47553	1225.58	90	1160.315
2659039	1222731	10015	479.9	1679378	701264	31682	1838.52	88	1162.273
2514498	1551452	44476	1610.36	1685846	886378	98150	3374	88	1165.837
180489	173127	40003	5609.58	53805	48922	52549	7151.14	43	1167.974
1100250	1333698	87711	119659.5	500268	782558	234351	192988.9	87	1177.998
3256954	1775493	17039	982.54	2134104	842097	43714	1666.04	80	1178.183
2758510	1242204	10570	456.2	1679393	628826	29263	890.18	88	1182.722
2738673	1227665	14742	155.12	1763390	634873	39968	383.48	77	1182.745
2226270	1074185	13452	651.72	1398711	514992	25306	1210.16	82	1196.829
2772166	1323569	14830	737.8	1655020	649763	35389	1620.54	85	1199.034
308548	298509	773	310.78	109474	99761	1487	552.82	53	1211.195
2094530	1551567	30431	1252.66	1187961	703446	62067	2274.62	77	1222.987
2139280	1082141	9332	322.52	1293359	495125	23096	1199.56	82	1224.795
1500909	1068788	17177	820.22	1492510	790466	67174	2225.64	110	1232.159
193389	230802	196316	5032.76	102639	135359	433116	10931.76	64	1234.571
1675740	1080577	11275	486.5	1107416	529264	32080	1458.8	85	1235.293
2127055	2051665	38991	2112.26	1415780	1090766	75875	4316.5	86	1241.662
1995283	1464438	26653	943.58	1354924	830050	82588	2462.68	84	1241.877
212010	313870	414911	10084.46	81987	105965	593486	14078.96	52	1246.613
2806725	1648472	12441	868.26	1939664	890356	30904	1799.44	90	1247.599
2644375	1956353	34304	905.44	1757669	927913	87183	3977.38	81	1247.695
2542370	1403441	24620	740.2	1725308	847963	67423	2069.78	77	1247.761
1855134	1041467	19764	887.04	1050487	454374	43157	1013.02	76	1249.621
2905360	1829997	11906	1101.16	2006506	933757	27569	1934.34	87	1249.967
2548681	1260363	12548	683.28	1773542	698224	43054	1848.44	89	1250.965
1785283	1072344	7974	386.64	1210778	569116	28619	1224.34	87	1253.046
166227	345074	72659	13300.74	89151	155316	142445	25755.7	66	1255.860
120577	21375	6583	818.38	33087	5811	7416	836.76	37	1256.686
155830	32577	155	114.3	45961	10564	-758	287.12	42	1257.330
809132	1965710	119222	82399.92	456780	953415	277486	141980	85	1257.716
2596092	1654096	23634	941.24	1633000	858087	65354	3028.44	89	1260.799
2355453	1187337	20572	754.92	1532973	588311	53432	1317.52	80	1260.958
473941	192518	5269	892.34	166560	52960	6875	1030.5	45	1261.234
2268480	1246059	9758	1013.88	1386235	565559	16019	1557.34	80	1266.679
1827594	1116930	2765	279.9	1122207	475576	3979	-468.06	77	1268.688
108210	76818	307	158.02	30513	23244	563	479.18	37	1277.060
431784	73652	8106	56835.16	155853	23849	11432	79345.52	55	1279.155
2178749	1341657	8285	411.1	1534664	735398	30034	943.24	90	1281.540
2131502	1307650	8926	840.36	1404044	678668	23728	2297.08	85	1285.592
2932271	1574842	15677	556.22	1654909	677208	26738	1505.68	77	1287.506
1962429	712174	17771	451.06	1163053	324102	32698	764.28	78	1295.430
2416307	1408806	15131	1235.66	1391496	634806	35784	2839.24	80	1305.053
2306935	1115467	8949	484.14	1383797	538740	20717	1310.62	83	1307.056
656899	236414	33606	664.16	212476	71400	44942	803.12	55	1312.980
313642	188621	40300	3021	91141	55486	51963	3796.18	46	1314.569
1506327	653715	7578	361.08	885145	305540	16871	480.06	75	1327.454
128362	67638	230	173.8	34946	18317	288	115.68	37	1332.424
1748411	886617	9580	318.8	997778	356363	14658	755.88	76	1336.699
2518995	1144880	19999	1369.14	1340103	514235	37890	2086.4	75	1338.390
1344872	972797	1290395	51432.7	629488	350009	1999408	75838.88	67	1340.587
2634151	1313155	29110	1256.6	1570768	591983	58102	1971.72	78	1344.425
2410463	773773	11172	933.92	1441735	361676	25947	2020.42	75	1344.718
1733116	1042355	22004	549.44	1142977	571637	60070	897.2	82	1348.228
2545974	1432141	9798	715.28	1548988	720640	21796	1540.56	76	1348.320
251630	184077	126774	4726.64	93931	66528	209458	8415.88	51	1349.031
2285410	1221902	20599	850.14	1459571	639577	64328	2192.08	86	1349.071
3011324	1361527	13126	470.36	1836194	756239	43536	1186.96	85	1351.060
2649831	1371768	13654	797.44	1761691	793595	37688	2899.68	96	1351.700
123820	76302	-118	46.52	34935	22800	-499	3.86	35	1352.189
3015746	1279572	6827	741.22	1907802	712393	24794	2356.84	91	1352.619
1747434	874902	9250	1010	1121976	394777	18941	1701.26	81	1354.418
214474	235078	40849	3361.14	63456	71935	53681	4332.66	39	1354.831
2256752	1182628	11663	627.18	1530811	649085	37978	1456.08	88	1354.910
221208	23753	2456	-5.84	61526	5958	3212	-428.68	40	1355.634
235892	350046	3172	806.92	63956	97509	4146	996.56	40	1355.755
2099866	1008510	14557	682.02	1297221	472950	20191	682.26	79	1358.705
151177	133730	119450	3811	56525	46651	177948	5107.28	48	1359.741
2942823	1421545	13644	700.84	1982742	722540	22433	2034.38	90	1360.316
294436	135137	3691	145.26	117723	42097	5321	-6.94	52	1360.907
106499	238589	99331	4911.66	48339	101059	178923	7922.78	54	1362.288
131742	50291	9281	7949.66	40705	14793	13120	9596.2	43	1362.418
1444794	1005480	8125	337.5	942362	467770	23464	554.04	86	1366.705
184385	53306	1874	-39.36	58525	16455	2463	-99.82	44	1372.253
2003403	913675	13151	284.86	1123535	407633	30187	286.82	78	1375.529
2414842	1339649	11326	490.36	1617443	716998	30488	1276.68	87	1376.167
2479583	1279964	9006	412.16	1555090	583037	16659	-347.26	81	1378.872
2195758	1305311	12562	563.32	1541964	705589	39348	951.28	91	1382.651
119659	41514	-249	-26.14	28412	9623	-863	-86.18	27	1382.930
2262356	1019870	6677	593.22	1321547	477550	16221	946.06	79	1384.428
221814	91514	1967	69.62	77642	31256	3342	-61.88	49	1386.529
2192411	1265548	22997	748.42	1324155	620414	59818	1621.48	85	1388.875
102807	57423	1874	-200.36	28744	16552	-1398	171.72	36	1390.098
2791625	1573504	12685	741.1	1957006	816823	33243	966.98	89	1390.550
1746072	1056211	4949	373.14	1050493	501786	9517	805.62	80	1394.638
1963117	1189415	21002	868.72	1360452	643935	49329	2680.94	88	1394.755
1992509	872865	5947	365.42	1169391	360349	9896	650.56	78	1395.594
3015306	1653935	12710	647.6	1891350	875842	36501	1504.86	89	1398.894
1947019	819843	15486	403.96	1151291	351547	25408	197.88	67	1398.982
1857174	4118300	452298	87228.28	1900199	3273912	1405557	392661	115	1402.403
218662	75905	501	187.86	77058	22005	740	277.4	49	1407.077
102743	28347	2864	129.04	32964	9720	2702	12.72	54	1408.318
1959716	1133742	8230	532.8	1287009	587494	25076	1528.36	85	1421.396
233864	112468	-35	-21.1	75290	38558	-59	-424.74	46	1422.306
2709492	2456525	26729	1239.94	2078910	1378412	81536	3301.96	94	1433.435
2422020	1121318	7428	470.08	1350803	533826	20391	951.26	80	1436.408
738471	2156043	65763	3974.18	271027	787462	90207	5028.02	49	1436.500
2370745	1371049	10795	749.7	1550861	733317	29688	1657.68	84	1437.237
2437163	1659118	15184	468.24	1626697	872852	40020	1396.2	83	1437.564
1807997	1024428	4966	64.76	1150234	476427	7992	50.12	80	1440.841
119823	74682	640	123.4	29335	19435	248	304.28	29	1441.102
431631	637133	39392	4796.12	173678	255212	63543	7332.98	60	1441.627
129865	77288	1380	300.8	40046	24930	2026	590.36	41	1443.512
2413490	1265675	12934	214.24	1694646	673167	34337	1330.82	90	1444.745
2635720	1352857	6886	733.96	1804478	711343	19764	1564.04	88	1447.577
3330524	1572909	17100	708	2268056	898132	57537	1855.82	92	1448.569
152909	66606	1371	-151.94	46491	23389	2144	-364.16	48	1451.373
2532716	1657415	9817	885.62	1498873	793006	25286	1659.96	79	1451.723
2901415	2023388	9899	874.14	2049128	1003764	28166	1251.76	81	1451.817
2502768	1266590	16231	714.66	1569091	638638	38517	1653.62	80	1452.338
128144	65842	138	-25.32	42044	21503	-308	-41.88	42	1454.019
107263	32401	1830	385.8	30226	9012	1367	225.62	36	1454.226
202149	992501	53044	11184.84	138881	512642	117735	22072.1	76	1454.298
2359885	1539238	11208	420.88	1669936	779255	36605	641.3	92	1455.357
2581962	1355920	10982	286.52	1708809	661618	26993	503.98	81	1455.802
3029998	1411466	9676	672.36	1837811	758375	24768	678.48	83	1456.335
1799607	1188459	11168	1465.48	1190906	580569	28144	2697.84	77	1456.611
561844	739392	1304955	46017.3	277999	398350	2819934	86749.24	64	1456.769
1689166	865357	13404	701.44	1074883	455165	35440	1957.4	80	1457.116
105355	33446	184	92.24	29047	9166	106	-188.84	36	1459.090
1830903	1367195	13022	553.92	1236269	689617	39316	1590.76	84	1459.338
824460	1247880	47550	51178	405981	718163	140280	86680.8	74	1459.448
2257851	1125888	8673	336.78	1346965	505114	22166	313.76	80	1461.392
1564635	768146	5030	416.8	894413	423063	10603	408.58	81	1461.631
2824140	1381023	18134	784.24	1986790	800726	49287	1759.82	94	1462.403
128092	19032	184	30.24	33702	4551	-637	12.18	33	1463.026
2050695	1042140	62610	1953.6	1403350	534711	112222	3268.92	87	1463.382
1314016	946713	270743	4302.98	476746	324218	387282	6996.52	62	1466.129
3089970	1728630	7530	717.8	1894431	900908	14102	870.72	87	1469.141
2504548	1709031	21899	389.14	1723096	1026789	61146	1063.56	88	1469.541
665373	459527	1099	196.14	288539	160623	242	454.12	64	1470.874
1464717	794604	9327	598.22	900605	371966	22433	1216.38	80	1471.805
2506254	1807413	13645	686.7	1689725	876545	38546	1762.56	85	1472.268
1618440	972301	9883	477.38	1045428	428264	29638	376.68	78	1472.752
2014239	1001813	5898	547.28	1257806	447698	16276	1315.36	81	1474.707
275253	655443	7955	175.3	69530	175418	9669	80.34	32	1474.761
604047	184545	36858	31609.88	178939	55827	52011	40031.46	50	1475.536
2298136	1067090	10661	526.46	1486419	520463	31593	529.98	83	1476.730
169383	122528	1099	-262.86	74947	49715	-2642	102.88	53	1478.407
2145406	891440	44900	1345	1332096	419060	90720	2990.2	81	1479.543
196770	87569	300	-26	55643	24463	388	-196.32	41	1483.832
223237	161483	379	79.94	61457	45705	371	10.06	42	1485.355
835315	1713958	24574	3453.64	630127	925937	60377	7842.22	90	1490.150
3015476	1578026	14956	631.16	2175408	1017691	47623	1540.78	91	1490.283
103349	75723	48360	896.6	29079	21505	59418	1306.48	36	1494.595
3342047	1548681	22610	877.6	2096235	846495	58098	2195.28	87	1497.658
1947306	1174394	2048	584.28	1220584	510208	1673	1169.78	77	1498.262
2923867	1793277	19217	884.62	1818261	899218	46799	1944.14	84	1499.915
2293281	1929783	10799	711.14	1737712	1094697	31817	2161.62	95	1503.131
1380188	1837217	6948	869.28	973243	872833	22115	1743.9	84	1503.723
2856582	1739891	30196	1666.56	1968354	798045	69484	2609.24	92	1509.333
1825949	1054365	7314	406.04	1186872	534719	18228	173.08	83	1512.238
2591961	1370967	12031	1120.66	1805377	782329	36735	2769.1	88	1517.318
191188	97889	95216	9726.76	58524	28680	124139	12677.54	44	1535.863
357000	587183	81272	49835.92	183072	252039	146030	86487.8	67	1560.941
132170	78662	268	132.48	36722	24308	96	82.56	38	1561.896
694161	776551	341449	6312.14	251951	254227	490712	9820.32	58	1562.109
2134296	1106525	21214	735.04	1411239	539590	42631	1110.66	84	1566.574
563833	141974	14670	49859.2	186691	66004	40746	68657.56	60	1568.725
3304887	1368618	23925	778.5	2229588	763487	66761	1602.46	87	1568.869
1973769	849356	13863	334.18	1071750	340838	22163	761.18	73	1569.948
543070	727714	855110	53487.6	334358	478935	2212863	176144.2	94	1573.268
173861	123669	175858	10398.88	72952	48111	284378	16798.08	51	1574.370
1943403	1029411	13198	997.28	1285167	511320	24421	2003.06	83	1576.209
142816	79884	1804	-75.56	52020	29586	2489	-313.46	46	1579.872
2070713	1168112	11301	669.86	1386028	601768	34312	1148.32	87	1582.418
2698482	1338388	11179	652.94	1585579	672909	36431	966.66	83	1582.701
2947657	1601958	7062	884.32	1938488	840616	14797	1005.42	83	1583.025
2513905	1523100	8181	469.66	1501151	756333	26868	877.48	82	1583.657
1376724	1379288	19447	873.42	677137	568277	32800	1429	61	1583.783
2281521	1061155	14057	568.02	1576787	603953	46179	1207.94	90	1586.573
2327313	1187683	25375	2137.5	1448108	592145	58652	4162.72	81	1587.472
1862892	1160527	10033	192.38	1166692	521293	29548	22.28	81	1588.632
465756	354041	76600	51167	202666	128445	128147	78681.42	53	1588.862
2252538	1129972	15119	744.34	1402618	528473	36657	1278.02	83	1590.236
228150	367139	97482	6079.52	93348	133735	157491	9599.26	52	1590.699
2493382	1099896	10706	616.16	1487793	519374	20687	1270.82	77	1592.211
992265	1833941	20808	5637.88	727737	1033953	63075	12989.5	107	1593.112
1941167	777218	10791	319.26	1108480	344993	21102	307.72	76	1594.560
2400458	2879306	39823	31835.78	1679016	1447113	98580	69436.8	88	1594.626
3119165	1394104	13401	904.86	2215869	756035	41762	1741.32	90	1595.847
151070	136566	63578	3173.08	48181	42285	84486	4310.96	44	1598.051
1775931	1131452	7163	382.18	1238037	607146	28140	951.4	92	1599.976
1326172	468069	10844	545.84	648039	171196	15728	838.08	62	1600.288
337730	365984	47337	65010.82	164495	127685	81232	97411.52	62	1602.635
2457439	1444267	26433	925.38	1512725	718374	57660	1793.6	84	1607.994
514124	824073	700269	14124.34	203729	288725	1050573	21151.78	62	1610.635
2712944	1084079	10316	645.76	1649542	507792	18467	560.62	80	1611.301
2761100	1432319	16690	1394.4	1380665	686252	28903	2587.58	75	1613.599
2220800	1069556	8680	281.8	1452374	490140	22653	434.58	84	1620.362
126568	34446	16647	502.42	39250	14105	19587	2747.82	58	1626.390
2247526	1535738	10186	1863.96	1384913	776821	22711	3032.46	83	1656.045
731840	1247782	19016	14075.76	370036	579554	44742	26688.12	81	1661.081
1984486	1156889	7271	308.06	1260797	550872	15188	378.68	82	1665.367
819047	1439385	800091	127471.3	492523	802980	2173056	225522.2	86	1667.086
2540632	1438826	16679	945.94	2398371	1155568	71138	2626.68	113	1667.486
2534686	1666251	42606	1268.16	1731781	833926	92230	2115.8	84	1668.096
3041964	1794541	21238	1443.68	1747746	870104	55356	2489.16	82	1671.547
1901256	842765	5079	411.94	1154108	391698	15804	847.44	73	1671.706
2603734	1244968	10154	666.44	1695831	670096	33734	1853.24	84	1672.182
2360809	1023576	23409	994.74	1490875	499500	51784	2300.24	83	1673.152
2393823	1523610	11974	600.64	1546217	741279	33990	887.4	82	1673.536
2563740	1019275	5557	625.02	2088845	801878	12513	2155.18	98	1673.568
2127727	1044638	21385	509.1	1329998	502186	56029	1652.94	76	1673.741
1905628	1088917	6448	665.28	1154180	508349	12903	440.58	76	1674.416
1888039	1312362	13674	537.64	1307650	636698	35392	756.12	83	1674.591
2213062	1072129	17023	507.78	1398743	530299	47492	912.12	86	1675.550
2412007	1421600	17969	589.34	1543519	762261	38253	1564.58	81	1676.044
2688547	1141035	6666	713.76	1675364	528180	19865	1148.9	83	1678.046
2002554	1021416	12835	582.1	1156292	424507	29551	1108.86	79	1680.557
1908313	844266	9722	510.92	1227360	411241	23990	1304.4	82	1681.259
2597100	1756545	16169	1936.34	1760741	982259	48633	3718.38	90	1684.322
121607	168717	253727	6755.22	29701	43590	310717	8250.62	27	1684.461
155286	110871	6448	-938.72	45160	32947	-1398	-36.28	41	1685.667
2280707	1173613	17534	898.24	1452627	602732	52386	2572.96	88	1686.043
2316849	1245755	6597	666.42	1582818	647800	23138	1146.68	92	1686.878
398213	455481	6563	1146.18	110339	125682	7996	1524.56	37	1687.019
2267549	1157634	11616	1347.76	1383339	538596	23839	1789.54	79	1687.456
198666	630953	50692	8991.12	97560	263208	93864	15521.04	50	1687.560
2177806	1359605	14969	861.34	1456839	700538	38587	2690.82	78	1687.596
1563978	818460	16560	442.6	1022960	399385	36720	1588.2	86	1690.067
100008	33817	10222	700.92	27056	9501	11899	922.14	34	1691.646
2594641	1794974	18667	961.62	1904496	1020210	58363	2624.18	97	1693.519
489762	502607	844473	15281.78	187739	159964	1174828	20918.08	57	1694.931
1756580	1005316	10241	333.26	1155405	490042	26432	508.52	82	1695.615
2296501	1353431	16172	955.92	1274701	669596	43981	2365.66	83	1698.152
2419019	1812086	15387	1462.82	1539371	1042870	43342	2823.12	81	1698.405
100959	86854	-237	112.18	22855	20197	-343	41.02	24	1698.612
834286	355062	6618	119.48	377375	126192	10625	191.5	64	1699.735
126329	55503	297	131.42	34151	15027	-206	18.84	37	1701.400
2361472	1182206	17553	704.58	1494851	630520	46042	2380.12	89	1701.510
129885	50729	72594	2813.84	35567	14116	88384	3386.24	37	1703.158
2441498	1548652	22922	814.92	1662778	900656	65895	2012.7	93	1705.098
264104	84178	100143	2376.98	74123	24293	127525	2657.5	43	1706.633
133963	45986	252	-57.28	37004	13094	212	-208.68	37	1710.628
284616	44187	128	118.08	86167	13357	152	304.72	46	1713.599
2609669	1140022	7354	667.44	1607428	580745	12042	2090.12	84	1714.662
1910376	979853	10813	408.18	1204440	480542	25711	707.46	79	1715.046
103779	236485	32690	3895.4	50892	93771	59151	6350.86	53	1715.997
2504510	1433722	10777	538.22	1735988	833034	36742	1618.12	92	1727.864
2052546	991116	9001	459.86	1173978	420484	16226	1043.36	76	1730.883
2144148	1087429	6949	505.14	1379750	557687	20017	981.62	80	1731.140
160393	78268	385	131.1	45000	22433	445	246.7	40	1735.623
2844820	2358880	17725	792.5	1947872	1324881	43211	1472.46	87	1738.696
122199	61422	77778	2349.08	25123	12224	89571	2743.06	22	1738.777
2813721	1119873	13500	607	1796885	649688	42065	2056.9	87	1742.249
2429065	1327194	9313	777.18	1607125	718601	25297	1691.42	90	1743.411
3417681	2573462	19899	915.14	1973298	1364396	46148	2470.28	85	1744.776
146949	26352	11130	27.8	40548	7360	13384	-94.76	39	1747.151
1956394	1366502	7613	589.18	1334841	656059	22850	869	87	1751.131
2621248	1265450	14289	602.54	1523073	586262	34276	1648.36	82	1753.997
1369948	693000	10996	464.56	1302363	549481	41908	907.88	111	1754.692
176521	20894	7328	93.08	50391	5948	8591	594.26	41	1761.611
622457	671169	37694	62824.84	270786	267682	68503	91233.58	67	1762.897
3091851	1959879	15779	958.94	1871406	1059517	44360	2485.6	87	1765.373
2275022	1237581	5061	429.46	1315043	585850	7979	691.94	78	1776.473
115145	121282	44178	1046.08	33054	33439	55156	1425.16	33	1776.795
2992768	1511841	14793	992.98	1852109	745386	33192	1505.12	82	1777.178
2030611	1006886	41265	1139.9	1308100	479977	70537	2135.82	85	1779.491
816778	666096	17620	113367.2	360667	247453	31100	173408	64	1780.178
105114	32222	564	107.04	29178	9866	64	139.04	36	1781.199
2107745	1209922	16175	348.5	1296780	584595	44080	750.8	83	1781.528
113698	55898	443	59.98	31461	15546	449	220.14	37	1783.953
2268323	1288978	10800	547	1451506	677054	36038	1287.68	93	1786.192
2118247	1355234	106410	2734.6	1295965	654126	214840	5752.4	85	1786.916
214165	245163	168196	17275.56	80447	75896	230214	24701.04	50	1787.662
2861573	1315076	5018	751.48	1815556	668660	12220	1419.2	81	1788.498
1828442	804369	14666	484.76	1046565	331764	25601	936.86	73	1790.414
1048872	488275	80178	2769.08	510121	178954	142155	4285.3	68	1792.891
808883	826267	138034	70093.24	389002	345822	277391	110025.3	68	1793.499
2258322	1448899	10624	554.64	1579359	848874	44816	1515.76	94	1797.200
2680631	1322616	18558	915.88	1666384	723325	46860	2391.6	78	1797.219
2200674	945460	8272	628.92	1322059	451993	20794	1042.84	81	1799.112
111912	198453	168308	5291.88	39748	75445	278993	8792.98	37	1799.126
127335	84628	658	-40.12	34496	23582	879	-32.06	36	1800.005
1563439	962165	7478	174.08	1083676	485701	27341	337.26	86	1800.254
2011133	1016619	12209	554.74	1254532	476773	30777	1033.22	81	1800.893
1844119	716096	8634	147.24	1078802	307381	19839	331.54	76	1801.736
1629792	1083190	9238	64.68	1031450	504446	24496	753.56	74	1801.855
3001645	1756054	26441	877.26	2124725	1107491	91427	2309.22	97	1802.426
1965511	1329942	10745	601.7	1335096	643870	34684	941.24	87	1804.542
2958509	1705763	10527	617.22	2073619	1065784	24394	1655.84	89	1806.249
2605497	1362495	6575	690.5	1414582	586654	11969	918.34	67	1806.374
2163795	1132456	6487	676.82	1385427	516932	18613	1145.18	84	1807.737
1968834	1052577	11544	444.84	1172999	441619	30227	827.22	73	1807.804
115039	171330	61806	3591.16	38442	62114	97808	5449.88	38	1808.190
108232	97159	6487	-929.18	29516	26326	-1067	17.38	36	1813.830
1503837	541632	7265	421.9	776558	204264	12012	752.32	71	1814.145
186161	355651	131792	4390.12	98311	202259	298452	10103.72	71	1815.907
866729	2519653	132226	105902.4	489939	1239450	247348	233232.3	83	1829.386
157400	106197	8390	1221.4	62486	49433	12897	1332.42	56	1830.474
2347592	1220746	10418	409.48	1419566	602646	25062	1115.32	83	1831.785
104703	65047	52380	968.8	31101	19361	67814	1313.04	38	1843.098
260611	578677	694972	12399.92	134446	265406	1288836	25590.96	63	1844.119
2062215	1032702	5682	422.52	1227541	455494	16318	1111.48	80	1844.642
2560793	1530913	45025	1452.5	1734137	828211	77735	2631.1	89	1846.353
493441	445144	9293	1770.98	198687	189903	16013	3137.18	62	1866.031
2019659	877804	8668	748.48	1254065	410393	18623	966.78	80	1867.307
2992396	1763056	19005	889.3	1942780	894145	35588	1697.68	85	1877.128
2453599	1448092	11918	710.48	1660455	727109	32053	1841.58	91	1879.095
1855544	760335	12232	41.52	1014440	302623	24314	258.04	69	1879.431
774624	1534904	32297	28422.42	366852	668459	75929	51774.94	77	1880.138
2109090	992536	13792	349.12	1369592	507664	34467	421.62	79	1880.309
2605837	1619840	29580	1260.8	1474279	756803	58571	2463.06	78	1883.411
2354413	1085316	10037	652.82	1393270	522814	23065	1143.9	82	1885.359
166194	490270	54857	4549.02	98038	220970	116514	8269.04	64	1885.946
484424	448990	368007	73611.02	242668	176341	593623	117652.8	67	1886.692
2002099	1523015	20330	1102.8	1520725	738860	52689	2492.54	93	1887.294
1991944	882488	10174	859.64	1274017	426977	32997	1287.42	84	1889.406
2794880	2240151	15587	1121.82	1830428	1027124	30356	2207.16	82	1892.976
1724621	1026193	8055	552.3	1084691	513995	25550	794	80	1893.537
1894670	980379	9088	391.68	1210819	491989	26451	863.86	84	1894.772
164646	36673	1311	209.46	46333	10417	2401	93.86	40	1895.587
110005	53846	-100	78	30651	16082	-407	39.98	36	1896.601
1696898	749360	6242	336.12	979337	317510	11010	355.6	74	1896.963
2310301	980147	9224	329.64	1535250	478213	31862	1094.32	81	1897.024
112406	45666	2627	4463.22	30668	14417	3139	6292.54	34	1897.684
158170	88280	24899	1227.14	47487	26695	32400	1494	42	1900.384
122624	7512	-52	55.28	33739	1843	-275	-44.5	36	1904.888
2576287	1413528	10797	579.42	1431430	654065	20188	1427.68	75	1905.955
488362	152154	6570	535.2	184640	42494	8291	815.26	48	1906.135
913937	1785933	108828	105333.1	432679	969203	294218	163041.5	79	1909.625
138744	65637	336	-78.04	39229	18033	120	-146.8	38	1910.143
113819	152068	618	55.48	38460	43979	968	24.48	40	1910.228
2780278	1240996	14300	509	1799899	718267	41931	730.66	93	1910.568
3056781	1628374	54525	2987.5	1818608	791951	90701	5126.86	81	1912.298
2062143	1245587	8840	329.4	1289653	629300	27584	148.24	85	1913.136
2331991	1154160	30818	977.48	1443213	550836	71185	2047.1	72	1913.190
2299333	1304411	12996	510.56	1667895	763926	43109	2210.74	95	1914.305
1891937	966923	8334	293.24	1194317	446704	22496	217.56	77	1914.744
115662	201553	265411	6566.46	50536	83598	484652	12637.72	56	1916.397
2059001	1197220	10588	2195.68	1343396	588496	32786	4467.96	84	1919.788
2771530	1641547	28236	897.96	1797421	768823	81747	2022.42	84	1920.327
1864716	1101137	14169	854.34	1300821	578971	39321	1466.06	88	1921.089
217642	471988	44488	19515.68	93801	175164	78684	31054.24	54	1921.875
257965	255086	339734	6776.24	86778	77491	453924	9127.64	47	1921.887
2630834	1277449	102827	3046.22	1573087	757227	216130	5943.8	89	1923.701
2910245	1664392	11892	638.12	1920884	886060	31227	1632.22	89	1925.365
682255	476989	75361	77036.46	253507	160472	117462	108978.3	58	1926.175
116431	116901	492	118.12	42257	39085	951	48.86	45	1932.081
2073578	1454364	15764	964.04	1326106	718150	38699	2732.14	85	1941.349
112813	78059	133	-118.62	32114	22674	257	-405.98	37	1944.612
331614	141145	97766	25772.76	103568	43490	128933	34008.38	50	1944.752
2312439	1325551	18507	1047.02	1387414	623761	41142	1563.12	79	1945.364
2004897	898048	7533	860.38	1203096	417770	18337	1862.82	80	1947.428
339644	1087187	131968	137103.5	250759	560173	316863	252013.2	84	1953.156
240903	179381	534	-133.76	87051	71851	643	-104.02	53	1955.543
548297	220227	2359	210.74	287044	95747	4216	570.76	70	1963.385
467665	694515	540795	17166.7	198812	246095	877427	27297.22	61	1971.728
2341808	1523454	14124	897.64	1602038	797110	31874	861.64	90	1972.005
2671839	1124011	16898	392.28	1547042	482224	30880	836.8	79	1980.329
2390487	1539226	8048	546.28	1614791	746430	24368	1288.48	84	1980.790
2813965	1580752	21355	788.3	1891204	956452	51234	1804.24	94	1982.799
113739	80332	2851	105.86	32787	29355	4360	378.6	39	1987.055
1996019	1091942	7640	418.4	1194275	499108	18425	1262.5	80	1987.137
1761177	1040939	10495	937.7	1134685	490877	19142	1456.12	77	1987.510
1608071	724482	18776	346.36	845329	313036	40325	861.5	75	1993.573
2717695	1630427	16241	1114.26	1261417	665266	26060	2005.6	68	1993.658
2665102	1526891	9668	769.48	1969312	962049	35790	1696.4	95	1993.991
140713	155109	29595	637.7	42649	45328	38704	432.44	41	1995.689
132063	104789	63946	2031.56	36171	28749	78176	2631.36	38	1996.521
108473	168638	7157	317.02	48178	56445	12785	390.1	51	1996.778
534761	118206	3953	252.58	219761	36541	7204	351.44	59	1997.155
1929205	1018307	10088	664.68	1203989	531777	32205	930.3	86	1997.936
2335234	1050454	9270	894.2	1466517	532907	18778	1995.08	79	1998.058
309923	247046	117934	49306.24	113207	130371	289352	72654.72	51	1998.287
3188938	1670063	7193	950.98	2057190	855138	16253	2042.58	86	1999.404
316345	257705	36792	83563.12	147897	113660	77722	153952.9	54	1999.459
3116778	1932739	31974	1028.64	1949570	983375	57698	1377.28	75	1999.495
1844413	912401	4868	529.48	1169412	433687	10881	1513.66	78	2000.096
2206910	1020295	7330	503.8	1429553	529593	25185	928.1	87	2000.356
337563	28844	30114	664.04	90054	6338	35636	856.96	38	2000.753
1464393	587270	19374	502.64	871485	284968	48215	1566.9	80	2001.195
1291833	1095907	812133	96769.38	618293	480667	1557334	166798.2	73	2001.666
1385095	774193	7910	573.6	826312	321960	14845	743.7	76	2003.532
2252329	885692	7509	1628.74	1316086	410525	12826	2741.36	77	2004.664
1713104	778611	21412	1249.32	1070117	371525	53106	2039.16	75	2004.818
353964	562556	175366	7402.76	224211	387441	424189	21158.54	102	2005.937
1543201	823988	3354	530.44	940890	380683	6244	1873.84	79	2007.982
2401124	1417664	8448	543.28	1588387	702008	27846	831.56	86	2010.173
1793784	1712946	12211	662.46	1241422	886854	38266	1492.76	83	2010.375
614928	917436	50520	14984.2	358413	493532	106901	35690.86	94	2011.759
102649	48763	362	-133.68	27399	12905	-67	-382.62	33	2012.046
2993012	2336107	16409	1018.74	2402167	1710622	77570	3131.2	116	2014.231
408886	483389	114700	58154	154677	162753	175505	82204.3	49	2014.601
305243	60586	1377	249.22	131030	23309	1148	721.28	66	2015.574
1565255	954559	14683	722.38	924621	395173	31596	1245.56	78	2018.095
2086484	1389713	13252	1179.72	1297743	639055	35329	2433.94	80	2020.747
2146612	1006838	9597	675.42	1293292	497722	26485	1492.1	79	2021.826
116680	79011	373	147.78	44506	41724	-172	85.08	55	2024.282
207595	173124	9340	408.4	57407	48060	11554	552.44	42	2025.159
113537	32497	57237	718.82	30866	8960	69594	835.84	36	2027.189
268875	230214	296747	7171.42	88966	85894	396548	9235.28	62	2028.310
529917	1749689	19111	16097.46	278427	790402	46442	30295.12	77	2029.637
123010	67611	107	49.02	33892	18872	80	-64.2	37	2030.450
123633	175861	124121	2816.06	41217	66569	200500	3855	47	2032.147
163513	36961	-4	359.56	45393	10164	-265	501.1	39	2037.915
1283657	495136	3626	79.36	573158	181548	4787	202.82	65	2041.699
1775523	1371430	13860	618.6	1310576	816746	31696	1663.56	90	2044.971
123567	74188	241	-14.74	35306	22672	301	-62.14	39	2050.384
2071467	1127035	8820	508.2	1291432	547881	17596	1162.56	82	2051.554
2694753	1399649	41595	20600.7	1475509	670373	89312	31719.32	77	2052.145
172976	222344	51822	3170.92	48652	62672	65037	3719.82	41	2056.446
473169	399339	125632	14160.52	138148	117255	159776	18504.36	49	2059.548
875106	1915107	15907	16634.02	623725	970439	40980	33215.8	84	2061.649
141438	175573	177335	4431.1	46898	53484	233894	5630.84	42	2062.289
1924153	1403623	83637	6193.82	1138845	627368	142339	11155.54	78	2066.453
2488045	1470925	16140	689.4	1512690	673880	37560	1849.6	81	2086.253
2438160	1289720	10838	518.68	1529804	579817	24528	650.08	81	2090.457
232062	245358	396212	8051.32	87752	90653	612888	13198.68	55	2094.406
637021	711146	30841	72621.26	407101	617947	122009	148891.7	119	2095.281
2827466	1437577	10857	806.02	1798308	769768	35807	1724.02	92	2099.978
1912974	1083868	3472	323.92	1167250	493571	7770	55.2	72	2100.239
741952	966214	84661	94001.46	419731	510186	219417	147673.6	78	2102.377
2715486	1274991	15505	1158.3	2060187	702863	48286	2197.96	107	2103.517
243001	368502	40396	5569.56	128774	183967	91260	11083.6	82	2104.226
3144858	1279366	7445	535.7	2060041	718955	18686	533.96	86	2104.402
1478332	774606	54346	1554.56	897168	353605	88419	2517.34	70	2104.545
817629	812116	60946	66026.56	422651	482268	148791	115482.3	75	2104.970
1987295	1172104	9077	471.22	1324270	603527	29655	1369.3	80	2105.098
2754574	1340061	15482	476.52	1657534	627112	32860	886.6	71	2105.171
102277	64475	-4	71.56	27393	17248	-48	59.72	34	2106.971
2504181	1257872	17006	692.16	1779683	789948	56051	2341.86	93	2107.458
151511	38762	687	105.82	42410	11106	680	43.8	39	2109.011
129875	83729	989	17.54	58533	41713	1535	107.1	52	2109.054
1612439	977563	18058	739.88	1147536	513557	44058	1918.88	86	2109.154
2567496	1244469	18758	601.88	1819872	734219	65947	1987.42	93	2109.458
1269339	1273682	231552	98599.72	523697	565475	483638	153133.7	72	2111.469
2376485	1145120	5996	310.56	1519538	598186	14948	904.28	85	2112.816
167015	400135	61081	91405.66	113240	221309	164901	176523.9	77	2113.708
2279926	1116757	12554	717.44	1452536	555468	36712	1912.32	86	2114.647
2146408	779852	11457	661.02	1343285	360065	21255	1616.3	77	2115.067
2037417	1171000	5244	371.84	1384337	643449	12915	1185.9	82	2115.189
128874	157032	39635	2725.1	25412	38968	47501	3276.86	21	2115.195
2251932	1765826	10846	679.56	1401879	828397	17489	766.54	81	2117.436
1973797	1105887	11720	334.2	1385302	495993	24415	843.9	84	2119.539
2468504	1797190	28032	993.52	1571026	846928	50223	1456.78	81	2120.687
2547587	1637951	11192	670.12	1751687	869015	35140	1061.4	90	2121.565
2809086	1842686	15322	1698.92	1823110	935087	53878	3336.08	90	2121.905
3060464	1181856	18122	762.92	1821813	597951	32428	1376.08	83	2123.963
167746	257180	3371	48.06	57927	90475	5551	-122.14	46	2125.521
330339	118215	126	110.36	120908	39556	-913	144.82	53	2126.574
1986496	1003940	7740	567.4	1138671	454842	12426	1516.36	79	2127.100
1777926	787639	9205	306.3	1057938	358991	19986	858.96	82	2128.015
2565986	1279039	19480	1033.8	1546296	529596	33992	1567.12	74	2128.054
272873	208807	126	252.36	71582	55298	-4613	587.82	37	2128.559
2102967	973043	29864	1537.04	1402900	524257	62050	3389	84	2129.904
135669	18211	969	25.34	36947	6528	325	166.5	37	2130.930
150326	86894	748	-95.72	43988	26039	1518	-349.52	41	2137.614
2298108	1031751	13752	709.72	1306814	447319	24256	1357.16	78	2140.805
2313248	1226831	17640	745.4	1442030	548801	41621	1382.06	80	2143.097
720120	525281	44367	53540.62	284368	202163	78185	76363.1	61	2144.202
109437	49462	-37	-34.82	39682	21332	-732	-66.52	48	2147.017
2552475	1756176	31794	1011.84	1655123	821442	63378	1485.08	84	2148.987
2528943	1721751	18005	1101.3	1393649	772346	41817	2095.62	78	2167.985
3056417	2458476	18162	1017.32	2230353	1583397	58963	2001.18	98	2170.277
142543	143417	38046	3487.56	45721	42756	50470	4256.2	43	2172.674
2065860	1382618	21081	836.66	1334258	641977	42863	2056.18	81	2172.922
197532	41138	2852	30.72	70243	13051	3865	-49.1	48	2174.016
2092614	990133	21339	441.54	1393967	488704	56204	1094.44	86	2202.494
777493	1450629	59851	92128.86	434944	840161	168751	171556.9	86	2209.441
2155248	893302	19752	2876.72	1247364	384944	43108	6032.88	76	2211.330
2228460	1536563	42642	1077.12	1593484	807752	84902	2554.72	88	2212.106
1826841	754663	27025	1120.5	1140470	322366	54603	1916.58	78	2212.639
3210587	2037733	23266	1431.76	2117174	1049762	59312	2802.32	85	2213.088
2653971	1582983	39794	2082.84	2131254	1032433	101067	5276.62	108	2215.771
2779574	1341537	12013	536.18	1618608	619001	26409	977.74	69	2215.789
108905	58408	3647	-104.58	18629	11171	4421	-143.94	19	2215.900
316936	6212583	11029	2016.94	130045	1936136	14863	2806.18	51	2216.474
2515296	1394880	29369	642.34	1688720	766388	84249	2000.14	94	2218.854
1699125	1244245	10044	965.84	1052709	605673	24489	2525.54	75	2218.946
2126214	1006199	4452	422.72	1381763	493776	3997	940.42	83	2220.237
2609421	1919276	20282	1045.52	1546345	998868	45578	2399.08	77	2220.249
2656309	1565426	14500	659	1821235	837839	45470	1375.2	90	2222.157
379120	4263523	11631	1657.66	126727	1350073	15833	2245.38	41	2222.298
2432156	1213546	5336	576.96	1372429	509612	9230	1024.8	72	2222.370
2770652	1499383	21910	848.6	1561698	710386	44778	1665.08	72	2222.650
2033430	1216852	42987	3850.82	1202602	587615	102863	6305.18	77	2223.602
2973994	1681987	12622	867.92	1966152	1084920	47147	2366.42	89	2223.647
441547	227373	57854	1866.44	227999	84209	103159	3543.74	68	2224.999
759652	3009722	11217	3395.62	311976	1026399	17581	4903.66	60	2225.141
199259	402440	364780	7782.8	69088	120526	480724	11214.64	47	2227.486
1675784	979995	7839	523.54	1118071	507705	22002	883.72	86	2227.881
1740634	1203830	12039	359.54	1185281	609064	34649	886.14	87	2229.442
118796	167515	50011	2190.46	56469	75575	105486	4294.96	55	2230.383
2345166	1800610	13924	1078.64	1687457	906021	42366	1618.76	89	2230.947
341298	172709	34177	66034.22	172404	57797	51931	98431.66	57	2231.359
2884124	1343204	25634	1167.24	1843017	785569	61473	3267.78	83	2231.717
219262	825494	12031	5752.66	154392	423498	25612	12018.32	74	2233.363
107234	54252	11134	410.24	34980	16243	14769	717.34	42	2235.225
1754168	776959	21187	621.82	1049717	336281	31082	853.52	77	2235.997
2804598	1496317	17812	1107.32	1716227	823533	46623	2641.78	84	2236.888
2590330	1314647	11137	690.82	1696774	699852	32626	1684.36	83	2238.876
1565826	666198	17881	263.66	887233	257660	37341	535.26	70	2239.226
2147273	1310967	14881	667.66	1268396	622839	41276	1400.36	83	2240.316
172578	17861	-28	26.92	50887	4883	-224	56.36	41	2243.868
1894740	975708	5352	303.72	1178195	497545	18006	712.16	82	2244.387
2966567	1906129	28939	1148.54	2006720	920560	68636	1958.96	91	2249.411
805015	538759	8450	208	360269	200775	13951	618.86	63	2250.272
1931327	1310532	7897	651.42	1439933	823261	30846	1892.56	95	2250.392
352471	69558	1205	11.3	101085	17771	1920	1.2	38	2250.612
2892685	1344073	14909	700.74	1892997	690678	36841	1580.26	88	2254.076
2999856	1220767	9300	548	1807722	626017	18682	910.52	82	2257.072
2348801	988445	9066	651.76	1449981	455858	18755	1493.3	82	2264.905
499069	415401	55427	62302.22	189301	151754	108194	89272.84	60	2268.667
2269006	1440157	6819	359.34	1468879	630266	16402	-92.28	81	2280.624
2917710	1820705	17665	1013.9	1760330	938202	42767	1897.62	89	2284.142
267476	435723	55654	9380.44	110875	181302	106402	16270.72	55	2284.703
586010	708503	416457	34346.02	392624	404148	1122369	121777.3	86	2292.881
2081965	1456675	15945	4764.7	1320828	634319	32048	7728.28	79	2293.267
2634111	1510977	18435	930.1	1870085	835838	49669	2312.34	88	2293.691
1183819	2717668	28554	12380.44	643318	1462582	59362	22679.32	101	2302.131
758228	847517	45068	12690.48	402369	421188	90704	30540.44	83	2304.652
2327038	1712353	9389	657.54	2350401	1227116	48252	3715.72	131	2307.710
3004440	1354231	48093	1852.98	1697320	621037	93839	3278.54	80	2309.250
321736	125577	318	-7.52	91658	34783	-572	56.08	45	2311.943
3013471	1624595	17227	644.22	2033937	996586	49382	1723.52	88	2312.059
1973022	862638	8398	133.28	1172608	399455	24880	540.8	81	2313.243
1579232	771530	9789	323.54	887232	332435	18504	-19.56	73	2313.995
2413909	1093087	19236	796.96	1376695	489795	39304	857.44	76	2316.017
2194622	1118802	15631	525.66	1399120	543855	41287	483.82	83	2317.179
2421205	1360627	9908	485.88	1523512	803487	31322	812.92	88	2317.918
2638928	1738965	23204	963.44	1610337	819635	46604	2483.44	74	2318.275
2227251	1324112	9887	813.82	1353181	632590	24993	1873.98	78	2318.585
126382	76815	21413	582.18	38866	24614	27434	838.24	40	2319.625
123349	145637	246843	4314.98	41764	45369	332785	6055.1	44	2321.226
238411	205261	239812	5093.32	86385	64513	330751	7419.86	50	2321.367
2996035	1138337	5250	444	1756060	561670	9113	1106.18	81	2322.291
412021	312316	143076	3216.36	149310	107968	213057	4525.02	55	2323.559
1978174	920401	8400	432	1363609	506073	23041	1663.26	88	2323.574
1901728	1119409	23701	1065.86	1168412	485385	49959	2324.74	74	2323.815
131909	115754	508	39.88	33572	32649	666	42.76	31	2324.123
529488	476538	27703	93547.58	207431	187465	49344	136229.8	60	2327.806
185931	203695	58981	85220.66	75338	77400	85992	137335.1	51	2328.101
1797751	1033251	10668	816.48	1010998	426491	19569	885.34	73	2330.323
1746993	1007949	8150	312	982479	436959	15766	317.76	70	2330.370
2556994	1380916	31217	1447.62	1794849	791560	98712	3032.32	84	2330.545
2574735	1279255	9401	460.86	1583346	625661	28045	973.7	82	2331.475
1871364	1247147	9115	980.9	1271996	603906	29895	1941.7	86	2332.658
161137	101335	103083	5655.38	44704	28866	128935	7018.1	41	2334.998
1111956	936633	18121	709.06	644240	369035	35721	1267.06	77	2335.037
1905234	1033659	19694	1309.84	1210276	441021	45891	2796.26	83	2337.170
120898	56637	388	128.68	35583	18514	54	90.44	40	2338.512
1887163	1052116	7509	569.74	1084528	467981	11458	636.88	75	2339.539
2167029	1587318	44250	1951	1517312	918323	126578	4319.08	93	2339.943
1450074	979964	19328	579.08	873204	450815	39143	2546.98	77	2340.779
104797	69160	13380	67.8	31597	20640	13875	-161.5	41	2341.461
2138297	1244299	38498	1315.28	1421935	638571	70642	1929.12	85	2344.635
2673612	1441303	8967	790.62	1804746	689458	21027	777.22	87	2354.434
2590929	1675836	26838	937.68	1667860	910671	68259	1405.74	92	2355.522
169438	152807	67620	2579.2	51824	45975	89898	2912.28	42	2356.412
1746033	1009931	6747	896.42	1042530	541588	9828	2034.08	83	2357.236
690260	1384304	1402742	138913.1	432183	732141	3148730	233948.8	81	2358.633
748588	336056	31165	62114.9	269612	122094	55817	84924.62	59	2364.533
110407	14918	18787	370.82	32413	4214	22889	460.54	38	2365.631
2216626	1514434	18042	989.12	1343519	692500	43761	1699.46	80	2366.387
1866691	1016374	8072	683.92	1215774	495052	20165	1658.9	82	2368.011
2113200	1165273	26484	1249.24	1269720	484715	58689	2208.54	81	2369.345
700935	397291	96652	100196.7	289394	137900	150594	140389.8	61	2370.297
127259	147630	161780	4618.8	34298	41288	205653	5753.58	33	2370.314
1759117	1017519	12710	577.6	1303312	768096	35476	1725.36	100	2372.354
2683229	1721435	30869	965.34	1605313	804954	69920	1839.2	85	2373.839
311068	789617	21635	9971.1	159197	349710	39931	16622.66	67	2380.801
369091	1101664	647059	72825.74	197887	441667	1270627	113856.2	67	2380.943
105923	90664	28281	915.66	30950	26198	36839	1073.54	37	2387.466
2474870	1023036	11607	765.02	1545241	488603	27132	1342.52	81	2393.062
2070117	1054391	8065	833.9	1377754	519595	22027	1571.22	83	2405.041
2236898	1314317	8431	885.66	1438698	695430	23428	1489.08	90	2410.352
115272	88227	317	57.62	31374	23966	198	-281.72	36	2419.646
2502691	1635380	19537	1005.82	1631516	759741	39231	2361.66	84	2420.760
112444	186389	667	-5.38	31679	53178	1258	72.88	38	2424.845
2147396	1339390	12625	734.5	1473151	639804	37781	1826.66	86	2425.636
1308054	579635	3827	526.22	800940	257421	12271	1314.06	78	2426.821
152358	123633	888	313.68	43854	35391	1388	575.68	40	2427.657
145447	100098	654	41.44	54677	42179	746	-114.44	47	2428.031
114922	124400	6	166.16	30571	33770	-309	217.26	35	2428.560
2476716	1612633	13058	1279.88	1640042	907949	44649	3000.14	99	2429.804
1809547	1081368	9234	476.24	1143461	506327	25629	503.94	79	2430.129
2336299	1191324	9130	807.8	1571570	615118	25367	1547.62	87	2431.430
113004	183277	3400	432	37098	65335	4977	677.22	43	2431.881
1159689	1440689	18839	17850.54	582410	832965	47126	35648.36	81	2432.242
269014	71726	18308	334.88	72248	15216	23977	205.22	36	2432.339
2402429	1525192	15974	724.64	1657144	861041	49373	1320.78	91	2432.854
2443621	1127570	21401	786.86	1370051	478733	40300	844	68	2432.931
2286972	943004	9854	499.44	1344103	454433	21570	941.2	75	2433.692
2965898	1638987	19410	770.6	2047273	1088598	82807	2729.02	103	2434.705
2204637	1669627	10169	663.34	1733126	943130	37949	1470.14	95	2435.336
1924314	833169	9522	708.92	1147270	392741	27915	1047.9	76	2435.663
448357	1191540	12854	10985.44	339915	839823	51579	22973.94	105	2436.908
2771478	1311271	13239	998.54	1741031	663582	27662	1361.32	82	2437.680
1333968	812424	6437	417.82	870566	359078	23177	815.22	81	2438.893
2688718	1196096	6350	625	1638263	581406	14559	572.74	83	2439.369
1927500	1149845	6654	457.44	1249208	533316	18362	328.32	80	2439.855
1878820	1042557	10210	430.6	1936356	1082149	58896	1958.56	128	2440.215
2512009	1904800	47500	1744	1336186	910894	86984	3372.24	80	2442.243
2195392	1147299	17357	701.02	1244134	509345	45601	1348.86	81	2442.952
2271058	1320301	50815	1754.9	1408732	668833	78009	2941.74	78	2443.314
1706487	991455	8449	693.14	1073426	418519	20709	1094.74	76	2443.672
2204608	901795	10531	791.66	1358911	434840	27257	1748.02	78	2443.788
923623	1747232	20121	11830.06	629101	881412	50698	26782.28	89	2445.028
1780595	1102461	16108	589.88	1152344	498510	32525	1505.5	78	2445.532
1688567	767133	9544	702.84	985395	319799	22811	819.46	78	2446.504
106932	66343	6654	-953.56	33639	22699	-1493	-13.98	40	2447.346
128882	38270	10195	182.7	36480	11591	12554	430.44	39	2450.217
2312102	1154563	10906	606.16	1472868	539699	28117	1274.62	85	2451.664
2658546	1340325	14505	485.3	1836210	724116	25289	1095.54	89	2454.675
3051856	1575315	14063	1227.18	2076977	792481	40951	2819.86	85	2455.078
1872968	1029918	9005	729.3	1183757	488126	25737	1826.82	76	2455.335
2703354	2461365	10784	753.24	1572492	1001708	24088	1340.68	81	2457.131
2786188	1439118	15302	883.72	1823307	912936	48564	1460.04	89	2457.328
2297673	2907300	11672	2507.92	1388102	1343650	22355	4816.3	75	2457.551
137423	0	236	101.96	29622	-4893	-32	94.48	24	2457.749
856617	1826813	347983	110867.4	574472	1022086	879086	195186	86	2458.727
420048	399277	23908	766.88	116272	112469	30569	381.34	46	2460.723
2289225	1306087	7235	636.1	1547552	660280	14049	1511.14	84	2460.865
895212	1571744	1572930	152495.8	477278	718399	3245053	257243.6	69	2461.038
2252538	1333597	19954	754.44	1305717	649316	44132	1347.52	77	2461.793
2313953	1130218	4979	720.94	1479011	581479	8221	1515.06	87	2466.079
148561	10244	357	-22.98	40447	2609	683	-176.62	38	2467.000
688883	1349189	46314	84209.04	345922	550489	94782	136716.5	71	2467.470
605711	748742	36409	47519.74	274784	294336	71970	76662.2	65	2468.093
2815786	1918734	7298	827.28	1875050	955350	23801	1450.86	90	2470.346
966864	878568	13446	615.56	734302	476606	29206	1360.16	91	2473.040
1967686	1206834	10850	741	1206602	592616	30988	2257.68	82	2473.689
793564	1168849	114317	64594.62	419842	487827	230070	102906.2	71	2474.193
2437461	1439286	13322	922.92	1531761	678578	28901	1681.86	84	2480.638
1498433	964467	6766	325.76	974564	432316	10131	997.66	80	2482.018
161566	118911	784	-84.76	61346	54387	1527	-430.78	51	2495.390
2456276	1699215	10553	648.58	1716103	1037711	27082	1407.52	91	2516.777
206333	122163	37571	753.06	61399	34936	52276	911.36	44	2520.958
190963	113860	43480	2133.8	61276	35481	58706	2831.16	45	2526.080
2223183	1151934	8013	528.18	1326684	534232	25766	450.76	83	2529.305
2559722	1602903	11353	621.58	1697037	925525	32587	937.82	90	2529.992
1770009	878837	5787	983.82	1062371	384661	17997	1568.42	79	2535.701
2204873	1123767	7632	547.52	1285791	488293	13536	911.96	77	2537.604
1489203	840503	15166	538.76	1620693	684468	49651	1049.86	114	2538.110
659410	237340	2782	162.52	301613	81934	5713	-50.82	54	2538.275
1915193	870087	14318	343.48	1208736	444639	38115	459.9	78	2538.480
141181	66197	-2	123.28	40277	18943	-481	286.34	39	2540.590
687350	885531	411567	62635.62	333355	365578	772996	104360.6	69	2540.731
103389	84355	32	107.52	47039	34761	-1064	366.96	51	2541.860
2110107	1109922	10629	609.94	1525068	598792	33264	1620.04	94	2543.149
2406775	1078688	17028	654.08	1686115	558570	34688	1413.68	86	2544.138
319021	131451	21230	56322.8	123771	38937	30421	75227.06	51	2544.690
261807	30618	586	300.96	72612	7868	429	564.94	42	2545.020
151688	17560	16979	30.94	41899	4551	21034	-43.76	39	2545.310
1329304	679252	5474	428.64	765897	278700	9284	911.24	74	2547.487
2723499	1399434	15861	734.46	1832186	775294	55205	2411.3	86	2547.539
1957481	781163	12486	697.96	1071420	299437	21305	961.3	67	2547.867
141324	158489	22363	2354.18	48716	50274	30852	3731.72	45	2549.511
134051	248713	153748	3977.28	62597	92320	238016	5676.76	53	2549.759
439243	761026	22153	53309.58	330276	443965	48861	95957.46	83	2550.544
2461490	1310897	12340	826.4	1703992	704048	33417	1067.62	88	2550.782
1408054	1233651	13441	510.26	1113483	721539	46515	550.9	96	2551.601
1728189	967933	35811	441.46	1032857	464466	61036	971.96	78	2552.033
1041415	1366952	90979	99918.94	613951	695004	197879	179009.9	82	2559.257
1393239	716087	5709	489.74	774528	282042	8136	1377.96	74	2567.217
640122	1291473	592583	70555.38	367760	633665	1104989	122006.5	74	2567.991
381374	979513	1191426	67227.36	261733	492279	2666070	128273.2	85	2570.722
2913592	1633779	13346	578.56	1749829	920871	41325	1832.5	90	2573.702
2113320	1045335	12654	419.44	1490288	584448	38368	952.48	90	2575.645
115405	43380	471	43.06	32897	12590	69	233.34	38	2577.405
2000732	1133076	31321	496.06	1451201	720069	82571	2322.06	93	2578.972
2288395	1380826	18319	893.34	1573949	722738	45538	2010.68	89	2580.355
133133	341546	155018	4544.48	84927	171462	312988	8417.68	67	2587.057
2150464	1029438	14321	511.06	1313538	496002	29190	1242.4	80	2588.773
117114	31437	169	5.34	32187	8734	279	-99.06	36	2595.841
2990020	1464759	21510	1259.6	1954650	845055	56378	3019.08	94	2596.944
2328211	1522382	13842	779.12	1527011	754951	27733	1666.38	83	2598.185
118428	69558	2916	-4.24	31847	18807	3716	7.76	36	2603.334
150282	217771	321198	5849.28	63247	79589	455677	8392.22	50	2613.465
2304109	1274168	9177	725.22	1485295	616599	17997	1080.42	82	2614.803
2313582	1246636	10722	517.92	1283920	528288	23967	622.62	81	2618.696
1954147	1225021	7692	487.12	1226808	568617	20584	1503.24	82	2631.367
2305773	938673	19650	1102	1455018	461798	43163	1956.18	81	2634.653
2845910	1728760	29135	822.1	1841964	1066385	80981	2669.66	100	2637.144
2851665	1624008	14915	551.9	1776261	855017	36319	1577.34	83	2639.107
190717	126823	48512	5903.32	58853	41156	65736	8000.96	44	2642.025
3222045	1602461	25565	952.9	2124170	922955	48825	2074.5	91	2645.798
1990158	1085759	16662	170.32	1241834	538719	44546	79.56	84	2646.688
1910681	1066653	9282	574.52	1198459	498926	24106	1129.16	84	2648.447
2462433	1099339	18867	472.62	1585323	538972	44422	851.92	83	2649.800
118484	42805	-113	221.82	33549	12825	-728	263.92	37	2651.058
2252025	1030365	39896	783.56	1355024	437273	61745	1363.7	77	2652.074
2039190	929119	12253	685.58	1138549	420171	28180	1672.8	79	2654.480
2881519	1585436	17320	1209.2	1976058	872178	54813	2433.18	90	2656.708
1722545	742670	6246	242.56	809849	264386	12452	-125.28	60	2656.786
3009512	1399463	7835	731.1	1640328	633468	14227	1547.22	74	2657.195
3200698	1894918	28516	2230.76	2072445	1011065	56608	4566.88	82	2659.648
511260	1411074	404353	90798.58	349369	724294	1029653	168629.6	84	2660.996
2114166	690579	10316	341.76	1280923	291825	24657	775.02	75	2661.070
3369269	1786278	16195	771.7	2514970	1201560	56472	3304.92	108	2662.953
2205100	1357892	17613	282.18	1595806	729500	50557	1331.02	93	2664.639
2412755	1063407	6948	560.28	1528126	538600	17423	974.78	85	2666.247
2576715	1487774	14177	757.22	1594481	768191	39104	1807.44	84	2666.647
2808778	1529362	8971	731.06	1668649	797154	19160	961.6	81	2667.128
1500298	745994	24068	967.48	922259	345018	43273	1845.78	77	2667.933
2209780	1137694	16117	1070.62	1516672	596102	51660	2107.6	84	2668.076
110805	151494	241936	3957.96	56442	96083	681530	10857.8	70	2674.017
2664749	1342086	17040	803.4	1668372	688211	49479	1638.94	87	2676.805
3009548	2441911	21494	2018.84	1911764	1276034	58203	4803.58	79	2676.863
2446209	1287879	19279	1204.94	1617774	651000	38123	1786.78	85	2678.004
3008085	864383	27989	11313.54	1088420	269246	40922	14440.92	61	2678.279
2820615	1440288	12192	721.12	1671775	666717	26638	1644.68	79	2679.395
1958437	797007	5041	612.26	1143940	348567	7660	845.6	76	2682.997
2357554	973427	11936	580.96	1134923	386207	23716	1014.76	74	2689.036
124593	64918	-25	3.5	34685	18686	-449	8.86	37	2691.788
2366344	1395620	15953	674.58	1399743	712733	34268	1188.48	82	2695.434
1932974	1108826	8824	297.64	1290008	513569	23237	332.82	76	2695.473
2251140	1209768	9858	395.88	1470316	612735	25986	1184.96	85	2696.814
2767476	1352134	13281	507.66	1835713	762275	35958	641.88	88	2698.538
2395439	1129445	12351	741.86	1425589	547822	30993	1365.98	79	2702.291
116477	47513	-286	-57.96	31624	13494	-684	-218.24	35	2703.133
1795212	1497441	5148	555.28	1195480	676232	9100	972	82	2706.640
2291141	1329051	12132	2210.52	1408542	842950	45041	7970.26	104	2707.113
128116	36027	1145	126.7	52745	11029	1656	-104.84	50	2708.765
102010	48588	126	263.36	31827	15391	51	484.86	43	2726.766
151407	81555	549	-64.86	43029	24225	938	-215.32	39	2727.137
2467789	1481468	10035	531.1	1694867	774211	28185	1069.1	87	2727.157
2131075	1006529	9945	627.7	1351687	522138	24583	1305.38	85	2729.299
1561111	869734	8050	409	938687	427202	13559	1038.74	78	2731.337
158635	39885	24	28.64	43118	10956	-90	53.6	39	2734.410
1796661	1103034	8147	596.42	1263525	566703	23271	574.06	88	2736.546
142883	108190	418	196.48	39223	29912	257	152.02	39	2743.206
415918	336011	206861	4699.46	133037	99083	269810	6299.6	50	2743.235
2226895	936705	11514	666.04	1327355	417959	29325	1403.5	79	2743.740
100526	74165	30986	796.96	23296	19464	38667	1018.62	25	2743.929
2930751	1739600	31409	1307.74	1874260	897142	88456	2729.16	82	2743.987
2572202	1470325	9107	739.02	1789717	782115	30112	2190.32	90	2751.415
2487087	1276550	5515	404.9	1493328	626653	15296	1464.56	85	2752.485
3084850	1390243	24818	826.48	2007958	883737	71664	2555.04	87	2753.013
2364598	1315955	17715	720.9	1588726	684652	48242	2137.12	79	2753.106
1977073	1016375	16071	579.06	1174809	499934	31339	1876.54	84	2754.052
1618723	1.661924E+07	47673	24889.78	3192897	1.541928E+07	251511	90782.46	234	2754.986
137616	62183	1307	400.02	40803	14188	1345	637.7	41	2755.725
2656565	1407455	19547	879.42	1586583	671353	34566	1839.76	82	2755.951
218988	523650	118433	6647.38	119242	230294	229421	12785.06	61	2756.506
2215352	1064693	5914	255.04	1398487	489644	11430	596.8	81	2757.251
773668	1436539	78555	144554.3	435066	717358	192722	262162.9	73	2757.551
1728284	989134	5723	408.78	1041271	391979	13061	581.46	74	2757.885
1087091	283542	1779	-86.06	499475	101775	3057	-696.98	64	2759.360
2265794	987116	22550	728	1502473	498355	55260	2676.6	88	2760.892
1780955	1103046	15087	574.82	1226330	533487	42500	978	85	2761.528
2607618	1592859	8448	876.28	1711415	821839	20457	2021.02	83	2761.962
1401097	902197	6106	329.16	856896	394499	13670	229.2	75	2762.718
1299205	1091258	22688	1123.68	867090	493842	53794	2254.84	82	2763.779
147147	165480	14931	805.66	36903	43337	18648	1188.28	30	2763.916
131095	135992	77592	4655.12	38749	40118	104002	5635.72	38	2764.333
688025	1223270	58772	58512.92	351824	517729	116315	96550.9	73	2764.388
2376563	1473796	50716	2134.76	1430812	698124	101752	3795.72	79	2765.749
109435	54671	1321	62.06	30315	14868	2772	-9.08	35	2768.129
145141	47589	937	151.82	43542	13721	1171	7.06	41	2769.613
1799963	799341	9676	843.36	989723	346238	23411	1690.46	80	2771.317
2272883	1495513	19942	850.12	1514386	851009	53768	1944.48	88	2774.778
2099528	1246380	10845	626.7	1421837	639834	33419	1278.34	83	2775.118
525261	781458	4606	1578.16	158007	224525	7127	2280.22	40	2775.223
188373	337113	137768	5319.48	108627	159840	291515	10490.9	67	2776.542
469694	207094	30888	30001.68	140927	64708	44561	39142.46	50	2778.088
1445356	775957	4862	174.32	810765	323496	9606	-123.84	72	2778.103
2169043	1642250	9725	563.5	1470960	918347	34972	1306.92	91	2779.301
1505238	859960	7063	234.18	963579	356813	19921	68.06	80	2781.039
1555679	1417208	20257	1375.02	972045	597962	45702	2638.72	77	2781.308
3184947	1999909	9073	834.78	2036939	998123	28276	1879.36	87	2781.972
2165184	1047384	16885	957.1	1255066	467733	36655	1302.3	73	2782.201
1819576	827282	8419	525.34	1109398	378406	14741	1369.26	77	2784.991
3751264	1191408	26790	540.4	2759657	763123	82487	1242.82	94	2786.848
160412	54735	720	299.2	44381	16110	188	542.68	40	2792.809
1710203	934129	12403	606.58	1045776	372513	26769	1130.34	78	2794.627
2571016	1347231	27818	646.48	1725322	758394	80931	2409.66	84	2794.906
786110	1561243	9192	3934.12	300301	499221	12773	5350.78	61	2796.253
2551791	1845833	31597	1840.42	1419736	843954	66484	3574.24	78	2798.461
229301	602437	42601	22830.86	116452	261863	86859	37152.74	64	2799.651
3289431	1680867	9981	588.66	1952809	911985	20454	900.44	92	2805.505
2446194	1100933	10737	706.82	1574433	570858	24261	1174.46	84	2811.350
2235693	837141	11653	318.58	2091131	761893	45210	1041.6	114	2814.530
103888	82464	326	-35.64	29548	24225	0	-96	38	2818.513
3292587	2302384	40035	2393.1	2386818	1333271	87237	6218.82	95	2820.285
2478932	1762135	15833	694.38	1897413	1032868	46097	1171.42	98	2838.207
2147886	1304344	14242	519.12	1287715	545267	29289	833.54	76	2838.963
326871	72575	4840	27410.4	118005	21344	6812	37038.32	52	2842.935
200579	85458	3	7.58	55758	24102	-363	56.82	41	2849.624
341612	315731	30745	50670.7	170587	123818	52519	71703.34	62	2851.636
2458788	1553755	63022	2486.92	1714733	826765	115925	5274.5	89	2852.362
1825750	785360	7309	505.74	1070613	355431	17527	1201.22	76	2855.433
2422678	1336260	13434	857.24	1293203	603542	23544	1851.84	70	2855.718
191671	149957	38853	3130.58	91245	77593	82170	6220.2	59	2856.953
178277	75317	9355	441.3	52938	20556	12335	620.1	42	2857.196
2554708	1120551	13386	432.96	1362463	488480	25469	1274.34	75	2857.453
2074567	1109307	10290	617.4	1357832	556409	33617	1338.62	97	2858.088
3026897	2200983	17882	863.52	2034085	1295016	58086	1600.96	90	2858.396
1872681	997124	10215	798.9	1184184	475101	27535	1134.1	80	2859.014
146587	149883	198754	5876.44	45542	46025	258809	7832.74	41	2859.914
308996	956081	74975	51127.5	204999	569097	229428	118928.1	84	2860.709
1885757	770625	11629	561.94	1138848	323290	22067	855.62	77	2862.710
2620236	1092702	7630	96.8	1732831	541282	21589	-475.46	84	2863.878
3072209	1993445	35300	1895	1899594	988704	79546	3319.56	75	2863.979
2028435	1443032	8998	717.28	1312126	720361	23922	1620.92	80	2864.619
756642	1253154	40940	71197.4	333228	509002	84523	107086.8	63	2865.084
2981168	2020618	9912	1435.32	2349899	1348301	37465	2326.9	103	2865.376
208386	211591	51552	9398.72	85313	83955	78376	14809.36	50	2865.860
163823	94884	954	-118.56	47247	27738	365	-47.1	41	2867.341
2132711	1034758	41180	1246.8	1444408	520610	93903	2932.58	91	2867.464
679573	1416433	66618	85560.48	289390	688552	154761	134481.5	62	2867.592
3148738	1351273	18275	1101.5	1843076	669809	47322	1348.92	80	2867.977
1962043	937203	8755	216.3	1196230	415813	18455	67.3	77	2868.785
1529680	1433987	29608	996.88	918945	767401	56447	2571.42	72	2868.937
110724	72701	-27	4.78	33834	23751	-686	150.04	39	2869.869
2944859	1832901	8967	508.62	2049150	1066323	18157	2062.02	89	2870.086
2350427	1558164	11874	418.64	1612592	772970	28792	1121.12	84	2870.858
2745598	1316063	11884	675.24	1792692	675686	38425	1412.5	87	2871.386
863269	843679	537876	15391.36	320418	373073	1017412	28670.32	55	2871.562
2606945	1479601	16532	567.52	1636436	735245	39860	852.6	85	2873.138
2459775	1452718	12325	759.5	1942026	742778	37492	1547.12	98	2873.955
1745351	980879	10220	1393.2	1030465	436410	25547	1795.42	78	2874.500
3144958	1703696	90289	60368.54	1975044	964937	173372	84700.92	84	2874.545
1648168	1702645	62449	128858.1	724371	920606	147382	196830.5	76	2875.033
2166766	1013912	12045	553.7	1412949	456060	32155	411.3	78	2875.214
2363948	1594811	13220	864.2	1508557	792547	22237	1612.82	74	2875.355
2282398	1126133	17823	1120.78	1253404	495302	38693	2203.98	75	2875.862
2679832	1834961	20713	1102.18	1835364	1087908	55910	2683.6	87	2876.758
145808	152891	31271	2674.06	62178	55805	47682	4183.52	51	2877.950
927671	2149082	12148	22683.28	622881	1116521	31727	37437.22	88	2879.111
2520063	1226636	13867	296.62	1759275	719701	44101	181.86	91	2880.474
1488748	717460	10986	648.96	945415	402395	28494	944.84	84	2885.003
3288986	1603184	21114	838.04	2291620	1019482	59767	1857.62	95	2888.556
1924228	985245	8100	524	1145357	433597	18692	905.12	78	2892.900
449267	635403	358267	14336.62	248625	334935	669978	31850.08	80	2895.574
1922672	897987	8709	647.74	1131677	441315	26796	1273.56	82	2896.097
2934560	1998095	15070	1003.2	2054510	1214130	44499	2373.14	89	2905.333
165691	46477	298	23.28	44774	13080	385	-31.9	39	2906.578
3058977	2260806	24302	1417.72	2382498	1369951	89849	3439.14	98	2907.179
2473158	1281177	23774	893.64	1682001	697122	58610	1828.6	89	2907.961
909242	519585	49021	65094.06	534666	259031	96642	147927.1	78	2909.774
256452	14785	766	18.76	72526	4185	1195	-80.3	43	2913.052
2538179	1642786	16694	921.84	1810022	945601	48850	2219	93	2913.202
128234	88085	445	-109.3	39920	29824	878	-285.92	42	2933.565
543153	1175434	1198048	30532.28	229587	415199	1862493	46755.98	62	2934.243
161167	173194	159	64.74	46912	50473	73	64.78	42	2936.137
2564313	1207858	34360	1088.6	1499867	567589	59728	1545.08	82	2943.235
3124164	2350012	33731	1755.66	2147489	1370384	95089	3571.54	93	2945.526
119498	70598	327	-27.78	34408	20357	606	-137.84	38	2949.499
1992936	1243475	14131	671.66	1359888	718482	50916	2048.76	88	2955.013
2556268	1632448	16851	805.86	1698251	881474	51697	2322.42	92	2956.025
197444	231331	55790	9104.4	85449	79027	82282	13188.52	55	2959.047
1397770	1571723	1394619	103879.3	937940	888821	3301340	193672.4	86	2959.839
791842	1763688	336904	102952.4	523394	1115078	947512	229253.3	82	2959.881
2344258	1560461	12079	994.94	1814631	872138	38820	2509.2	92	2965.951
2470503	1436866	18426	843.36	1393215	679757	45063	1606.18	75	2966.346
214766	659209	158048	88875.28	130041	311904	366194	159497.8	54	2966.369
1382373	1515386	20384	737.24	945272	732995	55314	2005.04	87	2969.307
822952	1056321	106798	88211.28	518023	609992	283021	165551.1	85	2971.470
1929637	991169	5209	354.74	1136682	436082	14194	319.84	74	2973.829
2582582	1581455	13795	986.7	1879527	910458	40836	1233.96	90	2979.671
1707975	845683	8039	501.54	1086989	422221	20364	1422.04	81	2979.879
2354762	1779663	18344	876.84	1652115	973919	51954	2022.44	88	2982.323
506973	259902	5977	334.22	179720	78699	9831	833.66	54	2983.301
632448	865472	59729	98513.94	311817	375664	104233	160376.4	70	2985.865
1562900	703228	13201	761.86	938554	292505	26029	1528.94	77	2987.504
2038565	1317880	13253	544.58	1368987	710133	34613	919.18	86	2992.531
2089989	904571	13396	552.56	1167717	392345	29669	1055.34	78	2998.081
2104515	851787	5811	459.46	1235773	384418	9772	1057.92	78	2999.224
248419	19187	1935	44.1	67414	4381	1756	364.16	38	2999.605
2512715	941982	20792	783.12	1332369	387776	34471	1732.06	73	3004.729
2326130	1087240	7839	467.54	1432569	548960	19204	1109.44	82	3006.839
2335052	1230649	15987	346.82	1396079	561230	35104	537.44	80	3008.135
2130936	1308837	19553	789.58	1396659	619540	36351	2427.86	83	3014.174
1493102	907911	9738	817.68	906215	375552	22313	1732.18	78	3014.881
2126008	894830	38470	924.2	1301138	421295	82753	2079.58	80	3015.516
2436749	1712902	17004	769.44	1674167	1037257	49782	1587.52	91	3016.144
2670232	1322762	11402	417.72	1653266	627465	31067	1108.62	85	3018.034
2088982	1062779	23946	793.56	1204725	502453	51815	1606.9	81	3022.677
1804767	949449	13751	717.86	1177189	481843	30912	1521.32	85	3024.923
2275173	1298602	17896	909.56	1488512	651250	48718	1877.48	87	3027.503
103765	101240	2533	949.38	31626	29952	3554	1469.44	40	3029.113
100464	68090	136056	2794.16	30802	20187	172030	3730.8	38	3039.958
3141206	1810707	13447	805.42	2191412	1129727	41181	1701.66	98	3041.655
284901	826780	5762	703.32	380555	855230	20416	2776.76	124	3041.796
2300098	1751330	10516	397.76	1400605	814376	22282	801.52	77	3042.829
2181941	1116694	13784	560.24	1372881	602866	34165	1011.9	86	3055.810
953435	1244473	128165	56040.9	420766	515315	232870	83310.2	69	3056.784
101203	49389	204	-98.56	29554	14433	213	-176.82	37	3062.645
1871649	1368871	36464	1090.04	984247	614518	78942	2137.12	81	3062.917
100043	77297	705	-140.7	26899	20898	613	-236.82	34	3065.715
608781	458530	84872	85327.92	275036	191092	147268	141536.5	67	3069.125
241412	333650	222121	10572.06	92195	116468	336740	15765.4	54	3070.485
1979658	1088706	6914	451.04	1290053	493115	18963	592.18	82	3071.142
1012518	204335	28203	114349.6	466157	85879	49277	180712.2	65	3071.399
149321	118515	5414	70.04	43333	33674	6856	296.16	41	3072.834
284206	346150	143189	59043.54	110231	115635	211628	80109.08	54	3073.039
2632647	1625030	19022	1005.92	1940239	995124	57965	2845.9	95	3075.913
2875482	1577672	19626	816.36	1523928	790410	48525	1695.5	80	3077.446
2040182	1270939	23195	890.7	1244276	540172	43488	1435.68	74	3077.996
1696385	762496	7886	273.96	1821151	614146	34675	1588.5	107	3078.073
2352787	1191491	19849	1246.14	1359255	552500	44752	2478.72	72	3078.525
1880563	1068167	21270	716.2	1207506	519216	47054	1032.44	76	3078.643
1935094	1941158	14274	1509.64	1212574	962941	46407	3471.02	84	3079.071
632661	431067	40266	1518.76	273525	142874	62027	1895.22	62	3080.047
2507287	1597018	12606	995.16	2212480	1101958	54659	2515.74	115	3080.985
2036598	1130366	9224	569.64	2115447	1050777	39074	1477.64	109	3081.050
2585723	1904751	16450	1027	1681120	947081	53799	2381.14	84	3081.917
2754775	1701155	19637	2265.82	1827382	917947	46474	4850.64	86	3083.052
2331523	1307807	17273	1098.78	1380297	588808	30884	1428.24	76	3083.792
2752161	1507673	24646	1390.56	1730893	757734	72477	2705.22	83	3083.867
2528382	1361511	13554	858.44	1615064	740225	45994	2566.84	87	3086.496
2982915	1171811	7099	220.14	1708738	568986	11864	500.04	79	3087.331
1300487	1946704	1731478	94665.08	827200	933947	3536550	212782	77	3087.765
157143	70427	1824	-54.36	52150	18280	2137	-167.18	41	3088.163
3660460	2854961	16234	1082.24	2716933	1542576	28318	2293.48	97	3090.909
1727236	746677	10407	553.02	985827	337921	26809	1066.74	79	3092.393
113051	40335	1807	87.02	39367	21183	3848	297.28	54	3094.336
2523286	1053236	5882	619.52	1541171	527175	12893	1107.98	81	3096.595
2318166	1020422	28102	899.72	2037224	825293	100555	3195.3	116	3097.376
437889	654061	617441	11444.26	177681	251524	1038025	20263.5	62	3099.521
2525126	1463239	10161	624.46	1703174	724926	28628	1916.08	85	3099.564
587177	90385	538	168.68	243194	24480	27	501.22	50	3099.684
2451675	1139694	228916	3303.76	1501865	515219	340638	6004.68	78	3102.873
165094	136351	28283	1925.38	47597	39066	34945	2697.7	39	3103.609
2143561	1174320	13072	917.92	1285984	584901	34458	2029.88	81	3105.499
2145092	1093092	10797	591.42	1405170	541164	30906	1556.16	84	3105.867
1996513	1069624	8305	690.3	1132941	458264	16644	690.84	72	3106.248
2158532	1502959	310176	4562.36	1462747	770328	460428	7521.08	83	3106.376
131449	174430	63143	10679.98	47176	56788	90300	14595	48	3110.640
603839	654919	137063	19745.18	193948	205191	192668	27172.48	54	3113.428
2525158	1163630	26377	965.22	1494513	559394	53733	1984.38	85	3116.889
1296588	659893	5345	604.7	691652	295559	9693	1048.98	75	3117.528
138466	125439	188304	3624.44	40087	37628	245569	4608.34	39	3122.628
1745538	909657	21352	716.72	1082879	421788	52616	1358.76	78	3122.890
153483	195869	4018	204.48	45030	55378	5273	124.78	40	3128.074
2367429	2278572	17486	996.96	1643951	1357167	41940	2120.4	88	3129.210
1832763	902656	11757	605.02	1158637	471232	31317	953.62	87	3132.577
494695	497375	45931	6788.66	174375	161698	70390	9635.4	47	3132.702
2408005	1769697	19364	849.04	1667421	935109	47915	1224.9	92	3133.386
2600389	1812364	18869	848.34	1606363	864062	47843	1949.98	82	3137.771
2272786	1315985	83691	3489.26	1456371	621311	142801	4893.86	85	3138.993
2368613	1470804	13779	544.94	1624045	837679	37684	1121.24	90	3145.570
225392	82689	2167	77.62	63085	22918	2596	-215.44	42	3175.104
319671	266158	6280	-1.2	88620	73634	8956	-342.84	44	3182.232
2485864	1391001	9302	569.72	1566663	705868	25008	1546.88	84	3182.309
1700312	1808808	11766	521.76	1279228	985922	38743	750.98	86	3182.553
198001	149398	49715	1255.9	77408	49033	62628	2142.08	50	3183.977
1951117	1176985	12367	760.62	1323816	592816	36343	1841.98	88	3184.582
159374	137196	504	-79.56	49609	49842	540	-18.6	44	3185.587
2412138	1267307	14592	497.12	1531535	624383	39608	1565.88	87	3186.897
2305908	1328745	15271	1019.06	1520659	755442	30197	2219.42	80	3187.380
2460518	1969412	6978	692.08	1699990	894068	17265	1435.9	85	3190.570
2281129	2240285	335711	31045.46	1452212	1232390	646161	66655.46	85	3192.010
1332005	1703423	12115	2231.9	1058780	991500	45400	5374	84	3192.078
103198	149980	4149	1291.14	34891	51062	6237	1696.82	41	3193.134
2750773	1623064	11498	820.28	1966923	915556	24357	954.02	90	3194.782
2255746	1239035	17333	525.38	1334674	533330	31224	1264.64	74	3195.472
1584485	1093432	6907	362.02	991643	531220	17289	747.54	72	3195.516
2031090	1551848	8581	886.66	1493372	721257	18414	1528.04	86	3197.507
2496181	1059290	23904	986.44	1521207	504635	41274	1657.64	80	3198.925
140044	17931	277	-27.78	39314	4820	-32	15.48	38	3202.759
1118239	1126355	20110	433.6	628607	502411	52897	874.42	89	3203.414
2763868	1340659	9887	639.82	1672454	663113	24760	1395.6	81	3204.627
2720737	1353115	8428	660.08	1740876	644899	16464	1496.04	83	3207.012
565656	959279	10738	8079.68	342319	514164	31920	15818.2	79	3207.661
2201096	1216747	6119	424.34	1410320	610688	10662	1135.32	81	3208.003
148197	96091	196283	3452.38	40360	26429	246192	4956.12	36	3208.630
2041603	1135778	9262	682.32	1311917	597463	25943	1465.98	87	3209.669
812710	1826534	1308360	86072.6	485740	1088007	3258424	211510.6	76	3209.797
214875	129572	627	-81.78	59381	35678	854	-384.56	42	3211.660
2214822	1164484	12620	681.2	1374708	530276	18799	1046.14	79	3211.784
426068	1377402	53494	70911.84	206359	599656	109343	108694	68	3213.145
924054	1486675	280763	123014.2	507261	731212	660289	196823.5	84	3214.245
187437	52037	492	70.12	51519	14529	799	210.14	40	3217.344
2306941	1421353	8683	435.38	1616669	700765	21755	867.3	86	3218.486
2333477	1243727	7971	369.06	1420457	589128	22454	696.44	83	3225.359
2203872	1195645	11852	681.72	1201502	569166	31859	1529.74	77	3226.104
3480604	1748208	18368	1113.48	2162780	975604	43693	2582.98	93	3229.842
2057474	1894404	12830	1075.8	1321788	877485	31934	2246.24	83	3249.314
746050	181352	1434	109.24	267758	61692	2291	-61.74	55	3249.706
134800	70888	1262	334.32	39684	19703	1514	627.04	40	3250.807
1891287	962785	10044	584.84	1193361	464517	22921	1305.06	80	3255.888
1777502	1799510	11485	1775.1	1142601	930733	27259	3711.74	78	3255.980
255143	90467	28859	15091.74	79869	30688	40493	21271.98	46	3257.223
2008917	1036366	17654	672.44	1173167	432807	40642	1172.12	77	3259.698
105369	38332	-16	103.24	28674	10499	-139	171.46	35	3273.145
123458	121844	341	365.26	36456	43926	539	505.54	42	3276.667
161055	449003	1515	150.9	43199	122311	1834	194.24	38	3278.718
2300366	1037316	22490	675.4	1404966	484258	41065	1922.9	81	3279.165
2073349	1168548	13745	560.7	1232586	543870	34191	535.26	85	3290.145
1915840	2066315	17656	570.16	1452291	1483158	44904	505.44	98	3292.308
1774215	1256948	82071	42727.06	1226379	903676	196308	95262.88	115	3294.233
2164767	1233348	11500	725	1382524	601898	37319	1501.34	85	3295.536
2457136	2141472	1416336	80631.96	1643452	1113036	2248563	116084.2	94	3296.229
155158	206359	334	351.24	43817	89581	16	412.76	40	3297.587
2356652	1063443	5257	221.02	1373595	524980	9822	888.92	80	3297.895
149649	89010	141	331.26	40500	25027	7	587.02	37	3298.831
1954285	918465	9265	394.9	1173818	417617	16262	758.32	78	3300.798
312336	173088	121740	2988.4	89516	48887	156580	3909.8	45	3302.143
106269	64729	141	-57.74	32148	21144	-653	1.42	39	3302.861
484551	546838	341753	5448.58	206945	199480	536534	9888.24	94	3304.247
2275480	1402214	22388	916.68	1446670	652830	53125	2480.5	81	3307.663
1620530	898519	16803	579.58	1023516	442555	38627	1179.22	75	3307.725
600158	1325624	54975	65301.5	290471	635779	125966	98316.76	73	3308.460
2416629	1663603	18755	1272.3	1772179	945806	58144	2434.84	92	3308.559
2529250	1042109	21203	836.58	1601941	529251	52780	1814.8	79	3308.633
1973789	803822	12157	528.02	1138328	349314	25291	285.26	74	3309.339
127904	326517	193303	4585.58	52375	178712	436682	9640.52	53	3309.574
105948	100227	320	268.2	31347	31240	250	317	39	3311.285
2632212	1639715	9878	540.08	1924771	988324	30144	646.84	96	3311.625
2819208	1218065	14301	818.86	1632475	551141	28715	1871.9	75	3311.856
1896417	1200773	6776	597.36	1205267	541088	19865	928.9	84	3313.234
3184962	1672434	13114	1052.04	2062621	875884	39891	2313.26	91	3314.097
2484598	1134429	8430	402.8	1407971	571868	15653	4.58	79	3315.210
2313829	1841639	8022	617.92	1474561	849101	18530	818.8	81	3315.701
430000	432330	4678	239.08	180243	154257	7866	409.76	61	3317.111
1918850	932900	8267	269.62	1129480	395432	20800	-53	78	3317.618
341026	190919	11989	15197.54	99881	59611	18591	20186.26	40	3317.699
202791	50462	1418	134.48	57632	14088	2042	121.12	38	3317.907
217656	170909	65181	3668.66	66034	51766	89164	4433.04	45	3318.592
911546	1897382	567377	47964.22	454418	721886	889835	69051.1	69	3320.289
2798564	1476561	13849	176.14	1800299	821006	39584	1157.24	90	3321.470
100385	21110	7580	270.8	29417	5744	10056	434.16	37	3324.739
2191566	1070709	12260	982.6	1213874	467950	27558	1827.88	75	3329.200
375907	446409	49754	101628.4	176529	163052	86733	155211.4	62	3331.043
108230	39227	54	-11.56	30604	11012	199	-96.86	36	3332.591
134408	21173	67	169.62	41872	5835	-322	316.08	42	3338.119
2143050	983381	10121	511.06	1315251	555592	32775	781.5	91	3340.012
106943	128397	23784	2588.24	37697	54533	43242	4785.12	46	3340.631
1978137	1183011	11682	472.52	1414453	694366	38953	333.58	94	3346.986
506693	944008	220286	81354.96	263250	464624	499941	131892.3	76	3362.529
1538353	1225574	19596	614.56	995656	545322	46573	1785.78	82	3367.195
2488498	1354935	11294	507.84	1521582	655062	24610	1081.6	83	3370.237
201118	45456	53	-16.42	53118	12581	-64	24.96	34	3370.587
132475	35414	165	17.9	36323	10145	273	-44.22	37	3381.701
2708013	1473357	92379	3127.94	1829881	784040	223445	5743.7	91	3394.228
132266	145986	2800	326	36212	40725	3627	518.22	37	3395.536
1246372	919748	4820	230.2	712678	427197	10742	869.12	81	3396.587
2998992	1494589	16742	582.12	1942666	888625	43095	985.7	86	3397.199
2040594	1448669	14045	361.7	1201104	669966	34527	-466.78	79	3398.072
1653472	1699452	32669	790.34	1276326	1023774	104277	2660.22	95	3399.641
337490	489609	57312	41687.32	231655	330371	168616	78600.76	87	3401.036
1038991	1246867	21434	5963.24	562763	590694	42919	11252.34	77	3401.544
1509964	1804083	42249	12939.14	481886	547568	56914	17132.04	58	3402.219
793067	375213	104850	125994	349327	140413	174751	183875.9	63	3402.960
1873563	1011843	23580	710.8	1179579	532035	52112	1047.32	86	3403.728
140129	238298	178530	3909.8	43936	72987	238221	5263.06	42	3404.570
1723135	732370	8045	129.7	1118462	373842	19762	-204.68	81	3407.252
654925	1168505	169308	55009.88	301431	511034	491932	87008.52	67	3407.666
2650001	1398871	153957	3676.02	1885937	844896	251768	6040.48	96	3411.043
657599	994132	65277	112555.2	401089	630581	171355	177378.3	81	3411.376
615591	552627	52284	6721.24	506317	363217	146749	16852.14	92	3411.847
2603131	1515475	41437	1485.82	1760028	877733	86703	2355.58	92	3412.251
2542113	1364771	9347	580.42	1451816	665950	18180	1703.8	81	3413.605
124874	35593	962	85.32	31549	8869	971	156.06	30	3414.087
1291831	1212247	1570718	112784.5	914366	1005038	5429760	252666.6	104	3420.475
103561	54764	230	-135.2	31254	18245	-311	-371.46	39	3421.311
2704723	1428328	14580	518.8	1707417	741539	38422	766.92	85	3421.406
2015588	958888	9295	692.7	1357524	499707	24301	1779.86	84	3423.145
2934420	1666302	10254	699.44	1771586	815387	18424	1191.64	85	3425.018
2264740	1194328	20134	918.24	1434555	638295	58043	1546.98	79	3425.181
136829	246393	20610	2473.6	61710	98215	35446	3536.56	52	3426.321
137013	114086	106473	2285.78	41233	33561	137659	2930.74	40	3427.356
160384	222277	106178	4259.08	60936	76367	151756	6431.16	51	3427.853
102573	40152	1123	-319.22	29988	11673	991	-461.74	37	3428.673
321258	692314	508105	47824.3	153820	252086	840420	70602.2	63	3430.039
228099	272260	1346	431.56	88480	144897	3053	1178.58	56	3432.120
242312	168471	76731	47213.66	112990	86204	145757	76336.02	60	3434.027
109357	52776	-250	172	30793	15274	-605	385.7	36	3434.816
660792	695638	123696	87004.56	300599	249612	210233	133290.4	65	3434.965
2049681	1298904	9239	469.54	1449671	705076	32228	1217.08	90	3437.435
2613510	1895190	20440	1152.4	1917562	1030910	59006	1959.16	97	3442.233
2081637	976905	6024	689.64	1159375	434626	12827	1203.22	77	3452.139
2215976	1056213	7042	252.12	1310662	529447	12374	633.64	78	3452.193
302947	1072088	431752	15215.72	155528	413655	765735	26489.1	65	3457.531
234890	445602	155800	14920	142219	198034	282638	31065.68	75	3473.831
212634	576418	7269	913.34	294980	752481	38129	3430.94	153	3475.048
2197099	1203524	10426	621.36	1404135	628874	24105	1132.3	82	3478.061
2199368	1707522	10525	689.5	1731379	1254712	36676	1743.36	102	3481.703
2982116	1381246	8608	498.88	1766371	673820	21352	942.72	84	3490.972
948360	1631782	25303	23290.58	507769	767267	59651	44227.86	82	3495.465
2920430	1975907	20635	889.1	1683257	1038140	50228	2246.08	84	3500.295
1974171	874529	15851	963.86	1167243	366040	33145	1828.7	77	3503.979
104134	25151	-23	15.22	25635	6138	-397	-61.42	28	3504.291
109718	50779	1705	282.3	35902	18451	1455	327.3	45	3506.819
2859391	1495137	9557	1105.02	1625642	767024	22016	1906.76	81	3509.203
1892227	1037907	11434	756.24	1186089	476258	28337	1191.82	78	3509.528
1232863	684436	7936	306.96	696636	262369	21351	574.86	72	3512.172
1922257	986346	14540	652.4	1179734	441226	34368	1106.48	82	3513.683
3316922	1811389	20185	1073.1	2420639	1045144	61833	2879.38	92	3514.029
207990	15050	134	265.24	63597	4232	-286	530.04	44	3517.397
107308	80197	96694	2343.84	31562	23416	124223	2656.78	36	3517.500
139872	306065	123479	6398.94	59275	110452	195701	10196.86	50	3517.693
2662569	1461531	13582	1038.52	1815129	754771	44557	2425.02	86	3517.789
104507	15565	1156	-161.84	23531	2488	601	-74.14	25	3518.006
570947	1843897	304468	111661.5	453008	1112867	972799	217455.1	84	3518.218
229254	169332	14322	654.92	77124	65578	24527	1391.22	50	3518.940
2111645	1058344	11579	902.94	1277662	546419	34888	1693.68	82	3519.293
1722579	673927	13142	583.12	951500	279520	31661	784.46	77	3523.435
2687357	1556414	16077	808.22	1794412	833325	45356	1618.16	88	3523.545
117557	111676	134	148.24	42634	38032	-1516	558.24	45	3525.735
2635043	1312030	10491	726.26	1466736	625932	19134	1598.24	78	3525.923
752607	1142231	30931	1099.66	651535	582162	69081	2789.66	102	3528.338
222844	69633	3208	99.88	73896	20173	4409	236.74	48	3530.374
827845	1148960	15110	5920.6	546552	691227	48343	14747.98	102	3530.987
133060	140979	1558	266.88	35161	37063	2037	229.82	34	3531.387
1517279	1297377	8821	854.06	951607	545298	18719	1889.34	77	3532.736
2924188	1654899	49896	3056.56	1802586	864973	88608	4850.88	85	3532.790
1237199	1144309	5983	360.38	964058	955438	18374	2616.64	111	3532.847
1720910	1118060	2368	762.48	1217086	672008	-4347	2039.58	90	3533.304
1559400	1032547	9944	234.84	1072383	536172	33712	954.32	87	3534.842
131725	15096	1342	161.12	39662	3800	1757	306.02	39	3535.579
277354	251618	42482	1781.52	78441	71356	52837	1948.82	43	3535.961
1778616	994574	11268	647.48	1198217	485236	31832	960.52	88	3541.108
1981690	760313	7411	193.46	1249196	351429	20486	683.96	83	3541.924
2419784	1240842	29381	558.66	1597894	602690	67820	1092.2	87	3546.359
2290745	1669172	16509	895.74	1690126	952184	45827	2758.22	90	3551.334
1836860	772762	17722	927.92	1213817	365717	46997	2144.42	81	3551.870
196065	1625590	1664	487.04	56536	474460	1728	523.08	42	3556.864
1852398	911318	15883	628.38	1100903	384873	36122	621.92	76	3557.732
1252302	1041543	9480	356.8	1051616	768647	41020	800.2	103	3559.749
2453787	1426337	28119	843.34	1441326	667989	44811	1359.46	80	3565.041
1314883	2587548	21158	42168.88	685254	1440204	64289	136975.5	80	3565.082
2561892	1406140	47722	1710.92	1641162	680064	118083	3075.38	76	3565.360
3101821	1774192	13425	1010.5	2215178	1107126	42223	2490.78	93	3570.375
2555656	1768063	11155	1248.3	1662641	920112	25674	2866.64	86	3576.260
2090670	1094542	7802	287.72	1320313	559149	21950	677	84	3577.080
2033954	855960	9104	555.44	1261523	412049	20246	1868.56	80	3579.984
2402759	1088169	6483	475.38	1488550	553589	16164	657.04	84	3596.940
2871496	1477091	16345	747.7	1957619	903546	48211	2008.46	89	3602.772
2012593	1076751	12019	426.34	1270725	504568	23983	469.38	79	3603.255
1859127	799601	9019	705.34	980830	317463	17234	1069.24	71	3605.037
167007	95321	26071	1210.06	47440	27629	32041	1440.26	41	3611.065
2553731	1065445	9466	544.76	1502953	471364	21413	749.18	81	3613.010
1666795	822585	83089	2608.54	1070099	336902	182995	5360.7	81	3614.111
1718089	909629	10233	687.38	1070821	453481	26772	1859.92	78	3614.242
2943505	1253839	28122	1011.92	1753021	637342	46025	1671.5	81	3615.657
243079	256265	22469	853.34	95096	85002	34733	915.38	54	3618.687
1991878	1013424	7453	306.58	1281075	487336	26341	676.26	85	3620.148
1750772	1139949	10474	660.64	1136078	532727	29989	788.54	79	3620.348
2466014	1188016	8292	243.12	1715217	621921	25643	440.98	88	3621.005
120671	81113	681	-207.34	31938	22274	1137	-493.18	31	3621.425
2241334	1152329	13107	901.02	1520450	599085	40582	2187.52	86	3624.482
3445483	1433443	14087	608.82	2168674	796541	32333	938.38	89	3626.720
1720957	1165432	11051	1712.86	1093125	489872	26079	3175.94	77	3627.235
2517576	1205426	7713	441.18	1690989	613954	27030	610.8	88	3631.035
2225558	1200658	16395	753.7	1516275	658759	53152	1696.72	89	3632.386
101557	93177	1482	649.52	27382	26004	2471	924.06	35	3633.405
2509177	1941924	17120	994.2	1926524	1221902	58464	2543.04	99	3635.202
1913971	1266664	14288	1036.68	1290683	703199	39028	2836.08	89	3636.098
137054	53071	97	-63.58	38725	13813	-646	-55.56	32	3636.327
105029	62332	434	191.24	31440	19300	505	392.3	39	3638.411
114127	61897	623	183.78	32889	20254	1336	182.96	39	3640.334
101764	268111	5453	639.58	33217	81600	8364	862.04	40	3643.787
2035233	1034828	11254	594.44	1200299	500866	29464	634.04	78	3644.080
2339224	1309798	10485	737.1	1653205	684921	31926	1903.36	86	3644.568
490093	1200171	398437	67635.82	269007	511138	778157	125999	73	3645.752
1642407	867396	13248	518.28	964675	394937	20807	65.02	77	3647.759
2963405	1635038	24231	1062.66	2157909	975875	80708	3108.88	93	3648.274
2518719	2026061	23902	1268.72	1582307	1171073	56832	2882.52	93	3651.316
2910145	1625947	12429	1000.94	1812331	857637	33100	2531	86	3653.734
2230690	1040225	11945	521.7	1465144	496466	35248	936.28	79	3654.053
106975	16696	323	-73.22	30198	4768	-350	-103	37	3663.473
1457519	640088	6214	358.04	799346	237982	12463	622.18	71	3670.953
1860007	1016482	9371	381.06	1122988	435254	22744	592.84	79	3675.277
972630	1852255	205797	80722.42	612111	1135805	560226	156127.4	89	3678.434
487889	337541	37311	59585.46	211687	119481	77280	86355.8	85	3688.697
2390072	1213972	23114	400.04	1545530	603933	41435	508.1	87	3698.711
1741305	1013371	11002	727.72	1142403	466441	28654	1608.44	83	3702.154
2630356	1417201	35871	776.06	1766147	928502	79022	1334.92	94	3703.807
652231	288371	91101	118583.9	295171	98983	138666	174831.8	60	3704.446
2565740	1292343	11112	477.32	1677950	711024	39464	1219.04	86	3705.075
385385	160135	40818	2415.48	108088	44885	52144	3184.84	41	3705.467
233778	333034	124386	8826.96	142508	164051	235918	17788.48	68	3708.941
324642	32584	4514	60.04	95051	8804	5762	3.32	46	3709.813
124700	142889	110864	13432.04	38893	45446	160985	17868.1	42	3710.836
2119898	1035127	15273	440.78	1434963	512487	39315	1068.9	84	3713.281
135831	148355	79	507.94	44302	50210	149	575.14	47	3714.793
2752245	1406449	7516	762.76	1816136	748286	23588	1412.68	91	3717.464
1198802	1743960	69706	116541.2	798520	910317	166780	244754.8	85	3719.997
2168109	1429166	15182	929.52	1422310	695597	41836	1653.96	83	3720.505
2517783	1240354	10243	766.98	1492590	591212	32437	1762.82	82	3721.179
2209707	1145631	9016	984.76	1107868	448477	15040	2092.4	73	3722.128
1977831	1015330	4319	565.34	1203526	471809	9325	1407.5	77	3722.701
222255	131428	9	98.74	88358	53137	-831	-79.66	71	3723.580
2226914	1717817	23338	2722.68	2411239	1426983	84897	7775.42	128	3725.427
115336	10811	1320	113.2	31917	3039	1879	20.94	38	3727.166
2521988	1487263	9348	352.28	1690691	815282	34497	1909.42	92	3728.027
387006	444805	234362	53829.32	155316	178187	380075	76014.5	54	3728.395
1756234	1107988	18935	552.1	973861	449376	35686	792.96	66	3731.061
573034	283653	55491	78570.26	208508	86438	77264	104068	55	3732.176
1462895	1259698	13135	1601.1	908213	697889	39609	4406.74	91	3735.464
2566005	1468420	34322	1224.92	1646433	746232	80199	1926.14	77	3735.711
579153	389010	62044	77455.84	196357	124211	92665	108404.9	44	3735.814
2665704	1432604	16664	494.04	1776101	818641	59547	546.42	89	3736.188
2482763	934098	21782	970.52	1405719	433650	39771	1746.06	78	3738.263
1822916	815730	20556	749.16	1128537	394555	40642	1665.12	79	3738.725
547050	1556719	24146	14251.56	338617	804353	71447	32925.42	92	3740.165
761546	982409	11063	743.18	502139	393235	28582	1573.52	77	3740.353
1931348	1424414	7917	700.62	1278888	614373	22281	1503.66	78	3740.418
2102999	1408074	13915	1372.9	1438881	733393	32008	3673.88	92	3740.906
2031971	950183	6540	385.4	1289301	449488	21159	943.74	80	3741.517
1277774	2318917	99620	106931.2	719796	1227880	238631	230678.7	85	3743.896
2403714	1284267	10593	509.98	1534287	640650	36215	974.9	86	3744.285
308408	227983	7639	928.54	94100	68697	9725	1085.5	47	3750.414
2005099	1159692	12218	554.48	1222830	514690	23342	1282.12	79	3751.070
1951519	842852	9242	511.12	1197407	369736	22800	703	79	3752.167
2185627	1090678	11544	802.84	1335188	588702	32103	1514.58	85	3753.243
111161	131825	47989	3555.54	28329	37572	60289	4419.54	29	3753.439
1197686	1446658	75359	59247.74	561598	560172	141411	94249.46	67	3753.924
2394975	1287368	11705	669.3	1598165	670596	33167	1688.62	84	3754.531
2209856	910130	5251	383.86	1275107	438395	10790	756.4	79	3762.161
300301	305526	172593	3699.98	95794	92928	227182	4986.52	48	3763.779
2210046	852743	15396	439.56	1629772	501685	41731	2419.66	108	3764.248
2406203	2149432	20460	680.6	1655677	1112435	48098	1465.28	84	3764.715
2539765	1108361	16140	525.4	1508905	601773	34200	1327	87	3768.830
2214824	1232025	28158	57066.88	1575368	736217	71270	86161.2	117	3769.792
682191	7503700	41018	10798.48	467048	4096406	97253	27626.58	85	3769.821
1531306	740490	6590	490.4	916264	305910	15494	688.84	75	3770.024
139557	548408	2001	129.86	38486	152779	2281	286.66	38	3771.339
1845398	961626	8904	417.44	1243672	517222	25709	1037.74	91	3773.184
1105843	608615	77519	38802.34	415908	209949	122637	58876.82	62	3774.609
154856	170108	237441	4933.26	50037	56040	334644	7400.84	45	3776.889
2843740	1706479	10196	330.56	1769534	807592	23878	1170.08	82	3781.825
173071	163589	1155	86.3	66416	80378	1628	85.08	64	3784.145
1323448	1129141	10832	1124.52	911834	572453	28025	2730.5	88	3789.614
2512681	1556270	20176	927.36	1683166	849916	59554	1645.44	93	3793.883
1999323	1035229	8039	494.54	1246956	487287	19384	1307.24	83	3805.050
2489289	1458636	12327	797.22	1606310	700278	31796	2020.56	85	3806.060
192503	293540	8442	220.12	61923	88510	11435	542.1	46	3817.317
110610	51926	244	32.84	38816	16678	-66	107.24	42	3822.821
2721474	1654208	14735	1019.1	1885742	905957	44811	2245.46	91	3826.341
181527	262208	636710	11776.6	126339	206066	1801540	34319.4	81	3829.051
1983384	779796	14691	610.26	1102015	316164	23722	730.92	73	3830.228
2327993	1160935	9346	301.56	1949911	952768	36536	891.96	108	3831.955
177671	59991	400	175	50163	16565	-303	446.42	36	3832.421
2335521	1998905	15581	930.66	1827384	1088125	51673	2008.78	93	3833.832
1736435	1052841	8939	590.54	1204242	541170	23513	559.18	85	3834.679
134801	103569	168019	3897.34	32103	26000	204712	5044.32	27	3834.816
519901	797531	42103	7191.58	273485	333915	100021	12016.06	78	3837.194
2684835	1255899	11557	851.02	1739557	616477	34602	2260.72	88	3837.270
2621447	1762912	13208	992.88	1731895	973611	40396	2775.56	85	3837.352
2109277	1029162	6488	387.68	1295824	441321	11466	572.76	69	3837.462
2350883	1062621	22374	420.64	1397560	464714	44612	671.32	69	3837.637
634275	896178	2985	1129.1	209927	315734	4688	1534.68	55	3839.809
3136657	2069509	10897	1056.42	1857693	1047586	26482	2216.52	86	3840.192
1122179	1249772	14011	11701.46	643014	640634	39184	26337.24	84	3840.866
1833532	1082597	9755	647.3	1095105	501066	23890	1473.4	75	3841.412
885264	1625556	14663	5114.18	520727	765657	37149	9738.14	80	3842.430
1932759	789489	10355	327.3	1153142	393611	24670	15.2	81	3842.659
678201	484431	3349	354.14	650788	422073	16196	1225.56	107	3842.722
2291508	1372072	11754	1105.44	1548956	698225	31730	2128.8	80	3842.866
1791034	1211628	3949	674.14	1185424	558208	7912	1828.32	78	3843.269
801522	1377913	87332	111278.5	484178	645230	187354	195906.4	74	3843.892
163738	111340	78080	2563.8	43992	30023	98658	3320.88	37	3844.297
344068	212970	52987	53592.82	144544	70814	81812	75664.32	57	3845.623
1588760	900868	12205	307.3	1038172	452138	29963	72.18	84	3846.143
2331881	1266171	12053	1153.58	1544520	686628	35399	2167.14	84	3846.365
2214483	1114918	26727	1040.22	1324458	524804	46656	1865.16	70	3846.584
122728	38731	906	183.16	39408	11726	449	413.14	43	3849.592
2572099	1457468	15786	535.96	1668342	716517	39891	1505.26	84	3849.713
2610566	1830769	21341	848.26	1446971	812901	37515	1800.9	75	3853.393
1215132	435918	19201	893.86	523615	165304	28881	1547.66	68	3853.871
2300752	1285472	7007	804.02	1467350	635141	16130	2404.8	79	3854.067
2325358	1130799	26548	843.28	1442586	521306	51468	1857.48	82	3857.030
317581	227742	13179	2524.94	96846	66990	17362	3257.32	48	3858.768
3107835	1499240	15116	784.76	2070186	837827	47268	2006.48	93	3859.049
2630305	1513537	20579	1219.94	1745584	763143	51748	2841.28	81	3859.183
1879382	1221607	11752	572.72	1131323	549378	28408	1204.88	68	3859.411
1239115	847360	5242	306.12	756451	387980	9948	643.28	79	3863.891
525324	581471	68539	57559.54	257065	220504	112138	92381.68	65	3866.796
181961	33216	648	75.28	48994	8829	1183	293.38	40	3867.448
2319248	1297780	20857	811.02	1581715	684018	53227	1054.22	88	3869.386
1466372	1024392	7496	458.56	1145346	868611	34018	1714.48	111	3871.629
2683498	2319432	15262	981.32	1919925	1340914	45194	1542.84	88	3872.213
1914229	1080441	16003	4899.58	1265367	523714	37444	7125.84	84	3873.123
3541954	2187571	13211	806.46	2343734	1219737	27283	1481.38	89	3874.338
2324346	1545338	11975	731.5	1646397	851346	42408	1784.88	91	3876.824
189576	364276	7818	360.48	139289	261457	19028	1049.08	102	3877.453
283247	235364	96477	61993.22	124234	85598	151808	94806.88	60	3879.803
1622417	1571463	14241	911.26	1096304	723022	31446	936.56	84	3881.605
118956	77507	36649	490.14	34648	22269	46749	421.14	39	3885.175
677779	877527	124117	77989.62	326118	507148	311649	127973.1	87	3888.150
2819775	1520668	11175	1132.5	1692167	795964	29074	1788.64	85	3891.985
542949	567137	17710	3037.6	341050	245419	32821	5716.06	77	3893.711
1935413	1095210	22822	717.92	1193275	500804	41613	1228.18	77	3894.397
1696722	1126170	7338	511.68	1106359	534033	19475	1029.5	82	3895.411
2514135	2590094	25333	1484.38	1721166	1439313	56506	3280.16	88	3896.560
220359	316538	27161	2961.46	81326	108396	42362	4270.32	51	3900.883
2085540	1128460	33968	1346.48	1238280	540042	62737	2176.82	81	3903.701
1683885	1055960	5221	448.06	1047328	435715	11061	1315.46	78	3905.393
2757864	1124802	16568	696.48	1544330	560165	38005	962.3	82	3911.820
170291	136743	173	23.78	52050	42256	117	282.62	43	3916.806
2975349	1662288	41998	2259.28	1876763	1004990	94756	5042.16	89	3923.634
149941	91156	501	109.86	41909	26504	1020	42.2	40	3931.010
1995992	929692	8896	765.56	1143443	419499	16023	1867.78	75	3934.624
238806	23621	449	34.14	70184	6231	715	20.9	44	3937.308
1988272	809308	5660	544.6	1153239	363977	9592	1069.12	76	3938.388
2441919	1242698	48036	1125.96	1424853	570320	92605	2539.3	75	3939.008
2461119	1459271	10679	607.94	1698372	823632	40161	1119.46	90	3941.193
2501456	1134611	14497	522.42	1472686	545849	27080	838.8	78	3943.648
2363956	1584341	10792	588.12	1631752	831523	42364	556.04	87	3943.975
2218430	977086	10175	443.5	1427303	485515	25067	847.62	78	3944.252
1768613	1024934	9140	558.4	1143879	531825	30571	1265.06	85	3945.430
136139	120951	511	25.46	37395	33743	426	-536.64	38	3946.251
528726	253914	33755	69202.3	196037	90897	54861	95511.46	58	3946.987
646082	900623	769111	25848.46	475136	1094550	3450840	110270.4	127	3947.688
2065294	1154613	25499	536.14	1307184	576609	57288	1116.68	83	3948.374
103044	257262	247501	5334.86	54284	146048	589978	13553.08	60	3948.803
2431424	1210357	20969	756.34	2336380	1125556	84148	2219.28	115	3948.955
437048	150916	61770	1259.2	116798	37804	75762	1259.32	37	3949.233
1244188	738858	7675	384.5	819642	390901	23161	565.46	85	3949.863
575881	505276	268100	17811	482902	407666	851396	63999.56	97	3951.134
1964924	1401955	6883	4282.38	1243430	704872	21199	6355.14	78	3951.161
2947908	1426020	11279	1359.94	1817272	694762	24439	2460.54	79	3951.603
2855120	1650499	8877	385.22	1840116	889291	19310	725.6	79	3951.856
214608	155849	2388	385.68	81187	55748	1943	702.98	53	3956.486
1908398	754653	36149	1079.14	1061552	384234	54183	1854.38	83	3957.009
2621963	1390328	8898	891.28	1690414	701891	15602	2580.72	78	3957.168
434240	872757	143677	8765.22	217184	365867	277671	15850.06	68	3958.974
2339532	1339981	8986	597.96	1531712	654370	13995	1018.7	83	3959.411
1762523	715311	12690	453.4	1102820	337371	36386	837.96	83	3961.108
2132637	979297	8312	528.32	1300167	453139	17605	881.3	81	3961.654
101563	66304	13943	1324.98	27471	18270	17513	1668.18	35	3962.706
2019657	1122123	16284	551.24	1241852	575734	48158	645.88	87	3964.905
2581904	1362633	12967	933.62	1679415	696485	38501	2042.86	82	3965.044
121479	30510	-74	20.36	33288	8374	-553	6.42	36	3966.196
115665	178358	165738	5134.68	48407	65662	252641	7540.26	49	3969.174
2966411	1547300	13753	1385.58	1835994	767129	36044	3252.84	85	3969.772
1986109	1259061	5922	259.92	1243873	605905	21122	299.92	74	3969.837
390621	123207	784	128.24	136986	38567	1560	-7.4	53	3971.414
2916429	1743812	15406	667.16	1897231	1002078	42990	1483.4	85	3971.998
2676427	1546048	6178	541.08	1710316	830176	9694	1695.84	82	3972.261
2321764	1351876	9390	440.4	1524401	714092	30293	634.98	85	3974.433
2043986	1041217	5257	420.02	1275239	495179	10179	407.94	79	3974.874
2208865	1092691	14266	600.76	1361620	501466	33290	851.4	79	3976.539
801891	1727356	61566	9344.76	517086	805315	129490	21327.4	80	3982.343
2441416	1139371	13518	502.48	1388469	554759	33841	1410.26	84	3983.204
2167952	1144985	16909	815.74	1400788	642328	46535	1858.1	85	3983.364
118513	137464	1327	210.22	30936	36560	1838	163.68	34	3984.219
2557430	1514270	18023	605.78	1900181	883390	54208	1439.88	96	3985.315
2590761	1392143	30564	946.04	1552273	657996	69136	1958.96	81	3987.182
2519832	1760050	16573	1418.78	1472901	789075	39521	2407.06	79	3987.656
228309	454730	68594	7606.84	104269	169537	122376	11531.36	58	3988.708
125520	53468	-123	116.22	41167	18001	-156	77.84	41	3996.334
2281864	1492645	27742	731.12	1523952	796376	86519	2024.34	89	3996.905
2291362	1566670	12681	620.66	1584183	827983	30657	1657.02	89	4001.414
2378512	1707925	15567	747.62	1633938	945746	38159	1334.74	91	4003.075
2511931	1159360	8032	681.52	1596612	564972	17556	1641.16	85	4006.507
357848	831007	323954	12228.44	153056	338535	512831	27166.66	58	4006.826
2732845	1459125	6794	542.84	1790261	794714	18791	1436.26	87	4012.410
2204017	1094709	9381	544.66	1415721	552215	29823	1290.78	88	4019.401
2931394	1389488	50918	1880.48	1794577	730942	128176	3955.36	88	4021.708
2248879	1842198	65986	4568.96	1642127	1009504	146435	8857.1	92	4024.796
2450593	1553425	255693	5162.98	1566460	763349	485854	10484.44	87	4029.480
773416	1350773	96433	113611.4	393399	623728	197089	174796.5	68	4029.851
2176479	1402677	28065	1994.9	1389648	631943	61660	3953.6	82	4032.529
2480418	1475185	15595	748.7	1352723	666512	29218	1361.48	75	4037.132
562574	1255465	94080	98074.8	357181	684260	238355	172141.3	83	4045.572
287846	84340	37621	1673.06	93426	26022	49822	2118.92	48	4048.526
2462838	1212251	20695	1193.7	1667915	623593	47919	1813.34	87	4048.738
2390849	1627445	15700	854	1586881	801835	46322	1534.92	85	4050.429
2538115	1340114	36830	966.8	1772756	731638	86275	2188.5	87	4050.813
2490481	963151	15622	452.92	2345677	696949	62198	1124.28	112	4051.257
2014446	968097	8424	344.64	1217807	460624	23867	1233.62	74	4051.381
2718614	1465292	13101	1017.86	1830459	797582	43970	1536.2	91	4052.549
2128709	1169940	16366	740.76	1254184	546885	38276	1200.36	68	4052.645
951842	1908259	903100	96779	501915	855212	1829308	175136.9	70	4053.366
2361222	1483465	9562	654.32	1514207	805609	30696	1339.56	87	4054.052
2580399	1105616	24261	871.46	1507915	543915	52644	1842.84	79	4054.426
2631447	1331161	14361	541.46	1568162	682456	35330	1196.8	81	4054.962
2474715	1314055	13361	554.46	1574544	623507	27558	681.88	85	4056.741
120094	65460	84086	3095.96	29792	16713	100210	3545.6	30	4057.142
1654946	968379	14847	632.42	1079982	474879	40033	632.38	84	4057.429
1945822	1458079	21066	1612.76	1221235	698183	52047	3184.42	85	4058.667
1206279	1456866	677877	64028.22	634877	612165	1331611	108191.5	69	4059.149
327898	127999	2795	219.7	90676	35824	2449	448.14	44	4061.976
1765969	940300	61701	4931.86	1084388	507845	96562	6688.32	82	4062.906
155601	186636	30119	3251.34	63303	64747	49418	4549.48	51	4064.507
2513505	1109881	11863	619.18	1556454	503258	24481	921.66	82	4064.680
1804877	802179	8053	711.58	1091453	388055	24604	1561.44	79	4065.543
2250541	950067	7719	691.34	1370141	455355	18070	896.2	75	4065.642
1663869	1044091	8902	296.72	1150805	514108	30601	242.86	87	4066.893
2603643	1413097	9743	838.98	1744693	781861	22639	2453.54	85	4067.197
1452616	704530	5468	350.48	891862	327675	16738	758.68	80	4068.637
206433	107342	829	-112.06	54587	28481	907	-188.98	35	4068.873
1573981	829953	12568	519.48	1042634	375425	20813	1173.18	81	4069.273
2360184	1988943	13989	747.54	1785849	1265331	44114	2008.04	98	4070.423
2424746	1410556	10185	704.1	1636369	719676	31896	1975.56	88	4071.059
2310745	1598271	51083	1247.38	1525423	899699	95658	2674.88	88	4073.976
2298851	1218170	18710	397.6	1588508	667643	53904	1328.44	86	4074.819
176078	317962	264852	6438.72	191532	319677	1192769	30843.34	115	4078.453
1908583	882604	12608	871.88	1157600	400321	33166	1609.76	80	4084.796
1214196	529530	10363	316.18	583056	194266	18244	805.84	69	4088.174
118735	41854	38	161.68	33267	12238	47	275.42	37	4090.003
446038	1027226	1033324	90834.64	313328	607064	2479338	162168.7	85	4090.108
3002441	1619488	25174	917.64	2549180	1100105	88338	2241.68	105	4090.648
1713919	749706	4745	739.7	1012155	302064	14090	2038.4	79	4094.710
2185354	1377583	14661	818.46	1412518	680697	40157	1316.02	86	4095.764
2558022	1524853	13265	719.9	1499487	764893	33409	1767.74	84	4103.658
473631	334332	318772	10069.92	137225	96730	405546	12244.56	48	4106.170
363039	531275	2246	777.56	106741	150366	3141	1126.26	48	4109.672
2718381	1205417	15854	653.44	1739427	598367	40377	1758.22	84	4111.007
2188129	951692	15655	837.3	1211590	417244	33848	1765.28	74	4111.297
1721667	824952	10352	738.72	1103519	362946	22162	1640.32	81	4116.707
2839361	1165975	10393	405.98	1805456	681779	33895	1126.7	86	4117.299
2049977	1000309	7576	572.36	1237027	469432	14151	1111.86	79	4120.112
126607	163206	94643	2565.98	39703	51590	131456	3545.16	42	4130.229
3283937	1708181	10005	877.3	2214464	935784	33728	2264.08	92	4135.891
2976076	2040761	15293	838.98	2015127	1167328	40209	2161.74	80	4135.972
2036488	1220059	14035	406.1	1295916	591282	36157	822.02	87	4148.736
2079519	1119046	26052	912.72	2421862	1097789	79905	2330.3	125	4150.469
1788371	1125875	9701	596.86	1089810	480932	20364	995.04	76	4151.477
2318867	1211276	11181	267.66	1535000	607191	28664	475.04	84	4153.466
119277	54958	58	67.88	34306	15728	-460	137.4	38	4154.691
2041473	1212780	11954	435.44	1299917	575894	35587	987.82	83	4155.788
253820	107822	4109	142.74	81797	33636	4938	55.68	43	4156.226
2352345	1209126	23863	627.18	1470855	602064	58145	1035.7	86	4156.638
1883558	835238	14187	867.82	1180618	359964	30615	1191.9	79	4158.013
2737258	1648162	20304	537.44	1716125	902165	46527	1617.22	79	4158.402
2755155	2672046	19286	1039.96	1896593	1475743	64180	1064.8	94	4158.451
138550	162321	7628	486.08	39107	46030	9726	598.36	40	4160.367
763204	990202	81407	11639.02	271214	328048	118616	16904.76	59	4160.409
440071	990981	553600	77600	258873	486520	1179070	139676.2	78	4162.023
1582732	1050905	5903	647.58	1001800	503224	21217	1354.62	84	4162.301
1960749	1139981	11852	417.72	1270682	550283	41792	384.12	88	4163.844
2529261	1519182	9016	905.76	1590664	721996	20849	2047.14	80	4167.263
2590866	1648452	14697	1000.42	1867414	984148	49613	2257.18	91	4167.395
175462	31322	766	215.76	48987	8699	1237	210.82	41	4169.278
3004193	1624449	16825	1021.5	1909632	1064014	58614	2692.04	93	4169.442
2507349	2051772	19843	657.98	1525803	960102	34634	1647.24	78	4171.584
2826245	1264195	18686	735.96	1733764	710129	55692	1783.12	84	4171.917
112521	131012	122614	3865.04	30816	36843	153013	5104.18	34	4172.632
570421	769199	40421	57990.06	267424	390263	90876	92694.36	74	4173.031
2047207	1201544	18048	598.28	1407881	662132	51174	1466.64	89	4174.834
2750335	1453345	6203	521.58	1647644	679161	11454	1069.44	72	4174.928
3276343	3169468	32895	1290.7	2418536	2277844	99810	4503.6	91	4175.162
2312768	1269725	959320	55653.2	1869772	1081797	2400994	187711.8	118	4176.087
1203826	372909	3523	332.78	636593	163713	9100	899	74	4180.792
1759442	974202	6802	540.72	951367	392900	16946	167.56	73	4182.412
2626622	1410877	8116	648.76	1736042	763942	30587	1348.82	92	4183.634
2458996	1422061	25122	997.92	1710411	889347	64097	2542.42	91	4184.191
2288996	2040477	10969	768.34	1376857	909698	20330	1657.8	72	4184.367
160522	133022	118	150.48	42987	35902	-76	224.64	39	4188.247
443272	1182817	65665	69786.9	242046	538676	127960	109424.6	74	4191.418
[truncated: 8,001 more rows]
