# Supplementary material for: Mitochondrial calcium uniporter-mediated mitochondrial dynamics imbalance contributes to contrast medium-induced renal tubular cell injury
Source: Front Mol Biosci. 2026 Jun 29;13:1848361. doi: 10.3389/fmolb.2026.1848361 (PMC13357276; doi:10.3389/fmolb.2026.1848361)
Supplement: Supplementary file 1 [file DataSheet3.zip › Flow Cytometry Assay(1,2)/Flow Cytometry Assay-2/╧╕░√╡≥═÷-2/HK-2 ╡≥═÷ 1/CSV/Iohexol 3.csv]

FSC-H	SSC-H	FITC-H	PE-H	FSC-A	SSC-A	FITC-A	PE-A	Width	Time
533310	1134524	661345	64044.7	342398	538363	1168936	120657	79	5.991
2507223	1071138	13144	676.84	1480967	510828	29945	1466.7	80	13.342
2531979	1201385	17699	523.14	1568837	590742	37965	962.9	83	24.871
2548184	1257390	17012	736.32	1599764	682103	38337	1877.82	84	26.158
2157533	1194397	13788	513.68	1458263	664437	40653	1302.58	87	30.095
1753085	858974	6283	419.38	1042301	423596	18911	1026.46	80	37.553
2099779	2131149	12753	901.58	1437075	1070001	33279	1238.94	87	40.132
524872	537674	226880	4400.8	238487	185784	349986	7288.96	62	41.577
2659414	1283343	16107	415.02	1863146	867499	57215	1871.9	94	44.274
1164313	1815764	18924	4853.64	883849	1102906	70576	11794.36	101	45.643
109168	38560	426	13.36	27406	8597	244	89.84	30	45.823
3228327	2099136	21655	1082.3	2310200	1161239	69772	3152.92	94	46.700
116782	180697	391	225.26	37090	58866	66	411.76	39	47.546
1601796	1028780	12201	820.86	1163522	508173	38589	1681.54	87	48.145
2439183	1224060	5834	749.24	1588664	599255	-4563	1292.82	85	49.381
1452520	740795	14192	340.12	858101	347501	35356	500.16	72	49.439
1821637	941432	8278	567.08	1058551	389915	18183	1409.38	70	49.666
2190332	1052888	5209	713.74	1355574	474869	7603	875.58	79	53.078
1544350	1070753	6835	916.1	925287	487040	17061	1482.46	69	53.092
534268	1023371	51991	67308.26	260119	474541	116976	113669.4	73	54.095
2282811	1064079	6997	482.42	1439319	509600	13612	1016.32	83	56.558
2103493	788942	11627	618.22	1301383	384413	32068	1412.48	76	56.723
2268164	980599	20583	882.38	1278029	446759	28820	881.2	69	56.810
550299	341828	52332	78395.52	210877	119630	90074	114859.6	55	57.406
2944489	1738248	11109	909.74	1782455	911956	33685	2283.1	94	59.025
903892	702216	678041	83456.26	321565	223117	970539	114944.5	46	59.044
2016020	1112750	134070	4399.2	1141050	526033	306391	11116.26	73	59.164
615272	1329419	26740	49569.4	553445	831529	74545	133954.7	115	63.541
239198	37430	8095	117.7	78149	10929	10957	-10.98	48	69.285
277111	84632	19819	377.34	91896	24762	26674	451.64	49	75.106
1399477	1626287	264594	80154.84	701618	673546	496384	138492.2	73	83.272
2589469	1188103	17904	681.44	1642452	592995	36528	1062.08	83	85.654
1774670	908353	4750	306	1063018	398653	7351	331.86	77	86.797
108790	66365	257	-24.98	34307	19468	366	-171.24	40	91.926
2380668	1579300	9051	1020.86	1638849	807546	26444	1967.84	86	101.559
2099849	1388751	6733	516.38	1405458	730995	20835	935.1	87	104.402
724470	848602	244854	57618.44	325217	381718	593351	86068.86	83	107.667
103442	79554	34146	931.56	29637	23065	43209	1210.74	37	114.683
3181276	1804988	15739	2063.54	2023874	961962	41191	3466.26	91	140.247
126831	87445	4467	473.62	35627	24428	5814	620.04	38	142.119
163774	148695	2877	6718.22	47928	43743	4708	8684.88	42	147.558
2358886	1248944	52721	1555.06	1495113	602697	118124	3509.64	85	148.252
2638794	1587887	19869	952.34	2129523	900071	51539	1677.54	93	148.979
146740	455233	494295	87368.7	96413	227099	1078889	162041.5	70	150.532
2572864	1122789	11405	553.3	1594329	583030	32912	1018.32	86	151.289
1943204	996207	11119	529.34	1269333	477379	29673	572.78	81	151.816
2520723	1012051	14984	765.24	1502301	502669	39466	1034.76	78	152.064
714146	140515	573	178.78	254077	42432	1190	167.4	58	153.411
2415528	1128022	8667	348.62	1534224	661939	26736	1400.96	83	153.458
347960	417724	54205	45177.3	186856	182289	99783	81939.38	65	154.325
194634	281783	63456	3022.16	54505	82428	81096	3641.56	41	156.522
2553558	1270729	26754	983.44	1458918	574271	45687	1801.82	75	160.995
294725	612047	61133	7410.38	183957	320696	155305	15851.3	73	161.742
528554	75454	-443	29.02	168859	21845	-988	245.32	52	168.556
2083353	1160370	12051	448.86	1284875	547341	27260	895.6	78	169.332
254292	56820	785	214.1	83281	13492	1109	277.74	39	169.474
1810429	817154	15537	613.82	1163435	415460	38089	1485.54	82	169.726
648805	2015226	22810	29923.6	416028	1075297	43619	55158.34	77	172.107
2351715	1248223	12583	464.38	1588502	736926	33240	777.4	88	173.515
2150273	986130	6873	385.78	1213055	405001	9726	840.36	71	173.821
2451486	1029658	15978	540.08	1381189	506193	44656	860.16	80	174.484
2185112	1182160	18591	588.26	1487769	658669	44316	1330.76	84	174.791
2727467	1480151	12176	826.36	1659799	682331	26996	1831.56	81	175.722
655200	1468241	56726	36461.36	403699	840288	121047	64449.42	120	181.894
2692203	1298116	22011	658.46	1744542	645678	56781	1820.66	90	182.744
762959	945352	70518	60999.48	338771	529993	192333	105788.4	77	183.035
102611	41697	-72	80.08	27965	11578	-788	53.32	35	186.428
3971371	1996370	175633	100603.4	2601598	1274974	325475	141919.5	92	186.697
220815	196060	44448	4871.28	77182	65997	62937	7259.82	47	187.650
3234594	1768347	32173	699.78	2238594	1009652	96026	2358.36	91	188.907
620693	243224	15748	29041.28	201195	72794	20832	37142.52	53	195.605
810244	1370213	738336	78897.96	346505	598877	1419457	128968	73	203.980
214009	141054	34038	2400.68	64011	42062	44759	2610.74	44	208.504
460190	251474	201748	3856.28	134754	73087	258755	4668.3	48	210.709
2378390	1426307	13553	586.58	1598854	728697	34032	680.52	88	213.737
2430508	1352892	10393	613.98	1617520	801818	30541	1511.26	90	221.824
3185449	1703919	13634	554.24	2010262	1037562	39020	1135.2	89	231.672
165863	84322	111	34.46	47058	25632	151	117.86	40	242.141
278170	645022	137626	118794.4	154300	259389	264516	187705.8	66	245.108
734295	630562	39453	79319.58	301471	240930	70441	109817.3	63	247.471
124833	151128	31833	2098.38	40076	46926	44525	2689.5	43	250.442
117443	61454	986	383.96	38363	24091	1708	617.88	44	253.945
2729571	2126007	30663	870.18	2020589	1127661	74482	2918.52	92	255.549
2210407	1579443	14672	1051.92	1440608	807862	27726	2272.36	91	257.171
782214	777494	327508	82617.88	324991	272683	518883	116037.4	62	258.430
2671124	1442109	14921	624.06	1755850	774292	49132	1701.52	92	263.213
128748	131935	81573	2270.78	47940	50788	136360	3892.6	48	264.297
797769	914758	75205	65212.3	359489	422126	166018	104310.5	73	265.846
127990	102673	602	-34.28	35470	27246	899	-158.86	36	266.266
433672	703658	90055	59407.3	204172	301027	192436	91327.96	68	266.440
104132	48921	24351	893.86	27316	11347	29357	890.02	32	266.608
107228	61004	652	69.72	32060	17556	271	254.06	38	268.284
2228682	1152267	13219	712.34	1315296	520153	23734	1371.24	80	268.930
1011106	1514683	567885	11372.1	552674	656034	1107619	21424.34	73	272.422
165128	166418	2009	138.74	45678	52372	2646	243.56	39	273.034
3490845	2253161	26309	1255.74	2393743	1266476	64955	3263.3	89	274.879
2035076	1380455	18128	295.08	1495871	784593	50954	1629.44	84	275.003
3021738	1457897	8942	1049.12	1857168	719976	18243	2272.98	71	275.133
1426430	908252	4096	401.56	905489	407244	7909	541.74	80	276.648
2390075	1614275	26601	1265.86	1776058	896491	66641	2557.26	92	276.928
382548	433303	314921	9012.06	120049	136637	436546	12121.56	46	277.501
1454103	777367	8440	27.4	1201949	572379	30830	891.8	104	278.692
103829	107965	2009	134.74	30488	35134	-1392	822.88	41	279.830
106439	304987	147519	3964.34	44956	121344	238262	7344.32	50	280.375
2229717	1135461	6930	595.8	1289286	490690	13108	971.88	76	281.804
2363145	1271806	10833	370.38	1530793	668365	32392	487.12	80	281.961
1634769	1084804	5631	532.66	1102455	501000	16596	1240.56	76	282.133
1677111	985518	5977	499.22	1074661	446558	11211	918.46	77	282.942
236800	305695	323094	6246.84	89164	108038	487308	9756.88	52	283.697
959412	1183357	716554	45744.44	474155	500125	1229851	88955.86	68	284.332
2147077	1318392	12462	839.32	1468876	704821	34227	1443.22	86	288.831
2157223	1368763	17288	887.68	1371899	646700	33094	1511.84	81	289.832
156683	176777	125623	3040.78	41240	61633	192446	4252.56	31	289.955
833163	1226277	287566	93377.76	437804	696927	632900	202703	84	291.317
258472	219207	366397	4948.42	88714	71595	520640	7822.4	50	291.932
2466247	1207096	10536	749.96	1560306	673235	24401	1189.86	87	292.008
2042305	1621609	30026	9196.36	1234180	839385	81253	16211.58	86	295.472
2022647	992968	8163	329.18	1263798	501635	22403	494.58	81	295.874
1820496	796099	8215	94.9	1082195	389753	23011	-15.54	78	296.578
2460638	1388460	6086	429.96	1483555	614129	10574	763.64	81	299.907
2770930	3743138	508390	141312.4	1815207	1746222	1070371	251124.1	85	303.147
934022	757305	63359	1673.74	396505	289923	139730	3605.8	76	304.449
504073	682116	393480	7399.8	182476	234693	603335	11718.1	57	306.488
346336	172232	6369	916.34	99377	50695	8730	955.8	46	308.069
1960930	876820	11607	523.02	1206081	430368	26260	1195.6	81	312.596
1896041	1150539	18802	524.72	1129944	468373	36566	1344.76	76	318.766
2960528	1308543	17596	724.56	2539487	1177731	68756	3306.16	118	321.722
2632145	1580731	13815	535.9	1728558	792141	39643	1112.98	90	331.695
183873	150042	288	195.68	76871	94535	515	897.9	68	335.228
900491	1617876	88307	94735.02	430045	773772	202682	155940.5	77	337.458
1586232	751511	9092	366.12	927103	301890	18918	345.48	76	338.657
104617	5928	89	72.54	28371	1911	139	110.54	36	340.637
2114597	1168146	8786	544.96	1375284	618965	26367	1864.62	85	342.527
1042325	2018168	14483	5426.38	758428	1047637	41917	12547.62	105	346.516
2760359	1804643	12857	655.02	1583948	899768	36139	1696.54	77	346.667
2655897	1317699	13837	834.82	1521766	612946	36460	1674.6	81	358.098
2484379	2215033	22791	1160.26	2277713	1544741	79565	2994.9	102	358.473
2214132	1189864	10197	606.42	1378343	607679	31321	897.06	83	359.604
118424	73615	-212	-33.32	35576	22085	-687	-344.82	39	360.552
401247	215216	23007	60476.02	145365	76172	37042	81373.12	54	363.947
141422	221354	384	-75.76	48918	67881	544	-533.16	45	364.287
2247722	1034441	12332	672.52	1340962	535676	30442	609.12	83	365.734
3021388	1376805	10616	514.76	1645074	710070	22891	1001.26	81	368.436
1763517	845034	8608	360.88	1070397	395345	19117	932.62	72	368.649
119593	136419	13290	554.4	33677	38362	16858	590.88	37	370.873
992144	2384771	899837	99677.82	588869	1110518	1898616	160982.8	78	372.851
116056	135696	48761	2199.46	35739	39724	65079	2606.94	40	373.688
110371	114652	18125	1786.5	36935	39251	25687	2904.82	49	375.184
1746390	1199980	27574	1594.64	1310687	923694	62320	4313.2	98	375.417
2073655	1183739	7274	344.64	1463315	718216	27201	1131.86	87	375.850
1861619	937820	6274	522.64	1036815	419446	18184	722.24	78	376.643
3220119	2057266	17148	1620.28	2292074	1291576	57851	3521.86	101	377.355
212511	222148	289187	5641.82	82904	72098	414042	8672.12	52	379.113
688914	1014519	72133	89097.38	389428	511507	149765	147291.9	78	379.873
151827	191201	32577	3012.22	46278	55363	43862	3885.32	41	380.396
136493	10150	925	-81.5	39712	1737	-678	56.92	39	380.506
2294392	1672452	8979	497.94	1702562	941697	35815	934.9	93	381.530
3173031	1573287	31213	698.18	2187551	893695	73569	2365.34	89	381.980
284141	614636	630679	12014.94	223857	418078	1770742	35980.12	87	384.219
112580	51668	10459	1577.74	30629	13618	12416	2113.76	35	384.586
2163381	1766515	18704	903.44	1232201	755812	29926	1393.36	75	386.986
2262764	1015631	12839	311.54	1395139	464143	30537	695.82	83	389.457
1635541	1159910	15371	618.06	1044911	535198	40416	651.76	76	389.644
652933	1101661	91349	76962.14	344911	510210	200960	122872.6	74	390.772
2679587	1189701	11582	1173.52	2123390	565606	35245	2590.7	94	391.712
1943782	1076810	8000	647	1301474	542387	24160	826.6	86	394.473
2628155	1191763	5470	448.2	1523315	564205	10264	848.04	78	395.978
420904	838982	204222	11397.92	207934	359686	419685	21531.1	68	398.067
2147147	1288898	7492	505.12	1446140	642510	26325	799.5	88	399.370
2491958	1289832	11078	797.08	1541572	616683	27422	1678.92	82	400.434
108814	98396	46380	2047.8	42347	40089	62442	2659.12	53	402.866
2624061	795953	7423	384.78	1490914	359413	18893	1026.98	77	404.507
2470427	1311286	19830	877.8	1754738	719157	62628	1865.08	91	410.948
798458	1410962	210375	62394.5	530012	659702	375763	129234.2	79	411.912
438227	521769	9178	1220.08	138491	151150	12285	1835.1	45	411.996
1050401	1011287	75581	141538.7	559161	469449	167865	234709.9	76	422.278
2884646	1439624	21423	904.78	1956445	770696	52351	2420.86	92	428.138
396821	1321129	22140	8942.4	286462	802048	51877	24657.22	101	442.042
321145	1186445	838449	75099.14	260780	724680	2156879	218304.9	88	442.445
160532	74030	126	-33.64	51123	23995	166	-186.24	43	449.433
101544	51513	-33	115.62	27070	13882	-151	208.14	34	463.161
1414836	826691	9314	534.04	941861	429261	33504	1179.44	84	472.037
382129	440851	431068	87825.48	177123	176842	712230	133384.8	63	473.223
1258178	1729150	52623	91719.78	621607	842442	121481	146300.7	80	474.139
2021513	1173902	11888	988.68	1183678	609379	28977	2918.22	79	476.357
1990425	908441	7131	490.66	1205399	426078	12531	201.66	76	476.793
932750	661824	16863	3277.18	527222	432083	45949	9281.14	99	480.935
101363	41024	116	21.76	27959	11706	-418	137.52	35	481.940
2157788	977216	22039	3398.54	1202535	421830	46961	6363.46	79	482.215
637411	982097	135066	63149.76	364111	428891	284281	100207.7	84	485.384
2186285	1081926	31416	1707.76	1339280	535551	58053	3393.58	83	485.881
1788620	748441	16565	738.9	985908	302815	28828	1333.08	70	486.222
117400	98498	916	157.76	33701	28313	767	292.62	37	489.294
850745	832205	643098	73993.28	421340	351904	1200517	121147.6	70	489.861
1887974	1012153	5120	511.2	1202822	517107	15539	325.54	86	490.951
2457566	1261212	9460	788.6	1614655	672072	29632	2043.52	88	494.627
982556	2095585	128769	101587.3	534408	1168982	366905	180722.3	75	494.923
1049363	839693	9940	312.4	909628	629798	37198	212.28	111	495.690
793085	1298893	851835	76069.1	431584	759610	2218944	163316.8	80	496.358
386021	95532	777	-106.78	138271	26346	563	-52.82	52	496.868
2434753	1849665	25336	1424.96	1500627	990476	47150	3401	83	497.018
103209	72454	-316	108.24	29704	22753	-1552	187.28	38	498.261
729224	765616	58126	82223.36	366094	307992	109862	143308.3	71	499.184
153140	188680	777	434.22	64495	95878	-2419	1011.66	53	499.830
161997	367575	2284	93.24	45380	102678	3315	276.9	40	503.901
107426	151331	182911	3822.46	38007	47768	248085	5151.1	43	505.350
101238	30046	313	-85.82	27263	8001	297	-239.58	35	506.493
169431	91495	1450	24	46589	26019	420	327.2	41	511.078
2570023	1726533	24567	1223.62	1705961	890630	53352	3226.72	87	512.106
2833602	1298131	14502	681.72	1800373	665497	41267	1630.62	84	514.836
804653	1237580	908083	74579.38	362647	532264	1809283	124842.4	73	516.823
2660694	1328936	13663	485.18	1729773	646278	35294	1140.84	85	519.326
218472	437755	3119	-0.66	62728	126565	4180	-20.2	42	520.400
2275756	898359	9229	462.94	1391465	509736	28572	1235.92	87	526.987
683248	311513	5931	96.66	289755	101461	8618	85.48	52	527.083
2291656	951033	8884	557.24	1277294	412410	14578	1118.08	74	528.862
2269080	1297441	8968	660.48	1540378	670595	26046	1273.56	86	531.773
2117404	1147089	9052	667.72	1504957	600858	24151	1426.86	92	544.639
2646465	1610457	20263	702.18	1619111	845774	43915	1598.9	85	548.690
1797226	980029	7885	440.1	1163379	453064	20323	1312.78	83	567.870
2370073	1294408	7021	647.06	1449850	618345	12530	1267.8	80	574.483
2322564	1105504	10599	715.14	1484006	527403	27363	691.18	83	578.948
2023547	947392	7397	351.42	1223944	424464	17618	136.48	71	578.992
2355746	1570117	20416	655.76	1546057	839994	44183	559.38	82	580.583
167336	82681	3292	33.12	54274	24544	5171	16.06	44	581.531
120125	92319	2996	74.56	33513	25742	2780	6.8	37	582.660
103693	126421	4110	83.6	32410	37018	6284	-120.76	39	586.609
1763224	807318	10773	567.78	1092755	356413	24041	277.26	78	586.945
189173	108184	13337	531.82	68822	32208	19599	395.14	49	588.777
3093730	1494381	19585	1332.1	2019224	845583	54785	2901.1	90	590.407
3691418	2124599	15574	891.64	2742288	1385106	70795	2976.7	101	591.214
2291110	2095457	29798	803.28	1453786	1194204	81874	1932.64	93	592.294
2226973	1045059	9064	679.04	1517419	531691	24714	1657.04	87	592.957
2256238	1116316	7467	469.62	1566636	574133	21927	1483.22	84	593.443
1974759	962233	8814	551.04	1293758	498241	29628	1494.08	85	595.021
2515183	1225188	9277	458.22	1723507	654487	20762	940.32	91	599.766
2195620	1534220	23737	699.82	1459199	866467	50407	1821.02	83	599.795
2689022	1129395	7268	458.48	1746184	634906	15413	885.18	83	600.249
948010	679476	87356	50541.16	379166	270419	154178	76271.08	67	601.908
2278612	993980	20878	1057.08	2408767	923042	53782	3617.52	119	602.494
463371	869557	842446	30742.56	235733	354776	1466357	52023.02	65	603.508
426250	260352	60679	41032.94	159568	86958	90514	57310.04	55	604.558
2407443	1334276	12463	686.18	1527988	786606	38677	1720.22	87	605.299
2889597	1291024	14758	422.88	1933331	657585	38664	1002.04	86	607.208
1168738	1029154	113979	104719.9	508511	479575	239947	160894.4	77	611.771
866359	1679374	46705	71500.3	620556	1032226	144451	124062.9	94	612.261
2575230	1680150	16526	982.36	1777890	783369	26217	1919.62	84	614.423
1798812	807348	19516	591.76	1070203	335306	34785	630.1	79	616.114
1084197	439731	16921	1406.06	405642	146848	23425	1635.5	55	616.310
2625447	1318969	44318	1236.48	1630464	673257	96002	3585.72	89	620.714
4145412	2018742	34771	1498.06	2669511	1134485	93144	2934.84	95	631.984
2193696	1226924	10271	625.06	1426272	607999	30667	1632.62	86	633.674
145975	41667	1043	-67.02	48835	21986	1806	-340.84	48	634.428
128566	49361	655	-38.7	34987	14581	-6	-166.16	37	635.474
417147	625526	8277	1870.22	170756	232052	12092	2980.12	58	645.272
2107129	1316231	10979	863.94	1384123	604559	25387	1642.82	84	651.849
2253451	1173608	10881	768.66	1457767	561137	20401	1731.86	85	653.130
2351863	1627329	9825	634.5	1542119	845637	27427	1445.22	92	660.883
2810206	1737367	11835	1130.1	1837513	958615	24375	3163.5	84	675.979
2581868	1601367	8433	872.38	1702128	892197	21032	2068.52	84	683.390
1822494	1258586	22020	514.2	1137821	633049	43227	1474.22	74	683.413
1730916	1026326	127858	3807.88	884430	441840	306926	9194.36	79	692.222
2198568	859055	7284	316.24	1283791	402272	13793	344.98	77	696.348
360174	275898	190569	20170.34	125836	96081	283631	27133.66	52	697.074
190172	167890	1619	-127.66	95856	90691	2818	-799.52	66	697.868
1815712	823862	9671	221.06	1068296	358725	23563	590.18	79	698.184
2139558	860756	15202	417.72	1276745	384374	29628	1457.08	71	698.263
2021943	1061699	11389	442.54	1321962	516028	37272	1655.92	83	698.888
2885192	1533939	9080	852.8	2005188	801527	18724	1582.64	85	699.716
1824537	1014679	8802	1041.72	1176238	504058	21246	2428.56	81	701.211
1740949	805790	9205	641.3	1031901	356467	28391	1588.26	81	702.273
1342037	793378	10453	437.58	863023	359595	27726	193.36	87	703.031
1703260	1125977	8573	319.78	984758	491692	13568	621.48	74	703.546
239094	170845	53655	3825.3	69171	48417	68618	4669.48	43	704.342
1877630	1170488	11481	346.66	1154889	539216	21015	536.9	76	704.818
2185798	1130198	6452	778.72	1387887	563838	15136	1864.96	75	704.932
2067335	1268969	15574	891.64	1324774	568234	33183	2375.38	82	706.223
135159	224948	2122	5.92	41808	70088	3016	135.76	40	707.081
2518578	1205099	40940	1486.4	1538103	683024	94108	2679.88	86	709.149
275557	338895	3469	567.34	128983	145972	5502	1040.72	53	709.778
1684478	965493	7768	308.48	1105067	452411	16819	671.34	81	713.897
3098454	1836015	22193	1568.98	2178949	1093227	66466	3941.76	97	718.492
1257207	834221	10392	436.12	718410	343638	21807	935.02	69	718.818
100843	51228	14377	1175.22	25609	13221	17614	1352.04	30	719.265
3419022	1359618	28125	857.5	2448974	1085078	70155	2105.3	104	720.728
1024398	978387	302591	63416.26	422982	407755	639298	99658.28	70	728.020
3002100	2070976	17946	1477.56	1839332	1034862	46458	2521.88	88	729.098
2200839	911097	7233	332.38	1369546	407297	15786	627.96	78	729.708
2253971	1043735	7135	737.1	1274404	453082	14818	1184.48	75	731.380
1741018	1123438	22589	687.54	1026547	485915	46315	1388.9	79	733.147
2600538	1733804	12393	774.98	1692131	981422	35838	1728.68	95	734.637
2224798	948579	19863	757.18	1283968	414300	42387	536.82	77	755.454
2729718	1405180	10593	817.98	1643229	743401	28683	1645.38	90	763.592
2578947	1260592	21645	676.7	1622188	599663	43220	1113.2	82	769.884
502563	282703	4160	-76.4	210068	96652	5753	-66.42	59	775.637
132524	69858	9374	525.64	36391	19040	11523	669.78	38	780.527
2453618	1653641	12313	922.18	1735073	963988	44803	2070.58	96	796.934
2232468	1159334	14962	455.32	1334622	605493	37944	1209.84	78	797.207
141074	118643	9325	47254.5	72661	79491	25617	113419.6	74	801.303
2323049	1492147	32295	1479.7	1476031	687934	84071	2982.06	84	801.511
3703224	2086722	13464	1205.04	2256624	961575	30894	2034.84	79	801.684
2630534	1235956	24658	1183.88	1522809	620716	55355	2422.3	71	801.924
2164927	1282643	19121	955.06	1381011	628775	48795	1974.7	86	803.622
297213	638712	170485	4439.1	96522	217238	253814	6331.04	48	804.544
148839	121332	3399	613.14	47241	37647	7225	763.5	44	805.736
134085	112567	500	154	39974	32815	546	150.56	39	807.592
470038	506934	131824	15723.64	181600	190150	271076	27489.36	66	808.072
126911	60033	503	31.58	36583	17066	244	76.84	38	809.230
1873513	1330624	7096	485.56	1335002	695013	18599	1416.14	89	809.460
2195972	1222365	26890	837.4	1459463	618736	59570	1674.2	88	811.453
2402715	1021415	7886	334.96	1413491	478989	18398	107.28	73	811.622
1769977	902194	10968	423.48	979599	361642	28228	697.08	71	812.097
2428178	1281882	31729	1244.94	1461858	611158	70443	2522.98	75	812.141
1246105	1032848	74577	117639.2	550892	660314	235547	189416.4	82	813.222
2049886	1411152	328874	97378.64	1421724	921839	632566	149006.8	119	814.606
2461260	1276917	27320	840.2	1584249	664211	59183	1951.38	84	815.593
2281788	1225408	29936	1277.96	1413591	602068	83286	2489.96	84	816.618
2179513	1437993	16683	2029.38	1438736	715182	40446	4142.56	84	818.368
2831187	1699324	19595	811.7	1640735	826532	32986	1264.96	79	820.330
1949908	1207806	7735	911.1	1284435	601947	22519	1806.34	78	820.342
143877	25057	7351	220.86	41750	5188	8188	396.68	34	820.854
2910734	1693498	17002	1269.72	1921731	953343	55185	2491.1	91	824.517
1989747	1132497	15146	710.56	1318075	596960	32569	2438.34	84	830.801
2219744	1076371	24353	410.58	1329996	505458	52079	1001.94	80	831.430
165767	203965	-139	726.46	57629	75802	-592	1029.88	47	834.548
1993568	924207	9166	623.76	1105431	395689	21685	739.1	76	834.794
2896125	1199842	26944	916.84	1786347	561652	49457	2053.02	81	838.226
175464	292295	380009	7953.74	70061	103533	564573	11407.78	52	840.769
154708	450707	198634	6033.24	66744	156140	303094	9840.84	52	843.516
1087553	1243644	8832	7015.52	574936	543405	19573	11235.78	76	844.590
102706	28695	233	-46.62	27468	7788	80	-176.2	35	854.540
496549	118825	31475	1019.5	197677	38576	48352	1562.72	59	860.843
2138514	1190482	19630	607.8	1267708	590385	42077	1092.22	84	861.579
1049844	1564392	466285	37219.1	578295	738813	994206	69434.16	75	872.990
915544	1889818	113807	120021	485419	1075186	296121	229848.1	88	873.850
417981	33346	11015	1896.9	117413	9181	13697	2251.42	47	877.209
2078794	1178070	17936	586.96	1356934	579539	32795	1320.7	84	878.790
2583990	1492311	12924	1021.64	1535070	656026	25602	1649.72	81	886.022
160812	62700	264	37.04	43938	17384	394	-212.16	39	887.752
2475967	1235545	9943	440.98	1522647	608414	19481	1173.66	81	892.430
2572397	1512696	25192	1656.12	1565098	766330	54940	3621.4	77	892.698
359062	443901	17280	1920.8	149384	166720	29362	2844.32	58	894.923
171299	356729	1563	13.18	63821	128021	2358	202.88	48	900.767
1874318	1193209	17509	880.74	1781307	979783	60489	2001.54	111	901.283
186698	104705	234	-49.76	50104	28157	-116	-56.76	39	905.061
2334424	1235353	15723	676.78	1460596	602487	41578	1618.08	84	909.238
145328	209310	41951	1325.86	43248	60924	56011	1543.46	35	909.419
2721310	1311545	10787	570.82	1673638	645408	29247	1270.42	83	909.727
2012228	1201904	21025	991.5	1413564	612358	57232	2488.52	90	910.575
514138	982174	312609	59412.74	259766	488765	735848	90923.28	75	912.290
188417	447518	76504	53740.44	86748	208858	141930	96944.8	61	914.499
1781555	887824	6959	563.74	1098944	418381	21537	843.82	80	918.222
2744174	1326704	7953	941.58	1802058	736305	22973	2473.78	102	919.682
2713594	1553711	782498	32255.28	2135617	1316045	1497540	67058.4	106	920.482
1947328	1495912	23206	998.16	1465905	898031	76815	2580.9	87	920.750
1724510	914673	7430	375.8	956036	365519	14955	674.3	73	922.371
2289170	1255335	9511	667.46	1480653	665316	27243	1611.98	85	924.652
997998	421302	106330	70567.8	444531	280122	307282	114245.5	79	929.085
2131276	1100651	15909	550.74	1422486	528567	39093	1902.98	85	929.998
2227892	1449073	136491	2884.26	1548991	799374	246177	5511.22	128	932.621
924577	1532141	19207	2732.02	697581	835428	55435	5774.1	109	933.925
725682	1172490	158086	82305.96	350691	563892	358624	140441.6	90	935.011
2049103	1651150	6470	516.2	1163484	716574	10730	578.8	76	935.759
2794993	1562355	12563	659.18	1933833	914466	49064	2309.04	134	936.714
2184809	1090351	15693	1189.98	1373408	520727	36305	2245.3	93	937.655
2326087	1390175	9254	249.44	1567299	700227	19320	-36.8	87	940.227
2321955	1184917	13698	275.28	1461818	578818	31987	338.82	83	948.182
2403918	1658179	8590	655.4	1795356	898493	29991	1372.26	94	949.081
111411	80982	68	117.48	31253	22511	-199	93.86	37	954.474
2016153	1048974	19260	953.6	1136078	448585	32476	1553.36	76	955.770
2953571	1463736	14535	505.1	1806878	768130	35077	996.22	81	956.728
150763	105522	530	132.8	52196	37020	307	487.02	46	957.878
112494	220713	22620	203.2	33589	71324	35478	274.08	39	963.599
2733553	1343429	29922	946.92	1712645	692149	57335	2349.1	85	979.930
834576	1559527	58594	76480.84	375988	637819	121482	112348.5	70	983.713
155095	22224	136	-9.04	46136	6608	228	-108.92	42	990.607
2110920	1014019	13373	764.78	1297256	453122	33131	1180.66	79	1004.413
1771598	922769	7903	223.58	1139160	420944	18408	208.88	81	1010.551
2124951	2014902	18025	1225.5	1439067	1056551	42572	2507.92	84	1010.960
181595	310958	380366	10769.76	94100	135704	608195	18040.7	88	1013.064
2355832	1651392	6330	607.8	1576077	867507	20554	1063.44	86	1014.065
2630715	1289662	12537	1036.82	1574507	594666	30864	1777.04	78	1017.326
124481	90042	71486	2319.96	34957	25181	90484	2905.24	37	1019.025
2016432	1140942	14182	597.52	1431216	622459	28873	1669.78	89	1020.917
2729093	1621470	6945	721.7	1579124	804057	14988	1712.68	83	1021.537
2290429	1020353	10387	819.82	1407109	505454	28301	2073.86	83	1022.115
774634	764959	53127	113871.2	329856	321801	117146	172310.6	63	1022.506
1653950	677738	7568	244.48	957027	276900	13568	80.48	77	1023.094
2498654	1726317	20514	882.04	1811274	930830	56661	2225.46	84	1023.128
2160645	1585306	5701	341.86	1489872	788056	15070	726.2	83	1023.642
3183838	3992878	109785	3389.1	2964753	3110723	311338	12890.68	111	1024.914
867018	2007976	512799	99977.14	497364	1129022	1322505	199059.3	70	1024.960
245456	54070	30305	654.3	67729	14355	39219	821.34	41	1025.989
1573170	783799	15321	148.06	948299	373980	25775	229.5	76	1026.384
538734	368800	11723	33936.78	198153	129996	20401	49424.86	56	1026.720
183877	265790	246044	5222.84	107229	163057	633525	13459.5	68	1027.148
121080	183622	85186	2978.96	51863	79198	156311	5274.46	54	1028.734
525843	146862	159462	3984.32	155904	40995	203928	4816.08	50	1028.972
125632	82028	129027	2882.22	36308	24499	164470	3617.2	39	1033.242
2460174	1393936	12993	525.98	1697817	730660	35804	824.44	86	1034.752
141636	67373	161	36.46	40695	18444	-350	25	38	1035.531
3275006	1716307	35371	1385.06	1799020	1003755	72661	2474.46	83	1036.425
594318	604066	35428	85449.08	257544	255129	65700	149127	59	1036.689
272694	0	818	10878.48	71483	-3997	565	6337.9	34	1036.801
2847147	1188713	30981	803.66	1882281	688140	89067	2264.62	89	1042.919
661672	1802279	113783	60130.38	357557	822499	252665	98470.9	79	1045.582
3473364	2424131	18154	990.44	2363481	1309960	39747	2047.42	93	1046.287
2903463	1486755	15338	804.68	1810944	699488	38639	1080.54	81	1047.913
1320885	1513985	33387	61411.82	889013	832183	97013	119956.2	84	1048.593
331666	503473	19771	5482.06	156233	234607	46171	11216.06	68	1049.426
2554874	988812	14943	438.98	1563188	462005	33980	1226.8	83	1054.699
102937	45140	90	118.4	27855	11855	220	149.2	35	1057.900
2740966	1509644	8389	314.54	1621187	736057	13477	1488.22	82	1060.251
2042991	1342059	12063	827.18	1433887	707948	31512	2256.32	92	1062.125
2169612	994314	14295	587.7	1335250	472973	24472	1497.92	71	1062.155
1895394	884344	11382	493.52	1259734	430338	31544	685.84	86	1065.526
348781	997058	5749	2385.14	122652	323362	8370	3156.2	43	1065.640
2363606	1227962	14714	821.04	1474911	608493	31753	1953.58	81	1066.073
2085526	1352945	7375	375.5	1283971	680858	11487	1356.82	83	1068.300
141965	186870	80821	3542.06	53832	66597	124711	5109.46	49	1079.851
145235	86765	324	58.64	39218	31587	131	100.66	38	1093.533
2095171	1204540	6712	643.32	1368770	549409	12719	1054.34	82	1109.257
128094	17622	1329	67.94	36999	4870	1397	124.42	38	1115.987
2222726	1562152	11275	416.5	2535112	1407239	47039	1535.54	128	1121.235
1549200	1682794	9800	1579	1411521	1014231	31879	4388.94	100	1126.460
128581	21219	6800	282	35326	5541	7777	522.22	37	1127.695
226178	221624	238662	8792.32	73413	68144	320208	12760.88	46	1127.820
2246705	1450635	25173	900.78	1382754	665451	52616	1494.76	78	1129.150
113689	109264	385	88.1	27324	27513	412	64.32	28	1129.420
2532581	1145075	6798	983.28	1540258	566192	15338	1906.68	82	1129.441
3445109	1990575	16857	993.02	2176879	991490	43130	2120.8	83	1131.347
2951292	1629771	11035	790.1	2071005	854768	30716	759.76	92	1132.490
1904408	1125311	5847	354.42	1225056	535142	18806	179.16	71	1132.511
141859	92409	102701	2417.86	39435	25292	130661	2980.46	37	1133.563
2813156	1401774	4401	739.86	1820031	728904	9982	1122.52	84	1134.650
2980347	1304184	31490	1929.4	1671017	655884	55420	3866.2	77	1135.245
2296572	1882125	14400	1091	1279928	799271	23879	1939.94	75	1136.207
691923	297412	33669	63291.34	256026	101682	51928	88301.08	55	1136.635
440327	87480	70	-97.8	146990	28282	-2422	-231.92	52	1137.686
1609304	1485542	182115	14479.9	961955	754845	359749	26254.14	88	1139.335
576680	1631330	94407	56867.02	386928	805266	230874	108847.6	80	1139.931
2113754	1061095	9241	356.26	1380153	534726	22761	26.46	82	1140.140
2273357	1225837	11153	621.58	1406968	551061	18696	857.56	70	1140.157
119012	31130	3172	351.92	35697	12284	3287	262.82	46	1141.739
344139	465577	467391	10102.26	126670	147924	644002	15541.72	53	1142.345
179583	121955	176798	4562.28	52338	33481	224368	5342.48	40	1142.416
116154	148588	2273	78.78	64182	89030	11454	303.44	110	1143.770
145776	50211	269	-91.66	39174	13443	-24	-364.64	38	1144.414
1601332	1078970	9572	918.92	1053696	518456	29387	1938.82	87	1146.264
1938800	884935	6437	161.82	1202494	411586	9742	45.12	78	1149.398
2265436	1512915	11472	751.92	1449440	741678	28797	1387.42	81	1151.229
120436	56130	658	-6.12	33699	14974	745	116.7	33	1151.592
2117011	792012	5282	415.52	1247550	348543	12356	657.16	78	1152.513
2755875	1341232	13802	1062.72	1832393	759270	39948	2831.28	90	1155.153
102529	12178	132	27.52	27468	2703	115	-67.1	32	1155.832
201106	249612	43235	4293.1	66271	76470	58748	6080.28	46	1157.226
1673482	902946	11343	415.98	1049972	425753	24389	1180.54	78	1158.366
761468	860596	56358	101762.9	395852	434540	125488	179345.7	73	1159.211
2910142	1882114	18411	1087.46	2019977	1017465	52604	2470.44	89	1159.245
936933	1013009	17312	1667.32	699268	461903	48558	4138.88	89	1163.154
2681101	1470086	14000	851	1796388	740141	30033	2433.38	85	1164.750
262743	475299	365718	21881.48	100686	176746	596248	36577.28	42	1164.794
121916	55598	423	45.78	38531	18040	-87	339.18	41	1168.870
179276	112713	157	-80.98	54139	32638	248	-443.72	42	1169.577
194287	308612	207267	4521.62	69831	119845	335812	7496.32	51	1172.888
858900	312861	42062	80852.32	306536	101010	66345	108638.7	58	1174.978
2693575	1541135	18648	513.28	1839736	789994	43809	1843.74	92	1175.698
2205082	1036894	16263	638.18	1215518	416209	31767	568.62	76	1177.321
2771899	1869253	36003	1002.58	1852257	1024777	70667	2103.62	96	1179.442
2251316	2120064	15748	662.28	1366482	973643	33890	1440.4	79	1188.722
3251426	1284755	18262	1172.32	1929938	658773	45899	2524.14	90	1197.837
111997	47550	17928	1164.08	36911	16206	25592	1907.12	41	1206.234
2257784	1236276	15428	713.08	1468462	630731	44198	1882.28	87	1208.886
1400220	1369012	10058	556.88	1215761	933356	34625	1471.5	101	1212.534
108253	2800	99	-24.86	22730	-3252	4	-51.56	23	1212.544
2427400	1205777	6488	576.68	1498655	591386	15733	999.38	81	1216.404
1053086	787257	6266	388.76	735029	532684	22253	257.58	101	1221.423
108532	60070	80	48.8	31589	17952	-10	-44.6	38	1226.551
298735	251638	85214	4807.04	93997	80822	123040	6632.4	50	1228.463
3094572	1638332	7565	212.9	2010653	840635	15426	53.36	87	1232.647
431997	753018	111278	57485.08	229957	383363	239996	97226.56	72	1235.287
1248303	2162874	611095	116907.7	828355	1221509	1447846	195298.6	83	1236.358
704154	1682094	18348	54339.28	418824	893209	60450	90485	80	1236.388
2190973	1199752	15265	588.9	1289022	536607	41027	524.22	88	1237.090
1335308	1119847	6698	477.28	878482	746024	21457	265.02	92	1237.161
2385582	1101181	18924	327.64	1503365	541528	36976	445.36	82	1238.291
2350174	1134563	13198	659.28	1447733	494259	23091	1314.26	77	1239.456
395927	37027	16816	411.76	111355	6666	21240	441.4	36	1239.500
184667	72523	2845	354.7	62119	23143	3919	448.34	43	1239.881
1726619	831402	8284	242.24	1055366	393826	23290	727.4	81	1241.412
254781	272027	92770	6430.2	97561	92126	134930	8874.8	53	1242.577
2568929	1026760	17265	828.9	1624683	510463	37695	1963.7	81	1242.620
105482	16596	651	-164.14	29206	4555	953	-279.42	36	1245.032
1774040	1032248	6027	514.22	1191429	488006	18136	847.96	82	1246.447
1244983	2158726	39360	119565.6	812095	1051315	94756	225634.2	78	1246.591
2178064	1208040	14221	280.06	1376438	553591	36368	366.48	89	1248.770
1694736	799080	9422	469.92	929527	360513	23618	1023.48	77	1249.387
2191713	1372168	10885	422.1	1341618	679567	24370	588.2	86	1250.285
180402	36187	3565	-68.1	59807	10594	3793	-240.02	46	1255.251
1697468	1036224	44535	1360.1	890151	464551	91729	2687.94	95	1255.886
2901392	1170697	21755	1106.3	1845870	559097	45882	2068.52	84	1256.803
166818	197448	38731	1440.66	58731	68312	55620	1829.2	43	1257.325
2123333	1257785	11209	593.74	1481020	694290	34169	1417.34	91	1259.061
2762507	1399594	10215	1288.9	1653410	625936	26147	2361.42	79	1259.907
2722206	1152762	8813	793.18	1596124	556488	23258	1122.88	82	1261.648
432504	1034803	15578	6612.08	149694	357952	23949	9644.14	54	1264.045
2411058	1183844	11909	194.74	1849125	914350	37732	2398.52	126	1270.782
2183433	1648781	12623	675.78	1376475	767575	37210	1698.6	83	1277.512
2002117	1612830	38658	1604.88	1357167	844823	97995	3092.7	85	1284.511
2390125	1265860	19952	849.72	1665675	627738	38664	1860.04	89	1305.403
105708	65389	-32	46.48	35747	20553	-247	-30.42	40	1306.591
2663556	1609215	25288	893.68	1817480	907454	71140	2938.4	89	1318.646
101861	39260	81	39.66	22071	7946	-40	132.6	24	1318.851
148180	300649	370	117.2	59681	106442	558	334.88	61	1326.240
184813	61160	127	140.22	52203	18140	134	72.24	41	1336.132
2545248	1046717	13007	310.02	1462710	456163	22217	279.62	78	1336.409
117945	99771	93354	2294.44	34394	28432	118111	2828.46	38	1337.672
179938	136537	74571	3295.06	56217	44624	103771	4631.06	44	1338.344
2157743	1641687	21907	846.02	1728046	1059691	68877	2257.22	96	1339.892
2028199	1086947	5225	440.5	1251702	537729	13875	1031.5	81	1340.775
1980628	1026840	17343	360.98	1400486	587648	44728	1499.08	84	1341.080
1537466	861498	4599	325.14	828289	341101	10854	417.44	74	1345.709
2234633	1025493	33484	622.24	1440696	545523	75275	1525.5	85	1346.410
2488777	1476747	12563	829.18	1638225	722474	39297	1130.42	85	1346.885
3189251	2156622	31523	1092.78	2467105	1318254	83330	4325.8	102	1352.131
2666033	1443281	15241	2595.26	1538394	659226	40470	4916.2	82	1354.652
2013664	1164654	9868	491.48	1312855	531059	29582	1181.52	75	1354.725
2267621	1197652	6838	495.68	1547256	607098	20506	1455.16	83	1355.188
1845262	855096	2799	606.14	1054814	425275	4133	968.38	80	1356.436
2037891	858751	8449	318.14	1122814	360712	17881	739.66	74	1357.276
2232317	1017170	15634	711.24	1179305	418839	26724	1251.64	69	1357.810
839274	1730258	24460	10643.6	515363	884762	66800	19262	74	1357.945
257204	163297	117498	3082.28	101730	80092	229712	5814.32	57	1360.217
161861	54305	376	-71.64	44121	14982	55	-150.7	38	1364.887
2337395	1196571	7918	873.48	1556062	585913	19707	1450.02	86	1367.697
828044	1027346	100797	65314.42	464492	496634	233278	122721.1	80	1372.344
2281373	958498	7680	566.8	1258090	510258	20645	978.7	79	1375.090
1928352	1134749	15134	756.24	1172934	531254	27224	1471.64	79	1380.179
2030756	1680386	7914	783.04	1846572	1708170	31352	4328.72	140	1384.345
580849	1083474	1719677	90767.22	298385	454541	2928530	152903.8	64	1384.679
161512	217938	5436	221.96	47348	63090	7204	155.44	40	1394.280
3404688	1959498	14642	954.12	2330037	1184938	25692	1522.12	92	1394.678
2120552	1026133	13270	1402.2	1241400	406663	26409	2657.74	77	1396.434
104336	77455	384	165.24	30090	22472	479	57.94	37	1399.712
2279333	1347410	10465	670.9	1338638	601952	23824	1775.64	79	1403.910
2972267	1464835	15773	1221.78	1968318	760713	30347	2852.42	88	1422.405
2743629	1397951	10645	672.7	2145283	1054493	38168	1539.48	105	1423.521
3097434	2328693	13908	863.88	1962227	1102664	40863	2263.18	81	1423.935
2774727	1315151	23378	773.08	1746819	712936	58706	1963.16	87	1430.436
2517484	1165558	13886	383.96	1742424	635148	27213	728.18	89	1433.135
2579083	1491276	12561	761.46	1588309	700253	38026	1241.36	82	1439.585
156321	120633	131177	3642.22	46848	35181	167824	4585.64	42	1443.426
192932	50611	10790	1569.4	53012	13543	13956	1652.16	40	1443.481
361563	274771	118771	50204.06	151844	111160	191033	79915.38	61	1446.854
2070978	785542	6335	562.1	1112454	353965	13658	1374.88	76	1447.381
2904490	2324243	10977	1290.22	2645943	1581349	48323	3906.78	123	1450.449
2443385	1635498	35749	774.14	1668564	854161	76139	2388.54	87	1451.462
2217750	1204311	13343	998.98	1340681	647332	39093	2130.98	85	1452.107
125483	147385	770	292.2	28232	36895	1026	452.36	25	1452.188
2577539	1355095	14518	739.48	1452241	623562	30975	943.5	76	1452.620
2510939	1113420	9549	775.14	1702290	591842	34532	1653.52	88	1453.657
148054	191585	2989	496.54	45058	61297	3583	662.38	43	1456.196
2087983	913515	13370	1389.2	1202569	405724	34211	3040.46	79	1457.639
2721798	1466425	19349	3815.14	1938403	761911	45826	5300.36	91	1460.043
161957	159081	1799	248.14	52694	47057	3228	48.08	46	1462.163
1593052	988418	10038	479.68	912764	406381	19925	1289.5	74	1464.798
271422	879933	259713	7481.18	111682	316541	353011	10534.46	59	1467.439
216800	269310	-187	23.18	59474	73647	-669	-122.34	40	1467.541
2407204	970838	27462	1202.32	1560716	489684	59834	3092.24	85	1467.880
2616288	1349251	19847	747.42	1730129	724043	55537	2629.82	87	1468.342
2031745	1154648	6512	599.32	1200571	494273	13468	1018.48	72	1468.538
175879	13151	1799	-134.86	50050	3602	-1381	182.34	41	1470.744
175357	188007	97348	2341.28	57828	60116	133872	3108.92	45	1471.046
102373	45990	2496	-125.44	32820	18444	3358	-423.12	41	1471.818
117497	47645	17501	531.86	31439	12503	21610	488.6	35	1472.660
501492	584489	52562	58116.32	240241	213770	85755	91849.3	63	1479.007
1130749	2307940	192768	100755.5	658113	1071728	436887	167453.8	80	1479.448
248646	103319	7990	65.4	74589	28822	11259	164.74	44	1480.114
2377047	1745223	8141	2258.26	1505478	758081	7509	3331.74	81	1480.382
1820922	1238403	6985	365.1	1211109	612557	24055	855.3	88	1481.359
2835201	2845601	50419	51114.34	1735486	1569652	140820	112089.2	86	1483.786
104933	185728	25408	3301.88	35960	60359	37455	4683.3	43	1485.312
105207	23929	1823	117.78	36080	7977	2861	259.46	42	1487.827
540875	247509	43622	67027.92	217957	78572	64760	93058.6	59	1495.268
3434382	2505955	20019	1589.34	1709438	1233360	42165	2407.9	80	1495.618
1463812	4622785	34917	9341.62	1322578	4318566	130733	31508.38	110	1500.529
2105090	1356379	32717	2398.62	1274307	687965	69701	4808.86	83	1502.321
2252623	992910	8597	902.42	1307483	430673	17289	1847.54	78	1508.129
2525257	1483777	20612	1017.32	1631408	758773	42006	2034.16	82	1510.926
102250	27776	50	123	27492	7416	45	196.7	35	1523.714
105057	71016	-12	-20.32	30037	20017	-102	-147.72	36	1531.982
130016	96343	22834	2760.24	41222	29816	31721	3957.06	42	1545.400
2412480	1230620	10464	630.04	1519282	599289	25500	1530	81	1549.018
2563804	1338634	25347	998.42	1726098	769814	67360	3349.6	98	1552.403
589779	546469	54767	99711.62	246553	224936	105967	149826.6	60	1552.791
2981843	1389257	27922	1294.92	1794636	689076	73857	2279.02	84	1555.214
193396	133059	719	102.34	56771	39248	1228	140.08	43	1559.405
1882385	1157163	98159	3384.74	1135987	517502	210964	6618.04	79	1559.944
1877365	1176566	11712	851.32	1162907	539725	29456	1911.16	84	1563.721
2656286	2712119	12969	1420.34	1845281	1472176	30225	2962.5	82	1564.051
2397734	1214287	17743	1028.98	1518051	616481	45730	2480.8	87	1565.921
577930	779881	88697	9241.42	200328	268761	139029	13052.94	57	1568.396
130079	59752	559	65.74	40666	18482	466	150.76	41	1569.145
2013885	1443046	16960	1248.6	1163967	702434	37248	2088.28	78	1572.217
2049091	909890	8712	406.32	1165182	400805	14659	631.74	77	1573.219
2142216	821564	9501	491.86	1220045	355014	20510	1047.6	75	1573.956
1161634	1243081	39907	1780.02	689672	715840	98416	7455.76	90	1574.618
114636	89118	937	131.82	32757	28354	835	183.1	38	1575.469
1725980	821152	38961	1401.46	1113547	397156	75222	2398.92	83	1576.551
764767	1588664	224246	101756.6	480756	978824	653653	183181.6	85	1577.084
3088390	1186022	17822	723.92	1939137	709618	55955	2120.3	88	1577.362
2009186	1486100	10450	540	1284822	672805	28117	1391.62	78	1577.883
2015714	1013787	12233	522.38	1379598	577953	36770	811.2	90	1579.207
1989108	905376	3830	289.8	1177379	409398	3917	988.62	71	1579.431
2966392	1309134	16757	675.02	1925671	702810	41162	1687.32	86	1583.923
2461499	1535181	17134	1182.24	1840972	881812	54905	2349.3	89	1584.366
2816460	1138491	12266	638.76	1669064	543670	31611	1367.46	80	1585.957
1784933	1074680	23302	930.72	1217932	578224	49799	2397.14	86	1586.417
2299150	1629298	8631	600.66	1607551	949896	32071	1476.06	95	1590.901
106181	17683	19642	193.12	31725	4904	25230	97.8	38	1594.929
134271	76485	1290	146.4	37837	31260	2414	140.04	39	1599.766
1891344	1017074	10495	459.7	1177714	456265	23523	722.78	80	1612.168
2467568	1385039	11221	1122.06	1457507	680448	31295	2299.7	83	1620.849
2288182	1638204	10676	639.36	1527814	870635	31994	1632.84	89	1631.669
286235	72395	5547	248.42	104591	21368	7335	238.1	52	1638.600
476416	324874	36656	1497.16	142819	98867	50799	2215.14	49	1651.539
1646769	1339554	16138	810.68	992997	590179	29428	1458.08	80	1654.147
116065	284636	118962	3855.32	71778	281789	454679	16334.94	104	1655.427
826072	814730	103181	60859.66	364910	316094	187063	90479.18	66	1655.569
2102129	1033812	31862	1375.32	1273926	467092	55562	2981.32	80	1657.798
186976	228883	148266	43106.76	82557	99589	260594	76645.84	57	1660.630
176695	162094	238042	4485.12	55967	48769	313011	5735.46	44	1661.819
1921453	894135	10686	470.96	1120886	390602	20020	1170.2	79	1662.687
2408659	1280180	25818	1860.48	1516337	901712	80106	5285.16	101	1664.920
1757900	1070745	15315	851.9	1033578	482677	28998	2052.28	77	1669.217
2659875	2092283	18506	649.16	1829866	1109135	56361	1575.46	89	1669.532
2675069	1294783	6985	528.1	1619088	648454	14977	1559.22	76	1669.717
2779536	1484462	10713	915.18	1876280	907398	39649	1635.14	97	1670.932
1515686	2270086	701220	71113.2	866663	1018270	1361353	127042.6	78	1672.794
2469202	1174411	22656	787.16	1331850	514661	44438	1300.68	74	1673.301
1717159	632682	7420	778.2	1085857	307817	21341	1082.26	73	1673.370
2010227	1157635	6765	259.9	1311150	578450	20926	816.36	88	1674.505
140526	66306	367	60.62	43160	20497	391	-137.74	40	1675.533
135029	66617	10742	796.12	41156	19884	14648	969.28	41	1677.421
1848691	950842	6774	769.64	1097270	414020	13189	1833.54	76	1677.970
110916	38225	603	-35.42	31775	11797	137	-9.18	38	1679.094
2815538	1818891	250740	59416.4	1965329	976691	458549	115227.1	97	1679.740
1919881	1027987	6926	291.36	1145061	476676	15735	1043.1	78	1681.038
144052	102875	72869	3576.34	42348	28250	92535	4395.1	36	1681.485
2382011	1088273	19360	1253.6	1442125	525498	44592	3035.12	81	1681.999
401881	275841	28233	61123.38	157205	94348	43542	86159.12	57	1683.860
2156846	824158	16864	565.04	1297830	376480	24756	1677.16	78	1685.100
159190	34521	1607	-43.98	53610	13409	2727	-143.78	48	1686.761
2135814	1337048	11481	685.66	1185525	640746	31787	1356.82	86	1687.227
546281	1155228	10964	27591.04	288550	600830	26209	43811.74	80	1690.364
2607983	1409426	13167	710.62	1683547	742844	36754	1690.44	85	1690.691
2331875	1318128	9743	590.98	1292712	544830	18559	1206.74	70	1690.897
142774	94024	1435	251.1	52246	29728	3262	597.32	41	1691.412
1166049	2356912	26509	49148.74	590197	1048108	54706	78720.16	77	1693.471
3274618	2430394	13780	1375.8	2376731	1576807	48542	3650.12	96	1693.699
2275472	1600393	17469	1368.34	1737497	1099584	53241	3748.26	97	1701.208
102563	90971	23113	455.18	24594	22102	27456	644.16	26	1701.469
189393	44474	3754	94.44	60306	14538	5281	125.66	47	1709.773
2089591	746503	11556	517.16	1236885	354009	29725	1617.5	82	1714.247
2390893	1339647	7118	672.48	1625544	666929	18690	1511.4	82	1714.291
2396749	1215825	9855	926.3	1620861	649179	25796	1695.56	89	1718.687
120951	236453	363839	9008.54	49099	86348	569208	14682.88	49	1725.370
115153	33424	222	95.92	30859	8922	29	98.94	36	1726.730
121019	136167	155704	3318.44	37092	40807	202426	4319.36	41	1729.143
995380	1890241	70275	109373.5	653740	1205725	233947	217087.4	98	1734.493
157355	311046	26673	3891.78	72628	123584	50030	6451.8	55	1754.672
119603	42615	824	45.64	32395	11445	899	-75.86	36	1763.006
2300774	1103580	60008	16632.88	2659712	1058023	156673	34533.78	131	1764.783
533476	260045	43150	61658	197558	81552	63353	87114.58	49	1765.172
173245	204262	1463	833.18	41833	53520	1776	1003.36	29	1765.192
1933560	1106865	13316	594.76	1167437	497948	32979	999.94	78	1765.965
144380	92991	24448	1581.28	37143	25073	32219	2110.34	29	1766.043
2075230	1084766	7470	428.2	1280357	492613	14256	668.16	81	1772.190
2100446	1017092	11306	857.16	1319220	508860	32002	1552.72	85	1776.558
2444876	1347615	10569	826.34	1646085	652124	35918	1528.48	86	1776.902
1301305	670491	12532	534.52	851396	302084	31822	1244.92	79	1777.859
1638556	715732	55201	2237.86	843498	315036	125311	4029.46	76	1779.996
2411075	906572	9621	816.06	1235095	369974	17147	1708.42	67	1780.068
1263911	932311	10388	217.68	910157	462886	32215	-141.1	86	1780.826
2105512	1288796	37269	1589.34	1231614	583767	67097	2718.42	76	1781.867
2075823	1602158	20205	910.3	1102731	687746	38823	1365.78	72	1786.850
2186673	923599	5028	395.08	1378706	440962	12516	303.76	82	1791.468
644458	1153305	219560	67427.6	319533	487253	412302	104724.7	61	1791.745
159702	43893	5028	-697.92	43638	11797	-1250	143	38	1792.568
104219	154732	46946	3039.56	36768	46933	63405	3852.3	43	1794.523
506322	841157	249983	54231.38	284977	395241	484742	114877.1	95	1795.040
2120524	983809	15758	573.88	1271671	466901	42008	1257.88	82	1796.372
536404	976374	465560	12323.6	266177	441169	901151	22319.86	63	1796.454
982717	611377	10737	642.82	572149	240999	19214	909.04	69	1796.687
1608188	875481	20259	634.74	986913	396258	43935	1123.1	76	1797.036
108444	26149	455	-104.7	29122	7005	141	-160.74	35	1801.655
256070	532336	310601	8426.86	126097	189821	507556	13591.16	60	1804.514
320139	284204	53854	77256.44	226784	206329	161398	165995.3	83	1806.327
1984102	1005449	10534	516.24	1189353	484729	25484	946.24	81	1812.397
812555	406248	60689	57427.54	266714	135907	92313	78804.18	58	1818.179
2590808	1355545	22803	846.58	1628035	654858	52124	1860.64	81	1823.245
104745	84048	3356	428.16	28736	23218	4238	388.68	36	1826.132
1922892	1694954	8185	483.1	1150826	712984	17767	1043.62	79	1829.477
178793	94531	-19	51.66	54266	29544	-265	110.1	43	1834.202
3512465	1786030	15234	753.24	2247892	1075261	44942	1967.12	89	1839.835
178502	123190	52144	3997.84	51377	34538	65848	4759.28	41	1841.840
861934	1592456	226528	77413.08	468472	677093	447188	133087.7	71	1850.716
110143	39299	18	163.48	30188	11267	21	110.06	36	1851.651
2512830	1637766	12348	1031.28	1530859	763722	30114	2100.04	83	1853.635
2154544	1162114	9087	556.82	1400596	604607	24224	2024.64	86	1856.279
1751033	1047095	12873	201.78	999647	441165	25559	359.74	76	1860.189
2232070	1029148	13631	382.66	1355409	461486	33913	1062.18	81	1870.220
434817	151991	19057	65953.02	183657	47916	26398	91272.28	58	1878.557
1711235	1223584	10212	630.32	1303022	745070	32495	1505.7	92	1878.891
741810	1983033	1019432	129533.5	436330	985988	2225823	260491.8	79	1880.981
188772	356279	29747	4359.42	97154	159030	59530	7310.8	61	1881.717
2920871	1988582	20198	1261.28	1996679	1179376	61002	2796.72	92	1881.881
2727349	1219945	9116	127.76	1803415	680657	25610	128.6	86	1883.532
2276569	1219482	8768	801.48	1430863	564656	23008	1861.88	75	1883.642
2472825	1257697	22730	1012.8	1543223	583959	42799	2038.14	82	1885.176
1677795	830389	13704	454.44	1060957	386421	34100	1246	80	1888.679
2514686	1119184	11271	524.06	1656873	598866	43020	887.2	112	1892.173
460255	704137	126609	83473.74	248120	309011	245721	139580.1	63	1892.604
2238686	1145572	37868	1134.48	1522115	569198	91360	1696.6	84	1893.429
1742138	938579	4940	370.4	1154193	428457	11204	717.44	83	1894.176
434305	1337841	515119	68803.34	202273	623745	894117	132840.6	61	1894.232
1109146	608902	64883	110284.4	360951	189421	99575	151084.5	50	1894.308
1923327	850948	19777	347.22	1198490	395413	41362	435.32	75	1894.613
286286	498916	1095739	26214.54	92915	156576	1517941	37206.26	36	1894.633
1841689	971729	17078	690.08	1129067	422517	37020	1769.2	79	1895.246
153010	76224	858	7.88	41390	22419	470	132.2	36	1895.703
2895604	1452469	25693	1276.98	2039682	908225	66965	3508.9	89	1897.597
2551307	1428416	7827	1169.22	1478493	633974	13922	1285.92	80	1898.809
2537973	1168097	8925	551.5	1312831	481208	18817	968.62	75	1899.854
3086028	1688117	19007	1143.02	1718664	778014	42934	2071.24	72	1899.944
118104	16287	443	-1.02	34076	4583	552	-130.28	38	1901.756
2399596	952401	11125	836.5	1414264	406129	22805	2031.3	77	1901.797
2385589	1394962	5424	570.64	1464241	650800	14159	1432.74	74	1901.974
1878384	876551	10253	545.58	1120646	390958	27433	1045.38	68	1901.997
753325	898890	8496	8295.56	440387	451721	24145	14973.7	80	1902.482
2390147	1450405	9535	459.1	1632154	738061	21254	960.44	89	1906.117
2212738	1143410	11471	566.06	1493185	626250	33911	1339.46	89	1906.885
759120	940439	987807	19262.02	348148	335464	1554221	30905.06	62	1907.440
2166684	1086660	24635	702.1	1280389	487622	47218	1304.48	75	1907.682
2630120	1292875	18827	1042.22	1508364	570975	40686	1753.96	71	1907.784
100335	117779	24100	2274	35392	36072	32718	3267.48	43	1913.926
1513758	836402	12193	702.98	1004782	411886	30668	722.48	81	1914.362
2456481	1368641	11958	478.88	1627529	658879	28008	955.88	86	1921.818
525632	968507	52579	69652.94	290642	470457	107450	116076	74	1923.175
2495858	1465871	24198	681.28	1551645	775785	52356	1457.16	79	1923.451
101067	24857	282	2.52	27109	6488	568	43.48	35	1927.794
322494	437437	8019	1330.34	106496	144132	11062	1740.32	49	1933.021
2392940	1728065	7921	1134.06	1571350	850401	16947	2134.42	82	1939.112
636445	375280	72271	119609.1	323349	155025	136934	193466.2	67	1945.958
2987474	1575416	9829	883.94	2051535	947788	33389	2710.54	91	1947.958
3079353	2882838	141507	105822	2103270	1461626	292183	197038.4	90	1954.943
2387926	1095755	6059	522.74	1375850	472314	11209	676.74	69	1955.061
2437741	1452012	10861	529.46	1754952	800798	30437	580.82	92	1956.006
2127534	1039253	7909	432.74	1262181	471638	18592	186.12	80	1967.560
134641	63669	259	17.74	38564	19289	338	-6.32	40	1971.558
609072	274100	34619	46034.34	216748	87215	49490	62359.4	56	1975.074
167669	49820	166231	4197.66	45683	13482	203291	4695.26	39	1977.093
1862338	1131804	8741	697.26	1220157	543224	17682	1274.52	80	1982.482
121626	76189	2541	183.26	32332	20485	2789	-20.46	35	1984.585
1623348	1093093	9262	546.32	1086262	804212	36409	1416.74	105	1985.167
199826	47620	737	75.82	63939	14933	661	419.46	46	1987.329
184019	83838	49630	9427.8	53009	25065	66802	11593.72	42	1988.113
486550	171883	67604	736.44	162652	54947	91623	1288.78	54	1989.209
2048186	1686752	26752	9165.72	1229365	807713	59573	15481.78	78	1989.847
2299593	1102307	7207	471.02	1500942	492016	15819	1062.34	83	1992.152
572104	1100920	1649393	39879.98	279165	482925	2969017	70253.62	57	1992.245
711352	829230	50613	60425.18	275108	328899	93897	88513.42	54	1992.375
125614	40858	-514	58.96	33806	10763	-1055	-57.3	36	1993.895
1902429	869844	7879	403.94	1100470	389897	11628	662.08	76	1995.808
595295	1348788	42190	75796.4	424751	964353	136336	163531	95	1996.466
132177	111974	10767	66.62	36301	28653	16318	212.48	44	1996.777
135153	162542	103981	2727.66	41350	50192	137722	3687.92	41	1997.957
101455	40742	852	-16.28	27784	11726	757	121.02	35	1999.194
2641405	1315853	24366	890.76	1644221	666852	50926	1991.36	82	2000.484
2272902	1854204	850977	90646.22	1878156	1625404	1722763	148791.2	115	2000.665
103484	46114	-216	172.24	29747	13716	-1463	385.82	37	2002.424
181115	1104592	2317	687.62	73087	422045	2774	995.64	50	2002.513
2243023	1085128	12704	568.44	1298613	501590	26123	1197.78	80	2008.042
1481887	1830824	45918	67412.48	885882	940951	102984	112169.2	77	2011.180
2102994	1331647	14984	1075.24	1323230	595707	27918	1603.48	79	2012.534
857366	375409	67757	1574.02	409200	130843	84136	2432.96	58	2012.670
1223456	445425	7041	214.26	710626	193498	17868	505.48	74	2013.728
1861039	934439	4914	200.04	1100509	416209	12256	-237.84	79	2015.061
224243	171302	252946	6601.56	76490	54541	344923	9265.78	49	2016.605
3161837	1810080	47032	1618.52	2059732	1011257	79024	3152.64	90	2022.034
3059599	1740124	13761	1014.46	2170263	1029062	47766	3052.76	96	2023.208
315487	43187	6961	4.46	102684	12372	8466	17.76	50	2033.098
2758776	2452787	13751	715.86	1976209	1385866	29920	1568.2	92	2034.318
1934317	1082526	12399	806.14	1107231	449788	23692	1314.12	67	2034.476
104273	37407	32328	549.08	28119	10158	39341	545.26	34	2035.581
162029	520492	578597	11335.42	133031	473289	2153914	45718.04	119	2040.614
2842539	1571479	8573	2160.78	1908878	782787	14664	3760.04	90	2041.571
2367530	1271183	37343	1334.98	1587220	626065	79045	2336.7	84	2042.913
2386322	1318931	6638	720.68	1442238	604497	12148	1261.28	78	2046.803
3094669	1584743	16334	898.24	1989854	875174	41856	2466.16	88	2052.336
1694888	980794	5952	579.72	1011986	471576	15355	836.3	75	2052.914
2152275	1380085	13561	623.46	1433056	688843	32888	919.68	89	2059.881
195964	293366	132474	6528.64	83868	125261	236365	11465.9	61	2063.680
2030497	1063659	41952	2409.72	1184404	495525	59582	5153.52	79	2096.855
2419340	1093065	12999	609.14	1600362	604371	49216	2067.76	91	2100.831
209521	126166	82854	3686.44	57837	35090	102126	4527.36	41	2102.833
228006	108760	2383	123.38	67903	31435	2426	133.36	45	2104.375
2172820	819739	6609	373.74	1304089	376467	20899	1278.14	77	2104.409
2457277	1750551	26098	1029.28	1266582	730444	49825	1969.5	76	2106.654
896436	1739887	117500	58624	521712	891442	288737	117287.8	82	2108.183
2657397	1065770	10067	561.62	1531997	511206	21486	496.96	81	2108.995
204713	334628	438	209.68	48848	89321	392	256.12	29	2109.100
554856	1495265	99605	57566.3	310105	856156	265754	110827.4	83	2112.748
2066882	1040501	8203	1607.58	1330208	492224	17474	2618.64	82	2115.537
2232448	1296588	15238	761.68	1323473	604290	41824	2015.64	82	2116.740
2078473	1253962	12953	557.58	1408788	703178	39958	768.88	82	2116.844
2776681	1532168	12270	739.2	1833455	865011	32057	1746.02	85	2118.765
164251	110266	-20	-18.2	77127	49651	-612	-149.32	56	2120.752
425467	204264	1154	-80.56	134367	59479	1752	-270.28	51	2124.922
2136997	1014644	11058	307.88	1334362	465394	27498	342.28	81	2125.473
386291	469092	125916	52805.76	153172	167367	195176	78553.36	46	2125.503
2612704	1484430	6234	517.24	1642375	750870	13964	1063.04	86	2127.150
2242842	1516806	7750	688	1556001	782385	26666	666.76	90	2128.212
2735926	1175238	9049	732.14	1645467	533988	18512	1347.32	71	2128.275
291264	33785	440	13.4	92545	6001	532	-136.48	38	2128.506
2590973	1215429	12180	830.8	1595566	611961	34072	1311.92	81	2129.084
143442	24722	1209	-140.26	40135	7166	1677	-335.78	39	2131.268
324931	335698	200368	4179.48	122366	108874	278595	6396.7	54	2131.567
172930	60092	448	142.28	49037	17153	324	423.64	40	2137.136
2093394	1191107	14270	653.2	1353591	567451	33748	1554.28	82	2143.281
2518454	1433685	31584	1167.24	1502789	686095	66543	2027.98	82	2153.126
1954020	945510	12767	655.62	1089294	407354	18231	1234.66	75	2158.392
117245	157290	-71	17.94	30673	43558	-281	-126.66	31	2158.703
1799657	1131539	7865	674.9	1201525	556941	19687	1860.82	83	2159.611
125611	110230	1462	122.32	52650	42948	1756	340.16	49	2164.216
2933675	1455723	20345	1016.7	1990805	822959	55999	1747.14	88	2172.878
2147763	1047764	21545	556.7	1428433	511885	57079	2137.94	89	2187.437
120703	46665	503	7.58	29031	14010	578	48.08	27	2187.598
2434767	1269753	10330	635.8	1518685	652430	23903	1574.58	84	2188.136
225116	255373	163375	51172.5	98087	98788	251215	81414.9	58	2193.619
1679970	1051795	5001	338.86	1052987	508003	10875	709.5	82	2194.966
390396	529679	318509	5359.74	155417	184242	483838	8014.68	58	2203.790
671037	1161453	54052	79563.72	374841	643613	133671	136255.1	81	2204.578
202535	31618	23337	416.82	58150	4226	28025	463.5	38	2204.674
524995	334331	12061	28071.46	178227	144191	23907	39412.02	65	2206.653
2045605	1321302	8074	621.64	1285214	693746	25053	686.58	85	2207.852
3244979	1731051	23763	1549.18	1932676	836885	61700	2847	80	2209.653
2129609	1187696	9207	192.02	1565132	722696	30162	70.32	88	2210.007
3226626	2196591	15769	1242.34	2148353	1126900	49645	2324.7	97	2211.471
3776452	2578331	25356	943.16	2842007	1636909	88151	3418.86	100	2212.690
2959457	1369624	21673	1131.78	1808637	758918	61982	3016.52	88	2213.421
111839	64210	13384	309.24	35205	21411	15232	292.52	43	2215.694
154178	140032	3176	140.36	52493	52815	3306	316.16	51	2217.469
2082470	850748	13717	395.62	1241855	405939	32839	155.54	81	2218.378
2592662	1477888	14157	850.02	1811782	797105	27654	1919.44	88	2220.387
2490226	1757380	89320	3729.2	1657879	987726	208562	8430.32	81	2220.925
198606	283117	419071	9225.06	73690	111912	691471	16756.06	56	2222.216
1595283	783116	6807	92.02	964313	350245	17894	46.84	81	2222.343
2108181	1023886	3469	470.34	1294260	448091	6212	1141.32	72	2222.384
2251240	1335168	17375	950.5	1353204	611943	39880	1924.8	80	2223.134
2296978	1191362	9460	378.6	1498227	639504	24897	1071.42	83	2223.381
2991754	1692638	14990	1149.4	2045944	856921	44427	2513.22	86	2227.194
2842302	1416566	9811	568.46	1883694	795252	27608	1223.88	93	2228.931
2248018	1444106	13606	1080.16	1493313	777632	34671	2398.06	90	2229.582
1530430	824728	20891	591.26	960436	368423	43806	1147.16	81	2230.647
2336024	1274878	12947	1022.42	1559967	662189	37912	1818.32	84	2231.438
2416770	1617733	10354	548.44	1365285	771881	24159	531.74	78	2232.754
3091965	1582297	20560	897.6	1949634	782855	57498	1458.28	81	2232.888
2948620	1676822	9034	399.24	1876305	796715	15550	915	83	2234.763
2143242	1077213	9288	667.68	1334017	459230	28057	1628.02	82	2238.883
121417	52797	179	-47.06	31699	14983	87	-279.18	31	2239.153
2324751	1392008	12055	821.3	1664861	831335	34925	1423.5	94	2240.003
2871566	1496508	13352	516.72	2043128	894342	45141	1006.26	86	2240.125
715689	1326810	168095	88552.7	469955	662859	388301	148649.9	80	2253.938
2102628	1011247	13004	616.44	1259746	478443	28360	1116.6	80	2255.174
320973	227028	49465	50379.9	122488	79280	81296	74099.56	52	2255.720
289402	245655	6351	409.86	156817	102642	11818	695.48	61	2255.902
110864	28492	1151	3.86	30529	7992	1248	-96.72	37	2262.162
1938753	1511194	5434	537.24	1142200	604347	13519	797.34	76	2271.330
728253	1596454	260574	18346.64	371398	741117	542118	39783.48	76	2272.479
2075224	1106123	11792	1053.12	1295473	566877	29160	2222.6	84	2278.219
1901534	874576	11484	712.24	1151024	389196	22637	1388.82	80	2282.341
145152	23220	3398	-24.72	38904	5996	4130	61.8	36	2283.033
2314255	1003561	25265	860.9	1436811	512230	58930	1878.8	80	2287.013
1645668	1062721	20555	1160.3	1096612	545943	31850	1740	84	2290.667
129366	54469	204	4.44	35825	15189	249	76.14	37	2291.518
103967	84618	410	-54.4	29307	23126	673	-283.22	37	2296.506
1107196	1377700	17711	4470.46	617865	772897	48525	10070.5	89	2305.163
2527229	1292741	7513	780.18	1447098	604852	25115	1998.9	82	2308.638
3002930	1069133	12758	579.88	1777875	544953	29862	1283.32	82	2310.798
2509492	1903771	16644	909.84	1706225	1095547	39167	2156.62	87	2313.980
2604948	1159578	11676	733.36	1646367	582100	26929	1501.94	78	2314.188
1902270	955827	9200	705	1153181	416095	9534	1085.24	76	2317.116
1814878	813898	8230	311.8	1041646	352178	15946	808.56	69	2317.166
1879540	847161	7757	599.02	1152953	392764	17181	1001.66	79	2322.977
340765	170423	193616	3783.76	123190	62700	274165	5498.9	56	2323.956
2173246	1823592	92582	12908.52	1233662	796446	147918	20920.48	80	2324.087
3076309	1081441	9436	736.96	1906517	594784	30685	2145.1	86	2325.350
221690	258749	26664	3513.04	113693	116658	53979	6179.94	61	2327.153
1983599	992907	8777	470.22	1288412	522683	32758	1136.88	88	2329.330
1872789	1065270	7151	521.86	1268674	523696	23655	901.3	89	2331.214
2537668	1417332	14323	837.78	1715119	777205	51165	2331.9	88	2331.469
2688439	1155145	14779	230.94	1664995	534939	38977	427.22	85	2336.001
132978	65077	1038	-4.32	45954	31157	2910	-314.4	54	2337.032
1954913	1034880	10667	518.62	1261454	461901	22190	1013.4	84	2338.411
1939727	932219	7402	290.72	1131343	438363	21780	308.8	82	2345.495
2149450	1130720	14451	518.86	1433712	618238	44367	1023.62	89	2349.925
2544838	1106444	19221	780.06	1402761	490709	42419	1229.34	76	2351.184
2434127	1402680	20418	844.48	1476945	684636	50163	1600.18	83	2351.967
118259	47166	434	-88.76	32959	13364	166	-228.24	37	2354.144
2383054	1225920	11656	639.16	1395505	578352	23672	992.92	78	2357.972
2770334	1315403	12538	454.68	1893527	781371	36225	1268.5	86	2358.098
106583	89881	36874	1514.64	39472	31019	53173	2111.78	44	2359.981
271052	117562	86825	2073.5	78729	33118	109315	2406.9	45	2360.858
390403	448822	34541	65730.26	182287	163426	57344	99923.84	63	2370.452
1958415	1031196	14229	440.94	2045188	880272	53400	1864	114	2376.397
152888	299511	10568	2837.48	74097	127254	16633	4730.38	58	2388.386
2635792	1904630	8205	1061.3	1389994	984334	17962	2095.32	82	2401.554
2184455	1423979	15442	826.12	1582860	857448	50475	2125.5	96	2411.145
2503686	1316300	25229	1060.94	1662812	679343	61060	2161.6	85	2411.842
2318252	1272902	17694	726.84	1348085	577063	35897	1578.42	77	2414.406
2492455	1175649	8030	685.8	1549241	566982	24607	1558.02	83	2416.970
959954	2285447	23989	19241.54	614903	1327091	74050	44333	92	2418.161
2219011	1356257	13819	278.34	1388675	605404	36119	1002.34	76	2418.395
134421	81319	183921	3556.06	38904	22533	229334	4513.24	39	2421.146
157649	116548	501	84.86	44034	33062	824	-59.36	39	2423.245
115668	102434	95674	3323.64	35656	34774	118775	4193.5	54	2424.741
3186522	2036877	14449	679.14	2051526	1066800	46957	2098.02	90	2428.248
2188821	1175527	16165	477.9	1470346	575668	46110	1076.6	87	2429.244
2142390	1111302	7151	610.86	1375241	561396	21056	682.16	82	2429.731
2225943	1728026	143720	3766.2	1550670	880036	238266	6286.76	86	2432.966
1878446	974319	12014	123.04	1198859	464806	32077	-285.78	80	2433.454
131225	50484	568	6.48	38741	16036	767	52.62	40	2435.107
1792426	856862	14235	397.1	951537	355769	26908	181.88	74	2435.342
1743922	1247686	14990	1091.4	1182774	680379	42308	2255.88	91	2436.560
2300762	749508	12298	352.28	1330190	378123	38133	515.38	83	2437.217
2457233	1109115	6905	349.3	1476602	537059	14505	616.3	81	2439.381
2475082	1169743	25323	940.78	1425987	547564	63025	1637.5	85	2440.459
2115436	1157221	24888	674.68	1242402	531334	48683	1579.38	73	2440.545
237849	956046	1237	96.82	70049	274580	2122	-55.08	44	2441.729
2646050	1223133	22525	547.5	1645140	663485	58475	1215.5	86	2445.962
2173896	1407717	20929	592.94	1398584	695670	48861	1452.46	81	2447.078
2582057	1407421	10520	1045.2	1750571	778240	34291	2431.26	90	2447.849
413300	373742	24078	60012.08	187831	143919	40587	91908.82	62	2451.968
2249839	1143187	18049	797.14	1353972	539996	35912	1419.32	80	2458.418
1006508	637200	7946	19.56	519859	239173	16669	151.34	68	2459.215
2926894	1348077	11348	1163.28	1803466	651557	27444	2119.84	81	2459.307
2884452	1532255	14460	1066.6	1919565	815445	43246	2900.56	90	2462.681
165868	112180	340	-9.6	46485	31293	575	-36.5	33	2462.961
204922	133133	1599	373.14	67740	50291	2661	607.46	48	2464.426
364322	421146	173695	7864.7	133974	150211	242571	11957.06	53	2464.732
1918038	1195421	5370	619.2	1931196	1109730	28168	2759.48	135	2466.616
2731269	1464481	13772	838.92	1731131	739972	29003	2067.58	87	2470.247
3120925	1367999	21300	1037	1899543	705398	50202	2167.72	87	2484.159
138321	56566	37963	1138.18	38120	15527	47056	1510.16	39	2485.928
2166891	1093206	6742	387.12	1360921	550973	15577	643.22	83	2514.919
2232620	1484421	39525	1691.5	1153324	621318	72838	3015.68	74	2522.742
763967	830592	371686	44170.96	399297	342350	721648	73900.28	71	2526.304
2891014	1815289	26442	1203.12	1763957	952632	46872	2731.92	82	2527.931
1213436	2300444	21461	21202.46	691199	1189591	58357	39587.02	87	2532.484
543684	1386386	129391	74404.26	280208	642556	316306	125365.2	74	2533.252
145004	165503	29542	5752.12	50913	49756	40350	7452	45	2534.056
130150	262590	98093	4429.98	47912	93107	155217	6544.62	49	2534.977
2362421	1044220	12609	913.74	1449349	522216	35255	2199.3	82	2535.080
1469186	913811	7206	259.16	1575760	765911	33956	2024.16	132	2537.027
2077829	1007876	12789	465.54	1362705	513197	34610	1969.6	85	2538.119
1881035	902631	8974	379.64	1184556	445872	31908	917.88	75	2538.214
1993147	1046749	6971	609.06	1228073	515218	16900	1063	80	2539.606
2301141	1131401	22118	970.48	1493275	561795	44616	1567.76	81	2541.643
2011206	792304	8907	449.02	1194169	361567	25028	751.08	76	2541.951
2839396	1436416	18636	854.96	1734360	749352	49500	2245	82	2542.787
172015	69902	105733	2433.38	48799	19265	132615	2929.9	41	2543.987
1923957	931239	8876	758.36	1095648	389112	16529	1072.94	75	2544.090
2210859	1063130	8248	1177.28	1285065	445675	17205	1803.3	76	2544.496
2521597	1155272	8055	672.3	1598926	582403	30399	630.14	86	2545.618
351234	434652	57619	56016.34	145111	142836	88591	80293.26	54	2546.197
251185	216172	5238	598.68	105682	106001	13259	1008.74	68	2547.792
149992	370512	42618	10572.48	67820	148658	78658	15826.88	55	2549.197
163861	97009	8804	1512.44	48702	27832	11783	2301.38	43	2552.007
1962440	1074939	8569	388.34	1166894	513789	19439	1397.54	80	2552.459
489627	717891	474083	8300.38	201695	250502	714522	12912.92	59	2553.392
2027156	992642	10717	504.62	1215385	437182	24509	982.74	78	2553.486
2681145	1576882	11675	869.5	1665624	757672	30023	1343.78	81	2557.005
722387	1321833	133358	82167.88	339999	597955	300176	133762.4	76	2560.432
1109570	1344540	45002	75948.72	591542	531241	87155	120426.3	69	2560.588
2174864	1029636	14939	250.54	1981264	794314	52523	573.78	107	2561.118
700638	153869	18637	62342.82	243410	47809	27734	82749.24	55	2562.052
1542934	1376085	11363	489.18	895260	547950	31042	545.12	78	2563.427
2126146	1202264	9943	308.98	1292734	586732	27533	193.38	80	2563.675
2230860	1343187	11173	762.78	1490864	667396	34991	1025.26	87	2568.020
805457	263808	1849	133.14	426604	100872	3615	75.9	69	2570.004
210260	491509	131247	11674.42	111030	226642	256633	23279.38	66	2571.828
327362	149740	-41	176.74	91756	43965	-396	369.44	44	2572.264
270496	162514	26370	40839.2	123086	75976	52449	72971.14	64	2572.641
2474716	1323188	14200	698	1532036	697934	41321	1381.06	86	2573.336
2362265	1328967	11661	438.46	1640581	747777	38490	1235.4	93	2580.319
1997571	1202609	6554	580.44	1146210	532185	11522	1108.92	80	2582.726
2975716	1973562	23946	7204.56	2032400	1042297	59037	13173.82	88	2585.267
2549720	1654610	8725	1165.5	1784208	824884	22952	2422.72	87	2626.606
2465984	1503788	19251	1366.86	1946020	841409	51832	3869.52	95	2628.729
370430	178215	124768	3993.48	148378	58295	177903	6011.58	57	2634.599
104861	85204	-153	12.42	37672	29111	-1062	-221.32	44	2635.826
2747579	1061351	7388	651.68	1578672	485478	14070	1582.2	80	2640.260
2952132	2289543	17310	1063.6	1814629	1069916	39102	2580.72	81	2641.483
110083	117144	404	-6.56	31095	32837	447	-132.58	37	2643.663
277550	438904	77705	4750.3	183086	236470	186328	9634.08	79	2645.718
296731	131545	25657	2093.02	83760	35392	32829	2580.94	41	2645.735
3817988	2201188	22876	1134.36	2557759	1242924	78733	3094.38	89	2646.809
2364201	1171718	10623	443.78	1491760	599045	31607	1014.02	84	2647.351
549025	1405227	211073	81293.78	393225	805135	469157	203967	85	2647.681
2032769	1011062	11912	540.32	1292412	513655	29268	936.48	82	2648.177
176607	33139	63	195.18	46422	7236	-52	410.28	33	2648.492
2105869	1229745	7362	438.32	1370028	599054	23903	370.58	84	2649.911
1432183	851138	13627	636.22	831594	365624	26081	1426.66	72	2650.180
2620849	2086041	10510	1074.6	1478023	1032733	29400	2368	81	2653.296
115436	47109	63	-76.82	30829	12935	-1340	-125.4	35	2654.321
243084	20512	63	-76.82	73537	5644	-3971	-147.06	45	2657.448
2531067	1192657	7900	300	1603597	585670	13269	1097.34	80	2657.570
3188472	2415232	7759	668.74	1988794	1253899	19562	1539.32	81	2657.938
2478174	1342408	10814	773.04	1518360	707114	30957	1361.02	85	2661.294
2689777	1206656	7330	659.8	1430219	500980	12821	748.06	74	2670.429
1070284	1479311	1251449	91502.14	604323	909666	3382933	203501.4	88	2672.051
899897	1751988	77038	103098.7	433729	778168	155020	156655.2	75	2675.282
2017970	911884	13633	528.38	1264210	435354	30077	1336.22	78	2675.409
1903318	1289640	6309	394.74	1157642	613836	20461	897.46	82	2681.676
176754	79187	7949	1184.14	50091	22571	9866	1623.76	41	2685.401
126359	37303	41632	682.52	35690	10731	52758	954.88	38	2687.248
2498459	1437178	8530	654.8	1619211	734663	22135	1098.1	86	2695.183
2538075	1269685	28296	1554.56	1424777	581996	50548	2702.28	79	2712.455
102406	77872	369	79.34	30421	24661	199	244.14	39	2742.231
2022700	785358	8213	457.18	1215391	360815	22834	232.24	79	2745.704
1084522	1373245	57543	86025.98	708462	728031	156753	238639.6	86	2747.339
2337929	906003	7952	495.72	1400076	406517	21903	1091.58	80	2749.548
2314407	1362693	58394	1232.84	1604329	703791	134257	2997.02	88	2749.904
2246421	1090498	11277	718.22	1382920	533745	30220	1134.2	80	2751.908
2633906	2247851	39819	1309.34	1590194	1101484	91147	2750.42	79	2755.195
1437861	1041007	10267	196.62	903577	526535	38662	830.32	91	2756.399
140278	61638	659	417.74	41103	19938	762	331.32	40	2759.775
2858346	1325735	12386	325.96	1956490	669563	29710	709.6	85	2760.074
1208127	2117970	22564	6740.04	878630	1224439	72890	14171.4	92	2760.610
101768	148980	43507	13774.02	35057	43795	58401	17814.86	42	2764.567
107224	41633	593	-64.02	29702	11704	771	-118.94	36	2765.983
616873	1612035	12938	18975.68	320443	868276	31166	33692.76	80	2766.341
2914520	2293156	32459	1678.74	2054861	1349571	91032	4750.52	92	2766.831
2714625	1960429	15187	1019.82	1832045	1057076	42061	2987.46	77	2767.004
218716	126578	14497	279.42	65951	37837	19361	321.46	45	2771.241
2759193	1237980	12891	376.26	1746383	652563	25828	881.08	82	2772.483
1825946	1019121	19996	715.56	1940451	930788	66290	2480.4	129	2773.307
1748103	891333	16828	816.08	1089597	413629	42798	2062.28	83	2775.788
2797723	1589748	918539	70028.54	1889506	1185014	1521250	113785	98	2779.619
2193738	1333943	10201	541.86	1427991	674937	31140	1593.4	88	2782.274
366867	307412	28910	1054.6	104910	86291	37007	1189.02	46	2795.492
767222	1869373	15737	78989.82	406441	1057455	50665	126861.9	86	2800.475
370013	268768	81761	32044.46	138249	100879	136403	46788.58	56	2807.192
257502	232757	8578	2970.08	71746	65895	10952	3667.72	42	2811.178
169153	89197	-216	155.24	46726	25413	-890	243.6	40	2812.418
135705	38442	286	127.96	41103	16868	-90	383.6	43	2813.979
118293	64429	71017	1685.62	32261	17493	85852	1911.72	37	2844.724
2388740	1220092	5368	607.48	1569731	581983	17959	925.74	86	2849.127
119372	186396	56317	1511.62	36304	53106	71499	1756.14	39	2851.173
1939692	952130	7599	658.14	1315406	474208	20799	1746.14	84	2852.214
2223178	859263	12355	405.3	1340926	390731	31462	623.32	79	2853.072
117121	170241	208154	3402.44	47136	65841	340037	5973.82	47	2854.173
2700674	1428299	12750	699	1773768	701047	20759	1487.74	84	2855.094
105860	88470	62087	3797.82	31646	27035	89884	4984.24	40	2857.235
426559	638059	1100657	25559.02	193205	262687	1959674	44960.64	67	2857.872
2288522	1034123	5624	337.64	1496351	488165	16831	822.66	83	2858.008
572035	1081913	32348	59192.28	241361	505208	72419	100462.3	69	2860.437
1349769	4344909	53581	1384.66	598054	1724020	88924	1359.64	70	2861.732
1772843	1229047	11027	587.22	1323488	669589	32547	1788.42	92	2862.903
2210602	1036934	8249	419.14	1485184	504114	28848	452.28	80	2863.032
2279115	1101666	27750	1407	1458911	517717	58121	2069.06	79	2863.711
2596929	1463445	12640	662.4	1508667	756730	27220	868.2	81	2865.510
2516354	1318584	9077	725.22	1659425	658802	19959	1344.74	79	2865.638
1486955	926471	3016	301.76	833795	383666	5530	747.8	64	2866.456
1242393	2245041	94867	75029.62	845662	1244655	246831	144234.7	88	2868.858
141130	60406	-523	148.22	43736	18854	-2088	412.32	40	2869.616
2014386	908916	14314	747.04	1268186	433758	22452	1625.72	83	2870.152
1896005	847613	14180	650.8	1120978	371697	25856	1058.16	75	2873.012
526596	1800082	68588	77356.68	354639	966949	156670	131186.2	76	2873.298
457325	587010	463245	11500.7	192572	192071	687111	16974.46	52	2873.368
105912	47288	414	40.04	33593	15775	675	233.5	40	2874.718
2808058	1577959	3502	593.72	1833350	772147	8611	1023.46	85	2875.184
1756307	3185059	525607	180250	1238594	2014248	1632013	354421.2	91	2875.509
2586263	1550081	11116	552.76	1942897	944252	38047	1067.42	97	2877.178
2410423	1365809	14712	859.32	1672465	733295	44035	2064.1	81	2877.194
2013418	1280329	22323	641.78	1279641	635576	44602	1180.72	81	2878.464
1921127	855761	8714	450.04	1262938	429952	29988	1167.68	82	2879.013
128674	105682	18414	792.04	35339	28993	23468	821.48	36	2879.873
2332234	1087509	21817	1237.62	1607501	571465	60155	2241.3	87	2880.087
1250382	888124	7428	497.08	973611	566848	29239	1745.54	96	2881.811
2256772	981592	10740	691.4	1399563	466201	23671	741.06	78	2882.015
288115	49635	3897	36116.42	109034	14932	4017	49846.62	53	2883.608
2398660	1324779	15995	635.7	1547865	629402	25934	765.24	81	2883.810
259838	321346	357926	9588.36	123405	132853	584906	16229.16	59	2884.921
3139084	1322093	28418	837.48	1938776	709070	70996	2885.56	85	2888.320
3094323	1294693	42709	1150.74	2090133	760686	106953	3076.58	92	2894.472
904985	1127579	12593	2720.98	520695	473174	25880	4944.8	75	2899.147
867687	815496	49019	64950.34	394479	318464	87640	94646.4	68	2901.127
115389	73046	-110	-21.6	36498	23124	-201	-50.86	40	2902.706
100142	26677	-169	149.66	27094	7125	-433	172.62	34	2905.905
3566492	2138824	15911	1351.46	2586483	1374035	47042	3156.12	99	2907.976
2272877	1616043	24718	741.48	1419027	824024	52257	1573.02	82	2915.901
145551	214781	62898	3714.28	61759	76801	99435	5537.1	51	2920.843
109714	20365	264	147.04	30189	5681	158	415.88	36	2931.970
113661	68674	112744	2959.84	32421	19997	144495	3686.7	38	2933.740
367807	35767	140	-63.6	111689	9706	189	-98.46	48	2935.250
2067618	1019021	356716	75952.76	1236449	487580	527573	104253.8	84	2946.742
175327	83967	2	-62.28	50086	25188	-63	-83.18	41	2951.723
164366	88474	73	42.78	50253	28248	74	151.64	42	2958.106
156319	386679	22482	10803.52	83867	198174	49915	21517.9	65	2960.517
3023588	1264070	51281	1833.66	1947932	576218	101844	3731.84	86	2961.354
112595	60451	15093	800.98	33206	18307	19730	886.8	39	2962.646
120676	130441	16898	2144.28	39167	37918	20761	2504.46	42	2964.094
139528	67467	5869	-25.66	39140	19253	7854	-76.56	39	2969.377
2330965	1041488	13574	927.64	1511050	532284	33011	1770.46	85	2969.674
2425207	1581341	8451	973.86	1652510	783425	27466	2033.76	88	2970.276
105235	31161	1553	180.58	28379	8603	1352	374.72	34	2973.837
185100	114752	35356	337.16	54959	32774	46190	346.4	43	2974.217
2192743	1003151	7525	683.5	1353105	498816	22043	1525.98	84	2981.731
358008	127630	25369	38515.34	106681	33497	35416	48929.76	38	2981.839
2681497	1421418	12696	780.56	1632030	704708	25397	1721.42	81	2985.942
3268668	2723448	21045	1323.7	2518439	1771271	79925	2948.5	97	2986.168
2008422	1471348	16356	971.16	1304016	725871	41460	2281.6	81	2989.188
2377153	1100652	6516	484.76	1548372	550464	22575	938.5	84	2990.173
2048411	912255	10876	394.36	1295867	455209	24340	852.4	79	2990.653
1986413	1026803	8283	206.38	1214397	493475	17042	231.12	79	2991.754
640293	1448586	238723	101104.8	388287	711141	603040	184810.4	80	2992.934
1919591	649211	42746	803.56	1191491	304729	67998	1711.28	79	2998.681
195216	174502	138222	3584.92	57194	49373	177066	3754.76	42	3000.404
2390150	1047086	12995	782.7	1504421	532753	36064	1658.04	84	3000.765
1893576	863246	9611	612.46	1181580	394305	23146	1757.56	79	3001.690
234740	350104	510338	8468.68	85031	138764	785838	13903.68	70	3005.240
2538611	1400887	10875	463.5	1528967	670369	28874	530.64	80	3013.340
219476	393140	399809	7055.74	70415	141724	602035	11619.1	48	3017.487
275272	85537	655	233.3	140258	28768	1313	310.18	62	3018.980
571313	198432	2724	185.64	219656	64211	3552	723.72	58	3020.219
117347	45883	-111	129.54	34364	13221	-226	112.64	38	3022.952
1914920	795081	10637	187.82	1083424	344872	24520	41.2	78	3025.915
112676	54076	574	-48.36	27041	13669	667	-150.38	27	3026.080
1766608	1018849	12292	535.12	1084579	445497	27919	1415.34	75	3026.103
127124	44539	79	112.94	35692	12996	-320	132.8	38	3030.987
398358	87989	32084	3102.24	119166	25558	41379	4213.94	49	3032.522
1924498	942476	9534	534.24	1121831	447366	19721	1236.06	78	3039.402
2385285	1116798	15457	725.02	1422569	543776	32662	1792.32	86	3049.421
2232289	1012768	14585	1111.1	1324439	540839	33066	1587.76	81	3062.389
420144	266126	389	261.54	116772	73874	183	-59.62	46	3063.588
380692	1026242	380420	63455.2	232852	458613	776700	115770	75	3064.893
102212	70144	37993	1237.98	28283	19382	46811	1285.46	36	3066.039
411554	248755	169938	3279.68	139706	74913	222130	4313.8	52	3066.124
3295736	2069959	22387	1332.82	2043770	1148695	55837	2867.82	86	3067.758
1136868	701379	54899	1871.14	570155	249172	95819	2719.34	68	3070.059
747137	1331632	59179	64225.94	365375	614189	121091	102964.3	70	3070.178
591430	551409	414258	63286.88	243572	194412	695378	94194.08	53	3070.193
102221	44260	1241	68.26	31873	13705	2076	-114.64	40	3071.804
2086123	933938	8034	668.24	1337274	460294	24756	815.16	84	3071.923
2763710	1544123	22992	678.12	1836885	881332	64038	1287.68	86	3072.116
2549684	1584437	6039	667.54	1700919	787518	10435	1253.1	87	3075.576
106382	140367	59973	2922.78	32975	43136	81444	3170.84	37	3076.239
1881256	987535	12923	682.78	1170292	463784	34009	1379.74	80	3079.948
2479665	1158308	12231	516.66	1538381	583600	26863	446.18	76	3080.097
1700015	644870	2983	203.38	914432	274659	6017	253.62	73	3081.372
1720234	1532916	16694	755.84	1205027	742231	43733	1425.38	84	3081.766
177595	316156	151015	5615.9	112399	232119	421082	14393.52	89	3083.132
1683308	732364	7915	457.9	1013474	334471	21342	787.12	79	3083.706
2465419	1102595	8301	527.86	1602443	580062	23196	1531.56	84	3086.341
2167541	911775	11031	563.66	1316255	405948	29671	1322.06	77	3086.903
467366	186883	18325	473.5	150566	55440	24660	864.6	52	3088.268
522454	1180690	119500	50137	292769	492940	232934	86570.24	71	3095.019
2844729	1297834	7612	219.32	1797361	702713	17683	-354.62	84	3097.076
2062342	877220	8632	786.52	1158257	386765	21496	1298.56	77	3100.735
2318916	894941	10411	671.46	1293415	398813	17954	845.44	76	3102.191
1188981	1797710	498051	130800.9	671700	914652	1241235	229015.1	78	3102.626
966263	1496479	121707	91276.02	483341	756055	311285	172974.1	84	3105.714
130205	122269	857	-152.98	50277	46729	734	-251.76	48	3109.464
2538759	1343960	17548	951.28	1309582	554215	36454	1813.44	73	3112.571
2494314	1632627	33788	1041.68	1396066	806794	61192	1922.12	76	3122.569
2687890	1461371	66527	2771.22	1645050	710176	123155	4359.3	76	3122.921
2165258	820189	9671	420.06	1272094	375006	25002	908.72	78	3128.557
118822	74203	83971	2210.06	34765	21886	107794	2739.84	39	3133.374
2433140	1227541	7248	598.28	1487594	572700	19458	1389.88	84	3134.100
2396175	1179192	11576	735.36	1412489	578630	20078	1654.08	81	3137.294
2284953	1256190	5103	244.58	1391454	554404	14125	-378.5	78	3141.995
113202	14577	548	73.28	30799	4050	696	234.56	36	3146.259
2956386	1482133	36136	1232.96	2014547	811643	90702	3729.72	93	3148.056
191462	246850	222610	5196.6	70043	78045	297974	7248.64	49	3159.864
118781	26207	80	41.8	31937	6715	-25	31.5	36	3167.616
143232	73585	653	19.58	40431	23283	1192	38.12	40	3171.993
2496527	1668606	12543	739.98	1702038	901405	39276	2171.36	89	3175.202
875775	619883	246283	29286.38	491374	355597	457522	98231.92	83	3177.417
147210	150816	56560	5034.6	44754	45399	73928	6458.08	41	3179.043
361996	178040	64439	48036.54	136991	74919	110458	72517.88	60	3179.114
2398409	1304869	14835	788.1	1510450	699312	37421	827.06	90	3180.380
535838	570197	44647	53950.42	213394	203147	72790	75726.4	60	3181.196
2254565	1067560	14915	716.9	1456944	526583	32995	820.7	84	3182.981
2488623	1874709	8680	616.8	1490796	932301	17876	1162.36	77	3183.352
1264451	549314	20211	952.46	760161	244114	49651	3282.86	78	3184.008
593368	1836759	117069	103325.3	451157	1090722	303641	185556.3	83	3187.210
2388597	1173138	7605	528.3	1519961	622716	20521	1513.06	85	3187.326
1230474	1380966	136578	71294.08	689040	844238	423602	151866.7	86	3187.795
2989729	1702090	30142	1402.12	1677631	906935	68521	3631.06	89	3193.270
587040	379914	55015	127253.9	246040	130962	91783	187671.4	60	3193.918
1687301	866544	7119	492.34	1069445	396868	20333	915.38	79	3194.269
2882524	1505350	13626	890.36	1712978	774118	32880	1930.8	80	3194.575
2478994	1226868	15047	689.42	1589410	618534	25060	2012.6	86	3198.949
461178	839422	138329	43786.94	257242	345900	255490	77653.4	74	3200.502
230142	197728	468	170.48	94509	82706	219	347.34	55	3200.962
2267867	1249329	12873	813.78	1413261	603732	24242	1877.12	82	3202.007
2410557	1376850	12777	598.22	1667231	768763	45715	903.9	90	3205.186
1841015	1179722	9128	488.08	1174223	535560	25977	545.22	81	3207.412
2786017	1410327	18879	682.94	1953444	831716	57132	1291.52	94	3210.696
321966	820053	1504	-70.56	94246	229700	2035	-272.9	46	3211.817
2077805	1262502	7587	445.82	1446620	669834	24750	911	92	3215.835
141896	42469	803	-154.42	38113	12977	699	-236.86	35	3216.255
2894948	1437852	11816	765.76	1518815	682516	20176	1859.36	76	3223.182
1054246	1237985	96531	21933.66	477636	506200	181607	37531.02	71	3229.967
172637	74915	410	-24.4	54718	22790	412	-74.68	44	3237.335
2006356	979102	8789	538.54	1222267	452750	20421	1348.06	80	3240.376
549628	67996	1049	135.14	199034	20297	2133	226.38	56	3245.993
112729	141231	55557	2192.02	33350	40383	70377	2609.22	38	3250.652
174907	379060	634323	10368.78	79964	220039	1364154	23171.44	76	3255.444
102335	46800	10821	328.06	27505	12535	12765	369.9	35	3268.718
2117081	1046206	14798	566.28	1236970	483656	31987	1089.82	76	3269.409
340962	534094	610904	11960.44	171147	272265	1142450	22491	65	3284.184
902164	2116721	238038	93612.68	532994	958806	485760	144022.6	77	3287.669
1840604	915017	8027	328.22	1178967	464574	26416	854.76	84	3289.426
1948809	902861	21622	910.92	1149419	396028	38798	1117.28	77	3290.859
2557462	1493684	11801	2028.86	1602675	719983	32070	3497.2	86	3293.283
2336747	1194543	27081	1155.66	1483680	607420	53943	2280.98	81	3293.538
1959777	1048038	8469	688.34	1283037	473869	19110	1328.6	72	3293.658
467012	761279	19997	11687.42	239726	383017	37693	21636.98	72	3294.502
2222387	1281698	12399	534.14	1471349	678700	39573	1209.78	86	3294.644
119427	123150	10910	2451.6	37226	37129	14371	3274.06	41	3297.071
220838	131901	1312	148.32	63635	48913	1345	273.7	60	3297.677
532162	1326396	81752	46451.72	262359	613226	175935	78529.1	71	3298.395
2341925	1216278	6502	680.72	1451581	593251	20917	1075.62	83	3299.962
1644620	1021934	8303	355.58	1020266	479085	15367	657.62	81	3303.420
1952273	1215138	6882	457.52	1051512	514596	12507	576.02	76	3305.366
143727	165517	134872	14138.92	38381	46081	175832	18405.52	31	3305.436
1918608	1075208	8212	983.32	1129593	491920	23776	1792.36	83	3306.237
2213304	1115795	71837	2867.82	1374838	532521	107163	3987.18	81	3306.503
124484	223798	39418	2145.48	39571	74883	58215	3122.9	37	3306.793
538542	818471	208284	131424.2	231435	321139	436270	206783.2	66	3307.597
167238	35091	837	-9.18	44385	8798	1435	-125.9	38	3308.356
108985	28795	837	-282.18	30115	8158	-1093	-322.98	37	3311.044
266611	131085	837	107.82	82525	38874	-616	539.24	47	3311.309
103525	159979	837	-247.18	28021	44264	-469	-308.34	35	3312.497
2211492	876786	17297	817.42	1392969	411148	30209	1380.74	81	3313.576
2476844	1276354	20855	421.3	1736612	732770	59667	1445.62	89	3315.830
589274	278700	42083	55457.38	193037	83394	56488	72087.68	53	3317.429
184915	95891	568	189.48	55751	29482	812	221.32	43	3318.233
2507555	1276997	15337	935.82	1544618	607405	36847	1620.42	83	3319.925
2184572	1030919	12458	449.88	1252500	463825	25267	1417.62	74	3320.423
2306157	927298	10136	357.96	1434892	446166	25496	525.56	83	3322.493
2900965	1654354	15889	1974.54	1935341	1031598	52517	4514.62	89	3323.131
178670	29510	859	2.74	48770	8634	1202	160.72	40	3327.285
137412	46667	236	102.96	37615	12996	98	243.28	38	3330.579
772574	296291	247951	5691.86	252830	89546	329675	7403.5	55	3331.148
461997	742355	129596	9118.56	219387	360448	313546	20783.56	73	3340.204
266311	39773	4081	219.66	119292	17831	6337	380.82	59	3343.506
354160	384840	225440	13398.4	148245	138545	327715	21538.9	60	3347.225
573420	588286	53721	101821.1	245592	237445	105621	161361.1	66	3349.836
2168455	1424969	6988	788.68	1398472	676943	20469	1646.34	83	3357.825
1914819	1040166	4405	460.3	1245190	509506	9084	642.24	81	3363.670
1887074	1101229	16065	738.9	1157455	488812	31084	1765.24	79	3374.006
367727	574467	237921	10278.06	120722	181376	315861	14277.46	51	3389.180
2552151	1405573	91401	2770.86	2699580	1390904	204900	7269	141	3389.475
794739	2147342	15334	12829.24	475265	1213771	43010	27017.6	71	3389.512
1716253	917756	12346	377.56	1048962	404340	24040	573.4	76	3393.654
2640147	1618939	14713	760.18	1785896	853421	44046	2732.56	81	3393.738
2961179	1843275	18727	1054.22	1755426	1144728	58307	2539.02	93	3395.879
2167236	1146062	12381	935.66	1327904	515802	31466	1686.76	81	3396.649
1910692	848042	7025	419.5	1233063	412939	21664	977.04	81	3397.790
2213614	1103236	7906	453.16	1406086	548137	16739	791.54	76	3397.829
481721	981987	1517521	50107.06	289810	489978	2976968	97125.48	81	3398.938
1713002	873909	5041	361.26	1069406	430264	12647	658.42	84	3400.106
110790	150177	32788	2839.68	37450	46895	46635	4143.1	42	3403.184
2963333	1647214	14384	755.24	1790448	828833	43914	849.04	90	3403.421
1918501	763704	16799	670.14	1169003	338493	41353	1370.58	75	3403.583
1981531	1083663	7198	358.28	1171909	448562	13492	254.12	70	3403.639
592229	375651	35723	80978.78	230790	126768	55517	115993.6	59	3405.686
1577617	1055687	12563	1053.18	1557106	720754	38860	2317.6	106	3405.844
1775680	790457	11649	592.14	1054631	381258	32331	1459.66	83	3406.755
1637254	808427	11222	258.92	1013307	375026	26091	402.26	70	3406.779
2341834	1199333	8090	507.4	1488116	662354	24211	1009.46	86	3407.796
2710636	1200267	10820	785.2	1782859	611512	29938	1736.68	84	3408.604
253779	202801	102677	2106.22	69238	57071	131469	2550.34	33	3408.759
2346322	1318219	14843	512.98	1417126	604394	30162	802.32	81	3409.916
2306763	1063767	4565	377.9	1338781	447173	9733	615.38	70	3410.068
2440196	1003123	10037	739.82	1538408	511591	34884	1900.24	83	3410.347
151641	109480	95676	2495.36	44447	32671	121712	3190.32	41	3413.032
2811459	2524936	13731	704.66	2236134	1483386	51440	3001.4	100	3414.170
1983914	740917	16951	912.86	1229348	327277	34253	1040.58	77	3414.921
235811	222487	19011	2983.46	67038	65010	26505	3522.3	42	3415.657
3139439	1044463	15337	806.82	1990734	594719	47717	2655.62	91	3416.261
213823	355591	136774	11635.64	66151	118059	204808	16618.88	37	3416.519
2236578	991451	6196	513.56	1391207	431332	12310	869.6	80	3419.610
899274	119754	975	201.5	348783	37087	1119	194.34	60	3424.057
2158342	844912	10990	628.4	1243045	370451	27681	1038.66	77	3426.890
291743	88961	27431	1024.66	82224	24896	34342	1247.12	44	3428.200
289867	1132181	434411	30536.46	199582	539364	937528	62899.08	81	3429.587
2176548	1031043	13416	706.76	1415303	486261	29754	1169.44	82	3430.794
2025707	915608	13990	677.4	1175688	455462	35873	547.78	77	3431.016
1786310	1030815	12647	5867.42	1121823	517700	30464	11744.04	78	3434.601
1831348	778146	11051	602.86	1059993	347977	31328	1831.08	79	3438.082
2158779	1362464	11732	925.52	1358858	653291	35043	2328.98	86	3438.696
572903	1625088	12532	27119.52	351103	790610	25178	58391.08	78	3440.760
3609006	1850565	38402	1874.72	2390155	1171860	108173	4522.78	100	3441.659
2352215	1124939	6273	424.78	1538828	563845	13943	1868.98	78	3442.069
2697122	1367116	18222	996.92	1730624	747171	37582	2145.52	81	3442.260
625581	1.674034E+07	10518	649.48	430957	1.28815E+07	71073	4923.78	144	3443.220
1.141587E+07	1.533031E+07	30206	688.16	2.951195E+07	5.792162E+07	198976	7370.36	310	3443.265
4708563	0	59588	639.68	1642948	-1929142	176041	2567.26	44	3443.280
142294	0	959	-7.26	92558	-373367	-530	78.2	59	3443.743
583842	581456	1054760	83670.6	240861	207081	1832997	133497.4	56	3444.239
3051743	1509556	13346	684.56	2144105	797176	23119	2222.34	91	3445.271
2832355	1379221	15022	748.92	1796971	804229	43634	1821.24	80	3445.477
152415	67532	14173	440.78	41635	18688	17369	354.34	39	3460.397
2172555	1390664	7676	541.36	1371455	676659	22354	1162.44	85	3480.556
106324	24306	1172	7.92	30470	6635	1371	-168.94	37	3493.895
144499	159118	2011	182.46	44556	49407	3139	279.54	42	3494.177
104055	120743	140574	3414.64	36934	37986	193270	4567.2	43	3497.166
1830864	934083	13286	500.96	1153566	434319	28618	1422.48	81	3502.478
204724	1598217	6921	1813.06	93085	530394	10804	2161.44	54	3504.933
2560218	1162545	11821	578.06	1561870	557895	26946	782.56	79	3507.797
1965632	1019492	8273	1213.78	1370791	561930	25871	4226.06	86	3508.654
142424	52954	4531	-29.34	40782	14669	5779	69.94	38	3509.357
159845	76176	673	72.78	43422	21544	23	271.78	38	3509.526
717435	440894	239474	5406.64	261853	153743	367309	9313.74	57	3509.703
2680841	1444969	8938	726.68	1697093	751130	16887	2129.82	84	3513.933
2226148	767052	13392	674.12	2150203	669430	49348	2552.28	117	3514.694
2487990	1385920	9160	882.6	1654961	692727	20064	2448.04	83	3515.154
2377080	1437018	68494	1557.84	1680563	808833	126415	3219.9	92	3518.145
338174	804575	97223	12544.78	223017	402044	230803	28345.58	76	3518.873
2273807	940124	11234	1044.24	1355135	476240	31967	1746.62	83	3519.211
257362	572352	89158	14088.88	88932	189753	138735	20457.1	39	3519.246
235848	141697	179590	52721.4	86347	43461	264420	72022.2	44	3519.552
2373654	1321906	10911	746.46	1643942	671955	30888	1185.68	89	3521.634
2738088	1955314	20441	6279.26	1448859	818511	35420	11759.2	74	3524.080
1975147	1431093	10015	880.9	1279342	665914	25833	1355.38	82	3524.936
106087	46136	9160	-1046.4	32459	19788	-1372	308.08	50	3526.753
2185538	1565164	9053	671.58	1698155	851643	32904	1668.44	93	3527.244
110607	50684	-167	112.38	27460	12649	-1008	222.12	29	3527.767
2004929	1099990	9025	631.5	1303472	512800	16673	1171.78	81	3529.735
2427595	1335329	48516	893.76	1647338	669734	99810	2305.6	84	3529.911
2565673	1088391	8232	483.52	1611507	560331	21630	1141.8	83	3532.951
2169548	1193036	5629	551.94	1342617	610461	18567	918.62	78	3533.165
631211	856833	15646	48039.56	296082	390213	28393	72674.98	67	3534.225
2039173	1094777	9699	578.14	1213478	478214	19407	1331.02	74	3534.357
2826910	1652024	17380	777.8	1928520	1013056	52140	1761.4	96	3535.698
1394392	1103663	27791	904.26	933686	727146	76170	2516.2	91	3541.816
3467177	1695673	2551	415.86	1845988	766095	1331	874.66	75	3542.084
2576295	1587291	21784	780.24	1707716	800769	48279	1603.94	85	3543.377
107928	140977	203259	3551.74	48304	65111	382087	6890.82	54	3544.656
1629525	1338067	13895	400.7	1119496	702594	39924	730.64	88	3553.549
321999	877123	159853	79325.58	226300	568809	416208	167000.9	88	3555.720
2995445	1815425	10102	988.72	1911482	1025278	36311	1799.46	93	3557.573
101858	54151	41175	1961.5	28271	15138	50232	2480.52	35	3560.420
2270909	1132067	10101	574.86	1350520	564519	22594	919.84	79	3562.646
819146	1717851	2178297	129511.4	490700	833734	4678572	238129.9	80	3565.588
2484730	1247713	21891	971.26	1585366	635151	48156	2496.16	84	3569.145
1872487	913213	26619	1016.34	1161627	440879	50002	1596.72	81	3569.922
2504899	1540297	14224	796.64	1699407	770925	36384	1532.24	86	3578.204
2215554	1764498	9498	652.28	1665661	985202	27143	1599.98	94	3581.734
146394	215585	17614	1259.04	42052	61060	23235	1537.1	40	3595.419
2078050	1207200	15049	735.14	1374067	574182	38581	2059.66	83	3595.551
2108518	1566345	13295	992.7	1652674	888429	35084	2717.24	96	3599.186
2411486	1347335	15505	656.3	1469734	604851	33526	1250.36	81	3601.121
2597126	1897979	18143	1014.98	1507821	833209	39525	2229.5	74	3601.501
139624	105375	82777	2049.22	40899	29695	103137	2510.82	40	3605.997
1741485	912887	8420	252.2	1040182	383875	16886	629.96	77	3607.271
2842683	1235616	11995	896.7	1752856	636031	32942	2392.12	83	3608.934
2190303	1133897	7503	383.58	1197431	483571	21884	158.24	79	3611.815
163922	112082	585	42.1	44669	30555	468	182.48	39	3612.984
106178	85186	898	571.28	28618	22830	763	989.18	35	3616.326
110599	62975	1842	46.12	29678	16999	1851	83.86	36	3617.406
632561	366406	38293	85905.98	264652	135488	62523	128203.8	62	3618.723
1345518	2814973	231745	91400.7	960642	1770284	647343	207881	95	3621.307
1184299	1000882	22145	420.7	1037675	698497	53513	2315.18	105	3622.541
695521	1446711	2144976	87580.36	500622	810465	5114099	204152.1	77	3622.642
149026	146618	239248	4302.28	52796	54074	364047	7161.42	47	3625.105
663217	764809	273519	76153.34	273092	255485	393929	110878.9	61	3625.273
144628	131263	2773	175.78	39470	36013	2420	358.2	39	3626.845
118688	154292	36678	4576.08	36777	45912	48654	5731.44	40	3626.971
165862	89534	518	111.48	52861	27859	790	273.4	43	3627.220
104120	32444	1009	-114.26	27715	8578	1428	-350.92	34	3627.440
2624021	1196208	21057	441.02	1812098	758508	73941	1612.26	93	3628.248
2348237	1117814	10510	804.6	1567285	596630	33787	1315.82	88	3629.347
2169231	1061000	22634	898.24	1286609	487935	50890	1558.4	80	3631.063
125052	80754	-295	38.3	36603	24908	-848	-118.28	39	3632.856
132473	49694	517	-172.38	37145	15590	165	-487.1	39	3633.995
2359538	1383103	7462	370.32	1575786	771733	22453	1144.58	88	3634.199
2149341	1342321	36908	1634.88	1492327	742467	81521	3173.06	89	3635.529
2311638	1272525	11864	642.04	1448435	635441	35402	1169.72	84	3636.218
280728	218458	30381	2741.66	90836	72050	43543	4121.98	45	3636.702
2965221	1442392	33416	1039.76	1776803	835566	87086	1904.96	88	3639.098
1250440	1149106	61250	75793	557041	484998	130507	118425	74	3640.484
655027	1556243	28844	14267.84	492125	1083643	86193	27820.98	108	3640.510
111159	10507	426	180.36	30765	2658	496	307.56	36	3643.792
2491364	1493392	8763	660.18	1776384	932773	19610	1061.6	91	3644.255
1330501	655710	9463	253.18	799359	285845	16254	792.44	75	3645.544
3113562	1370786	30525	801.5	2025707	840579	79506	2346.16	87	3647.137
1943357	922564	20518	325.48	1145376	373298	46439	1199.54	71	3647.397
1597709	678047	5098	345.28	892287	268641	7935	287.1	74	3651.384
120052	32399	677	-101.78	36490	16733	-173	-127.78	44	3651.801
130572	21946	13754	191.44	37201	5794	17608	82.88	37	3652.074
2097783	1385720	9631	816.66	1582887	757494	30196	2518.56	90	3655.167
3020560	1759368	16872	370.92	1833410	986735	51555	1511.3	91	3658.314
2504513	1431450	19848	1258.28	1719307	757989	49093	3047.98	89	3659.288
803777	1900941	562422	81283.92	601649	1086486	1341078	200135.1	98	3661.691
2377284	1253534	16281	707.66	1571777	668989	37479	1677.94	88	3662.606
3070750	1724735	9594	591.84	1974802	860473	28050	1132	84	3666.137
1447195	1611797	6413	623.18	1533423	1713195	34560	2815.6	138	3666.375
2358236	1054619	8486	675.96	1469109	531626	24810	1859.6	84	3677.302
102545	34546	233	90.38	28057	9504	280	179.8	35	3681.420
1736673	926987	11556	263.16	914317	374523	26702	498.72	74	3683.888
2033751	1254115	15203	1169.58	1336063	668329	31747	2179.42	85	3696.625
2760770	1251265	13532	716.52	1639496	638446	33325	1456.5	84	3700.239
2972920	2295695	22761	1183.46	1941220	1263464	73463	2520.18	87	3707.496
146462	75682	233	90.38	48636	23027	-422	377.08	40	3708.073
201131	152188	60795	8514.7	60636	43098	80294	10613.84	44	3715.201
106603	62796	-152	170.28	31872	22541	-1349	508.86	37	3715.344
123896	87049	1219	167.34	35748	41880	1697	445.42	38	3718.137
953081	733367	18066	1241.76	558949	286184	33779	2321.94	77	3719.132
255473	385701	185829	7944.94	82841	117654	241679	10839.94	44	3719.369
1824971	1659514	32673	2682.78	1247777	773965	72999	5580.14	83	3719.582
3008562	1381966	18563	885.18	1991734	747548	60567	2124.62	84	3719.915
246977	1213038	1995	198.7	134765	582458	5197	378.42	66	3721.068
2304208	1562111	13726	994.36	1610468	844289	31452	1747.72	84	3721.195
2933888	1702766	17103	1839.58	2264683	1053336	61346	4173.56	105	3724.821
2843576	1871905	10601	664.86	1809371	984808	26194	2644.84	80	3725.166
1737308	607736	9797	208.42	937382	257128	21650	-7	71	3725.910
941536	1480513	173567	133295.6	566107	876041	422171	240840.1	73	3726.070
2349662	1311120	11271	401.06	1652042	654092	32894	732.84	88	3728.725
1519510	924901	10955	268.3	962906	436348	27410	1065.6	76	3728.955
122057	22552	10680	179.8	36116	5489	13886	239.96	39	3731.378
622097	1521491	46509	56757.74	334011	661491	97319	93559.34	73	3732.110
1817559	913349	7150	380	1138039	429967	21884	730.24	80	3732.548
567654	1045290	194304	15629.44	262562	515179	332776	30105.36	69	3733.086
2314481	959436	7926	450.36	1449365	428062	19778	1017.08	80	3733.517
2649539	1235285	7297	700.42	1718430	599511	16805	1399.3	81	3733.852
130488	48907	7150	-858	33885	12516	-1581	171.34	33	3734.492
2150046	1341176	5585	357.1	1406761	644507	16138	679.68	81	3734.569
217519	260722	309063	9342.18	69807	85110	424182	13504.52	47	3736.212
2964635	1641492	22222	1141.92	2056238	869359	59595	2748.7	89	3736.355
113929	34297	26154	7694.44	32152	10613	33612	9242.32	39	3739.828
2276973	1387804	16409	778.74	1660170	825384	49506	1699.16	96	3741.421
2559735	1366152	13787	1010.82	1701805	728573	46724	1916.64	89	3742.686
1665653	822489	14426	726.36	1000463	370328	26053	1266.58	74	3743.069
1543381	712280	19537	896.82	921912	311378	43974	1062.64	79	3745.817
1840046	773257	10711	521.46	950842	321921	18820	1019.2	70	3746.088
3118683	1705534	10655	1350.3	1971731	872062	24599	2936.14	84	3746.845
183978	53959	608	-29.12	57302	17787	1073	-131.22	41	3747.363
540983	653335	46767	48152.62	239080	284123	91019	78227.34	66	3747.603
2061734	1190409	6723	673.78	1323975	622213	25849	1683.14	88	3747.685
790033	1015998	78414	51333.04	420246	501045	142073	85055.78	78	3751.519
111154	57268	17085	1118.1	30440	15335	21320	1415.2	35	3751.972
738479	1133810	292801	51276.86	320116	422280	532929	73838.94	66	3752.139
2951557	1345418	10805	979.3	1836263	675359	25045	2628.7	85	3761.700
2447322	1438442	12897	469.42	1718154	766062	38698	1558.28	90	3763.737
2170925	1042803	5803	528.58	1160816	456521	10498	875.28	75	3766.089
2366056	1667353	11495	992.7	1709983	937981	36087	1540.82	95	3768.934
577951	506424	56485	113633.1	280041	178186	96507	174654	66	3781.279
2620619	1669024	21689	780.54	1567869	788066	44208	2085.88	81	3796.606
2112063	1071339	11537	211.82	1277681	481711	29073	703.78	78	3804.645
137068	42802	208	-104.12	39209	13104	381	-275.34	39	3806.747
2144563	1058758	16438	670.68	1322457	470547	31411	957.46	78	3812.221
133860	58587	406	-16.84	38653	17460	649	19.14	39	3816.581
141221	66290	89350	2598	40545	19011	111602	3150.72	39	3826.247
169406	32514	448	-77.72	47537	9346	612	-381.68	41	3826.906
656752	879638	43075	52645.5	281867	377042	84016	77809.76	67	3828.947
112997	67469	-238	74.32	35571	20684	-1221	26.94	40	3831.237
2621891	972310	11429	858.94	1161647	372109	18534	1497.24	69	3832.868
1625054	885167	16358	759.88	1183359	415567	47867	1287.62	87	3835.807
106603	76454	97	88.42	30411	21175	-334	285.76	36	3837.199
2349247	1092739	12746	863.56	1458847	556235	37214	1994.04	86	3838.965
151038	31505	209	-132.26	42586	9047	-558	-196.88	38	3840.123
204634	441542	125932	4581.52	94446	167680	204391	6477.26	57	3841.837
123312	48989	34801	539.86	40872	24755	45146	338.56	57	3842.038
2581562	1383697	7582	624.52	1549662	638683	16847	499.42	81	3843.936
2395386	1016623	6379	537.94	1419151	518912	20643	793.98	83	3845.943
471874	379519	38169	50707.34	176946	137903	65364	74903.04	55	3846.425
1886034	906683	12151	678.86	1196241	445494	32423	581.78	78	3846.465
104110	106983	-154	157.56	29185	31584	-540	105.6	36	3847.188
2230083	1398695	14119	468.34	1435792	722168	44389	1292.54	87	3849.293
2815817	1726240	8592	851.12	2023092	900111	16831	1722.66	88	3849.567
2363050	1093670	8566	457.76	1448671	521030	16290	631.4	92	3852.017
132396	281112	1510	92.6	64317	150182	2334	-91.76	54	3852.589
450264	548126	84208	11965.88	217782	231217	173527	22734.22	69	3854.062
103031	55684	94327	2048.22	29287	16263	119091	1974.26	37	3856.076
220955	285695	492	309.12	89982	125245	-286	654.04	56	3856.113
258463	132508	3628	-60.92	83249	43176	9022	-513.08	48	3857.114
141110	46012	604	-46.56	39681	13007	182	-61.48	38	3857.599
2140356	1195336	12442	618.12	1316223	529914	30374	927.64	81	3860.782
437950	746224	58655	62616.3	209593	314432	112858	93343.88	69	3862.466
3471576	1840307	13535	969.1	2209982	1119493	28480	1938.8	87	3863.191
103892	136362	98	177.28	29935	38692	71	147.06	38	3869.111
2614101	1383523	23622	952.92	1747765	686784	59591	2049.26	86	3873.150
2277112	1099033	27751	561.86	1469086	589008	60178	542.08	87	3874.760
2014312	1757075	11196	666.56	1481123	985245	33373	1082.78	95	3875.826
1997239	995818	7909	768.74	1248125	452472	21045	1162.7	83	3877.694
2330675	1483189	12349	653.14	1489591	718526	31010	1287.6	74	3877.774
146057	19580	8064	4897.04	39841	5282	9999	5950.14	38	3886.910
2267007	1213269	10827	441.22	1472647	640931	26870	1244.2	85	3891.662
2130466	1190868	13009	669.74	1243301	569214	31720	1126.2	78	3936.619
2170626	1019035	13498	607.28	1354043	529507	35237	736.82	84	3937.766
805600	1904146	16761	8312.46	472435	993792	39337	14910.82	81	3938.574
211982	105561	740	-167.6	66526	31396	594	-187.16	43	3939.090
1662977	921918	10746	360.56	1034752	434859	28863	275.18	79	3940.852
800943	1288149	1378464	72252.04	485015	572714	2515259	154093.7	74	3941.901
295240	186980	105349	2555.14	99746	70269	169169	3340.34	51	3944.085
3183605	2548080	19768	1194.48	1859900	1327972	46714	2336.04	82	3946.268
609206	1550159	11876	21278.36	341826	748431	24556	35658.16	77	3947.894
218178	51466	-153	12.42	68431	19766	-962	19.68	52	3948.760
2143463	925780	19606	790.16	1305885	435075	34233	846.38	80	3951.223
1583940	857557	7493	509.98	972662	414048	16820	921.2	78	3952.337
2070138	1177175	9789	524.54	1306321	602324	18455	1536.3	79	3952.480
3250868	2230748	31635	1376.1	2075280	1281805	78423	3141.78	85	3952.827
2022585	1033905	4073	469.78	1295416	480120	9255	1013.3	72	3952.845
109201	101139	3446	401.56	27197	26132	4776	627.36	30	3953.585
440329	1354144	11819	10549.34	228762	637246	26084	19235.24	81	3955.203
2638094	1484984	14031	542.66	1624686	743386	28428	2170.08	80	3955.519
2010944	1205632	11173	443.78	2201530	1109480	52310	1413.6	122	3957.621
2983445	1315623	29594	1178.84	1896440	718744	61162	2237.32	79	3957.830
402087	1278349	11686	40566.96	309267	716603	26493	77671.98	78	3958.319
1774094	827241	12008	517.88	1163419	425777	33867	826.62	82	3958.516
122292	35297	407	76.02	33746	9710	105	19.3	37	3961.864
2394070	1332948	23044	1417.84	1483794	786085	90985	5382.1	113	3962.265
2440493	1388308	6537	569.82	1573883	725761	24471	859.06	88	3963.256
217274	334443	231669	23854.34	79315	111423	327146	37375.56	52	3965.174
237663	517853	67857	5479.02	124227	228283	134808	10561.88	66	3966.371
2372353	1168466	11184	555.24	1498806	614483	34377	1449.22	88	3967.668
3213939	1790190	14611	1152.46	2112304	991424	45204	943.44	86	3967.951
194345	0	63	46.18	42553	-5454	47	-121.58	25	3968.111
2342590	1339774	5541	720.26	1439370	671590	10454	1904.44	82	3969.057
2185874	1064864	6321	593.06	1365196	504850	18322	1336.92	85	3970.270
2288705	1368645	13045	772.7	1607404	680910	35406	1076.16	89	3972.849
2188134	980265	15136	176.96	1319449	483229	39553	2506.58	80	3973.431
2256412	1038488	7712	408.32	1370709	489044	17162	1113.32	80	3975.709
2505688	1635792	23861	1197.46	1559975	945560	57421	2646.06	82	3977.940
183438	30041	8676	12961.36	46714	6127	9982	15209.52	32	3978.220
2277117	1295728	12888	605.68	1447510	564235	28334	1248.24	81	3982.412
2060570	732834	17217	659.62	1210133	324938	34690	1768.4	78	3983.714
106822	78094	1058	-180.12	30848	25349	1221	-213.94	39	3992.924
2008025	1289182	13054	1066.44	1373737	631622	25816	2392.76	84	3993.151
604130	1516561	1735299	89248.14	295620	612398	3199089	161220.5	72	3995.581
2936956	1796296	11127	678.22	1995982	972415	34657	1509.02	88	3996.064
704391	2129138	19137	38990.82	414663	1112973	53080	70450.8	83	4003.270
2108779	1171377	136119	55884.34	1379042	661168	223413	76013.18	84	4020.636
2606615	1329494	5888	484.68	1467420	621221	9562	1226.32	80	4026.693
605986	155129	9517	120.62	178864	43153	12813	-20.82	50	4028.947
2312938	1349709	9407	675.02	1506976	682419	23453	1488.58	87	4029.574
113056	25769	-123	-29.78	30758	6985	-305	-81.3	36	4033.475
2410583	1287000	18462	645.32	1524447	670758	38773	838.78	83	4037.906
437166	1007897	886587	84500.82	294306	621863	2282505	225394.3	84	4041.959
108372	89008	5888	-837.32	30113	25487	-1545	-206.7	37	4048.888
116137	62210	1008	238.88	34321	18328	2343	210.98	37	4049.188
1967520	1174414	8919	1498.34	1245822	558559	24835	1561.1	84	4050.248
1790247	972952	5136	361.96	1953235	1244072	34619	1830.34	164	4051.657
2212632	1632602	38201	732.86	1444391	739190	71658	1336.88	78	4052.073
1713449	899495	867119	15854.34	1188334	627384	1315975	24681.5	93	4053.811
2449007	1181813	13286	240.96	1577735	561617	29480	688.8	85	4054.675
2529504	1246761	10856	826.16	1749874	749798	20617	3054.62	99	4058.743
636752	658063	54274	88170.64	243895	247004	103141	137255.3	54	4058.968
2041662	1383522	11757	270.02	1437929	763923	35952	1646.72	90	4059.675
2935377	1567634	24332	1310.52	1866253	917988	71900	3015	90	4060.410
342915	298278	33538	68684.68	147912	107394	60272	99167.92	59	4067.496
104074	38983	5136	-729.04	28459	10274	-887	159.18	34	4067.808
347174	57529	8575	172.5	101717	16772	10065	384.9	47	4070.632
2660830	1946171	18819	906.34	1662067	1025599	53416	2516.76	88	4071.428
2524312	1247008	20613	1031.18	1580587	590939	48961	1766.46	82	4076.446
170131	283747	156724	2827.64	60219	113277	216727	4628.22	38	4076.615
490475	227863	25123	67265.78	229726	85598	39781	99984.66	60	4077.205
184757	463114	1615	45.9	66086	263042	3607	100.02	75	4078.052
117094	40631	663	-157.82	31579	9954	816	-323.24	35	4078.164
2650120	1641239	16523	1042.78	1681273	842964	46686	2167.96	85	4078.759
2612504	1584349	11368	546.48	1793418	912177	46937	1962.82	96	4082.611
2055695	1210344	15558	505.88	2360275	1110356	68677	2475.22	120	4082.941
2829462	1281973	17755	471.3	1773097	705839	42200	1840	78	4083.094
2283614	934821	11721	429.06	1543032	452482	35152	1209.72	87	4090.784
205683	575444	40045	43945.7	117759	279324	82477	84209.22	68	4091.964
486198	484536	34081	57888.66	185749	198996	59473	79522.78	63	4100.314
123023	84395	260	-236.4	34046	23655	180	-549.2	37	4101.817
2974244	1797122	14926	1104.36	2008679	941941	38684	2540.24	89	4104.128
311602	71051	2295	159.7	85950	19546	3079	-26.06	44	4106.418
2276841	956823	20041	490.26	1427184	458141	41707	700.02	81	4113.214
3123633	1581412	15907	808.02	2101176	979825	42227	2130.22	90	4124.453
2432268	1291043	31038	988.68	1383085	650509	63687	1970.82	83	4132.196
1830622	1031502	9678	551.08	1140455	463844	17791	855.26	80	4137.658
2152705	1080805	8338	464.68	1302020	499535	22355	594.3	80	4148.564
183036	168901	73187	3001.82	58538	81598	133412	4651.32	42	4148.712
410329	251669	19445	49546.7	212741	112235	37300	90630	69	4152.720
3064614	1351376	9988	507.68	1751363	653384	22555	951.3	81	4153.354
118542	48618	639	-63.46	33062	13653	680	-68.2	37	4155.841
2011434	1091438	7618	461.48	1336012	565769	24507	1356.02	87	4156.951
197337	102526	512	18.32	61846	28766	649	-196.86	44	4157.763
1597591	817151	6863	444.18	968696	386596	19756	1640.16	80	4157.792
2012281	1041090	16406	742.16	1280964	486593	30863	1276.18	79	4158.432
192407	206841	2074	39.64	70365	71252	3069	21.34	48	4159.679
2321268	909086	15747	677.42	1376078	430152	37292	1183.12	82	4161.272
132825	75952	1451	261.86	36959	21211	1838	345.68	39	4163.833
2231329	1323996	13609	635.74	1519405	673588	36607	1013.02	87	4165.969
2376722	1129969	6765	632.9	1447274	574829	19902	1417.72	77	4166.218
2893041	1571501	16259	1085.74	1802386	895424	45449	2474.14	79	4166.235
149217	106401	60658	2030.88	44384	30908	77280	2592.8	41	4170.918
2430920	1284998	12947	610.42	1633454	745552	45468	1903.48	93	4171.136
2678424	1427160	7438	767.68	1745669	719228	15643	1581.98	81	4171.578
109843	48773	1391	-458.74	31235	13783	1565	-846.1	37	4176.163
622030	1.673934E+07	10663	1366.18	431120	1.33172E+07	79314	6371.04	146	4176.909
1.117023E+07	1.526767E+07	34816	648.76	2.978534E+07	6.324951E+07	257827	4112.22	328	4176.957
5977657	0	79582	1566.52	2163177	-2144829	246595	4571.7	46	4176.973
149113	24590	7178	823.08	41714	8929	9558	867.88	44	4179.917
144195	97940	146998	4333.28	42302	31023	196900	5555	41	4180.669
215487	67820	2472	111.92	78309	26496	3751	334.86	50	4180.772
111989	86888	117	101.62	36326	27630	205	196.3	40	4198.174
157025	134085	158931	4465.66	47109	41353	215498	6324.28	42	4198.432
150994	60735	51	-40.14	46978	21606	28	-8.92	44	4202.792
143051	54445	39	16.54	44736	17061	-222	224.08	41	4208.453
706124	1187401	60672	4990.92	365377	503242	109478	8293.08	69	4214.832
2515225	1279123	6017	456.62	1375451	597996	15044	1256.84	79	4215.824
146707	131421	343	116.98	36168	35586	566	147.76	28	4215.905
2265286	1044257	30907	993.02	1452039	528920	68999	1970.14	83	4226.091
1852540	889053	10032	600.52	1070936	389046	20371	849.06	75	4228.339
2850114	1801192	20349	1190.14	1824709	864155	47322	2831.92	86	4232.006
209381	394780	246316	6319.76	87693	164095	430640	10782.4	58	4234.963
3138472	2214024	12111	858.46	1818178	1289582	31475	1887.5	86	4235.597
129760	125167	2158	606.88	44616	43057	3284	610.24	43	4236.449
2468604	1540093	14672	496.92	1438582	759798	35790	1017.4	80	4239.704
533653	1170820	256314	69962.04	275202	507269	464251	110702.9	70	4243.760
266194	93972	2262	-1.68	83093	27806	2804	156.44	48	4245.251
1980220	1378122	10721	441.06	1569144	863982	36890	2068.4	95	4248.622
1522645	957186	10895	1037.7	971114	456357	27179	1731.94	81	4253.166
570285	1474586	955143	116567	413052	811516	2243391	266540.3	84	4260.764
2288867	1250172	8478	524.08	1459723	627844	19760	898.6	85	4262.340
2104695	1335982	12292	637.12	1416398	657249	26644	1344.84	82	4262.898
1824380	690059	12029	543.94	1099827	325510	28107	803.02	76	4263.413
2151169	1529228	16933	463.38	1438800	793784	42817	409.62	86	4263.523
1494523	610501	5799	456.14	880295	257363	17423	514.78	76	4264.011
2234997	962922	8258	560.88	1279914	412494	14398	876.28	79	4265.847
2344113	1212464	5072	677.92	1484589	603410	12408	1698.88	82	4266.421
2039506	896078	16682	955.52	1261444	467589	41065	2615.9	81	4267.552
2286147	1712126	28703	963.58	1560684	852358	58275	807.5	84	4268.265
143419	70439	603	-74.42	42655	19676	552	-230.28	36	4268.741
2100905	1242318	15120	852.2	1311369	600783	36522	1317.92	81	4268.794
427280	450059	725688	77375.68	219457	199397	1298396	194735.6	65	4269.025
1976463	1617578	8658	441.88	1337551	779815	30292	897.12	86	4270.657
2081427	1162828	5666	466.76	1133882	486042	11320	1180.2	75	4272.738
1016221	315695	3815	587.9	516053	115748	6723	840.78	68	4273.843
3037190	1316806	9639	998.54	1875178	706442	28687	1443.82	87	4274.810
125266	61435	1031	-112.34	37643	19469	1161	-135.54	40	4276.955
325664	250333	40722	49951.92	144926	100505	72937	76441.82	60	4277.015
2050688	1077277	11493	211.98	1349572	517919	34172	319.92	87	4282.395
180061	118641	603	-153.42	47765	37567	-2509	120.26	32	4282.421
206267	49519	729	299.94	56644	14144	626	467.36	41	4283.659
2910765	1728385	18873	1072.78	1942697	1068888	61300	2812	90	4284.584
105566	91589	4315	353.9	28569	24990	4768	187.48	35	4287.212
132257	75727	1778	188.08	40856	24486	2160	270.6	41	4289.230
139273	382282	80171	101469.1	83035	197611	159738	211987.7	88	4290.278
790821	1579986	110966	70135.76	511123	823811	230561	117901.5	78	4292.765
1756780	996774	6032	645.52	1015328	414479	13532	1173.52	73	4293.529
2286340	1160694	9534	277.24	1459531	583238	15757	1502.02	85	4296.895
1904651	1207039	13225	678.5	2192815	1174827	55237	1378.82	121	4297.218
2530090	1865418	20917	1240.62	1472550	865420	47860	2600.6	81	4305.679
2245590	1262394	11319	745.34	1495972	613614	26772	1462.92	83	4307.768
141271	55007	524	-50.36	40169	16678	973	-39.22	39	4310.336
2352208	1126119	5194	309.84	1424284	531429	11539	574.54	82	4311.454
775800	276556	4142	294.12	308932	91122	7645	851.7	61	4312.704
107659	86441	10556	396.16	30302	24169	13095	398.7	37	4326.899
2460522	1855939	39814	1364.04	1819247	1152347	107343	3681.98	100	4335.472
1404984	703852	8730	828.8	836671	287051	17593	1404.98	75	4345.642
136394	61368	292	25.12	41730	17820	595	81.7	55	4347.668
104739	54947	2898	339.28	28019	14775	3446	293.56	35	4363.403
2351258	1213400	7594	593.84	1444991	560036	17872	701.92	81	4365.625
1629079	736167	16634	348.24	885030	341108	31065	511.9	74	4373.464
2447952	1065846	7971	691.06	1513586	502273	17052	745.72	80	4375.261
1653101	1060915	6686	569.96	969411	477385	11423	1611.78	73	4375.683
125206	118201	425	6.5	43580	40530	905	-584.7	46	4377.130
1645487	1038021	4810	287.6	1473041	805191	19479	646.94	113	4377.883
3080095	1668343	32042	876.12	1923401	1105960	71513	1111.18	91	4378.451
120365	48259	1056	-152.84	33416	12824	2152	-258.28	35	4379.157
3009394	1182301	19986	906.96	1774815	569367	37490	1300.4	80	4379.472
1699182	532462	7452	481.72	1025592	242023	20762	934.32	80	4379.980
1810662	900856	4852	1147.72	1135212	408248	11852	1523.72	72	4380.027
112974	51479	2374	-237.36	32119	14559	4835	-672.9	35	4380.931
632949	1.67342E+07	8779	608.94	437630	1.372323E+07	69536	2565.96	148	4381.376
1.111563E+07	1.525324E+07	29997	556.42	2.999124E+07	6.299817E+07	179851	-245.14	330	4381.424
5667592	0	84175	1337.5	2055920	-2188826	270367	3787.62	47	4381.440
1605259	0	2857	212.02	1876184	-1961390	1811	-216.54	109	4381.632
918362	1713412	568377	97932.22	575505	891138	1436141	175238.3	79	4382.915
2508555	1820249	14447	1257.42	1679161	1023993	49161	3334.46	94	4383.227
2964758	1758590	6696	687.56	1863289	896411	20072	347.92	79	4383.507
252771	301869	187355	3176.3	103582	106804	265408	4616.88	50	4384.037
2139619	1254666	8215	937.9	1412920	610237	19915	1897.9	86	4384.086
466911	928436	73019	57827.34	243799	427668	159192	87952.12	74	4386.678
510507	1262707	11620	7489.2	319151	706953	31836	16858.96	81	4387.060
1579782	762472	8114	378.04	941194	347803	21661	697.46	81	4387.931
114325	86958	412	-191.68	31958	26484	516	-401.24	37	4388.587
1979708	1122294	10484	531.24	1280380	577969	32771	1482.06	85	4390.068
1091753	575129	5575	454.5	1000946	509379	35000	1678	151	4390.429
1753719	984889	10887	316.82	970607	416802	25325	622.5	76	4391.926
234272	525542	3649	1028.14	75934	171307	4832	1648.52	47	4399.146
865421	1195272	94431	103736.7	437358	579891	206885	170317.1	77	4401.573
460253	275403	6093	1524.98	133099	86075	8120	2295.2	49	4417.287
2087362	956143	7255	1028.3	1182225	420798	10458	1956.88	78	4417.883
2644201	1209264	9367	964.62	1655397	643791	22258	2481.88	84	4420.178
572820	678824	48439	89120.54	277930	277279	93437	148881.8	68	4421.978
2657270	1602721	45815	4581.9	1807057	850975	108037	9529.82	85	4425.549
2453788	1617844	10685	760.1	1474505	852350	27013	1336.18	83	4426.233
2470282	1360342	8341	674.26	1558161	663121	21055	1465.3	82	4428.421
675891	997292	127496	66453.56	467963	585574	397081	142802.7	89	4431.674
2202503	2039210	17837	2440.82	1268617	802116	36517	4041.62	78	4432.375
570831	305668	147253	85030.58	201629	98326	211941	116210.3	58	4465.116
801697	1279580	59395	67296.7	410459	611635	132512	100402.3	77	4466.134
2106829	1100758	8783	465.38	1346216	522736	21273	948.78	83	4468.443
121685	17629	848	36.28	34735	4960	1044	34.84	37	4473.093
1396794	729198	8557	533.02	813008	295074	15465	894.9	77	4476.697
117815	83007	1026	64.36	43854	37945	1626	-144.64	47	4477.015
1712094	1177138	10519	624.34	1171506	574011	18898	1196.28	83	4483.572
121640	70979	484	-9.76	26947	16434	327	2.22	25	4483.675
2334767	1564925	24627	9998.22	1507133	807188	71563	19818.18	89	4484.361
2218571	1295351	10087	649.82	1443751	647848	21421	882.06	79	4485.682
1773941	894541	17619	604.34	1178527	457385	41874	1028.64	88	4488.755
2671615	1416040	12820	1102.2	1797469	645497	35079	2600.94	85	4491.175
2113591	1155639	26599	1683.14	1201383	485833	50541	2790.26	73	4491.954
2360023	1591269	8554	730.44	1446969	685371	13416	1754.76	82	4495.118
2090891	1226436	11297	574.42	1398811	626784	35543	899.98	84	4495.553
843432	2122934	36447	44420.42	470913	1136943	102959	83311.74	71	4495.682
299992	140697	128647	3521.42	85090	39529	162550	4482	44	4496.681
103976	46887	693	-215.02	28683	13434	1046	-602.44	36	4497.639
2643379	2661434	26725	1753.5	2001622	1914581	75273	3715.78	96	4498.244
2525515	1163061	11877	310.22	1600196	594242	29251	671.86	77	4498.514
159425	189683	1844	125.84	51289	58741	1995	14.7	44	4500.282
1891681	701938	24885	840.1	1127171	302246	50722	612.92	77	4503.062
786450	1598009	11854	8776.44	449975	831971	24288	15780.68	78	4504.012
159436	270891	37107	3041.02	52349	84116	51673	4097.78	44	4506.534
498119	955377	592400	12272	271310	436015	1245375	26201.5	73	4510.287
2889810	1986940	17260	1299.6	1675825	937180	47836	1691.96	79	4511.828
524318	1084328	57098	75572.28	316935	545266	131772	120275.9	78	4525.944
2346030	1485054	13327	855.22	1675090	904876	33792	2391.12	92	4531.998
1661673	915116	6404	610.44	1010502	436173	16321	1660.06	79	4534.734
2667063	1293274	13999	521.14	1668617	655470	36720	837.2	79	4534.806
2005335	1026589	14446	1050.56	1113462	469099	29453	1980.58	77	4551.462
118007	85652	10688	729.68	32636	23377	13270	864.2	37	4554.633
1936218	926451	13371	1038.06	1184390	468928	32861	2469.46	82	4555.492
1909864	1162766	9788	874.68	1216192	550424	22714	1593.04	84	4563.599
217684	138451	143516	2985.76	75088	42136	192054	3943.44	49	4568.301
2012069	2551784	1593274	129084.6	1812464	1364313	2598134	193472.2	106	4575.088
859891	905093	71818	82523.48	373534	362263	145300	119585	68	4581.012
1815363	729253	41211	958.46	1076388	330753	84424	1631.64	79	4583.213
2571531	1383293	12843	442.98	1799537	708143	34390	512.4	124	4584.469
141533	43847	1	-41.14	39628	12314	-300	-239	39	4586.016
1851024	889474	7149	715.14	1088861	408848	13260	1241.6	75	4586.863
380070	523257	97839	81089.54	164998	188123	155173	121006.8	60	4587.037
129415	313095	150895	3049.7	65568	200248	418096	10978.56	69	4587.280
1920836	1501395	6677	708.22	1479470	802975	19045	1965.7	92	4590.407
161545	96759	20372	2143.92	44980	27986	28068	2779.48	40	4592.825
623993	232558	36071	8814.06	203126	71140	48378	10873.08	54	4593.558
2970436	1465926	29180	1125.8	1929216	738571	61621	2631.06	83	4594.297
2013477	1021095	6410	205.6	1233083	477238	14631	130.66	72	4594.342
203367	161468	112459	4846.74	62675	48414	147656	6392.16	45	4598.017
1104494	1328565	57761	87121.46	501492	600075	139377	156562.2	77	4598.453
1866759	1084962	7994	305.84	1241349	560081	26350	691	85	4598.698
544378	722347	58006	81888.16	281742	345848	127803	156151.6	71	4599.591
338451	298767	45187	48144.82	148974	99718	70371	69024.06	57	4600.043
2944126	1835818	15981	1222.66	2170819	1165079	59078	3313.08	96	4601.623
145672	230131	43778	3151.08	61205	76068	64705	3858.3	47	4602.392
2291341	1533768	6977	837.22	1518902	783989	14577	1647.22	86	4602.644
2316113	1162157	12683	812.38	1567111	571313	34319	2290.34	79	4602.728
1964530	1191310	11138	400.68	1266882	557594	24894	1304.84	76	4602.997
802076	1750764	18199	8410.14	444979	838750	49131	16332.66	65	4603.074
2229977	850213	14661	663.46	1427036	397959	35841	1221.26	84	4605.160
2586837	1671416	18815	1102.9	1715693	1012791	46141	3458.26	96	4611.763
2069405	772012	9847	2144.42	1192434	363121	26044	4057.84	73	4612.138
139800	25198	8922	2972.92	37460	6444	10171	3373.06	37	4613.186
142175	55881	2682	32.52	37778	14980	2824	42.64	37	4613.411
3004167	1448603	6051	591.86	2046851	803911	16394	1362.84	93	4615.255
309746	342995	11046	2470.56	139311	131796	16739	4004.54	59	4616.556
2353138	1061790	11267	496.62	1504749	541332	28457	713.02	86	4619.740
1958598	1008639	6790	430.4	1171831	429781	10153	898.58	76	4621.005
2090268	1303117	9714	740.04	1230961	586976	16607	1551.02	73	4621.161
881211	1399429	430455	59006.3	469239	572757	816194	90261.84	71	4623.187
2741214	1836389	18293	910.98	1945980	983204	35809	2225.74	89	4630.677
2650970	1120103	7864	716.04	1561043	547156	15024	1304.64	82	4633.438
2961152	1273195	13606	624.16	1848931	744364	40304	1519.44	84	4633.866
2107047	771547	6025	219.5	1726701	930482	27616	734.76	138	4637.744
2137763	1453891	21039	979.54	1508987	810943	51345	2387.7	88	4638.652
389322	400840	569563	10742.18	138584	131108	792742	15304.12	53	4643.330
100027	75370	74905	1444.3	28061	20810	92736	1822.96	36	4649.128
205145	93118	2327	192.22	66552	27917	2845	586.7	46	4665.212
350883	471877	747110	13083.6	176862	284095	1923678	32489.08	80	4676.858
2273402	1289330	15984	589.24	1462321	654080	36913	997.18	84	4683.395
111503	35827	-115	102.1	33592	11801	-411	109.54	39	4686.986
107976	43403	-8	98.12	29585	11834	-236	121.04	35	4687.539
291918	334983	8339	-21.46	80724	96949	9971	342.06	44	4692.825
655709	1370774	53009	68896.74	389320	681542	120418	124120.5	78	4697.582
2263914	1480128	11207	614.02	1329583	688865	25527	1682.22	77	4698.404
2077790	1055242	5539	438.54	1338443	459068	12978	1146.08	81	4706.241
2475848	1113821	13138	677.68	1453401	519659	29173	1944.78	80	4707.599
2902838	1620273	18180	1262.8	1694590	776138	45981	2700.66	78	4707.965
547270	3279373	48513	14626.18	350528	1472339	88562	26411.32	67	4708.414
2232251	1002692	7783	562.38	1390668	415268	18725	292.5	76	4708.578
156001	158018	8713	1237.18	48187	49792	11031	1752.66	42	4710.428
1939741	1479985	10696	294.56	1412078	737786	42061	-227.54	90	4710.564
127290	62464	262	325.32	29456	14540	132	503.52	26	4710.691
1789610	981814	10645	790.7	1186130	501085	27468	1772.48	81	4711.257
3354351	1745737	19978	1227.08	2282065	1047247	58372	3106.92	93	4711.896
2813636	1342961	13647	960.42	1874356	748220	40587	2318.82	88	4714.487
1903329	1093073	22743	519.98	2209503	1049358	87436	3190.96	115	4714.507
2450071	1251399	9695	606.7	1461162	604621	29897	1602.42	81	4716.981
729500	828618	71959	62799.74	359834	341242	134116	102894.8	59	4717.043
2805522	1858970	18112	1053.32	1873536	1033792	44170	1933.2	79	4717.455
3050640	1474797	18061	469.46	2009086	796209	46985	1031.1	87	4721.082
2188672	1097945	23535	535.1	1393112	530927	59758	1131.88	81	4725.458
1720056	1205021	9258	443.88	1256532	821159	36061	1227.46	97	4727.208
1600424	1098464	24060	782.6	2371044	1721456	108273	3989.78	169	4730.343
2155744	1125283	14564	803.04	1309740	520756	35726	1488.36	77	4731.023
2644259	1546467	25094	1071.84	1534833	814710	41868	1786.48	81	4732.411
1763319	705105	13134	530.24	1013252	281852	24242	1160.12	74	4733.415
2421439	1277301	5744	667.84	1408040	554508	9002	1065.72	77	4734.924
2202614	1268638	12523	471.78	1345036	642047	33426	1056.36	84	4735.863
291134	417030	362374	11682.64	123458	158859	564392	18279.12	57	4742.890
198133	266250	354207	11629.02	78039	97472	543749	18120.14	51	4743.182
874599	1999911	30918	9882.48	691747	1312865	105828	22731.08	105	4746.180
2088039	1099179	13372	423.92	1158665	472915	27744	664.84	76	4746.853
2619007	1398235	21151	828.86	1622478	667616	52916	1966.76	84	4747.776
1972114	1617797	15841	971.26	1338910	784907	41951	1460.86	86	4764.372
107373	101873	100890	2296.4	31035	28795	126936	2527.96	38	4776.501
1626973	853729	8770	158.2	1002260	408544	21560	320.6	78	4785.683
654302	1391609	64434	65482.24	350472	586261	126126	97297.36	72	4793.742
349421	84651	6727	80.22	96839	23011	8501	-45.14	45	4798.243
161895	70035	213	34.18	48242	21984	-506	72.84	42	4803.642
2346411	1330422	9234	667.24	1510297	688701	29492	1706.12	87	4804.420
161036	201646	78395	3614.7	63938	69003	118694	5277.84	46	4804.934
1451615	774217	13898	644.28	838813	330424	23948	1256.28	74	4808.300
845946	305029	79726	31192.36	281616	108890	130407	43006.02	57	4809.039
2057516	1188883	7071	613.06	1336359	559751	20022	1603.92	81	4810.382
133230	20670	2651	-76.14	35388	4893	3656	-145.84	33	4810.909
1781064	1017539	10924	663.64	1209040	492476	33623	1938.78	85	4811.096
2965305	2224856	132507	63724.02	2787464	1558234	314031	107278.7	155	4812.181
3142299	2760380	19809	1729.74	2837351	2414794	93632	5360.52	117	4812.514
535862	872965	77321	52623.06	235162	363193	146521	76133.06	64	4813.354
1589770	1124228	7503	752.58	1023805	544473	17737	1532.82	80	4813.832
179536	39262	768	65.48	45319	9537	1037	40.82	31	4814.026
2021108	1174958	13124	735.64	1324202	562684	38125	1341.5	84	4814.541
1659859	792530	9367	963.62	997138	350681	22683	2047.38	74	4814.787
605004	3648411	6759	601.74	230724	1260652	4456	783.16	55	4815.379
181209	261707	216983	5262.38	68870	84701	297841	7134.26	49	4816.114
2996669	1595726	25341	731.26	1927859	1076015	72390	2316.4	99	4816.179
111393	68715	122337	3551.82	31349	20137	152990	4326.4	37	4817.300
603730	130665	67136	2200.96	181869	37797	88391	2372.26	52	4818.603
137600	37423	783	-45.62	37334	10303	591	-68.74	38	4821.306
1891735	908652	9275	536.5	1143709	390056	17277	713.22	76	4821.363
2608031	1330503	22062	676.32	1590039	652630	44555	1117.3	75	4821.448
2329321	1058042	12327	652.22	1582357	714862	28859	824.74	103	4823.610
1788989	902683	4524	298.64	1080474	411295	10620	562.2	74	4823.680
2017002	1214722	8151	467.86	1127717	520664	18270	385.2	76	4824.624
260542	229109	766	-71.24	79694	75083	1423	-346.22	47	4829.111
2952096	1305273	19379	1304.94	1747223	679685	46821	2916.06	82	4830.181
2618231	1228947	12162	425.32	1818985	696970	40306	1518.16	88	4831.782
2698589	1721622	13309	847.74	1524575	810207	29520	1719.2	79	4833.641
2003513	1034362	6633	483.38	1238157	497652	18521	873.06	82	4846.140
2354251	1650225	21422	983.92	1626349	986170	55213	2155.18	86	4846.676
1801345	873145	8911	535.46	1150584	416615	22415	1104.9	81	4851.846
548217	615062	59610	57223.6	249863	307870	122585	92930.1	75	4853.035
651499	993934	165428	63516.08	336100	421316	361479	103910.9	67	4853.091
2063928	1024231	12767	739.62	1242072	457758	25853	1433.58	80	4853.546
1998933	1174668	6347	617.42	1303765	565862	20236	1129.96	83	4856.773
1511139	1256181	37789	44088.54	667431	573783	87534	85937.24	81	4862.111
298643	424734	32369	3076.34	112142	260321	121364	11169.04	75	4863.198
247748	215888	137318	3956.48	74852	67995	185877	5711.22	45	4863.653
191361	135763	36618	911.48	53447	38456	47104	1252.44	42	4866.362
2419270	1352759	17299	603.14	1504136	611214	39381	1157.66	80	4867.221
3076994	1542011	15798	868.28	2006643	828517	42661	1413.46	91	4870.687
857597	1939146	88886	95187.96	578280	1128974	207294	182499.8	88	4872.342
2465949	1121690	9704	368.44	1408816	506353	20848	769.28	81	4875.879
124416	64260	278	771.08	33916	19312	414	989.04	36	4876.741
147847	91559	304	65.44	48766	29449	420	223.2	43	4877.030
2865965	1401970	11378	640.08	1864011	763547	28517	1912.62	89	4881.231
3182343	2730946	16132	1125.52	2135749	1456707	42233	2599.38	92	4883.979
503443	485239	59462	3453.32	151296	144239	75773	4407.78	48	4884.906
508515	1312326	61974	83759.64	306616	842222	183416	150207.8	82	4885.264
2383405	1871592	14825	1059.5	1513365	867052	27719	1359.34	82	4889.260
107654	43534	383	-92.62	32447	14592	582	-209.48	39	4896.532
3832366	2265679	14628	1427.08	2640907	1551674	39814	3424.04	101	4898.339
2414292	945491	11767	540.62	1370377	433710	25207	1245.02	78	4903.595
1632216	861571	13017	477.62	977514	407411	35703	1203.58	79	4904.299
3054530	1748450	19559	1050.74	1641647	776615	34233	2772.38	80	4908.513
2406249	1115162	14884	641.24	1570720	560704	34258	1410.88	88	4913.895
2250910	1047238	8342	419.12	1408350	498654	16249	1085.14	79	4916.878
2773528	1320602	23409	1001.74	1623178	645042	54701	1683.86	83	4919.554
1455289	528692	7057	338.02	728819	205786	15900	253	69	4920.129
191963	174827	190726	5147.36	53296	49096	242171	6504.06	36	4920.372
148496	143609	79550	6657	53813	48513	115580	9668.8	48	4921.911
208328	127123	1669	719.34	58270	35690	2333	1044.38	42	4922.298
139108	73153	914	-77.96	37588	20056	1782	-219.48	38	4924.802
2026972	996495	12985	388.1	1231553	475118	34198	1190.28	82	4926.120
1635919	1051481	3600	470	1141219	520344	7517	963.62	81	4926.472
842810	480576	68381	68239.66	302027	205590	131532	94391.52	61	4926.993
284185	34188	5088	67328.68	139576	12267	6842	102396.1	60	4927.859
1050188	1.6174E+07	89931	31611.66	887351	1.322176E+07	294330	100785.8	107	4936.588
2225835	1056072	6964	989.04	1206000	498807	19715	1846.9	79	4937.765
2225017	1369906	8585	620.1	1491637	722386	18242	1945.12	86	4938.198
2436040	1143476	14239	578.54	1571742	612858	38378	1585.08	86	4941.436
2397686	1190552	11558	708.88	1542738	588299	30365	1275.9	82	4942.933
1634750	1002890	7350	539	1081883	526497	20501	1133.86	80	4943.267
2777056	1551766	12688	877.68	1686625	696947	34634	1630.24	76	4943.449
249922	237798	119122	2300.92	82266	70936	154228	2678.08	47	4944.410
1680239	1217276	6073	370.78	1125941	620832	12327	1553.22	83	4944.709
101245	34611	8030	101.8	26795	9292	9675	38.5	34	4945.654
2183622	1663972	28096	2165.56	1308326	782703	58825	4510.5	80	4949.152
2513243	1436846	14473	396.78	1653383	769728	41303	312.58	86	4950.452
2021431	1252397	10443	532.98	1365190	656425	32381	1252.66	90	4952.993
2256405	1694298	21710	769.6	1582892	977038	55730	1872.8	88	4955.337
1498147	738587	9354	449.44	928009	389978	24992	611.12	88	4956.728
159114	198255	128	242.08	43720	54041	-140	598.6	40	4961.519
2144877	987009	17555	481.3	1318552	500170	40605	1397.3	81	4963.992
2365470	979721	13483	700.38	1310722	425342	24142	930.12	77	4965.250
337841	759645	26799	4224.14	123740	246951	43349	6347.14	53	4965.682
104653	32909	-38	65.32	28918	9306	-553	225.42	35	4966.156
573732	62964	2549	-165.86	223572	23001	4112	-306.68	59	4970.136
135476	86108	-110	118.4	38892	25941	-165	82.1	40	4972.088
266464	246199	45578	3167.08	87030	81587	68269	4342.34	49	4973.259
1376301	690381	10194	876.84	778721	263671	18117	1383.62	75	4974.549
2070818	1052962	9515	330.9	1293266	519072	17273	965.78	82	4995.317
2614476	1387893	22814	1152.04	1751359	717427	49712	2372.32	92	4997.351
1848512	1157502	7117	385.62	1265263	609501	16505	693.3	85	5005.855
1779252	881979	11576	587.36	1093811	416440	25297	785.42	81	5008.358
2047658	1064651	17303	896.58	1175785	529580	46394	1594.84	82	5017.587
1321456	2177311	247797	66893.42	731212	973167	540454	107918.4	74	5018.238
161456	182255	1040	403.4	75792	97208	2539	906.54	60	5019.314
2157843	1063447	11531	479.66	1343116	585916	30774	1680.64	87	5019.880
567349	791972	99945	60578.7	264155	282987	181126	87457.36	64	5023.974
2350855	978827	6868	219.48	1420682	423247	17796	532.56	80	5025.660
734627	563353	81514	2370.04	346239	202118	131039	3527.54	63	5026.226
218572	342519	238353	13746.58	117250	149242	423427	24552.22	63	5026.922
1832841	1061533	21630	777.8	1098911	437637	44473	1255.78	76	5026.995
2254210	989086	12245	416.7	1438809	490967	35589	420.54	81	5028.232
1866221	735744	8738	494.68	1063005	305302	21333	835.38	75	5030.192
133423	29463	2221	310.06	36220	7948	3557	483.02	37	5033.883
2989850	2541508	50878	1212.08	2328753	1472366	127631	2992.66	111	5034.681
875827	1268143	78009	65664.74	426241	604989	173164	121542	67	5034.957
1770221	836909	7466	395.76	1077919	371056	22235	801.1	82	5035.790
3968213	2025656	21508	1542.88	2723668	1220382	59626	4006.36	94	5036.828
1958596	1279494	9700	331	1246107	589793	30546	842.56	83	5038.300
2409972	1380038	14848	835.28	1520384	715430	39053	1057.58	85	5039.000
2128515	1358385	14686	531.96	1386628	675835	31765	985.9	80	5039.394
2898956	1383341	32199	1458.14	1990402	827614	95896	3564.56	95	5041.604
2499496	1140867	20453	884.58	1572857	584622	42644	1845.84	81	5045.007
1580384	864126	10833	741.38	963578	385070	25363	1400.18	79	5046.022
2423423	1006128	23882	951.52	1466361	514864	51468	1770.48	82	5049.785
1620235	1012854	14689	852.54	1540339	758980	54641	2048.26	106	5050.203
1877548	701752	17017	1715.62	1056368	354423	33727	3313.22	80	5050.904
2104919	857888	20873	661.78	1162536	423850	45465	1305.9	80	5051.339
2686017	1311183	21918	746.48	1633029	677978	47689	2238.54	111	5053.265
2640364	1108044	17035	972.1	1646965	621099	44977	1430.22	84	5054.630
2414173	1224290	16358	716.88	1547456	608104	39242	1335.12	83	5057.143
2141935	1705672	8099	1044.14	1366382	831684	26790	2046.4	85	5058.019
597751	1134477	805849	59878.14	285107	433637	1357929	90435.94	64	5066.423
116917	75843	1797	-8.58	31628	20572	2103	-219.42	36	5069.152
170681	109361	15551	357.86	46529	29837	18714	643.04	39	5076.975
366105	303668	71608	10389.88	114052	88192	96106	13493.16	49	5087.601
2777353	1769140	13715	1030.9	1733150	945704	33891	2631.26	87	5090.306
1231937	1238581	937861	142692.5	662054	544260	1738833	260860.4	72	5103.902
2535960	1319971	16148	771.28	1780360	666941	31023	1357.78	87	5119.836
2963499	2049993	21385	676.1	1895517	1073062	57370	1731.2	93	5121.972
324992	244245	187666	3912.76	104268	78993	247197	5707.42	51	5123.765
1696471	979909	6550	566	1069216	416446	10504	1776.44	78	5124.255
273548	182335	1692	27.12	80213	54095	2117	314.62	45	5125.371
133313	129863	154144	3269.84	42288	38774	199204	3960.44	43	5126.222
2110163	856242	4418	250.48	1291545	375853	8797	364.42	76	5126.308
117973	58900	1658	320.88	54848	19073	4559	696.74	52	5127.080
211470	63808	1545	50.7	63326	18549	1688	-19.32	44	5128.497
2330694	1017476	13828	771.08	1411647	440535	28126	1544.36	77	5130.090
2362884	1226877	9849	432.14	1466103	628494	32460	1177.6	87	5130.626
2127424	1491760	18058	1002.88	1117841	663916	43496	1796.56	77	5131.280
2185160	1164423	7978	503.08	1487677	623545	26920	1253.2	88	5131.913
2345950	1046603	1545	178.7	1294899	483269	-7928	562.92	74	5132.071
2474980	2949556	15812	1073.32	1737292	1561250	37222	2436.92	84	5132.442
578363	351104	76510	38300.6	310765	185018	171528	82480.08	71	5133.411
1767556	948476	11397	491.42	1051138	409497	21014	677.04	81	5134.154
2873924	1282159	18850	1053	1748520	751286	55834	1988.24	85	5134.365
701791	1392799	6724	5454.64	379112	618753	11338	9768.68	71	5135.298
2098534	1119655	16726	952.36	1296804	578582	41104	1691.44	81	5136.069
3115869	1254288	51832	1630.52	1935583	704081	120050	3356	83	5136.679
160649	324455	45854	6796.44	66330	120191	78072	9839.92	53	5138.119
689360	1356055	26117	85167.62	348048	671653	74775	137670.5	78	5138.204
1957479	1178955	8021	277.06	1309353	674657	27482	624.52	92	5139.837
1764913	1126422	6176	749.36	1041186	512802	13402	1458.72	78	5142.929
1468267	1215489	9243	231.98	923332	581274	30306	310.16	85	5144.504
1770197	685193	21467	483.62	904939	262218	35390	1265.4	69	5145.079
547179	397148	48721	55045.06	237596	144727	73852	82923.72	59	5147.702
1927789	1349232	21027	1145.22	1461757	896864	60897	3046.42	98	5149.233
1560388	974845	8414	390.04	1029095	461997	14332	1307.52	83	5150.025
111345	132569	354	-31.56	32644	39553	284	-104.76	37	5150.750
1750083	1116399	8623	429.78	1156044	577181	26595	1269.7	88	5153.396
1001013	921272	148580	80677.8	531568	659300	583118	177544.5	98	5154.264
3711545	2676764	10914	1114.04	2680449	1789627	22835	2100.1	110	5158.072
131376	85244	197	117.42	35732	37529	35	300.1	37	5161.751
150446	162969	50790	2058.4	46016	48583	66422	2746.92	41	5162.024
[truncated: 8,001 more rows]
