# Supplementary material for: Mitochondrial calcium uniporter-mediated mitochondrial dynamics imbalance contributes to contrast medium-induced renal tubular cell injury
Source: Front Mol Biosci. 2026 Jun 29;13:1848361. doi: 10.3389/fmolb.2026.1848361 (PMC13357276; doi:10.3389/fmolb.2026.1848361)
Supplement: Supplementary file 1 [file DataSheet3.zip › Flow Cytometry Assay(1,2)/Flow Cytometry Assay-2/╧╕░√╡≥═÷-2/HK-2 ╡≥═÷ 1/CSV/PI.csv]

FSC-H	SSC-H	FITC-H	PE-H	FSC-A	SSC-A	FITC-A	PE-A	Width	Time
2674747	1118066	2344	451.84	1639663	557292	4116	560.76	80	7.531
2434263	1401160	2921	700.06	1517679	677500	5017	1407.62	81	16.679
197155	41579	5	-34.7	54373	11531	29	-174.06	41	36.314
2044684	973976	1188	254.68	1242702	446420	1743	656.98	78	42.216
1027201	1103379	1312	340.32	677424	503053	2247	754.42	89	43.224
2521625	803708	1012	156.32	1422422	418954	1131	504.66	78	45.768
2118698	708369	946	43.56	1125480	313804	1892	-80.88	72	46.585
1555485	951540	2143	440.98	994903	470467	3526	926.36	85	49.102
156065	128702	279	170.94	51153	54332	669	404.34	54	51.338
328479	560065	260	128.6	274848	392364	769	738.34	94	51.849
102460	56937	152	-3.28	31952	17555	179	61.94	43	52.430
3136762	1269470	2539	481.54	1814629	674179	4426	622.36	84	52.802
3078955	1541242	2367	610.62	1698710	709124	4305	1445.3	87	55.302
2763629	985834	2122	642.92	1628584	517498	3832	916.52	86	56.744
2738006	1220497	2945	670.7	1668693	629732	4837	1462.82	84	57.625
1905752	842711	1514	203.04	1123179	391529	2125	348.5	74	57.908
2404446	776367	1217	505.62	1430683	389128	2155	604.3	74	58.148
2605495	1376706	2019	517.34	1595698	677789	3398	462.28	77	58.551
111284	40632	22	-19.08	30276	11066	31	-40.34	36	60.559
111813	37806	391	49.26	32099	12432	551	94.86	39	61.021
112572	28164	113	144.18	30464	7533	169	300.34	36	63.781
1894447	716179	1086	197.96	1114098	307285	1887	258.82	76	64.575
3166621	2198002	2943	753.98	2177538	1378148	6035	1812.1	89	64.809
2577839	1227187	2346	495.56	1420606	557588	4008	1149.88	76	66.430
1822462	719852	1003	9.58	1027322	309884	1673	-21.22	68	66.524
806377	876513	1602	22468.72	337342	374242	3070	33582.2	70	67.651
116888	115819	32	466.52	35760	34699	-134	744.76	41	69.685
2152982	974822	2017	390.62	1346110	470426	3673	655.78	85	72.976
120936	84572	66	156.76	33950	24135	-16	315.24	38	74.330
2961719	1141921	2391	532.26	1965303	594921	4118	1342.48	86	74.380
2900634	1476577	2815	851.9	1949917	747124	5239	1413.54	77	74.529
226180	41664	74	-46.36	60663	11051	157	-273.98	41	75.638
2589721	1541858	3255	878.3	2022736	1021536	7072	2215.92	104	77.525
125441	100450	205	36.3	45180	36519	184	241.24	44	78.559
3826873	2710729	5171	938.06	2536642	1693501	11044	1441.84	91	80.572
125172	52226	-67	44.38	36698	14586	-169	98.66	33	80.988
2049596	861170	1223	200.78	1276913	393803	1880	70.8	81	82.210
2934421	1035320	1648	348.28	1880617	542854	3037	675.82	85	85.469
2411252	1002567	1988	471.68	1451256	488484	3900	508	85	88.532
2638513	804014	1944	344.84	1579967	407588	3221	506.06	75	88.717
2239846	1144930	1574	206.64	1455303	593251	2777	278.22	78	88.975
2725073	1124613	1743	210.98	1575784	589223	3283	251.38	84	90.402
101076	104379	93	211.98	35595	35893	92	65.12	45	99.748
782668	1008215	1462	8449.32	343093	374151	2533	11743.38	67	102.721
2690291	1061003	2895	639.7	1568004	487496	5310	1158.6	78	102.979
2610329	1321297	2757	580.02	1874763	747267	5362	1015.32	87	103.388
2128002	866051	2011	204.46	1320580	392782	3190	98.4	80	112.040
1994340	862481	1244	237.84	1098495	375650	1610	499.6	68	112.060
2000568	1000720	1395	160.7	1363100	496653	3005	-460.7	88	113.827
2545064	1157685	2255	731.3	1590159	561600	4284	1384.24	82	116.183
107736	36134	-20	114.8	29056	9580	-111	78.54	35	122.652
133256	84216	13	-14.82	42071	29597	-262	-50.32	43	143.026
2442987	904899	1438	348.68	1498212	424762	1860	814.6	81	146.976
2473558	1236052	2186	389.96	1340053	587352	4148	185.28	78	148.591
107594	148164	58	-43.12	34780	44486	16	-224.24	42	151.642
1810799	618218	1296	171.56	1175043	372878	2319	-281.66	89	151.892
128308	86967	47	89.42	36142	39356	37	141.82	39	155.122
2311546	796867	1244	144.84	1571066	413827	2864	-37.96	86	155.194
192182	20497	43	21.98	52347	5316	90	39.4	40	158.011
2934630	1684312	2916	824.76	2247586	1056886	5982	1468.52	97	158.213
3083987	1220510	1321	154.06	2406201	815518	4228	470.08	109	160.688
3018854	1334124	2262	367.32	1752510	685724	4495	831.7	77	160.823
1451548	2051726	2081	3648.66	732330	1074774	3856	7738.16	87	162.098
2289987	986753	1518	129.48	1460361	517606	2436	-146.04	81	164.124
190111	202317	206	-78.84	60544	78105	321	-381.94	43	164.568
2087173	884914	1220	393.2	1226896	409990	1744	879.84	78	165.465
145390	67887	129	105.94	39501	18777	82	164.52	38	166.592
1907022	555631	1050	147	996113	217955	1623	138.78	71	167.004
170435	66085	27	0.22	47487	18591	64	-92.96	38	167.647
117869	130170	61	109.46	36769	39391	-125	124.5	40	167.849
111307	53064	133	-5.62	32495	18653	174	-23.36	38	169.309
187700	413532	94	-77.16	73442	150122	129	-358.06	55	169.371
2506545	1255597	1511	240.46	1668593	647930	2904	346.44	85	170.569
2007833	2182567	2574	525.64	1303479	1188121	4961	1511.46	90	171.186
104491	73695	53	174.58	30274	20659	18	417.48	35	172.040
2038327	955375	642	149.12	1147716	422736	1072	429.92	77	172.366
138311	61822	97	99.42	40123	17602	87	190.82	39	174.414
1818539	826485	1154	400.44	1112994	395912	2404	995.44	79	174.662
1999054	939391	1913	550.18	1139112	394855	2772	730.92	77	175.459
3105754	1535632	1959	602.74	1761189	806750	3427	1118.22	81	177.819
2539738	781160	1388	346.68	1473113	385888	2528	518.08	80	178.273
2511500	1076748	1933	598.38	1595557	535031	3937	1153.82	82	181.183
149104	234970	280	35.8	43970	68619	208	121.88	40	182.690
3056414	1316305	3214	776.04	1816936	656801	6317	1036.62	86	184.956
2384309	928015	1223	191.78	1464107	446122	2196	188.56	76	185.275
145741	276212	279	21.94	50471	120940	212	-186.68	50	186.029
3679643	1559721	2045	293.7	2132828	909183	4692	206.12	88	190.314
3314198	1632231	3089	559.54	2343130	866517	5681	919.66	94	192.159
3079652	1253472	2223	641.78	1889742	673111	4413	1116.18	87	196.203
130054	112345	73	-115.22	38090	34121	141	-346.74	40	197.687
151956	59494	-20	-43.2	42720	17220	0	-150	40	201.926
1997977	940492	1233	39.38	1145331	460655	2160	-220.4	75	203.484
110583	170355	136	46.96	45318	64625	263	129.18	47	205.921
2564320	941709	1767	433.62	1497975	463148	2434	866.24	80	210.066
2336442	590612	1193	308.98	1352304	288636	1570	654.2	79	221.829
2064301	1103590	1675	403.5	1217792	521566	2576	508.36	76	226.604
116388	109702	197	54.42	36629	33534	419	71.34	38	227.079
158400	68126	55	97.3	43574	18826	-39	179.46	40	236.475
126534	125561	70	62.2	37314	36524	-70	-4.2	39	242.784
2294205	955993	2003	450.58	1127237	387317	3239	749.54	71	244.382
375531	323386	1666	40076.76	329241	324331	5773	138711.8	163	244.689
3326030	2108015	4975	1042.5	2491444	1187323	9117	1649.62	95	245.807
136235	74669	150	92	33079	18690	209	157.74	28	246.153
121565	51222	96	56.56	35804	15044	69	149.34	39	247.854
2538453	848051	1494	327.84	1415953	387831	2349	93.14	77	247.937
126074	133533	297	73.42	50201	61602	163	39.18	53	257.075
116707	142711	71	69.06	39406	49558	-5	253.7	44	259.647
2558040	826440	1474	312.64	1519030	384124	2011	577.46	79	260.061
2026012	797215	1022	385.92	1240200	380115	1751	771.86	73	260.177
927473	1756795	1801	9738.86	478839	767604	3709	19965.74	93	264.178
1990741	844608	973	230.78	1108190	360396	1548	647.28	72	264.413
229031	136813	370	103.2	65944	38134	581	124.66	41	264.976
2263397	835659	1134	368.24	1444171	434181	2355	977.3	80	267.292
3031033	1643081	2451	778.86	1945308	830446	4196	1059.56	77	267.462
2211797	910755	1725	268.5	1141851	410372	2576	149.36	72	268.551
2669268	1201970	2411	729.46	1833366	586753	4506	1075.16	83	268.863
2814124	1781894	3192	435.12	1773226	809758	5540	434.4	84	270.776
308164	378367	502	171.72	227994	231756	1741	588.26	86	273.683
2304680	940907	1781	291.66	1363439	402728	2569	457.34	76	274.184
2186537	657936	1184	212.24	1193645	275271	1592	162.12	74	274.872
2579663	1352028	1783	431.38	1593884	596442	2748	1063.28	81	278.842
2369116	817793	1300	125	1354807	398974	2227	250.22	78	283.039
3078078	967800	2493	584.98	1732882	490368	4427	1282.22	78	283.495
2680380	965768	1485	589.1	1776727	511274	3125	1133.5	79	283.615
3121925	2864395	3904	666.44	1799424	1492399	6432	1393.52	76	284.193
358447	3536134	10119	3773.34	124756	1162136	14021	5446.06	40	284.279
2698750	1261321	2798	388.28	2003547	774088	6901	422.86	98	286.235
2058202	940362	1671	487.06	1270083	445988	2563	1106.18	80	287.480
168593	186989	9	59.74	58368	59199	112	97.32	43	288.028
106391	25976	16	84.76	28606	7043	-138	199.32	35	288.710
100310	35124	203	91.58	27681	9484	175	71.5	35	288.879
3144181	983979	2163	579.18	1765631	462506	3969	861.34	80	291.147
2014241	729396	1280	341.8	1205241	332639	2488	416.68	78	293.201
158949	32160	121	-207.94	43574	9007	223	-458.22	39	299.345
275787	279984	1165	-38.1	151029	114445	1908	-496.12	67	302.482
2259762	822128	1167	170.62	1354372	382203	1959	308.74	81	307.717
106309	50194	-105	108.7	29236	14024	-300	88	37	311.658
2100015	1408466	2038	484.68	1398363	667272	3324	651.64	83	311.852
367773	1045059	1836	4507.96	160535	433306	3021	6478.06	68	319.998
3433652	944485	2285	520.1	2020966	491090	4415	1316.9	84	321.369
3098706	1531540	4078	1062.08	2159886	926626	7673	1953.78	92	322.420
222636	68456	397	207.42	65281	19865	575	250.5	44	355.849
3353986	2527310	4179	990.94	2302785	1290292	8613	2471.18	89	360.209
3040562	1124581	1636	441.96	1528678	515460	2798	650.28	74	367.043
2841395	1277315	2184	591.24	1834082	667359	4517	1013.62	83	368.106
4490341	2993112	4476	972.36	3717865	2201451	9460	1774.6	111	369.290
104414	106248	81	34.66	29085	30699	222	-37.08	35	370.721
1700101	709681	1185	274.1	1184891	383374	2395	714.7	85	372.440
1927346	746564	1720	320.2	1090707	325542	2329	700.94	77	372.856
2489691	954219	1860	401.6	1493671	483867	3298	623.28	101	373.404
131099	88868	222	413.92	62852	32440	488	460.68	57	375.377
3056401	970685	1810	223.6	1945931	468891	2872	-246.08	83	376.575
2821302	924856	1353	246.58	1769861	453167	2209	279.74	82	377.869
257268	268435	19	79.34	82652	85585	80	268.8	46	378.800
151253	60162	62	60.32	49826	30934	69	141.34	52	379.021
2508215	885416	1527	164.22	1474604	392714	2955	114.3	76	380.691
2375419	868283	2046	361.56	1470369	407697	3557	464.02	77	380.733
2676794	1621941	1966	364.76	1533213	773207	3368	539.48	76	381.264
2305650	1082866	1909	333.74	1351905	495856	3291	71.26	78	381.945
266848	206753	180	1871.8	75859	60117	317	2415.62	45	384.365
187796	97877	172	7.92	55584	27918	403	-228.42	42	384.637
2036829	800705	903	254.58	1144418	329563	979	264.94	73	385.269
2399650	920052	3380	1089.8	1450670	463577	5422	1373.92	79	387.718
2205213	724345	1655	231.3	1309972	325024	2797	522.42	73	387.931
109515	132081	58	73.88	33161	40617	20	92.2	39	389.493
2734487	1115817	1425	289.5	1469188	495940	2429	230.94	77	389.552
2008011	1552029	2230	458.8	1070119	660763	3277	657.22	74	390.324
154209	158675	203	126.58	52446	53370	345	65.7	45	391.541
1985225	1015249	1880	328.8	1282354	503357	3232	726.52	83	393.796
2323042	1188634	1904	386.44	1389918	582085	3352	654.72	81	395.377
148243	75832	291	91.26	44412	22584	287	116.82	40	396.289
2455021	1011023	1838	281.68	1493808	507315	3506	249.16	81	398.185
2881128	1065329	2718	599.48	1749980	512852	4348	753.28	82	399.098
118839	9721	90	120.4	32253	2516	64	248.04	37	402.978
325894	43897	42	-78.88	91033	11742	7	-257.98	45	403.050
2453352	1012406	1961	434.46	1638465	485144	3894	817.84	84	405.276
2777974	1331331	1695	469.7	1629584	609025	2654	1456.44	81	411.725
119873	44505	58	190.88	33562	13435	89	248.54	39	421.250
1841240	729602	1248	185.28	1077629	345618	2321	311.06	77	424.392
123134	69421	112	74.32	30160	18971	121	-37.94	28	424.481
208027	444872	584	823.24	84900	155445	818	1066.48	54	429.206
195921	835680	1307	2082.02	102944	324394	1829	3544.94	61	432.525
119087	35421	215	-13.1	37929	13999	514	-75.96	44	433.829
159212	112948	171	80.06	63210	35866	174	76.64	52	439.418
2128580	945854	805	288.3	1226181	417876	1168	536.48	78	441.675
124251	59245	32	106.52	53157	31156	-8	75.12	57	454.288
2772981	1683178	1608	237.88	1929339	991391	2876	302.36	86	475.034
2875700	1379660	2555	663.3	1743887	635519	4293	1198.98	86	477.094
3426868	1891895	2526	750.36	2474517	1117256	5964	1428.04	91	477.343
2197740	685248	1266	61.76	1379991	305733	2532	-185.48	79	481.102
3374252	1845485	2369	605.34	2015906	1088482	4544	1198.84	80	481.405
2787362	1013623	1937	430.82	1812229	534935	3243	1153.98	80	481.916
112976	260927	478	614.08	39771	102749	982	1000.52	44	482.397
2091495	902445	1452	343.72	1364857	470625	2623	878.78	82	482.540
159101	117716	156	112.16	63841	48729	203	199.58	53	485.295
452639	204980	3206	801.16	132877	63126	4200	1089	49	486.457
2800769	1132916	2231	275.66	1684970	530005	4461	456.46	83	486.938
2574219	1078894	2109	351.74	1607394	520167	3877	374.22	81	488.894
307916	793363	1284	1339.24	211871	392970	2655	2784.3	74	489.835
2326647	715396	1004	281.44	1350835	325650	1223	850.78	78	490.509
2383468	848872	1271	259.06	1361407	363738	1742	130.12	73	490.952
2771795	795938	2109	559.74	1662646	433460	3615	545.9	80	492.006
2377444	952618	1653	271.58	1570232	517501	3513	353.18	83	492.486
1528494	711076	1281	261.66	1064853	407345	1709	729.74	90	493.389
2229314	1021330	2082	599.52	1456723	470554	3754	873.44	78	493.607
161810	41654	21	185.06	38123	10762	31	350.66	27	493.668
2671508	1136470	1770	438.2	1577984	642878	4012	547.32	83	494.088
2322302	1093205	1549	186.14	1463740	514337	2475	64.5	81	495.601
3200470	1435143	2205	482.3	2117709	878324	4659	909.74	93	497.379
260002	32025	70	7.2	75019	8926	-51	-12.86	44	499.276
121228	50450	169	-23.66	45969	17219	340	-99.6	46	501.903
2696244	897836	1368	304.48	1661136	449174	2644	220.84	81	502.746
2365176	1348463	1462	216.32	1433950	623559	2318	337.48	74	503.047
2688067	1220715	2249	658.14	1715188	617209	3569	995.34	83	506.488
2522730	1127152	2448	645.28	1633152	577290	4263	1076.18	80	506.904
2473963	762101	1456	240.16	1402531	377284	2568	505.48	77	512.256
111367	51051	24	89.64	31186	14208	29	-1.06	37	515.662
2176852	845054	1054	356.44	1164397	355997	1682	490.52	72	518.568
159162	27109	93	-41.02	43260	7180	101	-137.14	39	525.575
2118488	1021417	1083	303.38	1117707	452294	1413	415.18	74	526.840
2762144	926242	1369	348.34	1605126	404952	2106	565.16	76	528.520
2536229	1119651	1737	323.82	1462484	505610	3114	636.04	72	528.703
3357170	1090193	2954	700.44	2535005	833518	7752	1970.72	109	547.688
2981579	1165278	1864	431.04	1603413	556814	3712	873.32	81	553.828
3112751	1026066	2127	508.22	1948043	525842	4012	622.32	84	555.107
106507	59400	50	-22	30398	18867	59	-57.26	37	561.133
3355443	1507067	2740	713.4	2291027	885773	5021	1636.06	93	564.905
130840	90668	1	81.86	35243	24750	-94	107.16	37	573.573
2534396	1061544	1698	479.28	1581669	531853	2841	944.26	81	574.279
140943	108408	287	-91.18	43714	37932	231	-370.34	43	577.930
2645813	1330328	1748	211.28	1705947	638344	3318	193.48	83	579.110
2057222	1198836	1833	418.38	1490350	741168	3865	832.9	97	579.396
2991436	1395822	2392	474.12	1816517	657838	4218	153.48	84	585.711
2342837	773268	1245	393.7	1438191	366926	2205	776.3	80	587.814
2732441	1655351	2886	831.96	1812947	881162	4815	1724.9	87	589.645
117882	127159	266	376.76	40957	41734	544	627.84	44	591.410
108366	46706	40	72.4	30485	13655	21	-24.94	37	591.790
2446031	905782	1473	357.78	1258349	364724	2516	799.76	74	592.535
1270462	2974286	3217	4394.62	1017857	1688847	5478	9291.08	87	592.906
132509	40042	17	138.62	35999	10540	-62	333.68	36	593.907
3648381	1531177	2378	498.08	2185990	875312	5190	1161.4	87	594.093
2191038	1016445	2129	642.94	1282193	451558	3696	168.56	77	596.206
228506	157158	155	69.3	97840	79103	398	-95.72	61	597.206
122447	96138	-113	25.82	38735	28945	-382	92.48	40	597.708
1644361	655217	1166	276.76	1080521	364552	2423	275.78	87	598.805
304970	578775	938	2329.68	96372	198941	1380	3140.8	48	599.310
2723291	1972163	4442	1246.12	2558943	1737556	13524	3339.64	130	600.503
166093	43059	245	33.7	50054	12587	615	-70.1	42	602.762
129107	89882	145	134.7	35754	25356	162	309.32	38	603.064
227809	16269	-37	91.18	63936	4459	-259	-38.74	42	603.442
188814	144255	1862	444.32	54858	45428	2240	296.4	43	604.668
100111	138924	45	-10.3	29319	38862	55	-64.7	37	604.800
3104755	1054277	3040	494.4	2356457	658018	6808	783.88	99	604.882
2552012	1104994	2004	736.44	1439918	476213	2882	1360.52	77	608.792
879311	237879	777	336.22	299002	72199	890	506.4	56	610.012
2390329	950520	1555	543.3	1504085	463702	3091	874.26	82	612.774
123921	137761	119	93.34	42449	61711	376	7.36	42	612.852
161285	48561	118	108.48	40397	13114	139	-29.46	30	612.961
167301	54813	59	-4.26	48289	16438	193	-151.02	42	617.232
1730403	656635	1057	267.02	1061166	307751	1705	813.3	78	617.686
2250981	1362021	1323	247.78	1457442	688060	2659	623.74	85	622.972
1991515	837126	1074	364.64	1068247	329957	1751	774.86	72	625.177
2264912	896232	1409	348.74	1292273	398161	2375	636.5	77	626.294
2696002	749142	916	522.76	1422943	358242	1398	1331.28	77	627.785
2765436	871064	1776	492.36	1696164	432871	2874	794.64	83	629.482
280423	87786	116	140.76	100289	31052	194	344.84	47	630.046
3236341	1697021	3226	425.36	2060631	993854	7594	364.84	89	631.073
135425	77600	61	28.46	38909	23582	154	-16.56	39	632.111
2469667	1629564	2230	432.8	1560241	747004	3900	1044	83	635.580
2522866	1003922	1795	631.7	1521269	489961	2911	1821.46	82	636.605
3432319	1219003	2880	581.8	1824242	643499	4478	853.08	79	639.057
2046540	1018345	1648	386.28	1184098	433123	2684	550.24	77	646.756
134351	66972	91	34.26	37473	19965	156	209.16	38	648.419
2092827	1294052	1139	189.54	1114223	555492	1753	237.58	75	654.474
112672	136324	135	98.1	41241	53285	87	325.82	47	659.906
1969970	625631	1271	224.06	1047606	283957	1723	300.78	76	669.638
2570024	1114338	1455	388.3	1556250	513380	2036	654.96	81	671.110
1700556	923207	1152	309.72	1047527	425345	1384	729.24	80	675.755
2784172	1042632	2069	473.34	1691473	592769	3252	1449.72	84	678.939
1016166	689109	1801	408.86	670371	422121	3978	904.08	96	680.184
2878501	919868	2034	390.24	1822560	439874	3412	702.32	82	693.014
150947	64267	164	54.04	42498	17892	268	83.48	40	695.792
2414708	916229	1580	306.8	1463363	442525	2216	595.76	83	696.128
162868	124348	155	61.3	57423	45936	394	-165.16	42	696.565
2487324	1015706	1894	350.84	1507347	513368	3450	633	90	696.710
868677	949024	631	108.66	454345	510981	1071	395.06	87	697.081
2339836	1067989	1304	264.44	1453568	494725	2696	971.56	79	697.490
2196971	916128	1821	416.06	1100901	426366	3052	913.72	73	701.884
273782	124593	21	214.06	101959	72299	21	199.06	62	702.682
1941387	808616	1312	193.32	1183602	354762	2220	10.2	78	703.306
120811	65546	138	101.68	30613	17681	185	5.1	30	703.499
3058337	1443167	2890	691.4	1861536	675733	5072	1192.92	83	704.055
613987	797375	875	10357.5	283747	351583	1900	16029	63	704.256
2644719	909997	1762	329.32	1470598	402384	3504	424.44	82	706.750
2769043	1033265	2820	707.2	1567174	511235	4868	1259.48	78	708.352
147540	52998	83	58.38	38795	14041	-27	137.78	35	709.026
100367	33418	26	-13.64	28249	9659	-174	-20.64	36	709.568
2782725	835576	1754	424.44	1674709	441847	2695	453.7	80	710.566
1924836	822602	1746	366.56	1144129	396265	2966	613.76	77	711.220
2355360	895271	1877	403.22	1471267	426959	3699	603.14	72	711.241
113350	116604	4	-33.56	34297	38357	-232	-46.52	43	712.278
129945	42652	39	45.54	34764	11020	-87	-68.82	37	712.894
2144918	983041	1188	13.68	1304492	463572	2072	-12.08	81	719.236
2898916	1078547	1659	262.74	1762321	499888	3207	158.02	79	723.032
2620675	916326	2071	385.06	1500845	406389	3556	413.16	71	723.100
110531	61569	75	94.5	31468	17964	90	199.4	38	724.267
2039542	1002705	1173	361.78	1215551	471394	1803	901.58	79	725.472
2561184	1239477	2096	398.56	1709731	633368	3802	765.72	87	725.974
2560419	1657845	1944	294.84	1348947	721959	3160	73.6	76	735.023
118892	105765	242	59.12	44805	37805	561	101.46	47	739.747
3144643	1169986	1792	403.12	1860062	625364	3680	554.8	81	742.418
2930945	1851918	4398	1021.28	1849273	901963	8786	1836.96	83	744.372
148272	49676	201	65.86	41894	15492	182	111.52	40	748.890
3135124	1057172	2201	709.86	2617829	899671	6684	2801.24	114	752.366
3201382	1287327	2358	697.88	1760382	697797	4403	1436.58	86	761.109
128812	70832	-59	111.26	38038	23220	-454	317.56	40	768.988
176492	188958	255	155.3	98972	96111	777	370.22	67	769.165
2192691	798058	1183	378.38	1358932	413009	2713	480.18	83	772.078
286796	214923	350	15	121056	101467	783	42.38	59	773.888
3624063	1404130	2805	422.3	2139909	785264	4577	980.22	85	774.940
2562156	720127	1588	245.68	1463106	369596	3167	256.62	80	784.052
148862	88904	-15	66.1	46136	26634	-168	257.52	42	788.910
2320289	1466073	2163	420.18	1510299	702951	3411	616.46	82	791.987
3035743	1571353	2352	376.72	1757498	742980	3845	448.7	79	799.257
183142	132451	219	161.34	66287	54872	183	385.38	55	802.841
2881475	1029381	2216	639.76	1798848	519363	3468	1347.48	79	803.813
161921	3714	33	55.38	39097	-277	-78	-3.08	29	804.142
139817	204666	-4	289.56	54038	76797	-178	952.92	58	807.630
1760623	1286620	1624	529.64	1125767	597746	3462	917.32	86	807.766
2912629	1093805	1955	738.3	1775538	544988	3791	1074.26	84	809.909
163318	54736	131	65.66	44670	14916	97	219.42	39	812.167
1849781	820108	1410	70.6	1164298	371933	2706	-37.84	84	813.523
1831970	659887	1050	58	1277906	366624	1929	-313.06	91	813.885
2421549	916852	789	285.54	1272317	375051	1351	622.86	73	815.518
3079702	1008794	2285	681.1	1801840	505925	3779	1414.94	75	815.600
943902	1361481	1881	620.66	719488	717624	3949	1331.14	90	816.490
2256038	739634	1443	247.98	1270393	337273	2527	347.22	73	816.518
2660286	1429262	2227	295.22	2017155	826709	5031	233.66	92	816.933
238534	133552	171	7.06	65303	39382	158	-45.12	38	817.496
3190768	981095	2551	337.86	1854213	485130	3951	312.86	81	817.724
2731545	1247209	1905	560.3	1613081	640093	3759	1015.74	82	818.669
2344606	1067258	2140	417.4	1581213	551205	4686	613.96	84	819.075
1827742	588614	1310	173.6	1060901	281509	2883	208.38	70	819.255
151100	202523	177	97.22	46006	62212	330	174.8	41	820.506
2482732	999435	1743	448.98	1535665	496066	3065	818.9	82	821.999
155732	39389	-19	22.66	36274	10323	-214	47.96	27	822.108
124379	20930	189	48.54	30656	4892	381	92.66	30	822.418
2204338	866944	1215	424.9	1268133	443699	2481	820.66	78	822.593
102019	65882	147	-79.58	27552	18540	230	-315.2	34	823.307
100745	88344	21	35.06	28992	24790	77	-81.78	37	824.409
138323	92630	198	-108.72	44582	34330	392	-361.88	45	827.444
2828594	786611	1586	330.96	1642113	379553	3019	652.34	81	830.379
2819892	1031460	1656	380.16	1712685	530852	2880	955.8	83	831.602
2057162	1163840	1936	286.96	1323224	594519	3458	407.88	88	832.821
107856	50047	119	189.34	30004	14526	177	162.22	36	833.944
106591	73897	-10	109.4	29131	21014	-258	92.12	36	836.240
1642560	1049764	724	424.64	871098	396104	671	231.06	73	839.912
176588	281694	-23	74.22	52516	100828	-114	102.96	37	840.079
2333272	745544	1668	337.48	1363254	333810	2536	615.96	76	842.319
3186243	1692367	2901	635.86	1866901	884838	5172	315.92	81	843.473
1772305	670503	1283	218.38	1042966	298752	2352	-91.28	73	843.896
2859445	1045680	2367	556.62	1681817	509858	3981	699.66	81	848.881
2133858	955494	1522	375.92	1321884	477065	2307	690.02	83	849.945
2593848	782955	1354	29.44	1551290	426068	2541	-350.74	81	851.924
121954	133677	97	-140.58	35582	41384	385	-408.9	38	852.726
2216560	761269	1639	406.54	1297533	358612	2996	903.56	77	856.897
120858	86862	-104	195.56	37626	27055	-313	312.82	42	863.698
138842	92265	87	74.82	38806	26466	80	78.8	38	864.414
1931195	1101280	1019	332.34	1112964	430756	1618	267.48	77	870.097
2609741	965316	1413	286.18	1568630	429910	2760	222.6	82	889.628
150682	16502	105	92.3	47408	4325	171	213.06	43	902.871
117831	8526	27	67.22	34373	2272	58	110.88	38	903.321
2533615	958153	1483	249.38	1532438	455884	2231	-19.34	82	903.691
2284553	1079178	2298	459.28	1395026	479849	4207	395.02	78	905.971
2048379	802970	2218	495.48	1375247	472706	4215	860.9	89	911.143
2362412	1420385	2684	577.24	1767663	814934	4616	1006.76	93	911.471
2318616	897574	1301	255.86	1326434	420721	2505	179.3	79	912.452
252158	55701	-10	26.4	88395	17496	-173	-55.78	45	912.779
2790632	1163104	2627	607.22	1704432	559983	4365	695.9	80	914.138
2757933	824955	1518	254.48	1728113	411792	3065	191.9	84	916.035
1696290	674142	1040	148.4	1002387	302775	1793	142.98	75	919.723
2829025	1220512	2866	424.76	1747717	567542	4612	358.32	79	920.739
209063	314638	938	605.68	67677	103582	1424	868.64	48	921.556
2211381	991093	1579	396.94	1237326	446800	2550	1079	74	921.809
2097454	736880	1515	204.9	1255800	342279	2402	77.72	74	921.979
2760055	803542	1562	168.32	1723750	378296	2411	375.46	78	922.447
101177	72302	21	-39.94	24464	20416	-56	-137.16	28	922.863
3083317	1149468	2244	355.84	1763003	574560	4019	777.34	81	923.545
2502860	858326	1928	370.08	1429920	392872	3615	928.9	77	924.423
2639534	1580565	4239	1005.54	1520647	696834	7444	1440.84	84	925.051
1003199	248415	936	172.96	372490	77498	1291	121.26	60	927.872
1890274	582391	994	136.84	1272029	294303	2187	-204.18	82	928.300
2710902	849715	1924	458.64	1673948	432286	3101	1343.86	82	930.907
2442915	1020021	1870	504.2	1431672	488780	3523	1032.78	82	934.812
1567172	548003	456	99.16	879405	230554	599	-4.86	73	938.462
1568407	642318	562	68.32	852885	261331	1093	-54.02	71	939.668
2475852	1515986	2714	471.04	1716693	839303	5033	350.38	93	939.960
2887890	1303677	2468	747.48	1801128	629970	4730	1086.8	84	943.010
114006	30940	114	102.04	30539	8670	299	262.14	36	944.596
2045653	669961	908	-21.12	1108870	282027	1262	-118.68	73	945.242
2575325	1372516	1300	92	1245215	547711	1766	-323.24	69	945.811
197028	157276	39	25.54	73408	72218	-32	-2.52	53	950.577
2205740	1042026	2334	726.24	1347246	509076	3780	1158.8	82	953.222
2281279	951159	1723	258.78	1346529	438775	3009	64.74	78	953.985
3319521	1226836	2279	581.94	2241419	732562	4115	1060.9	88	954.452
2860818	1610403	2752	887.72	1583068	838410	5382	1656.52	75	957.390
130322	17372	193	116.98	44626	4964	364	51.04	45	960.221
2468731	1763038	3796	917.56	1308955	711313	5816	1661.76	82	961.811
3215779	1456073	5195	1100.7	2004434	746026	9096	1756.56	86	967.283
2499230	825038	1361	277.46	1448033	376156	2795	512.7	77	971.995
299497	71369	12	34.32	82325	20146	-63	3.82	43	981.082
2413570	1119024	2055	360.3	1423723	456571	3457	629.02	77	986.695
2908155	1166426	2018	518.48	1857233	614646	4090	1327.4	86	988.286
3315779	1185099	3626	632.36	2082559	720064	6649	1433.14	85	988.935
921267	1300845	8527	3074.22	379881	461714	14288	5265.68	67	993.480
152287	55765	-32	11.48	44260	21140	-82	-17.52	45	996.992
2747981	1162661	1910	590.6	1669710	583410	3527	1524.22	81	1008.774
3745701	2225602	2825	583.5	2393878	1198845	5195	1100.7	86	1011.410
3072916	1330360	1665	536.9	2188469	855596	4930	1861.8	99	1013.411
185374	28702	97	-92.58	50468	8063	133	-228.62	41	1016.815
2638888	1008516	1473	338.78	1273264	453510	2966	327.76	74	1019.627
3030336	1459044	3296	744.56	1959510	752935	6092	1308.12	83	1022.941
2127459	897402	1481	275.66	1327023	391569	2398	882.28	79	1023.607
2784162	854274	1895	351.7	1653500	431067	3271	647.06	78	1023.917
3099331	1067098	1791	538.26	1844155	570940	3181	1056.66	84	1024.488
185163	68170	85	137.1	47026	18325	-4	88.56	30	1024.748
2001516	1025369	1438	305.68	1357644	529682	3230	145.8	91	1029.954
1855295	804014	2093	584.98	1146815	390568	3929	1276.94	83	1032.472
144142	57075	89	26.54	39247	15571	30	-31.2	38	1035.068
2352342	1125985	2017	479.62	1401874	474590	3350	512	76	1035.663
2772860	1119135	2607	568.02	1854068	635750	5308	824.88	82	1035.733
139770	60171	76	57.36	37046	19302	79	156.94	32	1036.197
119843	33382	52	-41.28	31139	8788	48	-170.72	33	1036.647
110487	56917	135	150.1	32170	15851	227	228.22	36	1036.879
2117536	1223329	1663	534.18	1409343	593698	3431	1044.66	83	1037.915
2806683	2006293	2143	369.98	1567785	963441	3468	976.48	77	1038.693
1686328	1010847	1323	370.78	967895	424029	2060	473.6	74	1040.307
1531329	795639	1305	268.3	855652	312254	1991	420.26	72	1040.957
863848	187892	271	132.06	340513	60599	531	259.66	57	1041.241
2296646	878664	1521	481.06	1432522	409719	2033	1599.38	95	1042.316
3213549	1304712	2510	620.6	2000940	674581	5248	1281.28	85	1044.444
1818155	814465	1828	382.08	1073339	344353	2677	916.22	74	1044.917
1820474	653691	1283	18.38	1020399	288151	2066	-118.24	74	1046.266
2476044	987235	1672	437.92	1455034	461937	3043	882.98	80	1046.960
2484516	1169524	2116	422.76	1713643	635538	4197	1086.42	87	1048.005
260328	861803	1078	3616.08	116305	317533	1904	5722.44	60	1051.769
1863025	1205479	1579	246.94	2053101	1221786	5172	583.92	128	1051.906
133323	53059	10	178.6	56813	24279	-190	252.6	58	1054.705
2337281	861070	1049	249.14	1409648	399795	1699	471.14	79	1056.638
195630	80971	131	163.66	56896	25205	-41	302.74	43	1061.319
2947117	939120	1995	496.7	1620589	415511	3030	773.8	80	1064.024
2975896	1127871	2144	581.84	1838774	648625	4224	1229.64	85	1067.995
605870	1651152	3947	51925.42	317823	719845	6200	88277	66	1068.420
105150	43640	6	-12.84	31240	13005	1	-162.14	38	1070.310
171310	63971	113	77.18	54839	19684	243	13.98	43	1070.319
2327603	834732	1246	323.56	1403479	351920	1522	769.92	79	1075.083
2889374	1319972	2323	458.78	1749992	709029	4752	940.72	82	1076.078
101874	126688	-9	93.26	52793	72173	182	214.52	56	1078.193
2492279	2412447	1966	379.76	1394068	1049068	3259	974.74	78	1078.477
124816	36881	136	-24.04	35425	10395	357	-205.98	37	1079.465
1603943	729332	1453	91.58	903071	300559	2338	-93.32	73	1079.681
2214812	728484	1460	451.6	1222451	335029	2092	878.12	75	1084.200
1821100	789172	780	54.8	1074315	326242	1092	246.12	75	1086.774
3489195	1404604	2183	450.38	2235345	720296	3787	1144.82	85	1088.578
2437712	998470	1027	345.22	1450368	445046	1765	364.9	79	1093.858
2297777	854304	1239	320.54	1340323	408643	1903	591.58	77	1095.565
2485246	1873612	3206	695.16	2115131	1352912	7591	1088.26	112	1098.316
1906251	776092	1351	512.86	1196792	347892	2424	838.64	81	1099.949
3105713	987489	1889	518.54	1981484	519315	3357	1059.02	90	1101.433
115869	82273	191	-29.74	35460	26559	136	-164.04	41	1115.817
120339	21921	4	22.44	32055	5818	-67	121.38	36	1119.028
102646	113812	17	-38.38	39859	54233	-88	-154.68	49	1121.470
2720192	1191438	1701	558.86	1461558	529594	2945	1031.7	79	1129.186
1437711	703095	1400	377	883193	352041	2609	799.74	85	1130.603
1476166	651579	1054	447.44	1013434	328013	2334	757.24	81	1131.735
957172	958568	1453	12019.58	497377	503330	2590	19381.4	80	1133.585
2982249	2214491	3919	653.34	2039294	1254770	7686	864.96	87	1136.542
112450	102549	13	-44.82	28657	26492	-74	-78.64	31	1137.153
2167295	888384	2048	478.28	1469587	470534	3993	780.98	88	1139.141
3171791	1838640	1705	401.3	2211499	1059340	3801	874.86	85	1139.330
2861127	989025	1621	176.06	1667737	465543	2613	291.18	76	1141.044
100574	156243	135	52.1	30193	49443	-100	145	39	1143.305
1728707	594872	1432	130.52	981642	270707	2727	47.22	76	1144.209
2122294	682347	838	218.68	1277369	309957	991	258.26	76	1144.526
1305189	1340386	1653	392.58	860548	585627	2565	883.9	85	1145.681
102369	67008	60	-58.4	28535	20193	-95	-173.7	34	1146.247
113984	21512	93	66.98	30735	5322	16	205.76	33	1146.272
159679	26739	160	91.6	43204	7195	109	109.74	38	1146.610
159737	64646	192	189.12	58626	23693	314	470.04	45	1146.737
982790	1080227	2388	27116.68	466250	439085	4076	47758.36	71	1147.182
2343505	732483	1182	353.52	1398460	336406	1913	747.18	84	1150.148
2090301	700369	1133	347.38	1191842	331259	1459	468.74	72	1150.475
2560010	1113290	1546	257.56	1843075	628303	3519	709.34	87	1150.735
1860225	627597	1053	258.58	1091856	280692	1615	-74.1	76	1152.899
209303	391892	1232	948.52	76356	128167	1900	1096	51	1154.075
2946667	967415	2023	490.78	1771219	493235	3975	987.5	83	1156.558
140022	39849	41	-27.74	36088	10549	-85	-156.1	33	1157.169
204128	81640	150	181	55891	23330	234	301.24	41	1158.487
1600117	600820	929	287.94	940372	252015	1167	979.62	75	1160.622
119126	33449	-52	-48.72	32297	8982	-137	-91.82	37	1165.439
3001544	1278038	1993	331.98	1835510	637327	3926	505.36	82	1169.118
123015	77479	96	83.56	33147	22743	158	153.88	36	1172.683
2246733	768538	1423	269.78	1292565	348520	2465	818.9	77	1173.329
2655582	1002683	1759	438.74	1551817	475557	2679	1051.94	84	1175.399
2802950	1004704	1505	158.3	1823045	557803	2463	-2.82	86	1176.352
3026232	1323712	2778	640.08	1983448	718052	5022	883.92	85	1181.374
133295	35692	146	1.56	37725	10565	269	-8.66	39	1191.313
2736759	1027756	1429	460.94	1690467	550705	2510	1193.6	83	1194.729
1879834	891142	1276	423.36	1085793	368303	1873	733.78	67	1194.823
111512	62507	-83	121.62	31733	20461	-233	45.62	38	1196.831
114913	57510	41	140.26	31664	15891	-78	282.92	36	1197.399
144248	137046	150	1	43012	53754	91	-787.74	48	1202.522
130950	52774	-3	108.42	37874	15194	-250	244	43	1202.793
2905843	1340390	2826	598.36	1804441	625077	4929	1801.94	83	1205.813
2363237	1101718	1579	532.94	1269719	517202	2435	546.1	77	1220.890
103989	123638	107	-32.98	39167	47169	194	-54.16	47	1223.175
136032	118300	90	-143.6	42403	34850	-22	-574.92	41	1227.379
2958719	1453718	2114	440.04	1777115	724676	3686	569.96	82	1229.194
4183309	1946891	4632	966.52	2886752	1037149	8274	1896.64	91	1232.509
140757	108104	85	5.1	39525	32207	-114	-65.04	40	1236.017
230841	359705	75	287.5	123774	173211	22	621.92	64	1236.812
1993381	679240	1729	329.94	1161036	299004	3372	190.92	76	1238.066
2396210	697167	1082	199.52	1401175	307488	1798	-82.72	76	1241.287
1952136	753693	1339	364.54	1116462	369630	1804	17.44	69	1241.340
311930	608535	1587	14185.82	162476	269317	2559	21701.74	60	1241.720
1906124	1014012	3311	784.46	1237607	475762	5287	803.82	83	1242.679
2133754	966639	1819	392.34	1346366	434256	2644	1093.84	82	1243.646
110361	49907	88	137.68	27556	13177	126	163.36	28	1243.956
2113608	740861	1108	254.88	1208104	354440	1473	519.78	80	1244.153
2321360	1509698	2851	594.86	1538646	755607	4933	938.38	85	1244.486
120271	72218	1	74.86	36147	19833	-127	96.78	33	1244.918
1871445	554379	963	291.18	1044456	224015	1803	1025.58	73	1245.849
2616165	973506	1536	308.96	1570705	499936	2793	470.98	78	1245.868
2412703	898854	1430	400.8	1475453	466346	2567	949.62	80	1246.835
150086	57201	52	118.72	43031	18066	180	368.8	39	1252.214
1620524	544474	835	343.1	886297	244228	1474	963.64	73	1252.445
168084	55552	4	99.44	47473	15993	-109	166.26	37	1252.822
2387122	1103198	2105	501.3	1337734	472086	3159	961.74	74	1254.178
2077901	669965	1373	406.78	1239791	345227	2867	429.62	83	1254.885
3018535	1034189	2415	456.9	2001829	589458	4843	1604.98	87	1255.548
108841	32947	191	-9.74	29838	8869	278	-114.92	36	1259.593
2211529	988268	1628	389.08	1133931	416270	2326	827.36	74	1262.026
103443	81350	239	124.54	35773	34109	277	365.22	52	1263.130
2604367	820076	1383	176.38	1611203	403350	2465	300.9	82	1266.031
2275509	1245158	1772	598.92	1346345	601322	2506	1336.16	74	1266.275
2870268	748156	1666	280.76	1712056	368492	2878	699.08	79	1267.460
3235411	1329409	1989	526.54	1899249	657463	3601	929.86	83	1268.833
112744	159650	71	-97.94	34989	49086	105	-260.7	40	1272.015
3438987	1771026	2856	661.16	2179193	960612	5185	643.1	85	1273.003
3048008	1422323	2179	514.94	1531442	649626	3545	780.7	74	1275.796
1937675	743981	1576	438.36	1207180	357451	2547	591.42	80	1280.886
2373046	795799	1477	198.22	1329815	369949	3037	107.82	74	1281.192
1932534	1567257	2270	511.2	1314466	762433	4075	831.5	84	1283.258
2395191	1528884	1972	442.92	1520347	872566	3904	1036.44	89	1284.689
554384	1545542	2393	28820.98	309840	724256	4279	45249.94	78	1287.644
2437749	1484525	1828	389.08	1376578	651486	3145	859.7	76	1295.866
331881	253288	198	-54.72	161001	100906	-155	-226.3	61	1299.021
3341859	1360611	2253	469.58	1824690	722658	4045	772.7	81	1305.228
121710	19649	45	73.7	32907	5667	23	111.78	36	1308.278
2377022	733428	1222	314.92	1410500	373868	2217	663.62	79	1309.286
675491	2001967	2510	20427.6	389863	982517	4493	34387.98	78	1315.370
108697	646774	3645	742.7	97794	509453	10419	1832.34	86	1318.908
1900244	1439740	1139	170.54	945111	627160	1725	-291.5	71	1334.731
118914	64852	116	-36.24	36065	21625	289	-207.46	39	1337.100
165352	52971	397	91.42	47397	14713	357	183.02	40	1337.172
2325812	1139670	1713	333.18	1507645	572385	2712	567.32	84	1338.910
127170	87609	148	42.28	29443	21858	-2	100.28	25	1338.947
2430046	1113533	1114	325.04	1399784	508840	1962	892.32	71	1339.133
114289	40248	205	5.3	35737	16386	423	-101.22	46	1341.152
150872	132985	-17	83.38	48904	43041	-30	226.2	45	1346.339
2275507	986198	1608	467.88	1438882	505103	3086	958.96	87	1347.011
200127	150415	248	60.28	67574	55554	510	142.6	50	1348.819
130476	52394	48	173.28	37670	19195	137	475.82	53	1350.038
1731798	858812	2249	488.14	1237126	467576	4462	1472.32	110	1350.319
2535727	750065	1457	498.02	1595593	353522	2355	1086.3	76	1350.340
3034189	1696380	2612	639.32	1887252	905448	4646	547.56	92	1352.201
2873062	1292409	2279	494.94	1835626	753028	4762	334.32	95	1353.212
810414	936828	2023	18668.78	349843	314193	3057	27028.02	56	1353.560
2158390	804846	1746	379.56	1365434	386517	3339	655.54	82	1354.484
516037	1326588	3245	37832.7	305607	728389	6818	67447.48	93	1354.742
2357034	1030917	2237	421.82	1731766	710167	4932	1117.52	92	1355.427
2745231	1041746	2767	273.62	1751338	537878	5273	342.78	78	1355.528
135580	11749	-84	-32.24	33945	2137	-158	-93.88	31	1356.128
2588692	1685321	3134	875.24	1567808	836511	5175	1619.5	78	1356.280
1633385	297015	226	-28.64	688655	100036	211	24.46	64	1357.523
173385	32431	9	1.74	44311	8428	-71	16.94	33	1357.751
3196783	1357985	1956	505.16	2031558	695902	3637	1068.82	87	1360.362
2510167	727094	1217	140.62	1463708	303364	1877	-0.78	73	1360.794
3553174	1342294	3121	1011.06	2205503	694851	4726	2074.36	84	1361.355
185450	47602	108	73.88	52038	13542	-37	-6.82	41	1363.608
2080298	1417407	2833	645.38	1363576	613279	4683	1101.38	81	1367.549
1831848	619426	774	93.64	990069	257712	1321	-108.94	72	1368.407
2703483	989252	2088	678.68	1769105	530533	3666	1886.76	87	1373.293
159779	287078	60	-32.4	55826	121044	64	-144.96	54	1374.655
104344	66812	56	46.16	29957	19103	-66	-56.76	37	1376.109
149518	114765	126	-72.64	47919	40852	357	-308.98	45	1376.170
178170	223142	131	54.66	56444	79400	127	176.22	45	1376.230
3096516	1152963	2037	901.82	1917973	559572	3807	1619.02	82	1380.925
2110673	836082	1366	551.76	1128141	333371	2188	1026.68	65	1381.059
2535717	1003843	2020	522.2	1656942	516390	4113	946.18	88	1388.894
183672	71054	185	43.1	56986	28313	152	212.72	46	1390.662
3559225	1067478	2388	474.68	2218727	539744	4313	495.18	83	1392.204
119157	71272	73	28.78	30726	19893	28	-12.92	31	1392.777
111205	39307	-2	145.28	31872	11125	-121	232.94	37	1393.947
123854	33114	140	-14.6	33326	8784	-1	-132.86	36	1394.512
2051542	967445	1310	290.6	1282277	454326	2575	475.5	82	1394.642
2651741	2044013	2311	706.46	1596963	928316	4029	1107.94	78	1395.641
3523037	1881513	5061	1289.46	2009783	887666	8836	2005.96	84	1397.779
2776088	1332908	2484	494.24	1793223	647566	4540	1088.4	80	1398.480
3297184	1346415	1881	381.66	2159083	730793	3842	806.12	89	1398.848
2543225	1057519	1108	273.88	1308404	419485	1952	574.72	71	1401.942
1850329	546212	904	26.44	969292	239690	1251	-38.14	72	1426.086
332847	438468	324	19.64	117410	146678	324	-89.36	53	1428.546
105531	110778	134	-242.76	30147	32149	201	-520.14	38	1435.874
128149	38119	217	229.62	35901	10692	383	353.38	38	1450.311
138449	70124	47	113.42	39979	22100	82	208.52	39	1451.099
101114	17355	-77	34.78	32672	4810	-225	94.5	39	1454.117
1364508	743170	1803	265.58	965130	363091	2768	692.48	83	1456.675
3683200	1571648	3563	760.18	2436493	872656	7029	1683.94	95	1459.094
2393357	1042644	1502	395.72	1481792	531653	3250	258	83	1459.805
2102251	704170	1475	313.5	1357335	368402	2807	147.02	77	1459.997
3216505	1800918	1881	441.66	1921953	996163	3366	711.76	74	1460.081
2797836	1214091	1378	161.08	1773522	621004	2069	280.34	84	1461.194
3262126	1997678	2768	743.48	1952817	1078954	3946	1284.56	80	1462.171
2365519	1067483	1421	237.06	1401055	465126	2147	974.42	75	1462.900
129135	0	7	-30.98	28552	-3063	-120	-94.2	25	1463.053
2467639	1231032	1264	523.04	2572113	896388	3259	1240.74	128	1463.074
100329	80389	139	43.54	21034	19384	150	37	22	1463.336
3568202	1575915	3970	717.2	2494964	879989	7379	1132.94	87	1463.574
2324377	986263	2692	528.12	1391600	513864	4793	458.98	76	1463.977
3455845	1388983	2626	517.36	2355512	650844	4654	961.44	85	1465.724
2887677	924627	1678	408.08	1844967	495884	3267	757.62	82	1466.510
1605712	617716	941	175.26	868509	245921	1628	247.08	64	1466.560
2359049	1417556	2176	573.36	1486906	711196	4167	1441.62	80	1467.286
2683985	1077682	1459	98.74	1707604	603152	2777	148.22	85	1467.824
2265955	963019	803	78.58	1361337	448670	1219	207.34	77	1470.202
3528497	950868	2147	376.42	2172247	531886	3996	255.56	121	1472.791
2435646	1088068	1829	444.94	1518699	536587	3207	730.02	79	1473.267
250987	90678	39	126.54	73005	25987	-43	266.02	42	1473.914
2815147	967818	1530	469.8	1875279	534934	3015	997.9	89	1474.785
2367054	1263029	2010	693.6	1612808	645350	3198	1459.28	89	1475.722
202280	472804	1264	10396.04	108495	213315	2243	18147.98	54	1475.790
127517	286422	212	73.32	30592	77149	368	101.48	26	1475.852
159901	128156	151	64.86	50943	51654	228	289.08	48	1476.319
2553287	1108501	1471	250.06	1471377	557281	2480	476.8	79	1476.578
1922385	666048	1670	207.2	1084457	292488	2386	21.96	74	1477.575
2876459	1005009	1819	565.34	1860476	536711	2942	1069.12	83	1478.805
1932197	811772	1375	398.5	1113982	372212	2646	555.56	76	1480.158
149122	126253	-5	-146.3	43377	36658	-25	-359.5	42	1481.950
1813247	711825	912	45.32	1014764	308548	1704	-160.56	73	1487.329
2246150	755235	1302	169.72	1207861	307745	2415	94.9	72	1490.586
1614902	588353	834	-79.76	851562	223865	1635	-244.9	68	1491.097
2420494	642150	1411	307.46	1473674	291192	2455	621.3	80	1496.850
2355811	866628	1593	308.98	1352071	383747	2814	657.04	75	1497.302
113213	75967	48	141.28	32054	22112	35	294.1	34	1497.806
2391249	962975	1497	310.42	1478777	513432	3294	473.84	86	1500.785
2532969	777410	1163	296.18	1479873	386930	1674	244.64	77	1501.653
2713650	990249	2045	475.7	1626341	517121	3864	296.04	84	1507.037
2067498	943318	1894	542.84	1166357	396215	3666	1055.76	68	1507.083
2739165	1271389	2264	499.04	1728377	671119	3815	1370.9	87	1516.138
3285654	1250753	2820	568.2	1983591	713268	5451	782.86	86	1517.336
108122	35043	74	-4.36	29464	9610	85	-117.9	35	1519.550
1671449	670677	915	104.9	929525	289780	1551	326.86	75	1527.135
102578	47663	1	-127.14	30388	27018	-54	-437.44	43	1527.384
2381294	950326	1964	570.04	1488560	461567	3351	761.86	81	1535.322
2132820	903662	1443	208.98	1240976	398146	2048	336.28	76	1538.700
1885048	665416	1584	436.24	1017433	327031	2990	619.4	84	1551.390
3093471	996038	2439	5123.54	1897329	509108	4200	8943	83	1552.426
2204019	776486	1092	16.12	1277211	380322	1810	63.6	76	1554.227
1072674	2161693	3797	25091.42	552593	1022197	7654	50096.44	96	1562.691
170526	68594	24	58.64	43954	15539	-45	116.3	35	1563.013
3692552	1440380	2369	566.34	2332304	803840	5221	1366.06	99	1564.098
1808696	1339990	1177	279.22	1059437	714117	2034	486.24	75	1564.573
2614800	944450	1537	437.82	1618418	447904	3061	1003.46	80	1565.018
2919335	1080665	2409	579.74	1967257	560469	3737	861.82	88	1566.980
133118	75867	170	116.2	34922	20021	239	255.54	34	1567.656
184914	61994	225	-103.5	49443	16302	334	-454.76	39	1569.018
314962	142370	21	7.06	97783	42332	-49	3.86	46	1569.077
2797104	1077121	2103	288.58	1709630	524064	3869	112.34	80	1569.450
3079146	1666487	2216	480.76	1726181	838583	3674	844.64	79	1570.230
103840	62904	107	3.02	24080	15798	-46	13.44	26	1570.402
2276460	983439	1471	295.06	1383975	439586	2543	367.98	77	1570.892
1448518	496890	864	195.04	959646	296683	1969	598.34	85	1571.208
3232512	1283480	3723	716.78	2034163	679254	6399	1216.14	80	1571.434
1158184	1186431	4240	45636.4	571903	491619	6471	71672.06	68	1571.975
2014697	767003	1340	139.4	1233424	356427	2141	183.26	75	1572.129
1685502	934244	2114	486.04	1214202	645831	4456	1337.16	90	1572.150
1857095	646835	1023	109.78	1080878	328284	2094	268.84	84	1575.053
2465817	732667	1120	267.2	1354858	336602	1497	646.42	73	1575.509
2057269	634716	1205	69.3	1208894	311159	1570	-37.8	75	1575.975
2573808	1195272	1591	304.26	1414826	543433	2534	641.24	73	1576.277
2857935	2789134	3996	795.56	2024668	1639336	7424	1208.64	91	1580.300
1883798	777210	1370	184.2	1134455	402440	2209	220.74	80	1580.487
2915684	1412508	1217	64.62	1848106	708330	2013	155.18	80	1581.390
3520704	1716682	1811	470.46	1966423	897982	3311	1085.46	78	1582.039
169452	92274	197	12.42	54229	29167	151	21.86	44	1584.615
2878332	1068516	2616	585.76	1726580	485056	4817	930.62	81	1587.378
120345	47966	85	47.1	34983	15968	98	32.28	39	1591.762
2629331	1246758	1403	339.58	1641375	611134	2718	423.48	82	1593.004
2559053	1147294	1280	280.8	1626780	624038	2440	493.4	80	1593.428
1623515	803331	860	237.6	936920	336127	1398	481.28	73	1595.758
113511	102036	247	33.42	37348	31814	340	-120.6	41	1597.020
177316	58514	70	140.2	50494	16405	167	133.62	41	1597.239
2103544	1128210	948	376.28	1227371	488312	1488	1080.68	76	1599.146
2664519	1694657	3136	424.96	1865535	855183	6332	623.52	88	1602.963
1344959	1124670	1372	132.92	771065	497034	2407	322.02	77	1604.033
2881004	1014649	1669	342.34	1761105	491556	3049	356.14	81	1604.714
168257	16759	40	25.4	45552	4289	3	-50.42	39	1606.393
2667015	1099128	1742	405.12	1527005	525153	3076	739.36	80	1606.837
2532632	767117	1239	300.54	1477554	341560	2209	747.74	73	1607.177
3240103	1312759	2943	472.98	2162620	679427	5573	248.78	86	1608.143
992994	770139	1329	408.94	541056	377108	2185	1138.1	91	1608.498
1818221	830530	1026	465.36	995180	331619	1425	1132.5	73	1613.104
1491470	562938	869	130.34	817519	234469	1640	205.4	71	1617.939
102692	178189	163	-47.82	57607	101483	280	-195.2	58	1630.784
2712396	1104351	1454	306.44	1764143	548669	2708	57.88	83	1632.551
2206163	870247	1746	341.56	1322948	388728	2884	935.24	78	1636.038
2519269	1300696	870	148.2	1425013	572545	1478	354.08	75	1636.580
119425	88460	-1	139.14	35678	26199	-90	382.6	39	1644.765
101481	104618	0	219	32222	30389	-246	534.44	39	1655.546
2338554	1306191	1578	199.08	1238504	545519	2748	162.28	71	1664.427
2173015	799029	1647	321.42	1334529	379360	2906	743.16	77	1665.077
2245890	648715	1096	386.56	1291410	307433	1931	856.66	81	1668.172
2042043	696482	1222	368.92	1245270	322362	1915	718.9	77	1668.783
107877	88639	188	90.68	41412	38420	327	-72.78	49	1669.985
2824300	1283863	2185	647.1	1833013	643811	3399	1360.14	85	1670.032
119994	89078	81	50.66	36849	30394	42	-25.88	33	1670.188
149986	261632	219	108.34	45180	88009	367	215.62	41	1671.107
2143808	1088552	1506	536.16	1300532	540274	2852	838.72	80	1672.081
118012	167284	138	30.68	52329	80763	218	8.48	49	1672.228
2307137	1014446	2043	308.98	1310691	456891	3391	356.26	76	1673.973
107861	46931	-151	109.14	22934	10248	-326	136.64	23	1674.025
2905447	1352603	2870	525.2	2036147	757413	4797	719.42	87	1674.433
2698221	947587	1958	473.88	1564765	467204	3520	1257.2	72	1674.476
2230438	760918	1189	146.54	1239676	349108	2173	213.78	73	1674.934
235005	298568	459	447.74	97756	105961	695	721.7	55	1677.362
2986017	934807	2358	471.88	1951074	493672	4172	933.92	86	1677.829
4124604	2909764	4903	1199.58	4004193	2115594	15022	3486.92	116	1678.326
2943839	1535779	2066	405.76	1523732	618463	3456	565.16	72	1679.039
3246321	1536514	2432	378.52	2069372	834331	4421	105.06	84	1679.557
2418493	833612	1505	452.3	1433198	378790	2256	1220.16	74	1679.776
2448317	851608	1605	216.3	1363818	370846	2645	34.7	78	1682.500
101044	28529	173	1.78	27606	7849	193	-116.02	36	1684.569
166228	108434	107	14.02	60074	42501	-78	-27.08	48	1688.549
100215	40624	218	2.48	27780	11043	352	-111.28	35	1688.905
2623854	1269928	1656	371.16	1769118	720141	3202	553.72	88	1689.229
2820778	1034456	2237	262.82	1742941	497911	3848	538.28	77	1689.436
127059	32458	-4	18.56	35332	9305	-231	53.34	37	1691.304
2197973	557834	1112	83.32	1256887	250567	2110	214.6	74	1691.739
115969	129568	71	27.06	40986	59062	221	-162.94	45	1692.537
180222	101622	71	49.06	58836	36915	147	113.42	47	1693.705
1804177	821085	1338	216.68	974393	295962	2053	121.58	73	1693.925
3282188	1515473	2097	373.42	1849641	698639	3261	602.46	75	1694.122
2480339	871885	1307	340.02	1631094	443141	2430	460.8	85	1695.539
3045553	1182557	2293	625.98	1984963	610650	4175	1552.5	86	1702.243
152124	73834	66	53.76	50187	22512	17	-39.38	44	1707.659
106634	42754	123	-64.22	29104	11900	240	-79.6	36	1710.150
1582664	1120248	3325	36671.5	699005	477597	5994	57137.84	74	1711.487
743678	465693	4172	1643.92	312334	158580	5938	2082.68	61	1712.080
1950031	894252	1693	510.98	1198558	474972	3031	1200.66	80	1712.387
147715	81101	85	110.1	47630	26010	211	287.46	43	1721.839
118802	51206	-60	148.4	35280	16303	-183	244.62	39	1723.689
1745988	814505	924	149.64	962306	338336	2108	632.88	74	1732.341
3373219	1918663	2542	753.12	2227064	1036007	5490	1708.4	91	1736.698
2663869	1081541	1904	610.44	1473160	516729	3159	908.74	79	1740.896
2657774	1005413	1710	306.6	1534692	467242	2568	484.48	79	1743.455
142246	80726	207	11.02	53636	27272	588	36.68	47	1744.495
2656607	1173925	2261	734.46	1619225	590546	4571	1245.06	80	1760.204
200931	63361	96	-102.44	56338	17853	182	-123.48	42	1777.946
135783	68458	-39	10.46	38017	19198	-271	-18.06	39	1778.622
1970668	673738	1591	337.26	1219710	305850	2431	445.66	80	1778.715
2288107	885890	1793	491.98	1274394	390673	2840	761.4	75	1779.290
2864736	930504	1903	151.58	1738443	468475	4170	81.2	81	1779.730
546920	1229714	2922	31676.92	324158	585840	5484	63447.24	102	1781.123
105256	88374	82	59.52	37363	27728	225	69.5	42	1782.849
2072463	736508	1608	374.88	1296063	351853	2793	1013.98	84	1782.948
2251485	876383	2198	455.28	1285715	430656	3749	1162.14	76	1783.179
2132762	980320	995	256.7	1264466	458342	1774	568.64	75	1784.379
2617204	1014980	2348	635.28	1717137	497989	3994	1126.84	83	1784.947
3701326	1251804	2221	640.06	2443398	794056	6241	1844.26	94	1785.791
3854423	1473061	3280	326.8	2640621	929456	6822	662.92	106	1788.001
2251266	978721	1232	453.52	1381880	468174	1686	745.96	79	1789.472
2834845	1064070	1552	308.72	1818462	520960	2409	145.74	80	1789.820
100484	79137	42	145.12	28534	25641	-52	386.28	37	1790.796
3185360	1146942	2966	676.76	1836270	607246	5651	1649.86	84	1791.003
710335	1423582	2466	4548.76	332840	602451	4481	8698.66	72	1793.902
2458051	860190	2016	338.76	1504819	410079	3318	522.48	79	1794.896
2932366	1060910	1602	326.72	1886535	548018	2501	679.86	79	1795.269
2133740	775774	1587	214.82	1234525	315641	2229	426.94	67	1795.353
197229	32164	9	-12.26	50567	7854	96	-119.44	34	1795.910
2506855	1335590	1718	-39.52	1491695	646786	2664	-235.96	79	1797.303
2498510	1230058	2308	390.88	1688215	680392	4391	883.26	90	1797.862
101615	30031	121	162.06	24768	7694	151	222.86	28	1798.206
2705841	1078071	2004	582.44	1731619	558609	3792	1191.12	82	1800.196
2153281	818511	1349	159.14	1251226	379287	2064	233.04	75	1800.850
1806757	833922	1625	60.5	1072548	371139	2883	29.38	76	1802.100
1564856	663967	1140	196.4	1048395	353760	2014	512.04	80	1802.241
2780807	1091599	2179	347.94	1769077	560489	4144	744.84	76	1802.325
2839954	1211212	1858	375.88	1576124	524647	3458	906.88	80	1804.073
104441	173320	72	40.92	30619	48112	33	73.38	38	1805.288
2832778	961605	1794	335.84	1785778	524472	3022	1015.92	86	1806.463
2380279	744003	1306	273.16	1245846	332860	1794	548.84	75	1809.749
2827017	1119564	2574	484.64	1864501	598142	4824	822.64	84	1809.914
2509552	968742	1611	265.46	1564584	516342	2874	-132.36	86	1813.920
234540	15360	152	-15.28	67339	4227	445	-161.3	43	1814.907
2150568	722252	1776	542.36	1162717	323775	3018	705.48	74	1818.699
114740	53524	187	-62.18	31284	14710	210	-124.4	36	1821.217
156179	75869	59	146.74	53481	40723	-4	321.56	60	1823.574
137424	133379	126	87.36	45884	40492	138	236.68	45	1825.812
148103	57027	76	89.36	40247	15563	92	64.12	39	1826.086
2475110	877897	1580	425.8	1553112	466743	3027	768.22	86	1826.576
2181750	785525	1469	371.34	1130656	295376	2087	744.82	67	1826.779
1869554	714900	1415	451.9	1077789	309174	2473	1129.78	73	1827.652
172801	197054	278	-4.92	59274	74487	302	-23.28	49	1834.476
2822513	1159869	1900	248	1757715	591066	3397	648.42	84	1838.589
3270584	1463161	2508	560.88	2024524	795083	4129	1145.94	85	1846.436
2101214	855840	1483	473.38	1258438	415475	2939	731.54	82	1849.757
137094	67438	219	89.34	38971	19441	85	259.1	39	1850.602
114108	34601	-100	136	31751	9674	-321	166.94	37	1855.915
422394	195939	955	18390.3	151123	64053	1515	25015.9	55	1856.802
1979066	1068335	663	237.18	1149591	561034	989	813.54	79	1862.831
2910566	1705144	2014	689.04	1577316	750354	3123	1773.78	79	1864.257
235682	218694	23	124.78	73830	63632	10	129.6	45	1866.152
2568158	1056319	2460	533.6	1592221	534467	4215	1276.9	84	1877.145
2547358	1195892	1725	441.5	1454218	508703	2359	592.74	77	1878.736
2819285	1221222	1907	613.02	1588267	546667	3443	1386.98	79	1880.307
1910610	987238	1324	324.64	1181052	483663	2478	492.08	83	1882.059
3055400	1072354	2506	547.16	1940318	578892	4395	527.7	83	1883.617
933947	1293878	2383	1757.38	607097	724124	4771	3362.06	85	1888.947
2139981	1209515	1627	288.22	1321731	538997	2302	656.72	77	1890.394
2651849	930450	1729	475.94	1594704	497812	3241	1260.26	84	1891.258
669613	933153	1800	23068	316781	463752	3496	33993.56	75	1894.198
187700	25473	-84	94.76	51394	6448	-191	158.74	39	1895.572
1808186	566903	1245	229.7	1130141	254652	1962	138.32	79	1896.688
1956123	920065	1072	125.92	1182058	434147	1188	403.68	73	1896.906
102041	23140	126	68.36	29431	6612	178	162.08	35	1897.602
177821	46719	79	108.94	50205	13555	64	184.04	41	1898.442
2644131	1056058	2297	318.42	1490345	636399	4506	970.16	90	1898.989
251816	308659	496	230.56	179086	261406	912	866.32	79	1899.641
2762840	1163920	2162	545.32	1858293	647475	3917	1319.62	92	1899.960
107077	101935	127	1.22	44834	42201	137	-42.18	48	1900.998
2101291	684756	1000	202	1241703	298988	1998	170.28	77	1901.431
1886977	644056	1156	292.16	1152196	291438	1987	398.82	83	1902.501
1892165	783100	1445	104.7	1139964	391311	2189	462.54	81	1904.193
2190352	646085	1580	407.8	1297804	292835	1995	788.7	77	1906.676
3139363	1079892	2058	282.88	2159205	578996	4134	499.24	89	1908.668
113838	55825	-42	2.88	31479	16369	-5	-131.3	34	1909.275
176783	100379	143	-57.02	52887	34227	186	-197.04	44	1909.708
2385902	1294575	1214	448.04	1587989	671360	2056	722.16	87	1909.793
2984949	1449308	2078	444.08	1785832	690745	3973	821.78	80	1910.193
2009547	726891	1347	162.42	1196860	348828	2830	-62.2	81	1910.978
2082819	767661	1634	465.24	1208735	324642	2936	745.96	73	1911.539
124794	24951	65	72.9	31861	6477	19	-10.66	31	1911.977
2432872	943694	1166	268.76	1413308	434464	1900	218	79	1913.808
2515599	1024799	1681	348.66	1405537	459632	2995	860.7	79	1917.919
2559732	1045052	1606	516.16	1729536	532253	2645	847.7	84	1919.455
2151938	1047570	2975	703.5	1318667	472953	5158	1625.88	79	1920.370
2050024	865136	1445	598.7	1261638	393687	2405	1128.3	77	1924.474
1287939	578111	638	40.68	704779	216386	930	54.8	72	1928.585
2432182	1136270	1757	542.02	1595030	547667	3430	1211.8	83	1930.235
2116947	768179	1137	57.82	1208902	364698	1915	285.9	79	1937.089
203434	227907	363	220.18	54159	63355	446	452.56	37	1937.537
165679	80075	95	57.7	49147	23724	-89	54.46	41	1940.728
1994057	714499	1353	467.58	993117	277335	1916	648.76	74	1941.251
2041547	822718	1397	489.42	1296801	394946	2631	631.66	82	1945.606
2251571	1480912	1655	191.3	1365818	777339	2789	-106.46	86	1951.105
2782275	1208691	2142	652.12	1700927	595390	3600	1193	80	1957.322
158654	31206	-5	28.7	51347	9825	-163	43.82	44	1958.594
102452	53715	116	-93.24	29192	16109	20	-277.8	37	1960.630
112723	80937	245	13.7	32586	36903	459	-149.26	42	1963.755
2728256	1733212	1886	276.96	1672748	888838	3210	305.6	79	1964.615
104484	106418	159	236.74	30271	30280	241	318.26	37	1968.107
111191	92813	47	-8.58	31681	26722	-132	-18.52	38	1968.994
2256654	732153	996	457.56	1376753	354059	1493	773.98	77	1974.399
2076366	836957	1241	250.26	1206810	387739	1476	473.36	72	1974.920
100989	52904	76	96.36	25975	13875	-69	188.66	30	1975.398
3735414	1398947	3571	761.06	2467416	800165	7589	1549.54	94	1979.078
136272	82994	-55	-14.3	39213	25030	-5	-121.3	39	1981.445
2572070	1160207	1832	387.52	1577297	609248	3630	851.8	86	1982.924
114765	53756	-81	165.34	32666	20270	-346	339.44	40	1984.292
1963236	804939	1224	-41.36	1097834	327992	1706	-637.84	74	1989.266
3448298	1456881	1902	272.72	2158831	786213	4062	532.32	88	1992.389
170784	185948	179	18.94	65195	85991	337	-21.18	50	1994.721
2811007	1180373	1956	449.16	1629947	549459	3303	770.58	77	1995.500
2562563	1548827	1411	209.46	1440164	678122	2611	555.46	74	1996.076
2992541	1151093	2471	492.06	1868531	591993	4481	730.66	84	1997.858
188220	48051	202	193.72	59590	14229	133	308.38	45	1999.837
1848002	750894	1430	479.8	1070838	305820	2280	885.8	75	2003.409
1896560	1004653	1189	248.54	1000736	427481	2381	266.66	72	2007.025
2190133	918646	976	364.36	1215465	379162	1544	911.84	72	2007.560
101686	99256	225	-17.5	29464	30646	423	-37.22	34	2008.010
2958561	1252461	1245	319.7	1813363	615471	1926	328.36	80	2008.357
1939300	876665	1140	540.4	1129705	377212	1925	978.5	75	2010.088
179642	82118	51	64.86	53025	24947	-130	120.2	43	2011.776
3679125	1380991	2698	668.28	1995897	779106	5181	848.66	85	2012.400
2096792	752605	1737	429.82	1414391	359739	3287	834.82	76	2012.551
2764867	1291346	2030	338.8	1745617	646268	3743	756.98	81	2013.272
108825	142434	98	101.28	29931	39444	196	264.56	36	2014.791
2512059	1465113	2351	2041.86	1612866	725618	3605	3007.3	87	2017.740
2938588	960709	1780	335.8	1800446	495430	3697	216.42	84	2019.236
1989777	828947	1165	209.9	1095374	324676	1976	409.36	72	2019.966
1844205	801667	745	123.7	1028882	353254	1312	419.32	70	2020.112
2348910	1521375	2675	709.5	1496277	946017	5610	1744.6	83	2020.531
2353968	748805	1272	190.92	1429839	350111	2044	352.84	80	2021.568
113758	48342	4	65.44	23790	10872	-75	34.5	23	2021.577
2661961	1031475	1747	543.42	1625062	506786	3224	710.64	78	2024.517
2349394	845254	1830	389.8	1334919	410587	3273	485.78	76	2024.694
109849	56575	124	9.64	26283	14843	152	-108.28	27	2024.960
102028	67387	100	98	31615	23878	110	63.6	40	2030.849
2570320	1913348	2230	507.8	1495697	978259	4008	826.88	80	2032.366
2493431	2276429	2289	253.54	1613000	1266172	4738	441.68	85	2033.277
113111	25133	132	-19.48	29216	5887	90	-76.6	32	2033.967
174377	125360	85	9.1	48243	34499	119	-145.66	39	2034.231
114706	82621	-49	0.86	31258	22564	-95	20.3	36	2034.689
2590863	913584	1733	453.38	1425005	429906	2471	607.06	79	2036.836
2028303	859181	1350	439	1214234	390023	2359	602.74	77	2040.406
1859787	816708	951	257.86	1068801	333434	1215	241.9	75	2049.292
2983208	984769	1966	442.76	1800203	498708	3109	720.74	82	2061.256
163891	76681	204	4.44	49863	24681	311	-58.54	42	2063.392
2696890	1324804	3674	929.64	1805077	711467	6705	2103.3	90	2076.614
1619183	709173	1349	215.14	1073851	363506	2422	320.92	81	2078.412
167145	159903	64	-63.96	51162	50695	74	-253.36	43	2080.279
2091037	1078450	1384	442.24	1298101	493752	2223	1097.78	78	2090.227
2431875	973542	2253	269.58	1356544	403717	3509	463.74	76	2094.418
3800723	2126059	5227	1082.22	3023402	1621089	14979	3085.94	108	2098.417
3467731	1657285	3199	501.14	1924709	793475	6168	867.48	81	2101.210
1404378	1501730	1767	2534.62	778991	723142	3848	4499.28	84	2102.270
2351631	789046	1219	129.34	1328145	390445	2649	-126.86	81	2103.035
2501339	855257	1621	384.06	1391499	369410	2394	673.84	76	2105.976
137146	13660	-80	-37.8	38571	3614	-197	-281.42	38	2106.725
2226058	720009	1850	487	1230489	310391	2830	437.8	74	2107.210
105598	25436	98	27.28	27521	6408	66	62.76	32	2107.875
139897	75301	-15	-76.9	39852	21135	-178	-141.08	39	2110.155
2072035	851146	1717	454.62	1322997	398244	3335	1202.1	81	2110.450
2059229	767255	1355	226.3	1249159	352435	2318	563.48	72	2110.587
1780882	651167	1338	130.68	1078042	308797	2789	410.54	80	2113.100
2482624	793781	1687	469.82	1426109	366470	3084	895.24	73	2113.307
239301	96701	355	88.3	67032	27581	732	108.52	41	2114.005
1705906	970635	1703	327.58	1316659	568215	3933	355.38	92	2114.556
1947772	727282	1534	335.24	1152862	341719	2735	344.1	76	2115.013
1827797	756039	1564	69.04	1020411	322746	2482	212.52	70	2115.356
279230	182900	319	-16.66	83175	52894	494	-65.16	40	2115.719
1074953	352046	248	43.28	389753	110763	687	-114.18	59	2118.892
127335	148473	462	385.32	39677	43138	536	650.96	41	2120.138
2707989	1361449	1813	478.18	1573713	670754	3075	910.5	78	2120.691
2269166	684959	1222	407.92	1362753	315089	1808	464.88	81	2124.073
107992	68417	120	-7.8	31210	22494	48	22.28	38	2125.219
364297	676532	911	1967.46	168444	295930	1465	3356.9	67	2125.652
117013	89328	97	23.42	37264	31580	297	74.42	44	2131.150
2614998	1385998	2782	761.52	2474648	879313	6491	1667.26	107	2135.809
1775669	665416	915	271.9	1025031	341312	1666	332.76	83	2139.566
3005235	2812606	1783	489.38	1866086	1442379	3078	1188.08	82	2152.294
105527	162342	142	20.12	28869	44081	135	-41.9	35	2157.979
155051	126196	88	-36.32	43781	36719	-24	-86.64	40	2162.538
106087	40332	111	142.46	29440	11471	132	205.52	37	2175.127
2322148	1294723	1865	566.9	1570931	680458	3560	811.6	83	2184.590
163241	62042	-4	-33.44	52012	19227	-129	-131.94	43	2194.366
135988	45839	98	136.28	36796	12947	26	217.36	37	2198.638
2155209	997284	1278	338.08	1293396	444656	2117	821.62	80	2198.960
105782	10817	129	-25.06	26346	2139	123	-88.22	29	2199.346
102252	75079	179	137.94	28359	21124	239	38.54	37	2200.658
2513105	1789316	2236	422.96	1559529	901302	3391	926.26	81	2201.309
189837	216618	-3	107.42	55662	64413	-87	147.18	42	2202.590
2680968	977651	1746	407.56	1541231	432360	3375	923.5	95	2203.633
2012165	761306	1279	-21.06	1116321	309838	2055	185.3	74	2207.337
2166999	804963	1407	390.02	1285565	381289	1912	662.32	76	2207.764
2488074	1443406	1759	409.74	1503749	654797	2732	935.52	74	2208.020
1757680	715131	961	132.46	999555	303848	1607	411.02	74	2208.548
3818781	1050986	2545	703.7	2090743	503051	5373	1133.78	81	2210.346
255099	428003	587	2085.82	76065	127410	806	2638.16	36	2210.475
182658	51028	-95	117.3	47744	13453	-250	201	36	2210.991
1849806	615710	1251	99.86	942272	255119	1815	111.9	73	2211.607
2400114	1549825	1550	301	1450256	829981	2375	721.5	88	2213.125
196349	90567	70	173.2	57280	22754	-260	332.4	34	2213.240
2735159	949715	1721	470.06	1649697	467419	3350	995	82	2215.145
2529180	865628	1847	313.42	1543898	404191	2979	271.94	75	2215.367
2304729	1174049	1582	367.52	1288781	462964	2544	1038.84	76	2217.196
2371559	1040592	1787	268.82	1543943	536624	3647	522.42	86	2217.920
2090901	816034	854	198.44	1196976	365285	1298	230.28	74	2219.210
602145	116838	199	47.14	213239	36981	-6	-18.16	55	2220.198
2814284	1089698	2418	512.48	1704098	588352	4891	1095.26	84	2220.621
139961	162752	188	68.68	47262	59922	327	25.22	51	2222.377
2865794	1393720	3140	2351.4	3166188	1137337	9100	3907	153	2222.580
2529745	1462699	2535	750.1	1522738	695174	4696	1626.56	74	2222.737
500487	1295385	2192	22733.12	255587	642627	5141	48370.26	58	2222.760
2375264	916954	1569	409.34	1429691	467009	3153	352.58	76	2223.259
141494	247407	161	-13.54	33692	69444	277	-38.78	27	2223.390
154622	100173	223	37.78	46193	27802	459	59.74	39	2223.867
221194	153394	204	-170.56	75585	53198	280	-436.2	49	2225.444
1935252	912408	1490	527.4	1236818	436876	2071	892.06	79	2225.542
2737016	1031960	1825	483.5	1630315	473510	3452	866.72	77	2225.899
165259	28085	-56	-43.16	45620	7558	-275	-98.5	38	2226.773
1552999	1204815	1739	457.54	905086	454422	2356	1028.16	75	2227.060
1814737	467773	1060	304.6	1043597	217646	1752	465.72	73	2227.429
2525027	786795	1879	410.94	1469917	405045	3342	677.12	79	2227.807
1774949	722170	994	353.84	1021329	292500	1322	970.92	75	2228.865
113508	75930	147	15.42	32573	22125	208	7.88	39	2230.887
347014	70403	81	103.66	99312	19694	163	100.18	46	2234.907
2877449	1455670	1341	526.26	1454315	660371	1731	976.66	74	2235.282
103438	38442	-14	177.96	34348	12923	19	493.34	42	2236.989
1634087	815181	1148	343.28	965366	356156	1654	770.44	76	2237.934
146595	35905	115	54.9	44509	10985	-28	95.92	41	2241.331
2119052	641169	1743	347.98	1230517	252802	3238	299.68	75	2242.851
1995335	933865	1346	413.56	1135658	416394	2654	557.44	79	2245.457
1981306	589323	793	195.98	1153940	269504	1501	593.86	78	2247.469
148018	89108	209	-14.26	43838	26139	376	-77.64	42	2255.948
2908676	1269843	1950	536	1720946	587958	3027	943.22	79	2260.524
2609254	935839	1988	456.68	1529593	473619	4038	599.68	82	2262.322
110496	65861	55	38.3	31101	18677	-53	-151.58	37	2263.649
2971177	1159424	2808	588.88	1895783	624423	5084	635.24	87	2268.251
2210145	849300	1322	204.92	1311584	418829	2164	-238.96	77	2274.131
164149	41033	80	25.8	46684	12183	236	-35.04	41	2277.776
130468	85281	102	93.72	40697	31734	67	93.62	43	2280.109
110415	45416	117	118.62	30035	12932	186	125.96	36	2293.352
135434	80136	127	-39.78	39262	25323	230	-153.2	40	2301.673
1135164	2464196	3378	9533.08	713091	1239956	6320	19551.2	82	2303.206
2844035	1008000	2644	503.84	1609930	461996	4092	881.12	75	2304.339
104317	41779	97	75.42	27861	11024	119	100.34	35	2305.843
202661	141985	11	-87.54	58888	48488	-192	-269.12	43	2310.617
2384072	810732	1491	288.26	1445223	383327	2149	542.14	80	2313.583
2819407	1031781	2460	596.6	1553084	509726	4044	1279.84	84	2316.562
2629759	771829	1278	26.08	1282650	325999	1773	-161.22	71	2319.113
2379949	944043	1161	361.46	1327249	391779	1700	686	76	2319.752
2391935	750949	1550	466	1212372	328365	2860	677.6	68	2319.882
3132866	1143577	1910	404.6	2020606	665309	4068	1005.48	88	2321.769
3278952	1323471	2555	638.3	2083374	790177	5534	1365.24	87	2323.155
2166764	1112463	1826	216.36	1382268	566257	3823	-268.22	84	2323.731
1878497	947300	1507	422.02	1108564	440829	3165	923.9	85	2324.566
224740	124180	140	52.4	66030	38266	217	89.62	41	2325.106
2877849	1393598	2319	585.34	1775865	700617	3733	1176.38	83	2325.461
104313	76531	185	22.1	33705	26700	397	-102.58	40	2326.626
116385	68588	88	21.68	33153	21891	98	-41.72	39	2327.070
1981060	1018689	1669	429.34	1260446	468987	2921	908.06	80	2332.468
108376	37583	134	68.24	27549	10177	254	-105.56	30	2332.863
2127976	839316	1181	290.66	1197519	382801	2005	306.3	76	2334.058
101603	33176	88	47.68	28686	9179	110	10.6	37	2339.050
1762549	538533	627	101.22	979192	226766	1005	-60.7	74	2341.347
130361	105405	158	119.88	52803	50087	160	152.6	49	2341.452
110263	39357	48	-11.72	33202	11969	21	11.06	38	2343.265
166058	330029	352	357.72	54456	125780	530	681.8	44	2344.365
2006139	758621	1304	291.44	1232882	337629	2161	667.46	80	2349.410
2048264	1006313	1201	183.86	1195293	428256	1724	416.64	73	2349.921
1279015	1277091	1664	480.04	675640	508492	2872	594.92	74	2353.669
2375512	1110056	1413	343.18	1448879	532735	2439	908.54	103	2355.351
2993581	1231037	1991	154.26	1891357	644510	3733	-367.62	85	2356.495
148213	18141	5	-19.7	41406	5053	-11	-179.46	40	2361.717
108165	26799	63	81.18	31212	7265	0	-28	38	2362.703
2440709	794001	1851	170.86	1315729	370183	3040	412.4	75	2363.062
2630041	1392678	2150	355	1528702	669475	4679	424.94	84	2364.309
2727503	1029817	1456	439.16	1659452	495716	2691	807.26	81	2367.787
2089767	904598	1312	331.32	1489880	533939	2330	873.8	94	2373.203
2110714	1087938	2094	617.84	1373184	554609	3696	1052.56	80	2373.427
2348874	875786	2010	413.6	1365823	367880	3570	401.2	75	2378.161
2745480	1078492	2646	946.56	1758654	552968	5083	1453.38	83	2379.024
1755027	1028863	1855	321.3	1132671	447150	3635	545.1	82	2385.674
115069	42644	-12	45.68	30484	11852	-91	118.74	32	2386.084
2576816	1028568	1195	-0.3	1480538	444678	2378	-65.92	77	2388.734
1461295	840191	1423	229.78	850612	374627	2401	452.86	74	2389.006
145850	146354	123	156.78	46042	64961	222	313.92	45	2397.498
2782855	1745334	2838	733.68	1789394	944334	5591	1534.26	88	2397.931
2638982	1105174	2336	591.96	1603377	533436	4038	820.68	80	2407.601
150624	138030	66	-123.24	41748	40866	-74	-160.64	39	2418.037
3459036	1439571	2378	535.08	1818095	748918	4389	1189.54	81	2420.990
2715478	935674	1993	377.98	1571099	472198	3137	318.82	78	2422.269
3329785	1387968	1460	269.6	1777245	722842	2621	486.06	81	2423.159
3425314	1620048	2456	626.16	2060415	774240	4460	1196.6	77	2423.476
2828164	1121277	1450	390	1769736	569340	2539	649.54	82	2427.120
2489271	875538	770	448.2	1443248	419019	1530	817.8	75	2427.607
3054794	1235543	2698	617.28	2197194	611353	4719	1535.34	84	2428.060
2769958	1033568	2198	468.28	1620207	506684	4288	812.68	73	2428.205
906921	1247596	1557	2687.02	510117	630836	3363	5463.18	83	2431.716
2231463	829327	838	256.68	1285170	354793	1638	19.68	76	2432.792
1879941	657816	1158	355.88	1087124	309544	1924	791.64	82	2435.036
2372077	1017045	1974	490.64	1548724	520933	3589	906.54	83	2435.264
2637620	982779	1910	384.6	1559395	510262	3247	729.42	84	2436.563
2551056	878797	1722	456.92	1666823	411081	3240	970.4	84	2438.419
208406	253363	120	-58.8	66427	107946	81	-85.34	48	2439.115
155241	90770	78	69.08	41017	36335	37	-30.18	36	2439.294
106020	58390	1	109.86	29429	16616	-135	63.9	35	2439.676
142181	26975	71	41.06	47729	10392	113	-8.82	44	2440.154
2509754	808143	1417	267.62	1347327	340152	2288	327.68	75	2440.431
230716	156470	37	118.82	92101	66499	351	188.86	63	2441.542
2166173	852647	1725	327.5	1393320	417915	2825	596.5	83	2443.405
3027160	1660690	2810	546.6	2002364	909144	5423	1286.78	82	2443.730
2367948	981486	1322	337.92	1411729	484847	2660	462.6	78	2445.011
142800	66521	109	64.74	41637	26577	140	-170.6	43	2446.041
2598010	994357	1781	305.66	1566333	474880	2838	686.68	79	2450.149
1896288	811381	1125	216.5	1055492	336958	1884	70.24	70	2450.408
2753891	1115361	1897	238.42	1735904	553633	3467	372.62	82	2451.776
2107546	1082969	1459	267.74	1282730	617966	2665	499.9	89	2458.736
130090	142468	-10	81.4	34158	43095	-118	120.52	32	2458.826
101715	165401	128	89.08	31617	55015	90	168.4	38	2459.157
2602305	1062847	2219	497.34	1447873	453138	3188	756.68	78	2460.901
2699653	1714565	1868	696.48	1686057	819158	3121	1797.06	81	2461.945
3266486	961596	2505	452.3	2215719	539053	4479	784.94	89	2465.149
130652	67130	-54	68.56	34153	19059	-241	134.74	30	2465.451
2504405	893746	1631	289.66	1509085	425670	2983	263.38	79	2468.537
1983086	704167	1316	47.76	1108400	303105	1985	412.1	76	2473.809
302223	287335	74	68.64	116226	92505	-123	330.22	57	2478.309
893505	3872435	5074	38842.64	634394	2244450	12414	82000.04	95	2478.935
149452	74645	84	88.24	41401	20933	147	302.42	38	2483.546
2797704	861877	1643	297.98	1833472	444034	3206	218.16	84	2484.409
107912	53027	137	-133.18	32346	17307	165	-376.1	39	2489.855
1272551	741088	1066	304.76	882151	422918	1938	325.68	90	2490.892
3048950	1124489	1804	394.44	1985872	560984	3460	694.6	89	2494.274
134307	97616	80	-19.2	40234	30798	47	-48.58	39	2495.132
2774797	1848976	1431	452.66	1713168	869261	2629	856.94	79	2497.566
2331597	1100687	2188	405.68	1560806	611390	4225	480.5	87	2498.640
2474185	1330658	1214	198.04	1206260	521299	1646	177.56	70	2499.862
2099432	1134835	2092	491.12	1249422	499246	3567	984.62	79	2505.764
618376	156925	354	160.44	187692	46467	299	156.14	52	2511.771
2381766	1170456	2116	442.76	1369564	584371	3470	803.2	81	2513.752
1782116	1284826	1313	431.18	1057301	578456	2276	665.36	77	2520.064
2401495	894889	1113	332.18	1397670	401198	1318	816.48	76	2522.591
2470834	1031700	2128	506.08	1516923	517395	3443	477.98	81	2526.028
2268012	660507	1400	243	1275813	283382	2181	95.66	70	2526.255
2416947	965935	1906	663.16	1372149	465612	3350	1249	75	2526.623
2876852	1748153	1631	427.66	1519546	798928	2392	321.12	74	2527.746
3281595	1008032	2455	504.3	2061098	523747	4318	1076.48	108	2533.846
2201921	636236	1500	328	1165789	269588	2584	544.24	76	2534.894
1791300	1249161	907	408.02	1022892	530715	1535	1069.1	73	2534.958
1205455	437188	873	156.78	760606	199988	2132	262.52	82	2535.507
615875	1.672266E+07	4611	495.46	417711	1.279439E+07	30435	2796.1	145	2535.950
1.108357E+07	1.515257E+07	5143	378.98	3.54829E+07	7.97355E+07	111926	3209.36	419	2536.009
6042302	0	6331	789.66	2211711	-2537726	8478	1594.08	46	2536.026
1342551	0	593	63.98	694920	-535852	507	-78.98	51	2536.360
2261351	619245	2270	529.2	1492645	127770	4265	706.9	70	2536.688
2129731	624177	1155	214.3	1112956	274634	1891	451.26	72	2537.811
1314018	475364	845	81.7	844315	239302	1466	310.76	78	2538.084
2439946	1428972	1791	515.26	1519793	663655	2903	929.58	81	2541.318
2209493	1557346	1987	611.82	1221852	809432	3155	1145.3	74	2541.578
1548869	654147	682	139.52	968303	375827	1356	624.16	81	2542.051
103459	45808	-72	-1.92	26090	12306	-251	-114.86	29	2542.462
2427319	936778	1883	448.38	1547708	487348	3760	634.6	82	2543.233
2282777	611407	1240	315.4	1290442	265685	1597	511.42	72	2543.634
1887432	941811	1483	412.38	1248076	561431	2955	989.3	89	2546.302
2563468	1015912	2003	279.58	1537074	513405	3327	591.22	80	2547.710
114915	40633	-13	217.82	27297	10189	-17	332.38	26	2547.825
2349440	962014	1175	46.5	1348337	411042	2382	-108.48	77	2549.184
250257	336130	256	-65.84	79989	126883	394	-182.16	48	2551.872
3072923	1125653	3764	858.04	1844336	515055	6146	1747.56	79	2553.678
112860	56302	-60	76.4	31797	17480	-288	246.32	37	2562.530
2598762	891594	2056	598.16	1688279	433906	4314	1090.04	82	2568.329
2764410	812297	1370	598.2	1616443	402822	2741	1236.26	79	2569.989
2408869	1670178	1942	345.12	1357977	770447	3407	581.02	76	2577.681
220166	96428	80	192.8	77642	32262	156	276.16	50	2580.756
2393424	870032	1815	464.9	1354330	444906	3595	1329.7	81	2582.463
2294093	948425	1459	301.74	1367355	435733	2352	465.72	82	2584.963
2640087	932742	1713	303.18	1518804	412199	2744	750.84	77	2586.128
1822090	912296	1433	330.38	1123731	412160	2526	880.36	78	2593.803
2785312	1851286	2994	894.84	1608936	874924	5000	1679	79	2597.973
2705830	1028814	1863	379.18	1727819	536580	4106	675.16	88	2598.973
2543806	926581	2319	674.34	1462519	441505	3862	1164.32	79	2607.617
3186790	1066631	1470	36.2	1909578	557109	2480	-115.2	83	2608.782
2095199	925946	1380	432.8	1230006	441331	2731	746.66	82	2610.158
2815438	986941	1786	316.96	1728113	500254	3267	596.62	82	2626.503
2746816	1155933	1604	336.44	1391722	531572	2167	630.62	75	2640.361
1789262	652461	937	66.82	971123	272047	1071	57.06	76	2644.605
3048721	1158195	3055	621.3	1875533	665052	5995	880.7	86	2645.574
2158177	784859	1551	296.86	1275070	346461	2701	760.86	71	2645.727
2079125	845400	1240	345.4	1368285	388921	2406	628.16	76	2645.999
113955	86713	117	29.62	31723	24963	153	-33.42	36	2647.046
4416505	1776874	3378	750.08	2972968	1165239	9172	2245.92	104	2650.224
2563327	933573	1699	353.14	1630724	439294	2870	895.2	81	2651.869
117918	50941	89	9.54	40399	18657	218	-47.52	46	2655.012
839181	2469836	5473	47903.78	578806	1233888	10751	85989.86	79	2655.829
3026026	1817773	5161	1021.46	2056516	993278	10372	2385.92	84	2655.924
2313820	1309166	1274	122.64	1311969	602999	1826	377.36	69	2656.069
2520179	1099323	2239	298.54	1435511	532806	4150	273	76	2656.692
2755044	1128747	1997	280.42	1818927	574600	3886	212.96	86	2659.999
2391128	823955	1889	222.54	1601282	405156	3779	62.94	81	2660.220
2653271	1074129	2431	595.66	1655370	547604	4515	1154.9	76	2660.254
1938673	655983	1025	220.5	1121607	307906	1482	282.52	77	2663.548
2700730	771603	1451	335.86	1613101	371792	2641	520.26	78	2664.075
2318967	1046042	2016	401.76	1341848	456331	3708	690.88	72	2664.154
4151297	1510800	4600	968	3206872	1035334	9748	2067.28	103	2673.061
2785701	1705940	4886	1674.96	1751752	836182	9679	3020.94	90	2676.135
2358426	953282	2385	286.1	1513746	485810	4655	113.3	81	2676.729
2666260	1102245	1826	641.36	1819016	611065	3807	1490.02	89	2679.746
109038	99719	30	181.8	31971	29869	-117	346.38	38	2685.214
175328	212430	180	116.8	64858	81362	263	58.18	52	2687.843
2774026	1282118	1580	159.8	1567175	560761	2545	136.7	76	2693.171
2634456	1202313	1578	698.08	1593354	540289	2732	1075.52	79	2698.294
2991728	1530710	1988	268.68	1982376	758242	3240	542.4	87	2700.627
113483	153046	138	54.68	38451	46392	81	-94.34	42	2708.294
252426	95020	186	1261.96	72562	27206	29	1381.94	44	2708.650
149163	49052	188	47.68	41929	13929	310	18.6	39	2715.113
2012914	773646	1783	418.38	1152599	319534	3104	482.44	75	2724.307
1887414	716220	709	152.74	1006306	306405	1398	236.28	73	2730.178
135607	90298	127	180.22	39143	26167	131	270.66	39	2738.652
141015	125539	123	136.78	77991	71696	184	172.24	59	2747.121
1910926	770602	1354	265.44	1092080	355715	2577	320.22	75	2747.995
2606722	770005	1436	385.96	1508617	375179	2515	752.9	80	2752.369
3003089	1668729	2382	375.52	1747080	767695	4596	619.56	83	2753.499
1391436	1543437	1787	278.82	802192	665779	3393	509.98	75	2753.920
2311266	1095365	1740	353.4	1323103	469317	2905	561.3	76	2754.587
2131102	673784	1747	306.42	1153703	298146	2850	246	71	2754.893
144260	73505	34	-112.76	50754	23040	-83	-251.38	45	2758.134
164261	27765	9	98.74	44875	7787	-66	180.24	39	2759.033
104241	21610	253	40.58	28816	6105	475	-16.5	36	2761.179
2748107	1501241	1403	423.58	1787477	813601	3333	1084.38	85	2762.232
113275	110010	-62	-35.32	26162	27943	-166	-184.76	24	2762.272
1287887	1170213	1439	210.54	870175	606733	2724	68.64	88	2763.231
110988	37758	151	132.86	37403	11657	51	302.86	41	2764.833
2247888	942616	1894	264.84	1440308	497546	3597	737.42	90	2765.532
3099364	1525317	1742	308.12	1825460	658397	2635	409.1	76	2766.160
1706336	862917	1415	266.9	987672	369996	2038	84.68	74	2766.472
113538	26445	-5	100.7	25524	5625	-22	89.08	25	2766.682
1000074	519408	872	104.92	636107	286405	1488	593.68	81	2766.994
2279187	1047401	2340	490.4	1527811	511855	3746	1486.56	89	2768.897
2566263	750176	1449	405.14	1613802	368955	2594	660.84	80	2769.392
2292888	899319	1745	657.7	1376627	448627	2919	1409.34	80	2770.157
2910880	1005072	2135	511.1	1806493	502635	3416	821.76	82	2770.925
119301	18873	278	103.08	33820	5531	371	150.06	38	2772.998
3202970	963464	2268	437.48	2056197	522959	4529	683.94	83	2773.766
134803	77610	109	77.74	44173	33650	-48	67.72	50	2775.119
1832743	717925	1172	217.92	1043214	308139	1687	441.82	76	2775.559
2230183	791864	1423	420.78	1546213	417809	2666	777.76	89	2776.355
2440909	985148	1497	187.42	1506136	538711	3117	741.62	84	2778.200
1773857	607287	870	248.2	1062700	242441	1297	438.42	73	2778.732
2809656	1214278	1885	421.1	1598120	655375	3808	727.88	79	2781.756
2488989	1073691	2096	450.56	1627678	542410	3476	672.36	79	2782.039
2349160	975975	1784	599.24	1818165	587767	3346	1709.56	88	2783.101
163916	151066	259	41.74	55512	52195	508	-175.12	46	2784.404
2562779	927590	1591	553.26	1562595	462319	2336	1056.96	79	2785.833
3075881	2040612	4649	1258.14	2037835	998391	8383	2635.38	83	2786.396
2339953	966148	1716	356.76	1576781	467795	3207	717.02	82	2787.911
2534285	2094784	1994	375.84	1600793	1088542	3061	786.46	81	2788.249
2295238	1246509	2068	614.48	1277022	535149	3127	1051.22	77	2791.148
1533700	724765	917	253.62	902771	318148	1618	811.48	76	2792.725
1825147	672629	1575	212.5	980358	332947	2821	415.06	78	2796.522
2739532	934597	1372	311.92	1731288	458609	2373	789.78	86	2803.212
900789	1829102	2250	12257	475750	870203	4422	21986.92	78	2804.476
2259179	717723	1297	257.42	1335136	337593	1670	441.2	79	2810.946
117484	69599	167	91.62	37632	25873	166	311.76	42	2813.843
2494434	1047450	1336	240.96	1544862	523759	2547	489.42	83	2814.620
1785807	498133	875	16.5	947819	201155	1467	-56.38	72	2822.460
139245	86691	132	14.52	44810	32744	139	-182.46	44	2825.109
2027328	792629	1096	181.56	1180065	329813	1786	775.96	77	2829.579
113597	53786	-30	109.2	31916	15963	-221	370.94	38	2832.524
2370772	1161423	1326	364.36	1523683	553166	2301	845.86	82	2834.824
1794720	856433	1457	452.02	1043122	479379	2962	975.32	90	2841.071
952395	2438915	5859	74986.74	639094	1369268	11622	140282.9	86	2850.594
2021279	834074	1006	179.16	1135215	366445	1647	373.42	77	2851.684
1293356	1198165	2259	557.74	853400	547697	4229	1230.94	84	2853.339
2151972	743830	1709	200.74	1204531	331989	2785	95.1	74	2863.336
190955	50231	55	-10.7	55678	17339	20	6.2	39	2863.704
2211047	998930	1886	386.96	1277407	426673	2950	575	74	2865.293
2755605	1177493	1930	261.8	1545857	530300	3196	470.56	74	2865.592
3324653	1122005	1969	450.34	1934460	581018	3314	1027.04	82	2868.623
2240957	935889	1639	413.54	1117678	384787	2558	125.88	66	2868.841
2416025	1671011	2136	528.96	1212369	760114	3767	547.62	74	2870.809
2454412	887917	1216	339.76	1354929	411120	2073	682.78	73	2871.163
3193930	1128067	2317	330.62	1910946	587793	4501	783.86	76	2871.218
3015812	1369310	2211	551.46	2105748	721236	4626	944.36	88	2871.727
2577776	957095	1736	468.96	1440361	396513	2602	836.72	75	2874.747
1889342	694904	797	38.42	1022722	295833	1361	-105.54	70	2874.977
2763865	1154914	1743	321.98	1521502	491538	2675	201.5	74	2875.515
1895451	760745	951	-79.14	1198294	333365	1416	-85.24	81	2876.393
2671664	1009321	1656	380.16	1767198	564047	3559	920.74	86	2876.600
202972	49854	144	-30.16	57146	13998	265	-51.1	41	2877.706
2645415	1601433	1736	265.96	1523025	724001	3308	515.88	79	2877.940
2442934	2151743	4759	40388.74	1406723	1020333	9138	67773.68	80	2879.143
168141	184939	5	86.3	50791	58152	-134	176.76	43	2880.356
1792589	1227145	1163	364.18	1150758	634950	2569	439.34	89	2883.679
508770	1104652	1184	8207.24	285164	488456	2094	16644.84	75	2884.249
3233772	1397330	2480	787.8	1985000	720929	4486	1211.96	81	2885.891
2015611	702172	1133	247.38	1096767	293784	1742	318.12	72	2886.820
160590	89134	112	209.32	49875	29831	9	558.74	44	2889.005
1902572	1157132	1521	387.06	1182385	506850	2273	688.78	80	2891.025
2840134	905230	1371	534.06	1769362	459428	2184	1213.24	86	2893.990
240651	194506	257	46.02	84505	95766	665	240.9	54	2895.970
114341	43296	-114	146.96	33352	13068	-363	251.82	38	2897.302
2097357	919819	1766	450.76	1311198	441218	3145	631.7	85	2898.294
2313461	862635	1482	324.52	1471149	402089	2253	736.58	82	2902.200
2450660	736586	947	208.42	1550352	334153	1463	163.18	81	2904.167
2497266	745248	1255	248.3	1417123	368381	2292	450.12	73	2904.383
2296398	989183	1703	283.58	1263623	444786	2891	727.26	74	2905.997
2458565	889097	1540	402.4	1515040	428666	2899	326.14	82	2912.320
2442060	939611	1604	411.44	1431733	474996	2461	994.46	78	2913.702
209960	227565	123	-46.22	147477	250941	129	-441.06	100	2919.212
2152387	712564	1230	33.8	1241009	301328	1783	-23.62	76	2922.325
183470	134430	123	113.78	56528	43906	244	219.84	44	2935.723
1838455	778580	1094	251.84	1127749	371243	1863	594.18	79	2955.511
3249519	1181012	2181	440.66	2006484	626034	4261	774.46	85	2956.155
2568289	895980	2092	421.12	1420249	423680	3695	607.7	73	2956.462
2202819	779931	1001	93.86	1300376	371527	1835	212.1	81	2959.912
3261931	1430826	2431	463.66	1734066	677067	3774	1018.64	74	2960.307
2349092	909970	1525	380.5	1450169	414992	2099	673.14	79	2961.707
2165170	1548498	1910	451.6	1528144	952454	3139	751.54	84	2962.029
2726068	953904	2406	555.16	1750753	524204	4238	1081.68	87	2963.916
577162	1099156	1595	25160.7	414056	696280	4287	62189.82	91	2965.001
1355795	525349	1030	5.8	819113	259047	1743	-186.02	81	2965.950
2987400	1414297	2507	575.02	1765153	730058	4326	1125.36	84	2966.648
3020409	1431962	2224	407.64	1989466	804960	3934	607.24	84	2967.229
257178	391056	1152	90.72	105125	134041	1692	251.12	42	2967.389
2111061	1205569	1777	657.22	1372641	591836	2924	1270.64	79	2967.721
1312462	1620565	1882	321.52	939343	1135498	4830	609.8	100	2968.180
132887	94183	204	71.44	38222	27641	295	92.7	40	2970.630
651694	1248926	2677	37331.22	322149	513895	4175	56582.5	68	2970.831
102212	39917	133	77.38	32194	19462	205	63.3	61	2972.496
149918	203702	759	183.74	80668	98147	1287	448.82	62	2973.398
2984987	1303194	3707	955.02	1908018	664032	6440	1403.4	84	2974.247
2648336	1267212	2583	525.38	1858884	658859	5280	1514.8	87	2975.092
2240490	898317	1320	246.2	1381302	424285	2419	479.34	74	2975.257
367794	1347842	1258	6037.88	229597	815112	2933	14202.38	79	2976.005
173862	136808	355	52.3	123742	105330	870	97.2	76	2976.945
1320088	683394	1437	201.82	722042	297288	2095	-120.3	89	2977.127
2678207	1538569	3614	1020.04	1853671	895005	7711	2272.46	98	2978.443
2736566	2019899	2153	507.58	1211605	935562	3331	836.66	74	2979.463
2289649	822681	1716	273.76	1317842	378708	2574	92.64	79	2980.339
188244	115842	89	-105.46	53001	34293	23	-419.22	41	2981.589
229213	230203	270	50.2	71051	69716	312	185.32	46	2985.614
2056199	1230637	1822	254.92	1696156	687455	3247	-51.58	93	2987.119
2595830	831972	1219	342.34	1422872	373533	2304	443.44	74	2987.665
2882885	1139563	1646	317.56	1852287	595591	2957	862.02	86	2992.267
2652663	781517	1950	514	1659210	414753	4086	661.96	86	2993.957
103373	57250	124	160.64	28620	17158	113	263.18	37	2996.133
529604	1148424	2139	24969.54	255105	450604	3287	35278.82	67	2998.073
139195	404373	1328	4061.08	73451	174802	2478	7833.08	63	3001.833
477526	1073977	2398	4613.28	272772	550470	4852	9009.72	78	3005.637
2579494	1114215	3133	693.38	1540203	535610	5201	1049.86	84	3009.788
344607	46615	1141	247.26	94905	12512	1603	364.58	45	3015.560
981005	1564649	1701	414.86	463722	674993	2735	387.1	73	3017.393
2004422	881056	1163	224.18	1072447	362667	1826	236.36	72	3020.603
104549	42139	106	-13.84	28501	11737	63	-110.82	35	3026.109
2097494	2219944	1886	540.96	1230495	975971	3376	798.36	79	3032.496
2514425	989741	1820	218.2	1622101	516574	3819	-76.66	83	3043.078
2180211	842817	1312	387.32	1293184	376838	2411	301.46	77	3045.665
1998549	683924	855	181.3	1219996	326595	617	305.62	79	3047.195
109425	51063	3	-86.42	31385	15291	12	-378.68	38	3059.238
3055386	1499515	2364	524.04	1945693	892370	5146	1023.56	86	3063.589
2177711	669385	996	95.56	1226547	283539	1676	-200.64	78	3067.424
3404059	958052	1769	597.34	2141332	533702	3154	914.44	84	3068.828
2278225	1048574	1700	425	1265866	428060	2727	925.22	74	3071.062
3013114	1172691	2782	718.52	1792278	623225	5310	1131.6	86	3071.441
182923	46175	-59	113.26	50009	12706	-442	330.88	40	3073.382
231167	85471	-22	20.08	65519	26985	-80	-187.8	42	3073.434
3277739	1253452	2872	709.92	2293272	719413	5667	968.62	91	3078.295
2779923	1502794	2145	534.7	1572018	815111	3917	796.62	78	3080.019
1747657	840726	684	51.24	988112	361392	1095	230.7	73	3080.728
2342255	883932	1637	321.82	1318570	418662	2839	400.54	77	3081.587
3289854	1181177	2277	555.22	1930068	598424	4155	938.3	77	3081.889
2835836	1144892	3156	669.16	1544320	519933	5353	927.58	69	3081.965
2783978	1191326	2540	377.4	1608531	555062	3799	783.14	68	3082.011
1979376	925730	2157	427.02	1283413	472268	3627	1189.22	77	3082.326
2710723	1103720	2443	676.98	1681561	519099	4708	804.88	75	3082.579
1734830	1206939	1929	428.94	1150150	604101	3443	825.98	81	3083.162
2240363	869720	933	300.38	1356172	411195	2006	717.16	80	3084.350
100271	29996	-27	-37.22	28453	8275	-127	-172.22	37	3086.379
205196	164704	189	-0.46	56477	45219	326	-128.64	42	3086.933
1885263	814511	1224	349.64	1111927	354909	1698	682.28	75	3087.296
102591	50746	151	163.86	31500	17025	247	220.42	37	3087.968
530741	827805	1495	14616.7	224589	316591	2268	23094.48	64	3088.256
157206	42758	56	88.16	45977	13339	14	77.04	42	3089.122
104877	96837	162	9.32	32848	32424	283	-28.62	40	3090.109
2477688	1115499	1976	282.36	1500160	568843	3473	604.78	85	3090.445
2368650	1049836	2056	333.16	1441458	480996	3865	524.9	75	3090.641
755689	1565157	3156	41150.16	408571	675529	5493	63407.98	62	3090.816
2016318	847294	1695	414.7	1272234	582155	4211	475.46	89	3090.968
153459	137063	20	45.2	58792	59552	-231	-148.66	59	3092.338
2485398	1008295	949	250.14	1274050	399007	1121	359.06	73	3093.487
2380658	2237393	1220	580.2	1230050	1016952	1687	1085.82	67	3093.634
1839259	1555769	2399	608.14	1448862	837319	5240	1306.4	95	3095.152
2127251	1036051	1807	408.02	1349435	494554	3459	719.74	76	3095.405
107725	100494	122	35.92	38585	36312	261	39.46	43	3097.528
2190391	810347	1814	452.04	1283853	415171	3185	665.1	84	3098.315
163723	56838	170	99.2	48225	16936	340	44.4	41	3099.422
156169	69112	48	-141.72	44777	21079	-8	-335.88	40	3099.475
2391649	1028646	2265	485.9	1490723	509563	4104	963.44	81	3100.153
2651266	809290	1300	374	2783466	697719	3788	1405.68	131	3102.833
105714	48447	116	-28.24	27773	14634	194	-20.16	31	3103.252
149909	65921	-46	69.44	55225	26372	-253	145.42	46	3104.047
100917	69701	163	-73.82	28706	20470	334	-220.76	36	3104.676
446890	1119822	2303	8720.58	249689	528385	4559	15958.74	72	3107.975
2599389	1304291	2166	478.76	1597552	614976	3879	487.94	83	3108.376
2323672	892320	1683	277.38	1340519	410145	3237	453.82	80	3112.771
1775785	664642	1004	308.44	1043324	324110	2246	312.56	74	3113.243
560742	1234912	2208	8705.88	636375	1170073	8456	28498.16	120	3115.308
164983	18983	40	-15.6	48869	3535	-3	-78.58	40	3115.813
1638788	941003	1803	413.58	926528	434755	3029	825.94	78	3119.474
2198468	818886	1526	504.36	1282029	360483	1681	1004.66	71	3119.582
2830772	1755368	2647	594.42	1913080	903062	4665	1184.9	85	3122.708
172171	191700	120	-28.8	71275	82946	51	-371.14	58	3126.841
139750	141232	39	-112.46	41079	43022	-18	-328.48	41	3130.419
153609	32847	-119	21.66	41751	9312	-215	-94.9	39	3142.735
103955	57072	69	-120.66	31400	18328	120	-473.8	39	3145.270
2588043	1148562	2196	282.56	1615848	572800	3716	476.76	83	3160.566
101681	42434	94	-36.16	31132	14833	166	-174.24	40	3169.201
1668367	814961	2409	669.74	1139830	440499	5015	1801.9	82	3183.318
2792657	1351347	3038	718.68	1773745	634604	5221	1705.06	79	3183.773
2520489	1218568	1276	357.36	1300831	507408	1643	810.98	75	3185.149
165603	86807	98	52.28	69269	46636	-88	87.32	54	3188.272
2062686	674833	1388	38.68	1238375	328378	2715	47.9	83	3189.300
169934	136620	48	14.28	53046	50999	66	-396.24	47	3189.929
1733215	828475	1496	499.56	996815	383441	2355	1063.3	76	3190.418
154986	122496	372	245.92	51547	49785	467	343.62	47	3190.845
2234329	1169376	1905	586.3	1419777	573778	3271	1201.06	85	3191.445
2820834	1333810	2038	239.68	1307448	545909	3263	393.18	72	3191.748
168778	373701	797	12361.42	104993	205741	1884	23901.24	72	3194.912
2396716	1728740	2250	478	1551298	813335	3729	438.94	82	3196.020
2225547	838773	1335	237.1	2033569	726161	4247	592.42	107	3197.396
2138436	568275	1236	195.96	1250380	270555	2012	8.32	77	3202.187
2180965	761988	1092	172.12	1309410	353198	1950	305	81	3203.796
2726518	1413832	6252	1611.72	1703745	635998	10381	2122.66	79	3205.582
150659	178624	21	2.06	43344	57229	-249	-4.14	40	3210.026
2461991	975381	1869	225.34	1512824	456698	3306	332.16	79	3211.188
2429904	1231453	1868	328.48	1426141	571703	3098	93.28	76	3212.565
2012214	888504	1477	351.22	1254879	428047	2516	270.76	73	3212.698
2859940	1219469	2094	354.84	1883027	615823	4395	585.7	81	3212.776
108134	56397	-31	106.34	28201	14880	-120	198.8	30	3213.317
133223	117768	159	55.74	35752	31829	89	73.54	37	3215.760
2489618	1229365	1825	352.5	1584672	580222	3916	721.76	81	3215.841
2311562	1222640	2168	545.48	1645179	612651	3910	867.6	84	3216.135
1813499	1829664	1794	315.84	962107	933895	3060	554.6	73	3216.596
123106	44585	85	147.1	36642	14746	99	168.14	40	3218.840
4222818	2375999	3632	760.52	2408674	1183701	6733	1218.38	83	3221.717
2317969	870861	1515	352.9	1487929	460764	3078	785.08	74	3221.741
2049559	712648	1477	188.22	1142828	330046	2466	138.76	77	3227.434
172796	53151	167	44.62	52362	18390	162	15.32	44	3231.574
136499	139306	30	82.8	44207	43062	142	89.12	42	3234.266
115976	46961	-39	129.46	32489	13254	-254	163.56	36	3234.395
2359761	1252967	1637	239.82	1383880	542983	2591	47.26	79	3235.058
128202	89946	126	218.36	36828	25822	169	208.34	38	3237.122
2402934	1670374	2851	589.86	1523767	778662	5626	1174.36	80	3237.706
2859482	759846	1703	367.58	1759217	363039	3087	432.82	82	3242.025
121655	57009	-27	-1.22	32853	15414	-144	-199.84	35	3242.989
143828	25813	71	112.06	39447	6996	121	154.06	39	3250.001
2026506	712539	930	389.8	1097775	322106	1476	652.36	75	3252.931
1963685	730517	1173	172.78	1025590	300525	1884	193.24	69	3253.092
2956140	1.651312E+07	70730	24706.8	1271262	7966014	120840	43294.4	71	3254.803
700731	1121948	1388	4541.68	429717	560392	2147	7711.42	75	3255.622
1786397	623361	950	-48	986653	269152	1750	-176	74	3256.993
1831122	2228785	2562	1771.32	1200431	1138865	5143	3976.98	88	3259.491
2097474	772210	1160	97.6	1199710	343055	1315	-154.1	76	3260.239
144405	132289	264	-104.96	38114	37240	441	-266.74	32	3260.511
2167613	984998	1681	199.66	1159177	435763	2419	-60.66	73	3260.885
104259	38982	88	57.68	31252	12180	-79	146.06	38	3262.177
497626	1438313	2621	14863.06	275263	686727	5345	29065.7	89	3264.476
2287308	984358	1562	293.32	1395098	482381	3026	479.36	79	3278.537
3136471	1798376	2214	726.04	1891214	943141	3491	1428.26	85	3283.046
1882796	837493	1003	8.58	1116370	400157	1906	-252.84	77	3289.865
144907	42807	-12	67.68	39796	11909	-15	17.1	39	3294.356
2599423	932413	1611	746.46	1607658	466370	3251	1759.86	83	3296.078
1206480	1560301	2424	662.64	590431	682122	4077	1092.22	94	3296.779
1843289	682079	1068	142.48	1040330	294054	1655	299.3	77	3299.124
177203	286359	232	139.52	102876	120906	613	165.18	67	3299.427
2570235	998838	2070	346.2	1713855	498095	4101	-288.14	82	3300.180
2104421	720164	1575	596.5	1276983	330573	2487	1262.82	75	3300.854
159126	68494	66	-113.24	45366	20971	45	-344.3	40	3304.164
3085223	1162595	2284	562.24	2022802	596695	3999	625.14	86	3305.824
2856397	926386	2100	201	1855532	472919	4033	319.38	76	3305.970
2700178	958543	1200	289	1645376	440674	2048	366.28	81	3308.887
2766246	966518	2102	391.72	1659988	502162	3600	689	83	3312.282
1611518	1319376	1445	282.7	1105893	808156	3108	522.88	94	3313.785
154361	122604	120	-126.8	48173	46615	-12	-477.32	46	3314.376
2459567	981948	1807	445.02	1413228	443651	2633	641.38	77	3315.547
197017	80525	92	-129.88	56436	23015	-40	-466.4	37	3315.953
2293407	753486	1318	239.48	1397751	381552	2412	985.32	83	3316.382
117507	107942	79	24.94	34788	33526	-88	-14.68	37	3317.107
144588	86396	220	-44.8	45058	30033	364	-137.96	42	3317.447
2844556	1120957	1807	421.02	1728414	637956	3863	1049.18	86	3317.545
128374	133454	75	-38.5	37264	37203	111	-234.54	39	3319.834
2776148	1252726	2171	494.06	1922708	676679	4321	1288.06	87	3320.290
2024439	843143	1784	153.24	1146221	380659	3149	805.14	76	3320.650
2232963	838321	1399	412.14	1463751	442688	2451	401.86	86	3322.206
2056868	779285	1420	389.2	1164064	383422	1937	667.82	78	3323.372
1766728	923629	1008	230.88	1075715	415040	1737	180.82	75	3323.645
134830	39931	46	72.56	36898	11196	-32	50.48	38	3328.438
1811536	667968	1021	317.06	1061098	277306	1887	365.82	78	3328.781
108196	59053	68	11.48	26734	15686	102	-4.28	28	3328.963
110067	153458	71	36.06	49719	86466	147	50.42	51	3330.950
4657861	3273291	5952	1032.72	4005110	2923313	20933	3615.38	113	3331.384
189771	163102	262	-21.68	35832	33563	322	-90.08	21	3331.423
3309493	1600044	1649	533.14	2202785	837756	4422	1427.92	95	3335.432
2091767	911092	1459	311.74	1299711	416322	1952	905.72	80	3337.800
2456043	832049	1237	6.82	1428106	382079	2072	-163.08	77	3341.291
1835093	907858	1406	255.16	1167756	422133	2660	559.6	81	3354.759
2993479	1332324	2491	464.26	1623511	621422	4379	817.94	80	3356.328
2176268	988765	1651	387.86	1311873	489950	2384	1000.24	80	3362.374
1849660	990374	1353	149.58	1251744	484201	2722	-56.08	86	3368.458
192363	125410	121	-79.94	59366	37887	108	-266.12	44	3370.593
2726592	1080627	1554	302.44	1677752	505132	3041	459.26	84	3373.394
2451904	963200	1549	437.14	1444249	424095	2496	989.56	77	3373.919
308820	214448	278	90.08	98274	72762	232	198.52	50	3380.874
2331812	853945	1110	259.6	1369495	383468	2144	127.84	79	3384.846
2666704	937385	1564	345.04	1330573	425925	2390	472.4	75	3386.345
156935	121966	220	-89.8	48554	41846	446	-290.44	45	3391.098
2603879	1217523	1408	407.88	1445342	499053	1743	671.98	75	3394.012
162853	140609	43	103.98	46850	41159	-44	196.16	42	3398.576
1247705	2124673	3124	3616.64	846738	1150532	6287	8264.82	88	3398.624
2313148	845435	1881	403.66	1342484	348920	3099	695.14	75	3398.940
114940	48237	181	75.66	31686	14559	109	59.74	35	3399.473
2695825	1115036	2261	451.46	1568215	545172	3416	852.76	77	3399.887
131376	61796	136	108.96	38009	20340	164	240.04	38	3400.567
2345108	1300295	2024	709.64	1479493	657690	3263	1554.18	85	3402.429
2474165	876427	2222	521.92	1662887	471830	5028	808.08	87	3405.708
2348909	702780	896	72.56	1253035	342158	1689	255.54	78	3408.073
3319079	1229887	1822	503.92	2124952	665676	4270	924.2	87	3408.498
900908	270172	489	-21.46	480612	106210	455	-249.7	69	3410.535
116468	37151	77	62.22	27895	9222	-60	112.4	28	3410.569
2212336	751900	1284	207.24	1337183	340999	1837	481.82	78	3410.732
2354255	1125726	2226	386.36	1410242	537425	3723	292.78	74	3411.150
2430349	1193133	1516	325.76	1338326	524273	2530	611.8	75	3412.373
138902	21099	65	-69.1	42075	5805	25	-339.5	42	3413.482
200035	118292	106	129.16	60740	40225	116	91.76	44	3413.794
2380255	1056841	2556	535.16	1505734	582533	4925	1361.5	89	3414.983
3046443	925070	1603	342.58	1683316	432577	2621	496.06	79	3415.342
2166826	873628	1592	330.12	1137763	364133	2591	302.26	70	3415.834
1741629	716250	1732	343.52	1050398	326180	2850	839	74	3415.909
2888287	1190703	1738	642.68	1784113	563318	3211	1431.46	83	3416.937
116628	100317	508	103.88	37834	51083	1422	72.92	51	3417.096
121609	46786	106	25.16	39934	13309	8	42.88	38	3417.402
761737	646259	1366	7188.76	308628	258999	2451	10493.86	63	3421.783
105608	56067	77	73.22	28062	14678	86	65.96	31	3421.922
2536526	1966550	1985	437.1	1488748	1055376	3515	642.9	85	3422.496
110454	55085	102	-11.28	33676	20317	244	-132.16	37	3423.029
1914836	838898	3935	785.1	1088138	369519	5716	907.76	78	3423.972
3009260	1012453	1856	277.16	2956878	877252	6011	546.46	112	3425.006
114980	41029	136	47.96	29046	10493	146	39.56	30	3425.571
2686797	935590	1809	431.74	1774885	509512	4100	742	90	3427.249
949960	419073	1745	697.7	381139	141864	2495	1080.7	53	3427.385
2270478	796373	1161	285.46	1459123	397920	1982	601.52	81	3427.812
2564258	1316000	1844	402.84	1463254	719917	3404	849.44	84	3428.751
2183161	829921	1534	141.24	1319983	424471	2735	-6.9	84	3430.678
1124792	1656796	2960	30738.6	542445	700243	5032	55981.52	73	3431.189
176004	190328	270	212.2	63000	64104	484	170.24	49	3440.355
2801338	1186645	1548	438.28	1775642	675988	3075	1216.5	85	3442.270
170242	77881	305	28.3	57474	35350	747	55.42	46	3442.951
154698	173498	136	121.96	67267	79512	241	172.26	56	3444.970
814950	2469984	5641	73149.26	422792	1137369	9470	119284.2	75	3445.863
3045675	1286699	2481	400.66	2109300	871356	6129	929.94	92	3448.090
1531747	1018824	1739	284.54	886113	408798	3088	120.68	78	3452.761
2240699	759582	1651	352.86	1395788	356630	2539	581.54	81	3454.109
2606355	1151016	2013	492.18	1685321	593685	2708	882.88	84	3456.335
2271511	1172564	3970	1010.2	1167403	473718	6370	1587.2	72	3456.881
2332677	957929	1997	394.42	1438494	460067	4097	448.42	84	3458.248
884662	934440	856	-41.84	624699	471422	1065	-268.1	85	3465.639
2456383	1105788	2172	728.92	1446161	537918	4016	1467.76	85	3469.761
169587	172626	257	93.02	47395	47738	542	130.12	40	3475.353
104906	56574	-35	31.9	28356	14917	-150	108	35	3475.462
3392931	1915017	2720	686.2	2116874	962631	5162	1576.32	88	3489.201
183948	151257	140	-24.6	80972	72014	57	-296.98	59	3500.288
2733576	1281312	1903	421.58	1792354	617917	2947	363.42	86	3501.974
2810984	1207710	2240	345.4	1752102	575543	4166	96.76	82	3503.604
155593	488733	286	1892.96	131350	485108	1050	7052	107	3511.187
121652	164489	308	0.88	39007	52111	564	25.04	42	3511.803
1532687	846399	2072	189.92	981778	433445	4199	-145.86	86	3511.854
130026	75907	77	253.22	36517	25777	17	613.62	38	3512.433
1862193	654779	1047	161.42	1043073	263875	1848	457.28	73	3512.940
3091716	1139657	2490	452.4	1930503	596302	5357	778.02	82	3513.211
2923991	1279000	3067	826.62	1778995	688743	5615	1117.9	78	3513.427
2374140	946269	1435	123.1	1393620	419625	2427	-55.78	71	3513.648
1909976	811967	1519	272.34	1038789	376738	2673	527.78	74	3513.963
2288103	958584	1458	365.88	1176724	397814	2711	701.46	74	3515.055
1968150	866476	1620	208.2	1056729	336621	2207	306.02	72	3517.919
1460482	1104497	1647	642.42	814522	488535	3112	1682.32	83	3519.217
3588012	1539967	2874	537.64	2087554	811137	5985	1245.1	81	3519.231
2410650	919891	1341	127.26	1289914	422918	1635	-136.9	70	3519.528
2619392	1003756	1862	427.32	1458281	508043	3264	922.04	80	3523.180
1571314	621269	987	-99.18	983524	283669	1757	-10.98	80	3524.316
2347975	645083	1459	345.74	1477110	306800	2210	717.6	79	3524.790
2632320	945564	997	33.42	1256991	378838	1685	112.1	72	3526.393
121171	66857	27	69.22	34570	19960	-38	54.32	38	3527.337
2173198	991633	2062	435.32	1415363	517205	3675	585.5	87	3528.190
2132564	681869	1019	518.34	1145820	271235	1873	921.78	71	3528.600
103568	78352	82	248.52	30926	23262	133	507.38	38	3530.720
2925927	866966	1411	323.46	1536225	415708	2245	789.7	74	3531.748
2052477	824512	1156	331.16	1348860	414474	2249	484.14	81	3532.545
190404	145189	259	-21.26	57927	47147	670	-92.8	48	3533.407
176689	133911	147	91.42	48451	37250	174	117.64	40	3534.672
3156162	2063850	2986	625.96	1892504	1272228	5185	1098.1	88	3536.255
3521757	2517764	2046	572.56	2121602	1137462	3553	1244.58	72	3536.323
2217958	877745	1155	95.3	1196255	419417	2075	305.5	69	3536.614
1053233	1892776	2795	4219.7	716762	933201	4335	8354.1	80	3537.302
2632144	1245188	1433	271.38	1348287	538246	2069	676.34	71	3537.542
2801407	836550	2784	655.24	1826524	510408	6120	956.2	88	3538.209
2372802	1511907	1370	441.2	1110264	641932	2108	814.88	73	3540.191
2310988	836466	703	270.58	1312541	352657	1127	665.22	77	3542.583
2505672	1354922	1783	458.38	1681291	708479	3038	864.68	90	3543.852
156712	209678	613	63.18	176727	310522	4644	633.84	188	3544.801
693937	1970030	2046	3977.56	399936	996514	4122	7807.92	78	3545.011
2573704	995466	1451	220.86	1489088	479473	2470	578.2	81	3546.481
173260	23952	-21	115.94	38148	3932	-198	76.72	25	3546.499
2674630	1020525	1723	278.78	1458155	465367	2874	640.64	77	3547.990
196768	153650	47	71.42	54962	59958	-18	-4.48	42	3555.397
1908201	954298	1318	412.48	1137486	414405	2330	516.8	78	3559.627
2050718	867722	1071	166.06	1140291	394156	1928	-76.92	77	3564.849
3194854	1572767	2884	437.24	2162469	786194	5662	963.32	87	3567.565
126694	25722	84	-42.76	35502	7076	14	-83.96	37	3568.686
2407339	1158817	1204	268.44	1390542	547166	2435	272.1	80	3573.624
2833403	1562989	3030	871.8	1990516	855560	5983	1397.38	88	3583.213
2984050	1225049	1773	394.78	1797881	571376	3546	730.56	82	3588.208
2446945	934945	1499	450.14	1314357	395641	2371	565.06	75	3589.118
2716930	1282340	1458	192.88	1835606	660045	2246	245.56	81	3589.468
2425724	864421	1414	253.04	1291879	415267	2569	-131.66	77	3590.644
124368	75731	133	191.38	47120	26953	225	408.5	48	3605.920
2354371	835164	1555	368.3	1216974	351059	2942	1008.12	79	3608.801
2606404	1246020	1986	284.96	1737833	660262	3223	840.78	89	3609.559
2126084	852755	1370	471.2	1259361	364644	1475	1474.5	79	3611.624
125765	53123	17	156.62	54521	26641	-310	592.4	65	3612.371
3801317	1577402	3566	785.76	2690347	933953	7059	1958.74	95	3614.541
160986	27584	-9	-38.74	41167	6943	-62	-142.32	33	3615.183
2910117	1397076	2692	685.12	1762749	688269	4873	1093.78	84	3615.285
2259120	1103538	2537	642.82	1495534	529859	4345	972.7	82	3616.246
2299269	826038	1851	440.86	1399474	396277	2707	992.02	82	3617.936
2374773	733797	1237	371.82	1329851	357958	2165	1038.9	70	3617.989
2897345	952810	2195	468.7	1836883	506087	3959	188.74	86	3619.447
979005	1970614	4503	47951.58	596978	939770	8037	77007.82	87	3621.145
1618161	692268	1285	234.1	859466	311710	2416	685.76	78	3622.279
1976582	808176	1260	336.6	1090632	319715	1752	291.72	74	3624.586
1646611	618554	820	187.2	945541	264665	1194	408.84	72	3625.147
2300956	877660	1332	282.52	1363322	421992	1753	593.58	82	3625.830
2509321	1210663	2532	971.52	1702332	651268	5186	2444.96	110	3626.979
105526	70361	33	90.38	32360	21792	85	119.1	37	3627.587
2985968	1173542	2005	344.3	1816942	564479	4030	151.8	85	3628.466
132980	78629	39	2.54	36153	21427	102	-82.28	36	3629.401
164713	143369	13	-11.82	45673	41579	-162	-61.32	39	3629.917
2739224	794439	1168	339.48	1677021	357280	1824	955.64	81	3632.215
108092	84815	231	94.66	22747	24676	204	96.44	23	3632.232
1893808	852707	1746	147.56	1071934	373173	2925	41.5	74	3632.922
2253573	1173317	1382	99.52	1235141	539872	2427	-151.78	76	3633.173
117250	45348	21	27.06	33176	13261	16	43.76	38	3634.428
3011788	4433908	3482	820.52	1786352	2365552	6810	1159.6	84	3635.009
2320485	837472	1624	563.64	1512018	442020	3330	1371.8	84	3635.893
2777494	974382	1880	417.8	1581026	476375	3172	548.92	78	3636.713
109398	70143	138	31.68	31868	22149	317	-57.38	38	3637.964
139100	109201	214	29.04	41878	33745	415	-117.1	40	3639.541
2191432	1252366	1812	317.32	1276098	566059	3353	12.58	84	3640.334
3227628	1779012	3796	961.56	1741973	757347	6511	1639.46	78	3644.979
1817859	679266	1331	-147.34	1154963	371993	2583	-669.62	83	3646.405
2142078	1071573	1860	285.6	1532780	562754	3612	673.32	86	3646.976
138007	55381	-3	35.42	36074	14898	-210	33.4	33	3647.545
106254	90472	163	100.18	31202	26379	253	153.58	38	3648.416
2093343	955294	1504	499.44	1304766	433300	2908	797.88	78	3651.549
2112137	757989	1009	316.74	1234256	328242	1572	811.92	81	3654.333
3610524	2355853	4034	719.24	2742146	1503393	8994	1251.84	97	3654.898
2748938	1174442	1679	449.94	1776791	602551	3209	532.74	85	3656.224
2951696	1227306	2532	503.52	1927310	775926	5049	807.14	91	3663.788
2535162	1229602	1781	312.66	1386087	559419	3319	329.34	77	3664.767
2943702	1531062	1945	224.7	2018617	784257	3776	500.36	87	3665.559
110290	38004	87	-36.18	30909	11055	124	-196.36	36	3670.666
3675180	1322848	2354	512.44	2001662	697382	3878	1191.08	81	3670.902
2382501	982104	2229	620.94	1360982	494306	3773	885.78	72	3671.058
792309	1296888	1653	2557.58	528686	662803	3572	5126.92	87	3677.763
1769680	628543	651	245.86	1001881	267963	1033	618.38	74	3683.104
157455	26888	-44	60.16	47127	7706	-77	94.78	42	3688.872
2306684	773486	1161	303.46	1341454	367784	1798	784.28	78	3696.955
2440393	899317	1353	255.58	1436522	430369	2327	441.22	79	3699.708
2261074	830111	1386	82.96	1357857	398711	2878	-405.92	77	3701.270
126567	15011	83	-23.62	34296	3781	320	-210.8	38	3707.245
111939	132991	52	-97.28	36757	41129	68	-316.52	40	3710.394
174572	225687	169	-59.66	49583	65153	149	-169.86	41	3715.533
2817414	1046666	1905	469.3	1660860	526193	3312	810.32	80	3725.570
103202	34696	9	-51.26	28555	10829	-89	-147.54	37	3726.688
245019	208234	259	20.74	70533	64088	393	-18.02	44	3727.370
341490	400229	539	90.54	138498	170133	1333	347.38	61	3730.817
4146532	4062429	10079	2108.94	3682977	2966725	24106	5569.16	121	3730.851
1926512	856723	1398	357.28	1108129	367602	2574	528.64	68	3730.902
201981	68556	163	35.18	57971	20776	175	30.5	43	3736.188
313519	47861	127	155.22	104615	14779	312	417.32	51	3737.262
2220497	807548	1318	422.48	1355974	365842	2274	768.64	80	3737.581
2033637	1517573	1406	443.16	1233820	758157	2373	759.78	79	3739.371
2451524	1250625	2199	558.14	1660927	666269	3446	1034.56	87	3740.575
2691279	1234022	1443	211.98	1313343	507993	2371	284.06	70	3741.378
359548	163737	158	103.88	116291	47163	440	459.4	51	3744.571
2885586	1283774	2066	390.76	1832708	585864	3528	296.08	82	3745.500
2320109	952650	1876	393.36	1369467	431460	2537	836.82	76	3755.541
186949	83786	115	13.9	63881	30053	183	-133.62	48	3759.951
2246463	942450	1603	344.58	1337874	481985	2486	921.96	80	3760.531
134721	79064	-35	50.9	39163	22684	-124	63.36	40	3761.747
105315	112226	138	-101.32	30229	32216	162	-193.68	37	3762.287
2138369	895839	1030	294.8	1411845	449847	1993	767.98	85	3763.178
2566864	1408662	1154	72.44	1569460	699140	2081	211.66	82	3764.294
2177500	850143	1158	402.88	1262543	400055	2050	382	78	3764.966
252955	544874	1692	1296.12	122682	208475	2795	1945.7	61	3766.758
129029	107762	92	23.12	37932	33503	195	9.7	40	3767.544
2662907	826053	1562	195.32	1498780	388417	2708	135.88	76	3768.670
1553589	3356955	8380	82595.8	1012231	1743385	16718	149684.5	91	3772.665
206390	189485	669	452.34	63496	52688	870	572.2	39	3772.881
2029523	1329364	5345	1670.7	1572717	674328	10966	2948.76	93	3777.958
2407197	1208790	1742	419.12	1316475	559398	2767	486.62	77	3784.232
2109212	685625	1115	171.9	1128766	315957	1686	544.96	76	3788.836
2398829	946280	1479	468.94	1445737	453618	2543	1168.98	81	3791.416
2757110	1158545	1892	515.12	1807538	613164	2630	611.8	88	3793.539
3267293	2023278	1539	428.54	1934419	992337	3073	858.78	80	3797.841
226495	536915	1055	1615.3	116525	292339	2086	3643.96	79	3800.617
431400	197446	132	24.52	167349	64989	320	-108.8	56	3807.139
401250	1236886	231	97.66	276491	681139	448	259.28	78	3813.885
194023	19812	-6	23.84	78017	8110	67	-90.38	61	3823.555
3186235	1083321	1909	726.74	1978827	581402	3043	1825.98	84	3826.503
1861661	707617	882	303.52	1183641	338364	1920	419.2	80	3827.952
107015	45898	254	-33.56	32277	15020	458	-154.12	40	3833.640
2868670	2702710	5407	1700.02	1981416	1480733	10811	2984.46	87	3835.783
1890064	623002	871	79.06	989673	251488	1306	51.16	72	3838.561
142815	99044	274	-1.36	43713	32708	224	-47.36	42	3839.347
160182	217398	144	3.84	51047	70485	252	-131.28	44	3840.134
2562216	1086419	2526	589.36	1657933	590105	5753	1098.58	85	3841.041
2340543	921001	964	133.04	1215723	429159	1044	329.84	75	3843.375
143272	65039	25	-109.5	34702	20133	-121	-337.06	30	3843.463
1725374	618282	890	188.4	1024874	312539	1368	-148.52	76	3844.468
109599	7025	-27	133.78	30002	1253	-175	288.5	35	3845.174
2289690	1061149	1882	480.52	1390085	478226	3244	551.84	80	3845.364
2110641	864375	1674	293.64	1289561	387818	2867	158.62	75	3845.531
2224517	998866	1680	163.8	1310048	447994	2363	570.18	77	3846.706
3061722	1454943	1765	593.9	1813915	754063	2440	1378.4	84	3850.067
122711	64762	-67	65.38	35963	19783	-154	-87.44	40	3851.726
140844	39015	134	95.24	43557	14264	215	189.9	44	3852.161
137973	74103	93	262.98	38853	21879	-149	271.86	38	3852.198
1714474	615286	1243	124.98	922948	250007	2206	6.16	74	3853.295
2141817	969682	2800	628	1338288	479312	5748	942.28	82	3854.569
1643147	874363	1797	406.42	983677	437808	3213	400.18	80	3855.369
2193690	1019029	1976	502.36	1369721	532258	3131	871.66	79	3855.672
3168568	1211233	2773	489.78	1618712	551676	4473	527.78	70	3855.884
2450094	921036	1545	408.7	1483455	430456	2895	1014.7	71	3855.942
1925694	667172	1367	194.62	1072589	309329	2255	474.3	71	3856.519
2600295	1131977	1789	410.54	1460029	577056	3230	947.8	81	3859.393
438581	859344	2434	33989.24	253639	390522	4718	55432.48	65	3859.610
2297028	971327	1514	296.04	1376261	435827	2840	99.4	81	3860.259
2350237	865932	1688	71.68	1473231	463486	3568	90.48	83	3863.063
2165316	778696	1250	375	1356062	373660	1777	929.22	72	3863.094
175524	89030	164	143.04	52720	29272	257	248.02	38	3863.560
3382040	1240452	2257	434.02	2072210	660718	4570	661.2	86	3865.573
1994187	1139300	1353	352.58	1185684	477746	2402	228.72	73	3865.790
1965440	736131	837	195.82	1066918	305983	1553	179.58	96	3869.286
463378	731829	540	127.4	230539	401857	1321	287.06	66	3869.467
116522	46476	134	-45.76	34313	14959	261	-150.54	39	3873.694
2657297	1081101	2724	722.64	1589555	503658	4755	1139.3	78	3873.760
2298813	861023	1881	277.66	1369155	386773	3126	206.36	70	3873.815
157186	74751	232	-162.48	41362	20310	452	-276.28	35	3874.507
2054346	920486	1497	416.42	1266807	477320	2769	511.34	80	3875.401
2331397	921930	1133	300.38	1281844	434107	2073	436.78	81	3877.079
2272579	917449	1221	236.06	1338219	422691	2778	235.08	81	3880.109
2477807	1089251	1911	357.46	1372917	512517	3061	427.46	78	3881.666
2261424	880417	1312	70.32	1303205	415830	2535	-43.9	78	3885.185
149298	72429	79	-46.06	44881	25010	129	-260.06	42	3888.805
110639	124143	318	-31.52	45779	51701	582	-50.48	51	3890.867
204591	212838	112	121.32	67814	87255	236	170.96	48	3891.492
2260645	881375	1426	336.36	1221055	398558	2712	920.32	78	3892.960
2574919	869213	2219	506.34	1460328	404325	3816	1074.76	83	3904.293
2271862	1174148	2859	787.74	1553601	603214	5228	1183.08	87	3906.760
2640605	966182	1528	491.08	1687516	530373	3323	1175.78	85	3910.722
2139887	1021169	1442	211.12	1200551	422225	2500	282	79	3912.715
101007	66163	-67	204.38	44022	30274	-375	437.5	51	3917.286
1960861	1095208	1048	152.28	1076533	453029	1535	239.1	75	3920.183
1975477	778184	1077	174.22	1053247	323954	1392	655.12	72	3921.618
2737945	1107909	1096	217.56	1679757	519273	1917	313.62	79	3922.279
2886453	1309201	2336	715.96	2038637	769333	4646	1554.56	90	3924.432
302341	115910	506	206.16	90416	33348	633	289.38	47	3929.925
140030	181032	169	-26.66	38576	49295	279	-121.06	38	3933.420
2235366	786377	2310	510.6	1265585	369012	3725	610.5	76	3934.279
125189	55970	65	55.9	34445	15142	24	143.64	38	3936.067
2429802	919800	1421	259.06	1373542	380275	2499	287.14	76	3938.104
1978743	908459	1370	268.2	1118276	401570	1915	-19.1	74	3940.543
2546141	796493	1477	212.22	1474586	348635	2270	127.2	77	3941.877
1966150	965739	2063	463.18	1169566	409753	3278	889.08	77	3942.925
2056942	616045	1045	52.7	1096623	259088	1688	225.68	73	3943.324
2234520	729189	1073	162.78	1265045	356355	2128	441.08	79	3944.031
2250026	837490	1578	149.08	1349887	376603	2885	68.1	77	3944.992
1867344	801320	975	26.5	1104811	379890	1965	198.9	76	3947.614
2223725	1103008	1518	274.48	1240973	498603	2135	457.1	76	3950.583
1870728	632569	1227	322.22	1007569	292255	1850	232	76	3951.418
125604	66602	150	30	36649	19791	368	97.48	35	3951.811
2320689	1714682	2165	276.9	1166665	747981	3712	463.32	74	3952.645
2213516	806800	807	201.02	1118410	308610	1044	387.84	69	3953.277
2337169	995926	1825	366.5	1391021	481717	2996	783.56	78	3954.241
3290847	1345487	3003	875.58	2098264	665030	5542	1738.12	84	3954.708
2269195	591671	1203	375.58	1289283	276393	1714	671.04	75	3955.385
1916454	852788	840	222.4	1140259	393013	1173	-174.22	75	3955.929
2436800	823037	1313	343.18	1417078	390097	2670	9.2	72	3956.173
3160682	2104988	5065	934.9	1943121	1042299	9498	1692.28	75	3956.234
2801540	1074735	2253	561.58	1483159	488031	3997	472.42	77	3957.285
2189353	1308743	1783	631.38	1632772	774391	3211	1259.46	94	3958.375
2608832	1335725	1933	262.38	1657056	590665	3087	495.82	80	3959.300
2477878	1180842	1502	277.72	1430443	607015	2509	624.74	74	3959.735
2346644	904459	1626	543.36	1365409	434916	2953	1262.58	91	3960.851
3101204	1126400	2104	395.44	2001901	654411	4228	566.08	84	3961.570
123423	31166	38	194.68	32859	8097	-85	328.9	35	3962.359
2789619	1349090	3237	589.82	1859511	705784	6110	880.6	88	3962.446
2808549	1200389	2005	366.3	1808984	575684	3355	264.3	86	3963.800
2581292	1079922	2275	751.5	1474539	488653	4138	1373.68	74	3964.046
525395	202189	167	5.62	185128	65465	208	-121.12	55	3965.481
2711418	953541	1480	236.8	1638737	459112	2546	600.56	84	3967.307
2268324	639075	920	299.2	1379607	315552	1937	774.82	74	3967.481
3202744	1571535	2495	349.7	2350252	919844	6467	992.62	85	3967.704
2429387	1260245	1947	435.42	1187587	589288	3063	764.18	70	3968.194
2499725	1053979	2095	618.7	1455386	473581	2913	1437.18	73	3968.279
2899955	1918292	1852	330.72	1814237	947369	3159	160.74	83	3969.148
2415420	1008169	1449	671.14	1453472	460124	1849	884.14	74	3969.562
2541660	938716	1903	487.58	1604913	494052	3891	1287.26	83	3970.242
3114686	1059593	2124	393.64	1841041	610892	4571	741.06	83	3970.905
120146	26041	4	-43.56	33139	6773	3	-338.42	37	3971.760
201686	108048	169	124.34	56672	32558	310	35.6	43	3975.731
2703182	1696697	2167	485.62	1667498	882762	3593	1401.98	85	3977.288
2660684	1150115	1909	434.74	1502664	532395	3049	1226.14	79	3978.912
2612671	1105140	2428	717.08	1771562	597721	5768	1287.48	86	3979.215
2353698	854751	1088	179.68	1419812	390478	1848	277.28	81	3980.674
1976176	465227	810	191.6	960772	178849	1360	569.6	70	3981.470
2707989	834603	1871	227.06	1685719	387169	3194	218.84	81	3983.225
126180	28367	45	83.7	35120	7757	-50	39	38	3986.941
116395	71285	209	28.74	35480	21268	418	91.48	39	3988.475
2661074	1392743	1828	309.08	1688564	682918	3012	466.32	84	3990.162
155661	120649	48	53.28	45097	36298	102	2.72	37	3990.564
2319458	1557372	2013	274.18	1517822	761821	3871	59.06	87	3992.885
1764953	895335	824	135.64	981490	378305	974	36.64	89	3993.932
2263960	823512	1132	285.52	1310878	344164	1688	518.68	77	3996.773
102531	76513	-19	106.66	31057	22535	-152	140.28	39	3999.775
994685	1816653	1939	8808.54	562055	968052	3701	17514.86	93	4001.502
1951376	756221	1729	144.94	1243990	364186	3205	207.3	81	4008.127
2245340	1004259	1759	632.74	1195387	429222	2696	1024.56	77	4009.549
1987910	571606	704	216.44	1098642	242663	1391	347.26	75	4013.164
1677670	608415	1097	234.42	976901	256507	2005	393.3	75	4014.998
2654730	1062170	2598	404.28	1564472	480268	4456	1016.16	78	4027.315
259000	84997	30	-11.2	73770	24809	-6	-175.16	43	4039.107
2171276	1152530	3113	617.18	1940719	1115652	9141	2217.26	145	4041.459
1713470	717465	879	221.94	1011388	332059	1175	693.5	78	4044.969
2561092	937981	2096	697.56	1534625	473208	3815	1236.9	78	4045.251
111392	29046	160	131.6	29614	7819	188	131.68	35	4046.322
111220	61282	-46	55.44	32330	20884	-167	-3.62	39	4047.368
155204	97802	146	-38.44	47496	29699	116	-58.24	42	4049.309
2727738	2709918	3876	1106.36	1937630	1542840	7080	2010.8	89	4050.545
2382357	1037698	2106	341.16	1433853	516559	3401	584.86	82	4051.593
2560512	1424569	1170	208.2	1409945	719894	1674	212.64	79	4053.573
2415327	910581	1361	249.46	1217495	408008	2177	454.22	72	4053.993
107653	115779	87	247.82	30338	36118	97	569.42	34	4054.446
164685	122082	-1	64.14	52022	46639	-256	231.84	51	4055.121
2398423	991527	2008	257.88	1456301	486238	3506	233.16	78	4055.992
128585	81097	-13	164.82	40913	25330	-162	378.68	42	4057.226
2575581	979546	2387	471.82	1686831	519035	3792	430.12	86	4057.409
2462432	1411116	1831	147.66	1408169	645276	3084	100.24	78	4058.881
904004	1156310	3311	37665.46	504265	464200	4935	57467.1	72	4059.916
2767849	767064	1401	345.86	1671114	373150	2488	283.68	78	4061.113
3660059	1556889	3547	857.42	2502261	814354	7077	1017.22	84	4061.307
2047525	929374	1231	355.66	1134414	397831	1881	839.66	66	4061.565
2377089	1162179	1986	412.96	1491672	544401	2936	703.96	69	4061.592
2333025	1054708	1728	396.08	1259679	486408	2792	1012.12	73	4062.307
2360814	953215	1668	438.48	1278510	402869	2960	845.6	67	4062.367
113499	48266	90	-1.6	33678	14373	91	29.26	39	4064.042
129737	36847	166	-6.24	43094	11429	261	-205.54	42	4066.285
2212658	779422	1607	338.02	1322160	364617	2459	33.74	76	4066.576
2053600	784555	1773	556.78	1239734	351894	3283	963.38	78	4070.334
3136966	1310376	2048	381.28	2038907	696062	3392	266.12	85	4076.418
2370187	683241	1255	329.3	1267866	324540	1932	351.52	79	4077.876
2360213	882415	1169	180.34	1404453	445369	1763	-61.82	78	4078.568
2721732	1178882	1680	295.8	1752233	572984	2201	566.86	79	4079.014
2028110	600219	1223	218.78	1124351	280711	2059	418.74	76	4080.108
3011277	1082328	2529	600.94	1976943	587174	5003	1027.58	87	4080.726
2131916	904267	1516	322.76	1352583	444214	2505	290.3	80	4084.370
2175157	894283	1484	261.24	1183441	383099	3265	2.9	72	4084.500
107247	28133	-22	153.08	27071	7217	-238	187.32	30	4085.032
1956108	788192	1537	216.82	1107495	374231	2752	212.72	78	4086.348
111749	142672	66	102.76	36783	58903	74	-20.36	43	4087.986
122686	73224	132	-32.48	45804	26006	112	-94.68	47	4094.157
1999102	744076	1301	45.86	1154943	338271	2041	281.26	78	4096.924
119986	70418	72	-44.08	32729	19294	-4	-232.44	36	4099.562
542502	114038	226	-11.64	311401	45440	220	-394.8	74	4111.882
2919123	1570889	4385	943.1	2027161	851989	8028	1652.08	93	4114.947
154636	57746	74	40.64	44768	17051	186	28.96	40	4117.246
4596200	2679158	3069	737.34	2848289	1307048	5371	922.06	86	4117.650
1965569	726486	840	-19.6	1135517	329266	1551	-257.14	79	4118.365
1099825	1291904	1871	394.06	953084	1139124	4217	1012.62	122	4125.261
3589541	1874814	5541	1449.26	2883078	1330383	13451	3294.86	108	4128.988
175252	130412	189	-148.46	40445	33904	217	-300.38	26	4129.094
106043	64806	-129	-4.94	29112	17766	-407	-63.02	36	4132.053
200539	61385	54	34.44	57057	19861	-194	10.16	43	4135.450
2767461	1632732	2789	534.54	2055132	899421	4605	636.3	94	4135.777
2517361	976890	1433	210.38	1475378	468355	2731	-14.34	77	4136.503
136431	151889	195	70.7	48781	47349	352	183.72	46	4146.550
2569899	852609	2172	499.92	1599794	415908	3787	471.82	83	4147.770
2506601	1386846	2195	557.7	1516414	676099	3830	977.8	82	4148.818
106540	84848	-8	-75.88	31654	26098	-71	-261.06	39	4152.738
1179083	1286985	2989	33637.54	579650	494138	4924	50078.64	70	4155.066
2424809	951248	1537	241.82	1362706	474113	2560	148.6	76	4157.142
1575084	610827	1003	16.58	848953	258651	1613	67.18	73	4157.804
3460203	1457376	2612	443.32	2571705	875600	5603	1192.58	94	4158.305
2501389	641634	994	150.84	1464357	295254	1793	61.98	78	4160.711
125212	62359	93	74.98	38617	20186	121	-70.94	41	4162.638
2275919	1072728	1491	500.26	1328043	486564	2641	722.26	76	4164.378
1702293	606604	926	156.36	945562	303147	1975	-32.5	69	4164.488
151006	109717	-119	4.66	41160	30153	-254	-24.44	38	4166.020
112741	132543	107	147.02	35540	43562	249	403.14	44	4166.461
323159	188333	186	134.96	101215	65065	453	261.58	49	4167.282
2317581	855168	1569	219.34	1432566	443673	2485	575.1	83	4167.944
3592202	2427958	4774	1134.64	2216022	1355679	9941	2431.26	87	4169.542
1711929	1056944	1449	548.14	1294649	663148	3231	1635.66	90	4169.704
2863812	1296660	1524	385.64	1533263	600963	3124	1130.64	78	4170.833
1869416	835405	1184	142.24	1173819	415456	1911	-103.54	82	4172.493
991280	654962	1822	439.92	644911	312648	3391	729.26	84	4175.713
134848	37956	-29	-41.94	37177	10457	-144	-146.84	37	4176.511
101430	99199	18	-15.52	28290	28633	-32	-64.52	35	4176.531
200846	21526	107	-24.98	53826	5275	213	-203.82	39	4176.894
2356062	871587	1262	105.32	1148765	365924	1977	287.22	71	4178.354
2248466	1070331	1497	192.42	1498107	537206	3495	322.7	83	4178.400
209645	76164	229	43.94	60390	24557	355	115.3	43	4180.124
2946078	1113464	2016	270.76	1932388	553219	3446	251.56	84	4181.244
2604267	1104396	1905	372.3	1682542	522793	3424	533.64	77	4181.437
2505091	1156457	1792	436.12	1565145	585221	3141	531.26	82	4184.758
1459145	1256346	1611	263.46	881928	598856	2783	652.38	77	4185.417
2164053	916525	1931	445.66	1279556	420596	3523	606.78	78	4188.542
2818666	1399802	2477	229.22	1543495	599887	4651	288.86	74	4188.854
1731694	539001	910	35.6	949787	221739	1413	222.18	76	4191.469
1724608	822164	1629	425.94	1013192	427034	2980	670.8	89	4193.615
2986509	1823586	1974	578.64	1804277	1026961	3775	698.5	85	4195.531
109311	53623	-28	-27.08	30332	15154	-44	-230.84	37	4197.112
1921704	685947	1237	265.82	1140712	315931	1710	571.6	78	4198.538
113576	142452	173	59.78	43685	54238	232	207.52	55	4199.463
178278	81785	209	-78.26	51004	23504	263	-143.82	40	4199.532
2777365	998894	2296	553.56	1724727	500780	4551	844.86	82	4199.808
3068403	1126106	2353	556.58	2028233	570232	3950	869	85	4203.643
106951	68158	30	-17.2	28871	18379	-12	-61.32	36	4207.530
2184178	755916	1152	162.72	1288545	364624	1670	11.2	80	4207.949
1533302	1138200	2408	645.88	972126	490872	4301	1149.86	80	4209.184
1553709	1089520	1954	365.44	1048905	506010	3605	466.3	86	4218.339
141079	16904	6	64.16	38138	4546	-100	107	38	4221.653
140526	140819	86	69.96	41791	46529	157	73.02	43	4225.594
106819	81436	152	143.72	31889	26506	180	135.8	39	4235.533
2698190	1160115	1287	164.82	1459977	523421	2015	456.9	77	4237.704
2739570	956839	1488	496.68	1560173	442955	2171	989.06	78	4242.871
2250817	966404	1362	194.32	1480272	495795	2292	-78.88	83	4254.796
2299165	1110497	1481	247.66	1336297	439451	1960	96.6	76	4262.037
173394	94939	69	82.34	62319	33855	30	141.8	46	4268.294
1824626	1063881	1231	115.66	1216065	512549	2727	-434.78	83	4270.241
2057773	1821300	1420	299.2	1245729	828956	2033	35.38	75	4271.044
2556956	1324716	3094	769.84	1443364	618256	6470	1070.2	79	4272.876
2859357	1032140	1547	371.42	1816290	501130	2960	834.6	83	4273.859
127057	61855	104	-159.56	34207	16755	78	-401.92	36	4277.533
120927	39977	150	82	34988	12170	-8	162.12	39	4279.784
2635800	938037	1832	490.52	1755700	546184	4300	1240	86	4280.705
2707813	983420	1528	315.08	1588822	496675	3076	451.36	75	4280.842
2079746	813790	1448	387.28	1229631	385986	2913	588.18	78	4281.563
2240970	889755	1400	139	1433178	437314	2129	162.94	80	4287.001
2698702	905151	1814	388.04	1751160	491344	3395	419.7	87	4288.653
2279416	850670	1381	270.66	1225972	364936	2422	404.92	74	4291.009
195338	114641	118	1.48	74448	71947	3	-113.42	55	4291.742
2171127	955600	1499	335.14	1359462	477708	2265	741.9	83	4293.665
1998310	864421	890	82.4	1149655	337603	1793	-174.02	73	4294.343
2015767	906253	1673	384.78	1252447	388540	2824	815.64	75	4294.668
1883442	1143282	1032	474.52	1180675	487189	1750	998	79	4295.819
102669	119569	66	38.76	29961	41010	69	12.34	41	4297.477
112153	68380	70	65.2	37349	22170	-68	97.52	41	4302.264
1519435	802409	1401	456.86	1001604	409369	2377	1063.22	85	4302.746
256305	445664	200	366	90980	158349	-102	759.28	54	4305.798
1977653	958842	966	35.76	1102054	401315	1412	-143.68	78	4309.438
3443862	1414146	3850	1014	3024536	1228661	8998	2312.28	110	4311.448
354749	51196	-76	-8.36	102983	28077	-255	-220.3	55	4313.588
1768987	865745	1530	467.8	1025900	374965	2594	572.84	80	4320.292
2538466	1003103	1395	264.7	1498807	418846	1990	101.4	82	4330.023
2942594	1073874	1809	392.74	1792559	534979	2847	761.42	81	4331.551
2165855	685131	1365	383.9	1189223	300081	1839	1009.54	76	4339.167
2274714	832522	1487	437.82	1423277	408969	3020	687.2	82	4346.476
106741	63126	76	39.36	41114	34325	38	-5.32	59	4347.720
2270754	806024	1327	122.22	1251853	362641	2405	-123.7	78	4364.725
2331076	850724	1555	337.3	1302054	345389	2694	570.84	74	4371.375
1894331	646458	1102	328.72	1054963	283173	1349	912.14	71	4371.492
3165999	1198019	1748	454.28	1937137	564208	3325	884.5	80	4372.913
4080188	1385109	3174	754.64	2586441	782234	5732	2176.52	80	4373.001
152611	74142	-31	16.34	41949	23682	-101	-75.86	38	4373.920
399006	233313	90	5.4	131089	92700	221	-16.94	51	4374.721
2391010	944492	1454	353.44	1544664	460961	2704	536.44	87	4376.550
2710604	1495662	1728	1172.08	1516483	627589	2642	1814.12	67	4376.571
2989882	878413	1854	438.44	1679738	424925	2893	1239.98	81	4377.434
2342911	980215	1324	214.64	1452450	472891	2184	159.24	82	4379.675
2345402	1351002	1861	540.46	1485774	647400	3866	874.76	84	4381.437
2378151	1040955	1639	372.54	1437046	499405	2798	534.28	83	4382.779
2303226	947350	2154	527.44	1419950	454734	4056	923.16	73	4382.864
2584778	1108686	2169	387.34	1654928	530548	4064	-16.96	73	4382.953
1583348	614832	984	333.24	925451	278513	1372	469.92	78	4385.418
2157395	779230	1245	149.7	1244473	353856	2151	289.86	77	4386.007
215702	231618	199	91.14	118365	111633	474	215.64	80	4390.694
100864	28729	55	3.3	28095	8185	47	-93.58	36	4392.449
2140686	693362	1354	303.44	1308142	337685	2141	472.26	78	4393.812
167514	125211	123	19.78	44224	34262	210	-80.4	31	4393.882
2759838	996507	1274	475.64	1685700	472097	2250	1094	77	4393.923
1476440	613502	652	93.72	884911	273862	1415	112.9	77	4396.408
232386	61754	144	6.84	66849	17818	332	-31.48	40	4396.847
130140	55062	230	-28.2	36819	15688	337	-277.18	38	4397.453
2238468	943728	1993	467.98	1471736	494180	3541	225.26	88	4397.578
141084	140643	162	66.32	47492	61146	277	-62.78	46	4402.935
2784448	1020487	1470	204.2	1515941	414584	2125	255.5	78	4403.232
175983	82736	50	21	49343	24268	45	42.7	40	4404.282
2453609	1115897	1529	289.94	1606727	598387	3565	-172.1	87	4404.566
2222153	828462	1559	299.74	1332222	368771	2530	68.8	78	4405.401
3049123	1111196	1145	272.7	1692090	562717	1971	896.06	81	4409.353
128685	74757	98	-5.72	34817	20271	258	-41.12	37	4410.662
2102587	908211	2023	421.78	1361439	415661	3600	788	85	4411.097
145038	78785	234	252.24	46107	30946	366	374.76	40	4411.236
2474055	908765	1556	336.16	1265027	371713	2246	486.56	74	4412.450
1915495	482455	737	65.82	902138	189253	975	114.5	68	4413.060
2686711	1052868	1957	710.02	1546633	467151	3818	1414.48	74	4413.314
3141841	1413460	2513	650.18	1893179	726277	4137	1518.82	78	4413.608
245739	271482	117	-142.38	78765	82963	300	-352	47	4415.097
1900314	804985	1426	252.36	1244570	388005	2721	151.06	82	4415.880
1896439	1244531	1465	364.9	1175526	548585	2357	460.02	84	4419.948
1975959	810148	1228	3.08	1187176	353753	1636	-160.04	75	4420.802
2264105	848240	1275	287.5	1387998	396561	1843	499.98	78	4423.628
116193	39102	221	109.06	32736	11026	337	71.82	37	4437.127
2849452	1058132	2759	561.74	1840340	564919	5198	939.28	84	4438.068
2375972	728706	1204	341.44	1352340	333834	2016	857.76	77	4441.317
189765	74521	270	-31.8	54650	22463	406	-48.84	41	4442.259
[truncated: 8,001 more rows]
