# Supplementary material for: Mitochondrial calcium uniporter-mediated mitochondrial dynamics imbalance contributes to contrast medium-induced renal tubular cell injury
Source: Front Mol Biosci. 2026 Jun 29;13:1848361. doi: 10.3389/fmolb.2026.1848361 (PMC13357276; doi:10.3389/fmolb.2026.1848361)
Supplement: Supplementary file 1 [file DataSheet3.zip › Flow Cytometry Assay(1,2)/Flow Cytometry Assay-2/╧╕░√╡≥═÷-2/HK-2 ╡≥═÷ 1/CSV/RU360 1.csv]

FSC-H	SSC-H	FITC-H	PE-H	FSC-A	SSC-A	FITC-A	PE-A	Width	Time
2149502	1732956	38815	1140.9	1444368	879880	92399	3124.14	87	1.180
2790398	1659352	10483	844.38	2770412	1240881	41726	3305.36	116	1.990
514875	1353106	322298	146388.3	286208	677906	695204	232140.4	77	12.347
420006	89683	1363	-42.82	129414	26146	1790	-121.6	50	15.740
2083487	955014	12193	337.98	1286400	447088	29591	523.26	81	33.426
2972383	1759744	5059	336.74	2074657	1106069	10316	953.76	90	40.369
2296587	2224305	15919	1071.34	1612613	1192028	40726	1621.36	93	45.014
3047812	1082498	9166	450.76	3493082	1230112	44424	1803.64	147	45.392
1769635	1116812	8864	471.04	1003197	462926	15187	541.82	75	48.871
2141954	1388482	14223	601.78	1331529	670962	43998	527.28	86	50.167
3122533	1554773	8614	635.04	1960872	776126	15847	1425.42	84	51.446
2155281	1239627	8842	429.12	1496071	622889	28130	933.8	92	52.717
1740601	1394317	69018	7592.48	990062	601211	145420	13147.2	74	52.949
2516947	1169101	14366	382.76	1717542	678509	41747	1019.42	88	53.554
2502630	1028449	15324	1045.64	1645844	560729	43268	1437.48	80	53.650
2385061	973116	6178	287.08	1495903	480678	15591	664.26	83	55.770
2426910	1237614	14239	912.54	1535443	598685	32815	1643.9	76	55.920
125437	90089	31495	410.7	34383	24614	38610	400.6	37	57.120
1688171	942558	9060	406.6	1017638	444698	30846	632.56	82	57.212
1102626	714224	19435	-62.9	1250952	844338	69918	392.48	133	57.656
2097194	857801	5887	68.82	1173759	372539	16592	-74.88	76	58.125
157455	24410	964	65.04	41650	5897	1135	7.1	34	58.537
2447600	993285	10057	614.02	1549176	510775	17927	799.22	86	58.885
2380977	903572	7868	457.48	1358117	403516	18769	721.34	69	58.922
1957943	802705	7336	182.96	1185396	391039	17903	677.58	82	62.549
171713	89222	1620	120.2	51851	37315	3607	353.02	55	64.959
101663	7959	4678	92.08	28216	2071	3032	-118.48	36	65.395
2397593	1192001	6731	262.66	1613172	605119	12022	1181.92	85	66.867
2332217	1072708	10571	291.06	1481338	526083	20206	764.16	85	67.813
101842	46066	534	74.24	26154	11941	911	247.46	30	68.192
183002	36416	2560	23.6	52109	10023	3319	-116.66	41	69.347
2532002	1329160	11586	698.96	1631009	711661	35775	1283.5	83	70.450
2657671	1311699	7886	320.96	1781115	750282	25482	987.52	90	71.222
144608	199133	304813	10789.18	46873	64488	416146	15596.56	44	72.907
2902823	1278327	10896	397.56	1842011	656059	23105	783.3	84	75.716
2734203	1287325	9830	492.8	1837244	729313	31679	930.94	90	76.955
1780174	940168	6822	276.92	1117651	450841	22270	600.2	81	78.012
224144	71809	264	235.04	63201	22749	98	469.28	43	81.780
253527	420060	461795	104747.7	125167	189270	930330	195180.8	65	82.111
129863	12489	1185	85.1	36074	3022	1227	74.22	38	84.412
195220	22777	6825	44.5	54749	6272	7322	-21.08	41	88.071
496516	426650	539087	132340.8	189006	162292	869322	192660.9	59	98.320
209245	241838	332156	4721.16	86832	79152	459709	7674.74	52	99.330
626808	397907	438165	115430.9	247909	148181	690796	161982.6	62	109.777
2580742	1281896	11146	846.56	1608283	632339	28532	1514.52	84	115.570
3026718	1428247	16166	652.76	1929747	784404	38398	2024.28	88	119.096
177750	53720	111846	2352.56	51970	15390	140488	2680.68	42	123.309
198739	18891	7446	215.56	55672	5147	8863	292.18	42	124.482
174991	116983	91	162.26	60036	38302	6	194.16	46	140.248
2443898	1137735	10671	480.06	1641221	623241	31497	1436.42	87	148.685
422897	224503	372486	88332.96	156182	82124	578663	126484.2	56	153.949
2582061	1335490	13405	505.3	1481912	655935	40079	1291.94	82	156.391
3576845	1844043	15958	726.88	2511364	1032325	45152	2063.72	92	156.808
1992776	978609	12807	713.02	1285680	491773	32734	1685.24	85	158.706
1513294	728978	16899	475.14	823216	290360	29406	965.16	74	161.992
1360654	575790	12836	377.96	801523	248021	23166	1245.76	77	163.844
2801925	1192121	9889	427.54	1862896	643016	30783	1444.38	90	164.367
2883719	1053472	151987	37427.82	2020335	624346	461769	105354.3	96	165.533
554383	51257	746	-59.44	205779	18758	1564	-389.96	58	167.285
178714	156799	7348	710.28	63956	55164	11565	1479.9	48	167.448
1790241	1740163	30491	1078.26	1895968	999596	71496	2653.56	115	168.458
2685769	1168115	7184	1014.24	1842388	819226	19699	1613.14	100	169.777
123185	372826	1144	-85.16	40877	129264	2077	-469.78	43	171.913
103892	29847	674	-66.36	29534	8528	917	-167.38	37	174.449
224446	280596	457129	7585.94	89410	92182	639615	11259.9	53	181.075
1206087	1031421	11772	580.92	753306	436538	23446	1200.56	77	181.594
2292093	1241232	7761	478.46	1593330	641285	24982	1420.52	88	181.700
2412023	903646	7377	451.22	1533163	458007	24505	1389.3	85	182.713
2089247	838991	11383	344.38	1275221	397684	28179	663.94	82	186.243
339827	383567	673260	10489.6	139357	152162	1145919	19491.34	62	187.594
2234080	1317772	13152	704.72	1320407	658389	25045	1234.7	77	187.984
123848	73831	2394	130.84	34454	20806	3381	43.66	38	189.163
2654463	1177511	16818	726.48	1497511	521338	33844	904.84	75	192.097
117117	64093	282	42.52	33527	20151	631	-26.34	38	197.446
2063513	1007741	12095	542.7	1229408	473464	27249	1204.14	78	200.128
2053167	964880	10941	400.26	1217356	428333	21331	823.66	81	210.166
2718436	1202775	20059	387.74	1753049	652447	49880	900.8	88	211.264
2160607	897471	8106	259.16	1324798	432205	21045	571.7	77	211.637
105887	125364	48	84.28	33515	35781	-324	364.36	42	218.538
2356762	1208888	10332	656.52	1432117	581489	29889	1208.54	83	223.457
352026	65870	532	59.52	124873	22392	590	12.4	52	229.133
177307	70551	149	35.14	56201	25949	132	-61.48	45	233.271
3054627	942247	19415	424.9	2424998	916662	69989	1623.54	120	238.307
2428618	1484194	12255	947.3	1811669	886017	40589	1496.54	95	245.461
259543	110128	114319	2238.34	79640	33317	150731	2454.66	46	247.688
620151	1735449	327013	269508.2	442323	1112574	1068313	502070.2	91	247.705
2640828	1788445	10213	652.18	1789690	939336	28185	1450.1	88	251.094
2479949	1425069	13605	359.3	1694998	821262	34323	1260.78	87	257.093
2081012	968131	10516	596.76	1299277	482477	30651	1325.86	84	259.967
1748674	864796	10959	557.74	1013301	366008	24257	1018.02	74	261.300
2257146	1378856	11181	560.66	1519474	702021	31108	1359.88	84	261.861
2070837	983680	6714	392.04	1238246	428033	11178	696.08	80	263.019
342123	571919	408880	11862.8	139313	214090	728975	21040.5	60	265.808
3785333	1991825	14451	817.86	4123070	2107546	67630	4021.8	136	267.235
1607067	1157374	4178	6.08	974072	507915	7615	-582.1	75	267.949
2195674	1072098	8526	497.36	1231227	477410	16841	1240.26	78	269.068
389398	407982	398325	7101.5	127399	127970	539935	9816.1	46	269.350
102034	34847	202	85.72	27978	9807	193	22.98	36	270.075
984730	1162407	22934	1052.24	638855	561620	44653	2677.58	85	270.384
2036919	1028118	5817	368.62	1333219	512810	17782	731.52	84	271.065
2389647	1293937	16740	1010.4	1508422	690897	42348	3181.28	80	271.306
799373	1232713	98164	273660	468674	845163	342768	458440.5	90	273.551
686863	796753	50252	1117.72	379706	331515	108940	1933.4	71	277.124
2224039	1102246	6559	678.74	1623579	627168	21238	1505.68	91	278.907
2071882	892004	9699	396.14	1338884	461625	26624	277.64	75	278.927
118747	120316	428	-52.92	47004	45654	776	-78.64	47	279.874
2697323	1224963	12099	405.14	1786590	732644	34717	1280.62	90	280.574
1979943	874941	7106	494.16	1872778	679487	30818	1902.48	104	280.760
143837	97535	-84	158.76	53203	34560	-258	46.12	43	281.599
2331148	1111072	14673	691.78	1487744	556681	35731	1518.66	84	281.963
2928369	1564673	12331	716.66	1924025	745111	26388	1382.68	85	285.620
2723132	1203274	10478	6577.08	1680990	578342	27854	12526.44	80	292.719
2613619	1396472	6118	664.48	1838056	724907	14246	1193.56	87	294.710
2752776	1313057	14369	304.34	1865048	682130	28917	405.62	86	295.971
2400313	1146186	9500	348	1528814	631260	27868	403.48	86	307.405
141770	161251	90329	12982.94	44287	51764	141082	18554.52	44	309.272
156896	154293	241	127.26	46981	47663	388	177.68	44	310.853
1971124	732857	8665	309.9	1079523	362675	19952	896.72	77	312.815
2092371	1030173	6863	506.18	1277365	475816	16769	1178.34	83	319.295
2283196	1173588	14262	990.32	1442751	580161	31542	2015.12	81	324.869
2704379	1275027	13125	595.5	1765633	625839	32281	1454.66	84	328.283
227779	84744	93986	1931.96	62322	23088	115171	2380.06	41	329.121
2778091	1469874	8847	798.42	1780669	753415	23620	1488.2	88	361.929
334932	146622	996	-67.44	109366	48499	1280	-396.2	50	363.250
2659633	2770933	7936	742.96	1792576	1577004	15062	1661.32	82	367.712
125592	77674	104305	2470.3	35310	21660	130398	2622.28	39	371.323
2113992	1056078	15144	706.84	1186162	485852	29466	1209.76	77	371.894
112161	73792	453	-102.42	31692	22457	150	-316	37	374.546
2057885	990537	10509	622.74	1254733	447584	28026	1126.36	79	375.181
1948085	1048934	10324	467.64	1193199	506277	30557	864.02	82	376.218
136239	46802	784	-270.76	38138	13146	1302	-691.28	34	376.636
2531026	1167209	10278	1042.08	1656962	634132	32767	2388.62	91	377.347
104983	46624	531	53.66	30781	16641	648	-191.72	40	379.880
1872467	1320335	9735	421.1	1161707	665003	23282	550.52	83	381.711
2053094	1669681	16905	978.3	1457300	973069	52642	3174.12	94	384.743
182465	139610	667	103.62	57983	45487	333	228.38	46	386.565
175251	135586	764	-21.96	68871	51333	1463	-127.82	52	388.920
1773310	849654	7839	302.54	1141794	395051	22403	480.58	82	390.502
159430	52804	531	-13.34	45703	15220	-659	293.26	39	391.267
1929289	793388	5223	422.78	1013303	353705	14100	803	75	393.468
121175	147606	5424	106.64	31114	39692	7170	150.2	31	393.791
1747230	919317	14543	954.98	1002746	441887	36062	1614.32	79	393.938
111041	43707	-59	356.26	57829	15072	-2654	666.56	58	398.654
2694980	1351667	20367	794.62	1935906	811433	61901	1802.86	102	398.668
2820052	1154448	10960	548.6	1737911	615272	32627	1272.22	88	406.400
2248903	905867	8356	356.16	1421165	448473	21506	614.16	85	420.883
2522416	1265139	11429	1054.94	1800758	755113	34971	2571.06	90	429.894
593442	1686806	294461	149684.5	432844	956389	817488	288175.7	88	432.903
2785339	1316627	8011	431.46	1787527	640685	18323	1585.78	85	434.687
2788156	1181239	36878	1021.08	1684668	590271	62192	1649.12	81	436.710
2132828	1071608	10549	454.14	1410302	475140	19076	760.36	83	466.399
2114872	879368	10385	520.1	1255170	378932	20618	1039.48	77	477.064
2100503	1190421	26377	873.22	1330464	558432	56144	1603.84	83	478.230
2706526	1821140	13617	404.62	1763832	960469	29979	1174.94	84	478.753
2824400	1874115	3410	664.6	1850979	894814	-9066	1412.24	88	483.900
139208	100969	12062	1050.32	43432	34088	18014	1502.04	43	489.637
166183	56119	860	-28.4	46518	16137	1139	-130.46	40	493.036
1722948	683967	6968	444.48	1066677	366137	19650	401	86	493.675
1434488	592190	47118	1151.48	588102	198196	72184	1919.24	63	494.418
1032197	937159	17902	691.72	615207	376437	38654	1367.44	76	495.695
607012	1.669138E+07	7762	664.32	401409	1.187978E+07	60571	4049.06	145	497.654
8041296	1.560231E+07	4722	275.92	9.32141E+07	2.396067E+08	45202	-8083.28	1330	497.797
1806918	866358	5224	136.64	1039100	374686	13126	293.36	82	499.663
105931	50526	170145	4392.7	32987	7121	234433	6207.38	41	500.083
136823	46132	14318	1872.48	44065	6059	18236	2256.96	48	500.342
121411	17748	542	-9.88	38046	1903	17	133.62	51	500.792
152227	44572	357	181.02	47498	10049	-833	738.62	56	501.331
1591142	884686	5642	715.12	1048721	452417	12688	937.68	88	501.601
2439935	983929	20076	613.36	1739705	563744	51131	1299.66	89	501.721
136595	47110	455	263.3	37540	15483	-135	499.9	38	502.276
101382	74896	229	9.94	29971	22144	369	-64.66	38	518.218
2617316	1540839	10309	620.74	1641860	734542	20741	1066.26	83	526.258
200608	47847	164	55.04	62588	14643	236	73.96	44	540.789
269192	197993	474940	7849.4	95053	77023	723919	12824.34	53	546.525
2351655	1180192	10927	657.22	1429298	618242	25907	2014.02	83	560.108
2399196	1316732	9038	309.68	1759281	882035	26885	1325.1	93	563.058
1980353	966625	6891	338.26	1205164	462621	19020	655.2	73	563.138
2107859	1024856	11103	226.58	1098311	440245	25537	444.82	72	563.373
1803060	632869	17754	485.44	1087783	294112	38034	1164.24	80	570.776
878950	778129	250068	65174.48	431055	348874	473244	105207.8	81	572.722
585640	535344	140751	64940.86	278044	231511	271550	111728	73	572.867
554881	448360	146143	85739.98	330574	350966	597410	271852.6	130	572.898
2249230	1026320	9629	313.94	1530479	520330	29152	313.72	87	575.650
2729534	1850577	11616	263.76	1840291	990207	34875	803.5	91	577.651
2551833	1278477	13340	424.4	1925588	775951	45697	1266.42	98	580.255
1988963	814488	5595	416.7	1220769	383521	17647	553.42	80	581.604
2278261	1176278	14313	607.18	1544617	592384	42822	489.92	86	582.143
1980740	930354	9844	436.84	1272020	448341	27524	1008.64	86	583.906
2949321	1704943	15852	880.72	2031122	896470	48307	1358.02	87	584.035
760986	244592	808	261.88	420411	118698	-866	645.24	73	585.197
204306	149744	159	144.74	88378	64743	-913	571.82	53	587.648
1956642	902721	9374	624.64	1189092	441683	24352	1004.72	85	592.492
172634	37804	245	73.7	51882	11616	-109	225.26	42	593.945
1002467	1291742	281387	113576.8	471721	610164	629485	182450.1	76	595.549
1619584	4288818	155583	8742.38	1713999	4288577	554866	33539.76	115	596.763
2123545	1180342	12118	775.48	1339919	556412	34131	1308.66	78	597.140
2089333	1380167	10829	378.94	1360717	752373	25786	153.96	87	598.763
211969	32785	159	-39.26	58466	9121	-1361	-0.46	41	600.973
105746	53419	146	-85.44	30408	15619	267	-348.38	37	602.069
1793929	903137	8658	501.88	1761769	744840	43827	2513.22	117	602.800
2371974	992283	6099	356.14	1533053	500748	14882	834.52	84	604.228
110326	70674	11799	32450.14	46873	28946	18581	55221.66	46	605.162
2794238	1532257	9431	622.66	1713498	769437	22340	1134.4	82	605.273
1467124	837717	6012	319.32	950973	414407	20562	743.32	84	607.655
376362	120012	1122	530.92	111989	34424	979	843.94	48	609.251
2213474	1200673	8644	908.84	1519897	603455	25529	2109.94	90	609.437
2154904	1111823	5573	205.78	1325815	558285	18978	357.08	85	610.009
3049986	1378793	11411	484.46	2036054	770781	33194	846.84	88	610.805
1759690	852560	9468	486.48	1042046	392817	23024	768.64	83	613.166
1865723	884232	4616	560.76	1138856	425540	12778	962.08	80	614.867
136416	61992	508	37.88	41974	21259	668	-103.52	41	615.512
529438	366514	6259	397.74	312890	149692	8303	1041.58	74	618.643
1421132	827695	409690	366786.4	720773	424303	689286	707715.9	82	620.581
172851	85211	365	135.9	46539	23616	309	311.74	39	623.578
2626598	1609158	14034	595.24	1752144	869410	30034	1490.24	86	627.402
2686674	1874868	18089	989.54	1870193	865886	50476	2188.36	89	636.001
112173	62858	2392	2209.12	31741	17960	3034	2759.24	38	638.683
2238199	666959	90848	1986.28	1247187	278004	191688	3600.68	77	639.357
2234148	1302777	10926	629.36	1569840	711058	26205	1269.3	92	642.160
3021028	1080982	32057	938.02	1733689	582747	67024	1646.64	82	642.612
2499306	2444205	16485	1932.1	1706914	1215027	44003	3584.58	89	651.760
1972038	986500	8940	457.4	1331460	496150	22277	1083.22	85	653.231
667880	88801	561	89.46	248402	27659	1384	-103.76	58	654.811
2597041	1971435	14554	801.44	3462986	1974606	69765	2828.9	140	660.655
1814593	865813	11579	605.94	1771000	794885	43347	1837.42	113	675.805
833181	1228546	74253	99878.58	430285	493550	146208	151381.9	72	679.354
2726103	1542024	18723	996.78	1871923	786377	50278	1776.08	91	681.421
145945	69195	256	33.16	47585	22395	228	7.08	44	686.433
2086174	1189658	7301	426.86	1511449	569454	24987	978.82	88	688.810
2480673	1082382	10033	737.38	1570132	556018	24993	1723.98	84	689.505
2071563	1288980	13133	772.38	1227088	525215	28287	1852.82	76	690.268
2721248	893207	5436	499.96	1552194	407399	11660	1245.6	74	690.351
196908	88890	-329	485.06	90166	53586	-2914	1324.96	60	691.010
248934	142712	2501	109.86	136485	82427	3976	358.36	82	691.045
2331760	1162784	4452	488.72	1520522	577114	7555	1351.3	84	691.429
1151771	994800	13368	339.48	1139389	666469	38017	271.62	179	692.123
632447	573165	812346	132825.6	312661	333659	2153196	215910.6	75	693.273
540379	1088591	1169156	144017.2	316052	507559	2281349	231096.1	73	694.916
150658	19134	2237	69.82	41360	4771	1979	89.94	39	695.845
2607426	1285935	18355	646.3	1726443	766929	53700	1563	94	697.033
131747	3139393	54768	4128.48	38678	901258	68423	5147.78	40	698.489
2360287	1076974	7013	510.18	1484917	501617	21563	430.18	85	699.081
2355431	954231	9662	186.32	1466069	488967	23126	978.36	82	700.038
139331	147295	13102	29.72	36234	40740	8857	-66.98	30	700.249
1429210	1343683	4867	846.62	972416	558858	12818	1382.48	82	702.113
2750314	1313223	6340	559.4	1282609	557669	13935	1264.1	73	703.823
2446758	1120231	18662	528.32	1548939	591028	49398	738.28	84	704.514
2805449	1351552	10175	682.5	1897005	678114	30843	1923.98	86	705.234
1125403	661378	6133	403.38	737272	310496	10243	1109.98	79	705.564
128710	18188	581	160.66	34888	4796	547	444.42	37	706.577
2983581	1459334	11723	646.78	2027015	816216	28411	1255.46	86	707.191
2508192	1125976	7269	340.34	1598602	566072	22491	229.26	74	707.279
132917	135949	119646	3304.56	39915	39924	157871	4362.06	40	708.776
1951635	746584	11466	553.76	1253196	359111	29078	1425.08	85	708.796
218012	177404	317880	29996.8	72423	60603	476527	40938.22	40	708.935
1481350	367109	6380	239.8	655522	128662	9164	132.04	67	710.022
3229263	1380269	64424	1142.64	2093224	854245	124388	2569.68	90	713.308
1303510	1489400	634948	97759.28	558706	563656	1067330	144300.8	61	713.517
2567519	1544826	12736	802.96	1543912	653519	29236	1742.96	83	714.825
1537044	734843	5966	274.76	917036	315970	14223	649.78	78	715.509
2805210	1073459	7731	301.66	1714686	519939	15138	56.68	76	715.611
1892949	369810	47356	1055.16	747494	124099	78053	1529.58	62	716.343
129997	78571	15052	172.72	35667	22192	18758	415.88	37	717.254
1035083	1575728	193891	189477.3	559644	737590	416107	317297	80	717.868
2399395	1287152	10484	773.24	1639668	686223	30713	1141.18	90	721.624
2191899	972547	14593	579.98	1407250	459266	38248	1168.28	83	722.830
216963	18812	6137	90.82	60259	4881	7379	231.94	42	724.871
1934803	959708	8126	408.36	1156998	415393	13385	589.1	77	726.925
2010633	793318	7818	375.48	1370530	476559	20049	1264.14	112	728.415
1569660	976708	9955	578.3	1170571	692301	35893	1798.98	86	728.465
3171594	1385034	16923	847.78	2096417	719751	45221	1530.06	90	730.034
2482314	1338459	11548	705.28	1619338	613383	33425	1499.5	85	731.051
204890	40626	95	107.7	65875	12775	-183	83.62	46	733.330
1713428	809067	10640	473.4	986837	412335	27972	583.92	85	733.625
2684475	1084040	11132	254.52	1449293	510181	19794	160.84	77	734.417
102892	59610	77	14.22	29783	19064	-224	218.36	38	735.363
2788707	1204389	8581	541.66	1774917	643777	20571	1145.06	85	736.583
214853	472837	536078	12650.08	104997	199403	947020	24068.2	49	736.642
1613501	773385	6173	500.78	899095	329804	9458	650.88	74	737.455
2247448	1102183	6854	631.44	1329841	568465	19026	1393.36	82	738.435
1608177	1082964	48752	822.72	1023411	481443	74229	1320.94	79	740.413
787815	594019	70152	1541.72	365459	207849	121750	2159	68	745.691
1592442	1026851	6757	382.02	1000140	454550	18106	1038.16	78	745.833
2087778	937749	11338	248.68	1286459	494455	30330	1180.8	85	747.327
2094027	1280424	13544	983.84	1687101	802615	45702	2274.72	100	748.211
2277360	1065350	11640	499.4	1512075	584569	33953	711.58	91	753.370
2600453	1970721	10211	803.46	1769408	893744	24810	1307.6	85	757.441
1260378	2324460	169737	237087.8	772492	1151434	376243	411438	79	760.145
324377	451963	236990	86474.4	137155	162472	372719	131650.3	58	768.788
1907933	1077878	8022	254.92	1274112	535058	20154	295.44	85	768.816
2333088	1244902	7452	423.72	1515026	666886	20124	694.64	89	776.700
2064354	1312855	10661	562.46	1355623	625106	31967	1411.62	84	788.856
550262	218483	54911	20531.46	196231	121868	252964	113262	92	794.076
804809	898079	86285	49522.1	682987	872902	1096970	606234.2	281	794.112
2508039	1003687	11329	575.94	1498643	465556	18659	1376.74	79	795.289
2520576	1428732	10254	808.44	1501032	628208	23213	1603.18	79	795.990
2127875	1073225	6502	702.72	1355303	509545	14296	1342.56	77	796.392
1982925	1702239	533068	87938.48	1754525	1305931	1071073	141021.8	110	798.204
2816979	1241721	12965	401.9	1660772	586263	32030	955.8	76	798.478
2486637	1918332	14132	921.52	1693855	899541	38085	2686.1	89	799.081
2375216	1129933	13721	529.06	1292442	511630	24532	1338.52	76	799.876
2099643	1205038	7810	469.6	1653087	668772	23266	1194.76	87	800.094
1952226	1330556	2762	500.32	1286206	648153	-2630	1154.2	80	800.479
109384	73531	568	51.48	23660	17009	453	-14.42	23	800.597
2212855	985358	13757	571.02	1169476	454233	25138	838.68	73	800.856
3310274	1203552	44074	688.64	2161721	754015	72199	1170.14	82	800.919
2161324	1314965	14712	753.32	1480470	655376	30240	489.4	88	802.568
1939588	1007785	8015	302.9	1257851	461664	20276	446.36	77	802.660
2444992	1084375	13906	953.16	1707543	618689	39968	2753.48	87	803.247
2361661	1200078	11407	582.02	1631772	636788	35082	1158.52	90	804.389
1880671	898777	9580	470.8	1230723	438581	27504	1393.44	80	804.543
866497	1066194	60166	28390.76	454165	441270	122854	44558.44	72	805.788
1878236	762746	8432	459.52	1069557	372172	21875	279.5	84	806.640
1938630	2143657	71893	3451.98	1114282	919124	148296	6438.56	72	806.725
2287139	1389695	10910	563.6	1333357	696998	32818	1248.48	84	807.444
2103799	1168929	16722	840.92	1595411	667127	47263	1657.18	93	807.847
1943768	1065380	11291	807.26	1302663	553186	35440	688.4	78	807.968
2435754	1404221	13634	801.24	1585609	660623	41203	2340.58	87	809.080
2574513	1378913	26592	2015.12	1674799	759643	75717	4288.62	88	810.875
2153638	1188695	14423	442.78	1502164	650230	41845	683.7	87	811.353
339599	65033	1976	-293.64	100190	13837	2944	-560.16	36	811.463
2199639	775734	13216	319.76	1357662	380872	26989	863.54	77	811.635
3033255	1251245	7835	321.1	1919702	732410	23432	782.52	80	811.734
133612	80346	-247	153.58	36641	23064	-647	124.58	33	812.384
2330200	813268	2379	152.94	1418567	378869	-625	-205.5	77	812.408
2172944	1002303	14800	538	1344260	531646	33088	1066.68	83	813.481
2447815	1122239	9313	276.18	1682071	567539	21922	913.92	80	813.529
144856	45253	710	-92.4	37551	12743	886	-265.04	33	814.114
1490051	719553	11890	265.4	885854	311396	27238	859.68	79	814.906
2541016	974733	8306	611.16	1653420	557235	24158	648.88	91	815.815
1144125	837094	11845	155.7	809500	532781	46659	1308.74	133	816.600
2511463	1236043	12705	349.3	1711816	703155	38486	356.96	89	817.375
2457468	827730	8748	476.28	1608313	445240	27956	1218.16	81	817.739
115723	30688	43310	887.6	33851	9658	64230	1038.8	38	818.694
3030527	1660544	18652	782.72	2081112	901782	52140	1658.4	90	819.657
671264	1674924	374025	279180.5	439223	984945	913832	478705.5	81	820.115
1965143	1074928	12354	1074.44	1260433	503795	34748	2818.28	83	820.578
541316	1024302	254596	165282.6	283247	532568	605175	271233.5	77	821.420
2086527	1060120	9213	351.18	1410532	542978	25503	799.58	88	822.627
2874375	1592839	5810	525.6	1768230	722930	16050	911	83	823.350
2773957	1653216	10733	853.38	1890686	843214	23975	2880.5	88	824.527
1233818	1074118	903344	137887.8	540029	438013	1578586	205716	58	824.616
1927053	603755	11551	562.86	1138329	261693	23559	850.74	75	826.550
1912413	818750	6887	368.82	1181525	368687	15958	461.88	79	828.240
2098237	918751	18088	889.68	1290081	421319	37799	1915.14	78	828.266
2951912	1421602	9815	497.9	1582047	630532	21646	642.56	75	829.176
2603901	1687587	11337	1053.82	1808480	911853	34737	1989.82	88	829.793
867648	1640532	662179	71035.94	532255	865514	1567756	125461.2	82	830.021
4535802	4586402	20393	1800.98	4499220	3861530	80363	6296.18	115	830.342
982891	196120	40830	791.8	347920	55695	55782	1055.52	56	831.202
629399	1519815	449227	168760.2	432079	868089	1263368	293552.5	85	835.403
1532479	1284616	40162	1042.32	1086466	799057	111634	2685.24	96	837.222
2808779	1640643	11159	572.74	1759650	831844	25809	1122.74	80	837.827
102212	66807	109446	2536.56	29068	18909	136013	3101.18	37	839.407
2483208	1426656	23595	611.7	1495300	631040	42661	1291.46	78	839.621
2395983	1475077	9904	684.44	1532777	732297	28990	1446.4	87	841.211
2293496	932067	6993	460.98	1351003	444437	17750	979	82	847.547
2665670	1579877	28498	1307.28	1808191	886253	69001	2599.86	96	850.830
2500901	1384905	9997	616.42	1591121	642535	26018	1360.48	84	857.671
2477810	1177598	18124	553.64	1719330	734445	45875	1568.5	92	861.891
1825134	1778463	21827	1045.22	1242324	974499	62440	2308.4	92	863.321
3025357	1370965	12272	756.92	1839463	733637	23864	1695.04	85	868.015
2765033	1595559	11829	1009.94	1600714	776476	32362	2329.32	81	869.050
2736389	1245224	19541	1472.26	1599882	623212	49649	2225.14	82	872.933
2620006	2033508	24721	1450.06	1824852	1135140	53412	3338.32	89	888.565
2349185	1176946	6930	408.8	1380610	584839	13338	1101.68	81	889.111
869984	2105597	619322	188246.9	443796	967125	1418968	302969.5	78	893.604
1971700	773216	11903	241.58	1192184	314791	26290	624.4	75	893.670
2010789	840715	15512	924.32	1116079	373999	28455	871.3	75	901.189
107460	161131	228	107.08	29506	43715	-127	70.78	36	907.053
112255	143986	470	111.2	30116	46401	530	404.8	36	907.980
1815069	1326377	27889	573.54	1056617	574613	54945	1122.7	82	908.545
2690254	1631635	16736	3153.96	1920914	881552	47775	8111.5	94	910.391
953862	711014	6677	129.22	1025094	539765	28108	1092.88	143	913.263
3201024	1101119	12201	656.86	2037984	641169	30450	632	85	913.949
1568609	974132	10148	656.28	1058809	443770	30466	1428.76	86	915.231
2490301	1309197	8835	420.1	1597922	635791	27049	774.14	83	918.006
2695393	2269258	13925	834.5	1978278	1079549	31542	1693.12	90	919.146
1993623	1177760	15063	606.18	1328817	586253	37928	697.08	82	919.240
2307352	1044854	18020	761.2	2337011	982995	49395	1928.7	116	922.675
3629829	1362510	20524	819.64	2442298	938230	70252	2403.72	98	923.780
977354	1280543	1003290	97831.4	461153	521355	1843894	171554.8	56	923.813
2644802	1516843	16761	566.46	1637512	735781	44288	506.68	82	924.240
2024776	989374	13152	151.72	1197461	471157	27918	324.48	79	925.061
2934797	1581565	18445	567.7	1959026	770211	33931	1220.66	84	925.909
937119	1164844	132552	13757.72	534640	509085	274982	27988.52	73	926.040
1705655	1903228	11580	1481.8	1751131	1478862	50194	3563.84	122	926.081
2213923	1464552	7448	216.28	1326688	700114	13986	41.96	79	927.389
3221213	1772537	26267	1102.62	2627070	1247339	77607	3754.02	104	929.176
103121	67225	-38	-35.68	19710	14900	4	2.44	20	929.276
965298	390888	46353	1136.58	553215	180123	101559	2117.74	74	932.574
2085264	949100	6805	311.3	1268350	406873	15887	846.82	77	932.628
1700817	854919	10411	174.46	1090918	447400	26629	571.94	89	933.402
2294428	1110629	13763	484.18	1544223	580391	41265	728.9	89	934.679
2029304	988898	18115	642.9	1293864	502583	43580	1462.8	82	935.223
2984776	1209753	5666	575.76	1872685	606651	13752	1231.72	85	936.444
191607	47235	877	-41.78	52986	12695	651	-95.14	40	937.410
1937205	1155171	10587	459.82	1228044	593707	31020	1395.2	84	939.285
1966276	1616840	14175	657.5	1858750	1162318	44958	2212.88	101	942.491
2517465	1650463	26297	2626.42	2104722	1118774	74019	6254.34	97	943.039
1942751	1124596	13421	772.06	911562	404767	21930	784.8	68	945.085
2596461	1866045	8786	403.96	1569148	929647	19885	685.1	74	945.186
604297	1173868	359207	144660	319245	521449	745993	230434	75	946.455
2365078	999426	10384	685.24	1420027	506413	20494	1768.84	82	949.926
700350	1743339	773715	183163.9	477960	1024492	2070520	388595.2	86	950.671
255368	141733	93114	1491.04	75433	41354	120036	1741.96	45	956.221
2196198	2611451	883859	149838.7	1733180	1999414	3351602	323692.7	103	963.023
2836499	1606964	45094	28603.84	1833544	747658	92884	52727.24	84	967.794
144347	56304	-136	-84.96	40667	16445	-453	-162.58	40	969.431
2044469	1020534	6885	367.1	1220762	465282	19579	595.94	80	972.370
133415	16848	193	102.98	36886	5020	185	227.1	37	973.471
2137221	2042247	8816	434.76	1600711	1143921	31133	625.38	93	976.283
2519425	1303664	23418	888.48	1686481	787427	55826	1854.36	95	978.672
3409563	1845845	16015	702.9	2339712	1088200	42076	1775.36	91	979.551
207256	165674	1402	533.72	102184	100237	3077	847.22	59	982.846
1920311	853437	8129	431.94	1145310	370257	18547	674.42	77	984.598
712091	1444354	220189	263531.5	459096	763501	543140	440265.4	80	985.114
2410502	1770234	18505	837.3	1698792	1147136	60420	2179.2	94	985.214
1835272	1293655	5840	595.4	1242535	657871	17843	1503.98	85	988.125
2200800	1418811	11507	626.02	1590806	693643	28245	1130.7	84	988.409
600453	1716687	588060	226425.6	441787	1217262	1990566	469173.8	91	989.098
2602891	1150756	8469	708.34	1579685	543834	16365	1755.9	81	992.602
1781298	1248535	21201	642.86	1184704	544788	51451	1230.86	83	993.399
2485739	1805344	26118	510.48	1681557	890605	55795	1052.7	89	1001.296
3777854	2281092	25909	951.74	2828146	1519823	77230	2967.8	102	1002.947
106827	60031	883	194.38	36068	21104	187	310.82	42	1005.710
167809	26084	6462	-33.68	45945	7102	7295	-117.3	40	1006.163
870136	1868656	442596	153735.6	521113	1073929	1119731	290555.7	87	1008.393
2663295	1475856	13559	589.74	1736461	765084	37895	1436.7	90	1010.164
1952792	756502	4885	572.1	1149554	325223	13403	981.58	76	1011.904
2645150	1284956	14450	422	1736954	611553	33747	678.42	85	1014.796
999998	1701981	232092	273113.1	604590	1019921	608646	468114.6	91	1016.563
1824694	774964	9626	488.36	1046272	343747	19728	467.08	75	1018.744
2805761	1730228	13628	937.08	1740725	967087	41189	2079.54	86	1020.365
1543275	937523	13547	633.42	1674707	757653	58908	2098.88	118	1021.372
2003015	2465963	11474	846.64	1451037	1238541	36137	1872.82	88	1021.854
2683505	1140508	11112	711.32	1479996	623562	23893	1077.98	78	1022.361
290302	333818	15950	2677	146076	138553	27445	5168.7	51	1022.414
1893666	871732	7393	601.98	1111625	411001	23940	811.4	82	1023.494
2098558	1150069	13427	431.22	1368633	593794	27011	1872.46	81	1023.845
2137118	775295	8358	547.88	1279087	356424	16412	1225.32	78	1025.608
2603215	1055849	16192	801.12	1854113	623229	46756	547.16	95	1027.386
2008983	976470	4608	148.88	1321829	467935	8409	245.74	82	1029.723
2858238	1357440	17993	688.98	1748144	712006	47266	1470.76	86	1030.748
2931026	1175994	9045	449.7	1932194	602115	19695	754.7	81	1031.223
2817843	1225864	10430	619.8	1925622	668215	37115	1863.9	95	1033.565
358403	87898	1241	0.26	103429	24258	815	2.9	42	1034.082
2278504	1302685	19405	1057.3	1490588	607720	40834	1689.24	83	1034.466
3066576	2007838	7759	510.74	2279535	1122723	24301	1311.86	91	1034.940
1818585	1100446	7388	764.68	1120587	536190	21441	1967.26	81	1035.280
829446	1444655	238615	218175.9	605235	1003220	773100	420102	87	1035.771
3594870	2424356	19438	778.68	2072910	1246701	39359	2311.74	80	1036.198
1981800	994522	5486	311.96	1270355	491935	16388	512.68	89	1038.216
2623536	1278658	15318	470.48	1697074	691693	42324	931.64	82	1038.738
1667745	744046	6099	230.14	1024101	338740	9076	268.36	78	1040.098
2398010	1112099	11701	398.86	1491590	624140	35048	819.28	86	1042.083
1882845	894788	6572	474.92	1107826	395087	13039	1012.54	76	1042.534
2577498	1304922	8872	503.92	1692409	633696	24881	1159.66	84	1042.996
1394893	732510	5177	423.22	901172	345209	14759	1668.74	84	1044.416
1843538	1126180	8017	522.62	1115260	571313	21868	1146.48	83	1045.383
1366489	725806	3352	291.72	820338	512339	13547	829.42	97	1046.051
2589110	2364615	12194	726.84	1896989	1314023	39643	1481.98	91	1047.096
330017	26691	3489	-73.46	90685	4015	4048	-43.72	38	1047.452
1583178	798061	5768	322.48	964275	351733	9838	1343.68	78	1049.942
174963	271616	560408	10296.88	65946	113512	923761	17805.46	52	1052.572
572195	1229276	275736	220897	450335	882166	925516	409662.8	97	1053.044
638021	1953080	475664	209037	455411	1192327	1388234	486398.3	89	1054.158
2005171	1214146	8912	605.32	1389048	653509	27134	1607.24	89	1054.369
2265675	1053286	9131	503.66	1543706	544272	27076	1555.36	88	1056.232
294205	97497	347	163.42	80798	26363	660	303.6	43	1057.221
2174459	1309555	19846	823.56	1481577	731611	56530	2364.8	91	1059.083
1683073	1239295	89303	2839.58	938172	449452	166580	3962.8	72	1059.690
1865739	918026	19779	686.94	1147705	409193	47638	1427.68	82	1062.074
1712677	929566	11227	690.22	1089020	462338	21443	1572.98	81	1063.489
2339637	946784	5639	360.54	1346825	426093	15628	618.08	75	1063.697
2233474	1279898	10662	648.32	1390890	566517	26362	1110.32	78	1064.185
132474	54524	80075	2962.5	27336	11662	92544	3350.84	22	1064.205
2938515	1866156	38629	5073.94	1771075	1051085	82792	11517.12	84	1064.671
195461	145326	20	98.2	55933	42281	-553	160.42	43	1067.146
146154	74870	287	-93.18	42906	23760	354	-259.56	40	1068.449
2877992	1528916	14042	760.12	2054848	820797	34252	2029.72	94	1069.444
2511667	1301173	13946	510.56	1431466	565361	30138	1070.68	78	1071.402
2485193	1144774	12864	629.04	1618249	567766	38699	1101.14	86	1077.433
2447657	1738901	7201	610.86	1687039	807859	20046	647.56	86	1084.555
1816295	946982	15130	452.8	1148148	471482	29884	729.24	81	1090.788
1878597	849263	6093	476.98	1072718	392021	13574	1125.64	80	1092.649
170418	162271	296074	8118.64	56901	52597	402158	11508.88	47	1103.615
2777723	1264379	8137	385.82	1851440	695460	25949	1023.14	90	1104.600
2311984	1232903	8497	323.42	1425843	574902	23734	1084.24	83	1105.519
1854863	1058405	6090	514.4	1010503	443602	8871	1037.06	76	1106.387
180398	68356	73	-4.22	50751	19090	-5	-237.3	41	1107.657
1886070	849976	7705	282.3	1141927	372984	19425	203.5	78	1109.078
2464643	1016208	10059	502.74	1428300	519184	27401	1324.86	84	1110.652
377668	122120	2557	165.02	125307	34901	3229	286.94	51	1112.769
2188596	1030470	7023	236.78	1445773	520013	18826	632.36	85	1113.113
2270623	839143	16803	519.58	1300440	384628	33667	818.62	80	1116.241
1779437	1127037	12296	376.56	1122066	482354	33547	1045.42	79	1116.947
104338	90746	1921	140.06	51031	34294	3916	465.76	49	1117.483
2527613	1118704	7184	618.24	1563654	569595	14652	1280.72	82	1117.677
2589029	1157323	11118	636.48	1670256	543704	22888	1703.68	83	1118.946
1644816	726838	7636	303.96	1206600	407200	27594	803.84	94	1119.621
2873902	1529536	7920	312.2	1729355	751748	17911	-139.54	77	1119.808
2247623	907827	32076	829.36	1383893	410407	53028	875.08	74	1120.101
3070256	1505226	12041	571.26	1845095	745046	34929	780.94	80	1120.381
2658764	1569722	15728	448.08	1911626	899870	45833	1715.38	98	1121.621
2191397	1015726	7010	601.6	1344093	485624	22576	1000.36	80	1123.771
1867622	1048601	11785	551.1	1266069	593775	35833	1491.38	87	1124.639
123976	21857	-9	-117.74	32134	5173	-725	-323.5	33	1125.212
2317596	1061260	16549	414.14	1437540	507546	34189	1467.54	82	1125.732
2728647	1157218	9690	409.4	1620201	589993	27433	644.38	85	1126.709
1641701	943846	5554	162.44	991055	395358	10597	-87.58	75	1127.652
2272867	1135554	19954	958.44	2217576	963356	78933	2865.38	121	1127.993
1726229	837604	8722	356.92	1119594	409486	22294	757.84	84	1129.724
1948160	992953	32592	632.12	1211845	429656	50380	1112.8	78	1130.571
321592	351766	243315	4148.9	96131	104325	320087	5492.82	44	1131.079
129761	58897	6539	77.54	52809	29724	9085	-340.9	50	1131.139
2249182	1371140	5659	639.74	1610323	731804	7974	936.64	92	1132.439
2259051	1168686	16358	849.88	1395392	554630	34409	1206.74	80	1133.112
160993	178370	729	-0.06	44661	50191	819	91.34	37	1133.778
2298515	1474691	8384	537.24	1572851	804209	23978	1576.08	84	1133.842
1683848	788400	2585	420.1	1035139	364838	6141	681.26	79	1135.307
1852953	701015	8704	353.44	1127931	328488	23001	209.86	77	1135.516
1919587	847334	6634	644.24	1217142	404378	21681	1991.66	77	1135.574
1826735	1288553	6960	466.6	1091056	539044	9732	362.52	73	1136.230
2029286	1324876	5720	507.2	1344959	696925	11670	1633.2	79	1136.481
212861	374788	188360	6246.6	98872	178111	383208	12469.88	56	1136.895
2239750	1776616	41504	31459.44	2219457	1499815	123866	57183.76	115	1136.964
1605794	962087	6851	525.86	941202	417679	12813	578.18	72	1137.437
478476	428447	30442	195850.1	250457	163417	52474	302114.6	66	1138.445
1766213	890246	12160	609.6	1150585	425319	30330	1089.8	84	1139.603
2624514	2093106	12200	490	2099964	1155511	37971	107.06	95	1139.875
2197974	1090559	8999	531.14	2134090	900978	40840	1588.4	107	1139.985
117765	51348	487	18.82	34126	18741	810	-32.4	40	1141.072
2622890	1256782	12282	453.52	1584807	612298	23095	516.7	79	1142.197
2219172	1014043	4506	528.16	1422032	508106	10699	969.14	81	1143.521
151468	86995	974	722.64	43008	28766	802	931.72	41	1145.825
139728	5757256	154855	13084.3	49658	1798521	206014	17450.04	45	1146.166
922170	1896737	670425	131951.5	587549	851016	1616049	237003.1	79	1147.768
2854904	2208713	6049	461.14	1763932	1037122	16169	394.34	78	1148.251
2956968	1268434	14188	472.68	2049916	813181	37547	1976.42	90	1148.822
2259156	1108943	8641	269.26	1451189	533434	22440	550.4	74	1148.962
2126708	1197035	12585	347.1	1631569	709741	35027	1050.22	91	1149.939
701705	1371646	800665	11604.9	358017	536807	1331356	19551.16	66	1150.790
2677876	1148807	8710	338.6	1691444	560686	27957	467.02	86	1158.024
2172123	1011640	12624	2478.64	2290879	824402	48584	3745.24	116	1159.002
3336417	2569163	26890	2538.4	2847143	1690055	79245	5091.7	112	1160.392
108410	39060	479	-48.06	30572	11758	506	-103.84	37	1165.767
2195558	1488857	8259	411.74	1499583	714385	20578	771.08	88	1166.091
2573757	1280785	11341	623.26	1461755	597010	29782	594.52	78	1166.801
2878831	1218519	6271	345.06	1737485	595097	16804	1143.44	82	1167.040
2953974	1377626	7822	291.92	1920003	753656	19538	788.68	84	1168.095
645857	1195001	12381	510.66	473530	570571	34312	1228.32	83	1168.706
2112459	990990	7848	445.28	1416031	539582	22056	570.16	85	1169.867
109188	62954	228	-21.92	26222	15569	322	-28.08	28	1170.119
123789	76573	411	38.46	34412	21411	760	130.6	37	1175.714
1965833	1269288	29727	715.22	1234072	605148	49661	1479.46	80	1179.612
1645528	891060	13007	7.02	1071139	427625	30830	-99.2	81	1188.411
2671780	1490993	17787	957.82	1853630	754264	44727	1989.22	85	1188.924
118270	233795	228021	5492.06	44473	80383	341709	8105.74	46	1190.858
2094916	1262145	10007	381.02	1417372	640170	27267	758.62	88	1194.194
2209920	1226912	7837	546.82	1457893	669208	20400	1489	86	1199.750
165901	50442	194	62.84	52206	18897	419	151.34	47	1201.672
117113	55543	259	-90.26	37952	19512	214	-204.96	42	1202.527
2524088	2092962	14700	1950	1735447	1027434	35620	4679.2	93	1204.403
2447102	1034102	11977	776.22	1563922	499996	25275	1397.5	82	1210.950
1640727	798560	2378	150.08	848602	328079	2380	123.8	73	1212.637
2711066	1454492	9331	494.66	1597051	711535	29857	1211.02	86	1224.475
2531691	1132001	10547	370.42	1667695	621501	32379	526.94	91	1227.388
176220	76401	504	-111.56	52634	28480	519	-33.66	41	1227.905
1761336	727260	81724	1796.64	1706903	588446	146352	3735.72	105	1228.090
1726528	1618048	23073	2361.78	1203270	999138	67127	5560.22	93	1230.640
2048049	995551	8586	312.96	1180790	476304	21350	590	81	1232.096
3053606	1821684	30515	1122.9	2162791	942746	61758	2366.88	88	1233.170
2292076	1275150	11273	517.78	1495131	628946	32083	528.38	86	1234.846
125652	107867	277	85.22	37250	33024	197	177.42	40	1236.340
2135724	980021	19965	406.9	1249458	431439	45196	1387.56	80	1236.670
132760	45335	17307	1878.02	36139	12380	20382	2454.52	38	1237.981
2753640	1184190	13620	370.2	1508254	580275	26808	1095.88	77	1238.484
1612076	602194	9657	521.02	908507	254131	19927	913.22	68	1238.680
2999041	1046831	20743	811.98	1949861	545368	54272	1610.92	85	1239.277
1608570	945336	20953	514.58	942002	400100	39027	1425.22	76	1240.704
148144	92641	149127	85755.22	52559	30965	222734	121395.2	40	1240.859
262979	354228	2219	1222.34	72760	99140	2462	1348.32	41	1241.339
1942657	961174	8739	455.54	1248237	476945	28746	899.56	84	1242.200
3260182	1874880	11695	542.7	2268350	1053536	24817	1467.62	87	1242.872
2279327	929659	11692	739.12	1363518	406912	22608	1325.88	70	1242.972
593144	611740	614876	103913.4	293228	279041	1217901	184210.9	75	1244.205
952269	1154268	15564	769.04	673360	490119	41167	1550.62	82	1244.577
2202135	1093113	10753	433.58	1399960	548216	27835	1066.1	102	1244.970
128674	182250	277610	5279.6	41281	57640	384034	7440.24	37	1245.057
2647421	908117	49370	1352.2	1569679	498075	106966	1949.76	88	1246.660
1447900	745581	5153	574.58	1000875	412245	16490	1495.4	89	1248.002
127502	56934	821	176.06	39163	22784	1450	225	39	1248.447
1615635	909308	5642	332.12	1132955	479698	17247	1129.42	91	1250.546
843750	519118	61628	69348.08	318917	198044	124754	105449.4	66	1252.422
117748	14136	4575	-69.5	32087	3711	5387	112.82	36	1254.430
546796	113181	1484	129.24	159649	32455	2863	58.18	50	1254.752
225807	193004	2366	39.76	87131	73046	4851	174.86	54	1256.530
1627452	714328	7399	465.14	997853	321602	19412	1215.32	81	1256.582
2638854	1188896	28543	1013.98	1599842	606060	61044	1426.84	85	1257.697
2544329	1089715	9460	493.6	1661835	569137	23733	1420.38	90	1259.079
2425031	1276305	8810	470.6	1448049	629857	24863	1212.18	81	1259.685
167521	64279	138	71.68	47154	18674	-284	238.76	40	1261.708
112780	47273	-19	46.66	33351	13733	-244	88.16	38	1263.937
2347086	1746200	5107	552.02	1621789	853620	19328	1160.08	92	1266.692
2493693	1570569	10346	402.56	1681511	786572	33183	979.38	91	1267.573
2458163	1265709	15939	1112.54	1599072	686643	44617	3371.62	89	1270.542
2195140	1269909	5880	477.8	1452648	632175	14836	960.96	77	1270.575
2387904	1266521	15775	821.5	1499050	647842	34376	1951.36	84	1274.244
2120503	877684	9610	337.6	1379832	464446	26705	881.3	82	1274.418
1667282	873700	7853	368.58	1076934	416196	23696	1164.56	84	1276.162
1962157	928952	8881	560.66	1111974	395859	17504	1118.44	70	1276.183
2130191	953085	18110	706.6	1228344	416549	32931	1630.66	79	1278.058
2095285	1307652	43425	1363.5	1482596	654889	93460	2774.6	129	1280.596
2649422	1331940	15243	866.98	1568661	644058	32586	1865.96	81	1281.167
2783497	1274668	18386	5975.96	2064098	956670	61718	9458.48	105	1288.324
2062550	1325687	7084	607.24	1341163	607576	18287	1165.82	82	1295.615
2766786	1207184	12688	887.68	1666439	607984	29327	1454.22	83	1296.282
785707	185146	1816	-60.24	264900	67416	2405	-4.7	59	1300.924
2092858	1580071	18617	7046.62	1465776	823809	42082	11913.52	94	1303.793
612874	1215014	199239	169242.5	287035	506627	431636	257727	69	1306.347
2356280	1322649	17514	771.04	1407481	622117	30885	835.1	78	1315.166
1854641	816985	12659	250.74	1150138	389419	25377	921.22	79	1315.742
1931638	1622907	6037	610.82	1210835	705671	15372	1178.92	82	1322.092
3880391	1676070	15342	1087.12	2030948	817356	42797	2543.42	86	1328.427
103845	12557	4237	-119.18	26247	2516	4939	-147.46	29	1328.920
1601210	1078089	7907	288.02	1124452	548964	22857	635.02	90	1331.966
731030	616954	23897	7649.42	395974	409586	72446	21474.56	79	1332.215
152861	36465	2099	177.14	43939	10064	2892	289.12	40	1334.876
221919	345832	433283	15346.38	79835	135192	713109	25455.74	55	1335.423
1900177	710517	7738	152.68	1177514	329317	21875	613.5	79	1335.630
2836752	1672717	10816	611.76	1724205	798066	21621	1615.06	84	1337.314
554450	170095	55611	1817.46	197530	52596	75531	2358.66	55	1338.479
3072670	2252139	8582	1158.52	2090169	1185942	20579	2355.94	85	1338.752
1905968	939827	8149	372.14	1121382	452082	21737	824.82	77	1339.111
2748528	1482967	4251	502.86	1755586	837547	6060	1397.6	82	1339.359
2087802	794932	4410	320.6	1268677	335473	10195	1022.7	74	1339.739
2307796	1201528	9741	446.26	1462967	620911	31241	800.26	88	1340.961
2316240	1045611	8311	412.46	1482946	499351	28493	367.98	75	1340.983
2621354	1441705	19579	1213.94	1772565	826019	47965	3128.9	80	1341.141
1815142	885667	8945	425.7	1169012	437514	20950	717	81	1341.807
3275371	1363169	11730	447.8	2222798	724898	15345	1380.7	86	1342.282
3950701	3732192	28338	2824.68	3736541	3070236	119596	13709.56	112	1342.310
1649128	559383	5894	167.84	899676	227407	14851	339.86	59	1342.436
1998711	951198	11071	575.06	1296919	476272	34434	1360.24	79	1342.943
248465	241070	115005	2492.3	75108	71104	152183	3092.38	41	1343.351
2114365	1167779	7512	155.32	1399575	567926	20315	496.9	84	1343.764
2016066	1000846	16495	530.7	1388322	549135	41349	1508.14	88	1344.269
1681256	795544	7861	418.46	1004701	355571	13762	636.32	76	1344.990
1970570	818720	13485	467.1	1289025	398148	38576	524.36	81	1345.187
2071492	1048625	7826	508.36	1397340	547751	25159	1971.74	88	1345.901
2426348	1546714	15437	992.82	1788942	1006531	46363	2311.18	96	1347.132
2339287	1181945	5783	228.38	1365731	527722	10045	357.7	79	1349.595
2402469	1346399	12183	600.38	1564542	677837	38820	886.2	86	1350.525
1610228	777761	8931	102.66	992959	377309	23233	-106.62	80	1351.271
1433694	763559	2281	242.66	1143855	477713	7717	542.62	86	1351.369
189593	212859	320	108.2	55682	67901	-14	94.96	43	1352.522
2753221	1228244	5484	840.24	1815794	679793	7957	1344.02	88	1354.627
119464	340393	610574	11153.64	49066	176524	1222818	23686.48	55	1355.090
1598957	1187659	5801	1113.86	1152338	590044	16723	3505.78	90	1355.280
2750349	1164908	23872	531.92	1869733	758787	60842	1266.12	88	1355.334
2294328	1408091	12684	634.24	1632449	840830	38471	1364.06	83	1355.367
2564332	853711	14526	672.36	1517794	431068	32891	1621.26	71	1355.490
1631213	814152	41020	909.2	1000229	404689	72077	1689.22	80	1356.151
2282590	1217449	33824	1080.64	1521894	679563	69831	3209.66	85	1356.626
220586	100595	291	228.26	61788	32714	-197	54.58	40	1357.244
1842495	967101	8000	300	1108908	444915	16255	582.3	77	1359.100
2125852	1174157	6558	332.88	1216603	498581	12445	831.7	79	1360.160
622808	2538703	234585	199309.1	557212	1780431	845224	535429.6	111	1362.014
102173	55435	56442	1412.12	28507	15279	69262	1816.32	37	1363.608
1966150	781214	7976	657.36	1157873	383871	24459	952.74	82	1363.788
2756403	1032007	15535	284.1	2186644	685615	40304	1327.44	121	1364.229
2560608	1272943	9643	755.98	1796937	738182	27139	2128.54	91	1365.867
1874053	1296136	10406	555.16	1235620	635834	25278	1078.08	86	1366.710
3112822	2145395	20948	665.28	1933605	1008248	59972	1164.92	87	1367.726
158558	117788	151	230.86	55021	56495	249	458.14	49	1372.723
276029	145771	112484	3397.24	78026	40220	142412	4090.32	44	1372.853
2401298	1155689	21882	951.52	1526084	618418	60535	2214.1	86	1373.323
2163730	1308869	11843	667.98	1387886	607921	25130	1110.8	81	1374.368
2202996	938823	20650	1181	1590399	515137	58130	2579.8	88	1374.829
182030	55890	54	-69.56	48178	14901	-346	-23.56	38	1375.913
2325648	1141523	15186	478.96	1504556	618686	35775	54.5	87	1378.274
2075777	833806	4222	217.92	1197638	376856	10559	624.74	77	1378.955
1914495	848507	9384	331.24	1166860	405682	22577	807.22	78	1380.247
945696	1390831	996067	121253.6	486318	657009	1843956	283510.2	77	1382.997
1597310	715094	7154	416.44	892085	309339	20273	1100.78	82	1383.521
1675096	714598	6513	230.18	1026410	325252	15664	117.04	77	1383.895
2828259	1349953	13273	705.78	1864588	775600	39424	1995.64	91	1389.743
2751217	1522344	8949	242.14	1781469	825584	25075	449.5	88	1391.366
2881549	1819983	9023	659.78	1974259	1008615	29432	1688.52	94	1393.839
3434116	1982232	11285	902.1	2311344	1098622	30045	1439.7	95	1395.592
2089534	850932	9419	368.34	1264377	420122	16575	764.5	83	1397.756
1841995	841723	7001	409.86	1068599	333801	14615	797.9	76	1399.634
2080308	735418	72461	1480.46	1110241	336281	175789	3133.54	82	1402.438
2417777	1240274	15938	1064.68	1418948	586305	38384	2650.24	79	1403.279
168762	230328	445595	10237.7	64733	94326	781012	17821.32	55	1406.426
297648	23025	396	49.56	82316	6343	796	18.56	44	1411.634
2479946	1536867	10034	767.24	1726071	850767	28911	1417.46	94	1412.349
2599607	1387067	8355	785.3	1864284	872143	26061	1273.46	92	1412.764
722495	1733639	1057808	134664.9	495894	841917	2317778	240671.1	78	1413.413
2327697	1229440	10616	458.76	1529157	680537	27967	799.62	90	1414.820
3208534	1366328	10167	377.62	1923777	724846	27601	561.86	84	1416.414
2394121	1105175	9832	653.52	1479246	509951	23117	936.62	81	1423.288
2998900	1701392	18236	826.96	1783691	818732	40576	1705.36	83	1430.361
2522758	1813610	27443	1036.98	2279643	1197248	81567	3044.62	107	1431.546
114280	32016	152	43.72	31260	9081	-7	131.98	36	1436.423
2120763	1045932	9825	712.5	1227093	475083	21826	1273.36	80	1436.475
2874769	1642311	6931	512.66	1968249	905327	18089	1038.54	89	1437.416
1484512	719962	5339	405.54	875639	316905	13352	783.72	76	1439.297
2399022	1195444	13693	347.98	1400132	512180	22374	731.64	76	1441.598
101096	11911	5528	36.08	27261	3191	6403	116.58	34	1442.996
1818745	896959	7950	150	1158206	413578	23702	160.72	81	1446.640
2239244	1003880	8041	326.26	1418777	458238	15262	653.32	81	1447.249
2657619	1417143	14370	818.2	1827074	760259	44171	2076.06	93	1449.578
2514788	1522668	12051	631.86	1707996	818400	35158	1285.88	89	1451.672
1923857	1182639	8732	331.52	1127713	597952	25439	793.54	82	1452.381
2054086	1483327	25352	1911.72	1360086	767244	65507	4265.02	80	1452.450
1698401	1076719	7040	399.4	1093987	526047	21802	1034.72	92	1454.021
2366097	1002237	8596	300.56	1528506	455669	17903	1121.58	81	1455.574
2290797	921458	20562	719.32	1430760	482884	47440	1300.4	83	1455.976
1498060	1029987	15045	742.7	1009809	486357	37185	1410.1	86	1456.998
216846	34280	7040	-1036.6	56062	7887	-2281	-3.66	34	1457.290
807539	1433016	165418	185995.5	424277	621072	344802	287423.7	73	1457.990
1832697	520143	37475	683.5	879756	191085	66427	280.22	68	1458.070
1997827	1085869	9018	473.48	1312925	639978	24251	799.86	80	1458.126
2174988	853346	10740	512.4	1378626	386962	29073	1247.78	71	1458.174
2075034	821197	11954	229.44	1273999	364309	28656	883.16	70	1458.320
129854	111969	501	-236.14	39782	37714	78	-312.92	38	1458.979
3175203	1490087	17701	601.86	2022345	1051760	46651	1164.86	100	1460.389
100946	74194	302	51.72	32523	23041	271	62.06	38	1461.498
2429648	993987	8956	197.16	1549704	521094	26860	199.6	85	1461.977
1586657	1016083	4981	227.66	923264	432683	12045	887.7	77	1462.929
2702619	950444	8391	467.26	1555030	442892	24841	1139.26	77	1463.142
2007093	1148423	17507	637.02	1297342	605058	40672	1606.92	86	1465.633
1744121	917950	10979	297.94	1123142	431763	25186	639.96	80	1466.349
1711338	992547	12382	388.52	976921	401860	26422	566.92	67	1466.413
2983085	1339525	11683	724.38	1828259	700586	37165	768.9	88	1468.226
751838	2236361	31230	81525.8	569806	1399339	76062	148393.3	87	1470.951
2762378	1996452	8960	791.6	1803188	936345	24923	2063.78	86	1472.926
3277513	1479502	6993	665.98	1976949	814501	16030	1449.8	83	1474.283
2158477	1084907	6683	740.38	1431259	497390	17798	1108.28	85	1475.200
2040435	784848	12959	774.74	1241888	376131	36523	1917.78	76	1475.310
2644047	1334033	11089	412.54	1703083	747464	37710	1214.6	83	1475.423
1991750	1028900	7686	317.96	1223423	505390	22358	669.88	77	1475.734
2224821	1225114	21353	1010.58	1445327	583783	42145	2106.7	79	1476.252
2061713	1117282	5145	410.7	1327207	514284	14471	358.06	80	1476.877
2378712	820048	13289	567.54	1497954	430944	35252	1334.72	85	1478.734
2182745	846353	8520	251.2	1268247	418362	19533	993.38	80	1481.695
109775	31671	1685	-68.9	30400	8964	2591	-269.74	37	1483.563
2057259	1082822	5286	460.96	1241537	499352	16979	896.94	84	1486.626
3118769	1469291	16372	668.92	1961287	820541	46137	1747.82	85	1487.030
1119528	1358963	12683	431.38	755321	608362	31593	831.98	78	1487.445
2053245	753352	13837	323.82	1261008	330021	26048	679.28	74	1487.645
671332	2004058	394436	140374	414846	1025170	1053272	224642.9	67	1487.678
1564439	732418	9005	523.3	880057	307810	22172	1190.92	68	1487.743
3174809	1644576	10943	514.98	2148227	829713	33603	1264.58	91	1488.931
191740	72983	98	7.28	50642	20025	-73	-76.78	34	1489.327
1858247	1482906	9809	810.74	1288795	694186	27251	1559.86	87	1491.327
139015	65171	79621	1340.06	42495	21246	107694	2122.84	42	1493.964
3297101	2412611	25219	1065.34	2244483	1296934	65177	2061.22	90	1499.012
2694894	1122099	11375	756.5	1707994	575724	24956	1045.16	80	1499.556
109883	73059	409	117.74	37604	23151	273	302.78	41	1501.012
2068935	910976	11941	461.26	1373819	447065	17642	1101.12	84	1503.761
340952	450023	477261	16316.46	141032	185895	853476	27784.36	63	1505.012
2654994	2107243	47127	32469.22	1966503	1116719	102383	54335.38	92	1515.412
1765190	861679	156303	3489.58	993675	420374	213321	4955.06	79	1516.033
2285976	1285830	12200	564	1377254	621910	28099	1277.14	83	1516.975
167035	44203	2262	218.32	49119	18402	4875	533.5	38	1517.203
1956964	1544902	11513	390.18	1387361	786134	24457	339.02	87	1530.604
1525587	1370163	20106	3411.16	1141314	943884	60740	7844.4	102	1534.470
184846	57404	83534	2522.24	57161	16556	106956	2969.16	43	1535.956
146524	136635	153091	3803.26	40566	38385	193937	4810.82	40	1537.081
275843	583900	362695	6100.7	126302	234518	630341	10579.26	61	1540.078
2038421	960343	9990	355.4	1191066	458274	21615	1035.9	80	1541.329
2595499	1220535	15465	361.9	1592621	631306	35895	1038.7	79	1541.571
295791	950841	727150	19516	171450	460602	1676519	39988.34	75	1542.716
2924652	1329026	14677	613.22	1941471	679938	43055	1378.3	94	1543.626
2453323	1006187	16471	581.06	1465417	488272	41703	1576.58	82	1545.746
1511724	744107	6618	178.48	867629	329021	16125	465.5	78	1546.573
2926819	2025641	14444	948.84	1960461	1079311	40080	2410.8	83	1546.674
113207	135558	97	48.42	36198	58815	-65	107.1	45	1549.472
184512	181954	1561	-104.54	72950	83830	3529	-338.06	57	1550.329
2725207	1026134	8686	391.96	1668764	491055	25674	969.64	82	1552.910
216694	224196	378907	8657.02	68588	68825	505581	12695.66	45	1554.561
1406446	849731	7974	547.64	905059	376679	19697	526.42	80	1557.790
2677180	1637159	15754	927.44	1885538	964785	56119	2286.34	95	1559.919
1693357	736800	8269	228.34	994144	298716	18277	604.22	71	1560.102
2036883	1148375	6713	273.18	1348179	565485	15993	453.98	83	1560.457
200226	109187	-8	161.12	62087	29764	-67	194.38	34	1560.539
1825145	1009358	22439	623.54	1239632	554329	65055	1342.3	86	1562.448
1886972	1214435	6232	374.52	1131979	569622	19451	199.86	79	1562.732
130426	69567	48	-104.72	34550	20530	-183	-279.38	34	1563.183
681063	2099003	185194	197483.8	518194	1261857	569534	468637.3	110	1564.013
2397789	1046296	19228	553.08	1555879	578436	56783	1408.38	91	1564.558
2088519	980771	14659	640.74	1255342	455520	34229	710.94	78	1565.074
3107492	1607639	8344	525.84	1855361	767415	17638	916.68	83	1566.941
2261446	1403265	6907	672.02	1250221	593509	20921	1052.06	77	1567.554
2783000	1305480	7051	703.86	1680508	606490	20182	854.52	76	1567.643
2911422	1344560	10616	454.76	2755730	1273301	51301	1584.86	120	1568.279
2382707	1140412	11156	294.16	1522974	679683	28830	1130.8	91	1569.839
4194718	1576344	24020	1112.2	3378834	1476218	85771	3460.06	122	1572.233
1755646	1005074	13083	494.38	1161793	489826	33485	1812.1	87	1573.109
2060343	910462	11701	364.86	1342375	507296	37396	785.56	89	1573.972
133673	8588	2613	10.18	34073	1266	1898	-91.72	31	1574.383
113260	37521	1634	-184.76	29777	9703	1679	-409.06	32	1574.535
1198099	1687465	597461	56392.46	605589	659639	1213449	147218.1	80	1575.508
2517272	1246405	9041	433.26	1578085	587159	17030	890.8	83	1576.856
2097509	940377	22581	729.66	1406210	445687	48299	1694.14	87	1578.356
2858380	1280165	12040	563.4	1733499	715980	31007	1217.02	80	1578.451
1641141	910541	8307	389.02	1052781	436296	20456	1029.16	75	1578.732
1774259	869727	12974	395.64	1151275	460407	33424	770.64	84	1580.612
2749578	1915902	14186	546.96	1880684	976693	41516	1221.76	82	1580.667
123421	42137	480	114.8	39388	24396	159	339.74	70	1583.927
627946	1614332	161803	195036.6	380038	852732	475469	345383.3	82	1586.443
2110817	970226	7325	318.5	1366189	481343	28502	674.72	88	1587.497
2672084	1030614	24475	902.5	1603287	497553	49753	1547.58	86	1588.494
192434	76098	674	-227.36	62036	30641	1349	-588.86	51	1591.943
2163567	932545	9080	527.8	1365744	480369	29024	1136.64	84	1592.892
127461	179213	334	133.24	47229	55885	201	483.86	46	1594.182
746129	240553	11934	1823.24	256452	78145	16467	2690.62	57	1595.360
1661629	776450	4990	343.4	1043144	373070	15462	548.32	81	1596.224
2417338	1305390	9382	601.52	1597515	626121	27020	500.2	84	1596.923
1643234	851797	10973	491.78	986051	396920	24662	127.32	78	1598.067
121127	63038	101432	4085.52	34205	17964	128452	5030.72	36	1598.707
3110170	1530113	13329	692.94	2071305	854128	35921	1751.06	96	1601.257
114389	77305	310	154.6	36287	27230	216	402.76	41	1604.081
2433216	1467570	11096	636.56	1629923	717753	31929	843.94	88	1604.807
2121788	1052290	14069	446.34	1438800	545240	31383	1297.38	86	1605.528
1883558	1047946	9931	367.66	1187968	510245	26069	809.34	88	1607.580
131687	102783	258	38.88	36950	32535	290	-56.6	41	1616.451
2197158	1466833	8780	706.8	1543137	783101	28602	1721.72	92	1619.358
193785	93642	111113	2853.18	57010	27299	142576	3710.36	44	1624.846
2657419	1702784	10851	521.86	1639181	827924	29922	1470.92	84	1625.328
1319679	1120521	6151	356.86	882733	470065	17342	1139.12	83	1626.462
2238350	1803781	10413	739.18	1467243	888146	23575	1505.5	85	1629.052
122161	19094	14221	190.06	35989	5265	17882	208.52	39	1631.509
2427143	1189478	11808	631.88	1543597	570989	29418	1032.48	86	1631.932
1874788	1187299	13535	479.1	1154431	556195	31228	1225.08	83	1635.813
2307657	1306877	3991	473.26	1465744	655294	8929	1172.94	84	1636.121
215723	25438	308	-54.12	60885	6922	748	-216.72	42	1637.365
2054390	1103943	7782	398.52	1287998	557298	18365	804.9	82	1638.679
3119786	2247850	26400	1195	2427689	1276343	57388	2583.68	99	1639.466
2417298	1671647	8002	602.72	1315587	771346	16980	1252.8	74	1639.940
1850763	1365983	9501	181.86	1427419	842224	30675	1004.5	93	1644.474
3065710	1518839	16881	973.66	1940876	814481	40881	1802.66	86	1650.929
2842887	1463755	11244	814.84	2037047	767416	38468	1594.48	88	1651.179
2481039	1614094	13329	671.94	1586702	877468	35742	1550.12	86	1655.816
2684266	975637	5485	627.1	1717087	498240	13021	1890.06	77	1655.840
2126403	941818	7344	540.84	1330410	431290	19888	1174.68	80	1658.725
1863700	932142	12150	473	1113299	406988	24628	1176.08	76	1659.497
304446	269892	315450	96960	154258	151060	660299	192120.1	58	1659.513
3074869	1929196	13289	835.54	2167370	1056109	39768	2528.48	91	1660.981
2352869	1165695	12194	196.84	1324860	496058	32521	579.06	76	1661.437
2989444	1464796	9778	452.08	1933575	738940	28207	1104.02	86	1662.686
2003556	1097048	12163	599.18	1282556	500454	37212	1111.32	82	1663.504
2449163	977215	7573	414.78	1332135	412761	19583	644.38	80	1665.538
1576410	906881	11429	304.94	942885	426516	26985	546.1	82	1668.535
2693638	1438796	9089	865.54	1574512	689868	17637	884.82	76	1668.758
2021591	1027756	8767	279.62	1176918	540474	26073	1078.78	78	1669.056
1994049	985124	10699	504.14	1063926	434368	22320	718.2	75	1670.999
131301	105399	-113	39.82	35337	29808	-606	120.84	34	1671.497
2503700	1974137	17257	1860.02	1394948	953498	29220	3517.2	83	1672.242
165862	31944	-124	84.36	41102	5953	-704	-51.44	29	1672.428
1912540	959149	7660	364.6	1118728	462943	19458	555.88	76	1672.678
754487	1163829	122515	144145.9	398350	627111	355070	243901.2	81	1673.329
2018421	1105532	15873	651.78	1459714	647957	46441	1693.26	95	1674.279
2149896	1023392	10363	1075.18	1277689	493288	23497	1969.42	73	1674.594
2749364	1661967	12328	627.08	1961985	956194	45721	1859.06	94	1675.900
144327	194711	1014	141.04	41598	54799	1207	129.02	40	1676.871
3112938	1694030	17057	1553.02	1917016	988090	49516	3220.76	90	1677.277
2720596	1099377	13744	768.84	1827626	597950	36382	2008.52	87	1679.515
1567755	855496	9578	346.08	984406	411258	27429	945.94	79	1679.809
1923266	1554445	11222	486.92	1324812	788438	39025	1092.5	80	1679.887
2547150	905620	10011	279.46	1700030	458055	29788	363.68	88	1682.089
2789104	1268267	10946	1075.56	1793625	666451	32206	2938.16	83	1682.137
114688	111547	12	49.32	35816	38111	-620	-133.2	42	1683.596
2455160	988929	12099	390.14	1471556	472001	22231	1090.66	79	1684.028
2455430	1536531	9984	713.24	1584379	767739	18147	955.42	81	1684.306
2351877	2285110	12400	708	1629837	1309679	39869	2397.34	90	1685.333
2569957	1055627	10090	450.4	1607640	580362	21357	384.02	85	1686.914
1738007	1004257	5116	581.76	1082388	484161	14115	1184.9	79	1687.970
1339219	807963	3798	166.28	839924	336588	11463	-42.82	81	1690.433
2040158	1210940	12599	519.14	1244315	511877	31789	655.54	83	1691.826
182049	33545	741	79.26	63036	9189	1073	178.78	46	1692.463
3085001	1625536	9771	564.06	2349661	991752	37695	1342.7	100	1693.116
365074	719854	451431	6845.66	165560	273669	715124	11973.64	63	1695.072
2635252	1267310	11388	1182.68	1625177	653489	29668	3100.48	87	1696.705
1739273	905952	21974	761.64	1094717	457009	52940	1746.4	85	1698.100
3174409	1493635	10841	473.26	1976708	744942	32260	1575.6	81	1698.332
121583	39506	235	166.1	33574	11079	295	82.7	37	1704.165
2678206	1211260	7264	342.04	1720345	676628	21978	963.08	87	1704.466
2240990	1359345	10064	430.04	1469342	598445	22214	826.04	85	1707.088
2471946	1518579	45283	1173.38	1854781	836490	104803	3478.58	96	1709.124
189514	124440	374665	5251.9	75693	52434	666611	10751.46	54	1714.470
1679424	718306	5188	271.68	1063618	345233	15570	234.2	81	1714.750
110039	49117	194	203.84	31745	13970	-207	452.98	37	1718.174
1882019	924816	16561	805.46	1145910	387475	33146	1645.56	79	1721.519
2357260	1071782	10436	655.96	1384651	473806	23205	915.3	76	1721.858
2072187	1296989	8659	426.74	1368529	552757	15077	785.22	82	1738.507
2782650	1483245	21498	918.28	1925577	795704	60464	2827.04	93	1748.495
2581288	1268746	9660	919.6	1256142	561138	24062	2239.32	76	1755.752
1813099	740117	11554	158.44	1046008	321824	21999	841.14	78	1758.050
2033614	852624	6987	354.82	1241097	371347	16272	102.92	80	1762.057
2250822	1003183	5491	504.26	1477023	483689	14518	719.48	84	1768.212
250855	63213	1912	166.32	68013	16252	2649	194.14	35	1768.448
3569601	2662079	12576	974.36	3071477	1884919	47641	2357.26	113	1769.512
210862	167546	2228	226.08	57532	48013	5978	203.08	41	1771.017
260409	69798	435	88.1	76807	19742	444	299.84	45	1773.058
2212909	918441	9783	758.38	1376600	434100	24696	1751.56	80	1773.169
2147901	1108655	10037	1714.82	1180774	459407	17544	4039.84	75	1775.002
2167109	1474856	115885	3402.1	1218654	638442	235970	6742.2	75	1775.585
1689064	1187761	9040	471.4	1051071	565052	26706	1649.16	82	1776.404
204044	13921	8608	273.88	58421	3621	10501	398.86	41	1777.338
2398608	1246901	11950	476	1645658	650384	32079	1020.94	90	1777.632
429416	93625	-163	45.82	122311	20587	-1168	-149.48	36	1777.656
274226	69069	5329	-117.06	109535	20791	7765	-70.1	50	1778.200
116062	124550	435	63.1	46290	58562	-1821	428.94	50	1779.031
2304948	1108503	13071	533.06	1427290	513871	28939	1764.54	84	1779.288
2936066	1701804	10531	698.66	2082503	957987	32034	1767.24	89	1779.537
2209081	975633	50713	1504.18	1469328	561599	129117	3342.62	93	1781.413
160694	74799	286	2.96	38900	18232	373	33.78	28	1781.489
2621897	1430602	15602	857.72	1768118	701107	42563	1427.18	80	1781.539
2459186	1309301	18575	773.5	1635822	665100	38217	1505.62	85	1782.321
2160383	950699	9873	357.78	1290879	446724	22013	499.18	78	1784.031
2318959	1294626	11042	542.12	1357942	622224	34378	1189.08	86	1784.957
2614200	1543318	15999	192.14	1831075	876559	54978	1108.08	89	1785.045
2068033	1314390	5070	1001.2	1143451	541367	13196	837.56	65	1785.266
2322220	1111426	11539	370.54	1457168	558040	33858	812.88	81	1785.651
350208	124809	286	-171.04	100176	35491	-2725	-21.5	44	1786.330
2114815	1160706	6083	477.38	1362778	538215	9833	1011.38	81	1786.571
2532336	1571148	12064	881.04	1633968	805644	27989	2397.54	78	1786.631
3131203	1999304	13390	652.4	1988805	1153361	31207	1627.02	79	1786.814
587164	889968	97025	98117.5	239290	323702	180428	134945.1	48	1786.892
2056093	1305543	11639	333.54	1336805	610895	33149	727.14	79	1787.256
2426631	1214363	31387	1244.82	2004466	883214	85428	2380.08	106	1788.810
2718856	1394722	4666	603.76	1889171	723363	8183	1054.38	90	1789.503
142399	142165	1726	171.36	58805	59121	5297	536.42	56	1790.151
1886990	1055242	11424	490.64	1387068	559801	37040	894.4	92	1790.380
2227529	1204025	9882	300.52	1501400	668570	39786	1041.96	87	1790.537
2693490	1074534	11940	296.4	3213186	1306581	68780	2599.8	158	1791.684
2059343	1141933	12812	1345.32	1210739	542532	33358	2733.88	85	1793.076
1477327	891078	12961	488.46	861846	368819	23792	189.12	77	1796.305
2191887	1099418	5844	478.84	1268854	510824	15982	1289.52	81	1798.481
104897	172190	217383	7736.38	31116	53000	296010	10460.6	32	1798.605
2315417	965481	5420	438.2	1480936	522436	18105	400.3	85	1798.833
3091047	1375689	16242	2770.12	1678350	648156	39491	4716.26	84	1800.557
127200	115861	20211	105.46	33797	29723	27128	-44.92	30	1800.645
2516088	1646754	13389	1270.54	1808160	881572	35906	2807.16	86	1800.968
114931	32193	419	37.34	31615	8839	471	-2.94	37	1803.943
1589858	1005461	8432	415.52	938572	400199	14453	1028.58	76	1804.008
2653371	1059559	8190	604.4	1568497	539737	26555	1783.3	82	1804.069
591079	665669	94185	1884.1	270227	230035	149925	3472.5	52	1804.237
2452940	1822573	10996	619.56	1693040	1023204	40501	1406.86	87	1804.277
2272592	1140544	8359	605.74	1433298	547964	25996	1854.56	82	1806.967
2303074	1401085	11467	550.62	1481893	694284	25295	770.7	92	1807.976
1909405	984517	7296	528.56	1061477	460932	20724	1024.64	80	1808.835
2396668	1180560	8970	700.2	1425755	598401	23804	1463.44	83	1809.494
2124618	1001780	10437	670.82	1301846	510141	29826	1468.36	85	1811.952
130366	60804	5184	641.24	40127	18100	6366	515.76	41	1815.396
2493688	1094490	14446	408.56	1705234	597575	43017	1101.62	86	1816.606
3024368	1217956	15417	481.62	1933401	662432	46270	1354.2	84	1816.863
2200006	2228374	24497	1212.42	1647559	1219435	58837	2912.82	93	1817.951
3231792	1766707	18439	871.54	2058240	1016111	48024	2003.64	90	1819.124
2160374	1386950	46999	1357.14	1252794	634704	94432	3457.52	83	1821.328
2988120	1379518	12529	511.94	2024310	763581	36561	1496.46	90	1822.143
172039	228666	47544	2871.84	54818	70121	62366	3558.76	44	1826.432
2480705	1505847	11503	556.58	1637276	719884	32830	957.8	89	1827.185
314586	257645	116846	3436.56	89288	71896	147188	4252.68	45	1831.498
1677326	701634	7318	501.48	952727	288436	15495	1143.7	75	1838.294
1469355	903758	7535	138.1	797257	405085	17290	165.4	78	1841.253
1912819	1311217	9971	572.06	1326304	656865	24459	1111.74	87	1849.176
111053	47278	9	133.74	33941	13901	-88	253.32	40	1850.774
155589	52122	276	115.36	43406	14881	325	150.5	39	1851.603
2880658	1985108	30273	1294.78	2026064	1075395	65330	3042.8	95	1853.044
3067783	1617718	20493	3135.98	1999138	938872	62025	6167.5	93	1854.046
1234187	916934	9281	62.66	646657	360409	16344	268.84	71	1854.746
2741107	1985814	11811	817.46	2033526	1109908	36756	2487.16	93	1855.242
1944764	843385	8054	373.44	1186828	429936	18024	643.64	82	1859.301
2061275	928655	12342	322.12	1311091	483719	32720	611.2	83	1863.406
2471108	1548067	17652	602.72	1647061	799070	45168	1996.48	84	1864.392
1741969	929165	13108	412.88	1053151	394528	28133	749.38	77	1866.514
1319532	602816	13004	153.44	1040077	378832	34140	446.4	91	1867.228
2546417	1816998	11373	639.78	1416748	885722	26687	1268.82	100	1878.319
2882352	1121787	11691	593.26	1992831	580593	29782	1120.52	87	1881.017
2617765	962886	18296	616.56	1459637	457531	41225	1720.5	81	1883.280
2515582	1321075	9824	500.64	2172429	976146	47667	1857.62	111	1884.944
1697243	780242	7604	530.44	968813	327049	15363	569.18	65	1884.991
2354690	1072089	8027	496.22	1616436	524976	24985	1020.1	81	1885.194
2197698	863416	8172	2.92	1312392	382652	14068	-225.52	77	1885.755
161249	139927	733	52.38	41124	46039	971	145.06	32	1886.107
2336692	1110706	11893	793.98	1415004	556407	29143	1920.98	83	1887.767
1609804	881717	6215	372.9	980881	422884	19144	618.84	73	1887.786
2629856	1274650	15327	883.22	1838538	725614	33724	1392.64	87	1888.759
2089889	766462	16866	215.76	1301187	426805	39876	294.36	83	1889.059
113431	46292	-34	-16.24	34502	13600	-882	-175.52	40	1890.817
1275317	751975	9411	495.46	816175	388094	23692	1617.12	85	1891.357
3237125	1797110	21026	877.36	2313093	1027431	49559	1944.74	91	1892.511
389535	781855	1238463	23182.18	174630	291023	1990963	37103.18	55	1892.882
2019528	639142	9962	364.32	1237619	348534	31165	983.9	84	1893.339
2038184	934143	8213	692.18	1219610	443886	15876	1254.36	75	1893.826
187349	78994	499	155.14	60953	22117	616	322.76	46	1895.800
2202198	1229367	12600	550	1448300	645627	31518	896.48	86	1897.483
2538469	1414808	17782	592.52	1717817	741176	39909	1960.74	80	1897.520
1932108	1133452	17379	1404.94	1069274	505923	44737	2448.82	69	1897.726
166945	23248	6902	81.72	38833	2551	7915	163.9	26	1897.868
3619069	1580179	7506	3239.16	2121286	920059	17004	6073.44	89	1898.705
2138788	884589	2994	654.84	1567191	547338	6414	1471.04	92	1900.616
1065442	795111	6042	191.12	713204	525150	11618	590.48	86	1900.831
1821289	928877	13366	752.76	1120443	413062	28906	1658.16	78	1902.301
3174089	1376851	9009	534.74	2107321	753613	31975	926.5	95	1903.773
2383075	1166311	8238	1663.68	1459270	575294	23434	2470.24	72	1903.803
2344779	1438018	11200	792	1549778	714077	33745	1110.7	78	1903.976
101130	20698	1271	34.06	22434	3708	1204	160.44	24	1904.305
2575887	1507257	17994	406.84	1773826	784071	37164	1152.04	87	1905.763
1162380	270153	2153	208.58	512414	95280	3132	744.52	62	1906.327
2868563	1476047	12822	644.92	2035088	893752	36118	1607.48	91	1907.299
2284528	1091003	7056	492.16	1391915	504597	17244	682.84	73	1907.487
2538106	1321967	7065	160.9	1780116	750288	14972	127.92	92	1908.175
2093957	1003456	7977	435.22	1283630	464768	17568	1074.48	73	1908.230
201276	105501	308347	4924.42	46654	24905	378980	6535.8	26	1908.274
2705140	1504629	10976	865.36	1653515	699548	27397	1550.42	71	1908.413
1760361	719231	13461	299.46	1068239	287172	33418	1022.48	65	1908.448
2530028	1267517	6882	597.52	1655118	597959	18691	1200.26	84	1909.388
296957	86181	445	43.7	84738	26203	496	30.56	45	1911.466
944035	1845062	1086510	249412.6	604136	999808	2820514	402477	83	1912.077
2960950	1420273	16197	1210.42	1853163	844304	58816	3285.76	95	1913.080
125493	134844	842	195.12	86254	112127	1806	965.16	80	1914.866
2187226	766994	9120	521.2	1327767	366343	25362	1075.32	81	1918.029
2950909	1548277	15489	963.54	2219266	964993	44892	1945.12	94	1918.490
2037653	1029785	7541	313.26	1354427	520416	21925	417.5	86	1925.802
226483	255701	239309	3582.74	74335	77447	320023	4574.78	46	1926.521
2876274	1146011	9706	562.16	1787553	625528	31318	944.48	86	1926.587
2509434	1221388	8638	532.68	1544299	608131	19652	1140.72	78	1927.429
2227173	1288732	8947	654.42	1477680	686139	26925	1505.5	85	1927.733
2184783	761877	10856	311.16	1305824	357810	26729	353.94	79	1929.397
3134236	2107007	13273	718.78	1861391	1006198	30374	850.64	80	1930.122
3027310	1401911	15111	681.46	1993213	732744	30707	1817.02	89	1932.784
150285	13460	1204	12.44	41441	3566	1384	147.24	39	1935.946
1978247	764639	11325	221.5	1156496	352389	28387	610.82	78	1936.577
3042084	1439705	10788	926.68	2094230	745003	24489	2024.54	91	1938.775
1657737	812420	12781	458.66	1011020	381726	29040	758.4	80	1944.133
2959241	2137171	15013	859.18	2007131	1171624	46715	2285.9	88	1945.009
2939567	1270016	9971	633.06	1790938	666640	28252	1297.72	87	1945.663
2712449	1192444	19827	668.22	1720153	621175	50067	1955.62	91	1956.060
2725441	1896351	18647	1125.42	2013556	1130064	61376	2993.36	88	1956.329
3084794	1897688	25791	877.26	2092475	1048613	64784	2040.24	92	1958.602
2043419	834358	6976	282.36	1140168	411705	18643	544.98	76	1959.099
2855999	1580771	15621	494.06	1886217	780607	37250	1299	83	1959.240
2307257	1248713	12436	484.96	2971588	1406735	67683	2869.38	129	1959.258
2318420	1289679	13251	624.86	1282862	582940	27638	1526.68	68	1959.589
2557921	1010176	13018	445.48	2226393	802629	45614	788.04	108	1963.890
651388	169624	5191	468.26	265793	52484	8660	590.6	60	1970.586
2423996	1031841	16887	427.82	1574176	526975	40616	985.76	84	1973.917
158516	194235	3310	22.6	77893	109664	11274	97.64	60	1973.974
1833270	746603	8080	342.8	1072294	324878	19123	228.78	78	1976.391
2392322	1251129	20270	524.2	1635562	680784	58210	1685.6	89	1976.882
150570	60085	101	47.86	45475	18396	-502	102.28	41	1983.923
2879125	2157206	29501	1259.86	1776775	1077569	67737	2494.82	86	1984.138
1994449	862776	5194	62.84	1136653	399730	14373	171.78	76	1985.638
2042915	1052979	8269	542.34	1376181	544910	22200	822	85	1991.438
384473	73429	101	-31.14	131660	23292	-730	-35.8	52	1994.407
1826763	910007	11613	528.18	1247747	446265	30519	1509.34	86	1995.278
1144567	595911	7092	385.12	739097	284897	20829	204.94	82	1998.013
2535909	1351617	8898	326.28	1794999	671512	30176	801.36	90	1998.767
1792357	1466932	8150	85	1272086	914058	30199	348.14	93	1999.607
158627	114565	802	124.72	57644	46949	962	204.32	51	2001.080
133919	38551	88	-49.32	37878	11062	-434	-178.24	39	2003.462
2244068	881982	7927	677.22	1456996	466088	24294	1315.84	86	2005.039
353402	850121	703061	145181.5	163740	386955	1498800	227208	56	2005.080
1181258	1340540	430389	126610.5	670555	636208	1037585	312358.1	76	2005.472
101219	67364	88	-103.32	29979	21182	-948	-255.28	39	2007.602
2428889	1329613	17564	1010.04	1598786	695328	58429	1914.94	94	2008.715
2443674	1239938	17274	795.64	1534968	564187	37433	1535.38	81	2009.966
2787089	1198905	16987	1027.82	1647271	562766	32237	2083.82	80	2014.094
2275801	1180938	17883	803.38	1371118	563728	42462	1227.32	72	2014.166
2361976	1061467	20579	576.94	1359106	545061	46056	1322.16	74	2014.212
543137	1789729	441734	214283.2	302756	887950	1035466	373308.8	78	2016.633
164986	134639	393	-60.02	49061	39109	-279	-5.94	42	2019.641
1555223	602687	89054	2391.44	750187	215169	159414	3941.04	68	2020.200
1621896	778882	8860	630.6	984424	337917	19393	1384.98	77	2025.218
403539	188182	1668	-50.52	141755	61504	1339	-128.46	53	2028.005
3209708	2435365	59264	1602.04	1950502	1277472	99355	6619.3	86	2030.715
2950030	1771165	15026	474.36	2192495	999630	39835	2041.1	93	2036.487
2944412	1563155	12269	902.34	1913579	927841	33185	1244.1	89	2041.025
2260553	941990	24342	550.12	1510781	519485	48818	807.48	90	2045.310
494991	349063	44654	2608.44	221940	118390	82220	3654.2	61	2046.074
2608957	1499817	8590	509.4	1704301	817427	29260	1192.6	91	2049.399
3655202	1819473	28929	1260.94	2476936	1128450	64480	2977.8	99	2050.159
2123654	1295914	11650	451	1219364	597250	26064	335.04	79	2051.315
2261032	1388884	20913	833.18	1552651	725691	37555	1389.3	87	2063.312
2132378	1375417	5695	525.7	1498190	725552	18700	1594	91	2064.257
1847730	1081582	28418	846.48	1261953	563286	55514	1280.04	95	2068.860
2258006	877344	11183	788.38	1352830	419109	27411	2022.46	81	2082.554
2256026	1110437	5274	281.64	1323596	495458	11825	272.5	77	2083.801
2685622	1677508	9296	561.56	1868791	931848	28939	1700.54	93	2084.343
2504878	1045859	9430	555.8	1623820	531697	21444	1202.84	84	2094.438
108860	71930	1080	144.8	25472	21313	1695	211.7	27	2094.577
2475575	1123700	8027	630.22	1525502	589541	16441	1593.26	80	2095.017
1738971	784271	7069	264.34	1144310	373112	21975	164.5	83	2096.107
1779387	870532	27423	1005.78	1057805	376674	68926	2509.36	79	2098.537
1835254	764474	6560	287.6	1051421	310163	13219	238.34	75	2101.811
1946432	1312003	16268	747.48	1225564	563331	34261	1563.46	75	2101.869
2667730	1783878	11035	635.1	1799274	1009150	40013	707.18	96	2103.096
2329343	1423357	15836	873.96	1616611	775410	45832	2420.52	92	2104.579
1112024	1064962	14990	161.4	719814	478315	38843	627.98	84	2105.472
179514	227821	258336	4549.96	59262	73076	368573	6978.78	40	2105.580
2144976	1088379	10729	316.94	1195842	515708	31404	614.44	76	2105.716
220441	95215	137696	3820.56	56363	31445	178459	4686.74	33	2105.780
2326493	1325244	20016	961.76	1528311	748687	63176	2672.36	96	2108.000
1838700	893990	6377	552.22	1212272	458097	20124	1287.64	84	2109.164
2909386	1705459	15538	1127.68	2061755	966505	40164	2942.04	87	2109.244
264440	283553	708	178.88	112602	130394	335	536.1	45	2109.460
3044492	1477500	9760	607.6	2094717	836060	32168	600.48	89	2110.206
2332606	1139186	6254	574.44	1245048	470230	10818	956.48	66	2110.315
1959425	884390	41908	792.88	1178333	392489	91216	2510.76	79	2112.142
2412566	960275	8618	348.48	1564874	493474	25791	951.26	81	2112.635
2327531	1220920	8637	610.82	1558371	680632	32419	886.34	87	2112.738
2576299	1467307	7155	706.3	1733409	708334	10931	1305.66	86	2114.562
3246672	1850264	9739	1508.54	2270834	997228	25728	2738.08	88	2115.038
2451227	1794843	102382	3197.52	1649225	914244	254521	7166.06	88	2116.161
100533	41889	44952	972.72	27252	11302	54501	864.86	35	2118.511
2684973	1232171	11044	417.84	1647860	591461	21954	341.44	82	2119.997
1978664	688120	11730	236.8	1223007	321778	29711	-155.54	80	2120.630
912651	1425756	20447	821.42	859937	1061708	80511	2283.46	113	2122.484
2422629	1518210	7066	713.76	1452112	724478	20543	891.98	79	2129.217
2322522	1521258	13576	803.36	1474624	729412	33181	1905.66	83	2132.922
2008298	761577	8227	147.22	1218512	371203	24688	67.68	75	2133.076
625343	81461	340	144.4	243821	24028	0	367	59	2140.246
2302031	1060189	44037	1149.82	1379378	511800	92531	2242.66	84	2141.658
2873057	1836101	11588	983.68	2098427	1031673	26639	2386.54	91	2145.835
2338626	876241	10583	473.38	1297902	378122	23524	1214.64	77	2149.375
2236986	836316	9096	433.56	1181995	394915	15745	832.7	76	2153.035
1689556	658403	4499	365.14	969003	281206	11228	609.08	75	2162.605
160903	15769	12175	28851.5	47555	4432	15095	35467.7	41	2163.534
285333	28875	9425	122.5	80755	7452	11401	118.86	44	2164.874
2391695	973026	9508	891.88	1348619	479151	23797	2320.42	81	2166.159
4221201	1873883	108707	4260.02	3173761	1149953	393219	13718.34	103	2169.847
253376	26108	5073	127.78	71198	7098	6217	214.62	43	2175.357
123315	77295	118	58.48	35861	23512	-30	234.2	39	2180.634
110737	99918	218	25.48	31835	30778	142	134.12	38	2184.091
2055587	1179825	8328	200.08	1263671	560829	22436	545.96	85	2187.880
2668953	1655508	17887	682.82	1873280	1035006	53198	1481.28	95	2188.698
2103945	1065422	14399	532.14	1423489	568650	33855	1160.3	86	2190.341
307995	150683	6070	1416.2	128543	65466	11726	2637.36	59	2200.667
907837	626000	3566	193.76	514194	243120	7916	360.76	74	2201.845
122351	88265	215	96.9	35164	26331	179	39.94	38	2202.932
2851975	1591028	13036	990.96	1682041	761916	32748	2070.28	81	2207.962
124261	37629	32895	785.7	33320	9778	40284	860.24	35	2208.711
2634372	1312168	33845	662.7	1811116	634695	65480	1073.8	86	2210.671
3494249	1562579	18359	1056.74	2680832	945271	66291	2961.26	97	2211.309
2239180	1422840	9026	870.36	1335912	558072	17372	1287.92	76	2212.285
2160401	1228663	10741	476.26	1449752	664994	32262	1273.32	77	2212.375
1662883	862094	5206	132.16	1050038	432063	12278	822.08	82	2213.833
2010813	662013	6449	34.14	1199861	299006	16537	-348.18	76	2214.196
313523	1075291	50536	32733.96	175351	509345	121065	63983.9	74	2214.921
1616689	754357	7045	692.7	967639	315501	15980	1411.8	77	2215.489
2153102	1200234	8952	645.72	1362491	554944	28724	1480.64	82	2215.771
1890135	912573	7341	350.26	1242990	451695	25688	380.68	86	2217.513
240723	126564	447	-99.58	67295	36860	-243	-29.98	40	2217.981
2223423	1340330	13347	534.42	1501438	675178	29953	666.58	84	2218.323
2860805	1571850	14603	726.58	2012641	848096	34879	1389.94	86	2219.290
1720094	1063933	6354	417.44	1020452	507261	22169	734.34	80	2219.841
2546372	1288320	12657	471.02	1691874	714811	39565	510.9	87	2220.453
125688	81525	447	-20.58	34867	24169	-1701	191.14	36	2221.290
2896226	1266116	9366	660.76	1621214	645454	19450	1536	84	2221.715
2163112	1282174	8801	411.86	1517321	747902	34531	757.66	92	2222.250
277219	145340	286680	93132.8	136725	57342	493703	152208.6	60	2223.240
2154586	1192482	6897	4937.42	1253627	533660	16254	9305.44	80	2223.257
151177	74446	345	-61.3	43105	26784	330	-24.2	40	2223.668
223128	128720	185772	5432.92	65729	39069	243290	7434.4	41	2223.808
2037229	1703911	18231	947.66	1409416	805123	45968	1332.48	85	2224.811
1957779	1023210	5942	201.12	1237746	474664	15996	419.56	81	2225.414
1925694	1160830	8550	446	1310034	542542	27049	723.14	81	2225.673
2352343	1245378	19792	785.12	1476607	625002	51514	1424.04	80	2225.786
2259689	932515	29070	357.2	1365733	419121	46397	1408.42	69	2225.841
216070	271344	346883	5226.38	78000	96467	531693	8752.98	49	2226.638
144130	121586	126927	4374.22	45342	38246	171036	5017.96	44	2227.700
165824	167581	186515	3898.9	57665	53046	252811	5323.46	47	2228.103
2313777	1212239	9351	561.86	1433259	604930	24004	1445.44	79	2229.332
2589589	1284832	8904	709.44	1838455	796554	37311	1862.46	91	2229.468
111656	67246	424	-136.36	32168	20524	626	-410.64	38	2231.266
2444578	1121242	8313	740.18	1390543	488010	21871	1417.06	81	2231.569
2832548	1637707	17860	900.6	2054651	851753	38184	1901.24	87	2232.311
2196041	1485220	10608	633.88	1446902	794602	35392	1667.12	85	2232.462
2718722	1095528	11281	565.66	1706742	562552	28011	1073.46	85	2234.331
2130615	1251322	10599	431.14	1641064	678195	30443	1116.98	89	2234.619
2442967	1106151	5758	514.88	1582324	531077	15855	1155.3	84	2236.210
828462	1418569	101671	81431.06	453950	598040	208682	118105.5	71	2236.733
237609	994516	4636	258.96	65697	278890	5422	391.92	38	2236.947
482824	1629686	368735	152356.1	301171	817327	917749	284150.1	79	2237.568
1920034	1554621	8914	393.04	1449517	793855	32294	914.84	91	2237.938
102764	48681	-249	120.86	28086	13378	-461	56.54	35	2238.873
546519	677647	68105	107141.3	260890	287396	120074	168248.6	66	2239.167
791433	1011645	105553	192293.6	433187	472334	246870	346580.2	76	2239.321
124582	99428	50468	608.48	40468	28307	65224	966.64	41	2239.822
1871490	806401	5671	377.06	1079078	367719	9245	1068.7	79	2241.081
1691146	959647	14393	784.98	1067885	441121	34455	1250.3	83	2244.154
156466	127125	1518	276.48	58076	55191	2681	536.66	52	2248.318
102390	101472	-186	145.04	34906	39328	-651	387.14	44	2248.828
1711614	827210	8994	789.84	995147	364774	18325	1506.5	77	2259.174
1605040	888466	9697	316.42	1027305	446008	28509	826.74	84	2259.737
2238761	1049416	12419	826.34	1522246	627416	40236	2380.96	92	2260.548
2539982	1121030	66368	1884.48	1423740	433094	134023	3339.78	75	2272.597
347694	319445	92339	85276.54	142175	102532	133179	119533.9	55	2273.751
132199	45462	-194	-14.84	36153	13176	-433	-136.38	37	2274.425
159381	29869	-76	89.64	43174	7913	-373	277.22	39	2275.927
3130293	2064451	19510	1429.6	2475408	1153201	55456	3891.16	97	2281.510
2424380	1262378	6666	263.76	1454802	678145	18977	730.22	84	2283.410
2465288	898706	15032	360.52	1443136	421319	31730	530.8	78	2283.949
1844326	898045	10281	420.66	1121638	413629	24294	738.84	79	2287.968
1751460	931531	6090	368.4	1108399	433472	12220	835.2	82	2293.888
2394029	1471851	10227	603.22	1572859	732168	24483	1330.38	87	2295.843
2567820	1464127	7362	488.32	1545501	695794	17268	1096.48	79	2304.620
1512581	697832	3519	251.34	840605	280350	5994	874.84	67	2304.762
1986474	1338834	8975	238.5	1268848	644344	21773	133.78	75	2304.847
163297	45742	945	-58.3	44042	12599	229	-78.06	39	2307.551
146483	202375	292	150.12	72738	121467	211	622.46	67	2310.847
4073161	2239456	20591	1524.26	3160776	1930880	82844	4980.84	108	2311.275
2259378	1287684	17463	99.18	1475824	627172	42351	1487.86	83	2311.762
152812	250987	765	343.9	40993	77155	1305	507.3	32	2311.914
951153	1651741	406816	88925.76	706216	1241001	1280274	254814.6	102	2314.101
2965066	1317328	19313	1179.18	1723521	778262	34334	1705.24	84	2314.769
117761	94247	476	161.36	38875	30281	83	358.38	42	2316.028
2133321	2010324	13127	788.22	1850257	1245311	52298	1349.28	109	2317.104
695042	1554018	308839	236608.5	391686	897872	872701	403739.9	85	2319.092
2810791	1962132	11716	1144.76	2124773	1139009	44985	3845.1	95	2322.281
1486092	868511	11120	719.2	1024451	417077	27207	1413.02	83	2322.683
2888459	1097660	12854	571.44	1824214	578183	28821	1902.06	83	2323.022
2346469	949644	6143	372.98	1495031	490953	10127	1151.22	84	2324.205
175992	72278	204	-9.56	49879	22728	391	-179.74	41	2325.005
269833	234019	176396	3378.56	85108	71319	232317	4392.62	48	2325.833
2194305	899592	8355	573.3	1391823	420501	16708	672.88	80	2326.277
108897	133032	1253	-202.42	48047	54014	1261	-711.54	50	2326.560
1800937	1234571	9804	440.44	1196758	612965	24876	901.36	82	2326.675
619804	1292190	168999	151548.1	296986	612601	380523	250542.8	69	2327.171
109123	59278	11476	1984.36	30468	16321	14618	2484.48	36	2328.054
2267172	1246184	10184	376.24	1496320	576123	20957	791.02	84	2328.260
2314729	1543253	9337	211.82	1589210	842668	22699	561.14	87	2329.122
1661447	692592	6042	191.12	1048564	320774	15951	149.86	79	2330.083
2734693	1270533	21234	832.24	1967412	712869	58729	1888.94	92	2330.955
2739933	1329945	28465	822.9	1639006	664151	68088	1911.68	84	2331.962
725663	1008382	693690	213446.4	417299	465244	1474127	351372.2	76	2332.766
2042558	1016987	10225	514.5	1277881	474905	27243	1066.98	82	2334.936
1918731	951792	6414	393.04	1232809	459973	15709	1323.74	75	2335.024
2045311	1190001	17159	336.74	1272979	538922	38217	321.62	78	2336.613
2522049	1068320	19648	810.28	1465555	480675	32880	1292.8	76	2337.442
843902	1451271	378803	235188.6	539291	962238	1164659	429436.8	92	2339.311
142276	173788	77769	1792.34	54244	54534	111911	2432.46	47	2339.748
2700052	1231421	11663	677.18	1674695	683181	36950	1764	87	2340.028
228587	161826	169589	58373.54	81599	56456	255749	83313.14	52	2341.214
3342807	1613817	14510	778.6	2024810	863598	35198	2137.28	85	2342.085
2937884	1400213	10134	282.24	2029185	812716	31605	692.3	89	2342.583
2144182	1200809	9125	572.5	1756611	851854	32869	1957.34	105	2342.809
212095	43175	1161	92.46	58763	11804	1348	117.28	41	2344.347
2647610	939663	9137	386.82	1557815	445185	29769	1074.34	82	2344.564
2233016	1491523	27484	661.24	1706990	1042166	90726	2344.36	105	2346.865
129662	58773	782	-148.48	27788	11568	905	-334.7	23	2346.907
1831743	848903	8319	448.34	1083967	368923	15327	662.22	75	2347.926
211832	13999	2570	-102.8	54905	2503	3000	-163	34	2348.208
152389	155224	179363	2999.18	46088	47883	239607	4414.02	42	2348.779
2588242	982942	9175	352.5	1525006	485988	14705	796.3	83	2351.622
2867330	1535348	10485	2237.1	1805442	796204	23696	5093.56	83	2354.661
2366940	1074775	8651	562.86	1419933	524388	18211	1269.46	77	2356.062
195419	62888	34654	884.44	56729	18103	44118	965.48	41	2356.856
104902	51700	55	70.3	29679	15735	19	188.34	36	2357.761
100214	66500	581	124.66	28803	18693	942	359.12	37	2364.787
2038381	1030659	12449	319.14	1264653	477634	23999	12.14	84	2365.076
2390428	971264	9997	349.42	1464887	506465	29282	1195.52	87	2367.461
2050530	1077990	9110	354.6	1345789	563518	24838	198.68	88	2372.773
1053167	2083628	192895	246431.7	593698	1349014	529788	437627.7	90	2380.914
2617237	1690356	8081	349.66	1877129	818907	21551	722.86	91	2382.832
2599859	1198701	18839	486.54	1680293	635907	48518	639.48	85	2397.825
1956429	1945249	33968	27774.48	1512481	1384319	89699	67385.14	107	2399.060
101173	83037	91	-4.74	28760	25410	188	-194.32	37	2406.342
2005050	1193989	10481	659.66	1353664	659503	26622	1578.92	90	2408.224
2286506	1134629	8588	327.68	1373841	545328	22835	540.1	81	2410.148
2459717	1125924	13420	582.2	1438092	512807	23446	854.56	77	2411.140
267854	184487	138302	2738.72	82577	53979	178493	3653.98	47	2412.658
2020781	844197	7405	560.3	1256146	414779	20191	1725.26	105	2416.006
2059534	1335524	8107	423.02	1388445	653561	23093	1174.98	86	2417.640
421964	363296	148023	3039.78	125053	103713	187966	3743.76	48	2419.157
116913	43154	575	-98.5	32956	12073	876	-234.64	36	2419.619
2419318	1175454	6156	503.16	1400185	525951	11559	483.74	77	2419.699
2301956	1112870	16336	441.96	1328168	549322	41980	949.8	80	2420.779
2305413	1074407	9349	230.14	1499146	498132	22383	511.38	91	2424.523
1497348	841763	11661	97.46	843378	366329	23938	996.68	75	2424.938
2577984	1050084	14144	345.84	1762945	538761	37302	1009.72	87	2425.866
1671686	967586	4301	388.86	1007727	433491	8490	318.4	74	2426.252
565397	126184	2078	112.08	176452	39132	3493	128.98	53	2430.451
160472	81863	66	122.76	46589	25956	-56	339.84	44	2430.922
2854269	1791784	10820	764.2	1966454	884010	29307	1493.02	88	2431.014
711004	914516	6312	933.32	473146	562046	21465	2239.9	91	2432.085
1854291	969059	5549	443.14	1009091	427009	11584	1221.24	70	2432.189
1608730	646843	4918	132.48	890537	275668	11527	-30.78	72	2432.880
2269004	1163303	12563	540.18	1565523	620841	36950	1537	89	2433.787
2356016	1372209	15611	586.46	1639357	771202	53301	849.86	91	2434.332
1614899	734882	6888	3113.68	958646	319438	17785	3901.1	75	2434.677
2453229	1014715	8934	118.24	1479105	530460	25813	405.18	85	2436.482
2023419	938051	11946	376.56	1273774	486402	33610	1142.6	88	2437.858
2796027	1088681	11771	400.06	1809085	633613	37535	767.1	91	2438.880
2424119	1534742	13096	593.56	1471068	723923	30166	1071.76	84	2440.679
114699	27906	877	225.22	32149	9564	1474	462.64	36	2441.421
2635863	2009029	16833	1345.38	1868309	1119498	46177	3274.22	89	2443.546
2246772	1969022	12053	1178.58	1678690	1054166	40247	1876.42	90	2443.894
2095277	1550338	20123	812.78	1154926	703320	40350	2059	76	2444.827
2530064	1119405	12734	614.24	1400624	489470	24104	1473.44	77	2445.397
2104875	933619	7479	184.94	1340450	442843	15931	384.66	77	2445.585
1662589	984727	5036	390.96	992655	452667	11113	985.18	78	2446.416
2533078	1076240	23801	624.86	1464753	538718	52425	694.5	85	2447.906
2446904	1411651	10081	876.66	1806383	784098	38174	1983.64	91	2448.373
2679525	1126773	14806	713.16	1581218	503407	37389	1638.54	78	2448.676
1598789	944872	10867	422.62	993679	471952	30857	1215.02	94	2450.069
2743941	1625503	9657	507.02	1668415	773724	18646	301.56	86	2452.008
2134846	833299	10092	366.12	1320547	390985	21293	871.98	84	2457.858
2330072	1008941	3314	433.04	1299912	437353	5791	1148.26	74	2459.131
1989805	900619	10926	570.36	1171642	394786	18824	1063.64	74	2459.574
1301823	2666192	202037	321529.8	837131	1461509	600645	592408.7	74	2459.586
2902971	1299962	8992	451.12	1993968	742469	27394	628.84	91	2463.217
994382	1707884	291639	237213.5	596806	937137	721903	460795.6	83	2466.524
856331	314413	22823	620.78	428620	111091	40546	980.56	68	2472.320
675068	155230	21206	371.16	236869	46734	29220	431.2	52	2472.345
2179353	1389365	23354	675.44	1535153	694756	58417	1938.62	84	2472.394
2437674	1216368	99805	17367.3	1469309	622668	190860	30903.6	86	2477.777
2950877	1627906	7167	544.62	1803515	740743	13747	905.42	81	2482.820
1875017	1041992	5526	295.36	1126799	489682	10559	678.74	80	2484.889
2952654	1622594	7978	846.08	1866601	829690	19760	1613.6	86	2490.544
1828417	844445	7567	371.62	1159671	395367	19050	467	81	2499.913
280939	62137	824	14.64	84851	19240	814	-6.96	46	2507.010
1467993	2267407	143417	139663.6	937921	1179750	390340	271811.4	109	2508.366
1163384	2095359	265326	195710.4	749189	1196890	643071	376756.1	85	2508.780
2326548	978689	14991	529.26	1496395	459813	39698	1341.28	84	2514.041
100687	91997	275	100.5	29951	28282	33	223.38	38	2517.123
346909	80507	3906	194.16	119097	27417	6432	420.52	51	2517.354
577652	155312	814	-160.96	177336	47434	1303	-513.42	51	2518.044
226969	205114	122406	2970.16	69302	62024	167406	3560.16	45	2521.566
106386	106745	2245	153.7	37103	46444	6464	264.04	53	2523.097
212952	139154	86251	1553.86	67906	43980	111813	2077.18	48	2525.725
1767332	1149678	10322	216.92	1777844	787006	43425	1109.5	111	2526.683
277893	349153	2077	1083.22	145837	189228	3691	1555.26	66	2530.383
2425833	1170295	11880	215.8	1615845	594280	26566	763.76	86	2530.711
2038221	1052742	11596	508.56	1162311	419652	20132	743.52	71	2531.223
2219686	794625	13791	333.26	2165225	732719	53879	2208.94	112	2531.847
2432239	982153	8802	762.72	1434351	495434	22019	2140.34	74	2531.869
314575	343258	307043	4426.98	119257	127307	442403	6487.58	61	2533.223
2275093	785605	6741	145.26	1270345	347433	15341	168.26	79	2534.128
147996	688657	312391	12296.26	79599	297492	582137	21026.82	53	2534.259
2918770	1544915	10200	444	1956214	917628	28916	1146.76	88	2534.608
3672966	1462273	18708	511.88	2386336	821372	54087	1899.82	90	2534.984
111106	26784	11532	-89.48	36444	5073	15448	35.28	33	2535.203
2718806	1922259	20762	917.32	1901874	1066448	66512	1835.32	93	2536.145
2879539	1484639	21109	730.74	1940352	756944	42081	1167.66	86	2536.697
145235	9378	160	58.6	31932	78	-403	83.42	25	2536.845
2661717	1088869	8314	656.04	1773653	596499	22630	1398.8	85	2537.490
1884612	755941	13481	224.66	1197808	343911	36234	599.24	74	2537.566
3015914	2526454	29343	791.98	2012705	1329447	79136	2589.96	92	2539.290
2621983	1336327	8356	450.16	1606184	721669	21202	245.72	85	2539.950
2382389	1275865	8952	437.72	1685842	684023	30306	1860.16	92	2540.852
1747723	884192	6153	534.58	1114909	408467	12289	1257.54	83	2542.026
1823064	987325	9841	336.26	1187351	453889	25020	1116.2	79	2542.272
2090508	1253373	40000	1086	1377115	566360	84430	2536.8	79	2542.614
3138798	2175622	11831	1304.66	2474356	1361893	39653	3071.58	99	2543.424
2767927	1730044	27761	1807.46	1874604	837198	66241	3963.26	86	2544.388
884767	1339396	147730	11813.8	433452	606971	341082	22400.52	67	2544.853
2254878	1225545	9566	636.76	1612311	624281	31044	1100.84	91	2545.703
361974	28109	9709	-24.26	102757	6359	12542	-371.88	43	2546.174
110708	54137	46	126.56	32468	18142	-735	394.9	40	2549.752
2038705	750193	7394	502.84	1246927	361038	18854	712.44	82	2550.179
1490520	820783	5657	1085.02	1102828	441049	17820	2568.2	92	2552.723
2498266	1207668	14055	422.3	1319649	538009	30241	675.26	73	2553.205
2848044	1622843	13042	630.12	1808374	802491	36013	1651.18	80	2553.576
1735813	1225304	14635	771.1	1141600	622737	39918	1351.48	87	2554.835
2395920	1289522	9349	559.14	1655080	674167	30130	1059.8	94	2556.105
2629952	1443388	19046	604.56	1428726	641485	34704	1130.44	74	2557.792
1043110	1912896	163380	118868.8	598724	1134251	508820	250200.2	75	2557.830
1655972	782701	9898	468.28	985827	402824	25990	531.4	81	2558.501
1756894	1212274	10175	226.5	1084948	555417	17751	1165.86	73	2558.635
2679913	1869104	19301	1373.86	2540098	1333654	71408	2823.88	106	2559.211
2248749	1116759	10573	462.78	1489882	582929	31361	1142.46	87	2560.136
1419041	860005	14068	339.48	897114	390397	29013	564.18	81	2563.295
3247181	2124581	22141	19705.26	2287713	1227101	54939	43323.54	90	2563.888
253037	169725	798	-8.72	168436	109566	2176	-92.64	101	2566.850
2180313	1514682	22367	757.62	1470376	837999	57506	1983.16	94	2568.005
3301497	2497796	20667	1073.62	2611093	1569740	57424	2399.64	102	2572.105
470129	2610953	6950	1760	146005	779749	9435	2752.1	51	2576.084
2436667	1032227	8942	194.12	1564150	526007	23567	533.62	83	2577.406
2168364	1025551	7507	327.02	1366039	477635	20799	393.14	81	2583.516
1998126	1264520	23273	1369.78	1312314	612474	50339	3636.54	85	2586.131
2599866	1400685	6732	491.52	1714501	736484	18445	1491.7	92	2588.135
104345	75284	145	-97.3	29777	22182	49	-280.86	36	2591.834
2486592	1553411	26101	1036.86	2049913	860087	60431	2354.66	102	2593.261
2484896	1636439	11772	351.92	1802157	799328	30433	618.38	89	2598.876
145240	103023	543	-24.02	43360	47319	1316	-61.24	45	2599.216
2075039	1390496	7198	656.28	1192708	620140	18350	872	79	2600.181
3022394	1550091	19299	435.14	1831675	783903	41159	829.74	83	2609.093
2605276	1195804	15511	337.46	1651395	606119	39617	1084.62	86	2610.558
229636	394747	207464	66903.04	154222	192970	391282	174908.5	74	2612.144
2009710	852313	6619	442.34	1411350	410098	18607	1189.02	84	2626.360
1108427	1689221	619877	58066.22	611214	897399	1697684	178305.2	90	2629.880
1326359	1066784	13714	269.04	912811	467298	39800	740	86	2631.685
1704335	927081	6258	166.88	933362	366438	6220	15.2	74	2632.789
2084405	865346	6648	621.28	1288791	406755	17735	1367.1	79	2637.526
3453045	1917177	11549	688.14	2351812	1069529	41283	990.38	98	2639.921
1748642	1096435	9905	430.3	1158936	532015	28770	852.2	89	2641.830
2102460	1223873	23401	910.86	1503599	663274	48229	1994.94	91	2644.231
2315148	1217270	8423	58.78	1562109	619864	27181	138.66	88	2645.759
1859537	857722	6356	366.16	1111556	426397	12478	684.08	77	2646.437
1824784	1157496	7903	435.58	1067674	532131	23617	721.62	76	2646.504
2911799	1579540	11316	644.76	1807747	825474	34916	1716.76	91	2647.546
2615032	974760	4226	227.36	1621759	432967	8622	502.92	81	2648.464
3639012	1975744	15868	1342.48	3017822	1566906	72473	3595.78	121	2649.413
3440510	2717905	15130	753.8	2302602	1569459	42068	2024.48	87	2650.050
1949126	635137	10740	811.4	1099911	263388	17781	1377.66	64	2650.141
110354	59927	563	43.18	28254	15875	896	-32.44	31	2650.552
541419	702988	81445	188179.7	242308	247780	123047	271392.4	63	2651.818
1989331	922495	9551	631.86	1190791	445380	27723	1470.78	82	2652.634
2468800	1213838	12462	513.32	1761969	695159	41986	183.96	90	2653.060
111135	67859	140	131.4	23863	17964	-418	281.52	23	2653.172
1870790	892851	16593	335.98	1086151	400779	36434	663.24	70	2653.304
2041258	891019	9445	228.7	1216472	409396	20188	413.68	73	2653.736
1975812	845365	10210	327.6	1127980	372097	22163	800.18	73	2653.808
2093300	850708	6951	222.86	1274153	421025	19537	716.82	76	2654.015
201959	23908	314	98.04	54826	5555	360	213.6	37	2654.582
1330466	1057773	975879	109006.9	646895	441339	1789072	169677.9	71	2655.363
2888869	1424025	10734	897.24	2019723	889534	39598	1871.28	95	2655.954
2144136	1159706	12080	510.8	1400249	593446	35164	553.04	83	2657.660
1445481	908539	5497	346.42	824618	459864	17534	543.24	75	2657.689
2112814	1076074	12826	737.36	1383507	539980	32608	1531.88	83	2658.980
1389173	646094	56348	1377.28	687954	289233	120669	2225.34	81	2662.658
111520	40581	67	-43.38	28830	10929	-95	-148.7	32	2662.965
1908661	830143	9886	438.96	1118946	390842	25941	1069.26	80	2667.249
110185	52763	277	-95.78	31868	15148	453	-194.42	37	2668.666
244238	17768	565	-75.1	68134	4830	807	-170.98	43	2669.970
1556096	666299	8600	443	860270	264348	14646	718.56	71	2670.656
1866910	870026	6960	382.6	1170661	405796	14022	1098.92	80	2671.266
674617	1726451	20602	38217.72	390008	834186	55844	63499.84	86	2672.984
2456337	1159970	14537	771.82	1731963	677064	46157	1462.02	93	2674.867
2659834	1563173	13566	771.76	1610485	797810	34970	1422.2	78	2675.158
2889486	1113035	7837	615.82	1783959	604961	15087	1933.82	84	2676.560
2529661	1124966	26456	551.16	1634306	549615	60532	1514.52	84	2677.478
251972	252086	194487	4562.82	76424	76242	270495	6769.7	41	2677.940
2743243	1808765	13515	932.9	1944515	954632	42646	1353.56	93	2684.264
2796536	1209504	11310	555.6	1810445	637980	32266	1333.76	88	2690.202
2046411	1132321	16066	388.76	1332746	548985	42476	1131.36	86	2691.736
1872250	786869	5393	297.98	1150831	369539	13606	914.16	83	2694.998
2553095	1302150	13064	588.04	1606872	668748	37702	1113.72	85	2695.918
2540852	1651602	9980	873.8	1540144	884326	26082	1671.52	86	2702.183
2914918	1615519	11224	2130.64	1742213	832353	28320	3829.2	84	2703.078
2509731	1125254	10309	504.74	1449172	475947	21789	828.54	79	2710.163
259365	18601	13343	164.98	68840	3679	16699	184.14	36	2710.452
133360	9293	75	-28.5	35574	2500	-118	-28.48	37	2715.163
114797	28903	566	-65.24	36278	15502	1404	-113.56	59	2721.833
1047593	3641486	23642	9447.12	668711	1982939	57057	21210.02	94	2725.384
2148691	968615	11460	629.6	1261504	432883	26761	1497.46	77	2729.798
134878	158222	211040	4726.4	41097	45699	270553	6602.58	42	2736.909
2777040	1420256	11432	523.52	2018177	912227	39393	1047.98	97	2739.071
2447912	1662741	10336	799.96	1796817	1040890	35922	2219.92	98	2742.466
2183791	884629	28589	650.54	1332835	437171	65716	1933.76	81	2749.076
2097240	1347587	16137	493.82	1319540	661785	39569	626.34	72	2749.103
1938552	766212	6431	579.66	1198451	371496	21319	1604.34	86	2750.648
115689	74371	638	235.68	35965	27266	957	348.02	42	2752.622
357063	122604	-40	226.6	103967	36909	-701	388.14	46	2752.830
2849273	1401282	14432	887.52	1901448	786130	43987	1636.82	89	2753.169
2217516	1450058	10778	525.08	1480737	700563	24876	1140.36	84	2754.327
2106429	818052	12231	443.66	1410851	429042	31384	1119.24	85	2756.932
1978187	1071487	9177	759.22	1245402	457006	22834	1020.24	72	2757.032
2887824	1488813	17323	590.78	1905604	716652	31684	684.24	80	2757.432
2651690	1251315	45387	1093.82	1497302	480768	98653	1326.58	71	2757.799
2391739	936105	13338	443.68	1437872	436961	33018	1027.48	80	2758.247
1727252	680051	7980	2961.8	976237	296610	21103	4987.58	77	2759.519
163034	245848	744	-89.16	60779	113705	1175	-188.5	49	2760.572
3028288	1699333	14375	798.5	2169707	960766	37598	1699.28	94	2761.738
2326888	1158274	23322	1026.92	1566210	620276	67909	2735.74	85	2762.250
2327808	1196060	12345	392.7	1662845	725531	34255	1205.3	93	2762.740
165421	102565	6164	176.04	70314	54206	7954	199.44	57	2763.434
1621721	929849	11766	350.76	1089163	453711	29391	643.26	85	2764.944
2514191	1107860	15090	564.4	1481006	535835	38738	1165.68	75	2764.984
114162	55094	182	62.52	42207	24105	-137	155.18	56	2765.959
2481228	1198088	10069	398.34	1711548	643350	28435	537.1	88	2766.323
419057	175266	33243	393.98	171397	55653	51160	503.6	57	2768.063
339065	453074	694397	16029.42	143895	166161	1076357	24364.02	57	2768.542
162457	96916	142	-63.88	50906	36734	-520	-178.2	51	2770.254
274570	285701	321931	6264.66	89015	88294	429589	8918.54	48	2770.436
2028868	1066139	6901	534.86	1096737	466248	14927	466.22	76	2775.418
3728909	2026298	10149	824.14	2666731	1272657	33141	2547.26	99	2776.108
1577597	746882	7106	249.16	957513	326251	14123	341.78	78	2779.215
1762951	863883	10379	322.94	1070977	400624	21687	396.82	78	2779.767
2296850	1545513	12391	417.26	1593993	753772	21419	992.34	86	2781.053
2477619	1629769	16428	651.08	1758954	881818	42791	1122.26	90	2781.919
3073728	1547287	13558	545.88	1888165	840386	39941	964.26	86	2782.933
1856673	903132	7555	246.3	1147543	424337	25877	162.22	83	2787.753
2036468	948740	7733	412.38	1357375	462291	23201	528.86	84	2788.915
157460	227048	443733	7639.38	54257	77854	637492	11901.12	47	2791.558
163381	53195	633	124.38	58512	29358	856	149.16	55	2791.981
167341	42070	368	122.48	47792	11576	127	365.22	41	2793.366
3190243	1314502	22853	537.58	2081644	698341	50951	1957.86	91	2797.126
2691366	1352386	6944	530.84	1717415	754852	23574	1462.64	89	2799.976
1834899	440097	21965	336.9	1204192	210044	59635	227.1	85	2801.423
117840	39489	158	-36.12	34118	12336	374	-82.36	39	2803.394
1898514	1459369	18028	977.08	1363144	730616	49451	2384.86	90	2805.466
2250452	1103174	12723	424.78	1292018	506548	31048	950.28	80	2806.573
1734103	1835088	11095	1289.7	1003772	912087	35038	2527.68	85	2810.587
2665332	860136	10649	652.14	1518014	393299	19538	1028.68	76	2810.855
1749706	878189	10164	386.04	1045489	386230	19453	685.58	76	2814.996
3122070	1537882	14382	714.52	2049091	826701	28184	1337.24	87	2819.360
2701088	1205158	7179	1118.94	1548723	568302	16462	2733.32	80	2821.478
2172541	921797	15767	377.62	1337037	418335	30267	747.62	80	2823.290
145288	111935	125	138.5	41186	33383	-68	165.52	40	2825.777
1699857	1076722	8847	289.42	1096599	512462	27227	560.22	87	2826.868
3009620	1599102	12166	743.76	1914769	898152	32412	1533.32	89	2830.210
163663	85981	33	-79.62	49710	26767	43	-266.02	43	2832.611
2341934	1264066	11110	297.6	1503623	653914	28574	858.64	82	2833.039
2054498	1074307	9044	538.84	1193693	501924	22985	1064.1	82	2838.901
2146799	888396	15753	430.58	1403724	448216	44448	1057.28	87	2842.167
1942721	897884	7052	1747.72	1292401	421243	17462	3152.32	82	2845.632
215178	67531	88537	1595.82	62952	19470	112475	1657.5	43	2851.967
2071226	1140936	11262	520.32	1216463	501362	15594	826.84	80	2853.926
103359	27852	-92	-87.12	29720	8426	-718	-89.48	36	2854.639
2783531	1495107	25549	788.14	1585050	740799	49254	1843.44	81	2856.092
1758304	1438542	13868	665.48	1131339	880188	47509	1565.74	100	2857.618
2480160	1172256	9504	493.44	1516120	548457	19278	1231.08	81	2858.825
2429729	1374932	18492	1004.12	1651182	679432	47296	2280.56	86	2859.605
1806633	913151	8421	430.06	979165	373219	19685	552.1	69	2859.662
2374995	1856289	23103	990.58	1647489	1089922	63478	1500.08	93	2860.053
3024258	1533118	15171	683.06	2050077	776411	42637	2047.82	84	2860.499
2187173	922234	11346	275.56	1378331	431309	33921	623.06	76	2860.803
1983469	970433	14191	375.26	1312746	461722	36648	739.28	85	2862.239
1950628	1383425	19416	731.76	1087123	625820	34958	736.88	75	2862.935
1516465	882819	9337	376.82	987739	473183	31398	658.28	86	2864.753
2148286	908575	9207	299.02	1395219	472657	28571	789.06	87	2867.200
1539608	620511	49781	1319.66	965950	318094	136697	3034.42	86	2867.780
1981976	924600	3766	419.76	1133843	422420	5873	689.78	74	2867.809
1712062	761563	10855	319.3	1086936	352723	29284	626.24	82	2868.528
751304	543521	2844	895.84	276890	178333	3643	977.98	56	2869.030
452148	4575037	21427	6260.22	251622	1936950	32194	9255.84	68	2869.341
1619731	695470	4916	166.76	965672	271070	12611	-18.54	75	2869.592
1031203	2301296	112517	312606.6	780323	1521136	342691	573777.3	92	2870.031
1970642	820652	6041	573.26	1098564	365254	14417	1629.62	75	2870.228
100667	19357	12723	454.78	28397	5198	15763	384.18	35	2871.163
2435949	1091380	9815	636.9	1628716	533924	30189	1451.54	89	2871.259
184867	237630	312125	5052.5	76975	96319	517401	9285.86	51	2871.833
2914706	1481145	401646	83288.56	2018457	1048258	929474	133246.6	110	2872.155
1574415	1156843	7070	297.2	914588	534773	18815	669.9	82	2873.125
1745152	997332	9079	187.94	1165385	448494	26556	427.16	85	2874.993
2681707	1457032	13127	534.22	1788024	793262	36828	1176.08	88	2876.226
1149403	2624979	990302	192183.7	874976	1687835	2998966	392384.8	84	2876.384
2665324	1140524	14249	630.14	1643249	616716	41115	1273.9	84	2877.140
1649178	674649	8171	525.06	938440	294820	18181	950.66	77	2878.594
128717	48163	430	-151.2	37085	14785	-209	-403.74	39	2879.392
2045476	1069235	11242	249.12	1292482	481477	22789	288.54	80	2879.600
3264544	1667613	26322	1280.92	1962777	979615	70468	3178.48	91	2881.359
1904552	904621	6829	113.94	1090804	391710	10132	-262.48	72	2881.911
2788852	1223665	6827	389.22	1778364	722241	26394	1441.84	88	2884.472
3170866	1719786	25898	1261.28	2002457	867194	67092	2480.12	90	2885.385
2435711	937285	6684	373.24	1405818	449315	14363	783.18	78	2885.876
119008	54749	616	-74.24	35966	19204	865	-215.1	41	2887.011
1212880	693985	11236	522.96	764969	323149	25369	1418.34	80	2890.647
2746584	1894187	11706	881.16	1864548	1092607	21117	2247.62	90	2891.217
129096	57609	124	-66.36	42719	18008	176	-287.64	40	2891.965
1206850	960567	483195	104963.7	464766	319778	705282	140624.5	61	2892.414
2155482	1206920	7289	525.54	1477155	648486	23687	1399.82	88	2892.589
2885169	1309570	13932	662.52	2043826	803690	46484	1816.24	96	2899.298
192351	37596	-136	134.04	48890	8542	-564	206.96	31	2899.525
2970032	1408028	9256	464.16	2003735	703651	23610	961.6	87	2900.895
1721776	1056310	8054	338.44	1037781	510816	24551	1277.86	76	2901.003
130724	50287	406	-9.84	36014	13970	246	-42.44	38	2902.257
1546242	423302	48505	1279.3	688617	144582	78279	1704.94	65	2903.345
1586264	847258	8921	347.06	1035579	384915	20316	692.76	82	2904.013
1675067	788638	10390	367.4	1106922	422662	34344	410.84	84	2907.308
313961	104230	1949	359.14	116894	32651	2696	623.56	51	2907.804
500672	73291	16062	398.32	151802	20756	20959	561.74	51	2909.763
118182	12391	4158	83.88	32021	3449	4867	69.62	36	2913.093
2280998	1242763	22016	353.76	1438060	631106	56723	1323.78	88	2914.767
2413758	1234315	11686	1069.96	1536932	669496	29386	2203.96	85	2918.594
733523	384298	98529	1948.94	318621	152554	162302	2464.72	68	2920.386
2796110	1627976	13888	847.68	1896782	870713	36761	1809.46	90	2921.227
3038329	1356283	9656	435.16	1865923	818799	25333	1522.38	86	2921.836
171955	197803	257419	6243.34	57317	62117	343633	8428.38	45	2925.540
2792606	1148468	9352	515.72	1589096	537612	19472	795.92	80	2935.852
1107578	686279	4424	222.64	645974	282990	10175	394.5	74	2938.682
144494	45118	31358	1047.88	38481	11771	38822	1188.92	36	2939.236
2632890	1391127	10885	678.1	1683465	745835	30235	1754.1	89	2939.525
1729751	521846	51480	863.8	838161	195712	96505	1474.3	73	2943.884
2718550	1643966	12640	625.4	1876856	911285	36979	1925.94	90	2946.259
357540	407776	10057	1740.02	131789	140621	15029	2258.94	54	2951.419
105549	42336	30	63.8	29241	12140	-96	129.44	36	2957.528
3218075	1660020	12613	772.18	2253073	961191	44737	1610.82	99	2958.481
2781408	1411209	20310	805.6	1682233	769532	62236	2758.96	88	2960.669
1638253	1275469	7269	314.34	1076623	587533	22877	160.22	84	2961.308
676373	1393191	393021	131649.1	378628	624315	947027	224007.2	76	2962.973
943007	1798865	102359	203080.7	657993	1004034	266379	323375.9	84	2963.548
339412	912613	628187	129382.8	241493	574267	1630497	233327.4	83	2965.173
1862996	1156000	124445	4327.7	1311827	626321	195024	6902.64	126	2966.001
1055082	746353	3876	-72.64	454489	263646	5332	-286.48	64	2967.453
2224641	1227310	16828	759.08	1319817	548443	33369	1399.34	81	2967.688
2818022	1624672	17086	637.96	2051498	903667	58196	1737.56	95	2968.623
160019	58304	21046	17379.56	45452	15070	27122	21940.92	35	2969.052
2819801	2235977	24749	887.14	1721416	1220658	53401	1837.86	83	2970.019
117828	112729	811	250.46	57269	51137	1053	662.58	53	2970.868
656569	483582	46734	208932.2	281018	183604	84278	324797.1	64	2971.102
2016195	1127014	5942	596.12	1249622	523227	12749	1464.14	82	2971.385
851273	1376508	255517	265961.6	476158	710891	625675	426164.5	73	2971.596
1659366	1060393	7117	378.62	981409	439461	18978	67.08	75	2972.662
234075	186140	5178	1086.08	85629	62176	8687	1568.82	53	2976.398
804663	1326612	823206	120268.2	400807	606420	1574698	192075.3	77	2977.709
2300137	1858042	32136	880.96	1726762	1181775	76256	1186.16	94	2978.238
1554683	773737	7509	89.74	918085	354064	21285	397.1	77	2979.656
110972	151269	195421	4190.06	36329	51383	284470	6427.2	42	2981.258
2072047	1206877	26189	559.54	1265056	544888	46185	894.1	78	2983.276
394045	310247	347587	94423.82	170432	116510	583149	150013.1	59	2984.005
2138884	1322432	13838	530.68	1402335	568252	31139	758.54	81	2984.458
2283547	1099432	10440	564.4	1464567	589695	31618	1117.48	89	2986.675
2372633	1143759	8340	638.4	1523015	573433	22620	1810.2	83	2988.208
2379404	2386873	12506	559.16	1808915	1326446	36602	1016.72	98	2988.668
2351126	1450086	9686	573.96	1749813	807981	31808	1202.88	92	2988.952
2907824	1219134	13704	792.44	2002829	788632	42804	1528.44	91	2989.525
3010915	1505210	13305	682.3	2141790	1019396	46635	1621.1	95	2990.702
2067014	1153237	12045	462.7	1396085	723435	44924	806.64	92	2991.565
1894140	1103722	9444	479.84	1891437	1061103	46944	1368.84	132	2992.284
1519954	742581	5021	210.06	916091	295357	9831	100.66	66	2992.297
1908755	1184735	9017	590.62	1168007	582101	29273	1313.78	92	2993.798
2001072	904789	8882	445.52	1367354	473296	24192	1233.12	86	2994.557
2123329	1117315	12838	593.68	1376213	536821	32979	982.94	84	3000.462
1639321	819014	17917	782.62	1542634	671371	56975	1853.5	95	3000.503
2043801	716252	10120	583.2	1272383	362702	25852	1295.72	85	3002.829
2533740	1173627	6097	367.42	1571461	589716	19451	573.86	85	3003.904
1809754	971580	6551	586.86	1216253	516627	24034	1340.24	91	3005.616
496642	797029	304110	123494.6	290971	387524	719030	199605.8	76	3011.723
3145462	1855496	12334	886.24	2120318	981406	38494	2037.84	88	3011.812
3129495	1819960	12133	541.38	1996191	1083259	34392	1110.12	86	3012.906
2046902	1309544	13903	539.58	2580399	1133183	57897	1372.42	126	3012.927
207633	133620	179814	6372.04	57908	36464	231823	8241.78	35	3013.494
418807	295617	272135	4876.1	129805	94279	370892	7205.12	50	3016.586
1991351	760231	5182	294.52	1161017	335308	10039	293.54	77	3017.526
2526546	1121467	9864	11283.04	1490328	475215	16469	15690.34	76	3018.310
189154	142183	103575	2868.5	55477	40454	131554	3025.44	42	3019.575
2165745	788407	48112	1035.32	1099469	309946	94720	1837.2	70	3024.196
171805	55259	473	-58.22	48618	15932	795	-270.3	41	3028.629
2885948	1283710	10501	714.86	1642037	715287	24451	1136.86	88	3030.899
693389	1494479	729289	215690.5	320160	693918	1708844	330827.8	74	3038.467
227166	170024	81	26.66	83483	58384	-441	179.74	50	3042.935
486012	807852	8120	572.2	505744	599449	25104	2086.44	107	3043.639
105655	7061	-66	41.24	32417	623	-12	-68.32	37	3044.033
2425570	1497478	16248	515.28	1567848	786170	44765	1361.9	88	3046.280
176859	70880	422	82.92	53001	22597	842	99.12	42	3047.695
493563	346085	464211	145117.5	261934	156913	880879	275481.9	73	3059.403
106548	57444	477	57.22	30963	17060	539	119.54	37	3060.152
2391375	923256	10535	342.1	1526862	450958	27476	659.36	83	3061.916
1844145	828038	12493	492.98	1142449	373707	33719	1137.34	82	3063.761
2001762	1344686	11687	540.82	1357978	669502	32627	1480.22	79	3063.909
1968793	1035404	46626	2123.36	1120607	469741	77389	3301.54	77	3065.112
1905021	976024	13482	410.52	1334007	514522	40361	1386.46	88	3066.587
2640394	1574973	18723	701.78	1777060	891125	51530	1958.8	86	3066.841
1306318	1751851	600772	111376.9	702269	858898	1380068	200923.5	78	3070.286
2168823	1113134	6536	198.96	1229184	464175	16027	-375.78	76	3073.422
1950981	1361730	5735	757.1	1252790	661217	21168	1194.48	90	3076.718
2169639	909927	9884	228.24	1388306	473808	29876	1210.36	87	3077.492
854915	909140	132391	8157.26	479871	468581	280560	31278.6	91	3078.091
145957	22365	26865	2337.9	35203	3273	30983	2621.38	29	3078.158
1901912	1285766	11857	479.02	1027904	604069	40035	1468.1	85	3080.269
2292406	998164	18532	407.52	1541503	606573	53326	1510.36	92	3081.573
107767	42559	4142	-23.88	28463	11312	5174	-30.36	34	3082.747
1756291	688973	10266	596.76	1172183	327045	27235	841.1	83	3084.382
1990752	735235	5140	498.4	1237759	336864	16115	1190.9	80	3085.626
2120182	1044903	12097	322.42	1372066	496866	27392	364.12	83	3087.137
164702	43153	562	123.32	44471	11769	669	113.34	36	3087.711
3083268	1458763	73758	2274.88	1921730	742049	57164	1370.04	90	3090.890
2085898	976435	18822	2780.92	1374987	479729	41193	4771.98	77	3091.030
2491725	2160744	10483	705.38	1703988	1205650	29247	1048.42	86	3091.775
2711070	1344855	8603	271.58	1762639	692846	26846	572.56	91	3093.754
1813230	1324546	25441	1279.26	1148935	635831	58064	2134.04	85	3094.321
111782	61025	9	45.74	29120	16166	-251	-35.86	31	3094.680
2909661	1273631	15911	509.46	1851527	669641	34546	1715.56	84	3095.358
2431150	995421	7424	449.64	1613576	553699	14859	1110.74	84	3098.992
583656	278784	34894	598.84	226985	90460	52106	567.16	59	3100.249
1749864	1053309	24242	477.12	1232819	520431	56910	1246.6	96	3103.666
2685127	1061467	10392	882.12	1718123	675784	22366	2160.76	87	3104.648
106182	81946	94635	2713.1	28639	22876	122745	3546.7	32	3105.052
1443386	898844	6164	268.04	866796	449783	9926	-21.64	76	3108.747
2036793	1539528	53507	1385.02	1260369	696167	115023	2391.78	78	3110.424
116085	16807	126	175.36	30101	3742	-70	314.8	33	3111.022
1865409	889743	13913	317.18	1110167	389804	30984	662.24	77	3118.403
2259400	1223869	13924	785.64	2681101	987252	59277	1181.22	126	3118.555
2477656	1554167	16673	1181.78	1526207	714793	47710	2639.6	83	3120.568
1850832	982194	17076	162.36	1202812	446736	30384	192.24	81	3121.560
121341	30240	106	134.16	33815	8493	189	-55.46	37	3122.663
242740	229200	195709	3314.74	80917	68676	258454	4567.44	49	3127.910
2951712	2092380	20824	922.64	2076854	1126207	55678	1567.08	89	3133.153
1828522	1658731	46792	1195.12	1457954	1174529	151552	3611.72	104	3134.998
1662148	1023489	7887	327.82	1017674	445922	17458	1337.88	75	3135.402
116786	155695	114	-33.96	39651	53186	118	-326.52	44	3141.672
2489517	1442768	13217	588.62	1951756	869348	39139	1217.54	99	3145.048
153214	43604	177	92.22	49877	15138	307	156.02	44	3153.702
608395	1098208	307109	144234.7	325541	511226	677963	239123.2	77	3156.957
105621	78791	828	179.08	50570	50444	3285	323.1	87	3158.273
584477	143435	438	126.68	299918	52759	896	135.56	67	3159.087
2210048	1185350	16038	1471.68	1322353	573020	34782	3010.52	82	3161.661
2350421	1208040	12680	694.8	1392880	587436	32919	1802.34	82	3174.392
2531893	1377141	10044	472.84	1714381	657279	29218	1126.48	85	3174.692
1853263	881496	7990	344.4	1165685	412140	18562	762.32	80	3176.425
2910583	1411772	9739	667.54	1791228	724187	24038	1548.68	84	3177.255
2178786	1038082	7409	278.74	1388137	501396	15393	558.98	81	3178.206
3046502	1436522	10311	706.46	2141259	731299	37002	1297.72	91	3180.026
101743	46715	57	-29.98	29063	14075	-24	-344.64	36	3180.980
2401327	920955	11855	659.3	1377310	458762	33420	1473.2	89	3182.224
2700622	1608441	8973	828.78	1998230	936915	32919	2099.34	96	3184.450
2387130	1753537	22174	22511.64	1393433	820430	45004	46072.44	73	3184.527
1870737	1041507	2850	754	1109432	451863	7091	1970.26	77	3187.088
1831020	968753	6203	101.58	1112315	465647	22386	362.96	85	3187.907
1513776	1395804	13345	434.7	976400	645794	26638	1177.68	77	3189.135
174443	109157	141048	1927.28	54465	31421	178908	2278.88	43	3190.110
2239777	1105695	8943	291.98	1534856	567522	26464	792.04	86	3190.831
943341	631926	9645	484.7	508693	252675	22720	1094.2	70	3191.357
1648097	772025	18570	318.2	983568	333948	38322	433.92	77	3192.705
3008642	1629834	16900	1291	1747340	844627	49398	2973.28	83	3195.377
332367	33383	6971	-107.94	95345	8054	8819	-365.66	43	3195.919
2287881	1118240	10358	400.88	1475243	570249	35591	98.26	88	3195.999
2327218	1269831	12417	481.62	1462105	733860	35760	1466.6	83	3196.075
2757900	1544065	12514	619.04	1803278	798680	31370	1895.2	87	3196.774
1731868	833736	10843	420.98	1030165	389570	29289	1198.54	74	3197.035
2379764	870500	11916	1410.76	2360008	764209	44075	5370.5	103	3198.681
1961777	1230446	8400	269	1301403	568428	25537	318.82	87	3202.312
2004894	851391	4270	217.2	1288885	374349	8292	587.12	81	3203.973
100653	19684	63	178.18	26001	5096	-157	368.98	31	3204.609
3006603	1662594	37430	786.8	2070310	977060	80324	1538.64	100	3205.134
2708622	2076641	12258	1022.88	1627147	838389	29733	2379.38	80	3205.941
3602505	2754748	115022	3332.92	2281193	1413786	279018	7362.48	77	3206.199
2790093	1850573	10868	268.48	1874634	1063035	38929	839.94	80	3206.255
1964803	886767	62840	1842.4	1262921	454029	109514	2884.04	88	3208.121
2104944	1262374	26742	1539.12	1329798	587847	56394	3449.84	82	3211.659
1983415	947176	27480	452.8	1269801	457057	45501	1411.86	75	3211.672
2228467	1161308	11335	371.1	1222334	525486	21305	777.3	79	3212.335
2461060	1079738	10434	635.24	1610489	546747	21588	1510.68	85	3213.124
2776127	1161935	9021	394.06	1612999	577145	23912	853.32	83	3214.028
2272434	1076110	9600	463	1505629	563478	31896	1414.56	80	3214.128
3058749	1831471	11327	665.22	1946663	1012565	20524	1432.64	90	3221.217
2227876	1209497	8581	4082.66	1445344	554130	23721	8011.06	83	3222.571
2001554	1309271	8902	247.72	2064631	1237772	39756	287.16	128	3227.486
1757036	691455	8188	434.68	998146	309906	22025	994.5	69	3227.552
677412	1201546	830630	130644.8	302982	479791	1663682	210794.5	54	3227.706
2242208	896087	6692	124.12	1338368	405997	8438	-126.32	78	3231.368
2171850	1308947	28235	1168.1	1279045	569718	53658	1779.88	80	3238.107
2461591	1504597	12410	538.6	1605871	731318	29954	1043.44	82	3238.902
2477653	1411245	11682	467.52	1646017	708382	40718	1261.48	84	3239.262
2447666	1223525	8574	727.64	1391441	535177	22918	1126.48	70	3239.347
1323038	1225140	2960	533.6	1102450	720582	7674	1113.64	93	3240.951
2694774	1130381	31347	853.42	1732690	681803	63819	1929.34	86	3242.998
653348	379529	108826	2451.36	276183	124455	158733	3398.38	61	3246.384
188462	405806	658644	11393.84	82914	172267	1084189	18678.54	58	3246.398
614880	1.671833E+07	8497	569.42	426350	1.458556E+07	69388	3366.68	153	3252.448
1.10961E+07	1.543416E+07	22692	22.12	5.084769E+07	1.216732E+08	309196	-263.44	633	3252.523
6326073	0	44985	338.1	2224750	-2844244	88208	613.88	42	3252.541
2377840	0	2322	200.92	2970899	-3302723	1613	-69.82	131	3252.738
1790749	0	5173	143.78	889717	-674950	6244	32.84	59	3252.822
2227625	848389	9489	599.54	1416411	189362	24038	840.68	67	3253.198
171913	162909	-206	-37.16	51210	51331	-1017	-344.62	44	3255.426
181918	109305	365	-69.1	59418	34194	856	-208.84	46	3258.126
3053881	1467616	16009	700.74	1869258	784821	40214	1876.04	86	3259.433
246817	95247	764	-5.96	84011	34159	1135	125.1	41	3259.667
499355	1623089	88945	181619.7	396604	939564	252403	367544.6	89	3262.829
2400150	1100418	10903	414.58	1490498	546512	28698	1028.28	79	3262.881
1907478	1152065	9048	521.28	1242483	551921	21219	955.34	79	3263.296
2399025	1066498	10980	623.8	1556325	545858	28802	1879.72	87	3282.033
2664509	1228119	21375	1000.5	1596394	580055	50516	1907.76	83	3289.816
3309240	1814381	20456	918.16	2155781	1040045	53030	1436.8	85	3290.202
234695	160830	34271	2250.06	67867	45546	44842	3041.12	44	3293.686
2596433	1402969	23522	812.92	1454474	622036	50819	1246.34	78	3296.411
228341	120800	1509	150.74	98663	66951	3937	-164.18	75	3298.803
2250973	1149060	8293	421.98	1528287	629780	28246	488.56	88	3299.223
1991375	801426	13224	368.64	1184137	368368	35956	690.16	80	3300.108
135100	101806	448	5.28	41107	31208	277	13.22	41	3301.700
2101042	929615	7527	565.22	1378544	483854	21233	1198.38	85	3302.036
2078476	1251098	21182	446.52	1337718	653273	52790	1772.4	82	3302.272
1605344	1060808	10158	653.88	1139994	648039	34830	1980.8	94	3306.630
1843276	1792727	14592	734.12	1292899	919616	37864	1201.04	87	3308.345
135551	35347	443	125.98	37479	11074	652	100.72	39	3311.052
2058662	1121746	7335	1598.1	2608958	1014721	32370	3896.2	151	3311.323
2694479	1225552	12116	422.76	1665506	683739	40383	815.38	85	3311.774
2673500	1465173	13913	487.18	1818034	813557	44193	1326.98	89	3313.068
387502	434776	17020	56986.2	181254	158978	25921	87710.06	63	3314.435
2460974	1398920	19091	1036.26	1464480	691130	47748	2367.28	86	3316.508
2662018	1580697	13490	755.4	1670331	762459	39303	1737.58	89	3317.170
3194174	1295207	9734	609.24	2015977	739259	30903	1154.58	80	3317.224
2260167	1234384	7651	548.86	1473486	613305	23959	1162.74	79	3317.647
2836684	1106236	10778	585.08	1806013	623048	35118	785.48	87	3318.597
561005	897934	294717	141492.6	279684	357396	562354	204997.4	60	3318.956
1561572	1009221	9154	459.44	988157	446012	22302	966.72	81	3327.172
535215	106244	8674	75.64	161485	29934	11736	-135.04	51	3328.077
1554622	1003830	6221	349.06	877865	408348	9484	485.24	74	3332.992
2820383	1579814	19746	385.56	2022589	957501	63778	650.08	95	3333.477
2412532	1373051	12819	610.34	1570542	617502	28097	681.42	84	3348.818
2039681	845689	8044	207.84	1257861	362214	19395	266.7	79	3355.816
1936732	867650	14864	479.04	1163871	386686	30944	938.84	78	3356.213
788977	1333499	237618	19003.48	399998	537703	479475	34205.5	66	3356.532
2804186	1410563	12678	503.08	1681005	756136	30216	1376.76	83	3361.579
146509	73573	105624	2606.64	45316	22337	138307	3179.02	42	3364.791
624382	880870	278490	147928.4	323609	367522	486122	218951.9	70	3367.244
2405544	1493720	8248	296.28	1694678	847565	26038	232.68	121	3374.732
217805	67811	2351	-53.14	71531	21478	3243	-317.02	47	3378.103
1374472	910822	7062	322.32	899751	425275	18355	-19.7	82	3381.700
2547260	1350090	8507	424.02	1685720	673543	22297	1387.42	85	3384.782
3214073	1541157	12693	615.98	2075433	976548	31362	1883.32	93	3387.291
2653227	1938523	9973	447.78	2733372	1564507	35657	1272.02	114	3388.139
3126990	1395354	27346	1120.56	1975074	834895	67555	2167.3	88	3389.379
2390252	1068375	12203	499.58	1381443	533997	33627	1020.22	83	3391.688
131694	20951	-11	40.54	37251	4731	-606	30.84	34	3392.019
1563300	674825	10207	596.02	962116	301356	16273	1182.78	77	3392.528
2303590	1424607	12195	601.7	1451738	650163	29729	1271.94	75	3392.590
1869857	777319	4825	162.5	1213579	393660	8746	-80.44	76	3392.822
2473189	955742	11698	537.28	1554575	476785	34391	605.26	83	3394.822
2542989	1779184	9093	588.98	1578642	887831	25321	785.06	75	3395.083
2575629	911053	7478	611.08	1782405	466083	23506	1285.16	86	3395.475
161727	198191	390	-63.6	51546	60983	629	71.94	45	3399.730
2621073	1147814	16421	593.06	1662264	574415	38922	1169.92	84	3401.072
1654978	670594	5497	375.42	963862	276123	9297	910.42	76	3402.717
1390254	838799	7262	472.32	884614	372707	18007	490.02	81	3403.440
2172144	1031747	11391	755.26	1474245	524252	31305	1281.3	88	3404.136
1767301	1199062	10921	295.06	1109036	610421	31150	1059	77	3404.170
3180882	1279129	19572	312.92	1976654	632546	41608	1130.88	77	3404.358
2105904	1698118	8873	568.78	1366549	843111	19280	1757.8	84	3406.121
269616	227846	286259	5180.74	83744	73809	402706	7477.16	48	3409.306
1256617	849985	30748	959.28	945953	468698	57282	1864.52	84	3409.921
2420419	1456491	25522	791.92	1742140	792690	75970	1353.2	87	3409.974
106892	21237	17959	88.74	31190	5860	22224	-92.36	38	3412.646
222255	87783	-82	393.48	65811	36416	-105	667.7	53	3412.874
244165	261387	1694	243.84	99298	101346	3921	487.06	71	3412.992
1808911	804885	9118	668.48	1143073	385659	22855	1596.3	83	3413.953
1638659	727066	7029	349.94	999868	330039	18978	902.08	80	3415.701
1571119	853010	5288	455.68	966150	356195	13334	545.24	77	3416.481
2771886	955838	9780	494.8	1577064	456540	24202	898.72	79	3418.006
1831908	880854	2467	218.62	982449	364128	4510	-1.4	72	3418.495
121748	9955	-43	-49.98	31859	2219	-479	-87.94	33	3419.032
2569099	1351243	9440	234.4	1684342	620134	23967	446.62	83	3420.305
2180858	1721966	10194	344.84	1443793	862199	26361	735.46	87	3421.978
2522116	1296903	15892	629.12	1637161	670225	42384	1373.24	81	3422.197
1942926	1399368	13137	490.82	1375693	698913	35458	1225.88	91	3423.132
1967168	834373	6566	225.76	1131974	375441	19036	501.96	80	3423.606
1662694	708741	52863	1003.18	992535	352483	87189	1685.54	82	3424.437
142538	137128	199	100.14	41307	42381	-97	48.58	41	3425.670
386256	195905	98702	2112.72	109641	55327	124547	2710.42	47	3426.440
150925	237945	507940	11867.4	50017	72219	668146	16307.56	45	3431.013
191151	254521	157808	5361.88	62277	79843	210083	7725.38	46	3431.200
1794300	941835	5762	3.32	1083586	369755	14075	-196.5	76	3432.022
1143307	542114	3016	186.76	660660	230895	4804	572.44	71	3432.235
637438	1491509	253880	158437.8	366875	837040	669419	275192.3	81	3432.798
2276356	2163109	11605	811.3	1367479	1116511	28008	1789.88	81	3435.117
234826	36585	661	-110.54	64177	9992	1089	-257.46	41	3436.624
181594	219874	480	42.8	68517	152858	1492	-155.88	65	3437.489
799456	846751	478655	89636.3	383325	341723	853478	131587.1	68	3437.716
2715437	1127513	9609	362.74	1709932	600455	17606	1025.16	83	3438.633
2222880	848553	10053	520.58	1326336	398229	26846	1256.56	82	3440.070
182553	208985	431952	7071.72	52917	62699	562230	9101.8	42	3442.282
1875694	926449	6577	352.22	1225793	462662	18193	389.98	86	3453.757
140059	30737	10561	238.46	41380	8806	13102	297.72	40	3455.088
430258	304761	43417	2022.62	151862	99673	72011	3044.46	60	3461.023
2233788	1216912	13837	330.82	1399812	607920	30802	357.72	87	3464.696
2688641	1940860	15422	923.92	1776752	924904	37079	1743.94	84	3465.381
2576553	1324510	17901	704.86	1591452	617788	33490	1879.4	82	3473.820
1596740	851508	6299	414.14	990995	355474	15163	1250.18	78	3482.230
130709	47736	79	115.94	36912	14268	54	255.44	38	3484.830
139551	70278	183	107.38	39516	20287	247	37.42	39	3487.289
2620884	1164105	14838	606.68	1709469	601904	36694	1466.84	83	3488.644
2456935	1030374	10231	451.66	1661158	588323	29622	1367.92	90	3495.177
112953	60706	52931	1075.66	31668	17369	64828	1426.08	37	3499.316
1874224	965788	13588	551.68	1154355	429832	31697	1276.42	83	3499.654
270528	75095	899	-134.86	101540	24023	678	-781.92	52	3502.161
2951554	1543086	10198	427.28	1943256	740069	30207	751.02	88	3503.403
2597062	1196503	12192	558.12	1647222	602535	38436	2068.96	81	3503.760
168941	218630	7718	2203.48	52267	71442	11727	3200.22	37	3504.041
2724396	1091508	6126	377.36	1602203	532912	13664	942.04	80	3504.605
2736320	1025363	18208	950.88	1704491	592703	51435	1600.1	85	3505.181
2251269	1276674	476718	101538.5	1606958	974051	838942	147743.1	90	3505.418
1725785	690037	7689	460.54	1009295	324676	19688	870.68	67	3505.444
369836	322829	23097	421.42	156603	100372	36050	425	52	3505.970
134696	269088	487	-100.18	39410	77664	475	-337.5	39	3506.478
2479477	1778841	9041	1522.26	1529447	808037	22214	3321.04	81	3506.563
413090	378758	385354	6250.44	142271	135892	617114	9675.04	48	3506.770
178383	213781	204	38.44	50994	60411	-163	20.82	36	3507.030
1887144	756064	7064	137.04	1102494	371455	18718	200.48	79	3507.109
2369750	1209534	11628	353.08	1665287	801296	36901	1423.86	87	3507.189
621610	1.673217E+07	15602	679.72	412320	1.231212E+07	107758	3155.88	140	3507.769
1.132414E+07	1.528904E+07	43723	292.78	2.917728E+07	5.923508E+07	393668	5530.48	310	3507.814
5495091	0	79265	852.9	1974715	-2055266	238939	2045.54	46	3507.830
3000547	494871	36321	2144.06	1911060	-380521	73476	3881.36	67	3508.057
1710676	0	5554	911.44	2145533	-1299307	10080	775.8	122	3508.083
2802464	1451672	8851	415.86	2245489	958583	34116	707.76	100	3509.058
2398787	1085238	11076	350.36	1628743	628177	41240	816.4	91	3509.791
1686912	1066397	11285	609.1	1043275	481527	24894	1349.84	81	3510.565
278132	614158	285422	66553.92	193609	390321	751279	162526.9	86	3513.022
2858962	1637881	9387	642.82	1864710	840638	23743	1104.98	82	3513.325
106455	65315	598	-55.72	21420	14169	23	-60.22	21	3513.349
2287207	1078448	7119	554.34	1434374	522518	13118	690.48	81	3514.168
2357031	1161510	2591	456.26	1491156	553127	1963	581.18	76	3514.406
2163525	1005523	6381	174.66	1417242	501890	12047	454.42	76	3514.672
2658851	1308830	13800	590	1835659	714863	34961	1195.46	82	3514.973
150869	67029	139643	3425.98	42920	19041	173803	4605.58	40	3520.389
1754643	993237	19265	743.9	1187828	509203	45622	1707.92	86	3520.585
2536219	1644914	9285	501.1	1391588	784184	21655	862.3	76	3520.884
2761390	1081142	10639	525.54	1775308	652606	32978	952.08	89	3521.538
2749377	1130388	7652	605.72	1779710	577025	21310	1264.6	84	3524.069
138889	188142	146207	2930.02	44017	57502	194920	3702.2	42	3525.336
2278883	1161855	8582	515.52	1607164	633071	27858	1531.88	94	3529.229
1862456	778701	5789	501.54	1100117	345823	13359	825.74	76	3529.845
2960913	1615704	9823	655.78	2086455	871522	28816	1488.76	91	3534.380
2977105	1045386	8435	610.1	1889492	573148	22896	1345.56	86	3538.408
2622950	1546464	8265	918.9	1750311	829321	26644	2068.84	90	3538.721
2403512	725770	7651	481.86	1536584	386856	21293	1509.98	76	3538.738
2989478	1386675	7369	502.34	1908779	740796	13773	1399.78	85	3547.987
2516516	1035028	6624	414.64	1554740	513467	18404	1339.44	82	3551.297
113637	114893	76694	1298.84	33440	33853	97099	2118.14	37	3551.961
107235	135457	109650	2389	32253	39065	139266	2785.76	39	3554.394
292068	308184	357567	7048.62	96628	96027	485356	9725.16	50	3558.397
2927734	2000643	16180	791.8	2101682	1306514	51152	1167.72	98	3558.563
2202341	1129013	17284	367.24	1299486	576118	40060	1079.6	88	3560.291
2710484	1260547	122364	3202.04	1829392	672311	236646	6347.56	89	3562.451
890995	760063	253773	108744.8	392742	320501	545698	248563.3	70	3564.101
2607558	1946664	22236	537.96	1635025	1032865	42893	912.98	85	3568.492
2951810	1463655	11070	348.2	1899553	809358	29230	604.8	88	3571.188
1741673	1751349	365766	124668.8	1856575	1591510	708352	276052.7	124	3576.811
2226525	1010317	11711	618.46	1364714	509452	31685	1691.1	83	3589.418
777207	1359975	597790	170597.4	383530	655185	1287928	261267.1	70	3589.864
2361548	909906	8904	962.44	1446447	446843	21115	1749.9	81	3593.138
2892551	1647218	11049	1035.14	1805666	804410	25479	2153.94	85	3598.842
2956679	1889629	15585	1291.1	1745330	997173	49214	3359.04	93	3602.133
130784	26523	17744	483.84	40279	6998	21962	622.32	41	3604.623
2481645	1350148	10203	621.58	1581875	656059	29563	1203.18	86	3605.276
130721	143327	251617	5660.62	39065	49464	355927	8132.22	41	3606.316
2261287	1525238	9763	697.18	1483960	783291	24824	1809.64	84	3608.196
127255	68116	400	61	35301	19858	288	49.68	34	3608.675
139480	69620	140	-90.6	42482	25741	-53	-207.58	44	3611.250
2243994	1006780	16175	435.5	1393529	477853	42370	857.2	85	3611.719
3727457	2056756	12439	1001.54	3133167	1690306	61557	4217.02	126	3612.780
2706331	1238149	16789	702.54	1562865	657679	45524	1593.64	81	3613.097
2384238	1564231	14383	798.38	1903128	811077	39960	1296.6	93	3614.073
2247548	933887	11378	366.08	1298594	465855	28361	312.46	83	3615.854
211670	62754	236	208.96	61369	18394	-151	257.14	43	3617.291
2290260	854130	9252	41.72	1464295	458215	27808	-409.12	85	3617.360
186318	151300	288109	6045.74	72195	58153	457863	10377.18	50	3618.509
1321615	831845	7329	429.94	823867	370273	21054	572.44	82	3618.631
2296860	774256	12596	683.56	1430179	371874	31446	1290.56	78	3619.018
1924456	782598	8645	414.7	1133548	379589	24878	1092.08	82	3620.798
2153265	946380	5793	1385.98	1246640	431345	17907	2568.02	82	3622.297
102947	35145	169	-35.66	26981	9314	-459	-67.74	33	3623.162
1592535	808154	10572	264.92	954398	355423	29593	442.98	79	3623.232
1834990	749184	13050	351	1931305	659888	62802	754.72	132	3624.803
2459578	897159	5433	657.38	1428456	442720	16025	972.5	77	3625.011
2774034	1395089	12732	839.52	1841068	796464	35510	1133.6	86	3625.666
2610481	1641248	18847	676.42	1716899	867080	53074	1795.64	90	3626.443
2065036	834507	6804	489.44	1239081	383546	13416	1341.76	76	3626.776
2156128	774125	9801	286.86	1370849	386524	19922	571.92	81	3630.487
2390289	1247079	10467	1727.62	1537279	603253	24112	3855.32	83	3631.023
3289258	2167274	23956	1160.16	2378750	1363465	61710	3362.6	100	3632.656
2238876	916939	8356	400.16	1358705	440818	23778	610.08	81	3633.236
181550	161919	1999	91.14	65478	61111	4439	-66.46	40	3633.268
2568543	1060417	14820	348.2	1595779	487966	32547	571.42	77	3633.399
3345767	1239570	22163	278.18	2066273	809104	60666	796.76	92	3634.913
2529454	2065615	40381	1813.66	2148595	1240502	122548	4584.28	96	3635.705
186026	14577	7064	124.04	45111	908	8056	73.16	29	3635.979
2338939	1594691	21488	1279.68	1590647	812658	55768	1994.48	86	3636.685
1994838	729702	10259	430.74	1132945	340685	17278	1079.08	75	3640.650
3083820	1936423	11878	861.08	2389300	1186063	39226	2309.36	101	3640.783
114434	48306	1999	9.14	38500	18316	-1004	559.56	40	3641.646
2684669	1528349	12960	389.6	2079215	856041	39321	2207.06	92	3642.407
2495301	968358	6141	318.26	1533505	517953	12752	607.72	86	3645.706
2590882	1306165	19555	394.3	1745443	726193	54613	660.18	86	3645.925
1838913	916960	21038	437.68	1104001	432154	39867	1673.62	76	3646.271
1366807	796002	1716	82.76	798778	310663	-4408	-346.88	67	3646.432
2372499	1231114	8463	455.18	1595447	660570	27482	1418.52	90	3647.186
1285752	1120959	9320	462.2	839467	497416	26461	525.46	83	3650.525
2307439	904965	3554	362.44	1429816	454162	7807	676.02	80	3650.932
2525505	1032481	22033	479.38	1634401	484231	51500	1377	74	3650.981
108506	71423	-164	57.96	30334	20661	-906	-31.16	36	3652.007
2003664	845333	12789	357.54	1191813	370022	22223	985.78	77	3654.680
2353554	1517149	9307	676.02	1493903	686945	27399	1191.14	75	3654.715
117456	32055	-77	-48.22	28773	7559	-348	-96.28	29	3655.223
2323540	1184736	8500	397	1458892	598405	23557	655.02	86	3659.055
2888211	1433142	12085	473.1	1988567	795689	31741	1334.26	91	3662.461
2652119	1153192	7355	261.3	1625079	559173	20543	334.98	79	3663.504
131571	69613	68	73.48	37951	22024	186	122.96	40	3667.465
110037	84431	169	172.34	36284	28560	297	495.42	45	3674.043
2453107	2397686	153050	3785	1721723	1340347	400521	10143.06	90	3675.763
2514797	1789183	38214	869.04	1827096	966783	98373	1689.78	94	3678.676
1598333	858922	7503	387.58	973955	378222	17201	566.86	79	3682.462
1888474	1027229	11415	620.9	1188534	518218	25540	1237.4	82	3684.722
2078779	1087038	10935	521.1	1427164	526925	29532	1450.52	88	3686.504
2461997	933399	19369	594.34	1483934	480027	45163	1421.18	84	3688.548
2199420	1015837	9126	257.36	1331907	462756	21260	783.6	76	3689.009
2304812	1221157	14713	800.18	1500442	668397	37460	1016.6	86	3689.225
2952949	1250946	13370	527.2	1779506	573231	32692	899.12	83	3691.832
158102	187949	4180	985.8	52867	60667	6592	1586.12	47	3697.584
619847	1239431	714807	88004.02	327447	526597	1359095	133556.7	72	3704.822
214018	167730	1128	49.08	67427	55979	1725	269.5	48	3712.969
2405946	1060081	9803	380.58	1543276	519426	30170	628.2	85	3715.248
165247	75380	271	-27.94	48393	25552	147	-187.58	41	3721.488
172320	78734	2839	187.54	69784	41002	8580	158.8	59	3722.795
2109452	901430	4576	226.36	1200706	430875	10766	-102.24	80	3726.545
1883542	689708	4711	314.46	1120989	314744	10011	810.46	77	3727.373
2890598	1733002	20455	901.3	1967515	1034130	57486	1935.96	83	3727.498
2180811	992047	9351	333.86	1261701	455635	21352	588.72	80	3731.423
2266840	1165385	8385	563.1	1440969	550268	20626	856.36	83	3731.977
[truncated: 8,001 more rows]
