# Supplementary material for: Mitochondrial calcium uniporter-mediated mitochondrial dynamics imbalance contributes to contrast medium-induced renal tubular cell injury
Source: Front Mol Biosci. 2026 Jun 29;13:1848361. doi: 10.3389/fmolb.2026.1848361 (PMC13357276; doi:10.3389/fmolb.2026.1848361)
Supplement: Supplementary file 1 [file DataSheet3.zip › Flow Cytometry Assay(1,2)/Flow Cytometry Assay-2/╧╕░√╡≥═÷-2/HK-2 ╡≥═÷ 1/CSV/RU360 2.csv]

FSC-H	SSC-H	FITC-H	PE-H	FSC-A	SSC-A	FITC-A	PE-A	Width	Time
2448688	1348704	15158	892.88	1486518	596275	31995	1614.7	79	0.981
2587833	1327272	11516	512.76	1450847	595563	26504	599.44	78	7.095
121414	108701	171350	3405	33483	29734	221808	4321.88	30	7.155
143838	67185	534	-86.76	46092	23800	249	-20.86	41	7.571
208738	193967	117939	2846.54	59848	55102	152255	3951.3	43	8.928
194840	31972	123	120.78	54155	8848	111	297.46	41	12.360
114937	111621	35834	541.24	31432	30455	44394	889.84	36	14.073
740113	490759	230307	92333.02	337931	214588	457855	153629.3	71	14.220
3299956	1470993	11046	879.56	1877397	846793	32020	1318.2	86	16.932
118552	43175	1756	8.16	40975	16521	3736	-152.04	44	25.356
616606	315751	2427	196.22	237307	97474	4690	60.4	58	30.789
2510893	1710962	24316	3689.76	1453873	735390	35439	6456.54	82	32.137
2912305	1289190	6521	606.06	1907930	692503	19060	1161.6	87	34.009
2500144	1089672	9154	327.44	2047409	818868	36390	1299.4	108	37.093
3245485	1615170	11678	686.08	1829461	832494	25260	1500.6	79	37.674
672142	1538311	165128	83144.08	464635	1206118	626531	180133.7	101	39.486
2399076	1344642	16693	680.98	1592405	607912	38871	1399.06	86	40.112
289615	248952	2956	428.16	107684	85057	4352	796.72	54	42.896
2646456	1344496	9903	800.58	1653895	726387	28445	1583.7	85	43.225
2369205	1280069	4041	804.26	1521824	661111	11626	2212.36	84	45.460
2479747	1199162	8351	222.86	1533639	532599	19311	976.46	80	47.892
2016793	967887	9937	274.82	1341987	510735	30704	617.44	86	48.552
801207	2483749	135057	60421.02	563054	1677732	505540	164626.4	91	48.594
213269	31553	834	38.24	56562	5795	1310	-88.4	35	49.060
2312753	1667919	10425	491.5	1631848	949865	34464	996.04	89	50.463
2103232	902819	9121	670.06	1324319	409271	16764	1935.04	82	52.977
2482079	1051471	4968	515.48	1594740	534994	10860	1299.6	85	53.811
1692733	888571	34470	1570.2	922497	395436	80348	2757.28	76	54.137
277057	404483	113338	6157.68	130473	233532	321016	14540.76	84	55.936
2662806	1143819	21323	789.78	1486478	594359	49898	1043.28	80	56.648
2619758	1312479	6455	457.3	1704874	758056	9567	1189.62	81	57.085
130322	5357	5227	99.22	27260	-1486	4332	44.52	23	57.153
921929	695497	57574	114047.6	410758	248220	86062	165173.3	62	58.028
581720	962470	87168	48003.48	383869	563505	215827	86776.22	79	58.185
1665614	739816	9752	211.72	1014482	316286	22940	705.4	74	58.279
3138487	1394658	6843	779.98	2047731	738059	17489	2035.54	83	58.430
121948	64119	249	-71.86	32907	18650	-101	-253.86	33	58.969
383825	434464	1248	363.28	215731	207980	2216	632.76	70	59.689
2386444	1354594	15983	577.38	1588498	687615	43659	687.74	89	60.987
2919694	1140560	13984	553.24	1991860	642466	34386	941.96	88	64.819
2671321	1454118	16915	815.9	1601072	679475	39069	1709.34	73	64.962
857333	1441048	469524	95263.64	489818	736153	1112953	169812.6	79	67.030
2039808	1381801	7243	542.98	1293525	593836	19717	1623.62	82	74.197
2332760	1366949	9478	388.08	1376128	590380	18411	378.46	77	75.451
2705302	748177	21971	871.06	1391086	315547	33641	2154.26	75	77.649
2035720	914567	6130	372.8	1193681	405046	16013	487.18	77	82.444
3021000	1514849	16331	297.66	1963091	853271	43259	1231.74	90	87.485
2167067	1366582	19240	827.4	1427780	720221	49692	1416.12	84	88.352
2629325	1333299	7896	622.56	1698108	663583	15232	1170.52	84	90.062
137539	50426	640	69.4	53066	16369	738	-117.32	48	94.036
1958410	1870905	13644	597.84	1461183	1098869	48179	1761.94	97	100.619
2034563	1379163	17925	820.5	1232162	589700	38639	1275.54	80	108.472
2318327	1997614	10319	19421.34	1527926	971656	23058	40486.88	83	110.954
1910148	1193232	7484	593.24	1193202	583609	16309	1199.74	79	115.375
205109	223721	198047	10602.42	72448	74603	282847	16233.42	50	118.082
399852	1041032	394436	13097.96	289758	662712	978227	33217.22	95	127.208
931142	1368513	20525	30031.5	474936	578062	43156	44994.16	74	131.223
2264611	892785	10202	375.72	1251395	407410	21033	667.38	75	140.210
2477597	1041204	6845	300.7	1258944	423964	10336	479.96	74	144.307
3234824	2126027	13945	906.7	2106264	1126864	28025	1799.5	84	144.672
2237404	1120776	9251	594.86	1293156	528443	22845	1058.7	77	145.115
691395	1403990	125712	69259.32	325771	667200	269789	114632.5	69	145.528
2186365	973765	8242	445.12	1329933	474830	22125	1137.5	76	145.588
2825023	1483685	14077	621.22	1643142	691540	35162	1438.32	76	146.126
122622	232180	130488	3636.68	54733	94491	216927	5968.22	52	148.550
373403	194288	3430	64.8	157444	67212	4863	380.18	59	151.874
1541645	349539	6089	100.54	688984	113462	9050	-93	66	154.252
396026	580866	221493	53889.98	235490	297973	566909	113609.7	81	156.238
2736884	1385031	12110	738.6	1752623	737693	34762	1675.32	84	156.859
2806096	1064889	10457	572.02	1771206	520417	18321	1136.06	78	157.145
1754820	1145930	8541	389.26	1133869	532713	20039	789.54	81	159.404
1774967	866741	7466	432.76	1006876	400779	13396	909.56	75	160.458
2658438	1403062	11355	278.3	1846996	780551	40081	1287.66	93	161.169
842342	1990997	68468	22149.48	458981	1052447	126020	44615.2	75	161.421
526494	1055405	102083	52915.38	267695	536862	268262	88561.32	80	162.903
2240817	1271871	10779	421.94	1379534	560651	18176	467.36	77	163.027
2663183	1985885	13289	1189.54	1485819	877149	25191	2313.26	77	164.414
1876437	934638	7131	639.66	1197301	457619	20867	1800.62	82	165.226
1837790	941813	16933	469.38	1174445	445840	29726	861.36	74	165.284
1064949	1937867	360736	20674.96	1211962	2426185	2443288	194741.7	199	165.856
2206755	851834	4620	307.2	1217188	343844	9103	387.58	74	166.931
1793658	779776	5955	262.3	967372	322345	9508	-192.12	72	167.352
2268951	1037643	4388	407.68	1255329	426800	6684	518.24	73	168.106
2425847	997548	3832	789.52	1364174	477913	9715	1331.9	80	169.491
2257050	1739287	49785	2153.1	1434637	1012253	101683	5543.38	89	170.794
2441009	1077376	12921	494.06	1684269	676447	36447	1315.42	112	172.625
2117242	1176747	7404	406.44	1366203	581713	25889	851.54	85	174.221
165462	88676	254	-97.56	52258	29330	322	-391.08	44	175.324
2858954	1203431	132453	3963.58	1942112	575655	368306	8943.16	90	179.528
1061521	1460850	34065	58741.9	484181	657636	73153	101683.6	66	179.960
1857825	1019515	15666	577.76	1908709	1103255	64681	2363.66	152	181.303
2496875	1484392	13731	1109.66	1450773	635055	26611	1789.46	75	181.966
2094314	1320214	9421	413.06	1313022	621379	23493	1201.98	82	183.705
2530472	1349835	12073	580.78	1654861	673226	28063	975.18	82	184.056
2649073	1305156	12085	368.1	1518648	627925	25909	946.74	75	184.374
2782649	1802882	14149	916.14	2029510	951309	40315	1977.9	91	184.975
2696335	1186640	7443	173.98	1721603	590595	20420	602.2	86	185.938
2502571	1020725	7178	613.08	1535204	492096	15297	2005.42	82	187.313
2355708	966902	12852	441.72	1458669	448050	29325	665.5	80	189.759
3255131	1485511	6404	247.44	2016879	733049	11376	796.36	83	193.160
143350	115043	1666	851.76	42059	40117	1961	1148.46	40	196.089
131625	97946	272	83.92	39631	30932	378	132.08	41	199.491
625642	1102596	105908	61328.88	311570	571130	256820	111789.2	78	199.970
2142484	825082	7745	500.7	1255778	351329	14892	896.12	76	212.139
2458949	1050350	6884	297.24	1460974	487243	11908	657.88	78	213.065
2490340	1463569	22717	984.62	1481642	624136	42316	1960.76	82	215.150
220430	141714	2649	360.14	76802	57584	4149	629.14	52	229.223
2267226	1215572	7543	577.98	1538998	653720	22183	736.38	87	231.430
2919846	1271689	22387	565.82	2222020	968414	56492	1123.12	108	234.664
2199445	1165817	9950	489	1445817	567187	25688	1220.68	85	238.039
2123524	945164	7392	422.12	1362839	452179	22408	1362.88	83	240.263
2140339	1820051	12308	462.88	1244789	845700	25832	830.52	78	245.467
2448033	950022	12816	279.76	1905195	751703	45626	1651.36	106	248.462
115419	1155625	705	272.3	25290	304099	920	290.2	25	248.613
202065	121230	705	-60.7	58270	34663	-391	0.74	43	249.995
100239	38293	775	-27.5	28313	11343	1070	-90.8	37	250.636
2260037	1221022	11580	613.8	1479508	580861	29298	1263.28	82	250.780
2810284	976943	8421	461.06	1636707	497694	27390	851.4	85	251.745
434076	97212	676	21.36	122827	31721	890	224.4	47	253.665
2379596	1601773	8379	533.94	1593312	838860	19017	64.62	95	253.898
2337663	982863	21631	437.66	1394448	514632	25955	1304.3	82	254.475
2495135	982152	9953	634.58	1454547	498102	29003	834.58	85	255.280
3212864	1469893	10882	771.52	2186650	768667	25826	1800.36	84	255.453
1419326	1086587	6613	247.18	906132	522095	16591	15.26	81	257.554
3000027	1804534	24945	1545.7	1924735	1040537	67340	2623.4	90	258.800
2282995	1439069	15267	682.62	1539096	709372	43174	2336.64	86	259.208
592585	725227	239331	50286.66	347322	363178	511559	89856.74	74	261.281
2420080	1082457	7606	557.16	1432673	503328	13629	260.94	78	261.765
1906145	1066379	4912	489.32	1101818	460540	3431	115.66	74	262.114
2577096	1957758	14175	801.5	1834862	968913	45397	2422.42	86	262.371
2154757	1283663	16988	574.68	1661878	670346	38770	1366.2	91	263.871
2138156	918892	9839	491.54	1256449	422658	23110	1084.6	79	265.403
2007566	987571	7175	318.5	1214883	440648	15517	680.62	79	268.033
328371	639188	621	71.06	270582	376645	357	-80.98	90	270.676
194379	24392	832	-112.48	59930	7289	892	-397.88	45	272.268
251046	406554	369318	6820.48	139454	240191	880850	16625	70	272.380
2113064	2206442	83145	2498.7	1683170	1399854	243333	8266.38	101	274.310
168323	47773	234	126.24	40691	9639	303	190.58	28	274.509
2503939	1101574	3948	277.28	1450516	495617	9009	501.74	79	275.483
1164859	2290571	480772	140655.9	890953	1376426	1309730	349569.8	95	277.737
777985	1833711	158643	19642.98	626724	1127310	539826	62880.36	94	277.779
1980790	1237526	8407	314.02	1073559	520936	21429	500.94	73	278.415
234525	12920	4701	-18.14	61482	-761	3061	34.46	33	278.487
128599	37985	-145	60.3	35432	9968	-594	14.16	33	278.725
2497001	1555351	26995	1536.7	2008462	916618	82455	3871.3	97	281.029
3092492	1773337	28749	936.14	2067121	952244	63529	1105.94	88	282.647
2108821	1173958	13351	426.86	1377642	654580	44376	966.36	86	283.177
2260066	1170992	9140	493.4	1392934	619852	30041	323.26	88	285.925
1546366	878263	6479	280.94	1574188	656544	24592	1765.12	104	286.086
392783	402197	153747	5916.42	136874	130682	216360	8675.6	50	286.699
2830605	1427531	7436	486.96	1733350	724162	18745	874.7	84	287.014
796751	1290287	141264	39894.04	417090	617654	316320	84662.2	91	288.234
3441435	1843213	19109	863.74	2264421	1187984	53481	2130.66	92	288.320
3014863	1140088	7028	391.08	1654817	556411	17361	644.46	75	288.666
2610910	1762532	8814	625.04	1711622	889567	25793	1449.98	87	290.917
100066	53324	6479	-927.06	27732	16257	-1162	-121.32	36	291.845
105423	45459	6479	-980.06	30165	13353	-779	-135.94	37	294.330
1767639	774664	5893	449.98	989951	326702	12237	920.82	75	294.805
2268782	850389	10950	621	1341511	396169	27201	1282.86	82	298.346
1700348	780507	5439	538.54	1127575	391840	13800	1053	84	304.846
3004315	1780270	12203	783.58	1837899	803824	25300	1623	86	319.202
2027650	1746489	7441	447.26	1292400	735752	14163	822.18	77	319.769
245002	84537	3006	71.16	78762	25175	3487	10.82	48	320.941
1980910	903589	7600	302	1253955	473703	17875	484.5	83	325.160
1563160	1.294829E+07	87031	8173.66	1644938	8503221	309041	21268.26	125	336.211
2167467	1099157	4976	314.36	1312148	478992	11484	831.24	80	346.180
143397	126223	2198	12.28	49679	40990	2945	-62.3	44	352.915
1280890	2372871	443594	124898.8	710365	1399031	1502221	242884.1	116	354.095
2283139	1126581	14974	1119.64	1271347	511100	25199	2145.14	79	356.859
106888	132080	2198	-437.72	30236	37328	-659	-271.74	36	357.964
830875	1012365	107191	45539.26	325938	372088	220427	70246.22	65	366.539
2978788	2019527	16716	1007.76	1969233	1076375	40890	2349.4	86	367.321
2837358	1157408	6970	295.2	1878082	695644	13692	795.12	88	368.705
2837740	1416264	11996	781.56	1920821	822543	39171	1734.06	79	368.724
2223043	1376180	5268	624.48	1228189	588523	8755	1032.3	69	369.148
1894065	1122434	6494	222.84	1103422	518532	16319	310.34	79	370.119
2667512	2104226	13974	740.64	1691890	1149840	26421	1776.06	82	372.781
1945558	1108197	9465	674.9	1335303	580916	28804	1586.44	89	373.958
2733022	1159245	10168	496.48	1683767	531237	5200	788	80	375.391
116181	47435	769	84.34	31147	12332	-165	145.1	30	375.731
2165952	877225	7792	151.12	1227379	375156	14029	312.94	74	376.259
302056	419453	4710	149.6	191759	290172	29313	-368.82	126	377.885
167327	51624	6588	387.68	72467	16755	11513	667.18	53	378.565
284853	205375	854	65.44	107418	82850	1977	152.22	59	379.960
2338039	1034206	13696	451.56	1448109	490355	30118	262.48	82	380.691
2195723	1578965	22550	668	1514394	974801	72661	2079.46	92	381.649
1627853	777817	25728	5670.08	921635	347375	49780	10291.8	77	382.505
100239	143147	769	-200.66	34873	50282	-2277	-45.22	40	382.834
2371700	921486	6010	361.6	1447745	485618	18603	979.58	83	382.859
2255421	952369	6236	260.96	1266265	424392	10259	-100.26	75	383.888
171577	149321	2217	213.62	85920	82083	3064	594.04	74	385.580
2504319	1573348	15779	199.94	1820828	988644	50240	670.4	95	385.731
2010509	911439	15207	530.02	1220000	449021	37420	1309.2	81	386.884
3350058	1167944	30489	1133.54	2314018	666065	82983	2446.38	89	387.415
365709	136752	10030	130.8	129255	40053	13989	409.54	53	388.808
1898603	1152891	8382	605.52	1258691	555694	28315	1190.9	86	388.997
2744107	1361707	14917	629.62	1913186	711921	40744	1128.84	88	391.150
3362809	1699579	19474	436.64	2226123	906452	44914	1306.04	85	391.906
3011144	1330295	7549	1109.14	1674101	664592	17097	1382.42	84	393.979
2538777	1484003	9563	423.18	1791270	835499	27518	777.48	94	394.769
2884625	1584023	20208	933.88	1796686	818120	44855	2249.3	89	399.979
2192531	917146	7933	638.38	1671038	498790	27823	1659.78	87	400.263
2149199	968984	17024	369.64	1363340	470031	40062	1880.32	77	400.462
2086880	1707152	8337	666.82	1503752	862166	25396	1108.56	87	401.373
249372	219659	5264	700.04	104424	71125	8042	1297.12	49	401.715
2777267	1310891	102681	3074.66	2026097	982767	212518	6784.48	102	401.816
2054542	1600451	11865	2425.9	1226712	666024	27391	3818.26	81	405.013
613393	819255	100373	58471.78	267071	337938	187881	88386.66	66	405.366
343958	128130	6017	292.62	194683	53173	10020	393.2	68	413.311
2491428	1031862	8773	874.78	1436972	490125	22092	1242.12	81	418.407
3215563	3155924	15879	1544.94	2741049	2084317	47857	4458.02	109	419.208
2039184	852064	9523	437.78	1254066	413641	23790	720.4	81	422.163
3072252	1901214	9747	821.42	2125884	1021880	30733	2147.38	91	422.546
3013993	2213242	19035	802.1	1744336	1115587	50925	1714.5	80	422.923
2715237	1182874	6541	499.26	1623329	550240	11008	1203.88	79	447.173
1693395	894049	9678	650.08	1006919	436569	17780	1274.8	76	447.745
1932081	1223813	12404	162.44	1303404	897792	35607	766.02	90	450.939
2390133	1372646	7769	334.34	1499401	699378	20896	729.56	82	458.734
1926002	1103721	9183	635.38	1206474	480886	23527	1096.22	78	468.944
2068348	1097501	11717	227.62	1188775	546430	27567	1288.62	82	469.123
2178564	1083973	9347	409.42	1273546	497090	23173	556.78	84	473.705
3340681	1645796	13847	297.42	2078398	878170	40719	733.34	88	476.087
2844031	1403343	7373	340.78	1690809	778439	17727	644.22	84	479.128
2316612	1070018	12137	559.82	1371426	508380	24617	990.62	74	479.291
2229696	1324953	25071	1298.06	1265306	645285	55976	2364.36	71	479.449
2784610	1475122	25922	946.92	1727595	770218	63327	1815.22	84	479.887
2668516	1062584	9033	445.38	1633150	663862	29544	932.84	89	481.072
156799	124901	16285	1060.1	48965	37142	22742	1572.12	44	483.096
153875	13633	4568	62.48	41683	3501	4567	100.62	38	483.374
2247122	951790	9923	524.78	1295909	451004	21986	1218.96	81	485.612
1346066	527318	4198	53.28	697118	199394	5197	350.42	60	485.626
2317656	1483836	10002	652.72	1444337	836799	22645	1451.7	82	486.415
2742377	2113680	19675	1260.5	1808702	1096752	43926	2480.36	85	488.795
2162591	1061136	9131	318.66	1377554	518840	24941	1077.26	78	489.177
2271781	1173501	13223	612.78	1440532	629570	35543	1287.98	87	490.053
2700628	2363930	32634	1538.24	1735176	1274044	80659	2693.74	86	491.048
1791043	900344	12319	506.34	1121036	408459	33124	622.64	79	491.982
2307923	1185120	18043	852.98	1265726	557402	36007	1296.02	77	493.013
1277605	2235233	858883	61513.38	743371	1067781	1808732	134032.5	79	494.360
2307513	1003253	6108	361.88	1517980	475206	20781	815.66	80	494.516
1693547	1034730	22241	817.26	1037860	459791	48320	1318.2	75	494.891
370934	392617	86833	55472.38	161360	148504	160348	87574.28	60	495.626
2571763	1016912	6615	306.9	1614803	505856	12552	878.72	80	496.518
1645214	655058	5839	250.54	990313	312059	13035	66.1	77	497.422
2250085	1286615	3813	521.18	1431781	657590	1966	1586.76	76	497.503
106376	130007	617	-51.38	33966	47413	-12	14.68	37	497.914
2565886	1189008	8244	668.84	1593272	554489	14690	838.4	80	498.007
515488	1250498	70101	31466.86	391194	691690	214721	67669.06	101	498.920
194760	383112	346911	6739.46	90069	155644	566328	11319.08	56	500.065
906489	1646913	284536	86798.96	498073	810632	824714	194527	95	502.688
2661067	1887887	24726	10648.36	1671958	974797	54618	20113.48	81	503.973
1076277	770399	3636	269.96	812486	494978	15425	653.5	109	507.224
2013199	1183827	9329	349.94	1391944	599053	24924	818.64	87	510.524
2849385	1222487	23336	931.96	1809208	664577	46507	1476.02	83	511.851
2097692	1142275	12426	563.36	1366404	545189	29936	1341.96	82	512.679
2309428	1228849	19826	589.36	1458968	581082	43607	1175.02	73	512.715
2237989	1138969	6802	481.72	1417131	563742	21835	999.1	83	513.286
2812191	1941928	10241	783.26	1892654	997380	22504	1680.44	84	516.853
2562874	1171921	9084	441.24	1656536	616383	25460	628.6	82	521.718
255769	23377	887	151.82	72877	6609	1284	261.24	44	527.015
136350	51182	204	11.44	37602	15170	-29	-31.94	39	528.826
439455	1377659	253266	77042.76	362053	850710	678714	150270	90	533.898
754645	174357	515	200.9	279480	53179	544	248.84	58	544.180
2681761	1134172	9828	588.08	1582840	560382	23627	915.22	83	545.317
2320355	1343117	11431	520.66	1519464	674511	29574	1288.64	83	545.768
1428290	323773	7659	420.74	703084	109871	13309	813.74	68	556.848
2097856	947223	6597	471.42	1340573	439782	14299	879.14	81	560.873
138981	39633	860	-90.4	48207	13609	1626	-324.64	46	562.812
118448	23533	421	197.06	33562	6734	292	195.12	38	570.397
2669485	1712036	27466	1713.76	1783205	890773	57786	3271.96	85	572.473
2532776	1489468	15324	992.64	1569358	767377	37416	2081.76	79	572.732
825290	2402894	53164	41189.04	636029	1680046	144744	93842.84	96	577.963
2644604	1376981	7158	742.88	1542366	602253	16254	1782.44	79	579.137
154526	33363	6433	31.38	44377	9199	7798	-132.72	40	580.888
2252008	1110116	18368	522.48	1390356	550428	41173	886.78	85	582.308
276029	237812	174766	5269.76	84031	69951	228002	7388.72	43	582.773
3143370	1488549	8713	653.18	2030409	747128	21300	1451	85	582.997
2108848	937046	6910	250.6	1280160	431821	20077	1000.22	78	583.686
2390390	1145652	15727	643.22	1516115	568319	34777	1439.22	87	585.941
2311000	1433825	8348	582.28	1488042	752157	20212	1118.32	85	587.586
2169470	1089031	13721	825.06	1358608	512895	23671	987.06	76	587.779
1929032	901613	8416	467.76	1142740	401091	17463	538.18	92	590.055
3238372	1328324	7733	559.38	2121172	668775	16298	389.28	80	590.235
396296	738061	480000	43973	263450	428109	1266627	108733.2	68	590.255
3244393	1532304	10531	319.66	2360624	819011	35637	999.82	92	592.414
1812167	987159	2656	329.16	1032854	442932	-17511	9.54	76	594.041
2584637	1179825	5878	356.08	1616368	606484	10765	763.9	82	594.904
2420596	1218544	15145	706.7	1582510	612314	41893	1126.98	83	595.486
2438973	1059034	6281	352.66	2318126	861092	22741	1255.26	111	596.079
1136277	1565370	111862	106746.3	779170	1061452	255545	233879.7	91	598.709
2355904	1023703	7191	505.26	1583272	540243	22489	1633.54	82	598.794
2817584	1616453	6089	898.54	1851634	810037	19549	1436.14	88	600.750
2832186	1506773	9742	831.12	1719367	650666	17965	1658.9	80	602.049
198206	102726	443	144.98	49643	31137	448	231.28	32	602.202
1905901	1722374	31339	651.54	1411507	1026287	64108	1299.88	94	603.490
1073908	1494493	92687	60460.82	553777	732110	207952	137178.7	77	603.917
122319	52123	75982	2116.52	33970	14949	94978	2703.08	37	605.784
2881213	1286949	9199	656.14	1883877	733268	26445	1376.7	91	607.133
2517679	1457754	32018	1200.48	1508327	671991	68615	2424.9	82	608.382
2696744	1209931	5268	452.48	1658261	615067	11353	772.58	87	610.225
1808442	1405535	6936	302.96	1336590	852813	24981	594.66	131	612.533
2778242	1253416	10303	315.58	1664867	628542	21717	857.62	85	614.792
199969	227526	12610	177.6	63304	72832	18173	128.78	43	615.427
2025247	885799	7896	466.56	1156763	378241	13755	443.3	75	616.875
2325252	1187561	7750	399	1441944	627567	24376	1142.36	87	622.685
2699905	1741485	18882	475.52	1992420	964942	49845	813.7	91	624.805
2588047	1250810	14499	644.14	1607833	645659	31882	1257.52	85	627.090
138411	52547	51	90.86	39227	15159	-444	207.16	39	630.380
197059	118859	51	100.86	55316	32826	-2609	438.26	41	631.523
147787	28886	-35	36.9	44043	9025	-223	-171.78	41	634.980
2418858	1817965	11243	454.98	1748538	871740	30474	1835.64	89	637.675
2258201	1024225	6528	696.08	1394287	491365	18966	1294.76	82	639.656
2719847	1675904	9792	647.12	1692333	822226	26681	1319.66	88	641.685
2384995	1338832	8725	779.5	1601716	739621	28131	1665.66	87	642.105
2237745	946634	9495	657.7	1395292	437451	19397	699.42	79	645.521
2561246	1242943	7783	388.38	1551708	573881	19342	-85.88	81	653.377
132490	66978	367	-67.38	37380	19628	528	-167.92	39	658.846
646011	826095	95278	44966.08	312449	354864	192193	79427.98	71	662.260
1338902	2828998	835123	115153.8	1152931	2017622	2860122	282399.9	108	674.078
155177	65582	45926	1200.36	43307	18559	56889	1528.54	39	677.387
3095116	1889743	10323	1635.78	1789088	977737	24066	3697.76	85	682.056
741033	1625573	114801	18400.86	397245	860524	233701	48424.86	90	684.515
2151169	1234217	6303	670.58	1388129	585497	15637	948.82	81	686.623
1854153	734382	6070	368.2	1044779	305330	12999	568.14	76	688.232
2048036	923124	6587	443.82	1182881	417832	15071	888.06	76	690.419
2352296	1333375	10804	763.44	1623280	742294	33898	1470.28	94	692.408
2115324	934588	9481	540.66	1304201	448338	24999	302.14	81	694.659
134427	24116	563	-22.82	35181	6228	911	8.46	31	694.773
2365614	1343499	15087	266.82	1553572	624748	48457	26.02	85	695.803
2406727	1240595	10851	754.86	1533234	625827	29295	1276.7	83	697.190
1540069	1124776	7904	480.44	987723	542653	19655	909.3	82	697.682
2424824	1437760	8709	1174.74	1456702	705052	26302	2413.72	88	698.706
759964	2017214	386687	81398.82	504461	1006606	1061017	135816.6	71	698.795
2168511	1099974	9408	507.88	1279015	525019	20837	727.82	76	699.080
2461287	1040471	14484	842.24	1371756	439115	27543	1483.98	70	699.319
2496311	1543041	10597	448.42	1731768	843004	30176	566.36	84	699.392
2301629	1464546	11452	558.72	1480976	755734	32223	1132.78	79	699.889
3207709	1937167	28453	1227.58	1944855	1071031	68566	3265.76	87	701.130
422496	104772	7904	-1072.56	165320	30202	-3784	101.76	55	701.939
2090015	2579525	267064	154643	1690010	1889300	785787	373673.8	140	702.397
732174	1107747	763780	11145.8	479799	504432	1526741	22137.26	77	703.596
110439	44831	455	-105.7	32418	13054	306	-225.84	39	705.176
2262333	955101	7510	377.6	1419696	437340	24173	1028.78	80	705.208
2435519	959224	11396	647.56	1481851	451862	30919	1790.34	72	705.241
2683987	1070776	16113	729.18	1654487	552014	46199	1431.14	83	705.811
2108406	763811	13222	517.92	1783785	543877	44402	1095.72	104	706.314
3996405	2486359	31353	954.58	2913910	1712171	83518	3677.48	104	706.866
2888459	1426213	8769	339.34	1968452	783174	27500	1009	88	709.721
2389305	1117506	11481	529.66	1451437	531011	23780	1101.8	71	709.845
2803598	2048525	5909	472.74	1677102	991989	11188	862.68	81	713.256
248151	24528	988	145.68	73065	6817	1283	149.38	45	717.540
2620114	1042869	8143	365.98	1513665	504346	21972	837.92	84	717.760
2780974	1856828	14412	436.32	1916570	1026326	34717	1631.62	89	719.513
215968	171544	1113	-23.82	97168	65849	2007	-184.98	55	721.792
2206870	921022	11119	504.34	1363785	424566	30961	1182.46	82	722.599
3010020	1613178	10520	510.2	1861894	832445	29542	1080.12	87	727.233
1693330	592842	4963	248.18	898026	232901	9545	33.7	71	728.425
867324	1219362	154437	55061.82	447108	501074	295767	90596.62	67	728.811
2596788	1636500	11380	505.8	1694778	889056	30933	1881.38	87	732.658
1503914	1634349	289083	53151.38	753679	849284	610886	99262.96	76	733.282
2862857	1665497	8317	473.62	1988926	821265	25681	807.66	91	737.395
1987615	852573	12400	534	1227302	378893	22842	1068.12	80	760.590
2776623	1490410	10105	1009.3	1683542	756868	24772	1951.92	84	769.190
847820	1438690	371367	78047.62	372573	585600	646354	132652.4	62	769.282
132219	68775	1227	149.22	35895	19411	1771	215.06	34	769.812
2478255	1120801	10280	671.8	1615446	596567	25543	912.98	87	780.613
2564035	931206	8059	123.74	1471558	465809	17071	437.06	80	782.986
2426157	1108762	12068	473.48	1488673	526994	27820	806.2	82	790.999
2669077	1233514	8302	224.72	1724723	646017	30369	963.34	88	792.781
153595	161554	201	198.86	42626	43925	-462	581.68	39	793.868
901614	1028778	181458	3745.88	527817	409713	350644	8158.84	81	794.350
2488326	1362782	11862	1279.32	1327365	557332	24302	1618.72	71	794.583
2874770	1393852	7078	310.08	1906119	726491	21283	1038.38	87	795.046
298918	383372	51999	11974.14	111464	119391	76350	16067	47	795.439
2702728	1288676	7758	521.88	1668458	660654	17064	864.04	81	795.797
2307004	882911	13888	830.68	1220153	391745	21486	1948.96	75	796.634
2296528	1026927	10457	182.02	1572659	525759	26095	11.7	88	799.917
2710508	1249293	7315	487.9	1851098	660429	15856	1192.16	88	801.953
2303910	1114714	10473	264.78	1550789	601009	32012	409.32	84	802.519
2238774	1258505	9286	636.96	1449241	616297	25994	1001.84	79	802.662
2956342	1313223	7727	490.22	1895021	677509	24143	1071.98	80	802.698
2907185	1042503	8638	417.68	1846473	510534	19675	554.5	75	802.889
2289558	1397823	8391	296.26	1414875	648239	22690	496.4	82	804.886
2101075	1374162	75009	65159.74	1716184	1372163	210814	133865	160	805.325
1435275	3591933	302227	191915.2	1021155	2357435	1121062	396913.3	89	805.429
2176868	1561690	15370	918.2	1523139	716057	38634	1448.24	84	806.559
2369040	1293320	2442	553.12	1441894	617858	-9726	459.64	78	807.000
2435785	1381772	8720	417.2	1093468	513426	14233	617.38	62	807.091
3081129	2174453	19942	1405.12	2478282	1800893	79224	4711.64	105	807.384
2347223	1415329	9775	914.5	1250118	597889	18931	1730.66	68	807.627
2632170	927466	25299	817.14	1482444	455473	45708	1180.88	79	810.141
551331	141617	2274	7076.64	159423	40246	3082	8613.52	49	810.995
1705595	900354	10603	598.58	1045437	458405	33537	1768.82	85	811.414
124411	38079	175	178.5	34873	10795	-228	256.92	38	812.574
3017031	1179295	36553	1205.58	1928819	777200	69043	2919.98	94	812.905
2245903	930250	6929	391.94	1403902	442483	11332	1135.52	80	813.768
2084370	1139423	18915	1103.9	1214991	497902	37473	1996.78	76	814.771
2823232	2758273	14326	725.36	1736860	1349682	27944	1620.84	82	815.907
2614393	957001	19000	524	1632822	522461	45198	1058.28	78	815.999
128554	35916	143	148.98	27138	4695	153	278.58	22	816.022
2237935	1089643	20292	801.12	1405582	523512	52034	1199.24	85	816.789
672121	177747	5002	341.72	239825	61872	7353	337.58	58	818.068
564564	364413	116354	55781.44	243117	140464	191530	86636.8	63	822.826
2171371	1586653	8138	463.68	1363534	718631	25752	998.72	84	823.591
2242921	1377756	10124	576.64	1336344	666876	22361	2128.46	80	824.554
196373	74501	815	-157.1	54080	21608	1331	-479.34	41	825.690
2533112	1377384	12796	648.56	1597031	670821	33363	853.18	82	826.863
2030993	841039	8105	341.3	1267987	394128	22683	449.38	82	828.070
2810367	2174127	13953	993.58	1681105	1076585	26792	1611.12	74	828.172
2501339	1354845	14019	552.34	1536085	636909	33698	779.28	81	830.146
2150405	993524	7883	257.38	1369007	471827	20701	523.86	77	830.409
2036599	974582	47284	1271.24	1276497	448365	72034	1942.24	79	838.117
1936152	1119833	8523	900.78	1167910	513537	26306	1608.16	83	841.050
1949547	1063039	8778	461.08	1240227	464656	19029	894.94	80	845.164
2448544	1110957	8111	400.46	1625656	543754	21069	848.34	84	845.929
2806563	1516278	12569	955.34	1705329	713293	23546	1943.56	84	846.739
2717354	1947412	5776	622.36	1899210	958802	14129	1093.94	92	849.269
2565404	1765469	7430	860.8	1702497	827915	12318	1192.48	83	850.009
525575	1238447	433376	84542.36	278981	540037	834115	152896.9	74	856.050
147110	196637	1106	266.16	68405	76177	2220	812.2	59	856.686
2860948	3483414	21761	1853.46	2061125	1753171	52709	2972.74	93	873.197
2081377	1071731	7628	290.08	954485	384369	12954	346.44	67	874.117
2244719	1480641	9860	621.6	1798922	814383	25742	1192.12	98	885.041
2564277	1269492	20625	464.5	1527990	593561	41671	1159.06	81	895.169
2615095	1132499	11577	918.22	1661306	538670	30775	1941.5	84	908.968
3224344	1345966	10451	598.86	2118843	884183	38277	1109.22	92	910.587
106003	49762	137	61.82	23568	11866	50	54	24	910.811
2476860	1132456	13841	390.26	1548545	511441	34381	752.66	78	910.996
2276689	1075616	8587	1032.82	1400907	506463	22171	1593.06	81	913.142
2550215	1199627	11133	1921.38	1656720	639728	33240	2989.4	85	913.658
1332886	1193777	195914	56203.04	617307	447299	325460	84908.6	67	916.091
2125483	909141	23349	614.14	1205793	399022	48769	1138.34	77	917.116
3251194	2552477	16228	982.08	2210516	1338692	47305	2518.3	90	917.577
3699521	2440324	12245	947.7	3029858	1598177	30759	2433.74	96	918.403
655761	1013548	384815	54059.9	360493	423947	718122	87767.92	70	919.520
2112793	976975	9246	783.56	1339581	474920	27285	1413.1	83	920.344
1999631	1003596	21043	835.98	1277563	485271	51702	2120.72	84	921.259
1952508	1200142	8149	259.14	1116275	507444	15302	253.72	78	923.051
210467	181709	1567	-190.38	65973	53320	1707	-205.98	45	923.898
735309	1625325	839106	92149.16	559754	892922	2214874	225563.6	102	927.939
136771	206814	103750	3375	43941	60283	144333	4904.38	38	928.077
2120673	1037633	8118	862.48	1380071	521739	24778	1300.08	83	929.358
2023123	2119565	164343	2067.98	2041128	1953634	537831	10786.66	158	934.976
116661	47324	810	-86.4	29772	10011	1150	-135	30	935.341
154087	21191	16333	156.38	44461	5809	19711	178.46	41	937.297
2439359	1212226	11697	687.42	1401474	556437	25107	1237.02	77	942.884
2030947	1151241	10311	661.46	1273532	535218	25860	1068.6	83	944.208
2880683	1785108	12353	558.58	2104072	1089127	35805	940.3	97	946.720
2112574	1109542	13752	710.72	1364594	653910	39506	1821.16	86	948.214
125219	50965	92	75.12	35238	15139	-223	153.22	39	957.121
142217	79117	42107	807.02	40675	22524	54210	946.6	40	958.231
2105482	1128414	21989	539.54	1215796	483101	45682	1016.52	75	958.417
2811799	1476048	6982	611.52	1765402	729691	15619	1476.34	82	958.615
192379	394248	60404	4022.44	61618	136716	95493	5926.98	41	959.042
1904772	926559	6391	213.26	1181431	390993	10929	678.94	79	971.887
2401542	1007757	8987	397.82	1501461	499249	21606	979.16	81	982.255
2544400	1440076	10595	592.7	1598930	704818	23454	1436.44	81	990.004
1703192	1029050	6537	519.82	1062100	475632	17036	1030.96	81	999.570
441637	189580	177633	3646.38	134369	57649	230502	5120.72	50	1003.004
183629	107991	89516	2506.76	57064	32101	120626	3352.36	44	1004.631
2011090	911768	10688	182.68	1259453	462753	24507	174.02	82	1015.425
206564	336481	110740	3904.4	116206	214225	325783	10439.38	89	1016.150
2143916	1098623	7731	837.66	1214006	435785	16160	1471.6	74	1017.334
163071	34649	201	20.86	44423	9219	-85	-5.1	37	1018.068
2857097	1168852	21815	822.9	1687596	552991	41109	1858.74	84	1018.701
2046708	1002618	9032	238.52	1261781	466449	29141	617.26	79	1018.865
2100000	894500	11754	632.44	1190574	398764	27116	651.76	69	1019.013
3217455	1621200	8757	598.02	2027216	838924	21498	959.28	83	1019.816
1980801	2316538	82668	3115.48	1278609	1141056	177585	6022.1	80	1020.425
2831082	1407101	10816	804.76	1826610	771155	32981	1998.66	82	1020.484
862574	1121637	406030	50982.8	466390	522936	821221	105151.1	77	1024.633
731421	1055256	890951	43354.86	376475	437557	1607111	78672.46	67	1024.779
2394189	1119895	7680	422.8	1493668	544117	14932	1190.52	79	1025.442
1691827	830825	13946	503.56	936304	345058	30382	1337.52	76	1027.604
202649	77187	336	-174.04	59670	25714	182	-524.48	46	1027.804
2019898	1425645	5749	835.14	1194531	638125	12587	1837.82	77	1027.906
168113	164243	2112	678.32	66821	67124	4276	1157.36	52	1028.300
2588618	1132230	6244	614.84	1485223	530955	9236	1178.96	78	1028.792
210155	133837	1778	188.08	73642	43707	2912	220.32	51	1029.290
1835731	878062	20134	570.24	988682	368561	41245	1183.7	74	1029.485
593484	560539	331297	5381.42	225862	187417	511012	8772.32	59	1032.382
2454804	1847297	7916	593.76	1522073	836155	22604	914.44	81	1033.852
1511973	845949	9949	594.14	816216	360473	21404	1441.44	73	1034.438
2202449	1143888	36624	1233.64	2021502	957921	97036	3318.96	111	1036.418
139027	785048	2511	868.46	59941	248062	4597	1074.42	44	1036.838
102340	78400	22	98.92	30084	23728	-193	77.02	38	1038.783
1696043	769375	7168	162.48	969601	358031	17994	-265.16	79	1039.502
2496240	1715756	29166	760.76	1656291	953594	63975	1779.5	87	1040.109
2757891	1278748	8604	524.44	1779302	690076	27637	619.82	87	1041.645
2715814	1779800	12042	885.12	1828210	907914	26223	1713.78	90	1043.769
2172000	1193960	12620	716.2	1435751	560663	31715	1431.9	84	1045.427
2761097	1971483	9807	578.02	1904570	969506	27098	1013.28	90	1048.496
3045829	1277687	10445	530.7	1901009	612463	25901	1360.86	84	1049.079
2334201	1270805	27704	1034.44	1516596	603419	57596	2247.56	83	1050.382
3563595	1635812	19008	935.88	2315915	882819	44376	1471.36	90	1051.764
3016483	1501243	10668	591.48	1915176	760490	18389	956.54	84	1059.310
2167626	1247303	5544	468.84	1344040	540202	8018	992.48	80	1060.873
3427887	2021096	12414	718.04	2366867	1176022	38893	1596.98	91	1062.319
2016106	980955	7194	622.84	1365818	524644	22876	1530.36	89	1063.180
2562368	1022652	6920	552.2	1533138	478405	17881	945.66	77	1063.626
147560	53445	710	8.6	37429	14313	1059	-15.26	28	1063.679
2650202	1400733	22551	541.86	1747631	792981	47721	1648.06	85	1063.999
2844537	1338039	11700	527	1988356	692773	39092	644.12	91	1067.927
328083	38223	11865	213.9	96379	10518	15253	322.58	47	1078.093
2556428	1805841	54080	1420.8	1748744	983111	129992	3805.12	90	1084.181
124546	27979	2180	123.8	33512	7474	2383	277.38	36	1085.192
1853294	1093420	15017	494.62	1175700	480765	28753	636.58	80	1086.710
1935231	1633655	13584	429.24	1360780	900494	41951	1206.86	89	1100.100
2342598	1197098	20566	2290.76	1342614	544511	46470	3861.2	80	1105.151
2307193	969474	9203	510.58	1411019	464554	17698	823.28	81	1115.168
2106215	1832688	12744	761.84	1599706	981483	40462	1828.32	92	1116.460
3368378	1609599	34384	4039.24	2316184	953210	84295	8618.7	79	1116.487
2961309	1771373	9980	838.8	2024204	953821	22734	2343.24	95	1118.124
2389954	932360	4754	359.44	1464438	427942	6823	656.78	71	1118.138
2578387	1296715	23378	3398.08	1528977	637258	49987	6844.82	72	1118.441
113872	340524	30242	3112.12	89571	259122	101518	10584.48	88	1122.555
483256	407808	3635	1373.1	166934	155489	4612	2051.32	53	1122.736
3233541	1839026	8023	971.78	2090424	989223	23776	2514.36	87	1123.433
2228163	776353	14288	677.68	1239252	355997	31605	1822.3	70	1123.449
3084831	1326493	15452	755.72	1656883	667231	31846	1399.56	79	1124.373
2733995	1330868	11589	719.54	1773434	671535	31100	1657	78	1124.741
2502836	1439780	8646	766.56	1852066	870657	26942	2023.12	93	1126.308
2120044	910179	10766	582.76	1424823	497782	26139	1337.54	90	1130.139
136522	67315	518	46.48	39877	21885	1018	78.48	41	1131.705
2306319	1246249	10758	842.88	1626628	638899	29395	2024.7	89	1131.813
2734762	1992905	14366	742.76	1850586	1131571	47100	1873	82	1131.933
2304586	1329715	35092	775.12	1446267	671394	70237	1934.82	79	1132.365
2859970	2397191	22007	541.02	2105850	1354978	47464	1501.04	91	1133.979
270687	356039	294833	49004.38	127535	132643	475255	77431.3	58	1134.815
2078271	919283	15342	321.12	1319705	491906	42224	493.64	89	1135.392
554775	623285	104429	33588.94	292775	256282	199799	51273.14	67	1136.168
1659631	868676	5927	403.22	947340	404689	13919	641.34	76	1137.449
1875507	1049100	8415	482.9	1189878	475055	18637	685.82	75	1137.517
1966709	1002873	8068	521.48	1213515	510832	24932	888.52	77	1137.636
841463	1346150	77431	76173.66	425773	737043	205138	128510.7	86	1138.723
1545394	809293	6052	351.72	938167	344409	16541	1189.26	79	1139.094
2026185	735074	6575	347.5	1185202	343489	20559	289.74	78	1140.188
173683	25701	550	-68	48217	6776	672	-231.08	35	1140.501
109739	34459	-10	98.4	30867	9810	-266	336.24	38	1141.789
1266310	716545	12139	303.54	802339	302216	27577	528.22	81	1144.999
2929741	1591411	16829	741.94	1738412	856992	39394	1978.84	85	1153.246
1741002	1311960	9089	729.54	1562674	842381	36381	1486.66	99	1155.751
2466078	1408019	16365	744.9	1454439	644539	41004	1272.44	81	1158.263
126429	68722	267	11.62	35097	20840	295	5.7	38	1159.255
3142385	1469850	7931	379.66	1964882	768592	24794	495.84	86	1159.502
109449	221736	38910	883.6	38458	68486	53852	1472.72	43	1175.834
1684106	850487	1904	419.44	924265	353448	2922	572.92	75	1177.673
1820650	1037221	22293	920.98	1172661	482330	53117	1673.62	82	1180.690
3465862	1955762	7698	865.28	2481843	1049603	24104	2513.44	92	1187.734
207253	94668	1034	41.24	124072	44844	2046	77.56	66	1190.167
2223859	1473333	5999	618.14	1406096	693290	13623	1116.78	81	1202.252
2655348	2319617	14548	841.28	2469679	1509456	46192	3462.12	102	1211.229
551433	1055113	154387	69481.82	290185	443763	288123	111452.8	69	1217.286
2790525	1684584	11796	521.56	1768709	866806	33915	649.9	86	1217.909
2464789	1147638	13686	761.96	1402943	578033	28702	1332.72	78	1224.169
3469092	3842932	26008	1667.88	2692928	2538128	85056	5376.16	99	1226.212
2380359	1957403	33572	1571.92	1645607	1072444	66518	2916.48	90	1230.122
2342053	1472468	8676	613.36	1369774	830325	15508	1513.88	81	1231.922
2538070	1180452	8103	373.58	1667921	591854	24037	1004.82	85	1233.730
561233	677205	62235	49631.1	268734	352401	128232	77810.52	74	1234.951
2736164	1298176	7081	409.66	1739193	626026	16433	885.38	84	1238.096
2555978	1737195	27407	758.02	1802879	1020153	102231	2653.66	97	1240.481
2388394	1210144	10591	781.26	1545035	665177	33424	2098.64	91	1242.053
1041236	269029	122735	58101.1	338110	95043	182611	84488.46	49	1242.087
2514161	1488902	10656	396.16	1789528	832594	34778	737.08	86	1242.360
833363	250883	7081	-932.34	337727	77120	-3505	180.7	56	1242.863
2326445	1940618	17790	1046.4	1358945	978522	36986	2028.96	75	1243.006
2444710	1110793	12467	544.62	1568834	550795	35507	1302.02	81	1243.392
1847056	683329	4424	191.64	1030332	308128	11702	-363.28	76	1244.694
119135	80979	286	154.96	35284	38159	230	361.8	40	1245.057
2315882	1223682	10891	1355.26	1441259	578896	18715	1905.9	76	1245.138
2924254	1907411	13658	937.88	2096911	1078150	48731	2082.66	91	1246.426
3280697	2288991	19680	1364.8	2283561	1095913	44295	2979.7	84	1247.119
2211329	1102625	8417	494.62	1458393	574576	24396	885.56	77	1247.332
2099584	853542	11080	547.8	1262556	382259	23595	723.7	77	1247.834
100268	36853	457	249.02	27905	9900	549	326.14	36	1250.646
2628583	1265093	14410	787.6	1674544	713971	35299	1840.14	87	1252.325
856228	1372580	134969	64560.34	502459	724895	302514	110901	79	1253.461
2341940	1157997	10265	535.9	1522576	652964	28376	665.36	86	1253.475
158583	175938	4833	1284.38	59636	59592	7357	1847.02	48	1254.820
2698723	1655258	5972	456.92	1561291	723334	10155	471.3	78	1257.986
1079573	1111940	62396	2262.56	687083	728655	186071	6279.06	99	1259.411
110309	41749	139	14.54	30894	11830	-274	59.36	36	1265.280
2284369	1200442	8637	616.82	1348936	519166	23990	1016.4	78	1269.080
1992341	995845	8614	185.04	1187105	440757	19598	468.28	78	1270.067
2751172	1283557	10700	340	1818821	685324	37737	632.82	91	1275.044
2429110	1163639	16818	441.48	1478685	576946	36459	876.74	85	1277.603
2669372	1811263	10546	452.56	1883131	1017625	27344	1335.84	90	1282.321
2224802	1179006	7223	507.78	1371870	543600	20679	1253.94	80	1287.411
2248629	1491279	6161	492.46	1626096	909020	22031	1322.66	100	1290.036
2168601	1395883	10894	516.84	1452888	607742	26102	1085.72	75	1290.073
2783272	1775463	14098	756.28	1761073	918271	30103	1368.58	86	1294.150
1778849	804955	7415	271.9	1034174	377696	19010	748.6	78	1308.223
1863540	1084693	18480	452.8	1107221	471082	34303	873.58	77	1330.030
2863539	1243498	8565	220.9	1799812	607838	19777	928.22	82	1335.612
2599520	1389593	9761	565.46	1949580	901818	28932	1624.52	83	1335.672
1877402	654908	13742	350.12	1034333	280482	25191	825.26	72	1336.825
1701136	712464	71423	2446.78	1104088	358285	180001	5012.86	84	1337.720
2358381	1223010	8164	518.04	1476110	554877	17288	1102.68	81	1340.128
2393448	1029491	10599	402.14	1568253	585816	33050	1194	84	1340.309
1797568	924233	10626	536.36	1157503	455869	30868	1049.48	78	1340.556
1946655	944715	10562	346.32	1242319	466421	33059	660.74	86	1342.274
1612528	666989	3220	467.2	947526	274058	6880	758.8	75	1344.703
161969	66697	2975	386.5	44269	19012	4297	606.42	33	1344.787
2233155	758219	10083	329.38	1311861	356891	27056	1300.16	82	1345.217
3825657	2506411	25898	1713.28	2978575	1600225	94436	4124.96	119	1346.879
2258079	1077228	10330	540.8	1458847	564893	27778	1294.08	82	1347.559
2474715	1803567	25505	873.3	1852673	1194201	78964	2368.04	100	1349.801
272681	430384	114799	4965.14	209405	361935	444674	17786.64	85	1350.261
640451	1118392	208047	69487.42	380217	562280	531022	121820.9	77	1350.387
1058012	1605019	10618	398.48	749173	899077	35313	1009.18	82	1350.412
2969098	1640226	24277	906.22	1952421	956474	67170	2028.2	90	1351.671
312449	130750	1929	85.94	103208	38943	4148	1.28	50	1352.710
2342694	1421028	21651	1624.86	1461635	661257	58717	2945.62	83	1352.972
1878626	871539	9783	1822.38	1160397	401541	23451	4212.86	79	1353.563
2398620	1000623	19315	414.9	1387860	460078	32876	982.36	78	1354.278
3698440	1829121	11383	872.38	2222746	871908	22305	1313.3	85	1355.459
1831804	1119077	7558	474.88	1003502	478470	14707	682.02	70	1355.620
537723	475129	118063	48190.18	228824	286708	280371	101691.1	65	1355.636
584978	1276647	9140	9545.4	304005	677688	23276	18388.36	64	1355.651
3385107	2884407	10589	4391.54	2723194	1745635	30467	10961.62	93	1355.999
2863985	1576184	11958	1114.88	1760921	721018	28112	2247.32	80	1356.875
126473	26970	4298	-96.72	34930	7767	5988	-201.32	38	1359.518
1174951	409269	10031	464.66	577559	159335	16720	403.2	67	1359.856
2629271	1549541	13702	832.72	1615078	836648	27769	1280.34	80	1359.946
1966528	941090	3906	626.16	1057736	402529	7435	1171.1	71	1360.221
2059496	925748	4464	312.04	1179169	422871	10956	995.16	70	1360.261
132983	128643	122522	3269.92	53267	58850	227847	5429.42	53	1362.128
2561558	1532760	8419	644.34	1674945	757485	26538	1664.68	85	1363.010
103419	230315	97892	2336.12	33319	76983	140813	3504.18	44	1365.094
202884	100607	303	259.58	74026	37874	537	49.82	53	1365.925
2214442	1200770	9265	658.9	1452578	582755	27220	1417.2	84	1366.513
1934360	859576	21595	663.7	1162990	433851	39345	1430.7	77	1366.652
2508559	943459	9424	535.64	2140409	792563	30793	1761.98	101	1366.889
2123745	1472233	13551	1113.86	2065064	938668	42016	2687.76	111	1368.769
327193	472411	238218	4925.48	132741	175951	394483	8788.38	46	1368.780
2873423	1215704	15480	489.8	1916508	651129	39409	1119.74	87	1369.682
946767	1934326	84423	100571.8	615251	1165703	231309	198364.7	81	1370.109
1855856	977891	12561	500.46	1195433	429448	34193	1392.98	82	1371.822
2456104	927264	7426	278.36	1474021	445590	18382	1014.52	77	1372.021
1597340	840174	21189	512.54	966110	419859	36397	609.42	79	1373.407
148442	144746	641	-85.74	48134	45196	1305	-253.7	44	1374.770
2707666	1583412	11458	782.88	1819586	836124	32309	1222.74	90	1378.868
578097	147469	53083	1591.38	169087	39607	69752	2034.72	42	1379.085
1934858	1195848	11249	63.14	1217526	602460	29854	-11.56	85	1380.552
107470	226045	144861	2990.46	35539	77518	205457	3662.02	43	1383.802
2709927	1386540	17623	2155.78	1690795	686938	42085	4251.1	83	1386.228
1621980	887283	13283	450.38	981676	378936	24357	777.02	75	1386.724
2358209	899921	11453	708.58	1453055	473734	32997	2127.42	85	1388.336
2398719	1780147	14490	950.4	1558601	985154	39338	2434.68	77	1388.360
2761991	1324817	18050	835	1589098	661715	46312	1638.32	78	1388.808
2089889	1329274	7772	668.92	1429385	804035	24260	1630.6	96	1393.369
131213	58711	1690	351.4	61255	19114	3978	420.08	54	1396.071
4537916	3576979	20256	2218.16	4040566	2294833	64142	4918.12	112	1398.203
3277383	1733170	9369	637.34	2051714	869731	26676	934.36	85	1402.994
3089883	1619419	19677	787.22	2099238	941760	52731	1718.66	89	1406.953
2395948	1283608	9213	405.18	1562600	661914	25761	1181.46	91	1418.268
629622	2206863	103535	66840.1	410774	1284525	278353	132192.6	89	1422.807
1610990	719036	4279	191.94	917893	296260	9038	246.68	73	1429.714
1965400	986462	7245	295.7	1277901	462445	17332	29.52	84	1438.154
2751805	1366030	12013	1386.18	1604451	621095	28125	2636.5	77	1438.573
2271673	1197255	15321	920.06	1533412	630050	42035	1542.1	89	1444.558
2495222	1616325	10253	459.58	1772190	846390	28231	802.66	88	1445.211
113782	120112	711	-5.54	31708	33318	767	186.62	37	1448.790
1915600	1177011	7199	545.14	1165091	464488	11767	1564.62	78	1448.956
2601650	1536975	9496	846.56	1745976	764846	24973	1993.78	90	1449.795
2240386	1036993	8735	380.1	1461635	532715	20807	433.02	86	1452.248
1471266	369474	19744	119.84	777658	166374	30078	795.08	69	1452.695
610765	767404	184059	79055.74	430276	760971	892324	164472.6	113	1454.609
2850172	1200481	6690	377.4	1762276	618055	18347	589.42	84	1459.094
2162589	938678	7659	239.74	1320135	429381	14035	395.1	77	1459.459
3065287	2441820	21980	753.8	1871258	1194702	36935	422.1	83	1461.050
2211461	1328262	8220	244.2	1483501	734624	24001	1371.86	93	1461.664
3004292	1430835	10048	405.28	1948924	806287	32757	1079.02	95	1463.841
2059737	1913566	12524	540.64	1298043	948187	32471	1114.06	83	1464.599
2139360	914361	5511	222.46	1171436	413992	9332	-99.48	76	1466.401
1426809	637580	7114	397.04	802716	251251	16945	865.7	70	1466.811
338254	171728	34330	714.8	114806	53127	43688	764.68	51	1468.562
409681	941107	56086	52776.96	240939	485979	145014	80871.04	75	1468.958
127543	105716	152	-7.28	40704	36966	-282	-86.52	43	1469.625
3030681	1763838	7326	663.36	2003919	1020601	14825	1327.5	87	1470.787
2686153	1473179	11526	789.36	1783513	823650	27552	2315.72	81	1470.993
1367086	642883	30004	1043.44	847613	287450	48666	2309.76	71	1471.371
2719223	1546639	8167	241.62	1805759	775601	26487	624.82	90	1472.436
123195	191514	294010	5205.6	40477	63135	431625	8225.5	45	1473.347
2704883	1182512	16046	627.56	1951348	621946	30251	1585.86	94	1474.059
2500338	1155205	10063	147.18	1582609	600693	29219	385.34	88	1476.031
2431317	1467261	17945	845.7	1548638	705213	43154	1238.44	83	1477.684
524057	1506066	46756	19736.16	371725	895920	123079	43539.94	86	1478.062
2821460	1721838	6952	609.72	1839099	900594	13849	1558.14	82	1478.797
1352560	464613	3454	74.44	728289	182531	6715	-237.1	71	1480.435
2248104	1090870	8537	671.82	1385823	497191	22340	1196.4	80	1485.453
198497	60182	4049	69.14	60037	16471	4993	101.98	44	1486.790
2305705	1695179	10507	586.02	1494174	784006	26585	1275.1	83	1487.060
2381168	979054	6718	345.48	1331618	519862	19805	654.3	84	1489.133
928520	1682417	133219	41256.34	540214	841292	304740	113103.4	84	1490.469
2980796	1917867	25488	1188.68	1805242	1038601	68934	3590.24	87	1494.383
2759601	1236816	14343	660.98	1673324	589469	32110	1441.6	81	1495.009
2737533	2103064	9998	597.28	1717980	1040685	27524	1234.64	82	1497.190
372213	1052858	92182	53928.52	206230	515908	219709	91650.74	74	1501.159
1374233	351191	24015	620.9	591512	117121	38910	941.6	64	1505.189
2086477	947424	8435	334.1	1263502	503773	22324	337.64	82	1505.931
3029650	1405629	10662	619.32	1967412	831679	31311	1618.46	90	1507.439
3172311	1956880	12513	780.18	2142277	1119045	34141	1982.26	91	1509.133
2373614	1100584	6547	349.42	1408858	512639	16141	697.26	79	1519.797
2365144	1292871	9434	646.24	1438613	580683	19973	825.78	80	1530.977
174490	22747	2290	145.4	49440	6547	3212	255.32	41	1534.575
2193502	998663	16623	641.78	1186378	446701	33678	1257.08	75	1536.305
2540783	1108279	11451	483.86	1390153	507151	25543	694.98	80	1545.749
249416	388992	428785	6459.1	86974	133093	645971	9935.06	51	1552.937
2759369	1206826	19572	701.92	1718314	576811	39116	1048.76	85	1553.410
2608013	1648437	9001	467.86	1748334	867313	23520	1200.2	89	1554.328
3002484	1992766	9899	855.14	2209188	1243010	31067	2455.62	91	1555.224
2880480	1720870	9745	740.7	1831117	806558	19842	1568.12	79	1555.783
110921	48388	-94	200.16	29478	14613	-251	396.14	34	1556.290
1595806	697071	3880	355.8	953353	301359	5298	478.28	76	1557.405
2983226	1442920	7140	515.4	1815939	694513	15062	1507.32	78	1557.583
2913708	1108631	9524	522.64	3292921	1082485	41924	1955.64	123	1560.184
2712098	1515766	8566	793.76	1866268	840187	19516	2056.76	84	1560.589
1388539	484627	4249	98.14	733428	187252	5585	-100.9	63	1560.807
2048373	1167044	5192	468.12	1295742	562830	14553	734.58	78	1561.253
2863890	1379306	8420	599.2	1660169	603865	26596	958.56	80	1562.098
2875509	1327898	12174	309.64	1823448	710014	35585	605.1	87	1563.593
2864077	1506932	12755	894.3	1870069	850649	41983	1895.38	92	1564.520
2767463	1166808	45124	1145.64	1753755	632469	102688	2571.68	79	1564.741
2044850	1029161	8099	66.14	1222842	484071	21479	-34.06	80	1567.958
1854549	1006153	6161	362.46	1102298	465944	18769	678.34	82	1569.324
2251424	1167344	13970	704.2	1470430	602213	38289	1921.54	85	1569.822
2367130	1176727	8741	863.26	1431519	617885	25913	1783.18	85	1570.640
2158254	792034	5922	279.92	1215895	330775	11642	176.12	75	1572.466
2826573	1832271	3219	648.34	1622677	765632	-2923	1448.22	73	1572.661
2254387	1118439	11590	611.4	1166346	412143	23094	1042.84	74	1574.285
2106545	1130065	23629	1033.94	2233004	996979	70605	1809.3	116	1575.335
2154540	1269142	11548	131.28	1554540	690003	37467	1738.62	92	1575.689
313284	516459	786866	43320.76	142901	239310	1577515	117504.9	56	1575.866
1020959	1311201	779608	74076.88	519832	533680	1448918	114610.5	71	1577.115
2080206	1094435	6580	593.8	1261293	495367	13102	545.72	77	1577.532
2592399	912249	6192	557.12	1501584	431150	14390	1284.4	78	1581.724
2945674	1498876	18124	597.64	1683967	760540	41372	1377.92	85	1585.507
1975986	1139898	5137	450.82	1144113	463230	12009	960.74	72	1585.731
2069937	1305284	11538	677.68	1788085	980474	44442	2703.12	111	1587.017
2470104	1293094	13587	778.82	1550721	649537	33476	2188.36	82	1590.604
1825272	1185009	23599	658.14	1010599	533298	43730	1386.8	71	1590.838
2662365	1241675	11413	1019.18	1618871	607798	32172	1557.92	81	1591.366
1724046	1132953	10911	1070.46	993154	479248	21926	2063.36	74	1591.994
2841447	940050	7149	435.14	1787205	485597	16533	777.38	79	1592.222
2583546	1170820	5399	427.14	1706964	637819	13603	1068.58	87	1595.311
2282541	1453370	31643	1163.98	1734355	906873	97624	2769.64	97	1604.923
236798	121137	463	68.18	69137	36952	600	138	44	1605.897
118685	29450	16398	287.28	33848	8411	20310	633.6	38	1609.252
1951988	1052924	5702	123.72	1215710	470463	11706	218.16	78	1612.910
3380765	1344820	6642	494.12	1998739	688886	21080	1113.8	88	1617.270
3091971	2747791	23231	1474.66	2275858	1613711	83970	4574.2	104	1625.868
2645222	1284926	14573	795.78	1786460	738989	38371	1589.06	88	1626.710
131548	236008	310	61.6	42341	75768	71	267.06	46	1652.502
2101650	1146671	7354	635.44	1291620	588022	20738	1132.68	81	1652.952
2777404	2118519	17198	884.28	1691939	1159411	47389	1832.54	86	1653.930
2604337	1292251	14260	540.6	1536009	608430	32412	703.32	80	1654.685
2042769	1019667	9399	294.14	1231236	467430	22106	223.16	79	1656.136
211607	217161	207901	4960.86	72402	67589	279268	6733.48	48	1660.761
1909078	942554	8938	62.68	1166198	439780	25605	-335.7	83	1661.008
2742999	2505909	19109	1914.74	1953492	1457533	60153	4519.58	92	1661.839
716043	1468655	33464	59052.04	342542	594766	83636	100103	70	1664.668
2864118	1433027	14268	884.48	2000679	787913	43860	1881.6	92	1664.799
2624345	1581954	14827	921.22	1567671	889854	34082	2215.52	84	1667.375
2254525	2113503	23906	968.16	1209113	859400	42082	1221.52	72	1668.312
1829608	1101751	91260	2324.6	1042470	464322	198273	4387.78	76	1669.850
142254	36615	754	-144.56	41265	10406	880	-325.2	40	1671.497
2539461	1315874	10131	698.66	1398792	656348	21007	1188.02	79	1672.856
1716226	919436	8847	491.42	1126068	454675	24999	658.14	85	1674.263
2872655	1296034	15037	3727.82	1793906	701810	38388	7639.68	81	1674.750
2683475	1153632	65714	854.04	1781709	580832	119073	2332.78	85	1675.121
1948617	996335	17886	1621.96	1274673	481102	40903	2123.58	80	1675.570
2187707	995263	8914	584.04	1277912	528014	25262	1277.32	79	1675.636
154707	92813	139630	2816.8	46218	27227	176255	3939.3	41	1676.754
2160032	1219305	7788	426.68	1355231	692270	23757	1373.02	91	1678.486
136605	38713	7414	76.04	33643	8852	6687	103.82	30	1678.747
717965	1267214	84458	55295.88	362000	570885	188243	97512.98	66	1678.820
2713050	1312019	8107	610.02	1763975	659366	22148	1589.28	84	1681.038
2218274	1217500	8682	536.52	1483839	684401	22851	123.86	87	1682.588
3436820	1500316	7671	691.06	1993132	772567	17766	547.76	82	1683.604
3497828	2343710	8012	854.32	2392169	1301559	22343	2421.98	93	1687.886
2269049	1018146	6156	929.16	1387653	451889	14586	1276.96	81	1689.070
2319413	1184517	13178	511.08	1477956	585287	37858	1330.88	89	1690.698
1751264	1328753	7206	2475.16	1120235	587770	19268	4902.48	80	1693.310
1586483	798103	6139	203.54	905537	336977	13717	704.62	77	1694.144
2529491	2011669	11127	692.22	1634537	1075486	28905	1053.3	79	1694.263
1992956	921744	9114	400.04	1172852	418531	15952	654.72	76	1695.425
2425515	1172324	15824	710.64	1610957	598187	36660	1048.6	84	1695.671
169328	109439	55724	937.64	57298	33015	73294	1258.84	46	1697.744
2038384	1060929	7046	432.56	1287167	542311	19199	1155.14	85	1699.574
2743551	1498820	12787	700.82	1929374	829066	38572	1533.92	87	1699.734
2453388	1091726	17617	717.62	1578736	545121	37886	1230.96	82	1701.664
2839960	1908634	14736	716.96	1831496	982701	40894	1125.84	85	1702.169
1749603	1269533	12796	517.56	1171125	668069	37989	914.54	83	1702.538
2300169	1210510	12319	736.34	1363770	540179	27851	1792.86	79	1707.406
2381459	1022920	6131	331.66	1429591	496008	15206	644.16	82	1708.579
101687	101442	290	52.4	35515	39680	252	98.72	48	1712.238
3424539	5151397	26900	3314	2545167	2349408	59146	5830.56	93	1713.230
131307	83462	560	22.6	76945	75220	2404	-117.56	107	1721.026
2481896	1241202	8375	284.5	1594229	579529	22718	720.48	85	1724.889
3226825	2622711	23686	2719.96	1975298	1292327	58189	5954.54	82	1725.329
1485403	788513	4122	438.92	803383	324377	7977	758.22	80	1730.165
2050596	1336571	16872	878.92	1275210	677395	34816	1415.76	80	1731.565
127434	74916	691	112.26	51824	34901	624	314.64	54	1736.525
2336471	1142941	7788	518.68	1422933	530707	19964	1004.04	82	1746.497
1791581	842685	18499	573.14	1021259	353703	35096	776.56	76	1762.601
2630906	1165125	11823	867.78	1513106	585101	24209	1777.74	77	1763.004
3201961	2164774	16802	1016.72	1867535	919202	37670	1900.2	81	1766.485
2088134	825816	10936	807.96	1206873	365670	22505	1659.3	73	1766.671
1978327	1163907	170694	4624.84	1216571	529994	235487	6992.82	80	1767.806
2557926	1119846	12149	398.14	1581991	534584	32247	631.42	84	1770.359
2346301	1297771	4977	633.22	1485864	664415	13115	1531.9	84	1772.095
155320	90167	81097	1871.42	47924	27013	108247	2190.42	42	1774.828
2400452	1223585	14145	340.7	1466505	582757	29665	826.9	83	1775.355
1303462	712058	3608	62.88	712012	287002	7566	125.76	70	1777.912
2828734	1039791	8730	522.8	1693423	495242	24135	1416.1	80	1778.072
2948676	1510271	12380	775.8	2057184	823857	41579	1277.94	94	1779.055
2905464	1510064	6110	501.6	1914200	787969	12268	1338.48	83	1780.002
238123	498098	68393	5304.98	126497	226448	116414	9233.04	66	1781.916
2726171	1225558	12138	1100.68	1739040	594711	28767	1767.62	81	1782.135
2116539	836163	10940	629.4	1348197	411865	20116	1468.76	82	1782.760
587779	571940	310768	53049.48	281017	313869	844526	93315.36	74	1784.100
2254705	1367657	10920	1034.2	1588450	737567	32339	2781.54	93	1784.625
2910177	1313136	10128	356.08	1811315	680222	35086	1184.96	89	1785.379
2116308	1061623	8017	374.62	1307936	498213	25435	182.1	82	1786.381
2436154	1238330	13005	420.3	1764158	679164	42248	699.28	92	1787.325
2555851	1291770	13966	763.76	1757764	688536	34959	1165.74	87	1789.787
2115894	904391	7547	331.42	1209968	444028	21071	533.06	76	1790.158
1546887	1006215	15785	824.1	1567582	874747	67295	3787.7	109	1790.226
2156539	1141997	10453	519.58	1203014	553206	18543	1105.98	74	1791.096
438906	277196	14431	1583.66	129334	79779	20899	2250.14	49	1792.872
2681577	1284852	9029	669.94	1553350	648968	27966	1797.76	83	1792.934
2907288	1466068	9701	329.86	2030386	766018	21090	524.4	87	1793.561
1766589	1015366	10355	491.3	1095743	501008	26720	1047.2	84	1794.513
1006019	1977740	133467	94730.62	633920	1127481	364427	190145.2	74	1794.567
3361233	1858489	14425	874.5	2394438	996780	30833	2183.38	89	1796.245
1854971	1376274	15586	765.96	1438450	858341	55314	2696.04	97	1796.713
521192	1138656	236032	38921.52	328864	630326	445608	92503.88	82	1798.009
2504334	1663733	21558	807.88	1865568	932268	60327	1998.22	93	1798.462
3155494	1574727	7130	370.8	2032998	828942	17075	826.5	89	1801.879
1875741	838042	6202	208.72	1179015	384746	13601	451.86	80	1805.976
2297504	1575718	9643	514.98	1616530	840774	22078	1109.08	90	1807.360
1887812	1009904	5963	553.18	1133893	474132	15834	722.24	75	1807.607
301597	402899	354496	8169.56	107807	132933	525956	12874.16	50	1808.375
2711242	1239021	12768	746.48	1795443	640545	27611	1161.46	82	1808.672
2449720	2439912	31430	1195.8	1848532	1327871	71971	2491.06	92	1809.768
2064974	1412821	17473	732.78	1520570	802113	45665	1780.9	95	1810.564
3116535	1813622	11536	756.96	1802649	882237	31140	1828.4	84	1813.992
2880397	1227164	12146	560.56	1769875	586186	24411	722.46	74	1814.046
2314929	896664	7546	337.56	1276202	445501	25320	1050.2	82	1816.962
1960679	714750	5731	291.66	1155746	291633	9641	591.26	73	1817.256
2843491	927855	6774	585.64	1708664	454697	22357	1308.02	85	1819.507
2342532	1442083	17431	584.66	1433695	629927	40753	991.58	75	1819.599
2227449	1276946	17172	815.92	1425527	595957	45381	1256.66	85	1822.804
1897656	1469254	11685	931.1	1324915	812306	28956	1764.16	94	1828.289
3231661	1409164	10060	550.6	1904921	749484	26724	940.64	92	1831.575
2324904	1074054	8846	465.56	1499168	537314	23365	1254.9	84	1839.081
2496100	1491634	7125	604.5	1701416	786580	18015	1478.9	90	1840.049
3193540	2511914	37844	1353.84	1936529	1313009	90125	3320.5	85	1847.126
2360956	1220266	25199	987.14	1476354	649012	44603	1575.58	79	1847.321
1648584	859054	10031	632.66	850264	348055	20664	1103.04	73	1848.366
1419901	1376538	696933	60352.38	785581	572247	1286483	100917.4	74	1851.987
1038570	1203565	69760	34259.6	476079	516239	137906	53595.16	71	1858.241
2891098	1960380	10515	727.9	2909913	1446925	44638	2908.68	121	1868.647
2762848	1859999	11320	1014.2	1845354	882280	31400	1759	86	1870.106
352508	755923	227686	3744.96	163402	272226	344035	6712.1	61	1873.456
2311209	1121498	11140	546.4	1559364	556309	31253	1226.58	87	1878.525
2465112	1177278	9619	451.34	1502989	604086	22601	1313.86	77	1878.691
2343630	1897855	14250	595	1387799	906968	30593	1301.98	76	1879.328
2315379	1210977	8884	483.24	1485717	600507	27959	1171.74	81	1879.664
141465	167388	55341	6957.26	35115	50549	75345	9799.7	29	1879.760
1648885	789653	4940	537.4	1028472	363139	10762	683.32	79	1882.552
2009517	927069	7840	409.4	1327277	437079	21168	1082.48	86	1883.570
3057049	2874201	13425	1096.5	1767893	1498171	38740	3219.4	85	1885.073
100985	121779	484	271.24	50763	70858	461	379.46	54	1885.527
1771839	785845	9542	569.12	987582	348719	19879	951.94	76	1886.312
208226	143155	115649	2527.14	52699	37520	144601	3124.86	31	1886.405
2215778	1254783	6216	428.76	1408864	558344	6016	830.76	80	1886.434
2109124	919538	12281	566.66	1302106	451222	26231	759.66	80	1887.349
191416	29450	18271	468.06	54565	8074	23662	547.32	41	1888.547
2524120	1043280	9958	375.88	1587809	503123	29090	664.4	85	1888.564
115227	55285	69139	1786.54	28714	14299	83900	2125	28	1888.855
2104319	952604	8772	409.92	1236370	391220	10075	741.5	76	1890.032
395285	450782	122998	37833.28	213348	222164	251821	84349.06	69	1891.040
2282793	951658	17878	790.08	1635056	542917	48955	1025.3	92	1891.524
704945	791274	8551	370.86	574425	526250	24171	1449.06	94	1892.367
2198705	1167698	8375	420.5	1445846	610956	23383	1105.38	84	1894.053
754228	1433423	129736	73286.96	321417	664140	308074	114790.6	62	1894.234
2348851	1960903	106346	56292.56	2120700	1550278	279609	106377.7	147	1895.820
2493259	1599916	11196	904.56	1796026	776786	32245	2599.7	83	1896.102
2607587	1634733	10694	794.84	1770752	915504	35786	1911.96	89	1897.656
2415617	1355926	16148	624.28	1502778	737160	43019	1581.34	89	1902.500
1603669	800011	12064	749.04	998166	365365	26754	935.44	78	1903.196
1542751	941390	9153	502.58	902929	387954	14014	962.04	75	1905.508
195891	534639	281962	8163.32	137282	345458	713286	27710.96	87	1907.446
2054558	1070689	7913	313.18	1355470	533254	22370	608.2	83	1908.990
830473	1601720	315773	10592.78	327270	565272	543877	18232.22	60	1909.396
2511454	1524177	15775	540.5	1624452	771475	40691	800.26	82	1909.481
1224071	1385013	121155	49663.3	659635	554750	243356	84248.16	72	1911.577
2665063	1846020	8545	1576.7	1786713	968457	27467	3481.62	87	1913.322
181269	15811	11389	-129.46	50457	2806	13392	-239.88	36	1913.777
1800982	1302675	11137	974.82	1146195	757232	31312	2141.32	91	1915.703
1960085	1163297	8818	539.48	1230009	520021	17455	700.3	76	1915.995
219027	230441	23957	1832.02	75088	79190	39704	2663.44	51	1917.028
761892	1269627	196403	9077.58	530919	759892	403282	65408.52	105	1920.043
1875202	1068491	16061	565.46	1119471	458469	29286	1099.96	79	1920.937
3100937	1372788	24692	1197.12	1823910	849892	66417	3325.62	88	1921.706
2032770	1016819	10136	315.96	1228740	486887	24107	418.02	80	1924.142
3141749	1463796	5018	885.48	1907352	738445	10294	2417.84	88	1930.751
2001066	959049	7595	538.7	1226610	428306	20228	772.08	79	1931.528
2165290	1270320	13515	762.9	1298938	553666	32884	1351.24	79	1932.186
215712	124541	1489	61.54	136661	90159	4718	135.48	80	1932.681
2867478	1459077	13470	830.2	1635289	721220	30435	1595.1	80	1933.881
2259982	1544306	21705	777.3	1585407	826233	53573	1488.78	87	1935.819
2556095	1536927	14900	320	1595152	761512	33631	1497.66	79	1935.910
2867934	1200756	8926	574.36	1649521	610066	24093	972.98	72	1935.939
2838110	1675421	9550	673	1962218	885613	31202	1163.72	88	1936.774
3400920	1895567	17337	981.82	1927812	956352	47970	2350.2	86	1942.094
1980526	984264	7184	710.24	1089303	420500	12666	1229.76	75	1946.317
2591654	1237454	10237	695.82	1669961	600167	26811	1715.46	80	1946.629
2057948	1174646	9108	343.88	1142016	481324	18950	606	67	1946.705
1771950	874846	9408	555.88	993960	357338	18517	1102.62	71	1947.339
2549441	1058164	7512	526.32	1649522	484767	19986	631.96	82	1951.503
2716397	1569841	9314	1894.04	1686357	804390	26626	4133.36	87	1953.437
2611495	1554702	9836	745.96	1613070	728946	31685	1341.1	86	1956.791
2476260	1021425	10697	434.42	1486043	454569	26706	1122.16	81	1982.442
2718983	1728093	8500	993	1818046	924032	21859	2190.74	88	1984.716
2290499	973288	9063	627.18	1470495	503239	23085	688.1	84	1988.553
3041675	1574710	15238	818.68	1657120	759708	33475	1767.5	79	1991.141
1896436	800516	6860	243.6	1190524	380272	18911	142.46	77	1991.452
2198587	1295902	7486	580.96	1392147	624786	27465	1322.9	81	1991.578
1420735	662758	6764	702.04	886022	305361	22615	1087.9	86	1992.996
3463727	1772512	67012	2282.32	2199137	843828	172680	5866.8	87	1994.481
2318821	1076427	8323	383.78	1412201	526901	18459	474.74	82	1996.393
102794	19931	6764	-919.96	22915	3851	-1038	-14.68	24	1996.522
2507874	847602	7844	469.84	1548775	398196	17287	848.82	79	1998.267
2671821	1365226	12106	606.16	1781683	778645	36917	1216.62	89	1998.979
2978778	1768482	11474	749.64	1723374	776772	19549	1272.14	71	1999.146
2473091	1248640	6587	520.82	1435477	577485	16672	1379.92	72	1999.274
1920264	1012486	7368	313.48	1282084	487617	18720	105.2	84	2001.059
1580462	840761	10182	473.52	1000403	422570	26564	1396.04	84	2001.729
276060	111338	45497	1398.42	83393	32582	59954	1616.44	46	2004.896
2349376	1172037	15858	364.88	1509863	609498	48698	1054.28	90	2006.854
1986547	1483689	22395	982.7	1209794	665339	48592	2037.12	79	2007.873
1393880	874474	20881	562.66	960806	408204	36629	988.94	76	2008.017
127141	240036	46338	47254.68	50536	86046	75074	73071.64	41	2008.202
2053600	929775	8236	405.96	1248970	441509	26506	425.16	86	2008.993
2522747	1133496	6311	33.46	1520603	551427	15365	-411.1	78	2009.194
574274	1215321	93311	53524.46	266204	581485	220282	93767.52	62	2009.333
2523994	1552769	8032	660.52	1635792	700998	23235	1060.1	85	2011.473
110196	141211	594	-20.16	29669	38006	1071	-166.94	36	2016.631
2963143	1592802	30451	802.86	2159006	873333	88173	1579.78	96	2017.510
2754418	1376474	8651	601.86	1851764	728955	18586	1440.96	84	2018.124
103120	104439	380	51.8	29728	30843	595	-75.3	34	2018.692
2793439	1374305	9353	542.58	1786783	782170	28622	850.92	86	2019.043
2665682	1411006	17740	595.4	1761335	772685	46045	2045.7	88	2020.805
2346752	1215856	18315	813.9	1292129	540840	39672	1520.92	76	2027.909
2743095	1819815	11513	580.18	1939778	938160	34489	1012.54	90	2029.637
164621	134501	270633	6765.38	50460	44694	390489	10448.54	33	2029.788
2498343	1249685	28716	1146.76	1771112	705780	64806	2255.16	96	2031.043
132618	208656	2744	273.84	66064	96698	9915	520.9	84	2032.378
172956	90802	52896	2418.56	50863	26490	68166	3076.76	42	2036.337
2694357	1301770	8317	893.62	1815694	656785	26780	1546.8	87	2036.935
1210412	1943476	128128	67650.08	527783	1088146	307407	136974	80	2041.191
114271	71009	64	120.04	33486	25204	-17	308.38	42	2044.523
2195079	1092975	9503	723.58	1367185	587747	25861	1748.46	85	2044.652
109305	41626	204	91.44	32241	14976	-30	344.2	39	2045.790
370753	612225	544595	11132.7	164906	214763	821753	16926.58	60	2046.676
1536284	968295	7669	407.34	947957	444386	16846	605.56	81	2048.840
186586	24822	1097	-113.58	52341	6853	1535	-283.9	41	2053.839
2978198	1947690	16659	980.74	1950179	979378	37939	1742.54	85	2073.931
206359	154976	153994	2721.84	61550	44902	197974	3565.64	44	2083.123
2599106	1197249	7058	562.88	1613473	598917	11732	976.52	81	2092.533
2463999	1293719	15231	422.66	3084737	1244362	62468	2284.48	148	2094.266
2086470	1020228	13573	624.78	1263685	469668	29747	976.42	74	2094.727
2684547	1385651	6322	701.92	1607555	629648	14732	1588.52	81	2095.681
1645076	1824454	718490	75083.4	917329	836408	1586550	155970	91	2099.238
2451048	1316362	4063	468.18	1378086	581778	8306	1228.16	78	2101.066
256052	150725	84165	3095.9	79864	47264	118664	3853.04	49	2101.840
2093707	1014154	2390	315.4	1268471	463599	-1349	-67.14	82	2102.311
2336214	1480353	17593	928.98	2297913	1186175	74401	3180.86	120	2102.805
2643927	2101595	22215	1324.9	1807183	1195052	67115	3885.9	87	2103.851
1796328	772048	6219	240.34	1104625	331608	15998	556.28	74	2104.092
2570557	1335164	30223	1117.78	1589987	603275	64343	2528.98	80	2109.993
2364549	1791763	34190	1093.4	2222017	1588637	98916	5120.76	142	2110.740
119622	130149	1846	13.56	27682	32000	2398	-108.72	25	2110.912
2315576	1385832	7080	348.8	1562770	683602	22170	409.2	80	2111.153
523200	483111	298893	91834.98	258637	210165	497258	146165.9	66	2112.431
358969	133382	41483	1493.38	115482	42362	58118	2107.48	50	2113.270
2554879	1060400	7208	355.88	1539092	511165	23088	112.68	81	2114.597
1599553	775884	5483	399.38	892957	383624	15041	716.26	77	2115.012
2189760	1532672	9381	648.66	1446936	730111	24023	1215.78	84	2115.650
3722890	3182715	12931	961.66	2227944	1787511	31485	1697.1	83	2116.383
2424592	1286559	12786	595.96	1552386	584524	30020	1216.2	79	2117.175
119696	34481	2078	-80.92	35139	10076	3912	-167.68	39	2118.104
1738926	1020075	11028	513.08	1048484	432556	19290	1006.4	77	2118.275
3137939	1469683	28131	1810.66	3205335	1540358	83154	5682.44	124	2118.427
2380916	1243893	9929	244.94	1424859	593580	24121	-160.94	81	2119.393
2320951	1650147	11407	623.02	1348540	778534	29877	1011.22	80	2123.220
1832647	767844	9090	215.4	1032549	318936	16504	251.44	73	2123.715
2783737	1322003	11695	522.7	1831477	692199	33902	1154.72	83	2124.082
133334	11083	2078	-80.92	36992	2852	-12314	-383.04	39	2128.392
2810372	1462957	17012	882.32	1911495	847129	42551	1881.86	96	2129.542
2778162	1517504	12740	786.4	1706099	711932	23220	1569.2	81	2129.780
258392	749386	341072	15064.92	191038	446629	893648	38695.28	83	2139.281
2716986	1162871	9738	175.68	1718521	620292	28811	693.46	89	2140.465
2482957	1061721	7257	677.02	1549278	486390	20539	1575.54	82	2141.672
2115314	1337349	15372	646.92	1569057	736045	42484	1666.24	85	2141.802
124611	134892	635	57.1	43390	50087	487	348.82	44	2143.234
271848	185816	107181	1830.66	75457	50857	132697	2005.42	43	2145.064
1123539	2684002	107259	98753.74	617163	1393836	276787	171778.8	85	2151.064
127782	148658	3878	861.08	54640	57097	6531	1533.66	52	2151.570
2694279	1445738	9323	491.78	1776030	773140	23536	735.96	86	2152.562
144782	100738	1761	292.46	57366	52021	4542	737.12	61	2164.920
2813017	1580739	8549	6198.14	1684585	817834	20571	10932.06	79	2168.531
2205030	1060962	4829	564.94	1348020	466507	12647	1186.42	78	2186.497
2124417	1037202	11201	351.86	1221316	454811	25200	579	78	2188.333
2412275	1951050	18276	907.36	1888730	1030644	50325	2313.5	93	2195.208
2968284	1301119	7240	400.4	1702841	667406	16643	992.98	81	2196.160
2194262	1088369	20536	594.96	1235983	494511	45653	1444.58	80	2199.766
2032189	1086233	9561	495.46	1211410	490869	15926	1222.36	79	2201.352
2071807	1268923	16478	1021.08	1328947	579456	47360	2149.6	83	2202.588
3435624	2151528	15457	1218.02	2930835	1286572	59206	2289.16	98	2202.693
1796577	950821	3316	347.76	1036942	479609	7712	1061.32	82	2205.491
3387416	2055436	22531	931.66	2284474	1090455	52709	1855.74	88	2205.819
570338	1190689	16239	9202.54	330174	567946	38931	18669.66	78	2210.305
2068131	1185601	15742	718.12	1237280	546241	42292	1533.12	82	2212.884
1766416	1975860	17462	895.32	1354932	1109898	48153	2080.58	96	2213.171
2429610	1129353	21009	969.74	2388156	975592	71524	2775.64	110	2213.368
2668881	1155576	8715	583.9	1496903	549129	22609	822.74	78	2214.134
718879	455268	177587	54764.82	337698	237810	372919	86526.34	61	2214.329
2875384	1893212	25730	837.8	2050217	981535	66359	1601.74	91	2215.067
174170	37611	27	0.22	49757	10806	-1260	91.4	42	2217.227
1756184	840668	6230	41.8	967879	354527	16237	-439.18	76	2217.600
3049871	2030813	8803	588.58	2035029	1146153	24198	1677.28	81	2217.900
2076296	1695615	23352	1137.72	1460153	1160443	82769	2419.34	88	2217.919
1764007	1121645	7353	348.58	1156987	563320	16465	1203.9	85	2219.451
2348355	1165187	17316	801.76	1465267	546239	42543	2076.98	86	2220.293
2201235	1556218	11156	963.16	1442491	694618	27613	1388.18	82	2223.161
963502	1614221	52974	5988.64	564272	764731	102805	12705.3	89	2225.978
2415478	1403372	7914	568.04	1744870	768553	23845	1169.7	91	2226.718
352665	406037	152689	51947.54	149369	138382	236033	77605.38	60	2228.786
2285645	1009281	6622	307.92	1445641	483857	15850	697	81	2229.209
1647398	1252753	18353	1613.58	1039824	549126	38353	2694.58	75	2229.279
2442080	1194144	3627	328.22	1432526	525990	7062	749.32	80	2230.756
2652371	1004107	23793	649.98	1576172	519184	53073	1719.78	78	2231.053
2233782	1284692	9489	368.54	1469236	585838	21486	405.96	84	2234.168
1840585	929268	10881	257.66	1200473	414776	25968	148.48	80	2234.609
2802437	1268129	10990	831.4	1721061	687163	33193	859.98	84	2236.184
2393104	1344405	13062	720.32	1490792	653138	34257	1312.02	84	2239.296
749738	1015088	63602	43667.72	390695	518968	164513	86120.18	87	2249.077
2201425	834820	10472	324.92	1260467	395174	23894	565.84	82	2250.348
2032673	933694	7559	402.74	1175545	420696	14745	418.7	77	2251.402
1864157	922051	6216	269.76	1179095	463533	17078	-197.92	83	2252.969
175798	214588	289535	7171.1	65161	68886	400070	10167.2	50	2256.267
237134	475263	110610	5936.6	130353	243216	234029	13280.94	70	2257.220
2705473	1823893	20614	670.04	1830068	912322	44086	1402.96	84	2258.427
282903	29468	1164	180.04	81874	8522	1590	216.4	45	2260.885
3232212	1921313	19637	987.82	2395444	1290189	60600	2498	100	2261.037
2564254	1463825	7152	775.72	1622510	655980	15462	1705.32	74	2261.214
2660478	1097951	9490	613.4	1640683	535344	24556	2006.16	84	2267.491
2065823	977049	11542	618.12	1233213	458130	23373	856.78	74	2267.843
2452583	1178791	20708	973.88	1519842	613687	52347	2157.42	87	2271.314
2199728	1029746	15077	727.22	1248289	451778	34270	1248.2	77	2272.186
3198211	1568322	13878	678.08	2033590	873095	42800	1621	88	2273.195
2713183	1486453	6947	542.42	1679827	757395	19021	929.06	90	2274.954
2127124	933382	7963	569.18	1335835	440608	13771	1174.06	79	2275.509
2917202	1567254	13775	745.5	1921430	728295	29850	1695	83	2284.142
2188529	892311	5854	493.44	1307809	415920	10571	1173.06	78	2296.842
144792	194307	1261	485.46	98671	173505	4866	1529.76	109	2299.653
109712	53914	28527	627.22	32531	15551	35366	694.76	39	2301.339
780756	1035593	705822	11856.92	365761	376411	1107758	19523.88	65	2304.878
2013762	901371	5669	421.34	1122665	379775	10912	691.32	77	2305.603
618110	1432198	73666	58703.76	420381	703942	157943	97019.98	79	2311.475
609873	1032071	53675	65980.5	319722	496900	122593	103787	74	2312.162
2251695	1508014	5157	331.02	1396481	664724	-230	-64.8	81	2312.670
2809895	1326136	6352	614.72	1805525	677010	16866	1048.76	83	2316.189
2427109	1212058	8469	641.34	1606574	601938	27384	1549.24	78	2316.255
1922328	1882385	53029	1309.94	1487755	1169041	117697	2965.42	101	2318.177
120908	42347	562	-49.68	33700	11947	-226	68.64	33	2318.536
2624164	986004	9406	340.16	1542709	480290	21770	771.2	82	2319.274
935223	1696416	172533	101814.4	565745	972844	546030	174668.8	95	2321.465
2458358	1681041	25395	7393.7	1462329	831288	56371	13395.06	81	2322.151
2481097	1071053	30217	531.62	1575635	549461	57435	1337.1	81	2323.066
127443	92175	727	-96.78	36565	27331	462	-41.68	38	2324.189
2700031	1667744	13610	459.6	1638566	927658	31373	844.78	85	2324.246
2066416	1387529	15820	1039.2	1401102	696631	36971	2565.06	77	2324.302
1790078	994900	41168	1223.48	1057075	375584	86228	2359.08	66	2324.446
2668009	1327384	6975	564.5	1560717	613988	14952	1256.72	79	2325.123
193978	50053	685	72.1	61016	22994	1400	289	52	2326.550
1508806	547068	10692	389.12	868282	227780	24540	207.4	76	2326.785
112348	16364	11406	71.16	32919	4891	16798	111.28	39	2327.748
2436845	1183519	11935	545.1	1506288	551684	25722	735.92	79	2328.761
2049865	1408092	10675	442.5	1480878	723954	28977	1336.22	86	2330.094
2305227	1039875	9660	562.6	1444179	503254	29472	778.92	82	2333.516
2242372	1172671	8403	793.58	1367325	506998	22158	1567.88	80	2334.020
106036	12311	685	-152.9	23772	1367	-2037	139.18	24	2334.147
2565445	1200809	12159	902.74	1468086	599175	32051	1053.86	76	2334.162
2368707	840287	10119	506.34	1321867	386719	17363	781.18	72	2334.800
3020145	1363928	10522	536.92	2134651	785943	35571	1664.06	98	2336.486
2574739	1054710	10739	121.54	1431088	486055	22483	462.38	76	2337.557
214419	135737	206328	4072.08	64404	39948	273534	5305.24	43	2338.308
1086565	2096600	57287	97272.82	618120	1133769	162978	172870.1	87	2339.776
235546	43735	13701	199.86	81222	12248	17920	307.2	49	2342.123
151566	205931	155939	3241.54	46454	61221	207705	3875.3	42	2342.227
1389881	1134759	10449	521.14	1012096	594406	35140	1137.4	88	2343.514
2915922	1943113	8609	663.74	1995934	1111395	27640	1717.4	89	2345.041
2342884	1233029	8780	317.8	1408681	633381	26438	538.68	75	2345.082
2348435	1815850	6713	196.18	1655782	826643	12797	897.42	89	2348.006
2077354	804249	11172	296.92	1244661	420889	32405	303.3	78	2348.425
2313111	1207685	7992	467.12	1352681	553724	18145	1115.7	76	2355.601
3220558	2658272	37633	1405.38	2173703	1441152	59854	2758.44	83	2355.835
2313387	909764	11134	251.24	1453021	441556	27043	144.98	84	2360.472
1682568	814349	7910	206.6	963580	328686	18591	403.26	76	2361.407
691186	1299383	725187	66654.82	454516	655289	1567220	137747.2	77	2362.274
435713	65279	9520	146.2	143300	18832	11483	308.38	52	2363.295
2267746	1631522	10176	521.36	1397018	791523	24982	1125.52	81	2363.568
114756	147032	5572	1890.92	46827	55354	7924	2730.64	48	2384.853
2988992	1456340	11836	774.96	1757440	786341	32853	1175.58	84	2393.209
1617828	2209883	885366	90727.76	880843	919813	1532838	177158.7	74	2401.717
2373666	6776817	141377	7495.22	1454671	3602997	330607	20501.02	86	2403.383
1773480	1213713	10266	303.76	1189882	609270	26774	1111.64	85	2403.910
1791071	1345638	19986	25443.96	1142746	557176	37643	37432.98	81	2412.687
634815	1131101	50015	12258.9	306538	468412	92781	19767.66	69	2415.310
3684783	1700393	16075	615.5	2510901	1134082	57046	2320.56	94	2418.174
133344	117992	129627	10282.22	53617	52477	244873	15481.78	55	2420.189
101830	47093	25792	478.12	27987	13056	31742	619.12	36	2424.821
2444227	920971	9972	444.92	1612244	490109	18829	354.94	93	2425.802
2065099	1006218	8787	478.82	1182229	453113	16487	771.82	79	2427.116
100337	300689	336022	5926.92	56154	179583	843702	15009.72	51	2427.174
2611646	1727377	10181	566.66	1555057	870030	31264	1195.04	85	2428.714
2321418	1127302	5746	520.56	1446726	511585	16967	981.62	80	2429.532
1456658	742319	9574	501.64	875980	317975	17850	645	77	2432.953
2947872	1959820	15641	772.26	1752300	992540	43914	1557.04	83	2433.463
139886	132902	817	16.62	72794	82735	1484	31.24	63	2434.282
2154252	1079937	9434	382.24	1340307	536092	28418	1617.48	87	2435.606
287608	501533	215346	49105.56	145346	259070	532738	84665.68	71	2437.312
114513	156485	26961	983.46	48475	84527	58613	3254.18	56	2441.089
165045	291206	566	257.76	135300	215164	1393	783.98	96	2441.418
2887029	1085234	6955	365.3	1567589	526922	19894	1056.84	79	2442.482
2621267	1048551	10641	441.26	1403439	452122	22032	363.52	75	2443.165
2180068	1102679	3901	240.86	1268573	493799	8822	386.92	79	2444.659
1088673	401995	5152	517.72	529926	148542	10172	1275.92	68	2447.460
1144703	653208	28106	416.16	860360	417383	62207	771.02	105	2448.445
772449	2103091	100937	100232.8	467309	1182455	270484	195044.2	94	2450.088
1763183	629233	4990	368.4	997605	289803	13430	533.8	74	2450.414
2798042	1326688	15604	807.44	1681155	642620	36740	770.4	81	2452.614
588074	763031	157664	74841.04	303578	315330	319415	109938.9	69	2453.463
110832	83917	99950	2465	28883	21897	123471	2716.06	31	2453.579
2805282	1446291	6916	516.76	2493235	1260069	26123	2052.78	110	2453.623
2867147	1318648	8907	594.02	1894301	689553	30837	916.82	88	2457.613
2326180	889635	9292	295.12	1460628	448405	23785	851.1	81	2458.138
1914872	1111520	6830	78.8	1283522	505140	20681	-243.34	84	2460.085
3155026	1500227	8014	679.04	2164919	883850	23676	1556.36	87	2460.438
3211865	1177270	13522	255.92	2001103	644401	34605	177.3	91	2464.582
2645651	1416508	16141	616.26	1747101	698059	41003	997.58	86	2466.013
1823917	1197174	8849	437.14	1237355	592378	27891	967.26	84	2467.463
2549443	1045391	6995	425.7	1575217	495290	10402	943.72	81	2470.280
2722066	1578060	10556	591.16	1807447	766272	23477	1223.22	79	2470.449
2028853	900864	8489	624.54	1347852	450803	13722	1004.92	85	2472.722
104762	27572	15242	112.12	30795	7537	19351	-83.14	36	2473.404
2220337	1221737	6924	854.64	1441234	590807	19611	1698.46	83	2474.478
152980	242650	277857	3987.02	78899	110146	597041	8702.26	59	2477.084
744625	149803	26520	426.2	283439	49384	62436	1020.96	61	2479.723
111458	72847	2240	229.4	31813	20571	2925	253.5	38	2484.078
113789	93257	145090	2927.4	36861	33066	215865	4037.9	42	2491.197
373847	157572	1086	10.96	108026	46242	920	169.2	47	2493.603
1857732	1166616	24023	1533.78	1199993	540789	41211	3551.46	83	2504.847
2328819	1033899	13378	651.08	1490675	505459	30108	1052.88	83	2508.852
2847291	1323315	8625	663.5	1791909	678832	23943	950.98	87	2510.058
2085610	886410	19839	805.54	2054035	728642	74621	2269.06	109	2512.665
1803375	2073196	17551	679.86	1325897	1237764	53431	1710.66	96	2514.939
2991187	1530521	10300	639	1974318	865130	21987	1721.82	86	2515.550
2384396	1165330	9833	546.38	1417980	541992	23202	1160.72	79	2520.376
1971847	1010887	9985	383.1	1174565	504325	20397	862.42	79	2521.469
3468711	1995074	14447	337.42	2423706	1027935	37262	749.32	86	2521.899
3006906	1959079	18130	900.8	1703916	999879	50204	1781.44	74	2522.087
957844	1472513	373933	100328.4	535361	884412	1036937	194448.8	86	2530.785
2178333	912752	9414	702.04	1395665	438598	23848	2099.28	81	2531.777
2532243	1356105	10117	314.62	1591127	610827	23840	439.4	80	2532.371
1968156	942967	9022	478.92	1254946	455002	29070	1108.2	78	2532.509
563380	369029	14186	55314.96	185446	105722	18976	73889.36	41	2532.577
1436880	1362495	10609	815.74	1087614	673474	31188	794.68	84	2533.073
1838614	750262	12280	476.8	1110045	339362	28777	124.22	81	2534.465
2674142	1548411	30714	1103.04	1777064	998022	85326	2478.36	82	2534.542
1057407	1266870	166587	65520.82	445742	530799	345984	117080.2	77	2536.177
2755607	2087947	12983	906.38	2093055	1520987	39955	1931.3	102	2537.197
156910	72089	3838	137.68	49549	20719	4513	92.18	43	2538.531
3127824	1342048	17431	851.66	2046792	738020	46140	1916.4	90	2538.701
2769706	1758740	13363	581.18	1601248	810771	31874	1235.64	74	2538.997
129563	278764	76605	2971.3	50606	124676	143073	5894.78	44	2539.399
2299061	1049866	14969	475.34	1358586	493586	36982	977.52	78	2539.523
2155516	933045	19020	304.2	1344610	452702	48198	423.28	72	2539.580
2906964	1309074	7850	627	1896197	699807	16597	589.42	87	2541.106
2508722	1090818	8436	510.96	1312741	476405	15918	811.48	65	2541.213
2952425	1411698	14453	132.58	1936646	728399	44980	258.8	79	2541.305
2707677	1381734	7099	511.14	1338573	560755	15108	1223.88	64	2541.408
2295112	2155721	9750	579	1581229	1074250	33261	888.46	82	2541.744
2010515	757041	2311	488.46	1164157	343605	2193	1193.98	73	2542.161
203695	380996	180733	3109.38	102505	166794	313373	5353.78	60	2543.289
2873237	1178898	11577	526.22	1761860	625186	30646	751.56	84	2543.303
2517648	1015055	3853	556.58	1492340	455972	6403	517.58	72	2543.333
1871088	835164	17886	630.96	1080481	410429	53180	2138.8	71	2543.460
2666080	1003623	10618	312.48	1644882	540950	32258	476.88	80	2543.988
2442352	1227905	4971	681.06	1510024	563753	9276	1934.36	80	2545.435
2188031	1299829	7964	1370.04	1467503	654401	24020	2752.2	89	2548.023
1937658	939036	4529	340.94	1167507	411678	8545	598.7	77	2549.433
2581849	881582	10382	591.52	1422865	395015	19807	1667.02	71	2549.477
2962338	1282646	8513	117.18	1834656	676151	17117	-95.38	84	2550.788
1774863	1013453	6067	382.62	1197087	527028	15526	432.36	79	2550.799
2005918	998174	11233	569.38	1223118	463550	26118	1239.48	77	2551.429
1894809	4142577	48027	5325.22	1327704	2676597	135747	12835.42	97	2552.551
2530773	1202021	19251	981.86	1421363	552830	28184	2181.24	74	2552.711
2159741	1952817	15812	641.32	1368160	1020663	28266	695.76	76	2552.950
173955	81988	702	-30.28	56071	28576	1011	-271.54	46	2554.854
1840760	874600	8078	235.08	1108714	397770	19612	558.32	80	2557.618
1927042	1003942	11496	784.56	1154469	468204	20742	1559.12	80	2559.365
132479	14001	2445	49.7	36440	3971	2418	58.48	38	2561.854
307216	554381	156812	10487.32	135079	252706	324894	20838.84	64	2563.619
113987	78096	1962	-16.68	30985	21171	1968	35.48	36	2564.475
107393	161400	1274	-63.36	50860	72960	3332	-306.48	53	2568.790
2257051	1320498	9032	500.52	1472613	747364	25145	1195.7	88	2569.716
1834153	871301	7715	644.9	1132831	398002	18278	1653.08	82	2573.804
2468502	864794	17597	252.42	1869891	669054	43869	1532.34	108	2579.852
1874018	1784766	14461	755.46	1273990	859846	40649	1625.14	82	2580.135
2162935	1030770	7544	522.84	1216406	433894	12560	457.6	75	2588.107
147859	49523	5219	537.34	42827	14036	6786	638.96	40	2601.605
498269	847077	236038	63751.68	246846	370171	486973	120602.8	72	2610.625
440590	409015	289735	5468.1	145637	123827	389142	7172.12	52	2611.323
1854094	922029	6946	588.56	1063929	419528	15051	1487.86	75	2621.325
1633509	1699442	317055	64695.3	863257	1101148	1125559	143411.7	93	2621.445
3453463	1510507	11619	2819.34	2149088	797366	31436	5587.96	85	2623.523
2550789	1326782	12929	310.94	1659679	721616	35011	1548.46	86	2637.518
327652	75455	4835	-149.9	95797	22112	6122	-1.08	46	2641.414
1405256	915863	46100	1780	945611	411002	109321	3271.06	81	2641.444
133131	117419	404287	9200.82	41612	40979	568231	12972.66	39	2641.814
2517318	2491543	14417	1504.62	1952142	1384544	45382	3756.52	93	2643.718
2748452	1287636	9160	541.6	1813941	613396	28758	1733.88	77	2643.751
3086995	1718706	7307	506.02	2080037	943220	24171	1578.06	84	2643.995
717634	456275	6009	633.74	303583	146075	9029	1392.94	58	2644.667
2946269	2056560	9357	598.02	1807844	1026100	20662	1113.32	78	2645.159
303037	324900	177855	3275.3	97406	101667	236444	4475.84	49	2647.710
129677	139563	1148	579.28	43434	48507	1520	1155.2	43	2651.096
2714800	1356660	7926	370.36	1695794	663638	15242	-81.88	87	2652.337
1908365	1400717	19348	598.28	1213391	652868	44438	991.68	80	2652.927
436549	342330	1338	-69.32	156458	130152	2149	-120.86	51	2653.123
3441635	2470158	13210	1282.6	2542479	1659165	50074	3125.64	92	2653.246
914246	1567256	317213	82988.18	500571	770353	833386	174914	74	2657.854
191729	112418	518	-36.52	57707	33632	499	-49.86	39	2657.904
2256578	1004759	9995	224.7	1299602	462844	26560	495.6	80	2658.465
2235264	898127	8177	609.22	1328925	402446	17217	1648.62	78	2659.007
953263	1438376	216386	110028	558977	990745	618647	176539.4	95	2666.367
132975	651213	23699	1125.14	44919	213315	39472	1816.92	47	2668.018
2506642	1444645	42943	1297.98	1559599	669234	59968	2080.48	80	2669.230
1095913	444266	7177	110.22	608290	185428	14545	343.7	65	2669.415
2254561	1178944	7245	487.7	1308764	536480	20864	1465.04	82	2672.544
144424	37420	442	-0.88	39159	10137	433	-38.62	36	2673.221
260164	133569	140088	49104.68	105239	44605	204858	68126.88	54	2673.953
2356714	1363153	12472	582.92	1348594	599720	25395	681.7	81	2676.918
568780	864684	704631	11307.66	292133	363361	1283025	20811.5	66	2677.343
1843931	1235400	7801	347.86	1202778	566745	21297	1272.42	82	2677.480
1293249	3059145	236551	69219.86	1122063	2241026	644109	158884.7	122	2678.506
2784625	1104556	7632	556.52	1692088	553387	19255	1441.3	84	2681.909
2562481	1154949	8932	486.52	1682739	602077	28224	-34.36	89	2695.153
173272	223361	358309	6672.74	60714	75012	514019	10152.34	47	2696.189
2530380	2185828	12823	680.78	1878218	1109687	34207	2040.02	90	2696.390
1776794	790503	11570	250.2	1029021	353480	20573	751.78	76	2697.653
572791	1040543	144148	67733.28	297496	509600	350093	103937	75	2703.701
159208	68035	129	202.94	44219	19171	246	263.56	40	2708.336
1898597	804268	7069	470.34	1148692	363189	17165	732.9	79	2711.001
103553	72574	1805	263.3	42263	22752	2700	489	47	2722.210
2458544	1095120	8069	329.34	1472709	535328	19847	826.42	80	2724.114
2421438	1310724	12426	588.36	1554087	633145	29985	1348.1	85	2726.622
624240	1296866	131366	59657.76	355119	663803	338684	97520.24	74	2726.790
140341	113816	2283	-142.62	53143	39304	3643	-220.02	46	2727.755
222069	242676	244020	5598.2	100498	99531	423133	10154.38	59	2733.009
211279	148573	7235	32.1	91408	74812	10208	-26.12	81	2743.464
846185	1058440	197358	39132.88	387758	400465	452570	60141.2	70	2746.816
2281264	1068896	10441	218.26	1334101	553093	19638	425.68	78	2748.929
2196965	1380431	21408	349.88	1373013	627057	45244	272.84	77	2749.069
2001475	917865	11661	394.46	1134528	374700	21896	940.56	74	2751.600
2100507	803003	8609	328.74	1336881	375968	21822	236.92	81	2752.074
700669	1477689	72704	19778.44	429396	727102	218353	40843.58	83	2752.230
2151416	1014132	10021	561.06	1391626	514392	32353	1169.58	82	2752.763
1647504	1195688	13595	529.7	1090350	586979	35000	1326	82	2753.183
2490512	1284310	9567	442.62	1716863	675168	31063	766.18	80	2753.318
3974951	2772724	22017	1380.62	3072569	1985020	79030	4398.8	97	2753.637
2310630	1374083	6601	468.86	1465191	585832	16948	1147.28	80	2754.543
1919801	810830	7238	351.68	1149463	384062	16307	1225.02	79	2755.820
2074778	871160	10730	308.8	1168615	432781	29389	4.54	75	2755.889
2592834	1079026	16030	486.8	1545804	535613	40499	1188.14	86	2757.250
2680018	1253746	20715	342.9	1692638	675027	48536	797.96	81	2757.499
545155	954721	224945	66591.7	298927	416710	411561	123754.5	70	2760.295
2283972	1209878	10364	671.04	1439537	583292	27112	1146.32	82	2761.059
719130	1702930	147642	56308.12	396390	881035	329899	98441.14	68	2761.283
519479	1184949	268049	10149.14	282228	569837	508536	22247.96	73	2761.694
775056	1583491	35534	12352.24	463819	801448	60095	30351.7	81	2762.953
645769	179001	4540	-93.6	250514	55968	6980	-173.2	58	2763.400
2095062	1067208	16774	708.64	1266562	508960	46745	1356.7	81	2764.239
3273774	1397987	12872	1017.92	2168188	809538	42940	2368.4	88	2765.024
745393	594007	156187	89559.82	435055	489521	497303	158393.6	92	2766.039
2356259	1367169	11817	310.62	2570878	1265942	47193	1598.98	125	2767.672
2572479	1907078	17968	436.48	1823377	1126237	43201	836.86	89	2770.166
2508936	1159218	8091	347.26	1571457	587651	24942	415.12	85	2775.464
542136	885982	464064	13126.04	310152	536540	1168008	86704.88	93	2775.734
2113088	1275397	9604	579.44	1288880	575669	27608	883.88	78	2777.986
1021457	2581014	67934	9365.24	620116	1418729	133765	23875.9	88	2778.676
504579	265626	8043	251.98	176343	83864	11606	728.16	55	2779.399
113034	148354	2273	132.78	74934	87916	5821	168.06	78	2781.662
132956	53278	527	40.22	36714	15243	450	96	38	2782.555
2035232	928868	6791	262.26	1135258	452478	18779	-28.06	82	2785.188
2861186	1491228	17417	804.62	1941900	768643	51152	1555.72	88	2786.069
156129	15443	163	148.18	44731	3539	-74	365.36	38	2786.741
876588	251006	30192	741.12	349970	80252	44700	1015	60	2792.767
1544795	593533	7496	207.56	805974	232269	13812	166.32	71	2798.837
2131428	1201141	73593	2704.98	1383767	505177	183114	4758.04	82	2799.496
2133563	812335	11864	540.04	1168977	344559	28276	791.36	76	2802.467
3288162	2828341	27605	1118.3	2163242	1312781	64576	2438.36	90	2813.278
102205	16107	7801	243.86	29152	4727	9794	166.84	37	2841.635
2479617	1610296	7426	478.36	1504513	845629	21761	1098.46	88	2844.305
2623304	1500759	11673	530.78	1763368	809343	34699	1542.14	87	2848.163
2234402	1197223	9476	374.36	1511266	556149	19482	1165.52	83	2849.019
2309553	1016197	26487	506.82	1293238	441974	47792	824.12	74	2849.720
2386512	1056238	9480	460.8	1496032	535149	18503	742.58	82	2852.366
1906918	1401009	14956	539.16	1139776	581669	30428	908.08	74	2852.599
1717464	825831	12368	311.48	1002543	366818	28558	464.88	74	2852.941
2662646	1237086	8714	264.04	1468902	545733	22925	445.5	75	2853.477
519278	599812	260803	5419.58	195119	202228	368254	8052.44	59	2856.843
3620028	1534467	18181	1177.66	3069210	1390172	61914	3845.04	115	2858.284
777356	625646	7387	23955.82	361372	234567	14256	34768.16	69	2859.698
2847282	2201501	11387	2703.82	1749297	1096471	25179	4793.94	82	2859.942
2272521	1144279	9747	739.42	1353260	594131	23056	2172.16	83	2861.888
3119957	1450309	17535	620.1	2074044	829489	41089	1158.54	87	2864.094
2638569	1752458	19861	930.46	1871922	1047841	53983	3239.38	87	2864.195
148131	95910	96132	1888.52	45431	31778	137862	2363.32	43	2865.338
2772532	1314887	23828	667.08	1819043	769761	64714	2226.04	88	2865.795
2661549	1088351	6731	368.66	1625790	524735	18043	1104.98	83	2867.301
2318939	1704476	26455	1362.3	1685583	1078919	95141	3276.26	95	2867.801
2701075	1379893	9322	693.92	1704391	665185	25374	1830.64	78	2868.011
2299387	1159692	16565	599.9	1436299	582047	45851	644.86	84	2868.832
2392777	2104196	17160	8874.6	1340005	864572	33436	14397.96	74	2870.879
1454452	2968405	197378	60963.08	1576374	2625505	931078	255194.1	166	2871.461
829724	1128239	7876	5055.36	515928	843975	30198	11262.28	99	2873.592
2469409	925884	83260	1695.6	1504577	441639	124654	2804.44	77	2873.677
2309500	1445906	9852	533.72	1563028	807175	35096	1185.56	91	2875.068
157636	2234412	9695	5025.7	82894	885115	17299	7972.14	49	2875.320
380508	352704	79147	46842.42	157423	112718	106931	66610.66	55	2875.702
221103	202756	567372	15707.92	72920	74178	866587	22945.82	45	2875.742
175791	21919	7876	-984.64	48341	5717	-1003	290.42	40	2880.320
557272	1832659	702370	99063.2	468508	1333672	2348197	230744.4	100	2881.183
2172542	1586174	15606	691.16	1622317	836005	50781	1415.66	92	2881.692
141958	83731	858	151.88	70295	54526	1276	70.36	61	2882.163
3182984	1527499	24569	1003.34	2121244	786898	59977	2355.22	87	2883.199
121896	357571	126072	4346.92	82437	254006	362889	13238.54	70	2883.555
2275942	1193984	18328	736.08	1387411	572251	46547	846.42	81	2883.602
3112237	1529378	13732	559.52	2115885	867968	44410	830.6	87	2883.955
2424288	1386629	13279	2037.94	1486845	667182	34749	3882.14	81	2887.281
2833620	1492641	8375	616.5	1862743	841110	23123	1800.78	90	2889.269
1907145	1155953	11897	450.42	1126112	506563	32951	445.86	74	2889.682
3231104	1429728	10234	481.24	2128885	809842	31978	1971.08	98	2891.204
2925066	2488571	22296	866.56	2029200	1451000	58294	1573.84	86	2892.492
1055603	4988340	9668	5694.48	416908	1828410	17290	9020.4	61	2893.194
2050903	1207283	15914	1019.04	1260117	539656	39734	1902.24	83	2893.472
2021798	1403962	4249	540.14	1293306	623461	10864	1409.04	81	2894.323
1034860	1.673385E+07	35718	55743.48	617551	1.410238E+07	215204	132908.4	162	2896.188
1.134598E+07	1.543176E+07	51683	1408.38	4.258026E+07	9.320236E+07	576600	15763	478	2896.247
5810689	0	66222	1080.92	1977579	-2340906	174118	2566.48	42	2896.263
3190992	964718	16946	890.56	2103936	364201	39296	2103.56	75	2896.833
2954150	1526589	14983	891.38	1664048	744386	38839	1799.54	83	2898.004
2627688	2111977	34739	1084.54	1889489	1134697	95580	2490.8	93	2899.997
260984	181005	2518	212.48	124680	96204	5329	496.94	65	2901.517
2285847	1149984	15139	407.54	1386882	550526	30768	500.48	82	2906.321
2592291	1283195	10120	772.2	1643057	656386	25374	1791.64	85	2944.956
177910	327878	83173	3929.78	77875	135805	147226	6063.36	56	2948.184
2729406	1094124	11186	624.96	1760173	600877	36470	1270.2	87	2956.710
3148378	1300935	8437	292.82	1993456	664893	24244	316.84	86	2959.583
1955980	1038237	8465	705.9	1264923	480212	23027	1533.22	80	2960.318
2818225	1619542	11576	518.36	1953322	908902	35992	678.12	92	2963.459
2111332	1120689	17040	751.4	1147705	493091	35850	1289	68	2963.528
1468391	1032832	27612	978.32	1017585	579055	65229	2882.94	94	2964.853
1972425	1014900	7006	581.16	1285445	534507	23007	1193.02	85	2970.356
1919416	1161831	2899	459.14	1275015	556758	6800	828	81	2971.065
146045	391396	163913	7679.18	105080	207631	443591	18214.26	70	2971.711
2239233	1050722	6273	499.78	1349795	502797	14268	855.48	79	2971.729
2396270	1113439	6797	418.42	1618608	560615	22000	352	87	2975.097
2437298	1483919	8392	566.12	1433917	695279	24687	1225.82	79	2975.413
2189826	995503	4550	236	1381304	506210	6906	1183.16	81	2976.487
2698589	2272385	19200	791	1557171	1076706	44339	1001.54	81	2978.376
2034673	818431	5196	431.56	1258724	454579	8911	286.46	86	2979.246
2585140	1667209	75317	2381.62	1704170	711846	184696	5371.56	83	2980.971
2911637	1644924	18976	1419.36	1820669	913033	45042	3096.12	81	2981.341
2488791	1102500	8455	625.3	1447268	520246	16460	1089.6	73	2981.764
2419400	1038917	14082	348.52	1408184	460107	33420	1046.2	73	2981.887
542479	898869	244748	63778.28	255044	522750	601507	102201	67	2982.043
2504232	1176394	4681	420.66	1601587	608751	8004	619.44	81	2982.282
2004753	1506787	14644	723.84	1246197	834945	37040	1392.4	79	2982.793
2391691	1181980	53480	1860.8	1531065	592445	89949	2182.14	84	2983.461
1975711	971323	7906	182.16	1211214	465930	20200	452	84	2984.936
2636504	1274288	7128	468.08	1445028	593088	22311	947.46	76	2984.957
2394562	1281435	5905	619.3	1493420	675411	12132	1815.52	83	2985.567
2641160	1257310	15933	318.38	1738306	689079	42185	1128.1	85	2986.335
473282	51986	852	121.72	145024	15177	724	45.64	50	2987.592
123902	36168	388	81.68	33532	9857	321	268.06	36	2988.046
2583640	1057535	9392	934.12	1616955	512185	17628	1543.08	79	2989.461
764745	899712	93074	9787.64	398321	407013	173409	18504.74	72	2991.745
2418607	1201209	5820	282.2	1600817	604077	22218	780.48	85	2994.111
2929213	2158175	18805	1293.3	1728852	1217003	47726	2830.36	79	2994.163
3111159	1102156	16374	1079.64	1890868	589758	39602	2327.72	80	2994.603
1617178	2039445	83639	27559.54	1205586	1250613	191261	64006.46	87	2996.638
974084	1227617	9812	377.32	1075810	1339286	56544	2398.84	141	2997.125
2698624	1741045	12590	679.4	1798366	961064	39717	1800.62	88	2999.785
2695464	990470	19036	854.96	1440355	433670	37674	1699.64	73	3000.266
3452288	1817750	11696	1037.56	2532447	1111597	31403	1556.58	92	3000.806
2158702	1335640	20356	27226.16	1341760	597492	39412	51944.32	81	3007.625
554949	280175	238506	31843.16	327958	241130	750775	120813.5	102	3009.568
2004408	902044	12446	127.56	1137466	422763	25855	861.3	80	3013.712
970620	2116775	378846	102886.6	547413	1038967	920944	176274.8	81	3037.176
868001	1177982	212508	37088.88	424776	655991	491817	76120.62	82	3041.143
2272339	1568241	10884	319.24	1436810	772271	25121	-325.94	81	3052.329
2237419	837915	8728	419.08	1328220	362187	17354	676.44	76	3055.169
571528	77159	140	-7.6	194859	23556	187	-71.18	55	3057.303
2421849	2379583	27697	1037.42	1388208	1062082	52627	2396.22	78	3065.541
2214320	1039621	6485	458.1	1291283	465209	14655	1349.3	77	3067.733
2181689	1197076	7555	493.3	1442290	612124	22850	1758	88	3068.871
2089614	1584016	10648	882.28	1536603	946710	34028	2467.08	97	3072.334
2567246	1731062	14088	876.68	1539492	833628	40674	1039.64	96	3072.844
1714596	817591	9889	479.54	1114950	399138	21551	779.86	81	3073.796
2567644	1710700	15344	667.84	1635788	977337	41676	1569.36	89	3074.837
2120427	917273	20862	741.32	1244144	438900	38379	924.94	72	3074.882
2142684	822550	8231	476.66	1302798	346504	19454	1205.44	75	3075.374
2850521	1428185	13026	549.36	1960475	784094	42788	827.68	87	3075.803
185333	65476	45425	943.5	42093	14739	54189	1010.54	26	3075.965
2142527	1256363	11530	603.8	1438920	636754	32616	672.76	89	3079.721
2225018	1746334	17650	1299	1398179	833857	55984	2692.24	85	3080.301
864125	1194167	9472	700.92	556645	612039	25770	1652.2	84	3080.459
2650230	1247568	13359	396.74	1724827	646451	45726	653.36	84	3080.771
1852469	1335184	10395	474.7	1112200	586652	23116	406.76	76	3081.163
2631172	1160341	8321	293.06	1736824	597924	28447	-141.58	84	3081.498
1885510	1098777	15628	910.08	1170052	486462	33224	1457.64	77	3081.832
742390	288603	14352	423.72	262243	96017	21127	353.22	57	3082.619
158900	39695	317	30.62	66583	20991	269	-248.66	59	3084.687
3262309	1353531	6306	551.16	2001063	706164	16937	988.82	86	3085.332
3630181	1513387	6948	460.28	2275535	828043	16126	1523.36	89	3087.077
2922098	1775112	15722	864.92	1816046	955016	32804	1581.44	79	3087.157
135550	85588	93832	2729.52	36510	23620	117013	2972.18	35	3087.981
525068	658201	175911	7414.46	201899	220630	259728	11126.08	57	3088.163
2737770	1438280	12724	453.64	1757550	754760	24508	847.88	84	3090.402
224114	232734	963	58.18	70436	70953	1900	-53	46	3092.059
2395732	1753937	275589	66810.54	1015949	853563	1055197	123917.4	131	3092.822
665118	1745566	383229	112931.9	447130	1067232	1140792	228691.1	99	3097.802
2127271	1030704	15985	622.1	1339273	477171	36050	974	79	3100.231
2114526	1100796	17399	633.14	2235308	938915	64059	2140.74	135	3102.387
519816	729990	135888	70582.68	229251	294005	287099	116942.1	61	3102.910
1101604	478975	4360	279.6	429875	158169	5440	527.4	62	3104.181
142465	65664	271	28.06	47138	22036	-215	43.1	43	3105.400
113538	84684	136068	3073.48	39282	26577	183619	4400.34	43	3105.477
283588	686105	383530	13187.8	118222	240228	602744	20138.84	58	3108.084
2879999	950361	8691	259.26	1877115	520969	24809	639.74	88	3112.743
2330535	1566332	6427	495.22	1438272	833638	17854	1423.44	83	3113.063
2541653	1486362	9667	733.62	1733616	712314	17526	1242.36	90	3113.813
2367865	1445109	13008	575.88	1505154	692881	36760	615.6	82	3116.748
1745302	930236	9254	183.44	1050682	427025	23593	299.98	79	3120.657
2623549	1472257	4553	478.58	1581154	700975	8941	415.26	83	3122.847
2078302	1175990	12935	414.1	1258766	584606	27383	1583.38	82	3130.002
2643271	1428603	16781	590.66	1745092	745459	49766	1420.76	87	3140.757
137632	155720	-48	166.72	45254	50778	-547	392.58	43	3151.440
2778762	1337549	11920	498.2	1876036	738997	29423	1412.78	86	3151.832
1965585	1472827	14528	527.08	1457505	833893	32423	905.78	88	3152.260
1842141	964465	5988	205.68	1104732	435495	14157	884.02	81	3159.313
1917107	846732	6942	370.12	1157889	373804	13925	704.5	78	3167.871
3339627	1428889	8943	931.98	2072253	859176	26371	2246.06	92	3171.312
2935305	1397492	14906	960.16	1899255	765190	35082	1566.52	89	3175.785
2184002	1828141	14700	467	1428928	870825	35066	1012.76	85	3177.179
125730	122610	489	-106.46	36125	35229	765	-264.1	39	3181.150
1986342	905956	4706	330.16	1222080	390965	7777	1192.22	79	3184.643
1799476	1153413	15220	615.2	1179339	551378	39471	1316.06	77	3184.960
2040390	891128	6105	549.3	1192969	378852	11512	1055.32	74	3185.705
1777179	990317	6296	411.56	1074408	413643	17676	721.36	80	3188.197
2497883	1409056	16720	620.2	2485134	1289881	69971	2553.06	125	3189.648
1730191	1823796	12379	738.94	1313595	1121486	42807	1474.02	93	3189.920
108404	144227	152410	2440.6	26052	36708	186892	2981.12	25	3190.068
2090608	1186342	9393	494.98	1199260	516327	16464	627.04	75	3190.530
1981300	1159587	6999	439.14	1223950	545822	21245	1142.7	81	3191.060
1008480	1833658	23159	3589.74	392455	736115	37686	5166.96	57	3191.476
1916644	924349	14187	767.82	1064354	392556	21850	1047	74	3192.171
3394893	1549881	16639	631.54	2239473	900640	47214	1679.04	90	3193.011
103177	15147	2590	23.4	27970	4046	2907	107.02	35	3194.216
716479	1070039	68544	26612.84	413921	762176	202162	74341.32	101	3194.606
2334302	1707255	11315	778.9	1692676	981569	24722	1938.92	86	3195.765
1605530	1196150	17284	579.24	1045937	539480	37707	1217.02	84	3196.239
2730803	1344855	7986	797.96	1738596	648898	13747	1671.42	80	3196.795
2212735	1417212	5475	1007.5	1616693	791496	12969	2020.34	93	3197.395
1388318	767176	10462	411.32	768508	303390	20806	791.16	73	3198.383
1870881	937740	10350	485	1123761	386207	22570	752.2	71	3198.438
2579385	912187	9491	543.26	1485573	478237	26496	727.56	83	3199.562
867186	133947	1043	-142.02	406680	43298	1242	-77.88	67	3201.049
2119764	1052937	9467	488.62	1468530	568530	24160	854.6	89	3202.346
133042	61395	-239	66.46	37943	18541	-593	-59.98	39	3208.016
2494805	1026067	8282	429.52	1530384	536808	27400	1416	89	3209.158
2583207	1746268	7564	636.04	1754554	1061369	17959	1429.74	91	3210.448
2402360	1922741	9131	684.66	1614950	1137323	30913	2383.18	89	3211.779
1782978	726794	13177	348.22	1051536	333802	27074	222.64	80	3214.267
124613	121075	30	-195.2	35186	33917	-46	-355.56	38	3217.120
1926975	1036943	3499	374.14	1201911	460798	6833	867.38	78	3217.668
1149081	1512370	639972	51358.92	620619	696279	1452405	97898.3	80	3218.717
1499956	1089851	6725	448.5	993975	511212	19084	1196.24	83	3221.857
155819	39200	289	245.54	77992	15963	516	505.76	58	3223.489
2015865	930239	12148	536.28	1229449	435716	25750	1022	81	3224.331
2330178	1071573	7401	637.86	1483347	518647	18888	1686.68	83	3226.896
108347	75217	166	-28.24	32023	22435	324	-144.36	38	3233.420
236030	151761	400	46	67105	47041	889	-8.46	44	3235.248
3051140	2107781	16028	999.08	2043738	1216150	43111	2653.46	94	3242.660
2210886	989382	7326	527.36	1213991	396272	13509	986.74	73	3243.085
3615506	2360402	35676	1875.36	2326421	1084951	73990	4090.4	86	3243.576
112658	77665	377	88.22	33326	23833	436	123.96	39	3245.777
1565227	541462	1899	224.14	713849	185895	3883	54.38	68	3247.245
1960317	1196143	10572	502.92	1101098	474920	23001	882.86	76	3261.654
2415557	1039787	8234	488.24	1475819	542296	22916	1509.76	83	3263.837
2530119	1352321	16315	936.9	1609800	626610	34525	1744.5	82	3264.869
2458177	1303789	7936	684.96	1488420	625129	21397	1687.42	86	3271.999
515809	1175276	470406	59193.16	447313	686238	1419603	112261.6	89	3272.780
104273	151143	179087	4447.82	35602	48281	248443	6389.98	42	3277.165
2559887	1326638	9449	556.14	1676505	703684	18914	816.04	84	3279.439
212273	35130	795	202.7	71813	9637	943	648.98	48	3288.792
2811716	1437243	11069	666.34	1637662	701055	26079	920.94	80	3292.466
1623385	858496	18060	777.6	978215	399912	42221	1482.06	80	3293.279
3261149	1856918	23246	753.56	1987785	907623	56494	1013.84	82	3295.008
1792152	1204779	3760	99.6	1162357	530260	7951	-152.14	80	3296.775
1785571	1034301	15806	688.16	1096399	454011	42736	1601.96	71	3296.834
1928590	964368	10265	519.9	1247225	491212	26393	1042.98	85	3297.492
3385232	2023370	10131	608.66	2082459	1004371	24874	1626.64	77	3297.531
2911297	1655022	22410	1021.6	2010753	964021	62665	1805.9	85	3298.029
3091107	2241241	16391	2360.26	2245254	1305906	48130	4131.8	84	3298.052
2558688	1404701	12319	851.34	1693544	679939	33889	2084.54	77	3298.388
1894829	755826	5837	525.82	1128243	319519	10643	736.98	79	3301.145
3477164	1528757	29619	971.34	2172060	794403	78690	3501.4	85	3301.744
2215372	1094689	17140	590.4	1362943	544882	39256	535.16	83	3303.283
2439605	1252940	18327	1129.22	1598833	708535	51611	2204.46	90	3306.407
296142	94389	1427	-136.78	80095	25353	1167	-55.38	36	3306.699
135863	22058	879	-37.06	37673	5430	1239	-115.46	34	3306.928
1879632	913005	11326	444.36	1105943	404905	27233	789.38	77	3308.468
3572124	1711519	24575	826.5	2451998	1001306	69782	1530.52	85	3308.746
2875072	1371067	10291	254.26	1803678	705085	30373	918.78	85	3312.539
2393030	1129878	9873	908.78	1676354	578322	25195	1357.7	83	3312.756
1719308	1182753	6379	361.94	1076316	612740	20563	763.18	86	3313.867
3264907	1782970	16826	972.36	2399556	1094960	59696	2511.56	98	3315.268
1302169	2608517	129406	86661.16	936509	2157172	496379	207649.9	109	3318.493
1752009	1043088	8588	553.68	1264254	521080	24712	1016.32	86	3318.602
1531595	769673	4930	384.8	832912	309810	12405	738.3	64	3318.711
3183923	1769522	17504	1628.44	1948606	986246	50548	3802.28	86	3319.784
1730679	1048435	9996	642.56	1107252	539137	20984	1399.24	82	3320.734
549114	311907	264438	9481.68	175991	94609	350346	12624.56	54	3322.346
2516748	1567843	11243	703.98	1790877	811478	32594	1902.84	89	3322.979
2700867	1856545	12564	657.04	1741304	915393	22441	1850.26	76	3323.235
4323546	2404846	12181	1531.66	2505497	1350340	32207	2990.02	89	3329.848
2543075	1186591	9671	479.06	1584682	534771	25832	1100.52	83	3336.673
2264243	968345	6436	205.96	1328486	496045	18238	311.68	80	3337.074
109403	118917	5060	226.6	37190	41166	7422	452.92	42	3340.123
224175	98978	132	-53.48	65138	33891	-143	-88.98	47	3346.861
1735197	954743	8992	533.12	1008827	450230	13810	661.6	77	3351.349
3011432	1489940	13768	552.48	1996294	783438	36571	1128.06	89	3352.288
1604230	936325	6912	276.32	931965	381788	17559	614.74	76	3353.343
2392308	1113442	17184	514.24	1471954	523902	34814	1306.04	83	3354.574
2159566	1047759	8301	464.86	1205843	434119	13173	834.78	74	3355.886
2675344	1501503	11116	652.76	1730276	837167	25413	1459.18	88	3357.016
2016056	1046393	8487	421.82	1274047	505373	22203	553.58	79	3357.377
2249464	847074	9464	431.04	1338364	369822	21132	855.52	78	3371.578
2412729	1356702	9899	765.14	1539371	654356	24225	1548.5	85	3372.417
1846979	1141022	8525	276.5	1218121	551031	22975	164.5	84	3377.926
2867936	2512160	27575	248.5	2206785	1370727	70237	1089.82	93	3386.751
2834461	1953200	12862	772.32	2044856	1104462	44791	2158.26	93	3387.286
2041044	1118205	6799	730.14	1370747	570201	21901	1190.86	88	3388.283
100110	83822	466	-104.24	30725	26943	671	-219.94	38	3391.491
1304003	876816	3580	380.8	757502	359921	5489	736.54	76	3391.518
2798721	1304144	8557	659.02	1615757	674749	23329	1048.94	83	3392.801
149422	251887	178572	4073.92	66055	137972	342516	8654.76	66	3395.126
1795683	846962	8028	277.08	1020580	358392	26076	1039.36	77	3396.987
2199534	1075897	14078	917.08	1367256	536216	29055	1651.3	81	3397.777
2830340	1858712	14878	889.08	1771357	1142717	43431	1829.66	83	3397.881
2141279	1631396	10600	509	1438961	806392	31205	1476.3	81	3398.218
2471637	965669	7841	508.26	1553418	426613	20601	756.86	73	3398.329
106002	77399	466	113.76	33728	27763	-1117	360.38	41	3399.418
2150099	1074385	16354	183.44	1392545	484358	41711	401.46	83	3400.028
2564356	1400550	15033	240.38	1748647	701402	22032	761.52	86	3401.309
112902	47756	8495	103.7	30404	12830	10327	189.22	37	3403.750
2518792	1466180	10436	1545.96	1717343	805764	32638	1747.68	90	3404.591
2530546	1434629	12425	615.5	1553449	685656	29355	1628.3	72	3404.646
2261374	1021329	10968	808.48	1334923	472735	18342	1433.12	68	3404.827
2490600	1537039	14356	888.16	1536897	788086	32594	2093.84	83	3405.683
2152688	1136351	8337	977.82	1311305	555623	24069	1946.34	78	3405.900
1390481	537724	3278	325.08	765537	198201	3308	700.88	69	3406.431
2465422	987717	6818	485.48	1551687	493058	20261	909.46	82	3407.034
1021632	1865211	555913	10371.18	533106	754846	975278	17364.08	65	3407.274
143631	93328	-152	149.28	40103	27591	-320	208.8	36	3407.747
2330667	1053087	8560	236.6	1512494	516241	15838	-386.32	85	3409.555
2302869	1236494	9650	519	1488507	608931	25467	571.62	76	3409.668
3576425	1625603	9428	693.08	2285669	1005786	19918	1543.48	87	3410.502
2514935	1229294	13471	228.06	1628736	561133	33100	569	82	3413.002
285944	28370	12831	82.66	81821	9442	23356	710.16	50	3413.551
2734155	1399633	15386	1263.96	1806934	797183	49377	2871.22	98	3418.118
3171867	1552144	18410	1345.6	1885598	952393	48317	2869.62	86	3418.851
2394476	1040700	26977	618.22	1466672	493889	55767	706.62	81	3419.916
2203230	1046045	6392	566.12	1421166	517956	21392	794.12	84	3423.256
815033	1796533	289815	70533.9	581893	957018	535344	156686.8	85	3424.100
2711766	1444538	12941	1128.26	1663747	768689	33211	2601.46	89	3424.980
101547	130058	121626	2727.36	42583	72460	317596	5425.56	64	3428.396
2557776	1915882	11302	544.72	2002235	1056030	34028	1771.08	99	3429.563
2515471	1305119	13465	386.9	1587717	659971	34417	66.62	85	3430.302
212828	370074	2499	456.14	140636	182069	8254	1623.44	86	3432.635
2965838	1413592	42161	902.46	2263380	990770	85038	2329.68	101	3432.855
879303	1899350	527319	61978.34	569144	933542	1242587	105438.8	82	3436.098
2727657	1081857	10103	211.58	1687471	578046	27556	633.16	88	3438.696
2082688	1488854	15348	720.28	1499993	842562	43286	1750.96	97	3442.712
785173	639401	199474	62657.64	283813	258364	361505	92948.3	62	3443.128
1925394	809416	6963	319.18	940744	328442	15102	644.72	71	3444.731
2661550	1719093	14450	1524	1727438	889539	40454	2452.44	92	3449.120
1332857	530567	4113	71.18	719143	199257	8130	48.8	71	3455.456
805394	1318912	686654	83210.44	453267	574981	1372229	149217.9	73	3458.628
2136077	1146625	17701	1010.86	1284512	527199	37656	1886.16	81	3459.294
2726681	1778893	7639	573.54	1857589	897964	23476	1241.36	91	3471.254
2354430	1490074	9416	828.76	1401187	706036	23392	2043.12	79	3480.540
280643	64307	27830	757.8	78022	17363	34107	1220.02	43	3485.168
1998832	1336725	11032	6631.52	1272168	646591	22655	12036.3	81	3485.620
879420	1646604	362693	76896.98	679108	1102591	928661	205332.5	95	3491.478
695990	645302	20244	52743.84	326698	333765	48395	80087.7	72	3494.535
140927	83819	82611	1768.46	36639	21957	106676	2028.36	32	3494.578
2779686	1413602	10141	776.26	1734952	674117	25478	1688.08	85	3495.720
2934700	2160224	16049	2186.14	2210276	1295001	46951	4503.86	97	3497.599
2773202	1552444	18180	781.8	2086141	991186	68155	1761.3	99	3503.539
1131427	1560369	117292	83502.12	602222	803458	309576	180450.4	87	3508.382
1652798	951308	10300	337	1071570	459557	26236	419.96	81	3508.870
210191	174125	883	196.38	68855	65357	1598	474.28	48	3509.669
2786757	1243997	12728	773.08	1850874	718750	35212	1971.32	90	3510.382
263790	128431	1402	102.72	76791	44542	1943	-87.02	46	3511.766
2285090	1068146	12739	572.54	1352325	485078	21004	931.44	79	3514.061
2337140	948407	91523	2910.78	1391335	416337	203973	4969.78	73	3514.150
398332	37789	-97	-103.42	121501	8888	-438	-459.68	43	3514.597
1928118	1162089	25649	1172.14	1162598	557699	48947	2607.42	81	3515.701
2396074	1086871	5521	299.06	1351631	522948	14367	488.62	75	3515.916
2439531	1789653	22689	1073.54	1750406	1118578	84443	2913.98	98	3517.021
2989178	1362414	20928	1036.08	1833176	765633	51373	1976.78	82	3517.710
2120674	1020823	9537	383.82	1419433	526477	28734	922.24	84	3518.272
812046	1011141	40620	119948.2	496044	573141	114197	199947.4	81	3519.391
1794394	790904	4942	126.12	1042216	381844	14912	346.32	86	3521.599
2122213	1075824	8298	132.28	1415354	522320	17843	714.98	80	3521.930
447217	47945	1609	87.74	134742	14154	1779	391.94	50	3523.760
2672571	1763976	16305	1570.3	1535095	865617	37793	2869.98	80	3523.962
103467	94860	89149	2235.14	39790	34494	141730	3212.8	49	3526.505
2538290	890020	13288	290.68	1387245	417597	22968	432.48	76	3528.159
265999	59867	12620	153.2	75735	16663	14829	300.94	43	3529.548
112357	103068	72487	40499.82	52676	36113	113711	58755.46	53	3530.261
2471706	878732	5946	454.56	1469953	412661	18184	546.24	81	3531.111
1638011	822160	67464	1648.04	928198	358934	150235	2872.1	78	3532.382
2473376	1077506	11060	781.6	1669812	587328	35339	1708.54	90	3533.235
2213526	1165677	9807	123.02	1403632	602665	25149	-143.86	84	3533.528
2653351	1268440	9692	582.12	1473536	546858	19029	1829.94	71	3533.915
2541865	1162349	12109	605.74	1609722	585317	34958	1349.88	79	3534.337
2016901	849412	11459	721.74	1132682	364303	17635	1560.1	75	3535.621
2804007	1641574	11467	280.62	1823879	879687	32995	394.7	86	3537.768
2123329	852497	7279	419.94	1270560	452040	19817	1158.62	83	3540.741
2072558	906012	5946	454.56	1272279	453772	-45204	-117.44	82	3541.117
449777	474403	70802	75796.72	250430	250796	162048	120901.3	74	3553.692
135097	151622	68459	2094.74	39810	53654	85890	1986.4	39	3554.192
103581	56596	26545	342.7	28152	15526	32397	415.42	35	3556.737
2269216	890389	20717	557.62	2473658	842406	71622	2804.92	121	3558.255
2302254	1209517	10167	732.62	1487860	565481	20056	1010.16	78	3558.812
793620	150256	720	122.2	333510	47223	1578	86.08	62	3559.676
3056539	1826118	15931	687.66	1676076	922909	36137	627.82	79	3568.428
2035046	836764	10306	383.16	1135890	363719	22777	290.22	76	3571.143
397635	955248	11422	12745.92	195213	413971	24646	23676.56	74	3579.039
285042	614700	172741	45420.26	193713	322011	415210	90483.6	78	3587.220
135717	200979	58949	2087.14	61340	92208	109309	3490.74	55	3589.970
2740310	2257633	8404	1081.44	2078163	1151785	22460	2878.6	98	3590.788
1338888	2637820	85088	106002.7	861498	1477264	246612	214211.3	95	3593.897
1668463	802683	10490	394.4	938585	327041	19996	374.56	74	3594.075
2567571	1484162	11319	388.34	1512727	699808	25127	430.22	81	3595.132
2587892	1168329	8937	659.82	1529067	578364	23508	1656.88	83	3596.302
2416919	1479353	24548	2689.28	1506039	725991	46103	4627.58	80	3597.087
2552174	1291472	10461	290.46	1686196	627407	25287	969.82	84	3599.571
2229894	1201467	20368	1019.48	1422307	567005	49283	1951.38	83	3602.184
1736803	652304	9381	230.66	1051599	304359	23573	240.78	78	3605.672
2267853	1017380	6528	422.08	1334316	480544	14598	709.28	81	3608.505
389218	398518	232145	4055.7	130303	123402	311379	6097.94	45	3608.746
2787506	1187811	22593	1934.98	1752080	589398	40981	2881.66	81	3609.384
1014242	2055965	109444	81009.84	599262	1174501	291646	151570.6	88	3613.465
748652	692786	371156	87720.16	309849	233413	567597	131140.4	63	3614.358
1924231	811677	9720	338.2	947231	360735	21177	412.22	72	3616.469
1950432	948011	7101	333.86	1163484	426699	11934	888.24	78	3618.013
1180760	202111	27026	638.36	461350	59697	41905	627.3	53	3618.041
131287	198489	75293	3479.98	49718	77288	119278	5258.08	52	3619.199
3486457	1753059	16685	830.1	2472388	1129312	51686	2782.96	93	3620.393
2368486	982931	10656	429.16	1481909	510611	28543	1016.98	84	3622.139
792325	1291351	50083	25965.38	455613	646150	117923	49516.78	88	3623.017
1217511	1825157	101817	70609.62	548883	859880	222262	121856.3	74	3623.054
1816301	706034	8893	-68.02	994574	283305	14046	-125.44	72	3623.750
3074276	1694427	37997	1220.42	1806600	709318	72369	2781.34	75	3624.071
1819634	813361	3016	283.76	1079248	369383	7115	318.9	71	3624.371
2623296	1546092	15660	707.6	1688032	748156	35071	1155.06	79	3624.706
2808847	1238925	7551	477.86	2290324	1063675	34693	2062.98	107	3624.820
1969260	1413392	13687	1041.82	1240637	698817	23697	2649.42	77	3625.389
2041931	899180	9925	549.5	1189422	424095	24614	1410.04	80	3627.274
1519964	1043277	9630	669.8	985257	542392	23673	1382.78	79	3627.783
2494024	1527181	13250	758	1590390	858362	39944	2148.84	90	3629.070
2078915	1293931	10321	385.06	1358372	699703	34081	922.66	91	3630.295
2271967	1205178	10513	359.18	1544858	692971	35450	634	83	3630.438
2450199	1374135	18514	1012.04	1528247	662332	39686	2401.96	79	3631.539
2226937	1048959	4856	899.16	1429901	512278	14264	1821.04	80	3631.942
2543351	1160557	13919	352.34	1720712	632891	30865	213.9	88	3633.696
1803187	689251	5509	153.74	1010100	306646	15918	484.48	78	3635.010
1143275	1162640	14812	928.32	696170	541862	32184	2541.24	83	3637.495
136040	208708	43820	2742.2	72007	92193	62720	3865.2	58	3639.823
255465	120686	1255	196.3	122504	47875	1335	216.1	59	3640.985
440490	370930	50997	3234.42	143301	110391	70787	4231.82	53	3641.921
761617	2093501	136698	105761.3	511113	1201863	308298	197294.3	90	3644.930
3075837	1625562	12443	607.98	2147360	991688	30038	1397.68	93	3646.722
120744	17541	3346	105.56	33010	4434	3782	156.52	37	3652.214
838946	543346	41478	848.08	273432	167318	56837	1519.82	56	3653.824
2650731	2797135	10698	1559.28	1972142	1553562	35694	3513.84	97	3656.774
2782690	1119793	6357	682.02	1751324	600671	14405	1453.3	83	3657.808
2943528	1445293	13073	522.78	1876924	772763	34159	885.74	85	3658.524
2034516	928232	8447	690.42	1216680	429121	20240	1500.4	73	3658.636
103324	70174	657	47.02	27529	18801	889	-25.46	35	3663.653
756308	1445021	104765	39112.9	460724	711323	205694	81174.84	82	3664.601
213817	245497	243911	5501.46	79532	101566	408923	9456.78	51	3664.977
2175069	1031300	10182	332.52	1350911	492466	22493	611.98	81	3672.094
3025575	2196581	15519	1115.34	1964374	1197776	38955	2087.3	87	3688.087
2971608	1928680	12412	731.32	1989151	1005485	33242	1861.12	88	3690.033
359715	107401	-49	94.86	109519	34713	-615	325.1	48	3698.577
2291486	1082130	13352	191.72	1365460	518514	24801	613.86	82	3705.459
266648	730441	456570	6993.2	123276	275532	716744	12113.84	56	3705.903
2117741	883804	10457	714.02	1345272	421929	26685	1804.1	79	3706.021
2361784	1376035	8575	565.5	1513725	694498	25398	1613.28	85	3708.038
107079	62633	98554	2805.44	28625	16740	122196	3174.56	32	3708.600
2717096	1254631	17341	708.26	1537023	566491	31171	930.06	79	3709.768
2022469	1091635	11423	423.78	1367277	526747	29161	1123.46	79	3709.942
638602	1.67353E+07	8123	464.78	431718	1.283064E+07	63933	2164.38	143	3710.453
1.126931E+07	1.529283E+07	43620	1121.2	3.073195E+07	6.278657E+07	252495	3493.7	328	3710.500
5689289	0	43475	235.5	2038164	-2064311	131709	1059.74	45	3710.516
2522141	1023507	7690	390.4	1619668	517778	26542	948.12	89	3712.493
2075185	938713	14840	594.4	1272944	446895	41498	1252.28	84	3716.973
1883146	822912	8503	724.58	1164276	372255	21666	969.76	79	3718.887
2678124	1549730	10756	412.16	1947716	910633	29468	441.48	95	3720.298
2422906	1419369	21458	443.88	1385632	643302	50298	1057.28	72	3720.663
176470	15600	657	42.02	40206	710	891	-3.74	27	3720.758
3058429	2109380	14840	944.4	2381702	1454014	50794	2214.84	100	3721.099
2465934	1719438	12262	451.32	1541593	899157	31944	880.84	74	3721.311
182457	77275	538	-3.32	52064	21775	807	-41.98	41	3730.010
3263432	1901159	13836	595.96	2022632	1004039	38050	1035	88	3730.670
1759279	790672	5755	321.3	1037637	334823	9851	266.86	75	3732.361
1773837	982488	48888	1336.68	1117401	447457	72357	1738.02	79	3735.461
2805482	1895528	8974	515.64	1645668	899144	19204	837.44	82	3736.644
3490787	1403641	9646	740.56	2331607	760306	24928	1825.08	91	3740.823
351876	982015	160017	53849.62	195224	510585	439164	85743.04	64	3741.169
2533110	1461449	3761	683.46	1589174	671224	5911	1437.46	80	3743.210
2093102	1267936	6725	845.5	1290013	632006	14687	1487.82	79	3743.392
1248647	741821	71495	2039.7	720578	295638	143688	2544.68	69	3743.776
124184	176521	2884	142.24	47931	70963	4413	311.18	47	3747.510
111412	67877	1272	79.92	33361	22037	1357	177.02	40	3748.101
186120	307969	74067	3843.62	101527	174082	187579	8968.94	67	3752.819
101200	18310	1860	-60.4	29467	5000	2176	-278.64	37	3753.891
142379	61453	157	193.02	39002	16704	-330	444.2	38	3757.538
179040	15431	359	-24.26	49749	4308	508	-85.12	41	3781.114
2364129	1733132	12144	909.84	1552473	820707	31164	1610.04	84	3784.218
3765221	2235719	28167	1074.62	2494328	1352844	65957	2277.02	91	3787.107
2236560	1235216	15477	556.22	1453940	563774	33269	800.34	83	3794.577
2893742	1416357	11357	376.02	1936693	792035	34342	1517.12	90	3805.467
2781771	1539721	8591	645.26	1882638	783315	27393	1338.98	91	3822.700
2151963	1225040	14473	569.78	2208566	1070845	66533	2425.38	123	3827.413
2449282	1219404	8553	397.58	1378073	542715	14845	673.7	75	3830.119
2448763	1080910	16574	831.64	1505311	538779	36948	1503.28	83	3832.986
1740657	991985	6113	203.18	1056865	416301	9341	512.26	76	3833.746
2188511	907943	5375	310.5	1231637	404847	9847	260.42	74	3837.357
198219	34631	8415	179.9	53594	9233	10584	214.24	40	3838.869
109940	100350	1026	-41.64	57563	57402	2784	68.24	65	3839.036
130332	63257	280	209.8	35668	17002	-743	287.02	37	3839.348
2400465	1023080	14058	461.88	2127898	868984	47515	1332.9	104	3840.115
2617761	2262697	7112	1059.32	1566726	1054796	14529	1827.94	81	3841.086
2143290	1158462	15014	638.04	1197465	536181	31686	1416.96	76	3843.516
235915	662965	512799	13016.14	107846	255551	847749	21203.14	59	3844.358
2077668	908744	13781	868.66	1321451	460497	30578	1868.08	85	3845.008
2779936	1148559	7938	361.68	1558774	520714	13624	1079.64	74	3845.274
2199198	1130357	6876	478.36	1421677	562722	21703	1109.58	83	3846.091
1767147	826559	9006	245.16	1075012	386588	22894	-178.16	78	3846.200
1451757	468960	4884	70.24	778361	187059	10915	297.9	74	3847.937
1986244	865083	6330	629.8	1180665	384461	11757	686.02	76	3848.529
2419549	1196034	14375	910.5	1488816	628431	42044	1950.84	87	3849.267
3097922	1481017	9571	684.06	1860555	731521	29530	1428.8	84	3850.192
166281	53454	330	113.8	45325	16080	65	49.9	38	3850.960
2382104	1125905	8672	573.92	1382333	506374	17764	1312.04	77	3851.506
2708006	1377090	7541	775.26	1659565	738498	26407	1712.02	84	3851.993
568240	799187	387026	5303.36	282098	373152	768269	11776.34	71	3854.198
2346202	1415282	24003	593.58	1353051	623250	45163	989.18	76	3854.435
2416980	1085788	5866	540.76	1580643	581206	19915	1332.9	91	3858.364
2471914	1087162	7823	28.78	1541224	525188	21231	-187.34	79	3859.292
2861469	1437291	13174	429.64	1837487	928298	37882	1577.52	90	3860.566
2064297	928812	13003	358.58	1169545	403826	29984	767.24	80	3864.300
2678402	1007778	12131	465.66	1634532	480791	31441	1342.26	83	3865.368
1613241	941378	7439	238.54	976214	445402	15823	732.78	74	3865.689
1438122	895138	9030	752.8	888299	387319	21731	1540.66	74	3865.968
2844521	1292394	26758	910.88	1985010	902602	86228	1955.08	103	3868.386
244854	129451	14323	377.78	74974	37916	19444	190.84	46	3873.857
2324899	1248229	7642	601.12	1513732	594979	18052	1874.72	83	3877.339
2351591	1607479	10713	488.18	1510048	734427	27422	726.92	81	3882.249
152097	106794	46114	219.04	44427	31397	57934	472.24	42	3886.794
240016	491205	1273	72.78	256559	341693	2352	19.72	113	3893.523
1874230	2146054	14531	2905.66	1308969	1290020	42828	7243.08	95	3895.906
2468250	1340701	12660	989.6	1748045	761743	32916	1393.76	89	3898.690
247547	183883	2092	103.12	90488	64433	3554	37.44	50	3902.692
2331609	1798432	34129	973.94	1629255	1063372	109016	2542.76	95	3911.908
146908	43573	15773	30.78	42960	12196	19501	28.86	41	3917.163
112683	174598	72244	2628.84	50252	82485	138868	4423.48	56	3920.753
2521505	1250083	12326	449.36	1540677	587104	26177	1104.22	81	3922.398
1704012	1100139	35851	8349.86	1101440	495374	60276	15584.36	80	3928.692
2141433	868842	14421	548.06	1236943	428932	36932	1530.52	80	3929.285
2263731	1439554	10068	471.48	1495287	876327	34544	1625.84	91	3930.487
2130024	1034463	8945	703.7	1224252	433738	18699	710.14	75	3932.775
2334702	1369987	22865	685.9	1396188	619756	50264	1311.04	78	3936.494
179525	196917	190697	6779.42	54223	59455	257032	9243.52	44	3940.079
1802522	1086929	14369	875.34	1146681	502335	29769	1742.34	81	3940.358
1778944	918841	6199	285.14	1057165	415737	12885	1175.1	74	3940.728
2979597	1887412	43611	1143.46	1850706	973063	68936	2143.96	81	3943.596
2329721	925899	8993	334.98	1462370	458871	20357	439.02	79	3944.027
2392353	1212055	12999	849.14	1435028	638757	43920	1920.2	86	3944.680
977253	540892	260357	115861	470897	264974	704242	201093.1	84	3946.531
2016110	890952	4495	467.7	1132496	441826	10338	1218.68	79	3947.714
2740484	1186505	11592	1036.12	1800951	600346	27540	1548.4	87	3950.320
129364	31022	1477	331.22	38246	9316	714	317.04	40	3951.888
4137594	1584170	10876	404.36	3247756	1254766	44911	1524.46	116	3951.944
865845	1769041	150310	69357.6	544868	972553	352557	143307	77	3952.428
2172000	978093	8665	433.9	1457635	501688	27371	650.06	86	3955.534
2732429	1153024	11026	1549.36	1598854	593884	31377	3213.22	84	3957.176
111675	117420	1165	8.9	28312	32059	1704	74.44	32	3957.975
3222546	1672532	18001	1217.86	1947668	905178	38547	2471.42	83	3958.526
127534	217901	269292	5263.12	40998	83894	430322	8656.92	35	3958.654
2365625	1467781	13421	508.06	1533219	689026	38293	1510.98	85	3960.996
2723530	1309405	10356	707.16	1757677	688720	34641	1813.26	83	3961.324
198761	159656	142763	2580.18	60298	46388	185622	3033.92	45	3963.587
109074	130941	44998	1339.28	36582	42364	62671	2041.06	42	3967.770
2675878	1471610	9989	2639.54	1927822	796420	30824	5426.64	93	3971.266
1543381	939604	9493	150.98	947610	404328	28561	-94.54	74	3971.430
2100600	995543	8781	491.66	1340114	535489	27777	707.22	86	3977.237
115125	178480	59646	2306.56	41730	65513	94309	3543.74	46	3979.783
2585257	1454643	13769	728.34	1625699	724491	31010	1105.6	83	3986.145
3538604	1741703	9561	445.46	2626295	1008018	32221	777.06	92	3986.561
202799	86731	11134	795.24	55633	23890	14830	1303.8	40	3987.478
111813	60077	316	-67.24	34917	20480	241	-186.74	41	3991.584
127574	18725	199	190.14	35347	5070	336	297.96	38	3998.163
107570	24017	13164	-34.96	29634	6474	16196	4.56	36	4006.531
2503707	2518127	15746	1232.56	1701483	1243237	44890	2776.4	88	4008.274
144628	115187	-36	109.04	41718	33124	-256	107.84	40	4020.458
123589	88491	73299	2259.14	38024	26354	96037	2835.82	41	4030.866
2058180	1075710	7099	470.14	1244362	454638	18428	792.08	79	4032.695
1207800	1089325	628927	23571.22	538454	367643	967826	34108.36	65	4034.524
147850	166620	212962	3350.32	49225	52874	295359	4585.74	44	4041.548
2007542	834274	4440	528.4	1252578	356390	9149	800.14	80	4044.041
2749240	1084113	18475	643.5	1768106	554276	49172	859.92	87	4045.733
2466057	1175726	7270	574.2	1588969	613346	19968	1349.48	83	4046.112
2219317	1175114	16629	470.94	1533691	630023	41747	1368.42	89	4046.783
2293313	1.052897E+07	111804	9804.44	2785855	1.029818E+07	527055	41265.3	122	4046.858
3489525	1872083	45558	9368.88	2642935	1525382	119996	13749.56	101	4048.480
1974582	917696	5863	425.18	1161325	419600	12812	1237.32	78	4049.593
2128687	916020	4449	333.14	1271392	426062	7365	1233.9	79	4050.908
2358773	1221099	12099	861.14	1499405	630116	33932	1801.52	84	4055.606
2791736	1759179	14061	949.46	1777100	896326	42712	2974.32	91	4056.416
1040860	1206783	187400	11514	548873	614449	405450	38014	80	4056.471
2572173	1777529	10096	822.56	1702705	863592	34957	1798.02	87	4057.526
193757	170799	176254	5686.44	82794	66785	276754	9903.44	53	4059.003
1971707	996432	5761	664.46	1209371	453007	12084	1876.24	78	4059.734
2528744	1201947	10314	695.04	1402387	543845	20286	1299.96	76	4060.400
810132	1521323	162666	55923.76	433131	807940	391041	99451.26	83	4064.876
3795274	2308834	11294	1220.84	2490417	1181797	21004	1877.44	84	4064.989
2668778	1493160	4714	372.04	1646788	762376	10050	698	82	4065.505
1954867	950269	5325	345.5	1324140	444577	19756	860.16	79	4065.781
119011	62388	1272	-45.08	43885	27474	1543	124.98	46	4067.729
566141	151905	22441	770.26	188858	44709	31816	905.76	55	4070.003
2936048	1044188	14134	650.24	1784951	545829	34058	1670.88	83	4071.063
1842196	613340	38764	2036.04	1021718	247819	68373	3786.78	73	4074.737
2023935	1160200	14132	367.52	1265381	524568	29930	618.8	76	4074.750
2234088	1822305	9824	598.64	1357522	889955	28926	1375.36	85	4075.742
3183558	1430552	16529	543.94	1881711	767923	45994	1392.84	81	4075.869
1734249	806224	9838	342.68	1085114	395010	26485	-190.9	83	4077.845
3412041	2389887	37652	3856.72	2346156	1344518	79432	5989.52	84	4077.898
2224738	1283612	7635	631.1	1318873	530946	12139	1553.54	78	4079.811
2446717	1117595	18429	542.94	1182764	442350	35611	884.46	73	4081.733
1985152	904525	10678	586.08	1218715	448146	30772	1670.92	87	4088.118
2093323	879137	12847	603.42	1247436	408962	30006	1443.16	78	4088.662
2631722	1642153	16875	734.5	1631709	824659	41466	1339.76	81	4089.055
2240135	2148191	17790	1305.4	1486462	1074909	41916	2229.76	87	4096.664
133399	263509	5630	2093.8	48464	92639	7960	3087.6	48	4103.780
2734535	1428130	18182	908.52	1788339	696451	39510	1475.6	87	4108.092
3161346	1742457	13131	537.66	1902778	933993	40918	1145.48	87	4108.792
1931563	1124373	6641	652.26	1251282	511210	15825	1474.5	82	4112.906
2068048	1260569	9732	696.52	1301667	588192	25832	1110.52	82	4119.241
1902519	1069927	20386	600.96	1559736	744917	61120	1866.2	104	4125.954
2383504	1164741	10237	391.82	1469290	585490	22128	489.08	82	4133.810
2746580	1758559	16520	349.2	1904841	855457	41053	1792.58	87	4134.729
1761753	795103	10517	280.62	976147	311477	23626	415.36	74	4150.077
1515926	2176240	717410	77028.6	761909	929213	1227121	131803.1	81	4155.735
2457791	1574843	21577	982.22	1589319	919863	49729	2380.94	87	4157.499
3535592	2211000	13819	1072.34	2208678	1249885	31697	2865.42	92	4160.234
1587674	723389	11763	477.18	978570	327060	31397	655.42	76	4160.543
2004874	1080517	10828	513.08	1202373	515691	34070	771.2	82	4161.287
1861471	1014291	15095	617.7	1035154	431270	34553	842.58	74	4161.486
2566238	1017734	7902	531.72	1517141	486838	14778	1159.08	78	4162.301
702818	1474871	94759	101150.7	434441	927728	249381	172904.7	83	4162.473
2536100	1234846	10747	510.42	1580857	577159	27698	796.28	83	4163.670
623606	82709	25574	266.64	202929	20146	35198	245.28	45	4163.816
2910797	3519668	636436	70517.96	1878210	1992160	1643038	171730.7	82	4164.089
2792537	1749123	574927	20948.22	1816680	832935	953568	33471.48	83	4164.632
2498980	1528088	29744	1012.84	1585823	699758	61044	1913.84	83	4166.806
3236576	1801803	12270	803.2	2246558	932811	32953	875.58	90	4167.695
2222081	944685	6351	440.86	1524878	502138	20629	1303.94	87	4171.222
106528	44459	30108	900.88	25709	10999	36356	875.16	27	4171.447
2127556	1193122	9731	465.66	1262937	532910	22891	1084.26	75	4171.512
222739	78355	65818	2363.48	82242	28125	80291	2906.26	52	4174.821
2891080	1467642	13745	915.7	1730467	726700	34873	1870.78	82	4176.208
1958618	951070	7641	631.26	1442241	560918	30519	1307.34	108	4177.580
3035832	1162616	7125	463.5	1839112	563253	12835	210.1	82	4178.795
2334329	937496	16469	641.34	1383163	500856	40819	1784.34	84	4181.277
474291	538282	184475	16619.5	214576	228910	332503	27391.58	66	4182.761
2139503	1186468	7145	669.7	1352912	528018	12268	1516.48	80	4185.146
1888198	743927	24109	1613.74	1059291	329233	47908	2387.88	77	4186.721
1663810	2192356	577097	100496.4	874143	1153986	1375169	178403.3	102	4188.166
706859	589229	30179	604.94	384451	205572	55456	1262.16	62	4188.278
2199890	886774	26229	896.94	1243330	392246	46720	1307.2	76	4188.880
2063170	1019447	12346	620.56	1517827	556115	33498	1052.28	90	4192.091
368751	474166	282803	6119.58	156482	172737	431686	10755.96	58	4193.734
103346	18403	10281	-71.34	30466	4757	12465	-126.1	38	4197.712
1871148	1036964	11985	545.1	1090727	455723	25158	1089.88	78	4202.136
2301579	1224456	22201	759.86	1380224	519047	47644	1186.84	80	4205.826
2729933	1595121	14012	236.32	1744387	795354	34871	-148.94	84	4210.797
2475133	1744323	17015	2428.9	1352541	842688	38054	5148.44	80	4219.696
2583166	1198436	13020	531.2	1711331	672994	38267	843.62	88	4227.633
2753075	1414312	8574	376.64	1811163	711809	23281	625.66	88	4230.119
2024074	1000339	5997	748.42	1187809	444574	13292	1672.12	76	4244.103
2984029	1752451	11111	1016.46	2229456	1028338	35541	2476.26	99	4244.905
2514965	1277630	9212	768.32	1569084	656069	19225	1113.5	85	4248.731
2995863	1837663	11944	1030.84	2062624	971149	23611	1964.46	88	4256.364
3487357	1823255	17241	450.26	2600699	1139938	55034	1545.24	95	4256.690
2840597	2332035	14825	511.5	1865148	1265723	29811	1396.46	87	4265.900
1809669	1144741	5165	308.9	1127176	633222	14134	516.24	81	4266.384
2169078	974655	18751	836.86	1352558	467174	41042	1016.12	85	4267.960
328717	711493	265062	7277.32	289052	663229	577992	25412.12	117	4268.657
200742	90312	5500	116	60704	21116	7193	300.98	40	4268.680
2648041	1266631	12915	5815.9	1633742	687755	36396	11593.56	82	4272.002
2792877	1559208	10277	700.22	1645052	775253	28297	1123.42	83	4273.135
2897901	1434126	16286	708.96	1825953	755371	32243	991.98	82	4273.934
1512299	865943	10209	297.74	1049679	428417	21693	855.98	82	4274.222
2228612	901155	41056	693.16	1199174	409750	58353	926.58	76	4276.309
2882573	2740368	14405	789.3	1991825	1517395	37341	1884.26	83	4276.357
114237	73508	352	63.72	30674	20055	275	15.5	32	4276.987
117089	118510	449	-0.86	40311	39925	772	-131.08	44	4278.159
1825522	853290	12953	496.58	1123445	395452	29701	649.86	85	4278.903
2442305	1415780	85732	2870.52	1419544	656937	166232	5846.52	73	4279.313
223450	201513	3837	853.82	79344	105538	9794	1754.84	49	4279.331
2381458	1455937	54985	1419.1	1499496	804273	77554	3387.44	84	4279.700
2430913	1174131	20198	743.28	1627856	624228	47772	1441.92	84	4280.306
663487	1106483	502215	86760.9	395062	508599	1225102	156950.7	79	4282.236
3403537	2195709	27527	1366.22	2174909	1192420	55922	3321.92	80	4282.376
1811775	914954	12101	171.86	1049487	387262	23419	739.34	74	4283.169
113842	97480	234281	3980.66	34418	28127	298621	4915.06	39	4284.106
2372711	1704135	142278	4170.08	1589445	890693	231915	8393.9	87	4284.493
1935560	959819	6051	664.86	1110784	420094	12185	838.1	72	4284.721
2830342	1802854	21997	974.42	1983423	878549	41973	2204.78	86	4286.096
2215282	1911863	7265	739.9	1333418	857179	10946	1172.56	72	4286.472
2322275	1328182	10993	768.98	1407901	605576	24988	1340.68	80	4289.082
310380	54744	1189	48.54	106189	17391	1065	-34.1	51	4290.631
2511669	1189290	11096	169.56	1547582	608607	31226	188.36	86	4291.951
1991387	705943	7102	295.72	1143863	317892	15820	454.2	75	4296.773
2034739	826914	7904	578.44	1029069	296596	15394	1324.84	72	4297.744
2572291	1299002	11983	806.38	1760362	648268	31163	2370.18	86	4300.234
439278	54276	121	-51.94	129154	15748	33	-226.62	48	4301.205
788066	528911	256286	18045.96	255030	168965	352384	24975.24	56	4303.966
757539	1781921	117288	95409.68	461756	989533	300555	170649.3	87	4306.480
2235335	914713	7487	602.82	1470783	474885	17245	1487.7	85	4307.435
2890371	1465537	19674	765.64	1926800	769598	45495	1975.7	83	4308.189
2270099	1133166	6083	222.38	1313401	494880	17220	454.2	79	4309.715
2046184	998489	10813	624.18	1299734	494324	32845	909.7	81	4309.977
2180984	1013682	10490	568.4	1336733	438408	20145	598.7	80	4312.101
1491897	820056	5497	447.42	973689	396668	15321	1047.06	82	4315.034
1926003	958788	6974	667.64	1041441	414346	12494	1040.84	71	4315.439
2502664	1059645	7254	741.44	1378993	468914	13436	1266.96	76	4318.979
1910902	921533	8303	435.58	1171276	410517	19550	1020	82	4325.191
2063888	1507923	9231	886.66	1296031	679944	22260	1814.6	83	4330.081
158515	129731	602	29.72	47169	37748	855	75.3	42	4345.763
2148112	1170850	6187	346.82	1322687	539252	12914	714.04	82	4352.448
237635	1199272	2536	411.96	102377	539927	5031	991.66	60	4356.543
1699481	985847	10807	1150.02	1015613	413826	24868	1492.48	79	4358.237
2163292	1025597	6715	292.9	1277623	454691	13642	716.12	81	4359.460
2410192	1237368	9087	234.82	1553255	609828	24813	512.18	86	4361.826
2875064	1680248	35046	1450.56	1961311	960659	66633	2832.38	84	4361.991
2248141	1187559	10062	883.32	1215132	470878	17709	1750.74	62	4362.011
2665849	1295755	20365	1290.9	1565202	638286	46832	2426.52	82	4368.155
178455	41081	14152	-10.28	44005	9260	17120	19.2	31	4368.423
494326	280450	635056	49550.16	287249	248340	1643372	246586.9	102	4373.827
884047	1839374	375579	95128.94	461578	996658	1188496	191847.6	89	4374.170
2139326	1227199	9720	427.2	1334360	583816	24556	691.16	82	4374.815
101036	13035	5416	294.76	29041	3392	6195	592.7	37	4376.636
[truncated: 8,001 more rows]
