# Supplementary material for: Mitochondrial calcium uniporter-mediated mitochondrial dynamics imbalance contributes to contrast medium-induced renal tubular cell injury
Source: Front Mol Biosci. 2026 Jun 29;13:1848361. doi: 10.3389/fmolb.2026.1848361 (PMC13357276; doi:10.3389/fmolb.2026.1848361)
Supplement: Supplementary file 1 [file DataSheet3.zip › Flow Cytometry Assay(1,2)/Flow Cytometry Assay-2/╧╕░√╡≥═÷-2/HK-2 ╡≥═÷ 1/CSV/RU360 3.csv]

FSC-H	SSC-H	FITC-H	PE-H	FSC-A	SSC-A	FITC-A	PE-A	Width	Time
2263446	1060325	12087	225.82	1316453	497942	27152	472.72	77	1.672
2893860	1013123	7993	209.98	1825889	511546	19255	623.3	86	6.363
2375988	1212314	26219	777.34	1518494	685145	41780	1618.8	85	12.460
2056689	1018027	14787	246.82	1287470	474736	33178	695.08	83	28.248
2453088	1059959	9882	199.52	1487702	550423	20711	494.46	85	32.185
103003	46098	-88	127.32	29868	13082	-359	309.26	37	34.128
2384777	1103601	11559	471.74	1586585	597548	35026	762.36	88	40.132
2492576	1141866	7328	895.08	1516891	513409	15200	1968	82	42.528
1878531	815368	9989	350.54	1158355	354630	23296	482.56	79	43.888
100683	80013	130	144.8	30435	24439	31	187.66	38	45.797
2202669	1160410	8873	194.78	1428460	562956	26020	-37.8	87	46.175
2672015	1231156	6971	458.06	1681226	620182	20685	787.1	77	46.488
1981262	1059678	8288	706.68	1234402	537209	23772	2116.92	90	48.284
2301460	921764	13119	502.34	1523891	508110	34446	716.56	89	49.668
403172	1251082	29455	27713.3	227474	628964	65527	49093.22	77	51.790
1997738	1083936	6238	341.68	1311988	495762	21605	106.3	82	51.970
189119	564800	374296	11927.56	82291	240284	723946	20692.56	57	52.869
1538923	1043719	8893	689.98	1060400	525229	26069	1568.34	85	53.998
2364865	855481	13982	223.52	1433363	396653	23852	831.72	75	54.385
2523930	1105692	13537	442.82	1610269	603065	43983	1454.38	84	54.859
1757087	781969	9842	653.12	1832326	738299	49038	2471.68	117	55.571
104245	1011349	3129	-77.06	28785	289115	3755	-370.7	35	56.300
166079	137696	761	-13.54	55442	45973	1194	-68.16	47	59.451
3366378	2171849	20600	687	2883345	1597285	97087	2822.82	116	61.538
542917	839551	63611	92054.46	239427	436193	172539	137668.5	70	64.319
1980020	1125419	9083	383.38	1279334	563001	29838	1366.68	89	67.443
742547	1274377	570334	176639.2	505790	790717	1344670	265286.2	78	67.516
2631850	1249322	12681	658.66	1907064	655347	33107	843.02	92	68.216
177726	102752	431	225.66	51675	29149	119	345.34	39	68.908
1940817	1164107	5640	305.4	1242566	529525	8593	591.98	81	70.497
1378606	716163	5806	14.16	805080	310803	16497	108.42	71	70.583
2421342	1014975	10007	507.02	1501654	506990	23317	1408.62	76	70.644
1862260	1136349	12823	86.78	1297227	602630	34842	18.12	86	71.147
124995	206674	236955	4614.3	40681	75731	367987	7291.82	41	71.701
108355	67723	-203	57.42	33101	20051	-881	104.34	39	75.043
2288709	1091135	14902	830.72	1644836	529759	35406	2032.16	86	76.735
2077720	950853	8375	233.5	1291042	495594	26575	101.5	81	77.169
2401650	1066184	113555	85982.3	1745355	720648	289508	181662.9	141	79.346
2266362	1381598	14076	794.36	1676372	843326	45376	1873.36	94	81.553
2573921	1362442	11563	369.18	1580135	680322	19231	1190.66	84	82.953
465021	885660	46513	26877.18	272163	585400	94511	60486.46	87	83.610
1978953	995909	9115	396.9	1257798	440504	19923	876.78	81	89.198
285136	144272	93359	2937.74	92984	42612	125569	3859.34	48	90.223
1674779	1968618	63494	2899.84	907575	795360	106179	5076.94	75	90.484
2408080	1146546	12668	1543.48	1316556	528483	24544	2371.84	76	90.651
1756956	1144989	18720	276.2	1279262	593560	50728	1152.08	89	94.452
2852272	1784507	19454	1147.44	2099918	1017715	54536	3188.96	96	97.380
283628	103179	44025	221936.5	160260	48002	78312	400918.3	63	97.849
2498391	1541443	10953	368.58	1737475	815496	30339	307.54	91	109.006
297407	38720	9672	207.92	87565	11149	11743	316.98	46	113.689
2030603	1080572	6366	552.76	1279677	474427	17144	977.84	82	113.770
1947563	1025207	15155	135.3	1214464	498896	37664	492.04	82	131.168
3319594	1689498	18601	945.86	2896860	1203383	59828	2850.08	110	140.906
2523847	1174414	12201	5854.86	1422434	568524	31241	10800.26	78	149.484
1813978	1183136	7702	155.72	1222610	551769	18508	219.88	84	150.346
1331380	705225	8007	289.02	1179361	577397	23713	1235.18	102	152.031
2257990	948263	16803	873.58	1400451	424910	34558	1917.88	82	152.513
2485858	1354634	16717	778.62	1475903	687524	40864	1846.04	87	153.641
2720749	2307074	11573	538.78	1834045	1097400	26169	1606.34	88	159.743
1284900	745839	10392	787.12	857412	371703	29794	1477.84	75	159.804
2708820	967326	8820	574.2	1707964	481413	20400	1180	81	160.473
2814131	1636866	15451	389.86	2147135	907230	45633	1536.38	92	160.661
2565914	1099709	11366	403.76	1538311	552208	32115	1185.9	84	162.266
2257471	1576464	8420	1578.2	1559529	832389	20394	3232.84	89	163.939
2747692	1680676	7819	890.34	1892293	861465	16225	2330.5	87	165.970
1973804	846272	9823	532.78	1196387	396623	28837	1375.82	76	166.053
2348494	1214316	5409	550.74	1520850	633772	12516	1189.76	77	166.201
2194382	932009	29356	877.16	1386290	491035	76707	2731.02	89	167.423
1676982	868178	4395	279.7	1018499	385871	10507	227.02	73	167.775
106911	57624	473	123.78	36737	22845	480	249.8	43	170.541
1292450	878503	5590	445.4	832632	416090	10111	686.46	80	170.903
1826499	3235398	16476	697.36	1090040	1331509	40245	1013.7	79	172.546
2082927	869600	10932	416.52	1212957	407330	27941	1028.26	81	173.720
754228	1482078	191428	112814.1	481621	918715	566892	330911.1	107	174.614
1804161	799627	12807	697.02	1220994	386655	34619	1322.34	86	176.530
2489543	1352485	10702	459.72	1773355	740519	39179	1015.94	94	177.293
407746	31677	3997	216.42	121940	7662	5221	146.06	45	177.794
2579599	1362921	14582	814.52	1653107	644416	33182	1874.52	82	179.828
2607865	1061042	9674	235.64	1747768	568210	31576	664.36	82	179.961
2324912	954685	4922	419.92	1363578	474433	9803	969.58	82	181.235
1154459	758457	7692	228.12	940474	579952	26933	725.38	107	182.239
868014	1302789	187520	183782.2	527381	709396	425525	288121.5	74	182.407
881282	117623	20505	173.3	297785	35609	29313	413.18	58	184.321
848465	2248159	14555	7403.3	532199	1090174	39160	18593.6	83	184.424
2122249	1237956	6389	462.54	1442542	604989	19658	1344.88	86	188.385
1848113	796486	7345	472.7	1126761	512886	20235	926.1	82	189.000
2546848	1083109	9372	614.92	1634664	539837	27972	1532.92	85	190.338
2764401	1141891	11838	554.68	1545469	583166	30368	915.48	74	190.409
2419334	1057823	12738	398.68	1367267	511246	24676	523.36	70	190.637
1997271	891690	7725	386.5	1185968	402492	12307	699.02	71	190.896
3072835	2056363	9394	488.84	1769370	1065662	24879	1474.94	80	191.053
672614	112208	802	22.72	220603	37622	1092	-6.88	56	193.850
278484	64771	129	-51.06	76902	17936	154	-130.56	43	194.907
1411648	492152	6764	395.04	693193	186210	11717	486.62	71	196.087
3251219	1625083	12056	662.16	2212471	1005080	32293	1707.98	93	204.629
213048	21491	880	-45.2	62756	5816	848	-153.72	44	214.268
135636	17023	226	163.36	38814	4678	264	389.04	39	215.894
866398	2218767	33553	16304.58	609624	1066933	95477	37663.22	90	221.283
129738	11340	1218	93.48	36713	3108	1426	-14.64	39	230.331
1244044	2368677	25308	16528.88	1013963	1728409	92977	43744.22	102	236.546
1542545	784401	6337	256.82	893017	323511	16605	561.3	77	237.356
1773707	967256	11024	529.64	1147030	451107	21951	890.86	84	242.780
201721	88600	729	9.94	84519	28891	1324	124.64	53	245.845
3912385	2832097	34726	1563.36	3050566	2035538	94721	6107.06	145	250.286
2643639	2092314	16141	959.26	1337680	935936	29060	1758.6	65	250.307
394926	63586	2248	-9.72	108317	11989	2853	-224.42	37	250.709
1781083	933550	5373	382.78	1028638	382826	12112	813.32	69	250.721
2187179	1500510	14582	322.52	1511472	807295	41633	1050.38	91	255.041
112555	35395	251	-9.14	31092	10007	-379	76.06	37	260.159
2286906	1205116	16118	1196.48	1423867	555261	38554	2831.44	80	260.289
1671879	870244	2965	303.9	1038820	406215	5371	212.06	78	262.000
2412477	1254697	9001	395.86	1678784	666682	24267	1212.62	88	263.139
2210870	1016929	21041	866.26	1412036	480849	45308	1199.88	85	263.384
1895903	769143	13610	378.6	1097374	341324	30479	789.94	73	263.589
4091557	2304231	17096	685.56	3139042	1423130	67639	2473.54	108	265.456
1651820	871244	6065	307.9	964293	380757	16606	462.16	65	265.574
1748594	867770	6942	533.12	1134880	459741	21657	615.02	82	266.209
2645650	1514771	15407	637.02	1714951	695540	30327	838.22	78	266.545
295222	87712	32288	782.68	80812	24231	36249	830.14	43	272.802
2446864	1049716	10523	959.78	1634213	555335	26169	2469.34	91	272.816
2576596	1899833	16749	782.14	1769188	1054814	39253	1668.58	86	273.218
2670956	1198805	10516	519.76	1658097	586607	25698	1121.28	73	273.263
3498605	2159467	9707	1431.02	2504629	1083432	32276	3167.36	92	275.424
2490913	1924411	11864	427.04	1558920	950795	42198	1689.28	84	276.101
996095	905808	450140	5037.4	377018	313026	683664	8367.04	62	277.497
1902643	1239583	7691	467.26	1340473	647093	25087	849.82	94	278.289
2313496	1017963	10152	624.72	1542538	528014	28499	1027.14	86	280.371
189227	133355	24430	584.8	63288	39886	34253	661.58	48	283.029
438737	820872	72648	38260.28	253443	393909	193015	66826.9	79	283.151
2619145	1878871	10547	426.42	1805076	994089	27524	1777.64	87	283.326
2348977	1141261	22046	1110.56	1323308	536129	60576	2143.36	81	285.799
1570231	899182	7639	577.54	1009994	395012	20636	744.96	82	289.240
1645493	765882	8948	519.28	975615	365937	19851	771.86	76	289.562
2126584	1832578	13715	1287.9	1306511	891792	31026	2833.36	77	290.452
2414251	1769528	10952	439.72	1622899	864795	34406	913.16	91	295.744
2313266	1149315	8223	370.78	1453750	555721	22510	1051.6	77	295.834
1095224	725718	96369	42331.34	481816	287186	220148	69110.28	73	301.148
2072508	1217887	10574	465.64	1371742	622631	29926	761.36	89	303.775
2576870	1432299	18600	421	1382912	668842	36005	540.3	79	306.147
2442617	1082205	18688	667.68	1610158	668125	52304	1448.44	90	309.348
2728580	1334510	14383	464.38	1847658	690683	30980	756.8	90	310.788
1698334	429436	1613	274.18	707149	143472	2668	81.48	66	313.598
1887556	978644	6841	611.26	1249340	500954	13874	1549.64	84	316.250
2090021	979675	5851	416.86	1385226	467933	16320	297.2	83	321.399
123189	57028	65	-5.1	48098	26118	73	193.78	59	336.616
305641	116331	5290	220.4	92583	34446	6339	405.54	47	347.323
447914	375255	135	-102.9	127545	104624	63	-293.82	48	350.755
2544536	1528039	10256	427.16	1590435	788041	29502	379.72	88	359.640
732713	312898	374702	9513.72	269077	102015	529395	13869.7	58	361.120
2871307	1462722	16790	580.4	1834072	695785	36739	867.54	81	361.158
1011582	659493	7776	247.36	447532	253745	12484	325.24	66	365.335
2395227	1482353	15167	695.62	1692774	797519	43741	1800.26	90	367.963
2692589	1200102	5448	367.28	1449257	581256	17801	815.86	82	368.781
2478055	1509094	21237	536.82	1632057	744704	46742	1128.12	86	369.821
1970159	1224898	11994	375.84	1320659	623090	31702	705.72	85	370.604
2043020	992064	10847	519.42	1214235	445062	25780	1234.8	76	370.817
2311844	1110994	7151	752.86	1480067	542760	15584	892.24	83	374.259
2407441	1968689	13768	567.48	1593588	1065844	31114	1830.04	88	377.419
2536618	1616718	12816	1039.76	1663120	864087	41317	2264.62	91	378.702
1594641	665124	16251	260.86	941654	293945	30950	29	76	379.167
2862783	1098899	17826	1052.36	1874018	620456	44757	1981.02	87	383.508
2351567	1213067	8065	375.9	1517991	568438	15455	767.3	83	384.774
2203186	2323204	24422	3021.92	1809017	1566098	68801	8494.86	113	385.764
2685629	1871918	7517	678.62	1821632	945589	13493	2427.98	90	390.730
2612369	1278467	14794	385.84	1861346	701094	44919	1243.34	95	392.356
2587802	1262983	156685	2122.1	1974593	1000814	338316	5768.76	105	393.046
2866811	1447212	13336	516.96	2014364	732124	39098	1438.28	92	394.412
2383816	1308456	13969	502.34	1679301	773315	53939	1032.54	103	395.755
2398807	1188723	9811	662.46	1633949	652993	34654	1179.44	92	398.049
2118385	1080398	4259	464.74	1298864	483834	7220	789.2	77	401.112
1251175	3079254	407516	59381.76	1688963	3418088	1249900	265139	158	401.508
151570	121819	86246	1146.56	41461	30145	106487	1289.82	35	402.004
2071650	1083417	4256	277.16	1276841	512511	5188	479.68	95	402.514
2470963	1002214	8871	608.06	1533434	517331	27556	1869.16	87	405.846
1705988	1287063	10853	569.58	1101037	551311	29215	932.9	80	409.638
2443851	1465570	18459	543.74	1449420	707980	29788	307.68	76	410.131
1766596	981034	5751	184.86	1130025	449861	10035	421.1	82	415.083
2130397	1383463	21988	517.68	1417193	714599	45998	1000.28	84	417.393
2237971	1017536	7971	307.06	1415291	533800	24100	655	80	417.534
2063979	832762	12500	630	1362469	378619	29938	1278.68	75	417.619
2570398	1433964	8678	463.08	1785609	774971	26358	901.88	91	419.078
1866518	1393231	11713	553.18	1171879	691366	32527	1077.22	84	420.972
1867108	1120234	9279	427.94	1126094	484818	20210	395.6	79	435.961
2957578	1934919	31522	1217.92	1884078	1088175	65196	2487.56	80	436.006
2978658	1632656	12308	473.88	1834482	767690	30802	1132.72	83	450.848
1857941	1511415	13445	576.7	1772893	994914	45143	1720.98	105	457.817
2879120	1692498	13590	869.4	1896856	914541	42677	2148.22	91	462.074
1991983	1445154	9102	411.72	1391543	726538	22020	416.2	85	469.971
1870814	767457	8792	306.12	1148283	388496	21870	720.2	84	475.962
2616399	1375704	13605	1318.3	1698165	649959	35831	2111.66	79	476.341
2075299	1347504	7639	327.54	1239396	628405	18409	709.74	75	476.372
2566961	1164388	11229	832.94	1417501	529060	20650	1171	69	476.634
726598	1475573	36434	8798.24	428578	856745	86921	23358.06	84	478.495
3260811	1589681	22737	804.82	2260703	919149	61222	2219.92	92	479.045
105669	36993	-146	17.44	28507	10211	-677	-220.22	35	482.901
2450647	1273373	12861	561.46	1607301	689009	35189	813.54	87	483.528
321214	304567	315979	93511.94	165265	122030	546197	157793.4	64	485.699
1536265	1128891	8898	399.28	1053271	546310	25709	597.74	83	485.737
1570797	939343	5023	302.78	1019435	413824	11326	500.36	78	486.004
871852	1617800	1047997	113957.4	474409	759161	2121999	173022.1	61	486.025
139950	107167	131776	3642.36	45809	32367	175467	4302.62	44	488.140
2459041	1239043	7390	809.4	1617137	582707	15330	1642.8	84	490.360
1909932	1029541	7313	527.18	1144304	494672	20758	1192.88	100	490.993
3021242	1369404	12835	596.1	2138306	794000	38251	1336.86	91	491.345
2274531	1059141	8294	369.84	1522681	541499	21282	1315.52	84	492.210
1941089	661317	3437	184.82	1118054	268097	4887	618.82	75	492.994
1044874	428853	20971	709.06	423161	130441	33515	831.9	58	493.429
1661917	879414	8733	1069.38	1048368	385002	20934	1473.24	75	493.464
2065076	1228767	13527	554.22	1327063	629425	41127	862.22	89	495.831
2811839	1064680	5552	392.72	1921674	566073	21336	630.96	89	496.631
2329889	979667	10371	659.06	1418395	452355	31047	1171.42	80	496.826
1872103	878851	8458	376.88	1108772	396050	20642	381.12	75	497.073
679999	1451634	298847	153046.4	420063	822700	745324	279334.6	81	497.700
1920424	827265	7206	89.16	1199346	364656	19629	122.94	77	497.857
2719912	2075377	9798	8023.28	1706297	993412	21569	14227.34	73	497.930
1683350	1010579	5488	267.68	1019523	424023	11696	239.56	77	498.807
2548641	1269711	19582	766.52	1704486	664621	34954	1558.44	85	502.891
239217	132412	74781	964.66	69736	37153	95107	905.02	43	503.774
145661	52321	39088	391.68	39427	14333	47925	453.5	38	510.840
2704583	1788356	12984	719.24	2077065	1009821	46591	1583.26	107	512.890
183479	226783	13428	2416.08	92916	105435	26983	4195.38	59	514.708
2837269	1962912	67540	3155.4	2081672	1228501	184451	8482.86	95	516.657
139736	31237	1619	136.34	32230	4046	1837	187.82	25	516.704
2578429	1372506	12694	314.84	1623673	705790	29465	892.9	82	522.709
2969063	1426979	17888	355.68	1947740	823393	43153	1516.58	87	523.217
2415510	1296951	11355	439.3	1531748	665586	29627	1096.22	76	523.339
2389190	1168771	14304	631.44	1577379	605820	35768	1483.48	79	523.555
2041197	929610	10098	510.28	1286829	494599	25522	1395.92	85	526.906
679835	618528	950871	180633.1	334708	346597	2312958	296902.9	76	529.096
883716	730065	641258	19609.88	352643	241072	916551	29455.86	62	538.588
125943	36608	165	174.9	35321	10694	-108	358.12	38	548.615
2160920	1245790	16229	502.94	1338221	655968	39313	745.18	87	558.727
2617141	1209663	13991	343.26	1684529	615372	33225	900.5	86	569.968
2460639	1634987	13775	493.5	1611056	921972	44549	2022.14	95	574.052
859513	417385	69511	1789.46	439734	142364	127126	2815.36	64	574.420
137271	86645	461	87.46	42083	30444	1010	284.6	44	576.261
1522251	1189504	6783	363.38	868077	489256	17216	-111.24	76	579.682
813905	1693110	17062	6484.32	465570	805371	40771	13923.06	83	582.992
2209515	1322214	24094	279.84	1313377	652786	68142	1160.12	81	583.107
122192	43539	392	-172.88	32471	14225	136	-331.04	34	583.559
1336762	983693	10711	78.46	926672	559696	30708	478.88	85	584.920
2654158	1295486	14181	484.66	1761168	673129	39456	1455.16	87	585.939
1108201	2130610	255627	87079.22	940118	1389131	727897	292161.4	120	587.050
2857171	993159	9878	281.08	2580797	877383	52381	525.66	122	589.065
1562443	902485	5479	-8.06	940453	420057	19227	-761.78	81	590.003
2626539	1707411	155422	4309.92	2272214	982520	330726	8477.36	99	591.847
2697293	1109033	11393	383.98	1574051	568244	32075	1145.5	84	593.563
1603271	805297	7150	168	964393	406905	20090	516.4	80	594.781
164307	44116	54	58.44	43884	11320	-317	123.38	34	595.053
2396204	1411854	31233	928.38	1571476	666411	64412	2342.32	84	595.593
2818519	1943311	10711	530.46	1761264	1186597	24058	1266.88	84	596.757
2432272	963613	9410	784.6	1467682	452759	21459	1355.74	82	598.380
1807558	761712	7062	252.32	1069275	348307	21317	935.62	83	600.016
1470794	684319	5687	162.82	870571	275483	14498	267.28	70	600.076
1403460	661582	6834	517.24	900018	303475	20167	916.62	79	600.488
198896	164913	564	325.04	72834	87931	581	746.66	58	601.456
356463	683930	75362	2802.32	209474	323335	186084	8773.24	74	601.494
2560332	1753032	15007	961.02	1723229	986032	39722	1511.92	83	601.735
274524	140818	37	8.82	95412	49737	-430	-50.8	51	605.133
120394	102980	1245	157.7	46541	35502	2797	71.42	45	605.217
1991260	1192009	5867	299.62	1278448	557804	10210	843.6	81	606.037
1945382	925167	7813	361.18	1190299	422652	25841	679.26	84	607.084
1399421	903783	7533	117.38	911069	408412	21405	141.3	77	607.158
2936689	1817634	11416	929.76	1900275	938303	34689	1603.54	88	611.134
3753042	1834576	18404	781.44	2427648	1038821	48134	2474.24	99	614.374
1713346	909688	6981	828.66	1043376	416604	16963	1801.18	76	614.900
1987518	934168	13915	569.9	1304782	475368	42503	1928.58	85	618.477
2614751	1619895	15663	719.18	1574265	845147	43607	2133.02	87	621.526
2034022	916101	9688	407.68	1215538	453924	21958	1062.88	77	621.939
2305181	1291120	10451	446.86	1428291	630333	29466	439.76	84	622.531
153076	13260	1161	203.46	37458	2099	1119	253.34	30	622.874
1917740	779358	11066	313.76	1076682	350617	16895	695.7	74	625.103
2723356	1233566	13987	509.82	1781055	641474	38540	427.4	86	627.432
2218247	1159432	6427	421.22	1435983	520156	19997	808.42	82	627.883
937446	1205364	353545	27943.7	598372	808566	939467	61465.62	101	628.574
2827980	1024018	6553	471.58	1811530	588773	23266	1308.76	86	631.438
1785818	1115124	8392	405.12	1090915	514952	24038	748.68	80	632.814
1815401	791552	8011	292.46	1045784	351651	13658	791.88	74	633.358
2280790	1416192	18186	723.96	1583249	806293	42778	1307.08	88	636.115
1892974	832479	8446	249.56	1177597	366705	18215	186.9	81	641.872
1414899	1243018	6791	514.26	897605	546966	16276	1040.36	83	646.365
3623256	2653659	13731	1254.66	3027554	1856737	60890	4394.4	111	649.575
2170920	903789	7688	246.68	1357294	436351	19188	686.68	80	655.517
2688446	2082955	18385	396.1	1825968	1196131	37934	961.24	87	667.173
2603594	2488200	11798	974.28	1700272	1336389	32327	2202.22	83	683.207
191783	109128	-43	56.02	64465	38025	-476	-39.36	46	687.951
1564144	1411050	10262	668.32	957835	539559	23223	1608.78	77	694.087
3164250	1411841	37320	1259.2	2111675	836847	75403	2531.58	87	694.569
3237986	1454530	8136	325.96	1766856	862595	-8517	49.38	78	694.856
196065	175741	727	-101.78	63502	55374	712	-188.68	47	696.146
1837288	1206051	8540	601.4	1162039	594829	19160	1356.6	81	696.530
2172536	1322461	16097	478.42	1514554	778363	52660	1483.6	91	696.891
107484	49587	3690	943.4	27836	12776	4402	1085.72	30	697.323
2176140	1218817	6956	451.16	1399217	583979	23884	1245.24	87	698.761
1978928	814867	10339	154.54	1122334	352211	18663	591.18	77	700.301
1546702	854151	7786	250.96	879514	382672	22035	328.1	79	701.240
1907741	596779	4829	273.94	1050723	255813	9425	363.5	74	702.172
2030731	976620	5916	338.76	1199962	439600	11432	724.52	75	702.356
2757915	2792575	142801	38569.86	2548331	2247471	676315	103029.9	123	703.259
105808	100109	49	289.14	34629	32586	-855	360.7	42	704.885
2185542	1067980	5972	588.92	1474797	517625	22378	947.08	86	705.395
1011577	1247796	47909	1135.74	632539	649653	111741	2016.26	74	705.554
1878292	1143270	5335	421.1	1142518	519871	17946	845.56	80	706.894
2442874	1748143	9264	833.04	1698951	922178	23670	2271.2	87	708.277
2153442	867139	13328	668.08	1363805	420326	36631	1311.66	84	712.732
2484340	1436819	7884	250.24	1592248	773842	20301	519.86	83	713.166
2277415	961106	12253	216.58	1386728	473740	29365	1.9	76	713.385
1687258	914480	4448	321.28	978997	417036	10493	22.98	79	714.844
338929	171055	1074	-14.36	143723	96514	1364	-89.96	64	715.802
2436127	1428106	13143	518.98	1567153	698468	39133	780.38	83	717.559
1494583	639524	4263	51.18	920197	285246	10697	-497.58	80	722.574
141251	108026	135534	2783.24	34523	28662	169331	3354.66	29	722.657
2914955	1131327	10480	673.8	1635006	594241	31440	1487.4	86	723.783
2806569	1246825	18943	971.98	1547690	541506	38520	1777.2	79	724.517
2108173	1282571	9964	666.04	1445077	591195	28337	1482.82	88	725.351
2134710	1373603	9056	668.16	1452379	666679	26442	1284.12	84	725.856
1261290	1023047	10394	1102.84	798527	484273	27286	2272.96	83	728.242
2439927	1648891	25515	679.9	1884952	994415	59920	1629.2	93	729.939
2421300	2256926	8669	935.34	1804794	1083179	23053	928.58	91	730.467
2353888	1391334	13762	716.32	1601487	635220	39276	2268.36	76	730.482
114335	17284	1632	-12.48	39103	5991	2837	-118.18	42	733.040
2935094	1487591	9312	504.32	1886152	840976	21055	992.3	89	735.205
2329685	1059903	26342	341.12	1451149	519492	51395	396.7	83	736.853
2018828	827874	7655	589.3	1605704	597210	29392	1698.12	106	737.772
2406799	1214487	16849	253.14	1443907	587848	42931	899.66	85	744.698
3047716	1375009	16045	1061.7	1986276	728170	43390	2178.4	87	746.992
4575883	2735498	52472	1994.92	2844491	1656585	121112	5281.32	92	751.958
1690772	1217394	16021	1082.06	1076192	594906	43659	2468.74	85	753.881
118086	90129	420	-55.8	32002	24647	815	-202.1	37	757.015
2557688	1589736	11217	542.62	1892647	962123	28329	1601.94	94	758.163
1538068	646214	6565	230.9	932762	286284	14832	486.52	77	779.013
236274	423547	293405	6571.3	168845	320487	870756	20705.16	98	783.638
142741	101479	326	74.36	42027	31404	442	46.12	41	789.178
479269	893123	370628	13127.08	217306	344327	685682	23103.52	67	790.681
1687576	955965	11530	258.8	935118	428080	23539	433.54	72	790.882
2484204	1302117	7827	501.22	1744689	700275	22165	1323.9	89	791.155
2674440	1317702	14471	463.06	1593081	625352	28541	574.26	76	791.364
2547472	1230371	7691	267.26	1493724	579305	25094	517.84	85	796.093
422541	624233	496369	162007.3	211567	244282	835864	274636	67	800.536
286561	63625	4334	180.24	83774	18323	5552	262.72	45	801.106
2187454	886538	4316	385.76	1257805	405709	6620	971.2	78	803.659
2318857	1395153	17764	525.04	1489686	661125	39768	1682.48	81	804.228
1858876	789865	6768	521.48	1129688	364665	12412	589.32	76	804.941
2955275	1313484	12781	1052.66	1667374	656662	27074	2554.64	77	805.106
1713620	828306	13263	350.18	1079496	425460	35567	519.62	76	805.379
2675234	1047996	10244	211.84	1636848	586202	29744	397.84	84	805.874
2457149	1124104	8225	691.5	1686312	646728	30709	1893.74	90	806.381
2693784	1194422	8604	526.44	1776794	704198	20208	1280.88	90	807.655
1348563	807875	3522	596.92	855500	501752	11124	1127.64	84	807.815
2320722	1720989	25172	963.92	1439849	810950	51582	2147.52	84	808.310
2463473	985332	7508	683.88	1457142	437783	17881	1520.66	78	810.547
2080265	2104263	133081	2371.66	1334350	838453	262017	5052.62	76	810.969
1899824	863049	14426	549.36	1138909	429147	32514	1003.04	82	812.779
175946	261499	1261	-46.54	52467	115763	2080	-12.2	40	813.182
2124126	784907	6383	98.38	1401611	419171	18736	7.96	87	813.216
1926293	934228	4409	505.74	1149541	411407	10604	1042.44	73	813.625
2847871	986158	8545	523.7	1772726	593653	28814	1432.04	90	815.892
2320843	1137199	9233	502.38	1526193	571095	26147	807.42	82	816.343
2757620	1313092	9302	435.72	1915268	814597	29390	1446.4	94	817.229
2369217	1363522	39036	1162.96	1476202	631975	67230	2452.8	79	817.858
2632591	1183830	12127	414.22	1597935	590954	26102	375.72	80	818.147
2476992	1708270	10456	730.16	1938718	1127721	41849	2059.14	99	818.665
1645234	802520	8127	283.22	993897	356447	24568	742.48	79	819.552
2701635	1598591	17715	669.9	2092000	1211370	53912	1679.32	98	819.900
2685966	1170537	9778	332.08	1690887	571774	20422	0.92	85	821.408
2461989	1875188	40412	6573.32	1496337	867516	70716	11615.76	72	821.595
1837564	798629	40000	833	885074	317586	71551	1339.86	61	821.644
108333	119307	39	11.54	31084	34640	-264	118.96	35	822.318
2560870	2021857	31545	632.7	2650250	1362404	90180	3084.8	123	824.421
1981543	1457766	12802	770.72	1411804	783008	35717	2109.62	87	825.145
777216	236608	53392	1102.12	270697	70788	73478	1620.08	57	827.022
3100798	1786108	18949	1152.14	1881818	918789	44862	2533.32	82	827.106
1643415	930640	7305	398.3	952373	411489	14565	508.9	78	827.602
1841768	894538	12862	416.32	1020343	388174	27021	249.06	74	827.836
2483027	1221709	8414	738.04	1471072	564976	17066	1101.76	78	829.402
2455112	1411763	12252	824.72	1697225	803692	36861	1444.46	87	829.665
172574	133633	2453	89.58	53054	46627	5936	23.96	42	830.429
2573919	1263321	14224	419.64	1666056	664459	39287	139.82	87	830.525
1894202	686789	5009	269.74	1085157	309259	7985	949.1	77	833.166
2492672	955119	14425	623.5	1495760	453626	31163	1092.18	80	834.187
2289075	1023088	6742	310.12	1491922	517127	17216	197.76	85	835.946
1976132	884741	11434	199.24	1171374	393655	28465	587.9	73	836.018
111034	124994	606	-145.84	40521	49242	859	-239.26	46	837.037
135344	66813	431	3.66	58055	28911	456	233.16	54	837.944
2155490	1006864	5275	130.5	1375428	481561	15567	300.62	85	839.327
112532	34720	317	-103.38	31620	9916	90	-341.6	38	840.810
2869269	1510649	13965	604.9	2087941	843179	40975	332.5	94	844.661
3032174	2717347	16862	1026.32	2481764	1633221	61297	2721.42	110	851.573
2347817	1875385	32692	1315.12	1611051	1084523	78242	3260.12	93	853.725
3333077	1708205	17454	584.44	2266917	1067636	58145	2196.7	94	861.036
2316125	1335613	17203	656.58	1557143	802671	47671	2136.06	92	863.892
3131674	2186113	17484	1058.24	2386637	1239573	45412	2558.32	95	865.822
537206	818151	184842	82852.12	299475	411240	433548	148458.3	78	882.187
2594616	1146928	7112	382.32	1539104	577929	16575	116.5	81	882.936
791007	2021327	20034	38209.24	448051	1059374	50060	69489.6	81	887.216
3190452	1554587	8915	945.9	2214490	977581	29237	2075.82	97	903.250
2364109	1596641	34885	1269.1	1550277	703159	62545	2264.7	86	906.421
2954152	1312684	75531	2484.66	2121371	898469	192354	5911.44	89	906.504
3665174	1641857	9022	844.92	2182541	883170	23413	2047.18	82	906.834
3433947	2081843	16927	961.22	2889577	1264860	57799	2032.14	104	907.581
578466	271090	6425	265.5	418690	141918	17181	738.66	85	910.379
169650	175120	932	76.52	80285	83002	3022	169.92	78	913.831
1245326	458903	4731	422.66	1236849	409818	22058	2045.88	132	914.959
2189434	1167649	3487	487.82	1205199	524400	7377	648.22	73	915.021
1618823	1226149	25687	1016.82	1003030	543874	51185	1585.1	77	915.569
2189173	1374835	16126	1475.36	1475123	663007	38181	2036.66	87	917.530
1039852	1362031	13498	806.28	710947	665103	30994	2005.84	84	922.196
1569119	994739	19489	505.54	1057062	447744	44251	820.86	82	923.810
1620992	779282	9659	617.74	987757	333929	16254	872.44	78	925.194
2222867	1023848	9478	634.08	1437798	540705	31929	1389.94	88	925.678
2195160	951167	7180	436.8	1285584	451817	19391	815.26	74	925.693
289930	345543	12529	43028.94	109730	118993	18909	60921.74	52	926.528
2209572	1101985	8695	677.7	1474550	579795	27322	1098.92	88	929.187
749615	286737	1793	92.98	334566	97800	4665	165.9	55	929.378
2457843	1250532	9531	494.66	1616143	571880	25979	917.94	79	929.539
825479	1783489	14572	11296.92	544183	1171095	45421	26012.06	99	932.237
498526	1206003	13459	28747.74	328026	720396	44492	48496.12	79	933.188
1989105	1021040	7968	287.48	1261582	472605	22270	563.2	85	934.018
573378	1341725	13018	24724.48	294378	580123	31725	40051.5	72	935.421
1961695	720708	7348	325.28	1179783	323635	16159	938.74	75	935.498
1557920	1898506	653063	234840.2	865364	826181	1308468	373126.5	80	935.734
112291	101133	85237	2235.82	31345	28349	105709	2734.74	37	936.907
137212	180750	9468	1338.48	46226	62792	14734	2138.24	49	937.373
103794	53007	323	0.78	29178	15307	17	-204.38	37	939.914
2829569	1558049	13098	1008.28	1767245	825920	28587	1769.82	84	940.253
2673718	1626497	11156	930.16	1792356	935043	36678	1770.08	99	942.585
1566374	808773	4693	415.98	908776	374884	13391	845.26	76	943.077
2323368	896660	7450	86	1464116	451282	22054	119.44	82	944.004
2057319	965452	9744	262.84	1306180	473266	29584	257.24	85	944.846
2598874	1228629	95058	2628.88	1585288	581736	148520	4332.2	81	945.817
204186	242227	15123	4692.78	116804	125147	37942	9402.12	64	946.435
1810697	1538467	26292	873.12	1258727	689266	69657	2136.02	86	947.098
162092	70471	4	269.44	46555	18736	-310	487.4	35	947.299
2634303	1508138	20391	1101.26	1875036	791420	59119	2163.34	88	947.647
2799823	1605074	35493	1277.98	1740853	807677	86592	2343.12	85	948.489
2306317	1123445	10096	368.56	1526125	599943	30342	1002.12	83	949.182
2605425	1299705	9647	596.42	1741399	708683	29738	1539.68	85	949.464
1967071	907961	5725	656.5	1162286	395854	10452	1071.72	73	949.743
2039876	1024632	5656	380.16	1213391	421290	13684	419.24	76	957.212
2494874	1086383	8932	180.52	1465270	477141	21112	590.32	73	957.391
2007635	1160143	15830	742.8	1207079	534194	36573	1380.78	76	957.505
2885356	1593692	6980	604.8	1700438	787858	14035	1188.1	82	964.100
1909779	782583	7700	275	1016535	319693	16081	-67.34	72	965.205
237982	67848	2473	182.78	70557	19076	3643	-13.02	45	966.186
434997	806497	52340	35678.4	289018	514038	173680	72215.8	89	967.024
3238975	1850504	9270	342.2	1988108	813300	22783	189.38	83	968.378
1890744	917578	9129	460.94	1209022	480569	26322	1319.92	83	970.407
2334497	1197570	12184	765.24	1541596	623306	33040	1510.4	85	970.883
3401002	1693555	10581	535.66	2200028	964654	28455	956.3	91	972.608
2848972	1585154	14667	735.62	2099995	1115784	46528	1845.08	81	972.624
103126	45304	18816	236.76	27571	12077	22796	122.56	35	984.753
2003110	1008303	9757	272.02	1165591	440469	19067	724.62	76	1008.997
2314395	1524964	10185	772.1	1649390	815700	26855	1325.3	88	1015.744
147377	118011	333	-22.62	44985	38829	609	-39.26	41	1016.703
2278029	1539850	9980	536.8	1505505	720345	24301	1594.86	84	1019.332
2712683	1524601	11516	587.76	1676376	758225	30633	1601.38	82	1019.791
128421	85861	242	-49.88	36842	25417	448	-429.72	39	1021.178
2489872	1194793	9388	348.68	1506502	578764	24314	596.04	83	1022.499
126009	86429	100910	1609.6	45987	39918	178009	3300.74	48	1023.371
2102454	1180976	17827	377.22	1296952	530061	37624	484.64	82	1024.668
2236941	1166249	5764	96.04	1499637	590121	-875	31.5	81	1024.708
2582895	1405466	15373	555.78	1727288	738454	42110	699.6	87	1025.669
2200667	1480763	22227	982.22	1386572	747097	57577	2211.22	80	1026.004
1409293	914899	6430	316.8	839645	451783	20387	634.82	77	1026.256
1529598	728474	8171	91.06	927492	358708	25765	708.9	86	1027.443
360447	528834	19046	660.56	106082	164559	26349	798.14	48	1029.539
109450	191928	110148	4410.28	49912	92087	238762	7760.32	73	1029.911
2943104	1943534	13964	1163.04	2048987	1161712	35547	2284.42	92	1030.445
2016943	1123097	8442	197.12	1260178	509904	22467	543.62	79	1030.924
231517	29811	538	-137.32	81753	7605	-1545	104.3	47	1031.492
2061534	1685096	13430	656.8	1490023	845874	36678	845.08	85	1031.521
1473151	631512	5468	20.48	837582	246628	10210	-325.4	65	1031.591
1825397	777053	10114	331.04	1100178	338497	19110	687.6	72	1031.866
1936586	933801	20898	616.28	1185257	438635	33982	790.52	74	1032.095
793185	1788310	101397	237640.4	509128	937144	269504	386774.4	75	1032.599
2272138	1552061	13929	685.94	1500612	790696	33276	1304.36	85	1034.921
2364855	1777578	2961	886.46	1647590	985543	7026	2213.36	94	1035.264
3005104	1586641	20928	794.08	2231074	844675	67797	1538.42	89	1035.566
2014144	1132247	20576	1112.36	1299107	540287	51389	2683.54	73	1035.619
1840106	971859	13999	391.14	1101287	426982	33157	574.02	75	1036.126
147397	267236	1619	-21.66	62551	109231	3225	177.5	62	1036.981
1955568	968111	11370	392.2	1189215	505273	27352	605.72	84	1037.502
1023629	328485	4552	317.72	456768	118450	6930	646.8	65	1039.276
2561785	1260374	11788	678.68	1761536	706263	32818	1801.48	87	1039.400
2570611	1228836	18132	789.52	1770193	721338	56057	2098.02	84	1039.671
3159117	2185435	13832	1164.52	2218230	1388090	32351	2503.86	94	1041.455
1676685	941971	7968	641.48	990375	437548	20781	1663.66	75	1041.636
1319423	1351755	17546	608.56	1041166	893853	59123	1189.78	104	1043.295
2257907	1128549	10513	742.18	1327320	486754	15767	1774.62	77	1044.502
2448946	1475336	11411	250.46	1541856	744464	26717	-97.38	83	1048.644
2337358	1446608	18440	3536.4	1333914	667389	28065	5856.9	75	1048.991
754098	893149	5600	448	466495	502293	14960	1167.6	84	1049.488
2323992	1230184	14495	2231.7	1562969	609346	33656	4220.16	86	1050.443
2658168	1633443	14116	395.76	1621274	823551	32548	784.28	82	1051.672
1695119	1647612	17083	772.38	1289496	1072414	64702	2425.72	93	1051.768
1954749	1096122	12376	534.36	1386885	586111	37633	1576.38	90	1052.572
367449	512706	14315	34589.9	162720	228001	31486	64335.96	68	1059.166
1683234	791600	15902	599.72	943360	330706	30629	1048.94	73	1067.593
1896554	1001031	12400	448	1328713	543106	38741	1261.26	89	1073.260
2313738	1341342	10159	481.74	1520619	666864	27849	1104.14	86	1076.239
1389096	1130971	74304	2300.44	808822	440262	150173	3843.78	73	1077.095
708984	5956407	52036	22712.96	373084	2792288	95176	40906.36	74	1089.793
2291476	1639352	12274	1130.64	1804399	919451	39949	2215.14	96	1096.342
2508941	1925420	14467	791.62	2768011	1422655	71908	2663.88	167	1097.839
2644271	1248484	23159	696.74	1708326	712490	42428	1511.08	87	1103.398
106870	32697	113	63.18	28828	8804	-8	52.12	35	1107.866
262129	46981	77	111.22	125239	29471	-493	104.02	75	1108.261
707926	196574	2332	36.52	213347	55310	2745	137.7	52	1108.750
3785407	2009379	8317	805.62	2767060	1231896	25464	1797.04	100	1112.626
1968596	1148906	9420	518.2	1279010	547345	27247	771.42	87	1119.271
2851315	1423287	10026	273.36	1696004	681741	25373	289.78	78	1122.490
2355927	1452867	11357	655.02	1605872	743942	34905	1177.3	85	1123.059
209153	255361	571	167.06	67139	118562	634	500.24	46	1125.225
2378649	1900806	12719	1024.34	1576147	942102	30538	1810.68	84	1125.628
2936675	1407878	6905	797.3	1804871	741619	14909	1568.74	86	1128.108
1913195	1073387	3659	221.74	1099571	452924	8651	449.86	70	1128.342
736118	1457874	66299	75873.14	375836	590662	128327	107730.2	59	1128.518
147991	45789	-187	18.18	43778	13519	-1341	229.74	42	1129.910
2852982	1398742	11837	651.82	1768907	717913	29608	1633.88	88	1130.369
2019299	1770146	7999	26179.14	1305679	769119	15788	53036.68	81	1131.580
2273399	1095315	7642	133.12	1509572	559862	15081	371.66	85	1133.690
699609	1063136	427987	83988.82	372472	426953	824911	166088.5	76	1137.410
2127649	1057320	6477	219.22	1239480	494592	14474	-77.36	78	1137.812
2254817	901748	12366	342.76	1396863	470920	33199	748.14	86	1139.090
2283597	1201715	8095	491.7	1594369	630994	30399	937.14	94	1140.230
2404298	1070938	33080	255.8	1440038	525912	72878	618.08	73	1140.389
480199	892904	384399	7887.14	248101	358411	759541	14859.26	65	1140.860
269292	44657	85	-4.9	74343	12034	-219	-2.34	43	1141.891
1943333	949495	11755	423.3	1196254	390742	22083	1305.38	77	1142.175
1860735	1043628	19670	821.2	1135004	502699	39762	1239.32	81	1142.886
100281	101953	94295	2459.7	34749	39549	156536	3781.96	45	1144.019
3009183	1087714	10697	661.42	1746439	553687	27004	1525.44	84	1144.355
2438588	1146344	8138	632.68	1638996	553966	22508	1112.88	86	1145.545
2749282	1402782	9448	672.28	1884711	802637	29328	1787.08	85	1145.623
1780890	880941	6693	193.98	1175704	465068	23278	529.08	85	1146.078
2475157	929579	6265	397.9	1499902	436229	14077	607.22	74	1146.342
2604785	1097627	9051	471.86	1654634	599024	29025	1071.5	91	1149.400
2871497	1728319	33277	2178.22	1690843	842941	73529	4094.94	74	1149.480
146929	56707	989	15.54	41277	17236	1721	-85.94	39	1150.981
1899048	992074	76422	2471.92	1107460	466046	113685	4157.1	78	1153.259
2188293	1306891	3069	278.34	1452210	614914	1422	538.92	85	1154.970
2454497	1352657	9207	580.02	1673230	709073	30537	1424.82	86	1155.389
2154119	1598379	10498	364.28	2395144	1312782	52914	1355.04	118	1155.872
1370915	686096	10680	583.8	725001	256327	19336	830.96	68	1156.581
2459294	1169085	16596	940.56	1407493	555225	39686	1269.96	80	1160.208
1743584	928556	8639	652.54	1120643	473464	28474	1486.64	82	1160.865
225284	154105	249013	4713.18	67911	46203	327089	5995.54	42	1161.438
2364989	1307213	8955	652.3	1571624	648727	15295	1223.7	85	1161.600
2511300	1293747	28314	672.04	1631336	648859	70869	1057.34	84	1162.415
226481	458090	577075	12457.5	108701	175558	904706	20890.16	60	1168.843
245731	165643	-70	191.8	73637	51947	-301	340.14	44	1168.858
1844144	769569	4748	-70.72	1139029	337772	8984	-196.76	78	1170.451
1680625	1048924	40986	840.96	1028717	490640	73103	714.58	84	1173.788
2608763	943536	11689	1136.54	1473464	452350	24951	1989.86	79	1174.523
2464739	1438386	13631	4482.66	1494742	654257	29194	7030.84	78	1185.342
2891758	1509656	12011	828.46	1982372	785631	33849	1247.14	88	1190.412
1889279	1094897	8247	395.42	1218331	552442	24805	780.3	86	1205.809
2605854	1613479	10510	1268.6	1478389	777343	25203	2375.58	80	1207.414
3120145	1688051	32095	980.7	2130546	949860	77116	2719.76	87	1208.717
393461	843079	6263	20291.18	224260	431642	16901	47838.86	76	1214.529
1712179	777587	16861	252.46	1036684	378474	31559	433.74	79	1223.044
2286576	1240663	11629	637.94	1522386	624553	34606	1820.16	87	1224.565
2648027	1654567	32266	962.76	1932284	1153958	109923	2604.78	104	1229.199
3036654	2099346	11798	560.28	1934789	1004542	25306	1226.16	83	1231.237
1734960	793688	11190	603.4	938088	405121	30775	1152.5	79	1231.677
1815467	761423	19185	1206.1	1151475	344956	40177	2519.22	81	1232.901
2048415	1132320	7622	536.92	1336172	527106	19620	311.2	84	1235.655
1898401	1084707	9132	537.52	1157835	530299	24246	1488.56	79	1235.979
2795619	1640553	15678	570.08	1633246	772895	35510	1167.6	81	1237.036
793349	1560573	154008	259205.9	560457	877856	304968	430417.5	90	1237.829
506323	867717	487880	80352.8	353953	522931	1077377	140726.2	73	1237.976
1773187	904728	6036	412.96	906910	384886	12290	702.4	75	1238.594
2154466	907276	12533	385.38	1330562	429045	28596	1177.56	78	1238.878
2815365	1060951	9585	552.1	1821207	554550	24656	1462.16	84	1239.447
2926667	1389008	12507	519.02	1701360	713170	30810	1253.6	75	1239.669
1638046	764895	7281	353.66	1051643	396140	20435	978.1	83	1240.429
899136	1904892	830370	110123.2	637967	1055629	1930310	181092.6	74	1240.531
2172405	1602252	10272	767.92	2446209	1344022	36976	1167.36	127	1241.153
1894476	752059	14736	437.96	1253656	380899	42603	925.58	85	1241.776
2999491	2627253	25256	1898.16	2124025	1515595	55116	4313.76	90	1242.188
2570768	1739899	9145	1336.7	2048499	1059071	30728	2991.08	100	1243.058
1740975	914772	13221	521.06	1081322	427980	25012	955.32	80	1244.405
1453397	891273	7402	429.72	983041	442842	21102	1105.72	85	1244.849
1849133	1116048	9578	520.08	1153714	488385	19783	788.38	78	1246.048
2857345	1516150	14858	1606.88	1824813	712184	31285	3816.1	80	1246.375
1858657	602230	328	425.08	1058824	221393	114	38.04	73	1247.375
105829	54513	82991	1282.26	28858	15129	100408	1466.88	36	1249.077
136148	11078	381	14.66	36944	3040	208	-223.12	38	1250.512
1669277	1549435	12967	4176.62	1849072	1189735	48802	9269.72	116	1250.792
2569670	1513971	12633	136.38	1667063	788261	30073	158.78	85	1251.516
1052401	1919256	513070	180286.2	572204	916532	1322929	316977.9	85	1253.464
2534116	858717	11852	603.72	1757185	521878	38547	1346.42	91	1253.933
2480229	1350401	8989	624.54	1609941	709469	30930	1164.8	91	1255.589
2885437	1132923	15729	762.94	1870732	616052	40678	910.08	88	1255.945
117544	83309	6054	408.44	39485	27103	8166	450.76	43	1262.772
1778082	905394	21808	994.88	1085812	404249	44103	2068.58	78	1263.076
2577788	1628842	28540	731.4	1803565	913462	71051	2760.86	95	1264.600
726848	1721765	91570	17957.2	438508	888101	146119	41980.34	84	1266.473
2495133	904725	6190	361.4	1480142	399846	14757	596.02	79	1268.949
1780370	961946	15075	3346.5	1187386	547158	39369	6899.34	90	1269.450
204592	178151	193009	3531.74	59430	50137	241747	4438.42	43	1273.964
2161326	1084759	14283	666.38	1372500	490658	41013	1877.18	87	1275.877
486847	756946	19865	2546.9	497905	660795	61152	6043.72	114	1280.695
1975078	881094	7761	356.46	1213212	431840	20813	-251.82	81	1284.289
1660291	957944	13281	214.66	1166598	480660	34861	-8.54	90	1286.029
1756102	788177	8682	637.52	1058672	374491	24291	1301.26	81	1294.600
1423642	858686	8332	317.52	853440	389268	19671	965.06	78	1295.077
154182	193229	1256	112.16	189029	342177	7509	1259.74	202	1300.814
124858	48940	16	-93.24	36382	15132	-438	-231.68	40	1304.641
2581130	1438902	5638	541.68	1802600	827866	16322	1628.92	91	1307.222
2502685	1474268	21285	653.1	1754345	904194	72084	2260.24	93	1335.477
2306571	873844	4929	348.94	1417842	522941	15766	307.76	92	1339.004
3087043	1855799	11636	534.96	1669970	1097546	33635	621.1	87	1340.436
2010846	1121364	8363	238.18	1343659	493684	24114	321.04	79	1340.987
261650	123036	38905	1286.3	74479	34738	49464	1669.04	44	1344.555
2700576	1736199	24374	606.64	3035633	1890787	71709	2533.74	129	1345.076
1092938	2249273	55279	7326.94	767440	1427524	132320	20370.2	84	1345.238
2358890	1310844	15007	720.02	1516419	719990	41335	1323.1	86	1346.278
1793439	785008	10626	289.36	1059456	398027	25329	845.94	81	1347.492
2390389	1280243	11961	617.46	1622310	695672	41934	2253.24	92	1348.340
2397203	1796331	15617	756.62	1881909	1092912	45223	2304.78	101	1349.292
2573141	1626008	12758	768.88	1685151	884905	38636	1913.96	79	1349.360
720483	1652704	12176	13654.36	474692	973328	37970	34976.2	87	1350.967
1807756	709414	9773	629.78	998529	291168	22707	1256.02	73	1351.013
1762032	1145841	9620	795.2	1086723	470150	18914	1244.04	74	1351.190
1580474	801100	24697	980.42	895356	317037	45244	1780.84	70	1351.410
2161773	630495	10656	214.16	1237461	259207	20824	-15.36	72	1351.824
1685756	924730	31265	1154.9	1038018	382180	72323	2359.78	77	1354.604
1927890	1179409	8280	394.8	1257874	601764	15384	509.24	81	1354.764
322022	46154	7208	-125.12	97199	8664	9083	-99.62	36	1354.877
2150980	908053	11545	232.7	1339371	425346	30309	-173.26	80	1355.222
2127047	1258219	15283	485.38	1253634	598231	31172	1013.92	75	1355.485
2260465	1420919	19525	1255.5	1511445	741526	51530	3140.8	88	1356.607
1951313	1172643	11251	430.86	1066760	509681	22066	1388.76	77	1358.097
2460136	1122923	14063	564.18	1656637	563533	34559	1143.74	81	1358.139
2358584	1523313	8510	649.6	1619771	738807	21472	1069.92	80	1358.380
531511	799235	344864	123343	248899	306892	534468	171393.5	61	1359.146
2440776	1421224	8982	783.52	1593109	786332	31673	2010.78	92	1360.188
1618214	799848	37291	919.26	856119	312885	69445	2038.7	72	1362.975
2294686	1116165	6295	759.7	1337377	604162	18559	1209.74	81	1363.154
163312	266634	174729	3280.94	70680	102339	316796	6209.56	56	1364.429
1701309	1144720	18766	1173.76	1090529	529102	36981	1549.66	81	1365.221
1725724	999776	5832	351.52	1142828	480183	18724	631.64	86	1366.968
396965	1015636	105578	20598.08	365315	619525	354050	66072	135	1371.336
1658930	603412	7657	174.02	942375	270765	20086	327.96	80	1372.542
2032979	1063353	9691	582.26	1400115	564371	32641	1557.26	90	1374.360
2479635	1261826	9244	543.84	1752497	620498	17731	385.66	88	1375.756
1849692	1010678	10099	348.14	1290199	507771	30257	1024.02	89	1380.094
410060	54265	15700	-114	126396	14534	20738	-385.32	49	1380.852
2540017	1448279	27134	878.24	1632902	728136	63129	2100.94	84	1381.168
2236912	911208	7823	469.78	1324559	421661	22711	1855.46	81	1383.667
1618057	889649	8888	417.68	1037425	384706	17226	1042.36	79	1384.894
133495	45531	419	-83.66	35943	19641	843	-121.02	37	1387.452
2979833	1816533	18045	799.7	2040678	941560	51053	1145.58	88	1387.606
2955371	1571930	9949	522.14	2085158	927233	30302	1313.72	93	1390.358
639483	1447257	37748	30484.28	445741	970951	140131	71808.66	104	1392.325
1553639	1324259	7018	1122.48	1594322	938914	21457	2904.02	119	1392.788
1872038	904353	14091	180.26	1194592	448453	39063	550.18	83	1393.676
1851649	1061716	10488	364.68	1163719	502919	29840	359.4	91	1394.588
2472907	1132667	20168	674.48	1333104	500840	42042	925.12	75	1396.124
257986	242642	118475	4683.5	85247	74676	164169	6501.34	49	1397.109
877223	386694	16353	383.58	303660	121961	23121	379.06	58	1400.186
105183	110658	365	-57.1	29860	31007	458	-96.12	37	1409.313
106086	45532	2756	188.16	29928	12805	3243	361.98	37	1412.887
2219828	1092774	9765	453.9	2112952	939151	42395	1649.7	111	1416.049
180654	45054	343	-63.02	50833	12698	541	-148.74	41	1418.772
1909510	1014671	6121	421.06	1155275	545111	19172	693.92	88	1430.863
2391799	1072196	10384	622.24	1547249	599040	27001	1539.86	88	1445.135
2621415	1909028	23582	876.52	1591927	887307	53647	2004.42	83	1449.633
2145905	950179	26182	537.52	1302017	439447	53157	900.02	85	1450.497
334806	528461	11928	33662.08	147146	207842	20664	54943.04	63	1460.676
3096432	1245356	15739	521.54	1763797	586506	26156	841.16	82	1461.201
1525959	1194040	11287	445.82	993281	582686	34293	777.98	79	1461.590
1985248	920274	9294	542.84	1236060	422555	24244	1351.84	73	1461.611
1960878	877965	5284	127.24	1192715	412954	9451	-95.14	77	1464.650
2722938	1313557	72482	2447.52	1693604	573874	110070	3859.2	80	1465.695
2444930	1132177	10150	346	1597396	569186	28722	372.92	84	1466.196
3371789	1101028	13827	676.22	2185914	603090	40525	1225.5	83	1466.598
386201	747936	590219	16931.34	167267	314737	1097219	31970.34	66	1468.752
1600045	901931	8720	426.2	1063112	405735	22254	392.44	83	1471.515
2531811	1282830	13642	515.12	1664341	666486	41141	1815.26	89	1471.893
2514267	1924633	45977	1206.22	1475767	907428	89830	3104.8	70	1471.916
2057208	1020369	12526	583.36	1306300	492413	35907	307.02	82	1472.898
113696	73502	459	60.74	37652	35032	726	-159.64	58	1476.129
323896	452510	504302	12690.72	156442	192043	914116	23053.76	72	1477.263
1819360	821096	8054	335.44	1095721	427079	23216	956.76	85	1477.995
1028562	438819	39400	487	581684	177825	76055	691.3	71	1478.516
135149	21665	289	8.54	44869	6637	377	190.22	43	1481.067
803109	1007212	5942	457.12	748639	634742	22548	465.28	100	1483.938
1781668	1029451	10477	347.22	1184263	481963	28936	965.96	83	1484.542
1712210	1018118	10251	334.86	921879	398366	16682	713.52	72	1485.149
2094782	845704	8193	470.98	1199695	350644	21563	734.18	74	1485.263
1728143	842706	6616	371.76	1058001	385863	18452	976.72	81	1486.881
2226181	1277424	37955	340.3	1387993	594561	84570	1066.2	81	1489.669
2462125	955110	5039	393.54	1542841	440506	9372	655.92	82	1492.314
100230	75994	72	14.92	28628	22563	50	-15	38	1493.500
2355359	984778	11243	770.98	1425285	464560	23903	1770.58	84	1498.391
2422174	1914355	14135	578.1	1661280	966823	45658	1984.88	96	1500.215
2557658	1628325	23119	633.34	1714909	963243	42396	1968.56	85	1503.484
2182076	986196	4982	177.52	1371491	473529	11643	405.98	82	1518.978
1840249	827082	8555	379.3	973732	350417	15099	401.14	71	1519.244
350674	895795	103205	7630.3	201655	388026	201967	20532.62	79	1527.243
331441	93140	1658	92.88	113776	39526	4096	291.56	57	1549.018
1599731	757284	12627	408.22	937904	326474	26136	833.96	77	1553.550
836113	2544255	213635	283229.1	670354	1664307	525615	549699.9	96	1558.209
2503842	1561896	18348	1173.28	1930637	845750	41886	2453.96	91	1558.285
1794091	1387847	21335	683.1	1281023	791951	66629	2062.94	92	1559.517
1914317	1146336	9133	158.38	1151466	500767	14628	173.08	75	1560.140
2848271	1433329	10127	519.22	1686692	675928	29844	962.84	77	1560.155
217315	70455	1058	-6.12	58718	19420	1792	-20.88	35	1560.524
2354371	1017179	8792	424.12	1376318	439639	14661	885.46	79	1564.301
2742878	1096890	11751	213.86	1694137	535326	29982	492.52	82	1565.611
1896051	1010722	36029	484.94	1377992	622565	72333	1454.38	98	1567.701
284379	87230	6889	40960.54	87686	26083	9150	52972	47	1569.124
2121708	1224664	3578	468.08	1305825	579091	5311	453.46	80	1569.635
124853	177239	77859	2782.74	42538	69927	128668	4572.48	46	1570.113
2573566	1131050	13229	958.94	1539420	533598	32965	1867.9	81	1571.461
2270389	1175743	10250	363	1396828	661233	21622	534.92	90	1574.105
2089871	1586672	10364	654.04	1537831	986660	41912	1578.32	93	1574.129
787146	1368424	40518	1449.48	569906	731412	94003	3849.58	82	1575.146
1230847	1732338	130299	37164.14	757497	1085291	321125	111648.5	93	1575.343
1340997	592705	39030	1088.8	695290	221058	66307	1684.02	70	1576.385
2672412	1287787	12982	1603.52	1467872	646109	41241	2219.26	80	1576.748
2273382	936074	3764	390.04	1850422	614889	10150	1594	94	1577.452
2839973	1940862	10157	607.02	1855058	987182	26774	1489.64	91	1578.525
2527350	1443533	16629	849.94	1688111	604305	28731	918.66	85	1579.777
1905178	918953	8481	415.66	1194761	413109	19080	730.8	76	1580.163
264277	281263	107891	73898.26	128129	119817	200062	133046.3	54	1580.356
2536109	1362576	12987	728.82	1764724	751473	38107	1254.02	92	1581.020
2392284	756694	66181	1632.66	1385263	300401	141264	2763.04	78	1582.213
115106	62021	682	111.52	32226	17335	826	264.36	38	1583.603
1634366	1325477	21846	5141.56	1105118	676215	62891	13284.26	93	1585.755
2364303	1390911	19675	782.5	1599004	834960	68525	1836.5	88	1586.218
1835603	825348	9721	268.06	1148270	397805	23792	750.12	78	1586.645
2681311	1078698	27980	829.8	1655024	515713	43635	2060.1	82	1589.729
2615679	1252415	9563	230.18	1667411	657439	28260	614.6	88	1591.695
1945193	954943	3318	278.48	1140771	458037	3755	440.3	77	1592.002
2810653	1268711	17227	557.22	1711257	717633	46413	1197.18	82	1592.508
132853	16861	-22	55.08	38493	4778	-328	-96.08	39	1593.575
2250128	1400882	8576	659.36	1398028	655465	16631	1401.66	79	1595.506
1828893	819820	3369	99.34	1052485	358721	7013	-92.82	78	1596.182
2153118	1366879	15805	807.3	1332369	622521	40847	1515.42	86	1597.039
2416822	1198740	9446	929.56	1529256	673024	28330	2196.8	87	1600.364
1813827	1123139	15901	202.86	1176375	558785	46367	109.62	87	1604.973
2728955	1281264	7181	580.66	1379270	580911	13504	764.44	76	1605.980
2747020	1235470	25141	660.26	1754810	661009	58664	875.04	86	1607.703
2461732	1962026	16246	639.56	1496145	1097054	43519	1423.34	79	1607.766
2363957	1003017	17363	874.18	1521171	503001	29531	1624.66	83	1608.773
128935	131163	440	-159.6	29426	32897	454	-398.56	26	1608.999
2431934	1327256	9163	504.18	1634589	663446	17685	1613.1	86	1612.964
1406541	1040150	9625	509.5	904080	503321	27973	915.78	91	1616.646
1059396	1652049	114868	28563.48	677797	864920	197088	56937.68	80	1617.279
2023325	1454571	19788	633.68	1336993	700892	39034	1603.24	84	1618.968
1856809	1103779	7620	257.2	1093401	514526	18773	808.78	83	1620.640
2247662	1166590	5803	307.58	1510192	545303	12082	188.52	85	1625.406
2352001	948594	11283	480.38	1332539	424822	21715	629.9	80	1633.581
2967307	1361702	9309	849.74	2054559	890355	30210	1787.6	94	1634.172
195471	662619	50357	130393	130761	334218	104486	267421	74	1638.352
3172238	1699605	21975	729.5	2275055	1220519	50961	1853.46	94	1649.591
2603472	1893300	13410	522.6	2174480	1216876	40226	1390.36	111	1651.492
2210692	1166214	7473	566.78	1413161	640374	20128	1109.08	86	1652.726
196381	93763	1282	4.52	64579	38752	2892	68.12	45	1653.578
199567	50193	6764	-46.96	54909	13746	8142	-370.88	42	1654.467
2106499	888464	11247	512.42	1244325	460254	27808	1387.88	82	1658.084
117406	121456	129203	2262.58	35044	35458	165388	2639.68	39	1659.053
634267	1438031	869140	157995.4	356904	680869	1975498	274726.3	78	1660.716
1626404	730056	13103	543.58	1003903	337528	23121	658.06	80	1662.217
1429224	1008558	12071	1008.06	1012568	492799	28093	2073.98	86	1664.374
1957180	1527041	22343	1087.98	1648793	1058371	89064	3733.04	109	1669.652
1718632	927899	8900	655	943858	362215	20565	502.9	66	1669.695
1828343	989820	11657	434.02	1067256	439225	25664	991.04	70	1670.018
2806948	1370696	12856	380.16	1965905	687082	35955	1576.3	83	1670.276
2277850	967897	16864	663.04	1354451	481085	42438	1397.68	83	1670.761
1366097	1579217	890901	231298.9	735837	874574	2451093	407232	73	1670.923
1739935	1038992	13100	604	1152307	474859	27884	1347.24	80	1671.451
131861	59657	51850	1571	30862	14065	62031	2005.66	27	1671.614
2722434	1417044	8413	516.18	1752834	766397	24572	372.92	89	1672.129
2081395	914860	10697	426.42	1231926	410238	25241	932.26	76	1672.358
1667441	1299376	12261	779.46	1255452	648953	37027	1662.22	94	1673.978
1943958	1051426	11348	231.28	1317037	529309	33912	235.32	82	1674.207
1626415	712960	5956	290.16	1018132	320475	17336	754.96	76	1674.778
1772903	680585	11185	321.1	1006165	274334	25233	1032.38	76	1676.158
134191	1658	328	42.08	36451	453	-336	110.04	37	1677.274
203577	141399	1025	-26.5	70683	67428	2721	-300.94	55	1677.788
1953371	925248	9379	242.94	1187679	416562	20863	723.18	77	1678.057
2201947	941929	6822	288.92	1422283	568802	23204	1413.44	82	1678.134
391873	87002	61783	1356.38	101898	22883	83998	1498.28	34	1678.331
144276	71664	10629	516.94	38899	19916	14073	636.78	35	1678.758
1463997	1378156	21565	883.9	1009952	716119	58231	1014.66	84	1679.355
1799146	696318	6279	302.94	1075188	301027	12203	653.58	73	1679.670
2766479	1980997	9976	628.36	2318300	1285191	39643	1564.98	107	1680.458
622248	673821	593101	5512.86	257050	253536	948927	9847.22	62	1681.432
1288519	819202	7559	236.74	800464	347073	13376	724.36	77	1681.820
2805031	1569414	9133	747.38	1788116	880518	27260	1554.6	88	1682.007
1269532	1200937	19623	691.78	896465	622229	57365	1333.9	91	1683.834
2505930	1584046	8188	4741.68	1622357	845690	29608	9625.88	87	1688.106
1912032	1042271	8189	462.54	1120315	428728	14720	782.2	78	1692.862
1913464	974715	14130	255.8	1208681	506167	39785	712.1	85	1693.515
2168306	808259	8574	190.64	1360018	368147	18058	741.88	83	1696.495
2608227	1228344	12210	479.6	1574124	607263	31810	1619.6	83	1699.280
884905	1336096	57853	20984.58	540406	617707	113404	36703.44	100	1700.045
1934403	910854	7893	297.98	1137717	385530	17076	818.36	77	1700.899
205111	50737	72	133.92	59968	14578	-401	413.14	43	1703.234
798296	2120324	22777	9498.22	517760	1124332	55121	19261.06	84	1705.672
2480692	1329874	24856	959.16	1717535	733047	49896	1498.56	87	1705.988
2968683	1604104	15087	377.82	1820486	746110	39324	315.64	83	1708.085
2050683	1056561	15628	970.08	1334187	548936	45365	2364.9	89	1709.247
3223984	1530690	12857	353.02	2719647	1055552	49815	691.9	109	1710.065
431867	64423	346	83.56	127976	18597	126	87.36	49	1715.799
2736448	1188432	23812	982.32	1729131	675597	61745	2298.7	87	1723.674
2381738	1233581	7861	209.46	1473953	602166	21618	132.48	84	1737.169
2195132	1436408	21455	1129.3	1337635	652968	43066	2359.76	72	1737.231
167822	122021	119	139.34	49291	34216	138	304.68	41	1754.902
260920	33830	11706	23.16	74695	9485	14917	-56.38	45	1773.864
3655560	3161735	15102	3275.72	2909458	1926174	38199	5814.14	106	1774.584
1876565	781618	7295	432.7	1226491	367961	21218	1333.48	84	1775.604
2507047	1644663	15088	689.68	1615158	843949	44694	1417.84	87	1776.486
1956394	882548	13940	642.4	1173550	448702	36930	1652.8	83	1778.785
2206502	1602458	20342	1413.12	1197151	713435	44295	3020.7	77	1781.677
2392451	1321226	7615	581.9	1646141	680438	18997	584.42	84	1781.928
2289091	1270499	9517	803.62	1488779	613371	30008	1030.88	88	1783.679
2672991	1066824	14284	336.24	1744694	536411	32732	715.52	83	1784.404
2172555	1038347	5547	470.42	1321621	547646	18968	-272.52	85	1785.860
654344	1230940	274949	117513.1	406794	630761	695329	219085.9	81	1786.682
1053309	852486	403459	55554.74	543764	469261	1013519	113165.3	80	1787.458
1975805	1039500	23405	346.3	1395600	570035	54981	675.66	88	1788.008
2094711	1065039	10315	507.9	1355837	562872	34801	1391.86	87	1790.373
1843769	704190	6702	186.72	1077650	310400	13369	82.34	80	1791.331
131282	135034	643	-250.02	37863	40040	497	-633.58	39	1795.125
1585416	1168862	11743	607.98	1140141	530481	33225	926.5	88	1797.031
2080494	1482005	8200	246	1286506	645822	23757	518.02	84	1799.124
103427	25757	538	207.68	27194	6605	718	234.48	33	1799.901
1653864	1272779	14923	444.78	1090035	587612	35078	952.08	87	1802.090
1902389	1119805	10174	625.64	1130240	533904	26272	399.92	80	1802.601
474434	851023	630830	112577.8	284583	550621	1719211	236974.5	86	1807.755
872640	666241	1039045	95694.7	434743	300577	1936620	206060.2	71	1808.035
2869267	1163984	12126	420.36	1621688	528448	24376	760.36	80	1815.237
2058719	1003432	10776	641.36	1282551	478526	29325	1272.5	80	1815.489
2327410	1072431	8938	429.68	1397720	489043	24631	1016.66	83	1819.301
2742339	1159228	15145	666.7	1818583	613578	36563	848.18	89	1820.074
1237493	957145	8463	442.18	717642	402204	17166	921.76	69	1820.128
2618590	1104812	11611	255.46	1658339	568449	29804	598.44	78	1820.229
3118255	2091985	26835	1040.1	2185477	1129093	69220	2184.2	87	1820.554
2302052	940155	6858	389.88	1444871	437568	13269	1007.34	81	1823.267
1843710	1208798	9740	531.4	1206905	541832	25263	484.18	83	1823.956
2143978	1511593	11125	331.5	1407019	684993	20595	562.7	84	1832.141
2291335	1797680	16253	820.58	1275533	833145	29525	1029.5	76	1834.919
3053051	1695013	6433	572.38	1896550	828656	19500	1216	83	1835.804
1825589	934914	13992	685.12	1123829	437116	33945	1385.7	71	1835.819
898360	1647089	242522	35994.92	545881	895339	546070	102849.2	93	1842.362
165265	36527	213	1.18	45492	10735	456	-106.84	40	1846.741
940546	239686	5053	109.58	483378	86102	9126	249.36	67	1848.150
669326	1573020	22399	27392.14	384387	842753	57095	54161.7	80	1849.305
2680034	1212126	8674	326.64	1732421	655126	26188	521.68	88	1852.872
182734	22627	9090	93.4	50852	6107	10759	146.74	41	1865.616
2464811	907649	8089	379.54	1379835	383995	15021	655.06	76	1872.535
2228477	1390337	8421	646.06	1544598	718874	18787	1376.82	88	1879.592
1541024	1816133	1149321	119778.1	659839	684106	1924216	172511.8	69	1880.375
1569212	1882212	22740	672.4	1099558	904412	66267	2682.62	87	1880.866
501942	705107	260365	18438.9	248695	239085	394366	28752.76	62	1881.752
2507728	1720823	13831	801.66	1929162	1015839	47517	1647.62	101	1884.768
1612565	812721	21590	470.4	1089916	427694	51188	932.68	80	1885.191
2565596	1632709	10355	134.3	1408622	861267	34792	529.12	85	1888.733
2661751	1999559	12858	756.88	1795481	1144015	38118	1787.48	87	1889.777
120607	127548	269	191.34	39830	40751	368	302.48	42	1893.110
2477409	1296734	8773	2171.78	1657429	640582	25279	4253.94	85	1893.178
1614093	898768	42485	600.1	861138	339531	85879	1062.94	63	1893.188
2492240	760816	6785	289.1	1509986	341487	14764	222.04	73	1893.453
1872127	1176807	34932	8294.52	1112086	551312	74589	15545.54	73	1893.743
2168464	866856	10961	214.46	1439454	505678	35801	287.86	92	1894.749
2320118	1405841	10880	639.8	1477272	721214	26101	654.86	81	1895.085
1678824	854546	8268	538.48	1028319	364974	20006	1220.16	76	1895.679
211477	117090	8985	192.1	60302	33699	11331	298.66	42	1896.564
1232478	765571	8001	457.86	785947	358531	22340	-272.6	86	1897.673
196128	213190	29562	2469.32	55233	60235	37947	3517.42	42	1898.623
2068330	898465	16203	583.58	1266332	434526	25533	1587.38	79	1899.144
2490243	1150326	6896	600.56	1590422	566893	21274	1430.64	86	1900.842
2680572	1262186	48679	984.94	1789335	695072	143719	3557.34	92	1903.746
2306491	1290177	11376	611.36	1628868	709025	32499	928.14	92	1904.302
3538941	5506688	414090	21011.4	1543815	2303993	679919	41565.34	71	1905.016
2200650	1352825	10244	281.84	1539757	733587	32484	63.24	94	1910.437
3364113	1658577	47135	1535.1	2417533	1002309	106185	3185.1	92	1910.664
3053745	1233031	9339	466.54	1755118	616340	25109	238.74	82	1911.642
2976130	922849	10714	319.04	1848374	468027	29299	886.14	90	1913.571
2475353	1167976	15711	522.46	1676868	687684	46883	1165.38	85	1913.740
3545932	1212521	31004	1334.44	2149183	615959	49017	2481.62	89	1916.221
1657364	1227086	10224	523.64	1076625	579933	26311	657.46	81	1916.988
2795827	1756201	35893	1236.98	2065384	992906	89433	2140.38	92	1917.745
123257	20812	23229	396.94	39569	5718	28344	420.84	42	1920.487
2385828	1208268	10341	413.26	1367822	581830	21538	898.68	80	1923.828
2158250	1225136	10095	556.7	1370211	604240	27853	1453.58	85	1925.405
2285274	1176777	18816	1123.76	1393038	598809	40016	1913.76	83	1927.863
2368275	1094661	10335	418.1	1554661	585634	30027	937.22	87	1932.761
2847771	1965504	41993	1164.98	1787669	977519	85087	2804.82	86	1939.534
1761998	1113726	6142	654.12	1014163	493097	9602	1495.72	79	1941.722
2124434	1084241	14201	794.86	1180198	439380	23107	1192.02	75	1945.531
2496329	1215640	9811	501.46	1489232	563042	24575	1228.5	80	1946.237
2016256	981732	11634	471.24	1330657	497289	27854	959.44	86	1952.407
635601	1275380	67386	14648.96	388332	649590	161781	31305.66	93	1955.098
2395251	1052678	21955	452.3	1503557	548618	42806	1240.16	85	1957.755
2110014	1029066	17453	688.58	2273102	856764	73325	2787.5	116	1963.536
157794	103016	310	-75.4	53616	32536	384	-327.76	45	1967.809
940075	2233718	45220	31798.2	590160	1127516	120774	59363.64	83	1967.947
668433	2311644	258060	35980.6	567151	1395232	538824	85456.64	106	1969.672
1944637	876302	14666	464.76	1221033	420875	27923	585.78	80	1982.697
109166	15102	12836	45.96	30690	4104	15470	98.2	37	1985.200
1889233	876536	5491	696.26	1079112	383801	10399	854.14	78	1987.586
1653944	1052945	9454	46.44	1128333	548269	23592	126.12	86	1990.283
2036959	1248906	11136	364.96	1233494	625264	24531	1312.66	82	1993.310
2581991	1522282	21814	699.04	1529534	733679	48705	1146.3	77	1993.636
1933554	1084734	9084	566.24	1207017	525209	25075	689.5	85	1998.305
125105	70989	338	88.68	36392	20334	241	-107.74	34	1998.702
2251794	1253941	3359	500.74	1387169	630410	6397	1522.42	84	2001.002
2683497	1612650	8249	1090.14	1832843	821360	19690	2270.4	82	2001.259
2263006	1111945	13356	438.16	1650214	635518	47503	873.58	89	2001.461
1790081	940222	5219	240.34	1077608	380702	11406	637.16	69	2001.505
121406	35617	3633	-88.62	28296	8014	5067	-287.38	27	2001.886
148710	58409	33337	627.82	48291	16277	44968	848.48	41	2002.389
1895292	1067107	11413	552.18	1324441	563124	35607	1672.02	89	2003.268
2557808	1316289	19662	860.32	1663943	687577	46540	861.4	84	2003.907
2590587	1445766	9340	440.4	1584484	687322	19814	909.04	82	2005.679
1984329	1024949	11434	226.24	1563340	773928	45075	353.5	105	2006.610
1824764	754587	14894	280.84	1130783	353881	32768	348.48	79	2007.291
1858795	697098	6545	166.7	1063311	338370	17325	5.5	80	2007.821
2668457	1367590	8412	420.32	1613071	692882	17981	938.66	79	2007.989
2268870	931359	14637	359.82	1316795	424238	36180	751.8	79	2008.625
2940347	1211447	9863	413.18	1880047	625078	30577	389.22	86	2009.528
2194388	813572	13237	621.82	1322349	389674	31868	1018.48	83	2010.605
2388527	1188851	28141	344.26	1564555	671465	63604	2043.44	91	2011.459
1809214	775900	5710	292.6	1010468	350474	11764	-75.96	72	2011.743
1630210	1314090	9011	253.46	881351	546985	25952	3.72	75	2011.990
2720080	998320	9649	201.14	1666876	466018	24487	-11.18	84	2012.073
102175	94108	529	-56.06	29733	28016	646	-123.44	38	2013.499
270365	68946	3122	249.92	110376	26184	3271	799.06	56	2013.608
2064786	980708	6593	168.98	1310704	458920	14494	196.84	80	2013.909
2771119	1710187	13051	719.86	1897645	815917	42658	1481.88	89	2014.494
3060409	1763670	16635	71.1	2152297	1019046	62459	1069.74	96	2017.520
546896	354088	880315	13243.9	193392	131994	1425609	23924.74	54	2017.827
1545487	734312	8487	736.82	956941	319245	21908	813.88	78	2019.042
126631	60734	50088	262.68	33510	16805	62977	165.22	33	2019.376
2227233	1125648	9640	1197.4	2301160	1120067	46018	863.48	181	2022.002
2293374	1338522	10582	192.52	1436900	617454	27340	358.4	82	2022.912
2850530	1187592	9006	564.16	1908158	643853	26648	1115.28	88	2024.664
100576	144504	157761	3340.46	32931	46873	218667	4439.62	42	2027.656
3018577	2543184	34430	1254.8	1878733	1219184	68858	2213.88	84	2027.830
1998814	1115401	8984	455.24	1279803	609269	26500	889	91	2028.678
131490	367997	874828	15669.08	77583	228163	2122631	36098.66	75	2034.154
1957197	736739	6901	227.86	1185160	342884	12901	1107.86	76	2034.234
2470805	1096024	7622	537.92	1632151	536054	27216	834.76	87	2035.034
1877757	1431902	11079	511.94	1155321	726351	32925	1836.5	88	2035.781
2844181	1748763	12627	435.22	1897888	923869	28315	1036.9	79	2035.933
2047629	1530885	6776	4241.36	1277563	710440	15434	6140.24	81	2038.936
1372522	576196	318322	64592.92	509163	192350	458381	86922.66	61	2044.480
1080777	1453904	9538	487.68	763707	667795	25711	887.46	88	2058.223
2134922	1056792	7793	408.98	1223421	473346	19468	431.48	81	2066.847
164703	118749	496	41.56	47274	38483	748	200.28	42	2073.873
1401861	784259	6493	214.98	798328	319674	13988	632.68	74	2086.018
1834130	1034933	8223	398.78	1098003	430751	18110	834.6	75	2086.401
2464644	1101201	15007	425.02	1565035	550740	36181	920.66	85	2089.556
873117	136547	21184	501.24	286566	33915	28803	627.58	45	2089.597
2052109	677456	18149	352.14	1316380	379487	37420	855.2	86	2091.842
1500543	781483	8442	733.12	902922	352634	16008	1261.88	74	2091.854
2546828	904904	14674	768.64	1544370	485045	34427	918.22	79	2092.292
1760908	986515	17326	549.36	1085276	462416	40418	961.48	84	2094.934
2311618	925903	5366	225.76	1355605	395366	14974	133.64	79	2095.825
2756830	1633736	9681	620.66	1756897	906803	35261	1701.46	96	2097.880
2384637	1658788	15546	15858.56	1628181	760057	38860	23847.6	84	2100.048
3274932	1805506	9263	561.18	2932916	1413712	38612	1755.32	111	2100.581
1566273	863514	4691	584.26	1004294	392374	11419	380.34	68	2100.593
1799125	1685625	8378	522.08	1575552	1038341	37834	1898.24	102	2101.101
123593	69186	-213	25.82	35577	22696	-611	-101.46	39	2101.816
1522799	858088	14381	311.66	998484	407321	36601	475.86	84	2104.490
2095304	862425	14670	608.2	1348465	492116	45668	842.48	87	2105.157
2218249	1039137	10554	345.44	1268129	459494	21476	469.36	71	2105.275
2486610	1222931	7247	560.42	1684460	617188	20742	94.12	88	2105.877
2760474	1196177	28601	721.86	1906617	682873	82934	1508.24	83	2105.909
2437808	986586	24398	41484.28	1445896	451042	81685	112753.1	72	2106.071
3013059	1266127	10605	433.3	1754946	583419	21070	668.2	76	2106.435
2059321	1080903	13944	568.84	1267414	508365	30840	1563.4	79	2107.851
854119	1792974	60006	30721.16	509156	985335	151471	64759.06	92	2110.060
2657283	1126768	15565	674.9	1712546	608427	43938	1856.68	91	2110.598
3241004	1400957	27311	814.46	1988363	728349	72552	2509.72	84	2111.294
2143372	878924	9163	657.18	1314864	417536	14833	1755.38	78	2112.226
432413	347374	2491	23.26	268785	245292	8428	305.08	86	2115.138
1909465	987692	12291	649.26	1372581	516818	32782	2116.52	89	2116.319
2390697	1.41051E+07	133721	61524.06	1829697	1.036967E+07	396108	175419.9	92	2119.931
3294123	2177696	15139	762.54	2315584	1135963	38379	2281.94	91	2121.981
2071823	1055728	11552	436.72	1175710	466008	22605	710.3	73	2122.467
2761907	1240291	9463	591.18	1748036	646494	29600	1149	79	2122.570
1953506	1162595	6647	2066.42	1161016	511334	14073	4263.78	70	2122.785
2642714	1303499	9610	453.6	1675243	685524	16203	1198.58	85	2123.759
2202046	1420318	5530	419.8	1477258	879061	13458	712.88	91	2125.408
2057037	907558	10953	612.58	1239245	409987	19342	670.12	81	2126.694
2598231	1095519	13464	725.04	1656567	599564	37335	1520.1	88	2128.800
182165	86219	610	-38.4	53144	28476	965	-37.1	42	2131.599
2666115	1344754	15137	321.82	2121736	993317	55710	987.6	113	2132.077
3062577	1438535	12515	466.9	1947139	803060	34465	1148.9	77	2132.158
2365108	1384835	14061	455.46	1659279	776163	39508	1219.88	91	2137.765
2140972	1201893	29432	637.52	1347479	529855	73285	1140.1	77	2138.227
2111319	1099201	6550	469	1219857	480116	11337	1284.82	77	2139.932
238147	272752	40066	21475.76	103629	100285	69255	33248.3	57	2142.427
2875838	1483564	13137	1591.82	1942050	848626	24757	3123.02	87	2142.500
1983610	1400034	14215	535.9	1487979	797291	39543	990.98	94	2143.803
1981574	1011787	7531	64.66	1257601	452435	17356	-18.84	84	2150.272
2797411	1486608	16353	1066.58	2098817	902276	49200	2306	100	2160.780
2292874	994674	29527	626.22	1381029	481061	57405	1228.3	81	2164.133
1882676	986067	4070	259.2	1058512	407182	6180	521.8	74	2164.724
720214	290701	52316	893.76	264577	93944	73581	1415.66	59	2167.697
2614887	962785	10957	632.02	1621525	492336	22781	1262.66	81	2178.084
249028	389838	506981	13560.66	101568	136659	753716	20677.76	54	2184.319
2565519	1077073	6129	296.94	1608060	559054	15825	175.5	84	2185.462
1490716	719842	17076	749.36	880889	329842	33860	991.6	77	2194.413
3003580	1543416	12199	703.14	1849654	772086	29565	1645.9	84	2197.531
2628004	1327611	10576	420.36	1743619	680820	27685	502.1	86	2204.299
109783	61015	1287	57.82	34280	17740	2027	58.22	39	2206.273
869687	1297230	31253	926.58	662579	601054	91314	1959.04	89	2208.990
1347128	675926	9167	252.62	800300	285123	22893	133.98	78	2210.688
1878344	930597	15097	397.42	1730953	773038	48876	1496.36	106	2212.443
1992338	826424	6129	545.94	1243150	389219	14521	761.06	77	2212.523
1806513	862696	10140	642.4	1112497	380998	24382	1734.52	81	2213.834
3394436	2347668	10177	1269.22	2083952	1108401	22555	2520.3	81	2214.122
108923	31968	816	-1.24	27623	8208	1273	-61.22	30	2214.677
1680005	1052505	9553	170.58	1170862	510371	31466	449.76	89	2216.111
1998475	1315847	5500	511	1685193	859254	18118	1438.48	95	2216.573
1917405	2388409	912666	168008.8	1004140	1056583	1834388	262635.7	74	2220.360
859604	1074710	11014	635.04	620597	696260	46119	1566.34	95	2221.208
2114512	2569837	9067	517.62	1123183	1167994	16502	624.72	77	2223.743
184564	65502	2336	-47.04	50625	17249	2800	-147	39	2224.295
1514634	1229581	15459	477.74	1306168	832156	53721	1416.06	103	2224.577
3871985	1817619	13059	1015.74	2642637	1120669	39863	2901.18	90	2225.096
2148303	1182674	19777	549.22	1135212	470480	32649	1124.14	64	2225.206
2920221	1269908	9886	831.96	1867601	752066	25034	2322.24	90	2226.389
2460845	1178616	6910	364.6	1645466	582871	17051	868.86	82	2226.807
2662936	1272112	7004	255.44	1450623	602638	18986	1075.96	82	2228.606
600663	867937	19632	56916.52	283954	354808	38343	97851.98	68	2229.506
1799065	975894	9301	132.86	1158129	500708	29464	494.04	89	2229.693
2479695	1343715	4580	653.8	1651422	683565	11770	1584.2	82	2230.030
2061040	1363382	10274	734.64	1378649	766870	31572	1400.92	92	2232.254
2026664	1867163	20717	694.62	1569841	1091127	84783	2585.38	97	2233.668
2208542	934306	42697	836.42	1327530	438187	70473	1562.78	73	2233.714
2411359	1240288	9516	570.76	1649721	618707	28313	1964.18	87	2235.052
2161166	1117469	6803	511.58	1311008	501217	15095	701.7	77	2235.562
2339422	1452512	27930	851.8	1639772	807091	83789	1121.54	84	2235.859
2344192	1480062	8921	577.06	1466262	700191	20033	91.38	86	2237.075
2495814	1073075	9271	452.06	1697717	546014	28997	978.42	88	2238.281
1895433	781651	5537	232.82	1156601	360334	11255	97.3	79	2240.697
3075581	1814025	19598	4794.28	1982809	1082895	48472	11519.92	93	2243.811
298222	1026870	81908	7625.88	151358	457544	152961	18118.46	72	2244.799
2334711	1336138	4510	339.6	1549841	633493	7216	252.76	87	2245.896
2024340	1071501	6252	88.72	1199227	444682	14397	-24.58	71	2245.971
2135126	923927	4659	278.74	1486834	494944	17579	275.94	85	2246.827
3282511	1210519	11114	489.04	2084482	623118	32647	876.42	87	2247.859
1973561	1315968	14717	675.62	1237213	597227	34027	1401.22	83	2249.293
2275736	1295328	16693	848.98	1424016	647164	42716	1396.76	81	2250.250
1905764	1102504	20848	622.28	1149879	507292	46042	778.12	81	2251.040
2717571	1582667	11453	576.58	1870796	784816	29697	1247.42	86	2253.890
1525500	887821	9243	618.98	991284	403194	23863	1149.18	80	2254.617
2046870	973200	34152	858.72	1277818	516137	62721	1624.06	80	2254.866
393067	2227024	10310	1370.6	122048	663939	13272	1575.92	47	2255.518
2047279	1654602	12672	535.92	1528139	894671	26730	1067.8	94	2256.014
2452411	995366	39596	883.56	1570687	530065	76907	1987.02	80	2256.484
2759353	2019448	21202	1137.72	1635469	1000643	48633	2275.38	84	2260.363
1630600	901279	8054	184.44	1038100	410111	22553	211.58	82	2262.578
3526054	1528140	10339	425.54	2199211	906357	30909	1220.74	93	2272.898
2242468	996050	14397	529.42	1486208	552368	38475	1145.5	90	2276.448
2397736	1546968	18830	833.8	1520038	749606	39309	2034.74	84	2279.207
179742	64478	66436	844.96	51965	17643	82569	848.34	42	2280.548
1073272	2401377	17818	7593.48	871024	1506761	53057	19550.02	96	2288.900
3087587	1763304	13193	881.98	2042531	939742	35867	1683.62	84	2289.154
2220152	861565	5480	551.8	1389355	426195	13176	1327.36	80	2295.706
2739455	1107673	8655	563.3	1525049	528854	23290	1244.4	77	2295.884
2823373	1880964	15139	1182.54	1646609	854199	31791	1794.26	80	2301.497
1589725	825281	16296	835.56	934049	372833	33507	1715.02	77	2309.315
2075920	1074185	7486	254.96	1276235	444203	18288	555.68	77	2311.496
2151416	1078649	5669	386.34	1471503	574863	19646	225.56	89	2314.505
1944222	901646	10723	327.78	1134194	426566	29450	578	77	2314.939
1880408	927526	7042	354.12	1176987	458935	22656	663.16	81	2315.511
2074108	985551	13245	552.7	1195114	458496	26873	1718.78	78	2316.912
1956103	1373285	9809	884.74	1303138	708869	25200	2340	86	2321.372
2688966	1099209	12807	480.02	1718648	565805	26051	1040.86	82	2321.905
2512616	1158027	6259	494.74	1471575	572959	13210	1344.6	72	2321.916
1718943	774683	10005	406.3	1045993	331588	25504	740.44	79	2323.224
2413111	1523408	20260	712.6	1504044	783432	49308	1909.88	82	2323.628
2888235	2394347	13896	780.56	2082918	1275906	35528	2084.08	86	2324.292
2124916	1050987	11798	524.28	1355529	525429	36897	1451.42	86	2324.907
1757628	1091270	5876	385.36	1092563	543621	14599	658.14	78	2325.109
3017217	1487944	27750	115	1847707	710972	61422	756.92	83	2325.721
318999	262514	292853	4960.58	85489	74423	381048	6453.28	36	2325.990
1151766	348286	25128	495.08	425205	113385	39787	465.82	60	2326.875
132858	77402	549	10.14	34863	20866	554	88.44	35	2327.186
2275239	1155105	10725	706.5	1610137	639549	35967	788.62	93	2327.652
905512	997025	115307	258699	500082	514270	287042	409020.1	79	2327.826
279355	270583	46221	5045.06	74027	71968	61251	6319.86	33	2327.855
2789706	1441580	13342	680.12	1815994	726510	33254	1456.44	84	2328.563
1906667	720025	22319	736.34	1074609	297360	37377	805.22	72	2328.966
1741551	1045143	6209	495.74	1118856	441140	14206	1145.16	72	2328.985
914782	1851580	28685	9724.1	668600	1225025	68634	29263.24	95	2330.601
1873406	875333	22334	816.24	1144034	410492	43273	1195.78	78	2331.261
2047492	1205249	16553	382.58	1275913	604572	45669	1003.34	92	2334.325
1929401	849082	7478	284.08	1081807	415478	15877	877.22	80	2336.079
1979463	1207133	14334	549.24	1261248	630607	32389	1277.54	83	2337.690
1856777	1022467	10558	455.88	1226356	528321	29287	1142.82	86	2340.582
2767818	1235263	10686	571.96	1656430	653562	31202	1162.72	85	2341.170
2849631	1186671	6246	403.56	1845397	702139	23730	1125.8	82	2341.204
2725529	1581280	25013	1065.18	1792516	824057	60192	2171.12	87	2341.976
2573251	1380372	11218	744.48	1722002	698317	33109	1906.74	87	2342.754
2450111	1062800	14061	742.46	1424672	459682	22809	1401.74	79	2346.100
2034908	1306358	14653	594.58	1201130	555008	30040	1428.4	77	2347.944
1466838	999629	20663	7949.18	828738	407062	49329	12318.94	77	2350.044
2729066	1224293	12432	3022.52	1821260	654493	24835	5964.1	86	2350.518
2507445	971999	10131	720.66	1522691	544898	25480	1402.8	80	2350.859
2589173	1091909	14261	592.46	2167711	948286	49030	1758.8	110	2351.345
1818959	953173	6940	299.4	1209527	484568	18522	308.92	83	2353.835
1916476	1392577	8539	315.54	1358502	695243	26375	846.5	90	2354.438
2562341	1221939	6539	701.54	1762591	605367	12155	1356.3	85	2354.980
801132	1857800	16066	20178.76	523844	967960	56734	40503.24	92	2357.082
1398622	568550	5889	82.54	795971	210874	8703	256.58	70	2357.154
1082000	2057343	229492	184318.1	723761	1047218	589958	306578.9	83	2357.692
2624382	1641814	14467	613.62	1769002	880587	36281	2084.66	94	2359.830
380410	329800	13687	774.82	107047	91784	17460	892.6	40	2360.140
2745141	989267	10128	356.08	1608434	447694	28790	725.4	82	2361.185
2837026	1631493	9100	479	1833236	810001	26250	881	83	2361.431
2872810	1633871	17962	909.32	1924181	904742	47382	2486.52	89	2362.347
2540425	1485871	13015	399.9	1592972	685992	34195	688.7	83	2367.112
2465146	1067398	7878	453.08	1508124	523043	13280	846.8	82	2370.361
1890360	992442	6892	5842.12	1075438	434279	14262	10171.32	79	2372.721
1980953	994770	3025	576.5	1200719	491752	4345	1472.7	82	2374.320
312168	114547	36941	975.26	138920	36415	53947	1493.42	57	2378.506
1653658	772022	7836	260.96	855740	340430	17841	825.26	77	2379.006
2237399	1388038	12740	594.4	1352813	699674	24820	1155.2	82	2382.249
171598	29420	29	-43.06	47614	8222	-14	-58.04	40	2389.105
128838	64011	11393	415.98	34244	17313	13901	560.86	36	2389.147
1610254	884243	12829	401.94	960113	377009	27540	627.4	77	2394.747
2302848	1110293	4265	438.9	1346352	505831	7902	699.72	79	2399.354
2480261	1666756	18956	981.16	1771585	878674	43154	2096.44	92	2403.540
1920981	940290	27616	1116.76	1048784	416324	57428	2504.08	76	2404.951
1545493	2530447	29303	5022.58	1270608	1495916	76161	12618.46	92	2410.006
3314571	1250113	12528	428.08	2049397	645993	34369	1260.34	85	2414.910
1351489	911662	788239	169750.5	643944	328761	1266646	233042.6	67	2418.312
402930	162947	11590	-26.6	169170	54106	16252	-107.28	57	2421.215
2217542	1639939	21381	1008.66	1520831	820543	58530	2189.8	87	2422.733
1786126	886296	4770	451.2	967447	374822	10135	166.1	74	2423.608
2413974	1324900	13464	452.04	1605535	644174	27630	1204.8	89	2426.990
2758508	1286254	12937	651.82	1698259	755628	37544	1110.84	87	2428.610
101532	11268	2036	131.96	27408	2618	3041	438.26	33	2429.367
2216431	1267497	14897	290.42	1405836	571185	37145	1314.7	80	2430.344
526072	61645	1235	293.1	191884	17579	2092	531.12	55	2431.248
1689807	715921	9211	375.46	998795	334552	23322	473.92	80	2431.744
2207626	1830956	9678	500.08	1417063	858755	21807	1185.02	83	2433.499
2545633	1149998	9075	231.5	1556537	563924	24279	515.94	86	2436.572
212469	228928	261035	21536.1	61481	68619	357401	33841.86	37	2436.855
1772606	917996	6233	312.38	1104388	452959	15929	20.94	80	2437.281
1431336	2097481	26896	1848.56	1215161	1667281	97774	6616.64	105	2437.437
2382200	1483215	9451	974.86	1543356	649352	18483	1904.38	81	2438.617
1610264	696265	3718	1194.48	903838	275658	7067	1853.62	73	2439.426
2420847	1113701	13006	416.16	1493771	590220	30184	228.24	79	2439.793
2445068	1371770	9152	505.72	1682202	754861	31111	932.46	89	2441.114
2062798	860922	11708	298.88	1130730	364148	28165	369.9	74	2441.936
1132312	677745	8518	453.48	728528	301846	22190	317.4	81	2444.483
2793634	1607103	15729	576.94	1539305	807473	46014	1668.04	79	2444.969
806226	1725737	466946	228259.6	497439	952459	1090489	445236.5	83	2446.059
3055134	1622129	12446	782.56	2039784	875231	26806	1208.16	88	2446.460
1914753	905496	9895	119.7	1212413	408412	24835	477.1	74	2446.580
1898923	1179802	11444	209.84	1173155	570466	33260	12.6	85	2448.258
2418971	825586	9176	811.36	1377194	384356	23455	1186.3	75	2448.540
2392391	1709271	16106	2422.16	1698311	906872	46342	4253.12	92	2449.648
1129917	828720	7669	95.34	763443	517961	29431	-283.34	87	2449.862
2180333	1168993	16993	402.98	1431493	637924	47918	713.48	84	2450.164
1851631	854918	13862	860.32	1092092	411518	35993	1296.98	78	2450.500
2557382	1124374	9503	351.58	1567249	541104	28859	942.74	86	2452.037
1468056	644281	5549	183.14	877307	296191	10572	945.92	77	2454.763
2941362	1724959	9711	676.46	1914685	925601	21515	1379.9	82	2455.069
2187904	1403740	12009	933.74	1512638	776672	37122	1908.92	88	2456.486
1047050	1487556	192039	148343.5	537346	740253	541899	310123.1	89	2457.089
1005548	1090451	820253	91263.58	501262	438100	1521501	173274.9	72	2458.239
2112554	1045044	10696	386.56	1419304	641222	37978	777.08	93	2460.131
480068	5910544	14290	4393.4	192456	1990347	20047	6465.42	58	2460.734
1805509	1145909	59872	1441.92	1218488	591901	105627	2836.22	87	2467.037
317813	129736	2407	248.02	163717	64175	5067	258.62	68	2468.022
1885689	953592	10007	508.02	1204895	467108	26596	918.56	82	2470.293
2405282	1615213	14388	582.68	1497976	756427	23564	882.04	81	2471.608
2901561	1553345	18485	995.1	1992243	779784	28151	1680.86	87	2483.812
113247	78969	374	32.64	37823	28149	878	205.08	42	2490.930
2156191	1488467	14688	728.68	1462115	766760	47025	1503.5	88	2492.883
2060978	952239	6365	134.9	1375537	473606	17158	-61.12	86	2496.368
3360882	1749499	13479	481.94	2719791	1244810	47536	1771.96	113	2498.923
2209319	1032231	13809	332.74	1800605	770783	48307	1550.02	108	2514.540
1876024	1070390	8632	254.52	1241496	497776	27072	578.92	84	2516.321
2122002	1599197	9124	603.64	1317517	827375	23917	1143.62	81	2524.653
3053482	1393314	20398	660.28	1865883	697238	45390	1528.4	83	2525.978
2186195	1000404	12267	396.62	1382903	524719	34192	1019.12	85	2528.426
2504919	1400278	9723	417.78	1788792	791489	31621	813.06	90	2529.974
2842050	2088359	14784	540.24	1811408	1133900	38604	1615.44	81	2530.103
197314	54881	19531	335.66	59872	15698	25483	525.38	45	2531.544
1699152	855179	10347	425.42	1083377	425252	20226	610.36	80	2536.507
2005799	1083222	8387	467.82	1262034	518076	25602	1185.72	82	2538.609
2590234	1332603	11045	259.7	1456427	603574	26780	541.8	76	2538.933
529521	461858	46142	1789.12	226489	155686	72239	3138.54	57	2539.297
1828302	991066	9367	424.62	1162151	461995	25067	1141.62	78	2539.447
2895592	1073898	19342	838.12	1654145	566364	38121	1460.06	82	2540.681
2828941	1120257	13708	894.88	1774726	524241	22851	1821.86	79	2541.121
2140470	1273372	8517	389.62	1271372	520802	18821	1253.06	67	2541.171
159170	543934	292254	5506.44	99346	262302	744785	12904.1	79	2542.851
2501499	1763681	15223	808.78	1635207	920698	42336	1640.96	86	2543.546
2608868	1132208	16095	379.7	1666912	519990	38457	1557.02	79	2543.638
2318266	1597077	16825	553.5	1381666	797595	43885	1851.1	85	2545.306
2931473	1462988	5298	425.28	2001083	760776	11409	-87.26	87	2545.868
1780114	1897754	196234	132944.2	907966	847911	408331	214926.7	78	2547.084
747670	972434	21796	41599.56	319410	447848	50533	62947.38	76	2549.275
1785260	844075	26995	950.7	1136201	399807	58189	1921.54	86	2550.698
2340296	1188196	8313	221.18	1545550	644806	25523	561.78	89	2551.607
2415728	931869	10257	634.02	1552386	470515	28216	1507.76	80	2551.694
1760699	1049528	11249	573.14	1165730	506086	24860	682.6	83	2553.556
876248	2219528	12489	23436.54	571405	1439370	36755	48250.3	85	2553.750
2250376	1197614	13951	519.86	1385801	560458	34408	1160.88	78	2554.204
2824754	1309257	11857	681.02	1743289	641108	36367	1074.62	86	2554.657
2192300	1038004	9606	419.16	1325748	505041	18029	588.94	81	2555.276
133132	195903	673	-32.22	60337	104458	1504	-297.56	74	2564.643
169909	30624	350	148	46234	8571	373	106.78	39	2565.503
2366004	1051523	10601	374.86	1356091	489983	24301	912.86	79	2567.912
287841	221369	142406	97457.16	114327	72488	199084	134087.2	55	2570.600
144676	67095	-288	88.32	41756	21022	-983	361.62	40	2573.310
2551276	1622516	14893	1054.98	1787872	872777	39928	2702.08	89	2573.338
204326	29873	20810	879.6	50197	5709	25062	1225.32	30	2573.587
2599361	1619048	13522	836.92	1719323	772195	29721	1657.06	86	2575.240
1534361	821730	17675	742.5	906179	353410	40782	1288.52	69	2575.317
2094519	963958	10637	538.82	1276580	433679	28036	1777.96	78	2576.278
138033	48995	57818	1296.48	37592	13378	71074	1606.64	38	2578.284
2264063	1337642	13708	833.88	1719334	745552	45983	1920.38	94	2582.117
2484154	1186861	12138	507.68	1528354	574524	33250	1683	83	2582.628
2045661	1453028	54673	1087.78	1504592	812548	100078	1799.08	94	2583.096
2408961	1960106	16743	9217.98	1883448	1181219	53795	16513.7	94	2585.583
2557528	1362273	7830	152.8	1862842	746108	29056	119.16	91	2588.845
2150335	1020222	11719	663.34	1239614	471102	21839	1471.54	83	2591.441
692628	796896	119677	68550.22	364504	457192	327738	148774.7	83	2591.869
1617724	683311	5870	397.2	990847	329696	12537	428.82	79	2599.590
1675618	1104508	7543	354.98	1093662	532747	16820	711.2	86	2602.807
369547	422265	2748	228.28	219032	268695	8923	478.78	79	2604.671
1747456	1456498	13571	897.06	1198089	796036	44214	2273.04	91	2609.078
337953	98766	39633	497.38	130283	30113	57517	605.62	55	2623.820
2309435	1185583	8200	445	1484455	591618	21094	1281.84	85	2629.525
2438570	1379156	8116	731.76	1449370	646809	20541	1551.26	82	2630.841
279570	124232	76	248.36	81855	37870	231	338.66	45	2638.744
1615201	864124	6584	494.24	921442	368680	14500	561	78	2641.937
2747587	1195030	15142	545.12	1964394	645869	47181	1343.66	90	2642.913
682678	603108	641668	107511.5	284927	212438	961417	165027.6	62	2645.948
927274	360372	127444	36657.84	342884	177198	231176	70447.36	64	2646.336
1945311	772648	7317	216.62	1233723	366499	21506	30.16	82	2647.352
2507224	2159683	128243	6814.98	1710844	1015058	219937	10895.82	86	2648.211
106597	9464	1824	8.64	26035	1304	1209	-4.26	29	2648.671
138941	171265	37279	2056.94	59654	70401	71715	3614.9	53	2649.490
2812107	1043623	4271	497.06	1667284	486812	8120	1312.2	82	2650.324
3056058	1181357	8394	459.84	1791370	653799	28670	769.2	86	2651.502
2920234	1904070	45858	1261.88	1935554	915286	84141	2019.26	84	2652.250
511248	221162	61680	122652.8	226620	102658	123613	168495.2	55	2652.550
2048175	1058451	28323	495.78	1765602	781505	93456	2066.16	109	2653.614
1983756	926993	13865	400.9	1237302	528288	40308	454.88	84	2653.769
2956571	1039010	6862	361.32	2473899	919092	28402	1198.72	106	2653.922
569464	1.657977E+07	95966	4637.76	300325	7594918	252586	11703.96	75	2655.770
2943644	1350989	13095	396.7	2107437	767334	42513	728.18	92	2659.499
823062	1303157	26887	34699.82	470424	612397	61634	65650.24	73	2660.156
1542537	1050692	3611	413.46	992267	494056	7099	696.14	82	2661.220
2619320	1512642	15499	919.14	1832840	854495	50932	2159.52	91	2663.456
119790	145384	-138	113.32	34383	43347	-1808	137.12	41	2665.499
1610079	884720	15738	571.68	1016357	411495	30816	1027.76	80	2665.522
2125510	846733	11949	294.14	1429409	426704	32215	877.9	84	2666.561
2389996	1200042	12573	623.78	1593650	628253	36382	1096.52	88	2667.946
271296	779383	8770	22206.2	244908	650503	36231	49677.66	111	2669.192
1565058	926144	12436	265.96	1003935	426751	31686	686.96	82	2669.722
2045186	1027141	22482	454.52	1335436	527654	52683	400.38	87	2671.264
143859	19742	19367	-303.38	41005	4425	23979	-491.06	36	2671.692
131028	149293	134718	4996.48	37497	43032	172445	6608.7	37	2671.920
2178897	982798	7731	318.66	1311056	467119	16568	461.48	81	2672.944
2446085	1410080	17776	656.36	1565262	718661	48515	1069.9	88	2674.164
842252	1035841	122801	65789.86	521958	626158	318501	117355.9	86	2680.536
161670	80740	20793	1177.98	45391	23181	25905	1364.3	41	2682.788
2380013	1259619	15054	2004.44	1667666	850186	45608	4331.88	99	2683.592
1902953	803898	11006	553.16	1153684	373914	22897	921.42	79	2686.904
684221	1168952	285806	147280.2	369901	564020	652449	236676.1	76	2688.280
2405453	1443251	9391	291.26	1615278	730015	30834	704.24	88	2689.231
2939519	1449038	5937	659.82	1777704	789066	20998	1652.28	91	2691.035
2777701	2226344	46229	1338.94	2188884	1798333	121067	3934.62	122	2699.064
1704719	916665	4815	404.9	1034309	421377	8171	966.06	80	2705.097
392251	1158673	55719	16009.34	245351	604649	121341	31339.26	76	2705.518
2259173	1254928	12632	598.52	1545186	720220	40568	1308.48	94	2711.551
1555986	665279	40066	1081.76	681668	222881	63946	2051.56	66	2731.198
550837	852652	24112	45702.32	649280	861489	133112	127857.3	129	2745.795
2870976	1622216	15505	609.3	1800024	801085	46977	1837.22	89	2748.122
1723536	1.673548E+07	1177897	57415.42	1984941	1.146576E+07	4116609	250717.7	158	2748.723
569746	809404	453866	96546.76	401897	474187	1154618	154140.5	79	2751.796
899356	1716597	1181222	193937.9	529885	816162	2758812	354558.3	77	2753.725
2898446	1246105	11047	731.42	1733578	676128	30010	2929.6	81	2753.768
1467614	675622	5439	141.54	839313	279163	14616	-149.24	78	2755.135
1340440	628194	6402	220.72	849951	299987	17575	286.5	83	2755.945
552275	828770	57265	47195.9	317809	481689	208029	108149.9	87	2756.449
2736024	1726102	9424	1100.64	1504715	901192	20509	2306.74	81	2757.228
1597322	2138277	15682	3899.52	1647229	1416234	57109	8828.74	109	2757.641
2626771	1727879	15797	693.42	1695079	878435	43588	1633.68	82	2758.808
1157001	562639	3236	314.96	645464	221062	5781	515.66	68	2759.068
218612	508882	18838	2812.68	100706	208623	32402	4752.72	55	2759.484
2882909	1041057	12055	999.3	1768478	640834	33605	2575.3	84	2759.528
104040	45234	58657	736.02	22215	9693	68500	758	23	2759.707
154389	175233	-131	215.34	46638	56139	-601	362.14	40	2759.960
147705	116052	4354	43.44	101396	83759	6151	685.86	82	2760.351
2318706	1528837	7443	441.98	1572533	760845	19346	65.56	88	2761.423
2269967	1356469	14448	668.28	1273492	601210	30985	1135.1	68	2761.517
1864966	607903	15594	551.84	978267	260910	35243	974.98	65	2761.570
2133855	1368802	12495	605.7	1343855	691097	30237	663.82	83	2764.139
2874068	1526014	6502	420.72	1855620	796046	14628	795.08	84	2764.865
3001332	1571586	69395	2127.7	2059139	957512	172444	4169.84	92	2765.665
2790564	1973261	15497	497.42	1571477	932747	31470	948.2	72	2765.762
1949023	1255479	7887	413.82	1252025	654293	22104	1534.44	89	2771.522
1511763	789046	8815	200.9	952662	329441	22910	338.6	79	2773.542
2122074	1417928	8764	542.04	1740777	917305	30547	1200.42	94	2773.650
337697	279279	1716	90.76	187380	184244	6101	-123.14	71	2774.141
2130286	1226345	8404	274.44	1498791	609826	31227	672.22	90	2774.796
2444190	1167421	11608	586.88	1631617	591617	28205	1836.3	85	2776.961
378215	52342	631	18.66	128229	17844	283	19.38	48	2777.437
2121319	1097380	15101	501.86	1458252	592168	32645	1213.7	87	2778.332
2250048	932305	10947	660.42	1322536	438850	26732	787.52	75	2778.346
1427299	725184	10005	1723.3	723489	295080	20637	2589.82	71	2779.395
2194490	847056	10084	352.24	1249975	361337	26582	1091.52	74	2779.608
2613189	1726004	10894	625.84	1515313	834808	25787	883.82	78	2781.220
2735239	1200331	9024	340.64	1657385	628264	25973	933.78	86	2782.832
2170295	835992	103278	2773.08	1399243	384951	246221	6699.06	84	2784.630
2127451	1171000	12250	694	1333582	521775	23097	710.42	76	2785.123
2578310	1200636	52081	1425.66	1545858	594901	85893	1989.98	88	2786.865
2056054	859668	13415	541.9	1306209	462543	32693	1015.98	81	2787.337
1079092	255175	933	90.38	402540	87927	498	194.28	58	2787.921
2792549	1158053	18072	924.92	1625407	568336	41791	1792.26	78	2788.611
2354160	944634	30820	1118.2	1424809	459119	53909	2457.74	73	2788.853
2216045	834508	10366	784.76	1258366	412959	24438	1905.68	73	2789.095
1057156	798688	82798	50724.28	506280	410279	206917	96931.62	90	2789.447
202940	128459	218	-2.52	65780	46680	317	-7.38	51	2796.525
1629145	893458	12666	723.76	1087926	436762	32480	1538.8	85	2797.237
2362476	1842036	17533	1685.38	1470951	982929	44100	2591	78	2797.589
2841598	1802545	12676	518.36	1788139	959931	27160	1732.6	87	2800.128
207353	145100	191590	4506.4	69070	46275	270886	5941.96	48	2802.343
864538	1782314	46703	10515.58	708498	1246121	154418	29063.48	100	2802.926
2067674	1022046	8572	409.92	1237507	467477	19423	573.78	77	2803.064
2183767	1171808	11850	2824	1405573	608150	31375	4424.5	79	2803.324
416177	1337495	230437	213634.8	224600	677319	626301	365242.9	79	2807.335
3276286	1521036	24072	1194.92	2452312	1114352	70044	3046.84	96	2809.142
2248926	1896072	20707	1357.02	1401738	1012421	39789	2496.54	84	2811.797
149544	112497	138224	3165.64	45973	33692	182390	4114.4	42	2812.941
2044154	909014	10466	349.76	1340969	461031	24338	509.68	83	2815.295
2299215	1266716	10755	761.3	1436116	661192	25533	1012.38	82	2824.763
748363	1270683	18178	1354.08	478088	584077	44976	2923.36	81	2831.894
1354597	608008	58595	1314.7	678755	209005	98595	1835.7	69	2833.502
380966	799908	805790	25623.4	195548	345256	1603309	50981.74	69	2839.727
112546	45323	191	107.26	31121	13149	-87	307.18	37	2849.388
2561953	1237571	7673	546.78	1571698	633215	19099	1092.14	86	2858.703
632097	137863	26558	247.88	225714	41281	35521	105.06	56	2860.082
2103498	1033563	19625	640.5	1150346	479337	40315	608.9	77	2861.516
3267532	1798840	18748	759.28	2273225	993353	53865	1568.9	91	2862.595
1867100	1307674	15724	1217.64	1303021	641074	41118	2018.48	79	2862.854
2265762	1434647	8125	732.5	1512873	721335	26067	2028.62	81	2862.956
2060260	1562651	13249	2513.14	1356851	745681	35153	4522.58	84	2865.549
2234237	1614730	12772	661.92	1768131	928728	48256	1953.16	98	2865.837
2189823	1245607	19500	519	1550325	747177	63497	1934.42	88	2866.296
2643558	1060999	7632	753.52	1655411	521883	18709	1206.74	83	2867.969
2199525	1108313	31677	1043.22	1375166	602395	76592	2778.12	82	2868.148
1171721	1513695	42128	43341.08	460598	536960	65337	65703.82	66	2869.321
2439668	1646699	15093	833.98	1749566	926896	51171	1876.06	91	2869.697
2150823	1095320	9346	592.56	1287484	457850	20073	1323.78	73	2870.060
1664386	570911	9863	34.18	917110	244374	17247	550.42	76	2870.950
2168458	1261544	2714	443.04	1094586	522557	7288	1282.68	71	2871.238
3018933	1929275	21854	909.44	1995778	982654	60461	1920.46	82	2871.398
2216459	1151798	20387	884.82	1253048	483724	34452	1131.72	72	2871.854
2039788	998231	11497	301.42	1283388	459549	27741	1267.26	76	2871.974
101562	256821	118898	4178.28	54595	114510	221164	7346.04	54	2872.703
352603	143075	428	74.08	123500	42190	-247	359.58	52	2873.195
1616233	920347	8524	480.64	997873	417816	23425	787.5	83	2873.611
2085554	1043108	5703	465.58	1396267	550377	15186	1146.96	81	2873.665
3182345	1982639	12958	637.88	1992496	1019946	32954	1053.44	86	2874.968
2148361	906567	9223	686.78	1351786	416390	24374	1216.64	80	2875.403
2660568	1460487	14651	700.86	1851091	830624	46134	1086.24	100	2877.739
1932337	887233	7471	300.06	1218759	500411	16765	333.9	78	2878.154
2608286	1122581	12710	449.6	1611809	576776	38068	964.48	84	2879.765
2431289	1218951	6579	485.94	1415232	579845	14758	1053.88	80	2881.635
547772	265895	27054	2482.44	166439	82203	35770	3028.2	50	2882.571
2735108	1403398	27172	1609.92	1678834	705513	71641	3030.26	87	2885.166
2148364	1027490	8094	193.84	1260937	516563	29352	376.72	85	2885.954
2620412	1601505	8249	456.14	1727822	767543	21558	1534.88	86	2888.442
260070	35140	1348	-8.72	72377	9761	1629	83.94	43	2889.484
2602454	1173595	87887	4609.82	1658163	621698	186644	7669.84	91	2891.213
2313699	1791998	17248	807.28	1861698	1119758	53015	1748.9	99	2893.212
3504535	1494063	13283	711.38	2246129	840298	40899	2073.14	90	2893.529
351720	150601	4148	-68.72	102757	42731	6186	-335.04	47	2901.756
115856	56511	523	-0.22	32610	16037	727	-84.78	37	2904.342
100810	14081	10366	53.76	29374	3758	12450	228	38	2907.552
1755059	1044788	7564	421.04	1179090	472912	20278	806.08	83	2911.298
1989957	908471	7944	437.84	1288104	445667	23770	805.2	86	2912.359
2090327	1003050	19347	605.42	1353649	542317	39037	1077.82	84	2912.961
2342736	1043950	4510	479.6	1521120	526453	9460	1086.6	83	2914.552
892847	705082	5832	82.52	486965	325728	12031	-149.34	79	2935.790
2401823	1073715	9231	769.66	1497016	555512	22694	1746.84	83	2940.718
243513	53976	1144	-115.16	78305	13587	1513	-218.82	40	2940.933
2833544	1485055	10244	627.84	1906298	818581	29245	968.7	88	2943.540
1710644	857121	7283	457.38	1099532	411777	15514	532.04	82	2948.183
1831167	350013	106458	2945.88	907058	134126	202383	4671.38	72	2956.384
1467784	881172	11779	2815.94	911315	398793	28319	4904.34	79	2958.357
1516062	1026780	10457	488.02	937256	461531	24198	1665.28	81	2959.222
2686206	1764674	14703	720.58	1977411	1007221	45613	1623.18	95	2960.258
859827	1776699	316607	188641	515035	1067967	793202	417317.7	90	2965.127
2117521	925792	12722	276.92	1428047	463253	30580	321.8	85	2965.340
2458768	1127011	21507	739.02	1311047	492085	43011	1326.46	77	2967.215
1422029	697515	9009	506.74	885836	322795	16689	563.54	80	2968.830
115871	103813	967	0.62	50110	30958	4410	58.6	138	2970.219
2267155	994214	34567	1172.62	1441870	519889	106521	2841.06	88	2972.558
2094847	1262946	9943	341.98	1337856	580033	18592	681.12	78	2972.764
2548276	1113451	7247	457.42	1570519	582981	23384	1133.24	87	2973.922
329443	55805	926	73.36	115797	17060	796	39.56	52	2977.369
2346950	1338889	9952	474.72	1532541	674231	21944	1584.84	83	2977.506
1326533	1158159	396860	85427.6	679670	427309	630456	127705.2	69	2980.726
2057572	880646	15157	751.02	1410419	489032	39666	1235.76	89	2981.295
2991275	2435761	16046	1151.56	1949925	1208529	38191	2144.26	87	2982.716
1852982	1127305	30783	463.38	1265050	595235	63826	573.36	91	2985.053
249818	100691	812	-63.68	85657	43542	1794	-565.16	61	2985.803
377191	140093	142220	3648.2	109740	39855	180800	4775	48	2987.046
2757504	1241466	19378	1204.08	1723343	647599	47998	2039.28	87	2991.665
1388083	857647	8309	397.74	857727	413272	22762	455.32	76	2991.889
2391847	1077836	11779	297.94	1482165	521632	25076	529.36	84	2994.300
353766	122253	1500	227	126709	37902	1441	272.26	53	2997.004
2485904	1708665	68334	1626.24	1701966	843197	183909	2957.74	85	2997.705
107290	56415	123626	3413.36	29603	15734	151550	4319	36	2999.440
2284110	986400	9783	305.38	1360559	467840	14015	158.9	84	3003.295
361377	427794	314803	5144.58	151400	167940	584873	9977.78	60	3004.686
3013553	1736103	8659	450.74	1876917	951136	25655	378.3	83	3009.422
2483992	1350794	9077	297.22	1645689	713855	25408	857.88	86	3015.775
148564	241472	18940	1894.4	58945	91538	34690	3218.4	52	3018.232
1976320	1044938	34565	450.9	1301319	539396	70839	962.54	83	3020.852
111174	47013	66390	2060.4	30545	12993	81735	2169.1	36	3021.825
203864	34480	765	219.9	56323	9389	1033	182.38	42	3023.282
3137545	2039691	10442	968.12	2107382	1111422	27577	2096.22	91	3024.485
2210824	889772	8135	683.1	1313565	407993	17269	1083.34	80	3026.437
270797	363757	408652	8210.72	132209	192340	801788	16580.68	67	3033.491
1938413	1274228	10141	1242.26	1193547	556289	18555	2321.3	80	3035.264
861073	624256	8365	584.9	455700	338024	16153	1528.58	84	3035.721
2594522	1212250	6668	715.48	1701820	616694	17197	1368.42	84	3036.154
2670979	1211648	6791	154.26	1793156	605229	15969	398.34	86	3046.259
320215	1186240	67014	26372.04	233098	648810	129832	52256.52	68	3046.400
2141275	954624	8659	390.74	1450296	511774	25475	1105.5	89	3048.228
1430907	630134	3716	192.76	644531	222547	7289	578.54	62	3048.678
2878983	884121	11628	744.08	1647922	506278	27630	1521.8	83	3055.810
2356271	1009365	9498	901.28	1435939	482301	22392	1824.12	83	3056.765
2415161	1214741	5430	458.8	1505024	644212	11509	1274.74	87	3058.225
2775748	1527117	10570	374.2	1525960	762084	28270	957.2	73	3058.281
1892322	1136139	21178	517.08	1339822	671784	51104	181.44	81	3058.319
2496188	994218	5598	259.28	1334147	446804	13140	293.4	79	3061.545
3462281	1334985	20308	525.88	2204156	786180	51414	1618.04	90	3062.508
184354	119725	856	-33.84	73550	82348	2119	-221.66	77	3063.467
2653949	1089927	5916	522.76	1569714	494986	16630	1264.8	84	3064.421
2199633	1145599	24503	761.58	1567068	598976	57102	1070.72	92	3067.473
2577116	1338592	10389	395.54	2881255	1174853	42477	1025.22	137	3069.009
478607	649709	30442	168827.1	261926	288742	67096	331470.6	74	3070.685
167945	14619	130	85.8	48636	3681	-360	293.4	41	3071.248
1423626	924086	9158	394.88	899243	386032	18136	781.96	78	3071.548
3173148	1682753	14134	656.24	2202880	1014846	49402	1620.72	93	3071.702
2270284	1349855	10083	384.38	1633958	851082	37832	333.52	98	3073.443
1915869	1045573	16865	690.9	1177247	479813	31214	1461.04	78	3074.056
2951637	1129383	8468	90.48	1723010	547421	23085	-483.9	82	3075.312
1876654	902555	12352	731.72	1681747	782697	50624	2298.64	110	3076.154
2216497	1425702	10970	999.2	1450708	769174	39618	1988.48	87	3076.565
1767230	1181945	4987	492.82	1173103	572987	13459	770.74	80	3076.953
1820584	5257874	36113	8348.18	815041	1988079	63394	12718.84	63	3077.208
1487462	625238	6786	224.96	911479	301938	16544	321.84	80	3078.899
2657187	1398133	12412	770.32	1596407	687077	26729	1597.94	80	3079.870
2522529	1228495	12606	200.16	1508453	688417	32253	187.58	79	3079.943
2209843	1145191	8384	2680.24	1301410	541233	23712	3538.32	77	3080.547
1741728	737449	5351	433.86	1019560	353493	14435	317.1	81	3081.134
2333858	1632066	7648	753.28	1545934	820551	18126	1436.36	83	3081.288
2523751	1017111	24207	624.02	1723851	545008	66924	937.64	86	3083.436
2324494	1396944	12484	765.24	2020319	949707	49617	2111.62	104	3084.035
295750	288445	423775	8344.5	80414	82620	553293	11609.98	33	3084.117
161004	174241	-214	153.96	66982	86616	-1729	340.06	55	3085.141
156911	167241	273337	6434.82	51722	52940	368441	9060.26	44	3085.484
2893893	1531070	14008	1027.88	1859686	816808	39925	1744.5	87	3085.896
2052043	1208172	10797	733.42	1192210	536756	26544	1065.84	83	3087.195
3990909	1904749	13783	1141.38	2899678	1241876	32632	2377.52	92	3087.445
134266	78675	-322	17.08	66247	34977	-1209	-254.74	55	3088.629
1783421	758258	7210	955.6	1093155	347550	21238	2122.68	82	3089.913
2050169	784562	17031	472.66	1256202	382292	38379	1232.94	82	3091.255
1666747	583654	8191	-21.74	911504	252022	21317	-41.38	69	3091.387
284705	170046	1596	273.56	160221	109223	4995	354.7	59	3091.521
2402499	1073716	23382	266.52	1481906	506341	36398	984.28	79	3091.681
828562	928001	22997	55986.42	634444	746886	86115	115559.9	97	3091.963
1611494	747570	15016	258.76	942784	344934	30034	273.24	71	3092.044
2847517	1249177	15116	409.76	1797091	672793	30495	1416.7	81	3092.916
2273809	1449131	11368	722.48	1571554	757533	35173	1433.78	87	3093.388
3220638	1477638	14598	436.28	2232398	779861	35457	1390.02	89	3097.598
115075	82942	8725	451.5	32125	23199	10823	419.78	35	3098.381
2951324	1804183	12373	847.78	2112888	1072194	44292	2523.12	90	3098.601
1951549	872924	8011	573.46	1212752	434855	24695	1068.7	78	3099.019
1617074	999378	9551	626.86	1146647	560727	28639	1665.54	93	3101.601
2050612	899325	13504	138.44	1392870	483592	39888	-301.32	93	3103.165
145200	104536	50900	594	42451	29425	63101	778.86	40	3104.230
1993333	1086643	14579	376.94	1188591	509625	33947	882.42	78	3110.359
1886766	918122	10553	1363.58	1238373	484667	29100	2059	85	3111.029
2525016	1499551	19890	842.4	1696025	869174	45554	2419.44	93	3111.880
2342979	1398668	16862	330.32	1295626	613513	34053	745.58	76	3112.373
1015071	1010058	7922	259.92	593803	503533	13382	1304.52	79	3114.368
1759278	918730	7644	496.84	1114642	426304	22809	700.74	82	3114.634
2281582	1078307	19594	675.84	1444452	511227	38864	1645.04	81	3119.512
2453842	1469374	6447	389.42	1591937	704472	17436	726.96	85	3124.163
2103305	1587737	12028	544.08	1780287	956781	40618	767.48	102	3128.790
153164	120666	969	97.34	41652	32802	675	180.5	39	3140.335
2091224	1134033	8807	424.02	1282620	525668	20467	464.62	83	3143.442
1856247	868326	8294	413.84	1207349	425663	20089	1285.54	83	3146.427
2400836	1384501	9628	499.08	1647661	775971	29446	344.56	93	3147.809
191880	277439	676	151.36	71713	114930	910	488.6	56	3154.241
1679229	1000114	6855	432.3	1029566	458905	15512	1044.32	81	3165.778
182556	310398	363676	8548.36	74464	99635	500006	12095.16	51	3167.054
2354660	960356	7640	369.4	1314283	470677	15741	701.26	80	3174.909
1498327	658160	8990	157.4	851952	289790	20628	441.08	76	3179.824
888481	567161	9974	465.64	618309	264803	19818	1126.48	80	3184.139
1563149	915489	7067	376.62	1022487	480339	14867	-40.38	82	3185.429
1442009	837294	9241	268.26	823877	343691	17769	463.34	77	3186.103
2348245	1425785	17527	687.22	1625702	764683	48128	1592.08	91	3186.775
2145522	838753	12638	254.68	1208818	355879	21903	131.58	68	3186.888
696356	1056385	626675	67075.5	431544	588974	1401830	106944.8	76	3188.540
323587	164252	235880	97907.8	122225	60652	355469	137909.3	56	3190.413
1650208	1170818	9413	239.18	961336	557969	24386	449.96	85	3193.013
2183854	1157995	10798	372.28	1512788	658491	27142	1300.12	89	3193.285
317303	305985	1497	77.42	129299	138209	2732	202.52	59	3193.437
2070179	604450	6319	564.34	1171131	256265	14246	681.56	77	3194.497
1564023	2253129	57788	29533.68	760048	962999	132882	60485.52	94	3194.801
2170473	1275343	26048	569.28	1503530	797562	97753	2411.58	97	3197.094
2406222	1313663	7418	501.48	1423317	577003	18206	374.16	80	3197.565
2821092	1572176	6467	558.62	1680835	794391	14201	1099.86	85	3198.884
2649173	1256522	12973	584.78	1787431	734136	40443	1992.98	91	3199.306
2146241	766965	9663	127.18	1295387	362134	27067	358.62	81	3200.238
1569290	760431	9374	446.64	933579	338066	18676	359.36	70	3200.348
2494460	1564891	45214	1210.04	1604338	805686	99786	3532.96	87	3201.315
1881084	766451	5451	476.86	1065267	368118	9894	1429.84	80	3202.530
1465619	672485	9275	184.5	908040	307628	25981	197.66	78	3202.954
1939156	855554	6360	432.6	1225182	424338	19801	461.86	85	3204.370
2538511	1112996	11599	598.14	1593621	569103	33782	1401.52	85	3205.256
2913843	1343517	5501	599.86	1559252	608054	10705	632.3	73	3205.614
1844286	1267873	12971	600.06	1240877	614603	36552	1396.72	87	3208.086
2153037	990363	5071	482.06	1178403	434651	10477	1145.22	78	3208.755
2455392	1942918	14627	687.22	1772242	1105213	44596	1907.56	91	3209.320
149005	115050	133601	1862.86	38036	27946	166329	2224.94	29	3209.490
1902610	806424	5644	509.84	1062262	341862	16373	1270.78	79	3210.416
286757	41300	11236	109.96	107804	12282	15809	380.74	52	3213.231
1708252	781379	6201	385.86	1095153	387139	12329	810.94	82	3214.677
1951523	797716	9679	390.94	1106465	330356	19349	879.14	75	3216.763
2672769	1312159	10621	487.06	1836214	722884	36722	728.92	91	3218.549
696298	786362	74108	144034.9	311793	417820	188557	221469	63	3218.563
2032059	1058320	6794	465.84	1362395	524554	19675	945.5	76	3218.700
2526997	1198710	12446	522.56	1493469	628460	35937	1006.82	88	3219.976
1370765	1021714	34910	1725.6	979262	526448	68026	2350.36	86	3220.596
118331	67617	5644	-614.16	35113	20100	-1538	452.32	40	3222.287
2450903	1404412	12657	1245.02	1843301	710008	43343	3134.98	98	3223.631
3155528	1634910	11583	617.38	1896098	841126	23882	1151.52	84	3225.757
1866851	1182763	27258	649.88	1285704	679010	77978	1528.08	89	3226.515
2629848	1467072	21829	387.94	1886601	901679	62180	1875.8	90	3226.723
3513815	2342047	26300	1581	3540877	1798527	71591	3984.26	143	3238.691
2179840	1085350	9145	152.7	1386827	527197	22687	518.82	79	3239.303
2718974	1467878	11433	344.38	1845685	878377	29345	1325.7	89	3253.277
1741881	936628	8691	689.26	1162583	462475	20457	1258.02	85	3254.991
3408408	1859084	21785	1173.1	2036391	990627	60114	2282.04	87	3256.568
2605806	1363914	11676	232.36	1656519	701933	33949	515.14	86	3259.461
1841006	994009	6984	443.24	1192944	483607	14800	310	84	3269.933
1899682	860684	6070	281.2	1181200	391520	15320	237.2	80	3271.342
1913334	1104048	14584	2830.24	1227265	516898	35670	3744.2	82	3272.374
726747	2030784	15309	10555.74	520844	1046140	45875	22791.5	84	3287.018
2049732	1501859	435554	202268.4	1507199	1234261	1068607	321583	111	3288.922
2799502	1932938	9668	587.48	2180265	1265081	37889	1644.54	103	3290.093
1758553	999956	9960	37.6	1144148	489054	24916	-15.24	84	3292.539
2724225	1338219	8787	634.82	2066404	733397	22247	1769.42	92	3293.569
2583605	1618711	16211	741.46	1509276	752227	27875	990.5	78	3296.369
2215313	794811	4730	336.8	1376974	394244	12491	915.26	74	3296.621
2238932	963184	5393	263.98	1290497	460084	10317	-4.38	73	3296.961
1720471	813583	4308	149.88	1055001	395747	10035	149.1	73	3297.003
2016006	1096574	6716	139.76	1303869	511503	16034	-63.76	82	3299.260
2757049	1339178	9416	376.76	1833737	667435	25061	588.46	89	3300.228
862166	311203	1369	-3.66	423006	110138	1674	-134.36	67	3301.425
490929	49354	8	-42.12	152655	14445	-640	-241.4	51	3302.800
925408	2051855	130444	228672.8	551824	1178667	333943	429989	93	3304.021
1562283	829885	4256	412.16	1085080	453041	13228	1372.08	88	3304.128
2543304	1279141	19044	676.84	1760830	803301	61144	1504.84	92	3304.924
108496	85945	361	27.46	43842	32448	228	178.08	45	3305.679
2343877	1122530	27758	1113.88	2165840	918808	78707	1947.02	116	3306.351
1832905	905914	5581	223.66	1089277	375990	14904	278.44	76	3307.154
118130	54669	-67	37.38	37181	16351	-713	51.82	39	3307.890
1649746	997904	21421	722.06	1562290	730922	34002	2094.72	102	3308.062
1963750	914479	7245	102.7	1270018	469566	21769	-14.66	84	3309.153
1530089	706690	5995	353.7	1376079	512506	23257	1283.02	94	3309.217
2528698	1178375	11794	319.84	1612644	576023	25382	329.52	82	3310.192
2183118	937585	9376	532.36	1285912	442027	27506	390.16	77	3310.335
2582223	1195724	13622	535.92	1786784	680740	42242	610.12	112	3310.642
108003	86664	432	-63.48	52505	29853	-68	-267.48	49	3311.715
643727	1480017	8358	295.88	482121	849453	36631	388.66	98	3312.515
1384490	715481	11161	185.46	791830	274651	26954	276.44	74	3316.304
837970	1814329	47075	8327.5	491481	903653	90904	24175.44	83	3318.143
147200	90018	471	49.06	70143	43588	1137	-143.18	63	3318.833
2278614	1295641	14051	572.86	1718245	720894	46413	1549.18	96	3319.759
2123519	1238592	8195	406.7	1270263	604944	28322	1122.92	83	3320.117
3158383	1671996	15194	795.84	1961516	959031	42876	1863.36	87	3320.333
2449338	1169443	17415	224.9	1504602	558931	43070	320.2	81	3323.904
2671865	1338624	9693	757.98	1587965	643389	18677	2040.22	76	3324.309
486312	101025	17715	539.9	126178	23119	22240	606.4	35	3324.395
220483	174269	167	9.62	85858	79791	105	18.3	56	3327.383
2910705	1328030	11466	377.76	1824996	732093	31364	1314.04	85	3328.438
2229893	837906	31677	844.22	1444740	418637	58636	2200.96	113	3331.701
3125022	1603787	16374	862.64	2052267	1144446	46987	2926.82	93	3335.053
1864989	883126	6395	228.7	1232528	436170	14344	1007.84	84	3338.057
420590	393496	13475	36015.5	175924	141054	22528	53922.08	60	3342.584
2536196	1988394	31536	1051.96	1792334	999301	62589	2516.54	89	3343.251
2233564	1551163	26418	301.48	1430113	755225	59970	764.2	86	3344.442
2186525	1161019	12110	702.6	1524875	602020	34505	1150.3	92	3347.493
1419674	553168	2780	296.8	731455	223924	3683	266.38	70	3348.733
1565661	594696	7272	335.92	904081	238572	16837	756.82	76	3349.911
2571616	1824303	20031	814.66	1814018	1107743	64474	2770.64	96	3352.059
596608	1301645	150560	33516.6	449425	928204	858952	94387.72	167	3355.354
768643	1192828	13805	10491.3	345634	544182	27758	20099.88	73	3362.566
2553578	1505543	17780	169.8	1680062	736400	35530	970.8	83	3363.375
2096026	1063792	44448	1362.28	1316070	497853	79636	2645.96	76	3363.567
1860488	473118	52960	804.6	877445	167489	93037	1787.82	70	3369.887
139733	107187	481	-42.34	45491	39001	573	142.78	46	3372.768
1716955	915869	5458	397.88	1028682	416501	14631	967.66	82	3374.474
2023890	1200146	8159	138.74	1395406	651183	24232	554.52	87	3375.095
2437807	1067191	12185	189.1	1500375	534033	28753	142.58	84	3386.353
2532231	1611136	6098	659.28	1739734	827496	17567	1319.62	86	3386.768
2096681	1266967	6126	575.36	1263987	577379	13591	1111.26	82	3397.257
1376269	1054059	4906	353.16	993591	596829	18671	659.06	97	3401.211
1765577	1735463	63278	1906.08	1111398	1045742	166961	5683.46	93	3401.788
2219285	1186851	11053	200.58	1388279	604082	21161	403.46	81	3403.683
2293977	961519	25638	859.68	1764151	709638	82248	1738.28	102	3404.374
2510408	1726753	5545	507.7	1669719	935972	15572	1151.92	84	3405.240
350569	913633	407973	16295.78	223998	453957	855661	34177.46	76	3406.929
117513	124423	394	99.84	34680	38362	398	27.28	41	3409.373
2948506	1162477	23719	1298.34	1804462	662600	47678	2844.08	87	3409.553
2449791	1391750	15948	314.28	1561806	721504	48293	846.98	86	3410.806
2933154	2560686	14538	1598.68	2592998	1718390	50019	3935.34	106	3411.022
1728168	821257	5926	343.36	1109387	411603	11521	887.06	78	3411.634
1726189	1413553	8912	621.32	1338055	709856	28559	1377.74	87	3411.834
1961787	1031390	12709	222.74	1132315	517140	32341	996.26	74	3412.079
1250126	675117	8724	373.64	787377	302482	21557	1167.02	80	3414.610
3292254	1623756	12746	561.56	2085371	827890	33230	1106.8	82	3414.676
1825434	894778	9383	316.38	1081438	408375	21626	1052.36	77	3416.764
2008930	782787	9305	379.3	1174940	391709	21596	35.56	80	3418.637
2429826	1761164	13296	1016.56	1789065	932391	25810	2130.6	86	3418.766
2524070	1284925	11987	454.82	1633920	659252	42979	1789.94	92	3421.228
2565824	1593492	14090	735.4	1715641	858898	42141	2033.26	89	3422.709
1934028	822459	7814	656.04	1152132	360010	16565	1426.9	75	3423.166
1552529	704560	11090	446.4	919166	303701	25975	1290.5	76	3423.535
1017729	1101735	8945	219.7	683834	548692	29231	179.66	86	3424.260
2764470	1229384	10665	702.9	1599832	612614	18986	2183.96	76	3424.280
2452741	1226151	13305	121.3	1553786	621609	31027	786.22	81	3426.329
2719707	1290970	7766	542.76	1819794	662326	16003	1067.58	88	3430.728
2561155	1189269	83078	2037.08	1603855	631622	147291	2965.26	79	3430.852
2436595	1652904	26284	961.24	1421622	830861	59347	1598.42	75	3430.887
602237	929227	991628	49589.08	341512	565931	2401837	117905.8	73	3431.314
123089	146028	1713	131.18	49640	49295	2244	352.84	48	3434.607
2667960	1182635	7777	701.22	1691100	543413	26529	1407.94	86	3439.318
2552400	1397320	10959	721.74	1591872	700988	27295	569.7	84	3449.036
2364780	1252329	6735	494.1	1671239	714943	22913	878.18	94	3462.284
2775356	1482957	14783	752.38	1900500	908488	50842	2540.12	95	3466.693
2745797	1305503	17202	406.72	1501183	627637	35020	538.2	78	3470.511
1973363	1824665	12983	2591.38	1223585	870703	33296	5002.56	86	3474.265
2255487	1198153	9468	559.48	1376007	576535	22710	1320.6	79	3482.899
1388061	1933172	26337	7578.82	730990	1236497	67583	18495.38	92	3493.944
108835	28880	98	84.28	28950	7408	19	-0.66	35	3495.008
2693657	1124802	16538	738.68	1595756	575752	37041	1464.26	83	3496.120
2029748	1129887	7240	634.4	1351845	538638	18164	1143.04	88	3497.651
2187939	1096668	22490	915.4	1133687	482219	46362	1444.32	79	3500.186
2376631	1692562	6345	644.7	1633900	878053	13854	1136.44	84	3503.874
173695	386486	1242	52.12	59971	138782	1494	31.84	46	3506.105
2063412	975226	11689	374.54	1281399	415140	31562	820.32	80	3506.480
2536813	998717	4497	382.42	1565126	488979	7156	810.16	81	3508.126
1801209	933250	26593	956.98	1074227	423550	47460	1610.6	78	3509.564
2512567	1319883	38385	960.1	1700133	828085	116716	2446.76	97	3511.252
1462759	1388892	10419	2107.34	1165844	909446	33067	5573.62	101	3513.180
1514863	955276	7532	443.52	902930	429701	20193	500.98	84	3514.092
2747300	1381411	14112	456.32	1600144	682312	41979	1426.94	80	3514.151
3436284	1626759	12148	896.28	2224433	974556	38060	2552.6	91	3515.570
1751972	832788	3066	246.76	1021481	368766	5435	534.1	71	3515.970
1703608	563607	4166	611.76	863729	194822	6155	579.3	64	3516.176
1537832	919098	4785	307.1	926158	421993	10497	529.42	76	3516.691
2351869	1326037	17796	518.56	1649882	690440	47224	1100.64	86	3517.269
2601831	2758381	32426	1385.36	2027914	1724576	78376	2898.36	87	3517.477
1157085	833113	35829	1231.94	600589	360972	71723	1732.78	68	3518.150
2447354	1990560	10452	364.72	3050442	1912745	71999	2373.14	156	3518.251
518984	465061	270509	186695.7	234384	159280	431346	271780.6	62	3520.019
115995	45052	181	81.66	31289	12100	215	145.9	36	3520.583
1822570	836143	18365	192.9	1166301	393623	45705	811.3	83	3520.759
2620327	1312991	13665	570.9	1632474	607987	35673	1598.78	77	3520.820
122942	40615	565	-114.1	27973	11063	171	-205.94	26	3521.064
1764505	727301	12775	354.5	1073211	345496	32302	592.72	83	3521.773
2002614	1329406	10942	303.12	1486388	757549	34919	296.34	90	3522.646
109808	44567	43379	993.94	26275	10567	52582	986.52	28	3522.976
197178	80249	327	10.22	58450	24109	-133	123.62	44	3526.322
1829049	969622	22561	1301.46	1235971	476268	52304	2605.44	86	3527.671
2458678	1091968	11887	408.82	1553095	510776	30800	476	82	3528.404
2857988	1310938	12031	1123.66	1904947	704414	26983	2168.38	85	3528.979
1249279	1609776	111348	60976.28	850914	1023954	361935	114053.1	91	3531.887
3342481	2102238	14027	1050.22	1979129	1118459	33918	1712.48	81	3532.163
402490	63630	28192	24.12	120169	15626	35374	222.64	44	3532.712
2475485	1137226	8521	676.06	1480495	574864	23532	1585.52	86	3533.737
111939	42016	-196	27.44	27478	10883	-885	-17.1	29	3534.121
2272179	1636371	68758	30595.88	1724039	1051213	133948	55865.28	99	3534.309
962152	2802752	572392	284241.1	1452739	3087676	3769251	1567241	202	3535.534
182453	74367	1847	-27.58	54093	22857	2942	-40.88	42	3537.549
2039548	858469	10291	409.26	1310227	401552	26243	828.98	83	3537.647
1942762	915863	9609	246.74	1196818	456806	26141	608.26	84	3538.296
2573987	1421462	8432	533.52	1459332	649110	20466	1464.76	78	3540.329
1703325	776484	9844	373.84	1007289	361518	24556	668.16	79	3541.218
731366	156211	1336	-200.04	333982	59648	2821	-529.94	67	3544.530
124206	42593	379	-32.06	34462	12332	473	-268.22	37	3546.519
2975502	1659829	22022	973.92	2089009	899200	48652	1737.72	89	3547.428
2539427	936731	10609	387.74	1545569	444892	23006	944.16	80	3548.586
2510792	2274643	16271	821.06	1645645	1318799	40728	1820.08	87	3551.389
1969739	1014647	10559	392.74	1276134	442437	30732	1114.52	78	3551.858
2684251	1282632	11743	625.98	1698052	605632	31649	1710.14	84	3560.104
1844090	1471793	14541	2046.26	1203677	791893	49657	4139.02	102	3560.786
2233801	1143333	10585	541.1	1443411	612144	27520	1441.2	82	3561.632
375101	328490	55435	102508.1	184146	134648	95813	170011.2	65	3563.096
1501567	676526	5116	267.76	947981	317436	14497	-52.58	82	3564.883
784826	2865319	46088	18966.68	555951	1532379	128081	46894.66	89	3568.473
2045554	1066123	18709	854.74	1262277	489747	39601	1460.86	78	3569.203
2301497	1422727	10739	474.54	1717534	757268	31560	1029.6	94	3573.458
1958364	898104	15828	770.08	1236276	448029	34869	1595.34	81	3581.677
2078622	1044713	10495	339.7	1278606	523096	26339	740.54	83	3598.622
2752880	1349611	36499	854.14	1881915	768330	84443	2211.98	90	3601.976
1971333	864148	11396	331.56	1206297	401340	26139	512.54	80	3611.271
132065	66737	1170	226.2	44462	26280	2530	255.8	47	3614.624
2919177	1727077	12651	490.86	1970178	917540	31705	1434.3	85	3614.829
2385891	1041867	4870	189.2	1547472	566880	13073	331.78	88	3615.802
1705123	973607	12856	646.16	1026425	406621	25254	1043.44	80	3617.072
1835988	924160	15316	592.76	1151709	424099	38045	1078.7	83	3617.487
763054	1461098	764108	17411.88	611265	965630	1495588	97081.68	94	3619.812
2728390	1614876	17381	1068.66	1896256	780006	37814	2750.04	84	3619.843
2539788	1031856	9325	574.5	3028665	1001597	38916	3076.76	130	3619.995
2402353	1598330	21401	972.86	1596838	736104	39927	2360.22	75	3620.229
2497928	1198366	14013	847.18	1595882	614683	45961	1189.46	78	3620.440
2205902	1407362	10258	381.88	1545609	660145	28723	315.78	90	3622.312
2653619	821520	38413	954.18	1479450	346343	83192	1469.12	73	3622.534
2063941	1239726	13973	552.78	1473251	797668	49258	817.88	93	3622.801
1120005	608006	7950	210	680759	249986	16878	385.08	73	3623.444
1800751	2271248	9564	2989.04	1286500	1162836	28460	6975.6	87	3623.947
2546731	1165397	21192	739.12	2205080	818635	69824	2510.64	105	3624.471
2308752	1246351	8145	629.7	1717548	737943	26040	2013.4	92	3624.952
2357427	1344123	17971	435.06	1427003	670318	33908	371.88	76	3625.923
2493106	1058407	18192	797.12	1675331	550951	42010	2200.6	83	3626.205
2535419	1021491	7520	384.2	1611493	496533	20469	931.34	75	3626.332
645243	935445	77741	93151.26	391319	434132	167712	138905.3	72	3626.929
2513157	845015	14768	755.48	1477583	382187	29468	796.48	78	3627.130
2782323	1146226	10653	746.58	1643054	582263	17775	2041.5	75	3627.150
1857904	690231	6668	170.48	1110933	327254	20465	320.9	70	3627.406
1576676	739669	15735	579.1	958134	313315	36531	1032.66	78	3628.458
259057	22466	6286	103.96	73138	5949	7179	193.94	44	3631.153
161044	103771	13933	5578.38	91363	38486	25358	9017.88	63	3631.255
1730718	928038	10471	491.06	1156951	421264	19441	1268.26	82	3631.768
234801	247995	419792	6010.12	99220	93193	659835	9542.1	44	3631.780
2724674	1050126	9203	1194.58	1661431	541909	23648	2698.28	84	3635.275
2283847	980510	8314	469.04	1264422	428746	11924	701.64	67	3635.291
971170	1309976	11378	5656.08	563986	667576	28990	12355.4	82	3636.655
2553891	1624457	11114	463.04	1620178	775501	28237	582.82	85	3637.174
262473	224945	141869	7379.34	79384	72087	205162	10820.32	44	3637.668
2698354	1501754	14028	658.08	1933390	880297	41209	1344.74	94	3637.991
197985	17956	-12	-224.32	71326	6045	-903	-541.58	54	3640.960
2169247	1100015	12789	547.54	1295275	563643	32901	1361.86	85	3641.893
2454129	1437985	16197	834.42	1567631	786497	45711	2018.46	88	3643.934
167615	80956	526	182.36	46294	23540	662	421.32	35	3644.304
1829848	1045598	8294	224.84	1140284	469099	18272	789.92	80	3645.048
478324	1225089	572918	173708.5	297244	586413	1394778	276897.1	77	3646.128
2376506	2471066	15059	1166.74	2000259	1816117	52618	3400.48	105	3654.018
1445516	782826	5994	257.84	913892	390529	18988	628.68	81	3657.313
2502262	946546	6868	323.48	1527522	503440	20452	772.72	85	3665.573
2829463	1668903	20346	691.56	1803426	891214	51896	936.56	87	3669.136
2888358	1588848	19823	1050.78	2149973	1175248	55534	2246.24	95	3669.527
2601749	1153541	9158	200.88	2153123	855803	34483	1252.38	108	3682.916
2405126	1336200	13696	486.56	1645918	680091	38456	1249.16	93	3686.645
2406849	1274537	9456	469.16	1334161	649965	27880	804.8	80	3695.549
1990881	1230230	5674	650.64	1304853	657448	18073	1162.78	86	3699.974
1817041	1217452	7728	405.08	1215385	534564	18209	787.74	83	3710.906
116463	26185	3894	2011.84	32321	7413	4794	2400.84	38	3715.765
1949564	1116950	7169	704.34	1427788	623091	22721	1229.06	94	3716.766
2690318	1555120	8128	303.08	1709942	868376	26920	934.2	89	3720.709
720566	1282409	458217	20915.62	415270	631334	1157433	42224.38	84	3722.314
1517793	1442167	769375	103894.5	653318	530106	1274807	145981	67	3723.525
1831337	400029	47653	997.58	993205	173003	101357	2331.02	71	3723.594
2304491	1535562	14501	1092.86	1293248	709700	28842	2355.12	74	3724.036
1858622	1146147	16245	443.7	2027737	902796	68560	1266.6	113	3725.072
562199	170475	30110	613.6	214203	52971	39982	531.52	58	3727.837
122254	86469	1348	51.28	38042	27167	1286	-4.04	40	3728.127
1897368	1205272	19146	706.56	1166902	593029	52316	1522.76	86	3728.954
2530913	1327040	13581	548.66	1630059	664927	35389	1289.54	82	3729.592
2595979	1333049	11907	954.02	1710795	701680	31223	1545.78	85	3730.086
1259410	1602385	96440	4555.4	573438	625770	228155	9065.3	77	3732.721
1213457	1423678	11459	3367.74	860766	763868	43036	7490.96	95	3732.970
2978973	1284721	11676	397.36	1886636	632163	30190	667.4	84	3733.803
2995843	1613986	11488	1033.68	1868324	858803	27935	1968.1	84	3734.362
2140255	1305561	15294	667.84	1300354	587780	35399	823.14	72	3734.676
2437699	1046953	6779	397.94	1438759	513754	11909	694.74	79	3735.587
2041797	993104	13350	391	1245993	520361	33050	858	79	3735.817
2472021	1261342	10350	263	1548343	627694	34852	456.72	85	3736.218
122008	60633	252	-31.28	31617	17854	129	-170.06	30	3736.495
1976691	807776	8439	202.54	1233891	379809	22235	817.1	82	3736.855
2278050	1058802	8629	764.94	1293717	511151	24808	1611.88	76	3737.357
2075330	1510397	9157	576.02	1345355	735077	31031	1272.66	88	3739.406
695318	198057	609	15.74	256197	63523	985	-176.9	56	3739.922
2366950	1250101	13935	603.1	1949169	745965	46831	1191.66	98	3740.598
2381129	1602299	15286	1321.96	1645006	813443	33926	2347.36	79	3740.690
1012298	931214	23569	69295.34	562541	621892	59782	153879.5	83	3741.359
108917	77895	293	90.98	39191	30241	11	-111.54	44	3743.729
2515146	1502736	12986	913.96	1697715	787754	34780	1358.8	88	3745.498
773258	1506102	849460	257385.6	460975	778620	1833832	417321.5	76	3746.532
900672	2261890	376453	162094.6	482232	1427431	1079937	308752.8	89	3747.538
110143	6865	1116	22.76	29616	1236	6	-0.84	36	3748.302
2554065	1437139	9792	885.12	1846140	959138	42742	2642.12	100	3751.220
2644232	1330187	18149	816.14	1656557	723699	50660	2078.6	84	3751.728
2996779	1583096	12680	453.8	2081502	920072	36105	1222.3	99	3753.109
2632345	1282949	7282	634.52	1735753	629551	16503	1076.58	81	3753.415
3030438	2182157	16808	670.88	1760755	1167225	46866	1338.76	82	3754.280
2140066	1295314	14710	856.6	1381012	680625	38857	1767.02	82	3755.679
2285851	949519	10114	244.04	1408145	519484	26424	824.64	85	3756.880
1967929	1014121	11082	773.52	1247424	446015	28370	1371.2	76	3757.284
1565440	1093151	10541	291.26	970725	477191	29205	450.3	83	3758.542
2224679	1095943	9335	423.1	1471245	567212	28583	1376.38	88	3760.048
2702596	1600811	19989	1042.54	1855501	824711	50074	2081.64	87	3760.418
2047438	1188578	13832	528.52	1250998	567205	27616	1024.76	78	3761.576
932295	460979	7262	207.32	437176	157265	12380	298.8	65	3764.584
2875677	1857889	18864	913.04	1765123	885389	48170	2490.2	88	3764.852
206126	126639	109983	1176.38	66074	38906	145228	1785.08	46	3766.471
2268653	986722	11336	1052.96	1422265	494168	23059	1992.74	82	3767.288
1571382	1048106	5495	372.7	1078144	553001	16439	855.54	83	3767.971
109813	84833	132566	2760.76	27138	21745	162668	3426.48	28	3768.156
2943955	1502570	10597	530.42	1850748	774011	30621	636.06	88	3771.467
424149	73625	24114	407.04	136042	21343	31589	686.54	51	3780.495
2117230	1722235	15531	860.66	1479517	1027783	40976	1886.36	95	3783.332
1741149	815361	9215	318.9	1045510	361435	21142	826.12	78	3786.214
2044216	1018336	7333	370.38	1267696	512227	14472	352.92	81	3788.493
3821231	2109893	24936	956.96	2748910	1150628	63170	2485.2	94	3793.855
678492	1886898	733720	283372.2	463219	986819	1703248	507214.3	82	3802.331
2021322	1051071	20937	817.82	1353230	607072	50498	1956.28	90	3803.012
1817593	925313	11949	434.14	1123964	402510	28266	1233.76	78	3809.726
2379144	1114070	12746	467.56	1561379	557066	29581	451.66	85	3814.234
1862281	3131192	252668	272709.5	1221528	2032464	626891	586187.3	97	3823.874
2417006	1361739	33489	1673.54	1621774	775701	79499	2787.14	91	3825.409
3302877	1849431	33740	904.4	2132001	929731	71177	1459.22	80	3825.712
110559	30086	389	-157.46	30426	8284	654	-342.56	37	3828.398
3191458	1367237	23514	865.04	1874208	773604	48668	1148.48	85	3835.863
2354868	1115423	9737	436.82	1362365	583843	30368	943.48	86	3836.550
2319208	1134602	15676	544.36	1401607	511937	30853	1237.58	80	3837.453
362202	226526	54117	7793.62	112032	68076	76436	11325.96	45	3837.865
1954308	767425	6551	340.86	1083537	314534	12226	568.36	73	3837.972
1552338	938351	10661	376.46	1550539	751037	39602	1356.72	108	3838.319
2356831	1154868	6509	547.74	1387789	520507	13554	1565.44	72	3838.332
155486	123393	480	153.8	93217	77898	902	-36.28	70	3841.007
2353497	1182982	9701	520.86	1502761	635253	25609	559.74	86	3843.411
128860	58219	1315	-125.1	36558	17874	1340	-159.6	39	3845.509
172251	57590	48	114.28	46354	15807	-155	33.7	39	3845.911
119083	18501	26	207.36	33753	4946	-431	537.34	37	3845.948
1906538	888388	15425	728.5	1284447	502508	38403	1920.58	86	3846.269
2770770	1663580	96685	3950.1	1732322	770853	145335	5875.1	84	3846.662
2157643	1234550	8349	126.14	1232774	582085	13691	-300.74	78	3847.629
2391330	962772	6313	326.18	1310164	465566	16318	228.48	80	3849.443
2604626	1296773	11656	757.16	1768462	648306	35052	1159.72	88	3850.227
3319459	1645775	8367	1207.62	2060269	759850	18490	2294.4	78	3850.450
2856890	1462577	10229	452.94	2017217	819172	14973	1045.78	94	3852.697
2433296	1004923	15636	252.96	1535183	475949	30819	885.34	81	3854.515
2176870	1239483	7708	636.88	1410868	718401	30571	1458.06	95	3855.372
2006816	855745	11222	486.92	1252051	407029	29820	878.2	74	3855.426
1788955	1025756	13828	783.08	1124220	574620	37687	1672.82	83	3855.657
2226924	988777	25488	383.68	1503559	517819	56101	1322.86	85	3856.437
2503394	1287899	12722	460.92	1684925	662035	40395	600.7	88	3857.458
2178531	852963	11582	117.52	1263388	426234	29779	325.94	83	3858.382
2963818	1863376	14220	1810.2	2028006	850257	36848	3855.28	89	3859.461
1188996	1170264	11129	354.94	782594	643975	35448	-77.72	88	3864.065
1912315	1015184	24680	831.8	1241779	482785	50074	2193.64	87	3865.819
2807016	1734371	16680	588.8	1973717	959118	35872	993.92	91	3866.397
103083	45606	526	1.36	31264	15275	752	-216.28	39	3870.258
132695	11941	1137	185.82	36583	3273	1169	63.34	38	3876.507
1576384	789394	8073	359.78	1116422	445730	17399	1128.14	89	3876.643
1787524	1168046	9732	2919.52	1087258	543138	26888	6382.68	82	3877.665
151496	76486	705	-64.7	72012	51565	1863	-718.82	68	3881.181
2123637	1455824	8330	546.8	1378292	730433	16446	1246.56	86	3882.585
269755	47843	6002	-69.28	77350	13248	7996	-104.44	44	3884.448
100229	96418	255	-18.7	26942	33055	27	84.22	35	3887.144
358112	825076	73236	13132.96	194319	337640	128852	22833.72	70	3887.675
1417860	519125	7919	224.34	756357	214291	12626	545.36	71	3888.332
2825588	1121843	8487	378.82	1872535	603385	26430	1165.8	89	3890.031
114716	86934	493	-9.02	40057	34899	755	90.3	46	3890.944
1854397	1383028	9189	531.54	1287399	632939	24907	1284.02	85	3892.860
2027560	992238	8651	157.86	1318491	507081	23244	567.84	84	3898.877
2262169	1132550	10649	404.14	1315614	525997	25700	791	80	3905.287
2662218	1947778	22263	606.18	1759939	977597	37082	1110.52	83	3908.849
2799480	1503087	12980	507.8	1945061	802020	35269	1358.34	90	3913.549
2807880	1250409	5928	426.08	1706920	639572	17609	749.74	86	3919.198
2224580	1066195	6952	234.72	1512813	536594	21985	829.1	87	3924.706
1376211	838486	15454	442.44	828400	361684	31970	685.2	76	3925.665
1595656	644857	6661	162.46	894827	286946	11738	-121.32	75	3926.485
2507962	927665	19936	680.96	1592603	508103	36868	1328.48	88	3928.959
929920	1959540	17155	13588.3	614641	1118607	40523	28556.78	83	3929.569
2419823	1006843	35959	827.74	1549575	478893	69422	1371.92	84	3932.172
2721256	851057	8580	351.8	1646466	401901	22776	749.36	78	3932.435
2534729	985437	10859	610.74	1561570	491419	24973	1383.78	78	3933.051
176057	52488	1420	-43.8	44968	13549	1291	-58.74	32	3933.398
2780041	2163673	17508	4783.88	1690716	1086437	42064	8318.04	88	3934.075
1945158	1268673	5921	425.06	1600103	726839	-3129	702.06	104	3936.539
3311093	1703211	39661	1042.46	2080111	743653	81879	2279.94	78	3936.993
1579545	576044	25961	436.46	745934	209467	42023	646.78	66	3938.163
1770093	1017899	27673	938.78	1162930	471798	55423	2120.78	82	3942.497
270000	253062	787	257.82	109429	104011	1577	424.22	51	3942.740
2398799	1062692	18493	862.98	1508494	524947	41253	3159.58	81	3942.768
1535565	896684	8757	218.02	969550	417123	17523	390.78	79	3945.712
295695	415072	201430	3761.8	102292	129526	280752	5344.72	50	3948.152
1854613	958739	18289	344.54	1061161	422963	34246	864.56	77	3949.815
3202001	1118070	17727	680.22	1858722	576513	37102	1569.72	77	3949.975
2778194	1018328	132736	2592.96	1665837	528023	275858	6991.88	80	3950.302
3006972	2150122	12160	324.6	1949599	1217722	43046	947.56	89	3951.288
1787410	1071319	21831	889.66	1115227	550971	54361	1909.46	85	3953.475
1869293	945108	9304	477.44	1140520	444740	19113	1344.18	83	3953.966
2222010	993823	9294	443.84	1397571	535734	27347	65.42	79	3954.140
2297331	931897	15302	795.72	1506065	482187	36559	1744.74	78	3954.369
2413875	1849170	13330	355.8	1623978	1048959	45397	1382.42	100	3956.498
2906816	1633506	13812	552.32	1600701	783489	29281	1303.66	83	3957.585
2280039	1293825	8867	547.62	1512054	673251	30990	902.4	83	3957.904
3178119	2049577	19478	788.08	2342319	1197094	60210	1119.6	98	3958.496
105433	20053	8122	-15.08	28709	5485	10117	-119.38	35	3964.152
1824302	976342	10541	343.26	1117548	455872	30180	34.8	84	3966.863
1894405	811708	10330	274.8	1058341	340963	20262	181.32	75	3968.534
115832	42653	718	17.48	29905	11250	961	71.46	32	3969.094
193120	616662	12188	890.68	579301	1828962	101688	13579.68	435	3970.629
744884	385878	2607	32.02	665774	205113	4549	-885.86	101	3970.676
161679	286538	1978	-90.92	44831	84115	2605	-295.7	38	3971.343
1702439	1399765	49312	864.32	1319551	949639	160383	2601.38	100	3971.389
2990060	1191321	7464	495.04	1978073	661189	16448	1085.28	89	3972.751
2021862	894198	5976	428.36	1150825	418043	18982	421.52	83	3977.267
3007289	1880086	18121	963.06	2211318	1133399	51994	1709.84	99	3978.213
256802	63706	483	-8.62	80238	18230	27	62.22	46	3979.194
2674309	1395887	13417	502.62	1952216	1012599	42282	1157.52	106	3987.066
3140236	1771003	31967	1280.62	2270759	1088201	82807	3248.02	95	3988.451
2271134	1897485	30580	1205.8	1599321	936650	80689	3537.54	91	3994.192
2132407	1547347	14577	838.22	2669168	1328707	48781	2051.66	142	3994.987
2251146	827244	12793	411.98	1385367	406379	28220	745.2	84	3999.961
110541	90038	88705	2346.3	30399	24883	109162	2479.32	37	4002.102
648849	1558411	227408	41548.88	478664	953845	733845	111017.7	103	4003.344
343603	137528	3376	141.36	122071	48931	5133	67.38	52	4003.920
2905971	2529226	27402	991.72	2084936	1315954	55318	2470.48	91	4005.637
2574654	1330449	11611	572.46	1752685	745833	32939	1056.54	89	4024.409
2434119	1565436	8176	535.36	1608449	727203	22824	1224.64	87	4026.163
1060564	1281955	567053	112051.6	462992	494726	957047	159696.4	67	4034.937
986475	1385677	110757	145393	479672	582336	251970	232367.2	76	4037.275
1994691	1099781	10367	818.62	1203669	547133	22194	1429.84	82	4043.088
115137	61606	423	-151.22	36298	21185	655	-327.7	42	4045.040
1733537	704557	26695	747.7	954528	293668	38819	1429.34	73	4045.911
2302163	1198010	9150	485	1545347	606509	28546	1503.56	87	4049.386
1426524	572670	11613	396.18	819097	243752	23737	900.82	75	4051.785
2027086	2035329	6044	980.84	1441080	1012161	14790	1795.4	91	4056.277
2575262	1213717	10852	354.72	1691952	659390	30577	1018.22	88	4057.551
2443513	1444728	12395	799.7	1625084	752881	35359	2503.74	83	4057.734
1966297	835099	6400	232	1207810	422938	20016	380.76	71	4057.771
2182742	1338972	12754	928.44	1436844	616897	27610	2006.6	83	4060.129
2338010	1167558	10212	311.32	1483954	541440	30050	357	77	4060.418
2739347	1367291	8054	1606.44	1796383	739433	28752	3509.72	87	4060.825
1757895	767540	13631	317.66	1678244	693145	45514	1483.04	106	4061.111
2330637	1133860	11630	695.8	1593328	581624	33448	1649.28	88	4063.779
3221511	2033115	11177	860.22	2202543	1073249	35449	1181.14	88	4064.174
2014334	1113146	9366	356.76	1312341	503958	20580	-86.2	78	4064.560
219626	535760	57563	17868.18	132442	300967	191429	54570.94	68	4064.706
1291670	721931	9279	233.94	831995	332348	25852	340.72	79	4064.907
3719038	3023395	13359	2064.74	2545055	1907941	35481	4667.66	90	4065.614
3086576	2464370	17678	1560.08	2557004	1540141	43949	3714.14	98	4066.143
2526243	1114068	18489	739.54	1656118	668686	54780	1282.8	79	4066.229
3141540	1586530	13072	721.92	1975314	791423	28175	1221.5	83	4067.517
1944814	975514	11158	566.88	1278815	468461	31730	1331.8	80	4067.916
1826471	800284	8095	550.7	1112992	369246	14658	1624.88	77	4070.347
2010961	1101372	17128	397.08	1276525	530833	32534	1288.24	81	4070.621
185425	20818	518	-33.52	62950	5881	371	-131.94	47	4072.324
125122	78853	1068	-163.52	52344	27912	397	-161.58	51	4072.621
2173904	1153368	8360	4467.6	1343935	502606	18589	6605.54	79	4073.088
2650967	1100586	14349	249.14	1802501	546675	51886	1088.96	89	4073.268
1739016	1344725	8291	256.26	2059067	1173299	39410	1581.6	124	4075.537
1987925	811034	3278	336.08	1165443	359430	4189	729.54	71	4075.765
2007820	799530	12725	503.5	1274594	426864	30433	970.38	87	4078.427
249590	102132	251	-7.14	73807	29322	327	-16.78	45	4080.019
2650577	976005	9170	443.2	1826287	528765	31968	994.48	90	4081.276
1864161	1094551	8625	321.5	1170293	471882	27539	773.54	78	4081.673
3333029	1537358	24734	823.24	2326508	900527	69785	2749.1	90	4083.460
2399819	1143398	12934	532.24	1592555	560377	33897	973.42	84	4084.057
2305759	1432375	12219	516.34	1396068	655429	22721	1047.06	82	4086.334
3018542	2399424	12776	971.36	2191534	1261422	29527	2186.22	94	4091.555
1581117	1351648	9610	961.6	1108496	657807	27400	2029	89	4102.396
3043992	1275353	10665	578.9	2105113	746850	34896	1947.56	93	4106.539
140394	96937	726	-62.64	39869	28723	1147	-312.58	40	4110.235
1744685	975014	6956	333.16	1132489	444135	14838	538.68	96	4118.740
866333	2238355	63574	67234.64	537572	1441239	192256	145008.2	81	4118.772
1783284	957880	6883	538.38	1139450	467005	23127	1293.22	82	4150.562
174232	163551	47637	746.82	45076	43520	59484	838.24	35	4150.974
2140237	1394224	17618	2730.48	1602491	820745	40398	4910.28	89	4152.867
1763059	1683292	26607	874.02	1393868	1114201	91424	2070.64	100	4155.879
196915	388942	230724	3127.64	79553	191939	427214	6572.04	64	4157.435
2120834	895076	7478	515.08	2328192	826470	39463	861.18	134	4158.999
2478998	1119701	10813	426.18	1642451	561936	31602	549.72	85	4160.144
1948476	982714	9125	383.5	1226972	519736	25111	1207.46	81	4160.518
[truncated: 8,001 more rows]
