# Supplementary material for: Mitochondrial calcium uniporter-mediated mitochondrial dynamics imbalance contributes to contrast medium-induced renal tubular cell injury
Source: Front Mol Biosci. 2026 Jun 29;13:1848361. doi: 10.3389/fmolb.2026.1848361 (PMC13357276; doi:10.3389/fmolb.2026.1848361)
Supplement: Supplementary file 1 [file DataSheet3.zip › Flow Cytometry Assay(1,2)/Flow Cytometry Assay-2/╧╕░√╡≥═÷-2/HK-2 ╡≥═÷ 1/CSV/Spermine 1.csv]

FSC-H	SSC-H	FITC-H	PE-H	FSC-A	SSC-A	FITC-A	PE-A	Width	Time
2414139	1353142	11531	454.66	1696773	773204	40026	1617.36	91	7.718
2431597	1295907	19360	786.6	1632854	694222	53350	2032	89	12.505
2740545	1594583	10445	656.7	1920356	809869	33698	1846.28	92	15.308
2046750	1016360	20984	331.24	1268622	446996	52137	735.82	83	20.751
2031459	870471	20626	946.36	1218394	381044	44673	1797.78	79	22.943
2157615	1030517	11068	607.48	1200949	466176	11793	1000.98	82	32.089
2803483	1377149	45950	1161	1693659	746975	117092	3281.12	80	32.102
1934805	889713	9789	530.54	1131577	386053	18227	630.22	76	35.529
1899816	1007665	15411	578.46	1356531	558688	32381	1884.66	87	36.268
131336	16493	2692	232.12	33719	2546	2604	200.44	29	36.430
2201119	1123215	44956	1101.16	1454562	550209	78433	2190.38	85	39.365
656325	962985	509125	9229.5	304159	405537	969678	18779.08	69	40.378
2458965	926358	10067	241.62	2278943	654336	41511	1513.46	112	41.644
3193463	1503398	75233	1891.38	2155172	810677	151865	4208.9	89	42.437
3100944	1985413	26993	1104.98	2015119	1078231	58430	2093.8	80	42.790
2063399	854870	10594	334.84	1250621	420448	27897	1003.42	81	45.308
2377299	1709652	15547	1348.42	1347916	724126	28276	2354.36	68	45.353
137290	68131	1800	88	36837	18639	2752	-203.28	37	46.437
129848	33067	1800	-146	36363	9093	-1439	512.46	38	46.753
2259838	1073015	19116	214.76	1406642	527146	37980	924.8	80	47.692
2615685	1678363	11303	1105.58	1715362	790029	32841	2317.26	82	48.629
1775855	947766	60877	1461.22	1073814	465923	107824	2322.64	71	48.723
2353726	1179627	20148	764.28	1520712	586303	51231	1922.66	97	49.585
1962411	1263808	8918	383.48	1307132	608635	17281	-474.34	76	49.783
2660423	1425594	9618	503.48	2826385	1508210	42645	2172.7	127	51.879
109648	262602	100474	3232.64	65059	169861	265571	8104.06	65	52.533
2333907	1281921	29255	1199.3	1584924	652555	66505	2785.3	87	53.017
2366238	1436253	17770	573.2	1548995	759596	42534	1538.24	83	53.648
2533189	1081930	13601	851.86	1524162	480881	25719	888.34	71	53.770
2385376	1469938	34432	1297.52	1597296	857848	78610	2007.6	89	54.727
1898858	960812	11666	385.76	1122898	434662	24923	310.78	79	55.784
1629988	1259543	11318	649.48	1106206	618068	36549	2197.14	87	56.938
1841647	864952	13167	415.62	1174378	423409	31645	696.7	77	57.186
362522	654675	15994	5583.84	354306	451768	62388	17592.68	100	57.516
3153796	1341204	39883	2635.38	2036679	772655	82107	4894.02	82	58.066
2507913	1184964	17811	524.46	1643873	701775	49993	946.98	91	60.190
617804	694106	27937	41793.82	281445	344901	68226	64323.36	69	60.573
2274452	1351741	19531	921.66	1567149	753037	54035	2336.1	84	60.742
2154826	1209430	16075	350.5	1395269	627047	48382	698.52	87	64.825
2320050	1582770	14932	1907.52	1576855	836477	42739	4417.54	87	65.241
2006879	826448	22497	583.42	1099555	321907	40542	1044.12	73	66.666
1945554	916784	8836	617.96	1190091	414646	18304	1526.44	76	66.835
1724336	851199	15721	407.06	1195738	655623	54903	574.58	89	66.961
2240271	1131783	24087	553.82	1341598	538593	61363	972.18	82	68.351
2018731	1048358	9891	276.26	1168180	443882	18469	553.34	76	70.727
1874807	1193487	28694	621.84	1345450	655535	81620	1267.2	90	73.398
2133212	1099551	7496	573.56	1339325	519992	13670	466.2	81	75.996
797207	1202652	260486	154367	433651	499100	411490	233980.4	69	76.610
2242286	1066335	11627	730.22	1489129	527504	22583	2059.38	85	78.770
2177900	1430552	10161	623.46	1410433	756269	25722	1732.92	78	78.893
1983161	1219303	22045	712.7	1475513	671328	65425	1477.5	93	80.104
2109850	1450407	20572	523.92	1411821	736771	50404	2412.44	86	81.880
2024048	965088	6048	301.28	1287461	468183	12968	512.48	82	87.148
2403055	1684408	22336	785.96	1626045	866194	58429	2080.94	81	87.385
1195408	483243	88013	1911.18	584614	168137	132977	3037.22	62	87.876
937449	1933296	43579	30427.94	528881	984709	107806	53157.16	80	88.947
3667320	1762273	22977	1046.22	2463667	1100425	70334	2037.24	95	91.610
2847578	1717989	16516	750.76	1921291	901199	42789	1841.54	89	93.206
1934158	1108650	13732	797.52	1207466	557723	31597	1526.42	81	95.675
230732	139863	1228	45.08	76237	53425	2192	-273.88	49	99.476
2745838	1876027	18310	565.6	1906406	1026872	57181	1567.66	90	99.602
3547737	2280300	21706	1470.16	2453390	1324728	59866	3911.76	90	100.803
2115907	1053646	43632	926.52	1233895	497750	85360	1649.6	74	101.041
2089814	1144259	10157	629.02	1388174	607807	22331	1427.66	86	107.456
2368343	1452989	11731	568.66	1548521	749834	31254	1365.44	84	107.941
2391739	1238482	7359	302.74	1511336	567680	22546	466.56	82	114.279
1796435	1020111	13565	688.9	1049935	412336	31902	1374.72	77	118.244
623825	272749	7073	384.78	279358	98450	11425	605.5	64	119.550
124735	97565	19526	2259.36	37197	29436	26395	2963.7	40	130.829
355421	1966059	11694	944.84	126097	610109	17557	1298.02	52	130.894
2345864	1215600	10457	711.02	1515214	585271	31264	1920.04	84	139.175
2493332	1615455	13075	558.5	1655121	797053	28644	1665.84	87	141.254
106545	81865	106024	2029.64	37880	27919	155708	3316.88	43	144.773
2152381	1695203	12655	615.3	1470020	914071	34767	1229.62	90	145.566
193666	40552	2068	255.48	57459	11630	2626	471.36	43	146.840
2368357	1082507	14350	832	1391901	552742	31357	1203.02	82	148.694
807606	715221	65591	32468.26	318096	264996	122352	45709.72	63	149.791
1340541	853439	7215	393.9	842061	398758	13715	384.9	76	149.844
1210585	916136	9594	2891.84	755775	379172	16180	5417.8	76	150.147
364879	438902	701620	12413.2	126382	140778	985236	17631.96	53	151.645
123687	66565	881	48.66	34362	19714	1747	-89.58	37	154.594
2953483	1517411	61849	1608.14	1689796	732790	105483	3228.38	79	155.024
2326454	1368423	41396	932.56	1606970	683434	118362	2802.32	81	155.124
2543388	1442783	14222	531.92	1543278	683593	41355	816.3	85	156.196
1459413	957512	8810	433.6	892612	420417	25888	646.68	78	156.706
1941752	1124720	17212	666.32	1083103	517097	27325	1405.5	71	157.030
747825	1412845	769506	96622.16	438983	802040	1941171	184668.1	72	157.088
541820	1232703	103207	71630.02	388734	710618	270082	166878.5	73	157.121
972306	1488807	30649	19670.14	692834	882396	89780	45989.8	81	157.254
110078	65754	1033	18.38	34513	21009	2114	51.04	40	158.755
2472089	1119673	11096	563.56	1567069	554342	33518	625.48	87	160.334
134099	106948	136571	3337.06	41168	33134	185642	4537.12	38	160.832
948720	1801591	165637	100625.8	557899	1072984	477524	193946.6	92	161.360
1950960	913654	15121	312.06	1254903	464158	40025	478.5	81	161.625
868811	1163219	55723	49625.78	498080	496471	120376	80211.36	77	162.915
1894333	863072	20939	751.54	1011815	348327	38346	895.56	74	164.369
1988438	1128693	40351	1326.86	1187188	562550	74923	2424.78	80	165.192
1938585	959817	15778	939.08	1246327	436672	31228	2059.08	73	165.236
2277079	1051821	14785	680.1	2281875	971464	72825	2185.5	117	165.910
2642587	1057795	18262	1048.32	1619406	507942	43689	3006.54	82	167.668
1994356	965683	17971	850.06	1290820	473078	28122	1509.92	80	168.169
2227640	1099196	7496	842.56	1546115	617694	23684	2442.24	86	168.549
188360	10828	-73	74.22	47619	1228	-609	84.26	31	168.881
102434	18381	192	-8.88	24683	3974	197	-105.58	27	168.893
2340066	2585236	32727	844.22	1772142	1507085	90493	1737.98	96	169.532
1734887	930829	5491	533.26	1005584	387519	11566	902.76	68	169.604
2396160	1267373	10264	591.04	1558963	694797	34567	1266.62	89	171.307
1947800	850603	9839	724.54	1186870	409599	28833	1277.38	78	171.964
3532905	1655941	35113	1138.18	2168504	845179	79867	2412.62	82	172.344
2922856	1901635	24594	944.84	1945259	960868	38759	2367.74	85	172.624
456954	558829	120015	52799.9	208254	258606	243669	100290.3	72	173.831
2160218	1274494	13297	554.42	1613362	823168	51031	1558.66	98	174.316
2120844	1445121	8904	828.44	1494645	816194	27522	1284.92	83	174.359
3218509	1719157	5821	448.06	2143442	1023311	14162	1158.32	92	176.291
123283	441135	484	100.24	34751	130844	729	-50.06	38	177.290
1836300	1083454	7312	266.32	1073533	516556	13476	552.36	76	177.899
2476569	1677928	19454	985.44	1665924	923347	50900	1791	89	178.369
1516959	860778	8752	803.72	904418	366575	20237	1087.82	66	178.384
741049	656069	291586	118739	609742	582632	981036	309419	94	178.698
167055	57016	5973	46.78	46717	16806	8429	86.94	35	179.012
1992185	1203383	10556	515.16	1376555	573652	33335	943.1	86	179.922
2545395	1297714	12870	743.2	1505122	624973	26475	1709.5	83	182.580
2505256	1758274	7645	1007.7	1738548	974058	16761	2329.46	93	183.692
3226331	2229704	13033	1044.38	2106627	1255833	26391	1814.26	86	184.651
137692	80640	23	17.78	41194	23928	-234	80.76	41	186.908
2392099	1577096	20194	1064.84	1703094	850986	51468	2135.48	89	188.175
3232201	1495135	46311	1282.46	2129395	931827	123352	2752.72	96	189.605
1895837	1052612	9010	303.6	1191841	478040	23592	497.12	79	190.295
157310	64533	1021	31.06	48893	18411	1546	-107.44	37	190.654
2005731	1022003	7334	288.24	1241634	472538	21223	543.78	83	191.689
1806495	1003335	10107	320.02	1130651	490222	27522	351.92	81	193.838
1871671	1365406	5601	188.86	1336042	689280	10753	495.58	85	200.960
1485874	1119364	41750	2023	823504	507659	84829	4282.94	77	201.725
295718	384808	86174	32214.64	119009	128638	125471	43771.06	55	202.909
2271552	1909587	20026	1124.36	1527981	960497	58043	1991.98	87	206.847
1748465	1180146	26261	571.46	1020711	538686	48921	1561.06	81	208.032
2138893	1081970	8418	485.48	1298673	532604	16598	413.28	81	210.175
2296178	1352205	11283	831.38	1301661	605968	25872	1515.92	77	211.334
4717662	3102200	32010	1408.6	2951561	2096452	90918	3965.48	99	214.630
2554186	1463406	20965	920.9	1787857	884027	54963	2389.18	92	221.015
2038807	1328083	11892	659.12	1394066	748436	31738	1583.68	89	223.279
2633622	1568147	18831	1176.66	1690976	832626	41549	2270.14	83	223.552
3111467	1462377	14893	1070.98	1637992	702725	32002	2017.72	82	224.706
2631718	1376809	33205	1978.3	1479587	685293	65124	4006.64	80	239.920
803318	1554049	49927	80165.22	415192	682205	103198	146291.3	77	245.339
3063071	1633302	27101	1114.86	1855775	844063	60567	1572.62	87	250.323
2472691	1215530	17684	1126.24	1508102	526403	38277	1527.22	82	253.052
193452	659504	122459	26913.74	118087	343977	295857	55264.02	73	254.394
1793016	1093622	16790	345.4	1133886	557622	39879	1593.94	82	254.644
595468	239384	1909	33.74	271888	83563	3144	-42.16	62	257.055
2386615	1266854	14469	1099.34	1629921	803835	39686	2691.96	94	258.974
2191273	874537	18077	509.22	1203541	367745	33355	1106.3	74	259.732
2834442	1135987	28541	1090.26	1732992	570227	61013	2629.18	77	259.816
1750223	1079188	7344	697.84	1009158	492736	18659	1397.74	69	260.137
1977267	1761471	55526	1325.36	1559413	1130854	169681	4613.66	98	261.992
2447275	2019385	12127	327.22	1670041	979287	40523	280.78	91	264.434
2868179	1309300	12997	2410.42	1715396	633401	32379	4354.94	78	265.172
1975796	842209	9024	701.64	1254646	394831	19913	1375.18	81	267.111
729012	1449708	67162	103200.3	436115	777875	149912	186465.3	67	267.134
1886135	953990	16639	533.54	1085711	404340	24215	887.9	74	267.760
1866248	1378506	26560	1132.6	1349151	692387	66143	2191.98	83	267.973
2569576	1098978	11446	674.56	1628371	504509	19773	1502.78	74	268.013
2303708	891543	23304	802.44	1421481	448645	60534	1120.24	78	268.614
2005026	1072904	7937	459.82	1264081	526289	15932	1101.52	79	269.173
770510	1475845	26194	33524.84	396970	789678	73885	56537.1	83	270.260
1448532	978367	8063	671.18	1184032	624130	26314	2203.04	97	270.306
234434	204130	465	120.9	60364	53051	-603	372.42	36	270.690
2597810	1288688	58150	1737	1765346	851475	123489	4108.54	95	271.151
112665	53293	60454	2625.44	32204	15849	76943	3370.98	38	272.116
3066454	1696652	5809	655.74	1939406	815208	10285	1332.1	83	273.309
2790303	1188971	10204	420.44	1658036	658226	34435	1077.1	86	273.945
2176621	790324	49683	1720.38	1225899	350436	79709	4743.74	72	274.128
2472894	1130346	13374	683.64	1572700	517430	25478	1741.08	83	274.729
555250	778867	28484	43350.24	263640	338381	55435	70362.1	52	274.741
1996576	835022	8230	739.8	1160118	351445	21336	1456.96	69	274.881
131081	73247	1371	-106.94	40694	25319	1960	-264.4	37	275.327
2309257	1557673	14770	820.2	1589511	890797	35402	1632.72	86	276.315
2693973	1651198	5829	407.94	1664390	791221	13733	1138.38	81	276.855
1846270	1899130	706258	70381.88	914022	834019	1413968	124651.5	69	277.246
1805778	945812	6380	280.8	1213188	504944	27851	72.86	85	277.439
582008	908992	32351	86574.86	312782	489775	80587	146239.8	73	277.855
2109883	1075786	9074	314.64	1401079	570351	17822	1091.92	83	278.213
478565	490075	161603	45795.58	229727	239604	373260	78936.6	69	279.050
2581818	1710154	9024	772.64	1657590	845267	28717	1651.62	84	279.710
1976356	1007901	8437	505.82	1213864	461298	14556	827.16	78	282.413
1998489	1077272	12458	331.88	1292281	529551	41092	539.12	86	283.094
2114794	959081	7749	672.14	1260504	453335	22960	1525.6	82	284.544
2302040	1345022	16999	887.14	1559723	706627	47461	1868.46	91	285.845
2379580	915524	10789	408.54	1467140	457222	25977	831.22	80	286.978
2799987	1693005	22083	882.38	1813363	909858	55323	1829.78	85	287.399
2337053	1852495	7733	1753.38	1630691	1001534	18526	3859.36	79	287.478
1875977	863582	28581	1639.66	1129512	369143	64013	2543.18	68	287.585
2337061	1488041	10121	565.06	1505497	729527	29830	918.8	77	288.008
2271521	1535525	9612	1465.32	1505907	724416	14218	2724.48	80	288.670
2802047	1247365	17579	597.94	1823746	743538	61138	1807.68	91	291.474
2015005	1341786	12388	420.68	1240522	640854	35662	704.32	87	294.183
2089119	1259895	7874	388.64	1388441	669573	24126	1436.36	85	294.819
2319460	1313155	18288	930.68	1440155	649198	39531	2482.66	84	295.528
1985919	918360	9121	508.06	1224447	421138	25226	1431.36	74	295.691
1896182	789064	10443	406.98	1071786	354112	19919	1209.34	75	298.994
102808	161054	23598	3548.28	42282	57462	36083	5625.38	47	306.128
3508511	2188694	17012	1289.32	2479266	1207792	50079	1883.94	92	307.507
137006	27100	2278	210.08	37021	7449	2351	95.86	38	320.537
1822231	1047461	14396	418.56	1139726	481867	28553	625.58	81	322.209
2479095	1516448	30786	1220.96	1514723	690769	58189	2171.54	79	324.852
1939617	977621	15129	608.94	1119930	471154	37062	982.32	83	340.961
2164018	1271573	11760	648.6	1455780	580181	29095	1312.7	86	353.574
197809	231772	265655	4263.3	64959	86146	434536	6842.96	50	354.826
313613	196095	-27	685.78	86979	53362	-561	936.54	45	355.701
2533473	1133164	19060	888.6	1692774	561757	45875	1834.5	84	356.660
2627153	4535283	2755968	199252.5	2490402	3480271	9280642	567215.1	124	358.964
130197	85799	20218	1328.48	38854	25758	27459	1725.74	40	370.244
2367116	2702602	25062	1586.32	1398647	1442958	50007	3591.02	82	373.242
171603	221636	47009	3724.74	56625	67455	65283	4621.38	46	374.705
2308031	1218039	29999	1238.14	1504582	581494	67498	2715.28	85	375.186
2629795	1615480	21402	858.72	1682845	792651	41135	1643.1	81	375.990
1605936	618030	4125	342.5	863234	257956	11953	504.58	74	376.950
1153017	1727817	85272	8130.92	702950	1033018	221273	18626.78	82	380.119
179463	64197	11728	4181.08	53096	19289	17263	5341.18	43	382.612
2996189	1253550	8416	449.76	1920463	661545	17632	638.52	85	382.796
2521680	892930	14424	690.64	1634545	472420	38067	949.62	81	383.074
2772964	2030145	8368	459.48	2198538	1218810	34295	1228.7	96	383.467
1890602	834909	23464	375.04	1120897	412511	53672	666.92	72	383.681
200196	213773	170452	6296.72	51358	60476	225439	8514.54	29	383.739
1480381	955229	6831	343.66	967186	482217	21278	1732.08	83	384.444
1987779	1123078	17428	560.08	1346145	562218	58227	1418.22	79	384.537
744093	1423430	2422154	171984.4	422179	729762	5300797	329218.4	76	385.109
2294080	854791	9040	277.4	1490826	466636	25119	420.34	87	386.027
2092341	1303197	7826	404.36	1371013	620334	23572	760.92	79	386.233
1844468	867021	9109	672.74	1117449	376346	25727	907.22	80	387.636
800232	938474	535827	76179.22	585875	685850	1467554	246908.4	97	388.091
2494502	1451067	28783	1814.38	1489522	652378	53104	3233.44	73	388.203
1400097	583421	32731	696.66	828111	252199	55579	480.94	75	389.155
1066271	881789	294211	67650.46	470376	386399	541890	113107.4	70	390.350
2275399	1436715	122108	3333.88	1315794	703529	195002	5781.72	82	391.981
3105407	2490165	4671	1523.06	2382898	1698870	-3504	2549.56	101	392.178
2797505	1243388	15099	588.14	1811665	653852	31676	1047.36	79	392.594
1634930	752267	4978	266.08	847545	280084	8508	172.88	66	393.065
1948577	990531	5873	636.78	1241415	490065	18826	1233.36	82	393.632
2003147	1136794	7237	606.82	1300277	553720	26148	1086.28	79	393.776
2935243	1.287512E+07	256509	17165.74	1611665	5934902	494585	31893.1	95	394.568
1751140	624940	6803	235.58	1038701	256627	14465	320.9	75	396.897
2385065	1261102	39804	1030.44	2222989	1031983	131361	4100.46	107	399.385
2709544	1382035	12671	630.06	1855161	749178	43740	1101.4	93	400.614
2064178	959130	13591	418.26	1214930	417640	24601	623.86	72	400.939
2023975	1098701	6850	711	1198578	506726	15795	1459.7	74	401.107
1732942	834263	9464	389.04	938649	334753	18224	179.64	68	401.165
2413428	1234647	13689	872.54	1546387	635718	27882	1979.52	86	404.399
1440649	854762	12895	368.7	996226	514763	21396	1585.56	84	404.718
2083787	1436878	13018	662.48	1415759	736976	30960	1646.6	87	405.148
1526321	659855	5889	471.54	779220	259171	10773	874.78	61	405.208
2860540	1858059	17331	837.66	1947321	1058993	45492	2325.12	87	405.824
1785982	783344	7217	793.62	1099978	372331	11425	1632.5	79	407.820
2708998	1309206	17434	1188.24	1631712	661066	48355	1818.3	82	408.288
3310685	1670616	39525	1285.5	2098183	913726	87197	2730.42	91	410.327
2069489	1217381	25493	824.98	1332242	602559	56485	2291.1	83	412.090
1042703	1388640	48532	12362.52	538346	679546	118187	22224.82	90	413.162
572584	24654	7082	133.52	156684	7091	8958	182.88	48	413.898
3229669	1704980	23266	688.76	2000812	918881	55764	1790.04	91	415.248
1840158	1022535	11970	634.2	1161988	474046	24384	1588.24	83	417.253
1414513	677321	8627	505.22	910301	312368	18725	1286.5	80	418.394
3092331	2630615	25600	1372	2483586	1644935	77390	3108.4	93	418.448
2405486	1134688	8749	786.14	1508015	607088	22832	2177.52	91	420.725
3155766	1631134	19094	835.84	1968231	1007775	47205	1545.3	83	421.078
2278021	1893163	9976	588.36	1632076	1042760	35538	996.68	92	421.611
3096964	1813871	13373	736.78	2021580	1006639	27635	1441.1	90	423.792
2967106	1490845	13324	885.64	1854615	736285	22328	1717.08	81	424.249
1767088	857369	8062	487.32	1088159	389125	17095	1040.7	73	424.623
2439487	1789098	12625	519.5	1572199	881455	27725	668.5	83	430.034
2137145	938674	28095	733.7	1245349	417412	67205	2024.3	78	430.926
2208354	1253389	14078	448.08	1475540	621990	37710	1347.6	79	431.047
2527284	1131105	17004	3434.44	1447627	455630	33268	5713.48	79	438.522
2598761	1640940	12937	664.82	1467272	768174	29356	1637.16	80	446.745
2008291	1171568	16302	489.72	1430571	631542	34671	1487.06	90	453.197
1769431	886266	10969	219.34	1829998	729976	40024	491.64	111	454.314
726417	1143112	34714	73142.04	440616	796778	125717	132487.6	91	461.123
2201100	1220129	19424	1148.64	1394935	545905	48405	2237.3	81	461.462
2274699	1070479	10151	317.86	1428282	554493	20384	483.24	83	467.702
2323092	1411404	13099	741.14	1576715	772235	41722	1531.92	89	476.127
574489	997331	982065	103386.9	275935	403620	1691337	151408.8	58	476.374
2162679	1048666	28479	1813.94	1289501	498813	60416	3069.76	83	477.088
2758629	1154333	9654	415.44	1651848	534919	20543	647.98	81	477.534
2296887	1377567	29619	950.34	1467424	673177	68350	2363	79	478.641
445994	195676	1456	118.16	165251	62621	1064	336.04	56	481.193
1955414	1204383	14312	420.32	1295631	621439	42052	1431.72	86	483.630
2445696	988202	9242	612.12	1480876	548748	27877	838.22	82	483.806
3074260	2080788	24224	1265.64	2504157	1124514	80618	3923.48	98	485.995
1729732	947206	12298	606.28	1057759	432796	31216	1264.76	76	486.369
1093650	2056418	419489	10418.54	647225	942596	874984	20702.24	76	486.986
123644	241681	388785	5941.1	42611	80087	565975	8988.5	39	487.108
1641274	1017416	8528	583.08	1075802	456343	16139	955.54	80	487.699
2120877	982184	8242	686.12	1442532	518886	17091	1330.26	83	488.621
1619499	842426	5486	465.96	1193868	489707	15092	1986.12	78	488.632
1973934	1042487	4612	644.32	1252612	495264	7402	1715.72	81	489.679
2678629	1256024	42254	1058.44	1944060	694125	82179	2827.94	91	490.433
2711904	1129235	105187	2634.82	1639454	582850	168328	4585.08	83	491.946
2259730	1250150	109234	3409.24	1495275	619271	164475	5063.5	82	492.611
1249318	2495353	242777	135255.2	746186	1162572	599585	235157.1	79	493.720
174847	160709	8196	88.56	54991	49326	11920	377.2	40	493.943
2382573	1756360	16154	1087.44	1498000	879411	30585	2090.1	88	494.538
552192	1289710	11553	7011.58	326120	585513	26121	14082.06	81	495.214
2416000	1110600	20579	820.94	1571865	541600	33267	1727.62	83	496.795
1891612	1106578	4047	307.42	1178227	507422	11866	856.76	77	497.079
2743882	1358765	19186	835.96	1599127	740363	43130	1287.8	82	497.798
2251799	1032979	13130	423.8	1427152	506127	31594	552.84	76	497.858
2176955	1307200	5561	495.46	1401343	711688	9663	1765.18	87	501.047
2463476	1092155	7356	429.16	1595820	542580	11757	1339.02	84	502.587
1882385	1198964	30836	512.96	1052318	537011	50935	1688.1	71	502.863
2543297	1521172	16039	962.54	1990020	1006285	41397	2872.42	94	503.746
156067	122797	40159	842.74	55257	48106	64047	1604.42	45	504.536
1696332	962054	14651	484.86	1089927	466971	42373	700.78	85	505.026
405554	2674101	22113	1777.18	170460	955320	35634	2899.24	59	506.941
1596964	2167267	342477	202507.2	787122	931341	598042	340758.1	75	507.207
1588587	788328	8253	391.58	998690	396322	26345	1159.7	84	508.362
2308011	1091929	10165	977.9	1437349	567643	33737	2459.82	83	508.895
349772	936264	245010	10315.6	194050	412814	373133	18753.38	68	510.029
2545350	1047270	21841	700.26	1640009	517124	48729	1214.94	83	513.273
441221	212012	46201	2454.86	131278	78620	81589	4060.54	50	513.472
2716467	1512328	19285	1082.1	1683525	812227	42791	2280.26	76	513.598
2330808	1103503	7931	642.66	1404265	565072	17036	1426.96	80	515.102
231109	510305	232980	103458.8	132664	208613	480652	219808.7	70	516.630
2345570	1322209	17637	652.82	1472165	648949	33465	1052.9	80	517.129
2667929	1694770	21103	1372.58	1853511	853203	37975	2915.5	90	518.555
2410031	1557066	61428	20526.08	1428823	713567	115683	42004.38	79	519.006
2508746	1396470	18642	687.12	1932472	822429	50304	1247.44	94	519.531
117575	35221	156	-37.84	30975	9050	122	-152.08	32	520.164
3000033	1682563	44249	1268.14	1959481	1024223	114939	3169.54	95	521.808
2177063	1190646	28086	917.96	1442016	564891	75716	2046.76	84	526.239
2118176	968939	62594	1634.84	1305382	487102	144915	3578.9	77	527.928
2915946	2532391	23552	1486.72	2043037	1422627	59838	2923.68	93	529.116
2380461	1495665	21667	1002.62	1576247	866854	62207	2114.02	91	531.168
2858016	2775870	2222982	101816.5	1637188	1153638	3793709	169459.7	81	533.121
316904	272777	11192	-54.88	87364	75831	14628	-298.92	44	535.384
117364	120190	1924	-89.36	32154	33289	2211	-251.54	37	536.119
433852	643110	354563	57265.18	168831	215778	547808	79143.88	58	537.124
2481297	2107016	12265	709.9	1946281	1336531	36996	1913.56	95	549.800
2082247	1308635	19648	999.28	1410660	640437	49624	2176.64	87	555.970
114834	142619	69837	5161.82	29806	40419	92679	6658.94	30	556.173
232194	191545	352306	7730.16	137296	106094	878983	18702.38	68	557.840
1940735	938531	18123	268.78	1135500	475614	37981	470.66	82	565.732
2318712	1744184	16939	555.54	1328458	833965	37682	1055.52	80	571.271
2386970	1067086	31484	928.24	1290767	505050	65337	2083.82	72	571.467
2647255	1417007	13007	698.02	1607408	681518	30689	1433.54	85	572.285
1515852	818845	6266	271.76	906012	371576	18733	487.38	79	573.780
2505290	1548195	20212	968.32	1664208	794091	59999	1899.14	88	575.338
189494	111358	84950	3471	51795	30966	104829	3967.94	40	577.838
2845092	1534138	11979	541.94	2045521	888068	45834	1913.24	94	580.735
1804331	1145836	4892	726.12	1199392	569312	14276	1106.36	81	581.180
1851118	1091441	12664	587.04	1221745	517541	25983	1247.38	82	582.450
654202	455831	18680	58439.8	246756	153567	29899	82421.14	60	585.298
3853164	2999459	17369	1305.34	2754415	1920637	61641	4168.26	88	585.969
127953	147411	18670	2147.2	41353	42992	25807	3029.02	43	588.928
116591	154182	4892	-729.88	37666	50755	-1748	-54.28	44	590.542
2348406	1521071	32089	1680.54	1760431	765244	97851	4413.86	91	590.822
1933059	1079687	9561	763.46	1134776	451816	25879	1543.94	68	590.843
2298929	1054350	11275	1180.5	1459443	528180	31056	2473.16	80	591.419
2975738	1878116	14189	1294.54	2144718	1106375	39474	2802.64	103	591.954
146401	195478	1542	396.12	67151	110283	2547	1014.42	72	592.909
2104552	1325405	10608	768.88	1515899	739836	38967	1992.62	92	593.300
2056233	962082	16167	741.62	1885285	708038	58215	2447.9	103	594.174
2853885	1155923	18774	875.64	1743672	603855	45085	2700.1	81	594.509
1898470	1202355	13570	744.2	1261960	608381	42767	1314.62	87	595.374
2772232	1209764	15762	334.32	1743417	606110	36501	1260.86	82	595.759
275307	88240	15647	11228.42	78594	25988	20927	13582.22	44	596.833
1392616	636847	8691	407.26	865234	308128	25834	992.24	83	597.559
1598664	1001410	11953	439.58	1017926	467444	32048	854.28	82	598.325
2254688	1078635	10836	351.96	1475682	532119	20520	78.2	82	598.740
2491644	1514982	16839	856.54	1615159	782134	41385	1968.1	83	600.146
687302	1384488	175261	65683.46	421228	758370	386929	117165.9	80	600.991
183783	167743	3494	432.84	65371	60037	5392	544.12	44	601.084
2095690	1425114	11474	632.64	1232943	579731	28162	1736.32	76	601.144
3005506	980530	14378	444.08	2269399	799735	48739	1019.54	104	601.995
2522296	903936	10225	486.5	1552337	429200	24449	964.14	79	603.517
2905732	1546779	14468	1114.48	1731318	757752	35360	2226.6	85	604.198
2072922	983174	10181	764.66	1294670	476205	25579	1189.94	77	604.451
2181952	1217822	7390	387.4	1391359	580603	18414	599.04	73	604.470
281309	986569	72840	11357.4	204870	564912	178887	25152.82	82	605.759
2201908	1140537	10571	572.06	1362550	520437	25120	325.2	80	608.054
1814028	678915	5175	247.5	1100205	355627	12524	625.64	80	608.268
2181868	1275926	7897	368.42	1454407	685920	11598	1716.28	86	612.533
2349547	1413038	17289	891.54	1748263	844747	54480	2429.8	89	612.775
1691401	1085346	17297	955.42	957070	443827	35695	2286.7	71	613.284
2149834	1157513	12671	710.06	1288117	541361	23240	1599.4	77	613.514
494099	655773	29351	48890.86	178668	232166	48849	73399.14	48	613.648
3115886	2243347	38931	1352.66	1927800	1051720	85094	3225.84	85	614.723
2013555	1276104	18091	986.26	1489770	924354	62922	3817.92	113	617.778
1833638	1467685	17890	827.4	1221768	681755	41235	1476.1	85	620.111
2073069	837941	12469	649.34	1251435	408935	25585	822.1	80	621.919
2652148	1117679	10174	880.64	1493127	476189	21834	1459.24	75	622.439
1574107	1099707	23713	723.18	981124	488227	58031	1064.66	81	628.020
2509310	1111967	10701	465.86	1505339	525563	24859	370.74	74	628.091
598302	912978	44616	64677.76	329702	493632	110595	106607.7	78	632.276
1858063	1088625	11182	574.52	1266211	548010	33615	887.9	87	633.959
675885	1516042	32411	42289.46	398396	882919	87449	77872.14	89	635.805
2252547	1438519	7442	545.12	1530871	735340	23053	1381.58	89	637.483
384101	521120	742832	13794.52	157926	173299	1081668	20804.48	58	639.566
2260291	1615252	21164	960.04	1173744	682317	35686	1586.96	73	641.872
284475	550061	1008893	21677.98	164142	266316	2030478	45538.08	73	647.184
229799	46065	25891	426.26	75840	15331	36706	470.16	47	658.491
1914897	1162931	9125	365.5	1307486	594799	23870	947.2	84	667.183
2480725	1304667	7441	375.26	1579004	663538	16716	623.76	85	674.799
2976425	1745806	29071	1484.06	1998512	974326	66843	2894.98	89	681.611
1990894	1119265	8245	505.7	1185586	500092	22548	1111.28	82	683.640
2531975	1881221	19370	642.2	1384153	908527	49501	1271.86	81	690.438
2859821	1720306	24273	783.78	1750743	1069029	70625	1655.5	86	690.754
2220789	1102574	55468	49698.48	1350399	559382	109441	69920.26	78	690.812
1914060	1949005	37612	1305.32	1495517	1186369	90771	4026.06	96	691.511
110242	38374	8499	261.14	23275	6263	9661	328.46	23	691.614
1283708	2868502	89108	120497.9	1003726	1873633	310853	327606.6	101	694.662
3326732	1543547	19083	1189.38	2107102	915879	59332	2717.52	91	695.487
338600	115379	51331	81443.66	111865	34511	71319	105702.3	51	696.695
184518	377065	149659	4538.74	70086	137093	228113	6430.18	58	696.946
1744921	867287	21461	772.46	1110891	427179	46651	1117.86	82	697.911
886137	1354388	38427	55516.22	512131	750214	111192	88271.12	82	700.695
2388042	1478294	9089	126.54	1298102	575800	18774	524.64	74	704.873
2457997	1210088	541719	10586.34	1699425	661022	1421299	30817.14	90	705.497
105779	57650	7690	119.4	22843	13822	9206	148.16	24	705.603
1880360	1306344	5606	729.16	1315168	664849	12154	1553.44	87	706.730
1622279	791510	7695	635.7	952039	342250	16316	916.76	74	708.071
1495311	993697	9169	501.34	932970	457096	18688	1159.68	80	709.547
364035	272648	247638	6188.68	117552	87756	341473	8486.78	50	710.252
2194638	1308081	11243	609.98	1380819	609432	34762	852.32	85	713.972
2044243	2003682	14889	842.54	1182504	863422	31593	2040.98	73	714.088
1861036	1030640	20088	566.68	1214482	487166	39480	883.8	76	714.253
1872381	737500	12695	601.7	1135427	318801	33570	970.2	75	714.783
1437521	666282	8656	449.16	727651	256972	17625	952.5	67	714.977
2765122	1357006	17278	824.08	1820684	795113	50542	2048.12	89	715.869
1510633	1121953	38933	1032.38	1160231	685381	99040	2778.4	91	716.107
2087169	1032689	19531	758.66	1377786	470520	49621	1078.06	75	716.179
2184685	1533751	8466	730.76	1451761	734785	15810	1504.6	77	716.452
2029691	874273	8148	596.28	1292844	402653	24576	734.36	83	718.047
1919235	1289580	13846	636.56	1279590	674233	42068	699.48	85	719.643
152601	68417	152	92.72	44082	22109	171	161.06	41	721.041
1908862	1074820	9264	296.04	1209765	565505	31144	78.84	86	721.507
1754499	1017793	9082	410.52	1081971	456577	29565	208.9	82	723.531
2205020	1414701	14905	1034.3	1536791	794416	64267	2490.62	91	726.234
168754	239922	19224	3904.64	54381	82524	28494	5187.84	45	727.134
1753254	777052	10707	217.02	1047973	344422	23944	347.84	79	727.916
1983493	867293	5743	247.98	1086497	354919	10204	727.44	74	730.573
2466450	2483036	513341	83412.26	2480816	1969197	1386070	144691.2	118	732.660
2451247	1526559	14103	368.58	1579779	747579	36852	1165.72	86	734.560
2800591	1442175	26426	768.36	1818515	759827	64551	932.86	83	735.249
2972975	1861664	144983	4324.38	1952106	971330	241695	6336.7	93	737.741
1933574	1027152	88391	3227.26	1249400	492826	131573	3905.78	83	739.555
2817679	1958326	16997	788.42	2043038	1150915	57363	1585.18	97	742.171
2402107	1028378	18210	690.6	1327815	485867	36634	1730.24	79	747.372
124986	207627	124616	4270.76	70464	130840	331435	9740.1	81	751.937
2480499	1616750	13925	622.5	1813570	877886	40050	2189	95	754.066
517840	361679	29457	92144.02	241760	148505	57473	152107.8	68	762.293
2838243	1666810	37276	1580.36	1875563	877236	79710	3322.6	95	767.942
1942628	1083137	9728	459.08	1151262	504798	17819	610.34	82	772.228
881224	1057492	66931	76092.66	484638	468070	123385	122180.1	74	775.440
960655	211770	9045	129.7	426718	66770	15704	284.44	58	775.476
1646578	862995	10256	386.16	1031589	397692	25646	1005.56	79	791.504
2247687	1348326	12167	720.62	1417374	679003	29663	1168.18	82	792.151
1339999	1010344	12896	274.56	846168	444477	34448	1175.28	80	794.345
2852950	1478237	19053	604.58	1820570	817763	66729	2612.94	92	801.441
4002706	1576958	40426	987.36	2479352	940703	106353	2339.58	97	802.690
1969044	1034561	6274	869.64	1288976	472259	13826	1715.36	78	803.167
2107569	961048	8366	318.76	1313671	450837	12625	1027.5	76	803.399
2017568	829469	12414	495.04	1294465	380405	38384	893.24	85	806.218
1498495	1019155	17356	203.16	978393	466676	41280	451.8	84	808.736
2748829	1481672	15587	535.82	1641748	716310	31340	1224.4	80	811.359
2059505	1049528	7050	766	1264060	535789	16259	1963.74	79	811.489
2169100	1040460	12288	2701.68	1322897	485157	37642	4487.12	84	812.822
2051188	1124524	13250	587	1320243	521011	35314	1160.04	75	812.867
2204824	934825	19229	844.94	1086669	428756	42317	1349.62	68	813.045
1742566	950541	9574	477.64	1078441	450394	25940	837.4	79	814.269
898330	373022	3234	-24.76	432740	135517	6369	-199.66	66	815.771
2264342	1144435	11112	285.32	2276057	1021037	55239	1799.54	126	815.905
1081740	1383197	20665	1318.9	705050	633091	38931	3289.66	72	816.327
110940	92349	10775	246.5	31725	26854	14821	249.06	38	818.227
312788	162348	13138	2756.68	95637	46909	16096	3909.56	48	818.352
153422	184796	2274	486.64	61975	80749	4179	767.94	54	818.508
1881975	1051139	12749	821.14	1269650	553199	35086	2126.96	85	818.932
160895	42350	10880	179.8	38129	8848	12879	192.94	28	819.035
2275978	1197827	12111	910.46	1512137	699724	42741	2159.26	85	819.183
2200378	1030689	11982	535.52	1335622	516475	31523	885.78	76	819.444
1770330	947858	17365	589.9	1121185	469490	38823	1052.78	78	819.645
2850803	1387002	5377	469.22	1631061	664533	10625	198.5	80	820.547
2110012	1266973	11450	374	1374705	579836	33003	634.58	88	821.332
2299009	1246384	8382	638.52	1563285	644553	28907	1108.02	86	822.678
294850	27560	1510	126.6	86013	7825	1789	241.54	45	823.595
2225963	1099148	16372	719.92	1374714	514435	34797	1051.42	80	823.701
422841	384789	16287	53337.82	173652	129560	26005	75167.3	58	828.976
1851128	735249	2645	443.7	1060980	318046	6550	1052	77	829.517
143945	189050	77871	3393.06	49647	60371	112610	4360.6	40	829.778
2522211	1549075	15036	872.96	1486023	753572	43436	1326.96	82	832.554
903867	2594810	119946	108662.6	1000711	2686237	573848	403150.3	129	834.317
295812	245506	6312	373.32	162484	74987	13031	1036.66	68	834.371
2403205	1402108	10950	376	1469470	651817	17558	414.88	80	836.367
680127	1128997	116336	76290.96	437945	597444	318948	132522.3	82	837.984
2333024	1069005	5485	432.1	1499619	526650	9828	640.08	83	842.382
2954279	1572000	69744	2208.84	1745490	761263	130820	3308.2	80	843.237
2805135	1956791	43377	1268.22	1940781	979529	65481	2181.66	90	843.807
2159375	1210398	11076	661.36	1238704	524510	26254	1329.44	76	845.947
2513930	2360811	21284	1151.24	1522179	1115308	59651	1902.86	83	847.442
2382715	1501569	18284	992.24	1700528	851068	56296	2160.56	90	848.431
2920425	2538653	46039	1758.54	1674632	1193434	92572	3173.92	72	848.550
1373386	726002	5341	499.26	834835	364603	19255	752.3	86	850.672
3019309	1900553	19778	1029.08	2049138	1330088	69802	2517.72	100	853.891
2138385	1332853	17213	357.18	1426904	658041	39561	1151.46	87	855.768
2215406	1070527	9238	422.68	1456942	512322	31886	1147.96	87	856.822
2269261	1222852	15265	367.9	1525504	647432	34231	851.66	88	861.054
2866618	1788362	18148	636.28	2084498	978992	47508	1417.88	93	869.222
1098399	842000	26706	683.16	534070	337663	57146	1711.56	69	869.475
579272	85944	3854	83648.44	225288	26889	5582	117146.5	59	872.623
2955073	1528205	14791	818.26	1878236	836629	44919	1521.34	87	875.852
1914173	919533	4643	288.98	1111243	408882	11549	147.14	78	887.994
2803030	1623687	16015	1187.9	1776500	806965	35552	1622.72	85	892.281
2392606	1389901	11534	608.24	1651959	809753	31330	1662.8	92	902.065
2158640	1134663	17161	853.46	1365685	540880	40422	1189.92	83	904.947
2931186	1474711	17204	431.44	1895499	761170	45833	850.38	85	909.692
2460176	1291594	18879	916.94	1615723	638210	47259	2229.74	83	910.283
4207318	3658151	12407	1715.02	3396462	2513374	47989	5616.54	106	910.796
3103004	1448364	12312	1116.32	1908440	751502	39273	1917.78	91	913.894
2445343	1127790	11041	370.26	1527077	557598	19844	372.84	81	915.810
1921993	1378207	34882	1049.52	1446427	789376	73964	3785.04	94	916.470
2076869	1438710	157876	2745.36	1346261	670055	212080	3891.8	82	918.751
3395810	2085733	15555	820.3	2149940	1073300	30542	2333.12	81	919.454
3022293	1512587	10542	779.12	2015872	947831	22735	1933.1	87	919.896
2562735	1908451	19862	1120.32	1711786	949473	57040	1537.4	77	919.955
3089402	1518714	9226	1171.36	1947138	751282	20160	2424.6	85	921.637
2363749	1249222	13720	997.2	1360602	568453	33393	2281.98	73	921.882
334866	811016	428277	41552.22	179469	466635	1212510	141905.6	84	922.332
1968331	984260	5122	482.92	1606873	700292	18115	1760.9	102	927.547
1695484	773228	7284	1316.24	1034475	332603	20218	2381.48	79	928.579
3196245	1957798	16047	1861.42	2123675	1063919	30122	3717.92	86	929.770
1054966	1397985	384641	83957.26	579320	666371	905471	137652.1	72	930.195
1855836	1309917	22149	814.14	1151071	569256	47663	1981.18	78	930.716
2814077	1508102	17947	598.42	1853998	857322	29056	1494.16	89	932.674
2576918	1228941	11813	942.18	1569477	593230	23500	1202	82	933.705
174179	21999	555	180.3	39831	3727	841	231.26	27	933.839
2247853	1100917	17414	403.04	1497036	617263	53841	845.26	84	933.874
176093	140417	6533	48.38	47397	38148	8416	100.76	38	934.594
1934675	921891	20684	880.24	1131540	416988	34311	1327.46	76	938.422
1164087	2195434	716995	9791.7	1200992	1824353	1253403	19748.58	122	940.523
1956881	1073067	5023	526.78	1184367	501925	8683	1595.38	73	940.739
951504	1831505	914219	165427.3	515781	828478	1754077	278469.2	70	941.189
2574503	1536397	18591	1234.26	1827086	884139	63905	2917.3	95	943.159
1790625	999195	7138	1895.68	1007877	399912	16369	3175.34	73	944.075
1054877	1554448	29519	1446.34	889841	1002312	92607	3581.02	96	946.614
2318721	1320675	12816	703.76	1443496	546785	22168	1815.48	77	947.133
2527690	1042422	5627	204.22	1627767	533520	10687	368.82	83	948.364
2010818	1006997	8256	552.16	1292998	499832	27032	1611.52	86	951.262
1874374	995767	8503	415.58	1145063	461199	16369	877.34	73	951.389
2361694	1175697	8602	552.72	2470614	986205	42204	2104.44	114	952.915
2289144	1072970	38498	776.28	1244491	468969	60927	1383.22	73	953.666
1575740	815718	10386	593.96	871833	321197	23252	845.72	66	953.745
156506	166485	17191	2186.26	45926	48330	22766	2527.76	41	955.082
166275	183229	170310	4206.6	59385	60368	236697	6121.42	48	955.760
1991243	968844	7649	377.14	1130378	411623	16402	144.72	76	959.750
2403334	1997250	33450	1008	1564802	1002819	67596	1834.56	86	961.412
359617	331948	21043	4453.98	143834	125010	33850	6916	56	962.640
229682	71570	34834	3124.24	75954	24984	54740	4568.4	47	962.918
2148544	996992	6616	407.76	1407888	477684	20410	456.6	84	965.412
1824542	1552984	15415	1224.9	1170027	713936	41685	2101.1	84	966.801
2032444	783919	6378	445.08	1146237	404665	11927	639.22	79	971.881
1836689	982663	6482	196.52	1122739	451168	16170	201.2	81	977.194
2987719	1428483	12581	879.66	1573058	660681	27438	1379.68	77	993.062
1557170	1221234	12832	357.52	876859	514332	31012	876.32	76	1018.272
2750484	1394335	44982	1227.52	1780517	667915	86543	2493.98	86	1021.397
2429136	1193941	9011	617.46	1592594	593448	24911	1363.46	82	1023.821
2213005	1151835	12728	414.08	1466381	617403	38600	850	89	1027.088
2730437	1355256	19694	648.84	1815291	693413	46257	1680.02	87	1028.811
1667145	1093100	15930	780.8	1628518	894464	61067	2134.62	113	1029.613
2560081	1260121	17940	1017.4	1533329	599024	30708	1941.88	77	1030.487
1968260	1237130	18500	880	1259418	654837	42718	2062.48	77	1030.548
1703573	973568	13995	574.7	945402	421324	32440	527.4	70	1030.968
2808093	1273580	19696	769.56	1743028	712252	44280	1505.8	83	1031.633
1574634	920571	8454	449.44	981757	425944	26676	1233.36	77	1032.061
1113750	812705	7774	623.64	787682	419746	16588	1820.68	83	1032.525
2957077	1391083	22317	1175.62	1514201	602279	58209	2092.74	74	1032.625
225837	56985	785	183.1	64016	16446	1091	401.26	43	1033.955
2960864	2045303	14561	1184.46	2106193	1181205	44894	2881.84	93	1035.177
133448	65785	572	-115.08	42527	20141	717	-151.38	39	1035.740
1910592	1322748	10776	584.36	1073658	537756	21886	856.96	72	1035.906
257840	637627	18951	3921.86	158495	278249	34641	6957.26	69	1037.316
2410774	1425768	12829	627.94	1650025	845179	48009	1533.74	95	1038.518
1870412	864904	4100	278	1009203	374423	9151	230.86	72	1039.202
2047289	954011	18626	744.36	1397110	565286	37281	1600.66	86	1041.100
141137	99673	45839	3589.54	37028	25946	57645	4254.7	31	1041.322
107016	182103	21348	2199.28	35550	57828	30190	3137.4	42	1042.132
2775782	1545522	38469	1546.34	1780924	791440	87286	2742.96	83	1042.217
121367	20363	568	-6.52	33703	4969	267	15.62	35	1042.878
2415651	1080759	15569	606.34	1576458	550320	45617	1074.62	85	1043.045
2402660	1625890	10533	744.38	1436623	866748	28464	1446.04	84	1044.853
268460	53337	4157	400.02	72170	13121	5639	849.54	38	1045.232
2467116	1486845	8784	332.24	1576547	771202	18559	792.74	85	1045.811
872375	1714304	323600	142543	542807	722613	664333	277489.4	79	1046.520
2820629	1537239	16489	2064.54	1935574	776235	49617	3858.62	85	1046.594
2450944	1517290	7494	515.84	1985128	1108871	22186	952.96	104	1048.624
3005892	1940985	18616	957.76	2025579	1024761	42366	2194.76	85	1049.186
1206400	1818921	233997	193315.4	888630	1250636	745558	345263.9	94	1050.602
2298532	1455041	16101	1043.86	1518876	676625	39885	1841.1	82	1051.077
101468	253872	123478	3721.08	34589	86553	179116	5538.76	39	1051.537
1661300	948172	7510	363.6	1082438	523283	23707	1074.02	84	1051.864
1901130	745701	8215	289.9	1173984	328501	18171	426.06	78	1052.746
2313698	1466739	11427	975.22	1566706	821224	41580	2600.8	93	1053.990
2606395	1436006	18722	773.92	1662903	826066	49962	1977.32	90	1055.866
2215047	1356941	9717	400.62	1640377	847539	38316	1393.76	96	1056.602
605029	1136673	217470	62101.2	314278	538312	389647	94867.42	74	1061.812
1589158	834245	6519	520.34	1006376	433258	12252	1571.72	83	1063.415
1862104	1041263	5398	360.28	1138708	497138	14859	704.74	79	1064.517
2051924	1242544	19639	976.54	1048890	484417	34701	1549.86	74	1066.084
2025282	982687	13079	642.94	1247077	531249	26884	1028.24	82	1069.106
1955723	878673	7832	300.52	1161108	429496	13228	711.08	76	1069.439
2181894	1229471	30006	980.16	2329114	1096383	102716	3406.76	121	1095.765
1856499	995778	10551	476.86	1121623	429024	22626	757.36	78	1106.812
552076	1022851	32078	74167.08	314549	405759	67218	121886.5	68	1109.953
584021	1.673494E+07	32291	536.26	411231	1.437904E+07	164838	4436.68	147	1111.723
1.062151E+07	1.586338E+07	36610	-31.4	9.576542E+07	1.938348E+08	1295333	13117.38	1039	1111.831
6926194	0	76548	723.28	2298290	-3507591	111418	1258.48	39	1111.849
2783843	0	4359	469.74	2865888	-718175	4068	101.48	127	1112.391
2766787	1145751	8507	691.02	1732251	589654	20228	494.08	83	1113.824
2798947	1245971	22179	723.94	1763106	639089	46079	1518.94	84	1114.279
124368	144023	279	239.94	29411	41905	-288	272.32	26	1114.461
115181	74141	689	33.54	32759	23070	775	87.5	37	1115.013
1441577	720803	9124	406.64	857479	319692	15048	986.28	79	1115.610
147999	194731	173167	3531.62	53409	70054	241214	4521.04	60	1116.705
881588	1299772	329088	76756.68	521215	687202	824508	127526.9	83	1117.031
2396192	1199737	14663	811.18	1582134	628287	39634	1474.24	89	1117.160
777199	805964	120258	53213.88	330392	376747	261507	80309.02	72	1117.927
176890	324436	26458	2959.88	86836	122858	45965	4979.9	57	1118.277
2566923	1413950	7687	743.82	1544529	678920	10071	1994.06	84	1119.309
2461987	1316250	18302	1169.72	1330028	571215	42208	2775.88	76	1125.242
1855980	959493	21913	1172.18	1096018	427728	50575	1680.5	80	1125.942
2066977	878484	13290	601.4	1259111	444293	38423	1069.78	83	1128.086
2631197	1448637	13311	710.46	1705219	732101	37558	1376.88	81	1128.219
3148252	1437832	25976	946.36	1981260	748058	80920	3754.2	80	1128.254
1840980	1073257	9099	180.14	1186952	568494	27775	344.5	84	1131.111
2157060	1063032	14096	598.56	1402453	527332	45974	1424.64	87	1131.943
1865211	1418604	10598	690.28	1316544	775853	19189	1964.54	88	1133.584
1977305	935344	12472	289.92	1160891	423829	34776	463.36	85	1135.129
2063532	1094728	8696	419.56	1200442	514923	26159	809.74	72	1135.222
2535637	1566435	7976	433.36	1700019	830334	16449	1167.14	85	1136.927
106651	235591	114499	3490.14	42894	90463	178520	5360.2	48	1138.799
2771944	1570331	50876	1291.36	1807664	787596	134978	3696.08	88	1138.865
2470051	1352249	63523	2260.78	1546379	655115	123855	4272.3	78	1139.466
1939142	823435	16550	748	1207617	395131	41264	1181.04	81	1140.051
1957660	1231655	11154	756.44	1157594	558508	32326	1528.36	82	1143.355
1370747	1234809	16556	1442.16	689689	604581	34675	2947.5	79	1147.081
2228082	1121374	6760	625.6	1376774	522672	11700	1510	80	1150.447
2721249	1192856	9663	649.18	1697139	552562	27703	1301.58	79	1150.598
1301398	512286	9979	148.94	752343	207690	20518	-354.52	70	1151.096
2093918	1720790	17913	846.18	1505458	957840	60644	2425.84	93	1154.125
1679066	920022	10312	421.32	967705	394987	24429	1208.94	72	1154.335
1845796	920500	10120	659.2	1171925	448460	28143	1743.98	80	1154.611
2967477	1888048	30799	1294.14	2004813	1164083	87009	2578.74	86	1154.905
1709203	939710	15707	823.02	989421	421738	33243	1451.98	79	1156.052
1934149	833445	9748	718.28	1178702	380987	17792	1678.12	81	1160.050
3420251	2958247	32997	1433.42	3108381	2139517	126754	3888.44	114	1161.256
2446846	1407212	7746	907.56	1544952	734870	18158	2146.88	82	1163.383
841942	1279692	41396	69127.56	489500	706106	119663	112795.2	84	1170.364
2580505	1368011	10995	613.7	1630968	681390	34875	1350.5	89	1172.185
2093734	904538	12191	409.26	1205583	414079	23943	1258.98	78	1173.018
2475700	1322008	10009	530.74	1646722	667433	34871	1268.06	87	1174.145
133517	54726	149	-101.86	34650	15187	244	-238.16	32	1174.597
1712161	1036089	20372	801.92	1146384	509809	50130	1593.8	84	1177.109
527482	1587456	35539	44627.54	289234	746588	92470	77812.2	80	1179.004
1901355	1217564	7431	589.66	1347130	589188	22908	1024.88	85	1179.563
2071241	918348	25871	1052.06	1135291	363232	54851	2517.86	74	1180.330
2295923	1259943	99698	4161.28	1196687	572191	189814	7680.04	81	1182.601
484817	557126	71491	11927.26	207207	192799	115201	18073.86	61	1183.553
2515703	1635045	10911	372.46	1689888	934011	37659	551.74	94	1186.877
1894515	1101837	11045	447.7	1188650	552158	27543	573.98	83	1189.928
1459497	852933	8367	370.62	833366	337546	14783	619.38	73	1192.991
2578134	1640729	14705	885.3	1774022	989770	39888	2049.68	97	1197.392
2726079	1415811	21944	1123.84	1643919	726656	49518	2989.48	80	1198.241
125531	26719	9727	61.22	34752	7325	12175	237.5	38	1199.594
1910854	939407	8842	366.12	1153876	392657	16759	493.74	78	1209.108
2552688	2004906	20681	1308.66	1795838	1256652	60917	2805.62	93	1221.517
1012312	758683	428089	7357.54	369612	240496	601051	10169.86	59	1222.952
2104481	1044471	6805	336.3	1245618	465107	16807	1256.02	80	1231.337
1884256	1184368	9724	680.64	1016036	514578	25579	1632.94	76	1232.848
2673509	1341430	8320	580.2	1907827	797845	27616	1676.76	88	1233.068
1958993	1120571	7779	451.94	1175600	514483	16056	1487.16	82	1237.230
2091767	1583078	10100	415	1545782	839275	28652	514.72	94	1238.186
2123229	1174450	4619	523.34	1347288	573484	-14901	-202.86	82	1238.696
2447974	1548739	28631	971.66	1509109	792158	74597	2109.42	87	1240.651
2530986	1417932	6071	764.06	1547843	673674	12594	1774.84	76	1240.813
2227902	1156146	16318	445.48	1379071	508932	39610	498.6	80	1241.910
2018888	993961	6792	191.12	1199834	424408	13252	-58.28	74	1242.367
2135959	955068	9683	381.38	1645233	681088	34193	76.98	98	1243.225
3051954	1787944	14233	454.38	1987300	1079203	40161	689.46	87	1244.581
2577851	1446401	14202	816.72	1787171	810493	33254	1953.44	88	1245.376
1671674	692052	6078	271.08	906572	321934	14525	880.5	67	1245.402
3233716	2596858	43330	1707.8	2756319	1879922	159467	5522.62	97	1245.813
693348	296158	11992	398.12	288876	83866	16114	659.04	45	1245.852
1814427	1166148	11633	474.38	1285026	602446	34603	973.58	78	1245.968
3057999	1218870	17458	911.88	1924441	649930	47489	2406.54	79	1246.334
2029675	1349660	16191	623.26	1454539	691043	43032	1044.52	90	1247.604
2907520	1251388	25141	1185.26	1912654	697721	58381	2957.66	88	1248.604
1942804	2099437	14268	1032.48	1461397	1244433	38891	2563.26	86	1248.997
144101	200277	209298	4469.28	69777	106059	423043	9360.98	54	1249.536
2198004	1212782	17346	709.56	1233401	538736	30644	1233.84	74	1249.708
2146946	1080882	11179	770.94	1316550	544445	25307	548.02	83	1250.402
2446832	1415805	16830	390.8	1639846	704257	46799	518.14	79	1250.469
2488688	1261074	11581	803.66	1715236	655077	34278	1787.08	76	1250.590
2134392	1190562	8899	693.14	1300079	550332	13923	962.78	81	1251.735
105729	61956	92069	2388.34	29966	17180	114495	2481.7	38	1255.574
338052	163196	3464	330.04	118515	54300	3465	787.9	51	1255.941
3321689	2155110	23264	1145.04	2240468	1078579	48332	2561.52	88	1256.374
325508	248340	713432	54067.52	123556	76467	980788	73751.68	46	1256.699
196908	93358	2704	-24.56	73930	32342	3467	-77.38	49	1257.670
223477	425205	34241	4958.26	86651	148857	54127	7002.22	53	1258.768
2012805	688155	6779	636.94	1267378	347803	23560	1235.6	82	1259.712
1290817	1095096	12180	742.8	989375	689803	30403	2322.58	88	1263.442
2424913	1260412	13835	332.1	1531434	648897	26102	1134.72	81	1264.708
1612005	881686	7654	299.44	973041	418302	21453	788.58	80	1266.775
2377803	1307511	16270	754.2	1508127	638112	46817	1385.62	84	1267.320
1941437	2129980	38913	1135.18	1474776	1277069	137191	3718.26	102	1267.960
2577037	1634858	18103	592.58	1589200	839879	48402	1652.72	85	1269.211
1016645	1276918	25258	3080.88	839290	747822	75522	7203.92	98	1273.113
2109207	1002903	23486	951.96	1336837	497133	55118	1732.48	84	1276.039
1873245	1413501	94191	4462.26	1326623	772498	264952	10527.72	83	1276.447
2147891	991578	24005	929.3	1951975	889441	98062	3317.32	116	1280.766
565048	560195	185378	73597.08	240150	188388	283189	104085.5	61	1288.560
2178461	1313459	14177	826.22	1580805	709157	35231	1891.66	90	1289.794
2661401	1606352	15969	1178.34	1862927	931662	48372	2415.92	95	1294.362
2657979	1924192	10668	627.48	1879249	1052742	28550	1640	91	1297.930
2591273	1397622	56836	1432.96	1464439	746720	97565	2173.9	80	1299.664
136125	238827	1575	159.5	40801	68701	1761	343.46	41	1304.136
2282749	1449354	22544	792.84	1563989	789877	68054	2332.44	90	1305.219
196352	95514	51268	35712.48	68656	32162	74365	48665.9	49	1309.665
2299216	1147174	6228	434.08	1446989	538858	14498	953.28	82	1309.689
3060518	1853971	16536	796.96	1782693	902176	38810	1586.6	81	1315.239
108671	13122	361	36.46	24083	1316	281	-7.34	25	1315.432
2486214	1408836	15467	933.62	1413048	672644	31691	1883.26	77	1320.226
2174184	1039911	9493	478.98	1297739	509239	25809	1533.74	81	1328.054
104539	63861	58135	1239.1	28590	17888	70391	1657.26	36	1330.687
2373582	1206485	9712	412.32	1568649	619326	24235	789.1	84	1330.869
1708032	845424	6296	524.56	1217306	475445	17437	1559.82	87	1333.476
2066000	997057	18932	494.52	1188894	429051	40506	1277.16	77	1334.973
2153706	1262831	9774	579.64	1321541	623149	29654	1281.44	82	1335.315
2290529	1016916	33370	929.2	1417807	527964	80987	2061.82	82	1342.118
1630000	781306	15995	424.7	932375	311871	25995	1304.7	74	1343.364
2691491	1443753	12556	348.16	1770189	793898	28360	137.6	86	1345.696
2061930	1218785	12467	677.62	1289172	550688	27078	829.08	73	1345.755
1645040	933344	24605	38774.3	1272252	829813	74903	61022.58	110	1347.239
2250524	995400	11426	874.36	1358489	471616	23891	1436.26	78	1348.679
1923548	1795923	1887488	79808.68	1388435	991276	3252999	141430.1	89	1349.025
2690595	1788030	28496	469.56	1739532	844710	67406	1291.16	87	1351.836
1953170	1253724	9824	888.64	1108374	526821	17661	1226.46	75	1352.427
1927823	867143	12150	506	1110376	407653	26146	333.56	75	1352.663
542150	932957	39743	46824.98	222868	323155	71064	65452.04	58	1353.265
1051834	541072	1188	357.68	587464	215137	2765	178.9	72	1354.334
234597	187114	909	570.74	66503	92055	1706	1003.16	42	1355.062
2214342	1530448	8714	939.04	1601762	766947	24342	1839.12	91	1356.110
109169	43152	39813	1422.18	29254	11488	49853	1984.58	33	1356.641
1923524	824431	11730	512.8	1134219	368980	26242	439.12	75	1356.783
2538038	1460630	13557	695.02	1675224	721488	34677	756.22	90	1357.777
2925565	1557115	11236	698.96	1951169	812581	34575	1930.5	91	1359.209
874319	237666	229248	78536.28	282572	83468	360460	120291.6	48	1359.256
111194	58781	221	-79.94	31855	17445	-17	-184.62	37	1360.815
2531107	1328647	36270	1278.2	1677111	740813	97664	2497.04	90	1364.013
1403743	806284	10871	568.06	886549	362561	27576	1134.36	72	1364.241
1743713	818267	7063	415.18	1018234	350617	20823	930.78	76	1364.920
744890	1079648	822775	117064.5	379441	474713	1739417	193329.6	74	1368.010
1959146	1141005	22520	834.2	1334126	606187	51353	1883.58	87	1368.417
2066141	1249558	4926	986.36	1275625	538653	8553	2064.58	76	1368.662
820652	615966	140299	52309.14	342453	248539	213812	82536.32	63	1369.985
2093789	1163892	11052	672.72	1385291	592279	33681	894.66	85	1372.995
1633081	743698	19497	965.42	1071368	361576	41344	1846.84	82	1376.168
3253370	2151698	37041	1185.26	2234022	1194952	103271	3343.06	96	1377.659
2314719	1208955	11219	613.34	1464832	594395	30398	1560.28	82	1378.260
2719784	1492211	20928	599.08	1833967	848215	57532	2052.52	90	1380.331
2626640	1269883	17591	592.26	1647410	642435	45380	1551.8	83	1381.243
121752	253405	549326	9335.36	54199	95138	849227	14505.22	53	1382.936
2230693	1149698	14972	482.92	1314613	555814	31455	1034.3	79	1387.595
1734386	1064629	9803	643.58	1102179	484741	22729	1152.94	81	1390.409
2019477	1237783	8268	294.48	1337499	650480	26629	1048.94	88	1392.842
183666	161060	136718	3130.48	58473	48244	182078	3743.08	45	1394.753
2696884	1390562	25169	1025.34	1619034	878256	70455	2707.3	89	1403.576
534874	309498	135322	70798.92	218688	132238	253522	109896.9	62	1409.357
2422799	1198606	11903	725.58	1503306	588444	28340	1631.4	82	1411.899
1749962	1001174	8498	362.28	1123904	500079	21970	651.2	83	1419.428
439056	848172	74249	62478.14	255291	431891	185478	95548.08	72	1419.917
1360400	541702	6522	120.92	651202	200147	13972	119.92	72	1422.037
2476574	1206883	69645	3098.7	1433632	575570	123712	5259.32	75	1422.152
140302	32471	44005	756.3	42583	9394	57484	1054.24	42	1429.456
2770573	2241211	13935	900.1	1970590	1047370	28428	1840.08	89	1435.147
1549903	877272	11864	388.04	979549	397820	33699	1163.14	83	1439.412
1925263	952706	11244	358.84	1149154	421785	19148	808.28	76	1440.033
2754031	1589825	12829	539.94	1746952	856515	35133	1773.38	84	1441.116
2563035	1449222	14887	556.82	1584455	727374	42628	1017.08	103	1444.553
2490903	1263556	44915	771.9	1550306	646084	88671	1064.06	86	1446.634
2555554	2737665	68102	3346.72	1609313	1252881	121199	6066.14	83	1447.457
2442943	1458473	14430	1371.8	1555651	763864	40597	2272.42	83	1449.165
2824158	1505682	21545	917.7	1851497	778879	60703	2231.58	89	1450.632
1948374	989140	21228	847.08	1162534	428127	45858	1357.88	71	1450.741
2558726	1033563	17599	477.14	1474197	521654	35969	897.34	72	1450.867
2492010	1298118	42568	2924.48	1812502	800864	132537	7020.82	93	1454.628
417395	736149	118842	54978.12	247922	366027	292326	101912.4	76	1455.922
687536	1173320	307301	74153.86	390454	577206	722716	129006.8	80	1456.340
1690229	1517210	15295	566.7	1123563	680947	44394	903.84	82	1458.478
538572	597138	28497	51134.42	222313	201398	44871	76123.06	53	1458.604
1852483	806342	23856	759.16	1190337	406874	54825	1591.5	84	1459.739
2108676	808180	14463	362.18	1209846	351002	28743	768.98	74	1460.076
3251351	1330241	31277	1200.22	2029726	746169	69330	2369.8	85	1461.094
1790956	727361	12880	545.8	1071703	328116	24063	727.18	70	1461.357
2460325	1224494	17444	850.84	1625049	652924	40080	1998.8	85	1462.178
1206083	613242	11791	356.26	646646	241257	28018	590.48	72	1463.059
2516278	2128549	24559	1657.74	1502741	983657	51237	3466.82	81	1467.074
2421685	1197690	9271	448.06	1500381	603802	22175	912.5	76	1467.309
2430589	1111367	5203	430.58	1413582	470310	8097	511.42	79	1468.849
2302738	991075	23692	494.12	1233573	440971	46005	1219.3	73	1469.843
2228812	1082448	5163	646.18	1400013	522917	15580	1452.8	78	1470.079
153597	121344	478	64.08	55257	51201	417	-250.38	49	1470.624
1970368	1445457	26146	1009.56	1497320	860813	80285	2601.1	94	1474.491
1638409	669073	3832	142.52	936511	273299	8137	-16.18	69	1474.822
1773915	933727	7002	443.72	1020989	413505	22833	532.38	75	1475.158
1771746	762283	10710	489.6	1049497	350136	27392	736.12	77	1476.158
2584050	1441417	12855	922.3	1564762	693788	23705	2110.3	78	1476.774
2682606	1495252	15157	711.02	1819477	767072	42304	2021.44	80	1476.859
2497476	2250811	22679	1663.94	2058744	1466679	65497	4758.42	110	1482.387
696791	834233	45469	50495.34	291654	312727	76431	75000.66	63	1484.421
2337912	1667515	14953	1202.58	1468977	806158	40225	2482.5	86	1485.262
1849716	888576	10585	533.1	1238073	433040	32361	902.46	85	1488.333
2355562	1354510	11224	481.64	1542342	752275	39031	914.66	95	1489.385
734451	454579	114956	70077.16	291854	173904	199486	102597	62	1493.420
1979246	1107283	9231	713.66	1292545	530448	30088	1476.68	86	1493.895
1816399	831933	5864	379.04	1082754	416615	14047	995.42	80	1497.641
2262638	1040822	14675	341.5	1411604	484727	30630	859.8	82	1502.734
929883	369451	114782	8326.52	340557	143611	188702	12924.72	61	1513.332
2499191	1335524	16881	828.66	1368901	574099	37316	1300.76	75	1518.990
2090388	1463918	7798	498.28	1425346	770759	20699	947.14	88	1537.532
1880332	1000283	8581	300.66	1144038	446560	20976	834.36	78	1548.554
2388420	1800119	21945	4849.7	1384211	821511	56020	8616.2	82	1557.585
2560777	1329416	7013	718.18	1693950	681107	25781	1204.66	86	1558.691
3588590	1696194	13442	821.12	2385581	983440	42790	2140.4	93	1560.280
2016557	1167505	6770	42.2	1294836	536657	14661	109.46	81	1560.895
917768	425090	2156	2.16	373045	136643	2825	244.5	62	1562.810
2423231	1332043	15080	313.8	1685468	661380	38272	853.92	88	1563.100
3188829	1252950	20437	630.82	2117634	696770	42345	2038.7	84	1563.291
2669497	1540796	9993	659.98	1773460	841229	34593	1124.98	88	1564.074
1786927	862710	6724	324.64	988851	353719	9882	388.52	68	1564.156
1413500	729027	3762	653.32	694770	265861	8818	1054.48	56	1564.175
1959987	1088234	20536	918.96	1253839	552411	52436	1296.96	79	1564.486
103333	47981	1189	720.54	52975	16101	1543	1383.98	54	1565.662
148659	69140	66390	5774.4	40624	18794	81487	7179.82	39	1567.536
1865634	1177393	10501	636.86	1363111	610024	37213	1353.18	92	1568.222
1622635	959176	60210	1849.6	992361	423423	115067	2357.62	74	1568.562
2030435	745395	9020	647.2	1101235	315979	20430	1220.8	69	1568.693
103608	57288	46581	895.66	27679	15431	57739	1235.54	34	1569.621
2401501	1395091	30566	1072.76	1548583	703184	52921	2482.06	84	1570.100
1859776	886377	8742	301.12	1114304	398753	17963	543.18	78	1570.457
2119142	1146328	6599	499.14	1238261	570871	21537	821.82	73	1570.476
1855854	987103	10944	607.84	1163522	445564	16478	1134.08	74	1570.744
2038218	1313347	13469	654.34	1283746	644657	38051	2006.86	79	1571.182
2145940	1379838	92861	2896.46	1449957	739334	157941	5703.26	85	1571.403
2032374	954985	14801	611.86	1268139	438678	34966	911.76	79	1571.724
2530873	1193029	14688	566.68	1720408	629958	46999	954.14	85	1572.215
631397	386967	81811	50083.46	306007	205547	187358	101994.9	58	1572.232
254630	688122	55559	8754.74	109096	284755	96551	14823.86	53	1572.724
238840	651609	42793	26727.98	266717	509701	161987	67117.82	111	1574.330
2734556	1188902	11414	427.04	1785416	597264	21202	363.72	84	1574.450
2475698	1083528	26455	2763.3	1599222	547119	38422	3558.92	82	1575.449
2362890	1565841	19251	763.86	1618803	839648	61666	2183.76	89	1578.319
937703	1978795	49555	53552.3	568859	1122942	127982	96493.52	83	1578.695
1619017	1122595	10171	312.06	1076290	495428	23294	115.84	81	1579.226
2015341	1018720	18103	589.58	1176156	542399	47378	1528.08	83	1580.928
2114557	1074789	7718	369.48	1301946	585627	25748	392.28	86	1582.899
2278944	1553495	16495	690.7	1423974	772612	47094	830.84	78	1582.962
131434	110020	52257	1016.02	38022	30739	66301	1464.86	38	1583.969
1681674	834722	10813	233.18	1032056	408598	23643	736.98	81	1586.022
1265284	1552135	14828	406.08	792831	680040	43857	1184.02	85	1588.566
133972	90998	15	270.9	42444	31702	-552	412.28	43	1594.320
337581	239378	84374	36315.64	151153	136502	161644	55523.84	69	1595.030
3009604	2022619	17002	1052.72	2174403	1050936	54504	1744.44	93	1595.565
1671873	865608	11754	185.44	930871	395091	25584	493.24	70	1595.618
1872403	1044891	13474	3460.64	1080345	460728	36872	14614.92	78	1597.323
2252544	1090622	15521	718.06	1294377	504374	28003	1797.58	77	1599.607
1997400	1094129	12746	698.56	1311351	549950	37004	1204.44	86	1601.084
1708367	764164	2173	298.78	899378	303929	3884	366.24	73	1604.183
2795685	2008364	26805	979.3	3305114	1754605	112965	3232.9	156	1605.381
2784999	1486890	18262	703.32	1670545	797099	41143	1450.98	85	1607.179
1079322	642612	145954	3989.44	522331	247418	253278	7251.08	59	1607.257
2082890	1120717	7357	438.02	1381511	561682	21801	1249.86	85	1613.388
552995	1744533	52746	68549.56	370822	1074713	134624	116102.6	91	1615.380
2600202	1653622	22857	1006.02	1740579	890625	50940	2365.4	91	1619.311
2118831	1121811	9130	523.8	1408240	589676	25081	1106.66	86	1624.428
2477614	1464524	20603	860.58	1631702	781040	53388	1945.68	87	1630.747
104365	18686	2491	2.26	30141	5060	3432	-73.48	38	1648.772
2378564	3025423	3004605	211910.3	1444173	1726637	6545586	425549	88	1649.734
2161898	1390738	14240	600.4	1419364	712524	40071	1379.06	89	1652.619
258795	421977	106455	5982.3	110555	154399	161771	9477.06	56	1654.549
3171991	1759993	11613	980.18	1940402	1055371	29341	3163.26	94	1662.642
3698811	1729967	15833	1205.38	2463867	1143667	48586	3432.96	88	1662.822
1993928	1136189	8109	763.74	1243882	587899	26881	1844.66	96	1671.933
2679408	1396063	41952	1473.72	1556377	648302	82997	3083.42	77	1672.613
352075	996981	76524	12549.64	190651	486492	146250	24386	67	1673.301
148823	142486	41752	2736.72	43417	42896	54924	3356.64	40	1673.813
1508776	807733	6097	810.42	968400	363943	12651	1288.86	79	1675.142
184431	156618	735	430.1	62505	86153	833	352.38	59	1676.202
2024802	944115	15498	515.28	1285927	486396	40000	-52	84	1677.364
2241344	1045444	25113	1690.18	1359432	446186	52151	2991.86	79	1678.016
3345172	1188651	12054	949.44	2060917	652509	39341	1624.26	83	1678.435
1859277	860327	7750	411	1152508	384936	18861	1447.46	81	1680.235
3035269	1788117	15159	1117.74	1962571	1085748	38769	2449.34	88	1681.859
2131796	781158	17164	766.04	1278724	331247	31838	1739.68	76	1682.905
2131335	1456655	10746	157.56	1466456	795922	25111	571.46	83	1683.372
1870035	1388311	24408	702.88	1361673	917574	76269	1679.34	86	1683.484
2646636	1416777	14035	776.1	1610349	676677	40053	845.58	81	1684.259
2699924	1004028	33507	1194.02	1628077	485639	71357	1890.02	76	1684.669
2881394	1860060	45988	1947.68	1761206	968934	83127	5160.22	84	1685.155
2617059	1488158	12806	726.16	1735633	749163	39121	1664.06	87	1690.323
221836	125412	198759	10601.74	63942	38653	274587	14387.82	43	1692.114
2658307	1145484	11950	833	1635558	581213	25239	2651.54	86	1696.678
2354818	1188248	8509	657.74	1402835	545984	15725	1691.5	79	1697.120
637253	1017915	1238483	106351.4	312003	370961	1958703	161783.6	65	1698.312
2157349	1161120	14397	689.42	1444822	583482	43556	921.16	84	1698.562
1326320	765020	5154	630.44	1432794	651674	13485	1873.1	110	1698.795
171372	174769	52463	2783.18	49901	49293	66387	2897.82	41	1700.985
2090523	1204894	10135	372.1	1346542	617720	33300	1390	87	1701.939
2089268	1407485	22035	956.1	1389733	703082	41530	2051.8	86	1709.150
2206737	926143	32710	539.6	1294950	447426	52569	486.34	73	1709.411
2617732	1220128	34494	1432.84	1305668	596539	69791	2960.26	70	1709.605
3083576	1568911	22611	783.46	1857956	894839	67342	3357.12	84	1710.090
1903240	972113	10988	610.68	1202038	440592	31038	947.68	83	1713.290
949323	1448881	165695	75795.7	444346	624574	387109	120348.7	78	1716.894
458720	214718	341173	3814.78	167343	62889	459927	5199.22	51	1717.088
177350	188376	1328	21.08	63883	94402	3618	92.48	69	1718.016
2445149	1415481	11716	733.76	1587162	748042	32149	1875.14	86	1721.504
2159090	1146231	10778	1000.08	1306676	526803	24910	2295.6	82	1731.969
114081	124389	55872	2762.92	35898	42579	86751	3757.86	43	1738.779
1706709	778020	12502	391.72	923718	322511	25239	357.54	74	1743.101
3876196	2609129	21049	1509.14	3343000	2119348	74731	3828.66	120	1743.649
2486897	1726259	11068	2268.48	1673724	945226	34528	4006.08	92	1744.363
1579011	1148774	25390	739.4	1192801	870263	49583	422.38	106	1747.311
2242651	1164689	13703	380.58	1392419	620338	32842	587.12	85	1750.686
3465263	1572038	37007	1846.02	2227973	1047905	98723	4167.78	92	1752.054
1342801	693061	9028	356.08	814327	293888	19749	869.14	76	1754.056
2632226	1450469	30428	1084.08	1677083	682462	83595	1708.7	80	1754.227
2548719	1543551	16226	1009.36	1494921	727309	43065	1456.9	80	1761.607
2308925	1373927	18956	479.16	1557632	740562	50946	722.56	89	1766.631
2701450	2324504	14416	1133.76	1926372	1190254	51851	2839.86	93	1774.175
2822270	1406394	10346	812.56	1601574	711115	21734	1711.24	80	1775.703
2165652	1192872	23404	817.44	1501253	644201	65901	1585.86	89	1776.952
3478912	1960276	32709	1203.74	2567638	1215623	110308	3058.88	90	1777.205
2561973	1286576	16106	460.16	1715169	648437	37539	581.54	87	1777.979
127230	65277	1432	-108.48	44228	20385	1584	-166.76	46	1780.345
2134041	990619	8239	626.54	1274630	454674	23949	1040.14	80	1782.674
2762469	1741169	17979	1170.94	1987258	995755	44286	2678.96	88	1783.386
2034673	1039166	10368	385.48	1268192	483876	15472	960.92	72	1783.401
1409556	2021241	567427	62895.22	773791	853435	1065457	103415	76	1786.837
2689659	1609340	16380	1152.8	1860207	937270	56732	2818.52	100	1788.122
2804192	1409959	9913	603.18	1819844	667667	21581	1495.66	81	1788.449
1971020	1535536	11453	327.58	1376943	808141	32597	321.42	85	1789.150
2235458	1900009	21748	698.28	1781392	1113444	74246	1817.56	99	1789.722
2580611	1137811	11676	507.36	1490273	538417	21901	996.86	72	1789.826
1963937	977815	8318	417.48	1191987	445979	17468	392.48	78	1790.976
386947	461850	45158	7914.88	136258	163941	87198	12190.28	47	1791.019
2588961	1245924	19908	684.88	1686215	651742	54612	1296.32	87	1791.791
253704	194155	21389	1548.54	80328	57488	28940	1915.4	47	1794.403
228838	232089	47118	2374.48	103597	97921	88357	3859.02	58	1795.502
106284	41198	5962	181.32	31834	11676	6895	311.7	39	1797.018
1873107	1117454	24180	1351.8	1128484	509204	48646	2879.56	82	1797.437
2947343	1685551	18019	991.34	1970558	902281	54794	3057.84	91	1798.861
1689819	716572	12264	351.04	930575	290673	21724	933.64	73	1800.995
2703613	1443981	13038	821.68	1845636	905908	46209	2273.74	91	1804.783
3363361	1806052	10640	882.4	2209017	971570	36205	2585.3	90	1805.016
2407570	924859	12523	853.78	1403041	429053	30418	1914.48	80	1807.293
2629545	1564010	11606	1088.16	1725094	776816	24186	2233.96	83	1808.031
2703864	1212415	7637	549.82	1621400	594095	22688	1308.68	82	1814.201
2961925	1273918	16654	617.44	1972758	652851	40169	1281.34	88	1825.240
1869265	1062980	823692	41040.12	1404712	827216	1656551	118708.9	114	1827.352
215804	325226	430443	11590.98	81381	121948	681981	18928.66	48	1827.745
2581477	1788839	23714	502.04	1809027	1000306	63602	1503.72	105	1840.665
2190731	1652174	29364	1044.04	1826816	1543665	100353	3332.58	120	1845.583
2468658	1564858	13289	1098.54	1656865	808709	30074	2086.64	89	1863.522
106899	52982	761	-39.54	30830	16824	872	-274.08	38	1874.234
2528786	1303660	30793	639.98	1640599	693268	87090	2054.4	88	1878.495
2390623	1154177	11760	563.6	1515617	616940	35177	1450.22	85	1879.921
1634001	1003961	10969	253.34	1011427	466862	31100	226	76	1880.074
2844173	1206713	17656	638.16	1693859	544437	36141	621.26	82	1884.714
1965293	1166926	13442	390.12	1243276	566758	38885	946.1	80	1885.807
128653	34610	761	-29.54	36117	9837	-1581	391.34	38	1887.147
2207656	1286172	14601	673.86	1409180	651327	27572	1469.92	84	1887.518
2677967	1573150	30473	1220.78	1792570	733004	64366	2109.76	82	1888.061
1886925	835465	12560	547.6	1165623	370501	28914	617.04	77	1888.607
2679427	1203894	14819	830.34	1748778	663296	43393	1340.98	88	1890.613
2101284	1003796	8259	324.74	1309282	460975	22498	540.28	75	1890.877
1724511	1025773	10053	173.58	975131	443605	20206	318.16	76	1893.073
1472777	667945	16890	628.4	872477	284543	32792	499.12	75	1894.519
3120471	1162125	19219	855.34	1877788	590779	45966	1959.76	80	1895.530
3173808	1478780	21078	923.08	2146567	837610	66938	2496.68	85	1895.797
2310840	1293109	19133	786.38	1430485	720882	55755	2166.3	87	1896.305
104116	2354	-147	38.58	25618	-1303	-276	9.64	27	1896.552
1839226	804851	8388	512.68	960098	353633	15685	690.1	73	1897.113
368846	342640	58333	67455.38	155994	129743	92689	104030.5	51	1897.232
2333612	1204524	9731	237.66	1485640	641482	26194	597.84	89	1897.738
1338178	1214744	14107	1476.02	880764	608949	40642	3933.12	79	1897.975
1841839	1031826	18225	940.5	1086865	492577	45159	1965.74	79	1898.707
2233873	1341248	8734	444.24	1275213	573791	13561	988.46	72	1899.012
182509	115497	4995	-50.3	50481	32623	6048	-378.72	40	1899.947
398091	1156438	25883	5760.38	239526	573343	66974	12336.64	77	1903.201
2225009	1345668	25179	933.94	1395526	696797	40866	1766.76	85	1904.067
386018	152206	122557	59712.02	140059	47773	186638	80561.68	50	1904.491
1768492	815488	10344	239.84	1184357	434621	31559	704.74	84	1905.025
441506	68326	34496	1395.56	130331	19703	44850	1623	48	1906.789
2056401	1120210	7096	449.56	1268597	553859	24994	1262.84	84	1906.931
1894329	781882	2875	443.5	1167022	385376	-5182	922.48	72	1907.088
514153	486841	251798	69445.28	197995	171558	404272	98795.92	59	1908.659
2183625	883387	18220	1030.2	1402268	472109	30132	1814.52	81	1908.812
2822765	1689690	18900	822	2006686	948594	67696	2178.56	96	1910.988
2266051	1408629	13639	2823.54	1472486	732089	42225	4074.5	81	1911.250
2434400	1299304	8410	323.6	1543852	629075	20907	684.02	79	1912.105
2643690	1397548	16097	816.42	1829136	731921	43303	1289.58	79	1912.281
2534602	1583400	6913	901.18	1596721	747024	18255	1969.3	86	1913.066
2511110	2118598	7528	916.08	1783167	1137951	22429	1898.94	89	1913.277
2441325	1033541	10344	300.84	1391053	454929	20875	376.5	77	1915.798
279071	159280	21343	2072.98	109220	65259	39079	3304.94	58	1921.505
2386001	1345960	14813	757.18	1489112	656911	34413	1162.18	85	1923.614
2146377	1133545	6610	454.6	1277951	485192	10619	837.34	76	1925.661
2877628	1445959	47777	1522.22	1627552	742413	104157	2476.02	80	1928.568
2193139	1791479	10088	564.68	1463610	844986	24017	642.62	74	1928.590
469364	55823	16238	303.68	122990	7827	19428	434.08	34	1928.725
2554393	1357755	35106	1107.16	1605008	752717	77942	2247.12	84	1943.148
2853481	1441298	17491	761.26	1770679	709488	47144	1527.84	85	1952.538
2701222	1433912	11166	254.76	1750963	688415	25092	677.12	85	1954.621
2120446	1388180	12790	702.4	1404520	678657	35232	1550.52	85	1958.704
1760641	1445342	12301	545.86	1067329	632164	23762	220.32	80	1969.664
1390548	741217	5555	323.3	973864	440658	15687	396.82	90	1973.912
2451562	2332371	43183	678.38	1768468	1205650	97275	2086.5	90	1975.421
2133101	1137794	15990	580.4	1308657	522103	35529	1695.94	79	1981.012
573233	1254487	2027858	101324.9	323720	537458	3580185	164248.1	72	1983.744
2722523	1298410	12377	470.22	1709312	648928	33796	987.56	82	1987.207
2185255	1168037	12813	427.18	1285328	588370	35948	534.28	85	1992.424
1415613	809407	11578	3431.08	822292	321638	17331	4763.66	68	1992.532
2115372	1459260	7526	526.36	1314846	642928	12458	535.88	75	1992.714
1111123	391966	3421	193.06	582902	143671	8280	1057.8	71	1994.767
1783249	910068	8639	582.54	1070690	453045	18948	784.28	80	1995.934
2385628	1327890	26673	619.78	1594646	715131	72536	1634.96	82	1996.034
526269	213427	1683	171.38	196837	66279	1831	101.66	53	1996.603
192040	232485	428019	7677.34	78742	90887	671048	11988.28	50	1996.911
994996	1010165	7942	288.12	552303	418089	25232	353.52	79	1996.970
159127	239944	355980	8634.8	43416	104837	627395	14579.7	35	1996.986
2742169	1072707	13567	842.62	1806772	569340	33551	1852.86	85	1998.420
2609501	1479735	35066	838.76	1794045	834115	95564	3413.04	91	1998.889
2158126	1053026	13876	1417.36	1384352	542430	32584	3358.24	85	2000.526
2028787	1326350	22919	1780.34	1093394	554230	46874	2537.64	70	2000.775
1988745	923151	10800	783	1133033	436518	25517	1521.62	82	2001.914
274817	227765	6196	1177.56	80502	67493	8593	1805.98	43	2002.470
2090162	1210721	8241	600.26	1224024	521259	12843	1642.98	78	2002.840
1439890	631135	16008	716.88	866272	263536	28278	783.08	74	2003.291
160103	138940	11142	765.12	46590	39348	14178	1019.08	41	2005.298
2473888	1536890	21370	1319.2	1707333	744280	34095	2824.7	86	2005.866
218642	82399	1721	24.06	86421	29436	2306	-338.84	52	2008.206
2415063	1391573	13922	567.92	1635644	905957	40969	2305.34	93	2008.981
2451270	1380900	7808	640.88	1615744	629811	24316	767.76	83	2011.131
2557918	1514688	24049	823.14	1652441	790939	69998	1260.28	76	2011.195
1539554	696329	11559	373.74	964060	305908	31207	1242.02	79	2013.525
1716696	706703	9186	269.96	947943	281123	9833	770.38	74	2015.171
2453604	1317313	8414	514.04	1575279	676812	13412	708.32	87	2015.926
2414262	1206077	20078	897.08	1649664	715963	56539	1694.54	86	2016.304
1554811	800482	8811	400.46	999618	461385	29594	545.84	90	2016.979
2152685	1801595	10480	1041.8	1313574	840734	25707	2415.02	81	2023.184
2241054	1145178	7189	388.54	1425352	622308	23909	612.74	85	2026.164
1904435	1017847	11713	473.18	1251960	537270	31935	827.1	99	2036.569
2219000	1395976	11100	484	1477442	700825	28633	977.38	84	2037.513
2641399	1373880	8489	332.54	1703765	722950	26624	545.64	81	2037.795
2803143	1493392	26351	802.86	1796896	750477	46714	2303.04	83	2040.154
2672071	1458406	19594	690.84	1791105	738207	56441	1624.26	86	2041.361
2607794	1338736	69303	1656.58	1607918	675018	114523	2123.78	83	2042.717
4097956	4057671	1597234	160295.2	3808679	3190020	3309168	294401.5	117	2043.629
782031	1272773	395896	71016.56	440964	561166	745171	115826.1	71	2049.442
1565795	863418	6672	304.92	993130	409451	18397	948.42	80	2054.438
1595458	655309	11631	904.66	886976	251058	21331	1215.66	74	2069.161
1833197	948476	15699	471.14	1061969	400494	28231	466.66	76	2071.660
2643301	1320221	30289	1252.54	1790109	718590	76928	3257.08	90	2078.896
1934164	858104	7035	462.1	1172475	393321	18104	1148.44	79	2092.514
2506439	1827868	35657	10371.02	1637942	908434	73058	13993.88	83	2093.510
237898	240933	219	102.34	64616	65871	192	84.12	41	2095.688
418304	476876	317259	83470.74	230110	301379	939538	167229.7	82	2097.615
275504	62351	3457	-95.98	78568	18286	4937	-130.18	44	2102.680
2944131	1400587	18178	667.08	1926820	679569	45364	1655.04	86	2104.163
2380048	2322266	703618	77165.48	2808176	2345478	3044686	299312	158	2105.044
1901560	1170643	13219	779.34	1142997	527155	25488	1056.68	76	2105.694
2231264	1156561	9801	157.86	1513653	614289	18468	137.48	85	2107.029
151745	91462	62117	1466.62	45211	30784	85782	1873.52	42	2107.904
2564184	1866214	13669	998.34	1543785	876099	28622	1752.92	80	2109.714
2914461	1583011	25172	776.92	1781650	781740	53124	1548.64	79	2110.012
3074571	2109422	9875	926.5	2417030	1333670	30602	1606.72	99	2110.237
2114161	1065209	7429	294.94	1170156	441065	16940	503.4	64	2110.333
1884866	1534828	12926	454.36	1352019	901338	35788	1085.68	89	2111.070
2483450	1212371	18444	1241.84	1459424	559242	36440	2444.4	75	2111.501
680765	1309766	381921	128654.1	431154	689375	804708	218965.9	77	2112.011
2912281	1492843	21701	2029.86	2011278	834614	58113	5227.18	88	2112.511
2340109	1111889	8208	621.88	1467875	537210	12835	881.1	77	2113.027
1399661	839343	9571	376.06	955724	421864	20032	852.52	74	2113.065
3027746	1622458	13853	1062.58	2030914	885295	27192	2148.12	88	2114.022
131535	221176	311196	4395.56	38555	69694	435143	6537.98	34	2114.296
735213	1756750	2271149	107127.1	432232	780659	4552847	220750.4	76	2115.297
3027405	1595932	25028	1138.08	1830044	860020	58175	2126.5	89	2118.313
358113	398677	31338	62148.68	161704	149282	62014	93003.04	62	2119.316
2302972	1295167	25036	307.96	1570948	683055	55233	1435.38	86	2119.657
2403869	1656349	14629	666.94	1534973	773286	29168	1418.48	79	2119.830
2497425	1534902	53673	2546.78	1838298	894297	110916	4990.76	96	2121.047
1809964	1095578	6130	587.8	1102422	488362	9762	1310.32	74	2121.583
819227	1708348	65171	89750.06	473245	815883	135073	142983.8	69	2121.750
1895851	935266	5501	413.86	1131159	444647	8426	691.36	79	2122.614
2167345	818041	6200	1074	1224108	374283	14855	1991.3	79	2124.341
2128633	1364939	11610	815.6	1500417	727980	35420	1558.2	85	2124.383
1763552	928809	27376	1147.36	1125216	394119	56462	2093.32	82	2127.170
1939883	947067	7911	376.46	1036463	362116	13357	307.02	70	2127.666
2165732	1083941	26568	510.48	1387937	533833	56498	1656.28	78	2128.003
111036	58383	121605	2575.3	28827	15301	147283	3128.38	30	2128.402
3203875	1674016	13088	840.68	2232225	923747	31657	1708.02	95	2129.257
1397152	1343837	13165	566.9	973666	766936	35200	1831	89	2130.357
1128905	1257437	620663	57837.18	513371	461536	1004015	86666.9	67	2134.796
2866690	1935255	19385	824.1	1767497	983688	47730	1769.8	90	2136.296
2046873	1393177	17325	597.5	1861619	1004023	60783	1083.38	100	2138.110
1926433	1158950	12419	712.34	1223097	575509	35453	1419.58	83	2139.076
2992393	1297601	28436	924.96	1873434	691839	65667	2227.62	85	2140.264
1797705	881403	4819	445.34	985535	364982	8465	446.9	73	2140.722
1660514	1062064	6700	207	1186420	523572	21927	331.22	87	2141.520
435660	628169	258791	6987.26	261476	446272	661317	19975.62	94	2149.959
3553100	1927697	13139	906.54	2861111	1391834	53652	2561.72	108	2150.404
2265539	1242843	19190	561.4	1413644	632660	47231	1643.66	81	2151.039
639291	1229963	199497	50342.42	295642	445546	332665	73338.9	65	2160.724
2670494	1442175	25325	742.5	1921355	834442	63692	2283.12	93	2163.364
311966	276243	119806	44681.16	201190	157206	249181	114407.7	74	2178.951
147150	74666	201	151.86	43410	23402	389	230.54	41	2183.512
2971195	1582766	18054	918.44	2066401	961734	50963	2814.18	92	2186.015
2634094	1204855	15554	571.44	1613181	564030	35018	918.48	82	2190.229
2506816	1289451	40440	781.4	1565177	614491	71776	1507.36	81	2197.220
2262330	1222303	24111	355.46	1452822	570888	56175	1128.5	82	2200.873
2187289	911118	10287	742.82	1317073	406231	26217	1377.62	76	2201.369
2401364	1216186	11418	743.48	1471118	611037	32239	1063.54	83	2211.799
2082687	1184594	20578	811.08	1315784	627512	57683	2213.38	83	2212.323
2366832	1023215	33420	1216.2	1415214	462955	72718	1772.48	79	2213.042
581766	79437	1143	3.98	209174	23231	2105	-329.7	52	2213.441
1978959	1082651	11042	290.12	1942759	951241	45717	1751.62	114	2213.715
2271471	1308374	38972	808.92	1374988	606400	88802	2310.72	73	2213.754
1773515	994659	11286	491.96	1115731	474145	33235	750.1	84	2215.049
1602784	950414	14138	669.68	879752	388776	30513	1376.18	71	2217.865
2942662	1663119	13745	739.7	1875551	844049	27952	1691.72	81	2218.058
102983	163046	17671	2618.06	53342	84619	37614	5298.04	57	2222.419
2608626	1404506	15499	572.14	1796593	789221	44022	960.92	97	2222.559
1651371	1087037	3122	790.92	916324	442829	5343	1398.98	72	2223.128
860416	1165957	1044873	104345.8	462219	483132	1689326	168830.4	70	2224.714
248008	326975	175138	6403.68	76720	105838	248833	8906.38	44	2224.953
1460023	478581	46665	818.9	805351	195004	69947	1593.42	79	2225.007
123242	59745	13978	1464.08	35180	16742	17248	1759.28	38	2228.230
2444439	1034131	6192	623.12	1329776	466169	11857	988.02	77	2230.449
2296811	1016163	18972	1272.92	1427482	477922	34385	1477.1	77	2230.973
2383531	1509503	14372	540.92	1597243	803996	30588	1402.68	85	2231.383
3013649	2204691	10979	881.94	2048240	1338326	27347	2080.42	84	2231.610
3049061	1731675	15874	988.64	2084643	924627	27680	2240.8	87	2232.807
603854	431433	42708	170681.9	231625	165108	72913	259886.2	63	2234.255
110445	26039	5093	1809.98	30261	7117	6285	2288.1	37	2237.545
172531	147709	33645	837.7	55804	44552	44868	1122.48	44	2239.117
267075	601270	64237	8249.82	158413	271003	137326	15427.36	69	2245.205
230677	170626	209813	4254.18	67576	49247	266598	4847.28	44	2246.506
455989	834808	1047741	19655.26	220815	329120	1649965	30593.9	65	2246.789
1840803	946640	12816	753.76	1104362	398828	25992	1472.12	79	2247.213
2748494	1518084	14802	852.72	1571562	749185	34832	1256.52	78	2247.376
173988	79655	847	-44.58	51948	24496	1575	-151.5	42	2251.051
1581985	800351	24631	1012.66	978009	430505	52559	1905.74	86	2251.267
2500909	983284	5096	499.56	1414296	487384	10319	664.34	81	2252.515
2223255	1042340	11933	797.38	1223608	441300	20009	1461.74	74	2261.981
1170951	804693	6736	529.96	1040859	571724	27487	1266.82	106	2282.239
2263602	1002583	10329	571.94	1342922	448827	21519	651.34	77	2284.322
122883	102858	325	68.5	37341	31626	486	106.96	40	2289.237
256229	857780	4624	886.64	85336	259990	6102	1202.72	48	2295.745
2012634	1179713	12903	558.58	1278832	526598	29906	1250.16	81	2296.599
299837	766369	1252943	15023.98	173830	415303	2677825	31910.5	66	2296.719
2619271	1399231	14538	347.68	1673511	710698	29362	52.32	85	2298.771
2488583	1489731	13094	846.84	1580863	856545	36923	1588.78	87	2299.445
152284	74165	4998	6.28	49566	21760	9318	-37.52	46	2302.184
2206437	1084420	21673	686.78	1508168	530564	60136	687.96	88	2308.849
795293	1618508	847868	254990.5	490392	730711	1626298	431500.3	79	2310.029
718065	1190966	1842672	38310.92	320938	431579	2877170	57875.2	66	2311.385
110389	195629	26907	3185.02	41187	64535	39647	4244.42	44	2311.739
179412	79923	9087	15862.82	64902	24365	12964	20962.04	48	2314.060
2422488	1020913	7537	471.82	1587419	502414	16265	1096.9	85	2314.423
976961	529955	4693	364.98	586842	207646	7682	1081.52	65	2314.483
3122665	1506425	65507	795.02	1954301	927529	133109	2751.74	83	2314.513
1106989	839294	193745	106057.7	629956	560553	567840	178734.4	90	2315.861
2966168	1385138	33740	1941.4	1867008	763054	63366	4326.76	83	2316.400
2492696	844210	52596	1596.56	1316374	351672	94865	2257.9	74	2319.158
2047796	1112546	18495	843.7	1300488	535039	41038	1812.68	83	2323.965
787414	1314484	17833	5172.38	517047	713387	52585	10733.1	86	2324.601
2257210	1619579	12899	1384.14	1683760	889397	49216	3052.76	91	2325.003
2154646	1623830	21115	932.9	1037637	654391	37678	1909.08	69	2325.508
1952271	1029175	7073	304.78	1215609	513180	22503	195.58	81	2326.101
2508952	1725114	11220	685.2	1581828	783914	25911	1340.46	83	2327.352
1933483	1234805	10369	959.34	1217372	625164	36586	2269.96	81	2327.453
2481784	968600	9461	569.46	1563777	453826	28634	888.24	83	2330.334
2541727	1426879	23782	1347.52	1691446	901408	64945	2717.7	83	2330.391
342879	471057	115514	46204.04	183105	245029	257110	90175.6	73	2331.979
2513101	2117413	9552	1034.72	1509981	956114	18860	1613.6	79	2332.068
2132989	1454685	9294	432.84	1488559	765501	34127	1195.22	89	2333.104
1940800	1114307	13134	826.24	1276857	534559	36645	1423.7	87	2334.424
2538653	1102913	13711	352.46	1526621	577140	34232	486.52	85	2335.649
1243719	1926331	730161	89353.46	626692	793097	1426940	139690.4	65	2335.895
2265129	1421469	28613	663.18	1460121	729884	62979	1345.94	87	2337.798
2860310	1965172	65821	2599.06	2120934	1203062	170412	5806.32	93	2338.352
131454	195054	93955	2247.3	42370	64148	140828	3123.08	42	2339.383
2340827	1119162	11294	293.84	1423629	577463	33482	620.52	86	2342.390
2132776	1086239	5336	231.96	1171034	450175	9672	-131.08	71	2342.943
1565865	1186645	223849	6562.14	1063376	551761	330723	10564.78	83	2343.950
1679478	968301	8951	529.86	1156945	538688	28753	1319.58	86	2345.014
2588371	1457633	9324	372.64	1573773	737038	15774	652.64	80	2345.578
3136102	1548725	22005	661.3	2180919	918186	77625	2876.5	99	2349.137
1869118	825657	23567	255.62	1124212	355404	50109	458.74	68	2349.176
2728219	1264375	11992	504.12	1725015	742816	29611	1271.46	85	2350.005
2407370	1211244	6342	528.12	1532720	624133	14489	751.54	84	2351.657
605893	1121876	361677	139447.2	360476	479054	598419	213923.3	71	2352.826
2111080	1202645	9301	703.86	1402116	641040	31166	634.76	86	2354.977
1965089	1047460	28291	711.26	1258411	517711	59597	2390.42	84	2356.063
234153	91542	-6	314.84	70476	33788	-526	430.64	46	2360.857
102802	40403	41055	1074.3	30953	11651	51870	1232.2	38	2361.256
2184027	997001	15783	618.38	1399957	463522	32722	1016.92	81	2361.773
699870	1596444	3399370	163780.2	551479	890898	7428996	365290.6	86	2364.640
3179221	2113413	29502	1624.72	2008548	1187225	71089	3873.54	84	2365.930
2786797	1770306	13921	848.06	1834154	927937	39938	1645.68	90	2366.897
835938	1824708	66756	77029.16	508935	927896	164810	142987.6	80	2384.635
2924364	1689724	15650	1169	1927129	927967	40350	2767	89	2389.407
667605	1211789	52876	27744.36	353119	638928	126420	53189.2	79	2390.717
2724646	1628412	20643	1141.98	1779750	886722	49880	2252.8	86	2392.398
2836388	1365305	26696	1055.56	1882606	821577	62069	2612.34	89	2395.047
1223274	888795	7212	497.32	799543	424765	17230	1322.8	81	2395.708
2113898	1185212	14433	780.38	1339614	561299	26474	1262.64	83	2404.565
2133056	1275526	30872	1348.92	1402025	620995	84148	3028.28	85	2412.617
2256665	976138	34117	965.62	1331135	468962	74565	2039.9	80	2419.323
2950449	1634457	31757	1008.02	1948748	843116	99151	2203.86	84	2419.810
1849832	972879	19227	287.22	1162532	485084	39848	684.28	81	2421.551
131036	71847	13257	972.02	38745	20054	17251	1228.86	40	2423.565
3251191	1323050	18050	807	1974368	692411	39947	1352.42	87	2424.263
1890342	1076120	25294	649.84	1268668	565535	67429	1685.94	87	2425.728
2146075	1320204	8199	531.14	1397182	639172	22657	1410.02	82	2426.456
447705	1388589	36792	21167.12	328852	860934	110536	50407.96	98	2428.213
2033639	1386900	8013	331.18	1472767	793303	30037	723.82	94	2429.467
1968076	1442709	9729	288.94	1306091	682088	34390	156.4	85	2430.445
427196	211864	17016	49014.76	166838	59449	26204	67742.44	45	2430.483
1197521	832981	5432	324.52	688885	383862	12710	745.6	74	2431.844
2899070	1286882	15370	501.2	1860502	627778	33655	1174.3	83	2432.453
2068132	1178433	14757	664.02	1305613	595584	27442	1127.12	80	2433.005
1737684	879854	9631	293.66	1837782	835949	51900	1210	125	2434.760
2465720	1175124	14319	835.34	1734601	601140	30180	1795.8	85	2435.139
1952933	1012491	8767	446.62	1242032	440199	17064	1144.04	83	2437.311
561472	621722	10581	23791.66	246959	236102	21856	35141.16	55	2437.453
1785517	940289	19946	634.56	1111517	472382	51344	1466.84	75	2437.538
343032	293440	1571	155.06	235443	202990	4807	217.02	79	2437.776
101130	98243	34685	1773.1	24687	25527	44744	2261.84	26	2437.792
2481979	1635883	14722	498.92	1791151	916989	31260	1393.6	93	2440.197
2110748	1093746	7544	681.84	1339780	499477	20473	1063.78	72	2440.227
3148496	1798841	8742	613.12	2174372	1023749	19959	812.74	90	2441.165
2491869	1372071	7126	561.36	1661702	663068	18619	860.34	79	2441.288
2895176	1063994	27077	972.22	2662625	942375	96673	3221.78	110	2442.220
2555192	1803476	18759	1044.74	1660817	977934	44561	2099.46	83	2444.390
2415939	1075321	19030	426.8	2310628	1057049	80253	902.58	120	2444.824
2670783	1672219	11978	804.08	1886011	930957	42061	1194.46	92	2447.150
2646463	1040003	7332	253.52	1448189	485001	25639	287.54	79	2447.698
101111	201023	14495	2361.7	33639	63347	18932	3352.52	41	2448.476
2521720	1294816	11066	432.76	1654694	675765	40332	1195.52	86	2449.843
2475820	1186716	15001	987.86	1518335	584388	37262	2123.32	77	2450.197
455754	102616	2119	121.34	147674	31672	4462	389.32	51	2451.110
2125828	1066159	14716	741.76	1357117	539092	39855	1602.3	83	2454.812
905355	1647451	235772	92122.92	539573	773641	538828	164782.1	79	2458.723
2073129	969132	18546	652.56	1269771	503914	50558	1928.88	84	2459.143
2045837	1101080	9099	552.14	1259797	508579	13707	644.02	80	2459.692
1440036	1187820	17375	1375.5	1078175	932287	59507	4812.02	108	2460.367
2058282	816176	15454	535.44	1310403	411979	42574	782.64	82	2461.021
1899943	985452	7875	501.5	1151757	479880	23712	948.32	82	2464.135
2673921	1448912	9893	469.98	1808396	778091	19936	1687.96	90	2467.977
2468623	1003773	8809	530.74	1571562	509084	26328	1374.08	82	2468.270
192391	329740	151303	4671.58	68540	121324	218890	6867.4	51	2471.098
162284	160623	171001	26158.86	69112	92666	256035	96957.1	62	2471.713
101245	13924	6121	128.06	26951	3169	7492	57.12	34	2471.948
2466528	1682174	11218	778.48	1763140	889776	38037	1560.82	93	2474.253
888307	1247029	109846	102427.6	468552	622287	232081	171052.7	79	2482.111
1941562	1364322	14021	632.06	1206427	665566	32022	1143.92	84	2486.069
2501119	1375488	13242	661.12	1692377	780482	31651	1880.86	89	2488.403
314480	266097	47790	5194.4	115297	102807	79470	7817.2	55	2495.249
2816748	1454167	11436	705.96	1880867	772326	29164	1380.04	89	2502.464
1867282	1092681	10782	444.52	1190689	550584	28771	818.06	86	2518.514
1734630	730752	10963	478.18	985447	317018	19470	917.2	77	2528.298
2236622	1012310	19181	591.66	1384039	443016	45439	986.54	79	2528.572
2367727	1285164	10337	386.82	1559439	643860	30541	191.26	81	2528.717
2153636	957394	6851	302.86	1292284	476290	23752	309.72	88	2530.612
134841	38138	20181	27.66	37411	9918	24356	-24.84	34	2530.988
2459756	1018218	14752	1038.72	1403211	476232	34675	1580.5	81	2532.454
2439037	1339809	19902	631.72	1502009	674126	42589	1263.54	76	2532.560
2650396	2858585	23399	1778.14	1870722	1506454	61704	3594.44	79	2532.600
2440481	1459736	20227	1052.22	1350955	654612	33761	1456.46	73	2533.392
555721	1226664	37875	46178.5	302340	635946	111624	79231.64	86	2535.535
1582684	951752	10231	109.66	1001643	420336	19627	14.22	77	2535.564
2773149	1578530	73030	2247.8	1783312	830032	134113	4346.18	82	2535.699
1868475	905227	13207	438.02	1097328	393344	24566	1254.76	66	2535.785
186006	104112	289008	6774.88	60958	31152	383041	9171.26	46	2536.966
3071717	1344816	19852	732.72	2013483	724520	39967	1992.62	85	2537.974
102618	180362	157165	3087.9	41168	80910	273501	4958.86	51	2539.068
1805462	1152270	33442	922.12	1226296	662748	75110	2300.6	113	2539.298
2913935	1495132	19763	904.18	2009780	856012	52693	1685.98	86	2539.649
711340	1208347	51288	41879.68	377956	535919	104221	79769.06	75	2542.282
1542136	848976	16341	491.26	918473	441236	38396	1175.56	81	2543.364
1923800	1612909	11008	687.88	1185964	761356	26916	1777.76	79	2543.708
122680	25918	31353	613.58	33786	4172	38346	866.56	32	2543.931
184653	369133	83157	9698.02	71064	134184	136847	15440.42	44	2543.970
2258433	1563348	11851	767.86	1917264	1200193	30475	1901.5	110	2544.302
2319348	1081733	7058	434.88	1426132	506623	21235	950.1	74	2544.322
775801	1667293	178027	103702.2	382530	667508	307126	173434.4	53	2544.360
1841135	1025297	13596	322.56	1226247	478159	36430	219.8	77	2544.473
2263697	1401654	15997	795.42	1746088	799662	46120	1282.2	97	2546.554
2164570	1361506	11895	424.7	1259617	597749	24213	1208.18	71	2546.750
320019	755864	34259	7896.74	165464	410134	83511	15740.46	56	2546.957
2180679	1439009	22302	1038.72	1493575	769676	69318	2839.48	87	2547.709
608029	1170332	70883	29603.38	322678	601247	173877	61595.22	77	2549.832
2075149	1042515	12017	257.62	1251411	442060	26561	303.46	76	2549.964
1484213	1085059	12478	442.08	859411	449014	28472	759.92	75	2551.387
2308540	1484538	5001	679.86	1580179	813990	11935	1768.1	91	2552.727
2200853	1093975	11187	903.82	2226451	901180	45835	2296.1	109	2552.798
1014124	1218329	327688	83527.68	423668	483916	613019	121593.3	68	2559.939
1586498	920352	19837	622.82	1022873	418187	49038	790.68	82	2560.019
1909656	924967	8745	541.7	1172048	409721	22724	1165.64	78	2561.124
2719506	1164539	14463	744.18	1740429	623579	42313	2614.18	85	2561.486
2558749	1738446	66656	1697.16	1706639	1045699	148757	3022.02	92	2563.826
1823906	1042685	11730	420.8	1040888	454373	28076	582.36	75	2564.685
2101723	1185425	10269	425.34	1242948	512878	19385	904.1	80	2566.413
2997447	1475461	47538	1262.68	2002542	887271	111985	2004.1	92	2566.958
3202443	1587052	34885	1279.1	2493236	1047523	97893	2617.98	93	2567.128
824661	1092732	1682686	94562.96	488502	618232	3570748	165172.3	71	2567.585
2547234	1183507	17144	542.84	1629831	596867	50203	550.58	83	2567.901
2164265	1077029	8870	445.2	1356553	494368	18638	718.68	79	2569.040
1672223	928236	13007	674.02	1034526	440829	27490	945.4	82	2570.729
2001262	2657964	16124	3328.64	1419854	1363028	50022	7884.92	95	2572.358
2472682	1019253	19672	918.92	1444719	450454	38900	1988	75	2572.583
119232	451095	62141	934.26	36603	135020	79626	926.36	40	2573.997
2309480	2658499	17710	2021.6	1665840	1647019	56259	5524.74	97	2574.740
575961	1188028	169357	79063.02	354702	585781	336797	148251.4	79	2576.520
2085943	1103756	7965	204.9	1465594	597422	16720	809.2	86	2581.547
1641207	1316561	9985	623.1	1074514	571872	27931	1364.66	81	2582.853
3385758	1686052	12010	251.6	2536769	1265434	48739	846.54	111	2583.533
2841322	2322594	11832	775.52	2023763	1190879	33400	1199	90	2590.302
1806123	1059198	22889	496.54	1132758	506439	56325	1348.5	81	2593.875
2171573	1154693	10131	566.66	1360444	538729	21791	803.26	81	2603.574
2460772	1170418	8357	505.02	1443878	550940	18673	563.78	83	2606.570
434786	196947	214911	3799.46	143316	62605	298039	5907.54	52	2612.942
596106	1579096	556012	33212.32	338422	625318	1098616	58125.76	72	2615.629
144288	111100	69213	2400.18	54399	41309	100971	3308.06	47	2620.307
2497261	1407330	15244	322.84	1723137	744627	41221	1342.06	90	2627.088
2140328	1137065	7755	209.3	1313194	540779	24884	310.24	85	2638.931
1753534	913074	6680	457.8	1038815	390717	14376	1338.36	76	2641.781
812656	1734479	37804	50376.44	446077	936548	113376	92366.36	83	2645.910
402788	559054	952371	72056.06	263012	357260	2118261	130094.5	79	2648.665
2824378	1323754	19077	488.22	1859383	802432	51007	1366.02	87	2649.321
1997308	912547	22798	750.28	1119197	402690	43140	1714.4	76	2650.205
2507464	992473	5344	455.84	2299736	796149	11205	2205.3	149	2654.241
2952152	1927331	11689	1057.54	2062322	1010993	40276	1966.36	92	2655.426
2003282	981153	23292	1064.12	1091508	427523	48670	1657.2	75	2656.170
302353	490062	775584	11026.24	160282	190052	1284413	18527.18	63	2658.435
1849718	884200	5314	487.04	1114404	394637	9461	934.46	80	2658.447
1933647	995223	11703	529.58	1254761	441959	31923	854.78	80	2658.845
1592621	914824	14959	303.74	1548183	745028	60969	1527.34	104	2659.048
2095125	1090899	9317	494.62	1402687	539173	25553	1252.58	83	2660.582
2933892	1245843	34261	877.46	1681723	627955	73835	1999.1	80	2663.280
2384896	1257093	15959	667.74	1282448	573421	37981	748.66	77	2664.326
2143001	989560	1617	277.62	1286692	462775	-14006	-360.16	79	2665.064
3058519	1631598	21164	970.04	1843048	871403	58866	1676.76	78	2665.244
184449	112859	3896	578.56	65111	40878	7898	612.28	50	2667.158
129295	103600	40205	1520.3	42035	36715	62971	2162.06	44	2671.592
129204	61934	109	141.74	38456	21778	-524	208.36	42	2672.745
2232684	1033340	24744	936.84	1366066	433056	46216	1986.76	80	2673.428
513221	351913	64326	67801.36	208811	131984	105820	101932.2	61	2674.653
553189	931303	87504	60950.44	310376	532401	235687	105419.8	83	2675.596
101519	104582	72303	2210.58	32403	32343	101932	2106.52	40	2676.194
1873727	974682	22940	356.4	1165465	449376	51551	344.86	82	2678.017
1498465	554509	8290	411.4	896338	242614	20844	513.84	69	2678.036
392261	181832	30550	563	119537	54203	38923	846.78	49	2681.315
2439354	1227176	31009	994.74	1686682	655732	71254	1725.44	89	2682.957
3049914	1726116	22794	688.84	1949747	1035261	69172	2330.92	89	2684.070
551418	330487	352092	68919.12	205370	110446	510382	94310.52	57	2686.460
2049377	1161225	8589	709.54	1318941	580157	18082	1316.52	83	2689.369
2505453	1332947	13708	477.88	1651002	721999	35666	1237.76	89	2694.733
2320448	1109909	23666	808.76	1482455	537802	55168	1800.48	82	2704.029
1873723	859631	20198	1124.28	1148038	389953	41749	2358.14	78	2704.609
1860214	1228761	19537	521.82	1245565	596293	39784	631.24	84	2709.091
2945046	3136862	30367	1401.62	1922267	1978659	79035	3738.1	93	2726.873
2027774	1006346	17085	740.1	1974370	931757	62822	2847.92	114	2727.945
1897504	753800	27403	1101.58	926825	281473	47465	1312.9	67	2728.680
841738	858959	127645	4607.7	449764	417624	284055	8790.3	78	2741.765
2665670	1973756	15415	664.9	1756211	1047372	45007	1979.02	90	2743.469
2022524	1083105	53440	1059.4	1196823	555126	125371	2514.06	78	2744.243
319701	296801	151045	5019.7	98299	92012	212216	6322.76	47	2745.035
2120573	1361301	13655	569.3	1426497	722598	37304	1811.44	89	2745.685
2320163	1004997	8381	796.66	1463537	512822	21899	1460.14	82	2746.495
2857439	1429997	118533	146810.4	1810366	883609	228700	235821	106	2748.190
1892191	1015827	4551	347.86	1066331	440972	12894	442.84	76	2751.919
2296721	1028973	14444	1273.84	1416560	562014	40171	1783.06	83	2752.894
1390718	628989	11730	459.8	754130	247898	19740	425.4	71	2754.396
1080053	1651486	437902	38903.72	518626	679076	832478	75299.08	69	2754.810
2484687	1473497	21594	703.84	1564322	723906	53248	1442.28	83	2755.921
1990935	944899	12275	402.5	1668543	794377	26469	420.34	99	2756.077
118479	53181	1164	60.04	26696	15922	1770	74.2	26	2756.250
1799825	836841	6909	390.74	1101410	393099	21521	478.06	74	2756.304
2374456	1130057	20365	683.9	1530781	561116	44906	1753.16	78	2756.667
1802324	779987	30912	583.32	1185247	397630	65166	1281.76	86	2757.978
2848613	1770285	16511	1022.46	1794329	871186	42640	1868.4	78	2758.653
2224523	1128936	27247	956.42	1378449	503569	62342	2302.12	80	2759.945
1765689	1062458	134932	2849.52	1081172	531725	365453	7818.58	83	2762.533
2909587	2369473	12468	1242.48	2062945	1133425	40945	2359.7	85	2762.787
122791	391133	134502	9173.72	52832	146435	209241	14934.26	50	2763.756
2386932	1215320	11940	722.4	1518913	673771	34651	1640.86	85	2767.205
2809174	1494010	10274	648.64	1796575	796676	26169	1978.34	84	2767.847
2494203	1393661	13058	757.88	1445561	656051	29213	1141.18	76	2770.489
2619846	1423965	19603	827.58	1635980	664142	45692	1643.12	77	2770.586
2841250	1372443	6351	769.86	1682743	715128	14888	806.68	85	2773.735
3227301	1472782	11178	998.08	2166746	800397	24331	1698.66	88	2774.632
254968	719147	267375	16658.5	147877	338401	505468	31387.48	63	2775.070
2799781	1414420	22955	866.3	1725713	777456	57996	2276.56	86	2778.614
2045289	1201002	12380	537.8	1336274	578606	30416	1140.76	82	2780.808
2608158	1462705	22824	898.64	1656748	743812	61606	1725.16	86	2782.019
3005409	1463204	5759	591.74	1987597	763811	7363	1514.18	88	2783.072
112415	258089	90076	4508.36	60480	136061	171808	8338.88	54	2783.752
2270542	1556537	17362	816.32	1611702	902706	52881	2617.66	94	2784.001
1639750	752034	5060	373.6	876233	328874	16437	773.82	67	2784.089
2142301	1579337	8815	640.9	1411034	749383	30763	920.18	89	2787.136
386731	368475	38726	9542.36	124672	110299	55309	12654.74	50	2788.947
4326125	4368850	40355	2575.3	3435539	3266925	117168	8377.48	103	2790.395
320913	211140	189	205.54	86970	56698	262	265.32	35	2790.808
1071519	659035	8091	175.26	608462	267576	18570	286.2	75	2796.471
2412071	1233347	10866	1000.76	1505796	684913	36533	2484.38	89	2796.576
2468770	1402518	9949	890.14	1553659	660026	19672	1578.92	76	2796.882
108728	70139	12703	445.58	33569	22895	17619	591.34	39	2798.344
3018010	1235568	10429	700.94	1894044	657351	17800	2092	84	2798.981
1814196	1760898	21344	2224.84	1383237	1040273	70653	4659.58	96	2800.944
430338	350307	42551	1746.86	123117	100893	55346	2248.56	47	2802.873
2133989	1215881	16682	411.52	1216540	619756	37689	145.54	83	2814.387
1921729	1787654	21962	1495.32	1143446	808011	50930	2129.8	81	2821.111
109257	202917	33962	1774.32	38578	65888	47441	2406.26	44	2826.180
1915891	1054349	10158	655.88	1192244	512117	24827	1710.22	83	2827.085
2297511	1425269	18593	2444.98	1265906	619251	41896	3988.56	78	2830.579
2776833	1338888	16465	333.9	1713757	680581	40251	1315.86	84	2833.137
1974570	1144355	16030	914.8	1297252	567199	43662	2490.32	84	2833.861
280729	323839	28083	47033.38	152503	150422	62035	87424.1	66	2843.233
394661	226967	73358	1524.88	115923	64781	93963	1660.18	48	2850.307
2420806	1146927	13366	1549.76	1426059	570717	40167	3315.62	83	2850.763
1362203	1442018	113793	103499	643218	672529	237359	172832.7	77	2852.500
2590588	1092092	5272	-1.08	1624648	517742	10123	-826.22	82	2855.592
684884	839261	86063	47070.18	325668	382930	153376	76914.36	66	2855.970
1424118	764988	12812	582.32	818406	326730	28808	192.88	71	2856.023
3159483	1678890	26297	584.42	1957957	841128	68962	1397.32	85	2856.852
555169	746481	152382	10788.52	213702	264398	243931	17784.66	50	2856.965
1481765	1398804	12540	1463.4	1156591	793318	18963	2323.18	94	2857.621
2117484	1036591	13938	858.68	1345505	541468	37953	1806.58	76	2857.653
430070	609720	24137	46081.82	205807	247428	50286	72013.96	67	2858.555
2055584	1165696	14475	962.5	1390884	598764	47119	1295.34	85	2860.258
1938499	1318265	10267	484.62	1213599	672985	30486	789.96	76	2860.391
1778538	907605	12596	542.56	1049708	409255	32643	1289.98	78	2861.123
256950	107895	16424	566.64	89847	35168	23817	614.62	46	2861.567
1362909	1175114	16679	907.94	903445	687552	59385	1429.1	91	2861.712
1698954	911904	4833	365.38	979870	401662	12333	471.38	78	2863.481
2726722	1482797	13501	697.86	1894770	909069	52325	1968.5	88	2863.706
1770232	1238290	8609	524.74	1081618	565848	23572	378.92	82	2865.231
2359992	1139856	6526	715.36	1383848	521265	12191	1398.26	75	2865.408
2081863	1029994	13969	495.34	1314560	484579	33240	851.4	81	2866.154
2769362	1131146	14552	938.72	1759881	566278	31325	2131.5	81	2866.737
1966180	762827	7954	648.44	1170896	370012	17267	813.62	73	2866.946
108658	74648	61769	977.34	30320	20620	72712	1231.32	34	2867.689
1724862	1234607	14771	703.06	1292001	688590	49508	1909.88	89	2868.459
465044	557681	102273	96949.78	201261	232391	175568	150184.5	58	2868.801
2014421	1335487	8673	742.78	1169048	580678	26902	1325.72	79	2869.453
820607	1076323	23892	26880.12	423561	554711	52208	47576.88	71	2869.585
2217941	1356648	17863	730.18	1343885	729832	51795	1263.7	85	2870.855
2155278	1103019	14783	693.38	1462947	568360	38865	1790.9	83	2870.893
2478527	1136044	11571	767.06	1616405	535095	24956	459.16	74	2870.944
1846484	1175205	6449	806.14	1212968	540294	18458	1902.88	73	2871.178
2543458	1624617	19528	684.08	1731090	834055	48336	1693.96	86	2875.016
2185838	1320954	16881	290.66	1519749	718981	57283	2234.38	95	2876.231
217737	14941	1858	-52.12	63261	3995	2258	-47.12	44	2878.049
121185	92301	552	93.72	43494	33706	226	371.36	46	2879.866
2664281	1582913	14691	869.26	1806328	874809	43481	2211.66	89	2880.863
2492855	1816314	33611	1993.46	1546968	944548	73661	3743.46	80	2881.682
110695	136580	178133	3420.38	40967	62255	326283	7104.38	49	2882.553
3137068	1556785	13246	636.56	2053840	849050	44012	1281.32	89	2884.966
283168	62952	260	-88.4	84954	19316	239	-142.46	46	2886.661
2426406	1152380	9168	411.48	1649981	585882	28796	1218.56	88	2889.229
1094464	2266436	71278	48748.08	566651	1097483	184941	85537.26	78	2890.142
1459532	652368	14554	365.44	829819	266438	21443	742.98	74	2890.678
1381548	2142139	123552	115645.7	809823	1086775	320120	178914.2	82	2894.486
153878	124678	132720	2600.2	49413	36373	172287	3564.82	43	2895.286
2845013	1723006	30516	1204.76	1777384	932372	97875	3166.5	87	2895.988
2432312	1421226	10270	606.2	1758051	811089	32953	1413.58	93	2898.639
3647664	1290104	8021	721.06	2161888	660148	25463	1799.18	82	2899.728
3502774	2505805	11922	532.92	2197006	1164222	34782	696.52	80	2900.510
1857434	1080963	13016	426.76	1206191	601257	34000	1031	87	2904.460
2556956	1085934	9702	482.72	1649643	551965	26801	671.86	87	2905.435
110108	45031	52987	1602.82	26052	10885	63478	1800.08	27	2905.746
2036373	955057	14819	679.34	1248373	444781	30943	1151.98	79	2909.826
2263004	1632969	12722	507.92	1503573	870407	35622	2015.92	88	2918.953
1772467	886389	32183	480.38	1100613	437420	62836	198.96	81	2920.799
956507	1542199	885390	62981.4	497638	679019	1799468	110352.5	74	2922.538
2905745	2127677	21569	1150.34	2234779	1350182	57058	2592.88	96	2923.432
2423370	1962495	26318	1057.48	1551983	1050531	61488	2216.68	84	2927.694
157963	16560	11	-15.54	37555	1731	-133	-70.38	29	2927.947
146006	525935	63595	40528.7	91508	244578	135304	71289.44	68	2930.836
1614909	730504	13084	386.24	917480	308522	23003	428.58	73	2931.426
171548	101021	546	88.56	46597	27941	536	54.96	40	2955.624
2171302	1237705	13905	224.3	2566345	1256538	58345	1192.7	166	2966.928
913641	1766160	165014	115531	541806	883174	377663	200616.2	72	2967.385
734294	1652169	1551714	201706	518620	983548	3702511	377145.5	88	2968.000
2416753	840271	5806	-45.84	1773553	626390	9133	-3158.62	102	2968.030
2205687	1257358	14210	583.6	1428669	594141	25443	1026.98	78	2968.202
297581	474018	537166	11201.76	116164	159856	766101	16594.86	54	2971.375
2177393	902830	30102	613.72	1175183	394867	53982	881.52	73	2972.463
3089688	1586944	22527	1289.22	1933182	909662	56183	3184.38	83	2972.679
2621357	1619424	10684	1153.24	1549579	775563	25909	2852.74	75	2973.020
557484	1067328	170770	169762.2	338792	472869	348053	270783.6	73	2973.694
120169	69077	214	90.04	31756	18129	-317	132.38	33	2973.978
2969969	1334522	16872	809.92	1653161	604382	37925	1190.5	78	2974.401
1693781	606293	133036	5245.96	903369	258955	195289	6947.54	73	2975.083
2189284	791081	25481	1135.66	1246018	359911	57519	2436.34	78	2977.176
2490110	1238790	7985	591.1	1580802	595584	20448	1241.28	86	2978.783
2045398	1169352	7615	284.9	1350467	646057	29796	234.56	90	2979.732
1610330	815334	7000	501	1001396	381489	17362	1130.32	83	2980.920
2133067	1228919	6200	619	1320744	629074	14831	1991.66	83	2981.205
1756343	1049260	17386	412.96	1155904	591559	34483	898.38	82	2981.240
446310	425089	669540	10701.4	186922	161117	1090364	18207.04	63	2982.849
284105	184282	79114	54975.04	115523	69938	135307	85767.02	57	2986.522
2583425	1198110	7703	464.58	1649473	574924	17369	1245.34	84	2987.105
2231973	1362971	17783	604.38	1365873	684032	45995	814.7	82	2988.024
2030429	1067220	12260	873.6	1236580	505741	31602	1483.72	73	2988.055
1512641	834277	6748	179.28	1060448	455561	27071	141.06	89	2990.510
2736987	1318461	12027	640.22	1669357	670507	30044	2056.84	84	2991.227
2031661	975217	8460	256.6	1124492	392942	16559	199.74	74	2993.304
2297626	1048703	11075	259.5	1376903	515355	27649	954.14	79	2993.331
1555356	737671	6533	667.38	910781	334999	16005	1400.3	77	2999.391
2103523	1464136	6211	764.46	1393025	740525	12661	1239.46	87	3003.511
2491088	1363467	10520	461.2	1650110	690128	23155	1414.3	83	3008.903
2966685	2096814	64251	64992.86	2020552	1049789	125397	96251.42	87	3013.173
1671552	1111488	11182	577.52	1038941	530732	24864	1003.04	75	3013.202
213790	48757	6211	-999.54	71265	15207	-2915	-73.9	48	3014.543
252663	290439	151060	6210.6	94802	109923	237306	9322.16	56	3016.973
3176705	2530692	21481	1076.66	2184294	1348946	48953	2493.58	91	3022.020
565074	854708	48749	37921.14	425635	810065	179865	94420.9	120	3026.286
123311	161504	66852	2415.72	44546	58265	100958	3378.88	46	3045.640
2567889	1535285	35857	1970.02	1451963	661524	79242	4341.12	78	3061.061
153915	36991	-4	-75.44	42631	10220	18	-292.52	39	3067.141
1779836	699940	11373	1524.78	1074238	317951	22957	2552.02	76	3072.638
562618	960606	276686	4724.96	286685	356044	440824	7671.64	66	3074.907
2161662	1269314	17044	760.84	1573854	726883	51139	2022.54	90	3076.359
2133482	1123855	7938	471.68	1319319	540220	18097	1538.42	82	3079.340
411106	818256	48023	46619.78	183017	348706	104808	70894.88	58	3079.520
1668981	896029	4318	330.48	1038017	415954	7907	-98.98	79	3080.807
2668801	1314699	14763	643.18	1836889	791550	45991	2389.26	88	3082.042
2069143	955693	7168	331.48	1297939	449257	21475	1356.5	75	3082.068
2580226	1616061	11071	672.06	1679508	836741	37034	1662.24	79	3082.253
2455455	1439699	37007	1147.02	1662093	836557	101306	2642.16	87	3082.580
2475792	1460461	13236	466.96	1713492	778254	31517	947.62	88	3084.785
2108554	1090075	31302	1043.72	1274803	515326	68258	1976.88	83	3085.961
137679	122037	207174	3246.64	58494	53358	377704	6373.44	53	3088.512
2582256	1324469	177515	5164.9	1579274	666762	253592	7831.12	83	3089.176
587132	1498630	106721	84762.06	358684	766786	259948	149989.3	83	3091.479
2342041	978450	17426	825.36	1431331	500210	34077	1281.22	78	3091.867
2194164	1340703	28185	998.1	1437176	657684	65723	2049.78	75	3091.913
2831028	1432747	16877	978.22	1936838	804514	53872	2887.92	85	3092.109
164368	104690	2352	238.72	64034	38000	4996	73.56	49	3092.968
2191894	910199	18644	702.84	1342737	401392	32522	1239.92	79	3095.458
127013	53605	598	-78.72	36410	18164	796	-242.44	39	3096.296
1508173	903359	1958	163.88	868728	414660	-2428	-304.08	79	3097.660
2150709	1360030	9497	520.42	1478269	725382	34400	723	89	3101.012
1515723	570537	8186	231.96	866342	265018	25997	681.42	78	3102.114
2212032	1098087	12934	449.24	1462214	567495	39471	659.06	86	3104.898
180830	43081	139042	3156.12	44703	10373	169017	3702.62	30	3105.104
2325043	1100129	16123	592.78	1503357	533120	32801	1259.86	82	3105.932
1853592	1233598	17752	1036.72	1169452	618131	45702	1846.72	86	3108.945
133780	83355	663	-24.82	40790	28550	1354	-297.56	40	3109.640
226625	30825	462	52.32	76012	8594	-179	48.06	47	3110.306
804735	1734779	57424	43075.64	403845	826147	111704	73611.44	78	3112.440
2240804	1368702	34676	1389.36	2142297	1250350	110990	2816.4	118	3113.492
2330356	1212022	9250	535	1572591	610239	28696	1414.56	87	3115.881
2000842	825989	11629	475.94	1090639	355144	21628	757.08	76	3117.706
2872583	1567239	21766	590.76	1780634	766496	53544	1463.84	82	3122.321
1748125	1298437	10541	554.26	1097867	600117	23841	1502.26	83	3125.892
2244922	1374725	10280	518.8	1437198	641772	26938	988.68	83	3137.726
2463121	1433421	15223	874.78	1656060	747492	46159	1549.74	89	3138.706
3149599	1502487	21931	370.66	2129645	809453	55427	1008.22	89	3148.484
876553	6234670	15748	828.28	401229	2460862	25625	1362.5	68	3149.771
117080	66887	111685	2264.1	34190	19116	140741	2465.26	39	3154.653
1773529	1387550	35640	622.4	1105103	661884	86807	1471.02	81	3164.261
2371384	1416351	38686	1181.96	1553234	735009	85857	2861.02	88	3165.141
2317470	1487308	14191	459.26	1509563	710278	31742	1327.12	84	3174.289
2383502	1366039	37150	906	1410121	709204	80787	1616.82	85	3179.909
1569628	768263	8594	345.84	961914	323168	21800	863	78	3181.297
1893899	838763	5455	482.3	1132673	415372	15560	906.6	81	3182.300
2037749	1004536	24830	459.8	1329020	493600	72928	1282.08	83	3183.210
423369	427929	19993	44750.98	172973	145697	33653	63778.58	48	3183.282
2514948	1788300	12365	680.9	1630927	999659	31605	1480.3	88	3184.777
2277839	1148254	11485	647.1	1401130	586811	32634	935.24	74	3184.986
112281	71486	568	32.48	30181	20534	668	63.48	34	3185.759
2320880	1102298	12575	477.5	1400110	559150	23845	1642.7	83	3187.408
2156814	1099437	8267	397.62	1262728	545863	14063	623.18	77	3187.797
2835574	2045368	19777	470.22	1796918	1088125	54878	1082.08	86	3190.031
262629	455121	63291	7254.26	116053	177158	111749	12250.14	52	3190.308
1859177	2162452	1274015	116086.9	938859	797460	2290975	176957.5	67	3190.697
1903496	1079837	10704	252.44	1217425	501102	28410	-248.4	80	3190.789
2554364	1530624	12677	1178.22	1555194	679498	26390	2894.4	72	3190.818
1990356	969692	12992	3905.12	1247505	460319	29199	4945.14	78	3191.314
2321388	1063122	12434	675.24	1460751	500612	24354	1810.44	82	3195.227
402539	1003493	627468	79128.48	256118	493948	1168431	126967.7	73	3196.114
654800	633465	44494	12164.84	283538	263664	86284	22185.24	70	3197.259
2160702	1251822	16589	971.54	1525605	643617	45185	1743.1	89	3199.348
3428457	2282411	29158	4172.88	2523510	1300869	75573	7532.78	98	3200.585
2829797	1834551	6711	656.46	1944466	877917	13623	1468.78	84	3201.091
2806523	1782365	14908	622.88	1983972	1055536	36129	2479.94	92	3203.694
2444275	1460219	10114	526.04	1508719	657190	20431	1104.66	79	3205.122
1854366	1064250	10828	483.08	1138763	503373	28727	1234.22	80	3205.491
2285122	820673	21329	883.94	1387599	366793	52919	1842.34	73	3205.548
203259	99552	420	113.2	55816	27689	233	185.38	39	3206.418
254755	22891	1567	325.62	78226	5675	1793	515.98	46	3207.194
2329345	1123578	8129	318.94	1438179	562424	28268	288.48	86	3208.019
2884563	1264004	14754	596.44	1888609	767546	44109	1121.74	83	3208.225
447934	312061	276988	58467.68	133753	103284	416973	80084.78	38	3208.337
2171845	1556241	55174	1598.64	1587517	806623	122766	3976.76	86	3208.516
2687042	982273	12454	361.44	1849321	701927	40974	1661.64	97	3209.405
2381941	1070097	58924	1521.64	1473363	553888	111293	2945.98	79	3209.565
2390265	1060815	8394	521.84	1404223	519649	21293	669.98	83	3212.202
2352037	1106913	20137	587.82	1489775	558451	42589	1813.54	83	3214.401
1961231	957519	9479	566.94	1122191	397709	18169	1136.34	74	3215.525
2537676	2002470	30575	582.5	1941225	1180203	90986	2018.96	94	3218.179
2513621	1305362	18917	570.62	1559892	628521	44393	1401.98	82	3219.358
2338167	968350	7139	222.54	1454625	461845	11454	336.44	83	3222.430
3230197	1844362	25238	1036.68	2254110	1214080	64941	2118.26	93	3227.986
1988646	862589	30246	608.56	1110166	403391	66504	1727.44	73	3228.562
893003	1147584	1033960	97569.6	525232	697326	2374042	178480.1	84	3234.976
3474742	2287057	9679	646.94	2827796	1460903	38380	1300.8	108	3236.331
2197863	1295024	7222	743.92	1440032	646267	21136	1439.96	87	3237.195
1898350	1206177	12632	586.52	1072375	506648	20646	901.56	73	3239.878
2586974	1152125	11268	436.48	1521850	583275	33936	1251.96	87	3241.070
2315581	1614061	22852	878.72	1694065	920471	73708	2779.88	91	3252.671
2405990	1129391	16851	848.86	1445396	510094	36941	2008.26	81	3257.353
2284634	1115890	13612	706.32	1478655	540998	39259	1287.74	81	3273.908
2222208	908386	15761	642.46	1376945	460493	35407	1627.02	80	3285.505
1898008	1708642	16440	837.4	1187106	836887	37000	1565	81	3286.026
2690997	1054227	11600	485	2270584	810761	53355	1746.3	122	3290.486
2260733	1327828	508742	9541.12	1288313	583181	751043	14542.98	81	3291.781
770791	285708	6893	179.98	341165	104865	10806	671.16	63	3292.870
2277310	875719	17093	641.98	1382781	440595	30624	1772.64	81	3294.678
2812724	1673835	30370	1226.2	1674137	824887	57255	2658.3	86	3296.249
2533858	1446995	41079	1480.94	1614824	858108	91156	2131.16	87	3296.489
404731	199935	458173	11128.78	111421	55645	574367	14695.62	44	3297.295
2183239	1320483	10325	934.5	1597085	825695	34099	2210.14	100	3298.447
2006783	931049	28912	687.32	1201587	461477	72537	1547.82	84	3299.658
2938101	1966769	12652	718.72	1719633	968757	26947	1196.42	83	3300.444
3061266	1722863	34085	737.1	2165804	1018344	100293	2562.98	92	3301.208
1616295	1166792	4321	547.06	894915	481987	4933	1045.38	74	3303.639
494666	139747	123138	2395.68	138054	38581	155243	2851.98	48	3305.865
2032401	791892	12488	656.68	1172658	369605	24895	1416.7	78	3306.746
1632698	866293	8217	345.62	963507	385272	17445	339.7	77	3307.463
2164155	952052	303826	65465.36	1568992	829514	616016	101583.8	144	3309.212
2898996	1148914	11393	452.98	1763747	554975	26361	133.46	81	3312.019
109191	122597	142	34.12	35114	38355	-147	67.58	39	3312.582
2449486	1640951	16176	1256.36	1461318	764759	35545	1642.7	79	3313.365
2379810	1621927	12901	862.86	1624666	872702	36622	1302.92	88	3316.924
2717906	1919718	34944	1932.84	1851804	1054211	103731	3813.66	91	3317.794
429201	641986	23973	5096.78	201382	243833	41983	8387.38	65	3320.312
2066078	957464	10190	676.4	1367671	489202	30911	2014.46	86	3320.850
2222978	1913057	19824	1225.64	1353142	860821	53046	3185.56	72	3320.951
3201186	1907217	18877	1052.22	2435975	919678	55022	1920.92	94	3322.217
2314161	1122564	15864	755.04	1487480	563346	50227	2248.22	87	3324.746
103683	206466	269451	27183.86	36624	74795	392320	42905.2	41	3325.313
2552659	1186134	10604	215.44	1539131	565258	17271	600.06	84	3326.207
1949003	1539141	24977	1657.22	1312696	863549	69399	4152.14	81	3326.341
1863648	908081	14292	635.12	1058014	369935	25240	595.4	65	3326.494
2207210	1026622	47352	839.72	1322638	462837	45877	1498.22	76	3327.025
1129971	2039154	196415	94493.9	746948	1120260	509302	185584.7	80	3327.233
2252058	1191937	9343	512.98	1359485	522723	20014	1224.04	78	3329.337
136875	112700	395	42.7	37914	30942	-238	90.32	39	3331.503
2463898	1117949	13875	457.5	1512980	595634	33498	1078.28	83	3334.258
2117319	1067449	13514	746.04	1216136	454001	20059	1644.74	76	3335.225
157805	185069	137891	4085.26	91245	95118	250013	7004.18	65	3337.759
1737580	952689	9288	287.68	902734	358287	16423	464.78	71	3338.324
2846416	1325693	7629	534.94	1831823	668765	24653	983.58	87	3342.564
2191846	1316154	88428	97484.08	1422334	644229	163761	189701.5	84	3345.355
2558393	1525824	19728	1141.08	1662798	765610	46229	2172.94	84	3346.503
116116	11911	669	49.34	33294	3407	1025	-124.5	38	3351.528
2438030	1205930	36729	1250.94	1486226	563243	62520	2509.2	80	3354.286
1702994	869747	9620	497.2	996106	394710	18208	713.88	77	3356.565
108150	38970	1638	300.68	31455	11290	1891	334.26	36	3357.054
1863879	1007315	8436	409.96	1050793	421373	17105	997.3	76	3364.709
3468488	3392726	10195	1151.7	2516743	1706334	32513	2319.18	88	3371.451
106968	28671	268	-54.52	28682	7623	289	-146.46	36	3376.357
2713727	1425410	20244	637.84	1722266	723231	50512	1954.32	83	3380.900
481797	1090535	170393	62135.98	270033	611787	426623	111312.8	80	3388.809
1183911	880236	3715	576.9	1042871	584977	7943	1646.98	104	3396.873
1920459	791295	5120	503.2	1121336	337073	13922	1084.92	71	3396.994
1655242	749417	20821	237.06	1006144	330974	48509	187.74	74	3397.209
2197843	1093551	10086	500.96	1404747	569709	32217	542.62	89	3398.405
2701718	1581832	14959	958.74	1940214	988735	49845	2633.7	89	3398.615
2154496	1228269	23176	1228.36	1345435	583131	45564	2372.04	82	3400.744
438061	1558559	16446	2601.56	130447	452077	21688	3202.68	39	3400.773
1858354	1001712	16289	352.54	1224755	497960	46277	523.22	84	3401.208
260551	886206	5605	3086.3	141628	370692	12521	4143.06	64	3404.815
2204946	1193138	28332	368.52	1352109	649536	79041	1004.26	90	3406.617
1618869	664608	13697	542.42	993287	302800	36429	2289.94	74	3406.704
1927016	805459	234086	5476.96	1800683	661978	380480	7530.8	110	3407.315
1961039	1139546	14964	581.04	1288190	564792	42388	553.68	81	3407.844
2311429	1334403	13839	782.54	1485413	726659	45829	1693.94	83	3408.066
1141530	539495	3686	216.96	586759	229749	6360	374.6	63	3408.442
1699837	829779	11208	719.88	1020182	372354	27789	1659.54	75	3408.617
2365121	1037275	16331	630.66	1445776	483325	42905	1794.3	78	3408.907
2351653	1517587	18514	927.04	1734146	919241	57835	3183.1	89	3409.135
112462	28146	-20	27.8	36392	8579	-620	-134.2	41	3411.529
1269372	915605	7252	639.72	1120880	709328	38921	3365.06	116	3414.859
202954	248656	249109	4668.74	70532	76055	343026	7177.36	49	3416.626
3033467	1577085	33543	975.98	1996911	854459	89132	1564.52	91	3416.840
1867883	896996	12174	363.64	1135854	419206	39785	563.1	72	3416.866
142132	134594	464	287.04	42124	37456	205	423.3	41	3422.964
2292798	1460303	11908	564.88	1539363	702460	30903	1683.58	86	3423.358
207597	23485	2601	23154.86	63731	7067	3869	29529.34	45	3424.749
1772031	851959	5604	753.44	1987904	854358	24475	2917.5	134	3425.116
2904670	2552495	29300	1339	1709399	1250723	52431	1627.66	77	3426.155
2018641	982443	17550	221	1239183	464743	34620	703.2	79	3427.083
996909	789577	82039	75967.54	403486	311735	145733	107912.4	65	3427.745
2207571	1267661	13001	827.86	1478856	598822	34680	1761.8	87	3429.588
2679015	1215586	15212	711.32	1665079	669406	46677	1302.22	88	3430.183
100538	74493	39193	2876.98	36073	31092	71765	4251.9	45	3432.162
770468	1201293	41163	55289.18	338666	495491	75223	85744.78	68	3434.390
1716021	744474	6706	113.16	1042035	319430	20027	212.22	79	3435.776
2236691	989956	17133	567.38	1315389	425629	43362	967.32	80	3438.022
2000455	786953	20169	803.34	1160872	345947	36688	1509.68	77	3442.510
2154157	1195264	13535	459.1	1338599	584591	38200	958	83	3443.779
1434136	1050870	11106	520.16	1058630	508007	21813	601.18	86	3444.950
285426	431490	31606	2456.16	103277	150103	49460	3801.6	45	3445.156
912920	1664962	246838	155881.7	507898	824078	599388	258455.7	79	3447.840
268877	4289952	3559	53.74	160565	1607098	7291	72.26	67	3452.177
195303	173247	164841	3823.26	59654	52299	211798	5226.28	44	3455.178
3077975	1727748	19723	915.78	2040996	926998	60983	2646.38	93	3456.232
147227	123232	43065	6359.9	55977	42698	61524	9614.64	48	3459.016
2275607	1048163	10672	604.92	1455906	543569	31575	997.5	85	3464.802
2265298	1013325	18726	444.36	1416484	499157	47844	1107.84	78	3465.159
1232318	1166873	194722	93791.92	895659	703626	562616	201788.8	83	3465.389
283166	119399	105802	2828.72	87440	38396	142226	3579.36	47	3467.213
2503597	1493821	19794	813.84	1655651	764399	51437	2159.82	86	3475.857
2119079	917951	14702	334.72	1337445	423966	32566	731.76	83	3478.367
2654649	1400177	17647	605.42	1789692	701163	46262	1260.32	85	3490.041
1995931	899548	25739	1118.54	1249751	496161	51437	2551.82	82	3491.417
3076366	2071022	27658	1037.88	1937424	1165234	69144	2286.84	84	3499.216
2776372	1574525	8684	736.24	1844890	762894	25769	1014.34	92	3503.638
169868	157295	29075	1819.5	48545	45330	38576	2377.36	37	3504.117
3122555	2499501	16102	1703.72	2208182	1512066	36682	3446.52	88	3504.578
2706663	1232122	35466	1299.76	1550754	582963	70455	2451.3	81	3507.089
1399545	775487	14086	592.96	824171	304045	24998	849.28	74	3508.436
819563	1381507	112878	65090.08	441159	588525	222739	101522.5	70	3508.847
2086910	985606	27797	968.42	1313659	475927	61741	2433.26	83	3510.701
1434393	1217426	41879	1227.94	1128778	713169	131819	3101.34	96	3511.597
2026372	2239412	26984	945.24	1440579	1235779	79313	3199.18	89	3511.838
1637403	812551	8695	598.7	1039295	367879	26618	1166.48	83	3513.710
3003357	1355390	15276	535.36	1839215	742566	40142	817.12	79	3513.805
2091536	989944	13156	815.16	1342682	487118	36773	1764.78	84	3517.114
1330124	654733	6343	356.98	788513	267642	17396	776.56	78	3518.220
1897413	872184	23656	635.16	1165447	395303	48695	1274.7	81	3520.786
3050104	2087551	218708	5110.88	2145412	1187208	326622	7572.92	88	3520.927
202469	543066	1357736	27754.96	111224	247102	2454164	50504.04	62	3522.695
932525	545715	105416	67624.76	333098	180228	149433	94323.38	59	3523.862
2065055	1018377	8433	777.38	1264811	440924	26456	1124.16	80	3524.112
2275412	1137391	11596	697.56	1337144	550708	31700	1228	76	3524.659
1640612	811031	8274	422.64	1011241	374713	27736	838.96	82	3526.467
2079386	1063007	9061	422.46	1423687	521639	26868	558.48	86	3528.378
1565614	1751115	315106	67462.16	792171	687575	554860	96708.6	70	3529.700
2416434	1328245	21982	820.52	1680586	785407	61139	1892.54	91	3531.021
115367	60499	650	-6	45386	25197	135	-131.9	50	3532.989
235758	245952	67947	23515.42	80983	99440	119851	35063.86	53	3533.705
2457092	1788501	27375	1440.5	1632364	929553	67170	2139.2	91	3535.391
2080659	908979	18763	499.18	1296518	390063	37572	890.92	79	3537.355
1812924	961034	8100	442	1116111	427778	21517	775.62	79	3539.310
1373452	435395	91406	2112.16	686547	152598	135266	2927.76	65	3539.707
2079585	1274239	53861	2377.46	1235467	598908	99559	4258.74	78	3540.230
2676030	4480158	85648	7297.28	2284535	3788398	263209	21374.74	99	3541.670
2078390	1226110	9082	486.52	1294661	574392	21328	696.08	81	3543.869
355081	1008179	35412	16005.32	190205	433211	76681	28505.66	70	3545.778
2687467	1322502	16325	709.5	1594086	613671	34632	1934.52	81	3546.339
2054465	1034686	14854	618.44	1249776	484084	39115	1158.9	82	3553.216
2030709	1058477	8453	344.58	1278695	509162	24111	957.46	78	3553.554
2099236	1229523	9160	429.6	1401613	639752	31737	251.82	87	3556.127
2262667	1518391	15681	915.66	1539742	906016	41220	1672.2	88	3557.952
1629238	1248156	33900	2713	1145489	599078	74983	4625.38	86	3565.809
1934830	908609	32333	671.38	1120228	420327	57125	1410.5	77	3567.585
2571208	2369917	9790	556.4	1945005	1279335	29698	1638.28	93	3569.318
3086564	1517404	24112	861.32	1707945	770492	52590	2053.4	81	3604.020
2035005	967900	15000	409	1266344	495688	40524	1161.64	83	3605.859
2017336	944064	13321	457.06	1263036	432129	27538	550.68	81	3610.914
1816801	963023	14173	401.78	1054995	415528	24666	909.76	76	3613.738
131337	300100	356752	10212.72	52264	104611	538369	14952.34	49	3615.006
3228900	1793095	27162	911.32	2083233	1149311	70905	1978.3	88	3617.140
2634394	1557330	11698	472.28	1526444	788426	25257	1071.02	82	3617.864
151409	141052	72983	1933.38	43164	49295	121493	3328.98	36	3617.946
2485769	1179006	34626	1325.36	1631775	546778	75444	2160.84	84	3618.305
1361462	1420228	18211	857.46	986831	786153	53010	2523.6	91	3619.583
1765920	1159527	9815	516.9	1112861	534973	22911	767.46	75	3619.675
2064243	1040916	14952	466.72	1305550	505203	31718	774.48	72	3619.688
2398191	2973300	3947	1059.42	1583071	1267164	10233	1477.38	82	3621.046
3243300	3602143	31097	1522.42	2225592	1978953	87776	3921.36	86	3621.335
2365218	1151685	20913	428.18	1441823	523633	48201	514.86	78	3622.090
160610	118386	41452	1304.72	44583	34260	52684	1775.24	39	3623.207
2056137	1001729	11109	334.74	1255237	526130	32974	1034.64	87	3624.123
2299645	1274197	29431	860.66	1302236	586309	67821	1617.06	76	3624.376
184963	127590	33511	2127.46	54499	37274	42000	2869	43	3627.023
534880	548101	121447	32293.42	250339	280215	322764	47816.04	82	3627.999
194227	65146	31760	1102.6	54022	18189	41524	1217.64	41	3628.451
2900539	1178360	26945	891.7	1743480	605897	52261	1656.46	80	3628.997
2352693	892850	12569	861.34	1360258	377327	27045	847.7	72	3629.133
1790705	793128	34622	568.92	1034409	344408	71874	1156.64	67	3629.184
1718775	1175255	15258	690.88	1159689	561771	39343	1573.98	82	3629.769
2605029	1084405	20063	1106.18	1780693	631634	48650	2507	88	3631.371
443293	416852	13261	531.46	129478	121110	18613	610.18	40	3631.599
3048290	1676974	10140	1238.4	1899217	919193	25055	2498.3	83	3632.153
2572816	960265	9141	739.26	1592450	487749	23479	848.94	80	3632.930
2441062	1199097	9179	571.94	1640431	597494	18476	1840.36	85	3635.295
1864645	1198086	11746	728.56	1126914	516597	28889	538.54	77	3636.020
2803958	1654398	13827	718.22	1698031	791681	42644	1232.84	84	3636.813
290897	169865	6777	10.22	80382	46623	9747	-180.58	43	3637.922
124334	304767	313174	9198.64	72841	220654	903488	28109.68	74	3637.961
273432	145991	18302	597.72	121007	44160	29090	457.4	56	3638.363
1686760	1076837	13313	357.18	1127128	535135	43525	1082.5	87	3640.362
1926861	862809	8333	256.38	1189736	469940	27613	670.18	85	3641.218
1949714	873087	13857	637.02	1131317	456430	34234	1258.24	80	3643.335
612675	779324	60557	50287.02	295931	303168	106867	76419.62	68	3645.183
2121642	1067648	18693	960.98	1218473	476583	43740	1671.4	79	3646.773
139725	175653	4550	5242	65476	84405	12286	12467.96	74	3648.807
1197583	527742	7425	387.5	705516	205893	15885	620.1	74	3648.960
2175339	1899589	13660	493.6	1515872	1041284	43770	1231.2	86	3651.197
2592723	1626082	1663737	33764.82	2001569	1204517	4934738	211414.7	106	3653.682
652121	1446639	1025518	162136.5	370424	658663	2043539	253196.5	73	3654.978
2639073	1989397	25174	1298.64	1519545	867107	47803	2582.58	76	3667.005
489252	1238689	95303	63516.58	263542	583060	204332	98863.52	77	3674.396
159704	16336	2958	-127.12	44225	4327	3426	-190.64	40	3678.315
104855	80964	149105	2971.3	31459	23762	190456	3678.16	39	3681.495
1514934	994991	9130	727.8	1050359	604170	30762	2519.32	97	3690.349
353923	739758	389307	38198.02	197720	333746	816074	75711.64	71	3694.896
1957406	1193743	16051	646.86	1198197	549727	33684	1118.24	82	3706.076
949950	1885793	2633737	138793.8	584653	957390	5774682	325931.5	82	3712.847
774148	2667071	123243	23761.98	482124	1346876	279906	67413.16	77	3717.094
2271394	1404888	20419	520.34	1605240	778565	55184	1650.24	90	3725.176
2459029	1079505	19543	1043.98	1466264	582526	55206	2316.16	87	3728.107
2004437	1232183	7940	378.4	1251893	561091	16653	340.58	77	3728.696
2217043	852611	14399	708.14	1341667	399016	34756	1094.16	76	3728.786
2323767	1367184	17955	906.3	1531846	733983	40640	1316.4	88	3731.567
2314752	1206059	24124	821.64	1471228	649185	55383	1512.38	85	3732.108
1820127	1046168	10712	692.32	1124701	528817	33148	1121.28	86	3733.216
2526853	1795072	14250	1165	1492936	912617	29273	2672.78	83	3734.190
2457875	1239288	10944	482.84	1415269	559504	32358	787.88	79	3736.257
202199	9282	7940	-1132.6	45842	-599	-1606	135.84	27	3736.275
2668877	1169825	17030	1233.8	1621233	550099	36607	2309.02	80	3736.665
1916235	829001	13170	626.2	1112168	375423	33103	799.58	75	3736.957
2289239	1332807	18282	360.52	1519493	734657	49528	1248.08	90	3738.060
3164056	1625485	12302	569.72	2071816	882282	40532	1709.52	86	3738.449
2680967	1517828	9637	768.82	1920161	901589	36027	2081.22	93	3739.521
2662328	1186768	22006	874.16	1747926	691013	65058	1503.88	86	3742.221
192587	271960	38132	2226.52	60949	91400	60443	3272.98	40	3742.489
148803	135178	14223	1691.78	50087	41712	20149	2486.14	46	3745.044
2336612	1223932	9575	485.5	1479539	566479	16187	492.82	84	3746.887
2324251	1252214	25815	965.9	1567527	647264	70220	1420.2	83	3747.187
2196298	952863	18104	500.44	1395752	446837	43126	1454.36	78	3747.383
2228423	1623757	18626	944.36	1606348	905216	62711	2422.46	88	3747.910
133415	18686	2842	29.12	38296	5234	3017	-103.38	40	3750.336
2929410	1476566	10262	695.32	2008619	763751	32534	1063.24	91	3751.316
4212586	2889473	17734	808.24	3285164	2012718	65467	2355.62	110	3752.128
589067	1284281	456051	66871.86	315393	573685	892407	109934	69	3752.999
2366868	1182041	16884	977.24	1392483	526286	36935	1809.1	81	3753.092
157676	70471	319	61.34	51512	27644	139	41.54	47	3758.223
2301075	1823504	18383	953.38	1358591	819042	35188	1889.68	78	3759.527
2086263	1123619	18550	849	1255632	512166	31074	1761.64	78	3771.669
168746	155619	98378	3167.08	49401	44861	126982	3756.52	42	3775.130
102729	62200	83	25.38	29050	17958	-291	-30.26	36	3777.139
1870152	1160961	12371	377.06	1320260	576340	32711	551.46	89	3777.349
2683911	1481457	10806	379.16	1717600	705584	32291	580.26	79	3777.467
2541156	1269429	8947	684.42	1664199	665891	25156	1842.16	87	3783.646
1067287	1289513	121086	45130.96	508331	538906	240242	72324.12	65	3783.998
880304	1080287	94685	49337.1	370558	444796	148247	71725.42	72	3797.574
2687550	1687312	12537	752.82	1847614	915462	38804	1983.44	94	3798.726
401195	816642	169524	53998.64	241269	437463	381527	107835.2	77	3800.335
530912	1389095	231380	137813.8	332611	686144	566568	231849.5	76	3800.458
2007208	1089321	29744	1231.84	1196972	452463	62219	2793.34	76	3800.629
2704698	1604997	12670	708.2	1801512	920538	36979	1865.94	94	3802.313
466229	184193	190289	3745.54	141976	53221	242093	4650.98	50	3808.312
1972948	1170223	12626	1042.36	1793336	886193	43658	4175.88	113	3818.872
190363	117376	1287	358.82	62669	35048	1556	713.16	46	3828.447
153060	122524	598	-27.72	46988	37581	702	10.72	41	3830.344
2404924	1275715	9481	796.66	1502241	553255	17809	1132.74	81	3830.533
3750264	2477933	12630	1239.8	2778522	1514429	36667	3121.62	92	3832.599
2340772	927780	17150	863	1294606	378931	32303	960.58	74	3834.342
2127669	1427602	11768	663.48	1434227	721477	34070	972.2	84	3834.815
2171018	1014574	14616	733.76	1366758	471159	43361	1679.46	83	3835.652
2350959	1074618	13890	386.4	1469073	556802	30241	968.26	81	3836.018
2123603	730694	13394	753.84	1200167	335847	35765	1153.9	74	3836.282
399357	1007471	26963	800.18	127821	315529	35536	1176.96	50	3837.238
2459776	1383675	8469	440.34	1391471	639318	18515	924.9	76	3837.621
630753	1373664	105507	68725.02	413401	909918	296083	136683.4	90	3838.547
103034	17768	531	-194.34	29189	5099	307	-629.98	38	3840.771
1719709	1111456	14685	779.1	1813359	1028415	70438	3029.68	121	3843.473
1785205	810168	7093	343.98	1047744	337998	15127	220.22	72	3843.827
281942	532801	31539	8961.54	154288	243735	59681	15722.66	66	3845.011
2222889	1058805	17652	697.72	1466808	617837	46987	1396.82	89	3846.034
2718232	1075138	13277	558.22	1496881	502417	19014	990.04	73	3846.267
2421472	1304821	37397	1303.42	1528684	661984	103866	3152.76	87	3848.465
2443355	1199633	22991	1137.26	1583940	585769	53865	2978.9	82	3850.282
2195958	975778	16429	845.94	1313932	461811	41773	824.78	80	3850.551
3333911	2082254	25544	1539.84	2220808	1202180	61863	2986.18	84	3851.058
2335420	1174654	8929	422.94	1279236	468917	17015	570.9	70	3851.581
2093162	1342636	8293	511.98	1208086	597952	15339	1504.54	79	3853.937
3420112	1947231	26425	914.5	2291895	1032772	72900	2231	84	3854.285
1868190	1222456	11087	995.82	1254382	640130	29170	2670.2	82	3854.776
1955663	976026	12588	800.68	1086048	426578	21225	1629.5	74	3856.783
2839527	1386740	10446	973.56	1603127	654020	15510	1720.6	80	3860.430
3823108	1762392	20041	1384.26	2836359	1169447	66250	3311	101	3862.504
594276	470749	1092286	19520.96	212956	156784	1681207	30329.02	43	3862.553
2013803	1067197	14889	756.54	1317873	486429	28449	1737.14	78	3862.965
2635232	1136453	7089	618.54	1498980	569502	16054	886.44	83	3867.601
3315981	2380989	56288	1619.68	2367160	1567928	151278	4443.08	116	3869.726
177582	51544	8871	40.06	49478	13910	10673	243.78	40	3870.931
1523902	865787	5536	387.96	927777	358703	15232	1017.52	79	3874.370
2006224	1261956	25808	2088.88	1330744	620833	60880	3559.8	85	3879.724
2448771	1341264	12365	547.9	1841786	748766	33420	563.2	96	3890.658
2669709	1306569	26253	578.58	1583284	725255	55496	1387.56	87	3892.664
273095	231541	25842	54452.12	139777	83885	40009	82643.74	61	3896.083
1855078	857170	11459	4615.74	1084131	370473	20675	7683.5	76	3908.695
2168629	1198832	16364	411.04	1325309	543623	36263	1056.18	81	3917.775
1630949	693837	13026	897.36	884990	288469	22856	2070.16	76	3923.440
1621635	1074494	6290	753.4	1005208	475913	16865	1328.9	79	3931.855
2369264	1253538	9326	450.36	1590646	695452	36591	837.26	95	3938.400
792560	1354417	297657	88099.02	531943	729294	768734	150532.2	80	3939.347
2265436	1034602	9449	283.14	1669192	665694	30970	1272.2	92	3942.202
3976953	2578236	16763	1539.18	3104198	1813046	61029	5126.94	104	3942.689
1778445	883282	18701	790.86	1118407	438713	40716	1935.76	71	3942.735
2717889	1888230	24583	1050.38	1927357	953912	77986	3150.96	82	3942.963
2579921	1179407	21341	507.26	1636156	580125	38712	1213.32	81	3943.854
1536045	725996	22469	556.34	845581	280031	39864	908.04	64	3943.943
682415	852957	25841	15994.26	438521	660133	109517	47495.62	98	3944.778
2503575	1201820	27544	775.84	1574094	626798	57891	1387.26	83	3946.163
1032581	608698	5116	441.76	913364	436422	23598	1476.28	100	3947.985
2259425	2291965	45703	424.58	2258174	1451781	156965	2018.9	107	3948.301
2560982	1531473	20105	1942.3	1692007	819190	52716	3189.76	87	3950.619
102011	97845	171667	3469.62	32362	35589	249685	4169.1	42	3952.070
1610548	989702	5864	450.04	1102498	514059	13605	914.3	90	3952.594
2011567	1122225	7824	436.64	1274781	522213	20880	211.8	81	3953.596
125639	70997	896	-24.44	41591	25659	100	165	43	3955.678
2338844	960408	7720	262.2	1365748	436690	21219	777.34	77	3956.345
2224604	1257063	35703	925.58	1451062	706309	93581	2574.66	87	3956.595
1832079	1092226	13210	668.6	1185802	475867	33769	1269.34	74	3956.731
2727948	1627733	35318	1217.48	1865133	959888	100601	2907.86	90	3959.724
2488728	1257244	7088	872.68	1675154	627985	17111	2319.46	89	3960.677
574175	1188986	1150042	83224.12	308748	494898	2014896	146966.6	66	3961.119
221782	141221	154269	5570.34	59820	37072	193536	7149.96	36	3961.245
2153125	929010	10296	308.56	1446580	478208	35704	270.44	85	3961.884
2041207	1933006	25656	1193.16	1464584	1126308	80237	3076.82	87	3962.032
2060820	942944	7548	716.28	1177916	406706	22343	1553.98	74	3962.340
1492882	867279	6837	192.82	900484	374105	15733	-103.62	78	3963.097
1937872	1225126	16436	499.96	1247591	573460	38001	1570.86	86	3968.694
1308111	865007	2660	42.6	762178	333466	4141	-478.74	73	3971.048
309673	550001	450925	17133.5	189808	268167	885495	34988.7	70	3971.723
1996840	1108928	13629	612.94	1219978	537935	30489	523.54	83	3973.992
425388	341108	458112	9099.32	152116	118660	676004	14017.44	55	3975.123
1991358	992592	11326	579.36	1236226	511181	39304	919.44	87	3976.085
149638	257299	77481	6446.66	52005	94165	122406	9723.16	49	3978.457
2068280	1019977	12636	636.96	1354037	529792	33574	1179.64	84	3981.718
1854100	1015341	20263	1279.18	1182575	524298	43589	2226.54	86	3984.394
2340378	1049051	13331	1018.66	1372694	473224	32827	2064.22	77	3984.804
1984130	869195	9578	355.08	1097132	413384	23925	541.5	72	3984.993
319178	221178	284	-70.76	120130	79362	-183	-181.38	60	3987.797
3146599	1452868	22510	413.6	2075024	868882	63685	1174.1	89	3989.373
1833928	1405209	11741	560.26	1515226	938308	35513	1578.18	98	3990.655
1815348	946840	15553	765.58	1047720	401491	26265	1444.9	76	4000.455
2322996	1234857	14719	804.34	1474461	628515	41440	2488.4	86	4002.983
106937	98783	20495	16006.7	33800	30766	28637	19848.82	42	4009.527
189236	52228	515	100.9	52082	15014	778	282.08	40	4010.373
2753755	1399446	7792	657.12	1761441	710729	12882	1422.52	85	4012.976
3196185	2115320	27710	850.6	2274404	1267995	66560	1373.6	94	4018.146
2450126	1532685	19609	944.74	1575323	717201	51246	2586.56	83	4030.329
3187398	2000968	28598	1258.28	1997062	1023246	69389	3509.54	88	4034.606
2266973	1112326	11120	244.2	1404515	584475	29430	417.8	83	4036.068
2403034	1578007	13752	5357.72	1531582	756275	29033	10133.38	79	4038.405
1925561	1105437	11064	1489.04	1195121	556818	26777	2735.22	81	4039.856
1791254	860588	8761	388.46	1109732	389225	22246	888.56	75	4040.033
2661439	1672340	16130	916.8	1738191	982805	52930	2273.8	96	4042.929
2352547	1203021	10763	454.18	1528687	636069	32248	1387.28	85	4044.881
2283059	1096139	21031	787.66	1481476	601084	47890	2161.4	88	4048.281
662029	205268	17045	43099.7	222400	61632	24139	56959.54	54	4049.377
2260272	1887609	16090	743.4	1421324	1103586	32765	1651.9	87	4050.363
1703086	1233868	23841	739.26	1078839	593592	57879	1291.94	82	4051.187
3088492	1424481	12319	505.34	1918439	733606	43817	266.62	79	4051.324
2062683	1668900	16460	614.6	1292874	919117	44309	363.74	82	4053.380
2367129	1552478	15096	748.56	1211800	710449	38417	2282.62	80	4053.565
518704	626908	42752	49209.72	208333	218693	73116	74007.76	61	4054.846
1901985	1002918	13522	424.92	1260424	500325	40345	530.7	86	4056.284
1882019	990643	13650	160	1229719	469735	33815	-36.1	82	4058.300
853129	849164	135399	51639.14	373811	371188	302107	80075.02	63	4058.620
470107	173879	22040	20734.4	141993	52579	29919	26647.34	49	4059.110
2505987	1524170	32481	982.66	1586700	776924	59645	827.7	83	4059.695
1163413	2942633	2768895	306467.7	874145	1682920	7178377	571121.3	78	4059.780
2151814	812964	18531	888.66	1221860	347652	32128	1345.08	76	4061.055
274382	464495	80696	7565.56	148086	199710	152773	12664.78	68	4062.668
126612	12596	264	77.04	35361	3095	-105	115.7	37	4063.197
2314957	2047008	17498	2083.28	1620968	1052387	44428	3857.08	86	4063.514
2434775	1041087	17279	855.94	1446659	547382	38547	1210.42	81	4064.241
3079030	1713755	25709	3899.74	1831803	1033807	64388	8332.68	84	4067.520
[truncated: 8,001 more rows]
