# Supplementary material for: Mitochondrial calcium uniporter-mediated mitochondrial dynamics imbalance contributes to contrast medium-induced renal tubular cell injury
Source: Front Mol Biosci. 2026 Jun 29;13:1848361. doi: 10.3389/fmolb.2026.1848361 (PMC13357276; doi:10.3389/fmolb.2026.1848361)
Supplement: Supplementary file 1 [file DataSheet3.zip › Flow Cytometry Assay(1,2)/Flow Cytometry Assay-2/╧╕░√╡≥═÷-2/HK-2 ╡≥═÷ 1/CSV/SperSpermine 2.csv]

FSC-H	SSC-H	FITC-H	PE-H	FSC-A	SSC-A	FITC-A	PE-A	Width	Time
2463941	1290918	16138	659.68	1496804	674691	41143	982.98	82	0.949
1534199	767510	6340	218.4	898837	320034	15757	710.02	74	2.093
142302	154059	174173	3160.78	49765	56810	286123	5959.78	51	11.735
144025	60804	1142	4.12	38914	16410	980	-26.2	38	23.863
872033	1446647	31175	47720.5	532492	924077	99994	99834.84	119	27.192
326166	32276	771	62.06	99839	9298	924	43.64	48	31.409
2507573	1165263	56098	1827.28	1667538	577218	98635	3611.1	84	34.465
2349337	1438772	20119	1242.34	1326107	630276	37086	2343.96	77	35.123
1591061	1559805	243288	203641.7	1217494	1150665	838547	577588.4	100	38.930
3093971	2121970	17269	2586.34	2078158	1133013	40578	6178.08	87	40.355
2031594	1092680	9348	390.28	1344991	498537	28174	624.64	84	41.034
2330237	1288462	10306	302.16	1339420	632402	26999	1039.14	82	43.256
2037476	1159939	18228	720.08	1356855	618751	47963	870.18	88	44.412
740739	529469	124533	56970.38	500118	382484	325741	126538.3	86	45.256
1819893	928507	13841	594.26	1116187	442051	32470	1084.2	79	45.808
2104069	1085782	3524	710.64	1233609	474172	6800	1517	76	50.221
1114837	801462	20428	977.08	713678	611518	66091	2737.26	97	50.703
2014766	1201135	20823	232.78	1275431	620077	49903	233.58	84	51.310
158329	106311	14231	839.66	48031	34330	15362	2445.32	43	52.732
2495483	842567	9073	347.78	1427095	363548	22544	573.84	80	55.241
1845581	973665	10274	112.64	1189301	450281	30185	-250.9	84	56.769
226175	47260	8031	101.66	56094	10314	9993	65.98	30	56.818
1935248	816556	5113	171.18	1079323	354403	8342	214.12	71	56.957
208511	331483	54168	7351.48	90643	131442	94992	11263.12	58	59.250
496038	981931	29222	17443.92	237757	413727	61268	39705.48	74	60.569
3095939	2102027	31164	16548.04	1914233	968640	64080	26002.8	83	62.334
202638	252504	321358	5084.88	79869	96304	528879	9379.94	55	65.162
152573	90615	2351	117.86	48666	28752	2759	-70.26	43	65.551
1404804	665906	14292	294.12	909692	326981	34793	911.98	85	71.354
700253	1033102	613853	74606.58	346458	462554	1265421	116353.1	73	74.569
2901444	1977698	20684	1012.24	1969059	1181536	42865	1847.9	89	75.818
2395716	1543928	10536	798.96	1502451	743997	31300	1578	83	76.486
1762550	1284265	31251	1384.86	1144797	605022	73696	3653.56	82	87.207
2575004	1279890	15699	848.14	1531610	663282	41229	1713.94	89	96.298
1989161	1009931	14830	320.8	1295320	487256	34988	438.68	84	99.455
1958014	1172493	11344	800.84	1368368	657657	33369	1948.34	88	101.423
1967150	1420772	17627	440.22	1154329	616466	29841	742.26	76	102.638
2913714	1157464	15276	747.36	1838263	548205	40243	1791.98	85	103.568
2582555	2328147	31569	1587.34	1688602	1141127	79745	3596.7	83	113.835
1938019	1126765	23626	637.36	1199193	565109	63516	1970.76	86	127.569
2051633	1198189	23723	4742.78	1265841	543490	48255	8348.3	79	139.982
1953417	915812	14133	999.38	1130563	388839	30170	1692.2	77	156.003
1501954	833297	26160	467.6	951424	402067	58239	1236.54	83	160.251
2190268	1017469	4938	307.68	1268304	502710	14047	1146.42	81	162.281
2597125	1479708	8942	655.12	1251002	624591	24862	1806.32	76	165.379
2478845	1145342	29627	1008.22	1536358	615827	71206	2282.16	85	166.363
2271136	1051537	11362	209.32	1420656	438142	26706	-427.84	82	167.536
433039	2235603	14869	1684.34	202036	932150	28238	2658.68	64	169.293
2364106	1311316	12409	1091.74	1661429	734737	39452	3159.72	94	169.730
1713352	1092498	13576	662.36	1145633	499347	42109	917.74	78	169.927
2025165	1104359	9911	658.46	1209521	525655	32089	1153.54	84	172.033
408817	460653	284002	60632.72	207462	185161	468447	101978.4	66	175.107
535131	608037	194353	116454.6	273141	238918	343889	190326.5	67	175.960
2739264	2115490	35709	1357.74	2076818	1124044	63324	2746.64	94	176.301
2166436	1295313	11743	537.98	1277495	606684	32136	1559.96	79	179.864
2184298	1183503	14942	1082.12	1281670	544266	37332	1482.52	79	180.548
2620760	1761593	23466	1036.76	1649764	811912	44541	1852.26	80	181.350
1865166	1113277	12496	672.56	1149773	551619	34293	1143.98	79	181.896
899896	1151208	152374	88818.64	551893	722004	445659	152996.7	90	183.947
1976069	922619	12422	387.92	1168587	429681	30434	732.24	79	190.210
2144960	1095958	13272	911.92	1321808	533866	32831	1866.66	83	191.556
2262729	948661	13815	877.9	1294533	404569	21932	1010.52	76	192.420
769578	1538259	124846	112099.6	540548	818032	302215	209766.9	84	195.595
189845	267568	12208	57621.88	103811	127735	26086	121535	65	197.921
2236939	1054204	10516	696.76	1402629	577273	29853	1646.58	88	201.465
1524433	969802	9332	367.52	1173420	608610	33405	1111.3	95	203.040
2146537	1592958	24373	1841.78	1174334	724103	43432	3326.52	73	203.282
1662733	1612981	14824	1052.64	1069511	892136	42930	1796.8	87	206.174
235158	175507	167989	57450.54	81322	57557	250049	79674.14	51	211.508
2268004	1149868	8002	672.72	1269387	525103	20580	1367.8	78	220.339
2898470	1624671	16824	668.64	1898328	870376	44620	1129.2	89	237.031
108432	117264	8082	597.52	30040	32653	10509	718.74	37	248.734
101041	8898	442	-19.88	27493	2154	-237	7.18	35	258.905
1828449	1026717	6899	207.14	1146162	504357	17843	481.98	79	259.290
1247923	1070583	6829	374.94	1436896	965392	32404	2780.44	129	262.228
2090918	1200249	19126	1199.36	1158857	532636	34302	2164.72	70	262.254
146112	16968	516	24.76	42575	4555	440	24.4	40	263.474
1844729	779258	19613	778.18	1183440	369526	42262	1502.32	82	265.251
2409686	1156028	14837	940.82	1518273	592873	44830	1451.8	86	266.480
1923065	964257	62693	956.98	1207933	410829	97433	1667.38	79	270.361
2026302	1008958	13178	843.08	1237833	441220	27182	1620.52	80	273.076
121739	189791	217802	5119.72	57975	91349	437185	10408.1	51	273.409
2184237	1327287	11905	426.3	1338154	634701	23921	52.06	79	273.823
2521781	1253862	27007	678.02	1663781	692900	72254	2421.44	89	275.120
2430350	1348170	8188	651.68	1548979	655722	16426	1630.36	82	276.915
2111167	859470	20087	745.82	1162378	353479	35216	990.76	75	279.240
1922711	1055713	30775	1020.5	1331790	522348	74768	2241.48	88	279.936
1293669	779707	12392	651.12	848178	397297	30857	977.02	84	281.105
2347959	1762412	40131	4181.66	1422703	830881	86378	8063.08	82	281.803
379875	807146	2955	203.3	115252	233396	3217	341.62	47	282.535
2990737	1651150	15021	1024.06	2095011	924556	38666	2589.76	94	284.928
1459080	737868	7004	328.44	863701	301683	15134	420.24	74	285.878
971658	326424	198997	140395.4	409546	118163	313066	220711.8	65	289.758
2835481	1209211	19719	571.34	1832265	658508	50600	1671	87	291.678
2148703	1005590	22522	367.92	1342288	537535	56331	703.66	83	292.626
2079196	1532202	14885	1748.1	1293585	645877	23318	3571.48	78	294.544
1755730	858634	10682	399.52	1142901	415032	28005	394.3	82	295.552
2449775	998504	18457	901.02	1400010	423303	32970	1549.2	76	296.043
1895930	1126816	13437	406.82	1246173	568835	33361	1654.46	83	303.932
2966956	1919847	12722	711.92	1914080	967315	28373	1653.78	87	308.461
2258500	1122556	24148	904.28	1395222	536473	57353	1803.58	83	310.325
2459635	1182650	101557	2178.02	1545432	610024	150568	3730.48	77	310.403
215027	425267	29217	4413.62	90511	181834	53158	7862.88	44	310.510
1822311	936375	6866	390.76	1097305	433657	14935	705.1	78	311.415
172149	74986	51022	1195.92	48546	21275	63926	1480.36	41	314.659
2455042	1579413	12446	1433.56	1661175	829622	33394	3033.84	89	316.171
2704370	1273423	12303	620.58	1755097	670127	31337	1157.82	88	317.224
393786	1171478	1682877	137644.2	268051	780027	4768560	255511.6	71	317.410
2497049	1747940	12219	784.34	1470626	811327	31610	1219.6	79	329.751
1557981	1231328	18074	4409.64	1140564	710212	50255	13665.3	92	333.031
2853326	1268584	16357	552.02	1812730	676093	32344	1515.84	84	341.641
2874450	1533206	12393	625.98	1990637	822423	34001	1642.86	90	354.216
3463449	1966250	18322	1221.92	2411549	1048460	45366	3182.76	92	355.978
255778	207062	159329	4375.94	75295	60346	205208	5939.88	45	365.252
2216596	1260516	14229	807.94	1542121	633764	33585	1728.1	88	368.547
2148374	1191555	8637	517.82	1377760	572728	23648	1290.28	81	381.523
2567227	1073511	11860	797.6	1793821	619026	45116	1504.76	95	383.289
2256870	994699	14043	-30.02	1344133	449357	29402	412.72	79	384.285
2119517	1010141	14643	494.98	1302727	453539	41845	1126.7	84	387.627
2274862	1496037	8365	883.9	1452550	731409	18754	2086.44	81	388.438
1887467	1112425	20349	552.14	1134539	492529	46177	1105.22	79	397.307
2857699	1323213	25492	941.12	1829415	724990	61292	1680.12	85	399.029
181198	84132	10643	2297.98	47800	22709	13205	2863.3	34	399.471
2803077	1606614	7383	400.38	1728536	819999	18719	1209.34	83	401.189
2111899	1102554	15534	680.24	1174404	462184	35127	1123.22	78	406.266
2558056	1176788	15229	861.94	1615440	703288	44697	2999.42	88	409.767
2219463	1044054	11220	697.2	1395693	513916	27815	1163.9	82	410.414
2285232	1013397	7310	373.6	1434250	485578	18826	1008.36	82	417.070
2719432	1501132	22580	1016.8	1804408	857680	47201	2136.86	89	429.207
2070119	1144493	13383	550.38	1196732	496075	29086	802.96	78	433.293
132875	51620	305	-22.7	41429	18728	167	-14.38	42	438.847
2795660	1399959	42026	1032.36	1790864	685307	73350	1885	84	441.624
933551	2641959	17804	1878.44	296216	800586	24895	2378.7	55	442.706
2066934	1103200	15824	529.64	1259299	515786	36977	926.22	79	452.117
612876	1.671842E+07	6937	396.82	404106	1.228407E+07	54069	2284.34	145	455.471
8064833	1.5646E+07	4657	174.02	9.62797E+07	3.013908E+08	38904	-20521.56	1878	455.667
924681	6164007	10	18.6	1668751	1.916713E+07	-377	-3799.22	197	455.707
8955346	6166365	59489	1023.54	9.002966E+07	7708472	1702464	30361.04	974	455.856
160778	0	474	110.64	66206	-68	-234	50.76	63	460.276
2009641	731001	15152	583.72	1149652	361634	32678	844.08	80	472.086
2161547	1095453	12094	791.84	1334590	538688	32509	2374.74	86	478.195
1897431	1024911	13234	657.24	1152378	515964	33147	1412.42	83	481.881
1454246	2471096	2440271	141819.1	863784	1336128	5698662	309206.3	85	482.805
2166868	1125861	9522	822.92	1273718	509253	25103	1775.58	78	482.946
2185650	1397439	11545	918.7	1257622	701668	23635	1024.1	77	487.673
225756	325088	362668	6527.48	73508	103525	499154	9073.44	48	492.239
2647578	1270073	18364	875.04	1560421	588431	42107	1916.02	81	492.668
574713	7966490	51900	5923	587533	6239646	192837	24218.82	113	493.702
513489	479054	622124	8987.64	185412	164401	914643	14047.98	57	494.729
2402610	1116357	7506	323.16	1557741	602110	23119	348.34	88	495.470
2361095	1072392	9084	470.24	1451332	462738	23352	885.72	74	495.691
1780170	1073535	9665	477.9	1120954	503292	15813	1216.18	70	495.710
2774496	1199460	45863	1151.18	1761221	622882	99229	1961.94	85	497.375
292750	327646	89960	4980.6	142133	262768	236646	12653.56	96	498.947
2820245	1682891	19086	271.96	3287863	1359047	70720	2186.2	166	501.910
2286747	1821024	41094	1273.84	1578323	1123459	112643	2979.98	85	502.475
1751623	790140	11643	574.98	1030310	405776	32358	867.88	83	503.254
157125	58420	-201	0.14	48461	18854	-830	-249.8	43	505.241
1928618	986431	4607	295.02	1216066	474666	15307	811.02	81	505.949
720040	1540355	779707	119373	403332	748264	1900165	225401.9	69	506.160
1897260	782370	17772	763.92	1119979	350830	37371	966.06	77	507.012
2328154	1147285	14868	373.48	1492661	618224	42664	1184.04	92	508.099
354185	187884	143525	3536.5	124951	57757	191935	4359.1	52	509.742
2137280	781597	11049	703.14	1272326	346244	21194	1761.84	80	510.699
2375472	1409113	24916	671.76	1632818	683295	56031	1604.66	91	513.182
2021848	1148935	12595	724.7	1402146	616526	34326	2236.36	90	515.270
1940408	1428802	14346	3983.56	1348601	668838	33089	8130.54	84	516.572
1505231	849770	8041	267.26	907811	411724	22433	633.38	80	528.907
2504554	1571608	23866	543.76	1613689	807122	55567	910.62	83	529.537
2288241	1159661	15849	677.14	1505421	541430	31307	1015.02	82	531.266
2428928	1218075	4425	520.5	1434704	551853	10089	993.54	76	531.542
2832814	1185368	15943	165.98	1723848	613384	32120	968.2	84	542.671
2045148	1102623	10763	249.18	1148476	477304	25677	1042.22	77	554.417
283747	67771	3168	142.48	87233	20321	4137	203.82	47	559.434
2319360	1454675	13055	901.3	1349563	614765	27780	1731.8	79	563.665
2059376	1273720	16340	706.4	1384951	642875	42147	1564.42	87	564.587
2327230	1272872	12395	498.7	1510059	649371	34605	488.3	88	565.814
1781460	1259090	11619	177.34	1229575	603725	30024	921.64	86	570.701
125918	55081	2042	-229.88	36059	17160	751	-68.14	39	578.690
101300	50192	781	-47.34	30538	14574	391	284.26	38	580.785
2653337	3386805	43838	8023.68	1977537	2092722	109657	14138.02	97	582.008
2537254	1370314	8203	877.58	1678664	727186	22577	1377.22	78	582.038
2440298	1897624	21971	812.06	1589920	1049704	61965	1227.9	85	582.931
1161059	756994	15645	398.7	786582	399638	35356	1345.16	90	584.758
2239827	1238816	11039	785.54	1526624	638462	34980	1381.8	82	584.776
2863676	1477341	17705	1020.3	1721405	847262	40506	1440.16	85	585.383
247833	23242	3107	494.02	73476	1896	4842	727.12	33	585.440
3129909	1374236	55537	2770.82	1984238	808163	120876	5755.36	90	585.933
2874408	1213301	12182	643.52	1769925	671952	34555	1037.3	85	586.428
2335864	1385881	28784	975.24	1595968	757309	81683	2256.38	90	588.181
2963708	1548643	22758	1765.88	1778986	771019	38608	2940.88	75	588.215
1687637	584845	17382	509.52	1012884	278069	36722	939.92	80	589.754
475523	34156	10062	135.32	139085	9525	13415	70.9	48	590.389
2664380	1739805	9728	963.08	1558726	800138	24564	2486.04	84	591.360
1821460	876452	14716	1517.76	1174305	428883	40797	2109.42	77	591.440
1939675	897201	7603	508.58	1170813	454351	21726	1122.36	77	591.669
2946897	1869479	28302	3864.72	2093194	1009297	48998	6338.28	90	592.529
2377348	1605549	23939	1059.54	1393335	898308	62335	2904.1	88	593.520
2405879	1032293	15429	1022.94	1517185	471411	35451	1785.86	75	593.608
1537221	766049	15316	839.76	1480567	646945	52786	2282.96	99	593.881
1864952	2456557	17507	925.02	1531665	1529417	59533	2982.38	95	594.261
2993111	1615864	42816	957.76	2089520	1003581	104533	2955.38	86	594.590
2389178	1062786	10491	976.26	1441895	464570	25932	2526.52	71	594.656
286631	229905	92315	3841.9	81467	70443	125406	5148.16	38	595.147
2173854	985380	13868	565.48	1244240	462465	37215	1200.9	77	595.518
525380	774475	309424	114403.6	299685	307949	584395	198281.7	67	595.962
1148133	1862622	17737	92077.82	638484	927662	44853	199087.6	102	596.519
2321701	1626589	14549	640.14	1506016	869403	38690	1089.4	84	597.576
2239877	1022152	8139	612.54	1447394	538401	30266	1448.76	79	597.671
2424129	1399193	16870	764.2	1340985	593300	29091	1711.26	71	598.056
2447286	1168799	17874	675.64	1609588	684862	50961	1484.46	84	598.342
589798	945649	26354	43906.44	309773	553857	69186	79822.96	65	598.365
1127518	921650	372019	47562.34	426864	395229	734452	80522.72	64	598.813
2184605	1044568	9843	514.98	1477956	566621	31745	895.7	89	599.251
1880901	968419	4624	526.64	1250111	435393	8049	1829.14	83	601.010
899034	1822113	225339	103183.5	499744	1022819	627073	172966.8	72	601.071
2261665	1192740	24091	964.26	1380399	515251	40760	2054.6	77	601.284
3032122	1459413	39540	1295.4	1838791	743951	93064	3558.04	72	601.298
1977718	1070554	8824	550.64	1229881	497460	27109	1055.74	78	601.868
2341452	1152412	14278	572.08	1405927	519410	35791	707.26	77	602.168
1806109	737258	7103	457.58	1038026	335637	14435	766.1	78	603.569
1938086	1061709	13542	826.12	1183006	478226	23122	1935.92	72	603.658
2453411	1362200	11375	751.5	1563362	672194	37850	1369	81	604.031
2123922	1121052	13895	438.7	1354755	577524	37748	1287.28	82	604.617
2374728	1176567	33626	1073.36	1464466	594321	61782	2016.52	84	605.763
1614103	770320	8239	244.54	999294	404173	27276	501.36	85	607.472
505873	1097409	126520	59016.2	304241	529150	286597	134858.4	84	608.665
2478976	1177413	9068	441.48	1704955	629064	29916	1125.76	91	609.363
2893026	1487100	32479	1340.94	1791623	673084	54202	1899.72	83	611.940
2052402	1160256	10480	681.8	1536193	613386	30853	1909.58	94	613.817
2300562	1233828	13458	630.88	1597644	717851	45447	2239.42	93	615.109
861038	2079146	1042398	186405.3	782441	1425000	3162857	372559	102	618.723
839196	616885	42884	1460.24	250520	184249	55479	1965.94	52	619.652
2678605	1928101	21992	1115.12	1895609	1100200	54749	2195.14	97	619.817
3104740	1475708	10302	844.72	2069290	803722	30317	1565.62	89	621.454
154883	37329	550	62	43127	9587	515	156.9	34	621.918
129895	67059	8739	614.54	40174	20289	11819	799.34	41	627.344
145567	205792	174561	5392.46	47542	63720	230777	7175.22	43	627.460
2438885	1328411	19066	834.76	1628845	776899	45565	1942.9	88	627.885
122173	201794	27102	1882.72	40427	76387	48013	3181.18	47	631.186
2809726	1402476	12587	638.82	1925637	807030	44664	1906.04	94	631.336
2105927	1114916	68362	20646.32	1279200	558210	180796	39215.56	80	632.447
1970303	1077126	6284	458.24	1324420	585002	20550	1271	86	633.883
1968519	1002126	30166	961.76	1199070	431827	58373	1357.78	80	636.448
203341	132502	17403	945.58	57886	38126	21867	1042.62	41	638.455
1801127	1192784	15165	611.9	1231671	571967	33884	960.24	86	638.699
2089223	1164950	13340	611.4	1467223	682694	45767	1519.62	93	644.092
2621477	1422398	11365	425.9	1720545	821863	33203	1453.58	96	645.560
2057472	1213200	21956	989.16	1232034	541224	43626	1958.36	71	645.608
2238444	992995	21261	980.46	1307173	443510	43922	1850.92	82	648.587
2157334	1172801	32768	1039.48	1471491	730729	89827	2949.22	91	654.548
1513304	994816	1012045	64309.7	952577	575856	1641155	112423.3	85	667.597
211805	209543	367967	7402.62	78372	68052	515474	10082.64	49	668.362
116696	73344	33642	1255.12	32518	20610	41878	1691.08	37	671.475
1785300	1240182	18935	692.1	1118109	565053	36882	878.52	79	672.234
1799611	1269887	15547	870.42	1091961	570854	31404	1619.44	75	672.371
2118430	1089043	11713	797.18	1292554	504089	29376	1216.36	80	678.837
138963	149326	166522	4338.92	81339	69703	332655	9474.3	64	683.004
112703	67588	61135	951.1	30819	18643	74029	1465.94	37	692.781
2409942	2010736	23519	5739.34	1738736	1111403	63879	14564.94	95	695.864
211262	96751	23980	14614.8	58284	26801	29541	18395.26	41	696.977
2693877	1221198	8769	738.34	1693738	575039	25696	1879.56	85	698.669
103799	39403	617	47.62	28249	11376	995	65.7	35	699.858
1880409	1365829	23630	1055.8	1389221	767840	52916	1834.76	92	701.303
2784893	1308089	24203	723.58	1725077	708980	66951	1154.86	83	702.544
1466303	1156163	7146	554.56	1013086	756193	25173	2184.78	97	703.414
149569	168249	-250	69	47500	65800	-1607	-141.02	38	703.427
2199964	1020444	13953	502.58	2183032	936265	72987	1635.82	123	705.251
2542889	1434615	12774	573.64	1797646	748068	33150	1405	88	706.273
2021748	821282	16495	554.7	1179797	341432	29273	1356.78	71	706.501
1272528	678880	9603	683.58	760192	310330	9339	793.54	74	706.816
867429	1098181	656873	59969.78	487381	526750	1363904	104522.4	77	707.815
2018617	1062165	9783	318.38	1300843	559285	22177	1047.22	83	708.049
2545823	1073938	16038	758.68	1608622	642890	46891	2039.26	83	708.318
1857405	875646	16445	1088.7	1061210	380913	38277	2393.22	76	708.960
2052244	1437643	30347	892.42	1533302	849911	74490	2314.4	87	709.369
928159	1650359	266975	97742.5	503611	863223	651004	177069.4	78	710.164
2371863	1771981	19546	1261.56	1572159	865819	42659	2804.74	79	710.460
2103067	1107206	11403	564.58	1356334	589103	36935	685.1	82	710.578
1917456	1031312	12176	529.36	1252304	517492	34189	1263.54	79	711.259
131067	103994	19	147.34	35611	28144	-526	372.64	38	712.711
116775	51210	740	204.4	39109	16878	480	574.8	44	712.794
2024107	1023088	4547	508.42	1118973	416527	5813	1364.18	76	713.272
1923156	1104421	126415	56926.9	1317361	810122	253964	94072.04	95	713.566
4246925	2122482	16988	609.68	2939514	1333902	32138	2130.68	96	714.083
2453932	1351921	15412	808.32	1606544	720908	45075	1860.5	87	715.201
748488	1039823	214899	108364.1	402131	543525	518010	210760.6	65	715.271
149925	110333	1624	258.64	58747	45955	2790	302.4	49	715.638
2727216	1647637	13604	949.44	2286301	1008225	48639	3513.54	98	717.449
2206117	1210071	22663	976.18	1568647	655958	51510	2353.6	89	718.144
1723849	668431	12195	656.7	1050390	298256	30598	975.28	73	718.351
112608	70700	52	133.72	37364	23300	-1137	160.18	41	719.429
2505412	1032121	11505	645.3	1532313	478826	31256	1639.16	83	721.021
2188809	983577	15269	1019.34	1375293	537524	43601	3670.86	99	722.312
864752	1390740	663275	67486.5	442342	574552	1236021	118190.1	71	723.302
4381118	3243883	31983	789.38	3913955	2493047	101085	4137.1	116	725.050
1966270	1203292	12019	457.34	1345256	614340	32498	919.28	83	725.568
152307	104402	1089	139.54	49071	36119	251	424.86	43	726.660
1429331	581443	9061	363.46	836006	290798	24412	432.32	76	726.674
223939	430928	643241	12151.26	128598	275391	1555808	28924.88	96	729.033
2525003	1534392	11384	760.24	1532700	712552	26480	1634.8	83	732.537
2594046	1504688	14646	625.56	1376939	660433	23596	954.56	76	733.366
2224841	1016046	21350	1285	1409951	482864	42337	2364.82	82	737.487
2504920	1417729	9848	930.28	1476120	675010	17672	1306.92	79	739.304
1717491	757277	23180	585.8	1051537	363526	58672	1256.92	83	746.039
1882470	1047619	212391	3923.26	1955491	885179	447513	11427.18	118	750.489
130721	44347	213	80.18	39496	13476	279	209.94	41	752.897
141659	138784	2568	80.48	50182	44606	3740	432.4	47	754.385
129397	75903	116302	2487.72	39378	24069	160003	3390.58	41	759.870
2436502	1172395	9004	816.44	1543840	599958	21810	2157.6	81	762.306
2388983	1330268	14554	683.44	1657458	686189	36553	1678.58	85	762.673
104400	41571	51	146.86	29025	12049	-168	145.52	36	767.836
2479870	1573958	15530	880.8	1341707	654051	34599	1904.14	76	768.888
1888187	1015163	16497	739.42	1239571	498752	35542	1788.12	85	775.769
1632624	768665	7867	502.62	950010	327577	14910	743.6	74	781.557
496665	475069	203253	10565.58	153834	147411	278328	14454.08	52	788.723
2764374	1400640	31087	800.82	1744064	752985	72896	1237.56	89	791.063
2796817	1348655	24357	726.02	1750378	643182	57374	1801.64	75	791.266
2334031	1363873	11111	549.46	1467370	691834	36552	1053.72	87	793.057
2084769	1247077	13688	3432.68	1331221	609060	29726	7122.36	84	794.378
1185508	705945	8462	680.32	709108	324212	24246	1277.56	80	798.383
2373188	1241330	19648	398.28	1512829	618135	48935	1069.1	84	799.408
2202165	1207995	7260	568.6	1254560	556257	13433	655.38	77	800.489
1918225	1206974	10563	456.18	1176533	511615	26235	424.1	76	800.812
2384334	1580432	7701	403.86	1548868	818158	24548	738.28	92	802.917
2747885	2023974	16929	614.94	1862753	989305	30027	2621.22	85	803.851
2278899	1120452	14522	587.92	1571805	655558	43760	1804.6	87	804.326
2757767	2658322	37984	1525.24	1922028	1746034	68829	3057.94	90	805.197
2665119	889438	16680	407.8	1827228	489285	40999	513.14	87	806.981
2359639	1333280	13075	366.5	1612014	676103	40456	60.16	91	808.708
2952056	1903892	35115	963.9	1870466	986959	79609	2212.74	89	809.759
2332422	1128719	10568	812.48	1499972	563092	34413	1207.18	88	810.693
809155	1474463	10672	974.92	510255	652485	30565	1830.9	79	811.656
2533782	1279520	14583	884.38	1817829	713079	42485	1811.1	90	811.726
2106121	1314966	18838	1198.68	1258988	592940	49408	2447.88	84	812.647
147375	156836	218429	4763.94	48863	47796	292017	6895.62	45	814.218
2093848	971058	22881	1064.66	1312322	453698	59018	1476.48	85	817.276
1406395	1809206	7801	249.86	1642253	1645219	29735	1819.1	124	817.410
2264265	1668327	19076	1719.36	1501879	732207	46533	2998.38	76	817.590
2197732	1145042	6451	744.86	1415138	552447	10503	1299.58	84	819.084
1312497	1134095	22316	-70.24	1057731	575655	42783	843.38	92	819.907
2197477	1291223	16346	727.56	1589601	738830	53321	1180.06	92	820.603
143558	96132	3508	328.88	60412	33621	6102	306.72	51	821.414
1395414	437376	34111	1444.46	817235	196951	78373	3002.78	78	822.524
2029503	873288	6891	532.26	1223403	393208	14997	671.42	76	822.805
158311	297622	42997	3388.42	70898	138843	78576	5457.36	55	823.468
2388421	1347270	14629	657.94	1578256	638079	35664	1551.04	82	823.999
2561871	1312147	31460	670.6	1684751	706258	77733	1765.38	87	824.843
2288650	1413061	14366	763.76	1475011	760320	33257	1675.02	85	826.045
2195460	733246	11574	285.64	1260389	337565	20349	213.14	74	826.203
2168461	1029012	8540	338.4	1226918	513336	21066	495.76	81	827.319
2539918	1332744	19688	873.68	1643472	724442	49231	1750.66	89	831.459
133331	378025	383664	10658.04	71700	174894	753730	21833.8	59	834.994
2417411	1295095	11257	509.02	1381038	550452	22766	676.76	79	835.042
2930186	2466232	25524	487.64	1848629	1305692	63373	876.78	84	836.451
2362724	1532052	17838	562.68	1526489	777930	44850	1205	80	836.601
2026960	1014938	9408	331.88	1306836	480544	30057	190.02	86	838.365
161340	169638	161666	4839.76	53689	52975	214860	6409.6	46	839.436
2075960	1525016	24097	943.42	1485002	814258	69137	2311.82	94	843.090
2372037	1162884	14665	804.9	1574903	537871	30189	1749.54	85	848.892
1967317	1055536	11435	504.1	1286576	489941	28851	606.86	84	856.352
124086	149909	5270	71.2	41314	52783	9244	117.84	46	858.242
2211342	988939	10730	533.8	1365398	450291	21409	1237.74	82	865.130
2043431	1019979	17721	891.06	1174529	464644	40401	1618.86	79	868.398
1656354	805802	12372	424.92	1014507	364932	29829	1320.94	77	868.802
2920459	1626865	19713	519.18	2059143	1062773	52595	1298.7	97	876.269
2559525	1275589	11551	752.86	1524171	587637	28683	1925.38	76	876.571
1557060	752252	25677	519.22	1225973	633722	90430	1654.8	106	876.654
2127011	971190	24276	917.36	1318479	488458	47432	1690.52	82	879.014
132524	160814	221190	6934.4	42400	52146	309847	9354.42	44	886.231
1903112	1109541	40533	1143.38	1628022	751505	97194	2457.84	108	900.787
179256	2326019	1737	126.82	67924	710449	3077	170.22	49	901.659
1968469	928927	12817	552.62	1089166	391959	24827	1106.22	75	907.633
2266934	961668	5302	608.72	1375106	428997	9543	1181.98	78	908.220
2391545	2147874	10961	478.46	1570855	1062638	26952	910.72	82	908.429
1437761	665229	7998	248.28	886818	295348	23082	183.52	78	909.870
2080255	848098	21957	643.02	1309875	417140	56593	1206.98	82	910.579
2561123	1322592	8643	658.98	1649541	680126	29164	1062.04	82	910.903
2352663	1285887	14325	792.5	1555376	712060	40078	2007.08	90	914.858
249159	105315	37525	4218.5	96748	49728	59654	11576.44	58	916.211
1062472	1431794	173019	91035.34	714717	882140	466914	158792	90	917.118
2070047	1483975	9522	777.92	1088335	670586	26665	1458.9	81	918.613
2700414	1097396	8183	383.38	1551790	532819	17499	-58.86	78	919.421
1093668	1425882	80622	102755.9	716128	935024	246620	171454.2	93	920.163
2019971	1135068	27604	1010.44	1394176	554540	79313	2466.18	84	920.360
1997037	1151871	13027	708.22	1380838	604275	37137	1380.82	86	920.810
402791	592202	29718	10762.48	183639	233988	50369	16946.34	64	926.528
2814619	1276635	19904	826.44	1779676	689738	39357	1854.02	83	926.644
1645755	851121	14353	486.58	2137408	853912	68270	1072.2	135	928.806
2193182	1336950	8522	511.92	1356763	621257	27852	1005.72	79	929.196
2008109	1645072	10735	423.1	1322632	775907	28646	661.56	83	929.933
2006385	801467	9641	270.26	1205256	373582	21466	1362.76	79	930.798
794641	1172260	19465	81767.9	533530	701923	69783	151590.4	98	932.081
143451	19982	27644	437.84	45465	5442	34436	557.96	43	933.067
2381899	968395	15759	802.74	1517546	485221	42332	1462.52	86	933.338
790566	1128073	6864	396.04	578534	503222	11889	1284.54	84	934.543
479568	1340027	34606	99993.16	526774	1015256	131923	241688.8	115	937.620
2218708	1747699	9605	744.3	1625024	864251	32364	1999.04	92	938.341
2806870	1176711	13578	264.08	1838277	623717	47243	760.98	86	938.890
2134500	957257	17161	534.46	1269875	392548	40802	721.72	78	940.820
2352180	1219644	10974	391.64	1581950	649743	33769	1091.34	87	942.780
2419005	1230039	15392	810.12	1516821	611920	37160	1331.6	81	943.194
1844555	959875	8896	482.56	1028267	423274	18783	843.38	68	943.351
2016576	977321	6143	608.98	1153780	452420	12368	1319.48	77	948.432
2600413	1453698	21784	927.24	1813337	826295	56948	2689.28	94	953.799
2354199	971831	31679	740.94	1364921	437778	59343	1770.98	80	957.939
212380	166496	4601	487.86	58421	47046	5502	666.72	38	958.484
2250421	1836452	22642	1891.12	1404179	819110	52164	3994.04	82	959.734
2546301	1682252	27595	1474.7	1889405	932409	71860	2491.6	94	961.213
703286	1484033	268421	68278.06	371723	844583	730405	121461.3	83	963.772
2082779	942418	4988	351.68	992450	376171	10671	595.06	70	966.147
2167805	1295543	18598	954.28	1296741	582064	36033	2222.38	79	971.082
2328581	1546446	13657	559.02	1622085	800674	37206	1055.16	91	975.795
185605	6071184	29961	22979.46	193471	1.130415E+07	208500	155447	160	978.777
2057396	891358	5287	333.82	1160954	424779	14158	187.88	78	989.436
2358472	1050861	14820	661.2	1451687	520026	35959	695.74	82	999.037
2173955	1187216	12404	513.44	1409860	609443	31413	1824.18	87	1012.984
652942	1397127	379648	102953.3	385462	649853	894732	173979.5	76	1013.791
2642398	1341789	14870	573.2	1628747	641043	29347	989.42	78	1014.204
1203197	915205	23299	145.14	769371	426275	52441	155.26	79	1017.012
103002	67764	485	21.1	41225	30490	107	-183.98	44	1017.211
1933964	998195	8706	578.16	1276973	470709	22422	1085.92	84	1017.338
2044404	885671	14875	757.5	1316970	428601	34541	1660.26	80	1018.203
2327523	875158	9565	848.9	1312776	404727	27646	1678.56	76	1018.467
1177717	1251899	9645	462.7	863971	584240	25703	1173.58	81	1018.682
2114051	1215981	4597	496.42	1239521	589215	10220	1257.2	76	1018.891
325315	320935	44814	2330.04	96043	113811	71064	3796.04	48	1020.736
2137442	1052558	9250	744	1405335	511588	33543	1190.98	87	1022.472
1862184	964988	9083	481.38	1242270	453773	24181	1423.66	83	1023.307
657562	964817	472001	61366.86	286887	395927	875568	102984.5	62	1023.635
329370	4144852	15369	96395.34	138754	1377439	21708	137991.9	59	1025.272
442807	236955	11909	265.74	142140	79834	16409	35.74	52	1026.043
2744493	1970940	21025	1478.5	1850618	933348	44817	1879.62	85	1026.309
2149068	1236272	7251	624.86	1480454	606622	16378	1151.08	84	1026.847
2539932	1128791	10207	633.02	1736300	671068	35416	1377.76	83	1026.860
515493	1130521	18687	47144.82	280891	723104	58832	75722.52	76	1029.688
2302195	1066514	9868	591.48	1321891	510200	20723	870.78	81	1030.429
137196	36736	31742	653.12	34732	8864	38798	730.28	31	1030.762
2282342	1068963	9722	572.92	1116965	423884	16268	983.48	72	1031.889
2175459	1149342	15094	639.84	1565631	793651	44442	1090.12	93	1031.963
2491328	1469477	7881	617.66	1480256	699885	12074	1498.64	74	1031.982
2519357	1335164	12955	788.3	1554989	618923	26658	1257.88	78	1032.713
774384	1091391	31752	77677.72	402660	512327	95517	160889.6	84	1034.513
2227233	1129013	6458	557.88	1307577	448542	8755	858.3	70	1035.438
2571031	1198924	14774	1046.64	1558670	534872	24597	1609.42	78	1039.549
2792901	1228423	16274	855.64	1862795	664839	54193	1803.98	92	1041.393
2793054	1441757	12828	136.08	1677577	739115	36454	378.44	76	1041.464
2307901	1079195	9289	572.54	1488107	532543	27506	755.16	84	1042.202
774474	1000764	305990	72429.4	443532	470219	616067	132020.6	68	1042.449
2301997	1606998	17605	1920.3	1560462	843642	46638	3160.68	87	1045.121
2302570	1332087	20367	678.62	1507238	678060	52374	1475.64	79	1045.351
370437	641870	89300	53424	154607	247322	191323	81605.78	62	1045.924
268773	175371	3645	226.7	102901	68908	6960	525.6	53	1046.386
2398993	1221954	16179	687.94	1575198	617431	46733	1080.38	89	1046.673
1549669	776825	11134	254.24	1041204	361975	30720	-252.8	75	1046.842
102374	50706	935	-135.9	27655	13616	650	-57	35	1048.018
2761862	1623015	13685	763.1	1974379	849737	44400	2254	94	1048.433
1445971	813076	14637	392.82	934339	369395	37600	899	79	1049.496
2590351	1154367	14951	617.86	1541748	637046	42840	986.4	83	1050.666
157488	39879	-96	205.44	43597	11323	-99	460.86	40	1056.077
2554902	1513264	24821	824.06	1883559	836656	62589	2208.54	95	1056.559
100752	150657	179	-20.06	26838	43661	-433	-163.38	29	1056.872
2252647	1108214	10968	406.48	1391825	517350	30191	1254.26	81	1061.181
1514358	3308367	460916	94824.76	1567228	4233244	2850714	355867	216	1062.642
2143102	1120479	8575	583.5	1222886	474300	22240	966.4	78	1068.720
2115560	1167474	13415	553.9	1268280	487917	25792	1279.12	77	1080.458
158517	78233	88679	8523.94	47023	23264	121145	11275.7	41	1086.184
2781258	1365650	46165	1147.9	1662933	780120	116459	2984.74	84	1096.187
2341786	1221105	20320	526.2	1437012	587230	42132	1776.52	82	1096.966
2474000	1155648	8634	583.24	1556918	553289	20709	1648.74	82	1116.273
3735358	2516522	22824	15499.64	2322426	1442358	64169	22193.34	97	1119.186
2542473	1375661	13072	663.92	1540139	612761	33022	2067.92	79	1120.170
2481828	1031232	11356	736.16	1512062	436044	26988	1281.68	77	1120.762
2107922	1113494	8517	164.62	1387671	560939	25409	297.74	77	1120.847
932725	812934	42754	47269.44	469247	324338	82505	74990.3	72	1124.005
2379117	1354696	15541	260.26	1513594	698350	43903	931.58	83	1124.831
2345074	1128287	5800	680	1410983	460651	8367	1421.62	77	1128.926
432856	389223	1782	13.52	133268	120584	1408	258.88	47	1129.468
683560	1534586	302897	70354.42	369462	732144	728336	113164	78	1130.049
1620570	1546193	1126905	69947.3	1290063	928726	1998243	114100	98	1130.444
1959711	1439866	18304	1036.44	930413	592675	35877	1724.22	62	1130.491
1238234	1106339	13038	1313.68	659247	408283	29699	2567.14	87	1130.667
2345100	2100971	21160	1036.6	1524154	1099175	49026	2271.36	84	1131.728
2546233	1161764	9408	194.88	1660092	613219	32348	332.28	87	1133.689
1560538	1075153	12365	1238.9	901600	490049	27371	1938.06	74	1134.170
163170	93374	7627	911.22	42970	24704	9359	1304.74	34	1134.513
135766	112121	65632	3207.52	51219	48252	108485	5004.1	50	1135.422
2337017	1248525	26774	582.64	1546420	746081	69342	1557.12	96	1136.972
191658	85667	-280	170.2	52903	23748	-837	218.18	36	1137.405
310629	90187	1653	144.58	91649	25205	3109	157.74	46	1137.992
1915154	1174560	8912	443.32	1315187	629438	30458	1150.88	89	1140.758
2122403	1335948	14172	519.92	1420843	721080	39196	1096.56	88	1141.454
853565	723507	39244	1579.84	457720	477664	120082	4309.52	98	1142.231
2320225	1445803	22444	1122.84	1609593	781077	46286	1916.96	93	1143.259
2046946	1158710	17516	784.76	1324574	604508	41007	1526.02	81	1143.493
4662117	3315422	23436	1354.96	3583792	2389252	65788	3603.68	103	1144.631
3032543	1362667	11407	708.02	1868881	720465	19209	1209.74	86	1146.028
2097913	1189985	15165	548.9	1433976	607328	36830	1483.8	79	1146.124
2192246	1069158	13290	793.4	1414188	625462	45596	957.56	84	1146.319
2145816	1355555	9643	600.98	1495308	680336	31143	1369.98	89	1147.334
2274449	1249688	8346	468.56	1662238	754794	25897	929.42	94	1148.018
1858020	1228340	31133	769.38	1389766	705843	80639	2916.54	93	1149.460
110645	32889	102	121.72	33326	9586	-222	51.08	40	1152.686
1876484	931593	12221	588.06	1268040	464712	35705	1104.3	84	1152.728
2226839	1099122	30727	1217.22	1456519	584913	80951	2659.86	82	1152.822
140715	90923	135914	3140.04	43575	26826	178405	4072.3	42	1154.274
1673512	1317479	11488	1033.68	1382012	914151	41582	3133.52	109	1154.357
1731694	1640931	11988	1328.68	1145442	874484	25559	2678.74	87	1156.123
1784496	775468	12339	661.54	1130465	338064	28443	790.98	79	1156.965
2045978	1244524	8203	840.58	1258842	590244	21537	1931.82	84	1160.178
2738698	1729097	8456	465.16	1867777	840664	21413	516.18	88	1161.721
159970	101919	61498	2252.28	37560	24929	75700	2683	27	1161.810
958866	665218	8767	528.62	681552	371067	21487	1112.82	88	1164.182
1806781	739202	11790	968.4	1026767	304940	24388	1536.68	71	1164.337
2288097	1285791	10338	428.68	1358919	634976	30410	1084.6	79	1164.754
497224	1081397	354494	77869.84	235239	455108	797996	128081.6	67	1165.461
2779613	1371504	10229	559.94	1828780	748970	18796	1323.56	89	1168.435
1866239	688460	9320	312.2	1076876	286263	21766	754.76	72	1168.713
2399238	1331562	16622	707.92	1678258	765635	44211	2062.46	92	1179.388
154553	13330	151	53.86	42012	3407	-349	55.86	39	1185.747
2381313	1026288	21323	1131.78	1435313	488036	37915	1934.9	80	1188.691
656701	583445	32043	145080	372208	291442	71696	243238.6	75	1190.030
156006	143702	1001	-14.14	63319	53905	1589	-257.46	51	1194.986
3073425	1709489	23741	939.26	2049544	952878	54929	1938.94	86	1202.874
2320701	1414757	13226	431.36	1628791	757712	37051	1338.86	89	1203.513
2865344	1733775	15845	1039.7	1798890	907991	41046	2180.56	85	1217.009
1951580	1002150	23688	2067.68	1257745	463421	52984	3873.24	84	1218.538
3293531	2037685	24617	3688.62	2193967	976588	44737	6469.82	84	1222.206
107875	268193	76470	2869.2	49763	154206	152783	6119.38	57	1224.010
2255299	1220164	20671	982.06	1384553	627035	52985	1752.1	81	1224.058
3422068	2047153	35421	1431.06	2669296	1455409	103641	4375.26	101	1225.180
2556507	744408	12166	643.76	1379940	302223	23557	1035.02	72	1225.792
2886694	1783669	48640	1603.4	2049502	1000859	116621	2833.06	94	1227.453
170035	88072	3218	113.48	56297	34341	7290	-131.6	48	1232.563
133403	110591	306	483.16	36092	35655	374	463.64	38	1232.897
1275750	1747401	100448	81484.28	632239	828587	236263	131748.2	79	1232.939
3551750	1294938	92349	46106.14	2800700	1098075	208597	85045.42	109	1239.110
2156250	1501734	25767	777.62	1372360	658783	53664	998.04	75	1239.549
2157071	1781718	96804	22134.44	1677897	993304	166598	29319.28	106	1240.877
2569022	1714159	26652	1186.72	1700972	795626	58028	2561.08	76	1240.976
2241481	2780455	576179	153492.9	2121346	1709808	1421260	283583.6	103	1241.135
130332	141158	318047	6115.42	28232	31741	386336	7387.96	23	1241.162
2177399	924815	8725	744.5	1279601	489540	17598	1064.28	82	1243.427
1831107	825711	9402	890.72	1166554	386501	23823	1831.78	74	1243.453
2247633	1170708	29096	827.56	1460901	635540	62054	1975.44	89	1244.159
211540	536462	154760	9188.6	107761	212052	279565	15528.9	49	1244.198
2062634	1131777	8872	931.92	1440811	624659	37133	1883.38	92	1245.223
2985658	1985147	11807	850.02	1701301	971372	27326	1559.36	80	1245.985
2164075	799520	7895	393.7	1191592	329135	18078	849.08	75	1248.031
2486696	1204875	34879	1484.94	1487009	591371	60815	2406.9	77	1248.182
2206292	1892978	14651	861.86	1566849	1116142	41522	1976.92	83	1248.294
2503069	1129145	8471	333.06	1549387	568460	21518	1111.48	80	1248.897
657847	689037	71783	6159.38	344778	352435	154155	15563.3	73	1249.296
2731397	1157574	19137	791.82	1587197	567442	36144	1279.84	80	1251.889
2975238	1453657	750168	30963.48	2742525	1392057	1494067	64396.62	121	1252.480
110652	63468	1076	311.36	32837	19825	2125	253.5	39	1254.158
1698738	936308	69929	2280.94	1039602	410251	109093	3332.98	81	1257.242
2522354	1381636	12041	1390.26	1515047	682460	34735	2713.1	83	1259.981
2733924	2242160	30240	1275.4	1846500	1382083	81567	3231.62	84	1260.066
669389	1705816	35516	33369.76	504642	1173574	102074	66468.64	91	1268.733
3029416	2039791	54836	1559.96	2003577	1084072	90318	3604.48	86	1271.479
2001884	1023058	17476	1107.36	1263339	470068	43314	2331.04	81	1272.008
117075	57344	130905	2125.3	32573	16025	162487	2436.82	37	1273.419
2416921	1286996	16160	614.6	1477464	636503	39679	1361.94	80	1274.712
2828110	1282275	24885	1202.1	2052368	781988	65435	2419.1	97	1277.888
1058008	2206179	165250	101801	651441	1179234	396551	184241.9	84	1279.448
2260440	947775	9896	482.56	1368210	469230	26603	1151.58	83	1281.461
2176486	1131047	18895	675.7	1244945	467470	37128	1513.08	71	1281.634
128335	88867	4837	1306.82	38849	26098	6976	1625.36	40	1283.119
202710	56175	307	98.02	63987	16603	228	207.08	46	1285.622
121625	71229	-69	138.66	35979	21305	-932	370.48	39	1286.566
2709691	1629575	20479	476.94	1670993	788369	46557	1956.02	82	1289.388
2521070	1378287	9682	718.52	1663349	744033	31293	1797.98	87	1295.101
1563690	676313	9424	301.64	996966	305571	18420	758.2	79	1300.425
1851324	1004865	9132	651.52	1180841	485613	22874	1346.64	79	1300.842
2788972	1475158	10340	562.4	1864361	879001	28362	1477.32	91	1322.838
2047409	1102909	9126	654.36	1214913	464213	22347	1347.42	78	1326.799
2362610	1224079	16272	670.92	1496496	610692	37972	1640.92	87	1328.003
2673648	1828592	15665	919.9	1781588	1069351	44144	1893.84	86	1329.479
175276	150266	238065	4503.9	76176	70416	475558	9419.88	60	1335.613
174094	114484	-251	-79.86	53312	42000	-702	-385.72	45	1337.836
2536111	1334897	8403	869.58	1429395	648076	18839	1416.54	80	1345.079
2887458	1607897	14352	772.72	2009895	957730	45898	1310.28	92	1345.390
3137453	1965032	33784	1832.24	2084196	1043784	82170	3461.2	83	1348.289
2086067	1332578	15829	547.94	1286496	546880	35995	368.7	74	1348.491
1970510	902743	8436	266.96	1294744	446727	27981	365.66	75	1348.514
109856	80885	31355	539.3	20096	17167	35763	509.18	20	1348.598
1787479	1177584	13840	487.4	1189887	545101	34953	1018.58	80	1350.158
2975368	1884531	9048	746.28	1851176	895706	15730	1568.8	83	1351.437
545212	678711	428728	42799.08	339433	359782	929643	97247.98	80	1353.560
2657482	1399248	6145	509.7	1680596	715403	14312	1202.32	87	1354.757
3235685	1812087	14073	647.78	2232596	939802	48435	1780.1	88	1355.412
2574395	1481134	19874	999.64	1535583	694185	49037	2162.82	78	1355.864
554345	410553	483989	133723.5	244034	145771	741075	198301.5	63	1356.750
2823576	1292601	293023	57379.78	2070891	892734	678048	149353.3	112	1357.038
1782907	863528	5314	-59.96	1120690	388480	6624	-574.36	71	1357.068
2724585	1098371	4859	477.74	1576485	521824	9407	866.02	77	1357.728
313902	676493	142564	52727.04	132224	241924	270990	79095.4	47	1357.841
980217	369283	2341	52.26	514356	147039	4452	35.72	68	1360.841
2233011	1499881	23795	513.7	1481431	725749	69193	1080.98	89	1364.049
2588081	1265513	9200	731	1466044	589295	19585	1262.1	74	1364.329
100152	66414	36120	869.2	30195	19580	46911	1239.46	36	1365.198
2100419	810198	3776	394.36	1157821	336241	6068	1125.48	77	1365.427
1997146	735798	10252	453.72	1069826	317558	29672	-134.08	77	1366.277
670879	1674341	25788	15869.68	412667	871601	67235	32497.1	87	1367.689
2479334	1302932	17093	915.98	1700506	724980	48354	2246.44	87	1368.628
253666	265115	70056	1957.16	105807	95841	108602	2968.72	54	1369.583
1749555	829544	84164	54434.04	1086874	422500	180277	84177.22	86	1371.207
2489527	1247173	11045	536.7	1606910	582328	26471	1212.06	78	1371.328
1835977	832499	13337	829.82	1081460	390853	34530	1758.8	79	1372.378
423262	823540	158621	50108.06	300660	445675	361543	98118.98	80	1374.466
1872194	1147017	7431	581.66	1158985	506563	15221	754.06	81	1375.919
4177716	2378415	54194	1819.84	3185102	1403210	138223	3956.78	102	1376.566
129671	114842	3371	198.06	55399	49688	6891	435.26	52	1377.410
222947	294969	325550	7078	89467	97295	452330	10468.8	53	1379.147
2138116	1196621	22823	920.78	1427626	622586	57183	1959.38	88	1381.706
2767204	1154519	36737	1247.82	1673361	593045	83247	2526.42	78	1381.997
2786600	1346479	19418	728.48	1785414	668652	45851	1259.86	81	1382.375
608411	248565	123246	45865.56	203215	80680	176850	61087	55	1384.581
731942	1267399	104622	62517.92	321363	515496	181512	98929.32	67	1387.219
2356200	1129438	11406	886.16	1450549	569032	28394	1320.84	79	1387.937
3019822	2299081	21946	1589.56	1882472	1221416	55599	3859.14	90	1390.087
818908	1126623	132719	98738.34	459597	613160	328968	161679.5	79	1390.775
2894019	2027955	19596	1070.56	1825804	1065036	52034	2200.24	83	1390.980
3156331	1374748	14854	785.44	1964733	725122	44725	2493.5	89	1392.843
3271642	1688582	18549	1265.14	2181392	950745	50515	1932.9	90	1394.680
731907	1384084	130892	66540.12	334073	676735	300961	109899.5	59	1394.694
1682584	1192397	10698	348.28	1349027	753462	31229	1182.94	97	1399.107
125452	64066	127	75.22	29405	14336	179	-10.06	26	1399.217
1702251	819209	10787	663.82	998537	344027	21310	1458.6	77	1412.709
3129594	1723396	20646	833.56	2024854	971427	55624	1559.64	91	1415.633
2698425	1558510	19200	860	1629345	917432	37208	2155.88	83	1420.754
1836211	876179	12254	356.44	1140510	385501	24775	400.5	79	1423.298
1678121	760999	7014	732.04	1004710	340974	17166	1463.76	79	1425.096
2473182	1279338	16159	541.74	1763002	946649	42649	2860.14	101	1426.019
2841304	1738105	22320	1118.2	1806443	832467	46239	1625.54	85	1427.123
2150748	1216527	14789	1159.54	1345271	637493	40907	2168.02	81	1427.422
1827450	1208596	7675	581.5	1169707	563485	20349	1057.14	72	1427.594
1899121	1008525	14251	767.86	1191449	479345	24597	1396.42	84	1435.617
1928852	1143154	22112	762.32	1315277	542911	46102	1424.72	77	1435.680
2333061	1776351	9027	626.22	1452185	859736	23009	988.74	81	1439.399
3126294	1383179	34078	1434.08	1976739	654277	66507	2556.02	84	1442.022
126279	110770	5784	566.24	41116	36060	8641	1234.26	49	1445.078
1882497	1202066	30406	993.16	1165599	523432	47314	1257.04	79	1445.488
3040180	2045490	20947	809.42	1758989	1024025	50265	2569.9	80	1450.997
416678	917473	861706	87782.16	204844	444761	1721991	208927.3	71	1454.392
2493959	1193225	16957	357.02	1638164	622321	26189	191.54	83	1454.889
324240	1134172	182099	67381.14	190252	514116	370360	105242.6	69	1456.176
2214900	1067504	19047	749.42	1404817	517647	37452	1430.72	85	1457.151
207058	358795	103723	5826.78	92421	140978	179667	9250.62	54	1457.771
1317340	913592	8918	-55.52	811912	436627	14809	277.74	81	1457.799
1870532	1012927	8204	671.44	1200230	493844	17045	843.7	80	1458.769
107130	33256	3899	430.14	33794	7723	5228	764.08	34	1458.958
1786573	746947	11856	469.16	1048011	341999	23606	998.16	75	1459.259
2812054	1561389	28417	1021.62	2513473	1262222	90158	3674.88	102	1459.917
1588707	1591930	13418	598.48	1035613	730851	34298	1491.28	73	1460.015
2951098	1470104	13207	505.02	1984236	807131	38213	1283.18	90	1461.886
2372064	1442867	4840	270.4	1226444	647500	9129	681.94	76	1462.961
1038423	1720343	16250	10746	716224	1182926	67497	28861.42	99	1463.480
2359883	1117376	11752	1097.72	1571955	580651	37964	3094.04	88	1465.272
1962743	871593	7477	229.22	1164227	385775	17602	317.72	70	1465.306
2486689	1521104	13201	807.86	1659850	776139	43227	586.22	79	1465.465
1808097	775670	16589	596.54	1058222	353732	46811	1210.46	76	1466.061
2448924	1504210	22070	687.2	1761790	881671	68527	697.22	95	1467.789
2212810	902124	11569	322.34	1263439	424394	33576	83.36	76	1467.894
2084488	1302290	15147	600.42	1460101	709730	35884	1414.24	91	1468.559
2638711	1241264	14804	771.44	1618886	610232	33020	1441.2	80	1468.951
1451850	816308	183321	130169.1	619532	498741	449759	222394.7	103	1471.250
1549807	931728	10930	812.8	972652	436330	22189	1565.54	80	1471.689
1960652	1118658	9731	732.66	1732466	848192	46988	2238.68	107	1471.813
2246416	1025580	13681	392.66	1349320	471855	18684	649.24	79	1473.834
2112970	1177609	9435	600.1	1500316	646642	24228	1144.08	83	1473.943
2091954	1399910	10402	481.72	1772499	815252	32260	1278.6	93	1474.336
1880903	1182210	17801	797.86	1097301	533732	39444	1453.84	67	1474.381
2601453	1032615	31055	790.3	1595495	490477	71513	2228.18	75	1474.519
2988725	1627731	12252	767.72	2085140	908230	25588	1521.68	89	1477.397
1912114	1049666	17248	683.28	1170793	476360	39574	1094.64	79	1477.908
3227553	2116770	13866	1055.76	2210609	1267096	45506	2393.16	95	1478.347
203939	22279	11081	596.66	54859	5243	13727	783.22	38	1479.170
2120596	982185	7380	361.8	1290330	483580	19295	608.7	82	1479.429
3432743	2606481	18433	1298.38	3380307	1872896	81830	3985.8	123	1484.206
2209203	990811	8479	766.94	1363123	475426	22863	1481.18	85	1487.361
2352924	1407983	14079	1591.94	1496419	668865	41947	3708.42	84	1489.210
2638975	1584599	9979	586.94	1781280	814674	31944	1549.84	89	1490.831
1556612	849663	7823	381.78	967125	413274	21021	1273.06	81	1496.702
2062398	941214	12999	481.14	1325382	490093	33869	1204.34	85	1498.919
1210597	990734	12756	196.16	1057509	720241	45447	953.42	118	1499.420
2160821	942758	8703	443.58	1324089	431967	25700	598	83	1505.282
2279973	1226666	24466	648.76	1493671	611088	47742	1067.12	84	1507.096
400637	970464	81923	6323.78	207764	372389	140192	9422.12	64	1509.918
1983716	857899	16715	502.9	1215712	395615	39189	1072.54	81	1513.680
2012475	1224557	17486	550.96	1408036	590644	33707	1558.02	86	1515.619
2328967	991886	14241	804.26	1508662	521984	34026	1480.36	84	1517.386
318701	411128	7636	686.96	95624	117632	10820	927.2	47	1518.595
896287	1167483	71774	24467.64	427062	518288	219514	48786.04	82	1520.725
2759914	1676700	32248	1264.28	1868741	928326	66877	1825.22	88	1523.096
2534797	1321553	29540	994.4	1702364	694162	66808	2311.88	89	1536.013
2620014	1853662	113838	4076.68	1576584	892623	197681	7066.66	84	1538.786
2332449	892760	28968	739.48	1375537	392066	50031	1913.66	77	1545.281
900167	1632501	111778	61563.08	420694	655211	210431	98769.66	83	1547.426
402300	957534	1006794	62534.84	204660	396653	1834388	115047.7	72	1549.108
2193315	1130324	33725	910.5	1326227	489758	69947	1984.42	79	1550.767
171764	64527	-47	-34.42	46690	17957	-603	-96.58	39	1552.403
2407073	1723787	12975	1356.5	1473837	897252	34654	2167.44	82	1553.485
393138	1155725	246282	20168.52	202937	496388	521740	40902.4	69	1560.610
1141471	1661953	26549	75159.14	615174	829596	71413	137483.2	88	1560.635
1623463	1097188	9245	542.7	1102731	509995	27879	1248.94	83	1562.003
100167	124449	434	144.24	35956	55578	542	81.12	47	1562.459
3784758	4189842	75149	2981.14	3269396	2721443	142159	7125.74	103	1562.911
2181855	961918	8482	841.52	1352643	471440	25663	1855.18	72	1562.998
2324076	2103564	16749	1002.14	1861603	1249239	36641	3064.26	90	1563.726
574734	1064094	1384049	29681.14	255536	398312	2235744	47574.84	64	1565.614
1600703	976759	6060	335.6	975688	435731	10672	158.92	77	1565.775
2630765	1087956	32170	732.2	1678086	635541	93607	1750.02	88	1568.100
3327112	1541027	42432	763.52	2051813	836341	76733	2258.38	86	1568.624
2343344	1508671	14892	984.12	1630958	785839	32066	2333.76	83	1569.213
2221902	861921	7466	183.76	1218549	343827	12590	50.4	69	1569.549
2396986	1118318	27513	981.18	1624402	662976	68500	1635	92	1570.932
1609279	805540	7628	326.08	983772	390573	17761	104.46	78	1571.310
2193532	1061799	11271	398.06	1442715	545585	37973	582.78	85	1572.202
2691194	2070082	1182664	77845.04	1564118	1050141	2002391	122985.3	81	1572.413
2361367	991092	16914	791.04	1454867	497063	40178	1564.08	72	1572.530
310676	192902	43132	1162.52	88911	53636	56731	1093.66	37	1572.873
1832197	994402	14446	844.56	1135478	486564	43069	1331.34	78	1572.930
1986715	1055749	16045	1075.7	1072246	456198	34213	1875.18	68	1572.979
942661	372413	3622	143.92	429986	135147	8427	-34.78	63	1573.622
2688225	1459137	13437	6183.82	1589820	677803	27419	10058.34	73	1573.741
2295800	1133132	33700	1105	1332273	518736	64784	2495.24	69	1573.794
2002219	1003754	7626	566.36	1201314	467923	13913	636.18	79	1574.513
1844440	896143	8682	432.52	1130357	430009	23362	1819.32	78	1575.195
1618494	760297	5659	364.74	1046428	416848	21190	124.4	90	1577.149
111783	25635	7813	83.18	30231	7004	9759	-37.26	35	1577.892
1870369	854806	22002	691.72	1248321	418453	44078	2185.08	85	1578.395
2328776	1071206	8418	512.48	1476840	531249	25698	1267.28	80	1578.608
163891	63048	3018	28.48	46092	18371	4379	185.94	40	1579.974
145916	208588	67294	4847.84	57005	115222	147052	9316.72	80	1582.977
1895508	958525	6208	160.88	1161411	412466	8719	402.34	78	1583.211
201552	58613	29361	3179.46	56266	16327	36822	3585.92	43	1584.945
1742525	945998	27238	748.68	1093664	421575	48506	736.16	79	1589.800
172705	132482	1660	181.6	52300	41229	1447	195.42	43	1591.879
1814816	919846	5721	345.06	1111531	407874	9278	528.08	79	1595.775
751070	1201205	21007	7851.02	622290	1045795	65519	20142.34	108	1597.062
913453	774223	658397	103737.4	471307	398507	1619810	193175.6	84	1598.399
2443377	1413816	16219	744.34	1557794	720416	44152	1555.72	84	1600.449
2035252	928197	13747	374.42	1228951	431042	28213	1101.18	79	1601.673
2778144	1290276	7135	721.1	1666040	577866	15380	1618.8	82	1604.207
1855011	1047922	20048	414.28	1266775	539980	39025	1007.5	88	1609.217
102517	173586	240962	3377.32	22883	47425	303862	4410.32	25	1609.271
1985538	1425669	24642	689.12	1278595	680861	48799	1033.14	81	1609.719
1864738	1207539	7114	617.04	1222353	573001	21017	1181.62	87	1612.076
592277	476477	74488	26785.68	180255	170444	147898	47783.28	55	1612.616
2436577	1180644	9275	393.5	1526894	641269	25009	929.74	85	1619.128
189386	60019	128	-55.92	53792	17964	91	-251.74	42	1624.395
148646	194296	95207	3858.02	76745	86309	192456	7401.16	61	1625.336
2305672	1622544	26057	1126.02	1603434	1095134	69752	2248.72	96	1627.242
2074040	848460	17923	828.78	1182270	372955	36416	1518.76	76	1631.864
2418181	1459666	14946	1553.56	1514837	767311	35487	3073.82	82	1634.735
2048584	1107963	6265	439.9	1341215	567369	18876	944.36	84	1648.819
2564132	1847484	10216	700.76	1768178	897414	22402	1370.72	86	1650.685
2546849	1563714	11962	813.32	1645203	789890	32230	2180.8	84	1654.236
2694266	1533675	10998	734.28	1558632	736206	24568	1407.48	84	1657.874
120499	71704	145	-35.3	35124	24222	-941	-2.26	40	1664.455
234642	241437	12943	20678.98	73000	92981	22228	34462.08	54	1665.838
820537	805464	137790	84765.4	446742	383261	381110	140758.6	82	1666.501
1962161	1106780	5722	442.92	1161735	510761	13356	970.16	77	1666.529
123760	56522	2940	666.4	32383	14647	3771	793.06	34	1667.427
2070986	1234793	20331	931.66	1186766	526385	43236	1363.96	77	1668.639
156586	23086	305	-18.7	38878	5521	120	-84.8	30	1668.926
1917098	1002564	11817	408.62	1173208	461907	33409	1599.74	83	1670.006
2033043	1019206	30046	1155.56	2486391	946320	75052	2657.72	157	1671.190
397025	262450	303458	5076.88	152116	92007	449938	7599.68	57	1673.342
806166	1514235	281008	82009.88	414729	988708	801195	168573.7	86	1675.764
2330058	1212251	16358	452.88	1691893	676335	61486	1460.96	90	1675.818
2494898	1325132	11548	789.28	1656959	766369	42291	1704.26	92	1677.263
1865494	960438	5445	447.7	1267896	529187	11977	217.22	88	1677.982
2171871	1162686	78226	3727.36	1390116	595025	147664	6365.04	78	1678.158
227224	617683	117167	4834.62	145698	395439	315321	13468.06	74	1678.717
2199047	1765698	37548	2075.28	1515924	1022211	110092	5639.12	99	1679.875
1171133	1730994	32007	75210.02	686381	838651	82868	135904.5	75	1680.179
1976928	850136	9089	360.54	1279244	424167	21789	22.54	79	1680.518
2159522	1181493	15158	569.88	1450781	579239	46774	1007.64	88	1681.609
595662	691804	263134	51693.24	300141	298907	559669	77055.34	62	1681.993
1438350	511899	61817	2348.62	821022	175886	119624	3913.64	71	1682.251
2542209	1284722	15517	1005.62	1729273	633814	25779	2869.94	82	1682.409
1971227	757288	16527	648.22	1146826	324038	26463	985.18	70	1682.724
564654	876922	420336	17447.96	215272	299440	677404	27865.44	49	1682.869
2438950	995934	14562	1305.32	1450550	489568	35560	2658.6	79	1683.647
910418	864905	1518197	104747.4	344250	301578	2282036	156633	63	1685.200
1775799	736063	19153	271.58	1093112	329266	33735	1032.1	82	1686.005
468591	861876	390131	60161.66	330190	493634	1043761	138750.5	75	1686.018
2516534	1146067	10200	592	1654285	607001	28691	1467.26	87	1687.396
2367228	1162575	6684	598.24	1370021	523353	13347	1442.42	73	1687.513
2339757	1352003	22317	741.62	1671199	793395	57470	2698.2	90	1688.514
2150989	863972	23842	2039.12	1230105	368579	37925	2708.5	68	1688.535
2046880	943506	4675	420.5	1194393	451340	11888	1207.68	77	1689.632
2691826	1515081	16934	880.24	1881722	848409	54001	1231.86	86	1689.849
2109521	1176620	11693	435.98	1262631	572919	31397	950.42	81	1690.889
1844578	1122701	17915	605.9	1906670	893942	69416	1268.76	114	1691.017
1788810	884468	7764	680.04	1087045	497214	25315	1341.9	101	1691.894
132943	144174	20074	640.64	29526	36923	25419	859.34	25	1691.902
241694	170895	951	-137.14	86265	72186	2091	-720.74	67	1693.119
2097538	1187343	7796	599.56	1328736	625308	15204	1035.44	84	1696.984
104041	169765	11487	2682.82	45722	70708	20066	5523.76	48	1697.423
2044583	963702	16486	353.96	1778306	669611	61219	1134.34	107	1702.057
2242310	922489	12508	644.88	1428361	450716	29992	1289.12	79	1702.447
1864305	907862	13136	627.96	1169136	404351	22562	1401.32	81	1703.631
2481130	2168293	21923	1011.78	1905389	1254717	73169	2018.34	95	1704.816
2553381	1487269	20187	686.82	1734921	805559	58535	2206.1	91	1707.200
2078718	1064381	20943	586.98	1388357	573942	61132	1427.52	85	1708.012
2497302	1135908	23681	895.66	1555766	540858	55357	2317.02	79	1708.446
2301419	1233989	7048	483.28	1448615	629661	21415	1537.9	84	1710.783
101789	28965	276	-73.64	28217	8068	-230	-221.8	36	1713.628
2331821	1270303	28824	859.64	1515703	628238	54600	2469	88	1714.413
715259	1604991	382371	57488.06	413094	783679	804165	106453.9	78	1717.528
2328809	1590040	7313	649.18	1584846	809318	20102	1698.72	90	1718.554
878378	1423411	669074	81790.64	394158	634653	1275330	138754.8	76	1719.745
1742865	1090294	19390	529.4	1084236	458128	44188	1592.68	78	1720.061
2362869	944661	14147	913.42	1475352	475597	33134	1616.24	80	1720.718
1702336	1375159	7153	552.58	1045646	823421	22432	1996.52	79	1720.747
3796891	3059066	22785	1658.1	3188684	1955573	94626	5161.36	106	1721.288
164563	48469	35589	1470.54	48997	14221	47557	1598.02	39	1722.098
1811624	1100986	8837	766.82	1128331	523358	24068	1723.48	83	1723.183
966550	1867456	2092328	90040.08	546574	898924	4438297	201348.4	82	1724.304
1737198	898543	16917	643.62	1058241	401053	27544	1658.84	80	1726.277
2925149	1328898	43027	2813.22	1792138	699054	89427	5149.22	84	1726.652
120387	138715	29488	1039.68	39025	44219	41265	1513.9	43	1728.552
3138564	1565756	16545	542.7	1950754	820284	51016	905.76	86	1732.697
143600	48800	11829	428.94	43582	13977	15136	390.96	42	1746.797
2197679	1202560	10134	828.24	1455515	690561	35599	2333.14	91	1746.925
295529	338878	496235	10613.1	167258	178898	1043833	28161.38	69	1748.982
2224638	2205958	26073	737.78	1535151	1192963	60385	1759.1	86	1761.028
2505975	1325864	4761	832.46	1632101	633242	8420	1540.2	81	1769.512
1950534	1356509	12635	2587.1	1223501	631986	32058	4543.88	73	1769.650
1915311	976670	11722	470.92	1264895	487330	33743	744.98	87	1771.928
1656577	834517	17392	704.12	1059531	378307	42833	264.38	75	1772.078
1518520	773630	16138	174.68	861966	298170	34018	352.48	73	1772.941
102307	164992	58253	1598.58	45658	100533	136732	3901.52	56	1773.426
335495	239160	4544	4719.84	100758	69624	2449	6515.14	47	1775.298
166176	130688	253190	4949.4	51691	39389	334799	6622.14	42	1775.385
934057	1603871	476087	91122.82	495246	755996	1033281	145985.7	75	1775.841
1652140	909521	8739	751.54	1013563	406852	21092	1500.12	78	1776.653
2958848	1352223	29510	871.6	1922195	733763	77984	1356.24	85	1777.327
2289632	1336759	18735	1039.1	1394427	677689	49285	2131.1	77	1777.819
2496563	1450534	18115	855.9	1548057	720935	40332	1823.52	83	1778.913
960968	924344	406072	87762.92	435885	360472	685938	125428.7	66	1780.365
1732372	1181796	9347	2358.42	1505297	714299	21693	4323.98	93	1783.112
2467065	1340317	18508	839.88	1614054	724963	45618	1601.48	82	1783.557
1972633	963715	12345	670.7	1203606	480382	29981	794.66	75	1783.652
2070838	1013539	14465	331.9	1333083	494288	42877	541.22	78	1783.940
2238786	1110729	10845	685.7	1408323	515261	32695	1104.7	83	1786.468
1437252	814951	6445	315.7	814809	328089	12458	913.88	68	1786.704
2417347	1216062	11752	827.72	1404008	548170	23002	1027.72	78	1789.059
733093	1265746	312566	124356.8	391833	661332	855873	201825.8	76	1790.223
2261496	1278677	14453	676.58	1535255	716951	47841	2121.26	91	1790.550
2455539	1305058	8600	689	1452547	629877	26256	605.16	81	1791.029
2217190	1321595	11429	571.94	1375308	590504	22136	1371.96	79	1792.163
163013	102316	131117	3612.62	51448	33467	186575	5227.5	44	1797.080
2729872	1361398	43612	1069.32	1730306	722839	111521	1427.06	89	1798.322
2498108	1074906	16589	684.54	1490956	522340	33887	1069.82	76	1798.650
2340603	1069589	10773	686.78	1470455	519333	25840	1392.4	80	1799.242
173476	141906	162725	4691.5	52258	45853	232919	6638.34	42	1799.921
2206551	1385194	15958	890.88	1420026	690853	45893	1580.98	86	1801.188
130726	39074	893	-173.02	39365	12214	1665	-448.1	39	1802.080
1669234	985566	22263	497.18	943748	397336	43282	1023.52	76	1802.889
2661757	1539853	15644	430.84	1706250	800143	43569	386.34	80	1803.040
2753734	1974944	14044	741.84	2003923	1186545	52468	1140.48	97	1806.031
2402449	1281918	11473	1030.78	1342865	552486	17736	1820.96	73	1806.691
214568	274102	491669	8783.34	69603	83331	668019	11863.34	36	1806.742
1783191	934888	15246	717.56	1037951	443030	37549	1548.14	84	1808.222
2292563	1142408	16897	689.42	1396469	585139	46972	363.92	85	1808.635
2527507	1246296	9926	630.36	1533667	659418	29746	809.56	83	1809.206
1901268	1321568	9401	226.86	1248144	591437	25457	-358.98	82	1810.287
2113001	1241562	25095	1144.7	1379008	599790	69645	2262.7	83	1813.364
2531479	1227281	8928	594.08	1672858	639998	30973	1633.78	87	1816.765
1250540	1.271004E+07	27994	7192.84	602305	4993791	48309	11554.74	61	1817.009
1605614	709776	15103	393.58	1045913	359368	35645	981.7	83	1822.067
1844956	838638	17109	1062.74	1097869	381861	32414	1606.04	78	1824.855
2264976	1229844	16855	671.3	1492287	597726	41968	1518.48	85	1829.426
2612448	1557000	21309	1013.74	1865026	944964	61391	2196.26	95	1832.490
2338734	1495590	15544	1324.84	1469266	712039	37965	3188.9	83	1833.762
112931	71031	27930	708.8	28342	18189	34450	876	30	1834.192
641335	1167676	234846	64371.56	290102	538706	610649	96492.14	71	1847.986
2724599	2069600	29346	2048.56	1706528	1008602	72535	4152.1	84	1852.490
2392281	1154770	6010	463.6	1394724	537374	17452	565.72	77	1852.675
2189699	1010845	12093	693.98	1306534	459525	25114	1339.04	79	1855.474
2133118	957335	8059	373.74	1306024	460100	20133	818.38	80	1856.605
117756	67235	5461	235.46	34272	18843	6879	354.94	38	1857.567
2001459	775385	14657	781.02	1167729	337510	28659	1162.74	79	1871.931
2488738	1164381	20164	553.04	1495031	609628	46031	1521.66	83	1873.317
2071346	835276	11007	477.02	1213138	368881	24793	1609.98	78	1874.707
101948	202507	22680	1677.8	36347	69141	33436	1893.96	44	1876.408
2373807	1041119	21674	380.64	1358337	470267	40587	990.82	80	1883.492
2098651	1133914	18629	654.94	1236887	560057	45951	1769.86	81	1883.732
127168	78551	112444	3862.84	39265	23642	147120	4849.2	41	1885.569
2208123	1249061	2410	595.6	1347955	560794	3039	1024.54	80	1886.295
410817	546032	180377	79100.22	202853	210606	315028	125804.1	63	1886.991
1505132	914829	6080	231.8	973769	467576	19550	388	82	1887.121
2350524	1183932	10622	533.92	1469337	594607	29480	292.8	82	1887.470
255740	252597	35090	807.4	111100	85818	53862	1313.32	57	1889.077
2437137	1170341	18447	703.42	1589699	631882	48662	1720.32	88	1890.854
2863251	1707577	9663	543.18	1939940	949066	28605	1870.3	92	1892.107
2803134	1295575	10628	557.08	1729570	625484	22094	539.84	83	1893.656
2572625	1520879	20898	813.28	1597911	723256	37044	1134.84	72	1893.720
2713135	1028118	8943	562.98	1712808	611585	24900	676	117	1894.207
1864772	773759	12961	692.46	1109626	353645	29685	1074.1	68	1894.218
112822	39540	-41	174.74	36428	13712	-1130	324.2	41	1896.748
1530749	895528	13169	479.34	1004791	429071	39215	862.9	83	1897.060
2588746	1535464	21290	774.4	1519587	784723	31819	1113.34	81	1898.479
3071956	1670507	72304	2556.44	1970941	919413	115174	4024.64	85	1901.626
469570	744206	115201	47966.86	201516	284971	199666	72083.76	56	1902.031
2333100	1064513	13666	970.76	1565940	673861	48543	3188.98	108	1902.790
2495942	1051645	41303	1105.58	1573060	496064	88930	1948.8	85	1904.402
1875759	996657	26813	1067.18	1079785	456132	50212	1344.32	76	1905.918
2406748	1424152	22725	754.5	1480271	698393	48094	1794.84	82	1906.426
2024683	1020092	5451	287.86	1258725	442265	12866	84.76	73	1906.568
1986692	984477	28867	1112.62	1052389	462222	62533	2935.38	70	1906.683
2023146	920608	8820	629.2	1183372	425926	21663	1427.18	80	1909.478
2331881	1184010	21508	601.88	1641651	721981	65269	2629.34	85	1909.515
1644167	901059	17134	556.24	1673745	763960	67383	2689.38	114	1912.951
1774080	902339	11784	420.24	1123274	400333	21045	1081.7	80	1914.114
2655599	1249333	27021	1466.06	1645951	670387	66358	3112.88	82	1914.849
1571605	691740	12460	472.6	828156	271246	23464	280.04	71	1916.013
2222444	1039351	19699	1117.14	1498594	571409	50786	2430.96	87	1916.645
2188162	1092829	4913	745.18	1221349	558960	11486	2655.96	83	1917.846
2458734	1313601	18298	717.28	1683217	691603	50501	2120.86	89	1919.966
126890	69717	21895	1156.7	35251	19240	26636	1375.96	37	1920.905
3631652	2165805	18430	1156.8	2653115	1232530	54619	2842.34	98	1923.045
1701785	889066	7842	626.12	969127	384124	17168	877.48	75	1923.929
2792655	1391838	14844	325.84	1824494	702846	39775	726.5	82	1924.085
2440088	1583532	22708	300.88	1660266	1076363	77287	1132.82	102	1924.787
1904121	1193680	15703	796.58	1278118	618429	56092	2181.12	90	1926.805
1707744	926437	6715	363.9	1104246	489263	17048	1013.28	86	1927.987
350798	737067	76871	9934.06	219256	367650	186835	19728.1	76	1934.688
2860934	1397403	12981	394.66	1800645	770336	37177	1122.22	88	1938.873
625580	433778	57423	1057.78	256860	138111	88340	1186.4	52	1939.130
2587214	1762789	13489	993.54	1567253	885648	32667	1984.62	79	1939.402
2185458	1124014	14282	385.52	1333384	611605	35051	800.86	83	1940.511
2155010	1526605	13528	1396.08	1269395	653611	31746	2819.56	78	1941.372
2496681	2096426	20833	917.38	1399367	928896	51939	1780.54	81	1945.799
2493975	1583592	10914	724.04	1581741	827181	31807	816.02	88	1949.542
2290446	1237746	15436	430.96	1466015	664051	41066	493.76	90	1963.527
1926989	1060344	5700	429	1218840	518853	13654	547.44	83	1968.227
2813005	1395611	13905	660.3	1608534	648411	28030	911.8	81	1975.614
1970820	1148875	20246	800.56	1272516	551555	54561	1781.46	83	1976.425
1397161	1146328	11285	498.1	1294808	825614	37853	1266.58	102	1977.610
1953947	1031727	18818	798.48	1180041	513357	40281	1700.66	82	1986.292
2196455	968987	13219	1244.34	1446223	511455	30231	2929.66	81	1986.617
999160	1931711	436608	21429.88	668445	1440428	1337559	66811.74	105	1987.110
2118853	1146204	16879	1307.94	1282128	520862	31329	2425.94	73	1987.233
209099	201214	8790	2127.4	82253	73236	14911	3350.46	53	1988.255
2143752	1037550	15754	719.44	1312918	502365	35026	1678.36	85	1989.543
779358	1977538	61289	111476.5	488762	988566	151554	206816.4	81	1990.232
1922700	1084725	7887	591.82	1166334	466120	17718	1251.48	75	1990.294
617092	1121358	130434	67915.24	407991	715375	364056	125047.2	90	1991.458
2365813	1437324	15529	770.94	1537375	740556	40072	1130.92	84	1991.925
1835384	1011823	13314	725.04	1240738	498161	39628	1080.08	87	1992.963
2241024	1228255	31285	988.1	1378202	559814	75559	2053.74	73	1993.121
2326753	1050630	29967	764.62	1443705	523222	55089	846.54	82	1995.113
1646249	860751	10542	221.12	958763	391457	30085	125.1	79	1996.144
2285365	1440789	22704	1198.44	1532860	737330	64573	3239.78	81	1996.382
2584137	1485979	14486	985.96	1650294	791899	24291	1728.26	75	1996.488
2904101	1106789	13368	593.48	1881616	603211	39316	1488.76	81	1996.883
1848851	748868	11961	1657.46	955118	307343	29841	2751.26	64	1996.949
103174	11444	4524	157.64	27343	2648	4986	421.96	32	1997.713
425997	867034	763666	17664.76	202854	333199	1321198	31382.28	62	1997.839
339781	241120	23468	1346.48	173404	123384	44871	1882.06	67	1998.494
149298	138805	-109	198.26	44934	42479	-1666	419.24	44	2000.293
2544963	1406504	16017	679.62	1646152	691039	31323	683.78	85	2000.633
2278725	1484887	19760	545.6	1339518	717846	42205	1461.3	75	2001.112
1595389	759580	15359	582.74	937699	368082	38770	677.2	78	2001.200
179780	18284	10024	223.64	46939	2766	12389	219.54	32	2001.549
3379050	1707220	11963	794.18	2540484	1269968	49724	3001.64	108	2001.894
1901047	1253407	18955	649.3	1262366	723425	55342	1964.12	85	2002.192
2069944	929039	15437	523.82	2240636	771313	56812	1290.32	117	2003.197
2697871	1323024	13654	765.44	1812274	724594	49695	2780.7	94	2004.303
2429023	1197444	33901	690.86	1529729	566577	80305	1204.3	81	2005.220
1912500	656079	11634	737.24	1123675	293797	29537	1052.82	72	2005.431
2052779	1139479	9090	358.4	1177204	561616	29367	518.62	81	2005.905
2529130	1408308	16996	1089.56	1683788	725604	53173	2446.78	85	2006.271
261198	196170	423921	6411.06	78513	58478	559578	8574.08	46	2008.366
2110637	859435	26899	873.14	1237613	375156	46318	1321.48	76	2008.873
100343	81031	7643	1965.98	22640	20420	10003	2280.58	24	2008.902
421210	720318	57036	25957.96	186136	254504	96345	40477.7	59	2009.327
118588	167761	13334	1424.24	40806	55875	20054	2327.44	43	2009.401
2671229	1255891	9066	569.76	1657520	604677	16783	1075.38	84	2011.904
193961	149466	206675	6373.5	48776	39541	259948	7702.28	30	2012.005
1315158	1445338	3817	643.62	1029143	1013261	11161	705.46	100	2012.504
1173799	1417842	146378	73948.08	539977	652465	291529	166105.9	95	2013.444
2719534	1565982	25366	1166.76	1703305	747866	44179	2908.94	83	2014.118
2728265	1366219	11873	491.78	1584284	744280	36697	1143.42	83	2014.839
2586293	1778785	18801	2312.86	1693752	760849	43762	4538.32	75	2014.938
2325966	1300042	14544	565.84	1486660	683441	41817	1149.62	82	2015.230
1561593	722460	7705	343.3	940700	323107	20336	510.96	72	2015.322
2480197	1092565	11396	446.56	1547546	546358	31015	724.9	80	2015.914
2612383	1271275	11607	531.02	1538850	621408	20009	1684.74	73	2016.016
2304766	1290707	12295	1248.7	1524303	641380	19622	2121.92	83	2016.894
603982	543314	153874	94753.64	256395	223149	296373	154933.8	65	2017.899
212054	113349	167	33.62	84533	41662	-27	-58.22	50	2018.249
2455361	1504536	19980	1125.8	1581756	761701	62301	2013.86	86	2018.801
2566097	1557878	19211	2347.46	1743292	842946	71505	3926.3	90	2019.922
2451375	1098414	19492	731.12	1461464	511772	39967	1770.62	74	2020.290
1697195	778429	13470	654.2	1056621	377278	32496	1049.56	80	2026.179
2365807	1661174	9045	767.7	1514659	708259	27338	1670.68	84	2027.659
2001389	909866	9749	556.14	1101431	412674	25891	499.26	78	2028.677
331284	102083	71824	1192.64	102199	29989	92872	1580.92	48	2029.984
144699	17690	495	-5.3	41106	4988	443	-2.02	39	2031.595
1973907	1189712	8431	386.66	1247662	568427	24886	353.96	84	2032.908
127529	88937	607	79.02	41856	33733	655	441.3	45	2034.434
2570777	1203424	8961	440.46	1606093	631352	22812	653.32	82	2034.462
2411879	1192719	29648	1474.28	1671507	632853	98691	3187.26	102	2039.781
2269878	2149519	9035	1380.1	1702795	1028219	28731	3137.66	90	2041.153
1869962	1028801	9286	547.96	1135079	463519	17400	686	75	2041.443
736717	741498	403192	66299.12	309118	343028	844756	104349.2	67	2044.321
2137150	1527941	10214	381.04	1556679	790455	30595	1025.7	88	2046.760
1945571	979215	18708	538.88	1192355	460600	36487	1431.82	77	2047.123
2294953	1281363	13405	714.3	1612206	699528	38175	1492.5	89	2054.096
2825244	1313339	14559	991.74	1840975	699138	37190	2027.4	88	2056.308
1962556	919445	20172	663.92	1114501	409199	42060	1191.6	77	2071.110
2462502	1665785	12307	879.02	1908180	1069834	34743	2513.98	97	2073.124
2982773	2211537	20789	766.54	2579589	1703157	77626	2597.36	116	2095.669
2151886	1781117	9155	478.3	1479548	818002	24483	960.38	84	2096.595
3070127	1338313	13345	395.7	1934402	776587	36103	1443.58	89	2098.704
134202	226753	119088	2925.68	47137	75410	173935	4027.1	45	2102.285
2057578	946835	18052	677.72	1238572	432737	37036	1337.96	79	2102.862
594185	1013148	137402	56258.72	295827	474361	323548	90698.28	72	2103.497
960221	86149	10268	1982.48	408645	42090	17826	3534.36	68	2104.026
562373	1223138	311017	12848.62	839134	1958648	1930311	76510.46	213	2104.436
105083	20214	9732	186.52	30210	5326	12608	204.88	37	2107.232
1816574	976017	14065	490.9	1177959	487865	43027	1521.22	88	2108.774
2378532	1563634	16546	901.56	1310692	728505	34814	1920.04	76	2110.846
252351	314009	24039	109520.5	118200	116669	59272	167496.9	72	2111.823
3557565	2009471	22952	1146.72	2775173	1110882	56457	2490.02	92	2112.018
1651769	851810	8849	642.14	953466	372989	23255	985.3	67	2112.060
878908	740305	22134	50062.24	362438	353558	50043	72222.98	70	2113.563
2341417	1417720	15103	485.58	1694161	845290	50648	1769.28	87	2113.645
2654767	1795652	34676	1121.36	1768520	946339	80871	2866.06	80	2113.947
248437	287441	76313	79759.18	145946	128282	144759	147545.7	64	2114.526
3275057	1282977	2964	619.04	2035723	648138	642	1391.12	83	2115.240
259766	570092	2483	220.38	81033	200581	4714	432.04	48	2116.449
1826390	1291176	17758	3232.88	1184705	586340	40632	7378.52	81	2117.577
2321392	1168347	16514	852.04	1461139	579851	42095	1617.7	84	2118.425
2640024	1391718	12729	238.94	1639001	682292	36608	1040.88	84	2119.142
1966330	1159001	7065	597.9	1235016	532532	13807	1507.02	76	2119.446
2654815	1178503	17651	812.86	1797738	705396	51453	1345.58	92	2120.749
1704080	1081127	5644	792.84	1467119	649098	17316	2095.76	96	2122.374
1766595	1074378	7847	450.42	1194531	515299	26455	720.3	85	2124.450
1832505	1295735	7084	597.24	1252344	654316	13303	1662.58	85	2126.549
2840167	1712371	19472	906.92	1609829	819530	44127	933.22	81	2129.279
314965	138855	1676	249.36	129875	42947	1859	462.74	54	2130.068
2971447	1624657	15301	910.86	1936644	917939	49251	1729.86	93	2131.994
2681004	2215849	16589	780.54	1989926	1206243	49638	2065.68	96	2133.413
183221	523528	87075	3860.5	133416	535282	349729	15247.94	113	2134.519
2191683	1372768	14640	835.4	1625528	769075	48139	2138.54	96	2136.033
2878760	2283996	21638	1069.68	1826127	1120957	52832	2141.52	84	2136.857
1258953	585845	5039	218.54	595999	214777	9178	291.08	66	2137.521
1484006	760648	12329	358.94	809883	331005	30865	907.9	75	2138.126
1242957	784878	13573	580.78	796649	353929	41552	636.72	80	2138.456
126941	109171	1670	343.2	34471	29953	1656	458.16	37	2151.290
3027015	1569478	12983	1267.38	2031653	834472	32687	2306.82	87	2154.097
2048544	1079229	13590	650.4	1321366	504798	38256	1502.16	85	2160.374
1171600	1402928	643351	46058.86	561725	594175	1092506	101180.2	72	2164.545
1974872	1108137	7979	485.94	1119168	437531	16452	397.72	75	2165.060
2331190	1437724	15334	967.24	1485549	685650	37298	1915.28	84	2170.296
2749335	1461937	22576	1087.36	1887541	762966	60021	2325.06	86	2177.131
2658563	1492349	12341	759.26	1850441	754220	38551	2026.86	89	2178.275
2086583	1004662	14709	670.74	1282912	460473	30330	1070.8	79	2180.805
2437056	1662130	26134	745.24	1646362	840397	57230	2234.8	85	2180.988
2654794	1747696	13138	680.68	1640816	899362	49342	2326.12	91	2182.603
3079086	2114365	38050	1168	2035201	1065544	76162	2325.32	84	2183.380
3135687	1858646	25735	1099.1	2264847	1037132	70442	2555.12	90	2193.404
2235565	1018596	9530	526.8	1289193	453766	16462	867.32	78	2195.329
6300158	8226663	255864	25468.04	9811309	1.036372E+07	906282	138899.5	178	2198.195
1913037	995408	14469	848.34	1114182	438257	39777	1127.22	64	2198.214
2189118	1205335	13447	599.42	1357859	559946	29213	2000.18	82	2201.241
2045417	837024	18892	854.12	1237856	382020	37586	961.96	82	2203.560
612720	393737	376086	53236.96	217600	127718	531400	71475	56	2205.816
2438321	1179122	7112	632.32	1502363	542019	14880	1681.8	83	2208.372
2390284	1291378	6685	580.1	2356453	1396166	35367	2408.62	134	2209.325
2408874	1082387	10102	655.72	1641243	598805	29766	899.76	85	2209.986
201454	41027	2181	-34.34	54388	9280	3096	-331.44	34	2210.271
2446064	1313420	42894	1671.84	1544884	667952	81789	2643.54	83	2212.269
2241600	1290043	13037	756.82	1384285	608381	33432	743.52	76	2212.408
163905	165443	203744	5577.84	67629	59608	313788	8126.68	53	2215.702
2230482	929047	15976	1186.36	1386792	442735	40888	2702.68	87	2217.063
2987306	1222453	190179	88396.94	1890306	617283	371802	149925.7	82	2217.702
3040999	1252254	10812	904.32	1917225	630556	16684	1283.24	82	2219.100
3710579	1841764	37286	1411.96	2751046	1284851	91380	3808.8	98	2219.412
189392	49530	4474	202.64	44101	10089	5571	285.06	27	2219.731
2111875	1044097	17313	825.18	1393388	510059	44921	1812.06	84	2223.229
2249736	1445565	21109	841.74	1415791	738516	58082	1630.52	81	2223.838
2171116	895615	27034	392.24	1369683	434427	60846	1024.56	80	2224.166
626806	924589	75073	68101.78	328279	457932	185068	121629.5	83	2226.434
1707735	724766	21129	1359.94	1009652	341815	42875	2510.5	80	2227.229
2379479	1253264	12021	807.06	1265417	529336	23917	921.62	77	2230.145
2762047	1120667	33188	1737.68	1848485	625588	82697	3527.42	86	2231.258
1678478	933930	10661	309.46	1062887	442979	29725	822.5	73	2231.337
1317716	434012	7452	277.72	719660	164895	15413	227.18	62	2231.428
1969134	851116	10935	564.1	1134482	360481	20847	780.42	77	2233.658
2030008	2804416	22315	902.9	1626040	1589348	67131	2433.66	97	2237.189
663762	1467495	574571	53556.06	394051	667167	1190562	109704.3	76	2238.972
118826	140133	4458	334.88	48916	49070	7375	977.5	48	2242.115
283285	42310	3548	149.28	82569	12519	3781	328.66	45	2243.391
1480722	473461	8576	119.36	782599	204934	20078	385.08	79	2244.061
468306	1126303	153506	63878.16	254603	540857	356721	100929.1	76	2247.047
559005	1739716	281671	60783.06	318258	781188	591623	103295.8	74	2247.891
3126264	1985533	28875	909.5	2128315	1199622	96289	2840.54	90	2248.833
2718837	1656521	10461	919.46	3799064	1972989	67267	4265.62	149	2251.767
2485301	1340041	12284	556.24	1582676	651547	31113	1036.18	84	2262.051
2053086	1361176	16450	492	1468493	705021	45198	1475.28	91	2265.688
1991300	1219210	11151	547.86	1072021	538692	20633	1128.38	79	2266.579
2321662	1273994	19374	869.64	1447531	659449	46809	1976.74	89	2278.680
2033725	1163313	95033	3383.38	1238355	530264	144008	4832.88	81	2290.726
2006424	968182	6746	412.56	1271591	432710	12364	787.04	80	2294.952
3057808	2503922	9009	9186.74	2457178	1331762	39139	17395.54	116	2295.824
1614395	997249	16424	701.64	1087424	501844	50340	1685.4	82	2296.405
1041051	936675	8562	496.32	910527	644964	30188	1569.68	96	2296.481
594014	1.673118E+07	14341	3123.26	405761	1.484396E+07	105228	8593.08	150	2296.943
1.114804E+07	1.545369E+07	37530	724.8	5.067669E+07	1.189532E+08	450475	5748.5	607	2297.014
7775014	0	81263	836.18	2793878	-2991317	236818	2738.48	45	2297.032
1157896	0	1801	130.86	1437915	-4059318	3277	-10.78	115	2297.162
827086	0	1577	-58.78	829794	-1689529	2375	-253.5	127	2297.407
1586288	721468	5164	149.04	881930	252524	8710	120.6	69	2298.173
849621	1416715	103299	107199.1	530217	708132	209911	169244.5	79	2298.840
2555046	1212251	29451	800.86	1561053	585688	69954	2152.44	82	2298.859
506373	703687	1002490	21137.4	259368	371682	2123044	52086.84	82	2302.862
262594	166822	2007	1077.02	72516	46701	2652	1262.72	44	2303.598
4704942	2960984	23490	1749.4	3610249	1737782	76039	5445.54	99	2309.404
2708581	1357224	17273	888.78	1819343	714133	46481	1558.66	88	2310.361
114029	21383	13118	260.48	32133	6782	18189	401.54	38	2312.121
2575023	1368267	20052	2447.72	1641566	770494	50283	4875.38	84	2312.197
347613	938517	148393	18030.98	207676	382302	288518	29042.48	70	2319.011
2020597	1090055	10003	1028.58	1279703	520197	30987	1785.82	87	2320.272
2249328	1381666	32018	792.48	1488570	712344	68629	1678.94	85	2322.077
2147212	1020189	16775	797.5	1364631	461875	41540	1024.4	83	2323.309
2685705	1163495	29621	1116.06	1594914	568620	59796	2403.56	78	2323.454
2000737	936005	14977	715.22	1151314	395680	35388	805.68	78	2325.121
2262185	1153753	23557	943.02	1473245	577142	62329	1939.94	83	2325.738
2166538	1833071	14313	699.18	1332084	942114	42355	1688.3	86	2326.772
2226037	958302	6937	599.82	2052108	761515	26405	1512.3	105	2328.546
2320218	1274436	5379	815.94	1510971	643977	10307	1998.02	84	2329.818
2536389	947273	11235	887.1	1482807	444055	27749	2310.14	76	2330.781
267465	335114	271730	41935.8	140568	141003	474961	65006.46	63	2336.561
1863925	707915	12981	812.66	1035697	312917	27185	1563.1	77	2338.384
2789341	1173959	16512	384.32	1687416	633533	53885	94.1	85	2342.105
2498628	1117721	9407	682.02	1607682	541909	19269	1518.34	83	2348.865
545589	1.324373E+07	179288	13770.68	216383	4303805	319421	20814.06	70	2362.875
1940259	1077432	9843	771.98	1283571	615710	25684	1583.24	91	2373.339
1388271	2296747	16350	3320	2095376	2801818	94832	11889.52	149	2376.446
2654893	1880796	9614	835.04	1716059	904085	25436	1858.96	85	2377.613
1986917	1256185	25366	3837.76	1315845	610035	57676	7432.36	80	2381.668
2296847	1161303	13122	676.92	1295799	477460	32777	1691.22	77	2398.938
1749253	886984	28194	1068.84	1034349	417227	53343	2159.98	78	2405.750
2194383	1073181	6102	446.72	1267736	499386	14474	1134.64	79	2406.732
1879850	956008	13860	413.6	1193877	460680	34206	1137.16	82	2410.003
2061192	1306363	19975	449.5	2343205	1108766	72328	2367.08	119	2411.021
1915049	1270988	12863	633.18	1403022	675562	28097	1203.42	88	2415.524
1753493	812172	11334	1080.24	990261	333300	22804	1830.44	66	2415.536
2417154	1336415	9409	827.74	1514921	643034	29850	1386	84	2421.533
2170278	1360165	10737	488.82	1378732	651270	22049	831.14	80	2422.280
2268037	1159020	19065	808.9	1510471	537488	44356	970.16	87	2423.268
131733	141908	760	-56.4	41633	44529	916	-339.24	41	2426.253
1149998	373661	9676	245.36	495487	138734	16543	-45.02	65	2426.894
1587619	817386	6676	77.36	952162	360638	12336	335.96	79	2428.937
2056263	880719	13376	699.36	1283592	413901	28953	1803.58	77	2429.202
1499065	1992759	23250	595	1115564	1032293	67110	1259.6	91	2429.495
156000	159381	191481	4534.66	44010	46206	245068	5941.48	37	2430.075
1246542	1679776	313198	128593.3	732640	925586	919065	211074.9	85	2430.172
3256878	1907692	14385	855.1	2746736	1337066	69180	2629.8	108	2430.826
2345351	1202074	25153	814.58	1406992	557329	37367	2200.62	79	2431.474
2554954	1443298	46843	1031.98	1835086	815118	119448	2893.28	91	2431.709
1991918	1000362	3769	420.34	1270285	539213	6721	1219.06	77	2431.956
2967984	2433098	12626	728.36	2122700	1453488	48552	1985.72	91	2432.280
2402671	1179065	34805	906.3	1451507	516230	62699	1715.14	71	2432.410
1983038	960215	11093	92.98	1247322	424780	16800	-57	80	2436.508
2145260	1561185	16963	1036.18	1270884	713403	38111	1800.46	75	2436.987
1904165	999524	36397	530.42	1220718	505449	84799	1588.14	92	2438.851
2309649	1188683	19360	1268.6	1473635	618046	53371	2106.06	79	2438.878
2270014	1145741	9454	706.44	1264406	516532	24924	941.64	73	2439.308
2349564	1087170	55122	1396.92	1422759	539477	99836	2071.96	83	2440.317
2302552	1392279	13244	701.84	1680023	782709	39867	1858.62	88	2440.569
505293	4283733	15381	4396.66	319331	2692998	34440	8689.4	77	2441.462
2700534	1600715	20860	986.6	1743607	805735	62309	1596.74	88	2446.843
2845504	1165001	23581	894.66	1740742	599861	60136	1794.96	87	2449.002
173238	207920	95523	2873.78	63083	81716	159249	4404.14	49	2449.590
1928240	968857	9619	311.34	1159820	450238	15145	324.7	75	2449.711
642291	595725	1200351	20581.86	246896	194768	1696434	29727.24	60	2453.698
1152328	703693	6432	305.52	828999	382970	20760	728.6	87	2453.807
2486026	1444362	21664	13292.04	1435183	647580	35904	18394.44	80	2454.988
3439385	2013508	32100	612	2357734	1164561	103875	2030.5	107	2456.894
2319370	1484058	34408	1019.88	1690432	778638	73366	1750.76	87	2457.643
256203	37485	35111	722.46	69635	10211	42217	772.62	42	2460.875
1947664	933475	7585	428.1	1209065	453527	23599	1161.14	82	2461.846
2070574	1266199	13530	637.8	1381632	651477	32884	1959.24	88	2463.637
2623578	1140786	17374	589.64	1647814	626933	42150	1956	85	2470.311
2411401	1513217	42512	1366.32	1566741	738345	80480	2326.8	84	2474.323
1935886	1085332	7290	692.4	1171774	478230	16759	862.74	80	2479.723
2700336	1277861	8867	659.62	1614009	677332	23582	1822.52	87	2488.855
2495181	1539802	23847	1024.42	1829683	929335	74755	2687.3	93	2491.170
1792554	1023607	13436	636.96	1176236	558849	32662	1195.32	84	2508.949
254888	296660	244510	5749.6	89227	100723	356095	8210.7	50	2510.666
2017420	1042674	6551	524.86	1317396	523116	15807	1238.02	84	2525.636
238247	148581	130498	6782.28	91073	56018	206889	10609.54	52	2526.562
1694758	728613	28436	760.96	1014126	318679	52932	1165.52	76	2528.342
2611627	1111922	16604	401.44	1598589	548971	42836	1440.96	83	2531.712
1875595	854059	21847	611.42	1096684	391806	44668	1394.48	72	2531.811
1924686	868022	23337	898.82	1225240	417514	47957	825.02	82	2533.090
212337	180519	10190	34228.4	102053	98846	26775	76862.5	69	2533.551
2445479	1233682	17227	804.22	1659523	631393	37034	1841.24	84	2533.688
2605840	1264463	96790	2936.4	1610312	616253	203377	5796.22	84	2535.258
2430875	1763604	20677	1964.22	1362360	776189	42912	3898.32	76	2535.833
2504607	1011056	11333	895.38	1548550	480809	19847	1330.42	73	2535.930
1707343	1003141	9466	476.76	991783	475749	27228	449.08	72	2536.152
141264	14960	173	77.78	30424	1325	-25	127.5	24	2536.317
2241015	1301635	11895	2425.7	1343665	606315	35044	4123.84	79	2537.995
2023495	1374827	13702	756.72	1270604	634649	29038	1373.68	81	2539.216
2568779	1665939	21655	615.3	1763989	1015170	67976	1609.36	89	2539.444
111960	129752	3666	58.76	45181	51301	7519	-56.66	61	2540.216
1326535	1144787	17349	661.14	847513	471570	44181	1863.66	83	2540.787
2181280	1213031	14017	687.62	2093576	934476	61229	2203.94	109	2541.132
106628	47076	60862	1581.32	25701	11179	73430	1554.8	28	2541.570
2529946	1062762	13750	686	1530163	500573	21307	964.02	78	2541.827
1770259	671792	4027	463.22	1019891	269843	8176	746.36	73	2542.550
2206125	756335	18457	609.02	1362862	364727	43103	1258.58	77	2542.657
1634050	840664	5089	317.54	789868	341425	16768	322.48	73	2544.004
1829639	857562	7612	523.32	1065232	393928	14994	1020.84	78	2544.234
2132387	957316	8381	407.66	1429787	490107	30241	229.26	84	2544.684
1801743	675265	22315	707.9	1047018	285135	38013	1659.18	67	2544.732
142553	500131	1518	-68.52	38531	137844	1520	-40.8	37	2545.781
2368540	1349323	13564	916.04	1433417	679045	33375	1774.5	83	2545.892
2903899	1663873	18888	742.68	2006330	1045621	42444	2247.84	96	2546.618
2035824	1060090	21184	1353.24	1359055	532402	53751	2147.86	89	2548.216
2318325	1045623	12694	439.84	1520676	520190	39708	372.88	85	2549.012
1650524	777951	13890	338.4	933928	318269	36889	794.54	77	2556.979
1957612	1134986	8273	665.78	1206044	517722	13528	884.08	74	2557.147
1892084	973575	17688	387.68	1153493	499215	38602	873.72	78	2557.421
2481671	1188655	6800	716	1513540	501138	18832	488.52	79	2558.229
105283	36251	1518	-79.52	28268	10019	-134	27.76	34	2559.114
883063	338521	6553	-2.42	460179	134416	10615	-48.1	68	2559.551
1800295	1120425	15587	558.82	1166517	559243	39419	1513.34	88	2560.428
2811194	1115423	21425	203.5	2095276	797143	71393	1490.98	102	2561.326
2497026	1092942	18399	448.14	1484444	553612	44375	1011.5	80	2561.684
2310693	1332400	18397	545.42	1532789	731748	47771	1181.06	93	2563.420
923834	956226	152430	70756.8	423954	413495	338323	107909.8	72	2564.997
2395926	1070210	12080	385.8	1502356	562888	39467	955.62	88	2567.396
2649449	1484335	16983	935.38	1880528	831703	45262	2590.32	92	2567.735
2290970	1188543	9222	798.92	1400397	581718	17159	812.74	82	2569.083
196101	53712	68902	1273.72	81813	16347	100330	1712.8	53	2570.291
2393154	1328981	12463	562.18	1645352	790219	36342	777.12	90	2571.570
2082197	1579969	1102309	89715.74	1884682	1215102	2198634	162645.2	117	2572.714
1764100	666366	15848	504.28	1109622	305948	33935	1125.1	81	2582.552
103390	60468	1275	34.5	28443	16855	1484	85.24	35	2588.367
1580409	814648	10796	589.56	903167	351517	19877	693.22	75	2593.313
140735	93454	213	107.18	39465	26978	123	193.78	38	2594.852
1634294	776097	8179	237.94	957902	324848	18049	630.14	76	2598.454
158722	164062	145681	4242.66	51997	57216	211307	5577.02	44	2605.470
2224298	1093354	23737	685.82	1357775	511795	57820	1220.2	82	2607.975
2713360	1385552	41081	1014.66	1727701	761751	82101	1915.86	89	2616.422
2472572	1212518	30808	740.88	1631907	604776	65508	1223.88	85	2617.115
2650436	1361742	11037	679.82	1730407	699504	26182	686.52	86	2620.101
144109	233205	296979	5191.94	65288	94052	472219	9244.34	53	2626.006
2158000	959664	11370	457.2	1331691	470378	28033	1682.38	81	2629.813
3176354	2287035	15557	611.02	2139645	1211636	53794	938.84	93	2636.985
2056612	1058607	7963	753.18	1339372	535997	20555	1825.3	82	2640.933
223569	165311	7576	16697.36	75388	51258	12022	22211.92	48	2641.633
2752296	1259374	33751	1372.86	1691140	620759	69922	2288.92	81	2642.045
331470	265832	75207	98008.02	135151	89228	110324	137118.6	55	2643.041
2095481	1156812	6035	613.1	1279416	557927	9264	1379.04	84	2645.434
2227213	922795	6881	400.66	1337487	433281	14724	1152.64	78	2646.375
2412325	1353942	20361	865.46	1447481	671269	38517	2158.62	77	2647.756
2744497	1202490	21998	769.28	1475135	524135	43253	1569.58	74	2648.150
169901	205671	927	280.22	67753	129987	1695	855.7	54	2649.365
2260275	1229716	9016	1044.76	1369168	636840	23442	2153.12	81	2649.503
3134003	1697070	13148	860.28	2033969	1015565	44084	1993.24	91	2649.941
986337	1557726	93770	8002.2	607325	718707	214855	15248.3	78	2650.552
2565442	1462676	19784	731.24	1417130	816957	53319	1746.34	78	2650.739
392373	384411	657685	7782.1	150521	126933	937614	11968.04	49	2651.108
2105498	1088874	18736	837.96	1178656	498041	42509	1362.74	74	2651.130
2631683	1497592	10325	700.5	1444373	670502	23865	932.9	69	2651.262
2148150	1294661	11868	601.48	1402377	670985	20771	354.06	85	2654.194
2560392	1812025	28859	1208.74	1626893	947782	61369	2493.34	88	2656.187
2461851	1048505	12455	613.3	1412040	544168	28451	757.86	78	2656.524
1484194	687100	9040	653.4	830661	282207	20488	1275.68	71	2657.125
2500654	1201293	21505	714.3	1652968	702670	58933	1534.38	84	2657.159
1572315	763999	9452	325.72	896086	353527	24309	989.74	78	2658.681
1146600	1671400	1136889	80931.54	517038	612592	1800835	137491.1	66	2659.175
2314120	1339426	49281	2497.66	1525488	738595	146597	6149.42	88	2661.777
2410743	1155368	7906	465.16	1439467	538032	15302	1302.72	80	2663.290
2681677	1278698	11988	1068.68	1463528	612088	25399	2115.14	73	2663.440
2206330	740250	11611	342.46	1318476	367714	31224	347.64	85	2666.238
386614	253661	865	-216.1	122470	89880	1520	-611.8	45	2666.532
3267780	1816088	19925	942.5	2131470	908168	61118	2934.48	95	2667.473
2512283	1063947	22188	762.68	1556114	471670	35720	1472.2	79	2669.442
2420944	1560353	12579	692.94	1767119	947342	46878	2284.08	93	2673.511
1561044	2492316	559614	239298	956260	1488777	1852925	541308.5	94	2674.158
2690622	1599090	22342	1600.12	1701738	850710	44685	3394.1	87	2676.209
2086502	1015315	41384	616.24	1225996	429371	72912	1199.32	70	2676.433
2356277	1094601	21828	802.08	1537957	525687	52866	1628.76	83	2678.108
2752117	1471711	15466	735.76	1911065	756610	50130	1488.8	88	2678.839
1917976	1295009	8310	408.6	1282146	679617	28229	626.94	84	2679.500
2682659	2734192	30935	944.1	1969828	1658210	89457	1869.02	92	2682.065
2341526	1458366	17271	639.06	1725434	841991	60165	1420.9	82	2682.171
2241406	1139527	16571	749.06	1306817	511199	39222	940.92	82	2685.401
2447221	1021758	11028	306.08	1592285	539480	33178	1.08	89	2687.017
2125900	1206822	13906	678.16	1470364	616796	35347	1416.42	80	2687.169
2308334	1668400	18400	846	1693641	1391886	56046	3122.56	123	2688.998
1877896	856354	14350	473	1199473	391972	30694	992.84	82	2689.895
1985451	892291	19947	517.42	1164243	424410	46200	1221	82	2691.561
1735439	767930	16898	669.28	1044995	378914	27070	746.2	78	2698.096
365398	548556	449022	13246.92	157735	261197	843462	26080.32	70	2699.201
1723824	1003341	8203	406.58	1059909	433273	19719	318.34	81	2700.550
1987141	1333638	8763	215.18	1315301	651450	18193	800.98	86	2707.274
1928893	851488	12002	705.72	1177061	406146	33905	1761.3	80	2709.063
517895	363759	286279	5321.94	185868	116667	394547	7674.42	56	2711.164
268699	318604	366707	9473.02	102705	112829	537024	14472.64	56	2727.913
1718547	1871415	16667	1102.62	1277429	989819	48583	1968.38	93	2731.522
1713309	670196	14151	384.86	947010	261341	23807	435.02	72	2741.976
2173801	1228331	10260	561.6	1438082	589490	30815	1217.9	84	2743.603
2401505	1150164	21840	887.4	1532139	559226	55656	1655.16	86	2744.717
2380580	1358636	36791	1277.26	1580420	660991	88928	2184.08	83	2747.027
3237680	1889555	8419	797.34	2059328	1084078	18360	1148.6	81	2747.082
2687985	1170383	12440	574.4	1598917	612041	35830	1290.8	81	2747.455
2321098	857947	5256	791.16	1419492	374940	11957	1293.02	73	2747.601
857787	792168	7793	471.98	536381	391811	21369	1029.34	81	2749.031
523537	430418	240286	58423.96	257223	256200	598182	105605.5	76	2750.195
2148652	967303	24089	617.54	1328734	444537	53267	1103.62	80	2751.802
2144600	888071	33002	1034.72	1296561	398027	78383	1914.38	75	2751.838
1558171	952625	53413	3583.18	1137131	816419	190780	8738.8	107	2752.399
2536882	1289953	14653	254.58	1655147	672166	35763	1421.18	85	2754.838
2522199	2594392	11056	1203.16	1690260	1141714	23390	2227.4	84	2759.449
535617	730364	30630	936.8	335187	319096	65471	1975.06	77	2760.750
2840943	1445684	26100	585	1888407	873389	66112	1656.32	88	2760.921
1841064	1105773	18619	464.34	1139498	500886	41660	507.6	74	2761.305
2095253	1779618	10693	1317.98	1289891	935618	23406	2732.16	71	2761.330
1468745	760910	7255	79.3	1138787	399452	28264	325.04	92	2762.074
2763675	1297270	11724	177.64	1823658	709391	40653	187.58	87	2762.446
103257	60736	819	116.34	26895	17253	895	67.7	29	2762.857
3013338	1496653	30227	1010.22	2009650	974370	95643	2822.98	95	2763.889
658035	1373981	496301	85525.86	335290	663558	1116743	136228	77	2764.849
165787	60007	819	-76.66	46365	16493	-864	-189.04	39	2765.348
168950	168802	28259	12727.74	55243	50732	39987	17963.82	47	2767.612
1756365	904233	9974	370.64	988013	414276	14818	370.48	76	2768.171
1634841	955440	33861	1897.46	956238	420260	53207	3444.02	73	2768.396
2033627	1307073	12375	555.5	1446479	642886	34470	1508.2	82	2768.712
2475013	1350637	15397	362.42	1553107	623089	38322	-125.08	84	2770.457
2895753	1482476	9176	825.36	1678235	659006	15755	1208.3	77	2772.486
1823587	991562	9663	619.18	1205793	491152	31538	1899.68	87	2774.346
1797249	1099166	8920	284.2	1126647	536121	16441	833.26	78	2774.401
263437	423003	27832	3744.52	130500	186510	62067	6311.62	63	2776.064
2558283	1250461	10216	593.76	1569847	662925	32776	880.36	86	2777.399
137420	176273	212376	5672.36	45983	52992	284620	7568.2	45	2780.214
1431307	713521	5776	283.36	841898	306587	14961	238.46	78	2781.865
159583	128874	112628	2864.08	56207	41528	152788	3302.68	47	2783.819
2171517	840692	13924	711.64	1272564	360072	22935	1603.1	78	2784.663
430888	517477	579652	7762.72	171885	164494	796430	10152.8	56	2785.713
2758779	1638857	37766	1652.76	1850847	746775	78272	2262.92	95	2786.430
2984666	1447616	29222	1429.92	1822803	772330	83890	3858.4	83	2786.907
3234873	1722717	20367	1028.62	2313396	1139153	71831	2628.66	104	2789.208
2473492	1141161	19120	388.2	1604116	599465	49815	1517.9	88	2792.601
2153282	1956720	16306	1025.16	1486763	1089779	47084	2631.24	89	2795.792
108902	97722	49856	5274.16	32357	29857	68671	7060.06	39	2799.120
2059145	1028437	74943	1890.98	1341461	501884	110764	2830.04	84	2805.411
2007248	1166188	6849	401.14	1306546	547866	17993	865.98	82	2813.669
2867349	2039009	30885	1143.1	1976284	1090951	97653	3541.58	90	2824.904
188447	113919	129	-7.06	59700	33205	222	-106.08	45	2826.886
2396557	1085595	8380	466.8	1541336	575118	21234	995.24	81	2835.798
2036513	1243055	11056	545.16	1291216	574661	24449	1059.14	81	2837.252
245402	318039	33573	8067.78	80159	99238	48304	11224.44	48	2845.562
109445	144140	51131	1201.66	40107	54713	83748	1890.28	45	2848.373
1992494	1266725	11397	799.42	1272243	731281	27402	1511.72	88	2849.713
2216888	885462	7284	259.24	1291004	396292	13690	-173.6	78	2855.483
2084709	1009708	11927	479.22	1335765	531317	29931	1022.66	84	2855.918
2186543	1247354	8386	423.96	1462966	624509	26570	674.2	83	2856.273
2004387	824446	8927	419.22	1278186	410784	24888	547.68	80	2856.830
2437211	1026848	39406	774.16	1442744	492018	77748	1871.28	80	2857.961
2600339	1333753	22239	846.54	1724897	698988	35400	1970	86	2859.143
1719615	965466	13515	709.9	1071777	461087	33858	1456.88	82	2860.099
1316610	1054504	11089	471.54	817316	477622	35542	874.12	81	2860.565
595516	336814	4030	228.8	220999	105334	6505	453.3	58	2862.954
156157	102652	2176	88.36	47280	39200	2016	253.76	46	2863.741
2321444	874153	26252	615.72	1494729	413210	57518	1727.48	85	2864.161
128626	75920	1074	-112.36	35907	26691	1751	-223.14	33	2864.481
877488	565383	30895	2375.7	350315	188843	58960	3532.6	64	2865.402
2140440	1763799	21074	8205.64	1165882	682492	35641	11794.26	72	2865.442
2376109	1210132	11680	1008.8	1333890	572883	33742	1615.12	79	2866.420
1605184	788579	13616	574.76	957060	329289	21130	1553.8	72	2866.749
2592372	1205512	16199	839.14	1719567	629426	39937	2324.82	86	2867.320
2003261	999096	10175	385.5	1244473	420179	17791	356.26	74	2867.549
2294926	1037874	13821	804.06	1302170	509021	39060	938.6	75	2867.785
153550	57312	5677	26.22	32302	12067	7009	-43.26	24	2867.914
130997	121649	534	-207.76	36231	33897	597	-440.58	33	2868.236
2354790	1765001	8870	775.2	1879662	1014569	30886	1740.96	93	2868.523
111224	76119	5644	289.84	31948	19580	7550	647	31	2868.724
1565447	844562	13588	353.68	1004451	394037	31636	302.96	80	2869.008
178060	39094	25491	45.26	65531	11538	35282	-160.48	49	2870.584
2199001	1493459	10350	604	1506585	763572	27977	1060.22	89	2872.716
100532	209602	34036	2708.96	32964	70624	50122	3826.92	41	2873.864
2124135	1018969	7276	697.36	1430550	544227	25994	1812.84	88	2874.264
2147668	825671	10133	748.38	1329456	378827	21295	1835.7	77	2874.577
1927231	1491119	11247	250.42	1165710	611925	26751	445.86	82	2877.823
2164227	1060491	8998	565.28	1284943	502220	25673	1074.78	79	2877.928
2193273	1063770	7691	479.26	1385712	505100	21097	1042.42	77	2878.375
1923715	740196	10070	288.2	1096303	355704	29185	-0.9	82	2881.084
1950801	906984	14895	690.7	1280946	410429	35327	242.22	82	2881.336
382570	164296	180388	4015.68	116238	49428	231928	5338.08	49	2883.306
201096	397187	306302	7430.72	73225	145273	451027	11479.22	49	2886.486
1072053	397871	292739	28919.54	372939	121954	403866	39797.76	60	2888.147
159306	225395	64311	2662.46	69632	105567	120906	5018.16	55	2894.500
1807691	960707	25524	749.64	1132898	442056	57129	960.94	83	2898.405
2466149	1460444	17383	342.38	1664592	776965	53127	1000.22	92	2903.048
2165721	1090331	14346	800.56	1441493	526453	45185	1941.1	86	2905.405
2030256	1120058	15653	1121.58	1288786	599800	47801	2873.86	84	2907.148
1475352	710457	6015	329.9	830360	273034	12704	397.44	70	2907.430
2105737	943756	16821	663.06	1287213	442392	31308	1087.88	79	2909.150
2648469	1367447	20791	655.26	1659911	677065	54797	1289.42	85	2914.056
1939661	1496136	18135	759.1	1439722	738890	41154	1455.44	91	2921.924
2067259	1187218	7570	471.2	1320430	656305	18728	1047.08	86	2928.747
2063104	1087680	7236	148.96	1269943	518061	19633	-140.62	84	2936.458
1513833	608878	3445	126.7	881660	252716	8435	-184.9	74	2959.325
395330	500757	125943	11785.98	168651	191939	202231	24397.66	68	2964.443
1568556	1153429	13381	577.66	888285	528437	37857	894.02	78	2966.295
2271385	1086441	17887	379.82	1482314	515816	42858	624.88	80	2966.528
2916320	1544090	17475	930.5	1706614	669483	38295	1672.7	73	2966.903
1844811	880491	14853	538.58	1057900	347512	26832	1221.52	73	2967.717
2643769	1346777	6730	787.8	1581845	627073	15384	1588.24	77	2968.141
1311387	512684	9328	266.08	758079	211614	18832	585.52	74	2969.130
2181031	1150124	16843	355.98	1443641	608148	48443	1443.98	95	2971.172
1791839	763627	6977	342.22	1116455	375844	17723	321.78	79	2971.761
2075055	960594	15174	853.64	1269826	442738	28762	1712.32	73	2971.948
2433965	1078156	52612	1826.32	1399846	545444	123374	3005.64	74	2972.001
385055	62653	10024	294.64	125724	16790	14032	598.52	47	2972.641
2706976	1793229	20260	937.6	1818217	952506	57910	1994.6	90	2972.903
2578298	994686	23746	655.56	1514160	482546	51105	1266.3	75	2973.078
2933895	2413405	22465	1347.9	2279545	1683128	90342	4064.12	116	2974.140
911945	2538305	94247	62850.42	561638	1523237	293190	136351.4	90	2974.671
110370	28198	6977	-1015.78	30268	7567	-499	-250.14	36	2976.508
116186	26757	14738	84.68	33941	7361	19020	64.2	38	2976.673
2393898	1119203	12926	368.36	1486761	580064	39435	445.1	85	2977.290
1565991	853144	24377	769.22	1043805	414219	47374	1874.64	83	2977.950
153805	181079	140561	4435.46	59589	73196	223696	7569.56	52	2979.228
721347	1847121	100979	53499.94	492734	993651	274141	107400.3	88	2982.230
2389363	1344300	17734	894.24	1678425	673185	26127	1903.22	85	2983.245
2558378	1756170	19881	478.66	1688856	841345	48253	1319.58	84	2984.711
2112337	956394	9533	226.38	1249873	408368	14883	699.38	77	2986.373
2183634	1031787	14333	894.38	1281057	420884	26996	1514.56	70	2986.420
420157	1257747	173343	110216	277918	602250	453665	204366.9	78	2987.187
2477114	1117512	10675	561.5	1603365	559305	25751	70.86	86	2988.718
1925508	924359	19044	1246.84	1235411	408434	47127	2062.22	74	2988.750
661461	989101	372104	57403.44	274397	400950	732139	92752.54	60	2989.211
3108024	1334792	9132	975.52	2077049	735352	22530	2194.8	83	2989.344
2128560	765962	18172	605.92	1247780	351026	39307	860.02	79	2991.832
713244	1497626	27504	85981.44	388930	714159	54893	132049	74	2993.118
2599683	1299178	35500	1021	1693868	606873	84073	2295.78	83	2993.427
624468	515523	19224	2536.64	324756	188684	34940	3858.4	70	2995.353
2178601	1547335	12255	912.3	1370400	655980	28774	1662.64	80	2996.172
2748728	1148607	13393	603.98	1709297	552645	21008	1101.88	80	2996.556
119010	33950	1598	372.28	34875	10631	885	482.1	39	2997.749
2533712	1421414	25680	845.8	1563805	696295	61820	2099.2	79	3000.251
1966289	1265238	13017	939.62	1322199	714482	39871	1888.06	85	3000.426
3121982	1753300	20143	1148.98	1974792	1058314	66829	2695.94	81	3000.613
973763	1324124	36618	911.48	705533	981557	80266	2899.76	91	3000.843
2219081	1243021	23115	690.9	1560347	708761	67664	2060.04	89	3006.814
536355	335924	88488	106841.7	269925	154787	191501	162341.9	66	3011.645
2006925	1216136	11106	590.16	1318278	645251	32270	1496.2	87	3012.967
2295135	1133608	3480	349.8	1372497	479484	1399	452.14	74	3013.029
2111771	914680	10810	550.6	1265624	375408	29182	894.52	79	3014.728
150975	242402	60319	2769.34	66104	104646	99839	5240.54	51	3017.751
261214	200851	56677	3724.22	81649	58573	75093	4324.98	46	3017.802
197556	211991	104898	5414.28	84438	97134	186603	10303.58	56	3017.915
117777	231700	49940	1939.4	50019	103025	85961	3618.46	54	3019.523
109451	90288	52738	1593.68	30389	25403	64708	1972.88	37	3022.176
688553	409976	199466	87434.76	283759	161680	350566	131114.8	63	3025.860
113127	114646	163252	4664.72	34189	33251	209412	5611.32	39	3026.756
1391924	616994	4149	411.14	540221	216910	6010	632.6	65	3028.039
2465147	1034059	15682	427.52	1569532	557934	35520	1360.2	85	3033.514
767294	828310	630466	59825.76	338773	331449	1138947	107844.4	67	3036.772
2775594	2202587	9963	1065.18	1840818	1043476	21441	2246.26	86	3048.235
2630368	1223729	24046	618.56	1701646	638177	59785	1912.1	87	3051.490
2095555	1811062	51955	1136.3	1525236	1063456	137875	3503.5	93	3052.772
2175874	1003735	11235	751.1	1308559	433981	17745	1109.7	79	3068.157
2383824	980629	19872	1222.92	1517656	479569	41496	1974.56	77	3068.347
2483107	1104162	17275	651.5	1639401	620584	50918	2137.48	90	3069.884
520771	443200	51923	1462.78	198887	151720	82796	1768.56	59	3070.756
1771275	908773	28094	719.84	1023973	380632	43227	508.22	75	3071.004
220127	334932	277741	7352.26	80741	112419	397688	11272.68	46	3071.338
2981995	1680343	11075	555.5	1953303	840389	38485	1316.1	94	3072.305
2681935	1861496	10816	1015.76	1616849	922741	19270	2474.2	85	3076.771
238352	176480	238237	4566.82	93302	72053	402885	7800.1	54	3082.696
578729	797449	66422	69364.92	253998	348131	145792	114265.1	69	3082.916
589062	681104	177072	88799.92	325512	357648	411804	170901.4	76	3083.375
2512485	1620462	16449	856.14	1913015	895101	59399	2107.14	95	3083.901
1827079	2072763	13112	586.32	1422520	1181033	47233	1274.38	88	3084.086
2491407	1320202	10302	423.72	1609272	703560	35597	1313.42	87	3084.450
1632177	952238	22345	693.7	933947	409381	35979	874.94	65	3084.541
1149102	359847	7953	462.58	472814	117088	12671	753.06	53	3084.712
2029820	937819	10758	626.88	1292613	451953	31433	1330.38	83	3085.552
1515246	582235	12059	213.74	820002	229451	27424	-385.36	72	3086.835
2213260	1212998	9126	248.36	1480752	572830	12313	85.18	82	3087.260
2380542	1385031	14569	893.34	1610632	712230	42914	1837.04	87	3089.220
2140032	1000167	11547	605.42	1294299	448189	17146	1529.56	76	3089.751
1483707	621202	10529	395.94	786025	241323	23434	555.24	72	3091.326
1978262	860141	24324	654.64	1210985	388572	36388	454.68	74	3091.415
1653522	1051967	17270	998.2	1159498	596887	48578	2472.08	81	3091.729
2359284	908287	9772	478.92	1344653	400764	22030	441.8	77	3093.061
1808434	748074	27795	565.7	1298403	390533	67361	1181.46	95	3093.823
122160	36114	3174	-119.36	34014	9575	4089	-76.46	33	3094.101
1790750	849627	9066	258.76	1047236	350408	15752	145.72	75	3096.764
2339675	1452134	19365	799.9	1445140	646188	44458	1693.88	79	3097.632
2558988	1170979	10068	334.48	1581152	639647	31075	1127.5	85	3098.768
2430375	1276232	14868	580.48	1440771	563334	27402	1206.72	81	3100.351
109275	158912	9546	-18.44	131750	162396	90704	-1255.56	254	3104.513
162235	85917	2924	344.64	49227	24612	3829	505.94	43	3105.845
2100292	1128730	12076	905.36	1327047	516582	35181	1414.66	85	3107.070
2054121	1170745	14977	805.22	1354023	596957	38233	1964.38	86	3114.913
1805380	1075063	1419	328.34	1077473	470995	1211	633.46	78	3120.410
2691014	2538018	27801	2439.86	1762473	1369577	59724	5128.64	86	3122.965
2826293	1529555	14032	636.52	1930792	922883	42278	1151.08	91	3124.225
2331780	1329874	29824	807.64	1507444	632906	78279	2074.94	83	3126.124
4198896	2135310	22331	985.66	2361330	1131896	49105	1848.3	85	3131.368
2268259	1293112	849587	21428.82	1593242	963418	1304420	32568.2	104	3133.321
1265607	826800	49617	69546.62	474679	308693	89433	100916.4	66	3135.397
2158247	728854	21809	627.74	1169513	305731	40732	1245.52	76	3136.261
2405920	1124942	4552	170.72	1471492	543581	6987	261.82	82	3138.617
2652166	1560263	9484	814.24	1758287	908341	30356	1841.16	92	3152.427
2887290	1616712	33674	1059.64	1972938	896469	68214	2215.04	89	3154.049
1951670	837486	23308	863.88	1174896	398739	47255	1841.3	79	3158.540
2149816	1256382	22717	954.62	1418573	638654	49175	1734.5	88	3161.378
2563504	1493960	22004	1009.44	1640794	661945	44344	2026.84	82	3173.498
2507526	1980609	16687	1210.82	1673119	997621	36082	2430.52	83	3179.746
1175135	1415133	17729	17796.94	731531	744996	43388	31631.68	78	3180.187
2579414	1259628	27296	1214.56	1625591	700767	68765	2380.9	85	3180.648
2966026	2185430	16959	987.74	2499973	1383944	52699	2310.14	95	3180.713
2357162	992608	16580	790.8	1337186	450341	36934	1388.24	67	3180.754
746614	1133660	60603	73358.58	453458	524733	131112	126495.3	76	3184.301
2191043	1039857	12095	385.7	1257859	528659	40166	1348.76	83	3184.363
2972709	1503329	12621	680.06	2137209	840049	46443	547.98	90	3184.890
135280	135559	260043	5009.98	40689	41083	343278	7041.08	36	3185.436
1910122	1155123	10244	579.84	1115288	543201	19153	576.58	77	3187.505
2477649	1633834	11067	756.62	1574615	828097	30846	1527.56	83	3189.014
1755140	612138	16907	641.02	964009	237097	33764	1135.04	66	3189.129
3025876	1623372	37250	1488	1984505	961258	84517	3160.62	95	3191.949
729767	1336587	1126229	49507.94	437644	692008	2402142	128566.1	80	3193.184
1892054	742937	9597	342.42	1101740	347672	23255	801.3	78	3194.828
2340421	1069476	13644	312.84	1517546	545331	37672	946.92	87	3196.904
2159504	1452325	12199	487.14	1467232	747141	36650	935	85	3197.351
266407	193106	2062	143.32	71216	52605	2545	236.7	35	3197.612
155437	55404	1045	460.7	61963	16150	633	715.38	48	3198.283
380634	722223	539985	14153.1	201893	296197	1015681	27868.66	66	3198.955
2324633	1251873	20616	677.76	1572769	664404	50972	582.92	88	3199.090
234440	50291	3190	110.4	75400	14723	3880	291.8	47	3201.057
1661765	977360	17820	588.2	1063450	455276	46249	1169.14	82	3204.475
1908974	976834	13321	376.06	1164081	442286	30388	933.68	81	3205.591
1956352	1209967	15261	940.46	1633826	755322	57161	2987.46	103	3206.276
2537586	1404926	30542	1230.12	1746678	848119	88361	1755.46	90	3210.253
1912968	905489	14459	496.74	1387990	467083	45942	522.12	89	3212.451
1936625	1311721	34201	800.86	1197173	658888	74217	2308.62	81	3212.958
2392977	1316245	23421	864.06	1609960	706852	56004	1469.44	88	3214.113
1962901	1001470	14505	-132.7	1229111	440895	28458	693.88	81	3216.625
2200147	899142	19078	753.08	1309743	427754	31974	1647.64	79	3220.327
2230665	882915	24342	659.12	1205339	391037	40783	1165.38	77	3221.787
2389651	1395114	12896	707.56	1339719	645152	29858	1282.88	78	3225.828
2804541	1062708	10160	724.6	1822882	533351	22485	814.1	84	3228.352
186040	251080	137019	4401.34	77106	93557	225273	6659.78	54	3231.213
597571	292911	41699	1461.14	225983	94501	60799	2147.14	58	3232.231
348558	549393	338970	6064.2	131114	176136	487730	8898.8	53	3232.445
182570	93234	43508	750.88	49865	26016	53746	1120.56	40	3235.221
2325317	1655486	17398	748.28	1596545	932732	47718	1725.48	96	3258.404
2011775	974608	6250	349	1189161	411127	10303	419.58	76	3279.270
2587971	1318012	11712	656.32	1634965	664188	32048	1829.28	84	3281.268
2736129	1439006	24838	1504.68	2674940	1505786	94704	4832.44	136	3283.281
2293573	1362801	137801	3231.86	2055648	885481	213926	5563.36	106	3284.968
2672626	1198163	18831	1073.66	1709414	577447	36795	1622.7	84	3288.878
2316060	842685	14579	852.94	1239558	376748	32524	1701.64	76	3289.454
2091727	1052568	13836	583.96	1095888	446465	27422	501.92	68	3289.519
1685931	879541	5682	601.52	885143	356763	7677	1126.22	77	3291.182
1569083	923407	10824	709.64	1042394	418410	24285	1020.1	85	3292.232
203774	31234	1053	-3.42	58436	8938	1345	-26.3	43	3296.788
1818809	1165131	9999	473.14	1162487	584163	30191	968.26	82	3300.223
2513186	2590700	39181	1608.66	1785214	1570783	92086	4153.96	89	3300.803
2670140	1586059	13356	855.16	1895183	932928	37677	2502.22	84	3300.846
2231020	1596613	10986	422.96	1453215	739716	33924	508.64	84	3302.295
2406345	1233669	8867	989.62	1575937	539345	20637	2316.82	75	3302.356
2558494	1249343	5975	563.5	1632172	710692	15983	903.38	77	3302.442
3001844	1202076	21571	1135.06	1952477	665030	47364	2258.04	89	3304.161
3117116	2466685	42879	2241.94	2124672	1309743	96303	4505.58	82	3304.238
2702537	1369560	19306	1123.16	1534673	653001	32040	2123.4	70	3304.537
113798	55990	65713	1582.18	27960	13244	80552	1901.72	27	3304.835
2128883	1103552	12782	481.52	1402742	610999	39895	1588.7	87	3307.621
701567	766993	144301	55884.86	271499	315438	304478	83952.08	68	3308.603
145109	64235	1128	-19.92	46885	28880	2480	-279.2	48	3310.706
270276	212316	141421	32463.06	82676	65336	199801	42730.86	47	3311.022
4021057	2046349	37593	3223.98	2933646	1215382	95742	5962.12	96	3311.543
2344924	1207887	66687	1060.82	1548396	589546	89855	1377.3	83	3313.259
2890837	2043873	31219	1351.34	1809951	906062	68923	3175.78	77	3313.502
2358366	1120312	17559	752.74	1479565	584045	47205	1886.3	82	3314.080
1085105	1124949	592340	51797.4	466828	454612	1050999	83744.14	62	3314.378
3171212	2182592	25668	671.48	3416894	2202547	107169	2808.34	130	3314.924
299840	187712	166405	3678.3	90492	57659	233929	5667.94	42	3315.559
109229	102278	196822	3504.92	43852	61869	478463	9194.18	66	3317.205
2170001	1274101	10472	272.92	1265576	637350	29571	559.06	77	3320.109
1180575	1088440	11975	1018.5	627947	503124	21478	1483.08	80	3320.864
1571568	980487	37084	960.24	899088	435772	77870	1615.2	81	3321.423
2512929	1667825	16565	756.9	1313949	685122	31279	945.94	74	3324.097
2299290	5913556	45382	8707.52	1524410	2254995	89287	13211.82	89	3326.356
130000	165232	273	101.78	32506	41269	138	107.68	28	3326.533
2336306	1025212	55859	1516.74	1366290	481989	102183	2271.38	78	3328.586
1686294	917107	21829	1174.94	1018333	419553	44317	1185.62	76	3329.026
1876772	860788	16801	555.86	1179956	456946	37479	1153.94	82	3330.481
649187	729109	109432	51706.52	327277	298289	211014	91669.04	71	3331.797
2452421	1215215	15103	677.58	1662812	594485	34435	1343.1	88	3333.819
2405347	1285471	106165	56855.9	1690569	709256	243553	89360.58	97	3334.029
1994096	1294497	44405	1235.3	1340933	746318	118624	2834.64	78	3334.113
1767615	949317	9498	617.28	1094987	463099	26184	1249.24	83	3336.452
525043	1357868	109749	195499.1	369532	744948	268934	340998.3	83	3337.474
2142724	1226114	12429	952.94	1515095	619077	36616	1792.76	89	3338.275
2398853	1525881	15711	1571.46	1906357	979138	49740	3669.4	100	3340.114
2684280	2134443	86390	2396.4	1824407	1145908	196649	6473.14	93	3346.266
2794762	1972990	12243	902.98	1810955	954735	36207	2579.02	87	3350.132
184225	687260	42725	7288.5	82111	278508	75975	12870.5	61	3355.680
2138016	1818575	7332	571.52	1370594	857239	20538	886.68	81	3356.711
3540113	2293882	14521	836.06	2414418	1252473	42770	2548.2	96	3370.499
2670061	2043477	23380	4233.8	2034892	1190898	56693	6903.98	80	3370.672
2118806	1630624	13603	779.58	1549428	860430	41371	1941.06	88	3372.395
1564446	872014	8777	232.22	867969	400463	24240	-83.6	79	3383.932
2003442	1138278	26940	1393.4	1208360	531647	57121	1734.06	77	3384.297
1970141	1017306	12523	408.78	1255293	483147	32301	800.86	82	3385.548
146982	51544	7332	-759.48	41029	15041	-966	447.24	38	3386.873
650124	1.674325E+07	20110	718.6	433250	1.464866E+07	150079	3269.94	153	3387.562
1.161706E+07	1.567382E+07	41072	580.92	4.19687E+07	9.504057E+07	524455	10510.3	488	3387.618
4221142	0	68558	918.88	1375849	-2077536	160325	1471.5	39	3387.632
2051559	913369	9738	1220.68	1254777	330957	32947	3072.42	71	3388.336
2185175	1128296	4651	361.86	1380192	518178	9181	404.66	81	3389.204
2337361	1043390	10351	403.86	1463735	464241	20406	411.16	82	3390.279
2648684	1696285	16894	949.84	1765455	907473	42755	1612.3	90	3396.419
2368168	2946099	13016	675.76	1878030	1872884	44844	2402.84	96	3396.808
434545	455256	118919	69139.34	188324	156203	196304	99843.44	61	3400.323
1571048	929451	11280	1111.8	1015558	467093	26008	2271.88	83	3401.591
3049657	1378502	21787	982.82	1701235	720345	60364	1899.04	81	3401.823
2104958	900901	16592	417.12	1374739	417175	35383	952.38	84	3404.280
1867664	1744851	39887	3478.82	1218589	913741	90530	7230.8	83	3405.331
1469282	1205768	613855	102025.3	898686	649106	1545634	195388.2	86	3406.211
1390941	1619001	779331	71555.66	787549	687211	1557832	133381.5	72	3406.717
2184484	1033688	11266	802.76	1249026	465443	23174	1951.64	76	3409.424
2309255	1288197	21751	814.86	1333686	600096	55211	2013.46	72	3409.620
1736408	1030013	18080	1009.8	1059147	450281	37510	1692.6	77	3413.873
559405	455746	134503	59407.58	210142	159066	212613	87132.18	59	3417.475
1014709	388290	6422	152.92	477691	135607	9759	262.74	65	3417.662
2595444	1367033	14431	843.66	1801804	820703	49091	1788.26	94	3420.267
121314	61015	69038	1503.68	32892	16878	85318	1619.48	36	3421.470
3130640	1442992	12286	628.96	1911115	774897	28478	1722.08	84	3421.727
2709184	1348550	11245	460.7	1659329	699879	35400	893	85	3424.880
2357156	1192830	18788	1725.68	1271443	519052	43465	3900.9	74	3425.342
2177812	860197	8324	816.64	1442357	429867	27116	1018.76	78	3425.357
2334142	1096114	15731	425.66	1598420	597526	50057	1637.02	85	3426.120
662778	730082	13105	10114.3	224892	220124	16995	12413.7	53	3426.763
2001630	1680648	11294	1869.84	1350342	764731	21465	2905.9	82	3427.076
2607173	1076361	13450	754	1622098	507618	28105	1614.3	81	3428.379
2745692	1207186	15167	437.62	1737094	627183	38062	980.32	86	3430.258
116783	96600	548	104.28	32957	26984	695	186.7	35	3430.912
1778601	662889	5370	163.2	968511	287474	9339	223.54	77	3431.039
151954	2132659	2855	188.3	40908	586028	3301	167.86	38	3433.970
2118992	1094194	13896	664.56	1379683	586609	37369	867.34	86	3434.522
2543591	1054527	13883	666.38	1646996	561482	43963	875.18	85	3438.428
2443465	1231067	38199	1430.14	1619344	647187	78411	3582.46	86	3442.973
3815410	2252375	31537	1313.82	2382006	1093878	83589	2003.54	90	3452.117
2874301	1931227	14382	975.52	1996230	1036730	43569	1955.34	85	3452.442
798844	773839	74038	56855.68	361517	371235	169308	88330.88	72	3455.419
1663925	915844	8401	300.86	1040558	474928	27235	910.1	85	3457.765
1689299	784760	6904	488.44	1000844	362243	11666	923.76	77	3477.953
1468863	1014992	10336	269.96	805502	390778	20423	389.78	73	3481.764
1651572	900174	10773	454.78	988521	429697	23858	1137.88	75	3481.918
2450476	967092	13324	758.64	1417185	439120	27551	2052.86	77	3485.991
705016	750526	96777	86558.22	321435	308439	174003	138916.6	66	3486.736
204478	22175	129	-70.06	87647	7378	383	-130.62	79	3487.094
271469	775940	1263417	24624.62	132885	293475	2064936	40108.96	63	3501.001
2345907	1238734	15086	876.96	1569316	714857	46262	2627.32	92	3503.592
600869	318011	68637	71911.82	225951	118068	125450	102690	55	3504.063
105528	316995	185	173.1	28264	86126	110	406.6	36	3507.089
2354054	1113546	30927	930.22	2612124	828292	91712	2490.32	144	3509.942
2338338	1108036	27552	916.72	1528793	547007	53081	1502.66	84	3510.909
1522903	906350	11010	194.6	957320	432790	27776	406.36	84	3512.205
626778	574323	143150	133753	286738	197649	226248	198177.3	63	3517.601
3747920	2824549	11342	1193.12	2918689	1805475	25813	3560.18	98	3519.191
114752	126549	16363	3923.18	35810	53502	22371	5058.06	36	3519.830
1917713	1098157	10910	656.6	1306294	567043	32284	1582.24	85	3520.509
271623	1152463	4287	-27.18	139746	521902	8615	-226.1	61	3521.440
745840	212599	5608	354.88	403418	76408	11023	364.78	69	3522.473
123465	324919	91802	3157.72	77022	245960	283765	9308.9	96	3522.645
2933094	1411258	7218	960.48	2111218	795557	27659	2359.74	97	3524.560
1808982	889804	8447	448.42	1127037	408470	22657	521.02	80	3526.977
2739482	1560795	10369	557.34	1570093	730425	20703	1352.58	79	3529.575
1988291	733374	13223	391.78	1140847	328041	20219	779.34	71	3529.871
2363076	1528804	22940	1162.4	1302413	673165	42830	2141.8	76	3531.118
2590627	1556171	16477	1320.22	1762011	796507	46764	3166.04	79	3531.225
1953977	1370856	17890	788.4	1272125	757006	29345	2107.7	80	3531.391
1913685	826611	10130	528.8	1133168	346593	16529	1330.94	70	3531.638
2111689	886763	14761	540.46	1250559	458718	36556	798.16	78	3531.969
2345452	1383832	11837	780.82	1547232	715165	31991	1222.26	90	3533.339
2015442	1060779	10268	367.48	1442395	600517	38104	649.44	92	3534.272
108097	44506	918	-85.52	42566	16767	1102	6.72	37	3534.308
1875954	912206	30069	1024.34	1169003	430433	65371	1811.06	81	3541.435
2276235	1301201	9845	710.7	1592461	632060	32825	1779.5	87	3542.261
1451997	752566	21124	465.64	1659977	827186	85307	2143.02	133	3543.585
2646610	1462929	18633	713.38	1861858	796537	57707	1644.02	93	3548.779
2313342	1286362	25944	1263.84	1584828	847983	68289	2947.54	95	3554.279
176100	98451	27082	897.52	45913	25922	32794	935.84	35	3554.780
2940574	1187231	27426	952.36	2067757	883261	87494	2548.84	104	3555.048
2163117	965568	17355	1073.3	1336561	480988	37948	2230.28	71	3555.122
573341	1809187	2939	719.54	184698	547810	3409	834.74	53	3556.238
138711	52576	2045	-124.3	38222	14527	3021	-202.94	38	3561.746
1820505	2136854	32411	1102.46	1363006	1102456	100324	2807.64	96	3562.108
2266866	970842	12021	440.06	1371496	460419	33974	594.64	83	3567.722
2283916	1053770	18854	642.44	1472316	600893	44914	1107.04	87	3577.860
2087548	868348	96725	6331.5	1200448	383964	189019	10839.34	76	3588.395
189671	126538	462	50.32	57317	38978	686	92.96	44	3600.754
2120107	992500	19630	622.8	1286501	471177	39118	1013.48	82	3608.607
431069	212292	31134	847.24	164484	63303	44285	1227.1	51	3608.899
307754	722719	370582	14578.52	129955	250588	564384	22501.24	57	3612.837
200004	109816	532	90.52	73373	40401	317	82.62	50	3616.365
2466810	1096430	21843	716.98	1614259	547081	53348	1434.28	85	3616.443
2240805	1231489	21157	883.02	1432189	604051	59273	2414.78	84	3616.826
2691701	888332	36486	1213.96	1637383	447567	91251	3948.86	82	3617.705
2577430	1056993	17322	548.92	1530896	540351	38262	650.32	77	3618.134
1994853	700979	10432	326.52	1083893	273785	18352	558.72	72	3621.598
1636949	963201	11857	232.02	1040627	460802	21451	439.86	79	3624.096
1955020	899634	29373	4023.78	1127474	400486	83769	8771.34	77	3624.429
2415300	1989589	19734	1525.24	1565525	917090	49768	3750.48	82	3624.962
328762	79285	1954	80.44	127587	25075	599	558.14	50	3625.207
1903803	852156	28576	1191.36	1131997	436353	79054	3575.44	86	3626.161
1382851	3589018	323382	136143.5	1231787	3189028	1018131	400917.7	115	3627.221
2124415	838725	16629	783.94	1317581	409552	40530	1883.8	81	3629.012
100086	73729	-1	-103.86	39429	29821	-512	-198.32	47	3630.088
2006193	1085404	9601	1663.86	1143596	490656	21192	2643.12	78	3631.154
1010179	911453	49662	97895.32	427410	399207	110589	186291.5	84	3631.739
463423	266614	371186	7245.96	144766	79488	486048	9819.28	51	3640.626
114579	157016	2071	361.06	33794	46955	3071	388.06	39	3642.475
1883362	927635	30851	1239.86	1156232	422169	53444	2214.84	78	3645.428
3246768	1842112	12376	498.36	1965517	941000	22835	1643.1	87	3646.312
2223961	1069720	14166	405.76	1323600	468273	25707	679.02	77	3648.190
2658526	1323698	18723	1066.78	1707444	726054	53029	2229.94	87	3649.778
1233782	2470147	110560	131291.6	940492	2294942	477655	285573.3	100	3649.916
2938094	1260793	28766	684.76	1986378	721119	72392	1356.12	80	3650.195
1974725	1259479	10248	381.28	1314550	663327	30050	1216	85	3655.781
1637030	1059453	17346	796.56	992625	460136	43439	1280.54	78	3661.131
2396039	1289057	16717	594.62	1571901	676404	41898	1845.28	85	3661.549
659451	1359125	17948	1076.28	525140	695519	44664	2380.04	89	3666.555
2268868	1282418	14559	723.74	1423136	683246	39971	1459.06	82	3669.592
2238339	1060445	13295	452.7	1454663	552384	32509	1343.74	89	3673.813
2322556	880996	20186	906.96	2078333	812563	78051	3032.86	112	3675.681
2666924	1358913	16560	1541.6	1734450	723408	43329	3068.94	87	3688.237
1008946	1113529	145188	108710.7	474557	558205	355082	184741.5	78	3696.538
163129	191953	19891	1718.26	63653	94582	36999	3781.14	55	3697.972
2206938	1273836	19478	299.08	1461402	685720	51184	1097.24	86	3704.808
1594434	796394	13360	654.6	1001971	367485	32706	952.16	80	3713.724
2431944	1136645	24724	1348.64	1438748	563633	64637	3051.82	76	3714.140
1976173	1791062	11741	819.26	1432713	1039786	34617	2321.62	89	3715.702
1294987	967520	39658	1767.88	471009	358294	62319	2752.34	63	3717.137
4040257	1887769	19210	1058.6	2390530	919844	38266	1987.76	84	3717.517
2478329	1472549	9822	237.92	1595363	782436	32533	1153.38	90	3718.742
2233813	1514306	9434	507.24	1522198	764179	26472	1434.92	80	3718.813
1946104	1240036	11750	735	1160921	614794	33731	1370.66	78	3719.455
404501	621629	297816	62320.76	242014	455958	1249876	153758.4	108	3721.052
145766	114021	15957	1421.02	42526	32094	20497	1666.42	40	3723.994
2237899	1081791	42689	1444.54	2185845	900234	97694	3941.84	116	3727.692
114090	64627	9434	-1288.76	31446	18743	-2336	-86.96	36	3728.702
2148066	1841508	53281	2252.66	1379319	928301	109346	4444.56	82	3728.727
142102	289391	2383	280.38	44051	92221	5090	523.4	46	3729.800
2095703	1264257	14221	177.06	1362020	579542	43693	-593.02	84	3729.848
2113975	1718687	12017	939.62	1410021	886407	35879	1450.94	78	3729.998
2399174	1090802	24389	423.54	1398793	516552	36621	494.06	73	3730.158
1092693	830199	127101	61884.86	739434	636160	458270	135278.2	104	3731.705
2721044	1387635	11306	1125.16	1828417	691174	35283	2249.38	88	3732.891
460052	224195	62377	69377.22	216761	87856	103556	112609.2	67	3735.720
2073447	947836	12652	626.72	1206888	427380	27816	1014.76	78	3739.429
2067029	798024	15372	729.92	1161735	354781	26517	936.62	76	3740.393
2368180	1356387	30393	745.98	1474309	652455	83142	2207.12	82	3741.658
3213370	1636074	48366	1259.76	1902868	795929	99012	2180.32	82	3742.231
2293083	1533287	15755	661.3	1411023	708068	43110	1467.6	78	3742.651
2544033	1195108	17438	10.68	1576326	556759	36458	44.88	78	3743.063
3046711	1570717	32508	1176.88	1765808	753484	76680	2575.8	79	3743.367
2655378	729529	8360	591.6	1493769	325804	18440	1159.4	77	3744.615
413336	360439	2417	30.62	223512	215084	5809	-454.26	74	3745.714
2334363	1235711	20919	623.34	1701927	678141	65013	973.18	89	3746.993
2071156	1353825	15511	1150.46	1267134	600729	33207	2393.02	73	3747.168
3418910	1523616	23665	1054.9	1995484	699434	56794	2187.84	87	3753.914
2248813	1226684	21747	979.42	1508297	665662	54796	2060.56	89	3755.507
2248801	1057986	26152	1232.72	1423311	533530	62415	2071.9	79	3755.578
1925315	940638	15788	396.68	1172810	471621	36710	900.6	83	3756.574
958389	1756937	199325	123404.5	524652	911783	464920	206065.2	80	3761.130
275920	449654	281300	6137	113695	156128	429915	9401.9	55	3761.186
199834	62020	2417	-408.38	55586	17555	-5192	216.88	42	3763.249
399457	1130808	194260	9934.6	217876	572220	448441	22145.26	87	3763.772
2398373	1635040	17258	902.88	1380510	751290	34525	1717.5	77	3766.405
2163073	1263342	18147	681.42	1498909	595758	40459	1320.74	86	3767.038
2424409	1200269	9755	1149.3	1515150	620420	26525	2317.5	87	3769.292
2732615	1492640	14665	814.9	1735821	743729	42443	1444.98	85	3778.797
2399710	1266049	13846	675.56	1542675	678879	37733	1589.38	89	3783.980
2439700	1503759	26709	469.74	1438442	799335	52192	977.12	79	3786.851
1718693	891308	9166	493.76	1086297	378532	21440	694.4	81	3789.760
1839337	998990	175400	14493	1125250	827366	472688	36099.68	100	3793.897
125892	137602	288752	5404.72	50973	83150	638686	11739.96	60	3801.201
2237316	1444383	32582	594.52	1629172	841906	69671	1046.06	104	3813.573
212950	274618	3989	180.54	66772	84719	4903	16.58	46	3819.893
124002	53109	166	-42.24	34742	15328	220	-79.8	37	3821.344
2057965	999417	18243	818.98	1292439	482443	41374	2548.64	84	3825.315
1765362	786257	12832	217.52	960541	320354	29873	529.78	77	3832.036
132611	207315	158871	3031.06	39871	62587	206670	3917.2	38	3832.572
2225974	1147115	15230	296.8	1369748	569453	44913	172.18	83	3832.876
3444798	2787190	26281	1202.66	2396565	1415886	80628	3642.08	86	3833.173
1450376	881562	5979	731.94	872079	374666	12616	1585.76	75	3833.897
1560113	776141	15838	455.68	1044526	484395	39366	1578.76	97	3835.572
175279	162997	49049	4465.14	62248	56297	74530	6253.8	43	3835.878
235659	204169	233041	66498.26	101717	80878	393469	96473.34	59	3837.858
1983202	957471	22149	874.14	1258087	453954	49056	1546.16	81	3840.531
2575024	1492663	19839	649.54	1769720	763305	50503	423.58	84	3840.771
2274647	1251120	21440	795.4	1467237	638697	48246	1067.56	79	3841.221
1846597	792746	7799	907.14	1100839	333358	9615	1106.9	76	3843.399
2037471	846086	13512	789.32	1235374	414794	31883	1231.38	81	3847.530
1953557	1087898	10436	201.96	1305313	552439	34662	-4.68	82	3847.651
2229101	880909	16175	571.5	1417520	473749	40856	562.16	86	3848.418
1540563	1120460	7133	492.38	1133040	683558	19267	1243.62	82	3848.537
2597577	1593569	20887	1062.82	1671709	871462	55138	2229.68	91	3852.070
2503718	1300922	13594	1062.84	1649966	648679	25829	2062.94	84	3855.753
2857880	1342068	22017	1086.62	1967335	715288	62739	1768.54	90	3858.208
2158675	1339945	9859	1598.74	1371642	580270	12727	2562.22	75	3858.619
1400399	864295	37740	772.4	957378	450603	69641	1600.26	88	3862.759
2084756	1066622	10012	1690.32	1189823	471901	15554	3017.44	74	3863.245
127655	42239	4342	616.12	33543	11091	5077	547.22	35	3864.017
1942462	1014817	27481	865.66	1227532	525287	56897	1396.42	85	3865.143
2439265	1169277	38260	1340.6	1420426	553116	84489	2430.54	78	3867.403
2277040	1102182	13077	982.22	1354568	462934	25116	1861.76	72	3867.623
2314602	1170598	12841	605.26	1495312	550854	28129	780.94	84	3869.703
332461	293247	163568	93276.48	136385	100155	249515	133498.9	49	3869.961
1939506	1496975	10100	1599	1234239	669951	22089	3177.54	81	3870.640
1557296	755376	14572	634.92	931692	321535	29248	905.28	76	3872.195
1680227	797142	6886	474.96	1075713	367985	9588	941.68	79	3873.850
2105272	1339528	12983	780.38	1197437	589529	27853	1445.58	77	3875.735
2231901	993631	22068	375.48	1504304	459552	46584	897.24	88	3879.258
2389471	1768234	25277	1479.22	1524255	823404	48962	2075.32	82	3880.237
1762042	1042523	15176	525.36	1106217	483612	35356	1351.16	83	3886.246
2708150	1748327	19740	1375.4	1888646	986181	49276	2606.36	91	3888.889
2543768	1591215	12452	455.72	1750918	802191	37695	1209.7	89	3895.506
2689149	1229900	12848	418.28	1690754	634690	38649	914.14	88	3899.981
1809864	948721	948300	18428	1347598	729040	1614263	31352.18	99	3938.013
141166	17507	-237	-66.82	37703	4284	-482	-143.52	36	3938.901
263436	112822	68	11.48	74508	31861	-335	289.9	42	3939.046
1672343	878816	7107	567.02	1089515	376701	18442	1031.12	83	3942.717
1892609	865620	23243	642.98	1795257	695072	86514	2108.04	105	3943.359
2050028	1228399	26510	474.6	1276517	585936	63737	916.82	72	3943.382
3329054	1410432	19363	772.18	1956489	804156	48884	2176.24	75	3943.470
124609	45692	21732	334.52	32517	12339	26819	354.34	34	3944.474
1590981	1305887	18073	1289.78	1455484	970932	70440	4340.4	108	3945.476
2389224	1548484	17085	527.1	2585594	1366394	87753	2512.58	127	3945.932
2676529	1152202	30871	912.06	1548207	579748	55599	1845.14	72	3945.963
2276606	1126169	19056	688.16	1340503	546674	46411	1549.46	80	3947.425
133177	84147	924	111.64	37839	23664	541	-9.74	39	3949.786
1368693	971553	5717	1059.62	1177142	804605	24316	3690.76	130	3950.487
1696558	1355147	2862	527.32	1073622	590908	8771	820.06	79	3951.344
192122	29263	8150	232	76342	11237	7397	759.42	50	3951.536
138411	179046	22281	3309.66	53938	61712	32746	4764.56	45	3951.770
4522595	1954600	23433	1166.38	3246209	1378127	71241	3725.26	99	3952.370
1301900	1184433	30187	4261.82	714363	506781	64250	7715	82	3953.666
2235544	1191378	15093	1136.98	1439206	574848	39308	2829.88	81	3953.872
2035795	1220840	8078	497.08	1409581	553881	23929	770.94	87	3956.083
652315	1548395	201378	58171.08	385257	709717	495149	104603.1	76	3958.239
2086119	1220914	59962	1977.32	1341927	621153	103582	3390.52	87	3959.806
658391	390907	114115	5247.9	215452	134288	148748	7592.28	54	3960.637
1301890	1166759	22151	1052.86	1056778	619072	71855	2092.3	92	3960.676
1163211	601715	10563	398.18	715388	255819	27313	899.18	78	3961.426
2102539	1148069	14495	622.7	1281415	614469	41086	1095.96	83	3961.464
2244863	2085543	10066	538.76	1399615	974586	22775	111.5	80	3963.709
1755080	1136015	205594	63876.84	1278264	853054	453073	107945.8	100	3965.200
991189	443975	11268	170.48	453126	166096	17398	173.28	67	3966.297
987794	2057152	974702	125882.7	622468	934489	2025028	266244.1	82	3967.966
2788333	1202060	16633	487.38	1823995	619941	29599	1498.14	88	3969.586
2506507	1219620	17599	461.14	1582149	538017	34608	1174.88	74	3969.701
105493	176134	59700	8121	39151	64777	95245	12927.7	46	3970.749
340448	114169	38482	797.52	96889	33145	57161	1109.46	46	3971.744
2680320	1648788	9568	575.48	1805025	860157	16382	1301.52	90	3975.592
2767994	1358987	24314	1419.04	1823875	760678	63974	2645.64	87	3978.578
2175391	1212731	9956	763.16	1489197	630692	31291	1495.26	87	3980.828
1673685	919299	6166	401.76	1049822	420711	9266	498.76	79	3982.480
2551659	1411582	14346	932.56	1806169	738649	51224	2005.64	86	3982.715
2416692	1612129	11724	901.64	1530873	822260	38470	2330.2	89	3988.895
1808226	1142910	11927	502.22	1074349	544927	26955	1113.3	80	3990.845
1899565	1211122	16789	930.54	1176144	610866	38242	1703.12	74	3990.911
2373645	1654268	11935	378.1	1679400	924683	41489	825.54	94	3991.837
1878166	1030765	8596	480.56	1134716	484667	26809	1411.74	82	3994.361
2865772	1662063	18899	562.14	1846595	879263	38181	608.66	84	3995.744
2052096	1369612	29952	876.72	1229185	631804	66525	2278.5	71	3995.806
1533666	529581	51644	1043.84	668239	175329	85924	1783.64	64	3996.580
667795	1562866	2699070	122745.2	385617	839046	5961442	235613.1	82	3998.118
666363	1686485	146299	19177.14	600049	1968990	1161757	97952.02	276	4005.223
1202909	1372212	117043	146916	627290	697029	326904	316127.4	81	4009.219
2634481	1262833	28808	882.88	1669460	662172	50373	1549.78	88	4011.707
109999	157217	239454	4721.44	37518	53608	360373	7290.78	43	4017.607
2477624	1254927	12451	543.86	1533556	566720	22760	1284.6	80	4019.604
2706716	1914017	76572	70600.92	1907902	1076385	145001	97010.86	89	4019.961
205908	181094	828	200.08	55502	48940	852	285.72	41	4026.991
2288042	1429375	42497	3174.42	1376137	672133	58461	4629.46	79	4028.942
1851528	918859	9046	411.56	1127315	410425	22399	3.14	79	4030.145
2220522	985088	16065	406.9	1329108	450501	33842	498.12	80	4033.771
238028	536694	804856	14652.16	130201	240000	1473756	27803.16	67	4037.262
1787209	819935	12915	625.9	1092648	367756	23218	932.48	77	4037.543
3128742	1712599	16303	936.58	2073846	996790	45255	1803.3	97	4042.168
2663185	2169713	27697	1091.42	2016840	1239182	86210	3218.6	92	4043.215
159670	14826	3	27.58	47164	3962	-500	-181	41	4045.590
2560490	1309475	27284	927.24	1607344	692508	66646	2271.56	88	4046.668
1966880	1259200	9527	575.22	1307270	612769	28272	1626.92	89	4048.587
2828185	1438071	30227	1284.22	1780959	785261	68853	2512.58	82	4048.885
2236474	1100624	14637	500.82	1385304	527548	36099	1388.14	81	4049.446
2092152	1512612	18809	1184.74	1608300	832914	56723	3058.78	94	4051.313
2483400	1494639	14807	757.02	1645715	786053	48667	2397.62	84	4051.489
2399593	1566508	15675	1113.5	1565454	812042	46656	2960.16	87	4054.276
1540213	919540	24979	690.94	929043	388414	48890	1515.4	76	4054.634
307194	323029	189457	32106.02	142837	146354	353786	55843.96	63	4057.093
1947480	1236428	14537	617.82	1360110	644929	45272	1475.92	88	4057.569
2347975	1501781	15411	1241.46	1569963	784948	35185	2162.1	88	4059.612
217419	581867	162113	5794.18	113391	312047	355795	13124.7	60	4059.645
1857986	1457899	11880	814.8	1265806	690521	36135	1820.1	82	4060.059
1929770	753727	9290	446.4	1060022	342358	28300	790	76	4060.576
103284	27889	421	47.06	27091	7194	366	-98.24	33	4061.273
2505722	1111090	12488	940.68	1506949	578641	36244	1766.84	91	4062.562
2216957	1200341	14504	572.44	1395609	569530	38828	1053.08	83	4064.711
3026190	1828901	47360	3142.6	2803640	1637228	129825	9672.5	109	4064.951
2389544	1534493	22670	1218.2	1446047	821249	51879	3559.94	80	4065.445
2567498	1238394	13442	870.12	1499753	569665	44706	1826.16	82	4066.740
204226	140020	1155	119.3	88805	66617	-343	-134.98	64	4069.039
2418070	1534162	27410	1129.6	1548660	752514	58403	2198.58	80	4069.511
1966671	1091107	33270	1205.2	1065320	425043	52074	1761.64	71	4069.942
195384	124127	125431	67390.66	65119	34231	183207	91225.02	37	4069.952
2223314	1451272	18744	1457.84	1500063	727342	51109	2680.74	87	4071.884
1251652	1938710	31688	20470.68	715477	1089886	92826	48213.36	93	4072.949
1881557	954499	8871	383.06	1121886	475536	25587	1061.82	83	4074.011
2564334	1073023	16386	744.96	1700121	531770	56222	1620.92	88	4075.073
108689	127585	180780	3861.8	37507	43617	254456	5376.16	41	4076.298
133104	145254	4745	291.7	42891	43606	7066	390.76	43	4076.723
120964	151040	142447	4626.42	46281	54828	222038	7814.68	48	4079.825
1886056	1147642	27411	882.46	1348290	592920	62074	1409.64	89	4080.600
532994	651943	311521	11429.06	291233	350670	747604	27694.44	65	4080.697
2065715	1210783	16078	693.08	1291297	547747	33231	1477.66	80	4083.721
2272077	1038829	16801	482.86	1567217	661587	50733	1735.38	92	4084.488
2007642	1235101	9493	827.98	1294386	638655	23381	1307.66	75	4084.526
2312366	1369625	187247	4555.42	1467529	691918	272692	7354.12	86	4088.119
2078261	994654	10828	567.08	1347851	451049	20509	1472.74	83	4089.491
2342070	1498135	13976	855.36	1679514	837384	43546	2273.56	97	4091.324
137304	87384	16818	388.48	33864	22237	21000	538	30	4091.674
2099452	1219738	13312	886.32	1479015	680233	42034	1946.24	95	4092.743
164556	24351	7859	188.74	47725	6735	9208	294.88	41	4095.271
100379	139874	227	29.22	27897	38032	-37	59.18	36	4104.257
1854574	1483166	21036	13747.96	1392067	797910	61920	27562.2	90	4105.660
2098499	927919	12716	844.76	1331839	439229	31923	1926.78	83	4108.910
2299117	928556	10322	375.92	1274750	385324	19083	370.38	76	4109.980
1917472	1205721	22658	1058.88	1142268	566128	48924	2040.64	78	4132.078
2844623	1589794	45870	1208.2	1798896	811545	80471	2647.06	87	4135.285
1484649	1710683	208041	97623.26	1226379	1234150	496998	179678.3	115	4138.358
2627577	1422011	16180	1046.8	1669817	772638	43903	1895.58	91	4139.090
145265	108785	447	92.42	50125	41704	727	-19.78	48	4145.714
472480	962010	181422	119651.9	231982	399205	343169	187217.3	67	4147.057
2255078	1400464	22745	1409.7	1581191	771116	51196	3473.56	90	4151.523
2609252	1219766	16378	500.08	1801106	616395	42672	1031.92	86	4151.852
1938651	1045413	12423	675.78	1237870	461722	30719	1606.34	83	4154.712
2497663	1053640	6931	986.66	1617397	535460	9598	1536.28	83	4155.922
2226673	1115094	19451	1116.86	1332322	471957	39098	1299.28	80	4158.611
2054704	855702	13506	392.16	1183561	364200	33661	877.46	78	4160.048
2493254	1075544	12265	161.9	1586730	516044	35324	452.64	81	4160.170
149207	124250	198713	13430.18	46490	36527	255938	17725.68	39	4160.788
999803	1521119	119906	104858.2	654809	795170	282736	195290	84	4161.680
2500891	1910088	74337	1605.82	1894204	1156733	177857	3408.02	94	4163.143
2054223	1260442	5046	660.56	1232277	580595	11633	946.38	75	4163.686
2156669	1190489	11229	566.94	1411467	626034	34107	929.02	91	4165.825
2301409	1089499	5963	613.18	1564055	564688	13366	1889.76	85	4166.399
2350257	1538962	10730	612.8	1497680	791447	14856	1402.16	79	4166.693
3116091	1417474	13101	737.86	2002406	747056	41196	1523.56	77	4166.731
2454712	1455381	10193	600.98	1524617	766425	21406	961.16	85	4168.276
2880915	1335934	7762	705.32	1690101	689421	14509	1822.74	80	4168.579
2184152	880016	12494	643.84	1353432	509270	36199	1617.14	82	4168.974
363197	349307	241791	36907.26	184836	211266	607525	92729.5	73	4169.754
1907271	1136484	20757	1007.02	2150717	911274	80853	3605.58	113	4169.870
113286	64076	1022	137.92	31282	18230	1909	52.74	37	4171.723
3159501	1631575	9910	805.6	1950088	756704	18115	1872.9	83	4175.681
3497760	1756088	24686	634.96	2404268	1128869	58650	1352	89	4175.959
1298837	638141	15784	626.24	837408	337537	38992	1940.12	78	4175.971
168699	175386	136612	4568.32	55799	56358	186942	6343.12	39	4176.647
283877	24412	2139	-160.46	93398	7183	2087	-277.18	51	4177.689
1977185	965301	6057	49.02	1142243	383851	10038	-186.32	76	4179.322
2540202	1188937	234944	5587.84	1604349	594481	343075	8804.5	82	4179.915
565551	1382267	449176	89587.36	382497	721491	1124035	147447.1	85	4182.035
134441	196755	943	186.98	35796	52600	730	385.8	37	4182.733
2569028	1127279	11385	845.1	1639224	529643	20015	1816.9	85	4183.062
138356	88507	144582	13281.52	41770	38958	280174	37961.64	47	4185.228
3037451	1446997	7172	457.92	2010460	729187	13900	419	86	4186.725
2082605	1144489	15353	521.58	1287029	520142	30912	622.32	82	4189.887
400670	1049645	292527	73783.22	236646	547012	658897	124990.4	75	4190.209
126854	120371	3673	359.78	36119	35640	4507	497.02	38	4192.649
2068729	1103156	33877	1050.22	1249862	507128	62130	2266.8	84	4193.729
1528748	1342623	13692	1252.12	1088505	754272	39373	2670.78	95	4196.079
2271040	1559914	25618	873.48	1761554	926178	73696	2829.56	99	4196.800
2539229	1063569	5107	487.02	1458659	507869	10661	1071.46	76	4197.303
3012985	1383972	23604	1223.44	1777667	589071	50167	2627.62	84	4202.405
[truncated: 8,001 more rows]
