# Supplementary material for: Mitochondrial calcium uniporter-mediated mitochondrial dynamics imbalance contributes to contrast medium-induced renal tubular cell injury
Source: Front Mol Biosci. 2026 Jun 29;13:1848361. doi: 10.3389/fmolb.2026.1848361 (PMC13357276; doi:10.3389/fmolb.2026.1848361)
Supplement: Supplementary file 1 [file DataSheet3.zip › Flow Cytometry Assay(1,2)/Flow Cytometry Assay-2/╧╕░√╡≥═÷-2/HK-2 ╡≥═÷ 1/CSV/SperSpermine 3.csv]

FSC-H	SSC-H	FITC-H	PE-H	FSC-A	SSC-A	FITC-A	PE-A	Width	Time
2894324	1450640	20857	860.02	1857008	783794	53272	2547.92	89	8.298
292205	445264	23757	17766.02	137100	159891	41566	27768.76	59	9.106
2536768	1360849	21008	848.88	1625051	699071	65484	1692.24	87	24.370
3251502	1994192	9761	898.46	2209944	1090017	28418	1814.48	84	24.573
2769606	1405704	8440	705.4	1661669	679847	15028	1055.08	84	27.800
2784676	2072239	14527	755.22	1664917	1005964	35658	2187.88	83	28.964
2594501	1435752	16207	950.02	1622426	857788	42011	2075.46	87	29.621
2808005	1798885	76458	1977.88	1932322	1107601	192798	4914.28	89	30.427
644800	629865	56230	96878.8	286188	236829	100845	146333.7	62	31.149
2464687	1401654	14475	620.5	1651390	727288	32061	1008.46	85	34.075
600108	948147	251749	72700.14	286605	377490	407830	112562.8	66	37.145
2684315	1080380	8258	361.88	1594272	540148	21968	902.48	82	37.357
2313194	1264391	10022	961.92	1481817	600496	24800	2150	79	37.719
132018	170852	1103	217.58	41775	54324	1562	363.32	39	38.407
2674501	1200290	12657	521.02	1800579	603142	29911	1057.46	87	43.288
2443392	1182489	22066	889.76	1631292	677415	63332	795.52	88	43.835
2236375	1600437	15030	1076.8	1660159	927565	55222	2956.92	98	47.520
2707387	1372458	9762	838.32	1902639	680328	28501	1563.86	90	49.862
828926	2282197	163268	122960.5	629630	1460708	443513	261350.2	98	51.439
2575050	1073097	17175	638.5	1763280	617683	46705	1139.3	85	51.848
2633806	1520224	20673	1495.78	1900999	797551	60904	3209.44	91	53.083
1197281	906309	23334	98116.24	576986	323027	40382	155109.5	69	54.365
2581026	1340591	23960	835.6	1551446	688489	55771	1953.06	79	54.585
2096050	762046	16365	709.9	1187170	337247	34937	875.82	79	55.845
1636017	1085608	14095	1281.7	1117646	564966	46750	2213	89	56.948
1325045	2089774	268955	21256.3	841777	1189515	698173	60989.78	89	57.264
2114202	1344995	14992	765.12	1319313	624926	33562	1400.32	77	57.853
1862780	949660	28255	1137.3	1104310	406925	46050	1312	76	58.821
101582	41508	-425	-61.5	27388	11357	-718	-405.48	35	61.569
1908543	881960	12364	829.04	1096155	416065	22262	1281.32	77	62.117
199351	94350	1312	31.32	55472	28203	1330	167.8	34	62.228
107796	52237	285	-152.9	31769	15550	-44	-330.84	38	65.991
2422271	1300813	26079	1082.94	1416004	558843	59589	1415.54	78	69.664
2774529	1369302	14231	904.66	1791200	737101	28219	2168.34	85	71.575
661663	1171904	51918	100205.5	415590	653293	136577	180608.2	79	72.420
2531958	1437913	90644	2688.84	1750852	1125138	744391	19833.26	198	76.172
2755400	1119533	28116	960.76	1940044	740203	89024	2956.64	95	77.018
959627	1772721	37719	103528.3	637799	861662	82833	161987.4	79	88.654
678998	1990104	177469	31962.34	402622	1040079	333737	51732.82	75	89.087
2698090	1895599	22266	1750.76	1626368	924247	57862	3884.32	83	90.049
2478777	1211871	16012	810.32	1639769	635755	44240	1473.4	89	91.788
2036442	986146	23375	319.5	1236704	441722	54886	531.96	85	94.297
2723937	1044381	20679	352.94	1722070	598640	49144	550.84	88	96.370
194979	323570	66805	3532.3	83672	257143	284754	9453.44	108	98.131
2797547	1731575	8749	832.14	1973002	916001	21006	2665.16	90	113.161
335399	162821	10801	1018.86	106695	49538	15094	1221.84	49	129.782
178127	106613	78628	1875.08	49538	29785	98452	2071.72	39	130.469
396090	568236	575575	29130.5	154399	188896	830876	41430.36	55	130.486
616516	1.669568E+07	6260	465.6	412587	1.227875E+07	45663	2980.18	149	131.916
9263819	1.55341E+07	12451	-0.14	9.753048E+07	1.975996E+08	245358	-9955.12	1152	132.042
2841107	9680141	10975	897.5	9202910	5.144058E+07	194618	1515.48	346	132.088
1.054316E+07	6786706	36939	-25.46	2.128133E+07	-1150356	247872	-485.08	198	132.112
2677000	1258531	8647	418.42	1702741	620267	22293	1149.98	84	137.622
2306741	1127683	18419	714.34	1455296	544398	46843	1690.98	83	138.689
2741756	1252122	47805	1048.3	1916811	724181	83859	2119.74	90	139.302
1674829	938434	7591	599.26	1130648	464830	20850	470	83	143.978
2842115	1607105	10645	940.7	2123126	955312	26548	1823.28	97	144.802
2010880	1143505	13741	473.26	1287590	559985	40329	1517.94	76	144.965
118608	161883	31663	2909.18	37053	48719	41705	3599.3	41	151.057
278031	210522	267141	5620.26	87508	62731	344650	7295	49	152.599
168120	848450	156785	7221.1	145385	743752	575276	26398.36	195	157.176
3078843	1479991	16694	615.84	2054924	868162	54336	2085.96	94	158.454
2254406	1060451	14413	440.18	1366917	446794	29380	1192.8	77	163.822
3003896	1219331	48023	1354.78	1919396	654976	95261	2870.46	85	165.809
2216671	1118498	17820	439.2	1308961	522130	46319	870.34	81	166.885
3085200	2845907	17332	1081.52	1798221	1263152	33714	1998.04	77	167.234
2152099	1402824	39827	533.22	1402061	708726	107444	2214.84	87	169.549
1593015	945825	9329	270.94	929314	405035	13746	743.56	75	171.476
1474429	566243	15584	314.24	836833	246915	33923	765.78	73	171.865
2181564	1163685	32201	1491.86	1393828	568501	78860	2327.6	78	171.911
2237536	1075010	15282	476.52	1448055	578262	39657	1307.02	83	172.089
1795014	1023176	9527	875.22	1026601	399961	17183	1521.38	65	172.150
1090379	1336425	55709	104891.7	543592	610973	123058	174433.9	77	174.337
1976224	758406	8902	547.72	1215826	332784	23960	1265.6	79	177.094
218883	107875	3867	171.62	96710	68554	7169	368.34	66	177.960
2490072	1116610	39244	1200.84	1491571	553336	83585	2132.1	85	178.374
484584	437257	47208	65647.88	248343	216140	92588	109848.7	70	179.314
2374975	1286300	12977	975.22	1491441	590587	33480	1699.8	83	179.551
2019960	1287460	10635	439.1	1210237	576658	19676	885.36	77	182.708
1919490	917552	6361	460.46	1116524	412713	12339	1061.54	79	188.771
580489	678960	113293	37816.98	602832	719491	443016	103403.8	118	193.269
241865	42020	1	85.86	69047	12065	-751	91.14	43	199.574
599252	1630175	1049407	92048.02	339186	688966	1857922	166807.9	74	212.351
1757533	900985	5097	151.42	1003394	374253	14993	382.98	78	232.713
113377	128257	26639	646.54	34965	42551	36915	851.9	40	238.621
2323288	1029174	12970	639.2	1474111	493165	26158	692.88	83	249.768
2016255	851707	11278	802.08	1201102	387671	30941	1605.26	78	251.284
2718999	1126188	31539	1363.54	1556686	533392	69559	3162.74	81	255.688
1846420	1084841	21972	963.92	1278160	582805	54139	2633.54	91	257.977
2155305	943837	13322	668.92	1357510	476290	34013	1470.18	84	259.629
360536	1197445	265236	55120.96	164533	522979	516750	90760	54	259.673
2560779	2573062	21667	592.62	1945486	1465086	69303	2047.58	92	261.209
2410679	1290460	65999	2550.14	1499640	603284	132440	4251.4	78	261.469
2082530	837818	24115	1069.9	1264005	395332	52298	2033.28	79	265.667
2313434	1272559	15175	623.5	1419506	625246	39655	1282.3	78	265.716
2650745	1126119	11755	277.3	1467646	464936	34013	222.18	73	265.916
1904760	787283	6075	634.5	1123205	336566	15068	1445.48	67	266.038
551020	1235257	17656	29493.16	277697	572269	35936	48484.96	69	266.508
284349	214746	55880	4596.8	86406	63172	75595	5351.7	47	267.776
2233091	1215717	5893	772.98	1422731	570149	16415	2040.9	84	268.565
3480051	1086229	11575	649.5	3221732	1003303	42364	1456.04	122	271.669
1639272	683938	6873	699.78	881335	271138	12632	1366.52	73	273.041
110354	60352	27583	659.38	31295	17221	34363	815.18	36	273.760
2113610	1202970	8625	694.5	1371431	632358	30976	2066.36	89	274.918
2504364	1025776	16214	390.04	1472687	482915	29772	945.92	75	275.226
2333588	1399283	38603	1158.58	1646373	714205	84188	1636.68	86	276.918
2288999	1066203	9675	477.5	1449312	508736	32863	855.18	84	277.656
2755908	1207355	14622	647.92	1770858	654094	40036	1445.96	84	277.912
1178450	812357	17636	912.96	771777	391301	36659	1544.74	81	280.474
1896966	962666	10080	650.8	1158909	482047	33298	1267.28	87	281.922
344433	305272	4419	339.34	89379	82937	5399	171.14	35	282.052
107355	194518	14066	1066.76	43773	71289	21637	1772.82	48	282.849
425253	749756	3146	285.56	132699	226044	3957	332.02	51	286.126
829915	1577851	122418	75848.48	501078	720072	261116	133065.8	76	287.644
2549720	1187342	14165	704.9	1940923	738174	30926	1636.36	91	290.351
422578	804257	211135	7767.1	307365	658503	703547	29744.42	118	294.085
2580237	1282798	11788	708.68	1562529	614303	27335	1530.1	80	294.506
2424306	1045078	26598	619.28	1428837	500110	53264	903.04	76	295.137
2235532	1339483	8951	776.86	1404717	610304	25705	960.3	80	296.253
2510027	1112862	17044	368.84	1605220	553819	41176	791.36	88	301.857
456732	874708	795670	20603.2	210673	339051	1292797	34801.42	61	302.713
3109032	1387970	29076	1180.36	2107226	934502	87028	3211.08	97	306.854
1705100	1159533	38467	992.62	994039	481063	60507	1595.02	77	312.445
137054	27216	4509	594.74	37375	7511	5875	844.5	38	315.012
3085934	1446389	91721	2848.06	2931940	1523368	276916	8275.76	120	316.689
155812	79917	-53	141.42	46168	24456	-581	343.34	41	318.498
2102266	1231359	11219	1070.34	1358086	641231	22596	2019.56	85	322.515
1926386	953145	18810	493.6	1152082	461977	42226	486.36	80	323.153
2139334	1005770	32357	856.02	1349728	488234	70202	1490.72	83	325.830
2194841	1186169	11275	492.5	1369944	554794	30061	461.46	81	330.825
2646193	1958529	15241	684.26	1593725	902777	36249	1625.14	81	350.579
408547	718781	241641	4344.26	172770	236966	339978	7180.08	59	354.151
2246734	1067802	10721	509.06	1358169	533826	29475	886.5	84	354.618
2241145	1328150	12537	622.82	1326896	560391	30295	806.7	80	357.363
2331319	899372	4068	443.48	1257781	389763	8216	1012.76	74	362.404
2862942	1101366	12606	926.16	1691275	469570	29994	2246.84	79	368.601
2376011	1398099	15952	817.72	1518352	734075	38018	1301.48	85	372.773
102900	142753	183	267.38	32433	88033	315	433.9	50	373.696
2149050	1121193	10666	1100.76	1255830	552318	28356	2012.16	85	373.852
318570	578539	748432	74287.52	160470	216994	1222131	112593.7	62	375.551
243577	236034	182806	6655.16	109235	104696	323631	12340.66	59	377.611
951994	1272117	918018	65021.48	460460	525506	1603944	99802.84	69	377.678
2692247	1020304	36436	750.96	1615025	488121	78068	1255.48	82	378.049
1938307	919358	9908	304.88	1203262	429539	21625	1430.5	72	378.102
1515381	691509	13224	431.64	968658	325174	36552	506.72	83	379.894
2020461	927548	7541	477.26	1320621	416487	12587	1014.82	76	379.933
183293	214281	3185	261.1	46847	58768	3896	436.56	33	380.402
2417919	1231392	22882	643.52	1643021	651499	60596	1533.56	90	381.979
709260	1227321	241948	49882.28	376112	528672	496653	80943.58	71	382.851
2676947	1305090	14409	911.74	1639538	591265	26815	1829.9	81	384.316
1672609	799178	7141	352.26	920672	324094	12478	352.08	73	385.750
1652505	1146928	11217	719.62	1155823	594425	37830	1561.8	92	386.723
2441853	1306472	24117	765.62	1708058	744650	72877	2256.22	91	387.101
1997887	1038703	27219	612.34	1278891	479929	54594	1421.84	75	387.126
2445784	1387545	14417	775.62	1509348	639774	33723	1218.78	78	388.157
2049765	1056354	11296	760.56	1470658	607403	45325	1726.5	90	389.204
262922	615166	731	440.66	89873	185262	1144	649.84	47	389.827
148381	300396	106491	3421.26	64287	164184	241656	8456.16	60	389.897
1992668	698986	12590	629.4	1163149	301025	23569	892.34	77	390.685
2126965	999600	28385	862.1	1349055	472385	53131	1800.66	80	391.166
1843209	919354	13643	338.98	1155137	458526	37044	475.84	81	391.612
103036	220166	206	199.16	32840	67292	-8	363.12	39	392.437
2494303	1164188	14599	875.14	1488362	618887	35831	2145.66	85	392.954
2046469	1567517	17182	746.52	2302886	1199052	79422	3144.92	122	393.036
1459788	761977	13754	449.44	885873	320360	28246	1003.56	69	393.258
2393068	1357813	10919	617.34	1665604	754966	26914	1571.04	90	395.691
2319636	1206618	25459	1277.74	1344816	561664	56188	2073.68	81	396.345
2096162	941147	23677	947.22	1268915	431966	53612	1584.32	81	397.524
2301404	2285094	16351	975.86	1922515	1546263	53392	2747.12	99	397.683
2318898	1390410	18510	1030.6	1654776	945941	50144	2819.84	90	398.031
1923704	1030709	15665	864.9	1197200	473662	25780	1263.8	79	402.127
2050568	1636281	267730	44576.8	1497276	1043096	633747	86135.42	95	402.650
2859250	1122812	13570	1059.2	1805246	579581	37370	1867.2	86	405.024
2319409	1517039	13030	3741.8	1335134	639029	33678	7117.08	78	406.041
890089	483485	4931	254.66	1052827	463007	25501	1087.86	132	413.474
2698024	1353075	13733	726.38	1770235	695150	38169	1279.34	88	421.035
1723562	1347888	8270	788.2	1137300	614293	22024	1583.64	74	421.107
2484030	1334547	13423	1264.78	1442267	606236	33705	2490.3	77	423.049
2512317	1300790	8731	452.66	1644540	725629	26241	303.26	88	434.167
946458	1866423	246451	60010.86	469463	792598	499723	88194.78	65	434.516
142252	112007	123240	4760.4	43284	34140	161569	6237.34	42	442.641
2740469	1745998	223022	41137.92	1889342	956074	581856	124331.2	91	451.128
115725	48023	57199	3212.14	32716	15051	78205	3749.3	38	459.549
2191302	1397037	14692	560.12	1567101	728621	36898	1409.28	89	463.445
2937317	1415430	54035	1243.1	1721669	716471	108465	2387.9	88	465.283
1837420	1271242	13561	558.46	1046687	616958	32313	1601.18	78	468.730
2006429	1427720	20196	700.56	1246276	657737	41447	1604.42	80	470.099
2827059	1709990	11597	670.42	2033649	934495	33474	1212.64	90	470.418
109681	49444	-125	277.5	31237	14597	-1021	583.94	38	472.310
2313954	1144508	7515	801.9	1515940	547022	12538	1534.68	83	472.464
594051	693529	293970	52294.2	300616	347761	646975	98605.5	72	477.026
2182263	1130964	6375	434.5	1342608	540652	17265	940.9	80	479.221
1037713	314474	32098	1333.28	450345	102176	53421	2206.06	59	479.554
1764896	752726	35349	1020.14	987699	307498	55704	2033.44	71	479.961
2424411	1168280	42962	1454.32	1539770	607436	95538	1761.68	82	480.508
1999326	792913	9879	394.94	1255364	376447	25336	527.96	81	482.194
2518889	989493	9810	719.6	1511298	479892	17975	1322.5	83	482.981
2492337	1292283	95923	2546.78	1846552	771590	146364	4898.04	86	483.055
2522942	955263	9062	657.32	1558226	462159	18047	1561.42	80	485.345
805521	1621811	216477	80370.22	516713	926018	610254	178236.4	82	485.991
321178	0	539	132.54	86444	-8531	-270	136.8	36	486.032
1778660	896469	10466	764.76	1293901	496888	30022	1487.92	92	487.706
2494851	1039620	12618	504.48	1383651	484263	27373	515.78	75	489.126
726360	1656980	55646	69955.56	473757	962523	159415	123606.9	85	489.515
2274236	1376943	8104	357.44	1185207	577456	25223	377.78	73	489.917
544997	848553	56405	19855.3	393059	612242	155252	43929.72	96	493.026
107448	66910	67416	1527.76	31971	19591	87457	1842.02	39	494.642
788064	316960	71818	2436.48	374564	112207	115616	4034.76	65	494.986
2827933	2178752	28361	1042.46	1862940	1047158	60809	1624.74	83	495.631
2386423	1029702	19617	842.62	1465890	466521	43736	1828.96	75	495.811
2275844	977628	8201	610.86	1412345	458854	19780	823.8	79	497.595
2571858	1296985	10049	568.14	1609571	676927	38212	1339.32	84	498.121
2074305	1219805	17884	734.24	1251791	540296	38074	1583.64	76	498.383
280277	407408	568330	15121.8	105963	142487	844366	22719.76	56	500.824
2158761	1105834	19249	492.14	1277276	506133	40538	611.68	78	507.302
1864299	991738	15570	565.2	1103908	407733	31341	929.26	79	509.045
1581946	831107	20542	619.12	818528	331443	38546	788.56	70	509.579
156262	223205	336291	10963.26	56755	77797	520971	15869.06	42	509.763
1830649	974253	12529	349.94	1149291	489876	35172	913.92	83	513.683
163527	16200	3969	14120.34	51386	4646	5076	19419.36	40	514.138
210675	45913	2074	142.64	84898	22796	3000	449	54	516.073
2987111	1417386	23372	882.92	1738362	708655	42139	2129.54	82	518.395
195594	28066	803	-41.42	54492	7030	826	-75.64	38	518.964
164770	195423	203868	5080.48	52786	59602	271345	6992.7	43	519.512
1670992	756921	10408	403.88	1003508	328610	21906	650.16	79	526.064
2342485	1278952	9081	358.66	1562718	709055	29939	1045.54	86	529.680
1754262	656278	18668	542.48	983619	284685	43921	1284.06	68	529.792
1106625	1570522	1320383	102297.4	804045	1084975	3953472	218165.9	93	532.325
1978117	947353	17970	477.2	1320938	483409	47298	1157.28	87	533.611
1874448	1140427	12104	948.44	1033319	638448	30005	2292.3	90	534.945
1905763	1366758	32198	1160.28	1345695	1043553	68714	3065.04	102	543.311
1611420	703997	8073	356.78	945776	314066	15216	648.76	74	544.111
1657210	915162	8098	428.28	952572	421505	20836	652.96	78	544.311
3375439	2698716	16465	1390.9	2142867	1546616	43453	3333.58	89	549.846
792638	1170488	25326	1159.36	560330	569699	48979	2180.94	86	551.249
1182809	2014598	119261	114520.5	645673	964025	261802	208662.7	83	554.613
2177901	2458213	13066	691.76	1601677	1443007	41956	2006.16	98	557.908
206305	799873	132805	56055.3	169908	677812	398229	118143.9	95	559.103
2811049	1457405	19898	851.28	1949443	842490	57113	1997.18	89	560.106
2401147	1293058	10542	581.12	1578955	667769	31003	959.58	87	563.588
2261793	1204485	7913	643.18	1433675	633743	14844	1507.84	85	574.417
2358701	1296729	17168	1135.48	1621252	677272	50786	2287.96	88	576.445
547363	1162062	1948511	71932.46	262694	488515	3386141	153383.3	57	576.542
1837691	1181862	29514	2640.04	1339732	693909	60857	4984.02	88	577.405
1760931	971909	17697	453.42	1162436	495508	47123	1106.78	84	579.442
1895878	1316257	13872	2492.92	1118597	551099	24989	4836.54	77	580.942
667971	1059116	107773	72890.78	340069	519938	257607	116067	75	582.164
2677930	1096329	19728	857.08	2150277	879882	60775	3703.5	102	583.450
792602	1379704	17087	2221.82	615354	853428	47086	6949.96	84	583.618
2074492	1266135	11706	398.16	2029103	831066	50652	2166.72	107	584.775
516301	1277914	1723547	88988.42	316653	547470	3125884	145844.2	75	586.248
2719173	1767048	9851	733.86	1658028	843630	21363	1622.18	81	587.572
2325507	2016581	9533	990.38	1637169	1024548	25380	2464.8	90	588.593
2224700	1270124	38693	1210.98	1484128	620373	84564	2699.04	78	588.649
2391703	1104057	22385	713.1	1460974	524463	41787	1806.82	76	589.172
2367390	979961	14803	886.58	1356037	426039	29744	1632.84	67	589.219
2067953	1444537	23839	1144.54	1394389	728487	64022	3130.92	78	589.340
2204449	1393422	21328	614.08	1573199	785641	60710	1779.6	88	589.968
1338418	778391	13322	548.92	1072541	419819	49863	867.18	93	590.308
2370994	1276579	13430	559.8	1597472	802381	47350	1268	86	590.378
1892348	993957	16120	385.2	1123969	445912	37542	1639.12	73	590.829
2445406	894658	9680	715.8	1534107	471527	22757	1566.02	81	591.311
2768330	1513301	13019	1043.34	1935077	855009	50347	2621.42	93	592.042
2000458	1059861	9923	423.78	1235450	487692	19841	322.26	80	594.601
3245424	2145849	7616	940.76	2322120	1340885	25925	2457.5	96	595.657
2521400	1640222	8525	645.5	1683799	791585	15174	1350.64	79	596.013
2711484	1427448	12266	511.76	1820783	693014	33466	1702.76	83	596.131
2824552	1373972	17545	777.7	1991823	844626	62954	1973.44	94	598.490
2525435	1580628	18553	489.58	1716170	789384	36854	1241.44	85	599.446
161634	35799	535	204.1	47842	9967	171	615.06	42	601.741
2428372	1321264	12231	378.66	1575826	607327	30384	739.24	83	603.756
2708616	1528189	16184	1253.24	1608450	730945	26947	2049.42	82	607.170
3660811	1612525	36772	1316.92	3135528	1374410	122468	5713.48	119	609.634
1952707	1157212	9491	1306.26	1205554	555992	26179	2252.94	84	611.802
139742	120017	44072	2497.92	44760	36814	57370	3111.2	43	613.108
2029837	999377	12782	573.52	1151210	433607	31111	787.46	78	613.390
3200719	2053661	325248	25095.28	2076621	1231926	708253	53080.58	92	615.818
1816973	949476	11552	856.72	1198960	502143	31234	1930.24	82	616.575
2550564	1213095	31899	1300.14	1483489	596293	60168	2362.48	77	618.900
2758282	1252443	27515	1064.9	1774791	659369	74459	2618.74	90	622.816
2771033	1344762	23311	805.46	1718840	699694	65322	2235.92	87	623.724
2133877	2006012	23741	606.26	1225706	944491	59156	1172.16	82	637.810
1768476	1197973	9968	515.48	1130099	525636	22731	946.66	80	638.247
1811762	911613	21890	1111.4	1076199	427075	48567	2226.62	72	638.402
1954830	1067761	11024	389.64	1336483	541278	27057	905.02	88	639.545
2761751	1531806	14031	1223.66	2037817	932099	51307	3030.02	93	640.096
3007348	1345099	24964	431.04	2038157	776170	59755	725.3	91	644.287
2164965	1038457	13707	870.02	1350027	506509	34116	2042.76	81	647.891
2712812	1258934	19169	718.34	1739917	650712	40281	1578.66	83	654.640
535572	194139	17788	981.68	183209	59851	24140	1394.4	55	664.141
2683551	1301746	12648	587.28	1643980	721156	35979	1313.94	86	669.754
2042894	1248873	11607	628.02	1301546	654955	27762	1222.32	80	671.178
110048	21160	357	57.02	47743	9925	876	294.36	58	678.281
114957	273750	267142	9582.12	42632	96482	399694	15195.84	46	685.795
1796374	745069	8179	560.94	1090242	339491	18522	713.92	77	688.152
2143443	1176944	12382	1066.52	1275169	503521	29421	1915.06	77	688.529
1971659	1166172	7270	314.2	1235433	533452	18276	855.36	80	692.245
328520	146892	30622	60996.92	133962	46721	41584	86266.24	56	696.643
2359683	1196593	39771	3295.06	1504369	602516	92407	6102.02	83	696.794
680336	868816	120913	55385.18	297472	374012	225638	86794.68	68	698.563
2787291	1073545	25160	720.6	1607802	495096	48158	1657.88	81	698.815
1853824	869986	6951	414.86	1140739	383136	12392	407.12	70	698.843
245280	32282	816	-10.24	67947	8907	1315	-223.1	40	699.681
297594	483928	297176	6740.36	118901	179925	431996	9952.56	54	700.010
2315986	1323546	26349	417.14	1477985	671177	57925	1158.5	86	700.605
2401922	1018578	12208	607.88	1516541	537409	37398	674.28	84	701.804
2424245	1678927	8002	378.72	1540604	886939	20586	341.96	85	703.121
189893	52626	2626	-28.64	56476	15561	3743	132.98	42	704.077
2350103	913287	11655	538.3	1393427	438840	30208	1408.88	85	706.189
2009817	799232	10384	534.24	1290351	390788	30775	884.5	81	706.761
2639821	1345320	26250	1304	1474447	584244	62249	2338.14	80	709.276
1971249	958439	18996	594.56	1269044	471902	44957	876.02	76	709.393
1809495	2081397	44919	890.34	1451899	1195857	117038	2748.68	94	713.326
3151268	1874569	14888	1332.68	2386820	1210032	50582	4348.52	100	713.658
111185	132634	10606	893.16	37812	41106	14378	1428.08	40	714.526
579782	1340818	162592	109570.1	337029	635915	340125	173258.5	79	717.453
206886	278238	97757	3461.02	75491	109602	162881	6175.66	52	719.610
2652348	1243296	22571	1266.06	1709809	695693	53742	2753.12	88	720.041
593637	752903	33765	3416.9	274237	311037	63799	6398.14	72	721.594
1290064	562304	15450	2780	618633	208104	23079	3849.94	68	725.639
2094285	1079898	17327	199.22	1411860	496220	39291	212.26	82	726.876
117890	219664	14944	681.84	32522	60793	18319	744.34	36	728.180
649363	1274782	50251	7693.86	581914	843538	147637	26178.82	110	729.080
1236695	688344	96291	3521.26	725194	266290	190695	6116.7	74	729.799
2125248	1273229	15655	768.3	1586432	757440	44391	2055.26	96	735.182
2777924	1644874	14850	1564	1674305	911535	42428	3124.08	85	735.985
2063522	890627	15398	344.28	1330786	436420	38649	348.14	85	737.864
923226	899688	212496	6723.56	566162	437329	587794	17758.84	86	739.991
2733415	1298578	17464	918.04	1643924	710959	49271	1937.06	87	741.100
2428446	1581628	23059	1241.74	1712825	830322	67300	3493	91	744.739
2527905	1226934	9898	429.28	1541151	670767	32026	1016.36	88	747.312
202287	623522	766977	17644.22	83181	215459	1120251	26874.86	54	750.311
1963343	1179481	14730	600.8	1395955	600015	35751	876.86	89	752.081
2683197	1094161	12706	352.16	1628951	632271	33848	1598.28	88	756.845
3865229	2378118	39127	4673.22	3951224	2107775	137343	9395.98	114	757.066
321728	608788	130405	6749.3	155757	231696	217011	11055.46	61	765.335
235700	30419	1071	14.06	75228	8519	1323	-111.22	47	766.714
647171	938897	234632	4669.52	356317	427705	492114	10124.04	74	770.488
291155	58473	16331	469.66	87480	16875	20824	791.64	47	776.963
2019034	3420956	3134761	171214.5	2229239	2713916	9421583	593973.4	121	782.720
2096283	940400	8247	1199.42	1358928	423217	20643	2613.98	80	794.511
2046256	978649	12927	1217.22	1284789	463953	32175	2009.5	79	794.874
197441	83226	274754	3741.44	57303	25037	352814	4779.04	38	795.341
2054950	636021	10960	605.6	1260590	305575	16822	1378.92	78	796.450
103339	148007	146094	2772.84	34958	57481	234607	3826.02	48	799.896
3093322	1764189	23335	1305.1	1937403	905773	47639	2842.54	85	800.163
112534	405630	86695	3124.7	151903	584072	639951	16564.86	224	801.099
118182	71146	-201	45.14	37670	20125	-618	211.52	40	801.760
3042877	1646931	25092	813.12	2095773	974138	84287	2131.82	94	802.522
2705498	1441965	45760	1922.6	1717137	735951	91035	2932.1	81	803.369
2351097	1077168	12947	482.42	1428798	564953	39222	941.92	85	804.363
1278640	1293550	13040	761.4	1189239	704696	42772	2030.92	98	804.819
298148	202266	111367	3423.62	91719	59742	144107	4406.02	47	808.258
2712425	1610421	17209	657.74	1603105	792069	28806	1784.16	79	809.093
1884259	766497	18930	485.8	1115181	324439	35068	456.48	71	809.224
3169183	1475229	34553	931.58	2269889	982801	92353	1675.58	92	810.822
164941	99902	88768	7530.48	46399	28135	113062	9452.32	40	813.702
715707	1551378	22440	12697.4	413905	814549	60557	25973.02	101	814.244
229456	34156	19623	1196.78	66327	8786	25159	1581.74	43	814.849
2807703	2056279	7784	660.24	2016808	1160991	18981	1834.66	91	819.198
1970527	946387	9588	195.68	1053690	359496	17597	963.42	64	819.339
3124198	2063406	23603	544.58	1829418	1115380	55881	773.66	80	819.916
1622475	1784171	308999	63450.14	1081998	985168	852788	132416.7	98	820.647
2166399	1055590	9436	473.96	1434649	534806	32248	955.28	83	821.165
2522702	1581225	22988	795.68	1538091	779148	51569	1675.34	81	822.217
221483	88607	158	154.88	61967	31072	-44	416.16	43	822.802
2413128	1034870	9683	597.38	1587452	578197	30276	770.36	85	822.859
2214391	1303865	22813	824.18	1641021	750517	61901	2110.86	94	826.404
2944239	2101829	11889	890.54	1840816	998116	27086	1744.96	80	826.713
843638	395567	57904	68233.44	321704	155998	95428	98915.08	62	829.045
100320	62266	-105	93.7	31866	23976	-220	144.8	43	839.261
2214631	1307761	9544	2012.84	1248493	560087	25499	3159.14	80	840.192
2049902	1404596	15560	641.6	1346778	635875	36377	1355.22	90	848.248
2253526	1392008	30702	2328.72	2333266	1057186	74761	4342.46	113	848.812
2924287	1490138	24438	833.68	1786662	788756	53239	1788.54	78	849.226
2576635	2079922	7126	571.36	1701056	1003157	17430	1855.8	81	849.561
343071	373474	2799	2107.14	99329	109401	2719	2556.34	47	853.484
2298881	969175	18360	470.6	1329327	458153	30565	531.9	79	853.934
3057045	1527472	33487	1063.82	1972607	884969	76126	2529.36	90	855.486
1009634	1642078	612368	96640.48	630546	883409	1528635	180909.1	83	861.309
640674	1520618	1592848	87350.28	325283	608570	2812582	148483.5	71	868.542
1915238	812761	7026	476.36	1081153	363699	10650	1058	77	869.680
2069159	1126686	7640	492.4	1323934	543015	22977	950.22	82	872.994
2414539	1411795	18209	746.74	1459629	751819	49242	1621.12	89	874.412
2699934	1631952	11255	764.3	1876125	951526	34424	2124.64	93	880.601
2834184	1945962	17527	1353.22	1720012	944824	40349	2475.14	84	881.589
162297	38365	305	52.3	64972	9780	252	91.72	44	881.824
1881051	920474	8157	224.02	1099735	396920	18088	722.68	79	894.784
114208	267078	475964	7485.04	42424	128442	910397	15123.42	44	894.979
107999	103103	1005	-14.7	30538	29372	1371	-109.94	37	898.174
2764743	1357821	16787	1065.82	1771012	722010	36712	1640.32	86	899.138
1653622	1111016	11186	625.96	1066075	488446	17949	1661.14	78	900.021
1958642	613351	7992	276.12	1480510	586124	24260	834.6	109	901.311
125504	19059	108	30.88	34505	5208	-411	-0.46	37	902.563
1258612	926518	17581	388.66	759443	425348	39251	750.86	84	902.789
3393973	1704470	16439	1098.54	2256459	977128	45639	2625.54	93	905.427
2047374	1028638	16342	1174.12	1228857	450219	36227	2774.22	78	908.471
2657059	1375979	21315	707.9	1778009	770585	69840	2007.4	94	912.629
857353	687842	107197	34936.42	669833	504831	337451	83757.86	94	913.923
1781596	1063593	11885	853.1	1283623	612761	37664	766.04	92	916.734
2429513	1010313	10138	799.68	1538661	488296	29523	1174.78	82	917.192
2136206	1467346	10831	160.66	1432858	791467	27740	643.4	85	918.036
197351	7701	-73	93.22	49173	140	-376	132.64	31	918.309
2052784	973956	16217	670.62	1222252	446810	41595	632.7	81	919.128
2772543	1236778	15957	440.02	1681428	769826	47823	782.78	90	919.976
2161928	926189	14306	196.16	1355553	472502	33690	588.4	81	923.116
2895205	1471452	16026	859.36	1880840	760377	42066	2015.76	87	923.453
2927974	1337046	55266	1668.76	1725749	685565	97362	3458.32	81	923.988
3125137	1629640	20900	674	1995065	887291	39539	2024.54	85	924.556
115496	19925	668	237.48	42496	5932	660	226.6	46	927.409
2033209	1346091	11825	699.5	1438573	823452	29976	1597.36	94	927.534
2683079	1605819	30787	903.82	1656201	790938	81383	1987.38	86	929.716
3200276	1670887	6522	532.92	2359449	1072553	31147	872.42	97	934.462
1127471	1340697	1178204	79240.44	470842	514712	1916877	118062.2	67	936.790
2272455	1203085	11440	687.4	1361486	531461	27445	1332.7	79	937.228
3029912	1320505	16334	509.24	1902543	686834	43480	805.8	85	938.440
321241	393268	174745	58458.7	151152	156529	301093	93280.98	64	940.497
125427	58577	176	62.36	38219	18298	-751	254.14	40	940.832
1343347	618830	19076	438.36	799331	273761	36521	614.06	77	940.914
2286859	1321258	10983	561.38	1437473	623585	28851	1347.86	84	942.043
2248680	1529999	398946	67319.56	1663579	919433	667260	114677.6	96	942.635
1944307	1109880	17969	398.34	1296717	577768	47026	1378.36	92	943.482
423355	687168	229998	16661.28	256367	416017	606428	43406.08	99	951.571
151276	172132	221752	24091.72	49713	50696	304251	32911.86	41	951.666
884001	136975	28639	141.54	354061	41966	41369	429.34	61	956.571
3114198	1591569	21441	607.26	2035407	884718	49988	2166.68	90	956.918
2811371	3021549	58942	2369.12	2325309	1699883	120495	6212.7	104	959.532
2205967	1129584	8382	475.52	1296308	586622	24517	866.62	85	964.929
2663615	1970013	37491	13461.26	2857043	1649334	142625	37223.5	136	992.605
333149	445866	246011	5791.46	131683	156542	375674	9672.64	59	996.894
373028	305906	552980	59628.8	174854	195666	1294535	118189.1	71	999.314
2563032	1455538	13903	474.58	1577649	688113	39611	1331.46	83	1005.528
2660665	1783524	12121	518.06	1650502	846722	30072	1259.92	82	1007.045
2236460	1223912	7533	620.38	1465741	627517	22483	1251.38	83	1007.560
2778720	1161797	13600	920	1830041	626930	38343	1805.98	89	1008.836
1824040	829021	7297	423.42	1104908	365752	15064	1326.04	78	1012.113
980128	2088593	89191	71029.26	635757	1030388	211419	178669.3	82	1015.961
353848	100697	48373	7169.78	126282	31404	68165	9574.9	51	1016.503
2063861	1635096	21795	3242.7	1375254	790395	52386	6116.96	83	1019.165
1808496	824374	10469	217.34	1115391	465827	24512	781.32	80	1019.424
2336775	2013653	12796	1700.56	1467742	867975	29943	2629.98	74	1019.672
1994584	711160	7062	176.32	1103207	311636	13345	486.7	75	1021.495
1954531	1130479	16858	556.88	1509211	704129	51954	1112.44	94	1022.306
2029017	1606234	773497	126111.4	1897862	1341135	1894530	207766.8	118	1022.950
1891272	1007888	6773	481.78	1125095	458230	10499	1017.14	79	1025.317
510640	975220	644602	24855.72	192255	328365	965979	38154.94	54	1025.697
1986421	1275503	10908	1082.88	1139922	555819	25812	2026.32	76	1026.146
2926701	1335043	230398	6282.28	1682335	678152	395725	11645.5	75	1026.190
2128270	932295	15718	393.48	1290594	405310	38173	760.78	79	1027.358
1874017	858411	14401	1598.86	1110259	392018	30736	2973.96	71	1027.389
1326988	757078	24765	776.9	884408	413734	54791	1518.26	80	1027.601
2979988	2246719	24947	2412.42	1900027	1305900	65413	5802.18	84	1028.016
1728539	745739	6649	404.14	1032090	329926	14914	1352.04	74	1028.693
3336166	1304691	33473	1011.78	1829514	558082	76318	2903.48	78	1032.944
2154616	1220340	11367	666.62	1438988	636057	30701	1649.86	87	1034.875
750709	1271152	276579	17988.94	547653	1608698	1525592	75762.12	182	1035.507
323829	454498	222093	29031.98	132403	149690	327394	43439.84	53	1035.789
2246574	1354194	6718	48.48	1506877	654943	15000	-479	84	1037.410
994280	1290022	14569	2407.34	597706	602875	33255	5267.3	80	1037.747
2626384	1272725	13478	920.08	1638325	615447	36173	2145.78	80	1037.772
125747	257625	701	129.86	34804	72971	985	-221.9	38	1039.796
1882816	752010	8781	552.66	1205918	353012	21561	1617.46	81	1040.534
828218	831287	206563	75627.18	337380	465803	499334	119233.2	66	1040.668
2538549	1543446	18760	1153.6	1688580	816587	48090	2051.4	88	1041.495
547985	526678	454257	5402.02	206275	198786	700823	9561.78	59	1044.276
2344671	2531069	11039	867.54	1494172	1291977	23230	1377.8	83	1046.160
1667089	945052	11159	559.74	1021858	464144	30674	1244.64	83	1047.465
167442	33748	-22	58.08	47257	9754	-644	187.16	40	1050.084
2294695	1503293	10329	724.94	1538839	775932	33755	1151.3	86	1052.375
2401415	1033762	22609	724.74	1516960	553923	58819	1642.34	87	1055.414
145141	299934	100403	6512.58	52468	106032	158208	9767.88	47	1056.141
199656	286086	33568	4425.48	79023	102262	48846	6738.56	57	1065.278
2777730	1208873	20729	1007.94	1749350	636804	54149	2632.14	84	1074.074
2437407	1135046	18534	920.24	1507126	578291	48918	2305.48	87	1075.184
2436026	1559941	15314	530.04	1843026	860974	39192	1829.12	95	1076.969
2546439	1517720	21735	969.1	1701760	808529	50356	1622.16	87	1077.663
263902	119449	19487	466.82	75685	34273	24166	542.76	44	1081.675
1047452	1557866	81090	75560.4	530078	690543	167882	141908.5	77	1082.287
601074	297912	35754	44547.44	220858	92944	50825	59089.5	57	1115.058
3142639	1419356	22211	963.46	2063428	751701	61457	1885.02	93	1122.556
2769902	1864239	40116	1520.76	1884717	1005522	101082	2818.52	84	1122.961
2662508	1494602	14147	246.42	1689393	789051	36144	1275.84	84	1124.139
122759	143569	368508	7263.88	47551	48748	541417	11688.62	42	1124.657
347961	512412	263907	5750.02	165620	220927	476169	10870.34	60	1124.899
2153892	1043919	21603	826.58	1353135	499749	43080	2260.8	83	1127.186
2718640	1475003	17826	1117.36	1771591	923947	49368	2669.48	93	1128.303
115627	144949	773	81.78	45366	51581	858	123.88	50	1129.314
2978363	2022203	13271	941.06	1874983	1003279	40984	2042.24	90	1129.430
106046	92115	19455	295.3	28544	25707	25310	311.6	35	1130.421
128368	36325	1258	238.88	37259	10180	1421	540.06	38	1130.467
2854911	1519470	82640	1984.4	1909314	782964	134497	4395.42	86	1130.867
1874726	1091504	8890	481.4	1164386	524006	18624	929.64	75	1131.247
1960477	913351	6188	453.68	1184967	418322	21668	1086.48	80	1133.180
116610	9503	9346	317.56	32840	2410	11219	450.34	36	1134.152
1978442	816847	14254	766.44	1161898	374668	34220	1372.2	77	1134.750
2241000	992741	11585	706.1	1229296	431147	22607	1843.02	77	1136.036
2562191	1504915	12454	1058.44	1841929	895333	38614	1486.04	90	1136.347
2558986	1147960	50507	1416.02	1645527	633226	103393	2914.98	81	1136.990
2542585	1480399	8843	452.98	1651659	858988	31375	977.5	83	1137.218
2280461	1154225	13130	1303.8	1466725	536745	33801	3500.86	81	1137.388
2678062	1820887	16292	478.12	1775520	920541	42869	1101.34	81	1137.805
2224831	1613982	16995	966.7	1423088	767476	31752	1404.72	74	1138.130
2407176	1095512	93471	3332.06	1452502	511971	133435	4961.1	76	1138.585
2956664	1299334	9876	773.36	1744637	657083	29885	672.1	83	1141.072
535149	479565	337466	7003.76	191610	165371	479352	9522.72	56	1144.196
500723	1132820	272015	46419.9	289350	573686	565191	107522.3	77	1144.651
2240366	1144217	19578	1030.08	1316678	510265	39595	1854.7	81	1148.655
2501269	1352162	13351	262.86	1718562	693917	36201	817.86	88	1149.989
164801	103476	421	32.06	50609	34779	496	-141.44	41	1150.681
3502084	1848772	16422	773.92	2521789	1037061	52720	1558.2	96	1151.067
2013331	860725	13226	358.36	1286854	422712	35258	1125.88	81	1152.551
2124254	996988	11592	697.12	1353228	504501	37370	1675.2	86	1155.845
2056997	988295	8505	682.3	1333362	463550	23303	1158.58	82	1159.200
1817780	928068	9306	181.16	1052143	391109	22039	91.54	77	1160.877
2738845	1358104	10600	815	1792492	687422	28314	1596.04	85	1161.560
2782560	997555	12448	511.28	1925265	863600	52345	2024.7	112	1166.509
2302917	1063199	7948	371.28	1225898	472728	11911	499.46	77	1170.682
3367507	1325919	22808	945.88	2057742	715514	73415	2143.9	87	1172.789
2311863	1603479	15043	628.98	1640959	846841	45542	1256.12	89	1180.496
1800097	1192619	8587	537.82	1196888	600989	24477	1222.22	86	1186.296
3647240	2237828	49906	1112.16	2102014	1302958	102803	2807.58	89	1189.489
251790	74542	28394	571.84	84896	21975	37268	751.48	49	1191.419
1664331	1360396	14157	1431.02	1071156	625266	32664	3156.04	80	1191.660
130711	55085	976	191.36	37174	15977	1211	356.46	39	1198.248
2185777	951191	11315	463.9	1241865	419907	23687	1460.82	79	1216.440
228028	226763	208	42.88	65138	63521	197	105.42	43	1218.556
3432219	3504044	17983	1652.38	2659494	2294684	71449	4939.14	110	1218.767
100210	24215	200	207	26874	6479	77	472.22	35	1223.316
186031	224643	279948	7068.28	68719	78827	399158	9721.88	49	1229.114
201651	386234	175375	4518.5	110229	191500	357784	9388.24	64	1232.534
870711	385943	7516	372.76	404097	137964	11407	705.02	64	1233.190
3874115	3228126	23440	1767.4	3171802	2122386	29718	3870.48	106	1234.469
168518	409829	186069	12668.34	69939	146589	299079	19002.94	53	1238.722
759056	1882011	19026	39251.36	481150	1229562	53013	76501.18	90	1239.775
1885476	950367	8711	490.46	1267479	492101	28602	1736.72	87	1241.881
2537691	2015641	23035	1864.1	3145669	1939726	84590	5307.4	130	1242.047
2029231	970446	12968	988.48	1235965	457414	26114	2106.04	69	1242.075
2761302	1607653	11040	920.4	1696188	781365	30822	1637.92	83	1243.704
2300292	1153670	15961	1521.46	1365707	494788	30266	3359.76	78	1245.216
1909422	985937	8638	602.68	1277027	509447	27937	1046.82	80	1245.591
2889699	1424494	11353	786.58	1924981	710916	24987	1546.82	79	1245.729
2815781	1218979	12906	536.16	2369362	1193421	80276	2594.36	145	1249.012
2256571	1225912	20121	964.06	1504701	592653	25573	1350.78	83	1250.716
2126948	889007	7655	319.3	1241560	399762	15457	1389.02	77	1251.688
2591699	1323438	8400	1126	1581587	713174	30202	2065.72	80	1251.766
2017107	1923081	53583	1435.38	1496947	1132916	121493	2723.98	93	1252.339
3008801	1317439	29624	1100.64	2051481	717384	60167	1983.62	87	1253.119
1999181	873181	15266	252.76	1205103	425181	38063	504.18	81	1254.714
3497966	2200831	21699	860.14	2624938	1238612	68085	2566.1	93	1255.055
935071	1183908	405313	53201.18	487507	496667	730152	86027.72	70	1256.097
2974372	2062644	25413	1536.18	1942511	1016373	44593	2492.98	91	1260.607
139588	165988	198578	5333.08	41066	47980	260487	6792.82	39	1261.476
2969573	1708429	11852	1183.72	1924208	909400	27471	3006.06	92	1262.534
384982	37627	661	206.46	114759	10679	167	330.62	48	1266.857
2531661	1150587	5910	614.6	1527091	549313	17815	1122.9	79	1267.101
2904195	2197458	11790	6617.4	1923135	1207665	29393	21437.98	88	1271.418
563740	1042375	311582	42891.52	464674	693232	1049112	124539.3	91	1273.364
405915	425562	463622	11080.92	133533	129771	619302	14524.72	51	1274.237
1797228	1112679	11269	670.34	1145927	501985	28415	1652.9	81	1279.195
121370	75800	9666	521.76	32726	21604	12032	655.52	33	1279.608
2216042	1115664	7816	648.76	1348265	487844	13244	1379.84	82	1283.154
2378288	1210180	18539	812.54	1463189	601833	51343	1489.98	82	1290.558
2489300	1283722	21382	401.52	1722071	699858	50305	1093.3	91	1295.845
2140997	988242	24753	631.58	1303921	489143	44685	684.1	81	1300.800
2120352	1207189	18198	449.28	1327956	581263	40711	959.46	85	1303.807
834993	838945	131545	4927.7	579105	378659	294203	10058.58	82	1311.194
1819752	1017485	16278	640.08	1167663	500786	33526	2082.36	76	1311.217
2457739	1456476	35269	1449.34	1711175	730751	82110	3048.6	87	1313.254
2060910	3122536	1658583	101542.4	2237067	2900181	5275919	312939.3	145	1319.533
1891650	1189708	15605	176.3	1132187	530239	32644	138.84	78	1322.585
2974393	1498435	134915	6399.9	1715698	738741	234246	9934.56	85	1331.835
1659255	1553102	92758	118793.9	772580	890789	246324	197535.6	83	1334.250
2931115	1516834	14917	994.62	1842174	768310	24680	2186.8	84	1334.611
1810744	859730	19072	722.92	1070886	397941	41756	1363.16	73	1334.956
2033411	965837	6147	271.42	1181200	457026	20139	317.54	77	1335.221
1768743	941553	20185	1089.1	1047650	412612	43100	1675	76	1336.585
254842	172490	288085	4856.1	72969	53928	392146	7025.56	42	1337.051
2153241	1104476	11973	519.78	1315199	536355	32712	1424.32	80	1337.159
737622	627067	57883	37625.38	270793	211876	86149	49519.14	54	1337.524
509824	729179	207116	18417.76	234905	286566	311038	27836.68	64	1338.552
2642712	1344164	15061	1025.46	1474353	599325	25755	1996.3	77	1338.948
2605661	1036828	8626	516.36	1557659	460967	19959	911.74	76	1339.341
1210627	856225	4079	336.94	807353	434684	7972	1026.92	71	1339.409
146322	55403	3794	-52.16	44540	22622	4106	-65.84	39	1340.060
1067843	2002260	131455	115636.3	546200	998676	326717	192976.6	81	1340.418
1447486	611257	49096	1267.56	875728	252523	72756	2009.16	74	1340.622
1660259	803719	10597	182.42	1001343	396735	30832	210.52	82	1342.031
274849	51862	16639	125.54	86652	15015	21715	-52.1	48	1343.222
2470024	1260265	16208	644.88	1615608	707710	48525	1660.5	88	1344.183
1653906	538916	7047	212.42	891095	218710	14303	791.58	63	1344.215
2398204	1475910	31927	1534.22	1485119	711697	69716	3583.76	76	1344.319
1572737	767046	8471	413.06	956655	386340	21713	708.18	80	1345.635
1435154	902515	6204	461.44	948025	407453	20604	1066.44	83	1347.602
2092971	1450097	8754	403.44	1310475	651228	18671	773.06	79	1349.264
2039799	1142879	14856	838.16	1203594	464153	27287	1951.82	76	1356.432
126732	110147	1266	34.76	35344	30699	870	120.2	38	1358.487
2312427	1401270	180576	3305.36	1257962	674970	241854	5398.44	82	1358.863
2440755	1290905	17256	747.16	1639305	715630	49341	1259.26	85	1359.976
344856	118153	47268	1389.48	93889	34675	69519	2218.34	40	1360.411
627357	1346359	460699	107171.1	453132	880047	1315521	198611.1	93	1360.953
2169780	1329959	32116	1642.76	1259339	689359	69865	2671.9	81	1363.561
2654131	2176874	18969	1091.34	1608064	1113262	45197	2488.42	74	1363.620
1962317	894277	16415	604.9	1152383	402249	39732	1223.52	77	1364.190
707348	443772	135533	66653.38	254455	136980	189286	93348.96	54	1364.656
345360	190464	74003	17251.58	114947	57215	99281	22598.66	50	1365.420
1714163	860139	10682	497.52	1109185	456485	32259	684.74	82	1365.567
1910296	860213	19544	771.84	1083523	485469	49096	1775.56	85	1368.499
188831	43777	452	62.72	52392	12276	-158	-10.88	39	1369.103
678322	1133366	408663	82915.18	350442	446937	760639	130856.5	70	1372.464
166311	84417	636	74.96	47685	24629	231	14.66	40	1377.610
2474012	1301426	15408	3512.88	1728057	722652	47183	7274.38	92	1381.156
507855	778556	161466	97277.76	297454	366241	318872	168468.9	72	1385.855
163514	85505	793	170.98	54429	43917	1249	143.14	47	1398.775
194897	289283	417664	11262.04	92567	139082	855493	23348.98	63	1399.807
2276692	1118597	13746	733.56	1468129	521389	33766	1660.76	82	1406.322
2248421	1307274	24011	1066.46	1507240	656178	54855	2117.3	87	1414.561
1853846	924699	17615	619.9	1092645	455450	36831	1710.66	77	1415.200
155545	233006	1135	161.1	76060	129868	3646	225.56	68	1415.762
2262051	1410770	17502	492.72	1604170	760394	39636	1108.96	91	1417.445
272526	188650	326511	5230.46	103504	78596	539506	9729.16	57	1420.324
2184568	1015613	9782	592.52	1305242	490907	17860	1487.6	82	1422.393
3258735	1332478	14422	572.92	2041955	745423	37359	1546.74	85	1426.676
2318443	1068848	7549	351.14	1452731	534114	24311	473.46	82	1427.938
1820178	1453695	11026	969.36	1170352	710505	19477	1674.22	80	1428.741
1795565	1020809	18168	632.48	1221003	539004	40201	1281.86	79	1428.868
2713562	1323195	22763	917.18	1390671	624850	36981	1429.66	78	1429.642
2201364	1392425	4163	577.18	1524827	653427	8930	1132.8	84	1431.592
2485080	1195258	14828	424.08	1587465	594114	26635	710.1	82	1432.074
2097165	1244826	9543	458.98	1464871	647911	31287	812.82	89	1435.502
3307546	1573237	18812	1196.32	2165527	919584	46112	2050.32	94	1438.352
510527	746461	107620	52870.2	240340	330881	234783	88858.38	58	1438.619
1795872	832651	9447	341.42	1041004	345159	15251	856.86	74	1439.098
2139757	1290326	12096	553.56	1332160	601033	30482	1278.52	76	1439.170
2955643	1603877	12998	798.28	2243786	956698	46792	1756.12	99	1440.139
1440304	1081060	21747	883.42	1275403	986601	103281	3014.66	124	1442.609
2596654	928035	18695	630.7	1634599	466712	50975	1249.5	84	1443.795
2100094	1254724	8579	490.94	1273468	553901	15978	919.08	74	1444.145
1830827	1301600	3188	498.68	1163265	607400	8070	1067.2	86	1445.147
223201	157550	3992	394.12	83561	65054	5945	945.7	52	1446.051
112567	12426	23	341.78	37094	3121	-549	599.86	41	1446.254
136375	143385	89558	2092.88	46825	46029	131756	2840.16	45	1447.213
2629867	1791329	17645	1120.7	1467283	932101	48841	3045.26	84	1448.233
220954	72385	196149	3698.14	63566	19748	242732	4802.52	42	1448.930
115637	27063	191	-207.74	30447	7145	-204	-478.44	34	1449.123
1663521	841679	12257	468.02	1076402	407122	37682	104.52	83	1449.680
1789157	899206	8976	399.36	1049415	392795	23644	1081.84	74	1449.804
1106179	848455	8709	819.74	666266	370744	15743	1574.98	71	1450.022
2564540	1355134	21351	558.86	1659979	673186	50392	1289.12	83	1451.097
1851455	958593	4120	377.2	1079228	421298	8734	702.24	69	1451.248
2313114	1120280	35305	870.3	1458471	524086	75718	1088.48	81	1452.423
2782242	1327239	22205	940.3	2013192	724136	38701	1737.86	92	1453.780
1415146	1452108	769539	82264.54	841467	1008880	1665275	174621.5	96	1454.832
2568608	1402687	15926	520.36	1801475	732977	31227	1107.22	88	1457.659
1879744	860842	13713	460.18	1137531	386283	37051	947.86	81	1460.845
441858	368227	25078	914.08	186737	126791	45977	1316.22	55	1461.152
1570422	787537	14862	528.32	1035897	395231	44958	1230.88	84	1462.224
2163366	1055486	10622	822.92	1374277	489827	32389	1942.54	82	1463.537
945405	2221479	935098	80910.28	571150	1075407	2024393	156815	79	1465.720
310660	87160	7479	154.94	110043	26538	10724	-43.36	51	1470.718
2876858	2438554	25800	3214	1868051	1221490	73705	6801.3	88	1471.210
2339315	1506473	55292	2322.12	1239897	701265	96309	3125.74	76	1472.542
2606455	954262	10708	813.88	1614184	500057	29196	2946.56	83	1473.741
2183207	1121100	14667	657.62	1330718	523954	36370	1511.2	80	1477.030
173977	159396	1697	-108.58	65983	78897	3203	-70.42	61	1477.470
2473000	2065279	14291	869.26	1766795	1114394	42309	1791.74	88	1478.533
2534281	1064897	10048	678.28	1501331	468858	17503	1882.58	72	1478.593
2767464	1297434	16694	837.84	1628323	643845	32858	1623.88	81	1479.865
2049364	1682058	25637	633.82	1241333	839895	63933	1900.38	79	1480.749
1758779	1102704	63457	3416.02	1080017	570785	152894	6533.84	86	1484.683
1843917	886775	15100	547	1054740	399402	38363	1564.18	80	1487.483
2312628	1591807	18909	846.74	1512963	794069	48981	1689.66	84	1490.254
401363	47925	5659	79004.74	157930	11019	7276	106979.4	49	1490.551
2303811	1767530	17873	893.78	1492543	948462	36779	1595.94	83	1500.472
469278	444159	113376	12769.36	183821	149141	164648	17859.28	58	1502.239
158828	225279	40847	1143.42	53883	73284	58529	2021.94	46	1506.464
1970053	1124109	6343	1621.98	1172935	479688	18314	2647.04	79	1516.031
148876	313502	772	393.92	47342	97973	392	670.12	43	1520.418
257175	242608	81778	3159.08	84145	77846	111444	4022.84	48	1526.599
152576	127068	2989	254.54	51693	49849	4793	922.98	46	1532.322
1280283	368855	41242	1381.12	617517	129799	72021	1980.06	69	1536.735
2142974	1198616	10885	448.1	1340100	520202	25140	703.4	80	1539.097
2628226	1504763	21341	1135.26	1663586	740602	46512	1891.32	86	1546.171
1014281	421241	681990	108715.4	422971	182462	1212870	209161.2	63	1546.382
112822	9028	330	281.8	31892	406	165	158.9	31	1546.526
2542482	1280701	12109	724.74	1531711	662485	33881	1166.66	87	1554.077
1810638	857260	18627	594.22	1129250	406622	48778	1215.08	82	1557.795
1632086	1469204	23438	9836.68	974048	676009	61712	22629.32	93	1558.651
2343378	1193615	5691	560.26	1409591	583936	14634	965.24	78	1558.965
2151814	903752	13305	787.3	1234367	418437	29500	2241	77	1560.435
1413611	1933849	2448786	122170	763831	930582	4901056	258860.2	85	1564.626
618167	1058863	72007	48994.02	324156	490748	149772	91753.92	74	1565.772
3135708	1832085	23567	1307.62	2047447	998466	53520	2663.2	86	1567.868
1677036	894115	6246	651.56	988266	382376	6482	1428.52	74	1568.688
104100	44375	5172	116.92	27608	12058	5927	-260.78	32	1569.149
1921725	869685	20721	856.06	1148956	403110	55138	1011.68	78	1572.895
2791923	1218243	16645	1036.7	1893385	772341	57626	2121.36	88	1573.192
1846401	964185	10677	618.22	1143007	427300	27764	1508.04	75	1573.497
149910	131351	177793	3238.98	47276	38273	231850	4304	43	1574.682
2355505	1341235	20566	1133.76	1505021	663447	50296	1463.56	88	1574.769
2100481	1976414	91323	5127.78	1804255	1296916	213834	10484.24	91	1574.846
199340	245608	50250	4407	98947	101923	94103	8007.58	55	1575.762
368516	1248200	773680	72420.8	220946	605055	1595746	147508.6	77	1575.842
3131375	1511810	24745	1310.7	2093397	884732	67645	2826.7	89	1576.133
113079	144922	211867	3799.62	38044	48425	309200	5979	43	1577.237
1678040	714805	12435	498.1	1017959	315565	28801	1435.86	80	1577.492
2198528	1257620	11880	889.8	1416993	623432	36346	2047.56	85	1581.748
133009	76846	66266	2417.76	40042	23186	85337	3178.82	40	1582.739
559356	763777	983938	60748.68	233804	261910	1478563	106365.2	63	1583.569
2006965	1020172	7643	584.98	1273363	498792	15128	1593.08	79	1584.083
758531	1576470	17819	349.34	560821	691203	49005	100.3	90	1585.729
1221921	1602389	445096	106694.6	645625	754827	892028	211868.1	79	1586.037
2667192	1360176	16682	399.52	1554913	684177	41647	732.42	78	1586.132
2763981	1739552	14656	1244.16	1653429	846082	40317	2545.62	83	1590.699
2550018	1801546	45136	83129.96	1833475	1087737	94851	134199.9	95	1591.914
2029645	1232633	16743	783.98	1344743	593560	39211	1709.46	86	1595.394
120442	175013	249207	4297.02	44431	64226	409375	6988.5	48	1606.731
3386668	1767191	28145	975.7	2066307	870720	67694	1540.84	87	1606.878
2266068	1304697	15281	857.66	1556495	754947	33547	1674.42	90	1607.426
2181325	1288276	18196	829.56	1376426	576790	43506	2045.16	81	1613.372
2426832	1424393	11670	503.2	1591194	755240	30625	1650.5	83	1621.589
181638	64746	2125	92.5	48641	17408	2843	-67.02	40	1635.456
810146	552184	264378	68841.08	344731	309367	603596	105260.6	84	1635.623
3467183	1858040	8194	750.84	2263997	907659	22158	1571.88	86	1651.288
2020604	1699788	7861	1096.46	1471799	972232	19401	2425.86	92	1653.938
2536681	1522023	13393	727.98	1708514	810753	38813	1030.18	89	1659.324
1849511	841663	9726	120.36	1091819	403842	27463	-303.82	78	1660.459
2137776	956276	32847	1194.42	1253419	419926	58338	1732.68	77	1665.464
2275798	1168229	13458	508.88	1343663	502968	30458	904.88	78	1666.444
584058	931467	270216	62814.76	275542	357568	478428	92913.08	67	1668.004
3793491	2043384	18716	1229.76	2410132	1132943	57072	2592.92	91	1669.199
160155	30202	68061	4036.46	43076	7870	81572	4808.92	38	1670.840
1817584	814856	5292	352.12	1114940	396514	11363	202.18	77	1670.886
214606	19166	1198	87.28	57053	4533	1761	185.46	40	1671.660
129603	107553	511	-11.54	46493	42887	962	-233.68	51	1672.453
2243418	1247941	12459	94.74	1553155	668446	44558	-109.12	92	1672.641
1376254	745759	8761	306.46	1486324	781077	44083	1346.38	158	1672.967
2396016	1358975	16275	593.5	1595204	761194	47036	937.96	85	1673.296
2926137	1376802	15895	1100.7	1826489	650063	34137	2160.82	77	1673.573
1796049	1003691	8233	448.38	1199469	515159	25859	974.74	81	1673.917
1952624	1057623	7591	566.26	1063385	451252	12595	752.7	75	1676.332
2758527	1845761	20258	960.88	2062464	1182717	67100	2359	91	1678.168
1842059	1172768	9898	846.28	1115122	543202	28445	1899.7	86	1679.448
2261820	1205856	9088	642.68	1526294	638760	30701	2071.86	85	1680.367
1915443	875863	4594	372.84	1129648	354182	8610	-39.4	74	1680.874
110224	201565	4954	2318.44	29435	56117	6848	2832.28	33	1681.389
3106769	1520020	19118	981.48	2100752	886385	68312	2263.32	93	1681.660
141192	101830	113801	2436.86	40145	29060	144548	3263.28	40	1683.535
1544537	1173930	34069	1128.34	1082569	699709	87240	1359.4	88	1685.581
2097221	747425	11938	481.68	1140789	322641	25112	722.32	74	1687.241
480734	509170	38107	49178.02	209022	204738	71201	76549.86	65	1690.289
1951419	896291	12438	465.68	1118929	469699	32231	1119.66	82	1691.057
2281770	1064787	24717	855.62	1398893	499442	44255	1204.3	80	1692.258
1355714	1975456	219070	69178.2	1052347	1460565	589564	227668	119	1693.689
2649723	1160384	17486	697.96	1551247	527124	47965	1764.9	81	1694.495
1934512	921472	10177	322.22	1312175	477950	28993	892.98	85	1695.411
108308	78119	206	311.16	28526	20992	-23	407.22	33	1696.109
182035	160215	292659	5617.74	51849	45639	369630	6932.8	41	1697.027
2830479	1635065	21950	665	1545439	881669	51118	1157.48	87	1697.326
2722104	1594240	10692	758.12	1483962	700764	19856	1573.16	68	1697.364
661048	6704016	12839	2010.54	203941	2223512	18121	2961.06	38	1697.384
2471008	1614924	18629	646.94	1492063	892228	59686	1291.96	86	1700.673
2487810	1352798	17733	775.38	1742259	762492	52155	2553.3	89	1701.636
2476427	1302654	40979	1167.94	1617015	623370	101609	3839.74	86	1702.977
2194123	1191356	9334	255.24	1505540	709688	30003	799.58	89	1704.891
2192885	911602	16493	857.98	1307090	425322	35256	1750.16	75	1705.249
1574791	880965	8498	610.28	962783	387318	25893	973.98	81	1710.137
2564219	1319098	13043	556.98	1662149	699638	41103	1379.58	84	1713.060
2108749	1234242	11862	834.32	1463525	619230	32917	1918.62	89	1721.752
1902513	883379	13728	377.08	1172472	461595	35422	1533.92	86	1737.420
2598691	1422857	12343	766.98	1651073	676913	25098	1704.28	83	1752.022
2306349	1564296	25303	1622.58	1702702	1004179	68767	3756.62	97	1754.614
1858807	1017750	8318	543.48	1139718	484344	16087	930.82	80	1758.592
2101495	836244	10855	446.3	1165656	360521	16643	1655.98	78	1759.711
2666598	1614003	15764	906.04	1957612	863816	37819	1703.34	93	1761.578
2386567	1703202	18865	954.9	1623975	877169	47526	2114.36	89	1762.291
3135285	2032375	28822	1400.92	2268214	1128839	73220	2769.2	102	1766.512
2239928	1815642	29810	6648.6	1322815	932166	80100	14423	86	1767.279
1834974	843146	4254	384.44	1117595	362177	6624	681.64	75	1767.774
124561	203698	334035	6262.1	46900	74756	541956	9974.16	48	1769.348
2729143	1229340	28500	990	1626397	627865	73269	1785.34	83	1769.783
1930069	1070377	161365	5681.9	1271672	499146	226005	7874.3	83	1773.826
2562475	1131679	16574	738.64	1663202	567545	48290	1538.4	82	1774.290
2299289	1249040	21280	872.8	1395449	596545	46328	1341.08	81	1776.251
2446412	1163474	8719	526.34	1575309	650689	18741	1094.26	84	1777.418
1271684	1177417	19472	1227.92	813098	588644	59330	2756.8	77	1777.562
2882527	2180688	17184	1036.24	2079709	1396750	58115	2800.9	95	1778.800
2236332	1385467	14211	1087.46	1508841	748918	42332	2189.52	88	1779.468
3187265	2626890	1520829	82921.94	1968666	1360402	2696145	135304.7	81	1779.664
2423799	1293820	14990	1017.4	1342587	553851	27951	1958.86	73	1780.417
2571510	1307624	11338	141.68	1683539	714835	32108	-178.12	86	1780.734
1979384	855277	7861	444.46	1150735	385513	18218	1274.48	69	1780.950
1219266	1029509	38711	99789.46	637104	412540	77123	178381.8	62	1780.987
1870525	1052694	5297	709.42	1199032	492033	14020	1097.2	74	1781.305
2660413	1367057	14664	776.04	2015882	974162	45506	1039.16	86	1781.338
2282730	1200951	8041	293.26	1496623	595031	27178	468.08	86	1787.141
2841339	1337390	21150	818	1712048	654585	52121	1817.06	76	1787.281
2115335	1100937	16753	840.58	1354351	540140	38338	1065.68	75	1787.489
1624761	1329339	30356	964.16	1781546	1245742	92520	2224.2	118	1788.432
195080	266114	41413	3802.18	74528	100145	67227	5963.22	54	1790.905
158836	43999	5220	24.2	48076	13628	5504	492.44	42	1792.335
2145737	915648	22177	415.22	1276726	442396	47211	648.46	80	1794.160
1511185	840772	10622	398.92	937739	386872	28383	601.38	75	1794.675
111835	31744	657	111.02	31180	8036	619	204.34	34	1795.171
2265828	1256326	37644	1213.84	1468593	653402	94805	1915.3	89	1796.151
2739471	1311069	7792	424.12	1820760	675912	15894	636.84	83	1796.761
3195148	2574793	25172	1607.92	1698311	1313855	50697	3738.42	84	1797.483
1948009	1250397	11572	696.92	1238400	543974	27230	2350.8	83	1804.060
2149004	940715	12708	747.88	1319634	422952	22090	1783.4	80	1805.076
225344	203602	24488	2802.68	71050	61037	34271	3753.06	37	1805.191
490284	786153	26067	47068.62	227028	338717	48964	72336.04	68	1805.676
2632711	1234782	34557	965.02	1651860	677296	84716	2852.76	84	1805.814
2573544	1139905	15991	338.26	1575077	532994	33192	851.12	80	1807.497
3268177	1980802	18166	948.76	1970796	1111083	60767	2065.62	89	1808.447
237978	15822	435	-104.9	68569	4367	714	-392.96	44	1814.768
2179709	1045462	8802	348.72	1335135	469949	18489	762.54	80	1816.902
2241009	1740125	12807	499.02	1634800	1215962	40012	803.32	95	1820.284
2758065	1388320	10707	658.02	1853049	758871	33633	1692.38	87	1827.947
1927659	1127969	12801	710.86	1228749	471719	31267	1685.62	82	1831.461
3002926	1460398	19003	442.58	1973009	795104	55239	1219.54	89	1835.644
1895244	954138	17477	660.22	1119225	464323	38211	907.46	79	1840.589
2736824	1412775	12023	127.78	1785937	772813	34443	361.98	88	1854.998
248497	106658	68	26.48	68002	29486	48	-87.72	42	1858.176
333214	165334	91891	45391.26	121004	53221	134027	61153.22	54	1873.616
2091483	821755	108280	3650.8	1210861	392647	224602	6303.72	79	1876.846
2899527	1546494	20641	984.26	1962500	883934	49078	2570.08	94	1878.705
2597582	1229241	34083	1396.38	1860268	660698	79363	2767.18	89	1880.743
570821	871743	234381	73739.66	242784	354133	446987	108869.8	54	1880.883
1820137	988633	11676	712.36	994144	400882	24196	1299.56	69	1881.075
2143375	987905	15970	1081.2	1269498	450121	30264	1782.04	79	1881.903
169591	69937	11997	5109.42	42897	17578	15135	6272.1	30	1882.035
258922	231415	2946	-18.44	64186	59903	4228	-75.92	33	1882.132
177656	91313	8570	1190.2	69714	47535	20461	2089.46	58	1883.082
2640391	1234636	15682	600.52	1492070	583436	50259	1816.74	83	1883.158
2628944	1144168	16374	136.64	1739296	613724	38290	162.4	79	1883.317
2638206	1495115	21037	1089.82	1716083	767527	58331	2403.66	76	1883.365
988384	123249	862	52.32	393022	37252	188	449.68	59	1884.418
124887	84029	54719	1066.34	38135	28863	80464	1198.04	42	1886.327
1945782	980774	19389	1104.54	1226015	467791	29861	2476.46	82	1886.658
2195815	1209165	18650	669	1306013	549754	49083	987.38	79	1886.953
1785695	1450725	20132	1207.52	1225210	743894	58293	2688.98	82	1887.321
174444	240049	96795	4471.7	49692	71617	130917	6018.62	33	1887.501
2563771	1331575	7282	653.52	1551949	623000	17458	1228.88	81	1888.302
2144086	1062174	27604	871.44	1047627	434186	54011	1851.46	68	1888.406
150781	113077	55423	3405.78	50767	35516	82302	4385.72	48	1890.440
1633359	853370	10442	713.12	1006945	436426	19938	1396.68	99	1891.292
611018	1107822	91061	25498.46	337958	608100	250353	54557.58	77	1893.245
1761076	973829	7432	556.52	1003031	424196	14775	1311.5	76	1893.710
2260353	3279907	21889	3307.54	1803484	2214216	98847	10496.42	115	1895.812
257026	300165	623	-0.22	80541	93136	1046	-438.44	47	1897.222
1951880	923217	6634	429.24	1226643	417658	13448	1046.28	81	1898.017
1883246	698974	10946	525.56	1053823	312605	23819	556.34	76	1898.988
2081026	839559	28893	990.98	1224921	399056	71076	1681.36	79	1899.385
2123211	1510974	10244	646.84	1485872	750983	21132	1580.52	86	1900.137
194038	247038	272085	8602.1	77685	93618	429176	13695.36	49	1900.543
147459	225273	327381	5594.66	51726	74977	467498	7760.28	46	1901.732
2364301	1075935	8416	615.76	1543409	559768	16953	1345.58	86	1902.224
2862047	1521648	14318	827.48	1784503	752523	29726	1838.36	85	1903.476
2470718	1344464	20875	1065.5	1551166	643723	46606	1881.16	84	1909.432
274189	78602	3588	661.68	71490	20322	4833	566.38	38	1909.902
2641681	1774681	10788	1374.68	1814324	954517	30070	2587.2	93	1911.727
345052	162272	1927	24.22	149264	67363	3730	83.8	60	1912.869
101387	151223	9515	518.9	27504	41304	11878	561.08	36	1914.049
129030	104773	189590	3128.4	37593	34356	258407	4360.02	41	1915.857
688228	882832	504322	53121.92	295866	320377	802207	77783.02	63	1919.720
2185194	1337571	17289	876.54	1445793	670531	51514	2182.04	84	1922.377
2087018	1151145	16015	319.9	1328990	541519	40802	1099.72	82	1926.965
138534	403662	70951	7292.86	68630	160091	129631	11505.66	58	1937.107
2431214	1069124	16941	650.26	1588171	562810	37602	1807.72	85	1938.129
3174198	2312284	13489	1035.54	1837469	1128789	36318	1575.48	82	1952.214
1519570	831237	9383	230.38	1022272	420036	22250	613	85	1959.361
1931424	924706	9385	859.1	1183780	419409	20262	1598.32	78	1963.942
253616	38515	2147	71.42	76364	11192	3178	-21.92	46	1968.041
2436297	1200569	24101	892.86	1373834	587424	57712	2250.32	78	1970.407
2503297	1500066	13261	532.46	1699058	767419	38048	1141.28	89	1971.943
2083615	928534	4032	806.52	1279298	429101	7099	1689.14	80	1983.614
2441522	1155517	9005	689.3	1555050	579958	13167	1349.62	84	1986.592
1876675	887437	6468	389.48	1104961	413749	16316	488.76	73	1986.943
538844	1200129	1098984	90451.24	306364	606715	2663853	211762.6	84	1987.476
254550	45766	21273	1135.78	73504	11733	28562	1095.32	42	1987.884
2068348	1460370	26580	2202.8	1151340	647673	45061	4833.46	75	1988.252
3117466	1512155	51497	1199.42	2191152	848558	114437	3281.82	94	1990.281
1781321	1079973	16634	1052.24	1130696	497750	36178	2276.08	77	1990.673
2315445	1199173	18825	1111.5	1307498	522908	33571	1792.06	75	1991.444
2654607	896710	19381	643.66	1515692	416817	44655	1155.3	73	1991.600
2947482	1067670	19467	1216.62	1987481	786936	60034	3715.24	102	1992.995
2989634	1433290	16849	1057.14	2599406	1025892	56683	3202.38	125	1994.748
2058880	861426	21411	976.46	1336061	412028	42003	1942.58	82	1995.881
1462932	3692956	23887	17579.82	1665143	3385214	199299	89146.14	257	1996.006
2737513	1636241	28300	1075	1695529	772785	54432	2199.52	81	1998.312
2639512	1697492	8743	241.98	1841746	816912	29171	1021.06	80	1998.328
2201890	851074	12171	987.06	1248035	350374	17033	1642.38	70	1998.600
2183177	1190317	15021	901.06	1464445	677286	42732	1769.52	83	1999.013
125771	113301	150467	4004.62	51388	56707	279935	7263.1	53	2000.017
1901920	1275782	15843	1119.98	1304266	788497	45372	2782.92	95	2000.241
1797195	1608536	9212	797.32	1287573	826067	28416	1815.76	85	2000.344
1979707	1038372	5782	631.52	1231139	447505	6063	1298.18	69	2000.425
2706007	2110898	13849	1019.14	1884140	1114402	30005	2266.3	87	2002.700
1936303	785925	7550	263	1203481	368214	27609	522.74	81	2003.275
2058645	1194632	13988	482.68	1460514	754666	50450	1367	87	2003.982
2370349	1603598	40735	1192.1	1533527	828964	102982	2243.52	83	2004.145
294456	579169	141275	42081.5	195700	264216	299895	84404.7	67	2004.556
370561	379876	34520	6810.2	163078	173099	66774	11874.64	64	2007.440
1853355	967659	6724	290.64	1289649	576861	17549	461.14	93	2007.620
1897170	964067	10405	47.3	1119396	411790	18840	608.4	78	2009.099
2659630	2088695	11792	1075.12	1741218	1082829	28585	2268.1	86	2011.398
2076831	1272553	9423	475.78	1405156	651143	32052	436.72	83	2011.790
103214	154835	26777	1702.22	31981	45047	36250	2468	35	2012.225
1740179	870320	9994	220.84	1086758	395903	17160	-68.4	78	2012.788
2399486	1425811	11071	861.06	1411690	679149	27798	1947.28	81	2014.132
159765	94541	354	-0.56	41561	25598	532	-229.48	33	2014.523
2046261	1270788	30263	1195.18	1462408	697359	74300	2208	91	2015.626
921535	1334728	130651	72788.86	452709	655185	267464	117707	76	2020.307
264509	176537	5458	181.88	82188	51666	7666	257.76	43	2020.471
2143033	1021719	7786	538.96	1188125	437234	22380	1383.8	75	2021.961
2741743	1020306	13507	790.02	1575846	461023	29762	1622.32	76	2022.319
2841241	1477296	8724	858.64	1615576	637882	19141	1575.26	77	2023.509
2080265	1434620	15155	620.3	1307246	678198	43948	1454.28	82	2025.300
2765233	1442280	13886	718.96	1816982	770733	46655	2004.3	85	2025.701
243705	692191	906906	42440.16	222461	546508	2708736	152979	98	2027.059
1831124	892547	10904	432.44	1065457	398178	26787	1378.82	82	2029.327
2026255	1257345	30440	79577.4	1416754	698140	97396	158226.6	105	2032.861
351252	66314	1243	87.98	104556	15380	1241	116.26	38	2033.002
2306359	1370117	15412	703.32	1534709	702463	44102	1882.72	88	2038.081
3451492	2083622	16312	1072.32	2390932	1226316	55960	2166.6	92	2038.923
1488461	516521	7993	354.98	1621177	470051	31783	1673.38	124	2039.292
2262468	1486518	18701	2702.86	1345075	665280	43938	4440.68	81	2045.520
2358148	1209067	9437	466.82	1457282	551172	21566	915.76	80	2054.421
2096750	871420	8371	261.06	1234067	390934	20793	900.98	79	2080.884
2986171	1798651	30605	1370.3	2030011	932026	72575	2784.5	90	2084.924
169567	149292	28034	3490.24	49224	43188	35883	4375.38	42	2090.907
154665	262563	70699	3371.14	63701	107927	119877	5057.22	51	2091.433
1509149	1052414	10470	623.2	1022949	545920	24518	1315.48	88	2096.952
2105288	1174428	5893	648.98	1315662	590570	13588	1430.68	82	2097.581
2010963	958711	10840	467.4	1203103	425198	31801	803.86	77	2098.758
3098516	1650523	16871	603.06	2147499	914543	37702	2133.72	90	2099.821
1720873	995354	10960	628.6	1095898	474877	23685	1770.1	83	2105.006
3417211	1301577	16882	562.52	2346018	707592	57395	1450.7	85	2105.139
2364756	1073227	25083	721.38	1319380	457162	60066	1442.76	77	2106.449
2398538	1923125	23965	926.9	1644223	937210	71308	2409.88	82	2106.555
2113014	1118994	17417	743.62	1364752	601627	36808	1849.88	83	2109.054
2121786	1235505	14044	564.84	1245188	564202	25523	1146.78	76	2111.003
2741740	1086856	12956	652.16	1624982	483455	24515	1671.9	75	2111.109
2049469	1214371	41577	1728.22	1456323	641361	82913	2952.18	82	2111.436
1827551	1266175	453842	6942.12	1131498	619360	675174	11070.64	82	2112.389
169447	46108	4781	3288.66	48264	12902	6328	4003.08	41	2113.500
2200203	1386980	14611	302.46	1466269	716303	42048	736.28	88	2114.439
211837	83162	1791	177.26	60670	23784	2805	569.3	41	2115.670
121095	121434	11341	1465.26	37961	37944	17467	1892.62	41	2115.753
2504638	1079709	28220	1112.2	1561547	546147	70133	1365.38	83	2115.881
2039588	1073512	15800	813	1323188	530300	38875	1626.5	81	2116.560
2212992	1507196	7346	315.56	1448255	816548	14373	1084.78	87	2116.951
246665	25699	2084	42.24	59739	3326	1961	118.46	29	2117.094
375535	743298	51781	2389.66	156099	353461	146141	9848.26	84	2117.912
3104213	1729767	18521	628.06	1981104	956429	43808	1817.88	85	2119.677
1742961	1357337	20773	2433.78	1157013	679004	28787	4491.82	83	2122.302
2011433	1044209	15763	749.18	1322136	491081	35071	1329.06	84	2123.386
1683741	1046935	8511	61.46	1082383	506359	26948	233.28	79	2123.717
2223096	1453835	18407	714.02	1412469	718641	47251	1759.86	84	2125.071
2055481	986086	8496	679.56	1319271	511571	21641	1745.26	84	2129.046
3019584	2375170	16167	1631.62	1956540	1174240	30605	3526.3	85	2129.543
2317670	1543474	9897	549.42	1430288	685215	23650	1419	78	2130.730
2112674	962336	5714	481.04	1223292	424592	10309	411.74	73	2131.398
2174373	1251167	12968	1068.48	1201120	517563	30300	1797	77	2132.395
610997	1132736	1090478	80612.08	393440	629521	2443009	192020.7	75	2132.797
2764841	1172554	22969	744.34	1718562	625792	57447	1290.42	81	2133.267
143598	126372	256384	3644.24	48693	49922	429384	7368.24	47	2134.032
2311113	1691762	21895	659.7	1655686	1035174	62913	1275.18	98	2140.301
3172831	1863985	21333	645.38	2189507	1139010	66178	1564.08	100	2142.131
2585588	1421641	13439	619.54	1708968	774702	29094	1100.84	86	2142.997
2460951	1261226	21971	754.06	1606741	696336	50131	1260.66	85	2143.278
122707	42969	17423	613.78	33598	11879	21127	688.22	37	2151.900
2567406	1137423	7729	550.94	1329778	463005	14192	1736.12	74	2153.912
2466480	1351631	5393	394.98	1504899	608184	8306	530.16	77	2154.132
2526897	1597928	15063	894.18	1559735	804131	34495	1864.7	84	2158.985
127543	116288	160568	3302.48	41341	46596	270075	5494.5	45	2160.738
143347	49487	5523	2016.78	40049	14490	8143	2646.98	40	2161.066
2766803	1228849	38654	1120.44	1908347	622802	75730	2257.8	89	2169.588
2455515	1168676	9232	617.52	1438216	572947	26403	869.58	80	2184.007
254773	567330	31633	7251.38	108382	224668	55141	11484.26	59	2185.911
185827	162491	98204	5449.44	59827	49733	130904	7248.44	46	2187.342
2620936	1166255	13613	619.18	1633058	624331	37752	1274.72	86	2189.782
1581249	894828	12715	646.9	964810	409840	29349	1175.14	78	2190.912
3916874	2985631	22436	1588.96	3220373	1902388	74761	4688.46	109	2192.629
4298008	3464038	33926	2362.36	4014807	3276883	130359	6564.74	118	2193.030
1612644	712357	7657	423.02	940427	304021	19592	452.12	78	2195.249
1692209	836871	3290	429.4	777198	309450	7966	540.76	67	2195.872
3189527	1713027	23055	633.3	2256920	1072058	70360	2259.6	97	2197.173
2500727	1636195	12791	818.26	1589939	793899	25147	1494.42	81	2198.992
117495	91494	9857	1985.02	37001	27514	13900	2531	41	2200.110
489719	509633	549564	8317.04	160660	162947	785495	12954.7	53	2200.144
140337	36348	10421	409.06	41054	9655	14023	426.78	40	2200.657
2074489	921364	10911	435.46	1216763	412430	23459	925.74	79	2201.178
1511974	861394	7263	261.18	1064836	469234	25096	500.56	89	2204.210
125840	96690	12677	591.22	36190	28831	16719	952.34	39	2205.084
3210420	1808583	63135	44357.1	2015782	930736	105233	65845.38	83	2205.470
2355691	1102596	22587	960.82	1343342	515266	46613	1962.18	77	2205.822
254086	877708	2253	217.58	75594	254133	733	287.38	45	2207.159
2135568	1301108	12552	484.72	1393696	697830	32918	1291.48	81	2207.474
815568	323247	47038	986.68	312938	94108	66535	692.1	49	2207.507
1608994	674347	8493	415.98	960536	302563	16384	892.24	77	2208.930
1960003	1033284	16059	959.74	1332968	509360	32497	1906.42	83	2209.423
1946752	1240130	94191	2349.26	1162495	529640	129830	3960.8	78	2211.083
2163155	817974	14914	373.04	2173793	796939	65888	1745.68	119	2211.770
2936166	1703626	17824	947.64	1931958	962731	34546	2450.56	87	2214.000
2231642	1545375	19401	1370.86	1307758	717855	49032	2566.52	83	2214.788
2355262	1363068	7787	1175.82	1461601	646222	16758	2822.88	82	2215.610
2909692	1343308	8238	668.68	2043205	794778	19348	1035.28	91	2217.051
2526819	1386233	21778	830.08	1610316	743762	66467	2002.62	89	2217.864
2931376	1767489	898765	107966.9	2296071	1280411	1803578	249048.1	108	2219.160
2275069	920694	9773	570.78	1354418	450426	19480	463.8	82	2220.567
2274217	1424162	10515	385.9	1517057	800462	37114	2010.04	90	2221.715
1546046	721723	10803	531.58	978181	316569	17693	556.98	74	2221.829
2914871	1404042	22442	888.12	1819105	676168	48217	1730.62	76	2221.889
1810109	739225	14012	506.32	1071550	350983	39635	812.1	81	2225.144
407091	200787	13423	2186.78	141371	70241	21568	3558.48	54	2226.307
2523025	1109816	10939	816.54	1392463	537963	24616	1380.76	79	2228.193
130526	199549	532	31.52	31435	51953	641	134.26	29	2228.533
1260768	1917446	188821	64249.06	744727	1001303	346151	126928.9	86	2229.007
239507	48398	66	78.76	91408	14738	56	42.16	52	2231.179
138237	169642	2252	279.72	53367	60060	4434	260.24	51	2231.932
3018843	2085986	10081	1021.66	2036570	1119992	29294	2771.84	90	2232.034
1992714	937511	11607	512.02	1285738	451209	30728	1519.08	76	2232.243
2770250	2170033	14776	1333.36	1898238	1067007	51879	3044.94	88	2232.659
306219	195078	12555	3778.3	101059	64538	19311	5896.46	42	2232.832
2006955	1811460	16142	1031.12	1369587	1046952	27538	2511.68	88	2237.224
813094	883301	137021	65898.06	356957	380620	236933	93591.38	59	2237.467
448776	299268	345018	79587.48	161845	98241	499938	109552.7	56	2249.022
1473308	1673622	15353	842.58	1113501	934654	48408	2168.88	94	2250.663
1441968	651126	6726	539.36	768349	252375	12400	604	71	2251.501
2453218	1393093	13859	446.74	1586197	749326	39646	1002.56	90	2257.201
2040746	1474035	11414	1012.04	1388725	709432	30537	1637.82	86	2259.000
3064275	1698007	17191	921.26	1858791	830379	32708	1428.88	85	2268.530
2430136	1212352	12983	775.38	1481049	559147	28917	2107.62	80	2273.444
2225950	1079945	20237	660.82	1510932	575456	61406	1747.16	90	2276.479
282697	152675	2721	574.06	114757	52918	5255	850.3	56	2280.272
2043649	1370619	10465	863.9	1465593	770994	37362	2464.32	94	2282.178
2496480	1218200	20760	1032.6	1626294	647254	48313	1931.18	83	2283.397
2680850	2058166	52971	3079.06	2096446	1208074	156759	10730.74	97	2286.647
2016492	752784	111970	3539.2	981548	290333	222679	6274.94	73	2288.345
2983512	1516646	11777	790.22	1904438	791206	33090	1284.4	85	2289.957
2229675	1079467	13054	967.44	1261730	535554	36893	1921.98	83	2295.383
1940238	1022304	10823	374.78	1268103	486004	29526	261.36	88	2297.236
2868228	1614151	11597	986.42	1773972	814077	25552	1923.72	81	2299.404
113465	74327	72651	2634.86	33001	21021	90815	3113.9	38	2306.622
2542522	1575488	194600	49777	1900568	1033914	445335	131812.1	108	2308.595
2406818	1234039	16543	612.98	1539851	572010	38713	792.18	83	2310.205
2696919	953267	23156	855.16	2031237	818757	50339	1469.54	102	2310.407
2706091	1282671	8624	548.64	1648713	563415	17047	1225.42	80	2311.031
2607104	2038501	18199	2685.14	1874747	1078366	48112	5210.32	85	2311.249
2404689	1222398	36355	1810.3	1488852	580701	64922	3520.92	71	2311.365
757232	1045610	94364	66458.04	382660	549891	231062	113521.3	79	2315.481
2137483	1195334	7305	493.3	1354434	576663	19774	592.64	82	2317.038
2680652	1612547	12585	685.1	1797830	850489	33441	1941.26	88	2319.405
2097474	1352845	22724	753.64	1288866	656457	56286	1156.96	81	2320.418
2459807	1073667	25870	1337.2	1330564	443125	44665	1384.9	73	2321.294
1466903	727001	8067	370.62	864605	301065	17322	413.92	74	2322.990
2106975	960193	4037	290.82	1249040	424731	7514	-168.96	79	2323.496
2168157	994795	5933	470.38	1241704	462698	13249	761.14	79	2324.332
2058240	1182883	20048	747.28	1408510	603810	50834	1416.24	84	2324.551
2198121	1103692	7065	838.9	1450067	518973	17879	2145.94	78	2324.763
1496252	1027184	84480	4444.8	943920	460203	169686	9091.96	79	2325.818
2313996	1693702	10351	593.86	1594298	783109	41923	2015.78	87	2328.072
1492807	717598	20009	727.74	821272	312182	41030	1423.8	73	2328.350
225612	215918	453379	9346.94	83523	84129	720685	15600.1	58	2331.986
1222335	1948634	543797	26731.42	2002150	4647740	5239690	215556.4	348	2332.474
2379477	1051837	14054	273.44	1526384	556723	38944	1025.84	85	2333.211
1605234	784182	9352	460.72	944369	338301	20202	719.72	68	2333.222
1812515	818071	15560	579.6	936936	397844	28074	604.64	75	2334.243
2731683	1257473	9661	689.46	1794207	646812	18756	940.16	86	2339.512
103766	135967	273	1.78	30821	38343	-338	-62.68	38	2340.628
3171867	1454628	10996	524.56	2017766	822875	24214	1679.04	89	2342.628
2086765	1646938	19235	1114.1	1704499	1111677	62083	1915.38	93	2344.720
2912756	2718462	13272	1692.92	2163058	1293679	33566	2658.76	88	2345.219
2245025	1498663	21284	705.24	1589716	935273	71946	1174.56	94	2346.696
1182382	1825428	193558	121478.9	613745	930935	477314	213199	84	2347.441
465449	508250	579717	47431.62	206562	261404	858158	208966.9	77	2348.155
2308890	2124318	277584	52340.24	1655666	1309593	554061	82227.46	95	2349.378
2870851	1646570	23826	2604.36	2071035	955499	67299	5972.14	91	2355.895
153527	277214	72146	3421.56	70062	156135	157519	6520.34	67	2357.089
2159928	969862	28517	870.62	1124232	410062	52745	1367.7	73	2360.131
113262	150483	95534	2728.24	27461	41192	120781	3479.66	27	2360.174
2650501	1179243	6665	449.9	1539649	517398	10946	483.56	79	2362.564
100772	22243	6665	-921.1	27244	6130	-1218	94.52	34	2365.216
1877268	813990	10892	343.12	1083248	353347	26669	478.34	76	2374.775
1635609	660849	39304	1442.44	888138	262868	69583	3046.38	73	2377.884
2823921	1899737	19842	735.12	1810630	1195542	54538	1603.68	92	2378.370
2979983	1629161	117404	2693.44	2066010	961685	194158	5787.88	93	2383.171
1498853	1473997	15129	226.94	1337997	831912	46408	973.88	101	2391.773
2862025	1613782	15798	815.28	1769752	791005	37076	1777.36	78	2391.927
2594745	1532390	54984	1694.24	1535466	735473	99756	3024.16	77	2392.602
2154959	1125676	25026	1214.36	1295164	528329	68217	2429.62	76	2419.871
153305	212199	10230	1157.8	52109	66973	15473	1876.78	38	2420.049
2808472	1353016	12429	996.94	1555832	596535	26305	1657.3	76	2421.894
2236701	1194801	16993	693.98	1377867	563054	43586	1330.96	84	2423.448
2541327	1428867	13721	657.06	1500793	659048	28552	1719.72	77	2423.902
1580276	948019	6422	388.92	891019	398488	12286	712.96	67	2424.015
1709978	865096	5954	142.44	1003418	342066	10835	135.1	74	2425.446
1678692	949196	7196	537.56	996022	431389	19885	1134.1	79	2426.047
2724077	1864051	10086	972.96	1816342	971562	27528	2404.08	81	2426.334
793971	1085514	18696	54708.56	734741	1267496	95324	122944.6	164	2427.276
2821986	1326172	27819	1806.34	1720754	682733	44837	3129.82	83	2428.363
2817589	1402388	12228	685.08	1900668	830842	32498	1695.28	86	2429.248
1465223	1139643	4427	789.22	876545	529773	9562	2049.32	78	2430.070
2528673	1286735	570060	35082.6	1982616	1115796	1128894	68533.84	117	2433.500
3089323	2241518	66131	2156.66	2672218	1853456	172620	5991.2	106	2433.905
2795255	1299782	13951	465.86	1768559	729757	44786	1719.96	82	2434.292
2109756	772935	8614	736.04	1166065	353251	18811	1606.46	73	2434.914
2180479	1041377	8953	594.58	1445793	498346	23177	1095.22	79	2435.032
2449965	1331047	14303	1004.58	1489762	608154	39262	3238.32	76	2435.241
2002456	1090311	18879	1279.94	1223314	504212	54105	2037.3	80	2436.268
1663441	823557	8127	398.22	1094998	400955	23003	766.58	85	2438.406
885246	933535	38291	75868.26	404099	436967	84522	124988.9	64	2438.443
2468434	1045850	10670	409.2	1534582	528282	24292	566.12	81	2438.932
257196	204133	8224	7340.64	85476	59107	10881	10053.66	38	2439.058
1961219	970519	28481	712.66	1223232	423997	53854	1637.44	82	2439.920
2004201	1826174	19063	3418.18	1086066	868169	39924	7120.64	78	2441.733
2057692	1209104	12847	537.42	1423181	687938	37852	1173.72	90	2442.881
3126347	1443487	8950	313	2008358	817635	25357	294.02	90	2443.667
2936861	1372013	29117	989.62	1970984	839520	79277	3141.22	90	2444.225
101452	161265	14542	1438.12	42012	56911	22762	2491.32	47	2445.680
2209639	1249090	7263	461.18	1392804	631215	23003	1252.58	84	2446.576
268466	781614	1722	565.92	83584	225794	2064	859.04	47	2451.931
209292	85843	20673	1626.78	60691	24651	26315	2208.9	42	2452.275
1725107	826458	8677	479.22	1063951	359200	17395	648.7	77	2455.390
2532180	1346773	15187	1508.82	1519221	626451	33904	3241.44	78	2467.340
2348848	1327340	9116	435.76	1505627	662765	22807	962.02	82	2469.855
1835204	1113737	9323	388.78	1158434	600662	29560	437.6	81	2469.962
1813157	1063688	25605	755.3	1066245	453936	58440	1746.4	79	2471.983
3580573	2084348	175570	4150.2	2318964	1233936	315349	7608.14	88	2473.883
2205016	871792	16717	729.62	1376655	386779	36464	1654.04	79	2476.488
2439526	1150237	16361	643.46	1374145	539260	43392	1380.12	78	2478.128
2104883	1251913	13133	583.38	1359797	600010	32181	987.66	81	2478.438
1914689	840630	7963	487.18	1105004	377976	15707	840.02	79	2482.961
187042	230614	15367	2873.62	83771	96019	29484	5192.24	59	2488.328
109473	73465	501	-117.14	32655	23173	373	-387.22	38	2489.159
2132526	1618770	12305	554.3	1638035	939384	41746	1501.56	96	2493.797
140375	52281	643	-17.02	41895	23794	1546	25.56	44	2504.770
1649826	1029181	8989	728.54	1094451	499891	19628	1654.08	81	2504.901
2914830	1652553	8062	605.32	1961685	843567	24691	1398.26	89	2513.780
2533455	1403296	13149	468.14	1529735	656389	27681	1277.66	80	2521.552
722451	1079749	1635769	55701.34	383363	453486	2782462	88978.32	67	2522.044
161822	325961	9718	-17.52	46529	92907	13347	-382.58	41	2526.390
2329152	1200846	26451	737.86	1458673	580402	58685	2282.1	83	2526.439
1970949	1242142	14594	682.84	1305746	546958	34996	986.56	78	2526.749
2603389	1239174	35232	1200.52	1618052	624887	90430	2543.8	82	2527.040
206175	238175	12843	969.98	63547	71959	17297	1234.42	46	2528.418
2832307	1688105	17195	802.7	2010284	1002347	54448	2276.28	97	2528.949
260837	551488	537018	14073.48	126191	224794	903213	24989.18	62	2531.727
1526817	608069	8236	611.96	908131	274822	25371	980.06	78	2532.623
2395512	1078701	10513	445.18	1489438	502087	21353	1695.58	76	2532.698
2757607	1568717	22825	616.5	1950188	868339	71424	1365.64	97	2535.111
2672582	1430749	16219	659.34	1819048	840902	52721	1382.06	85	2535.257
1679112	714535	6787	465.82	1027370	327560	11795	882.7	71	2535.645
1482605	1399483	18137	745.82	1101052	710682	46136	1630.96	78	2535.669
3008603	1571486	14805	770.3	1906367	830423	34906	1975.16	87	2537.255
2141586	1218468	17269	385.34	1594589	695173	52593	1318.98	97	2538.201
2599005	2057561	38701	962.86	1767385	1133064	127105	2185.3	90	2540.718
1368032	9021874	268931	11008.66	1459842	9273840	1501041	103663.3	167	2540.810
149410	24015	1508	-197.12	39007	1121	2413	-315.82	35	2541.533
862877	362988	2177	295.22	368705	126478	1102	392.72	62	2542.320
3052544	1398366	12449	553.14	2041779	818093	46295	1916.7	95	2543.110
120758	14122	13614	362.04	26892	1409	15824	418.64	25	2543.270
1668083	946314	24178	1240.08	1064928	427509	55711	2136.46	82	2544.609
2455512	1220648	3647	289.42	1511288	609422	7024	162.64	81	2545.896
2070437	1006041	9319	787.34	1196569	453080	14990	1646.4	73	2545.996
2033523	1069852	10978	427.08	1246960	496611	25297	135.42	81	2552.849
2796926	1024437	13148	756.28	1606729	502796	28620	1437.2	79	2553.171
144148	208288	16440	3311.4	67657	83099	29463	5145.18	50	2553.609
2607095	1194697	19103	446.58	1579076	629404	52047	1360.42	87	2555.974
2416145	1105381	17893	983.98	1527044	543150	51934	2034.24	87	2559.574
1715221	927056	15284	317.24	1082034	476581	37232	316.52	85	2561.246
2339988	1339331	9515	899.9	1483075	647379	16837	1798.82	81	2561.635
1861398	797947	16060	755.6	1193971	415689	43139	1384.54	81	2564.866
2511839	1466216	13529	665.94	1578976	765561	39504	1460.44	80	2565.198
2262886	1145957	15402	684.72	1522672	560938	41901	1442.86	86	2568.140
1470504	1538822	36827	1407.22	919931	637838	57594	3120.84	79	2573.164
1972648	804924	9462	592.32	1233031	380409	31534	1443.24	82	2574.280
2403099	1399628	16033	567.38	1597548	748979	42908	1147.88	89	2576.941
2052821	987894	12026	610.36	1357165	577887	31820	1838.2	86	2579.744
2428751	1030285	8657	580.02	1565901	540979	20921	1200.06	84	2580.342
3648894	2822660	21466	1311.76	2798831	1674607	70201	2831.86	96	2581.020
2528141	1118011	11393	464.98	1589782	551681	36089	847.54	83	2582.302
2722628	1507488	17982	1127.52	3194696	1339314	66274	6339.64	146	2585.065
2357430	1398597	10385	763.1	1546289	693605	31278	1878.08	73	2585.153
2470154	1176933	18811	1013.46	1493025	592371	47466	2177.76	83	2608.815
1494709	785299	13949	418.14	781880	302436	23773	1236.78	73	2616.652
2639045	1800916	11458	853.88	1814176	950430	31135	1291.1	88	2618.292
1849394	1149851	9272	648.92	1188385	512110	21283	1356.38	80	2622.900
2131222	1162184	9539	564.54	1400710	498093	18764	1290.04	84	2631.395
1158591	1259674	25658	1347.88	807953	612620	58191	2894.26	89	2638.919
136611	47979	499	-99.86	35790	12094	842	-240.88	33	2639.193
2241620	1296198	8489	458.54	1454016	625093	30159	1023.74	85	2640.305
2668657	1426584	16851	844.86	1764376	756183	52002	1631.72	86	2641.839
2172483	1095022	11613	159.18	1338488	587182	41762	536.32	84	2642.682
2592620	1895606	18949	1167.14	1978836	1154949	59190	2731.4	96	2643.278
2605915	1461567	34953	1694.58	1715014	720644	69030	3096.8	84	2646.377
2697745	2014248	25430	1453.8	1857420	1053684	67347	2967.42	88	2652.719
2054901	966356	8844	637.84	1323183	477002	30480	1446.8	86	2655.355
1958652	975965	8560	536.6	1253119	440294	19676	1260.36	74	2655.478
891630	1882796	233420	95568.2	480866	1009346	569941	171681.3	98	2655.658
2226738	1885467	23993	926.98	1583322	1027629	90416	2617.76	93	2656.028
677681	689426	708793	58091.98	367062	325829	1408944	107007.8	78	2657.042
106046	137025	144034	4548.24	29897	38172	183536	5809.96	35	2657.263
1658866	1080935	19540	852.4	948346	482194	50768	1597.48	81	2657.931
2563041	1199215	18487	1075.82	1474001	623352	45320	1710.2	76	2658.210
225888	104878	433	-60.62	61788	28628	132	-366.48	42	2660.684
133568	63469	43467	1367.62	38101	18533	57056	1728.16	39	2661.384
2401987	1568587	11604	787.44	1520832	904794	34364	1224.04	91	2661.979
2230489	1208449	16795	528.7	1418578	587151	36339	1286.54	80	2663.135
2057858	1582068	19910	958.6	1174058	758585	45889	1942.54	80	2666.618
2944080	1426096	7550	489	1776634	712046	23412	477.32	89	2668.062
344467	55681	937	123.82	111397	16396	988	191.68	46	2668.579
2342535	1173105	10533	866.38	1596063	627763	31369	2188.34	91	2678.818
1979901	986085	11278	123.08	1281704	479342	28155	416.3	83	2680.952
619606	452123	25420	4289.2	253849	154298	38727	5868.22	56	2681.333
2557164	1756301	14904	751.44	1917965	989542	50240	1550.4	95	2685.328
1154159	751752	8018	464.48	856473	475264	26321	1398.06	91	2687.719
2055598	864830	8124	645.64	1158452	361769	16262	827.32	75	2689.116
2102437	908296	6900	80	1162049	416398	11404	-349.56	78	2703.678
270696	401647	21146	6008.56	123952	172047	44817	10871.62	64	2716.917
1931332	990692	35370	1190.2	1215764	443977	70290	2150.4	79	2727.542
2149415	1441438	8019	550.34	1368118	613561	19893	622.98	80	2733.375
649130	1458680	198832	67905.52	288252	636609	412495	116143.7	69	2734.289
2359978	1654530	19652	879.72	1575353	836729	43963	1678.18	86	2738.503
2222658	1054886	5956	468.16	1278181	467597	9589	727.54	78	2741.639
2286967	1261611	10477	345.22	1564603	653410	32038	780.68	90	2743.106
2644648	1397630	15868	405.48	1649864	649076	37786	957.96	82	2744.188
2096708	1371986	11887	1704.82	1197988	627403	29038	3043.68	77	2746.675
1297853	847306	25347	1509.42	742910	381477	51856	2331.16	78	2748.212
1643896	950577	59851	2403.86	960267	411479	128077	5331.22	75	2748.741
2148256	981074	9555	346.3	1336417	498159	26193	251.98	85	2749.450
2257464	1142555	13729	320.94	1439445	603274	36588	759.68	83	2750.113
1807226	1172262	279693	52222.98	2291016	1192009	476349	77261.14	130	2751.941
2646589	1160841	8141	194.26	1731759	616690	15934	1026.24	80	2752.168
1688465	911970	29953	7711.58	958183	391933	60182	10554.52	79	2754.868
149146	166991	11437	447.82	76490	61016	15778	981.08	59	2756.100
2556184	1512454	15078	991.08	1594805	795197	32693	2294.98	82	2756.260
2986679	1830615	24974	1498.64	2231531	1196376	96231	3659.66	101	2757.447
2176867	892729	26753	1043.58	1267972	435948	62517	1995.62	73	2757.616
1878986	827972	12698	389.28	1189417	383851	28096	787.56	72	2757.743
2501182	1029444	14748	483.28	2727236	1051053	71963	2294.18	126	2758.067
2070861	993447	11516	422.76	1182925	475350	35797	876.42	80	2758.675
1690143	887246	7412	470.32	1092634	442637	19434	864.24	86	2762.512
2573390	1195460	27562	2365.32	1653681	583455	46599	4217.14	85	2764.145
2069355	1031137	14592	1424.12	1423978	505118	43773	2822.78	86	2764.940
227233	349392	432328	80680.08	155537	215062	1037339	143917.5	67	2765.045
2389951	1289698	11301	621.86	1387947	587987	21381	1158.66	80	2766.640
479352	1436926	226700	59952	273576	668496	491455	99953.3	75	2767.527
962543	1840457	213010	139815.6	536797	903049	362211	283660.5	85	2769.166
2503710	1233845	10559	316.74	1725517	559683	22318	-1466.52	84	2769.193
2156597	1069874	9853	688.58	1322862	522820	27327	1805.22	84	2772.337
1522439	764805	11927	137.22	924243	358781	31917	-323.38	80	2773.647
2479177	1214730	11468	546.48	1578829	652257	31529	1743.94	86	2776.953
2471219	1702174	16428	1217.08	1814645	900388	48288	2232.68	94	2781.174
145953	113447	1685	537.1	46459	39349	2350	759	44	2782.531
2158355	1148180	26812	1319.32	1274155	479185	54060	2748.6	76	2782.579
2757920	1491382	15605	806.3	1822333	737810	45338	2346.68	87	2784.413
2739798	1332651	10079	678.94	1798714	631333	20788	2021.68	85	2786.411
1983666	1370386	15512	650.32	1223974	721037	37655	1195.3	82	2791.264
2155080	1042188	10546	303.56	1327267	512405	27073	810.78	84	2797.591
140643	43428	26767	1036.62	43502	13764	36315	1530.9	42	2799.912
2537008	1607953	19970	602.2	1706984	866122	55840	1298.4	93	2800.451
1585853	1654154	109197	17555.42	1501486	1777866	483214	62400.04	127	2806.913
185878	224145	55026	63315.36	103500	103733	111643	116991	70	2809.513
3657543	1861348	23012	1256.32	2622280	1170954	67051	2392.86	102	2809.774
2116367	1053394	15318	701.48	1295573	498453	31777	1508.22	80	2814.345
2158785	1074997	10380	404.8	1232149	458015	20052	398.72	76	2815.080
2078621	1200521	13734	735.24	1333053	559052	33472	1847.92	84	2819.979
2156359	1290635	19260	913.6	2168734	1140092	66036	3278.96	116	2834.298
2388458	1210604	13670	436.2	1468521	677285	36948	1506.28	86	2843.431
3371523	2250640	37270	119716.2	1895977	1295652	99860	192065.6	96	2844.201
2561120	1152485	12817	607.62	1702633	600553	34589	1104.54	85	2850.841
1545122	892352	9325	636.5	982510	425543	19719	894.34	81	2851.299
2100388	1062671	4272	561.92	1247641	475151	8111	1232.46	78	2855.525
547985	1082019	15446	15441.56	261592	505693	42243	25507.98	73	2856.092
1740595	1265191	13009	1140.74	1314117	692575	39416	2224.76	90	2856.191
1692897	760467	6196	366.56	918295	301908	13013	546.18	65	2856.264
2572238	1163617	16598	930.28	1513025	548478	46462	2555.32	79	2856.540
1826172	1452188	14210	405.6	1253252	814408	42360	905.6	89	2857.044
874763	803044	62602	27537.72	370012	298433	111321	46181.06	59	2857.200
2089068	996606	15073	429.78	1218438	479989	27030	1404.8	75	2857.317
126415	431207	113263	4610.18	90164	514190	522018	23394.48	103	2857.368
1962242	1104158	5623	355.78	1240391	503954	11214	1425.04	72	2857.455
448364	572271	299458	3492.88	201614	196614	468078	5609.08	61	2858.737
2064351	979947	15026	779.36	1348296	502267	40016	1016.76	85	2859.363
2101295	1505273	22259	830.74	1263796	632843	38196	1926.56	72	2859.579
2540787	1137214	23674	725.64	1620455	620014	68217	1123.62	86	2860.253
2250913	1264417	11552	581.72	1602729	699609	30538	1126.68	82	2860.362
2170317	1144139	18663	593.18	1438505	590037	54176	1314.36	81	2860.887
2459722	1076168	8741	734.26	1553490	546607	25775	1065.5	86	2861.562
1626774	1164652	14015	590.9	1029689	488176	34321	1050.06	81	2864.710
1562348	1098154	19268	483.48	1673041	845100	78748	4074.28	118	2866.977
2485075	1135733	12783	540.38	1558940	537416	36161	652.46	76	2867.181
107183	31857	6710	187.6	24428	9020	8213	504.18	25	2867.300
2014399	987413	12198	435.28	1292519	489604	33734	1021.24	85	2869.124
2995974	1849140	21849	1298.14	2585606	1244462	74873	3486.78	105	2869.937
2571066	1246133	20211	1532.46	1537172	593991	38182	2985.52	80	2872.021
1628397	814818	1988	434.68	972032	351406	3526	490.36	70	2872.203
2499782	1508454	57742	2570.12	1371941	635075	91938	3855.68	74	2873.816
609327	602980	243211	8247.46	259210	276810	439448	16438.28	67	2874.346
2991502	1699208	8789	434.54	2060204	897298	20384	472.24	84	2874.524
2278308	858482	17518	892.48	1342570	385931	36318	1812.48	69	2874.573
146742	169968	15158	2503.88	59868	76480	32440	4735.4	58	2879.517
2856724	1507196	18240	839.4	1904305	924125	59440	2018.4	91	2882.737
1934447	1077397	305791	4652.26	1072197	462758	412905	6660.3	76	2883.991
103290	63436	35381	1442.66	36456	20369	50576	1959.36	43	2885.699
193236	552570	544096	64269.56	93056	289981	1073791	145289.3	69	2885.863
2825304	1483978	11628	912.08	1909087	758350	34850	2341	89	2886.639
2066364	909598	12881	469.66	1089038	356347	22985	765.1	72	2891.431
2495124	1461595	11536	843.96	1554334	729362	36142	1528.12	84	2891.703
216617	302867	1060	305.6	68230	91494	669	323.34	46	2895.946
630468	464793	34249	101842.1	306366	168767	57873	153580.8	64	2896.028
1756879	1110242	9447	313.42	1247188	646414	24923	1200.78	94	2897.241
265252	231015	197657	18760.02	104452	94337	340832	30960.52	50	2897.587
322110	394210	167516	10259.76	187850	206414	296927	20157.22	69	2914.330
1921590	1116596	10794	527.84	1225997	523320	30058	969.88	84	2916.599
891648	1546472	99035	106096.1	683972	1007614	301302	193478.7	96	2921.693
172148	49606	70	-15.8	46796	13733	-17	-25.62	39	2931.801
2479727	1148681	13736	929.96	1519626	567796	32953	1919.58	80	2944.925
174115	306002	14894	3226.84	76891	130817	25624	5453.64	57	2948.949
2698903	1352320	127011	2166.46	1821121	734328	189177	4348.22	88	2949.650
1988292	974611	8861	367.46	1192673	484432	26517	906.62	84	2958.258
1958466	1219434	6045	355.7	1217364	604963	14105	927.3	85	2964.043
2020253	1124318	4029	678.94	1359143	600446	10263	1266.18	87	2967.029
150860	15303	1056	-94.84	42813	3062	1505	-140.7	36	2967.460
261625	16594	141	-32.74	74743	4510	-200	-57	44	2968.733
508096	460104	45828	82136.08	250065	163159	78592	123349.1	64	2970.329
1864156	1103815	13116	245.76	1151613	519778	28155	589.3	82	2971.191
2632615	1546997	9559	686.74	1532875	736511	30965	1661.9	81	2975.146
798529	596134	480879	8729.94	279305	195105	712438	13544.68	49	2975.292
2043578	1069610	21149	618.14	1203533	496201	46685	1438.1	83	2976.114
145975	43256	-157	225.98	36968	11075	-394	370.16	30	2976.325
986236	1186818	21262	17685.32	610907	544766	47835	35894.1	84	2977.439
120539	66794	1823	18006.78	36638	18911	2782	26815.52	37	2977.490
2046499	2289997	2265142	164456.1	1324123	1699230	5091610	529507.6	129	2979.347
1315162	576188	11871	402.06	806727	250449	27099	1074.14	78	2980.663
1903023	1169805	15022	455.92	1436393	654863	47070	766.2	91	2985.338
2471288	1712580	36962	2909.32	1689692	1015015	80782	6100.52	88	2986.860
3146369	1453792	18530	768.8	2132840	877687	56047	1964.42	95	2988.770
1690599	1066583	25629	970.94	1119595	494974	67685	1729.1	81	2989.301
2272868	1300742	9488	544.68	1487683	658923	18703	1441.58	80	2989.506
316455	564317	34042	61560.12	161775	229024	60240	101465.4	63	2991.869
1306806	1266461	45375	1014.5	1285243	997848	135662	3269.32	107	2992.284
2630846	1740747	17925	3997.5	2023116	1254009	55424	6800.64	95	2992.731
2112335	951124	16135	649.1	1336581	466058	40106	1323.16	82	2996.934
2537229	1493223	33014	1118.04	1602384	640890	84731	3145.66	79	2997.503
1839996	744491	17514	569.04	1048379	307390	29779	788.94	73	3003.000
128209	245544	169604	3966.44	38291	70439	222661	4830.46	33	3003.055
3284621	3337909	42273	2219.78	2633552	2467821	145055	8459.3	105	3018.280
216143	263916	40564	7761.04	74421	85774	57097	11131.42	50	3019.975
1991801	1641748	21573	713.78	1383986	1000606	66709	2344.74	93	3031.219
2522598	1106239	12782	633.52	1503548	531443	30508	1033.88	81	3036.992
3075335	2095638	12535	1632.1	2137284	1148455	35176	3034.36	95	3047.506
244864	47833	67653	12659.58	71028	14538	88314	16572.04	44	3062.634
2017856	1014493	14128	519.08	1177223	476169	31427	1077.22	82	3063.615
105990	93978	74605	2516.3	29545	25655	91003	2990.58	36	3066.063
2173854	1006506	8237	502.82	1346594	467249	24175	801.5	83	3067.977
825915	349365	5585	1185.1	313800	124404	10130	1862.8	58	3068.561
2417723	2172435	33517	1357.62	1549577	1152130	70955	2477.3	83	3069.606
658407	2094946	30348	23432.28	540282	1333462	72874	61087.64	94	3072.125
2338138	1318668	8319	926.34	1546352	658723	16464	1646.04	84	3074.194
2739210	1333278	16788	690.68	1608360	681779	50486	1457.96	81	3074.253
1839782	1083959	12475	679.5	1175258	483802	27794	1688.84	69	3074.285
2298445	2427298	663542	75840.12	1637365	1116466	1210389	129790.5	80	3074.323
1982310	789578	9620	581.2	1148175	352213	25912	1292.32	76	3075.164
2912442	1358480	25176	1166.36	1903982	790392	62442	2917.12	82	3075.387
869928	675127	82931	53220.66	596646	456791	239439	93848.54	86	3079.749
2929803	1286470	11027	900.22	1737216	611398	18751	1777.86	81	3083.027
2054998	1002698	11627	503.22	1339936	514481	32703	711.58	80	3085.749
2274991	1038195	4433	854.38	1325227	455974	8725	1857.5	78	3088.242
338102	677810	165286	12520.96	142752	258185	258773	19970.78	48	3088.280
2112513	943169	12715	432.9	1440437	517110	25671	799.06	81	3088.721
2527555	1320973	42507	1028.02	1786146	680285	101346	1777.56	86	3089.127
3100981	1391638	36591	1234.26	2213714	963943	83797	2459.42	97	3089.739
1657948	2202606	927159	81180.74	693469	813130	1581720	123307.2	68	3092.477
902266	3022812	45847	48832.42	602749	1595437	96135	101216.1	85	3097.496
1781331	927938	8225	884.5	1026982	368587	10358	1696.88	76	3098.160
2312173	1007804	8746	499.56	1352341	484259	17283	917.38	77	3098.231
2416985	1045174	7298	489.28	1463988	491176	13006	570.16	75	3098.637
3011668	2011330	18601	1181.86	2041463	1187267	59011	3082.46	88	3099.234
2118197	952774	29210	994.6	1242603	434435	50051	1605.86	76	3101.238
2035605	1062240	17520	862.2	1314478	571475	37001	1263.86	82	3101.856
149795	198433	217836	3930.96	43860	61703	292842	5793.12	38	3102.354
124087	20198	-20	-116.2	36583	5787	-434	-314.24	39	3103.031
494448	1408487	527954	76224.44	319597	680602	1135891	127515.3	76	3103.207
2665760	1560218	26117	954.62	1854707	817757	65075	2294.5	93	3105.968
2193344	1225633	44190	1762.4	1315872	513542	60683	2687.38	70	3105.980
1952869	869340	14638	849.68	1110795	357063	36588	1679.68	74	3106.830
127676	229964	65154	3365.44	41205	71648	85136	4231.96	40	3107.433
1369963	1717017	619643	85181.98	737319	923492	1602810	154476.6	80	3107.456
1951971	647742	8120	139.2	1081570	260858	20402	282.72	70	3107.569
2254157	1341262	17369	933.34	1369212	615115	34695	1441.7	75	3107.998
1739057	1182176	9663	538.18	1070669	553208	31999	1662.14	84	3109.862
2637540	1863449	26620	952.2	1936174	1011140	66175	2661.5	88	3110.257
217162	148494	151067	2706.62	68147	45741	202990	3437.4	46	3113.459
2617783	1927409	16471	712.06	1889955	1093169	50432	2377.52	88	3115.423
446520	934747	246872	59614.92	257480	429961	492987	107431.8	73	3120.540
2475066	1264958	8884	415.24	1547631	582357	25139	914.54	85	3121.622
1575511	774528	7518	479.48	902968	359555	20220	1071.2	81	3126.708
178469	73476	92242	5198.12	49779	20502	114752	6396.72	41	3127.826
2495456	1832673	9898	566.28	1744980	907000	27113	1534.18	88	3133.876
2095186	1378172	17402	447.72	1291708	654989	36707	738.02	82	3139.089
169981	35925	7518	-1018.52	48685	11439	-892	-5.12	41	3148.175
2763030	1322772	41764	2136.04	1796813	788284	107823	4353.78	88	3160.376
1983972	776052	12175	473.5	1193230	346671	21733	664.38	78	3163.305
104622	79987	3083	33.38	28086	21990	3643	105.98	34	3164.168
194229	21822	141	-123.74	55456	6237	-143	-464.98	42	3170.934
1588477	1074674	31830	1834.8	1064627	544164	71014	4440.04	83	3174.316
1270560	1202607	9024	759.64	993031	761080	26297	3065.42	95	3177.791
2610493	1419878	10100	496	1713809	697743	32929	1307.94	84	3178.701
1967241	1305298	14741	966.26	1266495	597853	38702	2014.72	81	3180.163
294816	65986	37843	633.98	83456	18535	48784	556.24	45	3182.806
3225762	1876340	27317	1919.62	2212153	1006715	58131	3455.66	88	3182.876
721218	718070	146319	42457.34	388315	318293	258706	84118.16	72	3184.299
537225	1405569	244712	8477.32	509518	1466047	1087318	45706.48	122	3184.866
2413259	1027463	10336	889.96	1497790	512474	32454	2175.44	83	3185.269
2243192	1047917	15935	881.1	1492581	538989	53973	1888.78	87	3186.353
2139260	2016714	20769	1267.34	1555255	1244860	62074	2139.64	87	3186.473
2629269	1491385	5537	633.82	1671690	714855	12419	1339.34	81	3187.037
2711588	1125121	17010	1055.6	1758572	593570	44533	2033.38	91	3188.370
2364149	1031163	5661	118.46	1413763	530888	12916	-49.24	77	3188.460
2282674	1206597	10016	620.76	1360629	558105	20546	1181.56	79	3189.234
2374720	1433923	13302	733.72	1551487	808083	40240	1187.4	80	3189.372
836805	923783	16305	19810.3	968863	977405	75219	37943.34	148	3191.562
2000907	1009635	9403	691.58	1182453	415692	15929	1399.94	78	3192.087
2318215	1587346	19283	2242.38	1426483	761531	43154	4646.44	77	3192.484
1049454	1166183	200727	68201.22	436941	470547	395019	97932.34	67	3193.162
2535563	1338778	12442	665.12	1603972	700623	42219	1907.34	90	3194.729
2168095	1064121	13882	924.52	1265591	525219	35664	1960.04	84	3195.575
122784	81648	5410	776.6	34951	23841	7015	1110.9	39	3197.419
2380539	1323862	8118	376.48	1450173	635621	18026	1283.36	81	3198.064
1893099	795536	11858	708.88	1115688	354970	31582	1354.52	79	3199.201
3509208	2004349	37825	1848.5	2141926	1163538	99560	3106.6	94	3199.703
431155	379568	221412	56573.32	174205	129293	342674	81035.64	59	3201.979
2593162	995757	37127	1008.22	1730950	564661	92381	2396.66	90	3202.103
1813361	908565	13277	424.22	1018169	393890	22937	684.82	69	3202.165
182407	85433	23440	487.4	56649	25310	30574	366.64	44	3205.514
2502090	1499146	26444	889.84	1515010	748290	60206	1993.16	82	3206.385
3822565	2351284	15195	862.7	2710536	1434494	52737	1806.82	95	3209.456
1814437	924157	12393	619.98	1097277	402881	28995	700.7	79	3214.034
2264968	1163809	22256	809.16	1451650	544269	46152	1385.72	83	3215.763
1780911	1141007	28313	553.18	1112897	519707	53418	1038.48	80	3221.328
1901548	789315	1044740	75666.4	1274996	576147	1772306	110310.2	96	3226.689
2132593	1002135	13824	892.64	1323632	503851	39289	2519.54	82	3245.523
2941828	1698199	28960	1246.6	1974139	893544	80653	2661.58	89	3247.128
202315	256001	397759	8050.74	69331	82155	540798	11241.28	48	3264.869
285040	103039	34696	1380.56	78929	28789	43325	1934.5	43	3276.284
2936396	1741128	22115	1073.9	1956935	920738	55340	2754.4	92	3281.391
2592542	1581280	6974	722.64	1546925	853849	14591	1062.26	82	3287.612
1871645	1051038	7434	392.24	1221615	524164	21827	991.22	76	3287.663
137829	83185	205	272.3	30864	19255	-27	283.78	25	3287.949
110878	89158	83865	2226.9	32455	25416	106209	2819.74	38	3289.164
2930887	1516183	20201	1056.86	2000426	789225	55374	2058.64	88	3291.067
762143	532048	150206	96245.16	317121	188200	253021	147193.1	58	3291.522
2330776	1365298	21034	851.24	1536734	770942	63312	2277.32	87	3291.953
1959174	1038748	14411	919.46	1251110	517476	27374	1540.64	83	3292.758
1719008	905112	9914	347.04	1056312	446226	25716	895.76	83	3294.200
2761027	1167051	7313	495.18	1781356	617143	20510	246.6	90	3296.795
1681557	553543	7891	278.26	935156	227985	19896	1025.56	71	3297.227
266992	612416	185925	8395.5	148779	365730	432102	19640.72	69	3297.607
1892390	1077352	12015	286.9	1351016	596888	33545	797.7	89	3298.959
2044715	1615087	7732	702.52	1587567	1179762	20814	1838.04	103	3299.041
2150912	921206	11656	242.16	1415462	459397	35581	1010.66	87	3299.863
956280	1678565	42994	77622.84	512641	1030332	146028	137057.1	83	3300.367
1962414	1223161	8957	915.02	1234614	656166	19943	2158.98	79	3300.701
2515050	1439555	17559	515.74	1750528	754199	50119	989.34	89	3303.271
102405	69315	104675	3081.5	22755	16342	123483	3570.38	25	3303.442
2502151	1331297	21214	1181.04	1705415	695226	59540	1973.4	91	3306.211
174661	125475	47534	2420.24	51481	38072	67039	3569.54	41	3306.950
2183996	1056053	15038	557.68	1453071	538777	30450	1193	83	3307.149
1580862	1294995	149831	93703.66	1211501	1173604	517533	178411.4	97	3308.546
898057	969931	109802	110274.7	464601	657758	376170	229752.2	90	3308.988
157599	113159	126912	3325.32	46357	34028	167028	4414.08	42	3310.569
1491481	799743	13629	247.94	894630	337920	28336	656.96	79	3312.079
1556004	803258	8038	316.68	882203	340525	16396	863.56	72	3313.152
2069689	1245134	34999	549.14	1432450	628402	84741	1323.26	88	3314.812
2594392	1115493	16804	514.44	1524185	547926	36316	822.76	80	3317.262
129608	147003	17484	1570.24	38702	44455	23907	2120.02	36	3317.700
2027804	1448431	137330	47355.8	1334616	753514	324109	89565.74	91	3319.020
2114905	1411316	12451	973.86	1345079	669077	35247	2177.42	80	3319.230
2833944	1319146	62939	1665.54	2036306	766123	112125	2923.5	94	3321.949
2719063	1698968	21873	2809.78	1436649	688563	47842	4847.12	79	3324.278
2478339	1442531	99368	21844.48	1710917	969268	306651	57168.86	96	3325.164
2527628	1359019	12573	680.78	1701066	668357	33193	1334.98	84	3332.639
377598	277855	69136	3672.96	127011	91549	93984	5295.24	56	3336.913
3013677	2725048	20927	1486.22	2374995	1879645	61725	3775.5	98	3338.324
104295	77931	1026	12.36	23193	22139	1246	10.56	24	3338.401
1669386	836779	10034	439.24	1039836	370074	24364	769.04	79	3340.515
2013795	841744	26557	1116.02	1156858	367239	51558	1826.88	80	3343.238
104511	196894	33344	2015.84	37331	63711	48232	2655.52	43	3344.402
137044	81189	6867	2543.62	37927	23310	8464	3341.04	38	3346.588
1764749	1011845	11457	501.02	1081776	460304	28724	1319.64	79	3347.751
1690431	996256	11537	593.82	993597	448662	24711	1163.46	77	3347.919
1928105	930922	16066	583.76	1159027	451737	41625	976.5	82	3355.299
2203199	925011	16834	618.24	1384806	472906	36030	1577.8	82	3355.656
1636587	979702	14509	620.74	919640	396189	28298	843.28	77	3370.387
2136552	1137584	11633	366.38	1235373	498203	24703	536.58	80	3373.997
2029354	1154746	12428	289.08	2182551	1093711	58884	1523.24	128	3375.306
1997123	1013136	12440	607.4	1223887	500980	26136	932.96	83	3378.926
170528	89921	127	191.22	56824	29308	198	429.28	47	3384.487
1880781	1042281	6229	501.94	1270833	516631	12294	1066.84	83	3385.613
2496531	1337381	12895	819.7	1628967	658596	34028	1489.08	82	3386.141
103823	141306	2074	213.64	31740	57655	4105	-10.7	38	3388.801
3020760	1592911	11927	872.22	2019356	841028	40610	2612.6	88	3394.103
410159	728087	544880	81370.8	226656	338536	1194582	143752.5	76	3396.248
3285148	1915515	75863	2257.18	1962582	991115	144840	3778.4	83	3397.269
2662674	1768586	20829	1163.94	1479363	895471	48756	1922.16	76	3397.527
2282028	1243507	17133	570.38	1181573	520826	30203	1019.58	78	3400.083
482310	337022	75134	2410.24	230418	142840	126550	4118	65	3401.665
2589058	1468798	11241	494.26	1806165	781676	45285	1057.1	94	3402.164
1921673	1129149	14009	724.74	1173808	539445	34599	748.14	83	3402.991
2327706	1324695	437999	12503.14	1618218	942509	699073	20319.78	99	3404.217
480226	3875845	16124	6634.64	195234	1349059	24432	9149.52	54	3404.591
2175881	1258252	7322	465.92	1424347	651852	27715	967.9	85	3405.506
554993	1493234	18384	50893.24	309924	806248	44413	76148.18	79	3406.330
2033297	1273134	181698	4205.28	1580270	875513	476960	16337.6	98	3406.788
996802	1680472	220783	49572.38	676959	926587	625153	100855.6	91	3411.848
650526	1126397	1591137	88167.82	319669	417804	2563971	142114.1	59	3411.872
2944621	1279946	11945	799.7	1936322	701414	26466	2428.76	84	3412.072
2551070	970705	19155	593.3	1601467	566117	55418	1954.48	84	3412.570
2218634	1191069	9631	367.66	1410953	568273	19694	1206.84	81	3416.653
2687001	2051656	16146	1238.56	1988452	1256562	56304	3006.44	94	3417.288
2417651	1619498	12735	654.1	1662764	831965	43174	1635.64	87	3419.768
2498529	1399367	14276	532.36	1618717	726253	44943	1175.98	88	3423.335
2021908	1138303	8888	361.68	1218775	545254	14467	864.62	80	3424.214
2225486	1386312	62700	5183	1334960	647832	105444	8674.84	80	3427.665
2008870	1333956	13054	589.44	1536350	727078	44923	1612.78	91	3428.594
2500468	1506209	20829	648.94	1863667	890555	60340	2082.4	96	3430.640
2295466	1180332	16721	608.06	1378482	586830	40553	1138.58	83	3432.793
2854966	1750613	29721	444.06	2183880	1072087	103422	2633.92	94	3433.331
2374089	1224985	11355	382.3	1451233	583461	37505	1169.3	82	3434.233
2755779	1319390	78924	2997.64	1772435	679258	134306	4155.16	89	3435.128
2016316	907877	7393	539.98	1292078	437253	20949	1297.14	84	3435.958
3262524	1997887	9566	927.76	2194753	1035067	23392	1904.12	93	3439.968
124785	174845	32499	13953.14	37782	57580	46351	19391.86	43	3451.132
2667649	1687486	16081	696.66	1738168	840703	46753	1576.58	94	3451.871
2602906	1585246	14848	552.28	1894487	839905	48812	1785.32	90	3456.658
208676	71377	53	151.58	60809	20769	-322	481.08	43	3458.280
116617	44408	-257	7.98	36316	13343	-704	-63.44	39	3459.668
2371653	1276036	11139	573.54	1546706	674250	31934	1646.24	87	3461.420
180653	126558	885	217.1	68271	52008	1453	613.58	52	3462.378
1801781	893456	7394	479.84	1121968	397196	11410	1341.6	78	3464.745
580996	1115442	44987	76008.82	300365	492232	99737	138486.8	78	3479.596
2537971	1465247	25703	880.58	1528104	717104	49778	1763.08	87	3488.451
2223297	1420598	20619	773.34	1482539	701982	46779	1588.94	84	3494.712
386974	491170	186556	67827.16	220263	220150	380640	126988.4	69	3502.747
1760502	1014906	4231	675.66	1004226	406075	7107	1268.02	74	3503.229
1293478	416148	5741	135.26	612890	170316	12218	-12.52	65	3503.453
2573227	1280028	17073	674.78	1468438	645692	40177	1707.22	86	3504.624
2883737	1183175	20031	819.66	1751847	574402	44558	2098.88	84	3505.332
694627	733506	991239	84221.54	286632	310120	1739801	136612.9	55	3505.490
3215199	1652923	19265	798.9	2165728	1015314	71948	2485.28	93	3506.839
2540569	1617999	10096	915.56	1471815	779300	23060	2514.6	79	3508.319
2182773	1168241	17804	988.44	1266528	579243	44361	2153.46	80	3508.972
2245373	1188994	8576	477.36	1410584	580114	27252	1017.72	78	3509.139
134748	17773	9536	116.96	33565	3446	11309	262.74	30	3509.564
1967719	1023298	15288	124.68	2221827	953364	77834	976.24	129	3511.467
1954692	1113036	19362	610.32	1262926	531190	50033	771.38	74	3511.536
437212	500938	2280	62.8	218001	261288	5144	-443.16	72	3512.280
2377112	928148	14909	756.74	1536081	552642	49748	1730.28	89	3512.618
2066581	965631	29184	966.24	1212307	414781	44031	1158.66	74	3512.989
2712378	1266342	12600	674	1807904	757643	41014	2657.04	86	3513.316
813617	1321709	42379	65173.94	536167	691051	98834	116311.2	79	3514.456
530509	389724	130486	57780.96	217139	146155	214442	84061.12	61	3515.333
844309	1393832	1557926	87497.36	368356	548937	2739401	148622.9	67	3515.565
2246897	2196952	13958	1026.88	1692158	1325591	41019	2782.34	91	3515.649
2310142	1189306	9415	583.9	1573665	611552	27899	1209.14	88	3518.037
1038561	1917665	30593	32866.98	668846	1109247	75882	67967.52	87	3519.021
591304	961693	467864	71268.04	273773	407695	869499	116208.1	61	3519.125
2730259	1799746	19372	1292.92	1968492	999484	66874	3009.64	93	3522.098
2015784	982028	15412	910.32	1176767	447107	36252	1723.72	78	3524.656
2043411	1240103	6528	626.08	1291700	641678	10676	1494.36	82	3530.691
3179691	1573814	25197	1087.42	1790994	737940	62132	1901.52	78	3532.463
1833676	770942	8754	517.44	1062391	310283	18994	1548.84	73	3532.987
2076270	955245	45775	3434.5	1253643	478140	105481	6918.66	83	3537.531
2117259	1358523	9576	1726.36	1522441	874771	41127	4128.22	100	3538.426
401874	45797	281	140.66	121926	12803	-46	37.44	49	3539.567
396510	1248604	1389334	86291.24	324319	880469	3922248	245405.3	101	3542.302
3894952	2275881	14895	822.7	2765828	1482402	42228	1669.08	98	3544.109
2094343	1061672	13132	810.52	1195341	457020	29105	1644.3	79	3545.127
820237	1308875	7353	2976.58	255053	387847	10586	4080.96	55	3546.799
2218538	1139706	25214	1178.04	1432568	623219	48832	2180.52	83	3548.925
2091810	1048147	15881	1112.66	1240582	502187	41561	1731.46	82	3549.847
727557	1826384	248480	120313.8	493727	1006970	661839	219907.5	88	3555.026
1981923	890803	9964	434.04	1164831	379605	20029	1227.94	77	3557.796
998767	1739444	411687	112763.8	520391	772812	876615	194013.9	76	3559.631
2322923	1361111	12324	650.64	1595434	718928	31070	1932.2	91	3562.467
2331891	1237028	8680	713.8	1400827	561866	22662	1468.32	82	3563.398
2417377	1186508	10428	589.08	1569151	604160	28945	1252.7	85	3565.273
1958899	1028419	21977	1153.22	1148366	458573	45872	2037.92	80	3570.054
3162493	1687934	9115	533.9	1991406	979889	27147	1425.42	90	3573.122
2959994	1501935	65064	2105.04	1832501	867155	147201	4486.86	86	3584.326
450473	1000082	100396	53326.56	274883	536718	206735	94874.1	78	3586.843
2732749	1630907	18207	999.02	1617222	873718	44350	1495	82	3587.556
2124262	1129884	30157	976.02	1415191	594284	73149	2482.14	88	3592.008
324458	826190	149289	13672.54	187229	420135	347439	28703.54	77	3594.472
153757	62341	328	-101.92	46590	19431	338	-234.32	41	3597.842
2702065	1787704	19951	586.86	1850917	939419	59163	1554.18	91	3605.968
1956907	1345590	103239	37141.54	1379141	814774	179544	51847.84	103	3607.661
2584274	1503059	18097	702.42	1704647	830078	51275	1097.5	84	3608.252
2050531	1004618	17948	775.28	1352673	525002	52729	1791.94	87	3613.386
673542	680889	12765	44490.9	445660	452102	42675	93401.5	93	3614.154
143269	221982	280940	4849.4	43533	66813	377874	6980.64	40	3614.566
1932932	1025477	55943	5537.98	1167707	493644	100429	7727.94	85	3615.952
1800974	922735	5618	150.48	1037555	418719	10969	375.34	72	3616.115
1858372	894749	16008	456.88	1104270	400814	40517	492.62	76	3616.713
2712285	1285881	19320	1033.2	1701218	718320	36287	2291.82	80	3617.933
1642728	824647	8479	307.94	1028899	360046	23264	872.04	73	3618.090
2614064	1811379	17205	685.3	1903561	1043420	40432	1970.52	90	3620.606
330590	14502	-60	102.4	78142	-1924	-178	34.92	29	3620.640
2546120	1315672	19433	1023.38	1657171	654429	54547	2453.42	87	3621.756
2295086	1336003	19353	292.58	1505891	664067	36295	203.7	84	3624.280
2483582	1097093	10990	326.4	1634774	602800	28191	909.26	86	3624.790
342830	388106	507376	8736.36	133341	128083	723746	13206.56	57	3627.273
2359651	1059206	9020	438.2	1636833	607329	34139	893.54	89	3627.336
322050	357589	367206	14298.16	102225	110736	505027	19439.22	46	3627.933
2235154	994667	13584	460.24	1427132	498564	37956	329.16	82	3629.560
3102318	1930863	25671	1157.06	2019468	1029752	68741	2496.26	82	3629.905
1028806	1829547	1089088	82965.68	560289	830054	2237749	155825.1	77	3632.521
2687981	1455118	13774	973.64	1701833	748276	26513	2154.18	77	3632.565
128335	122025	123416	3999.76	43473	37361	162094	5656.84	44	3637.423
1762450	930507	18785	769.1	1009978	462707	45560	1527.6	78	3640.605
987620	282558	28984	756.24	413016	88939	46199	925.14	59	3640.970
633971	919998	66575	61637.5	319328	429473	146201	97652.86	74	3646.271
154311	90842	74606	3187.16	43173	25527	94417	3549.62	39	3647.834
192177	45626	737	96.82	56095	13734	332	157.52	43	3657.222
2079239	1114882	11463	715.18	1388525	535561	30866	958.76	88	3659.580
2054805	943759	17807	927.02	1343073	462986	39201	1512.86	83	3666.145
2408047	1103368	12057	274.02	1535548	529120	36557	794.02	82	3666.974
119198	59071	452	102.72	31901	16336	404	317.44	34	3667.759
178787	157330	4146	389.56	90420	78003	11383	813.38	61	3668.912
1808090	863181	11206	767.16	1096253	359276	24283	1812.38	76	3672.983
1847733	865711	6891	262.26	1172273	396152	15736	667.96	82	3689.206
129753	61957	2356	-104.84	37331	17977	3001	-124.14	39	3690.440
2444457	1253943	11127	641.22	1422770	605250	23138	1242.68	79	3696.107
255394	148472	76653	1986.58	77375	44234	99072	2028.92	46	3698.649
125840	173916	28215	1191.9	48414	86514	65138	2374.68	56	3699.424
3179438	1882057	19659	1013.74	1916541	1091806	55688	2784.68	90	3702.742
2062962	1074494	10389	603.54	1301328	502626	19282	1230.52	75	3702.880
161384	203127	39485	4177.1	53122	62639	55612	5431.32	46	3710.086
2265685	1122992	20858	541.88	1560611	588659	52717	1753.62	89	3711.988
2266567	1323721	10064	488.04	1539937	703457	31528	1198.08	88	3713.418
1754599	1356576	14545	292.7	1134553	634855	28212	798.32	75	3713.509
2486083	1258723	47459	2273.74	1429771	592649	90347	4096.42	78	3716.024
2299887	1214143	7851	710.86	1509562	658089	27417	2253.62	88	3716.762
362857	724412	885245	68263.7	154709	289884	1532078	118211.1	49	3716.790
2809625	1614351	11311	679.46	2020514	887719	24129	1150.94	89	3717.390
2491695	1095582	79078	3667.08	1507666	484384	157084	6126.24	80	3720.119
1914615	1200584	32020	1062.2	1210563	601939	77682	2383.52	81	3720.225
1930898	946022	7272	631.92	1218956	434469	13847	1575.42	72	3720.348
1839543	911624	17732	845.52	1241268	442601	45399	2065.14	82	3720.843
3234789	1774753	25597	962.42	2423507	1123656	94251	1950.86	100	3724.537
615322	82868	3351	201.86	207388	21805	4959	199.74	47	3724.901
3376956	3438219	44118	21964.48	2251381	1763954	91670	32660.2	86	3725.490
1784370	1139533	17242	1275.12	1215492	584727	39860	2389.6	85	3726.850
327543	495566	480601	12200.86	133814	164768	685715	17838.9	56	3727.779
1643357	1044374	17460	521.6	923306	453361	34634	699.24	78	3728.246
2195084	1034455	14780	1012.8	1463881	535447	42162	2823.32	87	3729.090
1852551	1150311	24285	238.1	1103753	570303	65722	1258.92	78	3729.307
1616799	1172317	5801	628.86	1148770	570076	18697	1694.42	86	3730.226
121054	62241	54201	1529.86	34678	17848	68899	1990.14	38	3731.164
2019146	1082245	24620	958.2	1295375	596848	68322	2394.92	94	3734.537
365944	184771	15611	1576.46	99200	51134	20662	2121.32	36	3734.601
2133357	1645557	7545	961.7	1487508	720914	13315	1521.9	77	3734.677
238439	706206	1338996	31137.56	97734	276515	2194944	50278.84	50	3735.013
2351503	1546170	18611	1659.46	1559289	737962	43367	2599.62	82	3735.877
1546349	1445502	10969	459.34	1397418	897497	44242	1370.12	104	3736.520
2539298	1474164	14073	796.78	1801007	781162	33119	2064.34	88	3737.131
1978698	1062965	12424	3601.64	1189492	514252	34251	6469.86	78	3737.231
1602879	661568	7705	358.3	914676	297401	15505	82.3	72	3737.514
2615618	1564951	6551	718.86	1660925	737483	13120	1247.2	75	3737.702
2172728	923078	10320	251.2	1278012	384435	7422	490.92	68	3737.861
2503450	1268049	9056	534.16	1681036	659027	15391	1493.26	87	3740.952
3033907	1288095	11433	600.38	2766312	1182700	41649	1553.14	109	3741.253
2382406	1715707	15816	1223.76	1468679	868677	38915	2371.9	83	3742.350
2774139	1268062	11334	539.24	1805770	679661	36882	1091.52	86	3742.897
2654272	2688418	26077	1138.22	1808900	1414250	69506	1878.16	88	3744.219
1843227	956691	6128	647.08	1111449	469068	15001	1474.86	81	3746.391
2577397	1521527	15781	919.66	1549903	756762	44084	594.24	81	3746.542
2439614	1195615	8196	839.56	1694388	631402	11132	1573.52	89	3749.230
119299	132633	21316	34384.76	48627	54584	39532	86668.52	66	3750.971
2551528	1211228	27120	731.2	1820036	696718	69952	912.72	92	3752.055
2840492	1215410	14000	680	1795928	680656	38175	1446.5	86	3755.315
1510120	560420	80825	77868.5	697013	591893	341161	124418.5	145	3756.813
221386	88915	366	120.76	81043	32929	787	100.82	49	3758.981
2398368	1477837	29146	1111.56	1559737	770256	48679	1896.94	84	3760.073
136380	123681	517	-54.38	36787	33602	790	-133.6	38	3766.477
2331674	1510040	14552	492.72	1609723	777838	39764	1106.04	89	3770.909
2967119	1654567	41224	1214.64	1826262	1013853	100125	2051.5	85	3777.475
248533	81959	1003	182.58	67628	22336	1299	431.14	42	3786.831
3034324	1886170	15604	760.44	2151405	987339	49742	1597.12	93	3789.275
129374	171197	191694	4856.84	41553	52828	253359	6558.74	43	3790.639
153948	138670	-43	21.02	44994	41080	-292	-10.12	40	3799.057
2787589	1639669	10819	628.34	1981357	967027	31968	1626.48	92	3813.092
2352432	1277555	14763	723.18	1423918	701454	37626	1559.36	84	3818.964
539386	1038415	91685	45435.1	255230	471730	180665	81794.9	81	3821.564
2467920	1667994	16212	893.32	1620448	807221	46601	2580.86	86	3827.591
2228147	1240437	10488	688.68	1277970	605623	27105	1471.3	80	3828.271
1729904	982166	5730	412.8	1045463	451276	12785	1110.1	78	3839.396
1265665	3480203	3283318	90070.48	1040853	2612253	1.063889E+07	286113	106	3839.875
2383492	1332873	16411	595.46	1621916	676255	56001	1620.86	89	3840.674
522876	723063	66173	78537.78	223542	269835	114513	126396.2	51	3840.709
2164568	1206890	10203	623.58	1535151	660343	29359	1371.74	90	3841.187
1978632	1067254	6301	625.86	1226354	507789	15411	1706.46	78	3841.527
2127514	849689	7039	494.54	1237833	410568	20314	996.04	78	3841.746
2130527	1548741	26589	1191.54	1417205	796519	60239	2277.54	78	3842.096
2006398	1096138	7886	697.96	1228803	533650	23765	1228.9	82	3843.822
884905	782383	4775	544.5	755956	566466	19858	481.88	99	3845.762
1618039	1307431	23700	1364	921323	538431	40146	2520.56	78	3847.864
736773	1334600	250496	79727.56	407659	711127	524622	142463.9	80	3849.770
2422120	1561704	9626	734.36	1656845	1060995	26101	1729.86	92	3851.384
2239939	1010338	13187	831.82	1349498	540345	38826	1174.36	77	3851.507
795616	1874658	236697	95403.42	540035	1012707	634774	177932.6	77	3851.746
131651	127822	50933	1184.38	41344	42985	64654	1504.44	41	3852.706
2670925	1103697	8244	786.84	1582951	519954	13812	1301.32	81	3852.750
2150584	1106282	16343	649.98	1340983	529522	43631	892.66	83	3857.239
109028	80793	133382	2687.52	35366	25958	183824	3458.64	41	3859.598
145258	470976	575513	9037.18	110196	345320	1755729	29770.94	81	3859.989
2638005	1572435	7752	932.72	1755137	792569	20733	2240.38	89	3860.433
2000986	722210	15582	692.52	1183531	306935	37701	1143.86	73	3860.806
1855132	941688	16846	709.56	1000627	431819	39727	1265.22	76	3861.423
2298735	1264365	18153	1074.58	1405933	555348	27409	1831.74	81	3867.671
362334	611942	146667	15315.62	154305	210669	233003	22538.58	59	3871.690
172720	53176	14987	758.82	46385	14117	18455	980.3	38	3871.992
198688	172432	1507	-7.98	77433	62828	2696	94.56	51	3874.061
2342152	1322043	11844	566.84	1357708	574497	21659	1201.74	77	3886.092
2008190	1795795	61516	3112.76	1868923	1254033	136262	5877.32	106	3888.162
270627	862757	174481	69492.66	188154	485353	324771	135286.1	76	3891.117
440484	391464	233828	57483.08	174454	159545	457358	91688.88	59	3895.480
2880249	1438324	18133	599.38	1906577	713266	42807	1772.02	88	3898.833
147320	130362	203	154.58	41876	36806	534	155.24	40	3900.077
2323681	1317157	16166	548.76	1546608	659391	42679	1970.94	85	3902.938
1863279	1581748	8000	1388	1036401	652080	14092	2726.12	80	3904.796
2528270	1472827	14798	327.28	1664979	754291	33176	667.36	88	3910.973
2549708	1107820	17370	341.2	1599818	544833	42051	871.86	83	3915.323
1169355	2111479	48460	88035.6	701549	1100773	143483	173703.4	86	3917.339
1953241	1237598	8594	367.84	1177413	604841	22180	924.8	82	3927.506
507896	367392	36449	81627.14	245336	169275	71613	119628.2	68	3929.674
1960318	979001	9845	386.7	1333129	513281	20309	822.74	84	3930.153
2841083	1535292	21241	838.26	1896800	861535	63324	1903.64	87	3934.277
2234372	1348901	8507	592.02	1433433	702632	30143	1331.98	87	3935.887
2095637	905008	5846	271.56	1282411	407696	10872	526.92	79	3937.727
2178514	1127850	17049	737.14	1473457	609538	47819	1868.34	86	3939.530
255817	217570	169686	45133.96	120314	79837	267793	68775.98	59	3942.363
1827929	1153897	16838	572.68	1144378	541722	45917	974.62	80	3944.115
2597769	1738441	24133	920.38	1898832	994347	55487	2468.82	91	3944.421
182088	285170	383362	6979.32	82048	116842	638795	11289.7	53	3945.131
1143912	996651	9731	630.66	1009346	775325	43126	1907.36	112	3945.945
1410819	1273343	333558	98576.88	850473	668121	690875	197691.5	79	3946.103
136046	85049	424	-71.36	36937	24292	84	-12.76	35	3946.596
2395210	1118995	24673	877.78	1443823	523854	43696	1305.56	80	3947.096
2090752	945784	10085	213.1	1374523	457591	31957	472.02	83	3947.845
1988670	1042176	11536	593.96	1292337	517225	36452	539.72	85	3949.060
1871494	1137456	21304	798.44	1241022	624336	48218	1532.48	88	3949.923
2700216	1168992	28299	1388.14	1728817	627668	58692	2783.12	81	3950.453
191487	64830	1125	151.5	58141	31394	741	387.26	53	3951.036
2245869	1684457	20102	1046.72	1508992	942200	45533	2859.38	89	3952.323
1882702	941187	11079	695.94	1178589	422554	20511	1425.46	80	3953.348
1955965	954012	16566	547.76	1209253	427680	42773	971.78	80	3954.134
2611194	1824641	16177	1205.22	1339909	792672	33663	2168.18	71	3954.465
1045563	1545353	85448	115030.3	988788	1165172	379412	290685.3	140	3955.180
2076238	843984	23146	714.56	1318921	435173	60179	1536.94	78	3955.246
1530292	718163	9390	327.4	839986	303603	17906	47.16	73	3956.704
148081	92366	98090	2564.4	42309	26223	121518	3167.48	40	3959.994
2217951	1024994	12087	714.82	1393110	491827	23614	1383.04	81	3960.940
1348933	842786	14681	555.66	912932	403989	34575	918.5	86	3962.037
1837812	931684	6554	210.44	988672	369935	10523	241.78	72	3962.833
127159	115979	141363	2414.18	35716	32355	175541	3108.26	36	3963.493
1558109	879685	14092	653.12	946954	389684	23456	1171.16	76	3963.995
2440113	1457647	14491	402.26	1630679	763703	41166	113.76	90	3965.977
2697679	1237331	13664	855.04	1795435	685549	37814	1605.04	86	3966.862
600373	1206409	1754351	85201.86	331343	544984	3120130	143778.8	69	3967.752
470357	885727	14958	13603.88	223733	440885	27786	25323.96	75	3970.137
2577646	1340277	34510	1405.6	1751801	741021	74330	2464.8	87	3973.262
2281982	938504	8123	423.78	1267056	414989	20222	1046.92	76	3973.716
2259295	1172992	13557	724.02	1577737	651496	35299	1656.14	88	3975.038
2387300	2026550	17573	771.78	1634676	962295	49285	2067.1	80	3975.344
2893491	1825421	1508596	29192.56	1872354	1007584	2231744	42074.84	84	3975.530
710313	1914977	22904	45814.44	380726	979509	50603	80526.58	79	3978.436
2025472	1558281	14390	821.4	1265536	678644	30300	1190	80	3982.470
3265280	1373722	19439	595.54	2017296	685977	54770	1801.2	82	3982.939
2845558	1365480	38759	1050.74	1898469	814115	101321	2459.06	91	3984.771
130251	82864	954	1761.44	26751	19280	1385	2030.1	23	3984.810
107523	106579	320	183.2	35080	45199	125	181.5	45	3994.112
2502138	1152041	19690	613.4	1517517	567312	52460	1481.6	83	3997.996
151861	183560	18866	1495.76	49100	55850	26615	2121.9	44	4030.976
2765685	1997930	19427	1684.22	1622454	958252	47132	3224.52	82	4032.601
1535063	931874	17043	734.98	970686	460289	42246	1501.56	84	4033.709
1923333	1045078	13787	970.82	1319555	524677	39742	1495.12	88	4038.163
1331548	635607	23708	505.88	695910	245443	41407	234.02	69	4038.716
2581027	1403520	5890	327.4	1652786	707268	16331	843.66	86	4039.818
110307	50487	203	233.58	25034	13392	135	204.1	24	4039.929
2384496	1307354	32361	627.46	1529213	602341	72350	1663	80	4040.175
1360067	1647337	40803	1956.58	1002093	891540	117623	3956.78	127	4045.706
1794570	1976490	11596	681.56	1635721	1211465	45370	1451.2	98	4045.824
1446714	754585	11874	445.64	875363	331948	23804	442.44	75	4046.623
2763259	1727656	8780	644.8	1833508	864051	19250	1623	84	4048.724
2388673	1564172	15548	818.28	1282066	710684	38660	2298.6	79	4050.802
2516684	1103667	8657	596.02	1545211	612776	33951	1129.86	93	4051.701
1991292	1630777	14021	767.06	1454152	870431	42985	1832.1	93	4052.869
2510891	1224565	12583	617.38	1620947	607750	41886	1325.96	86	4054.281
1848734	928648	5431	111.66	1141448	452984	12558	40.88	74	4054.396
1587091	846544	51655	1450.3	965920	383597	79389	2367.54	75	4054.870
2395306	1038897	13369	1233.34	1352042	478965	27985	2633.1	77	4055.181
2015467	1095454	10110	713.6	2436022	998000	52304	3074.44	120	4055.247
423698	837430	1603842	41832.12	285261	480001	3720366	136713.8	83	4056.151
106471	112046	23255	1581.3	36407	34918	32662	1911.32	45	4057.465
328834	271773	10935	289.1	95251	77950	14294	242.84	46	4057.804
150772	26166	10945	43.7	45010	7866	15476	116.36	42	4060.842
2737354	1436433	32452	2731.72	1821646	833573	96557	6124.02	91	4062.168
2078669	1388777	9166	1330.76	1227898	628406	21874	2651.64	75	4062.520
2791545	1998263	18581	944.66	1788833	1216609	61358	3695.88	99	4065.976
117552	134833	214489	4489.54	33733	43523	292355	6672.3	36	4066.628
2538530	1673257	13436	354.96	1679885	907768	33957	437.02	86	4067.764
3236171	1800196	22827	1294.22	2511979	1270125	81096	2915.56	107	4069.104
1741215	833693	13185	712.1	1055077	382863	25816	905.76	75	4069.763
2744458	1820065	10700	539	1976827	1082650	43532	2098.52	92	4070.027
266359	708289	203580	8083.8	180241	573351	582293	26547.98	87	4070.483
2152588	1117537	14723	1066.78	1302476	483581	29100	2282	78	4073.770
309625	37875	64	-130.96	91782	11836	-711	-407.46	47	4077.596
2922393	1623686	65576	924.36	3132972	1440862	167562	9275.32	135	4082.067
2288439	1002420	18921	942.06	1327718	487960	45319	943.34	80	4083.391
3089305	1580491	13672	763.92	2231637	902068	32390	1849.4	86	4083.516
2182196	1833645	12046	705.56	1422905	979732	38302	1488.72	79	4083.684
273210	280461	79959	8032.74	94423	87916	111089	10860.54	51	4086.893
567706	1553354	283353	70589.58	303571	721824	635865	110557.9	76	4100.759
2604376	1429336	30170	960.2	1930886	809431	80254	2469.44	95	4110.722
2432902	1142598	14205	522.3	1638628	611567	28695	1322.7	81	4110.924
3673297	2166482	18716	804.76	2383167	1342802	50926	1665.36	97	4116.758
2482908	1479539	17671	1087.06	2356749	1167163	56383	3177.38	119	4120.831
1016204	1803295	245878	72407.08	535841	904755	557715	146829.9	82	4124.139
2331602	1304067	10730	721.8	1389661	623647	27577	1674.22	81	4134.666
149558	101371	-9	-54.74	56498	34505	-707	-174.02	47	4140.214
2375014	1035994	10932	601.52	1369644	461924	25477	1046.22	79	4149.221
2640029	1525757	17634	804.24	1675671	716259	36236	1345.96	83	4151.246
2324619	1313968	11590	553.4	1605913	697839	44129	1277.94	91	4151.792
3391245	1667585	23907	1863.02	1513539	710254	45383	2609.38	71	4152.378
2877790	1333300	41706	1966.16	1904635	671849	97006	4775.16	86	4154.475
2051866	1135414	12035	539.1	1271929	587833	35439	1476.54	85	4158.507
105026	104088	144878	66323.08	45919	48086	224837	96389.82	64	4159.098
2246728	972683	27229	1219.94	1297607	464209	53812	2147.32	81	4161.683
2193637	1170394	5883	357.38	1259501	516777	7787	71.82	78	4163.413
2536196	1081508	8768	588.48	1632046	535936	32625	1033.5	85	4164.149
2280404	1295088	916835	53825.1	1685880	1052190	1825750	104633	101	4164.343
334105	40816	10866	172.76	109964	12020	14618	378.48	50	4169.567
2383801	1109970	16479	509.94	1474942	581002	43489	1099.54	84	4169.807
539610	898925	446798	60059.28	287756	354072	710947	95132.42	65	4170.449
1476781	875676	4273	668.78	902105	389972	6540	1678.4	78	4171.217
783654	770093	104733	60260.38	291285	300454	204999	85364.14	65	4172.329
207075	53499	564	86.04	57175	15110	693	-14.02	39	4172.643
2617642	1306883	17858	773.88	1650563	662018	47731	1989.66	85	4177.124
1557354	727720	16321	683.06	934491	326547	24887	843.82	77	4177.647
2397334	1113382	21545	1099.7	1420828	499555	38302	1892.72	76	4178.469
1153355	814717	4848	413.28	753556	441423	16246	1049.56	85	4179.267
2641071	1407763	72866	7126.76	1781377	690393	131524	10807.64	87	4180.973
1101041	950233	14059	25380.74	495092	366650	25725	37298.5	68	4182.766
2170388	1448416	28259	1228.74	1673236	827145	85090	3218.4	96	4183.210
2382479	1071174	10923	670.78	1360543	491307	17828	1438.08	71	4183.567
1599827	830495	24754	483.44	947205	397988	59206	1219.16	84	4184.663
110512	155981	72624	3340.64	45580	55808	111307	5340.02	48	4186.184
303720	48135	1	90.86	89552	16252	-570	88.8	47	4187.961
1232492	854909	19889	230.54	801601	378484	44922	864.92	80	4188.236
2129364	1147932	19139	685.54	1323775	539515	46931	953.66	84	4189.315
306564	44559	21571	2380.06	76555	9504	25991	2857.26	32	4189.446
361684	31683	25592	1245.12	102522	8650	32007	1472.02	46	4197.456
164327	395918	93079	4274.94	78253	190968	191892	8650.12	73	4198.225
1098323	2182693	418485	101585.1	545006	985997	942320	174052.2	76	4198.931
2132996	1043635	7671	910.06	1327865	511694	21697	2628.42	84	4200.632
110881	71704	439	84.54	30733	22761	61	47.46	35	4201.137
105038	103039	14116	1779.76	31044	28761	17901	2429.86	38	4205.730
2249885	1320664	11332	566.52	1420177	718378	22299	1342.14	85	4208.685
2038319	1277613	8778	284.08	1377552	642390	26824	-578.36	87	4213.054
1837350	993307	16381	424.66	1132527	449650	37652	1012.72	80	4213.910
129412	170315	986	44.96	44437	57234	1610	-196.4	47	4216.809
162100	65219	-6	-18.16	43825	17678	-1132	-10.52	39	4221.162
2665417	1464406	16212	566.32	1810417	824060	37927	1783.22	89	4221.176
2340210	1233909	13435	662.1	1344244	535706	30574	1267.64	80	4224.433
260425	14679	53	12.58	73244	4277	68	-145.52	43	4225.889
2368271	1200771	6508	277.88	1457337	515964	12387	599.82	82	4237.654
1897106	1267584	10437	836.82	1202786	606199	24385	1832.1	82	4241.111
2515519	1948729	14152	818.72	1651365	943800	33673	1676.78	86	4242.306
2723974	1328846	14140	831.4	1857144	692669	28108	1916.88	89	4251.411
2527849	1807859	26252	1963.72	2005346	1145180	81422	4487.92	96	4252.424
1953311	1229798	16558	681.88	1355805	634515	48161	1559.46	77	4252.592
2050064	1335643	39552	7809.72	1454008	756851	113054	15469.44	95	4254.095
2404749	1185730	7351	946.86	1539192	580416	17150	1392	78	4254.202
324681	1031564	133899	23848.14	189750	526983	336558	54905.88	79	4254.970
2610177	1085538	8127	782.22	1479613	513598	25770	1921.2	82	4256.885
1630649	873295	9835	582.1	989829	391134	23968	1192.48	80	4258.151
432607	136400	12545	54373.7	153976	41414	16234	71569.24	53	4259.251
2395242	1256605	15310	232.6	1539971	727181	54299	722.14	92	4262.099
304550	554573	102810	8988.6	144165	236453	161444	17100.84	61	4263.804
122698	101408	33897	4515.42	34949	28032	42597	5343.42	38	4264.189
2605851	1475779	8024	445.64	1674314	722034	20767	1592.62	83	4265.950
2389433	906958	16683	424.38	1446792	451962	38522	1022.92	83	4266.837
172079	70858	6763	188.18	58015	23755	8992	262.12	48	4268.927
1581292	671292	6245	508.7	1033862	333903	16965	481.9	85	4269.422
122701	51111	6245	-778.3	33984	14246	-909	-49.74	35	4269.998
166923	161048	838	20.68	63559	59576	899	210.14	51	4270.607
2695318	1203508	12219	744.34	1764696	714237	34109	1786.74	95	4270.800
1746254	1015588	6372	740.92	1080340	481919	17477	1185.22	81	4271.665
423976	528122	295821	6074.06	187201	190692	454565	9617.9	61	4272.974
2307834	1216513	17113	410.18	1346782	533808	49820	1630.2	84	4274.376
111610	123341	19904	2065.44	27616	34629	27362	2620.32	28	4274.460
3398409	1381122	38064	1158.04	2093494	773683	91375	2661.5	84	4275.149
1905141	959631	9603	459.58	2056582	656462	32625	1225.5	102	4275.270
1888921	805417	24268	492.48	1081549	324008	41722	1020.92	74	4276.355
1474960	401887	29385	539.1	567174	133032	43565	486.9	63	4278.262
1809490	807895	184386	6619.96	1252229	786017	414589	15954.54	138	4280.194
879395	269520	14320	434.2	415740	107153	29736	506.96	60	4280.268
2779486	1114308	10774	790.64	1633367	532125	26783	2035.38	73	4280.345
283493	15331	7540	298.4	71629	-309	5273	139.78	31	4280.496
153809	263858	70115	3380.9	57841	100087	107254	4692.44	49	4281.860
2097719	1433181	11597	671.42	1376227	625392	15749	879.14	81	4283.282
2106165	1078659	29305	747.3	1408411	574932	66111	2138.46	85	4285.256
2309334	1937924	20743	1153.98	1684836	1269555	74167	3616.62	99	4289.496
2413293	1075567	21275	702.5	1305403	502817	41928	1105.08	73	4289.647
2410701	1032559	10118	559.48	1492878	450406	25643	1283.98	79	4295.659
3014575	2058431	24318	682.48	1764108	1065446	57887	1599.82	87	4298.088
144792	209466	3184	265.24	35953	55357	3595	351.7	28	4298.314
122186	89147	5824	95.64	34191	26099	7747	143.42	33	4298.542
2519379	1304185	14389	413.54	1777466	828925	50417	1197.62	97	4298.668
2411910	1138909	11286	847.96	1524093	587027	33122	1665.92	85	4301.257
1851524	994084	18108	1120.88	1148833	440462	31250	2201	76	4301.749
3156810	1609745	19060	1997.6	1783431	754911	41235	3875.1	80	4312.345
1880213	1305518	17655	673.3	1256125	663939	44429	1142.94	86	4316.911
2614154	1282546	18688	932.68	1600403	598649	39712	1628.32	82	4324.154
2708423	2366867	17511	552.46	1721798	1318375	46850	1334	87	4327.553
2045208	1727334	21380	687.8	1350918	916534	62611	1230.46	83	4333.913
2492372	1281438	11111	620.46	1461945	585525	27196	1147.56	83	4339.460
103299	11484	6920	460.2	29116	3251	8241	531.26	36	4347.048
1543754	1242272	12569	1022.34	982865	547440	29444	1826.84	81	4348.563
154304	41072	292	-77.88	42408	11205	7	-147.98	39	4361.989
2605982	1316615	11534	672.24	1708309	725186	39956	1700.16	91	4368.492
1722107	839715	10544	487.84	1044664	373420	27034	410.24	72	4368.636
195998	209368	213	102.18	54274	58312	-432	424.48	39	4369.541
518415	931847	316873	58244.78	242687	448837	646545	91518.7	69	4373.042
869254	1324704	49854	83537.44	452061	626567	120566	145683.8	79	4373.884
1906392	1086324	17012	899.32	1214878	511910	34587	1725.82	81	4376.415
734199	579216	278449	5152.14	229582	169725	372682	7143.52	50	4376.831
2396682	1400245	9780	855.8	1497417	702473	22374	3445.64	102	4378.083
2461138	1138618	10865	470.9	1529632	591984	39090	880.4	83	4379.063
1784836	3693929	552754	12842.44	1580086	3132671	2069879	49548.94	117	4381.696
2584441	1246951	35612	1022.32	1642107	650889	68175	2437.5	84	4383.070
1528642	672032	9645	403.7	889212	300312	23040	1256.4	75	4384.722
2539845	1099118	12742	770.12	1647192	635125	41310	1254.6	94	4386.840
4882462	1669123	22600	1085	3154088	1410889	75050	5386	110	4388.823
2142825	1311468	16559	1131.74	1225650	628222	31972	1689.92	75	4390.754
2076915	1018577	20437	514.82	1379503	510852	54769	1029.34	83	4391.551
1798326	853682	10002	228.72	1042602	376851	25836	676.96	69	4391.576
2185187	1065030	10058	635.88	1284524	511467	27671	918.06	76	4391.853
3011870	1503895	14034	586.24	1946376	851033	48340	1589.4	91	4393.721
2100403	1336588	15825	735.5	1381786	683034	42513	1858.18	91	4395.590
196921	126734	3538	960.68	77816	58250	8202	1696.72	62	4396.834
2458501	1136506	64557	2514.02	1711039	588366	160903	5187.58	86	4398.224
1974804	1340130	14123	838.78	1379319	739738	43417	1683.62	91	4399.022
2519802	868192	6957	324.02	1480635	387438	19127	673.22	82	4399.672
174181	183240	1011	-30.54	51834	55806	853	33.58	34	4399.852
1552909	576425	9865	708.9	888374	248464	22340	1337.4	76	4401.355
2308203	924039	8327	322.22	1313696	428258	16954	630.44	80	4403.629
2452342	1105224	17858	649.88	1458382	511170	38321	1489.06	80	4404.123
2968142	2037786	22222	4421.92	1672272	1011507	65109	8501.74	83	4407.269
2424667	1351991	27699	779.14	1521651	689008	60958	1884.88	82	4407.741
605183	733114	134217	79406.62	280500	340592	263580	139857.8	59	4407.777
2169979	1146100	23128	3953.08	1342746	504390	52064	7599.04	79	4408.743
7486599	2979462	104462	42362.32	4839679	2703725	355041	118987.3	207	4409.336
2123902	1097675	14422	603.92	1400054	541199	39897	999.42	86	4413.313
2604953	1424547	16108	10497.88	1661217	721273	42292	15873.12	85	4414.358
2271376	1216872	17684	777.24	1498996	641664	53275	1617.5	86	4415.733
153102	105088	19101	1463.86	44035	30444	25076	1942.36	39	4416.391
2068065	1020089	53291	2170.26	1256628	440755	103860	4309.6	77	4416.681
2546025	1777043	16357	910.02	1713372	988672	44528	2124.08	91	4419.200
1867560	953461	5540	531.4	1132498	436693	9227	1020.22	78	4436.069
125147	173278	691	108.26	47578	78984	1615	-59.1	51	4438.118
330381	870793	186877	13126.22	224408	489590	527404	33751.44	88	4442.671
2237246	1283532	9305	504.3	1499519	675458	25873	1210.78	93	4443.520
1914310	1075349	10706	1012.16	1143000	469736	21943	968.98	81	4455.340
1086339	2464382	1178945	38917.7	648691	1326153	2936815	94899.9	85	4456.291
2539997	2229358	20529	1288.94	1736225	1071703	40267	2357.62	84	4469.451
2944341	1476077	14984	966.24	1813212	781691	27702	2374.72	88	4474.139
115025	46683	51	7.86	34444	15444	-215	51.1	40	4477.686
2229727	1378570	69189	2071.54	1373491	613592	114722	3902.92	78	4482.982
1015475	976220	35828	1292.08	596389	494615	84391	2983.26	82	4485.534
1798556	1174372	8749	508.14	1340143	651207	28652	1111.72	93	4486.456
2889885	1545329	10969	649.34	1935033	842388	40945	1762.7	91	4487.589
2146205	2384175	35762	3961.32	1530262	1213850	72723	8336.78	86	4488.940
1788453	1050509	9896	525.56	1094647	492588	28339	1078.54	74	4488.961
570073	583526	98484	111601.2	289682	206959	173015	172093.9	62	4489.586
2598128	2589508	17629	1052.94	1860103	1380357	34861	2896.46	88	4489.843
2321383	851001	17339	287.54	1488935	449919	43909	778.74	84	4492.573
2985914	1375704	19136	1199.96	2241196	729718	37298	2790.28	91	4493.747
1466571	780497	10618	604.48	972921	389668	28773	1020.78	82	4495.426
3499780	2578960	25236	1410.96	2600783	1712185	63378	3494.08	97	4496.233
2603529	1125766	10364	612.04	1565649	546893	30497	1102.42	83	4498.870
2253802	999179	21754	693.44	1361888	478333	49377	2042.22	81	4500.712
1991569	851475	10631	348.66	1196449	367670	18495	61.7	74	4501.208
1170259	2606648	67806	117311.2	637731	1263290	164199	203749.1	79	4501.904
1375380	627664	10483	569.38	665567	227582	14874	912.64	67	4502.674
1764227	731487	7096	575.56	1129974	368863	23775	2007.5	81	4503.234
[truncated: 8,001 more rows]
