# Supplementary material for: Mitochondrial calcium uniporter-mediated mitochondrial dynamics imbalance contributes to contrast medium-induced renal tubular cell injury
Source: Front Mol Biosci. 2026 Jun 29;13:1848361. doi: 10.3389/fmolb.2026.1848361 (PMC13357276; doi:10.3389/fmolb.2026.1848361)
Supplement: Supplementary file 1 [file DataSheet3.zip › Flow Cytometry Assay(1,2)/Flow Cytometry Assay-2/╧╕░√╡≥═÷-2/HK-2 ╡≥═÷ 2/CSV/Blank.csv]

FSC-H	SSC-H	FITC-H	PE-H	FSC-A	SSC-A	FITC-A	PE-A	Width	Time
1656472	1383761	1705	511.3	1978305	1239946	4935	1592.1	127	3.023
2357733	869995	1637	492.82	1484100	444226	3037	766.82	83	11.135
2508295	1081472	2513	733.18	1586207	485588	4546	1655.56	81	15.856
3026629	1345784	2640	339.4	2091402	721242	5132	527.52	90	16.735
2960530	1406761	2720	784.2	1886897	752262	5650	1272	87	19.155
154021	115846	91	54.26	47851	38252	116	133.76	42	41.097
2599296	1372091	1842	427.12	1733737	734400	3273	777.78	91	43.005
2101461	625777	875	214.5	1183472	256192	1347	252.42	75	44.684
2739760	1272790	2103	307.58	1539457	613174	4037	426.82	78	45.078
130609	71823	211	-58.54	37070	22230	388	-384.32	39	46.463
231451	30519	135	-84.9	67328	8861	385	-243.9	44	48.946
2201564	1482101	1699	413.14	1176369	578848	3233	993.38	73	49.258
2322200	741510	1387	564.82	1379372	369505	2207	1085.02	77	49.719
2560057	1040777	2849	837.14	1414888	465522	5115	1067.9	77	50.677
1961565	769154	1350	195	1109627	318594	2386	533.96	67	50.732
142219	60575	77	134.22	40649	18189	-8	227.12	40	53.027
2371031	626802	1499	478.14	1474530	333113	2846	850.56	85	54.308
2733405	753479	1448	188.28	1644960	364653	2734	349.24	74	54.465
3222168	1042591	2300	465	2090777	593201	4629	1159.94	90	55.701
2337705	972730	1908	169.88	1399665	510332	3693	496.98	73	55.761
172094	50251	94	-11.16	41073	11993	-16	-54.76	28	56.110
2424306	1272069	1440	62.4	1524736	644074	2300	-146	83	57.112
1998428	674766	1188	309.68	1106638	290658	1749	381.14	73	59.917
1167531	375629	424	236.64	562940	152111	424	524.64	71	61.009
2781162	1277550	3816	696.76	1627654	609602	6265	1060.9	82	65.126
2611803	926806	1157	236.02	1672403	454845	2143	580.98	83	65.748
2213442	804780	1360	129.6	2283385	687914	4993	179.98	119	67.122
2138396	1242808	1377	296.22	1248496	526374	2386	352.96	73	67.686
2773644	921654	2402	513.72	1723732	481308	4542	1500.12	85	68.838
2124962	731457	1531	593.66	1317587	410802	2271	1602.06	85	69.546
2340631	693330	958	-37.12	1261124	304790	1507	-30.98	74	71.082
2526725	990827	1767	298.62	1613816	493067	3010	772.6	83	71.887
3048173	1109842	1949	500.14	1914669	582642	4177	649.22	84	73.750
2085961	984966	2180	266.8	1458314	551239	3927	446.22	97	77.120
140065	63375	28	-12.92	48793	25283	60	-234.4	45	78.002
3412060	1119819	1330	237.8	2212595	649116	2708	410.88	87	79.467
129854	32170	54	-2.56	29876	7533	-264	7.96	26	79.751
2461083	801096	1202	310.72	1383557	335423	1946	462.56	73	80.136
2567928	1401706	1673	396.78	1595315	685162	3361	1088.46	85	81.230
2709218	1624784	3061	535.46	1470713	771655	5319	-40.66	77	82.993
2116209	780162	1686	395.96	1158948	329771	3234	1040.24	76	84.902
2380226	1054129	1363	370.18	1585729	520287	2092	757.12	88	85.581
2522691	812852	2154	230.44	1561838	425298	3770	367.2	77	85.643
150798	53197	273	-0.22	45738	15923	440	15.4	41	86.629
2193784	884485	1245	99.7	1371410	456410	2714	-259.96	79	86.930
3266153	1376902	1921	435.06	1950338	640929	3543	804.98	81	90.628
126133	84345	73	219.78	34836	23734	82	251.52	38	93.073
2269353	721262	825	-95.5	1275872	367828	930	-13.2	80	107.472
136565	63361	194	-75.16	40862	19348	406	-387.84	41	116.641
2084261	1078834	2131	456.66	1426214	536998	3359	628.74	89	131.622
2200244	978381	1576	473.36	1406933	484995	3307	610.02	83	134.844
156365	171559	217	29.62	45146	51797	364	-50.96	41	141.426
162688	81652	120	31.2	45652	23763	236	-35.04	40	144.596
3055111	1134002	1839	455.54	2488653	948170	5216	907.76	107	145.822
1616567	891797	1158	335.88	1123969	488622	1873	984.78	90	150.039
2225847	1045858	1890	488.4	1397935	476647	3467	1017.62	77	150.314
1797519	779542	1617	366.62	1136463	468629	2948	459.28	86	151.624
2968788	1956660	2560	419.6	1689924	979214	4596	448.56	73	151.765
3301748	2173725	4837	1346.82	2413614	1016546	8274	2226.64	95	152.998
2080257	1033670	2241	658.26	1401255	550102	4363	1102.18	85	154.823
132934	92091	67	-19.38	37163	27344	215	-67.1	40	156.210
2430329	770194	1756	512.16	1525243	386671	3392	709.12	82	156.239
2084737	1125231	3930	801.8	2168582	1113049	15190	3655.4	112	156.376
1959516	1027338	1259	420.74	1087478	467288	2044	1120.84	75	158.406
117730	79637	15	46.9	33150	21932	81	-26.34	37	160.256
138153	64586	121	-96.94	40728	18570	339	-356.46	40	161.697
2093281	1435531	1471	253.06	1239346	602161	2464	532.04	78	162.967
2200904	625431	1402	347.72	1362993	304101	2438	721.68	82	166.101
2740303	1215547	1992	352.12	1733514	622411	3994	329.84	79	166.415
105884	24464	39	44.54	28658	6429	-85	75.9	35	167.745
2169780	664305	1501	371.86	1286646	288981	2465	862.9	76	168.792
123707	185634	129	201.94	33959	51368	196	291.56	37	170.079
113237	111881	-20	110.8	38989	37198	-240	153.6	45	170.271
1910622	738358	1162	346.32	1079872	304473	1991	527.26	74	170.374
3855440	1527518	2471	562.06	2447010	848688	5019	411.34	87	170.703
1294437	1316993	2351	507.86	612957	578953	4015	638.9	89	171.178
2786628	1344012	2343	462.98	1908328	701846	4774	762.64	84	171.230
3484215	1977240	3142	611.12	2783187	1339413	8095	1649.7	104	171.541
2487918	799164	1885	381.1	1444411	374137	3348	1060.28	78	172.026
2547749	890762	1462	399.32	1683529	443757	2631	631.66	84	173.125
129162	127936	76	23.36	46358	45457	23	128.78	48	177.498
2745749	1687719	2243	409.98	1931139	793156	3555	807.3	88	177.718
1877551	597752	1020	360.2	1114049	257665	1654	704.44	75	178.412
2262896	849765	1473	463.78	1298475	390672	2494	1086.84	81	180.856
1989563	736362	2083	501.38	1309287	435632	3603	1455.58	85	181.038
117336	55576	7	6.02	34801	17740	44	0.84	40	182.516
183846	70133	48	38.28	57740	24248	-76	-159.36	46	185.137
2551853	1268628	1551	433.86	1454460	604335	3059	1117.74	80	186.412
111107	43913	39	204.54	32608	13081	41	-79.74	38	187.974
2250398	984023	2021	328.06	1448129	494724	3733	278.38	84	188.197
2690169	1119175	2168	397.48	1665277	575389	4185	578.1	79	188.439
106379	102555	-76	192.64	36188	32168	-215	256.1	42	190.503
113663	152799	-35	33.9	31071	41428	-144	-10.84	36	192.143
457706	41440	91	65.26	167351	14921	158	49.88	57	192.284
2652838	778458	1758	343.88	1728946	401610	3281	559.66	84	194.386
2222342	967461	1986	352.96	1411395	474514	3367	699.62	75	194.591
3629401	1550347	3184	617.24	2298051	914608	6403	1533.58	91	197.404
2845544	1182658	1801	580.86	1860260	654108	3227	1592.22	89	201.162
2764761	817816	1776	537.36	1416815	401249	3653	1239.58	76	201.381
2900926	1314038	2324	391.64	2005254	703536	4360	425.6	87	213.619
2257903	1391418	2159	610.74	1641676	773678	4289	1215.54	96	216.494
2561182	854185	2097	556.42	1642558	460482	4256	249.16	83	225.465
2513193	1422312	2217	569.62	1604434	670485	4330	744.8	82	227.458
2137090	581813	1197	116.42	1224557	252011	1875	396.5	75	236.113
2442089	1249647	1919	361.34	1306994	546507	3218	437.48	73	236.220
2780200	1274130	1843	434.98	1701379	671322	3016	540.76	80	236.659
1660706	512659	991	3.26	992084	228421	1814	10.04	70	236.862
146450	86736	191	98.26	44532	29057	316	333.76	42	252.960
200871	85086	31	61.66	75549	30573	-41	96.74	49	253.139
3962965	1600108	3227	719.22	2442048	856107	6035	1313.1	89	253.461
2433866	726037	1245	398.7	1323403	342239	2401	874.86	79	255.337
2837023	1521972	1794	207.84	1794014	714195	2870	460.2	75	257.480
1746606	690111	1327	347.22	1039444	322371	2200	763	73	257.820
3218824	1996299	2815	805.9	1797097	1033184	5025	1488.5	76	258.200
1975220	809315	1409	403.74	1252957	352318	2199	809.14	78	258.828
2348505	811234	1693	319.98	1528542	436211	3047	787.42	85	260.614
2155316	598168	945	256.7	1203410	260554	1451	637.86	75	261.988
2617472	896216	1470	336.2	1541985	393184	2823	260.78	78	263.976
1622206	4000773	4269	1113.34	1143792	2702164	9359	2062.74	92	263.997
3319572	1091403	1593	297.98	2069898	543273	3313	530.18	76	264.043
2555097	840738	1646	423.56	1584950	411923	3031	698.66	78	264.758
2803073	979842	2075	465.5	1461394	405219	3207	981.02	74	266.767
799774	630535	418	170.48	312160	247541	527	300.22	66	268.109
2241122	1125869	2053	576.58	1494005	544532	3525	1311.5	81	268.137
121780	39942	41	196.26	36084	18059	125	341.5	40	268.495
2796840	1317695	1525	467.5	1912578	717728	2881	1449.66	87	270.064
2190369	801859	1649	266.14	1263521	364194	2970	920.2	79	272.653
2417497	843375	931	211.66	1319239	384716	1522	465.92	78	273.043
255296	145025	205	-83.7	79945	47253	254	-413.56	47	275.012
1831078	638473	1078	231.08	1747082	485921	2514	716.04	109	275.635
2423454	883155	2000	510	1416576	400411	3752	1023.72	79	276.085
142947	87541	81	-105.34	42379	25695	-49	-456.14	40	279.058
3033803	842068	2063	590.18	1702098	399758	3129	1121.94	78	279.188
2207005	801378	808	255.88	1157754	339354	905	562.3	73	280.392
2463286	934713	1537	530.82	1407552	425889	2984	1021.24	75	280.606
161678	169558	247	23.42	119445	120405	649	-139.86	79	282.606
169440	104286	206	89.16	53651	41192	140	202.4	52	284.400
126441	173066	-31	53.34	37934	52279	-134	87.76	39	284.501
2863942	1266028	2047	338.42	1936084	667238	4509	443.74	86	285.239
2365768	827366	1785	472.1	1686559	489468	3510	888.6	90	287.263
2244142	953702	1527	250.22	1446527	416466	2713	92.18	79	287.940
1292237	691129	1479	253.94	1001013	481679	3208	54.88	94	288.637
2384324	994804	2649	421.14	1708799	545890	4793	505.98	90	289.661
2394208	721343	1437	364.82	1330487	337978	2177	130.22	77	290.998
127850	108549	125	-55.5	33194	30879	133	-91.62	30	291.230
138032	172718	92	20.12	53494	53839	139	-258.46	55	292.784
3284576	933977	2081	446.66	2104652	470789	3894	352.84	87	294.115
191671	60771	-97	-181.42	53255	17007	-190	-380.4	39	295.038
2913117	1123577	2028	439.08	1651798	517792	4083	967.38	78	295.211
2103442	1010733	2057	616.02	1419496	513672	3871	1380.06	82	295.730
2129947	810063	1466	374.76	1107231	329563	2493	337.98	76	296.564
2176912	637309	791	179.26	1197329	278619	1029	608.94	77	298.773
2676111	1536805	2643	567.98	1531174	692108	4905	1178.3	73	298.929
2732562	1169318	2730	560.8	1795747	603680	5092	397.12	85	299.324
235264	220690	658	76.88	108719	115136	1214	144.04	49	299.415
2155766	915365	1642	351.12	1273620	403820	2734	909.24	79	304.260
131249	177147	1421	609.06	112623	224147	6298	2468.28	145	307.004
102142	22172	106	85.16	34423	8322	-94	28.16	43	310.945
2316368	640784	1063	293.18	1362810	277310	2034	404.24	77	312.435
2770313	1240608	2458	492.88	1790312	617783	4312	934.32	85	315.071
133708	68537	61	-62.54	43376	21094	75	-129.5	42	318.674
2133581	766652	1731	227.66	1197060	345078	2900	424	78	319.528
148046	138135	-6	-196.16	40179	36971	-139	-466.54	38	326.926
2652320	737430	1518	337.48	1584377	328827	2677	471.22	82	333.675
1886794	799498	1097	355.42	1003387	319732	1300	697	72	334.616
1881758	717158	1053	200.58	987582	311278	2008	297.88	76	341.229
2387056	1033038	1739	361.54	1347927	457601	3074	817.64	76	343.120
3606072	2034155	5203	861.58	2973273	1136089	9502	2288.72	100	347.285
119092	97128	9	-43.26	32127	26535	-73	-159.78	36	354.296
109206	57631	112	61.32	31580	16566	276	104.36	38	368.235
2185459	1735903	1478	293.08	1085651	684137	2180	289.8	71	370.874
2699808	775213	2074	491.64	1732226	364406	3513	693.18	84	373.344
122016	14576	26	-46.64	32670	3812	-111	-146.46	33	373.921
2637081	1213503	1242	379.12	1642636	570762	1862	790.32	81	376.459
2105308	809012	724	174.64	1167073	351499	1362	-90.68	76	378.551
1397110	396024	488	232.68	840135	180140	1179	866.94	78	379.410
2287113	809229	1613	531.18	1592220	497487	3472	994.92	92	380.676
1653392	970898	2024	602.64	1149956	544605	4652	1628.72	88	381.140
177618	84152	219	48.34	49303	23240	361	-58.54	36	381.481
2503248	867472	2005	336.3	2362891	737307	5532	459.52	109	381.853
227333	179969	181	93.66	65340	59476	201	322.86	42	382.796
1746550	921338	1999	604.14	1041185	400200	3080	1212.8	76	383.951
2096247	942939	2062	461.32	1296405	475729	3793	900.98	84	384.372
2585898	758425	2761	590.46	1476773	358111	4604	948.44	78	384.590
2903145	1292467	4661	1540.46	1858311	578458	6859	2547.74	80	385.210
2212799	1261773	2740	951.4	1270162	560732	4101	1541.86	80	387.316
2165972	569985	1347	318.42	1213556	245468	2295	637.7	77	388.365
1608661	504666	702	222.72	913078	233478	1209	370.74	73	389.070
1982554	859724	2819	553.34	1078811	357144	4766	482.76	72	389.465
2195575	890219	1328	72.08	1314415	459561	2848	-8.72	81	389.943
2609142	764654	1751	481.86	1494761	384483	3391	1138.26	79	390.296
2192755	807228	1235	260.1	1223621	392723	2253	492.58	75	390.739
2515595	858835	2178	332.08	1578627	425549	4410	388.6	95	391.831
2147013	470981	1226	330.36	1106619	202330	2509	484.74	78	395.999
2297506	663993	1074	206.64	1303771	340691	2005	152.3	79	397.760
116705	39367	-25	79.5	33084	11362	-208	159.12	37	398.862
2153943	769630	1264	379.04	1385461	391738	1879	252.94	81	399.631
1574889	811857	1774	483.64	963586	404227	2774	679.64	73	399.715
2486956	790483	1726	366.36	1457407	404395	3147	544.42	80	400.879
107521	49421	38	96.68	36346	18639	-219	123.66	45	403.080
191866	139673	300	43	69842	50745	505	104.3	49	407.309
2252343	1040701	2107	585.02	1425354	492715	3385	1000.1	80	407.927
2114259	666986	1196	178.56	1558147	468744	2484	179.24	103	411.681
2206482	695987	759	200.74	1171217	296532	723	562.78	73	412.639
2595991	824789	1945	347.7	1586681	394241	3588	606.68	82	415.565
3012845	1050855	1890	456.4	1861698	515956	3515	1064.9	84	422.372
2133801	862489	1412	290.32	1352159	402817	2706	355.16	78	422.808
2383966	1101732	1673	459.78	1416165	533931	3775	1423.5	87	428.967
3028053	1234635	2792	667.12	2307202	753155	6262	1109.32	98	441.734
2573144	1081525	970	182.2	1429256	481470	1054	647.44	74	443.652
2075139	1034904	1545	235.7	1251735	469601	2413	353.18	79	447.992
2930107	1151564	1750	640	1868108	582644	2982	1067.52	85	455.820
1875570	677009	925	33.5	1082545	304019	1778	-67.92	76	460.828
2520306	749833	1301	157.86	1517060	355237	1698	457.28	79	472.946
2898552	1758322	2656	604.16	2011101	928063	5542	983.12	87	473.192
3089571	927647	1894	385.84	1903076	476620	3163	894.18	85	477.093
2135603	890583	1769	357.34	1400434	488487	3348	749.28	88	479.691
1734197	1628810	1229	389.94	940187	732302	1546	818.56	72	480.779
2952348	1280709	2158	547.88	2086476	784273	5123	1310.78	93	482.815
2940452	853720	1478	160.08	1744647	410643	2279	47.94	80	483.184
2748727	943716	1803	313.58	1709077	473746	2566	259.76	85	484.197
606492	255466	288	-17.32	246824	84857	273	-246.22	60	485.305
2484708	793890	1570	334.2	1441883	391157	2365	448.9	78	486.226
2060264	720889	1165	-84.1	1136985	341184	1628	-448.92	71	486.549
2879474	1160810	1857	300.02	1754675	570943	2970	601.2	85	487.262
214758	32749	81	-76.34	63988	8752	-54	-350.44	44	489.693
2978721	1561158	2808	767.88	1771043	755245	4829	1388.94	84	490.289
2220867	1172143	1934	416.24	1340023	497952	3437	656.82	77	491.467
2328342	841779	1822	319.92	1458534	429911	2673	540.78	82	493.054
1981698	1275692	1314	317.04	1033669	500207	2032	512.52	70	494.024
3018529	1021329	1800	451	2546660	792593	5103	1612.58	109	494.474
1903668	686628	1769	253.34	1257516	352667	3397	308.42	75	494.565
2126418	648379	1940	420.4	1234234	316234	3324	942.64	79	496.884
1441193	268747	299	242.14	550320	85252	199	606.14	62	504.103
2444931	1483820	2699	678.14	1530716	744343	4726	1480.36	85	504.195
848980	1124728	1087	187.82	484882	486998	1627	153.22	85	505.850
2825134	1191526	2289	410.54	1922151	731758	4206	593.16	90	511.612
2735475	1088382	2114	428.04	1633182	532541	3421	902.06	81	512.983
2065883	615194	1126	202.36	1193588	291118	2563	408.18	80	517.500
2497656	985531	2425	369.5	1587501	489342	4396	309.56	87	519.935
1920790	853485	1258	485.88	1175879	392288	1744	844.84	79	521.464
1937328	589558	930	8.8	1107552	270838	1469	-257.66	75	527.584
107058	132774	134	73.24	38589	44108	-6	22.84	47	528.710
2016382	959552	1176	219.36	1171002	411626	1701	374.86	79	529.160
3071751	1300504	2313	466.18	1731097	564919	3553	1393.58	79	530.973
2504557	1089229	1622	364.92	1450656	491639	2347	738.42	78	532.048
3503313	1154287	2750	721	2143529	641795	4939	1737.54	87	534.542
2421637	1632903	2326	695.36	1402693	707040	4251	1022.86	78	537.531
2086541	857736	1683	379.38	1308921	387192	3068	697.48	81	538.302
2326061	801924	1047	332.42	1439247	395722	2436	1119.96	83	545.178
1933275	877788	1409	396.74	1102689	389839	1950	497	79	549.162
106203	114042	8	55.88	32586	34603	-73	54.22	39	552.171
2018960	1063893	957	131.02	1302797	495628	2118	369.48	86	552.561
133016	160734	19	84.34	40971	48470	-220	19.8	42	558.244
3230421	1748869	3285	895.1	1937069	978220	6414	1956.04	85	561.463
2946911	1074549	1738	554.68	1802609	540974	3313	1262.18	84	562.447
2617298	1122899	1859	279.74	1486325	518499	2888	546.68	78	567.075
1695674	799790	1105	287.3	967033	329739	1877	380.22	73	568.086
2114067	1046180	950	222	1215792	446806	1678	185.08	76	569.010
184537	86705	64	24.04	50231	24318	69	-74.66	39	569.872
2594187	855769	2029	576.94	1669115	405368	3535	1255.1	81	577.882
2241599	688873	1065	268.9	1326524	298904	1590	506.4	77	580.375
1727542	764416	969	243.34	1054890	343825	1553	511.58	78	583.171
2719012	1053410	1754	606.44	1639126	524156	3301	992.86	86	583.955
2688163	776081	2616	601.76	1662481	441121	5440	1369.4	85	587.809
2499405	1308241	1803	355.58	1367095	584608	2915	457.9	74	589.280
109550	40475	106	114.16	30508	11619	201	86.86	36	590.156
2499459	1205482	2523	462.78	1780836	636838	4969	489.34	92	592.699
107968	60689	46	47.56	30532	16919	-1	14.14	37	593.805
2243269	691008	1377	286.22	1328412	328467	2556	400.16	82	594.219
146282	8557	85	-64.9	38876	1883	-14	-108.04	35	594.765
2043117	1117707	1392	360.12	1214526	507749	2144	563.84	80	595.631
2747817	922733	1948	385.28	1609678	460273	3732	462.52	81	596.240
1493596	770674	1532	251.52	989817	486452	3148	272.28	94	598.830
2139491	739850	1428	301.08	1306753	347595	2711	205.46	77	599.081
2860624	744007	1437	464.82	1730216	357170	2531	669.66	80	599.859
2728971	1043218	2360	551.6	1893865	533121	4737	765.82	86	600.248
110094	70307	326	121.36	28892	23679	539	11.54	30	600.695
337674	615760	138	-34.32	101977	234740	27	-235.78	43	600.751
2180433	731250	1657	10.02	1256806	340319	2632	-146.48	79	603.721
2402540	990490	1592	391.12	1457698	495521	3059	659.74	80	604.568
2629638	1109620	1728	337.08	1612913	548289	3095	548.7	78	604.957
411054	772320	1184	663.24	171692	290976	2108	1476.88	51	605.151
2671174	1128588	1297	468.42	1661112	615790	1961	732.46	83	606.039
2509112	894147	1796	290.56	1708047	459203	3172	710.92	86	606.975
2261724	1534861	3061	658.46	1439725	827806	5910	1084.6	87	608.978
2099029	637632	1010	208.6	1116907	264890	1634	273.24	73	609.718
2778164	976972	2105	491.3	1649175	492603	3891	854.26	81	610.464
1876599	730729	931	361.66	1105926	353079	1578	927.08	82	612.697
2470213	1425888	1885	476.1	1366099	621420	2876	975.36	74	614.548
1892387	827635	1516	300.76	1081746	362505	2340	975.4	76	616.430
150037	42045	20	40.2	35007	9937	-87	130.18	28	616.565
1702771	624542	1881	327.66	1151803	367456	3209	736.74	89	617.027
2953979	1291865	2696	768.56	1935056	697479	5350	1317	84	617.862
2626586	740650	2142	439.12	1549098	339720	3993	464.98	70	617.942
2256544	832952	1142	254.12	1580045	484726	1939	445.54	96	619.581
2279126	888153	1299	257.14	1262108	401220	2023	453.78	75	620.446
2606534	875993	1558	327.88	1644867	464810	3132	223.52	88	623.462
107124	52047	8	167.88	32965	15968	-77	361.78	39	624.684
2231569	757748	1321	61.06	1406937	399261	2457	443.02	83	628.743
132445	71943	-11	-12.46	39014	25405	-103	-162.58	37	629.225
2807123	1003283	1580	511.8	1654211	469653	2461	1164.46	78	634.573
1883340	708239	1169	127.34	1149289	312516	1961	284.46	79	639.084
2064113	765575	1849	461.14	1263638	372588	3063	828.18	79	640.573
120260	92292	75	85.5	35883	28635	26	1.36	39	641.502
304287	318471	3735	1110.1	85959	92068	4261	1380.46	45	643.378
107507	54504	125	72.5	34798	17824	126	255.36	43	645.631
1542960	1752051	1818	467.48	860139	1016319	3145	1346.7	85	646.903
2874136	1006979	2038	362.68	1767775	521566	3663	709.18	85	647.612
2024905	699882	1445	120.7	1160078	313515	2323	165.78	77	649.779
102494	94342	132	123.52	28553	26742	196	92.56	37	653.572
2138954	621263	1309	153.74	1225978	266367	2167	52.62	76	660.187
3567938	1832801	3450	937	2357175	1043702	6963	1511.18	92	668.208
1788739	489374	570	87.2	947224	198535	908	72.88	71	678.882
184816	20843	156	36.16	54969	6001	310	56.6	43	682.322
181599	26999	132	68.52	48654	7184	194	-35.16	39	682.485
1741313	581334	806	-56.84	1065945	262808	1453	95.58	77	684.253
2326225	1063678	1749	92.14	1015830	412206	3031	-133.34	67	684.630
122667	106094	12	-96.68	43440	32949	34	-308.76	44	688.222
2185300	893127	1935	464.1	1359789	404373	3512	312.32	80	690.672
2950641	997960	1916	317.76	1719260	460195	3602	-212.28	76	691.103
2285089	1401412	2121	612.06	2447540	1292643	6401	2114.86	111	691.203
2662936	923793	1658	384.88	1765148	475249	3101	728.86	86	693.131
2798686	1109087	1933	641.38	1741643	542238	3490	1033.4	83	695.043
2534019	679415	1496	238.56	1509403	313437	2760	542.6	75	695.312
2505271	1054629	1596	206.56	1337621	466370	2623	61.78	68	695.514
1877142	621160	958	56.88	1052155	244692	1601	283.86	71	696.213
2162711	1221271	3863	1117.18	1364641	635442	6326	1568.36	85	697.123
3351682	2013280	4328	1113.08	2893897	1647349	10584	3012.24	117	697.529
2704778	1415490	2065	442.9	1479963	765282	3643	876.98	68	697.591
2778101	1152740	2380	412.8	1744501	585047	4542	758.12	80	697.973
2435374	1048618	2539	452.54	2170897	736709	7047	1174.42	105	698.148
2882352	1589548	1340	451.4	1565372	790122	1947	1230.42	71	698.602
2261860	736649	1603	293.58	1388009	353473	3258	721.88	83	700.206
111667	78180	30	135.8	32490	22341	-130	313.2	39	703.154
151782	53351	40	14.4	48179	17215	60	-51.4	43	703.706
2453308	801675	2053	460.58	1404157	367814	3598	800.28	78	703.720
2467303	796104	1337	163.82	1463860	366099	2515	-75.1	80	708.757
3492544	1222095	2021	319.06	2043578	641391	3354	264.44	82	709.629
2842189	886253	1823	237.78	1802305	482265	2933	350.38	76	709.696
1835405	826396	1366	362.76	1193814	442169	2246	1025.56	83	711.175
2893889	1395427	1953	360.58	1858029	784274	4083	737.38	82	711.348
2821693	954567	2517	501.62	1816662	491257	4394	1026.84	82	712.016
2121860	654010	1066	45.76	1206619	278294	1693	323.98	74	712.611
3018170	1087192	2403	613.58	1733262	544346	4047	1129.42	78	712.861
147019	45642	128	269.08	42972	13151	33	527.38	40	715.642
2236505	870805	1283	333.38	1400209	417233	2557	223.02	80	715.930
2312561	813992	1212	312.32	1289285	373188	2078	650.08	74	716.424
1949558	779572	1314	187.04	1111936	365210	2452	15.72	72	716.668
2979541	883594	1701	323.86	2079924	514418	4196	800.56	91	718.522
1997166	757359	1050	164	1161980	347137	1806	351.16	78	719.258
1943631	1278849	2339	804.54	1235328	612153	3881	1806.66	83	719.384
216780	192577	213	35.18	83041	78828	218	257.48	46	719.686
2667194	1086116	1664	454.04	1683274	534494	2716	847.76	80	720.276
2520945	1011869	1511	247.46	1646521	531027	2492	228.12	83	720.969
2548603	1111726	2819	822.34	1652051	547030	4690	1660.4	84	722.272
2385464	824566	2080	552.8	1443510	418928	3303	865.58	78	722.639
2681225	1267343	2526	743.36	1799846	640538	4336	1524.96	80	722.774
2594669	1153966	2132	271.52	1549885	629433	3861	534.46	77	723.053
3034987	1536977	2468	533.48	1985589	889795	4669	852.34	85	729.035
2314393	777853	1997	427.42	1299849	334099	3278	724.08	78	734.047
128439	116623	138	18.68	59530	50836	309	-79.26	54	742.118
119633	153801	74	19.64	35769	43708	62	83.32	39	744.136
107556	62669	153	179.58	35409	20308	399	257.14	42	744.236
1885482	768533	1534	283.24	1099410	311070	2330	63.8	76	745.332
109277	222666	1159	576.74	90160	288667	4849	2622.14	122	745.653
2548798	886313	1650	415	1762337	454801	3332	625.52	87	753.670
2267778	668851	1583	383.38	1323368	330892	2794	488.84	82	758.656
2120504	805307	1443	389.98	1288116	427294	2971	547.06	82	767.377
2322029	910918	1629	187.94	1351629	437272	2838	230.68	80	773.893
198282	41846	16	57.76	56900	14633	-41	141.74	43	777.373
1619755	757731	1126	218.36	970081	365890	1745	-111.3	80	785.992
3027012	1167349	2420	325.2	1733799	544630	3945	495.7	79	790.464
3184057	1010765	1869	302.34	2044167	495239	3731	474.66	84	794.677
3197585	2544583	4473	864.78	2484176	1664448	11892	2274.12	112	797.878
1861314	945457	1855	562.3	1223434	502950	3779	1031.94	83	798.369
903015	472261	227	230.22	310849	187777	352	257.72	59	803.058
102676	99826	84	51.24	32687	30992	23	132.78	38	803.521
107024	65157	-2	171.28	31309	20175	-27	238.78	38	804.797
2879480	1114535	1733	331.38	1788750	569446	2575	905.5	81	804.912
2535928	1378387	1761	386.46	1414752	585860	3219	802.34	71	805.321
2422231	926345	2041	567.26	1387901	402861	3302	780.72	71	805.547
1435111	1039959	1112	408.32	616970	388225	1665	807.9	68	806.402
181755	62912	115	-24.1	49366	17843	144	20.84	40	808.106
1897393	728618	1409	329.74	1026842	317050	2503	393.58	76	809.681
2817595	2363097	4257	926.02	1564042	1179112	7005	1891.3	82	809.815
1687132	841901	2023	361.78	1043367	394804	3299	442.14	77	810.296
2566651	917796	2260	656.6	1580224	476914	4197	1332.42	80	810.512
1556845	1027337	1946	340.56	1194610	596411	3000	1110	86	810.575
1533909	924254	2515	541.9	1372179	684109	4904	932.44	113	811.615
114938	97485	38	87.68	32145	26963	39	112.54	34	812.231
2218279	938690	1541	247.26	1273721	434555	2121	615.06	78	814.199
301692	456224	340	76.4	138534	205473	497	-65.58	67	814.562
109234	7168	-3	20.42	29360	1494	8	65.88	34	815.201
135567	68810	126	176.36	39585	24052	205	402.3	39	815.428
2877122	1225290	2338	333.68	1822095	600749	3898	-171.72	85	816.351
2789193	989636	1439	347.54	1602574	490980	2017	353.62	80	817.351
135765	19246	109	53.74	36932	5050	115	6.9	38	819.022
1947900	844475	1433	331.38	1179756	407214	2473	16.78	79	819.818
2101245	1319580	1558	247.88	1259144	632722	2979	482.94	78	823.414
2459306	1059569	1277	239.22	1780540	643121	2026	452.36	89	825.187
147462	183847	21	-91.94	40671	56885	-217	-249.62	35	825.710
1548082	756559	1269	390.34	943041	313770	2137	856.82	74	825.937
2094478	650648	790	145.4	1252741	300145	1746	156.56	78	826.826
1747807	724242	1328	223.08	1016641	304974	2473	250.78	72	827.102
2414463	1207131	3475	1114.5	1445404	512552	5961	2417.46	75	827.458
2699070	1118100	2241	383.26	2606180	678725	5554	940.44	118	827.495
133451	140502	36	69.96	34952	39973	43	93.98	32	828.024
116867	24955	133	134.38	32654	6936	168	295.48	36	828.919
2470147	708942	1488	63.68	1497024	333398	2683	-410.62	79	829.486
2568106	1187286	2143	416.98	1535918	529777	3383	647.38	75	829.899
103514	63390	121	-81.94	31227	19287	267	-188.38	39	831.724
2305981	772168	1790	219.4	1371808	352699	3163	77.18	77	832.029
1933892	468140	1196	226.56	1084144	206165	1822	77.92	76	834.352
132908	58228	192	-19.88	40370	18955	274	-140.36	41	836.914
2880104	1027679	2158	725.88	1773858	519691	3522	1376.92	80	849.482
3096045	2292869	2381	601.66	1795753	1165610	3884	1481.24	80	851.315
1842511	806109	897	73.42	984549	345891	1203	-61.42	73	852.142
2228181	853721	1383	442.38	1321766	393773	2245	667.7	78	852.676
117204	34622	2	80.72	33224	10628	-26	-50.36	38	864.292
3545242	1516082	2821	697.06	2371969	850127	5873	1271.78	94	869.728
2820166	865131	1175	298.5	1594796	412504	2653	409.58	78	873.742
2817366	969059	1443	160.98	1698319	486813	2822	-38.08	84	875.179
3619204	1474073	5491	1257.26	1907349	644673	8153	1957.58	81	879.126
2271638	993441	1595	312.7	1281108	435189	2738	360.68	77	881.702
207762	157872	128	122.08	61903	50454	43	311.98	45	895.185
3513656	2550812	6941	1649.26	2348587	1333712	11768	3148.48	89	907.613
2562317	1046516	1831	245.66	1728439	547907	3226	489.36	87	908.590
2650271	1244358	2445	765.7	1549103	548339	3808	1066.88	79	909.375
3340833	2123538	7233	1769.38	2413770	1055244	13635	3319.1	83	909.452
2411499	811594	1492	617.12	1429995	347612	2569	1827.34	68	909.476
109280	31843	149	70.14	28764	8421	183	-50.62	32	910.347
272076	322404	138	1.68	99133	148675	-13	-225.18	56	911.840
2326263	1082908	1410	522.6	1499948	576332	1874	1110.64	85	914.797
107637	57308	-14	105.96	30074	15844	-150	239	36	915.783
2146424	675039	1377	172.22	1330773	336131	2952	226.72	79	915.998
197168	314834	1075	414.5	69927	99537	1592	933.12	49	918.312
295813	30245	18	493.48	93355	9435	-63	549.82	49	921.144
2128525	1071532	1858	351.88	1173546	413085	3042	692.12	73	922.587
2825178	771481	1619	251.34	1575955	374699	2017	-55.38	79	925.501
2306485	1044810	1997	360.42	1422428	482397	3511	672.46	74	925.517
2340524	827879	1276	235.36	1333552	353429	2160	366.6	75	927.898
1850479	582339	1776	190.36	1090786	252150	2937	330.82	75	933.953
2614413	1042563	1790	383.4	1720563	498480	3523	815.78	82	934.959
2066375	1032871	1911	355.46	1218696	470272	3338	602.68	82	937.628
2356191	882990	1299	344.14	1538475	439786	2611	576.46	87	938.497
2587456	1864767	2824	372.64	1549599	937234	5066	683.76	83	942.918
2360555	798335	1194	315.84	1610771	422947	2438	780.68	80	943.135
2609864	967894	3023	1025.78	1466548	391670	5059	1561.74	74	943.654
2958887	1044592	1905	274.3	1622746	521134	3461	231.46	73	943.830
2618745	805289	1586	498.96	1417873	356930	2567	469.62	81	946.097
2741170	1099994	2175	506.5	1594777	505368	4457	581.02	74	946.136
1962746	806409	1138	77.68	1136752	337527	1848	151.28	76	947.600
191067	65564	114	-38.96	52087	17933	130	-121.2	40	949.248
2706627	867854	2455	341.3	1674694	411126	4122	533.92	81	949.659
136550	18210	65	54.9	36288	4781	155	33.3	37	950.722
1886527	729083	1241	78.26	1054878	322448	1996	-37.44	76	956.386
2054306	652651	1237	-93.18	1287281	332975	2417	-185.38	83	956.777
122789	83599	238	-119.32	37114	28367	277	-282.78	42	962.377
2432855	771209	1577	377.22	1370770	347017	2840	514.4	80	964.626
1804855	509333	728	27.08	1009818	224935	982	184.52	75	970.555
101761	45502	163	-21.82	28471	13706	269	-168.66	36	993.859
116183	49495	29	-12.06	37517	16276	-32	28.48	43	998.068
2378057	802030	954	365.44	1368482	378260	1421	566.06	80	998.392
317328	353720	70	173.2	134936	151499	-154	599.56	68	1008.719
2606306	1208778	2106	458.16	1707649	620363	3311	986.46	84	1011.536
2319238	880322	1352	421.72	1436854	416601	2380	1344.8	79	1022.259
3487454	962293	1617	307.62	2036305	461418	2864	289.04	80	1023.410
108972	134966	113	-45.82	41101	69509	275	-173.5	52	1025.301
1705176	581119	998	95.28	1002065	262705	1696	-175.44	75	1028.734
140351	18022	76	88.36	39442	5070	88	67.68	38	1029.944
119445	75579	-30	-70.8	37537	24062	-195	-174.7	41	1030.308
2467931	706103	1325	253.5	1348784	317764	2416	455.76	74	1031.430
2116135	673771	1441	450.26	1238993	296515	2648	983.28	76	1032.052
230948	161060	159	-46.26	67612	50222	73	-231.22	37	1032.119
1854225	723402	674	103.64	951345	289297	1102	276.72	70	1032.576
147612	88520	167	6.62	36082	25239	307	-69.98	29	1032.608
3723787	1443828	2040	703.4	2303090	679542	3945	935.7	85	1032.907
2569133	902991	1722	320.92	1524063	415121	2932	485.52	76	1033.522
1785758	688576	957	302.02	1018730	295634	1887	693.82	77	1035.864
2195692	759606	1945	369.7	1412595	378046	3142	39.12	82	1037.090
2288065	786632	1422	290.92	1452929	459002	2636	778.96	89	1038.122
2493020	1256688	2853	691.58	1478571	549090	5120	1336.2	82	1039.371
1978389	481131	671	-14.94	1146331	223977	1175	-77.5	75	1042.698
112201	50404	43	29.98	31089	14964	72	-86.08	35	1043.281
2950271	1080488	1877	437.22	1872105	515536	3225	815.5	81	1043.822
2144801	808738	1544	190.84	1197133	350681	2207	356.02	74	1044.234
2397480	1037359	1935	586.1	1514175	538538	4021	1013.06	85	1047.416
2354391	826730	1308	287.88	1161341	340883	2494	457.84	75	1051.428
276406	43206	29	159.94	86890	13112	96	366.56	48	1053.356
1939749	656195	917	296.62	1105684	268717	905	555.3	74	1054.054
3028642	1057550	1431	404.66	1933759	630370	2871	868.06	83	1054.393
124597	90469	150	71	38309	29111	225	156.5	42	1055.787
2294672	812628	1547	330.42	1323272	411760	2531	410.66	81	1063.083
2192437	767171	1542	498.12	1442689	383437	2679	1316.94	79	1063.257
3336974	1355867	2955	426.3	2204196	871511	7186	1484.96	94	1068.379
456625	28415	-25	81.5	133078	7929	-88	-9.68	48	1073.337
2558960	993507	1965	413.9	1507384	443683	3124	428.64	77	1076.532
2924023	1615632	1783	318.38	1641806	742597	3121	838.06	79	1089.549
1900043	916521	1338	292.68	1302337	499443	2628	921.08	85	1089.994
171705	193624	244	81.84	59048	63443	249	71.14	46	1100.149
2981131	1516494	2005	362.3	2576704	1148383	6558	1492.88	118	1102.287
1917849	692377	1430	234.8	1160445	318536	3000	-133	79	1104.479
111532	36828	129	142.94	30426	10620	96	180.56	34	1105.137
2846905	1833633	2226	322.36	1929704	1077849	3890	463.4	89	1108.243
1887068	727794	1203	471.58	1052169	323644	1617	857.62	74	1112.931
2089814	467398	1130	412.8	1177298	209547	2292	460.12	82	1118.898
1529105	704958	962	71.32	957151	326068	1870	-222.8	82	1119.412
2875030	1079923	2668	621.48	1886881	554202	4646	1300.56	84	1121.596
2227118	992350	1451	461.86	1428638	513372	3048	935.28	81	1122.561
102834	108072	89	172.54	33415	33288	286	121.96	41	1124.003
1488623	500694	788	65.68	818395	201317	1389	-343.46	74	1125.204
2686731	1287350	2406	651.16	1451814	640211	4383	1364.38	78	1126.710
1806178	669346	863	387.18	1020035	287883	1481	655.66	75	1127.443
2951654	1365613	1688	176.68	1489302	610703	2598	-3.72	71	1127.620
1458655	1062728	1478	356.08	804625	468540	2108	478.88	73	1129.523
2347191	673912	1382	36.52	1291675	305146	2257	-222.98	76	1130.496
1604866	590461	819	11.34	980144	282155	1137	-126.18	78	1131.659
2487458	1217568	1963	416.18	1432791	544672	3325	798.5	72	1131.743
1071263	1523292	2209	605.74	510208	740770	4558	1104.88	79	1132.139
111206	59393	121	192.06	30285	16235	41	284.26	36	1133.233
2818867	1019168	2032	360.52	1825323	591538	4236	635.96	89	1134.138
2804435	1195360	2814	455.04	3002412	1065435	9622	2081.92	126	1134.204
3071114	1189692	2336	406.96	1955283	756975	5014	746.04	84	1134.760
2169984	723241	1686	290.96	1307629	347706	3019	291.34	70	1134.812
2817899	931681	1517	108.62	1823028	552107	3962	-172.68	90	1136.189
3485600	1388326	2619	519.34	1998037	684471	5015	604.9	79	1136.550
2588107	819933	1502	418.72	1836943	451747	3183	775.38	90	1137.567
138031	38958	95	116.7	37706	10378	-95	169.3	38	1139.929
2858212	1492593	2404	407.44	1619031	744760	4512	401.32	82	1142.886
135356	127690	94	34.84	49758	53467	205	-73.7	46	1143.546
1389482	562430	911	152.46	885487	268237	1668	100.48	77	1143.835
1729551	868378	1498	255.28	1115083	396057	2748	476.28	79	1145.119
2929506	932549	1390	299.4	1633125	438045	2549	233.14	79	1145.699
2320651	756933	1723	419.78	1440853	337646	2490	744.4	78	1150.195
2669640	894099	1445	437.7	1646926	472920	2522	856.92	82	1150.818
1628464	634386	944	254.84	937457	297610	1587	701.82	78	1152.148
3190319	1299738	1973	386.78	2346305	774100	3734	473.24	105	1155.593
2469623	894635	2158	492.88	2250659	827306	5644	1059.84	109	1156.184
1941045	660277	1134	289.24	1191601	319882	2032	447.52	80	1157.237
1139114	2283313	2396	495.56	717242	1347218	5483	967.38	88	1157.955
2327132	915513	1869	219.34	1478280	414645	3576	469.36	83	1162.534
410661	113914	49	94.14	137767	34610	120	314.2	52	1163.727
2203872	1004581	1740	322.4	1411198	520770	3644	1076.84	84	1164.006
100905	54880	55	80.3	28686	16124	1	102.86	36	1168.457
2605737	1226346	2790	649.4	1533826	610342	4634	957.24	79	1176.258
1741336	936623	1713	256.18	1281362	549742	3526	191.36	93	1184.614
1807942	624598	922	194.92	1059796	283115	1891	251.26	77	1188.629
2622566	736664	1715	189.9	1515087	349355	3040	469.4	79	1195.428
2178173	929448	1823	484.78	1835972	596302	3618	1111.48	93	1204.777
2563333	1826073	2726	412.36	1632994	922695	5035	-20.9	87	1208.909
2082541	922376	1478	-54.92	1242908	438260	2438	-86.32	79	1218.016
2383910	991830	1687	214.82	1379411	420763	3018	180.48	77	1226.783
2470574	824055	1775	511.5	1457900	383931	2520	1197.2	77	1227.620
3145367	2434183	4696	976.56	1967869	1369225	9578	1910.08	90	1233.585
3428847	1132465	3086	383.96	2215516	603189	5939	531.54	86	1237.211
1993638	858925	1591	148.26	1191078	400038	2774	123.64	73	1237.551
2118502	633499	1044	345.84	1102105	256845	1402	981.72	67	1237.723
3281110	1195140	1858	466.88	2219721	695434	4415	1943.9	91	1239.233
119600	53682	83	95.38	34938	15992	-6	73.84	39	1240.484
1913605	624550	1200	294	1040196	255330	1918	203.48	72	1240.663
2046461	783736	1675	207.5	1232515	360832	2956	167.16	77	1241.243
2674711	955109	2083	301.38	1672714	477002	3668	401.48	83	1242.227
3147945	1062935	2079	443.94	1932895	527798	3775	1197.5	82	1244.195
3334518	1243558	3616	915.76	2395042	696902	7523	1936.78	90	1244.575
2432427	763513	1370	222.2	1461721	425517	2632	-271.48	88	1246.790
2138743	656575	1415	185.9	1217070	273335	2213	334.18	68	1246.903
2388293	778799	1694	274.84	1325498	361936	2334	384.24	78	1248.111
1589970	610185	1068	217.48	916345	315540	2209	338.74	84	1249.268
107441	70783	203	-135.42	30264	19839	422	-420.08	35	1249.786
105090	61703	106	18.16	30403	20507	219	11.34	37	1249.991
2085316	735167	972	245.92	1335157	344985	1604	628.44	80	1250.277
2956633	1107502	2350	442	1886177	574061	4141	779.26	80	1250.334
2015469	674377	1183	334.38	1175105	320255	2332	241.52	71	1250.647
2984119	1197839	1794	436.84	2044389	597598	3316	882.76	90	1251.713
2696795	981074	1867	359.62	2290975	801545	4798	992.28	116	1254.197
2367620	815284	1531	294.66	1428678	384966	2868	572.48	84	1256.730
3405012	2540812	5142	1444.12	2062086	1304254	9402	2635.72	81	1258.300
105980	31296	143	-74.02	28693	8797	177	-156.78	34	1259.192
123959	41981	132	85.52	34935	12078	168	162.48	38	1261.203
2361655	741117	1202	510.72	1458638	341709	1967	1259.62	81	1261.940
131382	84931	111	20.46	39729	26829	89	39.54	41	1265.663
2279552	816288	1377	353.22	1612149	475267	2835	785.1	89	1266.709
2961169	1171429	2511	595.46	1820122	598083	4450	661	79	1267.103
2906312	1580561	1994	467.84	1652558	778337	3037	418.82	79	1269.050
106228	156166	119	60.34	36284	47155	110	129.6	41	1269.991
2246387	799121	1223	185.78	1364606	347070	2051	-67.14	80	1277.908
2526921	753231	1630	257.8	1439641	338407	2868	771.48	79	1280.561
100683	58363	177	-94.78	34134	24832	381	-411.34	46	1282.863
2719297	998538	1447	185.42	1503438	425438	2419	162.34	77	1284.766
2429504	1476537	2112	363.32	1742924	777487	3646	697.56	87	1300.093
2411605	785371	1913	631.18	1435393	380563	3713	1083.18	79	1304.246
109633	105117	263	101.18	39300	40220	472	389.92	47	1307.572
2743239	958590	1744	165.84	1779119	472287	3214	531.04	86	1311.614
107133	71773	96	93.56	31089	22221	139	227.54	38	1319.263
2405067	975054	1614	482.04	1460510	459330	2588	933.68	81	1321.771
2436602	707420	1357	115.02	1351815	341826	2269	354.34	79	1331.599
1674553	1702347	2120	596.2	785822	708144	3835	1395.1	71	1342.905
2311996	1523565	3751	914.86	1513545	703995	6250	1603	80	1343.234
1944337	655794	1023	163.78	1114169	313622	1919	503.34	79	1344.112
2239979	743705	1756	365.16	1178763	315112	3117	455.62	73	1344.454
2828364	1107530	2644	476.84	1821616	549403	3924	748.64	78	1344.699
2274802	773528	1299	212.14	1321835	383671	2530	411.8	78	1345.266
2511646	1273568	1712	322.32	1462315	537074	3041	209.26	72	1345.475
2427866	1103024	1771	453.06	1573173	537829	2957	1024.02	77	1345.724
2403352	964328	1619	346.34	1416538	421864	2602	159.72	81	1346.786
2490715	993505	2026	460.36	1558838	466828	3344	703.84	81	1348.025
175560	83380	113	-2.82	52401	24595	108	-17.12	40	1348.629
2535589	909528	1382	323.52	1637669	514742	2689	575.54	87	1352.537
1997817	1092173	2180	635.8	1227026	511534	3630	1713.8	72	1352.732
2853059	1087834	1700	505	1821880	569883	2840	954.4	83	1353.782
250345	35673	-180	-81.8	73986	9228	-604	-177.44	40	1354.293
115951	29948	81	111.66	32088	7783	82	112.52	37	1355.398
2668104	1002207	1527	207.22	1663616	461904	2852	612.72	81	1355.410
113632	88674	284	46.24	33617	25949	479	8.94	38	1356.735
1750574	672149	1068	391.48	1136865	389908	1503	1118.58	87	1357.710
3146692	937108	1646	244.56	1983215	505140	2908	270.88	85	1358.532
2436196	1279410	2413	360.18	1358645	608890	4049	230.14	69	1358.553
3004262	953740	2358	398.88	1869115	457046	4217	73.62	80	1359.007
2853678	1230497	2293	369.98	1793401	580122	4387	788.82	78	1359.319
2319172	1058296	1665	46.9	1317345	446147	2416	-65.24	66	1359.420
2152550	1630330	1756	465.16	1253769	765171	2382	640.52	76	1360.728
115868	19174	0	-40	31039	4579	-101	-110.86	35	1361.442
2921693	905900	2095	488.7	1878756	434589	3798	1075.28	82	1361.671
2587869	665701	1214	326.04	1438852	295792	2024	435.64	74	1361.851
2345313	697425	1288	307.68	1420273	335482	2541	524.26	79	1364.217
2413976	2144409	2106	516.16	1592808	1002930	4185	1221.1	85	1365.430
2520361	611390	1461	302.46	1424531	294911	2550	326	87	1368.671
2538086	1010934	1611	378.46	1525995	481759	2698	771.28	72	1368.844
1597717	572395	994	262.84	856165	266027	1660	485.6	67	1369.047
1741869	1.65921E+07	139827	44387.22	1824260	1.258276E+07	487722	152814.9	117	1369.380
171467	0	59	23.74	39514	-67746	57	33.02	27	1369.596
2920785	1137151	2035	319.1	1964953	632537	4580	1009.8	87	1369.841
110397	19150	249	133.14	49570	-2341	352	380.72	42	1370.190
2074029	1130923	2058	382.88	1350624	537499	3321	949.06	82	1370.422
2102419	702154	1358	372.88	2150444	707043	4466	375.76	114	1371.164
2627740	980906	1610	427.6	1723999	592725	3255	1097.3	87	1372.106
2236504	678426	1607	394.02	1332936	320256	3127	438.22	77	1375.277
138853	25954	200	81	35347	6526	409	-89.26	33	1375.810
2745773	1158291	2023	362.78	1449511	519750	3713	571.18	77	1376.292
2656913	1402282	2097	247.42	2377960	1163068	6592	598.12	115	1376.714
143163	99046	109	0.74	39386	27254	117	-48.38	37	1377.541
2339439	846220	1605	296.3	1318389	377833	2583	281.38	82	1378.493
1953360	590596	1471	116.06	1111256	259579	2517	188.62	70	1378.580
2554643	772380	1632	115.52	1562497	403575	2716	250.76	83	1382.194
2190386	638968	1056	336.16	1380801	320417	1729	447.94	78	1382.597
2692646	854401	1386	502.96	1578764	375485	2211	1343.46	78	1383.354
2758848	988434	1820	563.2	1616179	463730	3565	841.9	81	1384.782
2573443	977961	1561	442.46	1517493	455251	2189	676.54	75	1384.948
2392967	954635	1373	242.78	1296749	436967	2149	159.14	75	1387.103
2481370	1430737	1829	456.94	1491674	686315	3274	644.64	81	1388.685
2668099	863700	2242	181.12	1581273	387944	4124	7.64	79	1389.590
2490154	1448259	2038	364.68	1516397	691447	3646	738.56	82	1390.615
2275106	2213319	1787	418.82	1349445	1016262	3193	399.98	79	1392.369
2750993	1025069	2381	794.66	1812453	510366	3659	1730.74	87	1395.135
2183597	799550	1134	413.24	1365326	390981	2168	447.48	81	1415.742
2471835	966896	2426	532.36	1511210	443580	4245	1016.7	80	1427.216
2657421	1117763	1976	283.36	1670934	557413	3469	460.34	81	1429.095
1066851	740035	1670	237.2	907010	484204	3217	-1.38	98	1429.411
158840	84157	14	102.04	42446	22773	-203	44.42	34	1429.845
2276030	1159554	2122	416.92	1294543	470936	3209	807.74	74	1430.118
150845	97447	14	-10.96	46692	32476	-459	62.26	44	1432.746
2534184	888955	1675	269.5	1448840	438092	3029	145.94	82	1437.084
2667568	742439	1532	436.52	1500785	362476	2750	806	80	1440.383
2562659	1000373	1325	453.5	1497684	491549	2335	1202.1	82	1441.815
153994	190057	30	133.8	47902	77849	-135	216.9	44	1442.609
2108033	908519	2684	644.24	1215587	395280	4744	1354.84	76	1444.866
1798784	1577456	1461	399.46	977121	627470	2506	783.16	74	1448.437
2435705	1009609	1678	245.08	1516365	477326	2446	-55.44	80	1454.317
2284764	1201070	1748	303.28	1179816	463897	2720	746.2	70	1455.002
2691527	949075	1094	338.84	1493394	445342	1686	451.96	79	1456.800
2575135	902867	1872	479.92	1631992	459747	4306	699.16	82	1457.458
2945796	986857	1815	136.9	1664379	455290	3394	439.84	73	1457.773
106380	44003	215	18.9	28013	11612	437	25.82	34	1458.902
118938	21692	-41	-79.26	31790	5715	-112	-214.32	36	1459.188
826847	890953	351	386.86	572679	608835	973	1276.78	97	1460.360
2751238	1058248	1868	376.48	1858945	563028	3877	641.22	86	1460.540
2167893	974296	1896	561.56	1470529	492921	3436	1069.96	76	1460.681
2958064	1493846	1852	425.72	1799185	709402	3077	1205.22	79	1461.966
2217696	737993	1449	430.14	1326970	342964	2436	738.96	78	1465.552
2458688	875789	1693	300.98	1494459	401563	3082	433.52	78	1468.025
2699734	1106049	2309	479.74	1696276	621733	4347	883.42	76	1468.062
1948240	710621	1778	252.08	1085355	330662	2900	634	72	1468.722
110967	64256	38	-15.32	34751	19695	58	-22.12	40	1470.436
2190755	983182	1269	-104.66	1806441	615880	2941	17.26	95	1471.181
1542512	526723	851	126.86	854756	218354	1552	56.72	71	1471.610
100148	109322	105	-9.7	21905	29992	57	20.02	24	1471.617
2383297	1513085	1499	451.14	1309699	734786	2834	482.24	80	1472.539
3322385	1521287	1790	520.4	2251997	785710	3972	1034.92	92	1474.464
2017484	583098	1180	102.8	1311404	288257	2041	96.26	82	1476.043
3043376	1062189	2237	333.82	1900061	586517	3531	392.66	85	1477.618
2041968	657627	724	-81.36	1065002	260770	817	-191.38	65	1477.687
2439064	573097	1328	275.08	1380976	259995	2722	472.92	77	1478.877
1445326	497554	991	138.26	818673	202809	1752	218.72	75	1480.550
1919942	941742	1204	336.44	1192814	428363	2192	413.12	77	1480.705
2378254	829818	1210	279.6	1307021	341803	1934	611.24	69	1480.950
151349	23508	35	140.1	40122	5913	63	172.18	35	1481.649
103349	23462	111	121.46	29511	6400	121	149.06	37	1483.196
2110104	617140	984	129.24	1816865	501036	3343	597.98	109	1483.369
127685	21407	-21	-30.06	35691	5849	-162	-27.32	37	1484.921
2186209	689584	973	293.78	1410145	317248	1703	506.58	80	1486.308
1955359	626067	1010	112.6	1193334	282113	1772	9.92	78	1486.628
122638	68668	267	3.62	27489	17992	369	-161.66	25	1486.739
2504633	1168097	1948	450.28	1506392	555720	3274	981.64	77	1487.131
2652817	1082058	1904	624.44	1731050	528406	3963	1025.18	77	1487.235
1951790	607904	895	110.7	1080722	253060	1593	552.98	75	1490.442
2640725	954767	1948	478.28	1755233	510202	3329	707.94	86	1492.509
2089778	872012	2406	341.16	1381962	442411	4446	406.56	82	1497.078
118146	72227	146	125.56	33619	22763	232	216.52	39	1506.207
3302160	909479	2095	552.7	2456621	735254	5510	1233.6	108	1510.933
2857190	1697895	2732	639.52	2408294	1052437	6579	1223.94	101	1514.743
2335666	773349	1561	387.46	1372907	363979	2601	362.86	81	1530.563
854446	1400596	1889	576.54	549756	1030003	5200	1469	105	1534.900
2014043	754475	1287	301.82	1134723	327648	2455	403.3	76	1536.057
2327689	851907	1136	155.96	1401906	424155	1971	357.06	81	1546.230
2647214	1601539	4776	1155.36	1491746	692234	8321	1700.06	80	1548.537
1721184	552827	718	305.48	949472	231941	1893	491.98	75	1550.865
216116	41615	117	78.62	61112	11732	273	63.78	42	1554.568
152474	62468	101	45.86	41561	17249	242	48.12	38	1554.606
2308354	812511	1427	254.22	1388995	351410	2478	255.08	81	1556.121
2509763	795313	1839	453.54	1504040	372833	3477	1240.22	80	1559.796
2780500	2293305	1811	376.46	1774711	1431707	4152	459.72	89	1561.248
121261	14761	89	84.54	33028	4183	40	99.4	36	1564.073
4412454	1592092	2777	601.22	3168611	1204027	7740	1864.4	111	1564.263
2373020	752435	1454	329.44	1427590	379066	3001	334.86	78	1565.597
2047417	797531	1237	314.82	1010503	342921	2089	95.54	75	1567.011
2590581	906113	2286	543.96	1702379	473234	3963	592.18	87	1567.159
2638347	1673444	1926	122.36	1469478	826122	3690	-0.6	78	1567.892
2595086	872560	1455	175.3	1677824	446858	2399	378.14	84	1569.203
1800204	609341	1372	382.92	952076	318376	2302	693.72	80	1569.546
2077739	941550	2213	496.18	1294800	461006	3927	744.22	82	1570.106
2302989	592973	1620	150.2	1295811	277747	2728	-133.92	78	1570.944
2442424	720681	2347	557.42	1445840	337763	4377	996.22	75	1571.133
2302021	776307	1403	310.58	1172371	307246	2556	361.16	68	1571.571
3159846	1251381	2171	533.06	1992034	651414	3933	558.38	89	1573.644
131194	54644	38	167.68	36441	15417	83	391.38	36	1574.359
2232491	772507	1273	183.78	1255637	314861	1947	91.42	75	1575.039
805630	860778	1658	275.88	634855	470356	3211	600.46	90	1575.659
2576518	1258392	2199	557.14	1905985	629301	4650	667	88	1575.920
2211953	733982	1704	310.44	1198229	328855	2704	310.44	75	1576.995
2804262	1040313	2381	312.66	1737102	539008	4343	288.98	82	1577.084
127825	37227	-80	31.2	34936	10888	-253	77.42	36	1578.169
2050632	828397	1159	-72.26	1388675	461802	1771	-286.94	88	1578.804
2688876	856853	1192	219.12	1750295	475148	2244	491.84	88	1580.610
105864	56733	20	115.2	30205	17427	5	185.3	37	1582.484
2588883	1149567	2381	455.66	1505927	485853	3902	969.72	76	1583.048
1435021	507121	666	210.76	832175	222565	878	837.08	73	1584.036
2428682	1746265	1923	584.78	1214975	905535	3378	1122.08	82	1586.219
1667510	1938053	2467	575.62	943128	1018358	4434	955.24	86	1586.621
177555	49239	114	36.04	47428	11024	25	40.5	35	1587.007
956424	2051528	1607	616.02	561251	960830	2900	1915	77	1587.090
2001305	950663	1028	262.08	1112735	412499	1870	428.2	72	1588.755
1929775	677396	1711	393.46	1050472	299971	2274	709.64	74	1590.046
3197480	2113349	3350	748	2338086	1121239	6153	1437.58	94	1591.633
1665016	753120	1564	422.04	1174182	353357	2407	677.02	82	1592.363
211787	55458	62	96.32	57665	15160	77	151.22	39	1593.096
3176021	1880299	1876	414.36	1868375	907170	2876	780.36	82	1593.630
2222221	899270	2716	733.76	1376087	425283	4877	1205.22	78	1594.242
2656034	1111459	1907	355.02	1792673	568609	3291	517.26	82	1594.553
2227998	2309688	4526	854.36	1540829	1087699	7644	1772.84	83	1595.213
1495369	840853	1685	77.1	1089291	541081	3829	-525.06	100	1598.235
2267264	762424	1234	206.24	1407262	410187	2209	42.74	90	1599.256
2346116	518200	1250	216	1210987	227891	2564	-189.96	75	1607.695
2625931	1519439	1912	380.32	1669107	751854	3267	760.62	79	1608.100
2218226	773568	1527	412.22	1304242	439952	3730	1440.8	83	1611.474
2372486	1820707	1610	335.6	1296621	797551	2817	476.62	76	1620.254
2406827	942696	1542	376.12	1525430	480886	3288	1129.68	85	1621.372
2105447	961147	856	134.16	1107117	427320	1061	417.46	71	1629.996
2097419	1327141	4656	1144.16	2230010	1020444	10494	2888.84	115	1634.345
1851823	539650	1084	198.24	967203	223225	1283	-91.62	74	1642.178
2881508	1244480	1742	391.12	1834392	656112	2698	532.28	76	1642.273
174355	78683	110	-47.4	51756	23339	16	-338.24	42	1647.694
1814838	961391	1231	47.66	1107476	450710	2295	-366.3	83	1647.706
2096918	611142	828	162.08	1229829	287162	1295	334.7	74	1648.063
2689323	789064	1567	417.62	1639726	390853	3016	683.76	78	1648.457
620008	236127	177	201.22	196063	69919	241	499.26	53	1654.776
2688117	1389967	1886	369.96	1689363	652637	2853	518.58	79	1659.447
2560100	1290198	1740	455.4	1593368	588546	2964	917.04	81	1660.113
2339373	940137	1624	584.64	1340207	436596	2321	1259.06	76	1661.586
649093	832806	1241	306.26	303055	312929	1791	478.26	64	1662.135
129032	14875	46	51.56	34778	3779	62	127.32	36	1663.025
2702822	1009836	1694	414.84	1601680	507743	3005	420.3	79	1663.050
2757088	1052463	1485	170.1	1560065	507410	2799	-38.86	71	1663.071
2537260	1059644	1305	232.3	1295163	444897	2045	194.7	70	1663.587
2316682	922013	2207	481.02	1544745	488272	4295	1137.7	86	1664.876
2584541	882469	1848	354.28	1562866	423023	3081	368.66	78	1665.425
2669279	1473250	2607	608.02	1673068	713622	4802	836.72	81	1666.260
118726	77732	205	163.3	32166	23362	441	321.26	33	1666.649
1870180	641180	1242	166.12	1145273	302436	1887	2.82	80	1668.828
143072	19957	106	7.16	35963	4721	94	-57.16	31	1669.156
1956277	670062	1136	129.96	970144	266124	1862	-24.68	70	1669.925
246209	241210	314	66.04	112895	128338	500	234	61	1670.308
1871071	1058859	1449	390.14	1351033	572814	1841	1048.26	92	1670.812
2659587	986606	1923	447.78	1485039	463630	2916	781.76	79	1672.584
2714763	1765824	3102	860.72	1646244	779680	5835	1716.1	77	1672.855
2507387	937360	1027	189.22	1374983	428787	1502	258.72	74	1675.196
2320944	1078076	1859	374.74	1566673	584067	3595	587.7	78	1675.385
2587792	794612	1660	337.6	1563695	389597	3061	686.46	77	1675.758
2654495	1701953	2489	492.54	1655887	846303	4417	1001.62	83	1677.192
2825278	3333562	4492	864.12	1656050	1344708	7681	1420.66	79	1679.364
2673110	743016	1265	205.9	1721985	387810	2555	389.3	84	1679.913
1776727	886147	1691	107.26	1137272	455575	3244	-77.16	78	1680.100
3027712	1156690	2466	413.76	1830809	602295	4800	405	78	1680.231
1858265	1015988	1834	387.24	1877364	814151	5451	849.86	109	1680.817
2384255	1840495	5247	1469.42	1347983	720654	8294	2213.84	76	1681.314
1552595	674528	948	150.28	834302	276018	1192	356.12	65	1681.491
838235	2962709	2403	639.58	656815	1840469	4885	1408.1	89	1681.509
2232065	832051	1630	399.8	1397887	384533	3101	829.86	77	1681.685
2695132	997138	1859	469.74	1620991	467804	3370	615.2	78	1684.423
2630187	764978	1136	239.96	1456462	320188	1969	615.34	74	1684.985
128277	83082	27	77.22	36373	23865	-8	-123.88	37	1686.073
134191	42885	188	-41.32	39273	13315	332	-192.48	40	1687.045
2723416	962444	1880	330.8	1760264	486960	3374	342.64	85	1687.164
2163801	776292	1564	298.04	1256669	347880	2667	494.62	73	1687.668
1275812	1183793	2122	399.92	661690	547633	3716	585.76	83	1688.127
2339108	1534935	1939	302.54	1257342	620322	2953	403.58	74	1688.554
2236892	702128	1261	334.46	1308818	292106	2122	434.92	70	1688.567
1958787	531224	676	45.36	1125398	221518	1494	-168.16	66	1688.732
1829017	642867	1389	436.54	1058798	291942	2254	772.44	68	1688.849
2429412	708709	1189	262.54	1434980	311510	1818	526.48	72	1689.098
2088200	937469	1961	637.46	1176013	414285	3209	1132.74	77	1689.850
2732991	935868	1387	399.82	1634294	448079	2589	910.54	78	1690.196
1975400	675915	1070	316.2	1169704	296622	1662	837.32	71	1690.450
2072795	819599	806	327.16	1324564	400478	1379	410.94	82	1692.291
2403599	938732	1614	473.04	1484427	451684	3111	498.46	78	1692.856
3039941	1009490	1918	429.48	1897178	511775	3277	629.22	82	1694.529
2999889	1009195	2182	736.52	2096093	742207	5742	2264.12	100	1695.113
2415088	801117	1746	291.56	1486988	364696	3188	292.68	79	1695.703
2532584	1174152	2383	680.38	1564102	556798	4000	1686	84	1698.679
2516171	1894051	3106	547.16	1504432	866157	5409	1030.74	79	1699.769
1670985	958748	1288	166.68	1157889	693227	3187	423.82	112	1701.517
1459423	1435807	1285	145.1	1090048	1020983	2460	710.6	99	1709.043
2077757	751879	1364	327.04	1330112	340449	2450	649	83	1713.104
2287692	1212616	1910	601.6	1386158	541070	3043	759.98	80	1715.594
2326976	1108985	1382	327.52	1472417	537609	2452	364.72	82	1717.870
186940	96546	109	1.74	58777	31233	-62	-128.32	44	1719.494
449475	451442	506	122.16	301926	293418	1229	-198.06	88	1719.811
2535542	1293160	1835	463.1	1663030	627804	3536	699.96	81	1720.162
2220206	753818	1386	146.96	1411730	383956	2330	28.8	78	1720.796
2380552	766542	1119	287.34	1289623	332796	1929	643.94	69	1720.900
1855525	655416	1266	294.76	1062785	301749	2225	352.5	73	1721.391
2720937	835035	1826	354.36	1634727	395489	2733	542.38	81	1732.483
2890834	1432975	1595	242.7	1741110	660834	3062	612.32	82	1741.494
110635	70644	93	-24.02	33479	21995	-34	-28.24	38	1743.297
527580	658283	1301	236.86	335316	323442	2458	532.88	79	1758.185
1464808	1322979	2077	488.22	885799	589995	3379	377.94	82	1763.011
142697	31668	172	-106.08	34812	6147	238	-162.32	29	1763.106
1629661	971011	1461	672.46	588006	310091	2140	1078.4	58	1763.403
1514248	542122	851	292.86	917029	260589	1313	995.18	80	1770.665
110244	46260	38	-74.32	27321	12414	-97	-166.42	29	1770.866
300385	214403	1118	308.48	95772	64225	1363	492.18	45	1771.077
1727553	556494	740	-114.6	890516	236871	1247	-739.58	73	1771.637
3004632	956384	2158	753.88	1944871	562736	4641	2079.26	87	1774.987
3130952	1028304	2617	770.62	1807970	563169	6079	1607.94	114	1777.315
107819	67574	93	46.98	34226	22191	203	-212.42	39	1778.550
1975372	811559	1206	213.16	2030944	716670	4033	389.38	116	1782.811
1768913	535998	1403	137.58	1044504	243261	2394	108.84	75	1783.433
2320047	681962	1485	411.1	1317102	301990	2410	819.6	72	1783.682
2179431	960113	1275	214.5	1339026	442875	2228	683.08	78	1784.784
169759	75440	154	233.44	49001	22148	343	573.98	41	1785.869
148294	102315	45	-32.3	44311	31350	80	-77.2	41	1786.500
1897611	669352	1222	156.92	1030844	272414	1831	367.66	73	1786.570
2999006	2124025	3334	632.24	1852168	1235895	5775	1033.5	83	1787.621
188122	188418	103	57.58	52122	58271	57	56.02	40	1788.189
2408494	2379618	1795	261.7	1362186	1029594	3066	144.76	75	1789.309
109858	136315	69	3.34	33053	39233	131	-123.34	36	1789.808
2164739	800411	1590	438.4	1395443	409482	3057	863.02	84	1789.862
2302922	823785	1271	183.06	1280944	354558	2275	39.5	74	1790.337
2715848	704971	2040	518.4	1731778	383849	3600	1081	76	1790.350
2777098	1015780	1705	421.3	1923295	608818	3585	820.1	93	1791.298
2904868	872216	1644	479.84	1784769	425955	3492	722.12	95	1792.388
2590489	1525709	2189	374.54	1771787	808791	3903	944.58	86	1792.747
3100150	1260875	1920	687.2	1664265	685807	3105	1461.3	80	1793.523
155127	17449	69	150.34	41866	4589	30	244.8	38	1801.887
143733	79951	187	-170.18	39020	21669	244	-373.16	37	1801.953
102890	72205	81	-19.34	42484	44180	-244	-360.84	64	1804.004
2500973	1058764	1649	412.14	1533080	504060	3024	651.64	81	1804.761
2540138	1219314	2579	509.94	1849016	686393	5500	1090	93	1805.216
2647212	831930	1852	411.72	1567760	396363	3241	315.26	79	1812.483
134625	111899	101	41.86	39907	33958	106	14.16	40	1815.813
3226824	1125308	2284	568.24	1727291	468209	3561	1360.46	77	1817.078
2105649	758235	1019	-35.66	1136576	333115	1887	-195.18	76	1818.337
1829768	786540	1131	299.66	1116567	397738	1598	955.28	81	1820.814
2244147	830410	1703	283.58	1361855	409556	3024	-38.36	80	1832.059
2613080	1061548	2426	521.36	1506994	503565	4107	825.02	81	1839.638
2003935	766059	2108	400.88	1434072	406994	4081	228.66	87	1847.217
104924	57760	202	-61.28	31857	22010	466	-214.24	42	1848.887
2562271	644379	1495	155.7	1385872	308228	2880	-67.2	81	1853.767
2296585	730747	999	224.14	1319719	331829	1513	432.18	76	1855.510
100400	106355	157	33.02	56967	50777	272	-45.08	62	1861.070
4302883	2543453	4177	916.22	4790984	2253219	16688	3303.68	136	1862.359
126302	197758	527	317.22	45945	66191	669	679.34	46	1865.885
105627	110517	93	68.98	39120	36710	220	80.2	44	1866.835
1703431	772922	1419	-5.66	943174	350613	2771	-210.94	75	1873.320
2056939	771855	1424	275.64	1141289	323120	1655	577.3	76	1881.609
140970	68928	215	-25.1	41072	23048	559	-193.26	40	1883.394
103825	24804	61	69.46	28406	7031	32	126.52	36	1885.532
5374648	4172006	8475	2231.5	4246951	2728968	19263	4068.18	110	1885.583
2168905	957774	1505	409.3	1324651	461707	2682	542.52	83	1887.672
2629763	1348870	2831	611.66	1815497	821056	5682	785.52	96	1888.528
2669334	880641	1676	548.36	1506790	419273	3101	1100.86	71	1888.566
2500641	935248	2118	375.48	1541836	474019	4454	1038.44	83	1889.609
2044390	924819	1380	242.8	1223395	407319	1689	-9.46	76	1890.683
2704410	936400	1604	586.44	1548506	453361	2716	1427.76	76	1891.082
2961178	969744	1821	452.06	1621203	464868	3030	858.8	76	1891.719
1461116	567172	713	157.18	912845	241398	1194	620.84	71	1891.868
2481684	1572343	1748	510.28	1552669	750382	3214	1105.04	74	1892.166
143051	96685	70	19.2	43805	33058	-102	-30.72	41	1893.184
977372	1.674849E+07	50485	17701.1	719253	1.395058E+07	130792	45843.12	95	1893.813
1983789	535561	1462	248.32	1121975	228290	2112	754.32	76	1894.679
1791993	712953	1279	221.94	1138842	361177	2135	229.1	79	1896.511
2203568	611204	1256	92.16	1336700	283446	1818	109.48	80	1898.045
1913387	699764	958	214.88	1098725	300666	1772	575.92	70	1898.177
1628031	739108	1776	586.36	1157273	398582	2620	873.2	79	1898.354
2526887	1073418	2064	576.04	1442735	560952	3357	809.02	77	1898.829
2845893	1213809	1652	310.72	1621371	584988	2683	431.38	78	1900.452
2354149	1004588	738	287.68	1286734	429109	1160	489.6	69	1900.751
3356954	1370709	2551	727.86	2530985	884277	6404	1455.44	99	1903.308
1929776	674824	1145	251.7	1116703	299678	1987	332.82	68	1903.389
2551473	800498	1911	412.46	1556776	372940	2975	1023.5	79	1904.173
2605832	947200	2333	422.38	1720854	499951	4475	314.5	83	1905.068
1844051	662438	847	288.42	1057560	307711	1404	601.44	79	1905.647
2480726	737728	1743	383.98	1437556	367549	2863	878.18	79	1906.173
3449680	2258428	5354	1496.44	2286211	1220953	10662	3326.32	87	1908.434
2578810	764170	1728	258.08	1630667	369819	2893	250.98	81	1909.286
2985317	1301646	2020	312.2	1884231	674567	3683	557.38	84	1910.728
2669960	1136765	3297	569.42	1981046	667337	6505	908.3	90	1911.525
1991180	880906	1720	433.2	1260673	509469	3030	807.8	82	1911.616
2475299	806540	1613	431.18	1420163	367051	2358	961.88	76	1912.525
2547607	925871	1569	208.34	1537153	447549	2470	55.2	78	1913.020
3140981	1063654	2049	339.14	2032159	541385	3778	425.08	82	1913.904
2800893	1582969	2119	491.34	1587208	739191	3851	710.86	79	1914.757
3142297	1059920	1880	371.8	2020116	523967	3489	746.54	81	1915.276
125940	73544	105	-22.7	27086	18904	141	-97.74	24	1915.393
2427824	1015438	1619	382.34	1427036	475369	2857	381.02	75	1916.289
2458284	1008505	1557	354.02	1411446	436554	2685	693.1	78	1918.183
2942411	1530821	4230	1110.8	2093159	901092	9565	2013.9	87	1918.365
1740001	681493	1515	330.9	1148438	365046	3028	597.08	85	1919.291
129534	23520	100	17	30387	4822	87	0.82	27	1919.389
3529994	1093358	2460	421.6	2335713	552102	4864	572.04	81	1919.415
2525948	2532692	1550	260	1305213	1149226	2537	278.82	75	1920.515
120960	42708	52	-17.28	36656	12724	26	-243.64	39	1921.348
2087171	1001795	2729	687.94	1187442	469888	5310	1551.6	82	1922.229
2630678	2484381	2910	755.6	1686768	1274595	6390	1506.4	83	1926.922
2532335	922512	2334	493.24	1638333	502584	4403	762.58	85	1928.142
144155	104247	89	13.54	44864	34504	41	23.26	42	1929.078
2539678	1253500	2806	596.16	1536686	588799	4151	751.86	77	1930.876
2299276	1640052	1736	348.96	1513270	897550	3155	469.3	86	1935.680
2977511	1283114	1813	413.18	1632330	685825	3520	652.2	81	1936.164
2201011	883974	1510	309.6	1281650	403491	2078	824.08	77	1943.891
1984607	682709	1945	358.7	1133920	298880	2766	1082.76	78	1945.247
1993911	625035	1080	171.8	1049804	257900	1929	165.94	72	1945.672
2234210	795978	838	195.68	1238366	362555	1647	203.42	78	1951.024
2670757	1478141	2743	879.98	1685323	672643	4417	1565.62	83	1953.020
2214868	1083316	2524	813.64	1371186	498297	4505	1365.3	84	1956.148
2399843	1296119	2176	341.36	1356797	560038	3439	277.54	79	1958.287
176101	158047	192	27.12	109866	108213	380	105.8	75	1970.862
2306072	883946	2121	527.06	1350549	352471	2766	1163.76	76	1972.702
2134381	943345	1610	341.6	1284409	454502	2211	694.46	76	1972.914
2584891	1014838	1608	341.88	1521448	474799	2556	1321.16	81	1974.256
365958	1020459	1175	219.5	203773	480566	2069	298.34	73	1985.458
124351	52740	241	37.26	34291	14431	259	70.74	37	1986.331
2165858	1341082	1993	670.98	1543327	744904	3688	1215.68	91	1986.581
2225923	1080806	1093	322.98	1338109	487688	1872	798.92	76	1986.716
2886611	1009706	1716	410.76	1602219	415572	2960	1231.6	76	1987.727
1795811	768943	1139	274.54	1043246	326791	1670	218.2	77	1988.867
1355097	364382	743	208.98	766221	154890	1420	320.2	74	1990.297
633356	253237	219	103.34	228228	80916	316	191.76	57	1994.513
2492904	837075	1702	88.72	1416894	366888	2532	-167.48	79	1997.861
884053	1366561	1236	344.96	398949	572680	2072	370.92	74	2000.689
204392	45483	92	-11.88	56223	9955	87	-164.18	38	2000.932
151859	20574	-38	188.32	41732	5957	-282	360.48	39	2001.904
2274307	963346	4045	958.7	1438322	440301	6305	1650.3	80	2002.130
1835151	827774	2043	151.98	1055886	423449	3279	8.94	74	2002.276
2572667	877243	1734	321.24	1572154	445663	3337	337.82	83	2004.192
1696548	650637	1381	181.66	984710	272234	2282	-83.48	74	2005.464
2576700	743485	1495	240.7	1522859	349899	3121	270.06	76	2005.643
2157942	889800	1859	391.74	1739300	490498	3041	837.26	83	2005.684
2615618	1569180	1502	280.72	1632579	802312	2674	482.64	75	2006.063
2921626	1214892	2504	584.44	1830293	638743	4541	927.26	79	2006.128
2738674	955868	1753	465.58	1683884	514726	3422	1190.92	84	2006.907
2202335	997059	2165	432.9	1290424	470715	3524	715.64	77	2008.774
2042170	883996	2251	415.86	1259283	428233	4285	924.1	81	2009.345
2555344	1183794	1933	400.38	1600693	560513	3675	739.5	81	2009.835
2409631	645908	1180	291.8	1449659	301401	2404	149.44	76	2010.163
2216769	943289	1432	389.52	1363325	434307	2564	814.04	81	2015.046
2570370	1056239	1948	258.28	1588313	529057	3260	427.6	78	2015.350
2544664	1232267	2546	585.56	1586870	619154	3842	570.12	80	2016.038
2247862	629608	1335	348.1	1423600	329389	2286	574.96	78	2016.395
2739748	1050142	1858	438.88	1824875	550824	3046	531.56	88	2017.053
327295	106105	167	-80.38	97639	32078	8	-133.12	47	2018.754
2057654	801561	826	88.36	1201827	356428	1428	49.08	75	2020.782
302996	31664	31	-77.34	96751	9355	-254	-211.44	49	2023.036
2168241	989914	1581	472.66	1334321	426977	2487	713.82	81	2023.315
1615336	490227	1003	136.58	975996	219018	1887	198.82	74	2023.721
2962139	1254827	2123	420.78	1842508	660240	4268	578.48	83	2026.532
241194	140516	319	87.34	74630	42107	640	-128.6	46	2028.374
108566	70540	153	79.58	29353	18987	202	88.72	36	2029.194
1964952	616224	913	290.18	1144603	276792	1482	531.52	78	2030.598
2127398	638491	1345	424.7	1284157	285558	2111	577.46	79	2031.519
2088815	631060	921	277.06	1358811	324860	1600	861	83	2032.198
2228687	808058	1610	362.6	1346866	364309	2947	450.42	79	2035.862
2898650	1330447	1875	340.5	2785200	1060610	6233	905.38	121	2037.652
2282605	855344	1581	335.66	1357162	401624	2879	720.94	69	2037.727
2216039	790824	1055	-3.7	1256457	320227	1901	-3.14	76	2039.844
252899	276099	338	56.68	182865	270981	1002	346.72	132	2042.798
3132367	1307029	3454	576.44	2021445	705927	6477	1622.22	89	2049.617
2341804	760654	1719	467.34	1492997	374894	2907	1003.02	82	2052.340
1883353	1739662	2118	660.48	1952600	1214071	6482	1029.52	116	2053.865
2591305	1079632	2267	559.62	1768664	606624	4399	951.14	91	2055.500
2012292	840055	1223	245.78	1251321	396800	2220	210.2	79	2056.490
2126593	679033	1396	234.56	1158614	283811	2205	50.3	72	2056.855
2336030	870882	1245	394.7	1422559	420088	2702	592.72	81	2066.427
123075	77241	3	106.58	34822	22684	-53	206.42	38	2071.806
628685	215208	197	142.42	243571	72360	274	181.64	59	2076.301
3023148	1108830	3330	705.8	1767621	640154	6340	527.4	91	2080.174
2329642	760478	1441	336.26	1362527	363113	2528	445.08	79	2083.379
2899359	843752	1889	147.54	1645147	439492	3314	150.04	106	2096.833
725509	1581513	1420	529.2	368121	595502	2337	731.82	59	2097.012
3377054	1181474	1928	638.08	1981864	590999	3764	1222.04	83	2097.508
2487823	1019882	1870	263.2	1553690	498266	2968	75.48	80	2099.029
2575054	911610	2704	458.44	1502974	433100	4607	390.02	81	2099.907
1637215	608528	1258	139.88	1040645	299609	2233	-44.62	81	2101.996
104179	65838	224	68.64	28180	17781	295	241.7	34	2102.843
2285243	2289936	2967	596.62	1325192	958925	5327	1085.22	75	2102.938
2105414	793318	743	20.98	1139106	368546	1298	16.28	73	2103.702
3183576	1363135	2123	622.78	1996380	687310	3966	1587.76	78	2103.719
151679	201520	180	159.8	53767	95858	87	494.82	44	2104.577
188579	87565	74	177.64	54424	28779	-243	429.02	42	2105.227
2077715	835837	870	416.2	1072207	315069	1154	691.44	73	2105.307
2877661	1873273	3111	903.46	1877935	869952	5139	1307.54	84	2106.991
2161859	805794	1492	179.12	1245092	360426	2119	171.34	74	2107.641
2765273	1081189	1683	437.38	1708405	462603	3109	628.74	82	2107.936
2445290	1018395	1677	412.22	1313566	454249	3284	697.24	78	2108.647
2481699	1080473	1633	315.38	1730636	542920	3017	-198.38	90	2109.506
2145422	741123	1150	200	1177037	315905	1430	674.8	64	2109.533
2304432	821390	1639	341.54	1318387	399292	3445	43.7	77	2110.526
2924051	1317399	2004	371.44	1742165	601377	3450	413	76	2110.920
1126158	1650730	2706	517.16	804735	956543	5328	1300.08	84	2111.268
126109	103826	-50	-48	31194	25771	-345	-88.7	30	2111.564
134977	44609	50	17	35615	10111	40	72.4	32	2111.585
136341	146350	156	56.16	82518	82536	443	229.98	74	2113.178
2577675	796315	1366	166.76	1579458	385579	2083	195.38	82	2113.854
2253757	756215	1243	273.98	1223485	346239	2396	395.56	71	2114.055
2853368	1077539	3371	811.06	1645742	484224	5351	1381.86	77	2114.743
121476	51135	34	32.24	43241	20674	27	-50.78	48	2116.103
2793971	1402895	2589	537.54	1698518	671045	4505	374.3	82	2116.421
3705548	2744568	4199	940.14	4202769	2529099	16895	3113.7	124	2116.843
133810	57177	-43	53.02	41949	19323	-147	95.58	41	2117.848
272014	104797	122	16.92	91129	35206	178	83.08	49	2118.567
2993050	1041816	1757	310.02	1699685	481888	3187	529.82	81	2119.423
1905186	650212	1548	219.28	1250897	339609	2993	119.98	79	2119.503
793240	105100	-2	95.28	240283	27749	-1	143.14	46	2119.863
3048874	1243594	2250	510	1793104	676148	3280	1062.8	84	2125.846
4253734	3067694	7881	1366.66	3216067	2216700	17623	3265.78	102	2126.210
2309860	1260808	1751	378.86	1947619	934352	5184	1176.24	98	2126.391
1946860	715967	1079	194.94	1119082	322643	1392	382.12	78	2128.765
2170493	1032616	1112	289.32	1304047	569375	2166	733.76	77	2131.906
2649852	1413824	1366	209.76	1551169	706747	2650	13	78	2133.528
2462145	656673	1710	285.6	1491389	302374	2742	548.12	79	2138.558
2063344	811048	1434	299.24	1153564	391846	2716	447.76	77	2142.255
2198280	855986	1875	383.5	1363388	385771	2777	697.22	83	2148.748
2177136	1258945	1552	312.72	1081813	529733	2353	231.58	69	2149.117
2265845	835512	1559	323.74	1519012	475982	3418	426.48	90	2150.585
2907212	1528097	2380	534.8	1902520	837923	4461	899.46	85	2157.983
2181624	626440	786	226.96	1160178	278331	1560	272.6	69	2158.063
2087401	843988	1307	350.02	1262362	399289	2565	305.9	78	2165.762
2137697	731199	1367	-256.38	1283600	337376	2646	-609.44	80	2167.853
2262321	1076980	706	128.16	1325249	470159	932	416.52	75	2169.387
2470923	873849	1900	327	1550859	438132	3364	423.04	85	2175.872
3280972	1137626	2856	820.16	1883859	604685	5039	1160.54	84	2179.409
3007033	1361224	3234	641.24	1709422	635078	5229	951.94	79	2180.647
114571	54826	34	-105.76	31389	15003	-62	-274.32	37	2185.918
2498039	1560750	1950	524	1713365	757259	3762	1253.32	89	2188.990
3194568	1994783	2979	740.94	1964977	1041025	5494	1242.84	87	2193.937
2394881	815720	1859	294.74	1542337	392522	3581	344.66	78	2194.317
1221691	1565241	2172	498.92	672523	747026	3998	805.28	80	2201.507
2341979	986497	1964	281.04	1413274	453925	3296	684.56	79	2202.708
3856246	1513026	2779	397.94	2203420	834576	5362	190.32	86	2203.544
1969602	688304	1272	457.92	1170846	282329	2151	506.86	77	2203.901
2858123	1015508	1864	269.04	1813542	534276	3346	288.56	86	2205.619
3319813	1118408	2134	389.24	2022917	628923	3284	1090.24	89	2208.605
102882	81099	123	-122.22	26708	21376	144	-172.16	32	2209.414
2156370	744248	1028	188.08	1189031	317897	1915	165.9	78	2209.767
2184642	726463	1098	207.28	1240499	373886	2272	158.92	87	2210.808
2104738	825222	1244	69.84	1272867	380137	1680	-157.2	78	2212.144
3053042	1139464	2176	333.36	1994753	550408	4040	114.4	86	2213.097
1793046	741303	1403	58.58	1046075	318660	2248	-302.72	77	2213.788
131889	82912	40	205.4	37873	32457	-39	341.46	36	2214.288
2700518	1056927	1934	373.24	2077894	592599	4314	656.04	92	2214.525
2763209	1401397	1689	414.54	1790007	734961	3366	733.76	79	2215.019
2265986	769105	1385	196.1	1417195	384810	2322	171.92	77	2215.307
2455499	1100241	2654	322.44	1424082	501053	5134	160.24	72	2215.409
3585431	1541373	2689	444.54	2502074	844582	5175	1153.5	90	2215.897
2774373	591142	1196	-32.44	1669234	287174	2252	-47.28	80	2216.618
2787399	966450	1980	256.8	1947802	461672	3927	478.22	83	2217.142
1945633	698563	1285	225.1	1140323	309370	1920	213.2	73	2217.722
116940	20443	15	-9.1	30192	4765	10	-157.4	30	2218.069
1966329	549114	1081	334.66	1125627	266988	1922	581.92	76	2218.493
1103219	2651147	4919	2041.34	506330	1105391	7908	3297.88	76	2221.030
2322401	986213	1366	448.76	1381714	465901	2947	339.42	74	2221.072
2242285	755188	1255	327.3	1258879	333173	2084	452.24	75	2222.611
115880	97770	172	-74.08	34844	30507	395	-418.3	39	2224.045
2119815	662501	1143	299.98	1251174	299666	1907	763.02	76	2224.424
2670818	725895	1902	497.72	1599427	328150	3087	865.82	73	2224.537
2077265	719549	1604	416.44	1195769	344918	2760	1002.6	74	2224.742
2360489	725871	1592	302.12	1447481	354460	3048	529.28	84	2225.779
2544084	834490	1487	405.82	1596620	434389	2726	1048.36	80	2226.610
1973238	1797995	1444	312.84	1370594	966866	2706	336.16	85	2227.492
4357586	1878726	3533	904.38	2896890	1077098	7424	1119.64	93	2227.840
1742717	586088	1662	319.32	1138918	290260	2873	728.78	70	2227.935
2386533	842641	1423	260.78	1408674	446710	2464	322.04	72	2228.114
1933027	1084192	1870	389.2	1116879	487729	3121	225.06	70	2228.505
2665781	1195058	1737	515.82	1562293	595461	3253	801.58	83	2229.762
1933059	767372	1251	232.86	1196743	378223	2120	411.2	73	2229.794
2514248	800056	1469	286.34	1459794	386292	2637	289.82	78	2230.504
2370958	875687	1572	300.92	1388086	456666	2944	870.84	94	2232.290
2655463	1009836	1794	349.84	1818129	526191	3152	913.72	88	2233.056
489562	215369	1767	481.62	162253	66435	2413	735.18	54	2234.152
2604054	1273169	1903	397.58	1667030	613091	4078	507.08	82	2234.599
2359067	1217774	1637	487.82	1268334	560007	2248	1475.28	76	2235.322
1795557	754314	1554	424.44	1140845	333094	2862	933.32	73	2235.345
2967403	1048583	1424	323.64	1793146	532699	2316	200.76	79	2235.799
2553708	709081	1661	284.46	1409334	297511	2632	246.52	76	2238.646
2588921	1198715	1902	538.72	1912812	630298	3632	1230.52	91	2242.919
1593198	706110	1168	350.48	1150915	394823	1646	473.56	87	2251.313
2735902	878687	1647	329.42	1558580	408197	2970	488.2	78	2252.560
2108842	751355	1385	192.1	1268229	361022	2682	416.52	71	2252.657
2594462	1883712	1867	299.62	1575254	911030	2675	654.5	81	2259.363
2085249	937038	1868	370.48	1325749	547438	3219	806.34	91	2259.569
2187668	637175	1629	208.94	1359851	290809	3042	624.12	79	2264.638
104633	43536	145	90.7	33844	13976	55	243.3	40	2267.513
184315	25033	75	69.5	49613	6641	27	-19.78	40	2268.881
1798707	704718	1085	235.1	1100231	313308	1561	161.46	78	2269.654
2450652	942152	2154	352.44	1452124	423696	3331	270.66	77	2270.569
1504140	485855	881	70.66	817446	211286	1557	41.02	73	2271.629
2348300	1282498	1426	365.36	1445915	534810	2186	1126.96	80	2280.898
3038830	1233124	2631	663.66	1983521	686065	5516	1273.76	87	2283.108
2393759	994598	1425	227.5	1480275	488244	2302	446.72	81	2291.655
2816202	945174	1577	359.22	1846832	507319	2505	246.3	84	2305.872
2047249	842147	1570	322.2	1312993	387652	2830	308.8	81	2308.296
2437660	927409	1438	276.68	1463407	435403	2863	696.18	79	2311.842
2788553	1544164	2506	284.16	1519137	673152	4292	-84.88	77	2315.522
2497744	789676	1461	308.46	1466047	351449	2469	493.34	77	2317.782
2222914	1108689	2542	610.12	1734942	754425	5236	898.96	97	2318.394
2727604	992613	1727	547.22	1598988	491556	2580	1427.8	76	2318.898
2441749	716785	1233	421.38	1422925	289418	2026	849.36	68	2318.931
2067025	900560	1763	367.18	1599315	491767	3250	135	92	2319.903
239510	50618	-20	46.8	65147	13677	-192	-126.12	41	2320.896
2542612	1489990	2113	595.18	1719357	745820	4427	1054.22	90	2321.891
203292	54950	43	50.98	54669	14400	60	142.6	39	2322.647
1495719	679092	1180	155.8	895014	293212	1682	228.52	76	2323.469
2568642	1500587	2386	572.96	1652683	749295	4603	1614.58	83	2323.884
2670014	1513527	1627	222.22	1455994	670496	2504	-39.56	76	2325.552
1802383	680005	1190	102.4	1160920	314720	1774	155.64	77	2325.667
2893458	948431	2326	483.36	1874990	519667	5067	1056.62	77	2325.718
3040550	995070	1458	245.88	2003545	517302	2929	482.94	79	2326.055
2189347	621274	1348	444.28	1209847	271643	1964	1001.04	75	2328.475
2506646	981069	1666	401.76	1650313	521353	2539	711.54	88	2330.195
1743642	852326	1872	442.92	1261731	607886	3425	1104.5	91	2330.220
1494062	505751	654	294.44	771626	208361	1185	333.1	65	2330.778
252371	495676	349	34.14	109440	230251	658	189.88	57	2331.401
121103	211451	684	186.24	43227	70634	1241	-127.74	46	2332.105
2206812	661662	1171	274.06	1325523	294527	2174	218.64	78	2332.724
2347716	812519	1417	260.62	1476949	387665	2230	582.8	78	2333.019
2098678	663543	1677	317.22	1310834	292005	2770	563.2	72	2333.040
1928974	685150	1601	207.86	1118287	295650	2859	149.74	78	2334.645
3079071	894287	1574	351.64	1858479	422335	2925	-252.5	80	2335.270
1876925	550925	863	121.18	926029	247286	1835	120.1	71	2336.423
106297	79049	131	98.66	30983	23868	84	162.24	34	2336.805
236541	176502	-9	204.26	88577	70791	34	316.24	51	2337.051
136863	44436	52	183.72	41046	13105	70	354.2	41	2337.609
2974401	1200814	2580	483.8	1620717	539827	4213	847.18	78	2337.930
2160229	733186	1357	344.02	1378859	386764	2786	669.96	85	2338.714
3428371	1269736	2698	811.28	2880942	1037850	8453	1953.58	104	2339.001
1527917	475246	943	163.98	839232	197090	1828	519.08	67	2339.423
2191315	683595	1545	495.7	1306627	335362	2493	1430.98	80	2340.908
2358893	686457	1846	417.56	1306551	289070	2524	251.64	77	2342.230
216894	209045	-2	159.28	60030	63132	-190	292.6	39	2342.820
2154702	827462	1159	220.74	1185671	372159	2347	347.42	75	2343.243
115576	126459	115	-77.1	34896	37136	52	-120.28	40	2345.032
2297259	857942	1688	317.68	1485711	439319	2671	-101.94	83	2347.536
1915851	943744	2178	584.08	1346338	514304	3270	801.2	78	2347.548
2145590	941707	1691	593.26	1231376	429381	3498	1185.28	73	2347.975
2064707	690658	1970	437.2	1164847	320241	2778	559.08	78	2351.110
2692475	1288161	2095	447.7	2401850	881634	5987	62.82	120	2358.849
2937796	1033663	2079	581.94	1675080	558516	3751	1172.86	81	2364.252
2291540	705069	1477	295.22	1187456	313250	1738	322.68	79	2365.555
2095877	815477	1567	394.62	1299636	379196	2739	445.54	80	2366.408
2633489	675210	1571	388.06	1610611	321391	2914	1056.04	83	2371.273
191713	172985	178	20.08	76421	65032	143	-67.02	51	2382.495
2638075	1206929	1877	528.22	1577560	645468	3147	1532.42	80	2399.106
1813643	1516643	1208	169.88	1079316	681335	1865	531.9	75	2416.761
1906022	709258	1464	305.04	1044221	289267	2267	540.62	72	2417.027
2682503	1511242	2314	532.04	1921245	803009	4677	871.22	93	2417.518
1797596	613089	1014	-39.96	1071872	275025	1721	-342.94	77	2420.981
102808	98500	-31	117.34	27955	33767	14	268.04	32	2421.090
191636	153072	159	60.74	53860	42913	182	130.52	41	2421.908
215002	47472	111	29.46	73185	14065	142	37.12	48	2424.488
1850405	622032	2346	505.56	1246259	372560	4781	639.66	88	2424.683
1597792	821764	1031	132.66	961858	361870	1623	318.78	73	2425.010
223132	60295	161	40.46	62293	16602	317	-43.38	42	2428.586
3010812	1308751	2535	401.1	1859916	689200	4345	951.7	86	2429.251
161995	91928	132	-47.48	43705	27017	88	-221.32	37	2429.918
2356923	1007462	1077	318.22	1424762	425343	1893	160.98	80	2431.599
2587626	953192	1683	320.38	1552539	443786	3187	641.82	84	2433.915
2784170	923606	2391	361.26	1559198	479650	4008	781.88	82	2434.885
2684811	1045683	1852	574.72	1841385	610049	3959	1126.74	91	2436.992
1064170	699389	919	263.34	656881	319900	1454	465.44	82	2438.040
278446	106541	291	73.26	84308	29272	514	196.04	46	2439.515
1994361	781050	2098	337.28	1239103	347820	3616	496.76	78	2439.655
1913676	688869	1172	153.92	1102736	304079	1854	321.44	76	2442.239
3065142	1009751	1839	330.54	1844454	480860	3324	810.64	81	2443.552
2879081	952220	1788	253.68	1732695	489518	3046	165.56	82	2444.380
2758257	2281389	1745	301.7	1645609	1282181	3453	751.58	84	2447.487
3333222	1140012	2580	575.8	2426757	858535	6529	1457.94	103	2450.690
2096711	505955	997	-33.58	1234764	226728	1361	-18.54	78	2452.910
1835692	630531	963	240.18	991651	264065	1427	387.22	72	2453.681
2926871	1415673	2535	691.1	1977449	847868	4490	1379.4	87	2454.287
2018116	718085	1026	237.36	1280807	350852	1491	499.26	82	2455.395
229183	163937	287	-171.18	62791	49321	469	-497.66	37	2455.645
105109	40276	238	-23.32	29248	11303	253	-157.42	36	2457.141
2879061	1034762	2526	373.36	1843475	463572	4660	652.6	84	2458.302
3010552	1093387	2171	532.06	1960379	585843	3894	1110.84	80	2458.414
2243365	1003833	3137	776.82	1340588	508785	5110	1297.6	80	2460.322
264664	80884	138	76.68	73071	21894	211	86.46	42	2461.076
2196449	932219	1271	138.06	1340512	399751	2260	-217.4	83	2461.840
2704381	1024551	2210	371.6	1688273	475734	3884	746.24	81	2463.505
2579436	1055137	2004	543.44	1510236	504805	4009	1631.74	81	2468.206
117581	44535	286	-23.04	33104	13338	661	-67.54	38	2470.950
204816	110526	25	-4.5	57875	30889	13	-116.82	42	2472.594
104262	105596	68	132.48	31731	33002	-165	336.1	40	2474.049
2630849	949235	1324	217.64	1518073	418001	1987	185.82	77	2476.285
1879172	688605	979	239.94	1039851	331761	1664	727.04	78	2477.188
2277642	1004367	1877	320.22	1333852	493442	3296	484.56	80	2485.474
2844206	1158998	2881	468.66	1799126	621929	5133	905.38	87	2491.148
2601129	943222	1463	184.18	1429034	422962	2667	117.62	78	2507.923
2268870	976071	1329	131.94	1355429	427772	2699	-193.86	77	2513.939
1755213	699859	791	211.26	940980	317772	1129	248.94	75	2517.498
216979	63370	201	-28.14	59605	17508	194	-233.16	41	2519.270
3212138	1168873	1769	407.34	2169051	639979	3331	794.66	86	2525.989
2380504	1424096	2551	482.86	1410774	633521	4051	861.86	78	2528.297
2626600	1071181	2697	702.42	1577929	528824	4266	911.76	75	2528.360
2809871	1173909	2199	454.14	1626911	586865	3939	517.54	80	2530.450
2881147	1021135	1715	167.9	1877695	526855	3772	-14.08	87	2530.980
120783	67069	223	-19.22	33374	19168	502	-212.28	37	2532.337
199671	33018	222	-52.08	57465	8787	402	-235.28	42	2532.872
2062112	719551	1284	170.24	1274957	348999	2256	239.16	79	2533.211
4754474	2111729	2995	780.7	2973640	1097121	6584	1165.24	91	2534.948
2251187	663759	1387	105.82	1315423	298064	2231	129.66	68	2535.030
295291	541844	451	324.86	121031	193922	579	632.94	56	2536.803
3126963	995361	2879	565.94	1863005	485151	5001	1207.86	81	2540.065
1835942	804818	1780	335.8	1081021	351809	2982	375.52	76	2540.558
2142655	763986	1280	210.8	1176103	343489	2199	28.14	73	2541.189
1741206	863733	1666	287.76	1106182	388568	2806	560.16	77	2541.645
3311683	1745754	2415	534.9	1955301	907916	4319	1251.34	81	2541.919
1291546	786918	1109	249.74	722661	335494	1150	643	66	2541.935
152423	61601	215	71.9	38531	15836	322	49.92	31	2542.484
2582835	1070468	2756	593.16	2018663	680731	6470	1615.2	96	2543.663
2132180	1124621	2594	352.84	1231952	513728	4521	631.06	77	2543.818
2611138	1320779	2559	468.74	1573968	624264	4244	1004.84	75	2544.144
2019118	716194	902	224.72	1096298	299037	1186	133.96	67	2544.406
122769	132135	105	75.3	57650	55873	247	188.42	56	2545.754
3103192	1290222	2567	713.62	2020634	616588	4487	1511.82	84	2546.305
166994	89138	250	102	46761	35371	298	212.28	40	2547.733
2912872	1147623	2838	562.68	3002061	1036515	8059	1631.74	136	2550.927
2311967	887720	1776	492.36	1267128	395869	2788	492.68	75	2551.619
138133	67725	-59	-22.74	39842	21519	-332	-77.52	35	2552.015
105854	59373	45	8.7	45311	19144	-42	-131.12	49	2553.157
2851099	1052619	2290	358.4	1848400	593204	3894	44.84	87	2554.663
147993	102480	184	4.24	53595	47633	349	210.14	51	2555.195
1675429	582980	850	21	930786	248114	1482	114.52	75	2555.929
1699856	1095732	2053	620.58	1225034	569855	3651	1102.86	87	2556.260
2859240	1046872	1642	231.12	1834240	525660	3456	441.16	85	2558.908
2635615	1319582	1954	397.44	1631756	602284	3369	826.34	82	2563.348
1953030	802657	1292	349.12	1116233	338229	2507	554.02	69	2563.515
1287847	352722	697	71.42	743816	150398	1169	331.34	74	2567.398
2187986	691896	1192	99.12	1222527	306555	1614	58.04	74	2569.077
2305114	814451	1153	134.58	1439001	394983	2036	364.96	79	2569.308
162111	52414	199	95.14	44439	14512	265	171.9	40	2571.327
347469	201858	1115	510.9	129942	62038	1720	688.2	54	2573.045
1836628	685352	1517	368.62	1132105	351773	2534	917.24	80	2573.561
184013	93983	152	124.72	51596	26321	119	376.34	40	2574.290
3013944	1120138	5014	1403.04	1866753	569902	8552	2406.72	84	2580.820
2708119	1075089	2499	259.14	1767024	504201	4478	100.08	84	2597.203
2967081	860246	2095	499.7	2714480	759754	6807	1475.02	117	2600.308
2774818	1043713	2049	267.14	1768398	546608	4158	219.88	85	2620.341
2802679	967145	1869	432.34	1663164	467412	3585	418.1	81	2627.320
111163	33319	-61	141.54	30224	9432	-163	245.82	36	2646.442
2517875	827789	1097	185.42	1476725	351019	1801	399.86	78	2647.907
1581534	623936	1585	312.1	997413	326861	2479	600.94	77	2648.040
1728861	545698	951	286.86	1031870	249018	1946	862.56	79	2648.868
138927	73936	191	70.26	34616	19227	318	46.48	29	2649.037
2209175	701440	1062	370.32	1360318	376012	2271	571.06	85	2651.490
2017720	752392	1792	335.12	1205008	344892	3476	658.36	74	2651.632
177371	105532	160	-16.4	44764	31390	110	-66.4	30	2651.839
2592428	965181	1104	40.44	1428888	458233	2286	17.96	75	2652.696
689497	1271278	824	55.64	377751	734331	2000	-363	83	2652.882
116101	99053	188	-75.32	30880	27508	343	-256.02	30	2652.890
113508	36302	66	-147.24	33232	10457	19	-373.66	38	2654.018
263702	166087	127	171.22	78831	54887	146	400.56	47	2654.115
1735136	568965	1342	274.12	1039324	303258	2659	20.74	84	2655.245
1748830	541328	1304	136.44	1026155	250479	2239	325.54	93	2655.343
2489110	1837090	4147	916.42	1552308	763023	7073	1649.78	70	2655.437
2861147	1035289	2100	550	1842856	524718	4304	1075.44	82	2655.994
2096750	1397859	2902	885.72	1477636	720999	5624	2163.64	89	2656.536
3025623	1222639	2023	480.78	1917640	592615	3798	1050.28	83	2657.106
2586641	1079580	1724	438.64	1610738	510404	3391	655.26	73	2657.189
1854618	522176	1234	118.24	1133782	247016	2036	-182.04	81	2662.589
1566884	641913	802	167.72	951541	282899	1176	650.36	74	2662.870
2847921	1210526	1799	411.14	1658717	630775	2425	651.5	81	2669.822
2141345	590922	1939	238.54	1195788	273113	2904	225.44	75	2675.089
271735	24732	-2	-42.72	74900	6188	-46	-201.56	41	2675.678
2892500	993404	2050	363	1729819	510340	3540	754.4	82	2676.443
2520742	598518	1333	360.38	1447998	302127	2187	643.82	81	2683.641
154208	402226	226	-82.64	41458	109267	422	-224.08	39	2687.836
2734273	1002422	1481	443.66	1749388	610002	3171	701.06	90	2689.132
1868739	1784240	2360	586.6	1133880	831805	4770	1039.2	83	2690.638
1421520	507195	900	269	794449	225222	1687	235.82	76	2693.592
100815	66075	99	-62.86	29328	20233	259	-156.26	39	2695.396
112096	63852	76	221.36	32387	21155	261	430.46	38	2696.055
1797533	1184412	2814	713.04	1443731	665180	5921	1759.06	97	2702.879
1980558	770821	1088	143.68	1175112	348497	1747	-84.58	78	2709.716
2184977	772056	1567	312.62	2524992	719597	4822	771.92	112	2709.875
660772	1636455	1190	314.4	365715	699787	1840	561.4	75	2710.910
2485265	952641	1776	137.36	1454417	428614	2532	-59.48	75	2710.997
162226	52445	199	59.14	51201	16843	185	-76.9	43	2724.099
2545422	1139170	1864	514.04	1444561	514152	2915	1190.9	79	2735.493
2570781	1341268	1621	196.06	1665562	603705	2678	32.08	85	2739.874
433946	37010	19	69.34	135855	11400	7	167.02	50	2744.284
185920	62507	138	-112.32	66029	22575	395	-322.3	48	2747.525
1919604	736309	1393	263.98	1257894	344836	1717	458.62	81	2748.823
2136767	651725	646	48.56	1198117	271519	656	-195.84	71	2749.317
2099646	777760	1185	336.1	1608875	586242	3036	911.96	98	2751.425
2831137	1017381	2005	293.3	1624149	480409	3279	347.94	80	2753.598
380476	21663	98	28.28	102229	3233	144	24.84	35	2753.721
1396104	1114665	1047	255.42	763118	446544	1742	261.12	74	2754.817
1750996	475833	1010	183.6	951622	206381	1593	700.98	75	2757.149
2077075	835950	1580	533.8	1308401	389852	2173	972.78	79	2757.659
107049	121143	92	-93.88	59400	69553	117	-268.38	60	2758.882
2005851	790575	1289	360.54	1352112	427473	2597	377.42	87	2760.288
1627598	657609	960	31.6	969322	306348	1550	281	71	2760.349
2349212	876118	2311	351.46	1601545	451753	4123	710.78	88	2761.513
2224453	891612	1919	475.34	2137602	911837	4876	1135.36	134	2763.911
1910369	1692351	3191	816.26	2556649	1712709	8213	2578.18	149	2764.419
162328	66545	106	29.16	47177	19093	257	126.02	37	2764.911
2650088	1128970	1708	351.88	1564735	545944	3198	415.28	85	2765.915
2778482	990468	1590	385.4	1936861	579642	3253	997.58	90	2767.324
2765720	1313404	2163	354.18	1714014	705412	4458	649.88	88	2767.961
2424133	683484	1177	202.22	1307799	323675	2162	529.32	75	2769.285
2854674	1007417	2159	726.74	1766576	568641	4538	1560.68	88	2770.093
2381103	2053427	1670	353.2	1379211	940470	2976	477.36	78	2770.821
2323899	921498	1619	378.34	1261906	388143	2414	655.04	71	2771.144
1969706	909767	1253	81.58	1154651	407259	1783	-49.62	74	2771.629
2528721	1031147	2415	538.9	1656017	524604	4168	592.48	85	2772.086
3126787	1397615	2177	443.22	1945670	685997	4597	410.42	86	2775.103
2741744	758318	1179	102.94	1510342	367079	1603	163.58	76	2775.402
128325	102162	109	132.74	40557	36899	227	135.22	38	2775.701
2413890	962051	2589	624.54	1418984	479926	3856	1288.16	95	2777.727
1956182	656666	826	67.36	1121747	261618	1492	102.12	70	2778.038
2273907	1016221	2447	381.42	1354293	408743	4336	297.96	74	2778.531
1581622	741712	1397	350.42	1123690	379108	2526	697.36	80	2778.700
3710977	1279824	3596	687.56	2279663	615794	6735	1209.1	75	2778.758
101100	27948	100	91	28304	8459	194	76.84	37	2782.044
3047013	1143410	2378	533.08	1941678	550965	4069	1082.34	86	2782.570
100027	86746	92	176.12	28957	27261	-72	331.08	36	2783.305
2337012	832860	1668	442.48	1420192	409651	3351	748.86	82	2786.574
2953442	928855	1497	445.42	1791629	442855	2485	951.1	83	2787.417
3277084	1288713	1868	441.48	1836822	661944	3373	817.78	80	2787.497
2294682	673039	1406	266.16	1277468	293161	1804	532.44	75	2789.929
1943653	517123	1224	136.64	1189460	232296	1814	385.04	77	2790.634
2192095	683589	1549	449.14	1273129	328564	2550	724	78	2792.727
118138	113294	86	13.96	36324	35068	63	-96.82	40	2795.845
174787	117811	130	52.8	51122	35681	169	77.34	41	2796.747
1092253	1312066	1494	291.84	531447	552939	2590	204.4	73	2797.383
1939661	2299982	2680	527.8	1411228	1336651	5148	1049.28	93	2798.812
2920481	1229425	2059	506.74	2333676	629104	3661	1324.46	115	2799.493
1625527	483717	1162	247.32	928569	201033	1874	402.64	73	2805.464
2260555	1005950	1590	178.4	1213726	449038	2805	195.3	77	2807.486
2448888	749365	1269	288.34	1423786	335335	1842	810.12	76	2807.883
2465358	888071	2233	542.38	1420744	407589	3726	1192.36	77	2809.145
342798	85653	20	218.2	114106	27445	19	247.34	51	2812.769
2450122	912745	1752	449.72	1526352	434007	3149	787.14	82	2815.490
150326	58525	-4	-45.44	64930	31721	-268	-192.48	77	2835.008
2618525	924843	1771	389.06	1470607	405024	3022	296.92	79	2848.079
2231782	722309	1596	284.56	1267611	342895	2572	308.92	74	2848.181
3351819	1947285	3391	656.26	2368670	1080879	6628	1040.08	91	2851.703
2193710	837105	1508	232.88	1212345	393150	2581	525.66	80	2854.332
2107495	734310	925	324.5	1331250	356798	1361	710.46	74	2854.367
2195894	930585	2212	686.32	1272838	439552	3883	1232.38	79	2855.338
2931141	998256	1866	650.76	1718464	509450	3812	1203.32	80	2856.798
162966	27783	64	-7.96	61979	10176	0	-71	52	2858.731
103559	34057	95	-26.3	27795	9146	57	-143.98	35	2860.654
3147223	1598167	2103	267.58	1867927	908176	3855	274.3	83	2861.646
2513526	1100036	1675	424.5	1600557	543502	2545	328.7	79	2862.323
2643688	1077621	2816	849.76	1642877	507066	4338	1534.68	81	2864.882
2565619	1350991	1633	507.38	1354049	576511	2412	791.32	74	2865.988
188386	68084	-26	219.64	54630	19156	-95	263.3	42	2867.475
2445025	879772	1450	473	1522559	397575	2783	1256.38	80	2868.245
2017222	762617	1329	421.94	1288948	383340	2146	840.56	79	2868.711
107278	78909	96	78.56	30062	22313	91	-58.74	36	2869.813
1652855	602129	896	266.56	968174	257656	1134	298.24	75	2870.036
3168433	1878656	5767	1288.62	2200411	876896	10240	2478.4	88	2870.653
347534	615909	598	214.28	216319	301087	1018	451.48	73	2871.372
2698100	1472948	2480	491.8	1543377	661923	3599	1125.14	78	2872.775
2770029	767297	2019	465.34	1605722	348712	3511	467.46	79	2874.734
161805	120171	169	56.34	54020	40053	196	36.56	44	2875.583
2213129	913591	2257	669.02	1429309	433804	3600	1155	84	2875.961
3233855	1694496	2088	531.68	1905227	833807	4232	944.52	79	2876.413
2262901	818026	1154	257.44	1408855	419028	2265	754.9	83	2877.084
3609289	1552387	3572	858.92	2441209	958988	7173	1700.78	89	2877.564
2103883	700982	922	-14.08	1217745	316596	1492	256.12	85	2879.034
125825	91063	81	91.66	37737	25677	58	131.88	37	2879.554
536662	535033	256	104.16	150065	149971	412	77.32	45	2879.759
128437	57507	46	43.56	35032	15631	44	14.84	37	2882.336
2283197	882427	1388	350.68	1371640	394249	2317	470.62	78	2883.565
2105959	1152112	1830	381.8	1340931	552626	2970	863.2	81	2887.422
2677469	944747	1408	192.88	1437266	420618	2256	151.16	77	2888.595
108507	60185	80	-23.2	26484	15637	74	-82.36	27	2888.863
2639934	912784	1387	312.82	1568234	424255	2854	640.44	79	2889.468
3143160	1251965	2213	558.18	2144929	806495	5533	996.38	88	2889.613
127461	110492	124	-112.36	36469	32427	-44	-361.84	39	2893.287
110669	65851	83	141.38	32540	21816	-47	379.58	39	2894.671
192868	167357	17	187.62	112044	115418	-454	779.56	84	2894.835
2703933	827307	2249	291.14	1662725	391700	3718	102.48	81	2895.189
2333114	918114	2616	504.76	1445144	609603	5096	1088.56	93	2896.472
2347515	744225	1651	424.86	1387650	344986	3603	526.58	79	2901.028
123137	73636	-53	116.42	34034	20519	-263	111.82	37	2903.062
2701399	1640316	1899	341.14	1463896	785215	3809	613.74	76	2909.790
1863572	1029442	2032	423.52	1129218	470217	3876	775.36	78	2910.673
2143674	874135	1096	146.56	1281632	383734	2521	-435.94	75	2910.971
2303343	1288342	1898	478.28	1293470	565805	2729	896.94	80	2914.189
2467982	1231627	2259	347.74	1380278	568410	3632	433.52	78	2916.651
972697	937927	1066	184.76	448007	444990	2590	247.4	73	2917.160
2495667	1278026	2669	919.34	1471284	614654	5544	1902.84	78	2917.268
1688886	1009918	1815	512.9	1089887	484481	3056	1160.16	83	2918.263
2882896	1096613	1765	320.9	1879218	618256	3248	898.28	87	2922.758
106467	83670	23	226.78	32111	24780	60	359.6	39	2924.566
1589049	725197	1335	328.1	1029524	362800	1911	269.46	84	2929.371
3062222	1035946	1709	506.74	1958061	521182	3411	213.46	85	2932.188
106447	141601	20	-66.8	28713	38178	-42	-324.12	35	2934.918
2479563	1027616	1383	450.38	1530084	528823	2492	642.12	81	2935.357
2028395	872498	1490	347.4	1280228	402206	2070	607.2	82	2939.978
2208972	902573	2228	604.08	1363110	405648	3900	888	78	2942.012
2797215	1331637	2374	385.64	1711780	587627	4112	197.32	74	2942.202
1609918	566767	1497	408.42	1738030	595114	3538	996.68	125	2945.323
3072450	1200074	2214	389.04	1903161	663804	2928	291.08	88	2959.868
2504438	1051569	1630	288.8	1557064	572310	3462	348.32	85	2960.830
3023455	1070036	2345	359.7	1799688	536805	4577	671.22	82	2965.951
105122	39584	235	38.1	27869	10423	279	20.94	35	2971.722
2522210	766480	1213	334.18	1297063	307146	1919	470.34	74	2972.194
2794898	1227603	1788	348.68	1687567	587945	2597	196.42	81	2973.630
123345	74601	36	-36.04	36753	26847	-15	21.1	41	2974.499
132208	96108	245	6.7	41134	33902	604	-209.56	44	2975.662
3749288	1345864	3437	915.82	4173426	1258128	9246	1692.56	152	2977.045
3017055	931125	2180	532.8	1754460	472786	3691	993.26	83	2978.075
4665074	3036656	8910	2358.6	3347104	1520100	17535	5029.1	94	2980.562
1896098	816765	1388	268.68	1143064	393705	3055	183.3	73	2980.659
2715358	959447	1769	339.34	1802743	486370	3220	362.2	81	2981.342
2692060	902463	2257	312.02	1694627	440618	4028	798.08	81	2982.369
3304244	1131419	1896	329.56	2104184	608033	3724	596.64	85	2984.008
2365634	616195	1318	316.48	1404751	286056	2310	369.6	78	2984.687
119638	87099	156	115.16	36132	32281	230	89.8	40	2985.100
2050936	720267	1193	299.98	1293222	380245	2346	234.56	81	2985.316
2143395	795185	1822	386.92	1264052	382944	3798	946.28	75	2985.968
2399090	677666	1296	192.56	1309112	300716	2486	75.96	71	2986.167
1711278	578343	937	268.82	990321	293952	1567	751.62	75	2986.473
2682225	920082	1812	473.32	1553375	428973	3098	983.28	79	2987.174
2458777	973848	1873	588.78	1508830	440749	3622	952.92	77	2987.835
2450518	839320	1324	361.64	1500278	419799	2743	398.98	77	2988.188
2571489	931691	1431	242.66	1641938	490863	2494	-252.16	83	2988.737
2331333	938820	1561	254.46	1189207	398766	2736	274.96	73	2990.697
2490335	836900	1459	264.74	1585059	463823	3010	116.6	87	2991.544
1782359	715949	1284	291.24	1139906	335258	2226	456.36	80	2993.839
1941112	848131	1683	426.38	1121694	363579	2646	907.56	76	2994.973
1690781	673419	838	168.68	874913	265999	1449	-312.86	72	2995.858
2434574	1155192	1636	388.96	1648483	569126	3351	93.86	85	2996.219
101869	43861	160	-5.4	27833	11786	254	-1.56	33	2996.881
330100	126803	67	157.62	142030	44957	-10	248.4	57	2999.428
1949954	748650	1856	360.16	1126810	348743	2690	442.4	79	3001.983
144420	332793	261	124.46	50357	110625	399	230.14	42	3002.380
2809819	929193	1817	421.62	1558656	453875	2924	690.64	83	3005.315
2705321	1028781	2062	511.32	1695087	558978	3600	1178	82	3006.110
1695528	1132186	1905	427.3	966716	494392	3133	932.38	73	3006.559
2935522	1116616	2121	594.06	1995970	590975	4645	1311.7	88	3009.547
107693	13677	61	118.46	33180	3966	38	251.68	40	3012.007
2589721	829228	1535	398.1	1664166	402497	2543	841.98	88	3013.405
2506464	965345	2208	509.88	1506101	450689	4413	321.18	76	3013.725
2013917	1096476	2406	948.16	1179748	466663	4204	1342.44	79	3014.830
2027553	808050	1947	604.42	1224334	372528	3291	870.26	83	3016.153
120421	46042	136	18.96	34801	14028	273	-65.22	39	3018.253
2858103	2256271	2545	450.7	1599532	1034259	3596	907.56	79	3021.877
2592854	991759	1470	638.2	1370595	458032	2468	1370.48	75	3030.079
2639544	1324048	2205	387.3	1691701	699410	3791	771.26	85	3033.881
2195091	1524274	978	197.08	1198484	722258	1711	408.46	74	3057.470
2451893	898071	1711	372.46	1394617	395879	2390	883.4	75	3058.213
2421253	767419	1236	420.96	1360353	336745	1907	880.02	73	3058.343
162652	43476	10	193.6	44426	13879	6	288.16	40	3060.160
3547848	1079540	2636	589.96	2254978	612760	5075	391.5	88	3060.252
2884980	2913717	2076	477.36	1680337	1263224	3720	315.2	79	3062.755
108174	34723	211	-80.54	28864	9285	333	-180.62	35	3064.285
113583	140306	76	90.36	77284	72932	90	-37.6	76	3064.993
2072320	714580	1415	150.9	1261291	360042	2232	374.52	80	3065.139
2496007	1016087	1523	367.78	1467994	434048	2421	693.06	79	3070.170
2721994	1278592	2144	519.84	1651032	707205	4252	1273.72	87	3071.474
1741896	551094	309	150.74	987635	235874	29	15.94	72	3071.815
128421	105707	47	-79.58	37220	30526	-24	-265.64	39	3072.866
2646307	901342	1660	480.6	1426869	423728	3391	308.26	78	3073.622
2199006	934550	1801	497.86	1210205	373740	2720	1044.2	74	3074.844
2486292	945178	1306	284.16	1404138	412172	2249	44.14	78	3076.640
2590671	876616	1477	305.22	1648186	477029	3035	927.1	82	3076.980
2269664	981324	1263	183.18	1234936	465148	2463	163.18	66	3077.020
2093624	783144	1126	412.36	1311689	407570	1973	298.78	79	3078.041
2313275	787198	1798	278.28	1312285	361142	3146	638.56	77	3081.870
113383	25556	-23	-23.78	30769	6752	-102	-120.72	36	3083.323
1969830	759887	839	366.54	1096103	332757	1160	853.6	73	3083.929
1493619	758936	814	193.04	816767	315257	1532	412.52	67	3084.118
2141423	1018734	1534	160.24	1191650	467399	2712	-47.68	82	3084.823
3144203	1281188	2889	801.54	1768681	644327	4719	1681.34	82	3085.648
1288920	388387	346	265.56	695712	144922	350	803	61	3085.674
101705	93521	137	43.82	37333	41566	238	-12.32	45	3086.336
2006545	1024205	2284	415.24	1251329	515379	3928	577.08	81	3086.460
2406044	1937716	2065	329.9	1498770	908465	3300	1010	73	3086.583
2448061	818086	1827	159.22	1534389	373392	3256	-47.84	79	3087.109
1581036	632377	1317	285.62	967716	310550	2398	165.28	72	3087.271
2724157	676759	1334	375.24	1861813	347497	2649	734.14	88	3088.134
2652202	932342	2052	192.72	1673287	449385	3693	35.98	81	3088.416
2298007	1560313	2951	553.86	1547628	729734	5310	868.6	80	3088.666
2871412	1131452	1985	519.1	1851848	602149	3417	983.62	79	3089.241
211062	50316	133	116.38	62856	12486	192	141.12	35	3089.429
2426483	752230	1422	455.92	1538560	408557	2907	829.02	85	3089.674
2276190	778800	1828	593.08	1522211	420396	3116	1463.76	82	3090.769
2683659	1147191	2002	568.72	1874947	649823	3917	827.62	87	3091.215
2768442	1101655	1665	336.9	1577595	516691	2755	620.3	74	3091.612
2375128	928655	2538	833.68	1300342	438176	4906	1591.16	76	3091.909
261638	67145	117	84.62	79032	19431	-74	-116.64	46	3093.299
1885802	776127	1320	321.2	1176716	399423	1941	457.26	78	3093.370
3121129	1490592	2021	332.06	1813891	747820	3383	611.38	85	3094.615
2192312	771413	1473	439.78	1342889	365233	2896	676.56	78	3095.028
1442792	453921	693	82.98	771286	185877	976	65.36	71	3096.402
2414698	930178	1387	370.82	1391284	401103	2317	845.62	70	3096.454
2409203	1062135	1996	525.56	1413545	477155	3401	733.86	71	3096.518
3209031	1944227	4307	1023.02	1898032	944729	7450	1790	84	3097.272
1481713	568191	899	244.14	814126	233598	1716	403.76	72	3099.062
287924	324438	122	169.92	112694	129834	209	405.74	56	3100.455
2017077	801740	1392	178.12	1247215	360017	2197	57.42	81	3104.788
353238	72049	-88	128.32	100159	18285	-266	100.24	36	3104.800
239323	209689	150	-79	74323	61531	281	-380.34	45	3105.537
125325	43271	149	113.14	41274	14720	83	222.38	42	3107.385
2144846	936363	781	101.66	900290	374562	894	162.84	67	3107.818
2797030	1484958	2687	764.82	1695357	688064	4837	1109.82	85	3109.563
2683486	1109860	2111	734.46	1679694	525964	3406	1540.16	83	3112.131
1034833	517947	1282	350.52	704063	289183	2163	390.18	83	3112.872
2114526	877395	1749	360.14	1203513	368128	2871	324.06	74	3113.550
108700	41292	165	-51.1	32149	12811	324	-115.36	39	3116.650
118763	42200	177	-35.78	33701	11980	207	-175.98	38	3126.573
2385227	1117947	2784	607.24	1683652	641523	5501	1553.86	92	3131.185
1764097	1026470	1539	265.54	1109803	466858	2532	381.52	79	3131.533
2998688	989464	1531	265.66	1886657	478973	2903	673.58	82	3132.389
1898251	1604839	2217	463.62	1220673	762753	4074	914.64	83	3133.348
2433272	766709	2089	331.54	1505268	410628	3847	345.42	86	3136.339
3032539	1170941	2627	578.22	1849830	628022	4959	919.74	85	3143.214
2671709	1884124	1936	375.96	1367354	862098	2790	973.4	77	3155.647
370953	51871	35	71.1	107266	14535	71	92.06	46	3156.571
107099	35003	25	17.5	28276	9448	-20	-69.2	34	3156.979
2612293	1101542	2117	509.62	1435221	490501	3044	928.84	77	3157.358
956424	1485188	2155	442.3	643768	759077	4338	893.68	88	3172.494
2871369	1572884	1917	325.62	1601923	723420	2800	223	81	3179.642
1895476	1071012	1468	372.48	1106601	473662	2364	593.04	82	3185.899
1978682	712265	1297	291.42	1091015	296647	1937	266.82	68	3185.946
2451156	1154766	2180	646.8	1546488	658737	3880	1140.8	81	3187.202
121917	230749	185	8.1	29675	60770	241	44.26	28	3187.489
1789233	1458242	1500	219	966682	608401	2200	116	71	3187.946
786630	1792672	1867	578.62	382708	818051	2874	776.64	74	3188.623
2651855	2418491	2567	616.62	1596394	1182810	4646	1526.56	86	3189.007
1638399	718254	1669	244.34	1124522	370899	3146	422.56	86	3191.576
2528863	1254459	2666	275.76	1590541	551581	4018	551.48	80	3192.629
142940	41825	141	-5.74	36505	10617	230	-53.2	32	3193.132
2909359	913429	2420	730.2	1855351	450876	4568	1623.48	84	3193.889
367043	209370	-13	106.82	102066	56020	-306	152.84	35	3194.030
2819960	886658	2100	352	1512173	403501	3162	517.32	69	3194.047
2381090	806983	1510	363.6	1358592	350153	2393	657.98	66	3194.106
2071269	520832	1007	135.02	1151995	244543	1630	50.8	77	3195.639
2371366	1138671	1554	442.44	1513779	540400	2629	959.94	83	3197.340
2082602	871535	1155	178.3	1907749	591091	3418	673.48	106	3197.418
2396321	814046	1764	273.04	1533742	438836	3706	232.16	83	3197.858
2798282	743652	1637	282.82	1536239	315504	2558	155.88	74	3199.268
149066	76883	48	56.28	36442	20074	64	111.04	29	3199.537
2582469	770519	1708	368.88	1608123	376308	2546	462.56	78	3199.599
2368857	1055812	1563	377.18	1319851	459254	2706	445.16	76	3201.314
3189428	1293504	2857	639.02	1937791	762152	5519	705.34	88	3202.284
1316670	1842130	1408	377.88	722800	870804	2317	775.62	83	3204.069
212016	59635	106	133.16	73563	20209	-147	235.58	48	3207.203
2575185	888113	1360	249.6	1725316	494270	2519	808.34	85	3207.240
329154	52383	127	58.22	99480	14608	204	-139.56	48	3208.665
2654512	2193070	2610	613.6	1549190	1222871	4412	974.32	83	3208.993
1956757	726244	1566	276.76	1222426	452932	3216	-186.24	104	3209.415
2130254	862581	1038	169.68	1268734	404274	1770	475.2	82	3210.800
1394709	999442	2286	440.96	851792	407937	3471	687.06	82	3213.817
261278	48583	142	-5.88	74287	13860	286	-30.04	43	3214.519
1981499	746116	943	167.98	1236693	352465	1360	386.6	79	3215.436
1785865	487017	728	96.08	934755	191601	1191	474.26	69	3215.789
1758141	624618	925	165.5	1132642	316991	1683	186.38	83	3217.481
2802984	982733	2383	442.38	2642437	914440	9185	1517.1	118	3220.058
110061	79276	112	105.32	37774	34286	298	80.28	45	3222.356
2501008	1019272	1490	376.4	1503211	470764	2318	612.48	80	3224.707
2133518	799568	1522	374.92	1599938	540564	2373	650.78	93	3228.586
2046407	676633	699	79.14	1090299	274459	1311	-79.54	72	3229.536
2932840	960321	1218	211.48	1807836	470367	2292	320.12	86	3233.127
3042468	1190183	2359	468.74	1987453	637249	4270	626.2	86	3233.761
120035	90210	151	52.86	59420	50496	162	173.32	58	3235.317
2217782	815972	2090	358.4	1465252	387613	3537	452.82	85	3235.597
2578858	1059536	1992	496.12	1634290	490990	3260	1052.6	84	3237.763
3409266	1211484	2014	445.04	2578334	917533	6252	1181.72	111	3240.520
2302939	760719	2107	345.02	1333510	341395	3720	394.2	76	3242.280
115135	128580	61	131.46	36241	48685	-55	327.7	41	3243.503
2855777	1184238	1320	263.2	1618637	536993	1764	571.04	77	3243.659
2913389	1410112	1609	566.74	1790982	771467	2363	946.18	86	3244.982
2524585	1082517	1700	494	1747940	592695	3154	1366.44	91	3249.205
3850267	1985929	5787	1533.82	2919143	1298820	14519	3539.34	107	3252.889
2297743	1073511	2204	602.44	1408804	501710	3705	1069.3	79	3256.387
1436007	854706	1150	57	954284	414630	2303	387.58	82	3260.617
2354193	812951	1191	374.26	1381790	343388	2126	176.36	77	3275.713
1992003	741279	1098	8.28	1127996	309334	1735	-61.9	77	3280.027
124399	200366	190	-1.6	41264	71575	453	-249.42	47	3290.777
244419	149765	0	116	68375	42224	-147	142.58	43	3292.035
2522413	927761	3263	595.18	1649119	494533	6048	774.28	86	3292.906
2583516	1224128	1979	337.94	1486811	525315	3896	357.56	78	3294.116
1855451	2248428	1912	447.32	900828	913356	3241	712.26	61	3294.212
2665169	895318	1251	383.86	1673586	517332	2801	657.86	85	3295.787
1778947	905588	1038	-4.32	1046647	406917	1547	-235.58	78	3296.664
2278597	909022	1908	561.88	1421534	418246	2774	947.64	80	3298.659
3015093	1046235	1934	390.24	2025324	546233	4061	421.46	82	3299.061
100658	28252	125	-28.5	30835	9246	293	-66.02	39	3301.135
3069673	1024630	2818	231.48	1785417	472519	5027	772.22	80	3301.567
2197801	1104652	1821	382.06	1529836	616663	3313	559.18	80	3301.733
2534898	1086056	1926	386.36	1939639	615519	4911	630.46	91	3302.005
2818097	1225415	2392	810.12	2075517	747980	4970	1404.2	93	3302.770
2059635	879313	1694	365.84	1155140	352624	2535	317.1	74	3303.493
2888822	876449	1968	390.48	1623260	407098	2570	477.2	83	3304.572
2253615	1892471	3359	471.74	1323316	934396	6518	873.48	81	3304.819
1917787	617661	1075	-5.5	1102839	293045	1710	12.6	79	3305.968
1760877	558417	817	466.62	1098654	257778	1345	1139.7	76	3306.441
1615075	865829	1070	142.2	986004	370436	1824	-6.36	77	3306.772
2117272	729931	3385	984.1	1317412	317559	5066	1565.76	76	3307.340
2907505	1320014	2304	634.44	1794232	726191	3985	1374.1	87	3308.141
2481626	700884	1813	262.18	1385898	312760	3807	100.02	80	3309.391
2580580	1145895	1898	348.28	1541902	501507	2906	625.16	76	3309.976
2705902	1193085	2629	742.94	1663866	633476	5431	1410.66	78	3310.061
2069589	620284	1555	423.3	1079362	255059	2560	970.6	63	3310.170
260429	266658	209	254.74	109888	107750	433	838.38	59	3310.811
153014	76808	-41	-1.26	47925	23233	-286	4.04	43	3311.916
1646087	705008	1379	273.94	1074663	362501	2823	645.78	81	3312.521
2409829	821393	2608	447.88	1444243	375737	3773	1063.78	78	3313.017
2854488	849284	1389	323.54	1624004	400135	2178	336.08	77	3314.118
2524994	1633194	2585	469.1	1351560	877450	4290	440.4	74	3314.306
188830	98321	223	65.78	53209	27267	288	-14.32	41	3315.490
3864731	1720786	3767	1151.62	2914187	932035	7820	1974.2	93	3315.547
1926039	748537	934	61.24	1256044	369729	1641	436.26	84	3316.555
2395373	700811	1030	96.8	1390187	339195	1608	388.88	76	3316.866
1859560	897041	1078	303.08	1095562	388664	1614	681.04	75	3317.794
3249736	1312802	2749	561.14	2084920	731873	5108	978.88	91	3318.598
1335711	925001	1222	381.92	722185	381909	2074	758.64	64	3318.726
2724140	1155349	1940	538.4	1705406	575723	3721	1289.06	77	3318.772
3424159	1081073	2345	491.7	1809925	460264	3885	339.1	65	3318.813
381602	161639	61	-10.54	107275	48374	-59	-121.74	45	3320.085
2304252	907231	1485	453.1	1364512	441145	2508	1111.88	79	3324.690
2792025	1488033	2420	651.2	1777387	749250	4937	1240.82	87	3326.275
2353816	784026	1084	390.24	1498613	372114	2129	616.94	76	3326.545
1792111	536223	681	277.66	959587	225230	873	618.78	72	3328.912
2567460	931851	2292	228.12	1596553	457660	4366	417.76	85	3330.610
1785367	2259700	2542	738.12	1447972	1316661	6220	1918.2	93	3332.501
130765	29753	-16	25.24	32626	6193	-92	-18.12	30	3332.917
2477223	862408	1491	255.26	1520710	407356	2248	528.28	80	3342.290
2878229	1621118	4016	1063.76	1843312	809839	7453	2220.58	87	3344.753
1760289	826876	2208	470.88	1162345	415100	4047	935.42	86	3350.910
1583939	566705	1003	203.58	1035750	292763	1902	93.72	82	3352.368
2571182	1113075	1833	566.38	1499542	504317	2816	1195.76	78	3357.830
2807689	769319	2148	512.28	1660311	377513	2885	914.1	81	3363.283
2201009	1640438	2519	531.34	1417204	744696	4491	1174.26	83	3367.167
2744843	1053019	1729	326.94	1640803	533605	2426	658.36	83	3384.346
2256664	1849552	2942	354.12	1476226	825506	4372	876.92	85	3385.609
2590225	1836206	1455	191.3	1463090	848252	2497	230.42	74	3386.404
2372603	907407	953	338.58	1274794	396914	1089	626.54	74	3391.154
2982880	1387817	2133	508.38	2295018	961773	5864	905.04	105	3393.346
2691449	922836	1543	268.98	1691789	433576	2863	410.18	81	3393.965
1783905	768242	1189	170.54	1055532	332344	1975	557.5	70	3394.090
106329	60879	-47	-20.42	25792	18404	-86	-106.96	27	3394.352
222945	166555	433	11.38	61714	48291	621	76.06	42	3395.247
137368	139977	134	123.24	49981	72497	397	329.42	51	3396.313
1343762	434901	675	49.5	735290	203787	726	221.36	74	3398.065
2301411	771276	1277	210.22	1341030	348600	2387	-143.18	80	3399.064
1597612	1117465	1992	372.12	1162990	628515	4721	593.06	93	3401.835
3122677	1361789	1939	422.54	1887452	825835	3734	387.24	89	3406.448
2163949	895198	1355	260.3	1430242	423204	2147	-4.58	80	3407.076
2111540	719043	978	110.08	1233289	318892	1742	267.12	78	3408.753
2141313	913429	1567	369.62	1638602	535808	3485	351.1	90	3409.215
1868980	1620488	2479	451.94	1125257	758079	3830	689.8	77	3410.033
1609393	853403	1473	463.78	961905	402937	2868	633.48	75	3410.254
4529735	1888569	5118	1197.48	3382498	1276321	11132	2549.52	98	3412.253
1855032	637143	1337	184.82	1115919	290981	2104	142.44	77	3413.889
1483427	657688	1608	462.88	849365	279245	2456	571.16	75	3415.130
173227	189927	159	112.74	46723	51021	149	173.14	36	3415.574
107462	65301	128	3.08	38284	32164	203	-174.42	52	3418.013
3486925	1014082	1663	334.18	2023870	498381	3184	212.24	83	3418.744
2129055	856564	1273	315.78	1423763	447669	2686	445.96	86	3421.921
143982	97135	285	26.1	35214	25383	420	64.2	29	3422.157
2280935	1140162	2162	473.32	1419846	550473	3426	352.36	79	3422.246
2283812	721912	1343	403.98	1355159	337043	2431	759.66	79	3424.630
3041975	1570349	5557	1143.02	1834105	741834	10456	2619.16	85	3426.752
2717153	684894	1593	484.98	1748207	351632	2995	934.7	88	3427.950
2892835	1300537	1763	571.18	1720293	550679	3202	920.72	84	3428.823
1684916	765083	2377	545.22	1039201	329676	4253	708.58	78	3429.572
2516568	913847	1722	379.92	1485147	460765	2953	640.58	83	3432.749
2106845	801721	1455	193.3	1249817	372175	2805	440.3	79	3433.120
1908211	837152	1260	216.6	1442801	474748	2203	207.58	89	3433.393
2651471	1021548	2218	518.48	1642482	484196	3611	547.46	79	3433.973
2539501	1020083	1693	343.98	1639540	546273	3766	488.76	86	3438.129
1831968	451238	952	217.72	1097900	196435	1853	411.58	75	3441.412
2451944	846391	2317	604.62	1395343	393231	3847	1100.42	78	3442.110
254120	33266	164	-65.96	83368	8669	387	-132.18	41	3442.412
169407	64248	22	34.92	49331	23626	-25	-95.5	44	3450.667
1975093	749256	1177	350.22	1263486	333258	2258	689.88	80	3454.202
228372	55079	137	149.82	64531	15624	170	268.2	43	3459.855
2039183	1058750	2189	473.54	1119061	465207	3670	808.2	80	3462.208
1989816	562474	1129	112.94	1166292	248842	2243	131.98	77	3492.236
2779816	875375	2156	418.16	1721195	480638	4253	972.58	87	3496.441
3385217	1471892	2834	629.24	2362161	1014613	6003	1409.58	93	3498.774
2102625	1134631	2231	410.66	1397257	598650	3884	685.24	87	3503.731
1775914	693705	1261	21.46	1114036	338944	2378	-399.92	78	3504.360
1971611	586453	1405	227.3	1172254	289374	2273	58.78	82	3505.617
1562601	858566	2103	338.58	1072925	436193	3703	356.58	85	3506.803
2732971	1740931	3594	635.84	1825085	882951	6915	949.9	90	3507.295
1858483	813697	970	91.2	1066929	361978	1723	145.78	72	3507.357
2968040	921653	1976	373.36	1931057	450820	3872	686.92	84	3508.296
356525	106869	66	48.76	103857	29639	-279	142.06	46	3512.581
2389987	960873	1621	293.06	1378612	443973	2454	658.44	76	3514.075
2579713	971202	1270	318.2	1705681	529304	2828	508.08	87	3514.708
2185853	598210	768	10.48	1509234	324833	1682	633.52	88	3516.938
1635599	1322179	1164	380.04	1050957	587887	1362	781.32	77	3517.194
2356637	897796	2540	665.4	1562982	457280	4162	1066.32	83	3517.772
2648721	862929	2650	613	1612087	389226	3840	822.4	78	3519.461
1799063	717652	623	110.78	1084060	328635	1103	-425.42	80	3520.386
3346369	1443611	2459	303.74	2854334	1157875	7778	298.08	105	3521.127
2686598	809979	1646	404.56	1731782	414353	3038	1060.68	75	3521.159
2560926	669004	1208	99.88	1483132	319576	2118	216.48	77	3522.213
2789535	935701	1414	259.04	1710295	493123	3291	659.26	84	3523.833
2590798	1102729	1938	424.68	1565062	541926	3503	581.58	74	3523.982
139873	45070	154	-44.56	37968	11889	248	-142.72	38	3525.893
2991862	1088209	2067	355.62	1969225	571371	3961	506.46	86	3526.046
139832	117985	90	39.4	32584	33122	52	-184.28	27	3526.132
2719137	1065423	2390	520.4	1789675	514109	3972	549.92	83	3528.634
135333	24195	74	-111.36	33116	5512	130	-296.2	29	3528.960
2668430	1032629	2315	597.9	1631222	504035	4392	1130.12	81	3529.450
2535282	1009312	2270	449.2	1584495	542195	4399	1007.14	82	3529.945
2031559	926379	2083	359.38	1472029	587147	4271	403.06	95	3530.571
2819607	924525	2524	667.64	1883481	498724	4829	1459.94	88	3531.305
125764	74195	57	59.02	37359	21365	103	95.58	39	3533.018
2856708	1420944	2370	375.2	1741687	731273	4386	385.96	83	3533.967
2599870	869540	1469	484.34	1547312	436669	2709	1080.74	81	3534.613
1362779	785671	1267	86.62	1074375	491032	2399	-90.86	94	3535.681
2439693	2390697	4742	1181.12	1605009	1185092	8025	2253.5	77	3535.945
2748431	1432109	2084	458.24	1841491	717435	4562	795.32	84	3536.864
2579079	1181310	1248	296.28	1328388	560966	2028	769.08	73	3537.983
3112109	1239703	1864	522.04	1805022	597637	3550	610	78	3538.609
2605604	1258322	2779	441.94	1684679	752796	5317	664.62	78	3538.783
2153234	760663	1372	317.92	1329201	380807	2265	305.9	83	3541.745
109976	118045	86	117.96	51144	48129	-39	26.46	55	3543.380
233525	43883	6	24.16	69234	13073	-115	7.1	45	3544.690
2192483	642081	1383	372.38	1254070	287330	1760	897.6	75	3552.459
104345	51147	58	-46.12	31125	16704	-1	-196.86	38	3555.538
2524567	928010	1924	351.64	1342319	427375	2985	510.1	77	3555.560
2255130	1063178	945	129.7	1169815	479571	2112	228.32	76	3556.582
2704736	1286307	1986	530.96	1992615	733652	3337	1205.82	89	3556.940
1411997	1242083	1449	410.14	854381	571736	2394	1126.84	83	3563.972
116755	73193	-47	157.58	36583	23385	-32	245.48	38	3564.598
2237728	796733	1200	109	1264614	340587	1960	-93.4	75	3567.400
177004	228997	469	-98.66	79585	108284	687	-70.18	55	3574.669
2128956	1038151	1692	452.12	1557381	643728	3866	745.76	94	3577.256
2953019	1254002	2037	249.82	1882070	623320	3939	90.54	88	3595.669
2946861	1066669	1982	374.52	1850126	565741	3897	425.42	85	3602.790
2149540	755127	1445	446.7	1178892	331166	2634	581.24	71	3603.211
3020005	1580104	2332	404.52	1932103	804846	4672	751.92	87	3608.420
3042729	1080129	2233	236.38	1854295	544916	3958	305.88	82	3612.978
2135830	656517	728	178.08	1222418	304502	838	403.68	75	3614.974
2081169	813633	1319	298.34	1329454	404195	2228	1094.08	80	3615.665
196076	198987	769	141.34	103043	86250	1531	110.66	59	3616.433
2279470	1080760	1810	531.6	1435345	532059	3049	1111.14	78	3617.474
1969552	756745	1253	224.58	1130778	340984	2232	-75.48	71	3617.706
747728	1407372	2125	484.5	452642	748578	4300	1204	84	3621.028
2266776	838766	1003	201.58	1266936	346142	1570	522.2	75	3621.058
2773895	874201	1810	315.6	1733516	451444	3454	507.44	80	3621.127
2755911	1068282	3205	686.3	2999910	1068693	8998	1417.28	131	3623.558
125328	60743	110	74.6	26017	14423	105	152.3	22	3623.739
1823635	664587	1230	244.8	1126289	312439	2057	178.02	77	3624.394
2677778	950983	2102	517.72	1677353	457362	3991	1133.26	84	3625.146
2461328	935988	1874	314.64	1494947	485689	3753	517.58	82	3626.231
2467186	1720963	2127	407.22	1484841	802663	3329	330.94	77	3627.690
2671828	1028078	1592	543.12	1637394	495323	2904	1022.44	78	3628.288
130606	60820	56	-29.84	37889	18951	-11	-156.46	39	3629.270
139605	61854	98	42.28	39996	18842	26	103.36	40	3629.679
2674702	1232837	1456	463.16	2164306	905835	4684	1093.24	99	3629.855
2057187	643154	1156	113.16	1071275	249855	2074	35.64	62	3629.874
1264135	937415	1332	666.52	566834	326596	1899	996.14	65	3631.640
1728566	624197	1231	236.66	975351	287614	2013	424.18	73	3631.959
2062811	795570	1368	237.48	1275198	393964	2251	50.86	80	3634.167
1607372	587164	1250	-185	907445	293507	1656	-301.84	76	3634.362
1488195	515328	784	-7.76	787670	219306	1117	-226.38	67	3634.639
3444805	1123334	1930	371.8	2137076	593733	3613	513.18	84	3636.199
1836995	593699	1111	146.46	1240001	297113	1939	122.54	82	3637.184
2539773	1538843	2123	417.78	1729527	839896	5051	1495.86	85	3637.697
132054	75526	51	26.86	37913	23028	-77	57.78	39	3638.957
2603645	867878	1815	431.9	1576929	408387	3644	709.84	81	3640.028
2237803	674703	1159	142.74	1300925	321134	2199	347.14	78	3641.381
2356665	663706	1475	177.5	1318039	293659	2299	-367.86	76	3644.011
2171508	755130	1322	113.92	1228699	341542	2281	-82.34	77	3645.910
2478958	951905	1990	452.4	1600036	543219	4589	768.54	86	3650.289
2069720	780265	1119	261.34	1222551	347903	1970	196.2	78	3651.755
1785308	793416	1765	400.9	1071627	349051	2409	769.74	76	3655.721
2773426	978874	1684	444.24	1822227	511206	3502	848.72	83	3655.914
1980861	992746	2503	544.58	1612117	587879	4506	814.16	98	3660.385
2525817	680061	1378	294.08	1510846	338583	2488	622.68	77	3660.703
3520275	2115901	1745	509.7	1897404	1058291	3146	1058.56	73	3660.847
1977184	901228	1165	132.9	1045963	349379	1467	94.62	72	3668.218
3487480	1150957	1840	275.4	2267487	555902	3549	-181.86	88	3669.706
166430	58457	64	137.04	43600	15455	77	290.22	35	3670.314
2113532	827949	1304	223.44	1137792	371161	1890	491.4	75	3681.253
2287403	899025	1642	564.12	1424994	426132	3342	1148.12	80	3683.778
109461	62335	54	67.44	29821	17448	-85	129.9	36	3686.988
2422063	1570029	3457	815.02	1420163	698115	6218	1073.48	81	3690.677
2821740	1133091	1488	115.68	1553040	515557	2652	-174.28	80	3692.895
103557	69797	67	131.62	27764	18615	38	181.68	35	3701.014
2351122	1403801	2068	628.48	1281992	594770	3195	944.7	75	3703.823
2433779	872700	1073	173.78	1353026	379975	1868	73.48	77	3708.029
2674204	1246609	2088	543.68	1447102	578782	3277	938.22	75	3715.286
1815647	743785	1429	261.94	1075796	318401	2269	334.34	77	3716.298
105889	48152	90	11.4	29667	14948	144	81.84	37	3719.651
1828272	660153	1488	63.68	1090923	296049	2687	-17.18	81	3721.527
2934105	1077939	3499	755.14	1917340	524753	5144	1144.84	86	3722.603
2754181	1346318	2435	622.1	1739955	644914	4815	860.9	81	3723.427
2336658	767577	1620	276.2	1334217	373717	2752	-78.28	78	3723.926
1943477	892391	1819	325.34	2148329	818192	5290	26.4	126	3725.579
2434687	770910	1478	234.08	1435798	366386	3025	-114.5	81	3727.004
2063831	716486	1219	287.34	1109530	322592	2246	562.56	74	3730.825
1965168	1439996	2043	505.98	1089865	690363	3666	1330.76	76	3733.018
1729989	686325	839	-10.46	1018372	314704	1429	-186.06	78	3734.830
2858730	1072947	2079	613.94	1719309	570794	4004	1264.44	85	3736.010
160067	27384	-48	172.72	44444	7476	-163	310.82	38	3736.839
2480092	868726	1727	419.22	1503458	428272	3092	293.12	84	3737.099
3093136	1355586	2702	585.72	1613156	619616	5121	1017.06	80	3740.416
2175896	718258	1367	254.62	1231145	335171	2500	476	79	3742.061
687276	94613	193	116.98	269555	28969	259	-66.26	57	3742.709
2043150	702374	1331	352.66	1267626	328941	1943	645.98	79	3743.572
116345	159992	57	-23.98	25619	43408	5	-56.7	25	3743.614
2587576	956773	1454	565.44	1378673	440554	2931	890.66	75	3743.850
2972116	963545	1559	310.74	1847089	596561	3732	596.52	87	3744.199
1930441	684849	1692	540.12	1164976	328738	2972	977.92	73	3744.386
107835	146882	91	235.26	25701	40275	12	318.32	26	3744.531
2476820	1031155	2178	639.08	1559729	462101	3432	1161.52	81	3745.462
2712651	847316	1769	220.34	1675608	403816	3420	167.2	81	3746.167
2161409	987980	1732	518.52	1367912	506702	3632	1341.52	83	3747.081
2823260	851695	1578	91.08	1637950	440529	3052	234.72	83	3749.097
2870530	1163505	1954	630.44	1742662	583088	3431	1264.66	81	3749.728
2464384	977174	3419	713.34	1908540	692582	7964	1436.04	95	3750.346
1630739	589888	780	214.8	1035988	262188	968	904.48	72	3750.483
2960909	909715	1827	441.22	1757887	437298	2611	876.46	78	3751.129
2434533	1083739	2502	529.72	1589356	600290	4639	1045.54	87	3754.267
1837300	817745	2077	297.22	1460996	480903	3414	435.04	86	3754.392
3123457	1538578	2116	620.76	1902736	814213	3729	1017.94	81	3755.172
2529538	1202369	2202	469.72	1468883	526845	3500	802	79	3756.665
2754495	1772715	1204	5.44	1446415	790080	2430	-320.2	78	3761.384
2276883	849083	1471	287.06	1369612	389261	2727	804.22	79	3761.782
1769420	646457	1398	176.28	960871	270045	1834	655.24	69	3761.988
2372068	718698	1408	402.88	1489255	364323	2659	583.74	80	3762.321
2073863	835840	1828	320.08	1310488	403914	3198	500.28	82	3764.299
117905	72877	131	-0.34	34982	39835	283	-168.62	41	3766.013
2278759	652584	987	165.82	1405234	321997	1602	338.72	81	3766.715
2504092	1067508	1527	339.22	1631837	507062	2228	318.08	83	3771.010
121090	7338	-4	6.56	33534	2026	-15	41.1	37	3778.303
2468895	1110578	2239	743.54	1694971	658624	4914	1015.04	89	3786.903
3056825	988626	1948	262.28	1832717	548886	3917	592.62	82	3794.135
2054069	775959	1187	558.82	1427157	448863	1973	1119.78	86	3795.142
2490810	1372503	1686	439.96	1518554	677948	3282	1506.52	81	3797.561
1940525	610585	951	74.86	1169465	302789	1347	257.42	79	3802.553
2595738	1082588	1641	430.26	1417959	485365	2928	803.08	78	3808.276
175847	133193	-10	-33.6	57914	41456	-236	159.04	45	3819.846
226794	192372	99	107.14	75366	67122	-138	219.32	49	3823.487
2458283	978285	1359	360.74	1422028	453694	2880	571.8	80	3831.358
3192898	944933	2134	405.24	2128190	528174	4156	889.16	85	3832.574
160740	215690	164	126.04	44024	68786	80	137.8	32	3832.772
2709271	1399647	1756	243.16	1713548	746870	3354	209.44	84	3833.492
2315048	652269	1477	444.22	1393185	344568	2707	1278.02	81	3837.216
2583196	993296	1821	790.06	1608344	491130	3346	1598.56	77	3837.342
200971	85633	75	65.5	48671	20814	71	37.06	28	3837.477
1929901	622445	1749	290.14	1052471	301057	2963	111.18	76	3838.064
2514924	767684	1612	79.32	1535618	354478	3044	-30.16	77	3838.855
2188352	812495	1613	366.18	1323409	364443	2617	931.62	74	3839.101
2720964	1135297	1952	388.72	1643289	586299	3526	845.36	84	3839.590
3029078	982930	2264	203.04	1939003	510230	4200	31	86	3840.924
123947	51236	79	61.94	29765	14009	165	-8.1	27	3841.221
2920402	824939	1728	445.08	1959663	431012	3285	1074.1	81	3841.346
1554448	1638014	1366	299.76	920156	796700	2884	557.24	75	3841.710
2929968	1373120	2475	318.5	1744886	632715	3904	464.44	73	3841.794
2648971	1224214	2066	448.76	1897099	656018	3805	1095.3	91	3842.935
2524101	983817	1939	191.54	1545151	456471	3514	-162.96	80	3844.657
2678023	1236416	2915	890.9	1637166	628568	5043	1706.98	83	3845.394
2412435	1278280	1762	249.32	1466490	545476	3449	419.14	76	3846.157
2262627	795190	1111	-30.54	1449944	375507	1998	-441.72	82	3846.599
2193034	858674	1044	284.84	1218950	390722	2091	533.26	71	3846.950
2432907	969052	1751	345.86	1584635	491062	3042	712.12	74	3846.985
2465942	1159333	2498	536.28	1755846	694897	4881	792.66	98	3848.178
2063534	855209	2024	430.64	1209029	393737	2810	760.6	73	3848.352
2675513	1876884	2549	606.14	1639483	919202	4145	791.7	84	3849.464
2055402	1287469	1726	473.36	1425570	617680	3285	1071.1	88	3850.649
1829421	673720	919	365.34	1050776	306160	1674	796.64	76	3851.310
2561558	872593	1991	551.26	1482905	426073	3394	1145.84	81	3851.967
1715722	727121	2025	284.5	1049545	327314	3646	761.56	78	3855.560
4070441	2380942	6149	1398.14	3281260	1774176	14841	3590.26	110	3856.270
2574715	1284845	2398	354.28	1488586	556509	3998	667.28	69	3856.412
1689532	692429	1902	370.72	1273614	473638	3637	888.82	121	3859.870
2330643	1080519	1552	531.72	2346523	915474	4964	2209.04	117	3860.614
2701672	1034984	1767	257.62	1894122	579916	3988	249.68	91	3862.292
123423	95071	-45	-39.7	44172	31048	-279	-226.94	55	3864.660
108578	38883	47	-22.58	29557	10902	100	-189	36	3866.114
3079976	1363924	2159	458.74	1822874	652548	4465	776.9	84	3867.665
2549517	1169737	1850	288	1617339	572760	2607	181.02	82	3874.050
145957	79829	128	72.08	37816	20789	26	155.36	34	3874.768
2898448	1131625	1774	400.64	1705923	528990	3136	600.96	78	3875.234
1861924	665483	1210	307.6	1249240	282466	1886	374.96	81	3875.491
1533528	1113062	2055	503.3	951343	471783	2937	404.82	69	3875.516
2656069	1779405	2399	427.14	1669853	871552	4078	695.08	82	3876.620
1733317	898982	1111	367.46	1016683	381951	1851	458.86	80	3879.888
2719078	1017995	1978	353.08	1766907	501945	3935	425.1	83	3880.593
3039979	1587771	1361	447.46	2027230	886572	2702	1419.72	89	3881.682
1611894	605817	1207	303.02	1285599	437898	2456	243.16	101	3896.654
2389136	943777	1517	365.62	1404690	434164	2425	908.5	77	3899.920
2528794	937329	1336	190.96	1570480	428188	2040	38.4	80	3903.365
164862	69834	136	82.96	46374	20055	161	231.46	40	3907.073
1981251	991093	1511	198.46	1233473	477194	2488	252.68	81	3908.473
2100356	811258	883	186.38	1235032	354487	1473	415.78	77	3910.353
1869635	829308	1199	130.14	1221104	388077	1607	860.02	82	3911.561
153127	206595	47	119.42	52680	65891	-172	444.08	45	3913.197
2938638	1064900	2505	512.3	1886417	566092	4608	1163.88	85	3913.822
1893997	851781	1767	327.62	1233848	523564	3713	975.18	89	3915.690
2742683	955536	1525	424.5	1579499	454362	2703	500.58	79	3916.223
2393259	1138545	2117	328.62	1574034	567968	4038	630.68	81	3916.631
2143741	769754	1227	180.22	1201046	313250	1982	124.52	72	3917.201
2936730	1864658	4404	1058.44	3131639	1815733	14194	2993.84	145	3921.118
1763912	599512	1140	133.4	1047334	295269	2270	342.2	77	3926.359
2505105	998317	2333	801.38	1415783	447176	3697	1561.42	81	3927.923
2368621	859194	1648	405.28	1320474	388993	2246	886.56	78	3929.349
2463214	948615	2914	746.04	1557987	469338	5027	1312.22	81	3932.695
1564138	625436	1032	268.52	883327	265825	1633	-92.62	72	3936.842
2906041	1551469	2607	633.02	1929691	743222	4722	432.92	86	3937.647
2322483	881759	1513	282.18	1544951	424761	2348	925.28	83	3938.282
155777	36269	54	74.44	42574	10586	96	131.56	37	3939.135
2352802	1037143	1224	271.64	1305419	435495	2109	428.74	75	3939.266
2793234	782046	1445	345.7	1551945	384623	2678	170.08	79	3940.305
2765583	1307352	1502	312.72	1495419	611430	2134	51.24	72	3940.434
3067287	1595750	1948	497.28	2130979	904708	3963	598.18	82	3940.708
2448371	1141962	2396	938.56	1742002	659969	5124	2117.64	90	3941.077
110484	60928	122	53.92	28218	17856	126	55.36	29	3941.380
166352	81611	236	-74.04	68747	34589	676	-376.64	51	3942.426
2616055	1487146	2182	527.52	1569020	677159	4024	564.64	79	3942.714
179216	27317	0	259	56839	11874	93	554.98	46	3944.246
3035217	3704450	4488	823.68	1931420	1609891	8182	2093.52	89	3945.955
1833939	683895	1582	349.52	1114743	350633	2922	91.92	85	3946.611
2364461	738508	1404	168.44	1364264	356082	2545	321.7	72	3946.766
2046443	838761	805	151.3	1039952	363786	1202	148.72	72	3947.534
2619843	956891	1772	289.92	1601640	476563	2709	698.74	83	3948.346
1901997	656724	1053	48.58	1030378	306391	2065	-71.1	66	3948.364
2151167	857449	1818	257.48	1365705	414841	2759	148.74	80	3950.188
2142787	581688	827	185.22	1249749	274145	1319	289.34	76	3950.823
3147344	1211482	2596	565.56	2055893	634905	4569	1169.34	88	3952.844
2641191	1400647	1334	352.24	1383160	651234	2049	336.14	69	3953.109
2151610	1051555	1842	230.12	1588920	543833	3209	540.74	87	3954.500
2515705	717777	1266	254.76	1465555	332542	1904	707.44	79	3956.303
2308034	812874	1222	431.92	1324902	403296	1922	329.92	80	3957.781
2176821	832965	2081	335.66	1359063	376413	3640	514.4	82	3961.137
2674588	2006963	5002	1325.72	2205444	1410350	14046	3850.56	109	3962.178
2560080	1833144	2316	405.76	1593626	905658	4491	639.26	74	3962.302
2355552	881762	1309	403.74	1395896	424616	2562	872.32	81	3963.163
2518831	1277030	2445	675.7	1729026	697954	4760	1115.6	90	3963.656
128386	82545	254	-17.56	33634	21931	370	-63.8	33	3964.299
175188	144673	106	48.16	67800	50948	248	132.28	46	3964.383
2642351	1450937	1562	148.32	1683876	821276	2873	-151.22	82	3964.603
2048690	637578	1126	253.36	1235209	292814	1765	383.9	79	3965.485
2554741	982363	2169	176.34	1615072	469517	4023	456.78	84	3967.590
2988659	1145185	1395	402.7	1841770	603370	2547	651.42	88	3968.438
2653704	921056	1799	119.14	1724036	429778	3071	-38.94	87	3972.267
2607519	1908244	2495	252.7	1774190	1172399	5314	568.04	94	3972.497
1825331	796251	1303	64.58	1216319	386894	2601	197.86	83	3974.997
119674	73647	4	217.44	29665	20765	-35	387.9	30	3975.273
3158044	1764674	4316	633.76	2022174	836655	8080	921.8	92	3978.216
2812135	1269417	2089	294.54	1618693	624405	3601	447.86	80	3985.026
2525875	1271830	1852	199.72	1475874	611638	3079	63.94	74	3985.262
2804820	1181030	2460	376.6	1809078	639183	4775	677.5	87	3987.408
1201875	1739982	1989	145.54	869994	1126465	6054	124.44	109	3990.614
3014165	980485	2051	391.86	1586178	418932	3773	160.78	76	3991.045
[truncated: 8,001 more rows]
