# Supplementary material for: Mitochondrial calcium uniporter-mediated mitochondrial dynamics imbalance contributes to contrast medium-induced renal tubular cell injury
Source: Front Mol Biosci. 2026 Jun 29;13:1848361. doi: 10.3389/fmolb.2026.1848361 (PMC13357276; doi:10.3389/fmolb.2026.1848361)
Supplement: Supplementary file 1 [file DataSheet3.zip › Flow Cytometry Assay(1,2)/Flow Cytometry Assay-2/╧╕░√╡≥═÷-2/HK-2 ╡≥═÷ 2/CSV/Ctrl 1.csv]

FSC-H	SSC-H	FITC-H	PE-H	FSC-A	SSC-A	FITC-A	PE-A	Width	Time
2569650	1008966	8114	331.04	1492253	515506	15811	959.46	82	2.995
1619595	1852797	6581	1699.66	982090	736387	15121	2814.06	82	14.741
2156090	1038317	4569	364.34	1275680	445697	7806	234.16	77	26.640
1990618	896310	4938	519.68	1126029	378305	9232	1162.52	70	26.812
2122654	1334144	18443	1012.98	1295264	653516	33733	1823.38	81	36.514
1641016	510094	3291	205.26	932094	208861	6175	116.5	74	40.101
2226827	737135	3383	185.38	1259135	303886	7003	311.58	74	41.258
1134457	208982	751	4.86	605465	87840	2052	-261.28	78	43.819
2527298	887148	11888	563.68	1570027	417509	27997	123.42	83	47.023
4307564	1753738	18835	1454.1	3465837	1055162	44514	2948.04	100	47.967
2108787	728990	5287	282.82	1221783	298547	12254	825.44	73	48.603
2094043	951630	13509	552.74	1454586	477739	37767	1049.62	88	50.360
2116471	941480	7623	551.78	1333852	425305	21209	1138.74	81	50.708
1786688	1054426	4627	340.22	1138267	526307	15444	578.84	80	51.389
2233933	964321	28619	387.34	1433104	450591	59277	269.22	85	54.216
483280	1567686	16111	20101.46	292373	758565	43077	42358.22	74	54.546
2174242	820594	5273	548.78	1323877	390644	18684	881.24	78	54.841
2549496	916499	3438	226.68	1506234	430471	5645	426.7	76	55.144
2334238	1383627	11263	756.18	2213025	1139542	46310	2596.6	110	56.199
2047444	820956	26646	590.56	1046668	322556	34604	1322.44	72	59.085
2373857	784488	3486	357.96	1442073	355518	6666	405.76	79	59.777
2501707	1101155	3188	559.68	1672454	518311	7343	773.98	81	60.037
3624569	1985990	8046	937.56	2441608	1200108	18114	2232.04	84	60.560
2193663	887612	4253	336.58	1300415	396264	9477	1051.22	73	61.007
3240568	1092993	5842	373.12	2094390	562254	15447	-28.58	83	61.633
3159024	983869	7002	770.72	2121615	524877	25032	1188.52	86	62.527
2960398	995788	5558	525.88	1811552	515782	14373	206.78	82	63.268
2120666	821873	3613	870.18	1183258	366681	9020	1917.2	71	63.421
2879305	1408316	25924	1112.64	2030778	714622	51541	2333.26	90	64.542
1129254	1313225	209154	44616.44	531013	645024	489491	90031.26	93	65.745
2121857	752275	12547	762.42	1213947	370826	32005	1109.3	81	66.283
2941584	1456860	10222	675.92	1852295	728708	27649	1938.14	83	67.532
1573024	1362162	8890	709.4	1030994	712553	27783	1267.38	90	70.571
2378455	1116424	6674	502.64	1464013	504528	18081	808.66	82	73.356
1930846	644507	9989	328.54	1102356	320923	32232	517.52	83	77.806
2436317	1004819	7030	374.8	1423933	470048	17154	1001.44	76	77.980
2743615	1062804	9636	7927.96	2600458	870544	30742	12102.12	106	78.199
2482119	1317970	11822	555.92	1460331	621826	26658	1153.88	81	80.793
1863018	612596	5780	369.8	1122372	296359	11054	783.44	79	81.952
2370678	927128	6471	346.06	1414652	409323	17105	210.3	74	82.086
2405730	1175174	7295	342.7	1399896	573580	19503	736.58	76	82.435
646997	1677207	15705	12176.3	390511	817500	39924	25795.64	83	86.054
2891316	1329097	9206	2044.16	1877719	706932	24914	4385.04	88	86.772
143139	22259	-43	19.02	38344	4668	-523	23.22	32	87.130
2652787	1015917	6277	525.22	1567038	479032	18871	900.06	84	87.666
2952938	1393533	7622	509.92	2035376	792270	19983	876.38	89	89.626
2872225	1814338	11246	1150.56	1857096	943843	21525	2177.5	88	94.098
2967733	1299405	6197	572.42	1851875	642184	10987	1386.82	82	98.020
3868454	1911323	9610	909.6	4253656	1754793	42660	3480.6	131	99.809
2545598	1477763	7936	466.96	1492228	700487	16453	557.58	70	100.014
2002607	890515	7627	211.22	1187104	421313	17547	254.42	74	100.422
2073248	746968	5320	431.2	1148483	336175	13227	864.22	77	108.681
2297386	796964	5138	278.68	1352936	358515	11279	-218.06	78	108.993
2489215	927990	8292	235.12	1445407	434957	20001	388.86	77	111.025
817599	2173056	21546	24362.56	502357	1139665	73809	47504.74	87	123.804
2780348	1159973	6308	397.88	1619965	514585	15622	819.92	80	130.643
2180273	748885	6302	251.72	1340998	332219	12919	527.34	78	135.500
112761	32964	55079	4888.94	31786	9147	66038	5906.68	39	142.641
2280727	868732	3943	386.98	1266519	369621	7528	213.08	77	144.041
1868175	486673	4128	195.08	1097567	233790	6936	189.96	77	146.613
2533181	1156513	15517	328.62	1667374	612646	48409	1261.74	88	149.206
1430678	650905	4466	376.76	819710	296503	11601	136.86	75	149.883
3201886	1234712	5076	342.36	2007063	632860	11471	755.06	83	152.515
2132280	916558	5226	515.36	1317469	493752	10199	1089.14	86	155.608
2132969	662443	3215	262.9	1177743	258022	4991	717.26	71	156.228
1892485	696365	2236	103.96	1050011	284180	4546	178.56	74	158.660
1974633	953874	5834	535.24	1150843	412568	16871	981.06	76	158.779
4051731	1947922	9572	1224.92	2488582	1031472	21463	2343.18	82	158.854
2742625	1278324	17684	905.24	1690316	635339	30654	1548.44	77	159.704
2777064	1101050	17538	477.68	1792063	547103	41415	1050.9	81	159.927
2553780	840896	6500	533	1374916	385374	15929	1075.94	76	161.074
2326052	980900	5648	484.28	1357530	503737	16713	1219.18	79	162.023
1857510	641441	10804	491.44	1044374	271957	23456	922.16	74	162.564
3949803	2115732	10230	861.8	3110620	1270754	39458	1736.88	95	162.717
3306252	1135646	11815	762.9	2174276	585212	22533	946.38	87	163.559
3073394	1506007	9294	1192.84	2084203	824274	28281	1432.66	87	164.083
1937453	702553	11147	331.42	1011393	305308	19078	629.08	64	164.154
2048867	884500	3737	388.82	1057802	393471	5168	606.48	71	164.842
2916497	1314371	5769	731.34	2008437	638137	15737	1618.82	84	165.117
2947806	1435327	13724	353.64	2877185	1212466	33359	769.74	118	166.003
2262102	698927	4479	441.94	1346760	310870	7665	1293.9	70	166.069
2199369	905969	14456	353.16	1342696	451659	25828	962.08	92	166.951
2259120	1173625	4850	598	1349532	558456	9211	1351.46	77	167.226
1865788	590278	13332	520.52	1206679	281188	26568	1006.48	77	167.524
2741455	1231308	9626	740.36	1772780	602930	26032	1489.52	85	168.521
1940201	746681	4763	173.18	1230371	377236	15427	170.22	82	169.226
3049984	1022937	12160	789.6	1979520	554333	30479	953.94	87	170.745
2234295	778193	6013	25.18	1344888	395438	18872	-232.08	80	171.091
1973527	608704	8919	417.34	1165157	264132	15770	1169.2	70	171.239
636524	1442283	753602	162800.7	289908	617791	1570575	265537.5	68	171.899
2228295	908292	15559	798.74	1348968	434042	25635	1430.1	77	174.056
2927223	1827904	8380	1354.8	1735986	896227	14805	2262.3	75	174.445
2131932	1233658	3439	644.54	1316407	554320	10063	1249.18	75	174.721
3119522	1019661	6421	609.06	1819532	506838	15215	1122.9	79	175.705
1670533	822954	8337	437.82	955736	353447	18555	711.3	78	176.796
2091084	1458746	9661	646.46	1222612	662465	29820	1249.2	84	177.705
2721026	1295017	12531	378.66	1469603	552472	22948	501.28	72	177.878
2623443	1205893	7645	1270.7	1563581	577147	22558	2277.88	83	179.858
552797	679622	1014755	133967.3	311552	427940	2676655	316602.3	95	182.063
3291763	1225172	7204	800.44	1795363	574559	14998	897.28	79	185.159
2401300	1255060	4499	432.14	1399298	570701	7997	392.42	77	185.861
1437758	1127676	5660	149.6	931359	499097	18283	69.38	84	188.766
2782406	1087094	15143	760.98	1686970	507635	32402	1397.72	77	188.973
2338396	787068	7154	403.44	1367890	370341	17567	218.62	81	191.511
2258828	862903	28945	658.7	1317194	382719	56430	1170.8	77	193.578
2707925	1174117	9199	568.14	1649148	563691	17984	874.24	81	199.976
1277580	639869	13137	116.82	797172	346821	25007	716.02	82	202.262
2441220	1104275	10910	378.6	1640523	601511	26796	748.56	83	202.329
1724905	773791	3089	493.54	1028515	340197	6479	1174.94	77	203.863
800876	1553149	200619	160396.3	474742	800471	517614	320847	101	205.453
2491504	1087909	7306	673.16	1463082	519061	17390	1130.4	78	205.808
2015388	1025079	6488	430.68	1230602	458115	13843	1027.98	71	205.835
2133283	909555	5878	414.08	1300200	418469	14669	563.34	79	207.997
3418621	1658367	10096	796.56	2411094	877241	27870	1272.2	90	211.813
1465541	566696	3537	232.82	814945	240892	8556	626.16	61	211.835
3059505	1377220	13322	660.92	2244089	786221	39249	2093.14	91	212.312
3146747	1387449	7836	618.96	2067238	720045	21242	1066.12	83	215.474
2595381	1216667	4986	522.96	1403486	512000	11169	876.34	77	217.893
2380006	1005553	6927	378.22	1272656	425941	15439	652.54	76	226.063
1999378	697551	3405	119.3	1206649	323373	7975	-122.5	80	229.728
3214315	1304815	6471	401.06	1936806	698115	14900	615	85	230.999
945351	2130333	713993	220731	624099	1228763	1710349	535197.1	90	231.496
3134727	1588037	9061	1061.46	2149178	869706	25014	2005.04	90	235.086
2501208	1226689	27094	934.84	1534354	602360	50857	1993.02	87	242.435
2270120	843623	6001	679.86	1329340	383178	15782	1299.52	78	246.688
2337525	1160893	5003	559.58	1272258	509029	8993	1176.98	74	249.941
2804824	959640	4942	333.12	1884812	498573	10090	259.4	88	251.262
3396020	1474263	9390	305.4	3312071	1472376	42627	587.22	116	251.804
2795579	1452915	10470	486.2	1595594	684314	20331	1679.66	80	253.552
2371943	858456	9215	230.9	1380253	390883	16208	682.88	74	253.984
2394017	870950	7053	211.58	1319723	342826	12972	207.92	66	254.092
250987	29889	7576	123.36	69216	8053	8160	154.6	42	255.095
1958164	711261	2413	323.18	1178893	297067	5034	268.24	78	259.634
3126075	1089325	14669	830.34	1893742	579134	30956	2234.16	83	261.686
2894548	1040948	10283	601.38	1741901	519361	25137	707.82	78	261.996
1694969	756887	4464	192.04	971365	317376	9737	252.82	67	262.119
2689384	1033679	5303	241.58	1675500	508995	17633	-273.62	84	264.317
3061149	1545470	6550	449	1800864	714847	14672	151.92	81	265.233
2754318	1152222	6697	859.42	1769817	588818	17709	968.74	84	266.305
866285	1704968	324128	273389.1	503887	857392	997438	518673.7	86	268.254
1740435	1023494	9262	674.32	1088331	522304	20800	1406	81	268.696
2820341	1310412	32018	1675.48	1574934	570687	52110	2612.6	76	269.214
1842511	484135	6320	235.2	1506132	302260	20333	606.38	118	272.093
2870288	1270966	28698	874.28	1968170	697662	72575	2346.5	92	273.297
2076829	1438143	8494	656.84	2343699	1202199	33722	2412.92	125	274.220
2749594	934895	4649	487.14	1705086	467942	16414	988.04	85	275.788
3428433	2350442	10983	1141.38	2933052	1446759	35833	2610.38	101	276.123
2558639	843612	10274	517.64	1664097	457164	27450	954	82	276.599
2513136	949248	6900	269	1453829	414612	20504	1255.44	76	276.839
2066794	722236	5316	205.76	1222173	315241	14011	616.46	79	277.466
2052472	1047039	3453	383.58	1123262	464464	9349	1139.14	72	277.839
2773722	1328105	10932	876.52	1976223	684556	34433	1204.38	87	277.949
2422861	988619	11254	186.44	2255333	754552	41011	826.46	111	282.976
580349	873961	14575	91182.5	317071	482999	36619	142053.3	103	285.745
901877	199932	18859	553.74	315097	58959	25414	651.04	58	286.330
108905	54710	7719	4674.34	31136	15693	10202	5919.72	38	293.538
2465823	1392608	7987	1015.82	1565608	691228	21226	2012.36	83	294.423
2024790	814444	15092	493.12	1302609	443854	31310	1343.6	75	294.559
1888630	896228	8566	241.76	1194945	396661	20213	687.18	79	296.508
3197971	1526153	8891	636.26	2114417	881046	24693	1863.98	91	298.223
2482055	1059112	6236	515.96	1399608	505905	15168	1471.48	74	298.630
1829976	795970	5010	387.6	1134808	377259	14988	1128.68	80	302.374
806788	699570	119652	4503.72	420098	373871	279541	12076.26	89	303.651
2650882	953604	7689	428.54	1708588	468483	17176	826.36	84	309.786
320596	124620	3177	74.22	88566	33928	4252	208.72	44	325.512
1941438	654077	3677	293.22	1153557	289544	6983	551.38	78	327.886
229258	62085	5379	3652.94	117329	20558	8262	5552.32	59	329.571
2492514	973810	4562	582.32	1437061	483662	11969	1287.34	86	330.541
2842314	1020152	7302	505.72	1725509	527510	17997	832.42	81	347.358
2388650	1431539	6713	319.18	1474476	659764	16323	-76.22	81	351.617
2405463	879994	5658	485.88	1370504	394164	14078	966.08	79	360.658
2183871	782260	4902	423.72	1364903	394354	12089	1060.54	83	363.508
2324728	1018301	7858	1181.88	1275750	423099	14665	2249.9	70	363.643
2609851	1123911	10504	640.44	1725591	619527	22570	1481.2	85	364.787
2879954	1192789	6307	820.02	1892756	673647	14070	1643.2	85	370.452
167477	23375	642	202.12	44883	5768	1088	343.68	37	371.161
1893126	891958	20408	4007.88	1035098	386420	57657	15853.02	74	372.090
2651814	984372	209808	97304.88	1511866	533046	508718	285772.5	88	372.117
2196611	1002197	4251	348.86	1275438	457777	11763	1075.18	74	372.865
2699582	1240403	18166	1329.76	1539983	572759	41171	1292.06	77	373.004
2403007	957426	6563	473.18	1385960	421057	12929	731.94	66	373.070
2811325	988795	3366	728.76	1707159	473315	6933	1110.38	78	373.936
2291094	1097645	6590	384.4	1332834	472674	16029	349.94	70	374.000
2259554	574416	2338	74.68	1130353	251293	5412	-273.68	69	374.570
1464440	889062	2990	145.4	843750	356648	5266	134.76	75	377.017
3730817	1650644	6332	774.52	2266756	856034	11757	930.02	87	378.354
2179256	1094940	4165	639.9	1273719	482880	8016	403.76	80	380.005
1958963	791594	10434	7046.24	1019162	303487	23504	11612.44	70	380.414
2301958	1211442	5261	410.46	1529207	661485	15309	159.74	87	383.093
2181581	745805	10764	205.04	1211743	346601	24800	-136	76	383.805
2629535	1042235	8887	395.82	1681473	609406	25275	1140.5	84	384.172
2227621	875381	5874	385.64	1425336	444195	16858	759.88	85	385.199
1747936	938404	2795	258.7	914167	408249	6770	707.2	72	385.422
2093497	806191	7388	313.68	1252912	366848	18672	1386.92	81	386.197
3087428	1121104	12670	617.2	1868342	560567	27108	1372.88	82	386.794
2923817	1163301	5621	467.06	1780631	567293	18985	1116.1	86	388.351
2927607	1174682	7621	571.06	1970373	677376	25051	938.86	88	388.648
2158890	1073917	5362	398.32	1335371	495490	10757	534.02	74	388.938
2480948	966829	4461	308.46	1571980	459204	8884	761.24	74	389.072
2228875	1491307	6073	554.78	1309535	732340	13111	731.46	73	389.280
2812481	1069379	11418	482.48	1484917	513231	16916	1034.76	76	390.801
2803668	1136256	6613	609.18	1667511	566764	21392	916.12	84	391.535
2251737	782330	4874	110.64	1315748	383431	13302	301.72	72	391.645
2370722	1335320	5388	542.68	1480853	626478	9824	381.64	79	392.273
2048932	1109632	6003	539.58	1419842	577532	11046	976.56	80	392.290
2077631	1445972	8594	683.84	1273668	640802	22076	1299.36	81	393.371
1975396	1503003	138840	2900.4	1373606	735816	296167	5570.62	86	396.022
2158208	807338	11012	864.32	1211658	334912	16333	1751.38	73	396.966
2355860	762872	8758	1111.88	1365422	379318	18877	2072.22	75	397.158
2086397	1225324	6623	347.78	1237198	633422	18515	724.9	77	397.960
2362630	907793	4406	235.16	1526135	448316	10612	139.32	78	398.191
1819676	727727	3290	161.4	1016242	319248	3596	878.56	74	399.473
186765	74126	41559	844.74	65789	21068	56669	874.34	44	399.869
2086746	997507	7937	817.82	1483399	613640	29131	1414.66	96	400.016
2353662	1319697	6325	499.5	1436733	634261	17030	737.8	79	400.466
1940072	748934	4083	474.38	1135777	335052	5638	1338.68	80	401.964
2889111	1049187	13803	415.58	1756606	500689	32428	682.08	83	403.138
1570357	631823	5456	207.16	1022858	313562	16983	486.38	85	404.053
2292277	786831	6372	282.92	1204229	319823	13304	198.44	75	405.921
2150658	1169560	5562	296.32	1411604	515975	15820	431.2	83	410.796
2094343	1049942	7889	309.54	1319423	540159	21181	430.66	84	414.014
2567756	1082384	8469	450.34	1601638	469282	17683	1334.38	79	418.848
3178052	1176963	4884	588.24	1812398	550010	8234	1148.24	77	419.746
640075	1598807	232168	231242.5	363370	767922	676273	444161.8	83	423.092
172075	154521	195	117.7	51472	48671	-263	354.82	43	426.157
2806960	1317614	14001	670.86	1861637	753376	34373	1660.78	89	434.578
2931623	1296020	9418	668.48	1964281	678644	24301	1442.86	86	444.415
3740136	1387072	7177	571.22	2752708	895323	23891	1657.26	103	454.003
2905906	1439170	6965	471.9	1706367	712214	16959	217.74	80	455.626
2603055	1171796	19375	281.5	1526801	531591	36050	812	77	459.158
1650303	741062	4780	354.8	941134	340387	10935	543.1	77	468.655
990846	2515417	840920	264794.2	553707	1168067	1756537	513049.8	77	470.824
2051145	750422	4024	61.64	1105454	348886	7047	80.42	73	472.687
3425564	1449638	9906	441.16	1907831	656024	25453	1228.58	76	472.977
2327405	1221623	6762	697.32	1435710	562271	17692	663.12	73	473.063
1989398	541526	3129	346.94	1085401	239713	4435	652.1	78	476.712
1238492	3422039	21230	25969.8	752173	1526712	52281	50476.66	78	477.109
2189544	1083660	6789	391.54	1353489	491596	19907	672.02	84	478.112
2703623	985006	4719	543.34	1602781	457880	11480	1106.8	73	478.328
2976351	1028840	4836	576.96	1861714	504532	11148	700.28	80	478.601
2347986	784010	5385	371.1	1450366	342039	11701	905.86	71	478.765
2254079	853313	7470	302.2	1355700	383356	20315	-6.1	80	479.798
2286853	921536	4509	365.74	1345614	411485	10910	214.6	74	480.391
2716682	4092651	17955	5571.3	2293248	2831580	65619	13756.34	122	481.780
1418439	1091438	42846	1157.56	842962	495181	92098	2696.28	80	483.388
2175102	935764	5437	105.82	1240585	410285	16234	317.24	74	483.442
3020463	1370014	7258	679.88	1919679	661563	14922	1490.92	83	483.980
2095465	983629	6224	396.64	1307844	489337	20398	1252.28	89	485.125
3662152	2735966	12397	1939.42	2766289	1415348	27434	4898.24	94	487.603
2585401	1023110	3968	544.48	1365034	474222	8129	1284.94	71	487.919
2859785	2499663	9442	492.12	1979433	1303397	18436	1799.96	83	488.152
2686254	1194313	8497	738.42	1603782	620686	25406	1955.16	80	488.722
2357703	737285	8448	97.28	1426537	321169	14737	670.82	70	488.815
1755260	582347	7245	135.7	1039264	259556	18220	241.2	72	489.038
2377071	1062129	9775	841.5	1600757	560569	26311	1730.46	86	489.633
204083	164399	723	188.78	66952	57490	868	405.48	45	490.448
231046	18586	581	-114.34	67886	5150	382	-238.48	45	492.564
2068798	813417	4237	347.82	1329102	406311	8871	402.06	84	493.954
2450323	890821	28524	627.64	1484157	403036	49460	1726.6	79	496.475
1575721	720462	3144	483.84	823114	284405	5495	1067.7	72	496.798
2430937	862806	3068	453.48	1249615	353212	4134	566.24	71	498.232
3138813	1532881	7085	591.1	1912159	734020	15156	361.16	81	498.927
2159662	963497	7387	460.82	1515054	507667	25101	666.86	91	504.585
2085624	801802	4728	270.08	1224029	356288	13695	347.7	72	504.802
2530256	809322	11464	372.04	1389005	399289	25934	274.24	76	505.064
2934262	1653779	12862	612.32	1758297	788650	28956	1236.16	81	505.868
2054411	723363	8435	55.1	1268711	347204	24311	40.46	83	506.728
3030466	1214894	5425	456.5	2742185	999437	21283	1876.38	109	507.621
2781408	1916496	10666	365.76	1566913	935927	22675	226.5	78	509.839
2176354	1034719	8473	350.78	1216913	466689	15203	679.58	77	511.240
2393746	984396	3150	323	1263188	376866	4196	795.56	74	512.094
2248106	1634769	7027	1640.22	1321794	814339	13672	3414.92	84	513.428
1363800	1800587	1263144	157039.8	748453	802702	2735104	287733.4	79	515.904
2429013	1105156	31743	13743.98	1452488	489158	82522	30084.92	80	516.643
2724091	1300381	6831	695.66	1690446	631516	10208	1409.88	81	519.528
206311	213617	984	-59.76	78871	92095	2938	-374.32	72	523.978
3108840	964719	13452	328.72	1839564	490240	33590	399.4	85	525.297
1732564	721220	16406	413.16	1846470	682412	50484	1140.24	115	526.392
466011	1247123	23614	5305.04	413380	888346	76760	17330.6	105	528.930
3353240	1193106	9396	961.56	1875074	625252	24380	1859.8	86	534.261
3201753	1624105	10502	673.72	1869473	828283	25593	1490.98	83	535.336
1834057	625028	2728	223.08	1040082	266785	5119	240.34	76	539.094
2625543	1070112	5099	518.14	1529420	492038	12855	1415.3	79	541.593
2303583	1309689	6614	534.04	1654559	667418	19965	911.9	90	543.836
2597505	1442916	8213	353.18	1531023	653628	21264	1038.04	81	545.849
1227711	1161135	192502	151179.7	558399	462496	389174	240363.6	70	553.623
2682183	841732	7449	631.14	1517449	375304	14471	923.06	75	553.889
1926275	1191385	4397	493.42	1030742	560148	8881	1175.66	77	562.309
325096	63255	540	-32.6	100532	18461	910	-208.4	47	563.058
774233	268805	809	132.74	342763	85317	966	175.76	61	563.069
3588028	1189767	7358	357.88	2369495	803949	21614	1098.04	95	563.507
1557490	894511	7240	497.4	904712	356278	16383	913.38	69	563.649
2670057	934344	7568	917.48	1554026	446412	17817	1543.62	83	565.748
2257917	982352	8353	237.58	1431861	442441	20094	720.84	80	566.189
2690781	1247735	8230	498.8	1663522	576329	21374	768.64	81	573.666
2812569	914299	4559	403.74	1626774	417507	9172	744.92	79	584.839
2910505	1224486	8341	459.26	2401073	728759	30117	784.62	101	586.460
1868180	3113307	731446	185075.6	1060926	1364412	1509660	290574.6	74	587.374
2468052	914196	3675	302.5	1786649	488620	10535	21.1	90	588.830
2723003	1151127	13913	708.18	1721513	603319	34948	1210.28	90	591.101
2548905	1957849	11418	636.48	1995632	1694583	26501	1441.86	128	591.284
2861253	1812211	12634	695.24	1847009	943316	29925	1926.5	75	591.318
179285	63422	21530	2392.8	101109	22885	37718	3223.48	62	592.829
3009017	1315845	8704	957.44	1925996	668208	22139	2082.54	89	593.202
764150	89088	563	-4.82	218879	20549	929	14.94	40	593.285
2965680	1599238	7695	1510.7	2048752	728574	15605	2263.3	83	593.870
2007937	1029042	3441	439.26	1210426	462922	8235	666.1	70	593.918
2623001	1528704	19170	574.2	1638395	741082	41892	1359.12	78	594.349
2313471	1105414	6889	1238.54	1364719	528045	16774	2690.64	71	594.494
3195984	1243881	8467	553.62	2021115	625455	21247	401.42	81	594.926
1922715	911209	68272	2257.92	1160793	379417	91074	2995.64	69	595.143
2658098	949683	4931	384.66	1567710	471807	9919	736.34	79	595.986
2873628	1882379	15684	736.24	1937477	1032119	40602	1336.72	88	597.751
113315	9577	-31	-26.66	31321	2802	-671	-26.06	37	599.166
2050781	791251	3249	278.14	1253138	355466	4561	356.46	80	599.189
1715716	646360	5930	273.8	1011582	312566	16528	791.08	76	599.772
2641956	1313244	6183	754.38	1718198	636254	20409	1829.74	84	600.456
863199	2647172	78016	30316.76	539979	1461830	179498	72606.28	80	600.525
2278859	724030	4284	409.24	1456918	324215	10047	176.42	73	600.641
2122643	1244585	7051	243.86	1182390	581758	17690	264.4	79	602.189
726960	187006	644	-230.16	258960	59044	630	-651.2	52	602.472
3181689	1220472	11801	330.86	1986354	670586	37537	817.82	89	603.726
3103739	1093201	11352	806.72	1913276	567972	24456	1525.16	76	603.780
2622648	1403545	7241	506.26	1669543	778279	23316	1084.76	78	604.092
2466711	963205	2339	520.54	1387554	441954	1178	537.08	76	604.972
1949852	869609	11490	374.4	972511	347511	20812	363.32	62	604.985
2535159	1035115	3694	620.84	1517470	465141	8949	1354.14	72	605.311
2386233	938315	11860	423.6	1426897	417435	20365	719.9	68	605.357
2779580	1139698	9219	799.34	1704780	574210	22647	1947.42	79	605.782
2487213	941002	5462	506.32	1513155	441325	13060	955.6	75	605.993
2215827	663689	3264	128.04	1202652	300796	5598	-271.72	71	606.446
2900030	1285010	10390	551.4	1869556	689445	29757	1202.02	81	606.858
1970439	1407118	28503	1102.58	1128198	620369	48227	1477.22	73	607.805
2409259	944387	6993	588.98	1793168	508431	25439	1334.54	93	608.568
2418195	964332	60114	1680.04	1537312	490941	120846	3031.56	88	609.995
3212721	1627775	8722	1911.92	1895003	815782	15775	3084.5	83	610.277
2031167	880617	6059	230.74	1194048	409678	11870	904.2	77	611.035
2524633	1317792	5239	443.54	1560407	622177	11930	853.8	74	611.046
1887665	858526	5454	429.44	1121910	354077	8415	790.9	66	611.136
2496708	886575	3624	461.64	1630180	432917	7244	332.84	84	611.987
3101281	1111358	3409	612.74	1894634	560128	7378	856.08	82	612.707
1785589	785349	2341	220.26	1031335	319808	3654	321.44	76	613.856
102317	68898	628	103.08	37699	23575	815	403.9	47	615.549
1985114	633554	6404	446.44	1103491	275843	11576	1071.36	74	615.725
2100099	872892	4511	539.46	1207374	413440	10169	1131.34	79	618.117
128700	62484	199	29.14	33912	16935	-21	108.94	34	618.644
2112293	839854	7339	399.54	1301424	412055	19492	1013.12	80	619.035
2345255	908886	13915	532.9	1538322	440736	33527	1550.22	85	619.807
1990970	781789	8517	313.62	1116170	338896	14912	375.32	76	620.670
2043665	866993	3521	227.06	1108857	365106	8778	427.08	73	626.776
2829068	2343891	11652	1272.72	1815740	1252856	28778	2564.08	84	627.406
2953204	1314038	8642	852.12	2373402	999839	27890	1860.4	102	627.742
2664672	1084327	7355	357.3	1628674	517263	19873	740.78	74	627.886
2293567	1122312	8057	425.02	1320110	538659	20324	916.64	80	629.029
2977098	1245914	5889	599.54	1778789	631195	10584	1099.24	82	635.423
2404386	919924	7800	257	1501276	411807	15470	381.2	80	638.394
2313343	797923	5379	203.94	1367544	336587	8307	-438.98	78	642.254
2980027	1416192	9951	378.86	1820631	669430	27232	1035.52	81	642.767
2630484	1179520	8239	634.54	1590721	561816	19178	838.08	80	644.483
2593504	1142116	4997	353.42	1627503	593231	14628	152.08	77	644.793
2355945	877565	8077	371.22	1470726	403178	19530	1044.8	83	648.762
2180026	730724	11405	414.3	1407840	336789	26858	994.88	84	649.195
2938639	1109479	7366	470.76	1774889	547773	20043	258.98	86	650.900
1972039	970888	19997	383.42	1100850	417468	38305	462.3	70	651.057
2235036	919405	5366	416.76	1356174	431549	14178	877.08	82	657.291
3189887	1692154	8778	1037.08	1934611	828336	20769	2184.34	83	659.011
138284	64035	174	24.64	29464	14462	284	-19.76	24	659.129
1863334	805934	4622	270.92	1109459	354156	9746	338.56	76	674.254
1894793	762035	6428	359.08	1139693	369290	15347	979.42	79	676.929
1988023	651833	4504	469.44	1165603	331132	11960	949.6	82	679.535
357138	174602	234	-51.76	98495	47699	189	-64.46	44	680.298
2714608	932690	10899	534.14	1741980	465458	26976	1184.36	82	684.635
539696	1667463	15559	7509.74	402861	949639	47256	20301.16	94	686.258
183037	218886	36984	23613.24	67394	80095	61461	36094.46	54	689.662
1914782	792871	5463	187.18	1032639	329610	13580	376.8	75	690.695
2628296	1130784	11676	370.36	1487522	521575	22666	460.76	74	690.834
3117022	1320037	5110	495.6	1996330	656451	11559	860.74	78	691.072
2747242	1122262	6787	260.82	1689243	600488	21998	800.28	87	693.274
2753610	1043272	7449	844.14	1638285	522314	21031	2071.66	84	695.881
2728695	2962382	10805	532.3	1720080	1570311	25497	486.42	80	696.291
2024420	935499	10189	369.54	1351021	463448	25981	510.66	83	697.626
2463799	1303588	5511	576.46	1575389	613770	17500	1187	85	699.426
1923095	866941	3566	533.76	1173450	414755	8156	1349.16	79	699.975
2766740	1036672	7342	454.12	1748980	521573	22323	358.78	87	700.471
2874155	1068165	7959	392.74	1952032	544902	18798	896.28	85	700.978
2967091	1521287	20085	998.1	1875247	684288	38881	1685.66	73	701.084
2667444	1204424	8119	438.34	2043120	733836	29984	1471.24	97	701.537
1863801	673255	4308	205.88	1062858	296006	14848	-271.72	75	702.401
2133953	863714	2926	391.36	1282969	412069	6779	735.94	78	702.729
112277	9219	93	27.98	24171	701	-211	45.54	23	702.840
1987465	677377	11404	805.44	1176314	297426	23749	1304.14	77	703.173
2840465	1334375	7810	1064.6	1998951	756583	29969	2263.34	96	705.750
1458121	578021	4000	205	917221	264911	12761	253.46	77	706.283
215210	164408	1334	62.24	102273	86080	2482	124.52	63	708.690
3214714	1350877	8332	687.52	2279972	750657	21320	1693.2	92	710.055
2365724	1018903	5355	424.3	1616022	508837	21032	1035.52	87	711.423
2643140	841348	6730	374.8	1510550	387368	14400	355	81	713.272
1840474	886727	8116	425.76	1070137	374386	20464	782.04	78	714.323
2311856	849375	5091	482.26	1423509	389974	11900	268	80	714.733
1559477	666781	4217	148.62	1011172	348260	12708	-114.12	83	715.196
1846560	589046	2328	304.08	985826	249932	207	564.02	72	715.769
2674578	863967	8011	81.46	1595438	407137	11732	524.52	74	715.780
2346915	920931	4439	423.54	1398327	409396	11256	1214.16	80	718.885
2020183	581375	8326	175.36	1110519	249366	17651	410.86	74	719.545
3204928	1194635	5942	431.12	2056830	593077	10310	740.6	78	719.586
932132	343223	34006	844.16	378672	107373	50215	1250.9	60	720.451
2394870	744724	5937	240.82	1391293	332766	12287	91.82	74	720.483
166912	117507	2235	118.1	52575	35846	3109	-46.26	40	720.927
2352359	728170	4011	288.46	1355198	369175	12019	800.34	79	721.282
2089261	1460324	6887	584.82	1380190	722520	20016	1160.76	75	721.432
190747	114838	560	65.6	52172	31929	768	84.48	41	723.216
1586172	1268176	6955	538.3	1152622	660440	23715	409.9	89	723.581
3093192	980943	9002	609.72	1700433	442218	14557	1850.02	77	724.662
2081019	953299	5005	465.3	1179240	386694	11125	636.5	69	724.694
2337320	1111872	13717	776.62	1320505	524435	24448	1658.28	72	724.898
721840	1497957	476401	158794.9	390495	641183	929901	249681.9	69	725.415
2405449	1083055	7245	183.7	1445115	438673	15736	544.96	74	725.647
206790	48433	560	-17.4	47707	9608	-474	-15.64	27	725.693
2836502	1324480	6807	554.02	1719855	626662	14601	770.86	80	728.825
2188965	890985	12041	596.26	1316988	401432	24944	863.84	73	729.119
1869737	726588	2322	53.92	1030845	297982	4338	-662.32	74	730.183
2445948	1385795	5771	248.06	1504004	671536	14399	461.14	81	731.988
2798330	1298289	10453	734.58	1854404	702048	21616	982.76	84	732.627
2198521	1273733	14169	395.34	1340183	559937	32950	885	77	732.891
2889697	1315590	9875	391.5	1815436	649338	22020	657.2	82	737.788
2164487	778176	6235	387.1	1233916	368903	11010	560.6	78	738.705
3022902	1759797	8512	728.32	1736594	874194	20294	1082.84	79	739.815
2081316	893022	5211	222.46	1189772	428528	10994	388.84	72	740.091
2620752	936588	4701	438.86	1588316	454180	15253	1116.58	83	746.000
101820	69646	135	13.1	28573	20264	97	-52.58	36	757.631
2437350	1013110	6723	270.78	1550726	506169	16476	576.36	81	758.080
2831275	1285792	7363	646.18	1800498	680015	14901	1261.86	80	758.549
2267284	824648	9712	561.32	1167984	368964	18403	1164.58	75	761.809
1749169	1130444	10356	442.16	990536	453739	18850	802	75	766.874
2587203	1240250	5698	456.28	1537915	578732	14357	1092.02	79	771.513
2735643	1321615	5802	516.72	1700414	723363	16002	880.72	81	781.691
2404697	815853	6054	329.44	1449825	396300	13739	1161.54	81	792.413
1384798	816106	270654	21841.44	854910	472073	615001	83888.86	84	794.742
2466150	1206041	9512	14332.32	1495641	535357	12894	62703.84	71	794.756
2999461	1663715	7461	889.46	1863942	840277	15993	1617.98	72	794.861
2324435	927698	28654	826.44	1515676	502450	55325	1355.5	76	795.052
434314	65545	2858	236.88	166980	23660	8438	854.68	81	796.773
518926	47403	199	54.14	152700	13651	1	122.86	50	798.633
3032339	1188783	6751	262.86	2029781	602965	18722	197.92	86	801.014
1885980	651464	3744	143.84	1096814	282195	5091	284.26	75	802.151
3057907	1130085	28974	592.64	2011671	630046	53121	1965.06	87	803.431
1874689	620312	10533	443.38	1110361	272187	23139	979.54	71	803.645
2122579	726868	6452	573.72	1174024	290228	16674	752.64	69	803.961
2846815	935393	4486	447.96	1664626	452631	9521	1000.06	76	804.507
3001637	1276652	19237	191.82	1867206	658336	45548	443.28	80	804.744
1344334	610190	10935	601.1	799980	309849	27076	1374.36	72	804.877
2605732	880071	7858	63.88	1507142	371274	15535	-108.9	70	805.166
2274563	970322	5907	496.02	1452536	489866	12745	884.7	74	805.188
2683353	1674015	6065	861.9	1611079	829034	14090	1604.4	73	805.481
2094911	676649	5206	534.16	1220941	289078	11022	1041.92	71	805.658
2295914	1019269	7491	360.26	1439935	576193	18513	595.18	73	805.752
2511625	776299	5891	333.26	1404050	347775	11599	138.14	68	805.973
1863460	874590	4369	1134.34	1109889	404146	9571	1652.06	70	806.020
2363871	1173913	6583	679.38	1908339	696752	25092	1208.12	102	807.423
1982763	1036418	5086	485.96	1176289	418853	10017	842.62	76	808.148
2292387	1060276	6369	508.34	1429050	488578	12399	564.14	79	809.525
1634916	500541	8928	559.08	938525	207724	15498	1368.28	71	809.974
2248237	989223	4545	498.7	2559648	759562	8166	2206.76	141	810.360
2849882	1665018	11000	1331	1624858	792798	22832	2399.52	71	810.592
2434115	1110533	5746	706.56	1443244	536738	16593	1212.98	75	810.903
2708469	1402890	6947	729.42	1638101	719046	18776	1260.36	74	810.927
2063809	805146	5740	575.4	1280941	427586	18805	735.3	76	810.947
1934461	770997	7285	368.1	1170065	344436	18647	433.42	78	812.185
195222	41259	16289	246.54	57427	11658	19713	405.18	43	813.167
1887449	929902	5198	498.28	1221399	436218	17796	1229.56	83	813.472
1970033	646991	4207	206.02	1133384	277819	6116	443.76	75	814.624
2286427	957896	6472	141.92	1293333	422385	17661	-141.54	80	817.190
1905790	629229	5654	132.44	1122498	291093	10800	-36	75	817.879
3682249	1239241	6716	479.76	2397706	650162	22220	1040.2	88	818.442
2242237	866271	7025	319.5	1383240	383020	20709	390.74	72	818.544
2807111	954601	6177	236.22	1645489	478488	20490	243.4	75	818.883
2275934	1218760	4088	288.68	1465335	579368	9720	168.2	81	819.857
1809794	848593	2180	462.8	1086586	384426	3111	744.46	79	820.612
245256	24781	6038	-141.32	62492	4440	7405	-53.7	33	820.731
1461087	567729	3168	168.48	796486	228484	5784	719.24	66	820.784
243718	83566	322	-21.08	67979	26097	315	-103.1	41	821.356
3386975	1450923	23989	734.54	2390503	797467	49495	2309.7	91	823.295
2824623	1463082	43015	1075.9	1687666	634163	86616	2557.76	79	823.966
4145943	1302514	8873	559.78	3342330	1153081	35012	2541.32	113	825.532
2836425	1562866	4258	609.88	1810170	795689	9855	1492.3	77	825.754
2133514	1002257	8274	443.64	1531433	540568	31320	598.2	91	826.049
2945890	1182860	6713	621.18	1711890	536215	16071	1148.06	77	827.053
2383083	1056606	6401	276.86	1338698	472602	13319	472.34	70	827.222
2672917	1265500	7269	507.34	1637369	632572	22558	1089.88	82	827.762
2326711	1093874	7445	368.7	1449464	493911	18428	547.08	81	832.686
2086649	763690	3277	454.22	1286421	348667	5881	872.66	72	832.732
945710	3313428	50223	17939.78	789474	2021194	111103	48465.58	94	833.077
2555187	806816	5001	547.86	1354727	440854	11064	637.04	80	835.190
2946209	1583754	10265	393.9	1622078	801597	27531	615.66	80	837.035
1880922	643914	9092	485.12	1065458	275243	23542	745.12	71	837.081
1958834	704785	7511	447.46	1165271	327049	17143	952.98	80	838.822
1874438	691531	3123	196.78	1153987	294876	3817	622.62	77	840.932
467415	36057	434	-64.76	132776	10158	407	-139.98	48	843.221
2399565	877919	5508	160.88	1516304	442097	16010	-132.4	83	844.745
2220032	999145	8947	517.42	1291803	477399	19601	586.86	80	845.422
2572188	1130269	6809	283.74	1612255	578375	19631	806.66	84	846.134
3230889	1970635	6422	925.92	2100430	1073206	15042	1810.12	86	846.713
2935809	1256416	10667	510.62	1803888	613599	28304	770.44	84	847.772
2024026	1310433	12829	679.94	1356224	678191	35089	1997.54	80	847.808
3189158	1447104	11098	2606.28	1996248	657750	20141	3669.26	78	848.425
3380038	1623614	6880	615.8	2212252	932322	15848	1599.28	92	851.075
2945549	1364702	7754	600.44	1864704	700468	23168	856.48	82	851.655
3004013	993394	6126	400.36	1822512	537689	18197	1034.42	83	857.529
2489842	951667	28321	806.06	1383393	443539	49239	1252.54	70	857.637
3213250	1450340	10404	666.44	2093242	777420	25200	1836	86	862.782
2938919	1105716	8316	646.76	1831835	561593	19753	1286.58	84	865.903
1333271	1820413	177522	3053.92	953897	1042575	548585	8335.1	82	865.994
3565630	1821917	12281	8251.66	2079240	980021	29767	15992.62	83	874.274
2969297	1710499	8695	779.7	2307348	929197	27917	1632.62	96	883.378
3347308	1306706	8465	506.9	1964708	643086	22464	1468.04	76	883.607
2463430	946921	4336	237.96	1445399	443963	11050	316	79	894.014
2808206	1535110	11409	580.74	1872525	797014	29526	983.36	86	895.107
2328319	1245144	6737	469.82	1495440	575898	12696	1099.56	81	904.539
2499957	1143804	6116	286.76	1539766	524146	15159	723.74	78	905.133
965357	151734	10772	71.92	335271	44405	14905	-297.7	57	906.299
2427511	1064927	6104	532.44	1359010	445148	11661	760.46	77	908.474
2191432	853491	6261	339.46	1370258	383190	13622	356.92	79	908.837
2098158	906338	5140	483.4	1246341	409049	14931	368.66	81	910.541
717143	1669160	213898	163690.3	370323	791869	542068	274610.5	74	910.831
2971196	1020634	9241	471.26	2221482	794556	35641	906.26	101	911.251
2307773	796205	13934	620.24	1562545	455408	27645	1653.7	88	912.264
2423153	782643	5242	62.12	1351891	340062	9342	-136.88	74	913.027
3027480	1142922	7653	455.58	1926054	625743	16309	-184.26	84	915.269
2422481	1084181	3155	482.3	1556570	504736	6670	552.2	78	915.717
3078531	1014737	4773	371.78	1899811	526786	15530	361.8	84	917.063
2968172	1411151	7118	1138.48	1899665	782274	19581	1623.66	76	917.282
2105333	788272	8675	444.5	1161023	346131	20345	597.7	75	918.906
2280262	1129586	13748	1088.28	1358054	510613	29585	2043.1	78	919.516
2681858	1106829	7616	426.76	1896206	637954	22735	793.1	91	920.037
1839585	946361	3529	364.94	1108643	475199	7317	245.62	80	921.373
1822769	589585	3672	-7.08	1050357	236815	10033	-175.62	75	922.996
3625937	1519115	7636	634.96	2177430	861202	25064	1550.04	82	923.323
2434342	1018249	5332	345.52	1302098	476343	15040	1033.4	78	924.188
2504475	1064719	5176	323.36	1579925	525127	16802	925.72	78	924.374
2126556	813832	36799	1327.14	1352974	422517	64133	1898.38	86	926.406
1354380	788052	4211	202.46	1038920	415758	15287	937.82	94	927.317
2408580	694501	3632	201.52	1573023	363946	9701	348.86	81	927.676
2439870	1078178	22584	550.24	2638670	872108	60827	1759.22	127	928.020
2294645	1371323	7987	220.82	1365591	646466	20309	174.74	80	931.461
1334154	1069491	10341	456.26	830423	505566	20045	560.7	79	932.323
1852340	660988	3602	277.72	1162795	301344	9686	941.96	78	932.502
1322811	808560	4511	99.46	786449	360357	9079	309.94	76	933.382
3081005	1114637	9136	384.96	1772136	534365	22828	903.08	79	933.610
1424015	766694	12379	319.94	976868	397953	31443	603.98	85	934.480
2757336	1493438	9079	526.94	1913331	821601	27225	1298.5	90	935.704
2622606	1215711	8436	118.96	1721599	637764	27106	-332.84	92	937.495
2808000	1142416	6955	582.3	1827370	596027	23647	1079.42	82	937.872
3021546	1098875	28096	628.56	1820831	505315	48525	1499.5	77	938.248
3180348	1474500	7277	794.22	2099451	744731	14834	940.24	82	938.499
2625370	1288611	6236	1210.96	1554933	621064	11806	1961.16	78	939.189
2848188	1774594	10181	412.66	1885457	890033	26678	676.08	77	939.286
2196394	1009594	6334	262.24	1529588	569124	21406	387.16	85	939.813
1860751	802248	12024	434.64	1043472	344543	23095	817.7	66	939.845
2225573	1010576	6790	371.4	1289804	476036	20828	504.08	83	943.102
2189610	889417	6266	595.76	1349246	433004	19683	1140.38	83	944.071
2956903	806636	7840	362.4	1644102	377380	18094	655.84	78	944.674
2485457	1003331	5778	471.08	1399757	442784	14520	596.2	73	945.318
1950762	1652967	7213	603.18	2345102	1482259	31460	2710.6	126	946.219
2622516	822433	7065	150.9	1554349	402034	15336	-63.04	80	947.553
2227440	888456	11087	680.82	1424239	425385	21002	1630.72	84	948.574
1929960	823020	5854	466.44	1240481	388350	16092	745.12	76	948.729
3579820	2233108	9982	772.52	2591934	1394443	35258	1828.88	105	949.702
2175626	1192684	3732	511.52	1332955	582322	7543	1215.98	79	956.398
2012017	1075981	19764	499.04	1108441	491943	32927	1220.22	76	958.950
2444531	860072	8345	387.7	1354926	366353	17442	810.12	78	961.912
3328666	1586298	7643	753.98	2073196	890959	22591	1261.26	89	965.311
2082242	807061	5234	568.24	1163648	347918	11395	1593.7	77	966.399
2643128	1716862	6805	490.3	1574319	756591	18486	859.96	82	972.010
2445091	1179195	5680	462.8	1248941	554376	11095	773.7	73	972.528
2483026	961140	4431	361.66	1445803	449143	11976	455.36	81	973.552
215974	96402	23070	380.2	58628	26039	29476	470.36	37	973.979
2450198	1306778	6380	703.8	1529898	636207	15150	1130	79	975.251
3128220	1430857	12602	2706.72	2028245	680786	27721	5419.06	85	978.133
2039144	912359	19075	468.5	1127913	411392	31143	1052.98	73	980.942
143652	48301	230	-37.2	40650	13881	545	-301.3	39	985.240
2756969	1541237	5640	541.4	1893521	811222	13630	1007.8	86	990.740
1922555	902212	4077	104.22	1089639	376180	9553	-218.42	75	991.630
2843993	1198232	6947	451.42	1614415	578702	12751	601.86	80	995.979
2516622	1107982	5142	350.12	1507197	519861	9533	45.38	79	1000.293
2434695	1196654	6981	511.66	1292081	494271	15814	1227.04	77	1011.713
2442592	971444	5070	325.2	1444852	429408	14117	615.62	76	1016.956
2033736	1071825	10386	690.96	1279229	442008	23363	1825.18	81	1018.097
3389778	2432782	9232	1376.52	2584075	1318794	23850	2442	96	1020.796
253465	177969	247	241.42	69138	48636	283	621.38	41	1021.733
1632179	473820	2484	408.24	950218	223470	6063	801.18	76	1022.460
2664291	926635	6004	515.44	1631976	470546	16498	1104.28	82	1024.141
3050206	1259387	10281	537.66	1662310	636649	30723	599.78	83	1025.240
2017910	794219	4899	266.14	1139152	377425	8939	1220.54	75	1025.944
2087666	889499	11467	492.62	1224459	407407	18365	947.9	73	1026.066
2049997	849968	12533	235.38	1191587	363431	24254	131.44	74	1027.114
2110184	1113378	6995	530.7	1272718	523254	13029	1099.94	78	1027.538
2727214	1123515	7986	560.96	1646654	532636	26394	818.84	87	1028.231
3178064	1195397	3746	622.56	1881031	578856	6496	661.56	74	1028.259
3054727	1117042	5140	1464.4	1727745	574782	13390	4062.4	82	1029.476
1835139	714677	8124	133.64	1082636	283308	18062	838.32	71	1029.646
2727920	1084759	5044	985.84	1576243	538461	9453	1574.58	81	1030.709
707904	1848651	458003	257557.6	475148	1127318	1172825	457330.5	93	1034.131
2940138	757996	8124	341.64	1915878	435313	14881	838.66	86	1034.337
2225458	962276	8899	2465.14	1216884	435579	16840	4161.4	79	1035.881
2718837	1176275	6675	514.5	1781920	599594	21921	568.06	87	1039.266
2811645	910862	8770	388.2	1821116	448139	15744	673.84	77	1039.420
2704527	1513875	6025	1023.5	1719621	738346	6752	1299.72	82	1042.524
2032946	773313	3499	206.14	1321615	369744	3020	477.2	76	1042.875
3254339	1104162	10573	367.78	1961811	537137	20906	821.16	78	1043.043
2826674	988180	7733	184.38	1760568	463480	19372	445.92	82	1043.828
1933925	757637	9524	318.64	1079364	317901	17401	369.86	73	1045.550
3268759	994332	17752	831.72	2078946	536212	50332	1482.52	91	1048.327
2193020	2128634	7226	91.36	1297709	915691	15640	282.4	77	1050.789
1979009	752421	3101	164.86	1150776	309489	8949	92.14	75	1051.160
2654138	1309551	7484	635.24	1680687	628633	17154	1178.44	80	1051.925
3065325	1897156	8221	463.06	1792034	832514	24432	709.52	83	1054.654
2645179	1522039	8295	562.7	1555861	762384	24894	1083.84	79	1054.940
3181007	2114399	12192	2113.12	2180398	1105462	32307	4825.02	84	1055.361
142453	23022	461	71.46	80773	25028	1522	509.92	128	1056.558
1920365	943563	11279	529.94	1282870	413007	25471	480.06	82	1056.631
3073393	1402953	8004	259.44	1756896	696563	22771	314.06	85	1059.398
2868800	1304319	7582	408.52	1864038	683812	17563	979.18	88	1073.945
3133056	1805307	8345	729.7	1793317	972989	15669	1349.34	82	1076.555
2837760	1408569	6219	587.34	1886139	654889	12784	954.24	88	1079.347
2897861	1700294	6408	302.88	1687479	887385	14245	232.7	82	1081.939
2463037	939272	4156	338.16	1415463	402338	11106	845.16	81	1083.312
2247034	906465	7178	350.08	1346605	410582	17322	450.92	81	1089.125
1881738	665995	4630	216.8	1093057	290528	11155	342.3	77	1091.060
2165613	939007	4908	490.88	1187068	386874	11765	1264.9	74	1100.992
2243264	1012372	7639	536.54	1374206	450157	16382	1041.52	78	1102.188
2981206	1283064	7175	401.5	1808051	595666	18350	-19	79	1102.556
1602056	1037178	6361	1601.46	924212	418701	11038	1906.68	76	1109.598
2560170	1281480	6924	595.64	1527138	626828	18367	879.62	78	1109.813
2365868	814214	14771	231.06	1365015	392070	32365	884.9	80	1111.167
931395	2466583	523232	141130.5	704887	1259601	1204062	278763.3	86	1112.329
1745293	704378	5004	198.44	1076029	320875	13389	-195.46	79	1114.439
3404506	1255090	6122	532.92	2059007	685141	14621	556.06	86	1116.421
1971919	1021330	7817	647.62	1292262	485135	20462	1186.32	85	1118.159
2140332	924597	12638	608.68	1487811	477284	27980	1300.8	86	1119.298
1747530	1144990	10030	844.8	1017363	482987	16958	1474.88	71	1119.382
2371429	935728	2282	431.52	1417759	412843	3927	891.22	79	1121.645
2668375	1300948	13811	1349.46	1557006	568145	25486	2519.96	80	1124.905
2287295	1042871	5643	527.98	1421978	507989	13133	1339.38	80	1126.034
2778571	1332688	8514	417.04	1512048	616754	22179	392.94	74	1126.050
1666578	691166	8144	392.84	930154	288934	14173	697.78	63	1126.205
2784035	1245996	18029	691.94	2694954	894094	58802	1900.72	109	1126.313
2733493	1210723	9883	746.38	1888046	705748	28448	914.28	83	1126.681
2666703	1294304	6652	825.72	1525871	584446	12118	2221.48	78	1127.513
2801659	957325	9705	311.3	1724780	455825	24491	754.26	73	1127.562
1779764	807313	3886	305.96	1044562	339164	7749	881.14	75	1131.462
3278932	1300798	4100	609	1910656	578837	5328	977.08	77	1131.709
1394394	564224	3951	484.86	920834	290740	13053	581.58	80	1132.113
2589985	1063968	10396	638.56	1606455	553304	29411	1011.46	74	1132.145
2069748	932794	3413	659.18	1254875	449883	9014	1185.04	71	1132.296
3013930	1467075	8080	802.8	1783733	860147	23873	1491.78	73	1132.335
1734850	789053	2709	595.74	1070310	360903	4473	1185.78	71	1132.683
1655623	664990	3170	223.2	834057	262214	4157	-69.98	63	1132.795
1691790	695437	8302	223.72	1106097	345298	19357	42.02	81	1133.593
268916	30947	8078	328.08	77471	8722	10223	499.78	45	1135.283
2678768	1014173	33625	729.5	1645853	562027	71117	1221.62	87	1135.346
197572	21885	9072	334.92	50174	4624	11119	289.34	32	1135.660
3601504	1362191	4805	781.3	2122181	657748	10029	1402.94	88	1136.911
1993461	2510357	7116	744.76	1239710	1214167	13061	928.46	80	1138.143
2136341	862489	7537	784.82	1463726	424523	22440	1262.4	87	1138.681
2668447	1091968	13180	596.8	1595087	523087	29992	1202.12	85	1139.633
2218046	967310	5955	262.3	1218664	419159	10745	51.7	75	1141.684
2872994	1106871	9210	554.6	1813775	639284	23870	1408.2	85	1142.092
2243291	1235983	7138	300.68	1289178	558939	18640	400.4	72	1142.375
1544142	532373	3794	78.84	872846	216994	4846	-247.44	70	1142.813
2431036	1113506	6611	800.46	1545830	520599	18891	1100.26	83	1145.327
2248032	792614	5357	254.02	1448034	409516	16817	690.62	80	1145.744
1421841	3589038	21314	6782.04	1187186	2345492	67447	20144.42	118	1151.492
3868924	1520840	7685	1064.1	2585399	906479	21054	2236.44	90	1151.724
2834544	3018707	9543	858.98	1577908	1578826	27502	1337.72	80	1152.659
2065153	878150	8481	255.66	1348438	427857	20185	644.1	83	1154.084
2207236	706700	8708	122.88	1197629	340102	18216	-128.24	80	1156.291
2485337	730952	6379	337.94	1374872	341176	12840	800.4	76	1156.416
2458437	1176118	8511	426.46	1530988	561117	23681	885.66	83	1157.243
2076232	781289	7637	461.82	1225475	350641	18025	1502.5	82	1162.214
2531327	1219587	12806	188.16	1660253	561702	25254	1369.44	81	1162.532
3048506	1480013	5503	665.58	1881668	757175	9569	1120.34	81	1163.626
2587840	1006449	7713	268.18	1590296	460998	13564	152.04	79	1163.922
1946494	1272928	3854	465.44	1196300	501843	10008	678.88	70	1164.050
1712622	1369049	6598	455.28	922565	536018	13744	1146.84	68	1164.374
2516347	921176	9523	214.78	1459303	378708	18255	-173.7	78	1165.612
3027209	937954	9360	606.6	1804342	490119	24404	969.44	80	1165.878
2558968	999228	7754	421.44	1586658	512103	23418	576.48	83	1166.770
2883574	1035580	3952	427.72	1587465	496883	7148	1021.28	78	1170.049
2627592	1249485	6444	456.84	1457802	573154	13120	812.2	73	1170.354
3177408	1184395	26665	2631.9	1998690	740155	58287	9605.82	91	1174.739
2095986	766726	10276	204.36	1273962	343857	19173	274.78	70	1174.779
234168	33724	34144	30139.84	73306	11033	47013	42283.18	46	1177.832
2643379	1477917	12326	595.36	1815391	773955	31724	1032.64	87	1181.369
2052333	838165	4663	625.18	1162599	323539	10501	1161.86	66	1181.396
405621	281177	220165	87783.9	155274	95961	351352	123934.7	57	1185.038
2631968	1207431	12385	671.1	1577841	582752	28476	1956.36	78	1188.152
902722	792157	756980	93308.8	370379	270700	1127260	138242.6	63	1198.066
2947880	1278805	6866	794.76	1904690	669334	19845	1466.7	86	1199.830
2046641	742758	5950	297	1129838	298804	11651	928.86	75	1218.413
2515902	1198165	5082	445.52	1439078	533823	11152	1206.72	75	1221.181
2424112	1529990	4973	370.78	1470567	709971	11692	581.12	75	1221.415
652847	143892	15643	117.98	200981	40748	20445	217.7	53	1228.590
2914809	983606	6797	506.42	1698294	480037	17162	1136.32	81	1230.517
2597178	1058997	5453	863.58	1474919	477278	13067	1865.62	79	1231.327
2610782	1001744	13494	758.84	1727655	544442	40101	983.86	91	1234.914
357112	1455700	8408	3722.88	207319	712706	20441	7649.26	65	1234.949
2047444	763399	10119	267.34	1325952	346863	22792	203.12	83	1236.656
139101	334980	120540	5977.4	93016	180704	288910	13790.6	72	1237.609
3125636	1557345	8086	767.96	2091132	883293	23838	1451.68	88	1238.158
2657348	939455	6582	407.52	1676477	462922	16348	602.28	82	1239.365
2177514	876963	2212	70.32	1185836	363832	3494	-271.16	74	1240.271
1869309	663089	6831	404.66	1181290	344320	18058	1184.88	77	1240.680
2740957	1232012	4230	359.8	1536458	603218	9104	620.44	73	1240.976
2561802	1496687	3923	158.78	1331829	636568	7101	-283.14	72	1242.618
121137	17869	1861	365.46	41744	4740	2192	501.12	44	1243.466
2889795	1352318	4478	1010.08	1877940	682566	12282	2174.52	89	1249.963
2607017	2269372	44667	3293.62	2833063	1413066	99882	14030.52	118	1250.826
2248134	863133	4996	437.56	1304311	383078	12048	913.28	70	1251.093
2410138	867574	9291	448.26	1332880	377266	24000	482	76	1252.201
2395793	881160	6526	466.36	1446177	398617	11362	631.32	75	1252.601
2845017	873266	2529	561.94	1589794	417755	1452	1837.72	79	1253.456
2520534	846215	3085	567.1	1245879	346818	5499	253.14	71	1254.270
709187	2008418	16039	18359.54	452042	1159798	49777	36078.22	90	1255.864
2688696	1318161	42252	1586.72	1740944	637829	67562	2696.32	82	1259.487
2411147	1089848	10172	326.92	1412907	468697	25371	504.06	79	1264.421
1558952	654003	4575	463.5	907866	294217	13636	799.96	77	1264.849
1873347	795059	6564	213.04	1090034	345197	10140	607.4	70	1264.870
2229788	1046994	4178	533.08	1184858	446565	8161	912.46	66	1264.948
2427494	983589	5783	260.38	1656173	501824	15997	332.42	85	1266.915
1795641	895882	4700	431	946477	385709	10116	496.76	75	1268.099
1855695	920328	3873	469.78	1135028	389992	10274	546.64	72	1268.114
843346	1407110	380017	182859.6	423289	643567	809288	291139.7	74	1269.804
2627101	1155644	6516	274.76	1558168	528759	19380	222.8	78	1270.314
1833791	647576	3389	357.54	1028010	270449	4994	508.84	76	1271.253
2339302	1033587	6084	508.24	1384104	450502	15746	629.56	71	1271.290
2688098	859962	3955	233.3	1758360	442311	9468	-83.52	83	1272.101
2385451	2431127	22743	3387.98	1665311	1455366	61854	9866.44	102	1273.506
1943212	800698	9774	593.64	1110618	365988	18995	1205.7	78	1277.079
3226978	2350365	12294	1231.84	1861334	1411710	34617	2719.62	84	1277.351
2924339	941635	15306	370.16	1745029	469098	27211	322.46	78	1277.601
2511350	1081358	7434	496.24	1529153	501189	12234	805.24	79	1282.325
2225616	697811	5770	320.2	1245815	279766	9936	678.96	76	1287.494
2265607	1030908	17862	359.32	1381400	468452	38979	415.94	81	1297.774
2293001	990704	8544	553.84	1370112	488206	20049	709.14	82	1303.038
1938189	660448	3849	365.14	1111002	274905	9874	633.64	78	1318.544
5258110	2213463	12169	1354.34	2716889	1119677	30635	2312.1	85	1324.831
2664861	1332848	9632	820.52	1845717	700348	23704	1305.44	86	1325.616
2681401	1028894	19296	596.56	1520452	480299	35052	1536.72	78	1334.297
2505156	1162437	15621	738.06	1587621	570751	30003	1652.58	84	1336.792
2831237	1630397	6973	673.78	1836999	708370	16853	1082.58	82	1338.506
1598364	492414	3021	-52.94	890761	211370	6063	-325.82	70	1339.246
1909631	911747	9215	158.9	1187073	453575	19287	-132.18	78	1339.759
2454633	1160869	7523	495.78	1625807	597622	14917	678.62	84	1340.714
2668389	924792	5445	734.7	1645614	404932	8640	1238.4	80	1343.479
2337277	693866	4816	519.76	1404907	326326	10830	524.8	80	1344.146
2234808	1200418	2618	656.48	1381911	513384	3894	1191.84	77	1344.549
2576849	1076695	6049	437.14	1606213	524445	12063	1320.18	79	1346.116
358511	109705	29941	226.26	119076	31842	39681	384.66	51	1347.489
3265728	1321664	15758	1887.88	2135726	680872	30640	3513.4	86	1347.929
1710231	727030	13486	275.96	1028520	339718	27337	794.82	80	1349.148
2242788	807120	6506	262.16	1366880	380803	13866	534.76	74	1349.287
1830997	638016	1903	414.58	986701	276403	4686	586.96	66	1349.338
2173799	934108	20342	295.12	1228779	433215	45821	2547.06	76	1350.558
2285391	924604	7298	898.28	1530964	491029	25258	2073.88	81	1350.620
124007	129555	28771	269.06	41764	39447	42138	302.68	37	1351.028
2614750	1334432	9507	445.02	1425584	698571	18338	941.68	78	1351.772
1337196	516162	2449	413.14	780927	220678	5770	891.2	66	1351.822
2220771	859553	8251	330.86	1333323	408404	21307	645.02	81	1352.203
2537704	1263018	3876	246.36	1567744	631489	9528	308.08	75	1352.387
2161596	969434	1910	564.6	1202821	403147	1699	1394.14	65	1352.418
1961295	798867	6857	18.02	1154150	401654	18715	249.9	80	1353.710
1876761	823931	3449	213.14	1189127	422303	8545	-0.3	80	1355.101
2342680	892976	5502	1745.72	1353966	401590	14866	2958.76	72	1355.243
2115619	1150569	8182	720.52	1283733	546389	20011	1628.46	74	1355.412
1925494	627702	5099	111.14	1125994	312001	16457	-82.98	71	1355.514
2156289	760020	5638	239.68	1348546	368054	17633	674.38	81	1357.045
1242319	465951	1483	217.38	566852	175593	2980	-175.2	59	1357.127
2224226	970247	5097	516.42	1285682	445396	8011	1343.46	70	1357.324
2216620	1038164	8587	403.82	1335701	473764	19285	681.1	73	1357.578
2170105	817794	5443	595.98	1317999	379651	17269	1514.34	80	1358.919
3325257	1798624	27525	2427.5	2421641	1287056	81188	7236.68	104	1362.869
2701313	851675	4464	452.04	1700700	410904	12137	785.82	84	1364.900
1969591	1224101	8264	1125.04	1132915	513280	18332	927.52	69	1364.999
2486780	818712	9973	324.78	1485065	399696	26835	881.1	79	1365.354
3493091	1651890	8450	545	2052354	839599	24368	520.48	81	1366.068
2656831	1080549	10726	455.36	1600975	506072	19392	449.12	78	1366.900
3121454	1478099	9339	676.54	2036993	865847	27634	1442.24	85	1367.309
2218732	923033	5692	125.12	1297621	426477	9282	21.52	78	1368.665
3161630	1217967	13989	519.54	2105913	668916	37397	1262.42	87	1369.930
1733162	601034	10714	484.04	928596	246218	23375	1095.5	66	1370.068
3000734	1154748	10363	603.18	1968413	568347	26869	817.34	78	1370.314
1711826	862637	5651	389.86	1063088	392597	16841	581.26	78	1371.053
2641335	1078545	4481	567.66	1565546	479838	9327	1196.22	79	1371.806
3442445	1283480	9179	610.94	2093595	698059	16840	682.4	75	1371.968
1534798	519297	4400	295	874743	221797	10874	947.64	75	1373.148
120351	10964	4739	104.54	32572	2979	4814	150.04	37	1374.323
1944197	650791	27283	655.38	1072634	290084	44957	1405.02	75	1376.033
2264594	818823	6664	369.04	1404853	407658	18559	1331.74	82	1380.927
1848747	710593	6404	372.44	1151433	334476	12784	573.24	77	1381.381
2865164	849246	5210	549.6	1687186	408605	11403	384.58	81	1382.395
2433982	834588	4815	480.9	1473920	375379	12269	1161.34	80	1385.772
2014957	686203	10094	266.84	1177242	314584	20931	423.66	79	1392.878
3214911	2033236	8204	652.44	2242900	1096787	23185	1870.1	91	1393.620
1861580	935139	5198	412.28	1162296	470269	16066	521.76	79	1394.058
2530060	696167	7096	206.56	1380978	326163	16939	211.54	77	1396.257
1136968	438010	4231	114.66	611678	174837	6698	-6.72	63	1396.373
1965772	882604	4205	205.3	1144211	373426	7995	312.7	77	1397.372
1986787	890828	4671	407.06	1270619	427703	7854	657.44	82	1398.514
2439315	1296072	7606	405.16	1463399	585739	12710	438.6	79	1401.367
2950070	999347	12537	596.82	1701436	465186	23952	566.72	78	1401.759
2774879	843856	6247	309.42	1740256	467690	17396	93.56	83	1402.369
2621337	879203	5407	644.02	1527447	426055	15140	1396.4	81	1403.233
2371518	876602	10856	415.16	1389831	385500	23019	920.34	81	1404.438
2943553	1293913	7003	618.58	1761396	603082	15416	1296.76	80	1409.532
3037344	899974	6057	510.02	1847224	451475	14758	746.88	85	1411.497
1950541	779399	5716	289.76	1184880	371238	14897	339.42	74	1411.858
2180203	945450	2677	368.22	1129714	366670	4125	511.5	69	1412.424
2528447	927283	4167	418.62	1417983	390156	8729	465.94	75	1427.539
2471670	1134696	10167	494.62	1483871	570155	20774	590.64	78	1429.148
2806398	1206084	8622	169.92	1609378	558706	19072	448.92	76	1429.577
417367	44681	16	130.76	130084	14799	-314	17.96	51	1431.834
975384	3834433	23794	14424.84	918059	2344354	80509	48690.74	106	1436.965
3185896	1279997	17385	524.1	1800713	615241	31237	1127.82	79	1448.858
140872	94461	-114	106.96	43937	29419	-236	142.04	41	1451.058
2654638	1284974	4793	507.98	1476748	595126	6423	1008.78	76	1455.032
3204507	1135891	9198	601.28	2159339	747803	28967	1104.62	85	1455.179
3113846	950269	8363	410.18	1671713	434757	22367	858.62	70	1455.341
3119592	1632824	7452	401.72	1576821	804495	18518	1054.48	71	1455.864
1601293	978063	6669	1206.34	1079171	439844	16274	1241.64	81	1456.385
2734074	1124847	3374	133.64	1597293	534764	6125	149.5	78	1456.857
3267706	1624516	28681	837.66	2164091	816215	57148	1664.28	85	1458.406
2017302	1030608	3915	827.9	1222684	490980	5499	1730.14	76	1458.901
2541669	1744240	8764	792.04	1509067	801949	22214	1152.04	78	1459.554
2392219	887517	4864	188.04	1368882	394676	10071	489.06	74	1459.926
1981198	885555	5900	339	1154626	415045	9792	119.12	73	1460.559
3013304	2167454	32988	3143.68	1938766	1104049	78168	6379.48	86	1461.203
2156667	868510	6583	322.38	1259728	433350	21184	141.24	84	1463.874
2782116	792625	5489	221.54	1676809	370394	8917	376.62	78	1464.470
2367577	1040000	11008	157.88	1439822	452737	21346	1257.56	79	1467.449
2988132	1274537	4152	786.72	1800740	591551	7334	1789.24	72	1467.482
2891567	1300279	8947	594.42	1417676	493345	19825	841.5	72	1468.281
2692295	889752	6557	396.02	1640046	416488	12256	393.16	78	1468.804
208686	49696	2875	59.5	56521	13355	4379	-139.06	41	1469.742
435320	1547761	13119	19959.34	285577	770272	35750	38314	80	1469.879
2504478	1213976	7054	461.44	1481749	603030	18404	979.44	79	1469.904
2783456	1125604	7044	672.84	1720580	516395	15521	535.06	77	1470.147
2437350	1024920	7336	399.96	1537878	483670	19645	459.7	83	1471.669
3332421	1472397	14801	1090.86	1799657	691701	32729	1600.94	82	1472.912
3117497	1301222	7487	610.82	2004347	702808	14296	1316.56	77	1473.072
1622153	562812	3846	317.56	883318	241228	7872	320.92	72	1474.806
3304430	933539	5097	540.42	1975329	510412	11142	1097.12	88	1475.225
2494540	926390	6139	462.54	1611088	424812	18581	682.66	83	1477.172
3059601	1112130	10639	775.54	1903671	560838	30051	1426.86	84	1477.589
2735986	1338054	6807	553.02	1701172	680406	18994	1281.84	80	1478.255
2196840	1183420	4526	465.36	1266864	512750	9835	434.1	75	1479.505
2797632	1297096	5609	334.74	1923127	707479	9253	291.58	85	1480.052
2674535	1044183	7778	572.08	1795112	511113	24622	1346.92	88	1481.520
2669818	881319	5428	581.08	1639343	413228	14312	1313.32	81	1483.088
2318454	827578	4393	247.98	1337555	352877	12232	278.52	79	1484.333
122039	231237	3846	-524.44	29173	62423	-757	-7.02	28	1484.440
2164810	735120	5515	402.9	1346163	349778	17337	973.82	78	1484.789
2433766	999122	14514	428.04	1691380	513735	36654	1174.44	86	1485.342
2370888	1203734	7912	422.32	1459994	579170	12393	540.98	77	1485.727
234067	193553	18237	687.82	78879	56492	25288	874.68	41	1486.080
1973110	737087	6364	321.04	1198948	346396	17277	810.22	80	1486.396
2764234	1124972	3757	620.02	1720426	499496	7550	1154	74	1486.414
603143	1202592	9664	4639.04	324817	520807	26942	8271.12	83	1490.955
2670135	1005243	6149	430.14	1661205	485110	18716	568.76	83	1491.351
907849	1224037	74617	1128.62	526481	567173	192321	2871.06	86	1493.012
2536074	1065493	5401	359.86	1552841	534582	14215	575.9	80	1493.968
132534	11109	7615	-31.1	36351	3418	8820	-117.8	39	1496.527
3078865	1139025	8402	361.72	1956168	551088	21560	589.6	84	1498.472
2769278	1329857	6699	676.14	1649928	645386	18658	1728.88	87	1501.720
2864444	1201339	9771	317.06	1812415	623616	26551	151.86	82	1502.785
2293914	1182318	7210	567.6	1661677	628305	18806	1055.16	94	1505.869
1588737	1216576	9974	831.64	856400	544370	22665	1841.9	74	1506.240
101045	51572	7854	2509.44	49748	17314	10857	3649.02	52	1509.325
3249956	1412091	8329	902.94	1945533	654448	17696	1995.56	81	1512.176
2470864	1164332	5299	207.14	1409081	495902	8381	312.66	68	1512.189
2912806	1532813	7173	185.78	1512003	624949	18053	215.58	72	1512.844
2214891	1146839	10271	493.06	1593391	632217	22681	1569.66	85	1513.045
2265691	1010962	5133	304.38	1412047	482491	12776	642.36	81	1518.901
2174240	1289623	6799	868.14	1600460	750690	20454	1386.44	94	1520.825
2692503	976155	5119	320.34	1520775	475204	11797	755.42	78	1521.274
2126340	919267	5115	548.9	1246586	421868	11866	936.76	78	1524.727
2288417	1247244	7248	565.28	1282172	517329	12004	460.44	74	1537.726
2807331	1111955	4381	394.66	1657452	509294	11297	434.42	80	1540.604
2940006	1218604	6708	372.88	1877679	666349	18459	-256.26	87	1543.374
3068085	1459355	6444	442.84	1913422	877009	15729	747.94	86	1547.175
2119243	811009	4638	445.68	1239273	386173	10439	606.54	75	1547.789
1908401	600587	4692	298.12	1071360	234104	10927	198.22	72	1548.153
269067	29098	2359	223.74	74131	7842	2880	299.8	42	1549.052
2275237	707927	3022	206.92	1154183	296630	3262	-81.68	73	1556.614
3353182	1896130	13827	2064.22	2759607	1149313	39402	4021.72	97	1557.628
1779265	776241	6166	510.76	1022388	369486	15567	1027.62	81	1560.357
2864756	1268142	4239	603.54	1736129	603447	6625	945.5	79	1561.000
119132	38437	16999	251.14	33139	11020	21236	372.96	37	1562.349
2981688	1324527	27116	365.76	2043618	718372	43274	-568.36	88	1563.497
1913302	783828	18273	486.78	1137508	353198	39983	1388.38	79	1564.529
2272262	989650	26223	980.78	1511407	471847	47442	1001.12	84	1565.694
334273	246938	68897	1224.42	128628	77436	92083	1611.38	53	1566.348
1830815	822277	5559	1613.74	1082967	379311	16822	3460.92	82	1567.451
1043582	2992539	15279	20282.94	654767	1551766	57065	38277.9	88	1567.659
2703574	836702	6108	321.88	1573276	387149	19908	1275.88	79	1568.030
2358310	2187860	6807	1252.02	1777271	1200927	24737	3050.82	84	1568.315
1932608	673211	4495	220.7	956192	253404	6696	307.56	63	1568.567
2849611	1448347	22217	710.62	1783573	684934	50442	1461.12	81	1569.994
2410779	1782143	14004	2114.44	2091693	1086310	45471	3441.06	100	1570.782
3027341	1109755	14308	741.88	1978955	669478	37680	1544.8	87	1574.421
2636474	1462205	7830	1369.8	1562862	650993	15000	2686	79	1575.041
1925194	832293	3980	430.8	1225295	373995	5799	733.14	79	1576.856
2327381	1998912	13269	6250.34	2081005	1168941	31989	13246.54	96	1577.310
2513875	862397	9251	258.86	1291096	368592	17501	679.86	70	1577.780
3090773	1608363	6592	360.12	1898688	920723	22352	1199.72	78	1577.914
1336361	668185	8290	281.4	801428	301151	22313	377.18	70	1577.976
2858390	1086962	4483	520.38	1697089	520459	9810	668.6	75	1578.341
191400	734613	291808	12708.88	93227	283719	502790	21099.4	60	1581.650
1851405	664914	20680	349.8	1139888	293552	30209	561.74	79	1583.777
2780709	1226043	10482	413.52	1735507	594882	16660	888.6	80	1588.479
2339392	976338	8008	403.88	1506145	530453	22057	960.02	83	1589.026
2230190	981283	74595	2221.7	1340124	475774	134339	4468.54	84	1590.135
1738972	821087	5431	243.66	1105540	359524	16293	490.98	85	1592.191
118000	32079	532	266.52	46350	10093	-15	415.1	47	1593.729
2292398	1067761	5840	872.4	1554767	599736	17681	1939.66	91	1594.456
1865961	726933	11150	247	1162245	339925	19693	24.98	73	1594.820
756400	490259	1334	223.24	481594	233715	3557	256.02	75	1595.227
2010038	593842	5037	221.82	1158434	247782	11427	347.22	71	1595.401
142246	220506	114191	1604.26	53141	74634	165622	2223.92	41	1595.760
1784648	668633	4546	332.56	1112303	297780	9525	456.5	79	1597.848
507452	825421	568524	107051.6	268853	317076	977170	178788.2	67	1599.647
2414981	1824283	24021	3448.06	1584770	935095	46529	8077.94	87	1602.647
2595100	1023103	8728	401.08	1688470	508848	18880	968.8	83	1603.515
2609585	1009623	12498	387.28	1724004	517698	28406	1115.16	87	1607.898
3145661	1515107	8738	704.68	2072183	795230	26306	1663.16	90	1610.279
2778028	1895623	7998	592.28	1573618	913878	15434	1145.24	81	1611.191
1478381	668133	2732	302.52	863677	291069	4136	607.96	76	1618.752
2311879	986998	6769	737.34	1417755	450719	15740	1637.4	81	1621.474
1731921	562277	3117	504.62	893203	223134	7274	483.64	69	1622.122
2492055	994751	6692	590.12	1485197	440135	14969	1134.34	77	1623.020
3189241	2361852	32948	1733.28	2679557	1469501	74642	4080.12	108	1654.602
123487	56793	77051	2044.86	32643	14950	95183	2251.38	34	1655.375
2576232	1265593	37035	798.1	1686435	588892	57901	1565.86	85	1662.120
2449855	1235629	5481	795.66	1584920	589257	9641	933.26	78	1662.596
2306370	929525	13434	374.24	1610220	468528	45101	1061.86	91	1663.617
2327819	1920284	6195	674.7	1628845	1007774	15629	1294.94	87	1664.779
2276530	766009	6710	514.6	1353392	354717	15059	1223.74	77	1666.376
2603054	1488127	8590	5243.4	1566386	650219	14577	9668.22	75	1666.670
1911684	1052054	4021	343.06	1114820	420833	7833	284.38	75	1667.385
2453803	1099772	6828	510.08	1659926	554230	21206	638.16	86	1668.376
1443145	767094	3669	409.34	945679	338262	7852	826.72	77	1668.683
1883289	684113	1916	133.76	1084042	294451	1973	222.78	68	1668.810
2043597	1047797	130863	2509.18	1022599	390307	244396	4919.56	63	1668.939
2473059	1684308	10306	995.16	1493550	748220	19713	1974.18	79	1669.956
1994221	742961	4652	263.72	1153003	312022	9701	521.86	85	1670.609
2427948	970957	4437	518.82	1352368	483256	14256	857.16	81	1671.481
734563	1371088	143795	155790.7	411214	609532	332397	260406.4	76	1673.412
2405214	1138382	2872	429.92	1613067	557243	3963	365.18	85	1673.756
1967513	940731	5259	497.74	1197472	477996	14206	1313.16	84	1674.560
1584012	917410	10046	256.56	927278	372694	21341	270.26	74	1674.833
282546	127787	910	-88.4	73059	32966	939	-267.46	37	1675.175
2429358	2221741	14883	1255.38	1637926	1149397	33598	2596.28	92	1675.610
1952755	1112426	7205	724.3	1283860	523722	20590	827.4	84	1677.237
2026305	852430	6837	332.82	1183670	366733	17825	305.5	80	1678.774
3113853	1235531	13081	588.66	1954932	690635	36747	879.42	85	1679.373
1963616	591774	5587	17.82	1166786	274226	14127	111.22	72	1679.608
2052037	797525	6708	270.88	1182515	368924	13598	350.28	73	1679.844
2165975	854223	11238	614.68	1176459	360216	16509	1115.74	73	1681.789
2603472	1392362	4821	731.06	1597420	716023	9266	1672.76	77	1681.897
1827171	547545	8127	504.22	1049141	253917	17012	589.32	68	1681.950
2623026	1494503	9611	932.46	1620997	717171	24561	1342.46	80	1684.119
2721904	1106796	9155	433.3	1549228	456908	14381	821.66	71	1684.478
3482015	1516056	10184	809.24	2100833	749022	12810	748.6	82	1686.944
695316	1579226	230610	81534.6	426799	750177	515368	152709.5	89	1687.834
3283550	1046494	6332	924.52	1920732	518985	17057	1299.02	78	1688.201
956108	1526585	13382	3354.52	634899	1020200	47267	10539.62	99	1688.632
2166007	1012113	2989	345.54	1094395	404125	5003	792.58	67	1688.856
2102387	776803	6120	33.2	1191019	381136	12322	-33.08	78	1690.685
1617784	1172916	8943	106.98	1031879	583076	30915	877.9	83	1690.705
1214935	2088069	648651	190972.9	558504	1028585	1399375	333876.5	81	1692.314
112701	65002	14039	65.54	31407	18524	17308	107.88	37	1694.798
452864	1467550	15475	10391.5	276995	723462	46161	21233.46	79	1695.072
1947886	648175	4563	188.18	1122867	271985	14405	451.3	76	1695.401
2511139	1011600	5697	362.42	1392289	474665	8751	870.86	77	1696.432
2823670	1629681	6111	222.46	1438848	664398	13964	211.04	67	1696.469
2852957	1698440	23470	9360.2	1487729	746670	48374	14145.64	76	1697.094
2353500	820245	5283	437.38	1422342	405337	10641	858.26	79	1699.115
2626930	1382840	3579	516.94	1550955	582235	7579	571.94	77	1700.915
2425977	1081146	5360	321.6	1396046	487134	13569	281.34	73	1701.184
2624380	1281126	18056	1108.16	1811239	677793	43158	2110.88	84	1701.384
1351802	678577	5927	530.22	795755	306579	15156	272.16	75	1702.168
120776	118354	109	4.74	40434	39597	-287	2.18	41	1702.660
2047797	744658	150509	3942.74	1042657	336362	281342	6700.12	73	1704.965
2552776	986797	5029	299.94	1346928	451762	10690	251.4	73	1705.276
2662947	1554020	18780	3493.8	1679529	807803	42310	7036.6	89	1705.827
3494532	1944465	10636	636.96	2242031	1038346	22415	749.9	88	1707.364
2648095	912311	11928	288.08	1543546	443729	27873	511.78	84	1708.447
2459578	797280	4891	282.26	1420696	355090	14940	968.4	80	1717.890
1981388	732379	8383	328.38	1258160	356537	19251	547.86	82	1724.534
2346520	791887	6008	431.88	1575950	408656	17269	838.34	86	1725.179
1752920	873869	5600	513	1084499	442132	15269	1200.34	81	1734.963
214402	98533	2175	25.5	90980	38825	5884	-135.76	58	1738.377
2951854	1120059	8488	502.68	1972283	595214	18106	593.16	86	1740.943
2233029	822657	5676	511.36	1280779	352928	10250	696	76	1744.763
2150778	749093	3007	291.02	1171116	353637	6139	217.54	77	1769.272
931548	1869349	255466	149198.8	453075	822329	484777	239111.2	74	1770.714
2813805	1134597	5964	597.04	1656809	517045	16247	680.42	79	1770.827
2199534	800471	5495	441.7	1359228	371908	13712	875.32	81	1773.180
2519103	1062220	5990	564.4	1621530	524048	16749	1246.14	80	1773.506
175279	112310	216	289.76	52780	31684	-348	774.72	43	1775.064
2671849	1071872	6045	789.7	1537614	513188	11714	2136.04	80	1775.076
2810597	1123400	6926	456.36	1757214	545559	19585	1385.1	86	1776.312
149562	127737	208	-22.12	42303	36921	-509	-105.74	40	1778.344
2599575	847990	11878	447.08	1486117	411546	27278	1042.08	81	1781.675
3500777	1732480	20433	570.38	1717278	887729	48541	584.26	71	1781.861
107849	42638	339	9.54	29527	12351	508	37.88	33	1782.524
1909606	1156047	6544	557.84	1035944	511750	16466	1355.76	74	1782.625
2441607	1522206	6016	836.76	1648215	914710	18688	1722.68	83	1783.011
1979790	987314	6619	345.34	1267490	487809	10192	830.12	81	1783.995
1926048	699915	7092	235.12	1185423	307669	15356	702.16	78	1786.358
1516734	731056	3442	400.12	1003283	353174	11245	692.7	78	1786.803
2091032	838702	11138	174.68	1255933	374200	22122	426.92	76	1786.978
2090393	2081846	5161	459.46	1003856	876745	8542	767.12	63	1787.008
2256503	1005215	5204	238.44	1373057	519707	11896	877.56	76	1787.574
2038021	722402	12158	284.88	1189280	345627	24678	566.08	77	1788.639
2285283	972242	4580	476.8	1550564	508771	17427	347.22	88	1789.017
2835149	1403668	6673	562.78	1846853	773788	19452	1082.72	83	1792.694
2900573	905163	9896	40.56	1865672	436879	25250	-124	86	1793.946
1877052	691218	4669	398.34	1069040	319758	9126	1127.36	77	1794.767
2425264	814365	5841	186.26	1511010	378541	13529	785.94	78	1795.359
2184481	942481	14523	524.78	1267617	403873	25224	939.64	76	1796.228
3007280	1431966	5587	615.82	1698163	666380	8865	1016.9	79	1797.054
2041652	762317	5167	483.62	1325494	354085	14317	572.62	76	1797.147
738039	959551	115852	10546.72	386544	503360	304625	22663.5	74	1797.492
2407977	1223701	10373	220.78	1551012	636327	26452	190.72	84	1797.898
2277079	884150	5344	87.84	1467045	429539	15301	-44.14	75	1797.962
2024818	661621	3611	393.46	1135748	279915	8720	863.2	64	1798.107
2232026	1374027	6743	352.98	1504393	714548	22881	1083.66	88	1798.803
2316380	1466550	5360	641.6	1557838	750361	12011	1472.46	76	1798.882
3046509	1492322	9469	704.34	1836173	739645	21172	888.92	83	1799.614
2180637	1007379	6695	407.7	1272919	444970	16451	804.86	75	1800.204
2272254	943420	6943	322.98	1570063	492991	19213	1082.18	86	1800.708
2286536	1108767	7300	538	1138851	474718	13353	890.58	73	1801.544
1173085	1471325	112851	3763.86	869947	760779	331777	8637.22	89	1801.898
2462331	886897	5720	505.2	1561563	414744	16899	842.14	78	1801.960
1662079	491385	4623	258.78	952708	211351	11842	276.12	70	1802.176
1809952	694743	4915	330.9	975955	284458	13615	316.9	70	1802.682
2489077	1053199	8530	683.8	1439456	474702	16284	1611.24	81	1806.658
3000965	1392133	6865	2165.9	1581276	597016	15414	3669.04	75	1809.555
299557	40931	79	161.94	88329	11635	-306	281.84	46	1810.506
2828666	1358718	6915	613.9	1739166	730985	20535	1147.1	83	1812.554
2126719	1507936	6737	538.82	1274779	773101	19902	572.72	79	1812.708
2110925	717070	5297	200.42	1228127	321079	11221	187.06	77	1817.654
1759183	659276	3269	72.34	1022319	299656	9570	-211.8	79	1818.747
3057469	1362910	11481	861.66	1854934	715081	25856	1378.16	84	1819.823
1546316	621067	5005	197.3	912115	292476	13635	619.1	81	1821.896
2899652	1063478	4430	328.8	1672372	490307	8847	361.42	75	1822.324
2789058	1805487	12252	19669.72	1736702	1106458	31640	49416.4	91	1830.898
288444	290754	1544	-167.16	126651	108550	3452	-534.28	67	1834.661
3028497	1313725	8194	602.84	2017491	705131	22716	714.76	86	1835.959
2229808	744764	7928	356.08	1313389	367842	19823	1046.78	79	1839.856
2660922	1221896	7962	615.32	1679264	604057	15787	1196.82	82	1845.167
3175459	1436274	7819	491.34	2069249	738944	19741	346.26	84	1853.369
2613022	967900	5695	809.7	1718721	477193	14564	1486.04	84	1861.934
2958182	1159990	21974	738.64	1925161	648644	41784	1508.24	90	1874.320
2062709	595468	6181	144.66	1202009	265707	13754	104.44	78	1881.818
197978	18782	167	-29.38	55420	4951	46	-6.44	39	1882.330
1765242	735077	5202	383.72	1102350	347298	15742	717.12	82	1884.639
132152	108546	57192	5930.12	37070	31971	82526	8089.36	36	1884.705
3187673	1847819	13144	481.84	2025592	957274	34073	1254.78	85	1886.659
2694701	1321631	6040	731.4	2083621	913091	23971	2563.06	102	1887.413
2522838	1002892	5066	527.76	1550062	484953	15054	714.44	82	1888.681
3253853	1619071	8823	513.78	1995370	815872	17340	1485.4	80	1889.208
2125869	1061520	4772	460.92	1349050	474480	14231	-117.34	80	1889.765
2646740	939786	7607	640.02	1541687	436846	20719	1177.34	80	1890.228
3208815	1428680	12353	874.58	1960716	805793	33604	1459.44	85	1892.798
2958225	1356243	43131	2874.66	1791609	647697	58866	4751.76	77	1893.370
179648	150040	532	-77.48	68728	58642	779	-334.06	55	1893.769
2042802	892590	2270	503.2	1170608	376196	3758	779.88	73	1894.604
1076292	9203414	40553	5204.58	2968269	2.955389E+07	566309	75019.74	379	1894.883
2310957	712010	4705	157.3	1408165	275171	13441	-60.74	78	1895.453
2516187	915062	8412	402.32	1641134	447751	24029	962.94	85	1897.377
2733033	1270003	9128	665.08	1668537	664884	24268	1790.48	87	1898.515
3136634	913178	4927	353.22	1829567	441287	9619	84.34	74	1898.694
1724146	1256511	5914	448.04	1079931	503746	17893	1066.98	81	1900.126
1013086	1600536	201413	241594.2	564086	812254	507381	425299.7	72	1900.252
2956992	912386	9663	484.18	1740601	440033	25910	644.6	78	1900.450
2986606	1683514	6826	749.36	1518496	809928	19702	1220.72	74	1900.964
2726916	1312433	13297	952.42	1902454	742772	36255	2237.3	84	1900.999
2180302	912681	5371	82.06	1189408	404281	15234	-571.76	73	1901.497
161322	86034	9710	689.6	89757	31407	16726	1139.36	63	1903.854
126029	308992	17739	1403.54	54532	125912	33635	2174.1	55	1905.020
3193081	1083507	5314	648.04	2867621	895355	17350	2214	114	1905.697
1664265	683873	4871	519.06	936674	278763	13330	997.8	64	1905.836
3078892	1131944	7317	378.62	2004401	544711	12597	506.42	81	1906.345
2316763	1004405	9788	347.68	1352343	482019	23363	660.18	70	1906.380
3203945	1324511	6247	260.42	1924248	650938	12468	459.48	80	1907.418
2114219	689775	2205	171.3	1177863	309460	2969	176.34	73	1908.735
1883539	681815	4944	535.84	1081361	308494	11336	132.96	75	1911.960
2086223	949224	6788	395.68	1278845	401288	16338	414.68	75	1912.255
138583	117293	4365	49.9	66806	53108	18034	-82.76	84	1913.422
2344058	685480	3317	561.62	1328695	294979	5728	766.08	75	1915.013
3065366	1715136	7649	448.14	2000680	883810	23856	806.16	86	1915.958
1058881	249046	62239	63888.54	344452	77236	83815	86209.9	52	1916.437
2850769	1125608	8257	746.02	1761824	564612	27285	1597.1	83	1916.720
2371713	920144	5216	529.76	1431185	430641	15351	1259.86	83	1919.246
1738253	749763	13181	101.66	1192289	443178	34388	922.68	88	1921.332
503619	1444253	13984	6502.24	310562	654705	33238	12101.68	80	1924.574
300978	27540	200	185	101867	9179	71	233.06	51	1926.053
2500969	1021280	8352	443.72	1642160	478921	22802	756.72	87	1927.856
2490402	951876	11500	585	1377860	439571	15557	1310.02	76	1929.016
3202702	1171487	10440	403.4	2069785	681148	29222	1000.92	86	1929.652
229261	81926	25826	369.36	67411	23002	33393	269.98	44	1931.755
2697466	1387150	7970	1028.2	1725623	674533	12389	1819.54	83	1932.441
2271011	1116202	3384	341.24	1401354	529429	5701	579.86	79	1934.051
3336562	1030083	4750	482	1946304	522597	14856	784.16	81	1935.175
2230142	1258219	6576	307.36	1582785	620417	17823	893.78	90	1936.803
2550428	885396	5691	504.26	1413541	437208	15279	963.94	77	1936.982
2728351	1004723	6387	303.82	1729261	483625	18872	32.92	83	1937.774
3692697	1737797	11126	1393.36	2254292	951678	29407	2712.02	86	1943.036
2619614	1045834	6685	491.1	1733243	549776	18351	1050.86	89	1949.614
364897	1344258	696932	20489.52	224478	671302	1724701	47914.86	70	1950.008
2771086	1011245	5974	670.64	1749299	475570	16140	1627.4	83	1955.402
562101	1817610	230069	28321.34	317629	827593	474003	61449.58	80	1957.007
2916885	1693066	11815	486.9	1787919	866992	31757	1037.02	85	1964.136
1672049	630531	15549	357.14	905715	293234	24091	837.26	75	1966.066
2531797	1914744	17547	2614.42	1594461	960746	40387	5666.82	89	1982.734
2861947	1395794	5696	910.56	1845882	745107	18374	1967.64	91	1986.163
1998020	816210	8736	210.96	1187666	378352	17092	61.12	81	1988.152
2560198	1571124	8115	576.9	1576370	728449	20723	1514.78	81	1990.883
2481901	1181660	3294	410.84	1516216	573146	5155	801.3	77	1991.106
1406135	1031232	10598	430.28	845304	440343	23583	414.38	75	1991.400
2151948	913943	6500	546	1194906	388956	12472	645.92	74	1992.411
3178129	1375156	11788	941.68	1815306	673630	24826	1570.36	82	1993.675
2896549	1091073	9312	292.32	1740450	469705	16951	224.86	72	1993.942
2570125	1006474	18852	276.72	1577363	465984	43028	133.08	77	1994.261
2276876	978412	5797	230.42	1349209	460356	15445	494.7	80	1995.524
2336527	881813	4855	252.3	1453166	450335	14602	202.72	81	1995.946
2024704	730619	5637	285.82	1255385	359815	17884	313.24	79	1996.802
3237842	1093796	5424	388.64	1893931	557240	11287	400.82	82	1999.302
2499594	833263	5510	254.6	1434922	383261	13265	667.9	76	2000.549
2905511	1804718	3752	308.72	1637189	771412	4234	747.24	81	2001.351
1521698	762174	14135	410.1	855971	322877	29671	728.06	68	2001.535
908038	1963667	456565	285106.9	466546	998440	1048014	470675	78	2002.189
2406643	983887	7433	210.38	1582936	495954	20791	350.26	81	2002.351
2069437	759325	12079	337.94	1234845	341846	27529	952.94	77	2004.921
2362232	1332178	11173	6668.78	1486001	693099	32455	13186.3	85	2006.752
2965403	1288101	8585	620.1	1749599	661167	16591	1571.26	82	2007.808
2786456	1529268	6021	564.06	1639199	704560	18519	909.34	79	2008.226
3076391	1008334	4539	407.54	1803780	490345	7644	613.84	82	2008.881
2518586	1112052	6077	506.22	1574349	555885	15746	882.56	81	2010.094
1866676	889885	5940	513.4	1082225	389757	16806	1250.16	79	2012.311
2461963	1497945	6150	345	1436894	704826	16470	380.2	81	2013.981
2725163	1283018	6814	237.04	1413932	553181	13968	181.48	72	2019.776
3171098	1094747	6482	690.52	2039352	556542	15643	1045.98	80	2019.945
2494421	1196726	2330	341.8	1462329	527752	4491	473.26	73	2020.342
2325541	860189	4824	469.64	1348447	397700	11216	981.76	82	2023.015
2290727	816496	4913	262.18	1279106	352664	11094	115.84	74	2023.816
2252728	989898	7155	497.3	1413684	471283	23445	1194.7	83	2024.505
2128802	1024156	6977	1449.22	1305292	459647	12551	3212.86	74	2024.707
2639400	806557	5057	1062.02	1660778	390142	13846	2339.56	81	2025.556
415615	95611	784	-230.76	148841	28242	1458	-584.12	53	2026.263
2867906	1268314	5989	712.54	1863515	624548	11962	1596.32	82	2026.950
2434257	902128	8758	349.88	1547241	438201	21918	1168.48	84	2028.002
306614	372542	168742	53980.12	832202	1043769	2655062	1555603	675	2029.187
247957	224292	12057	8777.02	78486	64727	24683	21029.38	44	2029.203
235031	189151	118318	52109.48	92586	58205	190882	78717.52	48	2029.296
241608	208307	124947	69848.42	85749	68549	202939	111299.5	46	2029.312
149233	199470	21396	6608.56	42787	60401	27964	12088.04	34	2029.349
317453	256916	82543	80185.98	155592	103524	158438	157326.7	58	2029.405
322852	410048	155803	42433.58	178020	226615	439938	141275.7	103	2029.440
1502507	802640	238338	53200.68	1148105	868590	1690184	588209.3	205	2029.464
213687	184115	116095	93028.7	87252	50252	202888	163091.7	42	2029.478
726094	825416	14527	12999.22	542532	390436	81490	64418.4	102	2029.500
1128869	451550	23815	10433.9	709807	240558	48326	36677.36	80	2029.524
2853994	1401794	7781	860.66	1820016	676232	16960	1490.6	81	2030.039
1658897	748477	9646	185.56	1023849	329285	23195	167.7	72	2030.262
2835273	974075	5952	420.72	1725544	521951	19165	547.9	85	2033.242
1903870	1543771	13697	495.42	1316890	775179	31978	1615.08	82	2033.499
2217527	803208	3940	236.4	1234894	331748	7594	515.84	76	2036.031
335344	170953	3565	201.9	146634	106108	8934	409.24	62	2036.381
998997	1284500	12216	817.76	670800	658637	34651	1895.86	97	2036.967
2075659	736345	7100	654	1294229	361390	17698	1178.28	82	2037.796
2401790	988565	7681	113.66	2427959	899228	30726	-136.64	118	2038.505
3177939	1898815	7814	726.04	2320027	1046299	24832	1850.52	92	2044.600
101129	22448	223	-3.22	28190	6588	145	-8.3	37	2048.904
1844343	1130193	17273	1264.78	1336651	586137	33141	2617.26	86	2056.065
2975439	1382611	10895	601.7	1917684	738370	28305	1167.3	84	2058.942
258173	115430	656	-121.84	93312	38983	1163	-490.82	52	2061.400
2353800	1332180	4541	736.26	1356247	594706	9324	839.64	80	2062.792
2898345	1737072	10298	412.28	1719839	896959	21194	986.84	84	2065.539
2991876	1472174	8909	431.74	1721490	693852	16280	679.8	78	2076.857
142540	183022	322	163.92	64425	77036	829	250.94	53	2081.215
2978366	1242422	6023	693.78	1705853	609736	17706	1299.16	84	2081.666
790912	1644068	986675	223270.5	503429	849306	2277714	390763	80	2087.198
3085904	1309190	18767	501.62	1814097	636462	43292	1178.12	82	2087.838
1883163	1966222	187244	3245.84	1389546	1217543	635088	10614.68	106	2090.145
2573482	1071232	9577	592.22	1563974	578768	20911	730.46	83	2091.626
2478096	715313	9963	157.18	1455310	326120	19636	905.96	80	2094.941
3407252	1883792	15557	1205.02	2726007	1112657	43491	2154.26	105	2105.059
3124602	1142242	8567	595.62	2004565	672523	29892	529.12	90	2106.608
2292091	937989	7270	436.2	1313799	421535	17394	678.84	77	2107.168
189446	68277	687	-36.18	49777	19298	918	-76.52	37	2107.727
2339672	1200477	6072	643.92	1458575	544827	13463	1821.18	80	2109.104
3313713	1293097	11877	591.22	2282547	878280	44631	876.66	97	2109.977
2277043	851592	8152	203.72	1156948	361087	18091	210.26	72	2110.931
2544077	1122806	23692	1206.12	1691987	589787	65008	2895.88	85	2111.467
2080047	841735	7504	565.44	1290970	397063	19999	1369.14	76	2111.702
2275547	1314731	11473	64.78	1234354	577850	24677	66.22	65	2111.731
1869636	764225	5086	377.96	1290177	340914	18286	172.96	86	2112.428
2644535	3699803	16743	2881.98	1732211	1435971	35461	4906.46	78	2112.649
2178584	1446008	928	-207.92	1340204	625511	-10315	-2336.9	73	2113.099
1782405	1055070	4979	491.94	1235099	502375	9929	1296.94	79	2113.264
164867	110920	374	38.64	59596	65200	688	-273.32	56	2113.513
2578597	1589926	7131	704.66	1399428	606361	15706	1017.16	73	2113.927
2700808	1541773	6119	467.34	3220895	1235954	21903	-59.42	138	2114.048
3120096	1302378	7633	491.38	2039521	693512	22896	296.56	89	2115.199
1874478	1362029	7813	609.18	1324335	704177	18760	1361.6	81	2115.367
1346548	2079589	12914	10350.04	776797	1025814	34815	21318.9	80	2116.100
1951802	948355	6481	552.66	1095967	414495	14034	1165.24	77	2116.609
2388113	900738	6136	430.96	1456807	400034	9094	346.84	75	2116.836
1948419	964379	4643	393.98	1097952	392515	7620	854.2	66	2116.969
3081850	1098281	5652	573.72	1876734	546474	12001	1634.86	82	2119.351
2085803	753077	5853	379.58	1312931	351820	16531	798.66	78	2119.703
1258955	1496166	166083	186417.4	667531	673435	405489	343159.5	74	2119.819
2149233	730413	16221	745.06	1132181	283064	35061	2008.46	64	2119.844
2342710	856561	6691	319.26	1430425	408624	16791	417.26	78	2120.376
1870829	1450809	8101	527.86	998507	599627	19667	786.62	76	2123.867
2044145	692782	3564	511.04	1205771	343648	6596	1026.56	78	2126.145
2293108	772886	3606	258.16	1287013	347827	8052	481.72	75	2127.195
2292911	1087590	6104	460.44	1396831	536686	15647	593.42	82	2130.348
2174665	906461	3642	553.12	1313152	426962	5258	1105.88	81	2131.309
2876410	1962249	7152	572.72	1554888	811669	11430	889.8	70	2131.468
2094509	785627	4845	179.7	1196750	362700	12758	-46.12	78	2134.553
2702956	1127448	6918	632.48	1682331	566615	20107	1643.02	86	2138.055
2029481	1049698	7061	613.46	1233474	475499	11968	626.48	77	2146.466
2995356	1031525	14082	519.52	1976875	619460	41064	1992.04	90	2148.980
2165594	844500	6711	114.46	1294773	369783	18008	642.88	80	2149.554
158282	97635	117508	2506.88	47926	28232	149532	3232.52	42	2157.470
2271499	874844	8930	441.8	1364702	427728	24445	940.7	80	2157.725
2098427	779377	4743	229.98	1389469	392869	15351	443.86	84	2158.188
1647303	707175	4628	324.08	1040874	305218	12995	533.7	80	2159.200
2485724	869178	5913	561.18	1481578	397070	16747	527.42	83	2164.788
1663086	1120983	4812	500.32	1077535	565781	12633	1225.38	86	2168.864
2573996	910461	7825	192.5	1534795	447396	19853	376.58	81	2169.588
3337046	1252741	7351	668.86	2193386	703062	19962	1315.32	89	2172.845
2649299	937228	6192	247.12	1594841	486923	13505	561.3	81	2179.753
2481024	924963	5385	691.1	1474038	429737	12512	1311.32	80	2181.559
2788567	1454660	122813	4291.18	1797431	766175	171167	6204.62	88	2183.266
2992803	1421317	25932	1471.52	2041539	791014	58487	3969.82	81	2183.377
2709032	1334484	6073	673.78	1419061	596364	13888	1201.68	76	2192.679
3066679	1808473	8243	338.98	2018731	1035419	21303	920.58	81	2192.963
2243074	1013243	5580	402.8	1153222	415621	12374	730.64	64	2193.114
2403271	936025	6232	339.52	1547414	434505	14783	968.38	82	2197.783
2202915	714239	9825	21.5	1164528	305727	19672	87.92	74	2203.866
2642110	933683	11192	289.12	1706504	576878	31439	441.54	87	2207.486
1748230	1103874	7035	89.1	964316	451705	11876	385.36	73	2207.674
2862863	1129498	20438	532.68	1898271	607217	57699	1984.14	88	2208.489
1959555	1084688	13362	396.32	1517606	653778	33492	1012.12	87	2208.903
1798269	679599	3841	572.26	1042883	292155	5987	1018.82	67	2208.992
1923860	940681	3538	223.68	1225124	432271	8760	713.6	80	2212.846
225957	87011	3599	-34.86	64463	24583	3915	-63.1	43	2214.317
2730583	1233439	9055	721.3	1732269	590550	23108	695.88	82	2214.365
2020503	644034	2615	159.9	1015960	248228	6600	300	76	2215.393
1702959	552307	3726	153.36	920924	246543	6521	545.06	73	2216.256
2199294	1025941	3625	411.5	1293222	450188	7910	470.6	72	2216.301
2247399	700584	8052	226.72	1269335	335269	22031	487.66	81	2217.386
544762	1359051	666193	125114	390701	710257	1744807	256959	78	2217.632
2501493	885141	3485	309.1	1487086	374001	5421	873.06	77	2219.622
2520069	772644	7909	340.74	1444394	371013	19499	546.14	78	2219.671
2342235	981726	8588	421.68	1455197	475772	24799	576.14	84	2221.470
2808286	1572656	7957	590.02	1681596	877114	20170	1515.2	82	2221.701
2256104	915636	4456	410.16	1425996	428899	10948	839.28	75	2221.987
158375	91242	-53	47.42	45151	26369	-363	13.82	41	2223.342
2591053	2471386	5306	210.16	1673103	1438432	11458	197.88	88	2227.858
2386791	1170622	116985	3027.1	1355831	560770	175853	3724.58	73	2228.251
2856467	1224342	8766	395.76	1867955	626192	27593	906.98	80	2228.588
2587867	1241099	6145	450.7	1661773	606736	15108	769.88	78	2228.750
105513	70713	318	-10.52	27143	19506	373	-21.22	31	2229.491
2967493	1297070	7708	616.88	2157991	669128	24112	1202.32	91	2233.953
1920988	594223	4287	425.82	985184	241822	8241	509.26	70	2235.269
2501753	947230	8891	412.26	1360584	446388	20843	984.98	73	2235.313
2649442	1149783	8236	392.96	1509158	567072	20076	123.36	79	2236.664
2688290	1095760	7377	573.22	1673033	524817	21977	1316.22	82	2237.065
3072706	1351582	7563	1010.18	1777656	543529	17118	1736.48	73	2237.200
2245841	845451	7135	519.1	1692583	584288	28985	834.1	99	2238.869
2821711	2013586	11060	799.6	1859789	1073343	21948	1005.28	118	2239.918
2554703	1180233	11156	485.16	1656209	636818	27733	1184.38	79	2240.127
2915403	910742	6752	543.72	1624980	420697	18004	710.44	82	2241.101
132940	81266	698	194.28	57980	51068	1699	481.14	67	2243.374
2092777	739508	5351	186.86	1229461	337794	14467	197.62	76	2243.458
2375768	889278	5779	388.94	1504742	435143	17979	1161.94	84	2244.230
2997759	1300763	10493	346.98	1875024	624107	27849	888.14	84	2245.145
2257612	1100439	7465	413.9	1402908	500383	21674	951.64	77	2245.539
3066669	1665140	9272	889.92	2149380	990549	32035	1943.1	93	2246.521
2225220	837408	3366	429.76	1350531	400383	9885	1176.1	80	2248.091
1877735	939158	4781	422.66	1267888	447704	12366	566.76	82	2249.153
1580367	584775	3492	121.12	898776	237517	9806	332.16	75	2250.623
2611336	1069452	4442	158.12	1492468	442184	7054	-10.56	74	2251.041
2230479	741564	6441	419.26	1402262	334713	17867	828.62	82	2253.315
2341815	1158882	5261	495.46	1346527	483661	11595	562.7	77	2255.977
2553665	861007	6275	375.5	1588553	413352	14733	883.38	81	2256.835
2639893	847646	7706	601.16	1605942	401584	18167	1124.62	80	2259.829
1766539	752588	2998	347.28	1071214	343548	4160	257.6	77	2263.681
3347180	1542936	11233	434.38	2099932	843380	30651	1139.86	87	2270.063
2485624	842550	6504	422.44	1519230	408495	16496	1012.56	82	2277.331
2671999	955786	4947	352.42	1611207	476893	15008	481.88	83	2280.308
1695986	783289	4339	361.54	1021256	335898	10563	550.18	71	2280.455
1665192	802118	11015	436.9	960959	326037	20143	905.98	72	2281.285
2774310	1064209	15055	490.3	1705859	517917	38990	1096.4	83	2291.659
3147871	1281703	6485	824.1	2076246	679516	13892	1952.12	87	2310.401
2316706	895284	7913	617.18	1344086	413076	18863	676.18	77	2315.338
2342922	960095	5995	373.7	1374807	398906	16185	381.1	78	2318.724
3690598	1231071	6443	783.98	2330423	635586	15940	1377.4	87	2320.595
3222407	1417404	9290	651.4	2161417	780770	25061	2009.46	86	2321.997
2738863	833224	8451	674.86	1717117	418908	23689	1077.54	78	2322.320
2138394	874360	4325	289.5	1243411	395836	13119	20.34	79	2324.561
1553344	619270	5357	411.02	886736	264124	10391	1049.26	70	2324.590
2676758	871691	6588	1015.68	1645187	419197	16774	2540.64	81	2325.504
1626619	793068	12914	508.04	1097778	386774	27653	1341.58	77	2325.679
2687786	964384	5718	469.48	1644380	464846	13503	628.58	79	2326.495
2319595	1730425	3791	1080.26	1618309	861683	9818	1716.48	89	2327.389
2043926	1470949	5009	508.74	2132283	1135293	24251	1441.86	115	2327.699
1825452	916302	6014	368.04	986909	376565	16549	57.14	67	2328.003
2819858	1042396	5682	355.52	1435146	515038	17592	1043.12	80	2329.261
2315234	896755	5215	285.9	1382318	450443	16214	647.04	83	2329.965
2200036	773700	4789	170.54	1345128	372067	16519	393.34	81	2330.694
2907318	973568	12258	304.88	1737567	511051	32904	872.44	84	2330.921
2169788	821999	8701	191.86	1331671	349839	18601	446.86	80	2332.582
2602830	997485	11475	802.5	1658465	498871	24954	1807.44	77	2332.809
2447854	779960	6570	234.2	1481282	354964	19163	296.18	80	2333.474
2093009	1340060	21973	1015.78	1538990	874203	68676	2041.36	95	2334.775
2634514	1048829	6344	354.84	1787347	535492	18848	795.28	83	2334.806
2230930	966651	9116	447.76	1347935	426475	14903	642.58	70	2335.121
1999616	650043	6992	224.12	1167170	298207	19894	166.84	75	2335.653
125966	216119	11910	77.6	56639	94140	22695	292.7	52	2336.438
979193	1971449	1199812	135732.3	469994	923780	2756825	309744.5	76	2336.480
183625	132746	23252	5079.72	48009	32079	31226	6495.36	34	2336.602
2340170	974050	6697	304.42	1574418	508297	20274	922.64	87	2337.122
2181348	966929	8706	448.16	1415056	455891	24745	794.7	81	2337.801
2741797	992419	4818	336.48	1580486	458124	9622	-95.08	76	2338.662
2586347	1165129	9589	676.54	1539751	596765	24804	1249.44	81	2339.144
860240	956020	6067	471.62	461314	410078	17655	1223.3	87	2340.375
2200991	887035	7901	495.86	1402648	474800	29146	680.56	85	2342.335
2816809	1106728	6692	358.12	1701240	513534	13791	778.26	79	2344.911
2767088	1236220	3688	531.68	1636669	593303	8901	657.86	78	2346.126
136337	43948	13616	242.76	59591	13714	20266	314.76	52	2347.489
2682676	1236498	5021	367.06	1508328	569258	9523	512.78	77	2350.336
2932993	1363652	11517	27599.62	1643377	665489	42664	54376.04	83	2352.136
2552016	1163203	6701	376.86	1671486	594890	19123	458.78	83	2352.923
1793089	590994	16669	200.34	972094	248918	34515	361.9	68	2353.163
1443382	1452585	7332	1890.52	1000495	716626	20722	3974.92	88	2354.532
3006889	1403761	33472	577.92	1692436	636846	54511	780.46	79	2357.488
2189837	466824	3105	270.3	1035421	217855	4843	351.98	75	2358.281
1970919	702922	3311	414.46	1171508	342499	7953	871.58	75	2358.411
2157601	911656	8701	362.86	1477412	479773	30746	846.56	90	2359.841
2355211	1461380	3284	725.24	1108465	509569	3662	1470.32	69	2360.337
1963636	811109	12247	273.42	1147393	356013	25546	174.56	79	2361.567
2644955	1159825	8096	580.56	1852388	604737	26099	1293.14	91	2363.955
134966	28242	341	120.26	37804	7878	365	401.9	39	2373.139
2868057	1592351	9023	766.78	1649740	742167	22486	1112.96	82	2374.133
2460517	838534	6279	481.94	2691097	791818	27394	2132.84	120	2378.920
3192864	1453764	8741	828.26	2002662	704880	20402	1129.72	82	2394.067
2356627	910587	8211	541.46	1490962	436776	19171	968.06	83	2399.253
1319148	1044654	12616	463.76	805494	470806	23551	1085.86	81	2402.708
1881215	782799	3231	171.66	1041150	305426	7352	-55.28	73	2408.182
3225346	1472735	8766	1040.76	2003540	843434	23905	1457.3	86	2417.412
746360	2189366	262181	57808.66	506218	1193624	704468	136870.5	122	2420.296
1902055	741245	2811	401.46	1067884	331001	4258	403.88	73	2421.295
2872394	1441732	5427	494.22	1616814	641489	11494	1347.84	77	2421.585
2147121	782467	4025	137.5	1145202	330636	7611	-44.54	73	2423.933
2769689	1617685	7538	474.68	1649267	666652	18064	889.04	73	2423.947
2384327	828908	7858	443.88	1323847	398683	19955	963.3	73	2424.403
1705231	760213	2919	222.34	1048547	362552	5124	306.64	71	2424.463
2746852	671103	6431	142.66	1550339	292569	13967	-413.38	76	2426.661
2086124	993498	5430	589.8	1360428	469211	15445	1342.7	84	2427.960
2136927	860603	7248	194.28	1200719	367444	18128	-19.92	70	2428.148
4283732	1872534	18178	978.08	2900927	1289631	53032	2798.52	102	2430.009
2565042	1054571	3384	341.24	1348215	462016	7806	934.16	66	2430.230
2397829	1282926	5634	673.24	1457203	625398	15663	1142.18	80	2430.887
100138	46111	-146	121.44	27695	13459	-847	302.58	36	2433.014
2280931	943495	10020	336.2	1436998	440262	24476	1086.36	84	2433.371
127196	28338	20945	325.7	31118	6539	25639	433.54	28	2433.600
2395839	941601	7847	642.42	1441538	435274	14453	1371.58	78	2434.543
1962030	1423384	7449	186.14	1414092	746880	25005	407.3	90	2435.508
1476596	1055857	6034	626.24	805753	407351	17903	1078.58	71	2435.618
1961144	992474	9119	528.34	1406770	679369	23097	2063.42	93	2436.586
2367899	1331492	5383	471.38	1261734	569166	12101	1158.86	70	2436.844
2733396	1120003	7037	315.82	1693846	525844	21486	538.96	77	2437.120
1924983	671626	4766	541.76	1157487	298366	13706	1306.16	73	2437.357
1787287	627181	993	183.98	959999	258665	1140	139.4	72	2438.103
2378887	1052393	6810	276.6	1583885	506125	21418	676.48	80	2438.372
425533	198621	318	45.48	135786	55356	56	362.16	40	2438.462
110308	25777	260	-92.4	32929	7107	333	-325.62	35	2438.943
2580026	1284907	7985	664.1	1627279	690007	23592	851.12	85	2440.043
728744	1685007	35873	27349.78	451398	895765	117425	52963.5	82	2440.551
2509265	2087036	5113	645.18	1330730	978830	9708	974.88	76	2441.021
1761758	787813	6368	231.48	969211	326179	14870	546.2	67	2441.079
939176	1729942	22938	476.68	699240	892293	53077	1424.22	93	2443.310
900417	1116024	129131	132136.7	435090	451620	226818	203131.5	72	2444.772
2521524	820579	6176	177.36	1529426	390780	18184	-37.76	80	2445.191
1114986	1440114	9355	1650.3	646999	716801	28247	3513.42	93	2448.118
1965196	897380	6242	13.12	1221659	408793	15578	-454.92	80	2448.825
3150603	1360586	7922	790.92	2159134	711441	29200	1753	88	2449.146
2182356	906246	11851	861.86	1489693	511577	29282	2705.52	83	2449.546
2357542	840748	7009	311.74	1391220	386570	14394	539.84	73	2449.939
1877628	1070050	7160	424.6	1148808	513007	12582	998.52	74	2450.180
1974548	1002723	5701	540.86	1152853	448060	12975	1167.5	69	2450.212
2519753	848764	6251	489.86	1430639	416351	16342	358.12	78	2450.811
2854256	1286588	4772	699.92	1811619	614945	6247	1197.42	82	2453.677
1922708	1212277	8239	1054.54	1156847	538922	15292	1483.12	78	2456.529
1481482	574066	3600	65	751144	222958	7193	-26.02	69	2457.189
2132921	846433	3872	263.92	1171093	384483	11844	633.84	76	2457.694
2450929	1035874	3349	255.14	1596731	508537	3489	125.54	84	2461.045
2909426	1428345	7218	357.48	1504627	749607	18736	425.96	74	2461.446
2066674	961483	17285	1460.1	1220711	436635	30348	3368.28	77	2467.588
129950	204350	98202	11538.72	55919	75433	157137	17417.82	47	2468.054
3288872	1205451	6882	597.52	1940912	670981	20224	1143.64	86	2470.391
2641715	920095	8793	544.98	1539182	485237	25737	1333.82	79	2470.704
2613584	988313	4201	293.86	1659882	479064	7271	136.06	82	2476.953
3093278	1548159	7761	1127.46	2076811	821071	27624	2921.64	91	2482.350
2990692	1260412	6807	392.02	1994090	609404	16670	642.2	85	2482.909
2362896	886069	6678	355.08	1444220	394188	14872	215.92	82	2483.837
2289885	772685	3167	419.62	1086139	279627	7898	534.28	71	2489.688
2736169	1296671	7707	356.02	1663909	586782	13628	384.08	79	2490.961
2619279	771603	4288	568.68	1489946	387130	13958	854.88	83	2492.100
2647020	1197390	6546	466.56	1412196	539216	14219	715.34	77	2493.704
2445217	886373	13802	505.72	1350828	382644	21531	648.66	74	2504.832
1944047	750755	6645	330.7	1151940	328055	10706	874.16	79	2509.340
2523756	1228815	4362	369.32	1574340	661373	10415	530.9	81	2514.112
1754842	1199659	13297	978.42	992660	495343	28039	999.54	78	2517.516
2781860	1897244	10013	797.18	1991006	1011998	26529	2554.94	88	2518.388
2952086	1163199	9087	477.82	1861193	621388	23051	1246.86	87	2519.610
773921	2431747	37123	1135.78	226947	696904	47153	1052.58	50	2520.370
2155064	1116511	4930	320.8	1214279	505824	12594	1104.84	76	2522.650
135092	60265	126485	2937.1	39563	16358	161728	3386.08	36	2523.017
1870492	718954	2653	215.58	1092524	323227	1389	111.54	79	2523.886
2714459	1272001	9056	862.16	1747488	605283	16831	1257.66	83	2525.253
2029969	750475	6240	232.4	1109749	332811	12980	410.8	74	2525.787
2478862	966610	6186	268.96	1439978	394821	15145	675.7	76	2528.803
2580619	1116064	6169	491.34	1659134	528466	14661	1017.46	83	2534.699
2410915	750972	4919	609.34	1480357	355199	10114	1205.04	79	2535.510
2366636	1107700	5511	453.46	1352256	542784	11152	1061.72	71	2535.625
2809793	1176222	12708	958.88	1746699	540782	34668	1968.48	75	2535.875
2785934	1629032	9354	371.44	1583639	742889	22156	669.16	79	2539.391
3801418	2137729	12954	1513.44	2813328	1301167	41154	2843.44	104	2540.603
2271410	664053	3627	184.22	1341485	306912	8054	-26.56	72	2540.959
2461888	1034227	10035	520.1	1609596	507474	18806	791.16	74	2540.993
2189147	818629	10005	532.3	1198841	329219	18771	1602.06	68	2541.285
1278236	2127138	146237	2419.82	691715	1032660	383255	5457.3	83	2542.547
3169527	1343740	11753	929.58	1993322	684420	34148	1233.28	81	2542.627
2659718	1785703	3537	359.82	1336679	851049	7909	685.74	75	2544.108
150916	74331	398	-136.72	41844	21323	596	-389.44	39	2545.981
2822597	1517652	11795	581.7	1652788	649801	25503	1547.58	82	2546.544
3103343	1031770	7993	411.98	1808294	523144	17434	784.24	77	2546.865
2238012	1265878	16576	91.36	1276685	572054	32866	-152.24	76	2547.634
2430678	975477	5476	593.36	1517348	473465	12309	640.74	83	2548.705
2385628	633687	2828	7.08	1396477	291949	4408	166.88	77	2549.619
742997	1080440	225302	119005.7	367139	482072	492540	205993.4	74	2550.357
2020588	1114688	5781	546.66	1228656	496125	13036	1162.96	81	2551.442
2090987	621891	5440	338.4	1271171	286303	15637	649.82	80	2552.814
2851217	1062331	6698	534.28	1693295	500875	13661	734.46	80	2554.677
2370998	821086	6170	584.2	1414412	406791	17070	871.2	79	2555.259
2691009	928556	4646	467.56	1574044	430619	9659	753.74	75	2555.659
2030121	814831	4429	529.94	1236048	354102	11564	1165.04	79	2558.128
130286	70287	8	-106.12	40409	26703	-389	-255.54	41	2558.563
2408084	838356	7581	486.66	1457821	394025	16936	1075.96	79	2559.521
2482951	815513	6284	426.24	1466336	384249	13314	1012.04	81	2560.217
2157624	992554	4363	383.18	1227299	425755	6623	390.78	70	2560.338
2810097	1168346	10623	612.78	1787439	545322	21268	640.48	77	2560.603
2402440	1314715	11240	919.4	1701772	698174	32932	2158.52	88	2561.209
2373135	1069778	32193	1543.98	1538868	541368	54973	2287.78	83	2562.728
1648972	1425767	5888	450.68	1044458	718716	11496	794.56	103	2565.319
1455558	627270	2612	396.32	778134	249853	5454	878.44	67	2565.434
2707683	1941219	7587	3007.82	1836826	892372	16248	5141.28	83	2566.663
284617	312474	84467	6505.62	119133	103175	132491	9857.26	57	2567.877
201625	198000	1003	171.58	151577	162536	3614	533.04	87	2570.656
1951469	717397	3120	424.2	1046900	306266	5322	702.92	74	2571.896
2714523	1737452	7275	522.5	1637666	911834	17381	746.66	82	2574.885
195688	533400	76230	9545.8	123747	340395	263124	23921.64	80	2575.499
3052992	1703382	10819	1612.34	2075465	827589	23621	3223.06	88	2579.140
2553411	1140369	15855	513.3	1538128	523141	31674	765.64	81	2591.310
2514942	1099352	6858	545.88	1424831	481619	14787	941.82	79	2592.928
2522525	970879	11072	484.92	1444634	477358	24883	1273.38	78	2593.716
3046900	1759017	8262	591.32	1789309	809508	17682	801.52	76	2594.317
164005	250467	1224	38.64	50790	78494	1684	-125.76	43	2607.321
2120898	909024	3806	339.16	1340124	430895	7624	372.64	81	2609.306
2347969	994725	4892	505.12	1329780	430583	13601	813.86	72	2609.401
3785290	1868340	28340	1043.4	2389981	1023515	53182	1706.52	83	2614.922
2760534	1343954	9853	335.58	1722257	681872	20782	557.52	80	2616.638
3050652	1394335	6952	656.72	1867696	694724	17821	1259.06	82	2617.338
171531	115185	1680	-36.2	56174	35407	2439	-213.46	45	2627.185
2853721	994599	11365	596.9	1723398	464529	19391	890.26	80	2637.219
2283651	1140443	7234	189.24	1435389	516745	18052	180.72	84	2638.720
2132011	799791	6211	294.46	1339575	413491	18388	556.68	83	2640.677
2185821	1004934	5528	513.08	1161235	454483	12483	780.38	74	2642.200
122638	108822	53316	1909.76	39043	34493	75792	2289.12	43	2644.656
1688081	669489	3701	294.86	883985	302523	2535	63.1	77	2644.897
2112317	1280262	8099	937.14	1453426	756287	27387	2577.82	94	2646.514
2498963	1517099	7367	662.62	1535273	708558	21375	1263.5	78	2646.792
2251755	1037120	9262	545.32	1611126	588873	28253	1153.58	89	2647.417
2759085	1398228	7199	733.14	1710136	740692	23826	1508.36	80	2647.703
683725	1269145	662752	124199.7	318485	505170	1224705	192711.3	54	2647.747
2322054	952195	8251	653.86	1362105	439119	21929	1405.94	74	2647.993
1698293	450122	4072	519.92	1057086	193519	10402	1145.72	76	2648.558
2711175	981233	2840	434.4	1601413	452362	5466	831.76	79	2649.510
2333355	990545	8736	546.96	1458590	473756	22135	1362.1	76	2649.698
1525178	1129380	6801	156.86	1022238	587950	23319	238.34	86	2650.803
1986315	855195	4584	475.24	1226458	399244	13811	882.46	79	2651.352
2253279	793865	6128	561.08	1506397	387281	17932	489.52	85	2652.928
177308	23669	212	151.32	48796	6500	183	112.38	39	2653.818
1848622	875609	6159	391.74	1031902	346681	12689	725.54	74	2653.859
1870031	1125465	4996	354.56	1168872	532975	17165	1194.9	82	2654.550
2044740	856068	4171	531.06	1233204	379111	14441	735.26	77	2655.058
2314342	990592	3704	706.44	1487161	490499	8707	1715.02	76	2655.147
2455196	1243843	11297	660.42	1506877	630821	20546	768.56	79	2655.881
2898209	1150431	12318	320.48	1590626	503526	24536	381.96	77	2657.240
2893232	987520	19675	741.5	1709816	449402	33544	1769.84	76	2657.536
402288	1709036	302821	145965.1	264241	843876	871046	302633.6	68	2657.794
2211315	711002	3652	-78.28	1327647	314985	6883	52.38	77	2658.765
2129497	844183	2406	375.16	1232883	363676	2857	905.02	75	2660.203
3241964	1390568	9158	886.88	2161312	826314	31218	2072.48	92	2662.248
159891	18132	4859	-53.26	40119	3467	6172	-170.08	31	2662.634
2277543	864655	4588	408.68	1436107	410458	14159	662.74	81	2664.869
2568052	1572171	6531	560.66	1581365	795691	19113	1245.18	84	2667.356
1862461	964616	15042	443.12	1299372	493127	34670	1116.2	89	2668.423
2729735	1264192	9137	498.82	1573219	587963	25510	1568.6	78	2668.543
2991034	1309670	18971	961.06	2064676	653372	30468	1965.48	87	2669.595
161870	108548	709	-79.26	74070	68927	1147	151.42	68	2671.374
2954544	1012296	4854	620.44	1946915	500104	9670	576.2	85	2671.595
2969520	1213697	10956	694.16	1802547	534764	24647	1200.42	81	2672.500
3008824	1261621	17025	660.5	1869258	754781	44759	1091.74	78	2672.707
1993758	1041983	5856	651.16	1354549	568518	19390	1242.4	89	2675.612
107468	43359	577	-85.78	30620	12654	968	-156.52	38	2678.468
3216722	1271198	9062	510.32	1965268	603021	21541	1360.26	88	2678.844
2736416	1448613	14620	679.2	1588740	724047	30592	1404.12	79	2680.691
2241215	670436	4460	335.6	1330401	285598	10562	358.32	74	2681.057
2638617	981802	3033	358.38	1575773	447521	4687	723.82	76	2681.992
1849520	684491	3290	297.4	1048778	290590	5652	317.72	71	2682.309
2390549	1514226	7763	329.18	1571533	718556	20130	389.8	85	2683.468
1675431	847139	6785	442.1	1094945	390564	17741	636.26	79	2684.107
2321317	728047	7698	577.28	1241205	316608	20015	1066.9	78	2686.689
1227558	1218578	10434	2476.24	741218	551840	25573	3841.78	82	2688.413
2446014	1045039	4732	469.52	1339502	471013	11468	806.48	77	2689.687
2971134	1490673	13336	1157.96	1860194	785369	34022	2117.92	83	2690.315
112194	148742	374	685.64	37690	59644	367	1034.62	35	2690.443
2420597	1135457	6575	755.5	1410928	506271	16873	1472.78	75	2690.676
132632	105144	298	89.28	38631	30938	464	185.04	39	2697.634
2490259	960618	19108	703.88	1592982	490522	35980	514.8	82	2714.782
2489878	964692	5502	298.72	1521384	417770	13848	477.28	80	2716.807
1012844	1964191	206410	203423.6	573706	924457	428697	373006.4	69	2716.909
2465238	1158409	11136	479.96	1651582	605652	30810	1138.6	86	2717.102
1998262	913063	8044	201.84	1262822	426412	20740	449.4	85	2725.955
1921556	776110	13305	581.3	1176852	362081	22247	1113.42	77	2737.867
4139010	2035401	20713	936.18	2860929	1025726	46316	2164.76	92	2740.400
2263608	1068917	2342	326.12	1171203	423815	3858	393.88	72	2745.964
2974867	1045085	8075	504.5	1801415	523521	24904	1088.44	80	2746.415
123179	23015	-245	-27.7	33644	6168	-484	-124.24	37	2747.641
2358952	946330	5487	328.82	1337606	433674	14821	510.06	78	2748.530
1610570	565243	11382	448.52	959085	268046	24643	1157.98	83	2749.382
2185133	1702898	7167	705.62	1232131	775125	12300	1531	71	2749.516
2011434	1029379	7220	84.2	1190013	445138	18595	-393.3	74	2749.673
2580763	1272579	3841	167.26	1344445	519943	6956	94.16	64	2749.726
1939949	1681695	7625	576.5	1380201	804172	13568	717.48	88	2754.252
1563761	578914	3509	372.74	936762	253255	7279	797.94	75	2755.974
2611282	1171367	7307	796.02	1539881	563046	20742	1003.12	84	2757.591
2958116	1096344	18735	998.1	2653010	917388	63587	2930.82	115	2757.930
2323097	852647	5949	182.14	1432041	389170	12676	49.36	71	2758.092
2055701	605468	4448	169.28	1147185	272689	14536	133.96	78	2759.219
2260503	1130974	3598	281.28	1285984	487911	7641	339.26	71	2759.549
1703665	747136	2194	304.84	1016990	313229	3372	656.92	74	2760.282
3185967	1265632	20845	471.7	1882396	668295	33416	722.76	84	2761.131
817631	1675947	9548	13618.28	409211	749947	26142	23792.12	71	2761.548
1937024	665871	4502	223.72	1153333	312299	13647	353.42	81	2763.108
2850797	1423100	4621	618.06	1965294	742655	5738	1359.68	88	2764.446
2161009	834895	7683	353.38	1441378	397925	22403	699.58	77	2764.459
2041817	806885	8529	490.94	1277108	393761	19781	1034.66	80	2766.046
2152227	981831	10759	526.74	1245451	447682	24792	902.12	80	2767.093
2854149	1048172	6195	450.7	1807101	510569	15583	750.38	82	2767.983
2666452	1100508	7513	568.18	1740468	584677	24658	712.88	79	2768.261
1673498	535509	2752	177.72	986367	240184	4726	-79.64	69	2768.494
2296418	911693	5107	414.02	1342296	414224	13278	1013.08	74	2768.844
1843564	788754	4642	153.12	998712	311607	8364	3.04	67	2768.968
2656315	1075889	6755	2355.3	3372047	960494	26433	5445.38	155	2769.479
1899228	1007159	8204	305.44	1103859	413026	19201	676.86	74	2770.429
3208656	1073466	11084	669.24	2206740	587176	34529	465.94	91	2770.947
3393692	1605804	7149	696.14	1714018	769437	19704	835.44	72	2771.218
2819039	1232301	5324	605.64	2213532	806927	14518	1291.48	98	2772.556
3493314	1387463	25878	453.08	2187111	779406	52147	935.42	84	2773.280
3576481	1359543	4658	435.88	2126399	764682	6227	599.22	88	2774.592
2542269	1298605	6770	578.2	1612055	696912	21928	1019.08	82	2775.084
2548451	1254051	6105	837.3	1753454	630043	19836	1358.96	87	2775.767
844640	1584500	231996	171760.6	381726	667110	491412	269269.3	67	2776.703
2425969	917212	5293	740.98	1772806	493670	18938	1701.68	87	2776.745
2559179	1159563	9972	572.92	1453863	613876	17807	1123.02	72	2777.042
169214	231397	232741	4230.26	65514	74292	319662	5882.32	48	2777.833
2776781	1283084	4721	349.06	1411223	565280	7050	877	75	2778.226
3609956	1424723	8652	936.72	2069616	798031	30136	1360.96	89	2779.253
2739167	3415738	7876	1035.36	1910553	1766318	31569	2387.34	88	2779.415
2519083	1284436	5341	468.26	1509302	617469	16238	1062.68	78	2779.835
2399973	994721	4714	539.04	1559820	477486	12998	525.28	85	2781.543
223160	385215	453086	10562.96	82292	141488	710049	17430.14	43	2781.770
1999053	943648	5783	240.38	1457332	524441	12167	594.62	89	2782.830
1889604	969111	99747	3612.42	1130178	432585	132812	4677.32	79	2784.915
3603842	1183708	15118	607.48	2092696	571224	23158	704.88	80	2785.563
3000403	878615	5287	708.82	1740982	450199	15125	1309.5	76	2785.865
4115258	1857808	6374	1051.64	2381731	874144	11731	2378.66	76	2786.214
146490	85523	930	82.8	40454	24458	1616	138.76	39	2789.764
3181115	1558294	8383	638.38	2019540	971692	30866	808.76	92	2790.613
1163858	2765651	27706	46137.16	800064	2003123	101061	104893.5	103	2792.007
2383229	705087	5588	334.68	1364332	295447	14684	741.24	75	2792.851
1928470	837226	6166	514.76	1116210	369745	15134	1077.24	68	2792.903
214962	48009	333	60.38	69442	14291	626	163.36	48	2794.780
2654729	1090462	4903	548.58	1716218	602745	15097	1198.42	85	2798.668
2143770	1608859	7636	354.96	1225971	764247	22228	471.08	79	2799.114
1944830	691738	4657	87.02	1086436	294958	12659	58.74	74	2799.743
1956503	1026539	6376	853.36	1211363	456559	14286	911.96	83	2804.406
1765010	798338	5133	332.38	1193303	390335	14070	-41.8	84	2807.098
2019180	1420487	7224	770.64	1198516	803103	25422	1636.92	96	2810.569
2252664	939180	6392	327.12	1431287	496150	13192	97.12	82	2813.639
2131887	838823	5318	393.48	1362393	393464	10650	148	80	2824.469
3034228	1497171	8613	913.18	1778214	733405	20327	1922.22	83	2827.088
2896831	999922	5984	441.24	1820132	526109	15578	1135.08	87	2830.222
2152495	856093	4070	478.2	1269249	397622	10456	498.16	77	2832.915
2174110	1091134	5797	436.42	1282661	477412	12405	870.3	79	2833.253
106897	17925	116	56.76	29884	5185	165	24.9	36	2835.990
2245559	915526	10840	358.4	1380171	430427	22782	301.52	80	2837.421
2749269	1454676	14387	534.82	1640152	607240	25471	1242.06	79	2840.137
2312020	1065676	8031	369.66	1412782	463788	19191	466.26	80	2846.078
2248778	921715	5010	453.6	1329834	435303	12784	639.24	79	2849.329
1799234	620187	6798	27.28	1009016	271820	14902	1.72	75	2849.836
110024	51604	311	-31.54	29617	13991	-19	7.66	36	2855.381
3176024	1524341	9275	652.5	1927240	776687	25001	1121.86	83	2856.205
2093242	654100	3810	229.6	1218986	307322	6815	417.9	73	2856.473
2327014	970664	8989	471.54	1410457	481540	17971	1412.06	83	2857.897
2830015	1165398	5145	601.7	2015927	660454	17823	1043.78	91	2858.720
2131952	1497994	9626	533.36	2354593	1316587	33121	2193.06	116	2862.486
2501889	1419437	4289	7061.54	1356243	591073	13515	9056.9	71	2862.675
2671544	976692	3480	216.8	1302369	425282	5019	239.34	73	2864.002
200185	121648	154872	2303.92	60202	34981	198628	2818.08	44	2866.761
2862107	1374081	8365	721.9	1663088	706334	21489	1427.54	85	2868.406
2487470	1029861	7018	467.48	1510681	493504	15506	612.16	80	2869.666
2958352	1789433	10542	743.12	2185751	1221734	35463	814.18	102	2870.568
2339163	847698	4967	200.62	1323922	347555	13203	354.58	74	2871.042
2119619	1462327	4839	371.54	1219434	671264	6395	640.7	72	2871.465
1928453	741368	5625	231.5	1119897	331224	9181	475.66	70	2871.597
2603590	1101146	6703	458.58	1699108	599193	15148	1084.28	79	2871.837
2234562	974383	5649	222.14	1245101	433386	12126	658.36	71	2872.036
3814978	1729929	6269	890.34	2031035	823751	12479	1153.94	70	2872.136
2414751	806079	5741	568.26	1602253	438774	19854	1109.44	86	2873.679
2813097	1251294	8635	499.1	1847298	651239	25097	153.42	81	2873.884
2564583	1465473	5097	398.42	1468504	654918	10080	693.8	77	2874.798
2278422	852372	4960	514.6	1375219	377885	16268	905.48	81	2876.542
2798115	1409864	7974	1889.64	2044464	785878	30633	3335.38	92	2876.980
2635344	1058055	7978	553.08	1684006	499073	18898	917.28	78	2877.332
2487564	1013356	3603	165.58	1502040	454793	7377	-999.78	72	2877.392
2794636	872507	8621	1172.06	1629620	409093	13992	2186.12	80	2880.234
2174706	772583	7396	244.56	1399663	362427	22190	-31.6	81	2880.900
2626600	1092469	5667	267.62	1565280	523710	16199	558.14	78	2881.314
2584148	886272	5853	336.58	1790716	485169	20109	282.74	88	2882.622
1946877	1018346	22924	655.64	1229167	528398	47357	1675.02	84	2883.209
3873283	1976390	18123	560.78	2659933	1198667	58398	2627.28	95	2884.094
2329429	961187	14516	216.76	1350014	437442	28707	440.02	74	2884.614
2673032	647945	6778	120.08	1596027	314591	20368	144.48	77	2884.951
2516718	1018583	11215	464.9	1502370	542563	28221	599.06	82	2885.921
2665100	1116615	4560	546.6	1620714	522407	8872	1232.92	81	2886.405
2628604	944875	6586	591.96	1610893	526228	20511	1623.46	80	2886.685
1469380	681981	6703	120.58	802359	307029	19790	116.4	79	2887.813
2746202	889507	15600	504	2154773	655367	46765	1825.9	107	2888.734
703077	774014	3858	256.88	561572	648785	17688	303.68	104	2890.194
469825	1156426	331185	14968.1	214089	442650	590204	24584.44	64	2891.574
1783701	706012	5011	265.46	945906	286285	11587	91.82	72	2893.802
2297252	1149375	8601	320.86	1366227	537437	22403	626.58	79	2894.188
3272450	1458692	64719	1408.34	2189192	772136	105881	3462.66	89	2894.743
2593125	1179632	7445	1169.7	1708675	561212	15380	2135.8	84	2897.524
2046353	1232811	10045	539.7	1388268	683291	30127	864.22	93	2898.563
2423735	708809	5603	426.58	1440514	309193	12431	753.66	78	2900.050
177462	286438	990	-65.6	59800	97458	1582	-367.48	46	2901.209
2609402	938887	7839	684.54	1590432	457113	20281	1272.66	84	2902.389
1832389	1195245	4314	456.04	1114499	562146	10342	1249.12	75	2902.459
125457	28520	29148	822.28	42781	8157	38082	1090.52	45	2904.202
2702806	1227711	10354	644.44	1491385	550514	23968	806.48	75	2904.330
2373572	1268926	4341	889.26	1428219	596008	11043	1305.98	79	2906.769
1885984	765362	5625	289.5	1083591	317330	12609	360.74	78	2911.412
1815575	847974	4688	238.68	1108484	370693	12243	655.98	81	2913.546
2655845	938907	9121	538.06	1618178	451728	20222	699.92	80	2915.698
2954229	1611523	13398	716.28	1741284	842869	26249	1116.14	75	2915.844
2390649	833578	4590	330.4	1314875	389192	11556	766.16	81	2921.174
2353732	889803	5670	258.2	1330764	413661	12831	785.66	78	2924.070
1693144	862370	3678	385.08	1053890	425722	6814	529.04	83	2927.630
2801251	1780744	60851	4563.86	1647909	887315	116255	9365.3	85	2930.025
2606824	1318856	9217	532.62	1827861	820006	25912	1105.32	86	2931.395
2805875	1278752	6815	521.9	2019308	770500	20459	936.74	93	2934.052
2748131	946584	6739	517.54	1679655	461561	16377	1065.22	83	2942.512
3699907	1274795	10236	436.96	2343000	668884	20218	979.48	78	2942.728
3064655	1729664	8430	1092.8	1961135	927204	20408	1608.88	90	2945.183
2811746	2122990	13684	555.24	1737210	1126847	29524	1105.64	82	2947.223
2146249	791948	4872	343.92	1284757	360814	10961	1028.46	80	2947.975
3501212	1829122	9826	1223.36	2665923	1097096	31537	2219.82	99	2960.565
2043649	1123065	5780	371.8	1144513	536423	14396	604.56	73	2961.476
1920501	803697	5744	100.84	1267989	407636	19091	-210.74	86	2967.815
2777098	1232825	6234	475.24	1840072	651958	16556	1169.16	84	2969.175
1800491	636807	7044	341.84	1104490	289623	16778	812.08	78	2969.912
1926394	941331	11827	345.22	1273656	516012	32243	165.98	91	2971.352
2615554	938367	4189	302.54	1620542	452135	8661	863.46	81	2972.090
2914950	879037	6035	359.1	1822916	425734	17532	235.52	80	2972.664
346847	71166	4189	-609.46	97031	19247	-891	110.74	44	2973.562
3077430	1515889	3708	557.88	1663638	747303	8659	1028.74	77	2976.091
194449	104669	2701	-50.14	120503	45417	4968	76.48	72	2976.923
1628871	1611152	174381	53912.66	846924	711558	382647	100951.4	94	2977.117
807993	1836541	10668	9264.48	462472	912816	31867	18284.62	80	2977.423
2775185	874884	225500	83860	1665200	443785	332446	117696.6	81	2977.909
2797988	1307138	10234	596.24	1744031	660619	29097	1084.42	86	2978.442
2157092	1183763	12607	590.02	1535285	692977	37705	1351.3	82	2978.613
2927538	1605178	9661	640.46	1796996	844724	26235	1606.1	73	2978.674
2427118	1233745	7107	654.02	1779534	639186	23254	1323.44	89	2979.970
2345748	750861	3399	-2.86	1401110	350713	8028	-557.92	74	2980.233
2482508	912694	7375	483.5	1283128	433628	17398	731.28	68	2980.268
3106484	1087318	4889	544.54	1942590	580427	11531	1405.66	86	2981.815
885272	940052	54839	2077.54	435381	428775	134672	4552.92	81	2982.878
2906186	1282477	7041	595.26	1527499	541246	18871	738.06	80	2984.225
2007074	1011304	7744	299.84	1084629	419839	13967	381.62	73	2985.215
2604545	973482	8333	528.38	1698932	479976	25793	1326.98	85	2988.212
2172480	755908	9351	695.86	1308061	322922	22610	1398.6	72	2988.427
2638089	1079599	5603	1436.58	1536779	535656	16091	2452.26	81	2989.521
2971242	1397893	7689	811.54	1730683	738621	22078	1174.08	77	2989.754
1725914	1060561	17668	1087.48	1276665	528191	43858	2931.88	85	2990.125
2657457	969109	4804	502.44	1430334	437939	7927	928.22	71	2990.365
275988	197167	54809	7067.74	82465	60897	80937	10604.82	47	2991.126
2477201	769170	5209	507.74	1715576	358855	15665	971.9	85	2992.663
2993865	1501665	5496	1740.56	1659121	737251	11430	3434.8	75	2993.134
2401494	884616	4569	349.34	1648004	490571	17396	450.56	85	2993.760
2326958	718352	2757	207.02	1259361	302697	4205	530.3	70	2994.232
2459016	995009	5239	357.54	1420101	454186	12468	833.48	76	2995.989
2321598	861940	6550	539	1232472	373040	17235	1251.1	76	2998.127
2758022	1422257	11914	5037.04	1849105	717119	21711	9035.46	83	3000.072
2664101	1005335	28535	784.1	1524905	443280	40998	989.28	67	3000.090
158701	162332	505	86.3	65073	77302	8	559.88	53	3002.236
1840945	674612	2548	537.28	984599	256385	4301	1189.86	74	3002.493
132905	144119	365	61.9	49121	62184	165	-43.1	48	3003.606
2605361	1329549	9395	320.7	1425992	632908	24089	821.54	81	3007.589
2595602	921609	5650	590	1599670	521955	20493	1841.98	83	3007.879
1601644	804987	4405	380.3	881034	348625	6946	570.56	80	3009.322
1851972	693286	4488	102.68	1005763	283272	11920	151.2	71	3009.346
1925918	745595	5568	304.48	990311	346538	13881	78.66	68	3009.606
3032468	1499009	15612	633.32	1885479	687445	28171	1146.06	85	3011.708
2665072	1004514	5597	509.42	1551368	451494	15204	1028.44	76	3011.960
2692025	2140240	8620	663.2	1775181	1013708	19646	821.56	81	3011.994
2648246	1254331	6172	680.92	1650397	641693	15160	580.6	78	3012.736
3418521	2066630	10577	796.22	2060426	1159469	26703	1455.58	86	3013.529
2648628	1043569	7249	356.14	1660530	586073	20382	412.52	85	3018.392
2328545	1253741	9090	453.4	1395622	610491	20449	950.14	79	3020.678
2340326	1120465	6336	219.96	1503275	527402	16509	29.74	83	3024.011
3616471	2633870	13971	1893.06	2935588	1722536	42239	4566.54	94	3024.506
1560833	615205	3815	139.9	884926	269581	9238	-2.32	78	3026.984
2403709	849248	4101	554.86	1494694	384497	8666	716.76	78	3027.326
2624482	970532	6408	358.88	1562071	414720	13700	396	77	3037.992
2476353	1767537	13786	711.96	1671262	855791	27818	1297.48	89	3040.069
2808462	1315149	5974	808.64	1761607	624224	16217	1697.62	85	3046.824
3194021	1042778	6695	759.7	2069276	553905	19215	967.9	84	3053.860
2849402	1108303	7292	451.12	1561793	468281	18545	568.7	76	3062.788
2204597	821086	7712	21.32	1339124	410619	20957	-75.98	83	3064.936
2525412	952002	5988	843.68	1425960	410940	16507	1450.02	78	3065.379
3530015	1562184	4833	654.38	2305049	857839	12867	1838.62	90	3069.629
3004489	1368768	5866	797.76	1852365	624181	12312	1554.32	76	3069.799
3115527	1406408	9633	1298.38	2026540	794169	32499	3642.14	84	3070.073
4497722	1528235	18598	823.28	2689819	852053	60835	1975.1	85	3070.501
2846433	957726	4947	399.42	1539822	395337	7464	1050.04	68	3070.695
1042963	1566328	173514	4578.04	763228	876250	418360	10277.6	90	3071.868
2188720	889879	5328	235.08	1230428	401672	15097	325.42	76	3073.342
2020487	792971	8041	767.26	1221114	367366	21308	1131.88	76	3073.494
168602	107563	89	48.54	46042	33028	-523	12.22	38	3074.010
2304467	1002708	11370	521.2	1477701	529224	32095	1257.7	83	3074.199
282128	192029	413	27.18	101910	72397	888	210.68	54	3075.475
1742085	967544	7775	335.5	987656	393864	14666	488.76	75	3075.498
478550	58911	25226	119.36	157593	14169	34965	186.9	45	3075.630
2905392	1807864	4217	554.62	1463335	900930	8876	593.36	73	3076.223
228304	128207	104	4.44	57268	33154	156	-115.84	30	3076.262
2248115	833059	37658	1028.88	1357890	368701	60063	1364.18	74	3076.547
105451	100909	22433	1715.38	30985	28697	28944	2248.84	39	3078.160
243073	149253	81103	727.58	75740	43370	104189	1002.54	47	3078.309
1867512	1617335	5854	339.44	1058306	719059	21026	663.36	85	3079.459
2157300	772530	3763	425.18	1279358	389103	13450	714	83	3080.151
1410100	695157	2720	257.2	770636	280844	5354	272.44	65	3080.183
2582148	2091918	7854	16149.44	1627998	1032285	16174	31923.64	82	3080.624
1590718	468837	2626	291.36	981152	209538	6061	327.46	72	3080.828
1722261	563362	4393	132.98	902284	245825	13034	-274.76	72	3081.566
604800	1177835	189258	124866.9	310471	564149	614060	255427.6	84	3081.828
2220484	1180870	6762	205.32	1198240	491565	16772	821.92	71	3081.927
2062683	811299	5002	268.72	1215359	384917	17666	810.76	83	3083.408
1746686	558775	4094	726.84	1074857	296298	12277	1858.22	79	3083.459
2930694	1167135	9210	564.6	1784305	649326	31562	940.32	80	3083.518
2007268	703607	5487	251.82	1121578	302871	13358	-1.12	68	3083.683
2523802	890976	7925	487.5	1582496	433643	21263	883.18	71	3083.761
2608145	1680538	8591	330.26	1726589	954501	28385	560.1	86	3084.264
1671504	570952	5891	162.26	1056129	267962	18253	-80.42	80	3084.641
3293427	2114250	54045	4936.7	2068812	1063582	76862	7572.32	80	3085.662
1756641	829428	2425	285.5	968400	332307	5162	192.32	65	3085.760
2869599	999924	13572	839.92	1741504	471347	28262	1078.32	81	3088.144
139047	48811	480	-65.2	43381	14888	781	-161.34	42	3091.600
1994556	854795	9355	275.3	1074474	346828	21225	699.5	75	3092.656
1993682	645158	2241	164.26	1195740	296390	2683	501.38	71	3092.698
2415319	714776	5524	226.64	1367781	315528	16468	149.48	75	3093.347
2091950	906352	5752	348.72	1368608	424537	20574	367.64	84	3093.708
2344503	932260	5895	433.7	1290494	405105	12341	666.26	76	3094.480
336779	54379	3553	-101.42	95735	13765	4310	-338.4	40	3094.757
382802	45484	480	-5.2	138729	13849	-2103	439.42	54	3096.099
1851716	751562	2667	62.62	966097	305118	5619	65.34	74	3096.142
2283877	1198987	7743	417.98	1392640	602989	14295	939.7	78	3098.780
2611377	2704653	11592	952.12	2149091	1766318	44577	3783.22	113	3100.167
1954113	814533	1882	376.52	1072064	343813	2682	49.52	73	3100.791
2967332	1045417	4911	462.46	1892381	509416	10531	591.66	85	3104.073
2224702	743643	5616	214.76	1301405	349901	16611	668.46	81	3105.297
2559158	881849	6154	378.44	1493131	443216	17264	373.04	79	3106.330
1810689	1312829	34008	1876.88	1281360	663622	72575	3593.5	86	3107.010
2843880	956214	8781	491.66	1656016	477117	21173	1072.78	76	3107.340
2921492	1268985	5308	580.88	1899794	658185	13589	1014.54	81	3108.157
2976055	1427211	14273	321.78	1910280	739211	33848	1267.28	84	3108.698
3567242	1942332	8535	317.1	2281255	1106933	26171	739.06	86	3111.906
2556807	1014636	7900	340	1715291	522035	19720	1298.2	81	3112.620
2807815	1275335	9352	525.72	1616195	575879	20943	1263.98	81	3122.655
2855086	1287268	11922	626.92	1931072	634349	26813	1365.18	87	3135.311
3101512	1472211	7010	646.6	1958584	737537	18153	1506.58	88	3141.222
2644940	1227563	5798	267.28	1683507	603627	12685	543.1	84	3143.592
3027861	1287732	7988	624.68	1703324	600919	19687	1476.82	80	3146.544
3111432	1993637	12109	4050.74	1935132	926977	25426	6447.36	81	3148.103
3239697	2167817	12121	6554.06	1806302	1125801	26792	15510.12	87	3149.943
179180	39796	601	-96.14	52253	10266	983	-228.62	37	3150.347
1773952	734127	4485	274.1	1020616	322792	10406	117.16	78	3158.278
1712808	1396928	9417	338.62	1028258	598496	23631	619.66	80	3160.832
3043781	1073945	7543	547.98	1794717	526401	15290	637.4	84	3161.643
2422833	784403	6491	795.26	1481741	375028	15192	1337.12	81	3174.289
2184747	1134743	73357	2265.02	1334631	556944	124594	3512.84	81	3181.617
1637852	580262	3089	4.54	897609	227004	7330	263.8	69	3181.745
3086235	1169256	6886	328.96	1826583	569494	15196	857.56	80	3184.187
2916235	1395985	6128	427.08	1730042	693818	12586	574.96	79	3185.300
1681293	1046031	5795	339.7	1089306	488518	18833	1028.38	83	3186.665
847531	1944632	128250	20641	855867	1760437	262560	92600.6	123	3187.986
1845535	707786	8567	477.62	1112993	297897	16025	565.5	74	3188.094
3063904	1367590	9997	770.42	1950289	718869	31769	1537.34	84	3189.121
1923799	945334	11275	766.5	1140777	406616	25484	1658.24	76	3189.489
2273945	879805	9592	252.12	1345059	406718	20431	1056.66	78	3191.261
2115456	698790	5555	377.3	1167003	324654	12027	648.22	72	3191.693
140378	134315	26022	1928.92	43374	39206	36734	2660.24	34	3191.838
1698449	701400	3993	408.98	1029208	305099	10803	396.58	77	3192.363
1697625	483565	2615	2.9	903685	203085	5932	-56.48	68	3192.534
2091637	924719	6453	523.58	1335344	450151	20470	766.2	83	3193.541
2275029	847102	11304	102.44	1391235	425537	27340	311.4	78	3193.596
3608222	1578607	8383	1133.38	2341472	873298	23955	2104.3	86	3194.284
2176050	788608	7748	336.28	1326472	386273	20028	415.08	69	3194.302
2508435	906736	8493	672.98	1530060	399742	17167	1431.62	71	3194.417
2617992	1035529	7889	734.54	1517515	484996	23330	1481.8	73	3194.596
3035532	1247520	12218	820.48	1771766	545095	16911	1662.46	71	3194.850
3199097	1162637	10421	773.06	1988030	580269	24784	1877.24	79	3195.140
1709308	849477	4921	1397.06	998135	381342	12192	1866.12	72	3195.581
2237356	1501287	10917	693.62	1650292	743793	37490	1153.4	94	3197.125
2550064	940182	5010	438.6	1623868	503558	15129	757.94	84	3199.967
2340824	780738	5939	146.54	1408751	366297	13990	517.4	77	3200.397
4570175	4493280	44895	3566.7	4985439	5489013	162596	11773.56	145	3200.760
2760922	965678	6951	369.86	1595131	445668	16632	417.52	66	3200.887
3192649	1398428	4462	819.32	2108654	782695	8153	1952.58	79	3201.038
2179475	736249	7197	232.42	1248668	383537	18866	130.76	80	3201.848
1781202	817432	3468	1188.48	1081159	358540	6854	2135.44	71	3201.999
334211	415750	3468	492.48	145576	206308	-7101	-324.86	74	3202.421
1487421	712134	2867	1125.62	826689	285642	6018	1755.48	73	3203.265
2428779	1652423	8956	606.16	1782034	997132	29695	1222.7	93	3204.149
1658650	737194	2883	599.38	1052116	333956	8001	1256.86	79	3205.558
2333213	732275	3291	212.26	1365737	322194	4626	64.36	76	3207.972
2622993	937245	9825	414.5	1693928	498358	31999	627.14	83	3208.973
2258941	807702	4767	480.62	1418707	407211	13940	613.4	81	3209.784
3705086	1263828	9395	381.7	2104086	708689	24153	1046.58	83	3214.364
2664364	1840412	8433	582.38	1848913	970027	26420	1278.2	90	3217.594
2140695	675530	15555	375.3	1221091	314833	34696	929.56	78	3218.407
2106191	828914	4785	232.1	1310509	394791	13695	505.7	81	3221.312
419754	507008	556146	38469.56	170836	173888	821450	58780	58	3223.259
2533714	997320	7654	423.44	1653667	523995	24804	174.44	88	3226.347
2396361	964992	6356	835.16	1503767	489806	17096	1138.56	84	3227.465
2968435	1125181	4015	382.9	1618032	553240	5593	955.98	81	3231.409
2883842	1170896	4869	124.34	1666011	508284	9283	-568.62	78	3233.713
2473017	891656	5478	426.08	1368823	417661	8858	852.88	77	3239.277
2921838	1622173	84462	2118.32	1632862	821597	139483	3383.38	83	3241.127
2199987	1347074	8805	257.3	1860556	1001049	28853	751.58	101	3244.252
2972210	1281083	8138	638.68	1771988	646632	18253	2018.58	79	3246.422
3110423	1226932	7391	635.26	2025616	679276	18784	1465.24	84	3251.516
2874611	1253268	6188	701.68	1757517	554194	14357	1356.02	79	3252.372
2883686	1016093	7222	645.92	1741541	525426	19282	1355.52	86	3257.100
2028498	783296	4662	322.32	1151076	340112	9684	850.24	74	3283.288
2517755	1131458	5410	494.6	1571170	563520	15616	798.76	83	3288.545
1870692	1412806	6548	1746.28	1304628	710360	18574	3454.64	86	3290.040
2688026	902002	4858	719.88	1610837	418871	14254	1630.44	79	3293.159
1758520	725606	9050	138	1044783	319821	21809	559.74	78	3294.097
1959642	702534	4159	306.74	1176576	339461	12495	465.7	72	3294.202
2385974	814514	4426	652.36	1429996	373331	13106	1054.16	73	3294.494
2809689	1293328	5931	1874.66	1815297	743342	13364	4812.04	85	3296.152
2303997	1007597	3720	571.2	1548622	520633	7222	1223.92	82	3296.620
1898319	666533	3988	828.68	1126494	345849	7592	2118.12	76	3297.508
654729	2198747	17421	25010.06	462014	1204251	47464	52503.04	91	3299.222
1933393	555406	2362	332.32	1071410	245510	5767	399.62	75	3299.914
3605302	2166346	45025	1240.5	1799714	1220667	113729	2717.94	80	3300.051
2500187	1164412	4491	393.26	1503930	520644	7823	634.78	76	3300.842
2161174	944016	4769	3313.34	1297271	407315	7510	6150.6	71	3300.945
3200893	1713704	11343	1342.98	2367296	991016	37729	2490.94	92	3301.443
2609551	1007519	24262	785.32	1555218	487654	51294	1201.84	79	3301.752
113861	31644	752	-73.28	30984	8827	1162	-199.68	36	3303.314
2974366	1406134	7638	477.68	1976669	779274	27357	523.02	90	3306.886
155478	26027	-195	52.3	43156	7548	-653	43.42	40	3309.835
1862606	805012	6586	178.96	2271218	728798	29744	519.84	124	3311.665
2436479	1038139	10153	408.58	1606677	541172	27114	489.04	85	3314.845
2175443	1528059	7962	682.32	1459090	738084	20367	1354.62	81	3315.179
2662709	838134	5895	519.7	1698803	478413	20420	941.2	89	3316.866
2372598	1113637	26734	1157.24	1491752	498835	46957	1971.02	72	3316.879
171480	58746	311	170.46	51002	17727	161	457.46	42	3318.263
2199660	609242	4464	333.04	1328504	269199	9700	639	79	3318.520
2086644	690442	5624	354.64	1320214	343598	15777	525.22	75	3318.547
2944583	1489642	21205	1276.3	1886144	741327	61322	3076.92	82	3318.796
2842106	1324851	10497	357.42	1771276	649235	26958	627.88	73	3318.855
2493473	860709	3881	352.66	1516852	401382	9442	1130.12	81	3321.268
2375928	1129359	7049	318.14	1564076	572231	22755	773.3	79	3321.408
2662257	1030945	6156	325.16	1591660	465295	16061	812.46	80	3322.230
2340284	1033468	2751	284.86	1318832	431877	4759	650.74	71	3322.429
2148044	912855	5750	149	1360894	458877	10913	-86.82	79	3323.033
2562874	1112761	5800	478	1443106	503606	7059	1369.74	76	3323.722
2611176	1177610	7765	423.9	1636696	624945	21863	844.18	76	3323.738
316645	389708	180597	4761.42	114953	121905	245222	5865.92	53	3325.440
2062708	949720	6670	260.2	1346799	518115	20095	544.7	85	3327.340
3194296	1452814	14784	4044.24	1862286	774620	34089	7599.54	81	3332.803
2953256	949546	5607	216.02	1781626	509630	17470	-326.8	83	3334.491
2451076	947827	7065	339.9	1543662	458388	20511	1125.46	84	3335.883
2699131	1313111	6675	997.5	1636669	655164	16293	2077.98	85	3336.696
2383148	818831	10683	316.38	1540144	521441	30773	847.78	90	3340.417
2393137	1238839	7039	894.54	1438007	645171	20124	1232.64	82	3346.293
2250185	946274	6366	402.76	1394932	465538	18909	810.74	84	3346.970
2228376	2462008	10601	774.86	1627244	1311597	26672	1555.92	88	3351.777
2620632	969517	9804	300.44	1370833	417648	15587	322.82	74	3352.411
2220029	816254	3119	364.34	1329304	394168	4880	560.8	81	3356.095
2616285	975320	5399	311.14	1533748	460478	11060	465.6	80	3360.945
2495083	886897	5944	242.84	1346589	398381	12281	-20.34	74	3362.933
2417981	705536	3317	328.62	1283695	314595	6542	623.12	72	3363.393
882068	746568	167600	60748	350719	325580	367583	118256.4	84	3363.696
3157864	1353630	8845	534.7	1919733	711008	22870	786.2	85	3365.206
2991654	1751408	13204	748.44	1969859	910947	30043	1239.98	89	3366.198
2656002	866944	8569	409.34	1491971	405683	17244	1167.84	79	3369.662
3262986	1962206	9438	1441.68	1651185	897528	23334	2938.24	82	3374.954
2612955	915322	4043	501.98	1408587	411367	8697	1297.42	78	3375.524
3007012	1356712	23245	697.7	1831455	726263	54874	1100.64	81	3375.982
172265	11894	-25	148.5	47476	2949	19	372.34	39	3376.883
2402704	1042958	6694	325.84	1470310	459010	18260	709.6	82	3380.883
2345551	1128955	6120	349.2	1475693	604667	18436	1116.96	92	3388.008
2399671	1702106	9247	457.42	1317993	750014	20538	617.68	74	3388.700
3322934	1081704	9002	611.72	1952140	492065	24607	936.02	80	3389.977
3208310	1109138	6982	604.52	2858751	943653	28553	1913.58	109	3390.460
3072622	1419190	18855	9081.3	1739346	729187	37245	16879.7	69	3390.477
2414238	1007345	5956	351.16	1571579	489175	16803	-181.42	84	3393.547
1718848	665100	3756	333.16	970447	291616	10600	492	78	3394.262
2609563	1226810	7496	288.56	1580645	586667	20910	46.6	83	3395.802
2378834	1082369	6522	299.92	1507428	528748	16238	151.68	75	3395.888
2278332	1146192	39605	828.3	1450279	581715	85715	1551.9	89	3397.243
132172	91326	463	-100.82	39179	29133	381	-233.34	41	3399.928
3076219	1199278	13923	663.78	1927790	625575	40630	825.8	89	3402.740
2881038	1112854	9397	388.42	1584428	557117	24605	553.3	81	3404.611
2113082	823685	12525	501.5	1251402	384798	26532	769.52	80	3406.583
2544573	959857	8569	517.34	1702483	497258	23213	1091.18	85	3406.959
2454469	781110	3051	728.86	1547115	403856	6002	1455.72	80	3408.314
4082592	2274207	10238	1420.68	3030974	1278325	30945	3569.7	91	3408.578
2658974	989720	7911	448.46	1583632	485684	25018	944.48	83	3410.757
2695923	1118540	6156	666.16	1574776	538501	17125	1853.5	78	3411.332
1881701	1465946	2270	537.2	1171834	691489	5001	1439.86	71	3411.457
1892215	734998	4547	283.42	1142596	358736	9042	624.12	72	3411.715
1846830	932525	20979	947.94	995315	376308	31214	1716.04	74	3412.727
3581131	1173636	8964	876.04	2145139	622432	26959	1364.74	80	3412.782
2698794	889705	4438	147.68	1639452	453254	6294	253.84	76	3413.288
2298100	868768	5413	246.18	1172616	355434	10148	180.28	75	3414.165
2308027	1016608	6697	508.42	1579078	527376	21351	1356.86	88	3414.792
2405284	957403	10282	724.52	1404745	496672	25530	1191.8	78	3415.439
1913962	655497	5466	286.76	1132525	284772	15099	661.14	73	3415.843
2404519	1043369	19667	761.62	1288942	463555	40851	2104.86	68	3415.941
672821	1310115	791809	127961.7	329828	670801	1830639	241710.5	68	3416.106
1832313	541684	3513	358.18	1093665	237242	7963	1038.18	75	3416.606
2225246	1030179	5736	3320.96	1280430	471558	11197	6089.42	79	3417.897
2836261	1161630	9221	854.06	1582686	571380	25870	1092.2	83	3418.532
1798185	927371	4245	383.7	1147933	466760	11719	749.34	83	3420.036
2889637	1253560	34720	1854.2	1738053	691054	57697	2743.42	82	3421.321
2143174	804365	6234	276.24	1291218	397616	16779	427.94	80	3422.632
2067745	1495760	8299	447.14	1384807	800884	20873	901.78	77	3422.787
2767528	1114507	5514	1007.04	1425321	496146	10759	1443.74	74	3423.326
2470056	1447022	8867	510.62	1738370	741570	29788	838.68	93	3425.482
200795	36348	3513	-832.82	58049	10185	-4231	-252.66	43	3427.958
2110937	910405	4249	630.14	1274370	438360	9427	1712.22	80	3430.148
2952206	1706786	7804	896.44	2109942	918758	21703	2909.58	84	3430.287
2989425	1297950	8731	465.66	2091698	692787	27924	525.64	88	3432.824
2549235	1012050	6955	440.3	1576311	480607	21392	662.12	76	3433.104
2373742	806662	4339	368.54	1357937	363958	9039	880.54	75	3433.405
2808921	1073771	4741	453.26	1580022	486871	10767	195.62	67	3433.482
753645	1128154	189079	220868.9	388507	646728	506198	371135.3	73	3433.882
2555750	1021886	5785	553.1	1633203	532963	20088	1069.68	86	3434.487
3618876	2643183	15687	1006.82	2221499	1495131	32151	1936.86	79	3434.735
2556581	891136	6954	671.44	1523866	451963	19102	1325.72	79	3435.196
2494235	731509	4810	149.6	1503328	345879	13905	282.3	82	3436.584
2473577	1003947	3715	397.9	1475373	423856	6230	489.8	77	3437.380
2412797	697095	6191	181.26	1475132	328654	12592	456.12	79	3438.941
[truncated: 8,001 more rows]
