# Supplementary material for: Mitochondrial calcium uniporter-mediated mitochondrial dynamics imbalance contributes to contrast medium-induced renal tubular cell injury
Source: Front Mol Biosci. 2026 Jun 29;13:1848361. doi: 10.3389/fmolb.2026.1848361 (PMC13357276; doi:10.3389/fmolb.2026.1848361)
Supplement: Supplementary file 1 [file DataSheet3.zip › Flow Cytometry Assay(1,2)/Flow Cytometry Assay-2/╧╕░√╡≥═÷-2/HK-2 ╡≥═÷ 2/CSV/Ctrl 2.csv]

FSC-H	SSC-H	FITC-H	PE-H	FSC-A	SSC-A	FITC-A	PE-A	Width	Time
2923658	819394	5495	219.7	1812471	377043	15136	-201.04	82	1.498
2974269	1350453	8893	382.98	1909438	717444	19514	805.04	86	2.364
2719728	1406535	6760	573.6	1708690	680211	19010	1074.6	75	2.455
1989948	818975	7384	416.24	1214311	350429	13372	918.92	78	15.387
2218041	843060	4653	311.58	1340588	433546	11265	601.9	80	24.092
2030621	607154	3221	337.06	1143778	264469	5605	182.3	77	26.116
2063498	2383569	10006	748.16	1583366	1198111	26415	1275.9	96	27.135
2010547	654270	8844	123.84	1072610	309627	18013	-65.82	78	29.810
2456850	1077054	4720	298.2	1266441	503372	8308	866.88	77	34.464
3164084	1954115	11258	1180.88	2453606	1187439	28269	2251.34	94	37.949
3415760	1273142	8540	296.4	1954742	639857	17093	-63.02	75	38.179
2704291	1054669	5948	263.28	1581604	487282	17004	348.44	76	38.656
1759157	609012	4281	247.66	991304	252570	9784	-109.76	67	38.855
2643847	1121560	4267	674.62	1611297	552731	10758	1207.88	83	40.181
2491447	1239064	5974	478.64	1715836	627997	19656	1147.16	88	42.443
208939	73564	268	140.48	59586	24221	128	-53.92	39	42.990
2607514	908118	5077	320.22	1526206	443340	6767	712.62	78	44.820
2339686	1277405	4294	572.84	1479265	605108	7710	1019.6	83	46.134
2666589	1805305	12299	740.14	1894691	1073482	27704	1552.44	81	46.216
3179702	1224210	10329	728.94	1991517	655297	24407	1984.02	84	47.433
3431479	1437528	16394	464.84	2480899	892973	55858	1379.88	90	47.799
2231337	925736	7563	499.18	1229142	440622	19123	805.78	70	48.042
2483010	927688	8625	442.5	1538466	458637	23110	1120.6	83	49.565
1694930	561204	3083	236.38	961703	234263	9033	-198.62	73	50.301
2602870	835719	5730	192.8	1473666	395316	16253	296.58	78	50.715
2331497	821848	5704	360.44	1414153	378376	17262	236.32	81	51.431
3296843	1250216	7964	587.04	2103484	594807	16564	506.04	80	52.012
2185134	858000	8441	371.26	1273649	382541	18714	715.04	72	52.346
3227187	1032269	8467	186.62	2194810	530455	24701	-36.14	88	54.164
2832625	1399855	5194	4084.84	1640734	640089	8007	7861.02	79	55.381
168061	40270	14	174.04	45914	11622	-843	291.02	41	58.145
1833094	753109	6055	73.3	1161688	335250	15729	-1.06	79	58.428
1801463	771433	5755	252.3	1089175	363948	16389	546.54	77	58.783
3009531	1055218	4463	309.18	1644904	485606	7027	682.22	73	59.056
2520914	846728	10308	131.88	1532266	396383	21260	-167.4	72	59.220
2808623	1034996	3972	665.92	1695964	493669	9263	1384.18	67	59.249
3329429	1189798	10361	530.46	2034372	597573	27210	1056.6	85	64.141
2444011	2038785	8037	895.82	2187666	1408229	38274	2492.64	120	66.967
3995349	1722641	10519	1929.34	2627736	983467	20275	3640.5	87	67.554
1889007	709243	5055	362.3	1140287	299766	13651	98.86	72	67.833
2771046	877973	4744	235.84	1567595	439309	13482	-7.48	80	69.370
2484567	924273	8157	529.02	1419210	432347	20332	1800.52	79	70.502
2638188	1101931	3359	317.74	1586208	500916	5082	1079.52	73	70.717
2281358	1055020	3917	669.62	1405867	466607	8071	1367.06	75	71.118
4041537	2199031	11476	455.36	2556080	1119978	33683	282.38	92	72.267
1943595	852670	7412	373.32	1162606	356557	12123	761.78	72	72.666
1474154	1246407	12655	590.3	905157	495699	30493	1003.98	79	74.105
1799600	758320	4178	347.08	1114199	338774	9958	189.88	77	74.530
214284	291538	136748	3526.28	69620	88259	179570	5107.2	47	75.517
1599253	2313814	102285	112973.1	1352345	1857190	521442	212773.1	131	75.940
724626	903240	751773	17952.78	359139	389149	1372586	29276.96	68	76.509
2418473	1424938	7994	3544.84	1477015	663156	18457	7042.02	79	77.283
2720851	1290325	5320	428.2	1759244	672175	12006	742.16	83	81.078
3169729	1509774	5946	602.56	1995286	760440	9522	1206.92	77	81.270
2343954	829847	5495	213.7	1305173	366432	12108	411.88	77	90.879
2920562	1356374	12402	1219.72	1940049	739286	32314	2780.04	88	91.916
2805283	936183	9882	532.52	1764965	490767	25278	601.08	84	92.905
684493	1333515	28878	43776.08	341179	697286	71997	68215.42	76	93.713
2093721	743145	15815	345.9	1199367	330587	31680	787.8	81	95.005
2937011	1322570	12154	1137.44	1903256	835332	33962	2454.32	88	95.440
2344304	906592	7170	9064.2	1219934	367736	12086	13591.96	72	100.007
2716197	1180809	7395	583.7	1753650	556063	19140	955.4	82	105.110
2738110	1229978	6128	514.08	2089455	679169	15397	210.42	89	112.222
3125657	1145656	7032	514.52	2019072	611689	17624	828.64	83	114.034
2454173	890388	8386	572.96	1300322	425629	18864	841.04	79	123.025
115866	215198	885	146.1	40370	79180	1052	192.72	44	135.773
2488378	913172	6347	374.42	1556758	458731	17238	1038.68	83	138.267
2012892	916712	7668	309.48	1300421	483944	21212	314.32	82	140.375
2361050	1008259	7121	269.06	1318565	456746	15722	334.92	76	143.032
2174981	1033708	4537	309.82	1150982	443528	10038	657.68	74	145.933
1996549	628301	4222	110.92	1103719	259796	9580	-356.2	73	148.015
2882783	1416318	5690	307.4	1763974	738316	8881	597.66	82	149.321
3143498	2309579	7866	645.76	2007924	1232079	22087	1600.82	79	149.399
3464062	1653938	10618	743.48	2204402	840299	22001	1473.86	72	149.541
2350844	1023445	12048	379.28	1555811	528899	27392	841.12	85	150.337
757157	2492435	32001	33301.86	430533	1277747	80691	63080.26	68	150.360
2170725	857444	8490	400.4	1251791	403664	17781	694.66	77	150.992
367207	27209	6653	241.58	108252	7776	8867	275.62	48	152.289
2237505	1075888	9871	624.06	1451982	553524	27480	1317.8	83	152.982
1714975	816409	25310	6291.6	968168	370229	52984	10333.24	78	154.714
3745916	1601276	7679	1115.94	2249633	790406	23997	2378.42	81	154.862
2197927	735602	4398	176.28	1207292	304097	7212	-78.68	74	156.325
2075765	768312	4300	477	1134386	305683	6565	777.9	68	156.394
2606791	1226981	77631	1872.66	1516650	571188	114072	2707.92	76	156.955
2387547	831455	3412	529.32	1475982	402350	8010	1009.6	80	157.917
2047389	642023	4051	369.86	1088425	269100	12125	400.5	76	159.193
2640624	1556578	10028	964.08	1794109	820853	28518	1914.48	85	159.605
1757259	793031	4508	302.88	1004175	318687	7640	684.4	75	161.566
2529844	1061163	9770	342.2	1513897	490381	22484	1073.24	77	161.920
2306125	912684	9012	421.32	1487011	457259	22777	1170.22	86	163.739
1707301	683221	4296	417.56	973669	268750	8286	750.96	73	164.496
107765	64439	3412	-273.68	26628	17595	-755	394.7	27	164.639
2327346	869073	3630	409.8	1482619	447834	6496	917.56	82	165.181
1882270	798902	7974	403.64	1136016	380839	20785	363.1	74	165.293
2643817	962080	11519	413.34	1723321	564086	34724	843.64	89	169.253
1840473	509283	4481	360.66	1098555	222316	6609	731.74	76	170.111
2629408	1346109	14293	641.98	1669402	732251	31121	743.06	81	170.368
841992	1338495	184875	94837.5	472419	736745	515915	215802.9	109	171.780
2236611	761777	3658	222.88	1377149	348313	7398	379.28	80	173.260
2036749	1778434	8717	592.62	1295966	753272	22569	1663.34	84	176.215
3750437	1628483	10573	642.78	2270604	869472	29798	1851.28	87	178.312
1545536	971437	12784	14.24	860848	464947	39490	583.4	91	179.471
2965742	1205791	6080	468.8	1771547	550137	17380	617.8	81	180.005
2115164	787947	2746	722.56	1136969	323116	4258	1383.88	69	180.496
3100539	1321604	12417	312.62	1951212	742975	31163	959.18	84	181.388
2669016	1101203	9276	566.36	1441026	470948	20214	1105.04	76	184.270
2352199	744780	4477	403.22	1304173	344822	10266	652.76	69	184.396
1986147	1170897	8006	1698.16	1586755	744275	27678	4869.08	97	185.736
3108905	1016113	4851	322.86	1766635	455709	15162	161.32	79	187.164
145382	24133	1750	43	39917	6826	2080	141.8	38	188.566
2653997	1062370	3290	580.4	1610804	502011	6522	1200.92	79	189.443
1552000	532449	7483	262.38	857323	209334	12271	267.06	70	190.012
2478425	873390	5308	481.88	1534002	440162	16137	693.82	84	193.873
101797	89441	160	87.6	39083	30991	-456	225.84	44	194.924
2531868	979348	5002	577.72	1392422	479806	10107	1080.02	77	205.539
1560010	512433	5913	111.18	808769	191572	12381	250.66	65	205.763
2594633	877468	5844	326.84	1538601	439610	14209	1051.74	81	208.017
148231	89734	566	161.76	44555	42448	878	318.08	43	212.044
3860993	2090952	8285	568.1	2358760	1075010	20740	1474.4	89	212.791
2453848	1007021	4982	335.52	1462929	456842	12972	858.92	78	213.681
1972950	795086	4492	319.12	1107404	311887	9644	588.84	76	214.752
3090249	1284235	7385	433.1	1815720	667043	19094	949.84	85	216.912
3349985	1603290	8215	510.9	1989983	832931	21683	1261.38	82	222.570
2204312	927308	6987	369.82	1301675	415317	14602	333.72	80	224.146
3049364	1708491	7705	578.3	1920255	971958	20534	835.24	83	232.271
3209201	1262225	11157	604.02	1844695	686847	27660	1121.6	82	235.789
3026333	1110411	5644	1018.84	1722501	585821	15701	2734.86	84	238.821
2032665	835735	5584	291.24	1287153	368414	14969	617.34	81	240.194
417728	1269747	40840	42176.4	226139	610311	89782	69946.52	76	242.758
1822537	1771721	9790	1686.4	1060204	851940	25320	3591.2	88	249.898
2229711	796747	7134	245.24	1244272	361254	16120	515.2	76	252.768
2118684	709174	4724	443.64	1250750	309833	11468	528.48	76	253.391
2396445	985853	3291	555.26	1323851	394667	6074	894.64	73	254.771
2345047	812173	4086	129.96	1368618	360073	10532	217.52	77	255.537
2666306	1124465	9464	363.04	1526241	572610	23977	988.22	78	255.980
2887735	9574942	19242	2232.12	1861084	3895382	52538	8614.68	86	256.378
2312930	1385168	4993	121.98	1352532	627589	14965	-80.1	78	256.756
2699851	864487	3579	597.94	1658732	387232	8415	869.9	78	257.749
2497665	1111884	2437	395.82	1468653	510564	3811	532.46	73	258.086
2128184	881630	5781	303.66	1222662	400280	13455	619.3	71	258.189
2831380	998451	37622	985.92	1715118	508246	84071	2027.06	74	258.305
2707141	1234844	10273	468.78	1800308	744059	32428	1166.08	91	259.322
2448947	1111836	5044	393.84	1680056	590585	15963	704.18	85	260.370
1877207	654823	14953	136.58	1182594	301360	22245	534.7	80	260.942
2301890	826652	8911	569.46	1413037	394752	17030	1502.8	78	261.476
2603550	816672	2938	432.68	1461417	344626	5371	522.06	68	261.533
1600329	723717	14290	599.4	907603	306794	22575	1505.5	74	262.703
2924105	1102414	5872	674.92	1917492	601121	11653	1467.58	81	263.109
2407823	1363195	6273	538.78	1453780	687694	15186	873.96	78	263.612
2340813	1008678	4555	373.3	1439043	460562	11211	540.46	75	263.832
505135	526301	417753	71484.58	196208	198526	703215	110038.9	60	264.722
2514692	1178524	5983	589.38	1494369	583324	13656	1095.16	81	265.286
2116183	817823	4984	1119.24	1267957	368284	6318	2331.48	76	266.707
112438	111910	105431	2980.66	32709	33306	137687	3908.82	38	267.769
3034733	1149578	4721	444.06	1711939	507674	9132	530.52	78	267.795
2988665	1248962	4634	425.24	1642196	527210	9354	672.44	69	267.835
2426562	877588	4599	209.14	1415744	403207	8821	218.06	72	268.242
1621575	1422276	2300	283	965569	555796	2895	289.7	76	268.871
2410060	1025863	6760	468.6	1671136	535981	22346	1078.56	89	270.134
2670379	1426733	9732	129.52	1676840	753863	26045	-62.3	80	270.432
2751865	1195202	8771	1023.06	1709933	567812	21346	1896.56	76	270.778
2219453	993945	5391	180.26	1532375	572839	15558	267.88	84	271.454
1808752	839158	4902	493.72	1133713	493968	17343	329.98	77	271.487
2269034	898282	3159	508.74	1264224	396546	6156	775.16	73	273.335
384206	87614	400	-150	109617	24550	324	-391.36	46	274.267
2668986	1320393	5295	356.7	1700436	658256	10863	9.18	81	276.195
149029	87402	565	-95.1	42274	26284	1166	-208.24	39	277.098
2213737	753157	9229	504.94	1261732	352212	21495	1379.7	78	277.938
1671504	751340	6848	561.28	942170	322554	16434	1215.24	76	278.395
2857981	1725757	6054	566.44	1979314	912837	15684	1145.24	82	278.548
1749356	608570	2846	441.56	882297	232022	5185	1061.1	69	279.549
1648990	745176	4230	295.8	1011944	325902	6751	167.86	77	281.461
100109	80277	28	112.08	27300	22142	-68	149.52	35	284.086
623655	1349211	412742	94000.12	385946	587244	853490	157873.4	74	284.318
3252817	1924912	6693	1312.98	2158443	1022529	6522	617.92	85	284.332
2022551	1372011	6199	342.14	1193301	616906	15080	607.8	79	285.671
2942801	1535568	7080	377.8	1777351	771851	14044	556.84	82	288.176
1388624	489242	3504	208.44	801102	207752	9165	349.9	66	288.250
2656834	1817651	11860	1173.6	1691195	814200	26747	2182.42	72	288.281
1832637	605320	4611	318.46	1035054	260712	5502	351.72	74	289.663
237572	32903	3088	188.68	67037	9281	4008	352.88	43	291.357
1874326	757535	5683	358.38	1115890	335289	15351	75.86	79	293.668
2588166	1287540	16769	473.34	1504276	610270	23825	277.5	78	301.226
2424459	1829236	11802	797.72	1502020	934580	31810	864.6	84	301.850
2277427	843528	3310	154.6	1337125	409800	5621	-225.94	78	302.806
2506971	1220197	10706	539.16	1705948	645678	26568	1107.48	87	306.783
2664539	1123041	8763	331.18	1680450	510747	17862	789.32	77	306.918
2701205	1885989	11854	750.44	1846339	1009691	26505	1156.3	89	310.493
3561705	1751251	16624	769.64	2368146	970369	42900	1743	90	313.227
2347511	1147118	16917	502.62	1435090	538825	26978	633.08	73	313.399
702049	1687436	26704	33077.44	394527	839009	65957	61670.02	77	315.111
2552049	1097087	9339	317.54	1619666	560725	21432	485.52	83	317.006
2388749	865369	6564	540.04	1436280	382739	15425	1109.5	73	317.042
2354722	851843	4162	341.32	1366543	386926	6770	1056.2	77	318.323
2055506	735805	9197	282.42	1181320	345819	17716	780.76	76	320.811
2608463	1513346	12868	393.48	1576174	694342	21733	877.38	77	321.518
2408155	742143	4338	400.68	1295602	325053	9836	1105.96	75	330.372
3002103	1467425	4713	472.18	1979984	610655	11622	652.92	84	332.219
1985363	1141736	7291	981.26	1257056	509957	16676	2118.36	80	333.957
2600488	912733	5746	402.56	1568659	430780	15046	418.56	79	355.682
1969390	812191	8563	350.18	1148674	344838	17528	742.08	77	357.076
2533744	1238423	9087	497.82	1521931	538875	20432	679.52	77	358.253
2099637	776669	5909	307.74	1279886	321212	9080	572.8	77	365.362
1666121	710642	4823	528.78	1036462	317458	10106	1177.16	78	370.720
2596240	1206292	7141	377.26	1485718	572880	16225	780.5	76	370.738
1855804	2042438	8936	1228.96	2239379	1696999	40430	3138.8	111	370.773
2153634	785568	7520	515.2	1334957	395725	19759	762.74	78	371.359
2394556	843702	6010	376.6	1371373	418940	14319	715.34	77	372.167
2044758	658682	16589	398.54	1195562	312290	32815	-96.1	80	374.961
3273332	1163690	8568	202.48	1928376	581315	20920	37.2	76	375.048
2693345	1835101	28699	3603.14	1634734	921000	70393	8050.98	87	376.702
1890589	700279	5577	504.22	1207362	321760	18157	156.02	82	377.626
2627082	1317163	5181	446.66	1596909	583809	8500	662	75	377.751
2424417	748812	7656	293.16	1335787	332881	11450	282	68	377.983
2863422	1372580	5632	738.52	1723614	639499	13130	1642.8	80	379.020
140721	13045	4670	-28.8	37321	3273	5157	61.02	36	379.771
3252353	1345804	7995	450.7	2130676	755724	20892	1511.12	84	379.821
2444037	876714	5092	325.12	1423641	383396	9255	463.3	70	379.952
2566925	905426	8817	744.62	1580763	459721	21579	1212.94	77	380.160
2043027	1023506	11454	434.44	984913	391673	17249	435.14	72	381.717
2547677	940236	5304	414.44	1684174	468481	16441	752.26	86	382.782
2604249	884663	6179	255.94	1671229	426066	15797	278.42	83	383.481
3217851	2111109	9292	1346.12	2230644	1137462	18425	2380.5	88	384.141
1680619	2726896	191810	107321.6	981034	1423801	363833	194925.4	72	384.272
3056602	1498300	8603	887.58	1891924	786532	16116	1786.76	85	385.120
2443666	1877102	16260	974.6	1559509	851144	33480	1358.8	81	385.995
1631041	728290	5263	509.18	1071157	386330	9433	1570.38	90	387.449
2018685	1035899	5109	496.74	1244459	482608	10298	806.28	81	388.564
2315385	1377711	7111	385.46	1422975	656384	19184	854.24	82	390.098
2269860	1241472	8137	570.82	1159685	614644	18744	822.84	75	390.797
1966407	888863	18215	417.9	1223476	397495	36155	615.3	79	392.711
2850441	1063139	18927	724.22	1717743	503732	43372	1351.92	83	394.438
2487595	924959	3494	304.84	1337288	381446	5665	386.9	73	395.280
2915240	1384599	9706	839.16	1984926	708166	30185	1199.1	91	398.086
2125930	619087	6676	406.36	1420560	324689	18103	436.58	85	400.589
167463	258131	381	-57.34	56098	88172	567	-217.38	45	402.725
191087	144062	777	38.22	58537	44550	1282	-184.48	44	403.137
2061260	911467	4608	179.88	1303443	443890	13948	711.28	82	404.311
2527433	1188527	21603	597.58	1262408	498513	38484	909.24	73	407.518
2501938	916832	4763	179.18	1422923	410924	11868	732.48	78	408.252
2230750	1211137	5393	616.98	1247878	503879	13419	1100.34	76	411.326
2894587	1330396	6328	436.08	1715743	622646	13022	863.92	80	414.507
1960243	727670	5335	575.1	1217812	329307	8575	653.5	79	414.894
2207398	889762	4382	247.52	1364260	406533	7571	475.06	80	417.230
2519041	1012307	6562	475.32	1584041	473631	12882	954.52	83	423.039
2449520	1223979	5331	727.66	1495332	552321	8310	1154.6	78	429.303
2339064	845385	4329	241.94	1254530	358860	9762	266.32	76	434.154
2228875	735614	6571	535.06	1379099	351126	14293	1086.98	79	444.966
2184145	738484	6950	356	1277477	339922	15098	684.28	80	450.871
2438344	1254268	5193	360.98	1482588	587574	10663	804.18	78	452.517
2710270	1538982	9359	571.74	1712667	733968	19868	1079.48	82	456.750
2024331	838006	6195	322.7	1278169	369736	11903	763.58	80	457.621
3470636	2268451	9815	555.9	2085770	1155495	29139	1161.54	81	462.952
115619	100541	1155	246.3	55286	51428	2244	227.84	60	464.745
2450697	1230947	20595	675.7	1582925	611197	45100	1041	84	467.045
3644363	2273367	13100	715	2072483	1098437	32505	1335.3	92	469.250
3307551	1018320	5150	412	1904114	485568	11127	-83.78	80	469.685
2328684	1273570	5963	481.18	1307404	544391	13307	572.02	71	470.143
146168	17744	5702	-9.28	40170	4455	6702	-52.28	39	472.281
2332349	1051584	7391	454.26	1602227	506441	21971	773.06	85	472.999
2618746	1356007	5870	391.2	1502970	602019	12041	501.26	71	473.221
2948827	1544259	7620	819.2	1934160	889076	25462	1258.32	92	474.012
2460769	905862	4849	614.14	1415361	390889	9488	816.68	77	475.501
1838824	766329	5269	381.34	1096813	355918	10923	615.78	79	477.747
2598884	1297993	6288	397.68	1572191	643835	16843	1112.98	81	478.517
161401	290087	35206	3424.16	64307	101934	66383	4914.38	41	478.563
3329320	1700889	12385	689.1	2426949	1060688	35056	1533.16	85	478.600
2386165	1058958	4062	470.32	1352506	443876	7263	655.18	76	479.440
1752864	748262	6641	304.26	1046736	306712	14850	637	69	479.464
2305497	894024	4405	695.3	1364593	370884	8589	1392.54	70	479.670
2140225	810673	4410	268.6	1266779	365584	10862	-141.68	76	481.329
2527802	1007512	17378	1230.08	1404751	446901	34318	2010.48	80	482.736
2237943	1236504	8787	951.82	1300337	578268	19037	1471.82	76	483.286
2239944	970637	4819	573.34	1377984	460759	9369	1239.34	79	484.010
2158624	805963	8226	843.36	1328827	366896	19632	1075.52	73	484.137
524612	3167876	4180	2167.8	215214	1323129	6447	2533.42	55	484.466
2732456	1296357	6974	342.64	1557857	714290	21803	420.58	82	484.882
290772	17907	25	113.5	84939	4943	-400	284	45	485.896
2908920	936582	4606	422.16	1811914	425885	10049	498.14	81	485.947
931762	1763219	337429	148977.9	520583	808825	732257	240403	76	487.362
2084171	656058	2676	215.36	1154636	293046	6297	-8.58	75	488.136
3090465	1382213	15967	572.62	1804140	716400	40537	1567.82	84	489.044
164695	61310	297	85.42	40569	15063	41	29.26	28	489.158
2343747	807145	2379	582.94	1304525	345675	3295	1026.7	74	490.110
1933308	613840	7796	347.56	1142323	277278	17534	790.24	76	490.852
2923025	1102058	2890	661.4	1684024	491906	4204	819.44	76	492.838
2695734	1499728	6653	552.58	1666326	744250	17584	1457.24	74	492.850
2008456	798433	5381	69.66	1271425	342851	13729	48.94	75	493.243
2975224	1491054	12617	262.62	1624122	664513	29267	485.62	77	494.096
2659025	1104467	9176	410.36	1669474	562337	21418	1348.48	82	494.803
2605470	1675921	8773	698.78	1576027	834601	23360	1406.6	77	495.051
3543524	1699670	26169	370.34	1942108	729168	50597	847.42	70	495.227
2788646	1436940	6038	744.68	1573461	565666	11781	1323.66	75	495.924
1953167	805662	5676	482.36	1190141	420705	18011	774.46	80	496.669
2501387	1039282	4590	241.4	1396259	460457	14362	187.32	80	497.965
2417423	1026691	4752	439.72	1556861	485078	15487	782.82	85	499.599
2426590	1503211	4735	225.1	1261002	632606	10354	-199.56	74	502.383
124698	171436	179466	3367.76	45125	56018	259001	4211.86	47	503.860
2366263	889359	15271	475.06	1482297	451774	40095	880.7	85	504.773
2109599	845531	5779	294.94	1225314	385335	12846	-176.44	77	505.061
1722566	621588	3190	239.4	958331	244222	6101	433.86	69	505.337
2056053	1018920	3786	440.96	1174932	427462	7287	1084.82	70	505.711
111927	23004	582	63.52	29888	6073	433	173.38	36	506.831
2487587	1177110	5117	285.62	1592269	552260	11712	611.32	80	509.790
2665182	1061774	22147	682.42	1593031	480145	44445	1752.7	81	512.554
2815509	1291429	10006	934.16	1590548	532892	23511	1488.46	79	516.798
2719127	1148373	7811	711.46	1649088	534173	18548	1188.28	82	522.247
2722232	1204071	4602	602.72	1626033	558502	7257	1099.02	78	524.110
2522654	942932	4880	67.8	1486170	437791	10801	-221.14	75	524.410
2961006	1050836	4695	395.7	1767593	580388	9519	-41.66	85	527.275
2653862	1157349	7727	1002.22	1823157	586305	26251	1457.86	90	544.523
3254312	2277536	11443	1780.98	2330251	1102741	30193	4074.98	90	551.640
1599496	561201	6251	232.86	874555	223388	11511	821.46	73	553.500
2065473	998265	16155	689.3	1173589	393345	28039	1297.54	75	561.061
1800115	753588	4619	167.34	959999	316689	12083	168.38	73	561.738
1619580	1213278	7198	724.28	996207	541944	16601	997.86	84	563.527
1601298	761595	3462	298.32	860021	310286	9551	562.86	74	564.515
1968378	1454275	15655	764.3	1202098	719290	33686	1455.96	79	573.176
136710	14443	2201	169.86	36135	5192	2949	259.14	35	573.649
2505426	1261356	6240	482.4	1500683	606783	16055	954.3	82	574.287
2154702	892460	3980	36.8	1133814	405947	10756	-172.84	72	575.090
2113431	712657	4716	252.76	1260417	312576	10992	424.12	77	576.150
2134928	882848	8157	451.02	1316949	422187	21270	1024.2	74	576.359
2275966	1041930	3401	221.86	1394149	495245	10015	524.9	82	577.952
2731592	1170761	8207	434.02	1789652	679707	27191	1000.26	93	583.103
2693003	1122079	6276	661.36	1776191	572150	18673	941.78	84	585.273
205937	218898	13483	181.38	74436	73237	19160	-151.4	46	586.030
2112708	859021	6041	614.26	1192644	385752	10282	1192.52	78	586.345
3154620	1092620	10004	670.44	1951280	577950	18925	1342.5	81	586.889
3492312	1915856	8274	603.64	2066104	1066453	23078	1443.08	85	589.207
2773532	1045771	7920	660.2	1719332	535961	14325	1082.5	81	590.202
2667312	1399588	5422	755.92	1755736	679668	19407	1847.02	84	590.571
2544518	1453739	7064	1133.04	1685148	691588	20323	1927.78	86	592.478
2237447	837233	6412	398.32	1293412	362996	18270	707.2	77	594.164
2166179	1773797	11280	1457.8	1397733	948754	35650	3287	93	595.021
2017762	888149	9038	1381.68	1224009	400617	18620	1504.2	77	595.432
2341466	2121936	22969	6199.34	2022079	1361126	61175	12110.5	104	596.135
2856558	1293198	4668	836.48	1716117	685695	8050	1272	82	599.503
737483	1957397	44824	58470.64	375305	879823	94433	112643.4	61	599.562
2429388	995669	9762	574.32	1478026	450502	26548	1012.28	76	599.777
2221914	1230428	5955	266.3	1276451	574899	16215	-290.1	79	604.838
2889696	1284295	5230	595.8	1813571	626083	8491	873.26	80	605.763
2520655	1037364	14880	578.8	1638432	511997	36474	1228.64	84	607.255
2425213	1158423	8804	353.44	1507311	546147	14080	1195.8	81	608.106
2865476	1306424	6020	175.2	1936966	657739	14627	377.22	87	609.303
2471049	1259168	5693	559.98	1547264	564174	14179	403.94	82	610.815
2344331	685326	4930	475.8	1351774	316732	8819	885.34	77	611.694
3598050	2468746	10773	1720.78	2470150	1441085	23953	3255.58	88	612.369
2131155	1138740	5255	303.3	1419818	549271	15933	614.38	87	614.108
2896423	1144800	5907	444.02	1652214	534339	17150	783	81	614.628
2014734	1024023	5118	640.48	1183430	494774	8991	1938.26	73	614.667
2205176	1110716	6286	346.96	1210142	501827	14380	701.8	77	615.632
2194099	729677	6444	421.84	1309246	325430	15340	536.4	77	616.285
2511859	870421	5249	554.14	1466341	403918	14094	1073.84	79	617.655
372274	34389	4650	-11	110312	9532	4775	-124.5	48	619.719
2881893	1151102	5713	592.18	2806727	1012245	24305	2205.3	112	620.281
2416371	1218523	5230	2564.8	1403117	550434	13831	4449.66	77	620.765
2598818	869817	16642	435.12	1597791	434445	36494	1233.84	82	621.869
2058249	795874	2372	114.92	1138045	320311	2820	-108.8	74	624.736
277786	48306	11916	203.76	78167	16140	15556	329.16	44	625.912
3563468	1362250	10020	496.2	2123423	709322	24575	1621.5	84	629.930
1999375	789867	9968	347.48	1166505	359021	18220	820.2	76	632.272
2703149	1142574	5741	618.26	1698885	601169	15114	926.04	82	633.541
1926145	740210	3859	101.74	1125935	325658	10381	-138.34	76	634.542
3283666	1478482	8694	733.84	2284972	872882	25734	1538.24	90	647.158
2828902	1103168	7454	673.44	1853348	637471	20347	641.42	87	650.488
2667067	1052197	7694	569.84	1646770	508572	18487	518.82	81	656.180
2861795	1442545	13265	933.9	1409352	630783	27030	1583.8	76	664.971
2693563	1720002	12740	548.4	2128930	898757	30833	1530.38	91	677.922
2521959	1557193	14740	587.4	1460159	762739	26494	743.84	75	680.145
163216	18638	1649	-20.86	44951	5256	1961	82.46	40	682.449
2197089	968446	6281	371.66	1168209	410570	10513	291.18	72	683.049
2915410	1125022	6717	364.62	1874316	588492	21200	496	82	683.538
2027654	1200595	6414	366.04	1268925	538334	11484	419.24	80	685.060
2112842	875089	4085	367.1	1254040	393388	6394	994.84	76	685.497
2887529	1582255	5798	1039.28	1666917	761995	9904	1828.44	74	685.746
2090579	755728	4384	341.24	1368980	359698	12342	1132.12	80	686.327
2415134	745561	8124	434.64	1407675	344040	17021	1018.06	76	687.235
2269323	991119	7064	460.04	1433915	435713	18532	720.52	80	689.546
2188281	954043	5001	390.86	1282190	418789	13460	523.6	76	689.904
668283	1846907	22102	23115.72	321177	873982	51637	43162.82	69	690.297
2506436	1556517	10674	217.64	2289535	1147668	36395	631.7	107	690.635
2852048	1529944	9024	764.64	1678636	842273	27206	1347.16	77	690.764
100786	0	-122	30.08	17864	-4719	-226	22.64	18	690.861
2086491	1035303	15310	1423.6	1108449	467916	27000	2363	72	691.221
2129742	1207409	9260	287.6	1414295	602679	20061	1099.46	85	693.329
2297423	1673909	16719	1968.34	1487216	896471	31625	3529.5	85	695.818
2436692	1205371	8228	567.08	1502766	553575	21373	1057.78	76	696.000
2671113	1444445	10590	10802.4	1498759	675792	25440	22186.4	84	697.461
3256157	1681809	4357	836.02	1968842	760484	8114	1248.04	84	698.985
1287775	609648	52162	1810.32	607822	208711	85242	2373.12	64	699.663
2525221	1149372	10763	337.18	1489877	551499	23308	960.88	77	700.081
1283003	1177109	3617	536.62	758122	440701	7839	850.54	70	700.399
1960698	1142478	17787	338.82	1188458	532540	35363	-254.82	81	702.724
1736737	848753	2703	670.58	991417	337064	5704	1107.44	68	702.769
2700584	1179995	7594	648.84	1644182	571129	12214	1547.04	74	703.016
3000735	1009246	14229	565.94	1676480	468153	24708	1557.88	78	704.268
2702967	872641	4568	401.48	1620553	395105	8478	415.08	75	704.445
2062195	933606	14385	771.1	1303728	442405	31498	808.28	82	705.699
2939069	1097733	5324	452.64	1872145	546405	14650	785	76	705.734
616004	1697679	43760	28517.6	350198	872180	102496	56484.56	74	706.230
2434752	863808	14625	752.5	1323055	368918	22277	1452.22	72	706.549
2478922	731605	5440	689.4	1487653	359138	14569	1849.34	80	707.056
183252	55606	6325	1554.5	84415	17039	10582	1770.52	51	707.520
2431219	776241	4357	530.02	1335814	358590	6572	610.92	76	708.330
4238335	1856894	11249	796.14	3096687	1280881	44572	2306.92	98	708.750
1952079	831634	1691	488.26	1093380	356134	2976	779.36	72	709.603
998109	1687223	180953	24575.58	535874	730723	395107	51964.02	68	709.643
2809083	1075405	8204	683.44	1702228	521964	21873	1939.78	84	710.533
1753190	901805	6567	614.62	901567	344486	11182	900.52	64	710.764
2138837	721550	10793	396.98	1267913	339430	28083	-2.62	73	710.809
2848319	1377124	6875	538.5	1661861	756816	21725	1067.5	78	711.397
706492	1441878	196055	82129.3	455109	725397	534299	176600.1	71	711.485
2492887	876846	8500	305	1426827	372334	14207	755.02	70	711.782
3060725	968113	9045	418.7	1772120	493233	15342	892.12	76	712.089
2653773	1209375	6585	587.1	1402031	531344	10210	284.6	73	712.683
2937375	938834	19789	610.54	1656386	421497	29166	1154.76	76	714.267
1981277	1130527	7426	1095.36	1228974	518726	20979	1942.94	82	716.279
219309	67490	9137	203.82	93659	16529	13724	-153.36	42	716.299
2244378	744568	4509	288.74	1364384	331876	13672	473.92	77	716.877
473265	670349	672298	71932.28	198911	272224	1162915	111514.9	63	717.554
2361982	987518	4760	448.6	1339549	443712	12416	769.76	77	719.195
2720542	1399493	6129	767.94	1527636	605329	15416	1350.76	79	722.008
357177	233575	19864	517.04	116362	69133	26435	891.1	56	723.620
2644533	922098	4113	455.18	1483219	435730	9642	927.12	79	724.048
2418759	1074066	5486	393.96	1494595	574347	16105	557.3	82	729.927
622465	697309	423946	95062.56	283217	257991	744196	146186.6	63	732.135
2494099	960317	7931	241.66	1529366	482815	20145	320.7	84	732.937
188286	463751	489067	5511.62	92499	199021	867141	10453.26	62	736.209
2643219	1220136	10247	664.42	1467585	576346	19980	1423.8	78	738.177
2588069	1267344	9188	575.68	1624637	604199	16969	1571.34	81	742.247
1603663	632999	6595	282.7	964788	299878	15645	250.7	78	743.803
2047270	987542	4182	210.52	1134566	454882	10909	156.74	80	751.207
162701	93067	1086	198.96	46692	31234	2156	276.16	43	752.717
3071120	1339798	12526	736.36	2045795	698987	31094	1811.84	88	761.955
2396148	1459125	9100	511	1405258	670877	19521	889.06	81	769.210
2368613	1283796	7774	1321.64	1560243	620337	17646	2469.56	85	771.356
2116918	750842	4954	468.44	1264322	340139	9458	775.88	76	776.912
2917118	1155335	6942	734.12	1676782	606138	19485	1221.1	82	782.403
2504976	959168	5298	366.28	1505929	464823	9684	588.24	80	783.908
670947	223207	3039	22.54	292734	85496	4982	-47.48	63	787.133
1935285	840420	5403	417.58	1181589	381600	13815	238.9	77	787.179
3361565	1333196	15812	354.32	1811343	552206	38210	887.6	77	788.189
1959721	736639	7461	445.46	1169335	330910	16313	847.18	75	788.655
1746522	736737	3959	321.74	1046302	345324	8955	420.3	77	791.248
1650791	593938	3056	220.16	931803	247850	5800	361	69	791.407
2302613	997899	5232	397.52	1322845	447078	11600	986	75	792.018
2023090	819325	4954	184.44	1186648	345860	14896	244.56	78	792.866
2331048	672753	3639	373.54	1425240	294517	10517	708.62	78	794.633
2551739	888615	6261	164.46	1396132	387857	15553	-151.42	75	796.149
520309	1729257	787845	93561.7	299754	867335	1951951	171137.9	64	796.205
302188	95213	482	163.52	87080	26778	891	189.26	43	796.850
2247768	869042	21518	650.48	1420738	411080	47128	1788.08	80	796.998
799617	5298178	39483	5817.38	284008	1825024	64969	9163.34	49	797.062
2518299	1042523	4428	542.08	1503173	485836	14258	820.88	79	798.550
2379738	872325	15506	645.16	1339565	409820	26521	1182.06	72	798.725
616187	1476837	40938	36012.68	333934	663093	97961	59651.46	71	799.253
2537457	1058574	3314	647.04	1660641	463097	4819	1403.34	81	801.191
2356489	963460	8807	596.02	1448270	460276	25885	167.1	83	802.007
1972239	724325	2621	215.06	1144321	315346	4285	548.1	72	802.298
3306843	1362879	5932	1139.52	1987704	701750	11093	2276.98	81	802.870
2279904	938468	5824	552.64	1358468	448397	15181	1009.66	80	805.188
2302336	1038301	2819	317.34	1422071	431431	4364	1050.04	73	805.312
118814	211641	28604	2236.44	40663	70183	40308	2693.88	42	806.290
2063600	1284738	7806	656.16	2358230	1199848	35894	1539.84	134	808.326
2346978	846858	5634	517.24	1421680	376827	16267	755.62	76	808.976
2561058	1403257	3692	548.12	1542030	627156	8564	516.04	78	812.952
2441899	944496	11505	625.3	1505032	416745	21923	1401.78	74	813.171
1861216	883119	5118	662.48	1125133	431158	16516	646.76	78	814.615
2287444	1042348	3984	496.24	1324742	483428	6597	824.42	78	814.987
2669581	885791	5472	239.92	1449884	365417	8530	192.8	75	815.617
2515385	1072655	8384	156.24	1582986	500091	27857	786.02	84	816.498
1851826	1388620	4065	277.9	957615	606347	6472	438.92	72	818.887
2119819	1236502	8329	559.94	2538165	1137384	37188	1749.68	127	823.704
2265177	1524598	11963	374.18	1910312	927548	31224	1743.64	91	825.482
1921114	685412	3911	177.46	1038865	316789	5615	346.9	73	825.976
3981780	2548116	17279	900.94	2491601	1577447	51132	1611.52	87	826.181
1107102	1027575	4498	156.28	641474	435278	7781	618.66	76	827.890
3193396	1247008	6572	610.92	1999377	687176	15481	1226.66	85	828.206
2654239	1134194	5051	484.86	1634085	567735	14300	778	81	831.199
2407217	978333	4225	205.5	1437197	410518	6375	119.5	77	832.463
2797563	1459038	7801	4483.86	2993404	1310180	34743	7483.98	119	835.902
2398605	1133206	6097	516.42	1447968	505516	10851	998.86	72	836.225
3313219	1027692	6834	420.24	1975210	492960	20615	893.9	84	838.314
2589513	1158380	6540	407.4	1523985	551549	17650	1334	81	841.013
149061	49105	12926	1913.36	62269	14515	18806	2659.16	46	841.485
2876352	1412774	7868	802.48	1386499	642372	14571	1471.06	73	847.264
2510590	1098292	5430	355.8	1410730	443703	14277	372.22	77	854.053
3011440	2096044	10092	626.12	1891138	1166026	25629	1184.94	82	862.150
2781372	1371418	18018	804.48	1721684	637762	34316	860.76	81	864.961
2198548	1200492	9424	497.64	1454134	554430	24134	1009.24	82	865.596
3033716	1458598	12147	902.42	1870075	812119	31415	1436.9	88	866.481
1961300	837055	3328	160.08	1081790	336447	8008	122.88	75	868.304
2767793	1310409	15394	776.84	1793344	632429	30565	1856.9	84	870.896
2397239	920405	5572	254.92	1364218	393012	11114	132.04	74	872.213
2566940	1273763	6625	1117.5	2350530	943318	22144	2259.84	105	876.946
2700057	1167130	12678	665.08	1672111	615518	30874	1147.64	81	891.204
2291650	1170764	10129	573.94	1376018	527772	25838	778.68	74	891.408
2541476	1119214	5240	452.4	1649587	587639	13154	693.44	84	895.286
247485	134840	2563	53.18	94251	57810	5521	95.06	51	901.776
2784561	1264073	16618	641.48	1734374	574428	31116	1712.76	83	902.694
1788294	558791	3818	342.48	1010084	232791	12495	733.7	73	903.295
2105984	955849	5587	810.82	1233981	440108	14248	1455.28	78	904.590
2112791	957677	4133	782.38	1159633	375609	5764	1777.04	69	904.934
2451535	1451990	14702	373.72	1511832	700945	34499	922.14	74	904.953
2469031	973420	4917	307.62	1428360	420793	7456	648.16	78	908.039
2373798	1061766	5786	496.96	1393678	459432	15716	868.76	78	908.799
2385590	1220892	6473	462.78	1363001	542371	17919	241.34	78	910.064
2418284	1223877	80432	17133.52	1343414	531304	121772	41319.92	66	910.083
2399970	1008281	22127	701.22	1248399	461302	42230	984.8	74	910.726
2272432	925344	5693	416.98	1326190	431768	16802	877.72	79	911.447
3100077	1538455	9857	474.02	1646331	752106	16534	334.24	72	911.714
149043	46858	327	104.22	40329	12814	309	191.74	39	913.030
2788433	1144608	5288	280.68	1362906	560530	12603	501.58	78	914.380
2217282	778191	3553	213.58	1162070	328272	7024	357.64	71	915.047
131889	16956	909	-11.26	35900	4425	1466	-161.24	37	916.400
1704909	914982	3036	34.96	1025087	404013	7062	-850.68	79	917.471
3673345	1280130	5841	484.26	2086211	640384	14319	1488.34	82	920.082
2548303	785982	7371	714.06	1386785	352185	13104	1107.44	74	920.612
105203	151575	706	-101.84	36614	81894	1228	-41.92	43	922.009
3175815	1413000	8827	703.22	2128964	754825	25960	2107.6	89	922.898
2279808	1474133	9439	519.54	1289382	781361	22302	994.72	74	923.323
2515173	1053590	7791	677.26	1561067	574420	19926	1345.36	83	927.702
3161740	1299508	21504	483.44	1865951	696538	34129	1621.94	80	929.020
2229303	923263	2887	578.82	1315759	407096	3825	1262.5	74	929.651
2503556	1081327	5137	521.82	1552011	604589	15943	1109.98	86	931.691
161129	187041	8405	262.3	53989	65812	11928	553.08	39	931.920
2738612	1147718	6087	315.82	1575909	573716	16824	549.64	84	932.492
137712	15232	-247	-56.42	38342	4063	-509	-125.74	38	933.272
2870284	1253623	9500	428	1761721	647619	30135	605.1	82	933.446
1194220	3345656	23337	38397.82	659915	1653200	63385	77657.1	80	934.599
2174850	927296	7147	518.42	1385834	432480	18544	795.84	81	936.724
2847001	1219433	8010	667.6	1829193	650087	23474	1622.64	85	941.528
107681	59874	7	186.02	35342	20133	-195	297.3	41	946.170
1846456	565461	2216	55.76	877485	238900	5145	-306.3	74	948.115
2516002	1070023	8899	713.14	2694718	1015204	30247	400.42	148	951.125
226837	209383	293846	3399.56	65076	61925	388330	4804.8	36	951.489
2345952	934017	5393	519.98	1524222	434003	16584	964.24	84	952.105
2382960	1009449	6476	416.36	1428798	442943	12966	747.76	78	952.413
2392341	938775	4632	405.52	1358046	408134	13783	524.38	78	953.794
2164575	895448	7164	431.04	1285156	382672	11167	516.62	76	956.191
2009439	799460	7435	315.1	1129200	361871	16235	949.1	76	959.297
2635017	976104	5342	558.12	1631054	458143	9974	760.64	82	961.065
2859572	1133739	12029	677.94	1777039	602149	28228	1902.08	86	962.607
2372363	879273	4788	78.68	1320898	363536	8190	151.4	75	965.205
1939499	905792	13937	554.82	977775	344181	22036	1060.96	71	974.987
2589762	1394956	10690	281.4	1574434	671074	26505	454.3	80	978.201
2770445	1347162	9523	404.78	1573213	612767	19515	978.9	76	1001.494
1828362	777081	3058	468.88	1075758	343676	5432	1101.52	80	1002.496
2743269	1277425	3999	1065.14	1512714	559559	6297	2207.42	77	1007.393
2335133	786963	2981	142.66	1329921	350512	4947	184.42	72	1007.954
3068828	1247677	10579	591.94	1880735	647387	28672	1342.92	87	1009.965
1470552	945950	36682	1204.52	876679	377563	53118	1959.48	73	1010.233
1689929	673667	4379	398.94	1002080	307361	13266	882.76	80	1013.106
2565323	1005117	6082	397.52	1621637	540539	14687	1025.82	80	1013.553
2428224	1011158	6784	427.24	1503264	471914	16101	51.86	77	1013.864
1544415	923566	3563	315.18	818413	340735	5803	-43.42	71	1016.046
2156636	890523	5832	400.52	1290276	397308	14256	1112.16	77	1018.263
2846972	1491085	3747	412.42	1862853	729657	9504	757.44	83	1018.918
2537294	912583	5140	150.4	1431006	432792	12213	-3.82	71	1019.018
2949151	1239747	7065	956.9	1743003	605085	19829	1848.94	79	1019.480
2670093	1251880	10287	562.82	1719943	626182	24799	1350.14	80	1020.164
2574873	1126380	7439	1461.54	1517365	594197	20018	2716.48	79	1020.636
477089	175917	1059	109.74	188576	58047	974	267.64	58	1023.172
2694557	2123419	23799	9182.14	1928125	1088427	47381	14596.66	89	1024.192
2944208	1516923	6025	186.5	1689777	729439	11819	34.34	69	1024.208
1857729	836280	6011	276.46	968551	344403	13188	385.68	64	1024.409
332268	960997	34935	38229.1	189933	485324	99480	66681.8	82	1026.080
2406136	975515	5448	539.28	1413229	470940	13147	1447.42	78	1026.717
2221614	803071	92835	2421.1	1427793	405124	149989	4603.54	77	1027.061
3126854	1301205	11761	484.46	2077338	694373	36211	652.46	87	1027.397
1814254	1042993	2564	215.04	1006440	434763	4431	151.66	68	1027.732
1721912	648414	4170	205.2	948297	267123	8772	791.92	71	1028.472
3021195	992753	9633	589.38	1903421	515894	26037	1279.82	84	1029.993
2771897	1548962	15550	9541	1588611	716037	31037	17560.82	74	1030.191
3018454	1433488	11159	1115.74	2096714	851737	29196	2738.56	87	1031.922
2082105	1156722	3599	389.14	1242166	516594	4742	752.12	76	1033.088
2837281	1211769	7275	433.5	1726348	607562	24808	686.88	83	1034.060
3110867	1613685	6308	652.88	2071117	831570	10234	1649.24	88	1036.313
2079322	722678	3499	368.14	1119449	306324	6733	741.38	72	1037.288
2501030	1177737	8622	833.92	1598873	648063	24913	1294.18	85	1041.331
2902467	1232004	5514	346.04	1970279	672392	10533	715.38	87	1042.571
2313105	739912	7128	1056.08	1339758	364455	17806	2050.16	74	1042.795
2263405	964625	3920	136.2	1320657	422317	6078	130.08	76	1043.773
3128682	1670460	11400	640	2059460	890232	29546	1976.56	89	1044.404
2579461	871956	5246	300.56	1364347	394922	9792	459.12	69	1044.759
2339135	775701	2173	252.78	1343875	362210	2848	550.28	76	1048.717
142889	134729	443	198.98	53119	80437	1088	539.68	53	1048.841
2317095	1210447	10893	620.98	1423822	542805	22474	1589.64	79	1049.370
2589044	882899	6019	413.34	1603547	447594	14878	1073.08	76	1049.673
2273404	786356	4769	304.34	1290704	365150	12449	321.14	77	1051.247
3263102	1716423	8089	592.54	2106385	854965	18077	756.22	84	1056.816
1693605	1200922	7713	423.18	1225670	602223	27043	868.98	95	1058.418
2071523	812238	4097	404.42	1173986	366030	8028	509.08	78	1063.728
3207356	1465889	6518	495.48	1760470	730648	17306	112.16	81	1065.411
2650815	920932	5875	455.5	1614601	490697	14203	789.58	79	1066.020
2542935	1262782	5416	392.76	1336587	521664	12241	633.26	67	1066.196
2465583	969738	6981	505.66	1592661	460016	21684	1098.24	84	1068.850
826737	1635000	241895	130848.7	508020	764624	590974	236098.6	80	1072.956
2179264	952876	10563	589.18	1313054	417434	21349	1470.14	80	1077.229
2410609	1095753	4325	385.5	1366089	516323	7966	710.76	79	1080.278
2196926	874129	6806	364.16	1210997	359662	11410	232.6	73	1081.532
3380696	2920208	12900	1067	2671344	1681020	35898	2575.28	99	1083.929
2654444	994121	6600	698	1677067	563075	15592	1022.12	87	1085.150
2108646	1013363	5139	484.54	1165415	462403	10109	802.74	77	1087.115
2575431	933330	5878	403.08	1489980	387954	9481	491.66	78	1092.528
1941149	853500	4953	444.58	1141721	346464	10360	777.6	77	1093.487
2859214	1084550	10228	490.08	1605094	478974	20695	986.7	81	1095.395
3085358	1285208	10326	394.36	2120531	740855	32480	886.8	89	1096.014
3265362	1364940	10214	721.04	2104033	744167	28308	2224.88	91	1097.351
2136892	934607	4759	284.74	1240777	405830	7647	421.42	76	1103.204
2365985	934136	5075	323.5	1401607	427620	14488	315.68	80	1108.445
2461620	1361631	9416	556.76	1428887	638730	22973	1037.78	77	1111.003
2269841	835191	3807	375.02	1365871	378097	6166	648.76	73	1111.110
2951209	1254950	9314	641.04	2007688	663733	26288	1242.68	88	1117.297
2480964	1394607	9529	640.94	1383231	729925	25301	1197.86	78	1117.695
2973817	1242832	7315	1109.9	1829945	605896	20470	1818.2	80	1118.094
2310407	982244	7064	876.04	1358992	449802	11300	1797	79	1120.281
2941169	1212087	10782	199.52	1668144	622457	29546	469.56	80	1121.326
1802447	612857	3149	296.14	1093585	271680	7836	178.96	73	1121.667
1808352	781971	8559	231.74	1178535	402789	27802	640.72	84	1122.777
1982586	746748	4638	426.68	1062634	341343	12049	275.14	69	1122.896
1761835	1192564	6134	1715.24	1302870	612015	14217	2876.62	85	1123.324
2381066	1326493	6033	441.38	1454014	682300	19377	1110.22	83	1123.884
2034175	1047192	22144	521.84	1221077	507488	51303	621.58	79	1124.693
2761881	1318624	11689	1617.54	1731001	665134	30937	2188.82	86	1127.176
2595345	1250674	7133	592.38	1556659	583986	19433	965.38	78	1128.056
2008038	652722	2818	386.48	1141821	302089	6424	572.64	67	1128.113
2158337	755317	2095	288.7	1237384	344981	3566	536.76	69	1128.407
2639741	1678313	29156	9826.16	1783926	967530	77819	20425.34	96	1129.749
3006879	1542777	6441	1467.26	1818012	745227	9560	2367.6	77	1130.251
719589	1619341	584346	110222.6	407934	730563	1237683	212299.4	77	1134.059
3077417	1073372	6005	186.3	1931502	562876	16236	256.96	85	1134.546
1470210	2779444	43056	33861.16	914947	1606641	133797	76558.42	81	1134.632
849231	1990010	25477	33902.22	398737	959914	71890	67264.4	79	1136.212
2356553	1531378	7768	302.48	1561581	736797	21323	922.78	98	1136.649
2172272	846592	8438	481.68	1525546	407522	23008	803.88	86	1137.426
2742956	1123384	4779	386.94	1549193	502795	8008	753.88	77	1138.063
464415	279340	1281	68.66	162734	88584	1743	-0.02	45	1138.227
2083638	633199	4231	251.66	1206491	295018	10802	267.72	75	1138.539
1375393	755658	2848	39.28	744066	267067	3733	180.38	72	1139.866
1838263	809077	5147	353.42	1056688	385229	9389	654.54	74	1140.294
1900041	856910	8234	551.24	1200467	394390	20095	918.7	76	1140.508
1297364	964644	3375	325.5	790270	407014	4654	701.44	76	1141.326
2533905	1251891	8214	381.04	1304670	496487	12430	301.8	72	1141.864
2911628	1657417	6886	856.96	1978771	835426	22521	1327.06	86	1143.001
2392574	1053911	7838	498.68	1472309	513201	21715	942.9	84	1143.893
2301751	859463	4251	660.86	1211518	383329	11663	1593.18	70	1144.114
347940	141934	-46	121.44	105636	41401	-1289	177.46	49	1146.388
2679813	1500789	6293	543.98	1639287	706109	11242	1195.12	81	1147.516
2627995	1023206	2588	611.68	1613062	467883	4602	636.72	80	1149.032
2786356	1198058	5561	698.46	1633251	556879	12190	1395.4	79	1149.637
1130276	1578411	15863	4062.18	818047	753762	44272	8184.92	94	1154.288
2014709	1172550	16713	5001.18	1411154	631651	36704	12813.44	87	1154.491
565705	1085546	495733	15650.38	303115	451026	953414	28438.04	70	1157.759
2637037	1327840	7534	494.24	1579690	688735	21987	733.82	84	1159.118
2503402	1090679	7002	585.72	1395684	491411	14405	1218.3	76	1161.001
109159	72784	505	14.3	33090	22753	754	-66.56	40	1164.402
2944700	1461961	7556	449.16	1673244	747824	13884	1100.24	77	1164.504
2008307	662904	3208	316.88	1055963	288240	5490	414.4	72	1165.573
2517152	1178712	8153	4502.58	1504064	544334	14161	8549.46	77	1168.144
2884720	1280254	14421	830.06	2313426	945676	37785	2396.1	102	1168.486
2676706	925046	5853	671.58	1519318	450999	10051	1055.86	78	1172.900
2244568	1096711	8962	743.32	1297557	504557	18201	1410.86	78	1173.470
1699871	714275	2258	284.88	916490	293777	3529	425.94	70	1173.891
112264	69060	56351	1406.86	31123	18865	69153	1680.58	36	1174.752
2051161	801189	18475	87.5	1129677	329903	37041	-105.74	76	1174.913
2921957	2095247	9146	476.56	1555462	1035738	22182	811.52	79	1175.738
119487	78006	21	0.06	36806	27550	-28	22.92	44	1180.586
1865659	1294181	9375	634.5	1222225	593758	20669	1654.34	84	1181.337
1753939	736682	3433	429.38	1070714	314652	7835	551.1	80	1185.057
3824756	2259632	7894	858.84	2203215	1320170	21941	1952.26	87	1195.034
302011	674735	781880	10591.8	174782	299404	1495607	21745.02	70	1202.227
2029617	824672	3948	369.28	1165204	385549	10960	610.6	75	1206.879
804116	260840	17027	141.22	322236	89428	27812	-15.68	60	1214.271
288301	891718	39338	4442.68	144392	390927	93335	9044.1	68	1217.632
1893783	1026911	5500	368	1031360	421478	12622	961.92	73	1223.106
2120868	892779	6643	440.98	1157236	410460	16381	423.66	74	1227.950
3655128	2095275	7313	1193.18	4316469	2096007	30693	3931.98	154	1228.063
2482505	995814	8239	655.54	1429300	464190	20993	1129.98	78	1229.818
2691995	1221645	6700	331	1547444	541831	15156	693.16	73	1230.141
310630	106664	3950	24	85677	28517	4609	-66.26	38	1230.475
120869	18793	4228	73.08	29192	4078	4782	228.52	28	1230.568
257857	27636	-279	-35.94	77385	7835	-992	-207.12	46	1231.887
2083001	856948	5216	411.76	1340226	404429	17350	547	83	1232.463
2231050	1084895	13829	1125.94	1170250	461317	26513	1839.18	70	1232.830
1699247	740005	4479	207.94	1042359	319209	11515	377.9	76	1233.287
505575	1522988	32097	26255.42	336417	807109	96943	57578.98	84	1242.208
3168711	1359440	6526	348.36	1952078	714758	17982	917.52	84	1244.190
2889082	1022394	10763	1030.18	1726671	508655	14778	2013.08	81	1245.071
1781111	999619	4239	586.54	1089820	447947	7555	650.3	78	1245.267
234582	141006	105977	2991.22	62959	38720	133401	3636.86	36	1245.627
125241	24145	657	-0.98	35060	6840	1139	-67.46	38	1247.201
3042164	1662287	7182	428.52	1843965	886348	13932	892.52	79	1247.766
148180	66155	912	-197.68	38973	17617	877	-316.78	32	1248.230
2684575	1494006	6993	580.98	1555480	689450	14915	867.9	78	1248.561
2528496	861846	7356	298.16	1526387	433626	13373	466.78	78	1252.222
2774520	1428468	12008	631.88	1697799	769866	26620	987.2	78	1252.397
2628835	1147338	6721	354.06	1491899	566521	10909	880.74	77	1254.640
3500966	1414824	6311	474.46	1828448	677770	18936	429.96	79	1255.377
1733787	608702	3462	431.32	1003958	285671	6890	842.4	75	1256.340
2170683	1569248	19321	814.06	1300009	726108	30351	2268.86	79	1257.261
1925621	822724	7347	607.42	1259693	434024	21303	1112.58	85	1257.863
2342573	1026078	6041	243.26	1420177	473641	18023	23.78	80	1258.467
3996913	1995954	10844	335.84	3640175	1530570	41144	1896.84	115	1258.780
2972562	2380104	10083	1397.38	2014957	1072240	32787	2914.82	88	1260.485
3492057	3427006	16308	11788.88	2354676	1805547	54378	22874.08	87	1261.679
208965	54305	8402	207.72	50994	9619	9874	171.64	29	1261.906
2842650	1069972	8732	321.52	1581705	456036	17239	415.54	78	1264.324
1978553	760020	7250	554	1230122	343942	16600	941	80	1265.895
1613877	469578	3136	173.96	872321	186737	5320	332.2	73	1273.186
2818579	1208796	15245	767.7	1800448	678525	30562	3142.32	86	1279.166
2418730	1315435	6290	473.4	1440074	587647	11140	503.4	71	1279.260
2827672	915010	7707	351.02	1786221	438615	15247	768.42	82	1280.806
224841	19028	25	53.5	63773	5280	-22	-28.92	41	1281.821
2523472	2432318	11901	1147.86	1681498	1209239	27094	2605.84	84	1284.862
2516237	1191007	3845	304.7	1392499	493251	5798	77.28	76	1290.341
2549142	1017670	5234	385.24	1400741	456953	11365	398.9	70	1290.359
2905492	1465936	21369	637.34	1792263	735217	44248	1604.28	83	1291.282
2603625	1327847	9422	488.92	1606523	738999	24187	1171.82	86	1293.724
2632471	1252690	8273	532.78	1529619	550347	19471	701.06	77	1295.219
2409230	1122769	7181	600.66	1514392	571444	17778	964.08	84	1296.531
2573129	799236	4526	381.36	1545548	382261	11553	567.58	78	1300.008
2540928	818124	4443	343.98	1376091	380372	11048	737.28	73	1300.577
2347433	1429105	5576	55.36	1266556	623974	11008	319.88	76	1303.067
2707860	1080923	5727	531.22	1592006	530142	13430	661.8	80	1305.522
239449	22101	400	54	68893	6174	176	86.36	44	1313.457
2141735	889924	5183	308.38	1211026	388530	11069	457.34	78	1315.827
1090430	1973175	120184	85872.24	659564	1041973	319518	175329.5	106	1316.223
1924348	743796	7948	648.28	1046602	310069	12442	967.12	73	1320.934
2849732	1046449	10142	657.12	1534589	478458	30181	1365.66	78	1328.515
2125472	1432260	9396	405.56	1205825	610894	16434	1085.24	75	1329.445
2365690	1313610	6807	1303.02	1496433	552801	16091	1861.26	81	1332.261
2890641	1485710	13860	478.6	1821863	722650	27269	1284.34	82	1333.257
2225157	819896	10822	482.92	1368249	414296	25007	1071.02	85	1335.587
1100156	2847896	44445	47423.7	673075	1682011	126660	102817.6	82	1335.673
2168133	1094078	6248	2.28	1189822	533146	15349	386.14	74	1336.856
2247601	928369	5720	441.2	1326663	445133	10129	909.94	77	1338.193
2285604	809670	7257	391.02	1344493	376632	16988	533.68	82	1340.764
2916379	1346455	19551	991.86	1931673	740534	48966	2389.76	87	1341.154
140014	54697	110	50.6	39708	15466	201	124.86	38	1341.994
114534	36592	321	-2.94	30911	10087	150	-66	36	1342.338
2335176	1038362	6988	640.68	1454956	500391	11332	1953.52	79	1344.447
3087016	1138393	2685	209.1	1792308	546583	4653	125.58	73	1344.702
2417925	1504816	40784	2134.24	1628144	721991	102470	4884.2	84	1345.493
3047112	1545866	6643	346.98	1926480	835727	20681	727.66	81	1345.799
2478089	997563	8847	542.42	1525099	485581	21242	826.12	80	1346.649
2588136	1003657	56938	1327.68	1604208	512885	86216	1346.76	76	1346.804
2330515	1667322	9174	389.64	1131280	799974	23026	977.36	65	1346.869
2939058	1177252	3565	347.9	1837141	573566	7248	755.28	80	1347.644
2664267	1018927	3568	362.48	1503049	441038	7559	594.74	76	1349.106
2695840	1072247	13066	828.76	1661113	496587	22187	1542.82	82	1351.306
2495100	860447	5146	332.56	1422060	397371	12407	44.02	78	1353.388
2382209	1213979	5975	663.5	1205703	504647	9109	1165.74	65	1353.423
2656457	1009963	3327	326.22	1564814	435315	7091	204.26	70	1353.585
3074585	2772687	10822	916.92	1988587	1762919	31380	2748.8	86	1354.471
347871	35529	10478	112.08	97714	9561	12356	49.16	46	1355.878
3062677	1862323	11278	1371.08	2091784	1009466	21962	2789.32	87	1356.508
1701257	721341	2879	362.94	998309	313059	4847	406.42	66	1356.540
2924881	1219384	5188	624.68	1385917	490747	8904	1094.44	71	1357.290
3136481	2748380	35534	2087.24	2554497	1687873	130375	5578.5	98	1357.347
2129538	1089155	18857	2754.02	1258978	467512	35877	4361.22	73	1357.930
2374990	966165	9290	361.4	1542209	464103	27245	917.7	86	1358.773
2912014	1459622	11609	865.74	2082513	931962	36520	2166.2	84	1358.911
2671637	943070	6158	315.88	1675257	508219	23401	802.86	88	1360.130
904171	2362944	629623	250266.8	579929	1209022	1523851	491909.9	78	1360.347
240560	27983	338	65.68	68050	7398	-6	53.84	43	1361.292
2679580	1143379	11216	652.76	1801662	645092	34679	1250.94	90	1361.876
2804193	1288881	8354	937.44	1691231	627373	21503	1689.58	81	1366.232
2675303	1273790	8077	561.22	1709522	648041	23212	1270.32	81	1367.233
2698154	896932	4373	268.78	1493553	430304	9782	422.52	73	1367.587
2762210	1098826	4595	439.7	1725625	498048	10760	881.6	79	1368.113
2439986	958663	10443	564.98	1510828	449674	27892	588.12	82	1369.747
3267734	4118907	454222	77323.92	2836219	2390338	1164114	158545	104	1370.973
4022288	1696254	10058	548.88	3046515	1011860	34786	967.96	96	1373.442
2772033	1361242	7965	825.9	1566851	690267	17548	1583.28	81	1375.121
1897917	978617	5141	512.26	1154552	456266	15308	859.88	82	1377.594
2962182	1716664	8712	585.32	1687479	883452	24798	1492.28	86	1378.611
3166580	1653041	8688	802.68	2145964	901286	24675	1444.5	87	1379.524
2902186	1093678	6495	488.7	1887914	553214	18217	592.62	75	1379.580
2187526	780454	4389	319.54	1199329	345255	12994	955.84	77	1386.220
1993712	764430	3775	262.5	1140536	341768	9069	343.34	77	1392.016
2231963	1002838	3657	275.02	1264549	446408	6764	376.04	78	1394.797
2920131	1025227	9223	238.78	2238024	716620	31473	736.78	103	1398.185
278431	65824	1878	-107.92	79816	18364	2406	-39.84	43	1399.113
238937	603407	69818	4306.48	197576	412350	248906	11495.16	90	1400.242
2773027	1091052	7726	427.36	1738324	534106	19321	629.06	80	1400.541
2783620	969565	7381	405.66	1632349	480060	14184	822.24	81	1401.600
104570	18776	11674	182.64	23561	3742	13741	112.26	25	1401.841
2122104	961672	6244	314.84	1223785	450567	12722	560.92	75	1406.629
3470855	1230372	8085	720.1	2146430	678643	22501	1867.86	85	1407.470
1940276	1023618	4165	512.9	1225352	462511	8104	1607.44	80	1409.569
149534	55954	144	-3.16	40527	15188	-102	-21.72	39	1418.183
2460918	964305	4733	449.38	1388283	465986	9486	923.96	77	1418.569
2259571	907705	9227	197.22	1254439	398449	19708	609.88	77	1422.207
128322	50025	309	-26.26	32682	14733	377	-45.78	31	1422.529
3364514	1744153	7343	651.98	1707844	899214	17883	1225.38	78	1424.300
2761559	1426132	7888	616.68	1874633	726295	19368	1214.48	87	1431.232
3067391	1794730	7251	700.86	2028909	1000604	16035	1314.1	87	1433.072
2180820	743709	8244	291.84	1309187	338002	16345	473.7	77	1434.347
2346483	1133264	5764	298.04	1376187	511543	13335	411.1	77	1439.449
1945400	691977	6767	97.62	1113276	292794	10482	596.52	75	1440.267
2747982	1006670	4536	259.96	1649978	464246	12299	550.14	82	1448.629
2653547	1006776	8385	333.1	1636018	488328	23184	65.24	81	1451.599
2129859	797515	6399	446.14	1219781	366540	10519	200.34	76	1452.630
3099028	2304497	14100	885	1960478	1237834	37945	1547.7	86	1453.443
2051771	815985	3844	486.84	1178936	363351	8054	444.44	77	1454.282
2060438	829038	3865	71.9	1164653	402783	7659	259.74	77	1454.561
308760	40904	987	-196.18	95666	11032	606	-280.84	40	1454.763
2043691	904552	4427	236.22	1244862	478904	10899	341.14	78	1456.236
2757143	1148397	11794	211.84	1985119	709730	33317	500.62	90	1457.484
2083809	877278	6147	245.42	1100245	368848	13388	599.68	71	1457.869
2059848	1271432	8846	327.56	1177302	532630	20740	744.4	77	1460.865
2889124	1126983	4067	455.62	1711460	514977	6053	944.58	78	1461.583
2653716	1108599	4824	490.64	1434157	469283	10631	401.66	71	1461.910
665271	1985560	22365	17810.9	390595	1182294	70023	36268.78	76	1462.120
3338923	1464315	12205	581.3	2009767	738302	31450	748	84	1465.170
4285042	2857869	27794	2364.84	3368572	2113171	78527	6293.22	101	1466.082
2082712	882684	6029	578.94	1279118	440506	17944	1308.84	81	1469.723
3466453	1248392	17786	873.96	2341907	765964	52251	1428.86	98	1471.507
2480922	1074885	7274	279.64	1580031	545172	18720	332.2	80	1472.260
2397296	878926	3680	580.8	1471588	437590	7530	496.8	76	1472.582
2553480	1341930	4989	726.54	1297872	589075	10764	780.04	65	1472.609
2019590	1622339	9710	13329.6	1288514	813178	25432	24249.52	81	1474.905
1765640	796236	4075	438.5	1104621	395242	11230	584.8	80	1475.433
1927205	716496	2541	213.26	1028558	287283	5058	260.88	65	1475.444
2252646	829528	5632	285.52	1426739	395901	16085	-61.9	81	1478.446
2052366	841488	5534	478.24	1178706	386859	14779	716.94	76	1480.422
2290634	692253	6681	146.66	1231097	312306	18303	438.58	77	1482.951
2050267	652094	3186	61.96	1087622	273382	4058	-466.12	71	1483.380
2816192	1545520	10742	539.12	1681741	810801	25416	793.76	81	1488.117
2898286	1240243	6152	182.72	1792835	586375	10861	-215.54	80	1488.940
2470366	1233949	9082	337.52	1604887	576741	23230	362.8	84	1492.300
2445306	729389	7780	422.8	1441436	365585	14715	440.9	78	1496.365
2808367	1450260	13449	461.14	1530657	730335	28622	1188.92	79	1498.002
2508671	1073797	7113	296.18	1294760	471678	14414	411.04	72	1503.630
2548586	1332837	10966	399.76	1697174	639871	25806	1279.16	86	1508.001
250945	146365	708	12.88	85126	50634	959	-273.26	49	1513.910
2003227	879293	4714	536.04	1174055	395392	11863	1331.18	78	1519.489
2341906	1135866	5497	549.42	1410651	498394	10400	1446	79	1524.896
1916214	899469	4257	275.02	1185605	419953	10315	303.9	80	1532.445
2232896	1056309	5313	222.18	1284123	461572	9582	483.52	76	1535.196
1392241	580579	6172	161.92	737540	234091	11379	457.94	72	1540.927
2666169	1368680	8951	496.86	1671252	615827	18169	714.34	85	1548.005
2591002	1532153	15063	490.18	1650403	738569	37542	856.12	82	1550.180
2610705	1306213	10000	495	1521625	659706	23733	1204.38	77	1550.796
137978	216411	749	66.14	53836	80853	213	452.18	50	1553.058
2731407	1306210	4522	424.92	1609103	679167	6920	933.2	81	1553.604
2919193	1356090	9421	798.06	1914602	746378	29135	1253.1	87	1555.451
2306795	751805	4590	109.4	1295260	328050	14186	31.96	77	1556.584
2554983	1724721	7867	698.62	1600806	830617	14560	1052.6	78	1556.749
1157732	6095210	55445	7095.7	618898	2953022	121569	14032.34	66	1557.058
2688366	908501	5349	550.14	1754169	431328	8645	1861.7	82	1557.498
2377456	611159	2308	392.88	1301065	269741	4840	758.4	75	1558.946
2602362	848500	5289	662.54	1455038	371559	7935	1418.1	75	1561.112
2603239	971219	11661	603.46	1567846	523278	28338	1330.68	78	1561.479
2481598	1147122	6160	738.6	1596772	563232	18552	1294.72	76	1561.600
2835765	1021642	2966	418.76	1761778	497605	5668	388.48	83	1563.968
1993198	930951	4793	640.98	1231556	475961	15621	765.06	80	1565.659
3164566	1658663	7428	546.08	2300391	936418	25016	1831.76	94	1566.221
912200	855936	105891	3046.26	414767	360082	246245	5351.7	75	1567.719
233004	213714	737	-93.18	68104	79551	1379	-114.06	44	1569.066
1822718	862936	7134	476.24	1022464	384018	20010	392.6	78	1569.751
3573051	1412174	7203	723.58	2283023	736664	21993	1185.98	83	1570.008
3168431	1599941	5587	460.82	1838326	795761	10377	819.22	82	1572.058
139650	23169	-264	36.96	47474	7000	-846	116.44	45	1574.421
2810758	1202514	6895	403.7	1690972	605209	23314	691.04	82	1574.587
1445436	1680910	21813	2857.18	1257213	1296275	66877	7449.22	96	1575.735
2436683	1211702	5034	479.24	1423767	547246	14049	1079.14	79	1576.217
2363729	877557	3609	299.74	1311109	393522	7163	675.18	75	1577.549
2814459	1373498	8249	1009.14	1929964	787258	26073	2473.78	91	1580.444
2054001	882472	5411	281.46	1202866	383845	15901	488.86	77	1581.069
3307232	1239468	11042	960.12	1912273	582712	19299	1540.14	80	1581.953
2704475	821392	3863	447.18	1601249	396702	6751	739.86	81	1587.313
3293582	1142689	16510	909.6	2214745	608286	48226	2601.36	88	1587.647
2916726	1195596	6096	462.56	1706699	632141	17355	569.3	83	1588.715
2130936	691292	7521	678.06	1270009	313982	13389	1240.54	78	1590.401
2752607	1420070	6234	432.24	1613393	736024	12056	1107.16	73	1590.449
2707411	6198070	83723	6826.78	1384600	3259390	167511	15971.46	79	1591.708
2593897	776679	4637	376.82	1445811	330093	13811	439.46	72	1591.860
1371760	852328	9118	453.48	805831	338667	18664	1054.04	76	1593.399
3019898	1960708	5772	401.92	1668974	825927	9779	499.94	77	1594.523
1836971	910733	6933	335.38	1123319	419817	10446	317.56	78	1596.157
2607618	1218591	8278	477.08	1713566	690236	22425	591.5	86	1600.000
2778438	1261091	7944	601.84	1767097	660225	20635	1040.1	85	1603.275
2889486	1362287	5515	733.9	1592262	668267	10039	1278.54	79	1609.367
1949518	1036448	5261	314.46	1174476	451555	13399	739.14	71	1609.498
2591712	1091048	4589	713.54	1552300	552673	12360	1283.6	79	1610.275
2960816	1118465	5531	581.66	1683904	530404	10592	1161.12	75	1610.765
2295582	985365	6445	433.7	1241671	423013	13160	1215.6	75	1611.871
2692216	972576	12633	613.38	1477126	495458	23200	1521	79	1612.894
2731057	1135613	5750	412	1467219	541178	11081	265.66	75	1613.196
2450353	957352	5429	575.94	1522402	448990	9721	669.06	79	1617.587
2231980	1016526	4628	628.08	1290373	471676	11716	1349.76	79	1620.727
2359129	869879	5619	294.34	1310043	408412	13019	827.34	77	1627.605
2876416	1765856	8601	620.86	1726511	938251	25821	913.06	84	1632.735
488207	322067	22453	179.58	222428	112049	39164	541.04	63	1636.848
144785	52705	11803	486.58	37774	13608	14738	498.68	34	1636.898
3186368	1382528	9062	889.32	2135221	772234	25855	2201.3	89	1638.207
2769210	1362449	7573	469.78	1432401	599390	13426	1045.36	75	1642.466
2009709	851073	4451	50.86	1330774	396439	11447	-302.58	83	1644.182
2147370	1655930	12822	1033.92	1474227	849791	31509	2090.74	86	1647.561
1959661	920615	3902	549.72	1039580	359695	9245	763.7	65	1647.772
2570249	845631	4728	384.08	1504313	439762	8263	495.18	78	1648.931
1988518	1131647	4014	650.04	1146146	485765	6326	853.36	77	1652.886
2528461	1272536	10637	8088.82	1589040	574514	18832	15092.52	79	1653.809
2201256	797145	7240	483.4	1341384	358687	16243	1103.98	79	1655.981
2400644	1054835	6497	678.42	1449158	475018	20617	733.62	81	1659.277
3325362	1191730	7091	586.26	1940534	600534	13871	1335.06	79	1659.830
1910359	776902	8854	406.44	1191689	387320	24198	1174.28	83	1661.796
2642065	1007257	13973	378.78	1437840	460965	25168	1291.48	70	1661.869
2116000	798320	4975	637.5	1291586	361330	10086	1482.96	78	1664.343
2082188	663970	2717	532.62	1120005	303312	4812	1249.32	67	1664.430
3032278	1022879	9620	340.2	1852888	505120	26317	4.62	83	1666.199
2536235	927832	12758	247.88	1450352	419153	22263	394.18	69	1666.233
1771137	694025	4335	558.1	1019358	327254	9094	470.84	74	1666.854
2080531	593507	3219	257.34	1144848	267479	11120	307.2	76	1669.570
2544702	968803	5952	308.72	1512877	458659	13044	859.84	76	1669.759
2395524	1113259	8974	400.64	1457204	490115	23790	327.4	77	1670.275
2956648	1289813	6453	614.58	1739200	644579	19398	1255.28	82	1671.719
2442450	1134551	7752	551.72	1566629	544117	22910	759.6	84	1673.955
2880438	960069	6114	303.04	1662025	478442	17089	-0.46	76	1674.090
2372425	1277436	4158	520.88	1556490	638348	12862	1842.32	86	1674.826
2083371	856213	8512	333.32	1235894	371642	14501	900.86	80	1675.550
2705421	1135048	9313	2125.18	1644733	546347	22168	3212.48	82	1676.435
2445205	961620	5667	406.62	1476963	449084	9991	1022.26	70	1676.485
2250910	842753	5342	321.12	1313767	406327	12229	184.94	75	1676.707
3351113	1931957	6740	1262.4	2019378	849246	10048	1803.28	80	1677.711
2568588	1041187	28140	1089.4	1649696	585674	67271	2428.06	85	1678.192
114603	48305	14271	58.06	31120	13033	17364	79.04	37	1681.355
2453237	857183	6937	48.82	1532190	427400	22267	-331.38	84	1681.650
2020298	784556	2663	331.18	1093055	317475	3549	864.14	73	1685.225
2571514	2029654	6779	653.94	1836713	1100429	15109	896.74	89	1686.063
2105329	1114636	5475	392.5	1278255	525276	15263	538.18	74	1686.093
1828570	848656	4873	372.78	1056454	373573	13179	1010.94	74	1686.832
2884282	1106979	6491	404.26	1881862	602299	22700	802	81	1686.996
2856308	2316190	8719	541.34	1680616	1339304	23232	263.52	86	1688.074
2886283	1669984	16349	2842.14	3500967	1538644	57998	12615.28	153	1689.138
331929	563224	131058	26994.88	154593	224722	275432	46902.52	56	1689.676
2711081	1329615	10860	757.6	1523172	638564	27107	1661.02	76	1689.693
2377807	1335723	8353	433.58	1504596	637760	22766	32.76	85	1690.726
337551	123734	308	48.88	115271	36800	-45	37.3	51	1691.799
2601048	905311	6719	190.34	1531653	446655	19503	409.58	83	1693.069
2723492	1330194	8929	795.94	1431590	700710	21878	1237.08	79	1693.708
1649587	2363810	169821	130763.1	1011015	1205064	429455	256482.3	86	1694.917
2291091	912494	28549	853.14	1392221	379719	62392	1535.12	78	1698.326
3317530	1986478	11091	1258.26	2714029	1398853	46288	2287.68	111	1703.187
2159450	896203	5071	415.06	1307449	374587	13548	389.28	76	1703.595
1831903	599832	6086	448.96	1104736	265847	13546	846.56	77	1713.192
1796396	556632	2126	142.36	1000343	234892	3589	169.54	70	1713.483
2525784	1456020	6575	511.5	1454929	667769	11329	1325.94	72	1713.779
3068356	1231921	4120	335.2	1586816	591390	7417	381.62	77	1715.649
1950923	939088	10596	230.56	1242890	453356	20853	497.58	80	1721.933
2111985	863810	6016	221.76	1229210	360992	12775	305.5	77	1726.158
3222058	1598073	7118	664.48	1738887	790703	19754	1526.44	79	1726.628
106956	13166	1124	-36.36	29528	3642	1038	-102.32	37	1736.421
3124063	1353641	10047	887.42	1685780	601077	22609	1568.74	80	1737.473
2946385	1354650	8554	342.44	2881406	1227212	33865	2264.9	114	1750.170
3529448	1498875	9051	546.86	2125927	763736	23642	955.12	84	1763.136
2853882	1113571	26255	532.3	1863635	630187	47864	991.04	86	1770.079
2079884	1122570	8610	434.6	1169639	500173	16258	451.88	65	1770.099
2357728	931223	4599	428.14	1330445	395694	11954	52.44	71	1770.542
1193602	3695040	39075	57182.5	793161	2102999	110388	122232.7	91	1773.413
2418316	968855	7249	599.14	1562667	531223	17301	1295.86	87	1775.050
2593995	1052164	4789	450.54	1688178	530330	13837	827.82	85	1777.505
2371046	1086913	7360	68.6	1498894	543209	20484	-583.76	86	1780.022
2914079	1122412	3797	605.42	1749431	593811	6745	1139.7	77	1780.256
860623	1462170	24052	17771.72	415761	662264	48241	31040.26	72	1781.278
2863621	1634832	5758	731.88	1823620	919655	10755	1587.3	82	1783.519
126854	24646	13400	47	33542	5315	16038	-32.32	32	1783.947
3312000	2730110	29368	661.48	2728954	1571551	65374	1108.64	99	1784.226
2800133	1272731	13933	448.38	1954980	646684	31188	1177.68	83	1784.580
3025073	1166422	9640	826.4	1714059	577660	16611	1260.46	77	1785.252
3063648	1168767	4863	427.18	1668083	496395	9839	499.54	73	1785.703
117112	59488	-23	114.22	37221	18970	-564	331.96	40	1786.740
2372833	1099053	3586	362.96	1556140	548418	3241	968.26	85	1788.341
157085	173807	64477	2432.22	47978	50993	82347	2727.42	42	1789.215
2175856	901600	5965	371.9	1387233	424872	11670	541.2	80	1791.668
3121023	1424697	7036	683.96	2065819	711121	23806	871.16	87	1792.684
2455888	773327	9466	403.76	1594460	404197	25787	506.82	74	1792.719
2991840	1468936	13686	764.96	1893657	799400	28035	1295.1	79	1793.020
2224896	952442	6653	462.58	1211731	400231	18249	229.14	76	1799.438
2298001	1405599	7050	564	1544373	654188	21601	1518.86	86	1801.958
243839	40627	24	171.64	68898	11366	-502	366.28	44	1803.813
2373339	1023698	11691	649.26	1595677	480951	14783	1413.38	87	1809.613
153852	15605	5938	209.68	41196	3815	7064	445.04	37	1810.381
1974962	844921	6903	508.58	1248125	416719	14894	876.84	81	1810.937
2081620	792574	11971	186.06	1095993	349754	23385	634.1	74	1812.037
2216672	1292044	5650	521	1340840	577521	15524	667.64	78	1814.983
2110721	865722	2210	287.6	1224901	384807	2817	589.62	76	1816.675
2305926	969378	6770	512.2	1369900	473002	15559	703.74	78	1824.867
2558802	995204	8122	246.92	1639296	517642	20643	332.98	84	1826.980
2396238	1213800	7435	527.1	1340130	576626	18600	723	74	1827.399
2694253	932062	6674	239.64	1652245	430560	16188	297.68	80	1829.253
2973477	1682294	10227	788.22	2206630	879041	27346	1954.56	88	1833.345
2612444	1142627	6212	449.32	1614817	533934	17995	831.7	83	1841.618
3089053	1302704	5734	709.24	1808755	671409	16722	1008.92	86	1844.581
2532746	1408789	5217	353.62	1637259	724536	15618	1206.48	88	1850.464
1899373	755633	4282	349.52	1026526	334773	7586	309.96	77	1857.020
2200302	837043	5133	411.38	1278282	362556	11867	646.62	72	1857.274
1928345	812005	4152	416.72	1112039	343927	8723	582.78	75	1865.768
1864822	832671	5302	363.72	1128876	413996	16516	402.76	83	1867.153
2425097	1454020	6137	664.82	1359481	569494	11283	907.38	75	1868.314
2462457	1342470	5786	653.96	1325700	509892	9953	1180.58	65	1868.336
365820	262677	1584	-28.76	146971	103643	3287	-208.18	56	1869.122
1922886	1034039	3657	339.02	1131188	444936	7120	960.2	75	1872.226
2522657	955390	5915	415.9	1488334	433345	14550	866	78	1873.459
3111330	991181	7264	325.04	1884048	484977	14649	558.14	80	1874.148
157932	91759	557	-104.98	58377	35177	876	-260.64	47	1874.729
3001318	2430351	5164	2683.04	1463885	1050148	8345	4187.7	72	1875.808
289918	61449	511	-158.54	95262	17534	390	-70.6	49	1876.874
1794748	521929	4592	165.12	973666	231381	12286	146.96	74	1877.665
3347871	3626785	14018	355.48	2645338	2226080	34879	1422.94	92	1877.755
2856873	1056198	5279	397.94	1798483	449601	12811	1290.46	72	1877.783
2413717	1056150	9104	672.44	1435460	481471	18212	1557.32	67	1877.841
2912170	1382642	10773	746.78	1755223	615924	23987	704.82	71	1878.191
2174059	882918	4978	364.08	1325365	377078	13383	704.38	71	1878.445
3024394	1226779	10573	472.78	1773449	675196	28955	1018.3	76	1878.543
3202148	1388538	6628	452.08	1884637	705311	15532	594.52	81	1880.002
3200802	1127774	13871	924.06	1833570	537019	22641	2488.26	80	1880.744
3138079	1396431	10150	589	1927020	678290	27695	1450.7	82	1881.837
2172897	737210	4809	190.74	1319844	333913	16669	-130.66	79	1882.636
2110850	875087	2985	296.1	1157221	369732	4943	128.98	72	1883.635
2402896	867945	4310	311.6	1470485	418288	11774	495.64	82	1884.447
2103336	850560	3521	307.06	1233313	348098	7998	-341.72	69	1884.614
536992	762252	472778	33891.08	289248	315737	875357	76776.02	57	1884.729
2316216	736798	7031	391.66	1340634	308488	15888	628.68	70	1884.806
2604847	1052323	8112	248.32	1560704	557404	20692	81.12	73	1884.944
3192172	1195156	4932	424.52	1912734	555201	14428	977.08	84	1886.766
2349854	1170945	2995	306.7	1432575	564957	7895	560.7	78	1888.360
2488008	1615600	8246	572.56	1538200	848983	22144	808.84	78	1888.800
138911	15437	685	-82.9	37989	3757	414	-87.96	39	1890.100
1820321	1271595	6496	410.56	1163600	592925	11176	1221.36	82	1890.439
3132814	830046	4679	231.94	1706917	368504	6326	701.36	74	1891.675
2086288	1381999	14912	1321.32	1641547	719212	40900	3285	93	1893.535
1009382	2318515	317492	103882.1	731892	1331659	939620	281963.2	123	1894.977
2254635	801187	4118	291.48	1279381	349623	7000	542	72	1895.136
2538193	1199806	4576	364.36	1433765	563238	9611	233.46	76	1895.990
100213	3405	979	10.94	19809	-1277	1168	-70.52	21	1896.000
2263384	995420	4513	78.18	1330074	458467	10688	303.68	76	1896.890
2622070	818503	3821	248.06	1570570	381405	6051	183.86	77	1897.475
2662094	811610	4597	548.42	1620567	392789	11018	1409.48	77	1897.855
3170139	1445427	8561	545.46	2039749	786597	28391	782.26	91	1899.912
2009616	805387	5211	563.46	1214049	343408	14917	991.62	76	1900.440
2077018	949215	8385	554.1	1217924	472083	24427	777.22	80	1901.493
2375533	986005	3598	450.28	1481398	511113	7793	987.98	80	1902.046
992348	1920852	299746	76639.56	594712	832485	602214	134016	75	1902.511
1852174	570601	5419	167.34	1073391	243643	14535	-18.9	77	1905.051
2474922	852526	3604	248.44	1357886	362642	5723	576.78	75	1906.724
126885	75492	3993	1412.98	34622	21109	4863	1773.18	37	1909.074
1715117	653184	3965	240.9	949639	260379	9707	576.02	75	1909.418
3041911	1019340	6690	209.4	1831518	496173	18362	-28.68	79	1909.603
1507661	1992633	159132	3534.52	991300	911639	409715	8462.9	90	1910.328
2542319	1341941	11071	510.06	2187514	1028997	30853	1800.58	102	1912.524
317836	31552	13048	-217.72	86018	5428	15535	-265.9	35	1912.823
212034	187177	873	48.78	74474	56297	941	99.26	50	1913.410
2711920	1106319	5740	678.4	1553722	489855	8867	1193.62	79	1915.569
2752328	1030802	8568	292.48	1668630	501992	22209	621.74	81	1917.997
2364247	720325	6178	315.08	1296404	328732	15350	966	76	1918.955
202886	300945	338848	8034.28	71289	96716	465252	10860.72	50	1921.022
2861649	1305147	9448	474.28	3244800	1229292	36547	2299.42	146	1922.742
109486	29848	-74	95.36	30124	8810	-234	0.76	36	1924.002
2779628	1372095	7673	-61.22	1617836	680959	17158	-256.12	81	1926.359
930429	1672314	269301	63410.86	476868	675154	568532	115213.5	78	1929.466
2304355	779527	4730	249.8	1220174	334019	8197	506.42	77	1932.825
2183409	1172629	6041	702.26	1162891	446712	10804	735.44	72	1940.869
3042809	981560	6863	649.18	1796687	489069	12898	1592.28	76	1941.017
2661398	957042	5277	279.22	1625342	430391	9647	535.42	84	1943.754
2616473	1428574	8062	427.32	1614617	673432	17785	545.1	79	1958.535
3207077	1146271	6928	557.08	1870978	518530	16982	1386.52	82	1961.647
3396530	1539809	11033	801.38	2312987	867208	33092	1242.12	90	1965.517
2264783	803364	6916	390.76	1261421	382801	17459	351.74	81	1983.988
692880	1216239	167642	204528.1	329113	521470	383808	323164.9	62	1984.247
2399883	1024189	17228	930.08	1295827	419799	31338	1617.68	70	1984.487
2239579	1258003	5901	617.86	1391732	589984	19896	1250.56	82	1984.945
2178077	790727	6596	442.56	1265712	337625	12109	1032.74	77	1986.807
3267662	1199667	9533	584.38	1869971	674106	29889	732.54	88	1989.408
2620777	927628	12663	490.18	1502149	418217	24684	647.24	76	1990.113
2273396	1027066	9540	533.4	1240828	469831	24222	856.92	75	1990.703
2322851	1118194	38762	898.32	1386674	514067	52732	1992.52	72	1990.901
2387122	885865	5896	224.56	1451381	417538	14222	62.92	79	1991.382
2917259	1283090	26149	679.14	1929867	701444	68305	1869.3	82	1991.507
2903453	1203579	4862	782.32	1771927	589130	11903	1322.58	80	1992.669
2314824	799668	4563	433.18	1264124	350150	11021	761.06	76	1994.094
1546032	768350	6067	467.62	916577	339014	12903	956.58	73	1994.258
2657840	1552289	8634	500.24	1492593	714663	22751	731.86	78	1996.251
2545766	1261821	6314	451.04	1728069	642801	19145	322.7	89	1999.583
2352324	954329	24395	809.7	1520904	442770	61222	1643.92	75	1999.699
2818361	1165673	9032	449.52	1874030	601481	27145	1459.7	84	2000.186
1976836	1118242	3807	72.02	1064067	448354	9665	186.9	73	2002.884
2203561	779055	11138	555.68	1369098	370455	29494	1080.84	82	2005.095
471547	1468525	30496	40489.56	270845	765327	74614	65641.04	72	2005.378
1929703	835391	8230	514.8	1217881	402723	21811	933.46	78	2005.473
2355982	1281647	4014	445.04	1369841	639809	8912	381.32	78	2007.197
775723	1717426	70972	65782.92	621200	1037979	209843	154262	91	2009.414
3277769	1152728	4956	454.16	1898341	618250	12167	1085.62	85	2009.731
2447215	746979	6401	259.86	1368104	335612	15406	884.16	78	2010.435
2794693	1341860	9726	652.36	1560077	715215	29329	1624.94	84	2011.774
2948436	1342831	9020	872.2	2022080	723849	28627	1986.22	88	2012.694
2737757	1021515	7595	389.7	1658340	498034	13806	472.16	80	2013.119
2610897	797726	4740	276.4	1527053	345415	8512	973.32	75	2013.618
2892119	1465321	7991	1029.26	1748578	742209	22074	1647.64	81	2014.483
2519112	888069	5629	393.94	1520575	416339	16176	610.36	76	2014.627
2768086	1094078	7558	641.88	1651153	529774	15083	1196.38	73	2014.829
2177849	1118293	10506	578.16	1350143	460274	23108	608.88	78	2015.670
3703086	2867264	11902	1601.72	2644284	1578868	27344	3213.84	90	2016.130
2300831	936172	6773	387.78	1167711	363928	10236	816.96	72	2017.405
2367774	895117	6429	643.94	1396377	400090	17433	1345.38	76	2017.670
2261484	1066865	6469	408.34	1502561	575907	20390	323.4	86	2018.028
2352783	1230819	16834	387.24	1429566	554945	34136	1053.96	79	2019.306
2911795	1325805	8222	360.92	1763063	697606	13025	848.5	81	2020.017
2183008	816207	6011	664.46	1276798	374481	15431	1050.66	77	2020.849
502657	1245157	31793	38528.98	246273	600630	65558	61431.88	72	2022.051
1936514	882449	2422	299.92	1144557	380758	4229	488.94	77	2025.313
2415460	862614	4185	493.1	1498494	408246	10971	1164.06	75	2025.433
2270637	2326678	13498	1330.28	1817806	1358837	43734	4645.24	108	2029.548
2176814	1546501	17227	292.22	1001189	620454	30818	650.48	69	2030.365
2191503	818419	4095	575.7	1319204	352337	5802	1093.72	77	2037.332
265082	154227	1583	27.38	95987	54122	2482	28.52	51	2041.178
2192047	862598	14014	309.04	1204811	384427	27546	424.56	74	2047.086
2650123	1836518	6959	426.74	1850243	1110044	18683	273.38	88	2064.776
916757	1081962	8013	531.18	593005	449992	14794	815.84	81	2069.689
2940366	2711467	7358	386.88	1670575	1246284	17402	522.72	77	2077.873
469313	1838513	16286	375.96	175960	616234	24898	555.28	57	2091.197
2524568	1142788	4975	753.5	1534967	495519	8413	849.18	78	2092.597
157711	59908	11364	97.04	36672	14295	13748	115.28	27	2092.801
2051115	719700	3831	161.66	1078955	309619	6937	425.82	70	2093.295
2970138	1724867	12937	563.82	1804541	815133	21746	1518.56	75	2093.439
2571538	1826302	6104	794.44	1586408	843506	11243	967.98	83	2099.111
2915276	1279255	8619	506.34	1942537	646051	24810	730.6	87	2100.480
2655864	1306836	8266	478.76	1804130	762936	29687	734.82	87	2101.123
2425127	914902	4880	618.8	1445545	409752	12947	1730.42	72	2101.225
1584229	829880	4007	451.02	903436	374202	13115	991.9	77	2103.136
1728034	718258	4104	137.44	1104528	351368	13311	144.46	79	2103.781
2336104	1001086	8003	514.58	1335070	409431	14146	991.56	74	2104.563
2777302	985531	6580	457.8	1717645	482833	18783	369.38	78	2104.748
2853266	1068621	5700	513	1674385	545274	11834	1051.24	78	2105.173
5107553	2772214	11192	1222.12	4189389	2096880	39426	2943.36	111	2106.258
3592158	2421001	28812	1820.32	2514561	1739779	98200	7406	95	2106.858
1513200	224906	18808	421.88	549969	73344	28807	677.02	60	2108.799
118980	60133	74303	2252.58	32319	16756	93049	2407.14	34	2109.191
2825125	1171864	8972	718.92	1688948	562374	24803	1331.58	86	2112.767
2387851	827419	5757	300.02	1244330	371065	9898	563.28	72	2113.416
2706169	1251648	6745	590.7	2477144	1019196	23714	1763.04	109	2114.347
1948999	892109	58175	915.5	1154484	388616	83328	2050.08	74	2114.911
1665582	743805	12524	-138.36	958920	310120	23613	54.18	72	2115.429
2094376	883132	9330	582.8	1299403	414092	21730	1169.8	78	2115.537
1826528	837563	4281	415.66	1094392	379563	12917	-6.38	79	2117.516
2476622	1068629	8021	474.06	1543953	544773	23018	935.48	82	2118.098
262197	294935	1474	157.64	134428	161220	4564	700.04	77	2119.438
2925228	1639660	9123	279.78	1908903	790106	16007	27.02	81	2121.150
2475672	909756	5778	441.08	1385655	434423	16863	905.18	73	2121.424
2937516	1511616	20510	1139.6	2023176	850232	45598	1544.28	87	2123.265
802279	1688797	297655	147121.3	459138	786528	684267	284274.6	82	2124.187
2619412	909271	32985	500.1	1618746	500295	87269	2169.34	86	2124.565
2434442	905857	3862	268.32	1216228	420518	7151	342.86	73	2126.579
1732685	575428	4043	470.98	948659	227014	5003	983.58	73	2128.793
356555	405321	229998	45154.28	129321	145207	375538	66242.68	54	2138.152
2854562	1100546	5063	282.18	1528390	441934	12097	116.42	77	2141.938
2346050	1190922	7916	700.76	1522519	571039	18864	2207.04	82	2142.476
2675816	943441	5126	329.36	1743102	492615	15632	396.52	86	2145.824
1789691	889151	3124	289.64	943902	344123	5979	813.94	72	2147.588
2521059	1105524	7204	506.44	1572442	514072	16538	826.68	80	2151.242
2801073	1140082	5358	556.88	1656838	542601	11894	648.84	81	2152.501
2052038	991915	4158	372.88	1330171	469642	11370	407.2	83	2157.657
3422270	1444639	15525	689.5	2134829	718683	31351	1691.86	84	2160.973
2802065	1341112	5383	1085.38	1837515	679695	12295	2006.7	85	2165.255
3399633	2040602	14129	1090.94	2116844	1110867	34137	2109.82	86	2168.054
3595548	4274590	182797	134110.4	2978879	2884918	466960	258725.6	121	2173.025
117279	26909	89	-47.46	31476	7446	79	-100.06	36	2185.495
2180427	910962	4590	652.4	1230059	416719	10242	1338.12	77	2195.038
1943359	964005	5537	483.82	1298592	545179	19071	954.06	87	2198.490
319661	360561	85959	4517.74	145945	121117	131467	6724.62	53	2198.682
2812641	918571	7368	408.48	1638615	415365	15653	652.58	75	2198.785
2074814	946394	7739	398.54	1328376	458446	13493	744.98	82	2200.525
4406396	1936644	16098	1183.28	3056250	1214118	54039	3041.54	97	2200.963
3074958	1551946	7587	494.82	1963696	761937	16720	542.2	83	2202.597
2393002	1544019	5891	1876.26	1486743	747537	17005	3861.3	82	2203.987
2385621	973919	3422	443.92	1329763	447092	6317	318.62	69	2204.155
117187	52700	461	58.46	33520	14752	820	-176.8	38	2205.865
384246	1629246	560810	115285.6	281026	854945	1496593	236330	84	2207.168
3549505	1870051	8588	666.68	2158955	850543	14631	1404.66	79	2207.528
2148345	1646784	5858	551.88	1579584	892376	12822	1342.92	81	2207.762
554005	1965274	875519	174832.3	316849	1034897	2097476	320255.4	67	2207.834
1762344	760578	4179	516.94	1090434	352914	10646	616.56	77	2208.548
2320806	1348704	5366	1114.76	1422046	591466	8056	2233.16	75	2208.946
3311686	1571495	5368	738.48	2404152	896869	14892	1944.12	89	2209.636
2444823	1298214	8572	638.92	1617771	670335	26133	1266.38	82	2209.979
2415478	846308	3290	194.4	1396407	387157	6883	-35.62	74	2210.459
2230742	846195	5101	304.86	1264820	390903	12780	1389.8	77	2210.862
2360761	1154857	3174	413.64	1343593	495028	4461	791.46	74	2211.981
5448723	5311273	12392	2105.12	5074989	3591661	37477	4802.22	112	2213.725
1890817	958898	14254	692.44	1159685	418146	21120	1304.2	73	2214.392
2160498	926727	9388	656.68	1293144	424137	17075	1552.5	78	2216.526
2392498	944481	4272	318.92	1485326	449707	7252	43.72	82	2217.970
1936182	1005387	6034	229.24	1042340	396110	15945	407.7	72	2218.188
2736157	1275875	9234	612.24	1652981	624812	26212	1151.32	76	2218.470
1488142	649810	7700	208	797462	271191	19564	944.04	71	2218.954
526242	2135158	30508	35161.88	394534	1402047	88414	74634.04	84	2219.048
2222436	865178	12214	476.04	1386752	417381	28639	1292.54	83	2220.262
2105514	835210	20524	572.64	1236251	360733	33467	733.62	76	2221.826
2871924	1025714	6258	337.88	1689056	470685	15157	545.02	79	2222.052
1536080	810433	12965	425.9	813867	331403	20618	354.48	65	2222.234
2438562	852060	5492	420.12	1544565	443658	17906	773.16	79	2222.439
3228422	1479308	4654	560.44	2074957	799869	8867	1087.62	74	2222.508
2211466	1013170	6660	252.6	1338913	484052	18501	198.86	76	2223.200
2184742	785144	4594	312.84	1229337	333442	8412	202.32	74	2224.160
2436368	1054276	3871	579.06	1442400	444939	5837	1017.82	75	2224.484
2041583	819110	2371	336.06	1234544	332843	3433	114.38	78	2225.658
2750874	1051988	5752	624.72	1743369	525433	16503	1165.58	78	2225.929
1540379	629220	3741	192.26	817700	245260	5631	493.66	63	2226.093
155694	18838	2371	-204.94	37767	3356	-314	221.96	27	2226.242
1989965	731766	3697	336.42	1110210	308108	9524	585.64	75	2227.366
2112532	1163325	5284	695.24	1383605	553817	12597	1139.42	80	2227.887
2512349	1440164	8785	827.1	1438360	662308	19035	1117.1	70	2227.907
2633606	1419993	10103	642.58	1352256	692292	22191	1095.26	79	2229.617
2344306	1068522	4628	608.08	1392345	473601	8573	1248.78	78	2231.877
822326	2018258	28211	19145.46	521010	1156643	80995	43442.7	114	2236.161
799241	1833310	395911	239633.5	518210	917229	982993	496031	83	2237.216
108656	145347	909	223.74	44706	59713	2660	307.6	61	2238.300
2310455	1324517	6216	834.76	1474906	578966	13044	1592.84	82	2243.090
2340180	718520	4888	170.68	1407105	323236	10476	-93.64	78	2246.065
3043846	1043157	30509	697.74	1945256	585135	81405	1304.3	86	2247.252
2694767	1055230	6330	588.8	1520068	488975	10236	1235.96	76	2248.055
2755323	1545615	14913	500.18	1520377	686814	35050	755	76	2248.786
1930018	880272	5851	346.86	1190832	369325	13632	22.52	78	2250.096
2727146	1172812	6967	548.62	1907151	610636	20725	468.5	88	2251.997
1993808	762007	3051	566.86	1122709	305375	4301	867.86	75	2267.033
2694282	1240289	7194	475.84	1462509	545900	14892	1200.12	75	2279.923
2698646	1031036	4469	499.34	1516260	445412	9624	550.64	76	2295.836
3207999	1184536	20288	541.68	2043192	659200	50043	1448.98	86	2298.487
2690635	1014039	4303	444.58	1721434	507584	11624	906.64	84	2302.174
2352028	1149402	3151	584.86	1337443	494498	4346	1163.56	77	2304.091
210692	26307	7537	58.82	60097	7119	9103	56.58	43	2306.910
2685092	1684797	7235	624.1	1726634	857342	22567	719.62	82	2311.126
2483902	1003990	6025	722.5	1691353	471382	17559	1087.74	80	2311.463
2500863	2075642	28824	4352.64	1572243	959838	51527	13045.22	82	2312.156
2407318	902680	6000	173	1381163	406699	16034	397.24	77	2313.448
2111969	1912782	6511	343.46	1230271	892398	19839	257.54	81	2316.503
2135628	932361	4638	507.68	1171061	433182	12044	1088.84	69	2316.670
2065833	822131	3600	212	1123054	347266	5715	741.9	76	2317.822
2728703	1209469	6012	533.32	1613600	593666	15088	618.68	82	2319.287
3124068	1850814	11817	1076.62	2465501	1112305	42403	2258.58	105	2319.950
1854926	837111	9226	519.36	1136772	373355	17334	972.24	75	2320.653
2950545	1643947	5208	545.88	1814612	850944	12293	1363.98	81	2321.596
625046	2241028	34243	20888.98	403143	1184382	84687	47638.82	86	2322.505
2200491	810776	12573	348.78	1220498	363713	22909	699.74	74	2322.744
226387	34403	831	-99.34	71396	10241	1236	-367.04	47	2324.364
2582374	932031	3940	656.4	1409002	390891	5925	1153.5	74	2325.415
2214868	920274	7914	259.04	1264021	428236	15965	98.9	72	2325.859
2648920	952733	5273	205.78	1514623	431002	11657	-224.98	78	2327.254
934978	2210069	737313	58892.18	946386	1852984	2936585	242042.1	111	2327.548
2440333	849461	7589	269.54	1504114	443247	19927	334.22	84	2329.377
1942563	893169	5080	301.8	1084683	391787	15796	644.56	80	2330.547
1817824	824006	5336	63.96	1028672	352602	8195	145.7	73	2333.289
2617406	967438	6025	544.5	1686235	473001	19196	561.56	82	2333.781
2302569	804282	5012	477.32	1279975	382921	14811	801.46	71	2333.859
1979628	787691	4558	174.88	1093530	331042	5907	534.02	72	2335.531
2504477	727619	5808	892.88	1520343	334147	16576	1432.36	78	2336.002
2249769	851486	6322	195.92	1379408	401292	17259	709.74	75	2336.257
2908762	919727	7965	376.9	1431290	391679	14693	639.98	72	2336.914
2304027	803068	11426	783.36	1295686	371361	22624	1481.64	71	2336.974
2503342	885439	4457	293.02	1456179	390985	8831	-9.34	76	2338.231
2731762	981462	2812	625.32	1514641	434021	6170	1021.2	75	2338.761
2291002	1036433	7326	392.36	1455840	531400	24443	773.98	85	2339.614
178881	81917	911	154.46	71456	40062	2074	-19.36	55	2339.900
145060	28276	421	111.06	39608	7703	456	97.16	39	2340.788
2384526	745414	6627	368.22	1352092	338225	17049	763.14	78	2341.085
2733303	1299407	7961	321.46	1562026	589422	11697	674.42	73	2341.314
2678146	898482	6538	263.68	1531435	443359	19269	880.34	82	2343.607
192246	18004	358	89.88	50775	4528	360	-35.4	36	2344.082
3323144	1375483	23234	1083.24	2803618	1155576	61965	3548.9	108	2344.221
2312908	825879	4715	377.9	1355668	394114	13492	518.12	81	2349.088
2798098	1821872	11091	526.26	1770373	920915	33098	971.28	88	2349.531
2653218	1522740	7301	391.86	1562262	715365	12206	335.16	78	2351.967
2633170	931514	20858	332.88	1621787	482481	44148	548.28	83	2356.036
2471313	1149599	5116	409.76	1375206	514836	9116	476.76	76	2357.857
2737694	1005683	3789	537.54	1584932	493784	7372	1056.92	79	2360.920
2416539	1514238	6008	491.88	1587812	695239	10798	1438.28	80	2361.504
3138512	1819352	13283	715.38	2603021	1180909	43250	1852	104	2363.656
2511461	1011619	4616	296.76	1490025	483563	9451	589.86	79	2367.274
2355168	1235068	11765	472.9	2170412	926423	33752	900.72	110	2369.739
1491229	242673	21193	452.98	524339	71349	29436	427.96	54	2370.103
2473959	880849	5199	554.14	1410774	393892	11609	1336.74	79	2370.976
2648679	1060439	6921	258.06	1671854	504304	16757	325.02	83	2372.153
2306940	829455	3810	338.6	1341664	369779	7455	93.3	77	2373.456
230908	196871	2467	371.62	82128	75460	4941	739.26	54	2377.148
1416996	2623806	93744	57022.84	947363	1269427	226219	115926.3	88	2380.219
2208827	1277750	4585	382.1	1317620	578345	8256	593.16	78	2397.650
2868055	1138510	7356	523.16	1607843	592626	17517	872.62	78	2406.228
2612593	1072953	11283	460.38	1588557	518091	24321	838.06	79	2411.433
2785834	1105631	6251	702.86	1782403	584820	16997	1295.42	84	2412.258
2776379	1103604	38918	1025.48	1877693	664476	91174	2772.64	92	2415.730
1893607	983092	19497	1812.42	1007294	425632	34187	1981.82	72	2419.209
2525838	1061973	6507	443.02	1354275	474172	17727	910.22	74	2419.476
3263460	1430079	9024	577.64	2252784	864025	32403	1355.58	94	2422.570
2170123	906727	15452	194.72	1361216	483577	28355	486.3	81	2423.872
1924184	808030	5365	254.9	1041455	340948	13285	616.1	70	2424.088
117645	47480	290	178.4	35669	16638	410	76.6	40	2428.240
563936	1519209	13994	15417.84	364419	853377	37645	27576.7	81	2428.777
3139017	1279249	11202	695.72	1898952	641940	20778	1147.08	82	2429.376
2226437	1294303	7244	973.84	1362245	590212	13755	1594.3	79	2430.325
2713252	843880	3912	552.32	1598440	392798	5257	1224.02	79	2433.330
2821313	1561398	7685	502.1	1687657	749259	20005	993.3	82	2435.512
2620087	1166729	5766	632.76	1492025	588584	17970	628.2	78	2436.057
2872813	1711796	7959	1157.74	1608819	785225	14372	2013.92	78	2436.965
581468	105793	23056	-105.84	292664	34262	36892	-499.88	64	2438.086
2637886	1442868	10803	610.58	1490609	678434	23681	584.66	74	2438.112
3137697	1643729	12260	663.6	1953834	972733	36685	720.1	84	2438.524
2651777	1234490	4775	460.5	1674174	589705	10253	612.58	82	2440.635
1140238	1766222	107303	2876.58	736366	864679	289361	6855.46	99	2441.839
2282511	1097887	5491	554.26	1464110	546567	17124	969.64	80	2441.990
2124775	1141451	3372	458.92	1261113	578012	6734	462.24	79	2442.968
1674550	719226	3140	196.4	979687	294461	6408	307.88	72	2443.382
2680480	825421	4132	300.52	1641008	414258	8006	829.16	83	2448.898
2353263	648757	5564	164.04	1308797	287523	11200	342	69	2449.033
342292	65970	-126	161.64	128196	20750	-557	192.98	52	2449.755
3276203	1750317	6168	721.48	2032265	874867	9808	1086.88	81	2452.568
2048138	1331175	8492	415.12	1125496	584582	19518	929.48	76	2455.388
185368	34700	79	6.94	68815	11053	-367	37.38	49	2456.428
2424439	1003172	13360	452.6	1488374	466622	29144	811.84	78	2456.666
2580082	1436479	3975	627.5	1603998	651784	6652	1030.72	83	2460.661
2955703	1067160	6575	548.5	1835511	529125	19096	1011.56	82	2461.771
2631827	1233042	7289	1219.54	1592066	567896	20595	1896.7	81	2463.544
1914817	1116230	12554	968.44	1200143	491958	30781	2145.66	80	2465.374
2690683	1193331	8092	509.12	1635337	591766	21823	985.78	80	2465.762
2518979	1253162	8001	389.86	1699110	606162	14945	1036.7	84	2469.078
2806681	985209	8859	284.74	1716792	467413	21280	425.8	82	2469.882
2856295	1288221	9791	416.26	3310701	1184625	38364	1376.04	135	2470.465
2656801	1211543	4968	478.48	1537700	580765	9696	559.56	78	2472.517
3012033	1268500	6033	581.38	1760434	635206	9924	804.64	80	2473.198
2221270	642716	6114	114.04	1252470	285083	17698	94.28	77	2476.214
2879643	1226845	8736	563.96	1889838	815158	28425	1248.5	88	2479.669
1885667	738678	3316	302.76	1095729	325768	9446	612.56	78	2487.430
2000751	872012	5653	660.58	1207001	413512	15658	1746.88	82	2498.357
2628959	966805	9167	576.62	1735792	562934	25060	1076.6	90	2501.484
3147808	992025	9765	295.9	1944280	506959	25054	98.44	87	2505.787
2625181	1534052	11145	794.7	1877161	738873	24705	1408.3	88	2507.148
2755514	1266920	7476	935.36	1630778	585702	18959	1878.74	82	2509.633
164465	74955	1956	379.16	49488	23250	3000	517	42	2512.563
3825671	2657299	16587	1147.82	3023345	1588441	42524	2648.64	96	2514.798
129634	172072	48341	2554.26	42724	58630	70357	3821.02	44	2516.089
2706237	1187207	11874	603.64	1706788	598165	26981	1468.66	86	2516.787
2658468	1261981	9120	438.2	1497605	514519	16932	378.52	68	2516.905
1906214	662180	3048	352.28	1129801	320674	7485	645.1	78	2520.016
2271179	1030111	8644	494.84	1533827	493966	18307	1245.02	86	2522.037
2232585	1200005	6317	483.62	1381305	573887	16477	391.22	76	2522.334
4193617	2396271	12796	1454.56	3032645	1751981	37496	2350.56	94	2522.579
2875401	1451155	15101	646.86	1885037	748620	47070	1415.2	85	2523.516
2998023	1494269	5791	557.26	1627616	694195	13937	1331.82	76	2524.703
3169997	1278559	8568	871.48	2051657	689669	30445	1864.7	94	2526.144
128640	34835	4381	3172.66	58301	10351	7058	4299.88	54	2527.765
2422991	1166325	5531	316.66	1334450	477279	10415	741.9	74	2528.103
1840946	601180	5229	234.94	999694	274998	12989	449.54	75	2529.043
2659590	981943	2756	367.16	1503073	426589	-3003	824.42	81	2530.363
3427283	2004534	11607	764.02	2405490	1117284	29897	2096.42	88	2531.423
2652713	942402	9331	644.66	1625287	443879	17629	1118.94	85	2532.687
2142899	681362	2814	99.04	1143409	307799	5641	-94.74	71	2533.237
2345771	702542	5496	207.56	1383471	313093	11977	293.22	77	2533.874
2722705	910174	6086	573.96	1660956	445839	17314	622.04	83	2534.706
2900517	1517233	26368	115.48	2040717	860163	51988	302.68	85	2535.024
3873170	2105571	12835	1140.1	3105808	1426756	48763	2811.18	104	2535.986
3034548	1213352	9532	577.52	1848810	543800	23022	64.92	78	2536.643
2053514	744757	7174	323.64	1167626	328847	13979	1193.94	75	2539.188
2326927	801720	3432	605.52	1356629	368287	6638	972.68	77	2539.935
3001089	1528600	8555	985.3	1930094	799659	28542	1979.12	89	2541.303
109458	16855	5981	237.66	26190	3389	6801	323.86	28	2541.669
3260458	1764613	9428	776.08	1924775	834526	15624	1078.64	81	2543.857
2256677	914126	4952	225.72	1358442	376019	7699	903.14	77	2544.597
206941	105946	1506	411.16	57416	31026	2381	431.66	38	2545.046
3092942	1378914	5468	818.48	2110349	734435	17764	1020.04	88	2545.696
1751974	1389476	6126	834.36	1152559	699337	9352	1856.72	82	2546.062
2093832	1594443	5103	539.58	1358641	691021	18321	690.06	75	2546.190
2189692	1234600	5316	654.76	1220201	525710	13543	1137.98	65	2546.249
2401935	758268	5094	180.84	1335969	325330	10174	314.64	77	2547.466
2936301	1466107	12450	1794	1831800	712332	31395	2709.7	82	2548.132
3613336	1556396	11724	812.64	2549038	833369	35033	1230.38	92	2549.122
3504010	1661028	28045	752.7	2141786	848941	49110	1185.6	80	2549.535
442389	35160	116	-179.24	116772	3146	94	-407.16	33	2549.563
3098406	1836192	7736	1315.96	2406723	1088708	24104	3402.44	87	2549.653
1819242	774001	5038	107.68	974350	316234	6784	127.24	73	2550.811
3166729	1430212	9408	765.88	2148006	704090	23458	1189.88	87	2551.228
2115696	863908	4745	578.7	1227798	366683	9422	1280.92	77	2553.143
2638279	991784	13308	409.88	1530507	445236	21944	-6.16	77	2555.793
106646	113872	550	50	30214	35738	1024	57.64	34	2556.492
2717507	1391547	6569	601.34	1626780	663969	19142	1417.12	83	2557.791
1995931	856830	11923	4792.78	1156717	387473	26046	10343.56	77	2559.674
815116	2409135	28181	17970.66	564276	1267626	96772	39930.92	86	2559.979
2332716	980827	20778	982.08	1399064	448144	45931	1909.66	80	2562.053
2325860	1765350	5501	467.86	1605812	898364	11369	347.34	85	2563.330
2739281	1675363	9586	813.96	1932294	787652	29336	1978.96	90	2564.156
110055	109551	33	204.38	30301	30443	-148	343.72	35	2564.915
3373542	1294205	14665	727.9	1942640	675998	30152	2221.72	86	2571.090
3042448	1204692	28432	1063.52	1952512	692258	66817	3114.62	87	2572.993
1882350	794711	4312	461.32	1056290	338233	9213	909.18	73	2585.749
2620717	1541050	7224	593.64	1426491	735702	14751	1295.86	77	2591.642
2647665	1006789	5143	611.98	1724873	536126	14216	187.76	85	2600.460
2644051	1099442	5928	265.08	1629920	504464	15419	622.34	82	2612.795
2273404	886674	7959	376.74	1360189	405779	16298	938.28	81	2629.792
182587	72508	1007	-114.98	68477	27342	1827	-113.78	50	2631.220
1983316	719045	1872	461.92	1033914	333511	3324	834.64	78	2635.996
2396517	957897	5735	445.1	1207920	416232	14667	974.62	73	2636.353
3272902	1174214	10273	433.78	2650789	770108	34568	1877.48	99	2636.751
1632783	1340052	6947	8.42	907343	531748	17438	-114.32	70	2637.002
2477873	869805	5373	350.78	1395784	378499	9798	339.28	77	2637.809
2285713	811484	6327	449.22	1379291	395011	19099	1286.14	79	2640.035
2941032	1811367	13707	7750.02	1848541	886328	36077	15923.22	78	2640.120
2762518	1250205	8588	701.68	1646948	613105	20688	1303.68	78	2640.841
2645652	1018297	3534	230.24	1314524	444515	9531	93.66	71	2641.274
2184137	791929	8370	305.2	1227278	351771	14659	476.74	72	2641.937
2723311	1054974	5116	599.76	1468487	499067	9454	1443.44	76	2643.550
2501683	1031322	8252	514.72	1543930	509705	23945	772.7	78	2643.772
2333248	1009019	6619	681.34	1531668	524037	21462	1144.32	85	2645.794
2305695	1316509	10841	272.26	1374798	640727	22354	1802.44	85	2647.221
2355302	1267983	7446	414.56	1704256	744871	21973	1437.78	84	2647.394
2437260	685682	9958	780.88	1462626	309988	17557	1491.02	78	2648.461
2431484	1185548	4053	407.58	1460699	547088	7426	686.36	74	2648.774
1191298	1203913	271979	97677.94	568852	549084	609055	175547.3	63	2648.847
797457	466417	11270	443.2	296390	141983	15115	457.9	50	2649.039
2493160	1453187	7792	477.12	1487256	746384	24039	200.54	78	2649.395
779836	114442	26470	237.2	266863	33836	35933	217.38	56	2650.663
2970023	1051309	15215	516.9	1878101	499187	29077	842.22	85	2650.689
2146972	915250	7203	479.58	1405803	474739	20905	513.3	85	2652.006
1278698	1645143	7537	775.82	825985	940403	18456	1463.16	92	2652.718
2556888	958124	6675	286.5	1643597	466371	16546	880.56	78	2652.896
2171543	910887	3954	445.44	1332204	432025	10135	962.1	79	2654.030
2435559	1054306	9251	586.86	1585353	495032	21193	1476.98	82	2654.269
2344659	672991	3759	285.74	1382521	285191	8534	232.24	76	2655.445
3402435	1899378	10680	822.8	4428991	1753228	49247	2717.42	140	2659.180
1888122	962788	3566	331.76	1139652	410870	10770	1127.2	79	2661.461
3030563	1315316	13175	489.5	3612973	1260931	36964	713.04	144	2662.223
2198372	1445576	9643	589.98	1537385	714988	29750	1074	90	2666.529
2838018	1141456	20102	661.72	1921666	612791	44641	1133.26	88	2667.188
2124923	645911	9425	429.5	1294635	319803	21385	996.1	80	2672.148
3160535	1318119	35197	1457.42	2113204	710487	82189	2584.54	87	2672.739
328342	236923	87344	1944.84	111413	74555	134118	2683.48	48	2673.000
1941884	665794	2346	86.56	1002627	261448	3765	100.9	66	2673.280
2741222	1041137	5485	707.1	1688106	522858	14928	751.08	81	2677.153
2832135	1042760	7680	734.8	1828231	552288	21855	1448.3	85	2679.360
3070097	1359702	7375	666.5	1893740	635972	18296	1137.56	77	2679.627
2155706	887676	15384	453.24	1317548	454316	27972	473.92	78	2680.717
2254963	1641405	8098	1057.28	2073405	1166913	31393	3000.98	108	2681.004
119253	0	340	109.4	23002	-7276	179	123.94	21	2681.039
138790	210230	54788	3009.68	57411	101053	120382	5880.52	62	2682.227
779764	2540768	23541	31079.26	531870	1473950	64709	66600.74	88	2682.520
2415550	798557	7523	272.78	1582730	425175	20626	1081.36	85	2685.186
2988020	1410546	8279	786.94	1896254	801950	23345	1227.7	85	2686.055
2356206	718643	3666	247.76	1246127	287212	9323	686.78	76	2688.489
2860100	1541517	6078	648.08	1754346	812367	9869	714.34	84	2692.083
3383897	1332379	7508	692.88	2186536	703281	23740	1094.4	87	2695.083
3202808	1576801	9871	658.06	1859995	797892	23303	1761.58	83	2701.157
2988533	1594222	6474	508.64	1776853	901940	17226	1066.36	83	2713.112
1663650	724379	6054	352.44	943381	298972	12667	301.62	74	2726.189
1501062	748776	3893	376.98	882005	355775	8910	1099.6	77	2734.992
2173909	784230	6763	311.18	1385132	357326	14956	774.16	81	2738.292
2760830	1000856	6128	347.08	1616390	457327	15603	559.58	78	2739.232
2504734	959538	23589	721.54	1497010	510944	54793	2037.98	78	2739.451
2250501	919975	3500	338	1379228	413520	6534	294.24	76	2739.872
328936	148930	8890	73.4	90226	40516	10685	98.1	44	2741.140
2894414	957749	6794	231.84	1814479	472433	21717	-216.38	85	2741.459
2384533	1287870	7550	419	1526490	727248	20648	836.28	81	2742.136
2202472	669184	6006	303.16	1257327	296925	10810	1047.6	77	2745.274
1848832	724247	3767	313.62	1095829	321534	10885	397.1	71	2745.460
2319468	954420	22885	466.1	1333188	422203	37695	1915.7	71	2745.683
2846736	918253	5871	686.06	1617261	462731	18069	1768.34	84	2748.104
1513935	554598	5192	181.12	827126	238922	14217	-85.38	74	2751.349
2116015	885884	3672	498.92	1232379	391943	7047	1095.42	74	2751.844
2535577	996154	8776	343.36	1359335	454575	14152	198.72	70	2752.200
2520078	1151482	5100	561	1570070	573073	10930	676.8	76	2752.329
2282479	1221121	5391	528.26	1421326	555429	9336	884.96	77	2752.976
1896412	690899	5560	288.6	1038940	271740	10495	1262.7	73	2753.750
2103950	614701	16033	407.38	1233994	277401	31456	840.16	74	2754.113
2437420	980092	5830	340.8	1397748	437542	14035	286.1	77	2756.771
3335478	1596928	13002	484.72	2170583	920262	29365	1028.9	87	2757.164
2707965	842460	7322	2266.92	1200220	304134	11575	3251.5	58	2757.205
877418	1487431	164637	70208.82	477631	637239	331236	136896	82	2757.914
1354397	1046315	4375	306.5	772060	440971	9470	849.2	73	2759.157
1523989	584615	5337	317.82	930825	285054	14980	389.8	77	2759.754
2535973	1202535	6559	379.74	1627057	608824	17718	646.48	78	2759.810
156047	189950	942	76.12	41678	51757	672	216.92	35	2760.460
175626	187312	866	-167.24	59333	64623	1753	-410.42	47	2761.432
2937031	1269941	12163	783.18	1853959	656163	33780	1494.8	88	2763.130
119223	47275	1950	296	31925	12477	2840	254.4	33	2763.563
2586601	1026886	2454	271.44	1360231	428299	1504	192.44	75	2764.452
2730612	1920235	11909	1017.74	2036713	947793	39155	2080.3	87	2764.498
2658391	1452819	4350	559	1498741	556609	6419	999.34	78	2765.700
2367856	1236318	3851	484.86	1389215	500849	6350	984	74	2766.344
155133	20989	114	5.04	42374	5631	-359	103.26	39	2767.592
1765920	962074	4345	627.7	1296622	485072	12959	1608.74	88	2769.441
3104665	1947906	12218	981.48	1914948	905716	21478	1294.08	76	2769.614
3223000	1546562	6459	768.74	2166883	811787	12550	2125	89	2770.769
2956948	1131338	13992	465.12	1845792	560328	36702	904.72	83	2771.210
2871694	973967	5171	379.06	1802389	458455	11017	392.62	74	2771.332
2958908	1332084	14716	725.76	1712478	578401	25513	1173.18	74	2771.897
2460030	963101	5280	803.8	1339408	415561	9700	2083	79	2773.551
2166409	889862	17900	577	1227156	426193	32406	1218.16	75	2774.226
2766852	970875	6761	225.46	1882377	492307	16550	573	84	2774.535
103853	25582	8797	33.42	35582	7298	11205	107.3	43	2775.800
2321065	921966	11615	526.9	1593027	470255	26966	1514.76	87	2780.168
2550898	1148411	5288	368.68	1743407	591237	16620	945.2	89	2782.626
2584084	745447	3612	179.32	1388392	317799	9491	150.26	75	2783.605
129905	108849	103703	1404.58	39534	33167	136213	1781.18	42	2786.937
1509171	1008414	7046	1214.56	945796	427158	16206	2219.16	82	2793.379
2414532	817968	4845	208.7	1226621	359049	12240	469.4	74	2794.108
2543294	959317	4651	724.86	1417256	417637	8556	1371.16	67	2794.142
3357745	1630549	91865	2808.9	2089477	862677	132592	4526.12	84	2796.776
2472857	1150697	4030	397.8	1412997	523212	5409	607.74	76	2798.316
3301468	1253950	7796	616.56	3454195	1334349	38421	1944.06	124	2798.420
1987455	1591240	12656	1424.16	1494601	852674	33764	3389.04	94	2800.914
2743853	1098342	9844	628.84	1527236	541646	23379	1091.94	80	2803.806
2435978	1599948	6641	854.26	1579108	775280	14248	1379.28	82	2804.359
2389163	809254	5297	312.42	1486655	399759	14980	215.8	82	2808.956
2492309	1310943	5286	534.96	1597796	623337	12730	1470.8	78	2809.174
107816	13743	149	119.14	30020	3799	146	112.56	36	2816.113
2445003	900849	3847	458.42	1256377	420841	7176	625.36	72	2816.248
102471	10981	2259	-125.26	30298	3072	2634	-157.76	38	2818.523
2459802	805618	4327	326.22	1246305	301518	8438	497.68	72	2818.638
2517972	1412152	7724	763.64	1309746	741063	17872	1642.92	81	2820.954
270799	409063	477	42.22	109977	140555	861	261.46	66	2822.147
3033478	1142779	5915	402.9	1821437	592289	14567	709.62	82	2828.067
2926988	1159349	6561	249.46	1594919	527571	13186	216.96	76	2830.150
2917580	1045950	4904	1255.44	1708665	464216	14025	1986.5	79	2832.932
2389994	1058748	13933	147.38	1337850	462857	26828	553.08	71	2833.143
3149790	1533355	14139	548.54	2034908	915037	33199	1284.14	88	2843.765
1876337	783183	5678	593.08	1051138	336815	14310	871.6	68	2844.015
2165518	768383	19490	700.4	1128209	315969	35519	956.34	65	2844.148
3249937	1269064	13016	410.76	2197896	751958	39139	758.54	90	2845.399
2593698	1024693	23223	448.78	1610010	489882	41801	712.86	82	2846.649
2455099	1084199	7362	552.32	1561856	496479	19271	1119.06	83	2847.346
1911457	911416	10326	554.36	1195889	427115	23104	1555.44	82	2849.736
432108	873666	31729	18483.94	207681	345709	54588	29772.68	67	2852.230
1582639	830285	2919	410.34	943091	354715	5066	509.76	75	2853.179
2422858	998877	42638	1137.68	1329553	476186	83384	2124.24	75	2853.682
2238353	773571	4953	440.58	1116426	303683	10292	828.12	72	2855.717
2260882	970508	3330	489.8	1236492	415473	5664	584.04	75	2858.610
2157115	713092	10554	232.44	1327681	394418	21042	1089.12	83	2860.003
510428	1791893	15090	20363.4	318348	938419	43411	41824.46	66	2860.016
2567666	773604	8854	403.44	1547930	417201	23637	518.82	84	2862.268
2922225	1542060	7091	494.26	1551681	672671	12443	869.98	72	2862.442
3489147	1190523	11829	438.94	2143954	622338	33760	339.6	83	2862.961
2819343	1256867	8927	511.22	1831970	672104	26390	496.4	87	2863.500
3751260	1899077	12749	1311.14	2635014	1076180	42506	2765.16	90	2863.689
841979	2102969	550035	157495.1	476966	1079750	1449450	303649	68	2863.854
3035145	1131947	14443	556.98	1941424	632768	35691	889.26	88	2866.082
2917890	1546784	12891	121.26	1999390	766568	37609	641.74	83	2866.535
2601658	1560625	13098	172.28	1497508	691137	25934	539.24	77	2867.424
2250960	1378756	9447	1036.42	1548979	635382	19477	2099.22	80	2867.881
3500084	1612821	9328	889.08	2585015	986575	26220	1770.2	90	2868.072
2490317	897783	3694	310.84	1413961	380756	8416	263.76	65	2868.176
1831342	623137	2561	516.46	1005258	254456	4687	1193.82	71	2869.334
1914540	656690	3455	396.3	1095079	271856	11435	432.1	71	2869.564
1963779	617121	25639	978.54	1034942	294103	56186	1236.96	76	2869.981
3520018	2194797	38113	902.18	2311602	1200071	89798	2676.28	82	2870.210
2624457	1034602	5106	471.16	1592129	499877	14895	348.7	75	2870.452
2942629	1162190	8903	670.58	2010670	647742	26549	1369.14	80	2870.601
242988	165630	46015	3045.9	52014	40228	55955	3636.3	24	2870.639
2675488	1183564	19358	737.88	1628541	611682	38717	1383.62	72	2870.818
4306619	2566196	16505	2228.3	3346209	1646531	50823	5545.78	100	2871.529
2352602	837254	5767	123.62	1448616	392783	17742	285.12	77	2871.960
2520652	1193454	4373	689.78	1523583	541551	6635	1513.1	80	2872.938
2402161	742112	7797	207.42	1254231	315791	14072	269.92	71	2873.433
2437596	1116337	6849	746.14	1491892	590996	20441	1177.26	79	2873.651
2931591	1048198	5079	380.94	1769904	485109	7728	392.08	80	2875.243
2122291	994969	6473	449.78	1299226	460568	19036	710.96	73	2875.351
2631414	1064311	6885	642.1	1688901	524173	19568	1317.48	83	2879.040
2615030	1012255	5503	644.58	1629430	546953	18482	1356.52	87	2881.092
2387917	1557186	12534	1998.24	1669770	875349	41483	4454.38	91	2881.607
2759171	1459537	12062	880.32	1770688	797705	24016	2357.76	88	2882.398
2785838	1540459	6979	424.94	1825233	791341	20253	1060.58	87	2884.998
2158142	967207	7559	17.74	1029482	380737	13310	274.6	71	2886.474
3180617	1276410	11905	937.3	2004155	655407	23018	1703.48	82	2890.134
1855311	966813	20386	485.96	1193656	467830	49722	1647.92	83	2891.019
2087614	893087	5492	279.12	1306296	436571	15762	138.32	83	2892.895
2896412	1044620	5324	691.64	1908230	536544	10694	1371.84	84	2895.550
2950622	1318817	11509	790.74	1944600	687032	27514	1798.04	87	2896.851
2576757	866932	8781	214.66	1581927	433999	20616	604.76	82	2900.792
2285554	794953	4989	97.54	1396324	372701	13056	-86.84	73	2901.005
3013732	1197377	7982	386.52	1823179	605095	22383	979.38	83	2905.674
2198481	925358	9470	146.2	1181257	411331	15672	561.92	75	2908.036
1920406	875343	4376	229.36	1146608	418902	12617	187.62	79	2909.567
970033	1764127	840886	94849.96	484306	773179	1848205	154071.3	73	2916.513
2505301	1322858	11017	1402.62	1628663	703227	27719	3032.34	84	2920.012
2374545	1485996	6603	578.58	1536614	808338	16646	1134.56	84	2922.804
2873701	942922	5197	384.42	1669672	464857	14864	712.04	82	2923.784
1647223	930506	8012	206.32	1187057	644807	23986	495.96	100	2926.196
2931823	1231457	6631	420.66	1712838	642308	19858	466.88	83	2927.067
2357369	813089	4722	301.92	1337581	352273	9763	120.18	77	2943.795
2146693	1295367	7733	2475.38	1188610	636670	14126	4874.36	81	2950.844
3164129	1307458	30033	707.38	2211282	802019	66783	2146.38	92	2955.164
2417381	1107217	11526	268.36	1537117	541918	27560	1332.6	84	2956.993
544309	1874236	326081	140266.7	333687	908478	715267	248651.6	70	2957.211
2576313	1005317	7608	486.88	1545174	499603	21002	920.72	83	2959.867
3070922	1108898	6648	389.28	2001801	633059	21639	679.54	87	2961.833
1729590	836212	5700	94	962734	358880	14416	-693.24	68	2961.847
2261231	1082161	8349	533.14	1255781	455985	18899	1266.14	76	2963.227
2227555	941618	16381	470.66	1371093	438253	39421	1326.06	80	2964.654
2378980	1144586	19808	696.88	1399220	510545	31811	1289.46	77	2965.707
2210328	840999	37593	32967.98	1182042	371377	59603	48138.58	74	2966.434
2345727	1016455	9583	796.38	1370978	438254	24503	1513.58	81	2969.987
3207446	1567310	8401	736.86	2041033	926778	26822	1711.92	79	2970.030
2037830	775164	5023	193.78	1268362	351376	10079	415.94	76	2970.567
1970742	686363	6688	471.68	1779482	668599	34128	1871.08	112	2970.788
2436699	1489718	6971	391.06	1440050	716351	15113	438.18	78	2973.175
3186932	1363038	14736	598.96	2157016	840878	38741	1596.26	91	2974.431
1866879	695983	9518	181.48	1143119	311977	20888	567.68	76	2975.014
1983403	986532	4314	493.04	1113190	386254	12651	639.86	76	2975.712
114863	33466	133	257.38	30824	9169	-437	785.18	36	2977.337
2809189	1219322	5275	539.5	1558944	589599	8211	776.46	76	2977.496
2890062	1186391	5691	547.26	1745882	583375	11809	892.74	86	2979.042
2149972	1977865	4439	616.54	1112328	858780	9112	834.32	72	2980.264
2109101	806089	3746	261.56	1261031	336564	10884	94.24	77	2981.010
3319735	1206490	5765	445.9	2086830	592758	16941	1123.26	85	2981.683
2740493	1057374	6464	309.04	1579605	511729	11693	498.98	81	2982.981
2282742	1013033	3472	630.92	1419354	538690	5619	1385.34	80	2983.531
2730999	1215254	8758	873.88	1724141	562435	22765	1265.9	83	2983.995
3069233	2158803	18016	1295.76	2430130	1242375	59664	2763.04	104	2987.092
2965617	1195566	5793	290.98	1900095	620762	17918	-26.52	85	2988.266
2557644	893697	6343	175.98	1549469	397572	15201	633.86	74	2988.554
2895905	1219800	7223	179.78	1731974	616154	19884	588.24	85	2991.103
2326210	835650	6944	553.84	1310083	370395	15738	788.68	70	2991.292
1886055	604535	4585	387.1	1085109	260255	12376	427.36	71	2991.547
2103205	967720	35357	1134.02	1161902	419676	53327	1264.22	73	2992.019
346780	131696	-82	208.48	96692	39283	-92	547.88	45	2993.081
2399219	1359021	5013	508.18	1505809	706836	8071	556.06	80	2993.940
745884	2263817	337328	239521.1	545248	1378654	906464	439326	85	2994.396
2064690	955499	3735	324.1	1202295	406620	7011	540.46	74	2994.461
1666393	735255	14380	310.8	927113	315553	26933	1022.38	78	2996.313
4748515	3374905	19395	2094.7	3846928	2360291	58684	5382.24	107	2996.908
2285390	1113185	6669	247.34	1342263	486223	14458	385.88	76	2999.203
2033177	805197	8163	1124.18	1111819	358972	17914	2598.04	77	3003.861
3373791	2574465	15913	1689.18	2325096	1345058	42257	4067.02	102	3007.695
2563292	1146960	3784	328.24	1662261	574550	8712	432.32	87	3010.832
2865239	1120455	8164	391.04	1752899	565210	22553	446.58	86	3011.879
2056963	1101827	6265	461.9	1268400	479735	9000	1065	77	3012.785
1644662	633938	4878	318.08	943949	269674	12122	367.92	77	3014.264
2425232	1133098	7450	750	1574469	562320	22851	1477.86	88	3018.129
2860461	1409672	6518	645.48	2374475	880801	19044	1104.84	100	3031.239
2781961	1061323	5810	397.6	1620456	504933	15722	619.92	80	3032.259
2565260	1209692	11138	511.68	1588031	534468	25504	1245.44	79	3035.938
3939630	1880452	16156	951.16	3146020	1173568	40785	1647.1	105	3038.243
766254	2167225	113543	114389	533922	1128315	292477	253458.2	104	3058.022
2815223	912515	8351	706.86	1635069	431914	21423	1758.78	80	3059.773
1671241	1255511	11484	951.24	1174898	666483	26774	2314.64	86	3061.935
3579949	1311738	4419	568.34	2173482	718570	11222	1123.92	82	3062.372
1910989	809633	16685	347.1	1183348	383561	41065	850.9	74	3062.509
2437236	1312388	5888	604.68	1369410	579783	10121	887.06	69	3062.756
2589558	1669702	5124	621.64	1615006	881078	9150	1066	81	3066.462
2810287	1233154	5808	401.88	1671074	605924	14696	459.56	80	3067.376
602574	2258506	143933	86079.38	493686	1335203	474796	208624.6	117	3067.812
2603989	887892	4769	259.34	1538824	421226	13359	389.74	81	3069.281
1746265	556256	3799	247.14	939465	223903	5622	673.92	65	3069.422
2442805	1012121	6853	500.58	1627431	568027	22031	1168.66	80	3069.635
3247243	1738517	14898	558.28	1768441	860538	28112	943.32	80	3070.511
2649818	1040564	5233	576.38	1553826	447622	11145	910.7	71	3070.597
2601895	1235426	8002	503.72	1771009	639393	26584	1439.24	87	3071.661
2121072	1186064	4429	621.94	1110902	451844	8696	879.56	71	3072.101
2239225	734834	4292	277.12	1215444	322115	15062	148.32	69	3072.187
1609034	657713	5882	515.52	937476	291343	11031	1259.66	70	3072.592
2664230	922310	4417	361.62	1615284	464026	14589	602.54	86	3073.694
2279113	830502	5891	557.26	1345707	394125	17459	1207.74	73	3073.783
880506	4128011	639502	233404.7	637017	2541773	2016398	668820.3	78	3073.825
2865234	1290357	15975	659.5	1858080	750644	43436	1004.96	83	3074.446
1958622	779622	3159	426.74	1155307	356938	6158	483.88	76	3075.129
3003249	1113527	10903	259.58	1865427	608571	28697	501.42	80	3075.353
105405	16757	1241	-53.74	28664	4757	857	-45.98	36	3077.186
2788166	1191254	5185	504.1	1820745	569519	10548	729.28	84	3077.235
2342424	816783	15254	301.44	1229641	364637	27869	513.34	70	3077.316
2733424	1069114	4951	446.86	1625461	468819	7985	833.1	68	3077.370
2890783	1238222	7354	573.44	3213501	962396	26166	2293.76	130	3077.536
1795772	1087658	14378	689.08	1092746	451383	23329	1286.94	78	3079.157
434417	1282091	494094	104543.8	262121	570576	1115900	197906	65	3079.203
2287314	611393	3269	235.34	1354986	280395	9630	385.8	74	3079.361
3210504	2583130	15443	3396.98	2580789	1730985	50065	6576.9	105	3084.134
3460182	1661174	8240	403.4	2294457	942035	25162	314.32	86	3084.820
2096804	853906	3557	260.02	1189377	365830	9903	573.58	80	3086.008
2756656	1107566	6210	332.6	1667817	575969	11093	281.98	82	3087.686
1634696	604478	3764	277.04	842209	235894	6680	841.8	64	3088.003
2646487	910466	3010	505.6	1466220	402797	7060	1324.6	77	3089.328
260197	31553	4704	-160.56	66988	6971	5585	-32.9	34	3089.569
2525381	1256038	8506	403.16	1518616	624968	20121	954.06	78	3089.875
3119008	2475169	9500	617	1862472	1160056	22475	1518.5	84	3092.508
3005998	1243948	8928	518.08	1734505	579569	21954	1380.44	77	3093.031
473434	1067389	686063	21486.18	244519	490502	1332928	41659.08	74	3095.253
2518457	1081876	3589	692.54	1508859	504480	5713	1638.18	78	3098.443
3707099	1799998	11172	685.92	2547456	1130632	35381	1479.66	97	3100.431
3042884	1340863	6851	755.86	1735964	643191	11457	1445.02	78	3101.067
2641364	1544616	6528	777.08	1533602	736566	15896	1572.56	78	3101.363
2427773	1232595	9197	803.42	1512615	586427	19077	1277.22	76	3101.794
2435164	1275394	7439	661.54	1539513	654971	23714	965.04	86	3102.815
2363336	1046824	4448	338.28	1323388	456104	8002	167.72	72	3103.318
2861735	1194728	10901	482.86	1750018	671374	33832	1129.52	89	3105.633
749650	1565314	1487140	105587.4	470329	745443	3234617	218192.6	78	3107.668
3279484	1396416	9027	376.22	1923307	655466	23091	405.26	82	3109.920
2079361	949316	4319	651.34	1237602	437369	8249	1715.14	73	3110.287
1928247	755712	4482	375.52	1179147	338547	12955	480.3	78	3112.503
2291768	939776	5231	194.66	1254094	442980	10079	267.94	78	3114.524
3189606	1675460	7544	819.84	1895646	867983	21618	1602.48	83	3115.612
2574147	976704	4925	415.5	1324362	408665	8529	560.94	74	3124.490
1826920	3282237	257505	198327.3	1148834	1699468	691771	392454.1	87	3125.391
2002169	724149	7355	199.3	1026782	320941	15108	584.88	72	3127.829
2054673	757395	4565	430.9	1083108	319217	7436	554.96	73	3132.673
318540	874323	451574	90636.64	166034	518525	1102998	153834.3	68	3132.767
2609311	1215551	7074	1330.64	1548117	553465	18439	2765.54	82	3139.571
2039847	882627	5363	338.18	1247667	388807	11692	452.12	78	3147.234
2078271	663511	13691	679.26	1216395	312821	22642	1060.12	77	3152.311
2513276	964373	4903	493.58	1388006	377029	10939	1191.54	74	3153.702
3045114	1442860	18154	600.44	1906635	731896	42922	2030.92	86	3170.904
2615754	955800	6551	357.86	1545074	435502	15967	609.62	77	3172.661
144009	119375	119	119.34	32674	30801	75	73.5	26	3172.815
2021035	1099731	11928	1561.08	1210160	478815	24735	4245.1	82	3173.237
2727006	1063568	5849	706.14	1713362	538745	11771	1820.06	85	3174.921
2319791	1479187	31670	1975.2	1383437	655545	56123	3061.78	81	3177.089
221061	159683	379428	7854.08	71088	49210	503243	10574.98	47	3178.784
2421330	895526	6734	685.24	1302695	395959	12185	1261.1	76	3181.343
2657028	975625	6703	336.58	1659761	510921	20649	775.14	84	3182.512
2726333	2390630	6535	779.1	1627576	1245432	15061	1282.46	83	3186.392
3075178	1414347	7732	733.52	1822266	676372	21180	1083.8	82	3188.148
1783769	616842	13840	278.4	1108549	302751	30246	567.56	75	3188.439
2446515	1333090	5399	516.14	1567278	645128	11155	1057.3	75	3188.571
2613148	855199	9962	480.32	1502920	371974	17104	990.44	72	3189.038
1721907	488955	3001	128.86	915512	208713	8156	104.16	72	3190.177
2423565	1282812	5492	544.12	1229525	601692	12166	504.76	78	3191.216
1650163	614041	3413	156.18	950165	279272	5527	-15.78	73	3191.575
3088732	1315324	4905	578.3	1824890	635289	7965	740.9	73	3191.730
2079728	718749	1404	202.44	1147994	333371	-1149	667.86	74	3193.236
2332176	835890	5158	279.88	1329756	398156	14891	608.26	74	3193.250
2942029	1177270	3652	3665.72	1522107	498961	6551	6439.86	72	3193.866
2193888	1078023	9155	480.3	1421013	535499	26098	865.28	84	3196.475
2374495	920151	6340	640.4	1486165	420215	18000	1201	79	3197.026
1117261	1369089	180957	154262	512412	686460	431205	272524.3	76	3197.612
2919943	1200716	5718	642.48	1516501	505505	12823	1080.78	76	3199.737
3099867	1042006	5515	606.9	1876219	512679	11560	1049.6	74	3199.787
971153	1577879	249226	152940.4	487906	700445	500287	253140.8	73	3200.607
2055199	745222	5646	744.56	1122604	349700	15021	1205.06	76	3201.840
596730	197926	179	92.94	187054	58943	253	261.58	47	3202.082
2343046	1201444	11408	352.88	1333073	580019	26159	1089.74	82	3203.557
2704421	1555864	9685	310.1	1564276	767667	25094	224.84	81	3204.591
2740639	964861	7355	928.3	1653619	506484	20693	1491.98	86	3205.888
2148675	1022839	6775	390.5	1404022	516909	20041	994.26	79	3206.317
2718065	1975924	45402	1339.72	1618359	878867	102213	2583.18	73	3206.542
2113681	827143	5466	389.76	1265120	357071	8121	775.06	76	3207.375
1809747	670972	4564	269.04	1015310	281054	7069	623.34	73	3214.143
2395404	990179	7500	585	1654824	560575	23372	1311.92	89	3215.328
2633653	770318	3973	273.78	1526959	367712	7871	481.06	77	3216.721
2896817	1594229	7042	889.12	1990486	771141	17848	1649.28	84	3218.847
2628049	1045035	5178	669.08	1541979	472995	13607	563.02	82	3221.155
2597842	1015026	7725	453.5	1403622	436506	14720	674.2	76	3223.039
2800239	1096109	6790	792.4	1834428	582899	18742	1153.12	85	3226.910
2715062	1063258	6874	504.64	1800418	562491	20457	889.02	86	3229.139
2624882	1107937	5465	347.9	1548371	548836	14025	553.5	81	3230.528
2624601	1198129	9139	690.54	1687749	553132	22498	958.28	83	3231.161
2435639	1033544	7532	389.52	1595846	520804	16973	582.78	84	3232.507
2659127	1047613	5765	515.9	1697523	520986	16762	601.32	80	3232.807
3126267	1037957	8066	571.76	1764916	520050	21139	1311.54	84	3237.417
2678589	1367750	9798	441.28	1547391	580504	20330	903.8	78	3242.829
3042613	1301276	8321	904.06	1830605	654370	19541	1425.26	81	3243.684
2609555	1102856	6698	693.28	1721864	554249	18240	1434.4	83	3245.829
1925767	1538746	9155	1326.3	1588420	972148	24724	2288.64	94	3246.749
2264019	815094	11433	725.38	1342351	365164	22881	1479.66	77	3247.347
2108399	731878	11307	395.02	1206271	307519	19128	639.08	75	3260.898
659801	1711018	10237	17803.82	357867	762185	27056	29994.16	74	3270.376
971137	1624477	338874	160897.6	533414	831637	844059	332269.8	93	3274.617
391816	325485	104982	58897.52	184864	173917	223829	119543.9	69	3278.922
2461092	1068929	6841	451.26	1561505	518768	20100	904	85	3279.451
1955427	854017	4023	1417.78	1022496	363740	8900	2425	72	3281.561
1324347	572044	3121	175.06	803231	352075	8715	384.9	83	3286.058
2030535	1013665	4975	428.5	1042863	382642	9179	861.94	73	3288.721
2763326	987938	4369	678.34	1598460	438586	11210	1161.6	80	3289.563
2499006	1260272	4678	654.08	1593657	560600	10113	762.18	81	3291.854
2976520	1274427	7037	539.82	1823595	651021	19338	459.68	78	3292.170
2206451	3769353	74652	5959.72	2092763	3251139	257931	19291.66	113	3293.314
1775900	857944	2389	190.54	946655	342394	4494	205.84	62	3293.431
1948428	548677	3063	427.18	1101768	220233	6932	767.52	68	3293.753
3146579	1112795	9646	347.56	2014801	695049	24422	1114.92	86	3294.301
2238179	868272	4425	568.5	1281939	374843	7044	951.84	68	3294.357
2232925	812535	3747	140.42	1394478	349892	6989	-426.46	77	3295.088
2646650	1261977	6727	519.22	1487906	624060	20187	5.82	82	3295.539
2486448	998105	6176	533.36	1482512	450729	16618	1401.48	80	3296.279
2358788	746552	5533	630.38	1453536	341038	14043	1483.98	76	3296.598
405030	950851	420254	73134.44	326565	556201	1159503	172375.6	90	3297.980
4187916	1693850	13650	687	2868516	861461	40096	1749.56	95	3298.216
2414805	860301	11841	450.26	1403203	393464	26741	898.26	76	3298.766
888931	1094276	11452	1649.72	643136	577930	38877	3495.22	79	3298.834
1764392	2848362	228215	21377.9	1196614	1639902	650683	49773.38	86	3299.077
1943142	763742	2396	208.56	1130342	334448	3829	211.94	72	3299.646
3552233	1973285	11651	1688.86	2390630	1119187	34943	2995.98	89	3302.759
178723	54491	2975	-87.5	57190	15803	4303	-216.42	46	3304.455
2536565	1276329	7104	735.44	1556665	648473	16891	1536.26	84	3305.653
2136677	1107276	7110	532.6	1443287	587410	14950	1082	88	3309.309
2021082	823302	7994	498.84	1138550	366483	18389	1364.54	70	3309.365
2190685	883160	4786	269.96	1428811	412543	13741	555.26	85	3311.967
2261549	651656	5384	290.24	1221071	266540	9149	753.14	70	3312.287
138208	69885	47985	996.1	40193	20546	61568	958.48	41	3314.964
2517977	990418	7794	562.84	1548077	454368	20177	564.22	81	3316.366
3005397	2340032	14380	913.8	2124088	1330396	29838	2205.68	84	3316.618
2340313	769193	5293	140.98	1390673	353415	15352	61.72	83	3317.827
1058183	956273	16508	729.88	584432	456367	52289	1572.54	92	3320.923
272234	1291666	617389	19598.54	205911	826607	1829987	53953.82	86	3325.670
2520488	1797525	10553	450.58	1625373	902164	28006	1246.16	85	3326.576
3137821	1315477	11722	554.92	2051302	696146	26916	1096.76	86	3327.537
764050	1836830	28398	23549.28	439822	955419	72399	55407.14	81	3328.597
230263	33486	4854	164.44	82061	11955	7494	219.84	51	3329.909
2201132	714194	6493	372.98	1270035	311381	10052	451.72	78	3331.368
1203391	809418	8476	199.36	714678	342851	17964	206.04	73	3331.696
2155620	831970	4570	356.2	1734987	581310	15949	1244.14	98	3332.887
3299211	2495846	6019	1296.34	2024832	1158084	10632	2541.52	83	3335.282
685102	1680494	218391	123295.3	417625	842285	637719	262688.3	107	3338.676
2720662	1175525	6721	475.06	1732175	565187	17695	662.7	85	3342.009
2552196	1052087	5678	599.08	1415440	481839	15448	1714.28	79	3346.569
3266399	2597867	17287	1253.82	2187850	1408333	40297	2244.42	90	3348.823
2027689	1258621	6712	380.32	1133944	552834	13877	733.22	67	3348.973
2267342	1252890	6645	524.7	1489501	601939	17682	915.52	86	3352.980
2439596	1123568	45532	1037.52	1555501	535979	79043	1695.98	82	3355.519
3065396	1141965	7234	809.24	1925112	562640	14817	1507.62	82	3360.198
2820510	1790897	5391	535.26	1680231	952018	14555	709.3	83	3361.182
933418	1071203	238830	117092.8	437417	416536	387423	191831.8	68	3362.353
1476070	9621190	78135	5978.1	1521529	8339909	270212	19797.32	109	3362.804
1966057	879611	4292	294.12	1149258	325420	11469	527.34	72	3363.028
3416531	1302645	9708	527.88	2087039	677754	21683	1460.38	84	3367.971
2517045	1055841	4045	361.7	1523730	453845	7385	373.1	78	3372.116
3031644	1361017	12448	739.28	1863336	702893	29718	1429.48	85	3376.466
2017099	913428	3712	1863.32	1125350	403922	7407	3477.02	77	3379.455
2086374	675173	2880	221.8	1216293	282378	5911	419.46	79	3383.670
2234789	866179	3124	512.64	1347016	400007	5432	548.52	77	3384.954
2480436	1078863	4070	418.2	1302814	502570	8911	1072.46	77	3386.413
2162783	801577	3314	390.04	1241443	347339	5208	411.88	75	3386.902
3082829	1290395	13544	1751.84	1893125	731473	37255	3022.3	85	3387.397
2834610	1363045	8447	867.42	1850154	709741	26561	1644.46	84	3387.911
2457180	885470	5273	424.78	1851930	707125	19376	1539.36	103	3389.534
2089200	753214	2942	580.12	1167677	314116	4859	1182.74	77	3390.703
2603900	977862	4045	658.7	1471620	508901	8782	1611.52	85	3391.575
2269878	1010510	106437	2622.82	1442119	520007	156205	3684.3	85	3393.173
553807	932857	328720	105868.2	250530	439912	594866	188374.8	62	3393.333
191279	31679	6561	226.46	51804	8487	8262	365.32	40	3394.231
3296106	1362251	4404	578.44	1902041	575678	8748	1041.28	79	3395.945
194064	500433	389425	4733.5	74166	172087	581425	7138.5	43	3396.245
3398072	1722001	10179	749.94	1991544	836359	28737	1829.82	82	3397.324
1348696	3910539	602193	261285	893024	2529989	1756834	631897.3	102	3399.204
2573532	1087128	5692	346.12	1711699	519997	17436	1116.96	83	3399.386
1852214	571743	3610	128.6	1054112	241186	6532	-255.48	75	3402.068
2659073	1596710	7398	756.28	1727112	860686	22015	1055.9	86	3402.533
2853633	1413378	7465	392.9	1661048	745336	14198	438.28	80	3402.966
2112178	1039578	12334	520.24	1386865	465147	27676	928.36	80	3403.389
2040881	847787	5220	627.2	1254846	392346	7891	1193.26	78	3404.314
107620	108144	22059	1325.74	34753	32489	29785	1372.1	41	3406.701
105440	79043	1972	24.92	38396	30433	4930	-86.2	46	3407.525
2584637	1216923	2822	566.92	1391514	557509	3790	1080.4	75	3407.742
1983159	1176262	3340	455.4	1162879	514799	5521	683.06	75	3409.786
2168998	810253	2113	373.18	1270791	369027	4541	394.26	72	3409.886
152091	55173	217	-195.38	42410	16550	-67	-458.62	39	3410.929
2264017	788608	5295	267.7	1170352	328891	10736	704.96	71	3411.009
193345	25326	430	129.8	55661	7095	294	192.84	43	3413.744
2423155	1218423	5612	420.32	1542902	566468	11026	844.36	84	3414.575
3207289	1340456	7698	767.28	2059852	637925	23183	1051.38	86	3415.810
3720394	1978901	14752	594.72	2925670	1302024	52463	997.18	97	3416.081
3088115	1310585	7927	777.22	1767533	633692	17483	1690.38	78	3416.877
3308337	1453521	11858	490.88	3074307	1283714	56924	1428.64	123	3419.287
3306920	1306828	8618	564.48	1830164	587942	23121	682.06	78	3419.938
2084190	695845	4628	488.08	1109902	294503	11161	1568.46	76	3421.235
2552038	975796	4655	598.3	1409918	416841	10449	721.14	77	3429.319
3512793	1975434	38028	1358.08	2859104	1073454	83407	2428.02	99	3431.071
3516702	1654122	10118	706.48	2237223	1007278	29490	1168.4	91	3433.209
428929	890120	73137	36039.82	243266	371873	156033	66846.38	68	3435.264
2322218	1319773	9159	248.74	1543893	687837	25163	425.18	88	3436.872
2138540	765125	7026	592.36	1199703	368186	18396	1296.56	77	3438.111
3544377	1484787	13655	786.3	2274240	770142	40044	1232.84	87	3446.243
2220989	903095	6854	248.44	1319007	405307	17835	406.1	80	3447.730
2362280	1234407	13104	7499.44	1425906	653200	32349	16477.14	81	3452.503
2141878	894645	4915	342.9	1243564	374881	12100	1089	78	3453.015
2437351	1197917	8933	457.38	1377567	562847	16592	973.12	77	3454.872
2627853	1007759	10357	542.02	1624972	518370	23928	879.08	83	3462.877
2090748	1048368	5557	227.02	1250125	485785	12862	317.32	77	3463.914
2387308	1174605	3012	423.32	1420935	521631	5914	1033.04	79	3470.048
2533926	904508	5625	558.5	1487898	429652	13772	911.92	80	3475.401
3030132	1224442	8647	623.42	1459573	484810	19358	803.88	75	3478.603
2468041	1502575	4852	643.72	1431743	665653	8541	1160.26	76	3484.487
2270237	1080227	3992	500.12	1304762	454922	7362	651.32	76	3488.545
2643836	924779	5478	309.08	1457119	501996	16937	710.82	80	3497.376
1735672	803996	4821	646.06	1059955	380671	9993	1133.98	79	3501.519
2482138	1152845	13815	624.9	1346894	498557	23032	1007.52	75	3505.504
3028614	1813938	8272	296.92	1624981	1028508	23955	166.3	79	3505.940
2041087	717683	5572	200.92	1153906	309552	15493	13.98	73	3506.276
2808145	1168864	11107	693.02	1613424	557430	27375	1340.5	79	3506.897
130004	28164	18587	418.82	33446	7084	22301	473.86	33	3507.475
3058577	1307797	8776	628.36	1915085	743034	26689	1576.54	86	3507.827
2735528	1129585	6131	659.66	1762143	532747	21176	531.36	81	3508.088
2831609	1139624	24976	457.36	1703953	594288	47603	1049.58	81	3508.461
2795172	1267464	4207	420.02	1657790	634011	4337	85.82	72	3508.492
100770	3819	3973	193.78	16169	-1818	3498	130.28	17	3508.555
2433098	707306	5575	400.5	1422666	317639	11627	1053.22	74	3508.927
3307195	1003246	6132	655.52	2193174	523887	17319	1312.34	86	3511.262
2281512	570038	3933	213.38	1300888	256413	7815	169.9	75	3512.061
2542572	808502	12480	503.8	1676084	417872	26195	892.7	79	3512.222
2487599	1106190	5592	593.12	1526967	548950	15209	1091.74	77	3512.419
2098721	1136084	6623	564.78	1410904	549996	23003	518.58	86	3513.441
128435	108476	149	729.14	33185	30313	-101	-851.86	31	3513.826
1695034	512434	4755	159.3	899244	209330	10621	327.06	72	3513.907
2031438	781610	4218	82.48	1166276	343707	4150	34	72	3514.225
2724717	1229678	28913	1173.18	1595929	642546	59796	2917.56	79	3515.213
2312944	750835	6781	394.66	1403041	377111	15278	1064.08	71	3515.240
2116000	616022	5411	153.46	1186574	250167	13278	-95.92	66	3515.376
2330201	1042419	2954	466.44	1342595	468310	4607	647.02	65	3515.465
230614	219532	1323	178.78	131662	146016	4201	274.86	80	3515.695
3641092	1466574	7118	433.48	2469823	921429	26912	1395.32	89	3515.769
2248324	836406	7209	540.74	1176998	352713	9664	1129.04	63	3515.782
2510595	689640	2685	361.1	1467354	333459	4944	821.84	76	3516.828
1919945	926895	7220	93.2	1156325	402837	20396	469.56	74	3517.099
1603437	845337	3854	542.44	941368	348680	8291	920.26	71	3517.281
2225915	724650	4861	400.46	1384365	343431	14013	287.18	79	3517.901
1543152	587907	7634	-41.76	839197	240032	12321	-143.94	73	3518.687
698464	1594813	61537	37471.82	336034	943889	241418	78752.48	79	3518.788
1922105	944341	5657	407.02	1320915	492267	17028	526.08	85	3519.671
2943511	1266774	18670	286.2	1851592	588957	36666	696.76	80	3520.250
2255914	1498341	5933	329.38	1358406	696108	15416	652.76	71	3520.279
1956027	898751	15426	117.36	1142060	431203	26549	-20.86	77	3522.303
2485691	855429	8384	354.24	1488835	393378	16012	548.32	71	3522.319
2404578	981991	5377	640.22	1460443	476536	16162	1219.32	70	3522.373
3213716	1114507	6661	585.46	1863343	543384	10287	1259.82	79	3523.460
2880208	1144842	5221	713.06	1786379	564078	8819	1425.34	76	3523.637
4038658	1840025	16644	934.84	2306585	936675	46096	1433.56	86	3526.274
2254727	809153	11957	666.02	1338122	420681	29116	1712.76	81	3528.087
2408799	768697	14906	445.16	1361699	341360	22052	158.72	76	3529.913
1690699	798059	6785	349.1	1068378	406507	19670	333.2	82	3530.271
3379843	1176906	5479	600.94	2178751	629067	10425	1359.5	85	3531.016
1958758	880790	3973	329.78	1163098	401713	7061	705.46	76	3532.206
1976092	704861	11381	180.66	1205369	331654	22093	165.98	78	3534.054
2523092	1972167	60217	31512.62	1822599	1548923	134608	69427.88	104	3534.931
2614312	1217307	18154	872.44	1708453	605037	47652	1746.72	83	3535.535
3190182	1321669	18584	785.24	1695795	533653	33082	1310.52	72	3536.127
574006	1780245	29739	45526.54	308532	777072	78065	71216.9	76	3538.005
2385792	882410	8502	363.72	1366797	396260	18691	1251.26	77	3538.787
2897125	1092600	4338	371.68	1721804	549360	10874	348.64	80	3540.193
2442000	1306725	7592	531.12	1454281	614459	17869	767.34	79	3542.132
2036183	862610	7315	675.9	1207164	364601	15740	1563.4	70	3542.170
2946354	1558107	10185	558.1	2032010	792664	31844	724.84	93	3544.281
106298	26375	101	9.86	27747	6784	-98	34.72	32	3545.024
2818352	986704	4888	794.68	1752298	496121	11495	1533.7	83	3546.981
2212355	798722	5274	289.64	1216981	365640	12693	168.98	67	3547.034
2137551	776465	5542	372.12	1312346	378697	17090	828.4	78	3547.506
2317229	825738	4498	505.28	1508060	435980	14166	1280.76	87	3550.523
2569366	1028889	9498	652.28	1521226	527169	23994	785.84	81	3552.059
2427203	915548	5176	360.36	1448593	459053	14278	922.08	82	3555.568
137709	21526	-100	26	38061	6026	-364	-43.04	39	3560.326
2167786	1100418	21503	514.58	1618768	640166	38404	899.44	94	3568.140
2745486	1424313	9822	582.92	1794670	740487	25068	1122.48	84	3573.067
1998130	866836	7328	446.08	1040427	366604	12175	901.5	66	3573.200
2434750	1058607	5541	747.26	1542267	470003	13814	1407.04	80	3576.826
3109800	1268037	7857	486.02	1991997	690006	18513	844.18	84	3589.570
2755912	1331075	6069	553.34	1651540	739343	13397	460.42	86	3599.218
2806059	1001539	8187	330.82	1698563	483342	20121	750.06	84	3600.690
400830	95239	424	-7.36	127466	29226	526	79.36	50	3603.795
103106	82937	29187	528.82	53670	30255	53404	669.44	56	3606.397
2259475	786847	5431	134.66	1249383	330341	10094	84.84	74	3606.460
4309565	1994715	10938	860.68	2390918	930759	34623	1553.78	91	3607.557
2670428	1147788	5184	183.24	1464557	563471	14762	331.32	72	3607.886
3364770	1754670	12266	374.76	3077428	1260009	49891	1560.26	110	3608.316
2681413	929469	6883	259.38	1628923	410194	16954	546.44	80	3609.381
1430126	751618	3040	267.4	818112	303043	5807	-48.98	72	3610.337
1926920	766276	3213	175.18	1126417	313374	4753	246.58	73	3610.672
2155273	699618	1696	-47.44	1190947	290488	-2634	-147.24	72	3610.968
2345530	1221307	9251	380.86	1446140	594828	27873	580.78	87	3611.950
2314985	777129	6328	327.08	1230814	363736	19446	396.56	74	3612.216
2280628	1094247	17452	221.72	1592643	593256	41115	1293.9	90	3612.825
2766463	990540	6188	513.68	1729644	471130	19529	737.94	81	3613.485
2581665	1152902	7722	453.92	1617895	570496	22235	1029.1	84	3614.270
2437253	791539	4806	358.16	1527080	388523	11615	853.9	81	3615.046
1699456	1009209	6995	354.7	970838	470195	18320	579.2	73	3615.074
2543679	875080	5975	309.5	1569053	438934	14961	292.46	79	3615.699
2682389	1351417	7885	768.1	1906043	768147	23797	1308.42	93	3616.061
2238696	812420	2902	709.72	1242297	347385	5767	1085.62	64	3616.131
2484007	1282421	7949	288.14	1598413	631503	25436	879.96	80	3616.686
748064	1062895	120473	20600.78	372643	441152	238238	41190.68	92	3617.183
2504267	1165168	198970	3835.2	1480581	601168	287550	5994	79	3617.795
2682410	1763410	12245	483.7	1608990	861467	29157	677.02	78	3618.140
104593	24745	12172	243.92	23515	4428	14921	241.06	25	3618.363
2734134	1183361	5451	420.86	1572074	510313	14552	856.72	76	3618.727
2656966	1663212	8522	898.92	1821081	827496	24181	1692.66	88	3619.574
2188076	1077507	5124	486.64	1424447	494432	10718	771.48	77	3619.905
2841052	847165	5896	430.56	1748555	425439	18894	803.84	77	3620.028
1922473	898266	5746	152.56	1019400	376123	14222	-222.08	62	3620.095
1954668	1001243	5160	300.6	1024405	429365	8573	317.78	68	3620.781
107951	19189	-154	-3.44	33056	5476	-924	80.36	40	3621.930
2655654	1141208	9539	511.54	1692415	511694	17824	930.64	81	3622.641
2583676	1152491	6479	612.94	1478132	562735	12274	1574.64	75	3623.042
1818201	1344639	23735	1103.1	1070965	555317	39955	2124.3	73	3623.240
2342701	847952	6931	794.66	1366568	408239	19540	1886.4	70	3623.322
2701503	951784	9056	67.16	1763331	554348	18648	305.28	82	3623.966
2637560	830719	10534	498.24	1456407	373105	22772	952.92	77	3626.584
3725660	1654866	7525	715.5	2444345	924800	14597	1819.42	86	3627.263
2471711	984150	5744	385.84	1537989	476867	13796	1147.56	80	3628.081
2613882	849363	5305	379.3	1480826	405571	15427	21.22	74	3628.329
1862118	665223	2171	273.06	1115664	296428	3395	473.7	72	3628.472
1841123	598102	3002	240.72	1087901	251229	9908	555.88	74	3628.943
2262436	931228	4352	319.72	1224022	409802	6833	60.38	74	3630.687
2540862	901036	3838	235.68	1534195	440445	8504	403.44	79	3631.592
2602892	1178323	6351	463.86	1559255	532289	18407	626.02	81	3632.525
382020	294919	1319	300.34	159379	150641	2601	254.86	63	3632.913
2647798	921642	5033	220.38	1667124	449505	13036	1016.96	79	3632.945
2733761	1105650	11140	477.4	1832596	573332	19909	876.74	85	3633.668
[truncated: 8,001 more rows]
