# Supplementary material for: Mitochondrial calcium uniporter-mediated mitochondrial dynamics imbalance contributes to contrast medium-induced renal tubular cell injury
Source: Front Mol Biosci. 2026 Jun 29;13:1848361. doi: 10.3389/fmolb.2026.1848361 (PMC13357276; doi:10.3389/fmolb.2026.1848361)
Supplement: Supplementary file 1 [file DataSheet3.zip › Flow Cytometry Assay(1,2)/Flow Cytometry Assay-2/╧╕░√╡≥═÷-2/HK-2 ╡≥═÷ 2/CSV/Ctrl 3.csv]

FSC-H	SSC-H	FITC-H	PE-H	FSC-A	SSC-A	FITC-A	PE-A	Width	Time
2734329	1016322	9229	972.94	1492974	418649	18121	1198.06	77	6.597
2224134	1260479	7260	593.6	1333860	528225	13954	1257.44	76	10.454
2892077	1005578	12754	285.44	1909087	565431	37082	1137.52	86	13.441
191883	123393	192	-60.88	55591	35688	191	-280.74	42	19.377
3224247	1760208	16192	615.12	2285857	948680	43818	1265.48	94	25.207
2224757	863774	4251	664.86	1218638	428266	7889	1252.54	80	26.739
2473635	851783	10497	527.42	1312949	385314	19677	923.22	76	29.211
4475616	3543223	15343	2212.98	3354058	2352451	51654	4054.44	100	34.485
3002278	1262538	6808	410.88	1700327	566768	16176	455.36	79	37.456
2317184	968407	5617	212.62	1354245	440724	11722	479.92	76	38.586
2747102	1128920	6876	453.36	1686585	576405	12363	339.18	82	40.586
2404199	1048149	8386	240.96	1254334	424409	20817	469.62	76	45.002
2555651	754108	4759	397.74	1462910	364210	8848	1036.28	78	46.472
1665213	633569	4537	560.82	818587	250566	9197	409.42	71	48.917
3001064	1461887	5196	716.56	1959403	791991	14350	1248	81	49.141
2436859	1053943	6400	766	1544011	471863	18544	1396.84	78	49.596
2746599	1084026	5082	494.52	1627215	491584	7612	583.32	75	49.855
2164319	885972	8692	451.12	1336247	445033	25736	928.96	79	50.365
101919	85453	1246	238.56	37814	36933	2997	265.42	49	50.748
1672444	664347	25738	588.68	1006106	336559	53453	1051.58	77	50.932
2012366	994527	10612	641.32	1205704	417727	26026	1139.36	76	51.377
2057855	812766	4790	39.4	1271355	361106	12023	57.78	80	52.361
2199581	852656	3294	157.84	1197104	348979	4944	80.84	70	52.838
3178691	1420337	10913	680.18	2027732	788691	27548	815.28	81	53.010
2473618	851256	7227	373.22	2559494	806125	30615	1667.9	108	53.493
2197507	938157	8979	673.94	1311729	461704	26464	1586.04	78	53.909
2153539	708561	5227	151.22	1255953	316517	8386	573.96	74	54.810
2452225	799140	7410	376.6	1599218	408946	21384	376.24	83	56.023
1926476	777780	9663	686.18	1082830	344893	18353	875.58	74	56.384
2890938	929193	3814	287.04	1793242	476459	10696	572.56	84	57.966
2894955	1069857	6184	861.24	1849278	585026	19588	2046.68	85	59.131
108882	51245	39	82.54	35537	17584	-271	191.94	48	59.968
105140	57775	324	44.64	32714	20037	254	-116.56	40	61.454
2593033	1713526	8136	872.96	1495496	845142	21805	1254.3	81	62.959
2363591	696457	4546	463.56	1407996	346359	6661	689.46	77	63.855
2345469	1153192	15485	592.1	2285174	867949	46306	1725.16	101	63.958
263982	182505	29407	858.02	76704	51975	37861	1083.46	45	65.971
2454621	1027475	7345	551.7	1639878	530939	25087	653.82	86	68.999
2440556	804330	5660	388.6	1352785	356807	10344	256.84	71	69.150
2695667	949953	2115	112.9	1623088	433559	2238	-170.32	80	70.346
2053969	691417	4164	206.04	1161460	298661	11233	475.38	70	70.608
2582098	1265415	13659	949.74	1789686	647869	31570	974.2	88	71.235
2987730	1069659	4021	310.06	1877019	584016	6745	534.7	84	72.406
1864117	779516	5914	390.04	1129501	399098	16511	668.46	74	72.905
2712788	1018998	7584	577.24	1792741	508960	20664	754.04	85	74.105
2328347	958305	4955	338.3	1510166	450090	8282	285.52	80	74.605
2169520	942552	21588	590.68	1116359	421496	32844	1583.84	73	75.558
3287060	1491470	5818	493.48	1929297	745325	17244	1556.84	80	75.928
1950003	765569	6786	213.96	1136417	340616	18207	115.02	77	77.131
3838118	1659548	9515	815.9	2579987	892174	23285	1429.1	90	77.729
2994391	982110	6888	335.68	1878536	461056	15443	265.98	71	77.742
2208534	788348	5997	450.42	1407312	405042	15394	767.84	84	79.203
2144413	979602	6017	641.62	1376799	458290	13914	1092.04	82	80.702
2528938	1130226	7089	332.54	1674580	596320	19114	550.04	87	82.875
2641820	1120973	4916	570.76	1617301	558578	7195	1063.7	82	84.061
2773766	1132480	15792	758.12	1583427	643230	42189	1804.54	85	86.195
2326299	886224	6527	426.22	1512289	475949	19327	710.22	86	87.385
2370469	1370834	18142	1246.12	1368593	567359	34542	1494.12	76	88.874
2493820	1153437	2257	300.02	1448396	506001	1654	627.44	73	89.179
1639142	1073271	7632	466.52	1118678	532116	19815	1597.9	81	89.522
1814989	851634	4420	423.2	1104776	390890	9353	927.58	78	94.482
2327385	942882	5444	144.84	1429901	446568	11646	210.56	78	94.883
2385401	953224	7458	468.88	1449987	466211	18046	824.56	83	97.707
1923087	1044709	5628	245.08	1219388	460583	13813	729.18	82	99.505
144904	195156	466	181.76	78417	118401	1397	321.42	68	103.535
1872577	886335	4326	269.36	1105130	415906	8168	301.48	77	110.550
854980	2265553	283940	295546.4	516465	1116954	651603	495163.6	78	111.074
2281730	1031238	5062	478.32	1249380	424589	10852	426.72	71	111.332
2771681	1579669	5121	388.06	1471865	769934	11305	712.3	76	115.075
2629201	1014570	4051	365.86	1528390	461104	8323	1035.78	78	121.797
3272914	1752506	8301	516.86	2969295	1360316	34158	1523.88	109	122.945
2317791	898331	6650	499	1355385	451714	16484	1073.24	83	124.315
2835231	1640232	13100	887	1939371	849902	29627	1317.22	89	142.565
2424007	1144643	7296	298.56	1379481	511417	13880	436.8	78	144.359
2380619	1011461	6836	649.96	1274257	432414	15188	608.68	74	146.581
2607735	1030401	6298	465.28	1575597	580268	17728	635.08	82	147.308
2584969	1125725	4865	371.9	1566717	520315	14232	592.52	80	148.366
534011	2368292	514311	268170.5	343938	1407853	1755527	560634.3	102	149.753
2852702	1223220	5825	358.5	1555164	565357	15211	763.46	80	150.757
1699830	810174	3155	418.3	991089	385706	8081	421.66	74	152.360
3443145	1401274	11111	1063.46	2117615	800209	30278	1945.08	83	152.586
3641962	2688172	12300	1316	2144834	1166359	34043	2291.98	83	153.887
2560545	1019803	5541	501.26	1450432	472471	16222	1383.92	72	154.041
2640343	966646	6697	418.42	1717079	453214	18078	318.08	84	156.259
106385	11867	194	123.84	26762	2985	217	83.62	30	156.674
2257205	869256	6319	212.34	1283475	419401	14812	0.32	79	156.845
3021927	1378336	31697	861.42	2012290	739061	56007	1538.02	84	157.450
2680284	1167495	11483	466.38	1735709	566474	26711	1647.46	78	157.848
2441509	1171973	2204	304.44	1456018	521606	-4774	261.36	72	158.135
2654941	1115318	9550	263	1400629	455486	14251	418.86	68	158.457
2622221	936586	7330	1081.8	1631292	515508	23910	3146.6	87	159.424
661429	2009967	497243	139066	384732	948987	1127934	238893.2	74	159.984
2129065	1031725	7182	702.52	1386924	473007	19569	1551.34	80	160.060
146539	44799	31145	414.7	40904	12580	38611	637.46	40	162.173
2522699	879609	5097	291.42	1393615	376561	7974	714.64	77	162.500
2045276	762826	3385	478.1	1175945	328255	6726	1138.36	76	165.892
1743934	638143	4573	58.78	951115	263280	12499	-336.86	71	166.489
2374216	963119	7981	399.66	1450061	440377	13108	597.88	79	167.377
2707246	954922	6124	545.64	1642262	513025	17269	1602.34	80	167.694
2376679	861670	57043	1430.98	1515150	436249	83677	2388.22	73	167.712
2962277	1209676	14474	840.64	1863044	613523	31603	1502.58	73	167.744
2718387	1145092	18360	673.6	1611307	602527	49938	1710.68	80	168.661
3023781	1848240	12344	596.84	1717766	1012683	25115	1434.9	79	169.156
2152508	944364	4545	562.7	1349563	457246	13167	838.62	82	170.685
3080142	1545082	8199	399.14	1800303	755809	16446	431.56	80	173.531
2635217	991149	7127	861.22	1616281	497336	17923	1588.78	83	174.871
2346044	698310	4588	215.68	1358889	325199	10449	321.14	78	176.755
3122643	1259169	10961	405.46	1735265	584982	18743	707.98	72	176.995
2198394	889947	2981	452.66	1299233	370310	5208	509.88	70	177.074
2169348	822470	3329	238.94	1206785	355829	6051	306.86	65	177.161
158765	43163	4555	271.3	67118	10457	6822	244.92	40	177.455
101042	7732	72	-85.08	28426	2153	128	-97.92	37	179.131
1687987	792040	5663	412.18	977485	346111	12266	303.76	74	179.371
2179094	931476	6524	802.64	1380192	451685	18280	1744.8	83	180.210
3452090	1904979	8295	634.7	1902486	900616	13754	968.44	77	183.764
2402883	1072670	6678	248.08	1721738	557589	22957	397.02	88	185.822
3017959	1400920	5946	891.56	1923611	715538	11742	1391.12	85	189.347
265600	38286	826	-143.64	76915	10978	1336	-415.04	44	191.968
2394497	863946	6600	450	1410365	382392	10920	1132.2	79	193.706
2965592	1584545	7231	538.66	1670780	816615	20112	1224.32	79	194.381
133828	85331	176550	29547	35096	23571	224829	40228.94	31	194.705
2496781	1194666	8155	864.3	1539776	584366	17616	1656.76	81	197.720
2894798	1519848	10720	849.2	1742375	731206	23400	1337	80	200.070
3124857	1396201	7427	589.22	1724730	660082	18732	1055.52	78	202.765
3070014	1497237	13350	497	1794873	749814	31056	1222.16	73	202.781
2847571	1599778	7995	954.7	1828387	741594	21865	1428.9	86	209.210
2273029	785553	4242	330.12	1359585	360280	11232	734.52	78	210.229
2826695	1293266	8700	450	1543928	539232	18251	513.86	77	211.967
2377177	856224	12585	312.1	1406231	427312	30692	567.12	83	215.461
2878755	1046513	9380	329.8	1581258	512834	14578	563.08	76	216.557
4110368	2192314	11157	958.02	2913213	1434285	29788	1287.68	103	218.681
1980943	1185228	5258	189.88	1063337	471015	11942	299.12	73	220.431
2057139	771164	3483	341.38	1133798	341536	8820	571.2	75	223.109
2549761	1153722	6811	459.46	1588233	511334	11388	1284.68	79	223.682
2295461	842469	4325	324.5	1207159	369503	10131	695.66	74	226.014
3411153	1640431	8592	701.12	2218053	899727	24318	1891.48	90	226.601
2370964	1026705	5176	605.36	1586539	503939	8780	808.8	83	228.313
1981928	824567	6455	263.3	1090112	355609	13284	695.24	74	229.906
2313888	991837	5063	561.18	1366599	461712	12285	815.1	77	232.752
1087632	2160047	458758	205560.9	518000	1169283	1084496	437631.6	77	235.648
2583735	1154373	4193	522.98	1478678	495550	7014	729.04	76	238.554
2444733	991103	4046	127.56	1486820	456913	7904	-9.56	80	241.176
2372304	1511148	5305	601.3	1445802	694242	11639	683.54	79	244.529
2951501	1479362	8394	357.84	1676932	753435	19254	-5.56	79	245.986
2896682	1539826	5115	492.9	1513932	628007	9063	508.18	74	247.692
2668782	1118278	5044	451.84	1669277	529832	9526	1007.36	82	250.138
2280040	824499	10768	181.48	1264940	396872	21489	504.54	73	250.379
2137922	736983	6116	252.76	1286155	340276	13883	322.38	80	254.324
2943807	1187129	22867	788.62	1709674	571374	47676	1232.36	81	259.091
2102885	784566	7922	448.92	1162784	372224	12140	335.4	74	259.814
1950496	767357	3397	317.42	1041864	360698	9669	409.34	69	259.911
3074995	2596316	8851	859.86	1975019	1365405	19894	1348.84	82	260.655
2679045	910255	5359	360.74	1745155	458621	12383	613.38	74	260.727
2097492	710900	6932	397.52	1192559	309144	15662	635.32	75	262.614
2812453	1438709	5821	452.06	1759471	760567	14739	850.54	80	263.007
2186122	940036	4942	355.12	1346168	421400	12160	944.6	74	263.019
131170	12075	2059	-37.26	35751	2963	2288	-100.32	36	264.151
2558729	1292822	10334	1058.24	1511996	604961	16789	1358.54	79	264.707
2270924	995996	3717	472.62	1309889	444331	11066	902.76	76	266.437
3303097	1086928	8744	417.84	2077357	573669	13590	961.4	82	266.948
2357350	1080560	8119	507.34	1421510	520738	21547	331.42	74	267.199
2137121	828747	4179	584.94	1295106	393133	7347	1820.42	74	267.677
3249006	1541353	8034	666.24	2025291	858461	23750	1908	86	271.271
2817960	1314530	9991	413.26	1668844	693643	24198	494.28	81	271.950
2632376	1357441	2269	505.34	1414645	656954	1624	628.64	75	272.862
2193043	861209	5051	120.86	1254439	396006	18325	104.5	83	274.296
2578747	948688	11331	217.66	1562363	502758	28989	1211.54	82	274.911
2741585	931474	4899	481.14	1666230	471066	13874	1269.64	77	274.942
1757534	786445	3272	224.92	1084817	355973	7267	124.62	75	275.490
2159703	1420628	7551	1129.86	1306570	606877	16740	1896.4	77	276.059
2630647	1220239	7176	593.36	1656747	649833	18360	1459.6	77	276.259
2536661	670958	7836	81.96	1517086	326742	14567	227.62	76	277.259
105174	67021	343	55.98	30743	21411	-273	137.22	39	282.113
1814047	1107614	5096	279.56	1061290	483899	9925	-112.5	81	283.374
2174008	809999	3172	367.92	1266162	363765	3919	631.34	74	283.712
2100246	792723	5655	668.3	1297671	377240	16077	1359.22	82	284.515
2841261	990227	4234	413.24	1773665	489192	9257	696.02	76	284.592
2608241	1811744	11196	502.56	1638208	818181	24713	1022.18	74	284.791
2670791	1807662	8817	820.62	1784095	884441	20422	2582.92	104	286.013
1991760	674942	2685	116.1	1059666	267555	5344	-41.16	68	286.338
500397	1018591	722937	79723.82	269353	432224	1327786	142027	59	286.435
2833345	1344875	3542	527.12	1736026	608064	7126	1225.36	76	286.965
2538277	864889	7061	560.46	1802211	520379	18061	1243.46	79	287.001
2000706	758446	5355	286.3	1066572	309217	13742	218.12	67	287.339
4277697	2163622	26438	1684.68	3188871	1301412	75877	3156.22	112	288.879
2658922	1223839	5818	476.48	1583594	621792	16013	717.18	80	289.980
107378	86712	199	-44.86	32638	27753	240	-151.6	41	295.069
3126592	1607521	7623	273.78	1777404	738485	15800	780	78	301.653
2444359	910920	4001	545.86	1401634	404185	7637	851.82	76	303.697
2646275	1134153	6083	440.38	1608973	513517	13849	559.14	78	306.333
124637	67712	537	15.82	40721	22370	547	-88.58	43	308.658
2752915	1412932	11800	1177	1908598	788109	24104	2213.44	88	310.064
119718	80128	13810	841.6	27534	19420	16836	949.96	26	310.241
2024584	671181	12452	325.72	1238878	329163	22073	977.78	77	310.676
2275186	1217828	6661	320.46	1413959	557973	16445	332.7	81	311.580
2429919	979633	6474	965.64	1428604	431578	14965	1757.9	77	313.356
2478272	770157	15149	397.14	1390229	362919	28736	332.96	76	314.621
2843581	884789	8657	398.02	1686123	409731	20206	461.16	80	318.995
2291262	814867	22285	247.1	1226612	380246	36990	809.4	75	325.255
2847260	1039248	7662	480.32	1653672	517324	16541	974.26	80	327.864
2803295	1556967	6747	571.42	1667616	809668	15881	1233.66	77	328.243
2269452	738501	6148	435.28	1306125	349527	13518	968.48	77	335.267
1944758	1086140	7176	363.36	1138216	446507	15985	270.1	78	340.270
2502758	1063160	7361	239.46	1450032	527883	17217	466.62	77	341.855
2569743	1053732	8847	501.42	1689167	577203	22773	1000.78	89	347.476
2433864	849365	8013	315.18	1581773	405153	20751	456.86	84	366.703
2240751	1390946	3480	451.8	1261185	571826	8565	799.9	77	370.013
2732321	964561	5401	519.86	1473936	467453	8771	846.06	78	370.569
2353320	1081893	8905	388.3	1471664	610578	33665	1020.9	98	375.189
1905163	846457	4815	572.9	1130349	404333	11039	648.54	80	376.432
2059587	1164514	3874	668.64	1268878	559339	7297	1348.42	80	378.175
2630203	1116201	6755	453.3	1702328	585484	18350	1168	83	378.788
1939355	869555	3166	359.76	1231465	412707	7794	644.84	78	379.439
1404570	502198	4425	65.5	812583	226717	11491	-66.74	72	379.681
2001539	969487	4140	236.4	1176021	425202	10630	119.8	79	380.150
2204616	803509	3801	491.86	1390913	411802	10173	1399.78	84	382.406
1991673	921903	5348	204.28	1134281	416520	13171	546.06	72	382.771
2982018	1324523	5461	701.46	1884143	676016	8318	1970.48	85	384.082
2566651	1286265	10487	1020.82	1692453	647774	26275	2453.5	85	385.093
2400285	1179695	13537	1020.82	1444570	561119	27633	1541.38	82	387.732
3046526	1630822	10991	659.26	2056561	851041	24877	1224.22	83	388.023
2279840	1290780	6786	367.96	1389266	620728	17899	251.14	74	388.328
1093535	2116522	16479	10700.94	596712	1180110	53422	24563.92	78	388.621
2211583	775010	5738	174.68	1246347	336464	13682	300.52	75	389.453
2492647	1027649	11771	434.06	1433635	468287	27388	935.68	74	389.662
2381272	949468	12290	605.4	1555185	486538	27832	1097.52	80	389.933
3067215	1162875	6194	418.84	1745326	527348	15986	1044.96	75	390.337
2808799	1045855	6894	780.84	1570130	478558	20266	1837.76	74	390.609
2604028	1392420	27905	973.3	1948367	820890	79974	2102.64	88	390.687
2742856	961922	5044	505.84	1670673	454420	11775	1245.5	80	391.292
2734852	1045963	6084	665.24	1624627	493406	10129	1053.94	70	391.362
3091072	1010739	7828	420.08	1912563	503297	21750	644	83	392.964
1656612	541864	4525	50.5	980977	254836	10323	192.78	77	395.161
3264437	1583020	11529	701.94	2013431	811946	31283	1450.38	81	395.656
2122578	992693	4215	401.9	1282379	490898	14221	317.06	77	397.040
3343399	1275631	11044	909.84	2155291	801915	36913	1789.18	88	397.467
2565423	1196493	9243	457.98	1607497	539063	27872	1218.92	82	398.556
1880388	1148206	11903	233.58	1361039	623444	25983	477.38	93	399.887
2449318	852787	7355	492.3	1314393	391536	18274	421.64	76	400.618
3076382	1389451	5294	488.84	1796969	711044	8327	840.22	76	400.820
3118689	1538754	7307	480.02	1895576	787911	9516	916.76	77	401.345
2011193	894697	5019	40.34	1695666	672140	15223	594.78	102	402.349
2804983	1209595	4826	485.36	1706177	592828	8013	556.18	79	402.926
3232334	1725461	10097	2897.42	1778190	809700	18877	5376.22	77	403.600
2580679	1145128	7009	481.74	1545353	519276	20103	1055.58	81	407.286
2680408	928143	4610	340.6	1499573	423895	11774	882.64	71	407.526
2916568	1285918	9959	257.74	2031646	674035	29951	209.86	89	409.143
2885779	892850	5906	409.16	1667027	462080	16218	666.48	80	411.646
3828500	1975127	8718	847.48	2356335	1077803	21858	1756.88	86	414.534
2565445	951842	6299	375.14	1408935	419827	14566	288.76	75	415.444
2548521	1121316	23918	841.48	1683953	574992	49864	1321.04	86	416.122
1965561	2830511	7133	84.38	1130584	1439733	13541	-107.74	82	417.867
3007941	1206430	8808	449.88	1812206	603235	23506	824.16	84	418.913
2870038	1413147	8815	801.9	1646814	645980	20828	1271.08	81	424.719
2206627	1223191	4352	426.72	1167990	534011	9605	1028.3	73	427.156
2068299	848528	3762	271.32	1243807	387571	6491	759.26	80	429.482
2263880	983041	4816	455.76	1274934	407765	11121	606.06	76	431.856
196820	151678	35	42.1	48095	41798	-63	-5.18	29	431.914
3195377	1530521	7295	634.7	1842302	708539	18824	1342.64	80	433.748
2852508	1129041	8200	448	1503656	538953	13952	937.72	75	444.602
144142	77430	1912	81.32	78608	45928	3964	301.04	64	461.614
2676341	1101232	5754	404.44	1602527	518053	12969	563.34	82	462.216
2974186	1291661	7387	376.82	1725544	580812	18874	644.64	80	470.973
234279	22046	-159	-31.74	81380	8157	-511	81.54	51	473.558
618511	1094340	183557	115729	314047	415273	322094	180480.8	68	475.756
2747170	1229546	8065	785.9	1715139	566287	22701	1307.86	83	476.122
2474073	1153164	6890	497.4	1541070	587326	16680	964.8	82	477.309
2482013	1557391	25436	5643.96	1532536	775789	41584	11008.24	78	477.727
3959199	3596230	11844	1923.84	3236567	1969129	33278	3614.08	95	478.388
2626498	880834	6383	225.38	1642748	431721	10362	273.32	80	479.134
3057642	1064438	8489	605.54	1927363	517999	23216	250.76	77	479.269
2851972	1757687	6448	1357.28	1781799	826463	17719	2467.34	80	480.041
202413	292864	205595	2356.7	71272	92375	287512	3134.32	39	480.257
2708892	1311744	7204	467.44	1547858	587305	16866	1588.76	77	481.537
2803489	1115423	8964	655.04	1624112	632064	24197	1037.42	82	482.538
2157787	968768	22753	1471.58	2130291	784887	53582	2787.52	105	483.036
1845472	835635	5355	626.3	1137460	383746	12515	841.9	78	483.906
166203	102780	5975	30.5	45418	29400	7607	90.02	35	484.234
2305608	859905	5252	892.72	1426118	426116	11143	1052.98	81	485.400
2680844	912608	10545	402.7	1794987	609410	29532	1408.52	90	486.091
2762794	1094964	3457	601.02	1737444	540894	6611	965.46	77	486.363
1180115	1012120	5847	94.42	887568	591010	22768	88.48	88	486.688
3083715	1380546	20206	709.16	1772078	712325	33806	2121.16	80	488.387
2000147	637802	3265	492.9	1126639	280741	7017	736.62	75	489.876
1488621	1603562	10481	964.66	985113	726311	29681	2396.66	84	490.442
2265787	1418679	91169	2381.34	1326233	626859	195588	3953.68	77	490.695
2960337	1567190	11837	553.82	1592391	790135	27900	1699	85	491.599
1943102	811885	7961	499.46	1103283	363621	21394	525.84	79	493.110
1810479	891460	3974	366.64	1056951	397969	10635	-68.9	79	493.791
2829919	1272874	10977	976.22	1696952	560482	24713	1074.18	81	494.925
1303023	797786	50173	1231.78	727280	419075	121125	3079.5	81	495.143
2033200	1655563	75796	1848.56	1183522	699677	206749	4901.14	95	496.304
3655593	1362228	5131	696.66	2646634	878044	14713	1562.18	95	498.183
169728	229826	240848	2350.28	55649	70337	330198	3815.28	38	498.599
2145295	772571	3523	491.78	1225209	353632	10974	1099.64	80	499.557
1725417	1030723	5843	601.98	1424904	720722	18556	815.16	102	500.327
101290	33661	-133	186.62	26196	8755	-422	317.08	31	500.878
2763388	1862358	5881	1007.66	1621308	894644	9652	2158.72	79	500.901
1853187	797852	25224	1095.64	1080369	332889	35546	2277.56	73	501.848
2257161	886426	7150	440	1373682	432834	20164	1054.04	83	502.858
2098328	769054	7280	252.8	1173545	311921	17317	561.62	70	502.891
2427072	852200	4663	327.18	1391761	402107	9369	540.34	76	505.098
2528517	988933	5878	448.08	1618916	527581	17551	1079.86	84	507.537
2293186	1005707	8616	322.76	1504151	523007	22257	189.02	85	514.677
2676643	962157	4365	653.9	1497348	412463	10437	1103.82	76	515.926
1972224	951508	9105	430.3	1106680	408830	18792	708.12	81	519.067
2511321	1021957	21318	406.48	1714313	575280	42520	356.2	89	521.464
779448	1905445	487811	206151.5	578653	998892	1244356	436377.2	79	521.744
2419434	1317778	8136	516.96	1567001	659405	16178	885.08	83	525.049
3100571	1079434	7328	476.08	1849814	538797	19969	795.34	85	526.785
923277	1737465	360101	113868.9	517075	760952	842966	208971.8	79	530.672
783729	342352	113683	26738.38	259205	103807	154430	35312.8	55	532.583
133353	175726	784	159.24	42518	60517	1211	467.46	44	537.078
3083005	1593064	10665	646.9	1679278	804645	21618	1132.48	78	558.531
2253094	817403	5055	63.3	1267251	369519	11512	148.32	75	559.799
2521989	1063320	6126	555.36	1505362	534354	13726	886.36	80	564.042
2219982	712239	4827	203.22	1265077	315563	11771	784.06	78	564.897
2311485	1101106	5324	393.64	1272541	470457	11487	669.82	75	570.143
2468803	1074860	5398	458.28	1442291	454691	8863	1232.18	79	572.643
2246393	945101	5665	362.9	1377728	451034	13582	819.52	80	575.721
2590328	1299904	4829	536.94	1746341	634655	8940	1255.4	84	577.962
2408313	1029215	5369	187.34	1337218	460033	13839	512.54	79	579.503
3077432	1132199	8516	716.76	1786345	545790	18180	1656.8	82	581.386
2058239	1032425	7568	568.48	1215288	490576	14384	1296.24	78	584.620
1767977	1214344	4954	1121.44	1194030	598097	10824	2259.64	87	586.155
2877506	1608769	8966	710.76	2054399	875228	30152	1852.72	95	587.872
2715282	782953	9361	617.46	1774832	447758	26773	1133.78	78	587.997
2350378	1112717	8057	523.02	1396485	546221	19661	1305.46	78	588.926
2349299	1016389	5911	338.46	1402357	467517	11486	439.96	78	589.856
2442837	1084853	5135	512.1	1521679	486635	13386	587.96	73	589.876
2489027	1163693	4964	582.04	1537705	534049	14748	1026.28	81	590.588
2677299	1294782	7454	672.44	1428902	623005	12317	1441.62	76	592.511
2051522	549814	4375	229.5	1151826	257583	10046	2.56	71	592.961
3445340	2079764	8794	981.84	2304391	1205589	27934	1982.24	84	593.211
4063078	1691647	7554	705.44	2717106	983604	16565	1925.9	84	593.683
677611	1876404	12873	11840.78	393344	875560	28457	20617.02	64	593.982
3223011	1535235	5864	392.04	1955951	831931	12997	1094.42	82	597.432
2447505	1351694	7989	561.54	1606496	672648	19138	1496.68	88	598.559
2304493	828561	14996	525.56	1537699	435477	35638	527.68	78	598.572
2342900	748782	5904	398.44	1271105	361214	9900	611	76	599.988
3580743	1270323	7389	694.54	1976651	736217	25498	1420.28	82	600.103
2361951	1025661	4908	472.88	1355664	480092	14614	443.04	71	600.364
2441629	949986	4837	170.82	1324203	440651	10548	-400.72	74	601.246
2076028	804411	4522	259.92	1201814	343874	7009	111.74	75	601.576
2758264	1158787	5273	870.78	1663300	536503	8274	1406.64	79	602.524
2559249	873380	4806	333.16	1379463	370639	9513	948.18	73	603.056
377778	381446	493637	26768.82	107493	113262	653270	35948.2	35	603.072
954431	2341680	31720	26300.2	504424	1225952	71632	52791.52	73	603.280
1830805	883325	6472	404.92	1138886	382877	17051	650.86	81	604.297
3306200	1581531	10423	915.78	2058663	779276	26746	2023.56	87	605.221
2471348	836822	6226	243.36	1590511	439783	18629	500.94	80	605.617
2338467	1560135	5917	18414.62	1429315	697867	14281	33450.66	71	605.708
1232435	1205170	7561	630.46	752399	505798	17124	622.64	76	607.876
2223471	1179787	9536	669.96	1322184	554029	21496	1010.56	78	608.643
2169245	1179922	13648	920.28	1381241	539499	31994	2051.84	84	611.056
2935066	1079489	7642	457.12	1875787	629543	21862	1341.32	89	612.960
2125143	749035	5760	391.6	1288881	350010	17291	618.26	80	618.852
2466429	1114506	13429	435.94	1401777	482614	34915	1347.9	76	618.921
2722749	1151690	8614	430.04	1725384	631216	26517	565.62	87	619.499
1513358	629584	3415	443.9	865686	249599	9184	658.24	74	621.818
2462696	918941	3566	148.76	1324652	414863	7299	541.14	76	623.330
2138087	855323	5131	624.66	1298642	375116	11465	1248.9	81	632.067
2571297	1233502	5343	577.98	1381378	570616	14455	1029.3	77	632.937
4671832	2324142	12953	1484.58	3538059	1655274	47133	3289.38	107	633.829
1929074	668263	14415	516.9	1090417	255298	22977	1519.22	74	638.367
2469326	1055051	6370	294.2	1581259	529474	13322	1005.92	85	640.788
3404842	1532842	11931	625.66	2444817	854229	34187	1547.82	93	642.090
2682901	1169293	7799	676.14	1590589	555872	18728	1611.08	73	642.233
1272470	829646	4173	387.78	786648	377601	9777	690.22	80	643.408
2742145	1029647	7815	288.9	1652631	509177	19772	231.92	80	647.981
1760767	1404169	12863	641.18	993837	641455	27123	1719.78	82	656.285
2495697	1031963	5924	523.64	1478915	450791	13843	629.98	75	656.556
3114471	1328335	7904	533.44	1748237	693996	17716	981.76	81	659.924
3007517	1467845	8742	2067.12	1842709	745898	22855	3850.3	83	679.415
1837573	601851	3174	276.64	1032408	250165	5836	821.96	75	681.523
103871	25288	7272	375.92	28027	6898	8676	562.36	35	682.814
1687341	971680	9667	421.62	963926	420601	18143	993.98	78	685.951
2708002	1104919	4121	585.06	1463036	514123	7905	995.3	76	689.791
232528	24523	2884	63.24	64418	6700	3612	334.32	42	694.379
2082188	808956	6119	414.34	1252253	365510	15987	406.82	78	695.693
2407422	1733380	7626	338.36	2759019	1439109	41777	1099.22	124	697.060
1883484	961182	16393	1320.98	1339618	527120	40658	3121.88	82	697.280
2986229	1144530	5692	532.12	1753619	529558	13334	667.24	80	700.652
2145816	896623	4178	268.08	1310479	415377	7460	244.6	74	700.792
1123036	1466339	59326	70462.36	727974	731251	132985	126852.1	84	702.529
2431798	1224730	10750	469	1597269	568501	27197	782.42	82	703.126
2269499	801409	6501	128.86	1346344	376257	15952	-194.28	77	703.802
2832438	1406570	8319	596.34	1957174	715980	24553	1175.58	85	704.183
1745216	1164628	6339	9417.54	1060182	489481	13741	12072.26	71	704.487
2283777	857600	2835	385.1	1920819	693862	10732	779.52	103	705.103
2472161	939016	10081	615.66	1615759	465404	20259	1436.74	81	705.592
279646	44632	4135	142.1	99573	12267	4983	18.38	46	706.097
234582	39039	6175	-31.5	64577	10331	7610	-136.4	43	708.599
2465842	812359	14935	798.1	1460920	408394	29115	1197.9	82	711.007
2761585	1057415	17295	601.7	1607080	519632	32508	1761.88	83	711.994
2938649	1809692	8764	1011.04	2056318	997726	30274	2313.64	86	712.204
2832084	1716604	5689	1194.54	1793225	910294	10803	2427.58	82	714.141
2528925	1074345	5688	458.68	1582907	499775	15951	1259.86	82	717.363
1849959	782130	4617	518.62	995450	345868	9709	856.74	69	717.631
2119590	1207431	2306	228.16	1055273	491610	3447	134.42	70	720.420
2241733	960510	5770	471.2	1373652	451483	16268	485.48	84	722.345
3129476	1309400	9327	570.22	1747758	635609	25054	493.44	76	722.550
640825	1479488	499685	97112.1	338738	708063	1153202	185590.7	75	728.017
3565903	1550273	8488	1023.68	2243322	873683	25806	1675.16	85	728.377
2849714	1473885	9887	407.82	1808109	792164	32625	608.5	88	730.954
2039849	742528	3339	369.54	1067080	310567	5967	395.62	69	731.344
2394485	924058	6267	210.62	1396489	424994	15522	277.92	73	731.524
2981590	1300449	9854	458.44	1735555	615436	22580	887.8	82	734.898
2974521	960641	7284	543.24	1894191	520926	11885	872.1	83	735.743
2628080	1127279	3123	355.78	1443920	506748	5605	101.3	76	737.031
2532534	1082861	5396	547.56	1457109	486678	15490	1318.4	74	737.269
2757403	1444387	11721	883.06	1854074	864642	32369	2226.34	90	738.688
2361032	1282564	6415	760.9	1403072	581313	9437	832.82	78	740.854
2945990	1174511	15362	704.32	1866527	567508	28577	1778.22	84	745.385
2571544	1076544	5913	250.18	1685459	505023	18326	506.36	85	747.587
131793	134411	-174	35.36	40483	40623	-830	-144.8	35	747.858
2208823	928279	9795	663.7	1288238	434218	16679	1403.94	76	760.008
2179875	818166	5067	450.62	1303513	381470	12448	1178.28	78	761.355
1918582	756884	6041	364.26	1143692	338818	10898	556.28	77	765.139
1142509	1526506	4280	616.8	732096	677674	12867	1501.62	82	767.195
1239697	1725611	339396	21451.56	740677	793044	835450	45647	88	774.021
3010206	1273975	7332	1060.52	1858351	638256	20734	2449.24	83	779.257
348038	64720	-122	-40.92	103459	18513	-450	-263	48	786.837
3027095	1461054	7072	634.92	1833250	748510	19430	1701.8	85	787.958
3079467	1213484	5291	623.26	1774746	575311	8135	985.1	79	789.974
172872	101070	91	143.26	56281	36427	22	139.92	47	791.666
2411660	1292053	3552	319.72	1370075	629381	7366	651.76	79	792.396
2188970	1456437	8842	562.12	1172923	576795	19643	994.98	73	793.753
1886066	1183160	9670	529.2	1188975	617240	21391	866.26	77	793.913
306169	44989	5402	-15.28	191681	24387	35289	-266.46	419	796.782
2466006	941290	4770	455.2	1296157	420341	12927	794.22	77	796.857
3233643	1602827	8107	380.02	1925847	816907	15102	919.72	79	799.532
2635220	1098016	8458	395.88	1538734	498340	18645	452.7	71	799.582
2936402	1506845	12818	478.48	1719334	769731	28015	514.9	79	800.242
2734400	1218658	6582	515.52	1559034	588006	15397	651.42	78	801.055
2395906	728463	8477	524.22	1220161	319739	13625	870.5	70	801.182
786740	1925595	534874	115047.6	426510	920306	1158675	222989.5	74	801.774
234954	305307	260056	132880.2	151873	184173	686870	625016.2	99	802.058
2606493	1318132	6704	2380.44	1691438	665385	19215	3933.9	82	803.024
2558463	1347122	8436	425.96	1641460	651143	26516	458.76	77	803.108
2749346	2192869	11527	1458.22	1420973	1173376	24597	3426.42	80	804.590
2062543	643054	4936	125.96	1125572	262723	10387	549.82	67	804.633
3679183	1503813	9367	649.62	2263712	832575	28628	888.08	83	804.781
2267952	735755	4972	574.92	1292087	338859	15629	422.94	73	805.618
1739408	579729	5459	337.74	877127	243061	11348	426.28	62	805.640
2601455	1194494	15411	157.46	1530522	611254	30807	299.02	78	806.178
1681343	677623	13488	611.68	853604	261743	21745	1316.7	61	806.251
2381004	1086247	5516	588.76	1428938	515512	9850	960	77	807.912
2295147	991079	9820	492.2	1501934	530485	31534	1461.24	84	810.172
1917411	815223	10410	313.6	1065533	349223	20139	400.54	67	810.231
1574200	615150	5985	165.1	913967	261868	15617	150.62	72	810.724
2083463	952769	5317	293.62	1214245	413547	15453	720.58	77	812.975
2550296	1322751	15022	1120.92	1684577	642692	26004	2003.44	84	813.890
2380898	923550	14542	730.12	1415704	423135	25617	1472.62	76	814.802
2444240	1043046	2627	368.22	1265694	493388	5809	467.74	74	815.856
2841216	998918	4666	546.76	1765115	495346	9194	690.84	80	816.784
2485517	1093274	14592	907.12	1479662	494390	23634	1556.24	78	817.495
2158394	787720	5221	318.06	1349800	342105	12521	-70.94	79	819.493
2619967	892310	5050	560	1487897	421558	9761	1224.46	71	819.572
2994343	1139041	13626	289.36	1773866	601223	32730	627.8	76	819.888
2396516	978205	4217	330.62	1543186	457291	9101	821.86	78	820.295
2564554	974097	9884	528.24	1517420	448393	21878	789.08	79	821.437
2636093	960417	8268	158.48	1601507	493888	25521	923.06	85	823.209
421294	1421743	771597	99817.42	214418	640931	1627816	182408.8	61	823.358
2508882	899696	9101	254.86	1533360	427831	19247	605.42	78	823.666
2066671	839111	3850	2	1086325	361630	7776	-51.64	72	824.609
2474850	1319001	7080	571.8	1645374	595344	18813	872.18	81	825.161
3161498	1933925	6763	775.18	1965179	1032749	13086	1019.96	82	825.671
942251	2335263	89817	110657.6	504208	1118450	254886	228909	99	827.203
803228	472713	8032	166.52	321125	158901	13879	168.94	57	827.271
3136890	1256215	6720	466.2	1994973	651808	10295	483.7	84	829.725
1617858	1720050	4697	466.42	1041280	817073	16750	894	77	829.878
2773775	1145619	5282	375.52	1487536	465488	7300	327	71	830.396
2542518	1235427	4128	497.08	1478584	595567	6641	874.26	75	830.684
3141796	1636145	9856	577.16	2204670	844660	31642	1602.12	92	832.424
1908677	1301714	5535	573.1	1277202	620453	16803	1301.58	77	832.491
2114432	1032768	7104	534.44	1473235	572855	21131	1454.66	87	833.123
2661681	998964	7874	356.64	1778392	539705	22641	-97.74	90	835.217
2529356	1320744	9583	955.38	1701301	648672	24395	1941.7	86	838.768
3025271	1290458	12193	415.98	1932220	680627	29746	598.56	76	838.786
1779514	1218745	6194	393.84	1034022	495775	10595	1324.7	70	839.009
2309527	985545	15475	309.5	1407036	464183	32018	-104.52	77	839.879
2579169	1021936	7043	549.98	1719135	558333	20693	931.98	82	840.156
2496112	854276	11431	614.66	1457466	377483	26444	885.84	69	840.216
2117676	1028335	3458	620.88	1313150	451199	6032	1237.52	83	842.245
3216099	1113641	8562	487.32	1821488	536524	14873	679.78	80	843.974
2808424	1270988	4559	509.74	1884996	585556	11027	738.22	78	844.100
2224445	1383006	6520	473.2	1229031	577660	9699	997.14	74	845.213
2240867	936369	4326	295.36	1307027	439566	8955	327.3	70	845.244
2480015	1605664	6222	655.92	1519381	764500	11394	1432.84	82	847.835
2872724	1434984	5314	677.04	1564027	671821	8919	1693.34	76	848.923
2505055	1100439	6473	417.78	1521726	505105	16579	746.94	80	851.840
2487359	934194	15073	556.78	1381395	420624	32359	1142.74	76	852.213
2309772	1232677	14256	575.16	1599896	637300	33775	1127.5	88	852.927
3391329	1438155	5066	646.76	1972774	778481	9946	1170.56	83	859.100
2167399	1589455	7417	1065.62	1500075	755294	18130	1755.8	85	878.879
2442588	1106243	7551	422.86	1468598	493650	16030	173.8	79	886.769
3284390	2262857	11786	616.96	1825135	1076731	24834	1178.24	83	890.535
1617181	749411	11291	464.26	1146595	545587	27246	1488.56	103	891.163
2679048	1296136	6743	517.98	1504339	579846	15615	693.9	78	892.405
2703946	1308429	7366	769.76	1695713	629551	19650	1776	83	898.331
3016080	1611644	13418	694.48	1840258	867978	25430	140.8	83	904.722
2028220	817450	7678	396.08	1176850	369292	13103	608.58	77	911.743
2247566	1009586	8444	172.84	1538978	516105	21657	443.02	82	912.012
2839094	1246097	8949	694.14	1594862	604010	22791	1510.26	75	912.334
2591091	1876716	6925	424.5	1558233	918236	17473	1038.78	80	913.376
3212475	1861829	6976	484.36	1784750	847200	14839	548.54	75	913.988
2415165	1377674	6125	286.5	1389496	662040	11819	644.34	75	914.850
718092	920759	923976	74664.36	310882	346239	1461926	134333.4	63	915.476
2077365	859423	4023	476.78	1217427	377328	8497	815.42	75	915.715
2495549	976702	7537	453.82	1530887	514382	21518	1969.48	81	916.671
2543910	735471	3993	92.98	1446752	327614	8347	118.42	75	917.592
2315262	955651	4982	605.52	1451092	495977	14468	964.48	77	917.722
2901590	2060665	6511	786.46	1839461	1062234	12019	1452.34	83	920.012
2653797	1231633	9712	294.32	1672283	606696	23859	1148.74	86	923.891
3092670	1433763	5854	561.44	1832405	733739	14249	333.14	80	924.514
2516099	857400	7805	137.3	1567413	413573	20998	582.28	75	924.792
3826546	2158970	14972	981.92	2486844	1185822	33134	2037.24	88	926.055
2694723	990053	9549	313.14	1675489	493981	23982	327.52	78	926.323
2557501	1175736	12260	2487.6	1532949	534989	23489	5946.54	74	926.560
3218812	1504561	6746	473.56	1903369	684061	11182	845.52	80	927.417
2091142	680996	15904	228.44	1250153	318570	29277	1063.22	77	929.187
2885908	1412463	9896	463.56	1646621	686799	24595	1128.7	78	929.771
2252924	819935	4294	339.84	1387050	389362	15620	753.2	80	930.598
113997	14974	1379	174.94	30965	3968	1687	363.82	35	931.430
2318783	1129370	5659	582.74	1288884	489045	15186	1470.96	81	931.578
2484325	1133731	13142	471.12	1595355	648047	42471	1079.06	89	933.013
3398710	1730426	5447	552.42	2179078	856592	14110	993.6	82	933.896
1605745	1275873	6499	565.14	1073863	630418	13445	759.7	82	935.394
1907026	997369	11443	613.98	1327587	512199	28297	1680.42	87	935.836
1758168	762421	2854	469.44	988930	319032	5573	589.78	69	936.174
2299196	1578898	5476	642.36	1577461	1097500	11670	1567.2	89	940.390
2992884	964499	6048	450.28	1722711	465131	6590	804.4	83	941.757
2833782	1038893	12613	756.18	1683165	494215	25724	1581.64	75	942.167
1854276	615816	4149	10.14	1028126	275184	12699	-188.86	75	945.504
3160058	979738	8619	644.34	1871627	482605	23730	1647.8	83	945.986
2831845	1129791	6861	383.46	1494781	557316	14712	495.32	75	947.058
2833624	1744029	19794	954.84	2081061	936643	54009	2271.74	92	948.113
2463550	1428176	4122	466.92	1423102	692062	7902	388.72	71	948.268
110900	65920	653	-173.42	33532	21665	1389	-496.46	40	950.055
749902	2028793	20490	11586.4	509535	1208508	70981	27817.66	95	950.954
180040	34305	4960	-47.4	50193	9555	6428	-230.92	41	954.187
803054	1529502	175909	21357.74	421409	749029	446685	38838.1	78	961.723
3266467	1419148	10835	387.1	2198082	829195	24450	1416	91	970.504
2809534	1120040	5776	504.36	1464242	464010	14121	1234.06	75	973.813
2592726	2016887	26507	6375.02	1758363	1171952	54973	14047.78	84	973.983
1774495	1427505	8549	465.14	1135040	689586	20112	1027.32	81	979.630
221023	17339	80	78.8	68680	5048	115	64.9	44	993.566
1801768	759695	14501	318.86	1050744	334270	23652	707.72	76	995.531
2170828	911751	5247	225.42	1436540	428887	12075	96.5	85	1000.858
127293	58079	-9	147.26	34936	16238	-171	201.94	37	1010.287
2853447	1808860	9735	720.1	1665491	850450	23128	810.08	78	1012.707
2537233	1016658	7563	375.18	1690709	561526	23365	451.9	87	1017.466
2213084	1175918	4486	164.96	1102764	443038	7295	11.7	70	1018.774
1868694	843851	7815	117.9	1137348	436949	19997	220.42	80	1019.441
2528657	1575343	10817	679.62	1460708	763966	25039	1845.54	81	1021.159
2977695	1147811	5892	652.12	1954604	582601	14366	1455.76	86	1023.935
2913478	1482078	5821	674.06	1834192	672065	13262	1814.32	83	1024.326
2520059	1305664	7803	413.58	1594237	634879	17106	568.16	74	1024.628
3472208	1238125	25051	1330.86	1841534	582418	38663	2792.18	77	1026.403
2826310	1135704	6303	303.58	1700569	533166	18485	672.1	77	1026.721
2301928	841067	3336	171.96	1287648	358863	6889	133.54	71	1027.093
2071119	829415	6605	216.3	1248476	369190	15996	317.56	73	1027.435
2557553	1072686	9747	228.42	1624224	493003	26228	115.08	83	1028.001
1686667	577074	5177	49.22	934818	267173	9683	-212.62	66	1028.072
608524	1378728	338683	173542.4	276278	605089	747510	259035.6	66	1028.660
2868286	1097323	17263	740.18	1728940	516235	32083	1827.38	81	1029.208
2387078	999530	6428	562.08	1595730	525249	23290	1167.4	89	1031.364
2993061	915710	4765	477.9	1697869	442026	9042	515.12	80	1034.038
186385	23851	60	129.6	60105	7460	-135	236.9	42	1034.566
1895450	750245	6098	560.28	1135054	352057	17056	981.16	79	1035.784
2636990	1045345	2927	413.22	1503158	485103	7627	449.22	78	1036.755
2686261	1096335	5824	538.64	1651999	540126	17051	514.86	83	1037.930
2985892	1333676	5771	809.06	1852036	672424	12269	1792.34	82	1038.424
2159565	756797	16954	360.44	1209002	336839	24985	660.1	71	1038.645
2652546	1258904	3868	508.48	1540222	574374	4676	1201.36	77	1039.329
2773629	998922	5666	248.76	1800820	488104	13171	-554.94	82	1042.006
2192218	1038126	6671	637.06	1312645	453461	18430	1189.8	70	1042.082
3100606	1430734	15765	780.9	1993030	793132	45548	1643.28	87	1043.946
2466758	893748	5245	280.7	1262376	400982	9808	176.88	72	1044.624
3094400	1427815	6465	303.9	1846897	691817	10592	168.12	81	1046.586
1807607	829520	5247	353.42	1215317	424124	16364	252.04	87	1050.149
1788863	712232	5447	412.42	1140452	348733	16070	909.2	77	1050.372
4422803	2198768	18423	893.78	2663561	1207457	32192	1777.12	82	1052.445
2342727	1477364	7002	432.72	1464719	651944	23273	343.78	86	1053.674
123512	54862	154	22.44	34223	15317	178	-91.92	37	1054.805
102398	11863	464	58.04	28433	3071	375	229.5	36	1056.327
2936433	1392746	12019	749.34	2030981	811351	30064	2066.04	91	1056.487
2386999	910730	41275	757.5	1273721	382326	57071	794.06	72	1057.939
3342440	2823970	11009	1585.74	2598157	1704869	33717	2567.62	100	1058.861
2514469	1109454	5811	706.46	1430757	529811	11845	1393.7	78	1059.799
3094267	1709087	32238	1315.68	2138195	910980	71172	2696.92	87	1060.422
1953095	791948	5129	408.94	1202123	353467	15029	819.94	80	1062.552
2594782	1171740	19099	826.14	1436924	531344	33938	1031.68	80	1063.212
2574669	1004560	14165	532.9	1628870	448208	22863	1417.18	81	1064.321
116474	47453	-40	12.6	37073	16266	-133	-87.38	42	1068.928
1983910	681963	4410	479.6	1198303	316042	11015	789.9	81	1069.232
2902998	1739098	18004	406.44	1857371	888009	36635	1074.1	84	1071.449
3673878	1719263	8570	738.2	1968732	916819	20677	1334.22	82	1075.586
801293	2019080	17538	32790.68	422448	867127	37561	53312.46	71	1076.605
2943770	1444914	7734	578.24	1785255	804467	17202	528.72	81	1088.625
202411	12262	165	138.9	59321	3436	281	321.66	43	1092.692
2649486	1136853	10744	246.84	1700731	608103	26623	384.78	85	1095.345
259260	74229	20920	770.2	134597	30486	32564	1370.04	62	1105.711
1933832	660200	3562	205.32	1080161	276387	8091	569.26	77	1106.420
1965396	718344	3983	344.38	1118436	334609	7695	645.7	78	1111.442
2830961	1343160	6931	338.66	1540670	617410	17097	709.42	78	1117.009
3392223	1351935	6533	195.38	2090236	676251	21370	450.2	87	1119.762
3389594	1697861	10787	731.82	2041351	938399	23581	1173.66	77	1119.912
3125379	1605997	14161	893.46	1939135	837295	39123	1647.78	88	1121.697
3307524	1369708	13984	898.24	2202323	744780	41529	2274.94	89	1123.449
2807732	1108862	10292	342.12	1749780	537734	29232	239.52	83	1124.165
694123	446980	1867	337.62	419608	194645	2909	367.74	66	1124.290
3058302	2802372	14048	1719.28	1728981	1141310	25387	3532.82	79	1124.885
3084780	1319753	26673	999.78	1884183	691040	47188	1864.68	83	1126.028
2387421	1429653	6333	1025.38	1332240	643708	18606	1923.16	71	1126.065
2291150	873864	5258	479.88	1374053	402187	14553	1011.58	72	1126.273
2141235	553016	4464	310.04	1190323	229188	12570	684.2	72	1126.781
2572384	1169679	7957	494.02	1644348	642009	23874	359.64	85	1127.447
2978809	1750617	12861	446.46	1621901	838369	25311	689.46	76	1129.662
3156646	1260595	3373	579.78	1827120	597629	5571	1017.06	72	1129.784
2897689	2308945	6552	646.72	1630887	1047255	19079	1135.94	73	1130.190
2139480	1456715	6883	568.38	1407826	696063	19953	860.58	75	1130.257
2180124	829201	12170	477.2	1212741	355414	23903	783.58	74	1131.416
130295	24458	746	97.56	37588	6806	1176	142.36	40	1133.409
2455006	953455	8792	604.12	1648461	477616	24881	942.66	86	1135.030
2119168	728344	5521	151.06	1212368	303033	9686	39.96	72	1135.246
3990456	1923880	14227	156.22	2789191	1028925	46002	1029.72	95	1136.765
2569813	1332608	8562	486.32	1502398	720498	22592	1302.12	78	1137.210
1775266	1062015	13613	189.18	1010224	405329	20855	633.3	70	1137.654
2492438	919117	4167	852.62	1557389	453408	10501	1738.86	80	1138.100
2457338	1515213	6452	362.72	1497406	697166	12535	978.1	73	1138.140
2369588	1105750	24098	729.28	1570484	550014	59185	1310.1	89	1142.084
2163436	945483	6902	386.72	1129858	417431	14633	1044.38	76	1143.677
2518584	983670	5694	457.84	1601117	565244	15828	834.08	87	1144.755
2172437	1203060	5540	414.4	1209126	566543	15246	918.56	75	1145.602
158600	87031	60103	1229.58	44862	24008	75098	1388.28	39	1146.292
1698111	510782	4451	338.86	946905	213018	8141	646.26	72	1146.710
2606293	1203018	4987	538.82	1570933	637524	12952	659.72	83	1147.169
178605	23254	389	-105.46	49843	6493	429	-118.06	41	1149.674
2169784	849504	4130	662.8	1236098	385902	8874	1123.64	78	1149.901
2739397	1177243	5842	599.12	1826909	598435	17671	1636.06	88	1150.550
2377017	904363	4942	255.12	1375591	446032	14664	-49.96	78	1151.430
1821299	968687	6817	664.62	889048	383874	10746	1202.56	67	1151.999
1979684	764276	6947	292.42	1191878	343985	20186	856.96	79	1153.327
2839892	1253902	13979	2097.94	1832054	733037	36411	5694.46	89	1154.352
2552138	1068366	4228	533.08	1398716	455547	8351	830.86	75	1155.672
1968696	608457	4076	148.36	1142050	258658	5541	151.26	74	1156.681
2105180	1066909	11459	384.74	1280227	492143	23654	912.44	81	1163.629
3807439	1498093	6848	935.28	2075477	730497	13352	1502.72	82	1165.940
2221301	980793	6005	307.3	1333464	438538	15754	476.44	79	1167.685
2769748	1418907	6505	253.3	1674773	772529	18800	444	85	1173.954
1777792	661958	4175	63.5	1014539	303638	10201	290.86	71	1174.196
2738548	1204384	5049	205.14	1590607	526757	10011	48.46	77	1176.190
1928839	707309	4785	133.1	1173890	297412	10705	84.3	79	1180.870
1740118	963171	5288	20.68	1108640	426992	12294	-164.16	79	1183.490
3201220	2064643	13952	357.72	1776335	1023475	25924	319.64	77	1184.288
2848873	1290160	7735	991.1	1656651	616674	18076	1923.36	72	1184.356
3322172	1620751	18420	949.2	2109803	881221	50856	2148.16	91	1189.857
2501043	1231451	6951	803.86	1499870	561431	16850	1590	79	1197.170
2764177	1576039	9409	677.74	1910780	943718	23993	870.98	88	1198.077
3554148	1980152	10561	1131.46	2325606	1181044	31824	2696.64	93	1210.168
2105607	887798	4343	452.98	1018227	364882	8926	860.36	70	1216.806
2731499	1361668	9986	567.96	1751807	796380	27198	1726.28	85	1219.375
2881256	1986828	6470	753.2	1836877	941332	20568	1666.48	99	1232.206
2667667	1299166	4222	741.92	1709645	701951	8820	1264.2	85	1235.235
2863146	1532209	6092	315.12	1327279	612767	13287	449.82	73	1237.382
1391140	1451925	4365	105.9	968357	794824	10749	-5.86	89	1238.884
1493573	606531	2563	10.18	861038	258714	4641	-102.74	69	1238.898
2952988	1818508	12567	1313.62	1946217	950057	34156	3306.16	84	1240.659
2701158	923488	9215	244.9	1676333	462675	22635	841.1	80	1241.274
1818382	968403	9793	240.98	1087332	457566	21984	500.24	74	1241.734
1951305	918467	2697	308.42	1087927	400019	5070	602.2	70	1242.133
1869454	762743	5201	248.86	1103074	342872	13746	561.56	79	1243.857
3050438	1339010	11726	508.36	1799858	677390	27068	1928.48	77	1244.280
656075	1637148	40881	48516.66	399173	866433	112290	100151.4	84	1244.973
621893	825850	590524	7907.64	334331	344029	1014017	14724.62	68	1245.739
2340327	936214	6586	322.96	1402084	435545	19356	-230.84	82	1247.206
1947164	618972	6720	33.2	1124132	291587	18381	-407.34	77	1248.064
2412262	1026308	5002	472.72	1456470	452567	9879	902.94	78	1249.069
2625834	1109109	5617	452.62	1563330	537443	12522	563.92	78	1249.867
1974703	861738	6586	393.96	1202010	449211	16992	849.12	84	1250.738
2508448	1075135	5126	240.36	1562511	524706	12397	697.42	83	1251.448
2919594	1208461	10416	686.76	1886507	629156	29271	1202.06	80	1251.580
2138181	1559162	14319	643.34	1286804	663153	25256	1513.16	75	1252.232
2111058	881581	3201	127.86	1211649	416132	5154	49.44	68	1252.365
2769930	944814	9405	459.3	1752697	470498	20582	754.52	75	1252.583
2051311	700291	24694	948.84	1201356	343857	41188	1607.68	82	1253.983
2880586	1156639	8638	671.68	1851513	597614	16005	1480.3	84	1254.663
207099	62449	85133	2267.38	52267	15051	107457	2239.02	29	1254.766
2605495	1337712	4527	318.22	1542661	605106	8624	297.64	75	1255.297
3270771	1323150	5338	307.68	1938341	671294	9586	620.96	79	1255.818
2700101	969296	6364	657.04	1344991	412141	15530	1312.8	67	1255.899
104195	92173	57	87.02	31939	29926	-481	50.34	40	1257.530
2084606	769945	6221	535.06	1369113	385018	15469	1178.34	83	1258.098
205138	43848	78487	4075.82	56828	12106	94601	5112.86	42	1259.689
2054919	760643	4715	259.9	1113084	350778	12971	193.06	76	1260.478
2646646	842077	7074	129.64	1670363	423315	12765	340.9	76	1260.650
2413238	923529	6582	399.52	1475623	412682	15747	936.42	80	1262.292
122809	234821	415886	81816.96	70356	107013	751313	154004.2	63	1264.001
1971900	845500	9062	394.32	1188741	412855	20698	705.28	78	1264.353
290617	350085	146464	11395.04	121804	133822	272672	19493.92	59	1265.392
135782	62655	12	-71.68	46589	22807	-856	-95.16	44	1268.172
2564904	982556	5234	656.24	1475442	422030	9583	1114.38	80	1271.488
2681677	1098854	3839	463.54	1651205	536304	6094	1076.84	80	1272.087
2245282	1050916	12062	462.32	1356659	507862	25584	677.24	77	1272.617
2032830	828985	5007	424.02	1138031	397443	9179	323.94	77	1273.133
1995173	783829	2695	451.7	1114259	315315	4053	826.58	75	1281.781
375785	821788	1052283	43955.38	232257	576048	2907971	143309.1	84	1283.863
2712851	2172405	7412	901.32	1792886	997300	15625	1658.5	84	1284.627
2291383	962544	8322	418.92	1278924	430970	18016	778.76	78	1294.559
2233492	865856	6378	133.08	1310746	391240	9972	-190.08	78	1299.573
2608640	1016916	5521	506.06	1717812	508113	14259	911.74	80	1299.906
2566881	877396	4865	197.9	1518035	382973	9424	-59.36	78	1305.329
2699236	1046799	5253	436.58	1422020	436899	11343	501.98	76	1310.073
2328126	1121786	3070	530.2	1288329	495755	4853	1220.58	73	1311.582
485875	181019	6096	131.56	143880	52603	7646	80.56	49	1313.081
2457411	1088141	5456	463.16	1411836	528506	13418	570.48	79	1316.563
2736183	1098342	5181	342.66	1540185	516978	12635	761.1	79	1318.749
1857035	6670144	345111	93969.46	1494475	4144608	1097142	288415.1	151	1325.560
2161568	723704	3493	469.98	1208210	300316	8641	548.26	75	1326.580
2034880	988116	4074	402.64	1093696	398863	9948	761.28	67	1326.689
3055181	1364112	10745	631.7	1924843	624102	23982	1145.52	76	1326.845
3767267	1970882	12007	1931.02	2159739	869737	23237	2769.82	77	1331.740
2555701	887901	3925	512.5	1430782	436000	6862	650.32	77	1337.545
646537	1492013	474895	108125.7	375982	635126	971907	174302	75	1341.977
2273826	909851	5261	148.46	1357068	422413	17065	414.9	82	1343.149
3259236	1275369	6016	431.76	1913479	631438	13472	546.92	81	1343.910
2399552	989672	40267	834.62	1498154	485553	81390	1014.4	86	1346.020
2070149	636264	7163	492.18	1239571	280585	16387	636.82	72	1346.312
2022350	652281	3362	241.32	1178938	306338	7010	571.6	73	1346.587
1633217	756730	2303	290.58	892729	313019	4248	170.28	75	1347.730
1890806	743403	4063	292.18	1103138	321567	12523	571.78	75	1347.857
2270902	859298	5059	400.74	1325993	369302	13833	840.38	80	1349.767
2963523	1038354	6477	355.22	1681628	553614	22632	361.52	83	1350.416
690342	2763886	680988	152750.7	500051	1598623	2025240	317298.4	89	1351.328
2440842	771206	7395	359.7	1417586	354523	12891	1306.26	77	1352.751
2301043	923610	6180	230.8	1337116	408877	11075	749.5	77	1354.602
1853533	984115	5328	198.08	1073050	398042	10521	201.06	73	1355.012
197282	26375	2608	111.88	50391	5626	2815	89.9	32	1355.232
801108	1740443	829150	204575	510124	914055	1924644	408880.8	84	1357.246
2005992	834753	5900	456	1233256	385922	17124	767.64	82	1358.145
2467128	928408	6327	293.22	1438551	450048	18265	415.9	78	1358.503
3384643	1848899	8369	599.34	2146800	939800	21394	1136.84	91	1359.350
2294648	1061263	10478	536.08	1548080	521900	25814	1257.04	83	1359.732
2799979	1084720	5126	499.36	1501172	480777	9665	1088.9	67	1359.829
2621984	1568377	7500	495	1898218	1006375	25494	442.84	90	1360.966
2506726	1567068	4468	715.48	1396400	714360	8012	1469.32	69	1361.153
3337492	2063670	10664	700.04	2196820	999646	25347	840.42	90	1362.028
2043851	653593	3476	147.36	1143052	266427	6015	-55.1	70	1362.494
2539235	1907154	9761	1002.46	1793345	943338	30494	3617.84	93	1366.222
2162859	889219	7196	871.56	1297941	393713	18477	1708.22	73	1366.581
117935	53062	61047	782.42	29975	13733	73653	1079.58	30	1366.971
2223586	923598	8947	1469.42	1373091	402279	24511	3279.46	81	1368.632
141333	41280	3476	-567.64	41656	14652	-1551	-44.86	46	1369.505
2575090	987482	4127	163.22	1522407	448923	7553	-282.42	78	1371.403
2519395	788924	6004	266.44	1383340	333329	8768	-33.52	75	1373.331
1828989	820033	6317	413.62	1075294	379543	16690	921.4	81	1374.720
2857146	1254179	9322	471.92	1683564	618836	23164	846.04	80	1375.698
2575927	1014277	6096	261.56	1558558	510066	19413	358.18	82	1378.121
2052651	794363	5769	548.34	1236261	387579	16941	963.26	80	1379.064
2265554	912559	2590	322.4	1243982	353774	3152	467.72	73	1383.240
2908378	1182675	8895	280.7	1692453	602653	16803	788.58	77	1383.757
1954367	831034	3430	306.8	1203397	369008	8891	304.26	80	1388.317
3187924	1121951	7696	679.56	2004636	580913	22566	1009.76	79	1388.360
2615202	922989	7899	584.14	1436804	391092	15714	919.04	67	1388.569
4180029	2962911	19533	1195.38	3481176	1952570	56343	2935.98	103	1389.865
179956	61817	390	-48.6	90796	19978	414	-247.96	55	1390.715
2290692	890432	8989	354.54	1354385	371951	18135	774.1	76	1402.630
2768427	1115456	6769	602.34	1476419	462826	13706	1368.16	75	1404.565
2397377	1278693	8578	496.08	1450693	562455	19725	1239.5	77	1405.218
2322757	1095432	8845	370.7	1407995	500860	18726	360.36	79	1411.200
310028	822842	1345862	30231.32	162041	343620	2459186	54486.96	68	1437.459
2586982	1211094	7242	392.12	1473080	538364	18114	678.04	77	1448.684
2335782	870564	5989	222.54	1234462	372046	12587	343.82	74	1451.918
2839437	2839791	104184	4244.24	2243469	1637267	273673	10920.78	90	1452.372
2528628	1391422	9492	602.12	1778122	755254	28152	1293.72	89	1456.523
139708	91509	-30	70.2	39345	27666	-231	65.34	39	1458.064
2851520	858692	4412	362.32	1731093	399714	9638	633.68	80	1458.124
2133217	1062868	4874	1008.64	1166221	495356	13363	2179.18	76	1458.784
1472052	1039034	15393	440.98	896765	492040	25188	1166.68	76	1459.252
1931009	915706	7547	399.42	1189211	402100	16860	261.6	75	1459.538
2559224	1326980	5246	724.56	1560073	666756	12191	1332.26	79	1462.996
780386	1193810	34854	41276.44	315678	480337	66019	61407.34	64	1463.560
2298942	1189577	4205	440.3	1194538	496276	8944	1039.84	73	1467.192
2451461	893574	25771	756.06	1523617	439674	43161	1680.46	83	1467.558
3413670	1283675	8359	866.74	1779687	559036	12219	1390.34	72	1467.936
1933654	878614	11795	323.7	933782	353588	21919	335.34	61	1468.041
2229022	682007	6631	275.66	1267742	317769	15174	276.64	77	1468.745
4703104	2468314	13987	1002.82	3174335	1393512	42705	1887.3	91	1468.946
2455135	1439758	3672	594.92	1216518	601818	7667	1402.62	61	1469.041
2385897	914785	7033	458.38	2200812	716445	29326	1524.36	100	1469.242
2523785	822905	5972	507.92	1517073	407142	14481	549.66	68	1469.312
2166627	1098884	5500	527	1315073	500969	14176	1109.36	76	1469.900
3161162	1849711	12573	1644.78	2339955	993421	40887	3262.82	90	1470.109
3785244	1975515	5312	971.32	2571139	1064547	9586	2264.96	96	1472.662
1654075	553533	3995	203.7	960091	230105	10432	-139.48	65	1472.778
2085239	659017	1892	252.12	1118676	271245	320	574.2	62	1472.837
2393152	790988	3565	427.9	1426159	346510	4604	700.44	70	1473.152
2999921	2166233	15341	1413.26	1791336	1181427	39043	2734.98	84	1474.148
3027896	1290813	14851	1027.86	2091254	827829	47677	2391.22	96	1475.878
2341113	856807	8423	380.78	1380058	420699	22426	522.36	78	1476.310
2043326	791924	4668	508.48	1350811	390551	16493	779.98	84	1479.401
2617893	1094792	12138	528.68	1742824	591069	27100	956	85	1479.948
2788747	1501407	21061	729.46	1852065	810500	46254	2095.44	79	1480.296
2263511	1382759	5814	1191.04	1412820	667525	14490	2458.4	82	1482.176
1509876	1296267	4138	599.68	905362	564277	12454	1644.44	77	1482.755
2829945	999821	10426	498.36	1810651	491619	23548	948.28	86	1485.414
2560984	972559	5789	465.54	1372799	445944	13569	1283.34	74	1488.127
3087390	1300535	4479	427.94	1871302	685452	7504	886.44	82	1489.987
2803711	1337853	233	441.38	1612351	634009	-16731	77.34	78	1491.142
2392492	994866	10161	589.46	1362300	466728	22421	1308.06	79	1496.212
3708521	1719013	11001	1432.86	2124374	938235	27091	2629.26	78	1496.513
3300630	1304031	8136	727.96	2175972	720949	23631	1094.66	83	1496.853
2689979	1044748	8438	272.68	1834583	667164	26292	997.12	92	1498.539
2234153	813123	3345	456.7	1311671	351496	7349	753.14	75	1504.617
2674658	2269189	10074	856.64	4187957	2306564	57707	3905.02	145	1507.132
3138587	1335115	8483	399.38	2016279	794570	22256	460.16	88	1512.761
2162919	914792	6823	569.78	1383371	451369	16325	670.5	82	1513.436
2456880	1028031	5915	657.9	1524865	502398	15476	1651.36	85	1516.642
2777023	1132390	5421	381.06	1365568	484452	12240	229.4	73	1518.963
2955079	1632378	6265	490.9	1860278	839182	14897	343.42	83	1530.428
1893230	939040	8847	513.42	1023598	375899	14996	662.56	74	1544.431
3083357	1583837	9421	298.06	2137859	762850	24165	1067.9	87	1546.275
2648451	1349528	9786	1263.96	1777715	814757	26444	2282.84	89	1547.189
1813758	1489180	4851	557.86	1036135	623344	8379	1215.94	67	1547.387
1943501	1523403	5224	378.64	1011002	638155	8496	1044.56	71	1552.319
3053480	1438545	6573	592.78	2036708	812107	20632	1155.52	88	1552.847
139097	130554	185760	4066.6	39401	36416	238986	4647.96	33	1553.220
1198021	1890811	45226	13243.36	777794	1255671	106841	32480.26	112	1553.890
140423	83114	8431	8.66	43038	23848	10683	109.38	41	1555.043
2852161	2167489	12365	528.9	1865847	1118856	29480	699.8	88	1556.253
2358725	903671	4269	535.34	1274809	390984	10143	691.98	72	1556.850
2969288	1836988	8347	554.42	1729756	1001796	20936	671.96	79	1558.704
2351695	1015963	6824	360.64	1323202	427363	15768	493.48	76	1561.468
2071431	899146	6207	620.02	1332583	437991	19910	1078.6	83	1562.646
2560904	1051796	5194	352.84	1342551	479140	9945	480.7	73	1562.970
2651068	1139162	5991	405.26	1575592	537934	15836	709.96	77	1563.344
2787681	1471579	11077	446.22	1642701	672854	23354	455.44	80	1564.324
1948521	816757	8449	269.14	1080675	324362	14852	523.72	65	1564.453
2472990	1026755	5622	754.92	1463359	472130	11042	1028.12	74	1564.772
146858	5780	401	11.86	36410	579	224	56.64	30	1565.180
3401783	1463157	4520	605.2	2211906	746993	8035	802.1	87	1565.857
2331650	847935	12824	731.64	1242109	380400	25869	1431.34	74	1566.702
2986710	1098584	5736	515.96	2569594	815233	25537	1428.82	109	1567.837
2888744	1471874	33631	1093.66	1812373	695167	46930	1354.8	81	1568.602
1941198	837430	2278	170.08	1127473	347938	2350	274	74	1569.702
920874	1975327	625165	94817.9	661193	1126840	1527216	241522.8	79	1569.830
1886870	2102448	50520	47352.2	908175	981423	113623	93725.78	78	1570.861
169620	194907	56713	2173.18	60226	63218	83860	3143.6	49	1575.868
2591266	1017088	3241	969.26	1439066	440346	4729	2220.94	76	1576.900
2768306	1186035	3687	558.82	1692193	565597	7756	513.16	82	1578.892
1915160	721057	4573	437.78	1158853	315023	11857	1308.02	79	1582.073
2438060	856894	6322	520.92	1472104	399676	18072	1288.92	78	1585.125
2490203	1249322	5450	197	1517867	605071	10300	318	78	1586.349
2363416	1213916	5864	468.04	1594381	607289	16590	961.4	80	1586.499
2472122	1340651	2766	256.76	1576749	608991	4966	248.76	77	1586.827
1893691	769194	2312	268.32	1043190	344633	4928	232.08	71	1587.167
126358	40968	405	-28.7	29340	9706	358	-94.12	27	1587.428
2858383	906671	9073	289.78	1701900	446599	20239	327.54	77	1587.476
3193484	1253821	13790	519.4	2092047	749068	28603	845.58	87	1588.368
2416980	966743	5744	162.84	1572703	519422	17848	188.28	83	1591.694
2277364	839352	3330	321.8	1273675	362568	6294	1088.84	73	1593.674
731320	1357349	179098	93150.28	391101	702871	488880	196303.8	105	1598.895
2450536	1129143	6531	530.66	1549805	512505	16425	1217.5	82	1609.669
2371999	815778	4664	225.04	1451209	378878	11835	193.1	79	1610.658
2372908	933242	4214	467.04	1545435	503450	7281	765.66	83	1611.670
137446	68988	1750	58	44463	22992	1934	59.24	40	1612.286
2656288	1107915	5152	537.72	1558983	523335	9708	1179.88	78	1613.915
2543031	1240077	7241	1470.26	1529601	599305	15964	2551.04	79	1615.163
2777866	1774111	6921	719.06	1822542	778124	13598	1542.28	86	1621.746
1580644	920526	3100	397	909766	373462	7881	815.66	75	1628.449
2839861	1220851	7867	437.62	1687455	610675	20901	845.86	82	1635.946
2949225	1255807	8395	426.7	1819627	599082	17349	1334.14	82	1646.159
2948300	1513408	10353	329.58	1751413	715481	26145	138.7	83	1655.029
2808537	1129881	7681	566.66	1432064	542661	22035	1228.1	78	1660.127
3165557	1180502	7644	568.84	1813374	562574	13493	1030.98	77	1660.597
2920471	1234628	7669	3476.34	1621197	551773	14353	6488.58	77	1661.395
1665565	660275	3435	334.1	980970	291527	8904	547.44	73	1661.919
2880002	1360227	8579	790.94	1679774	625728	20929	1655.94	84	1664.604
1953517	718443	5314	184.04	1063035	325586	14372	799.92	79	1667.081
1991134	671473	7994	212.84	1137023	292636	17126	876.36	70	1667.119
2405967	1031780	4343	471.98	1425460	483569	7151	386.86	77	1667.946
1137388	1778581	225269	55827.34	638142	1040095	569815	129273.9	93	1669.155
2406127	1576817	8599	696.14	1557636	734475	24228	1430.08	81	1669.611
1893396	722484	6118	416.48	1132008	320333	16622	13.92	79	1671.435
3237248	1377093	5797	654.42	2124393	674327	8519	1109.34	83	1673.249
2564196	1258560	5759	500.74	1379779	576445	10180	696.8	76	1674.433
2184983	743518	4103	434.58	1305324	341168	8155	563.3	78	1676.226
2260908	817658	4826	129.36	1349276	387656	13961	64.46	73	1676.408
2046909	818528	5784	221.24	1181453	342539	9797	579.42	72	1676.936
146799	25397	68	288.48	45953	6286	-53	325.42	37	1677.320
131665	212810	139218	3116.48	45000	71070	195743	4308.98	41	1677.461
1817327	662180	5306	549.16	1218769	311090	18373	1192.78	84	1677.640
1905364	809306	11779	563.94	1114045	402168	28598	1084.28	71	1677.766
2181207	903640	6801	326.86	1354826	529578	22918	324.48	87	1679.946
2358480	823176	53698	841.28	1464554	426820	76773	900.78	81	1681.229
2371135	897613	6701	1022.86	1452480	399698	18524	1917.64	76	1681.291
2656681	1302296	4438	416.68	1510240	633037	5389	1424.54	79	1682.840
1624384	1390555	7508	569.88	1118356	871841	24250	946	83	1685.821
2803548	1060609	2799	599.14	1625428	523307	4137	1073.82	78	1686.304
2769399	1127932	3374	500.64	1636888	509086	5690	1148.4	79	1687.089
2653110	1294681	10053	233.58	1634615	672333	20591	853.26	82	1689.092
2565351	940727	6579	485.94	1568459	480955	19111	981.46	86	1690.428
2448048	1164475	3866	538.76	1389404	587406	7126	1269.36	77	1690.727
2565650	935644	5315	660.9	1475279	429703	12913	1363.18	73	1691.006
2169546	2232758	183571	53609.06	1596601	1285593	470532	117323.5	91	1692.052
2431043	1110493	4644	409.84	1324994	448054	12194	391.84	74	1698.713
2138072	927302	6735	241.1	1198910	440219	17928	672.08	72	1699.090
2083704	1184130	110171	7833.06	1027513	450117	204363	11076.18	70	1700.342
2816632	2038975	8710	347.6	1658721	944745	22212	228.32	80	1701.256
104525	96518	53066	1013.76	29166	27023	66900	1272	35	1702.013
2121220	939201	7773	463.78	1352101	429189	19978	566.08	82	1711.412
110078	103747	76708	4792.88	34069	30955	104741	5948.26	41	1712.969
2565572	1299858	6421	482.06	1613088	636543	18558	850.88	83	1714.641
1308755	352267	391	298.26	452603	110567	40	583.4	57	1715.319
2092055	1242834	4928	3556.08	1354108	580947	8848	7431.28	83	1716.086
3265754	1113671	8174	396.64	1963284	580125	22817	615.62	86	1726.858
2175438	903832	5878	292.08	1421185	450702	13752	350.72	85	1734.649
2353054	868009	7729	408.94	1401873	412437	16608	804.88	78	1735.956
2541560	1864329	13954	589.44	1801540	1186680	40423	1814.78	95	1738.872
2492942	1165298	7878	455.08	1701969	739801	21888	841.68	86	1746.482
2594613	2180342	7895	258.7	1764582	1076285	23176	380.36	79	1746.672
2849494	1375834	5739	304.54	1680813	669189	11275	557.5	78	1747.289
2952956	1511759	14373	691.78	1888535	768207	27531	1297.66	83	1754.217
3441830	1816901	11748	621.28	1969849	955421	29926	1465.36	88	1759.816
2923034	1166679	5342	464.12	1797979	567824	13507	879.02	81	1760.879
2635960	845679	16282	535.52	1490105	395272	32860	1308.6	80	1773.024
3339750	1772719	8122	765.92	2580636	1057089	31809	1398.74	100	1774.461
1963003	712584	4482	196.52	1245350	346194	13203	133.58	77	1774.848
2537567	987886	12062	510.32	1531724	488989	28013	877.18	83	1777.224
3314464	2436808	43408	46145.88	2421072	2532799	132493	102540	129	1777.806
312457	661237	509890	15918.4	132053	227350	784200	23966	58	1779.113
1570862	803131	2251	429.86	867718	333948	3501	761.86	73	1779.432
2025430	944096	8029	497.94	1127649	420817	21247	1096.42	78	1779.796
2844337	1466613	5260	520.6	1741621	684849	7906	1242.16	80	1780.825
2803064	1249407	8847	609.42	1777342	711090	23860	728.6	84	1781.399
1981889	708591	5944	376.84	1167558	311555	16798	667.28	74	1781.974
1698884	727747	4315	460.9	1046226	316067	12768	372.48	78	1783.361
464406	37306	14857	402.02	133468	7758	18325	646.5	39	1783.410
2147653	979580	3521	159.06	1186417	418591	4803	471.58	73	1784.461
3086165	1129707	7054	267.44	1860796	589478	14152	701.72	81	1785.139
117718	65696	236	43.96	27567	19445	31	-24.34	27	1785.381
2772406	1170196	9919	433.34	1694157	609807	20651	1011.86	76	1785.480
1814901	853423	2368	264.48	1000371	383951	6007	395.02	67	1785.521
2447466	1330805	12751	861.86	1611410	736017	31207	1723.02	84	1786.202
2058796	761584	3554	419.44	1157709	334649	8002	599.72	71	1786.484
1339863	538715	4322	255.92	734954	203461	10196	977.56	63	1786.572
3344443	1201466	3997	674.42	1977449	613625	11720	1237.2	75	1786.762
2828012	1326696	8683	689.38	1784189	639888	24523	1193.78	73	1786.896
2040865	957411	6991	479.26	1485342	509135	18756	1409.16	87	1788.837
2118934	729515	5470	481.2	1157427	355986	13613	608.18	72	1788.987
3670715	1461200	14686	1307.96	2379444	801517	41118	1904.48	85	1789.181
2468440	869742	6734	312.24	1709638	473802	19484	1006.24	89	1790.973
2756942	1260815	6775	557.5	1391367	594319	19596	715.56	77	1791.963
3079890	1621553	5314	572.04	1699302	799668	9136	1237.96	80	1792.692
1081037	1698870	30504	10617.44	636643	892814	66050	23354	83	1793.922
3085042	1393747	5806	613.16	1943569	701218	15660	1378.6	84	1794.755
2594717	1222687	5930	713.8	1780426	681276	18747	977.42	85	1795.185
2585732	940615	10370	994.2	1546565	461047	18551	1724.86	79	1795.655
1416324	548373	6332	41.52	754077	224897	14670	80.2	72	1798.214
2367698	762497	3883	499.38	1270647	349500	7280	1131.8	72	1798.580
104229	30846	-297	50.58	29275	8455	-764	72.96	30	1798.612
2958446	1096293	3743	315.98	1792132	502437	5720	938.2	81	1802.499
2451221	947644	6152	295.72	1584639	474596	17960	331.6	83	1805.924
2382661	872049	4741	430.26	1425110	428119	11485	203.1	81	1809.730
3088630	2151500	10919	1206.34	2180191	1168830	33764	3090.04	93	1811.024
2179019	825361	7130	96.8	1215488	351587	14517	-88.38	73	1813.873
3901161	2615336	11322	1061.92	2551438	1624963	33947	2741.42	92	1815.714
158119	61825	305	-29.7	52714	33477	405	-315.7	61	1816.978
2527398	956307	6426	212.36	1404746	456081	16523	183.78	79	1822.995
596572	1205555	31915	10974.9	384903	683323	85652	24642.72	86	1832.307
2455655	782910	10630	47.8	1268215	333263	18846	140.56	75	1835.352
121539	31520	1633	-63.62	35964	9290	1940	-103.6	39	1837.859
1837318	873890	4977	394.22	1110207	404018	12075	1098.5	78	1840.364
2209181	924199	5776	444.36	1362280	411406	9432	1275.52	78	1847.344
487446	1187268	106573	14823.78	223784	602030	309096	33547.56	75	1847.702
2968697	1375462	7328	518.08	1772611	724998	18202	879.72	85	1857.017
2076091	799530	5060	274.6	1296816	416465	12272	436.92	81	1861.104
2307238	1060494	4805	709.3	1538577	590320	13824	873.64	92	1866.283
2661919	1747738	7782	660.52	1496635	786449	15888	1002.68	76	1866.988
2463889	848393	7296	63.56	1365981	423314	18621	-271.94	78	1878.611
2848324	1223591	6423	611.78	1621566	576377	16596	1217.56	77	1881.976
2321434	983984	6246	386.56	1328187	462599	14552	572.72	77	1882.658
1585479	872312	5501	277.86	925974	396499	8748	743.28	68	1882.707
2148878	629993	5257	192.02	1176844	272826	9652	174.72	66	1882.826
2489037	994056	3582	153.52	1363129	410313	3969	224.34	74	1885.205
3122282	1971619	14855	1027.3	2158199	1143509	40599	2382.14	91	1887.561
2597052	1106779	10971	425.06	1725376	571162	31546	604.56	85	1887.911
1925053	661912	2854	145.44	1048705	286668	4959	675.74	73	1889.282
2624309	1009708	6497	449.42	1559798	512664	13848	731.28	77	1889.378
2629881	1101035	8178	314.08	1645723	530077	24399	571.14	76	1889.532
338242	161671	4282	557.52	497013	372080	44004	5857.44	251	1890.120
344992	155183	4391	397.26	191266	107801	21519	1862.34	93	1890.135
112148	311258	516716	8088.76	80541	244931	1549171	26321.06	85	1893.409
2787357	904762	6252	673.72	1601167	428049	11550	1484	78	1894.008
2298318	689549	6770	274.2	1916565	547339	30449	509.14	105	1894.687
2104339	706066	8259	184.74	1270283	334066	20853	410.58	71	1894.862
1360934	973739	8315	343.9	857653	423228	20896	785.56	74	1895.128
2448437	1251503	4512	309.32	1456604	593236	10999	783.14	73	1895.235
3162383	1097147	6373	498.78	1929868	579618	17403	880.58	75	1895.345
2256665	791965	6199	269.14	1273113	358821	10611	733.46	69	1895.613
2533498	1416271	5578	727.08	1507715	670089	14895	2041.7	79	1897.517
2376836	1650913	7220	484.2	1316958	794846	19568	976.48	80	1898.710
2131294	785785	3306	524.16	1111192	355893	6689	1288.54	74	1901.865
2706350	1476581	7107	473.02	1721872	796632	22235	1084.1	84	1903.166
2209881	1361728	4066	459.76	1286496	650843	9506	701.16	77	1904.050
2706505	1688532	9759	312.74	1705155	745529	23254	1213.44	83	1907.578
931709	1779719	817299	122477.1	477826	853388	1971598	228540.3	81	1909.657
2539436	889590	3487	652.82	1494543	430774	5242	1579.12	80	1911.324
2244476	1063701	13502	856.72	2101106	829221	41952	1761.72	108	1911.936
2355683	2341810	8486	531.96	1224274	1081194	23052	546.72	75	1912.831
2854895	1501321	10062	672.32	1801106	798985	26008	636.88	86	1914.061
1235105	338911	2386	-2.04	631639	130704	4857	440.02	63	1914.312
2365175	825220	7373	463.78	1333568	378256	16563	936.18	77	1918.249
1401287	1594320	168183	83562.38	762029	720927	367655	132430.3	72	1918.994
2453934	804411	7072	67.92	1457884	340438	14388	-334.32	75	1919.402
2907128	1240106	7670	578.2	1821743	755966	27500	1357	91	1920.380
624370	1511612	25543	40438.98	318988	768709	80304	73815.44	86	1921.137
2225304	946735	5799	581.14	1392940	435932	12165	600.9	82	1924.706
2544232	1111544	11602	630.72	1613634	676621	21485	700.1	83	1926.222
1851745	729823	4643	387.98	1127657	347465	12020	647.2	77	1926.489
2068335	731911	4187	138.82	1188576	313599	11200	184	76	1928.359
2682184	1754654	5551	232.86	1233036	692691	9354	273.44	72	1931.182
2008851	599374	4111	352.46	1215994	289306	10405	831.3	79	1935.088
3009618	1477738	9509	795.74	1873571	716268	19416	1779.76	83	1937.081
2930928	1998836	7371	772.06	1933856	1079913	21882	1957.52	91	1938.770
2280804	928356	6970	398.2	1389898	431135	15195	1139.7	74	1939.006
2956465	1212745	5465	621.9	1830831	596127	15239	819.54	84	1941.603
2398051	987107	6093	533.98	1593120	446138	11360	684.6	78	1941.861
2680688	1269428	6502	744.72	1524712	608303	17353	1261.58	87	1946.592
3359729	1104635	19186	712.96	2585429	883932	50654	1765.44	104	1952.680
1384844	1874181	499942	126232.1	616275	836106	1121425	240211.5	77	1954.644
2648210	1104246	7181	388.66	1644862	567220	15648	725.28	79	1955.141
2437054	980549	7704	746.44	1492309	473311	18231	1371.66	82	1957.001
2576125	1418122	8827	772.22	1573402	683923	17254	1726.44	76	1957.202
2469790	971191	7874	309.64	1545439	439167	14399	734.14	81	1972.731
2362203	1317018	7497	578.42	1519412	624534	17331	1126.66	81	1973.147
222650	348815	295853	71729.58	97046	136573	492127	112217.2	58	1974.149
2591059	1518160	4607	1247.02	1402018	675079	9636	2231.96	76	1988.419
1845883	927161	11296	563.56	1767840	754705	34852	1179.72	106	1993.893
1902015	791730	4024	317.64	1381789	438401	12086	544.96	87	1995.074
2613603	930738	9488	323.68	1344219	424436	13321	902.06	74	1996.992
2826989	1353878	10065	362.9	1582317	624186	21989	992.54	73	1997.099
3592684	1377424	8272	514.92	1876558	665228	23555	800.3	77	1998.191
2618446	867190	6520	737.2	1480655	411525	11887	1350.82	73	1998.474
3048257	1144591	12068	396.48	2025708	613286	37114	354.04	85	1999.257
2378421	955815	3409	549.74	1435307	425715	6765	625.9	80	2000.050
2386573	1294739	4941	751.26	1361071	572334	9804	1226.44	73	2000.423
1558554	1272545	2885	299.1	997310	579045	5832	320.52	76	2000.623
2522768	1026996	5208	408.88	1402135	479928	9498	765.28	66	2000.684
2321801	990899	5668	534.48	1293302	407816	13371	1591.06	74	2002.278
219735	400258	1089	77.54	79816	147359	2482	-0.48	51	2002.401
2315797	743714	2632	277.52	1296047	321722	5271	520.06	71	2002.561
2514759	2174152	4921	607.06	1787172	999063	15960	924.6	88	2005.327
2886931	1572664	16432	680.52	1959083	886246	40541	1507.26	85	2005.859
2341710	1238115	11570	726.2	1603945	627762	32006	1313.16	108	2006.584
648721	1414302	451254	215374.4	317105	619314	1188186	392632	70	2009.856
2655895	1002326	5294	316.84	1583514	484964	19068	-214.52	85	2011.708
2489570	909325	6456	376.16	1407874	402990	13141	784.26	77	2014.804
2443278	810946	4746	395.56	1274360	373729	10921	495.06	67	2014.897
2907593	1482765	5344	1161.84	1735165	734406	10034	2624.24	82	2016.544
115647	75292	110	38.6	32203	22610	-307	-4.02	36	2017.504
2434721	1186720	6025	584.5	1360570	548269	14542	1128.12	77	2017.669
1803608	957865	5123	386.78	1017545	400596	12758	738.88	70	2017.858
3292726	1869832	10142	1048.12	2513628	1001014	30820	2964.2	89	2017.892
3576471	2029233	9738	980.68	2246216	1144571	36111	2198.46	95	2021.203
2614704	1322377	9858	382.88	1760028	743391	26771	1305.06	87	2022.552
409541	1168642	554451	92990.86	216633	464373	1125919	161885.3	55	2022.596
2657526	1016427	5099	659.14	1550818	477490	9654	1161.44	70	2022.669
2163753	1330510	9239	804.54	1154667	537872	18776	1597.36	72	2024.804
109030	35486	287	90.82	31098	10112	244	23.84	37	2028.002
2507990	1224790	11343	656.98	1725975	612440	31761	1479.46	90	2035.035
2526920	792984	4809	409.74	1440306	402352	9886	513.96	78	2040.248
2278140	1013440	14478	6337.08	1501938	502848	28687	7923.82	88	2049.193
2295840	1113673	10407	555.02	1289933	488070	24426	763.36	76	2052.028
2570849	1162426	5608	726.88	1620068	577219	11991	1303.26	82	2054.272
2152506	1309058	7547	597.42	1298343	601241	16710	1193.6	81	2060.720
1948949	829039	4193	367.98	1047555	353980	7683	1107.38	73	2073.043
2538719	1052748	4641	346.26	1290498	433653	6128	679.08	72	2074.322
2389175	1126377	9815	522.9	1525727	505240	19458	889.88	82	2082.032
2380806	936002	8021	165.06	1306580	415615	18207	-79.98	76	2086.114
2610851	963245	6106	275.16	1423447	450969	10077	398.22	77	2090.367
107581	61251	71	-38.94	32473	20732	-256	19.84	41	2097.100
2278929	834749	5376	342.36	1305368	380129	16323	1002.78	80	2098.469
2660021	941150	6094	626.84	1702867	486958	16102	1180.72	84	2099.117
4271242	2503070	11711	1491.46	3747254	1512337	37389	2506.54	100	2099.428
602551	1148153	941301	126631.9	297493	453936	1749338	205610.7	69	2104.685
442709	1354566	27579	29080.94	205982	556415	64185	47027.1	67	2105.158
3080263	2008501	8885	1271.1	2156455	979456	26653	2852.58	92	2106.338
1077931	1005473	13697	912.42	610292	478370	24246	1678.56	83	2107.233
2718295	1235198	4945	362.7	1652306	642832	17289	359.54	80	2107.296
3330768	1000323	4772	467.92	2043761	482442	12151	1021.86	84	2109.561
2136115	947548	5515	459.9	1352798	464480	14495	1042.7	80	2109.945
2633252	1163217	3976	321.36	1488325	480486	6891	408.26	73	2110.327
2715281	1125519	5568	649.48	1741084	513012	12886	1119.96	77	2110.565
519038	363631	386203	67234.58	214315	130829	584350	100913	61	2111.813
2531139	1152448	10056	614.16	1618555	582940	26137	1852.82	84	2112.027
2473700	1344848	8204	806.44	1731353	812621	23030	1277.8	87	2113.022
187944	425041	56778	7297.08	94285	177326	116590	11909.4	63	2113.723
2583945	1026247	5820	525.2	1538572	496186	13732	1047.52	81	2115.763
2933992	1698246	8659	594.74	1392249	791868	21234	1340.24	71	2115.975
3220910	1411009	12303	900.58	2204118	738270	24821	1941.06	85	2117.102
2585399	1045083	10319	579.34	1329659	435930	19290	1093.4	63	2117.132
1847208	1089151	5110	60.6	965931	478288	11258	-205.12	64	2117.433
1992265	827532	4188	262.68	1141933	402816	8242	374.12	72	2117.657
3179318	1526410	15036	542.96	2379857	951782	45496	1709.56	107	2118.586
2205716	821072	5543	185.98	1347870	402693	16107	731.02	78	2118.891
2191131	1196990	6150	403	1429816	606901	20867	713.62	85	2120.866
2455674	1097782	4476	754.36	1392811	451694	9269	1753.34	70	2121.009
2151247	679105	5047	305.42	1190781	298549	12590	785.4	68	2121.119
1759686	751277	4699	180.14	1014406	344902	12721	731.06	75	2122.032
2906209	1279105	7304	646.44	1944755	623720	13967	1325.62	83	2122.193
2300593	867778	4776	496.36	1465481	448252	11042	445.12	72	2122.211
2335530	779125	7362	608.32	1335828	366387	17181	1209.66	78	2123.122
2716628	1461873	6479	435.94	1480363	675637	17236	678.96	79	2124.875
133496	21353	2547	85.42	34952	5219	2930	95.8	34	2125.426
2682198	2121637	11204	674.44	1524017	1070086	23560	966.6	79	2126.294
2713901	1051536	7648	507.28	1622783	533316	19559	1159.74	74	2126.429
2593096	1345873	8816	528.76	1512272	737420	24243	789.98	77	2126.681
2297336	783617	8562	187.32	1310708	327644	20358	426.88	68	2126.761
2685182	929891	8136	1026.96	1508617	407342	14985	1074.1	80	2128.355
2279907	559289	3239	290.54	1316396	273573	5882	383.52	77	2129.108
2817349	1199509	35803	929.58	1625078	642227	72831	1435.66	82	2130.998
2801603	1412867	5380	617.8	1681846	698169	13490	1503.4	81	2134.639
1469018	782086	3720	516.2	852862	330552	8090	717.4	75	2135.953
126406	18349	272	35.92	34814	5292	267	-78.38	38	2138.862
1881688	624182	6352	461.72	1033751	263243	9482	595.52	74	2139.772
228335	46120	1146	29.56	63943	12649	1337	117.82	43	2143.689
3064051	1309304	6324	485.64	1595532	638593	14060	874.6	80	2148.752
2307885	829410	5165	501.9	1495530	410336	12743	825.98	84	2153.502
1495541	650454	13192	199.12	882396	290563	20726	364.36	69	2153.686
2689023	1150962	11914	345.04	1765390	622097	28113	1067.18	86	2165.807
2551002	1037182	7028	418.08	1522698	488733	16106	1099.16	83	2170.061
2711090	1212002	5261	334.46	1701629	586214	13489	630.54	80	2171.245
3392967	1346603	10613	563.18	2310313	733239	30260	870.6	82	2171.315
3195975	1598625	8707	427.02	1893739	768569	20121	651.06	82	2175.226
2410532	857015	4906	278.16	1431555	410532	12657	227.02	78	2181.708
2290785	1076117	5804	341.44	1380823	485850	10923	311.78	78	2183.444
2099005	1525019	11162	614.32	1385719	815478	29495	1773.7	87	2185.005
2170810	888380	6248	558.28	1279817	424234	10276	1275.36	78	2186.383
3282837	1302593	6698	549.28	1995759	700011	16429	1472.94	82	2187.466
2336769	1361782	5342	626.12	1548211	688340	13581	1208.66	88	2191.378
2574742	1694376	15625	898.5	1701287	917769	35848	1515.28	87	2192.736
2355362	705250	5662	360.32	1356141	327913	14322	990.92	78	2194.567
2840151	2040288	7570	508.2	1798275	1105821	21755	783.3	86	2195.846
2251198	1211147	9154	659.44	1419881	563225	20360	1186.6	83	2200.836
2788205	1776766	8021	612.06	1691751	834239	22963	1057.18	85	2203.881
2444776	1112716	8489	721.54	1569656	542028	24159	1083.74	84	2206.949
2709784	961592	7806	195.16	1486535	481157	23173	561.78	76	2207.105
1572641	754364	4475	266.5	910290	329343	12998	518.28	73	2207.574
2478379	1118668	4764	653.04	1462478	479167	9875	1202.5	73	2207.888
119006	9397	636	7.96	29664	1821	483	5.38	29	2208.357
2739994	1207224	5084	554.24	1721378	611894	10031	704.66	83	2208.784
2178734	1070296	6628	611.08	1152607	519556	17098	1148.28	78	2209.517
3584158	1500415	22228	1065.08	3224545	1227500	50654	2936.44	135	2209.617
2753186	1431579	7960	705.6	1759098	651013	14165	1508.9	77	2210.154
264768	646966	151670	14959.2	122380	239193	283549	23902.14	58	2210.911
2532992	1025036	5561	509.46	1492561	517152	15642	1557.12	82	2211.745
2816442	1227057	8468	517.48	1690433	607800	22200	508	74	2211.782
2380445	1606508	11240	24176.4	1333444	789455	26266	44479.76	74	2212.222
2159103	836644	6113	373.18	1379689	394708	19457	316.02	79	2212.651
2280739	720772	4700	337	1291613	314180	10678	410.08	71	2212.826
2600532	1061866	5302	129.72	1495284	493829	8799	-4.86	66	2212.844
2587233	1108568	12556	778.16	1633948	516039	30532	842.52	75	2213.189
2316129	854003	4986	988.96	1350812	427710	12283	1375.38	80	2214.470
2656611	739142	4121	527.06	1532138	341031	7111	1308.46	78	2215.532
2672958	1091262	6808	1060.88	1559382	512656	12994	1129.84	76	2216.293
2707537	1258203	6306	883.16	1659029	652970	20085	1388.1	79	2216.415
647193	1119221	163205	186696.3	317271	498265	422074	328628.6	66	2216.732
623128	1151760	48793	43322.98	385830	651565	116256	66905.16	84	2217.794
2502146	874065	9996	338.56	1573136	444829	24470	441.2	82	2219.060
2390372	1094328	7567	463.62	1321960	460688	16837	393.82	69	2219.233
2157721	1004821	4573	367.78	1217378	449132	13936	462.96	75	2220.313
162112	51853	-133	-58.38	39850	15774	-341	-94.26	30	2220.539
2544031	950593	3446	410.56	1403378	426986	4749	936.14	74	2221.071
2818387	1413678	9520	795.2	1574519	664093	14281	1693.66	79	2222.435
2824151	1706675	4904	790.44	1642645	754444	10925	1218.5	77	2223.627
2767253	946222	4542	943.12	1778360	483505	7824	1847.64	75	2223.660
233472	22700	437	-127.18	65022	4561	261	-147.54	35	2224.055
2113565	1015218	10470	429.2	1232189	500847	24966	255.76	76	2224.162
2937564	1150937	6704	221.44	1894116	554587	15537	633.82	82	2225.400
342526	245102	548	49.28	206044	182933	-772	387.08	83	2226.781
2582366	1325154	25786	916.96	1843876	830652	65026	2702.36	93	2228.258
145600	109425	72380	1443.8	49762	33603	96402	1827.72	46	2230.650
436334	782264	6272	419.92	298072	364340	19679	1163.94	92	2231.157
2729304	1631233	5026	511.36	1637771	772204	8860	678.6	76	2231.593
2302544	734920	14523	223.78	1311885	367325	32412	815.32	75	2231.992
1761941	926009	3932	384.52	1028427	443373	7353	1094.58	71	2232.367
1964395	605709	2017	369.62	1111160	281529	4194	944.84	71	2232.550
2268597	749369	2789	280.54	1276487	304575	5453	335.58	73	2233.194
2930878	1121637	6939	639.54	1781397	542252	17551	1686.86	80	2233.589
107485	83283	1168	155.48	38623	35148	1715	259.9	49	2234.197
2433771	995660	4583	435.38	1431919	473857	10496	1465.56	80	2236.585
2198521	737019	5595	199.7	1180334	297258	8489	70.54	72	2242.571
2765095	1049487	6489	640.54	1499293	486907	16468	1417.48	75	2243.052
3517006	2045643	7835	628.1	2429828	990901	22484	1361.24	81	2243.143
107024	78296	581	-4.34	43035	47774	782	-268.48	54	2243.629
2097509	1370704	6142	764.12	1081525	573964	10579	1165.94	72	2250.447
1890830	719557	4050	437	1082642	307810	10906	1020.16	77	2251.186
2717176	898900	6533	656.38	1840195	478765	18265	821.9	87	2253.961
2935725	1691581	8291	762.26	1666651	857591	19383	789.38	79	2254.515
2383188	934172	8333	592.38	1206360	390059	16256	1083.16	66	2254.683
3950470	2262986	10041	1095.26	2559469	1259520	22992	1435.12	86	2255.566
1770005	962447	5597	809.42	1104719	478872	15484	1195.24	83	2256.914
2157800	1449234	6616	14741.76	1270434	669405	16815	27208.9	75	2257.201
2661380	1160576	7275	454.5	1543785	547682	15823	585.78	78	2267.566
3042083	1485137	9153	1660.58	1668632	684847	22322	3084.92	78	2268.697
2052329	692733	4096	375.56	1184476	307222	9397	621.42	77	2271.947
2149452	1776049	113976	2788.36	1291722	784166	242541	6167.26	79	2276.739
2091706	1022285	5048	553.28	1322089	479440	12055	1078.3	82	2281.661
2871705	1359825	8352	1002.72	1691714	673283	20554	1916.44	75	2281.880
2595311	1047691	4801	520.86	1650144	514795	15675	712.5	84	2284.694
2164960	832228	3181	245.66	1288157	372984	7199	341.14	76	2289.539
3366765	1673263	15047	1607.42	2177467	1012029	37787	3830.82	90	2294.869
2526960	1034807	4134	447.24	1369124	429104	6605	946.3	69	2295.122
2522995	1302878	8987	673.82	1611887	612627	24228	1052.08	84	2297.754
2380158	797096	5271	392.06	1378266	382062	11132	136.52	78	2301.866
3030233	1407800	9004	811.44	1944632	795323	25195	1890.7	88	2302.750
2924090	1362565	5632	615.52	1902649	669243	14064	1919.04	82	2317.883
2531368	916083	4089	480.54	1542802	420107	6127	1168.22	79	2320.186
3850814	1929561	6764	477.04	2167406	989415	12515	1017.9	79	2321.272
2463183	906404	2411	572.46	1355621	378326	2537	1724.82	74	2323.035
2418100	1091256	4822	256.92	1447377	551256	9042	105.12	74	2323.442
3575672	1348284	16589	1235.54	2145786	833251	44118	3244.48	90	2325.997
694645	1280120	115560	38584.6	292574	489275	235772	75207.92	54	2326.096
1956158	671445	4240	503.4	959592	266650	9865	939.9	64	2326.295
2504102	1194937	16177	940.22	1523903	548569	37273	1983.78	74	2326.511
2778317	1164496	5663	661.18	1747873	578251	13290	836.4	82	2328.074
2245591	1325545	14416	219.76	1302805	614582	31689	284.54	76	2328.556
2752505	1230864	9604	571.44	1775284	629967	29888	1504.68	87	2329.855
2520235	1037567	5555	388.3	1538484	495759	10441	897.26	76	2330.288
1300858	804675	7507	129.02	799388	344014	19107	127.02	77	2332.654
2070698	649429	3362	279.32	1247532	285708	7611	194.46	76	2333.065
3025075	1373488	13108	530.88	1776358	666362	24671	997.06	79	2334.079
2668850	1248652	16329	280.94	1504418	609680	33175	515.5	81	2335.813
2374190	1447615	3386	513.96	1389055	724585	8111	930.46	74	2335.858
1723541	733856	4081	135.66	1038371	308187	6237	437.82	71	2336.054
2147717	850562	5997	429.42	1198189	363207	15980	585.8	68	2336.086
2827728	1010904	3269	655.34	1615721	466815	2864	1339.04	68	2336.134
3489320	1590836	9852	835.72	2517380	864727	30030	1684.8	80	2336.160
1407909	618434	3575	295.5	839281	287504	6788	531.68	64	2336.344
3076621	1289694	8048	830.28	1743256	622823	20625	1796.5	81	2339.034
1331588	611368	4013	119.18	712471	239362	6867	-80.38	64	2339.208
2379723	990341	6250	538	1392883	433292	11220	1064.2	75	2340.296
1992913	784572	3920	144.2	1216420	358805	11590	143.4	82	2342.805
2296615	937990	4105	337.3	1351989	421885	7942	768.12	79	2345.759
2857064	1134719	7156	443.16	1739172	607621	19486	886.96	82	2346.281
1312921	486984	3464	302.04	723933	196854	6249	769.14	64	2346.407
2763597	967699	8410	648.6	1670530	523295	24157	1805.02	84	2347.375
3438897	2129245	11304	1072.44	2462422	1233528	34978	2405.08	90	2347.496
1659697	667923	4544	94.84	970403	282912	10198	75.28	76	2348.817
2223969	999115	6159	348.74	1311530	442864	18287	664.82	81	2350.353
2291991	876821	6053	626.58	1311237	414171	17895	1575.7	82	2351.308
2583905	1091478	7609	157.74	1518199	443842	17292	-301.88	79	2352.976
1578322	686250	5265	108.9	894522	308663	12468	670.48	80	2354.053
3329424	1424660	14950	265	2068677	744174	33564	652.04	81	2354.202
2122941	728742	3160	512.6	1269137	315845	7140	951.4	77	2355.591
288684	44016	2743	-85.02	81051	12205	3630	-203.2	44	2356.762
2480508	1472743	7700	441	1488924	705668	18163	517.18	79	2357.249
1552750	2467753	243913	20198.18	906721	1510012	831298	52682.28	116	2358.983
2638293	887108	6354	657.44	1514363	409963	15712	853.32	77	2359.825
3147145	1586969	11138	361.68	1904368	797174	24274	513.64	77	2360.158
138318	70547	8524	4546.64	30984	16862	10589	5458.54	26	2360.403
2569284	1172576	9184	706.24	1584335	579372	22572	1181.92	82	2362.556
2883567	1519080	6182	3739.52	1514318	728552	11151	6160.86	77	2369.947
2424708	1119099	5087	452.82	1478216	547313	14459	573.74	81	2378.217
2330379	907458	5151	466.86	1483130	421578	11137	667.82	75	2378.253
2438779	993363	5851	475.86	1596180	475599	14578	386.08	83	2380.987
2245289	900087	5075	371.5	1252658	407129	11911	591.46	76	2381.672
2827894	1131993	10128	2130.08	1443563	494417	24857	2912.02	77	2387.614
2806867	1245654	7315	586.9	1859504	668248	18048	977.28	87	2389.017
100865	56062	465	8.9	30649	16574	548	0.28	40	2389.691
2738500	1190074	7805	733.3	1774568	573752	21328	1911.08	83	2393.411
149948	150073	35557	2779.02	45316	46173	49990	3817.4	42	2411.386
3197025	1370111	11433	729.38	2127600	733215	30443	1554.98	89	2412.304
2615670	1541346	7859	532.74	1513636	694398	14633	1157.38	81	2415.308
3184378	2214694	8827	3549.22	1790415	1025945	18246	6055.56	81	2417.021
187910	73550	50604	635.44	52159	20471	62830	690.8	41	2419.555
2662414	1013434	6206	785.16	1752093	515762	18901	1451.86	84	2421.419
2749437	1700148	11967	576.62	1630137	763257	28702	1311.72	80	2425.452
2666462	1247843	6881	546.66	1529973	576672	14194	709.84	69	2425.590
2601046	1011909	9395	652.7	1661972	469717	17289	1012.54	82	2426.801
2736806	1024708	3772	888.92	1555179	486831	6812	1682.32	75	2427.159
780031	1445639	160120	137003.2	407118	693014	402127	236896.2	70	2427.454
2180516	878572	8171	436.06	1357328	417663	23135	708.1	83	2428.749
127315	209883	1077	315.22	31678	55927	1321	283.06	30	2429.140
2248660	1901211	6733	411.38	1472967	1087128	20777	921.22	83	2429.657
3935339	2608012	11763	1783.18	3148986	1682822	31609	3078.74	99	2432.975
2247105	963121	2698	651.28	1338781	416965	4697	931.42	77	2434.593
1811381	790824	6296	338.56	1096555	376538	18475	635.5	80	2435.378
2143102	757402	3651	295.86	1216467	356162	9323	591.78	76	2436.795
2341298	985454	7049	527.14	1356800	439545	17916	824.76	73	2436.821
1814873	843384	4055	267.3	1106058	382774	12609	216.74	79	2438.867
3202441	1564334	10843	293.98	2051503	837105	23591	907.26	89	2441.069
1771179	783159	9267	416.62	1138901	375482	23520	764.2	76	2441.236
2445239	696743	16391	808.26	1373912	334558	35070	2045.2	77	2444.732
2676294	1051994	6039	841.54	1559970	448171	15868	955.48	79	2449.077
2122345	786656	9008	523.88	1390890	367315	26488	1198.68	83	2449.900
2705549	1216609	3294	526.84	1740675	596612	6100	1101	80	2450.348
2771784	1112172	6122	328.92	1647546	566412	20049	1055.14	82	2454.140
2277027	890005	4411	303.46	1297914	392223	10600	749	75	2464.550
2579734	988377	4193	571.98	1550914	465471	7691	953.26	73	2464.711
144096	7757	-91	210.74	33999	664	-218	235.52	27	2465.019
1497118	738949	3793	570.98	920271	347220	10345	1469.7	78	2466.558
2257089	1017177	9617	1080.62	1412606	479502	25166	1375.76	82	2467.307
2513985	946740	5626	377.36	1415981	472333	18232	475.52	82	2467.816
1807442	1792028	271968	32314.48	867071	963631	665650	84539	87	2468.263
2294924	1278120	5269	672.34	1421967	649887	16938	1374.68	81	2468.528
2688639	1206553	8215	460.9	1620817	523474	20378	1017.08	74	2468.868
117728	318633	1844	-88.16	40185	104662	1879	-82.06	43	2471.455
3369482	2434895	17992	2524.12	2065140	1219249	43154	5819.44	89	2473.173
470132	1240385	20885	5945.1	262624	556083	47485	11977.1	79	2475.762
2599143	1418457	10232	564.52	1574446	641286	23587	498.82	79	2475.894
2377891	1382853	5168	360.48	1482216	699786	14791	467.26	82	2477.942
2686723	1083311	5694	306.84	1807453	546608	17113	737.18	87	2479.300
2471931	926594	5412	557.32	1547898	437190	14624	956.64	81	2479.991
1785550	814889	3627	285.22	1074586	337702	7243	404.98	77	2481.908
1731134	528376	4146	443.56	1001564	228102	10095	1331.7	76	2483.291
2359471	792274	5715	279.9	1434624	396985	11026	151.36	80	2486.468
2908141	1416500	6391	292.26	1644021	648216	11190	366.4	79	2492.448
2294883	989927	7018	348.48	1281490	430211	13512	945.32	75	2497.508
2638657	988452	5495	388.7	1697767	454250	14296	658.56	84	2498.827
2327321	1417278	6707	464.02	1404158	653594	12090	1290.4	79	2499.477
2641135	1174934	7712	584.32	1380958	501495	18487	946.82	75	2505.214
2402292	849109	17600	975	1306031	367067	23991	1781.26	78	2506.798
3123930	1095089	8029	410.94	1997510	561142	20036	974.96	84	2509.328
2917471	1353399	8882	757.52	1832342	788667	21396	1610.56	86	2512.438
2077542	845961	5062	432.32	1128644	340429	11319	752.34	66	2512.488
3438413	1610843	11673	261.78	2686738	1241527	43823	1691.78	114	2519.275
3849944	2881748	11542	1873.12	3062999	1651788	32182	4151.52	98	2520.684
2225884	771770	5121	247.06	1338559	336637	13907	-77.98	80	2525.921
2727333	1725943	25631	3846.66	1498545	927773	59818	7986.48	84	2526.670
2658345	965213	6723	1015.78	1616326	449259	18834	1626.24	79	2529.028
3925954	2628415	14722	1559.92	3361368	1735597	55247	4303.42	111	2532.378
2882951	946272	3563	528.18	1667535	439759	6464	1029.04	77	2533.200
2715961	952709	7350	630	1643115	461990	17395	1248.7	79	2534.159
3160291	1658943	6172	476.92	1918625	895501	14475	1281.5	82	2534.920
2507487	1220067	11889	234.54	1595156	606601	23164	908.04	81	2536.299
516159	206667	206298	4674.28	167156	61923	275214	5937.04	52	2537.143
2128537	1241898	13519	5460.34	1524461	700571	41366	11579.76	90	2537.175
2345065	814044	4572	258.92	1288497	350361	11010	502.6	74	2537.801
2506538	976482	7561	173.46	1336324	467469	20600	-171	81	2539.212
2259453	1275122	2957	451.02	1299179	606742	3997	950.42	69	2539.228
2823608	1216577	9722	447.92	1564154	556385	21368	1090.48	79	2540.717
1002041	1432221	813975	21774.5	471694	639221	1711589	42514.54	71	2541.591
1115704	1653699	171108	1663.88	571690	747996	411829	3789.94	93	2542.721
2822970	917334	2621	422.06	1653171	456110	4767	697.62	76	2543.068
2509392	1145090	4901	403.86	1406803	533821	8848	925.28	70	2543.095
2893978	1773610	8167	768.62	1879051	899776	25929	1461.94	88	2544.474
2701791	1656942	7834	-56.76	1712511	852524	20593	421.98	100	2544.732
3347708	2284557	15228	8688.08	2729166	1448215	55032	15952.52	99	2545.358
1878239	788323	4740	533.4	1151499	373527	16346	1405.56	80	2546.182
1508721	880223	5352	267.72	897014	399553	10189	510.54	74	2546.516
2894183	1140129	7543	313.98	1870271	558938	21097	731.42	80	2546.766
2370028	1752190	10675	751.5	1485825	909335	33497	1700.42	81	2547.944
506752	287746	27280	176.8	168301	85854	36132	545.52	51	2548.654
2353674	1008604	6653	328.58	1454291	535931	19782	742.52	80	2550.440
2111350	937080	4062	258.32	1198833	470243	9083	129.38	76	2552.248
2847592	1091121	10010	661.6	1775475	529082	20872	1287.92	79	2552.550
2509947	924300	7056	463.16	1444632	437531	20702	650.72	75	2552.952
3078827	1088391	9163	194.18	1857023	549918	26888	567.68	85	2555.680
2812129	774482	8483	617.38	1616568	390747	23713	1434.18	74	2555.773
2621227	844872	4480	461.8	1618823	425496	9047	1005.42	81	2557.050
2498630	1769640	19846	1073.56	1560247	837438	51147	2910.42	82	2557.929
1450640	1689860	90264	1501.04	812808	823431	264343	4007.98	84	2557.965
2590940	1247374	3845	552.7	1744562	643649	4744	985.84	84	2559.914
2006112	1203226	3892	570.12	1160873	538968	7132	844.52	75	2560.799
1943837	709405	6237	538.82	1130841	356886	17860	1145.6	81	2561.684
2947458	1397983	11064	824.04	1990192	729275	31510	1432.6	84	2561.868
2338398	1082452	17770	624.2	1512833	574377	37485	1784.1	90	2564.383
2529385	1040171	6221	327.06	1339039	445073	12268	113.48	73	2564.985
2776545	1124972	6088	585.68	1681707	557487	16529	1236.94	77	2565.422
2604269	1133126	6883	374.38	1545509	568251	19647	1095.42	81	2566.381
1903282	971669	7075	358.5	1830860	772880	26868	828.48	113	2568.755
2128880	709243	2676	498.36	1234273	321636	4562	1001.32	74	2569.543
106260	8419	454	21.44	29243	2393	146	84.56	36	2576.410
2403396	1192179	7634	527.24	1229836	505202	11913	1124.18	73	2576.479
2768048	885585	8737	380.82	1723346	438798	21384	1133.24	78	2576.678
1712760	714833	2531	56.66	1006983	334338	4241	81.26	76	2585.482
3109822	3173615	50359	1343.74	3754187	2733008	135904	4998.44	124	2585.951
2562330	952818	4898	275.28	1572686	511397	14837	559.82	82	2587.124
3070040	1254961	12684	1178.24	1784074	603344	23100	2058	79	2587.254
2915381	1340467	7483	515.38	1825430	656396	22055	974.3	85	2592.187
1817636	683349	6409	456.74	1042453	278839	11141	1195.26	75	2596.131
2610435	1124934	5885	686.1	1574411	478317	16004	1341.44	78	2597.081
1289160	1936698	145923	5041.78	733307	832742	301385	9035.1	75	2598.397
1339906	1201407	15805	405.3	864881	642622	36371	578.06	89	2607.986
2367484	880899	4978	124.08	1272533	381325	8125	325.5	73	2609.804
2143027	947088	6994	271.84	1352434	469482	15955	660.3	83	2616.568
2926678	1097002	6055	1014.3	1662105	560804	15310	2092.6	79	2622.762
2683636	1131212	4835	1179.1	1625014	538282	13108	2538.88	78	2623.225
1997898	1423763	9756	677.16	1212542	645635	23568	999.48	79	2623.507
2150907	826699	4533	179.38	1247152	337793	9789	286.54	75	2629.431
2195283	899706	3347	213.42	1204810	390155	6222	-289.08	76	2630.381
518406	661829	541900	34504	291985	247514	930534	57414.24	68	2634.764
2294914	1554885	13172	729.92	1520488	789360	24320	925.2	85	2637.536
2418208	1147763	5153	339.58	1320012	512719	15527	341.22	78	2638.676
2932343	1218367	5453	296.58	1653283	597796	10151	-39.14	80	2639.322
2292153	968356	7288	209.68	1421144	454211	21710	889.6	84	2642.438
426846	99494	-124	34.36	129214	28289	-287	-106.82	50	2645.026
2963782	1942943	9305	1061.3	1724984	991280	16233	1179.38	79	2646.462
2973510	886897	6729	438.94	1634851	402425	9616	1008.76	76	2647.015
2264686	899386	4407	447.02	1342764	432413	12569	1345.34	81	2648.130
3740732	1878996	8131	592.66	2419864	1159644	22912	810.32	86	2648.300
2409129	894788	4132	491.52	1444990	443158	15879	1046.94	73	2648.489
2202072	902698	5492	412.12	1288046	398783	13994	621.84	75	2649.155
2787895	1240000	6443	533.98	1853096	701667	22024	759.64	88	2649.743
124904	338323	551752	46262.72	53475	173568	1133187	140723.8	59	2649.819
1656960	864436	4802	145.72	1061291	509359	13793	100.98	84	2652.347
2560478	1237315	98030	2511.8	1374260	526896	150516	3618.76	74	2653.463
2913908	1378419	5831	754.66	1978241	743476	16236	1642.96	86	2655.433
2814414	1022639	14563	568.18	1632626	475665	32040	1256.4	86	2658.776
2496124	1026162	6826	517.36	1442001	480644	12865	564.9	75	2659.099
2344522	1737927	7783	596.38	1484887	903416	21429	952.94	84	2661.257
2691741	972794	4848	383.28	1476718	423781	10817	205.62	73	2661.415
1625770	666805	4294	214.84	1001200	299171	13784	218.24	79	2662.389
2020278	579639	1439	323.54	967264	227652	2360	700.6	67	2662.790
2143679	917572	9398	462.28	1310924	416040	25083	519.38	81	2663.504
2612118	1234391	4117	525.62	1668935	614370	6360	802.6	81	2664.691
2904207	1165948	36092	1061.12	1612702	553160	61307	2148.02	78	2666.890
2749583	1982291	11440	17712.4	1636030	970103	19212	35295.32	76	2667.005
3070747	1378899	10149	350.14	2126780	790852	24587	1072.82	86	2667.506
3430425	1198821	3996	412.56	1856249	597900	8488	896.68	79	2669.275
2675601	1152169	7978	887.08	1442146	510727	14050	970	75	2672.762
2261756	828866	5732	500.52	1334372	395466	9509	679.74	75	2672.854
1889795	1062761	12777	485.22	1243174	523626	30035	611.1	79	2673.264
3123211	1148581	9382	1074.52	1659360	515336	17981	2317.66	76	2674.985
3144572	1109396	5969	467.34	1817036	547581	15886	498.96	72	2675.016
2296420	878887	6133	404.38	1327033	466545	17727	834.22	80	2676.170
1748636	3261049	262441	81401.26	1357554	2368654	1099542	265397.1	148	2677.792
3497894	1923508	9513	843.18	2344487	959065	22373	1466.78	91	2678.993
2210686	1066216	5205	442.3	1294943	465229	12684	926.24	75	2679.711
2348929	751264	5440	480.4	1292637	313131	12875	809.5	69	2679.733
2672021	1098584	6244	513.84	1642119	547823	18729	1517.94	80	2680.517
2759231	882539	8297	329.42	1822719	497107	17404	1250.44	87	2682.309
2596517	1375571	9305	1744.3	1505423	657286	25097	2859.42	76	2682.603
2355286	1000624	4270	265.2	1492216	487067	13840	614.4	85	2684.787
2010024	853351	3509	842.74	1042035	344783	6509	1701.74	68	2685.023
2505320	931974	7538	391.68	1527455	416074	17840	1223.4	81	2688.129
2966708	1700512	8228	443.08	1704160	783734	20216	858.76	81	2697.742
699243	1507462	250220	194341.2	469458	1038526	852460	416216.6	109	2698.117
1669571	685958	5596	271.56	958576	301070	13342	697.12	75	2704.138
2112358	800801	5049	605.14	1341925	370620	12821	1094.06	81	2706.817
2335045	984318	9657	390.02	1297675	495487	17657	252.02	76	2709.319
2305832	810737	10690	796.4	1198383	367225	21211	1456.46	77	2712.197
2269480	878903	6531	286.66	1348408	418943	15952	742.72	77	2712.449
3176023	1288531	7704	524.44	1985912	705443	18338	1197.68	84	2720.235
2890726	1145825	9510	430.6	1691152	563274	22015	722.9	80	2724.387
252412	26698	8027	4.22	72948	7358	9359	21.74	44	2747.885
281089	166995	849	2867.14	81539	45979	740	3832.4	45	2748.689
229846	35841	255	112.3	64141	10037	328	-2.92	42	2751.016
2431229	1250108	13551	272.86	1802151	828656	39952	231.72	92	2751.684
2219826	940471	14359	374.74	1202734	426822	32597	-27.58	69	2751.695
228660	29270	234	14.24	66582	8377	345	-69.3	43	2753.124
3105273	1141438	16623	826.78	1698460	546362	29996	1045.56	79	2753.529
1970958	1124302	6694	788.84	1186138	504123	13618	1363.48	75	2754.112
3517778	1279590	6116	374.76	2009083	605514	10607	615.02	77	2755.626
1840484	707565	3546	238.56	913914	280510	4787	908.82	69	2756.347
3275143	1267191	6686	843.96	2123930	622279	20473	1613.78	86	2757.725
2772232	983996	8031	365.66	1768343	589257	27599	422.14	83	2757.948
3255024	1283160	4996	559.56	2049254	613175	11924	758.64	80	2758.290
1862924	595807	3149	75.14	1077581	256574	7384	-135.76	71	2758.584
138592	443609	22925	305.5	65864	187089	53159	736.74	54	2758.698
1998663	638318	3759	257.74	1131853	278729	7776	321.36	74	2759.678
3486211	2000529	11748	743.28	2588414	1104564	41653	778.58	98	2760.771
221947	25910	755	-15.7	71483	4827	1066	57.76	37	2761.050
2423254	1261754	23631	518.66	1432598	510754	33227	1490.22	77	2761.719
2156402	942171	7671	971.06	1346185	411551	13563	1292.18	78	2763.269
2362273	1062223	4816	596.76	1455195	556168	13983	1639.38	79	2763.551
2443698	1248583	15301	366.86	1506692	580570	35857	807.02	74	2763.629
2690542	928208	3778	451.08	1319941	381617	6705	534.3	70	2765.560
2240256	713320	3254	300.44	1286780	323643	9098	448.28	77	2766.871
2457929	837302	7133	260.38	1483902	369427	16574	900.64	77	2767.399
2455474	994914	5646	533.56	1356041	409327	13805	317.3	70	2767.686
2054200	1208153	7281	222.66	1650675	621673	15747	80.42	94	2769.768
984432	1143676	7089	287.54	594544	567758	9905	426.3	83	2772.668
3027506	1032797	6927	329.22	1848191	523918	14042	-56.88	79	2772.846
2288766	925794	14760	612.6	1400449	435450	30227	1386.22	78	2775.097
3503924	1711639	15703	409.58	1951501	966681	37895	663.7	87	2777.149
2286856	955476	5287	659.82	1384415	455353	11436	1467.96	81	2781.670
2865824	1480485	5832	532.52	1673644	694039	10250	947	76	2782.577
3064579	945976	5469	461.34	1904080	506700	12610	1068.6	87	2783.095
2663786	1269467	21918	699.48	1691443	722564	55357	2586.02	83	2783.553
2296627	1090976	5789	480.54	1443200	552493	15239	475.54	79	2783.930
2525660	1147067	5655	400.3	1535201	521926	15409	325.74	75	2784.211
1832719	693113	4679	338.94	1157815	328449	14275	836.5	74	2784.357
2470277	948567	13482	665.52	1701568	524439	44058	1534.88	88	2786.454
2770685	952614	6815	77.9	1658732	438539	14840	453.4	78	2789.444
138726	112951	1597	396.42	91430	147861	8727	1628.22	156	2790.521
2257760	981289	6853	613.58	1401100	471259	18200	754	81	2792.402
2533733	1172154	5399	620.14	1419693	546556	10303	861.58	77	2795.309
2915951	1423619	7287	1048.82	1993015	704456	15251	2583.86	87	2796.307
2283618	826795	3596	382.56	1380816	375988	6379	835.94	77	2797.163
338649	260296	966	10.76	147873	122750	1826	-16.64	65	2801.599
2570465	1061642	6777	650.22	1559143	469838	16157	890.02	82	2805.272
2350758	1040402	10972	534.92	1335363	502289	19988	1624.68	77	2811.523
2409512	1884366	12486	395.96	1531560	921737	27573	284.78	81	2813.195
2445188	1724537	5524	569.64	1559478	808037	11357	1288.02	82	2814.783
2826726	1749752	5099	661.14	1634700	772713	13022	1319.92	79	2819.296
123346	53754	142	-85.88	35947	15650	-22	-185.92	38	2820.895
2498960	947833	6290	7292.4	1461102	398003	16790	12893.4	76	2822.524
2369201	1109163	5422	577.92	1429755	564127	14665	1189.9	81	2823.465
2759756	1138815	8399	405.14	1771453	543021	19930	737.8	83	2826.575
2137547	1162410	11432	882.52	1436993	526625	24860	1530.6	81	2826.971
1318619	784047	3217	406.62	764736	318080	7879	1097.94	73	2835.112
1898093	767064	7319	334.34	1160232	364165	16344	605.84	78	2840.896
1691657	1331744	13825	621.5	966111	553387	29156	1136.16	77	2843.340
2262565	851400	4482	285.52	1324279	372022	11986	170.96	77	2848.023
2595315	1372015	19988	360.68	1461393	635195	36429	720.94	77	2848.788
1599335	1153528	4986	377.96	1002528	484703	14501	282.86	80	2863.215
1848643	773597	15241	288.26	1198602	361861	35047	787.42	80	2864.750
2087289	708722	2882	300.52	1174751	304341	9151	416.86	74	2865.370
2886703	1139862	8466	655.76	1695527	531759	11457	1145.02	74	2865.439
2580570	995710	5456	269.16	1532148	457912	16206	-415.84	75	2865.910
2273997	777651	5038	252.68	1387647	389492	3617	-370.38	76	2866.369
2351974	1016192	5047	117.42	1463756	494793	10951	814.86	75	2866.519
2087350	871901	3783	305.38	1303586	400271	6784	524.24	76	2867.153
3107926	1283884	11177	1369.22	2024476	656096	30962	2147.32	85	2867.821
2964599	1427329	7376	302.36	1814886	670854	19840	281.4	81	2870.198
2548565	1143106	13238	193.68	1523121	512910	26483	54.38	72	2870.310
1500839	1148924	3881	744.66	975158	505777	13265	1693.9	81	2871.774
2611481	1008354	10549	501.14	1399496	449101	23808	1017.88	74	2871.939
2294828	988605	4095	524.7	1388675	460117	7281	475.66	77	2872.602
2059158	867531	7894	413.84	1344886	437514	22754	670.44	83	2873.379
2000299	994081	4573	610.78	1279236	464023	9778	788.08	80	2874.803
598168	1121857	316323	104845.8	248071	422980	699847	155013.4	62	2876.188
2146007	950187	160505	40423.3	1217140	428135	318433	88456.38	77	2876.425
1949099	731753	2898	586.28	1114833	302169	5545	1137.7	68	2876.495
251461	44675	4318	73.48	71245	12515	5841	-36.74	43	2877.737
657376	1573262	15009	16566.74	355544	737223	38198	28618.28	79	2878.317
2164908	867527	7087	410.82	1318699	370244	16011	1190.46	79	2878.503
2343753	730440	4821	-11.94	1269318	315710	14942	-428.88	70	2878.777
2659366	1360701	14171	1176.06	1538967	636357	24557	2431.02	79	2880.230
2587382	725103	7970	426.2	1543809	357633	18175	433.5	81	2881.750
127709	50157	-13	104.82	27193	12707	-416	116.24	24	2881.789
338442	22255	751	-246.14	95298	5844	945	-497.3	43	2882.398
2885646	1088429	7849	871.14	1902062	542156	17385	2033.1	85	2882.997
2126586	1068419	6027	575.22	1285644	518524	10012	582.32	78	2884.721
2279868	992351	7845	563.7	1389523	479165	16504	1115.44	73	2884.838
693085	2263801	466151	193341.9	514724	1422120	1556530	406268.8	92	2885.319
2219289	972147	5939	708.54	2580846	750157	19727	2268.22	126	2886.948
2018756	973363	4353	302.58	1164790	388506	6043	335.98	74	2888.213
149427	68383	2065	-70.1	42125	22370	3067	-240.38	34	2888.320
2399675	884049	4048	165.28	1445120	433803	8919	-275.66	80	2895.396
3002984	1155883	6589	685.54	1830584	597339	18623	893.78	78	2895.564
2485794	993516	20169	619.34	1847673	545106	38760	907.6	88	2896.103
3029420	1324694	4851	413.86	1965888	797819	11993	1038.98	92	2899.233
3053816	1364340	7694	377.84	1730879	689911	19492	1163.12	86	2910.496
1583748	1649810	6659	590.74	919946	691224	16475	792.5	78	2917.793
1948100	786147	4419	258.34	1192645	376552	11421	515.06	76	2918.033
2646607	1123345	7703	443.58	1561567	569231	19405	407.3	83	2924.116
2787612	1532216	7725	853.5	1572825	754499	18886	1117.96	81	2932.086
2593546	1685943	6678	889.08	1828954	805467	15923	2226.78	86	2932.768
2203772	902154	3566	333.76	1396788	436744	9820	1364.2	84	2940.016
2021987	961130	4412	810.32	1342036	471083	11675	1908.5	84	2953.833
1989291	1294425	5743	704.98	1221342	544403	9488	1540.68	77	2955.489
1876395	670072	6238	88.68	1074827	275019	14099	165.14	72	2955.934
2364756	1066937	12411	530.46	1386209	521168	20462	726.32	79	2962.228
2407838	948729	7792	333.12	1486544	456165	20413	997.18	81	2963.435
2091437	931328	7065	392.9	1345525	494606	20310	486.6	85	2964.014
3052237	1271649	6337	265.82	1798907	680164	13817	-60.38	83	2966.544
2879146	2194708	8294	783.84	1818660	1104458	20403	1330.58	84	2972.514
2762109	1575067	7429	597.94	1670862	853756	21294	1272.84	82	2973.033
2991994	1242056	5154	516.44	1922592	681032	16405	982.3	82	2973.502
2632954	1150973	4389	585.54	1438269	490324	9290	713.4	70	2973.883
3001800	1699128	10447	674.42	1862495	884040	27777	1345.22	84	2976.799
2797052	1034306	11035	429.1	1776646	668115	40346	832.56	82	2976.828
2110811	636647	10516	225.76	1169652	279831	21378	597.08	73	2977.200
2526220	876124	6108	333.88	1601528	434747	20979	380.94	85	2978.745
2145986	787387	4426	404.36	1213877	374197	12573	1073.78	80	2981.146
160753	164703	488	142.68	70179	66213	714	182.04	58	2982.167
3349899	1454172	5267	838.62	2198121	731011	15275	1495.5	86	2983.766
2238636	953256	6711	680.46	1385665	438960	16853	994.58	74	2984.054
2083905	989343	7846	469.56	1514373	579744	26075	1086.5	91	2984.540
125467	118540	108985	2392.1	31938	32356	134915	2848.9	30	2984.824
3144918	1752787	8265	573.9	1803755	933611	17180	1376.8	81	2985.890
2106220	1026955	3704	543.44	1235088	475198	6619	1118.34	75	2989.351
2627835	985128	10336	393.96	1617575	530072	27485	1243.1	82	2990.990
1611061	680589	3397	500.42	953191	287390	10408	761.88	72	2991.248
120164	9661	475	43.5	32836	2679	591	154.26	36	2992.232
2227718	1040496	3160	680.6	1453509	496420	3022	705.92	81	2992.385
1967143	1185581	42446	24494.56	1303053	766007	80268	37827.48	110	2995.657
228211	410560	51842	1101.12	94961	134468	72735	1707.1	54	2998.464
3283800	2327476	16613	1289.18	2468489	1471330	47824	2857.64	99	2998.512
3099196	1644434	9661	669.46	1809262	804346	25120	961.2	80	2999.178
2449576	1356377	5691	628.26	1489056	591569	13611	1467.46	78	3002.254
2569343	984726	7497	658.42	1549769	486182	21559	1002.74	84	3003.786
2821759	945668	8015	530.9	1769897	466192	15787	495.82	81	3004.867
3350385	1285735	11511	835.46	2012516	649656	23089	1847.54	80	3006.187
2817957	1135894	5976	879.36	1732838	575788	17710	1490.6	81	3006.830
2406013	1920043	13997	530.42	1545291	1144696	29236	896.96	85	3008.921
566256	224489	6370	177.2	208100	75337	8550	446	57	3011.848
2208545	918521	7523	667.78	1400194	444487	20369	1640.34	84	3014.392
3086649	1530973	18130	840.8	2000281	773412	40528	1533.08	84	3016.539
2106282	1128300	6577	590.22	1354636	529918	13424	1274.64	81	3018.541
2090540	721476	4861	152.46	1194796	303609	12436	168.96	73	3019.182
2653084	1488346	6171	631.06	1529961	703387	14032	1274.52	81	3022.116
2263934	966641	7841	481.26	1393059	453589	21767	847.62	76	3022.382
2056517	1469435	10762	2835.32	1453369	723575	23745	3958.7	88	3024.303
2198197	760108	5564	625.04	1375763	367013	10852	1464.72	78	3024.744
2650913	1541193	18691	4307.26	1752144	758459	40006	8675.16	84	3025.899
2818363	1018360	7645	584.7	1740035	514958	18807	950.02	83	3026.912
507852	169890	134385	3515.1	155393	48797	172400	3595	51	3028.338
2680381	2002797	17896	706.56	1751951	1122286	43239	1149.54	89	3030.666
1984574	1095210	12056	496.16	1137074	483025	20287	1130.82	76	3044.896
652417	1780178	20989	17872.54	370348	834409	47514	31380.04	76	3054.483
1993867	921367	4742	383.12	1169947	411646	10477	506.22	75	3059.761
103929	112655	589	189.54	31913	51967	1069	456.34	42	3064.140
3135014	1471560	10060	413.6	2126781	820323	27965	1325.9	86	3064.690
927846	1386158	348656	97927.16	499415	623732	763515	200033.9	89	3067.602
2115124	714242	4768	247.48	1119126	296955	11537	635.82	73	3067.812
2777917	948061	6915	342.9	1707345	495078	21089	485.54	84	3068.465
2500708	1171642	11910	498.6	1479099	542771	22664	1314.04	74	3068.870
1949785	665256	3895	366.7	1156290	299385	8587	813.82	74	3069.309
101817	116247	620	75.2	78948	122936	1734	-288.76	133	3070.375
428209	625298	58643	43789.98	170098	228516	114304	63855.44	62	3070.709
2454058	836739	2833	225.38	1346821	347545	5084	83.24	74	3071.572
2574285	1058403	6361	408.46	1602427	553587	16793	498.98	80	3071.868
2794420	1538168	7381	232.66	1815344	777852	25131	-127.34	86	3072.920
967604	1555984	207605	159779.3	491461	665113	470995	281870.7	66	3073.143
2491355	843587	5034	298.24	1492533	390943	12524	468.64	80	3075.053
2534717	1094031	6213	1213.18	1585982	549097	14429	1701.94	84	3075.788
165459	15954	6668	63.48	41367	3180	8177	154.22	31	3076.138
1723335	1118499	7680	1748.8	1085202	488771	14263	2835.18	77	3078.272
101637	46010	298	109.28	29826	13594	148	136.28	33	3078.378
2973428	1954618	3915	566.9	1911998	1056480	7011	1197.46	83	3078.780
3485919	2201592	10020	1022.2	2158204	1382495	27092	2433.12	79	3078.791
2603062	1001400	9337	779.82	1633065	483465	26931	2055.66	84	3081.323
2917319	1469892	13856	368.16	1718813	794853	34784	1611.24	83	3081.400
2521217	1142689	14010	922.6	1711573	589640	31715	1786.9	85	3083.071
1396635	565184	3686	332.96	741965	244791	8432	328.52	73	3083.807
197040	151757	152516	3357.76	63458	52062	196988	4337.68	52	3085.781
2179051	1184726	9598	461.28	1496851	554953	32588	863.68	86	3087.373
693537	1388872	822133	92952.38	362635	634268	1628848	179868.3	73	3088.871
152085	163005	124280	4261.8	55559	53701	184489	5943.54	45	3089.303
3254095	1261328	24262	923.32	2036875	627692	59514	1573.04	89	3090.616
2129272	651289	4856	254.16	1210911	312860	12618	576.48	68	3090.725
2169120	987227	10399	801.14	1460102	506783	28642	1382.12	79	3090.964
2218450	1924855	12252	2878.72	1356151	835929	18683	4379.38	77	3091.725
2870932	1326381	8645	621.7	1664346	640671	19766	1498.76	78	3092.204
1867095	633635	3307	390.02	1032723	258128	7496	903.56	73	3094.157
2096743	1112792	6983	330.38	1405259	542476	21487	434.82	82	3094.543
2096363	590776	20213	573.18	1391959	284942	37722	629.92	83	3095.181
3124858	1460435	15054	706.44	2090917	790566	35930	1859.8	83	3096.014
2926774	1207499	7977	493.22	1890522	587857	18528	651.08	81	3097.105
187643	27364	3965	12.9	52894	7396	4780	279.8	41	3098.179
123520	101735	88	-232.32	34556	29960	-531	-427.66	37	3098.254
189095	53395	51370	1674.2	53265	15134	63217	2304.62	42	3099.530
2659702	1105936	7487	355.82	1700282	607731	22272	745.92	84	3100.800
643500	81405	-84	39.76	224852	18905	-587	25.18	44	3100.868
3098831	1416447	94867	2843.62	1957217	762530	181524	6122.64	89	3101.358
2205606	708649	5060	167.6	1336806	323385	9223	864.78	78	3105.503
2248790	809938	3670	477.2	1191176	356504	6210	867.6	74	3106.148
3467396	2051774	15681	1098.66	2827936	1328415	47564	2221.04	98	3110.937
2621219	1485480	15902	2171.72	2271373	812748	40263	4289.18	99	3113.020
531222	120401	1656	213.16	232568	41756	2475	396.5	62	3118.700
3458216	1798446	11219	588.34	2221810	991800	34119	1205.34	89	3121.726
2249135	888649	11869	326.34	1262148	375524	19044	885.84	65	3121.839
2860840	1169351	9555	403.3	1802489	616817	27288	1068.68	85	3125.533
2687963	1352841	8397	-88.58	1155910	502169	16351	-432.14	68	3126.591
129856	157196	335626	4103.36	53140	67266	575486	8117.96	56	3128.153
2758159	1135418	8515	679.9	1593986	521654	13979	1643.94	79	3129.119
3254346	1967635	15561	1668.46	2075228	1062395	37085	3489.1	88	3131.577
3628406	1343396	9678	622.08	2298603	723658	26124	1419.64	86	3135.124
2712746	1353931	8398	1749.28	1722796	674668	20126	3354.36	83	3138.065
2824801	1076963	8950	305	1811005	561932	20699	655.14	83	3140.130
2737488	1267707	7893	1054.98	1624783	578097	19615	2186.9	82	3153.483
2930821	1148889	6863	277.18	1851076	547605	17260	-181.4	83	3164.329
2030332	955205	6011	418.46	1270520	467138	13739	518.54	81	3164.879
2839080	1237934	5187	369.82	1534764	603096	12216	825.76	74	3165.495
2840987	1620643	7651	358.86	1808552	959720	19524	917.64	76	3165.615
2641313	1249953	7182	397.52	1577190	609936	16892	431.12	83	3174.792
3071035	1719833	10432	431.52	1822307	823267	23346	1451.56	80	3180.819
2313043	1128773	9756	120.16	1622057	583662	26731	486.66	88	3182.926
2846039	1298967	11062	528.32	1782022	786594	25767	1508.62	95	3183.960
2007265	1032873	5162	270.32	1087343	419179	11629	366.94	71	3184.508
240744	307069	947	142.42	113140	147798	2170	53.2	50	3184.541
322993	398182	437658	14114.88	130603	130803	637324	20446.64	55	3185.452
2603678	832522	6052	314.72	1524923	378350	17320	28.2	80	3185.477
3290042	1296984	14784	217.24	2084182	681521	28309	967.74	86	3187.148
3457613	1115346	8678	450.08	2088091	613656	18513	617.18	79	3187.570
2265867	857487	9541	-91.74	1073203	342310	14641	-331.74	68	3188.443
168167	264250	5119	129.34	50833	85536	7046	70.56	40	3189.053
2385041	1151113	14252	571.72	1315593	520154	24773	790.78	74	3194.742
2965253	1115501	15352	352.72	1916773	663175	40367	673.62	85	3195.224
1777183	690978	2436	328.96	990473	333644	5522	111.92	70	3195.481
2200099	1094561	10268	880.48	1404921	511484	24877	1689.22	79	3195.730
3840033	2011560	20167	862.62	2361510	1075532	46713	1123.18	88	3198.019
135868	182797	391376	82228.36	49340	96708	837887	191101.8	41	3198.101
2129175	933968	5728	253.08	1245765	420071	15375	883.5	78	3199.812
1881584	732273	6349	451.14	2097941	604651	30889	908.54	112	3200.998
2341650	845141	13343	899.98	1237844	386331	28100	1199	78	3201.591
2528878	1857446	8655	1101.3	1378210	780489	19745	2217.7	68	3201.663
2778296	1237236	11701	513.86	1656738	743606	26746	830.56	81	3202.054
2509110	1213359	15376	912.36	1522527	562888	34611	2070.46	81	3202.903
2400416	759340	5108	166.88	1352001	321774	10339	205.54	73	3203.320
440944	562383	428236	58239.96	213975	264976	931138	110488.7	71	3204.050
2449396	1389056	7528	565.08	1318570	618824	14156	539.16	74	3204.740
2384110	1177397	9519	679.34	1228472	520356	22043	686.98	77	3206.041
2265726	837495	5380	488.8	1329577	389560	17237	996.82	80	3208.316
465650	5657279	18254	2577.44	167270	1800462	24870	3323.2	55	3209.388
1625424	1054733	11358	446.88	1110437	475438	31204	788.44	88	3211.688
2701986	1381907	12998	335.28	1588277	611615	25645	630.7	76	3216.081
1278495	554387	3223	194.78	713565	242884	4244	402.84	72	3216.621
1879950	845020	1843	405.98	1122085	403228	2041	460.26	75	3217.090
2018867	856268	10747	302.42	1250802	410891	24390	768.4	78	3217.723
2745549	1442394	11516	308.76	1930857	782303	36415	-559.1	86	3218.276
2995538	1114673	10310	545.6	1742263	586444	15182	1290.52	84	3220.301
2758005	1270405	6762	273.32	1487232	565514	11163	514.18	75	3221.395
2867598	1837496	18879	590.94	1856607	926981	38956	1651.16	85	3223.951
2085866	811590	18307	712.02	1273923	389329	37565	915.9	77	3225.018
1593443	1148542	4544	349.84	1022544	515987	7759	902.74	79	3225.632
3216394	1321992	8676	476.36	1700493	596571	19326	933.36	70	3225.719
2113280	648214	3174	256.64	1191571	265296	8368	186.48	71	3226.231
2254652	683382	5825	350.5	1207426	295038	12039	702.54	66	3226.375
1139660	2070210	241891	142489.3	647251	1021622	582790	285727.4	88	3227.056
3123704	2091062	10009	712.74	1780644	872451	17819	1492.34	78	3228.154
1843956	898469	9801	566.86	1063396	384021	23682	765.52	78	3230.424
364406	55548	11308	432.88	110647	15623	14095	596.7	46	3230.906
2037737	1203391	6880	277.8	1381433	563958	19983	132.38	85	3237.260
2009851	769411	5136	185.96	1088740	336244	10724	27.64	73	3242.591
2969374	1437815	7642	618.12	2042645	951137	27283	1973.38	97	3245.505
1639553	1017921	8486	611.96	959805	430979	16230	1037.8	70	3245.786
2302979	1172349	8522	649.92	1392778	511323	14378	1110.08	77	3246.329
2317465	1084639	43740	882.4	1551046	539958	64076	1782.36	86	3251.588
2409340	889381	10383	803.38	1334576	386399	18928	1617.08	77	3257.847
2338097	929816	10316	366.76	1338805	418809	24074	922.64	76	3262.009
125755	9571	6581	-35.34	33710	2382	7559	-16.26	35	3262.776
226826	37534	208	26.88	63529	10968	29	33.94	43	3266.225
109954	17826	9846	95.56	29635	4810	11852	-57.28	36	3270.081
2908028	1142667	6248	739.28	1949570	596138	17188	1088.68	85	3282.694
2080325	632173	50397	755.42	1222832	291285	76478	1268.08	75	3283.325
2418876	1194408	5711	374.46	1431493	545792	15889	414.54	80	3287.313
2166227	1451448	6402	631.72	1440953	750433	20269	1232.34	88	3288.003
2060285	883758	2320	324.2	1198830	375068	3831	539.66	68	3288.021
2054773	1067968	4549	247.14	1152408	522799	16010	-220.4	83	3289.352
2224305	833915	15001	295.86	1269874	363478	28992	944.12	77	3290.952
2211024	883220	9013	-13.82	1346245	453862	22906	-364.84	80	3292.456
2747110	1161038	7841	166.26	1809981	585742	19791	128.26	82	3293.287
2167594	839375	3484	324.24	1213948	361350	6377	925.22	75	3294.214
2966184	1209534	8495	544.7	1817025	651100	28124	1232.64	87	3295.552
2844584	1223917	11940	489.4	1809434	601569	28650	884	79	3295.675
2729050	1164668	6859	340.74	1774859	633152	21507	902.02	88	3297.351
613070	1796847	16184	13805.24	432047	1146507	51200	30438	90	3298.166
2822915	957947	13820	351.2	1782947	490749	31621	1083.06	82	3299.575
2415087	821572	8021	339.06	1470711	367743	21005	391.3	79	3300.728
2504010	1759327	5558	509.88	1419090	789853	10316	373.76	74	3303.178
2496081	967316	5703	498.58	1502750	430853	17336	1115.96	78	3303.764
2145994	871996	5366	486.76	1266228	383510	12193	1291.98	78	3304.941
2516572	1091551	11580	564.8	1537411	477264	19897	1121.42	78	3307.021
808876	1374461	237978	145437.1	389159	570484	536166	241277.8	64	3307.248
2269744	1002603	7646	637.56	1230169	458514	20154	856.44	77	3307.670
3363669	1599959	9086	731.96	2240625	853471	33632	1309.52	90	3309.073
3103666	1423593	10514	984.04	1946870	807040	36008	1920.88	87	3309.603
288937	27473	11085	329.1	74685	4990	13251	566.86	35	3309.925
2291514	836722	5274	266.64	1341711	365792	13752	404.72	77	3310.518
2085410	920189	5257	585.02	1092799	374798	9416	1223.76	71	3311.523
3516497	1937539	9684	754.24	2420657	1131342	26696	743.56	89	3315.145
116112	13169	4850	613	30787	3362	5509	893.74	34	3316.117
1945371	798703	5791	168.26	1217564	372600	17109	162.74	80	3316.912
2098586	778665	6840	712.4	1294100	363542	17507	931.02	78	3317.695
135476	47471	590	-102.6	40833	13159	451	-237.14	33	3317.785
2853301	1088622	6480	499.8	1685709	533503	17062	299.32	80	3319.141
2964537	1487831	7138	737.68	1922401	773235	20790	1698.4	80	3319.391
1947337	609607	4879	758.94	1066608	244475	9226	873.36	73	3320.567
3401497	1493201	7553	601.58	2090138	763010	16256	894.16	85	3322.640
2532420	908986	3564	458.04	1413910	435613	7859	891.74	71	3322.876
2667110	1268733	9180	726.8	1688124	659408	17698	1071.28	86	3323.828
2852425	1662836	9522	382.92	1908299	868924	28203	327.58	88	3324.792
2586630	1249290	10779	768.94	1547946	535004	22095	1411.7	74	3325.271
2651930	1292542	7205	278.3	1585945	618872	12034	80.24	77	3326.202
3055483	1628117	13620	429.2	1800381	841598	26749	776.14	83	3328.493
121679	40974	-136	220.04	33323	11281	-519	222.66	38	3330.019
2471278	1372122	4743	638.98	1544980	686004	6436	1328.96	81	3330.660
2058108	582358	21281	180.66	1193437	260577	27699	250.14	76	3331.365
2876529	1227032	10107	538.02	1775824	604566	27668	1180.48	85	3331.910
1911175	695613	2682	206.52	1316020	416218	3462	182.32	88	3335.056
2192275	747071	7413	363.18	1304179	355433	17934	441.24	78	3335.979
3371411	1690377	10373	666.78	2155281	927543	31656	1461.16	89	3342.263
2867588	1619021	11832	3271.52	1811534	764528	31681	6135.66	80	3342.551
2294597	849881	5014	577.04	1407426	408199	14366	1005.76	70	3342.599
3053507	1493672	8889	618.54	1699177	693775	17434	932.24	76	3343.191
1979143	837426	4849	550.14	1284766	406428	12766	1368.76	83	3345.391
2990000	928075	6456	620.16	1642463	408677	16205	1237.3	72	3345.498
2307250	835013	4950	518	1329307	375825	8065	1169.9	75	3346.177
224913	173774	38646	471.56	73599	52725	49994	495.84	47	3351.431
2965198	1910198	12435	5221.1	1983517	1041551	31649	8341.14	90	3359.468
2324380	1252651	10533	574.38	1294617	564070	25075	1070.5	75	3362.574
2290129	978112	5682	442.52	1284322	456637	16017	668.62	76	3362.697
2014533	1003493	4167	458.62	1198040	603473	8225	895.5	80	3364.459
2559801	1316098	6756	721.16	1546152	608642	15590	966.4	79	3365.109
954586	6944780	36493	3662.98	623048	3455132	87385	7960.1	81	3389.209
2841357	1247758	5019	576.34	1831247	588286	11210	1306.6	82	3390.160
225659	34127	55	204.3	68923	9750	-361	314.54	45	3396.736
1647782	2595157	132267	141806.6	1618813	1535978	294781	234603.7	136	3399.513
2213355	1102119	27763	924.18	1252975	492690	40705	1485.3	75	3399.667
1017907	509735	4425	213.5	547454	261702	12140	521.4	83	3401.692
2058605	891897	3900	324	1129020	395593	8242	745.12	77	3404.399
1855906	824784	7252	177.72	1125751	347933	16191	106.26	78	3405.196
2210841	821977	6283	500.38	1270832	375930	17898	435.28	78	3405.599
2575544	1054890	5707	458.02	1600346	521907	18120	845.2	80	3408.165
2062190	787820	2995	231.7	1134697	335614	3213	853.18	74	3408.853
2305103	934230	3740	419.4	2430652	685848	12147	1510.42	126	3409.231
2111181	995716	7829	318.94	1243048	468888	17994	714.84	79	3412.310
2536301	1224829	6404	1007.44	1718521	685698	12741	2056.26	85	3413.225
2540740	1243367	4051	395.86	1381081	581236	9828	775.08	75	3413.655
2209591	760919	7598	239.28	1208117	358613	20842	602.12	71	3413.687
2150942	776073	3609	912.74	1243882	333517	7411	1595.46	74	3414.707
2678482	949704	28530	41154.8	1777358	506545	44743	54878.98	85	3415.603
2564916	946600	15771	666.06	1656767	524744	37504	1508.44	89	3416.217
323407	215008	300216	3554.76	107340	73767	454102	6613.72	47	3416.507
1653855	613203	4671	169.06	878180	241656	9514	-165.96	71	3416.752
2715281	1382569	6975	742.5	1855272	761572	19582	980.52	85	3417.148
1612319	732682	3250	11	846682	302582	6761	-211.54	64	3417.403
3632462	3086821	20900	897	2655495	1935297	49621	2052.06	90	3418.262
2793338	877220	3664	367.04	1640016	448179	5423	413.78	76	3418.739
2059606	527035	8428	146.08	1068242	208465	11765	-46.1	70	3422.092
2491664	753043	5934	266.24	1477600	338553	9999	742.14	73	3422.339
160896	30490	98	36.28	47915	8641	109	-359.26	42	3424.547
2497074	1075449	3689	456.54	1510028	558220	6886	1075.96	78	3424.908
421214	56088	8330	475.8	119877	13881	10210	803.6	42	3425.271
2621552	1017774	3327	470.22	1404481	458198	7130	1170.8	76	3425.564
3051471	1061461	7844	559.84	1881031	544329	24075	1168.5	80	3425.834
1982570	814253	7378	644.08	1092583	361617	18264	1343.04	69	3425.920
2485999	1625849	18190	2168.4	1623349	785849	38679	3800.94	75	3426.024
2285151	1214763	19512	469.32	1468214	536275	44368	604.48	82	3426.837
3072350	2605934	9170	657.2	2181908	1508344	17010	1429.6	93	3430.555
290129	7128	6680	-17.2	73782	-7805	5363	-26.82	30	3430.562
2766238	1090368	13665	752.9	1797513	588493	28948	1848.28	82	3431.238
2135631	769750	6621	33.06	1236246	332030	16090	-274.6	80	3433.147
2659787	1059266	4242	613.12	1593143	504228	7997	855.42	81	3433.684
251758	111075	-79	98.06	67285	31403	-271	57.94	36	3434.020
2447050	972528	4311	509.46	1380727	455676	8654	933.44	80	3434.614
2633594	881250	6475	242.5	1589192	453510	19277	213.22	84	3436.738
1849713	688660	3521	172.06	1099486	327307	1571	86.06	71	3437.025
2603887	1368852	6005	472.3	1632598	683536	12510	823.6	76	3437.125
1911931	778665	14568	164.48	1181362	363458	34851	696.86	80	3438.694
2808667	1116031	5786	286.96	1682407	570866	16834	727.24	77	3438.861
3253168	1660213	6329	1134.94	2052173	886002	10925	1703.5	78	3439.201
2622067	981395	7661	442.46	1537644	502768	19513	801.18	81	3441.655
3328563	1524708	10087	819.82	2300557	833247	29685	2289.1	92	3444.489
2226072	713117	5611	920.46	1248722	326763	13594	1717.84	73	3444.980
1616264	575726	4572	369.92	1027102	259918	13306	195.16	81	3446.973
2640787	841652	4866	561.76	1342839	382068	10282	874.52	73	3448.945
2243988	940352	7013	568.18	1401784	423940	16827	876.22	83	3451.661
1784225	660998	4822	293.92	1047559	308585	13028	478.08	77	3453.502
2559558	982953	7086	329.96	1598922	528682	15494	182.84	81	3458.139
3000174	1596213	9247	3867.42	1652479	676318	18851	7052.86	78	3469.113
1029680	2086236	85521	140691.1	619745	1178728	235068	312223.5	98	3475.447
2452760	942269	4908	423.88	1390946	414010	10225	1063.5	79	3477.091
598518	1593945	680035	201769.1	338366	779044	1517649	329930.1	76	3482.591
3991460	2011034	11575	1053.5	3187484	1337836	40557	2419.02	102	3486.219
2031951	767088	5352	530.72	1167700	321928	8933	891.38	76	3490.318
2508244	891058	7710	530.6	1514224	396248	18167	494.62	75	3490.632
3111010	1398375	7950	385	1998895	666052	17653	962.58	84	3502.517
2309918	1383239	12981	915.66	1602761	654514	34671	1574.06	88	3505.621
2823818	2064509	7258	494.88	1628063	1066152	18027	1102.22	80	3506.237
2206101	935028	6119	229.34	1458390	389312	14383	72.38	79	3506.848
3069495	1312935	6414	566.04	1865940	753688	13763	571.18	78	3507.097
2998947	1082339	12061	573.46	1782751	496770	28137	1055.82	76	3507.304
1868503	805800	3976	275.36	1059690	313474	11043	430.98	63	3507.411
2348995	865567	6440	155.4	1389859	385172	14363	-4.82	80	3508.335
2749652	1031086	8445	541.7	1589022	502591	24575	1119.5	86	3510.906
2774591	1206627	10851	643.86	1856405	605940	29518	773.48	87	3512.405
2302134	1374896	7008	844.88	1325178	587906	16222	1795.92	77	3513.273
3148364	1262367	14737	455.82	1907586	631031	35431	1133.66	78	3513.486
141532	4637	3569	-88.66	32286	-750	2547	-17.58	27	3513.748
3048862	1095516	7769	799.34	1946470	567028	22793	1578.98	89	3514.444
2108085	840144	7822	608.92	1197270	399715	16231	1121.66	71	3514.578
105864	55226	3569	-362.66	32780	19083	-868	356.52	43	3516.124
2756624	1114687	5552	573.72	1666559	538474	16034	1194.24	81	3516.267
3312340	1346427	8272	392.92	2062747	747816	27195	1054.7	85	3517.302
1928159	931670	5718	336.48	1232169	459330	17729	702.94	80	3517.865
119408	61793	329	-79.06	32790	17916	188	-255.32	33	3518.095
1525443	522536	11815	179.9	894032	234401	22988	-277.32	75	3518.453
2989768	1257801	9181	389.66	2048644	686275	29131	1162.66	89	3520.549
2940023	1164279	7462	374.32	1861044	566286	15648	1084.28	75	3520.584
130807	192616	546	-120.44	41300	74672	81	-83.34	34	3520.848
3213480	1896239	6331	582.66	2103375	963608	19777	910.22	83	3521.063
1756354	618900	3523	175.78	955644	246587	4922	-55.08	67	3521.360
3366272	1129459	8254	823.44	1973982	524881	20126	1520.36	80	3521.823
2853115	1189929	5065	490.9	1628174	592079	15812	740.32	79	3522.388
2753604	1109283	8401	475.86	1766885	532100	21241	271.26	75	3522.570
2822232	1295981	7297	676.42	2059904	789871	16638	1419.68	89	3523.025
2080249	859916	4275	162.5	1198734	392664	11346	182.56	78	3526.881
2553394	1335520	10987	1358.82	1666328	703714	32357	3114.02	88	3528.225
2084688	979461	4866	642.76	1152132	404782	12140	1278.4	66	3528.248
2467706	1317708	5907	945.02	1574684	611783	13752	1596.72	82	3530.591
2951181	944621	8418	855.48	1778736	480683	21012	1723.32	80	3530.998
1607849	709175	4919	227.34	1017200	343353	13471	640.06	82	3533.872
2371233	872419	7877	572.22	1467675	428132	22020	1217.2	79	3533.891
2287151	676257	4720	268.2	1191014	275433	9496	666.56	66	3534.085
2019199	680219	4335	358.1	1132913	335754	14734	29.24	81	3535.293
358493	648439	25595	16439.7	423125	724340	101444	39733.84	136	3537.600
1865131	1015030	6548	557.28	1215432	466552	18574	1049.64	79	3537.673
2953423	1185092	4673	417.78	1668773	554289	10534	897.24	74	3537.806
461849	1685584	34055	40792.3	321974	938779	87773	78810.78	85	3541.025
2955702	1573132	13959	608.74	1938724	744618	27984	1675.24	83	3541.056
2652119	845044	6128	398.08	1607264	408734	19834	704.24	81	3543.538
1896624	802814	1997	415.42	1036647	313972	2598	621.28	68	3543.812
605791	250039	13783	46.38	254519	79893	21337	-78.18	49	3543.839
1945938	649483	4125	315.5	1066714	273484	8504	467.44	65	3543.852
2798990	1348478	6190	260.4	1629236	639929	10281	740.66	84	3546.992
2064306	1066941	9322	508.92	1185091	470715	21339	1048.54	76	3548.642
2648080	935310	6227	586.22	1548298	461950	16474	980.64	80	3550.965
2805818	867674	5188	729.68	1609378	394526	12880	1889.8	80	3553.602
2568467	1298926	7905	683.3	1821399	725325	21042	1425.12	88	3556.985
1598830	1417830	9205	412.3	1044396	603347	23461	903.46	83	3560.765
2695068	1923016	7508	316.88	1697085	976727	18543	930.98	75	3560.777
2801302	1404299	8756	370.16	1827149	798944	23022	793.92	85	3566.502
2916459	1297203	11648	492.28	1912886	672485	33839	1023.54	87	3568.461
2768977	1330719	5103	598.58	1754714	669066	14072	1221.92	86	3571.432
2538374	1047871	9646	559.56	1575236	487137	22992	1395.12	82	3581.860
2596822	1151623	8843	1251.98	1651535	588734	21506	2815.16	86	3593.729
2329220	1315039	6278	574.08	1458068	634578	15209	796.74	81	3595.505
2180577	684836	3323	331.78	1174998	295284	6358	463.88	73	3605.090
1918409	1262203	15568	615.48	1146941	562526	33590	970.4	80	3606.601
2395612	960487	11819	361.34	1368985	472822	26352	1473.72	81	3610.880
2577172	1370480	10425	355.5	1436583	635827	17533	1188.38	78	3612.173
2307833	998075	7006	382.16	1388272	446475	20841	661.26	74	3612.459
1997437	1065597	24038	1103.68	1211697	444385	31711	1620.46	74	3612.932
2504530	1014997	12121	914.06	1494452	484426	19039	1362.54	76	3613.599
2436634	717710	3962	359.32	1423232	320426	8881	468.66	76	3614.641
136887	102958	390	129.4	37924	28596	51	249.86	36	3615.326
2881173	1118633	7220	659.2	1749788	595211	18976	1131.36	88	3616.533
1644506	625973	5559	363.74	970125	262536	11868	513.48	74	3618.097
2944809	1689471	30613	604.18	1865632	876529	55735	3056.1	128	3618.616
2783571	1620618	8409	590.74	1756147	763261	22586	410.96	82	3620.588
3580496	1849687	6601	862.86	2408817	993889	14986	1110.96	82	3620.741
2216183	899917	5523	217.78	1243189	380258	11657	444.02	74	3621.885
2825732	1919247	6673	565.78	1673623	997734	18357	1281.02	81	3622.547
2062791	1048480	7498	454.28	1236010	516109	20675	520.5	79	3623.235
2606058	868997	3142	460.12	1509050	389578	5032	630.52	77	3624.450
2033742	860554	5914	230.04	1319894	462601	19591	626.26	83	3624.895
2450780	920984	5531	509.66	1460900	451775	13004	1202.44	72	3625.036
1821295	765202	5656	263.16	1630991	562112	27940	703.4	99	3625.847
2446404	1104681	6825	1163.5	1728877	585072	21548	1955.28	92	3626.516
1624900	421312	70235	1909.1	724295	137741	117349	3010.14	58	3626.647
110772	65324	368	-16.52	32251	18515	456	-20.84	36	3627.524
2550969	1274269	6453	864.58	1601837	616455	16785	1841.1	80	3627.837
187065	8900	597	58.42	45733	630	267	123.62	30	3628.091
2282093	1084727	14157	801.02	1504910	511192	30793	1461.98	84	3628.765
2444256	1123687	6212	374.32	1453160	544409	20542	666.12	81	3630.500
1487534	651368	5412	445.32	892749	293759	9666	808.76	75	3631.283
2752427	1042916	6496	279.56	2494869	824304	22924	1105.64	105	3631.316
3125028	2100574	14581	1576.66	3902914	1801252	65230	4487.8	184	3632.517
2016662	683989	5660	140.6	1167755	295206	13409	214.74	76	3635.078
2544264	1081889	6497	406.42	1403340	467030	10051	659.86	70	3635.320
2951781	1174248	12391	812.26	1987846	693081	29317	1308.62	83	3635.552
2030512	686989	6782	225.52	991625	257659	11275	-174.5	61	3635.691
2830092	1106277	3779	362.94	1638845	511895	7346	309.56	74	3636.009
1955965	995669	5230	322.8	1215710	464264	11538	443.68	73	3636.262
2855532	1757318	3574	274.64	1666771	770947	8270	-509.8	71	3636.543
2385100	876210	18212	614.32	1416455	429221	34560	137.6	80	3640.032
2439334	835854	9980	43.8	1542270	401718	24598	206.28	82	3641.195
2612274	1346083	4366	472.76	1438795	672522	7059	720.74	75	3641.402
776832	502288	61157	1763.02	348643	207646	114570	2750.2	61	3641.606
2115556	818881	2343	184.98	1059932	325088	4564	-216.96	70	3642.901
246605	69967	7451	55.86	71960	20158	9277	171.22	44	3644.935
2531704	972100	3369	263.34	1704868	501698	4603	488.58	85	3645.596
2380986	860870	2567	382.62	1380150	402445	3429	775.94	78	3646.569
2674720	1434888	16520	643.2	1855025	772550	33433	1657.38	84	3646.967
2401662	890375	6580	74.8	1361424	408155	13102	231.72	78	3649.754
2075707	699789	6243	267.98	1223495	306269	12104	871.44	75	3650.563
2864772	1175117	5036	837.96	1697883	554065	9663	904.18	77	3652.747
2642457	1061364	3092	336.12	1492644	493882	1107	716.02	71	3652.876
3251781	2122929	10535	923.1	2529789	1257309	32083	1566.38	100	3653.956
2248483	825702	4578	455.08	1189363	354540	9398	1163.28	72	3654.516
314883	310574	773	-11.22	108514	105930	1157	-13.98	50	3655.003
1893905	619557	6186	181.96	1045462	286123	16349	112.14	79	3658.126
2487756	1201026	8267	622.62	1445408	551636	16974	1112.64	76	3658.906
1864836	686254	2321	365.06	1080617	287952	3621	631.06	74	3662.623
2532109	1170861	5102	646.72	1641238	581368	13415	1211.9	76	3662.686
2797743	942246	4579	505.94	1623786	408353	6147	1207.42	77	3663.986
2577103	858064	2601	196.86	1531042	399251	3683	649.38	81	3666.314
120394	65358	62	-50.68	35891	19590	-149	-199.14	33	3666.497
1927753	1158805	5815	571.9	2209046	935576	26741	1548.26	116	3668.125
2774629	1383289	6159	855.74	1803106	679651	16910	1232.6	84	3669.462
2703863	1226548	8172	511.92	1653592	593945	16943	844.98	85	3672.796
3208576	1530666	13513	783.18	2129076	833800	39309	1818.74	85	3673.037
1705224	760351	3490	375.4	1024725	307421	9423	158.78	77	3674.188
2780264	1302380	13989	865.54	1807569	603992	30320	1864.2	84	3675.347
2980626	1829577	6965	1138.9	1893231	834438	16714	2338.04	85	3681.861
164002	23218	140	21.4	45207	6678	173	-103.22	40	3685.487
765935	453182	24610	524.6	237186	137121	32632	901.52	54	3687.135
2437606	860870	8895	535.7	1465802	399509	18063	1309.18	78	3689.973
2025320	810611	19639	836.54	1183723	326026	29774	1368.64	76	3695.660
152288	76499	43235	14118.1	44943	22894	58747	17837.42	42	3697.527
3105190	2618337	21146	1663.56	3015720	1544321	56647	3852.42	120	3706.398
2126832	1273682	4767	706.62	1286245	545376	9677	966.22	80	3709.188
2321176	910400	6664	314.04	1287991	378355	14644	257.84	75	3711.647
221956	256352	48539	710.54	70136	74691	65242	749.12	47	3717.910
2836828	1142637	6806	857.16	1807441	549668	17021	801.06	81	3721.156
3166003	1463351	8064	929.04	1986729	865684	23705	1286.3	87	3722.888
153157	87356	345	-186.3	43482	30965	307	-344.98	41	3723.689
122254	70341	-185	-193.1	35526	23816	-1129	-471.94	40	3725.544
2929390	1240833	6952	875.72	1846247	752403	19466	1785.76	88	3731.931
2614160	1513825	10610	1283.6	1651095	736768	33058	2703.88	79	3732.189
[truncated: 8,001 more rows]
