# Supplementary material for: Mitochondrial calcium uniporter-mediated mitochondrial dynamics imbalance contributes to contrast medium-induced renal tubular cell injury
Source: Front Mol Biosci. 2026 Jun 29;13:1848361. doi: 10.3389/fmolb.2026.1848361 (PMC13357276; doi:10.3389/fmolb.2026.1848361)
Supplement: Supplementary file 1 [file DataSheet3.zip › Flow Cytometry Assay(1,2)/Flow Cytometry Assay-2/╧╕░√╡≥═÷-2/HK-2 ╡≥═÷ 2/CSV/FITC.csv]

FSC-H	SSC-H	FITC-H	PE-H	FSC-A	SSC-A	FITC-A	PE-A	Width	Time
699047	861497	9214	426.04	344295	368031	20881	926.66	76	3.824
2057397	956639	2617	409.62	1270134	438342	4892	632.12	79	9.307
3064322	1584046	4702	858.72	1911545	838239	11673	1982.78	86	24.117
281023	1028570	2564	100.04	80712	294878	3764	-85.96	45	27.886
103879	23759	60	23.6	28837	6442	130	30.8	36	28.482
214030	918477	11415	598.9	117729	396401	21474	930.64	67	32.259
2969592	1308755	3744	184.84	1680182	602766	5224	378.64	76	39.708
2684301	1170044	3587	523.82	1468706	513417	8398	854.28	72	39.911
2300878	908552	2121	381.06	1401583	390604	3908	567.88	80	41.099
119377	50871	104	127.44	37294	16042	84	270.24	39	41.985
2267935	1025916	2480	296.8	1337917	511063	4076	188.36	78	47.467
2509077	1006536	5094	207.84	1436764	484949	11743	-161.02	75	48.919
3057999	1158214	4353	348.58	1721181	532010	7882	818.52	77	49.297
2897858	1035672	3486	356.96	1693856	532173	8341	622.26	74	49.494
2573105	1627881	3025	454.5	1653157	776105	5426	1235.36	86	51.717
2638098	839971	3115	379.9	1704822	416825	8081	767.66	80	52.204
120168	73720	314	-167.96	31573	19744	187	-236.18	31	52.623
2662108	910022	3110	220.6	1628551	486742	9222	628.92	83	53.069
2045780	650083	2269	177.34	1210062	300244	4854	201.44	69	53.196
557532	252742	1224	297.64	178549	89274	1706	430.16	44	53.523
105403	32417	-49	108.86	26574	9743	-473	262.22	31	53.775
2980576	1287605	4354	436.44	2054045	757757	7544	1740.84	90	55.248
2092127	936188	3209	203.74	1497196	518699	9466	-382.24	86	55.714
618173	1636529	12306	424.16	430178	849533	34586	112.96	74	55.839
2293606	1178017	2851	269.86	1323726	580140	7481	531.66	76	56.179
2043724	633877	4490	172.4	1154724	302432	9390	318.4	75	56.766
2456679	937244	3094	266.84	2670131	851077	10640	562.4	123	57.472
2753342	1609186	3686	716.96	1824149	839595	7398	751.28	78	57.791
2255871	1672612	4143	303.98	1669733	883896	8653	55.58	80	58.014
2380072	914196	2682	276.52	1461699	435242	5324	502.64	73	58.110
2589517	967660	4438	49.68	1559356	463935	10216	-364.24	80	60.272
2915002	962480	2955	485.3	1674465	461871	7403	1091.58	80	60.587
109253	32964	309	46.74	29893	9025	200	159	37	62.006
1749522	673457	1911	247.46	1053039	301122	3124	454.64	79	62.399
1790720	804617	932	257.52	1002320	315230	805	537.3	66	62.431
126906	121364	110	-28.4	38643	37440	-97	-140.42	41	63.297
1949414	643786	2454	218.44	1086233	311435	3580	362.8	76	64.768
2329061	1413926	4882	1099.52	1426452	678115	9985	2025.1	82	65.339
2179653	1246355	3404	510.44	1288130	594171	8783	1160.38	76	65.669
3112848	1176759	4414	487.04	1955999	624000	10026	777.36	82	67.017
2063065	842941	2279	265.94	1394797	475752	5646	181.56	88	68.112
1494127	884566	3547	317.42	1021489	564853	9494	691.84	92	68.315
2554945	846105	3257	101.02	1603816	417753	5742	46.12	84	69.838
3053703	1099845	3843	674.98	1883936	630357	10742	1389.12	88	70.701
2464517	1838882	3780	172.8	1387504	843621	7189	458.54	67	70.798
1450149	1464334	14051	722.86	899665	741097	35751	1650.86	90	72.543
2532981	879084	3557	268.02	1604838	449420	9352	590.72	83	74.651
697448	319204	6209	371.74	201666	89768	8102	706.72	40	74.701
2590740	1097376	2572	111.92	1478518	507733	3894	320.84	72	74.833
3301523	1398674	5981	648.66	1994133	747229	16841	1511.26	81	74.919
666310	210626	2317	233.62	203721	61635	3129	108.94	50	75.796
2485062	1540587	3007	617.02	1357315	743733	4443	1423.98	73	75.816
2401822	1146364	2221	250.06	1644131	572533	5664	279.04	81	75.964
1172108	1430087	186487	3370.82	518594	743209	422771	9699.06	69	76.115
2828862	913184	2769	593.34	1594006	462123	5091	1036.26	82	77.255
2774025	1020657	2184	430.24	1547469	475886	2990	674.4	80	78.434
223978	412099	210541	2445.26	111459	247361	477581	4656.66	59	78.463
2589905	979935	3920	127.2	1434333	460414	6555	-332.7	76	79.197
1604523	671397	5607	390.02	899013	273333	8179	542.94	73	80.643
2336447	1055786	3441	432.26	2129361	788368	11125	1319.5	108	82.173
231568	386632	203126	1788.36	120572	294946	604974	6931.64	116	83.412
1874313	808540	2814	516.04	1048261	321832	6048	883.28	77	85.512
146389	27741	148	101.28	45599	8327	19	241.34	42	87.605
1915042	658338	1503	434.58	1043358	276364	2477	839.22	74	95.635
2438264	1166250	2035	355.1	1486088	537520	3596	1042.56	79	99.061
142143	11204	-6	24.84	39638	2977	-144	-31.84	38	100.123
2775236	873915	3310	369.6	1627090	420444	8816	652.76	82	100.655
106712	63161	-131	1.34	27228	18934	-196	-8.56	31	100.958
2559379	1050359	2998	451.28	1492532	538487	6666	1012.76	83	104.011
877686	686971	194714	4752.04	441864	551495	924001	16378.86	135	104.680
2440101	911080	3263	141.18	1484777	440530	5718	51.48	79	105.214
3219737	1133999	3872	705.92	1844365	531427	8348	1552.28	77	105.637
2004712	2258797	597062	8814.32	875871	1021846	1186716	16123.76	78	110.446
2606496	1438592	4154	360.44	1503574	634743	9171	682.06	80	112.625
358834	996020	26874	1268.64	208570	422409	52419	2503.34	68	116.431
1976266	863589	2126	300.36	1115031	383835	3474	257.64	78	121.213
2546255	1063119	2453	495.58	1520133	478471	5833	945.38	81	124.596
1960019	837675	1830	316.8	1061495	343590	3335	711.1	74	126.282
2651332	803151	2607	268.02	1559948	365535	6516	207.76	79	134.795
420973	510872	14190	2429.4	196451	198281	24631	3926.66	65	136.350
181069	116785	-55	154.7	67582	46230	-749	356.86	50	143.424
224941	26139	105	109.3	64044	7672	150	153	43	146.594
2829497	1139162	3188	625.68	1878085	564818	5450	704	86	149.919
3166809	948031	5049	574.14	1796332	497002	10650	1068	82	151.239
2026938	717800	1877	247.22	1178479	343679	4222	487.92	75	151.629
3375154	1516409	4564	617.04	2043326	796980	7251	1087.86	83	152.372
1952788	789003	2546	148.56	1115157	382771	6124	429.64	84	154.269
1526171	1052403	3173	758.78	1919066	1287357	14114	2339.04	158	154.451
1753603	764173	1163	191.18	1107684	375276	2552	301.72	78	155.447
889598	286672	3244	530.84	257670	81092	4204	672.44	52	156.709
144545	31908	378	78.08	41112	9456	199	-4.86	39	157.744
2589515	1093775	2008	489.88	1410303	462827	4876	698.36	75	158.723
2001431	1498319	2617	274.62	1131124	718889	4486	576.96	77	162.141
3048986	1129632	2019	597.34	1885556	579408	4224	1060.64	78	162.241
1149709	556379	243	126.98	439295	216751	105	234.3	62	164.401
108538	17727	95	-203.3	30772	4690	-29	-454.94	36	164.943
2311630	881921	3257	405.02	1540404	459471	9561	1300.46	84	164.993
2991866	944759	1856	255.16	1745475	449813	4180	566.8	76	165.173
2704059	1237026	3542	488.12	1713281	625323	8289	878.54	81	165.698
2487388	1279964	3757	644.02	1541159	636050	6737	1236.82	75	166.003
1857005	631600	2586	-62.04	988404	240432	3158	-423.12	62	166.032
331141	664491	351823	3184.78	158911	480533	985851	12155.86	79	166.280
561390	934697	79769	3306.34	295164	346094	141690	5475.4	63	166.692
136537	35181	95	-256.3	34635	7896	-3980	-23.8	31	166.853
2240922	881148	2885	453.1	1355701	432853	7322	1019.92	82	168.129
2430969	1797778	2828	148.08	1475656	835229	5197	-39.58	72	168.187
2808112	1104264	4375	525.5	1770665	598378	8825	702.5	84	169.081
3170819	1117147	7766	377.76	1938841	600952	15907	645.02	75	169.167
2424200	1001952	6694	803.84	1530221	509181	14149	1170.14	83	169.805
2135753	701540	1784	155.24	1255422	305311	3412	289.32	76	172.218
119301	208649	25789	312.54	55363	91897	46805	636.3	56	172.905
2464709	1106940	4677	410.22	1634139	542320	10841	876.26	84	174.452
214213	223692	1113	36.18	65067	68239	1482	-115.48	45	175.614
2845769	1007871	2875	407.5	1693944	501342	4878	574.08	83	177.163
2256734	696728	1841	136.26	1266144	309016	3707	281.02	73	177.695
121465	317840	135351	2629.86	46898	150026	251140	3872.4	48	177.802
114465	62155	280	50.8	32082	17555	494	-122.16	37	180.671
120274	51550	242	-70.88	33058	14314	244	-165.16	36	180.823
153796	88365	202	-55.28	50410	31829	192	-73.88	46	181.649
2229553	1012073	2160	456.6	1130587	434694	4434	914.24	73	182.218
3022192	1113171	3028	491.08	2041627	590122	7358	480.88	88	183.360
2271968	826230	2179	317.94	1279682	395040	4294	187.84	76	184.512
2614829	961518	1748	610.28	1627008	438032	2305	1018.3	81	191.068
117601	72928	149	-57.86	29571	20381	-38	-145.68	28	191.213
2419293	963153	2554	337.44	1647727	496322	7284	526.24	83	191.669
2482133	842689	3347	407.42	1366998	383604	7547	1240.42	78	195.218
1512098	924886	3787	238.82	886243	366347	6249	680.14	75	197.625
1849686	818375	2221	484.06	1143931	437924	4303	720.58	84	199.449
2523476	892399	3700	357	1537848	415417	6337	746.82	80	201.220
2942491	1032092	2953	301.58	1641017	526966	6764	477.04	74	201.282
2826412	1193159	4056	450.16	2003801	700690	9874	708.64	86	201.550
2871527	1244921	3432	681.52	1852773	634322	6584	1071.24	84	203.919
772263	1465445	516321	4174.06	432570	789333	1176248	12980.28	104	204.702
2607655	1529191	8488	214.68	1750013	856456	20703	1177.58	90	206.304
2604732	863039	2268	264.48	1456808	366807	4372	540.92	76	209.770
2889076	1256374	5694	488.84	1900992	633162	12757	570.02	83	210.727
1740787	713797	1307	186.02	923402	291864	1960	99.6	78	211.799
1955666	599394	2754	433.44	1287188	300131	6540	606.4	84	216.987
2103551	784929	2010	213.6	1189381	383938	4502	253.72	76	224.422
2395801	945032	3619	448.34	1453066	434758	7551	818.86	80	224.945
3088751	1847439	10203	433.58	1641467	920065	15287	1030.82	78	226.607
3103200	1723176	4395	707.7	1930929	948976	9869	1234.34	84	232.991
2509303	992964	3400	514	1420468	437416	6840	792.4	77	236.698
1390258	2572448	517607	4992.02	1128252	1915971	1869429	23143.94	115	239.235
1306258	1617343	72323	1613.78	621123	729355	188139	3487.54	76	241.175
2886396	1603543	2273	371.78	1651835	690899	3468	634.48	80	242.248
2098854	677644	2322	370.92	1295302	313973	6291	115.26	81	246.643
2413468	900959	2821	398.06	1521188	431957	6295	480.7	79	247.318
3039655	1628676	7854	959.44	2014424	923221	17074	2153.64	82	247.612
1328282	1292462	19511	415.46	839569	592259	43466	455.76	86	248.660
104681	158892	70084	1485.24	33864	53216	98824	1956.64	40	249.613
268497	76857	1802	7.72	75226	21309	2159	-28.26	44	251.127
189721	186457	2813	122.18	56559	52860	3562	93.32	42	255.523
2021995	625229	2542	359.12	1215679	293307	5151	677.86	79	256.941
214633	114679	12784	-6.76	66751	34340	15719	5.34	44	257.973
2386671	846210	4816	88.76	1483187	437347	10250	-163	83	258.340
1683076	710940	2319	193.34	1093502	349286	6839	175.54	82	259.776
1769107	1018074	2256	609.16	1252458	611047	7428	1601.08	102	260.811
1803493	1382750	2088	260.68	1054189	613832	2627	203.22	69	260.861
2559463	3014806	933022	9908.92	2625489	3049394	3536583	45303.38	153	262.499
157515	51060	266	28.76	41687	12181	284	45.24	34	263.189
2897050	1656863	1330	340.8	1711943	819859	-3356	822.84	79	264.086
1884602	891044	3100	66	1435459	733262	12697	-56.58	164	264.436
2323613	1257175	2547	306.42	1435271	511521	4976	560.36	75	264.836
2989336	1251866	8566	408.76	1912743	660354	16824	979.64	81	265.173
1682299	1918129	2796	689.56	1121593	812750	6195	1661.7	73	265.334
2619324	1102564	2319	431.34	1746791	572595	3355	673.3	82	265.925
2281851	1094347	2886	293.96	1160134	491888	5609	708.74	65	266.032
2808010	659022	2106	274.16	1647912	306800	3496	478.56	76	266.629
123427	62990	388	37.68	28617	17065	285	123.1	25	266.804
452382	351554	43912	2485.32	196442	136647	71487	3420.82	54	266.967
348068	26903	371	150.06	100577	7042	289	398.54	45	267.563
721964	1230175	8959	1472.74	374140	616135	23004	2726.44	81	267.808
2713115	989394	47887	826.82	1565671	489624	124945	3142.7	97	268.250
1061463	2850020	72087	940.82	1031309	2470654	276926	5579.36	129	268.363
1967620	769535	3554	211.44	1183238	315671	10722	244.92	68	268.381
2119603	879982	3857	331.02	1302708	366188	8269	532.34	73	268.666
2225894	1684138	2904	483.44	1308963	788978	6607	1061.02	71	268.827
2774358	1034684	3698	668.28	2050994	582474	10279	2140.94	95	271.733
2563692	1153273	3173	731.78	1491434	570454	7198	1204.28	77	272.133
2565483	983654	2117	436.62	1410036	456988	3800	729	75	272.746
2907023	1176833	6024	171.64	1667422	518622	11965	696.9	75	273.212
1406264	6158279	9980	527.8	746034	2406193	24449	973.14	73	273.794
1139435	463055	17839	510.54	498484	169261	31622	624.92	66	274.414
1999771	1475343	3110	114.6	1143870	650352	6281	-41.34	75	275.755
2122463	1560696	3074	411.64	1072738	693900	7944	693.84	75	276.375
113709	90272	2117	-213.38	27226	22581	-439	68.46	26	276.395
2988070	1129208	1949	368.14	1952100	568682	2171	805.06	81	276.850
2197448	872040	2905	481.3	1362019	423509	6470	792.2	73	276.893
2169165	740384	2849	105.14	1248067	372535	6876	-4.64	71	276.961
2322349	1075399	2580	446.8	1436999	531309	7167	984.62	78	277.459
2715892	1774204	2963	828.18	1608434	802672	3886	1967.96	77	277.880
1301524	743323	4655	282.3	701201	293669	8551	741.86	63	277.904
101033	98417	1085	73.1	28173	27397	1491	52.26	35	279.076
100180	275406	71418	1978.48	164977	710610	460206	12576.16	248	279.733
2817987	1002161	3784	543.24	1676685	461809	7334	1162.24	80	280.318
2308126	1224690	3251	488.86	1680469	651704	9436	975.96	82	280.494
2579360	1424579	3413	562.18	1757594	691718	9148	777.28	86	283.438
1977638	826939	3594	297.84	1134477	348458	5399	644.14	77	284.438
2786086	1450561	2677	667.22	1943820	771100	7561	1410.46	93	285.467
2820761	1149041	5024	511.64	1619540	475840	9313	951.18	71	285.498
2660293	1319567	3828	481.08	1626290	611719	8890	126.4	74	285.924
2990051	1353857	4008	470.88	1946839	739678	10231	631.66	91	286.723
132717	40873	134	-125.76	32937	10238	19	-228.66	28	287.027
2676757	1083187	4988	656.68	1688975	558739	12477	955.22	84	287.529
121547	49761	59	-66.26	33047	13609	49	-183.86	37	288.450
2011398	824635	3290	304.4	1143834	350573	8568	-12.52	74	288.804
236027	439482	182201	2620.86	161802	300758	484975	7534.5	93	289.776
224093	122832	144	29.84	83571	44955	225	142.5	58	290.990
2898634	1006048	2974	542.64	1968722	562683	7170	1396.2	87	291.120
2073565	570169	1038	312.68	1165004	231786	2846	431.56	72	291.428
2340750	770322	3023	149.78	1425116	346752	6300	-111	79	292.603
3038705	1120280	3486	702.96	1816685	576140	9112	1728.32	84	293.369
157582	41949	1929	116.94	35449	9276	2027	83.22	26	293.485
1394679	657215	13465	346.9	468707	215437	19073	520.78	55	293.789
102311	86764	202	83.72	37275	31315	128	84.08	47	296.401
1375228	850410	2204	500.44	926234	452440	5822	742.92	83	297.177
2900897	1569052	5441	938.26	1806827	733335	13054	1985.44	83	299.027
118359	112011	13106	-64.84	35443	34359	18142	-41.88	39	300.018
2524982	1248720	3994	391.84	1758513	686086	10560	-0.4	89	301.748
2917653	1330159	2223	247.78	1401798	569120	4603	-64.42	73	303.424
2819870	1456850	3887	145.82	1682922	720616	8493	-61.02	80	304.194
2189478	885398	2919	401.34	1313649	449685	6839	606.54	80	305.608
1909116	2125047	5282	866.52	1295146	994404	10645	1545.7	76	305.709
2009575	742954	2491	129.26	1034390	290841	4626	384.36	73	312.332
2468516	1549765	3663	590.18	1527093	857127	8981	894.66	87	314.285
2417971	886140	2226	547.36	1507132	417787	3668	1526.48	83	316.614
1138278	1513184	166406	4036.16	694043	921912	444093	11725.98	93	325.568
112346	134816	3378	242.08	30664	36353	4225	208.5	34	325.931
3235399	1338383	3538	305.68	2091102	653998	9396	385.56	85	328.278
3625743	1860216	5067	794.62	2202751	1166546	12369	1534.34	87	328.838
625763	1.672593E+07	13326	534.36	437595	1.196454E+07	81693	3873.98	143	329.845
1.117074E+07	1.551863E+07	17754	442.44	2.446347E+07	4.962847E+07	224273	3700.78	263	329.882
4532429	0	23296	968.56	1606746	-1633891	49113	1171.18	45	329.897
3097013	2426858	11217	2266.62	1845591	1241636	18827	3851.22	86	331.950
2373058	1014515	3647	553.42	1417836	466134	7871	671.06	76	332.348
166622	108470	435	99.1	58402	41192	874	205.64	46	333.139
162752	164978	154	109.44	55744	50349	261	93.46	45	365.157
2518921	904409	2322	422.92	1597598	437091	5278	581.08	80	369.357
2314908	1077668	2743	740.98	1365726	552576	5043	1737.98	79	371.517
125618	65209	226	-173.64	39495	24964	479	-424.06	44	373.689
2524738	1190598	10660	279.6	1314663	509266	20909	508.74	76	376.402
3184851	1564920	6823	800.78	2228993	908518	16350	1188	94	378.488
144714	208463	83	53.38	48355	112218	-99	122.86	44	379.020
1674509	2023950	10346	604.56	926364	914036	28761	1465.46	86	379.148
1586619	631577	2450	140	972778	263787	5378	272.08	73	379.481
1717644	948221	2676	336.36	1069318	496042	6800	414	83	380.668
2843346	2309633	3605	659.3	1686082	1094811	6469	1295.34	82	381.322
1214622	647192	1272	159.92	790964	318034	913	796.18	85	381.701
1944970	557759	1719	273.34	1066446	247978	4657	411.02	78	383.066
2035575	916199	1592	59.12	1249200	436968	3618	-25.52	76	383.476
2797581	1237374	3613	437.18	1836819	607651	9227	890.22	84	384.279
655011	1101708	43640	1699.4	313798	512523	95162	2572.32	69	384.839
132902	99681	83	53.38	49509	39487	-6218	168.52	49	385.370
2383739	748774	2308	477.88	1381428	364691	3277	956.22	76	385.734
192846	435836	7387	485.82	79367	164190	11476	1219.36	52	386.266
144359	63692	118	-25.52	42307	18938	-73	-197.78	40	388.089
2895388	2061606	4178	494.08	1787204	933418	6605	853.3	80	388.721
2234221	916976	2487	260.82	1276939	407484	5772	550.92	78	391.064
2713671	1083141	3528	402.08	1653438	496918	8329	642.94	81	391.640
2639764	936388	2316	453.76	1471830	442076	4893	645.98	78	392.865
2330183	930315	4478	344.08	1366630	430258	6868	1080.48	79	396.499
2821859	1252156	2950	391	1831861	700286	7940	528.4	85	397.011
2054308	776713	3085	443.1	1327603	366046	6536	515.96	74	397.127
2754067	972270	2492	211.12	1769653	486973	6703	415.58	84	399.860
815077	637748	2157	12.02	252846	193955	3011	7.46	54	401.874
3107464	1310107	3262	477.32	1723237	613108	8836	1060.96	77	401.942
2392422	1179362	2564	305.04	1394632	553404	4531	539.66	74	402.583
2203117	758405	2162	225.32	1338981	381874	4367	497.62	81	406.015
2018447	834047	2864	259.04	1247986	428983	7059	260.74	72	406.141
2904057	2718260	4449	991.14	2627567	1765401	10728	1884.08	103	406.740
3026957	1680106	3468	581.48	1877345	1044171	10738	945.68	88	409.586
3167882	1445224	15126	381.36	1697217	647893	25698	741.28	74	409.822
1725941	1192900	2655	373.3	1091086	572588	7192	300.12	84	414.119
2515575	1696709	4708	404.88	1743006	802884	10039	1007.54	88	415.009
2747802	1126819	1829	506.94	1634233	565536	2963	1006.18	78	418.088
2089130	659711	2131	304.66	1174063	306321	4748	800.28	79	419.223
2170281	778017	2349	297.14	1266757	376036	5938	755.68	81	431.710
123499	52181	-215	-24.9	33279	14650	-610	-147.6	36	432.793
116153	50299	-96	79.44	35778	15126	-196	-79.56	40	435.656
124321	62996	69	123.34	37014	19088	101	73.86	39	438.199
2267046	842677	2522	432.92	1303535	383594	4870	1059.2	79	439.641
2212289	845716	2063	394.18	1417454	406592	4339	702.54	80	439.901
2465482	904469	2826	379.36	1595812	469159	6213	465.18	78	440.027
1875673	551137	1494	225.84	1052283	247909	2592	257.12	74	446.790
3144486	1051853	5487	537.82	1884378	580228	11112	820.32	85	447.672
1848587	568583	1853	148.58	1071256	257573	4364	-399.96	76	451.813
106254	44446	61	104.46	28424	12041	67	198.62	35	452.740
1742309	1005015	3768	350.48	1905408	927408	14029	1030.94	119	457.367
2045004	636927	1892	419.12	1122907	255343	3601	805.86	76	466.280
218123	274137	2912	84.32	65265	80377	3857	211.02	44	472.333
125075	89014	314	-51.96	34995	25561	-43	54.02	38	476.019
2939036	1120204	3315	314.9	1928236	650123	9536	505.96	86	477.475
239138	38241	132	102.52	95021	12141	-377	315.78	47	477.832
107327	79940	2	256.72	30267	22680	-125	380.5	37	481.324
2516191	1094522	5138	365.68	1524180	516828	8398	1129.28	78	482.256
2276787	719145	2741	312.26	1302879	381824	7094	368.84	83	483.212
2357613	1204748	16119	404.34	1273923	525584	35833	495.38	71	483.394
1894564	716706	3478	541.08	1172687	347049	7778	991.08	80	484.648
706954	1121863	2622	248.92	440421	462713	7014	467.04	73	484.924
2743699	1864374	4321	839.06	1562904	884205	10633	1427.38	80	485.455
104206	5742	147	89.42	24425	-2758	-148	123.72	25	485.496
2595539	986994	2029	400.94	1505809	471681	3106	236.16	76	485.712
2564631	936723	1902	82.72	1339417	415865	3237	-8.18	74	487.066
1996036	717471	4798	40.28	1262772	327975	6909	-196.26	77	487.519
3268006	1337570	9400	880	2182198	771332	24362	1324.32	84	487.642
2126483	802827	4005	324.3	1267697	409470	7562	402.32	74	487.877
2145192	1108511	3461	313.46	1426098	573621	6983	226.38	88	490.360
3499817	2267527	5227	917.22	2100900	1141406	11669	2038.34	85	491.926
194824	182175	887	9.82	54648	53928	1104	-26.56	34	492.147
2046046	568565	1620	171.2	1199281	280821	3382	353.52	72	492.306
2320367	938445	6936	205.96	1487407	500715	22472	399.92	82	492.461
2150887	1706939	4468	178.48	1048148	778682	10398	-99.72	77	495.020
412109	1300613	1435	174.1	177948	470312	2518	136.48	60	495.664
2248361	787913	1640	352.4	1125388	330200	2999	690.14	70	495.998
2888335	943637	2868	421.48	1741112	442615	4863	884.18	81	497.067
2351234	859460	4140	671.4	1447874	431049	6485	1600.1	81	498.267
273949	153492	752	122.72	74325	44984	1141	321.26	36	498.496
2513039	647951	2043	479.98	1458771	287701	2735	1151.1	74	498.845
1676346	821905	2745	523.7	1009641	393731	5620	814.2	74	499.362
234017	83846	396	-68.44	79604	28107	422	-130.08	49	502.377
287013	714318	14781	92.66	187474	337813	36683	14.38	73	503.514
155171	55268	172	17.92	43608	16510	66	-26.24	40	504.546
2420950	2894581	532883	6431.38	4846080	7488783	5920685	74413.1	442	504.922
2760956	1138623	6696	697.56	1825340	545653	16883	2069.38	76	505.100
2816548	1144581	2209	370.74	1694424	451441	4303	792.58	67	505.206
2298557	776133	4381	195.66	1223439	336961	9988	96.68	63	505.325
1707145	853528	4536	519.96	1307568	544893	11711	1136.46	87	505.564
2366239	1236713	2729	461.94	1265602	530628	5621	1215.06	75	506.810
3310721	2004015	3393	601.98	2961930	1776152	12988	2209.68	128	507.851
3131654	1515575	3990	443.4	1774583	795223	10255	707.3	80	508.618
2144073	840659	3561	125.46	1128895	360584	6087	-19.18	72	509.268
2917128	975645	4807	268.02	1812058	507590	9996	-15.44	82	515.158
126742	50843	334	59.24	31317	12989	523	56.78	28	515.249
2672909	1419478	3740	603.4	1433148	637624	7267	1016.62	81	516.222
2885359	1297651	4456	605.16	1709725	676698	9744	655.84	79	516.573
2843274	929487	2683	295.38	1639460	432902	6868	678.48	82	518.883
2683730	1594890	3493	543.98	1649422	790814	10165	882.9	92	520.436
2784013	1019714	3375	334.5	1630358	472441	7992	260.12	79	521.388
172769	42117	43	10.98	60256	14242	-149	33.86	48	522.932
2837017	1305692	2654	652.44	1766676	661871	5498	906.28	82	522.964
1804906	633322	2431	351.66	1022082	307953	4635	878.1	77	526.471
2367465	854386	2367	466.62	1419599	411170	5498	1353.28	80	530.259
3269218	1294744	2578	392.08	1984451	686479	4748	455.28	84	531.544
287207	158897	5255	-27.7	127897	50706	6900	-71	57	535.453
2219947	1120430	4055	849.3	1318038	483508	7731	1610.66	79	537.966
1792772	971504	2945	506.7	1187471	494544	5452	932.72	87	548.460
110058	60547	88	57.68	31719	17856	163	87.18	38	551.283
1722603	692850	2406	190.16	955580	289421	4230	279.8	73	552.125
2766106	1301963	2888	253.68	1757100	604383	6383	434.38	80	552.942
246809	274834	115	136.9	69995	77879	210	93.6	42	554.278
176160	35403	272	189.92	56751	10607	23	141.78	45	558.353
101891	31178	85	123.1	27656	8458	175	240.5	35	561.563
116950	43248	347	-8.58	33157	13025	641	-215.74	37	568.575
384894	62570	5117	-57.38	135135	19056	6775	-122.5	53	574.207
2357433	1499639	3089	449.54	1254867	686918	6656	466.16	74	574.795
2368674	1121096	3621	512.06	1413176	501325	7483	769.38	71	574.877
217051	282147	1615	91.9	61659	82882	2042	84.12	40	575.540
2707200	1108460	3118	344.48	1714718	579360	7040	342.4	83	578.576
2361078	646605	1628	390.08	1306723	291676	2651	729.86	75	580.649
1672824	867262	1954	316.44	961842	355175	4135	890.1	72	581.098
3290934	1347544	3399	606.14	1887500	684076	9301	1094.86	80	581.813
2082974	940599	2629	247.94	1920863	672150	11912	601.32	107	582.254
2751098	1129195	3725	362.5	1738889	586154	9514	630.04	76	582.487
2450952	856284	2515	458.9	1303593	385967	4689	877.54	67	582.574
2382231	963265	2999	570.14	1535818	510263	6993	1360.98	83	583.324
1530906	677510	2546	140.56	959493	313473	5089	-98.46	77	584.129
2091747	791056	2498	-18.72	1148855	344708	5555	-252.7	75	585.005
1959018	935070	2802	257.72	1180489	437943	5943	675.98	80	586.554
2483156	1599170	1844	216.84	1524604	847648	3324	423.64	81	587.540
2192025	789691	2260	134.6	1341808	385189	4873	230.78	76	587.953
2620659	1015632	3061	406.46	1460815	495808	8646	605.56	78	588.206
995452	2636553	105918	4206.48	953968	1793920	542873	16407.78	115	589.524
151464	243756	116304	2507.44	64936	108926	235850	4463	52	589.674
2083665	714419	3263	330.18	1219749	301166	5397	535.42	73	589.867
2651489	897897	2649	368.14	1700480	498577	5890	508.4	76	589.897
2595590	827581	3197	393.42	1606141	436300	9580	1642.8	86	594.927
2353681	854097	2517	252.62	1369543	376855	4454	854.44	71	595.058
2676676	1161282	2029	317.94	1433136	501219	3578	627.08	77	597.664
1533563	380932	1541	266.26	841078	156745	3442	338.12	71	598.035
122052	129532	26798	33.28	34566	36864	34783	169.38	39	599.672
146090	51363	426	87.36	44214	15905	562	79.32	41	600.043
2000419	789777	2008	45.88	1107757	353222	2426	-8.64	75	602.027
2405291	1005209	3798	422.28	1587409	507312	10111	657.46	80	602.195
2255636	740402	2858	361.88	1391390	362924	4515	795.9	70	602.244
2485499	1759911	3755	464.3	1878129	1012812	9424	1292.64	85	602.365
4600496	3369462	7831	1022.66	5040648	2994350	39895	3105.7	138	604.081
2266919	942673	1565	420.9	1254763	390149	2795	736.7	67	604.404
111098	16318	122	80.92	28272	3436	58	10.88	31	605.081
3576393	1759849	4551	249.86	2274652	989178	12146	626.56	88	605.791
204701	46841	-51	-13.86	60913	13567	-415	32.1	43	609.688
164644	101488	-43	182.02	49211	31950	-148	322.72	42	609.771
2524981	1780195	3296	847.56	1168705	920811	5714	1512.04	75	610.929
1979269	646886	3113	388.18	1244918	309855	6414	733.04	81	611.613
3237843	1070126	2922	725.92	1952714	551940	6230	1469.8	79	611.848
2341799	744706	1691	219.26	1392541	317438	3281	213.66	69	612.052
2276538	883380	2160	501.6	1434758	422468	3792	1009.12	82	614.207
2314150	777480	2469	369.34	1381122	353291	5352	1268.72	82	616.006
2590729	999630	2648	417.28	1489130	443595	3925	518.5	74	616.395
2784779	1106629	8269	374.34	1571431	508661	14484	784.24	70	616.538
1827740	746686	1292	255.12	1067101	332930	1842	404.12	75	617.343
1226599	1323796	148024	2735.64	508912	576251	288572	5645.92	73	618.077
2835423	906608	2000	502	1505098	392799	3358	987.88	75	618.432
202202	294317	324	-40.36	65469	96369	518	-203.52	46	619.394
2812214	1048109	2913	621.18	1875977	517901	5173	1366.78	85	622.899
2065338	746599	1795	113.7	1280161	358030	2825	54.5	81	627.808
2295066	1120226	3164	433.04	1470815	517568	7684	599.24	83	629.901
2694991	1308920	3697	427.42	1440193	592730	6034	766.24	73	630.395
146084	52424	-53	20.42	40418	15019	-25	-8.5	39	631.627
2930536	996655	3929	388.94	1762723	545269	9500	1001	88	634.056
2882354	1245336	3786	551.96	1733272	606529	8697	1120.42	75	634.132
2855625	1211469	4172	318.92	1715596	566299	9796	173.56	82	635.762
102200	7915	-79	21.06	27330	1953	-97	-70.42	34	636.698
125922	121002	1985	231.1	35231	33466	2462	264.32	39	642.139
1702787	670984	2265	268.9	1042993	348484	4786	234.96	83	644.439
1796293	685260	2126	241.36	1145291	314179	5454	380.44	82	648.882
2073270	614446	1593	181.98	1119463	257257	2782	196.52	72	662.451
515962	1077822	53432	1104.52	312458	609485	134129	3674.94	82	666.368
3538451	2005554	4814	580.04	2186900	1106421	10693	1356.98	85	672.938
2132697	1554385	4926	830.36	1391421	730990	11331	1417.66	92	675.323
1848890	874973	1985	577.1	1207955	417813	4641	922.26	84	676.056
3129728	1157473	2977	568.22	1773803	562534	6632	1329.52	79	677.000
3076260	2280704	4448	801.28	1702681	1002285	9762	1686.32	80	683.665
2831081	1282325	3348	479.28	1827648	684068	8217	704.62	84	692.272
2031728	1645197	3850	348	1215539	792696	8541	584.26	73	692.713
2268394	1462008	2048	305.28	1313179	695914	4025	226.5	74	693.058
4667492	2167593	7508	1316.88	3332237	1549427	28233	3260.38	111	694.664
3960088	6827061	1087218	12047.48	3775390	5856509	4313801	55501.86	196	695.250
2109432	596432	2958	147.88	1249927	279347	7048	84.28	77	696.654
2359154	858359	3009	214.74	1523955	476376	8680	695.8	86	697.046
607937	1058667	127861	2902.46	359396	467601	245887	6728.82	71	697.435
1903936	953993	2523	394.78	1056760	423225	8167	846.62	78	697.708
2776983	1175217	4149	501.14	1879712	626290	11352	1404.72	82	697.907
393124	32052	246	55.56	103427	4247	324	60.64	33	697.974
2448324	952917	2842	272.12	1412598	439442	5479	366.94	76	699.129
2398037	751344	3379	441.94	1451953	357814	8545	354.7	75	699.324
3336778	1819517	5267	1049.62	2226436	1087479	12987	2010.82	87	700.022
2188216	1009382	3366	495.76	1229646	444304	5162	812.32	70	700.417
2680480	1303640	4460	524.6	1535379	634126	11354	1143.44	84	701.920
2516696	1083744	3511	356.46	1806962	585749	10376	847.36	93	702.731
328023	63828	640	38.4	85313	15910	573	-173.22	36	703.062
2052643	791581	3364	467.04	1360176	401712	7783	980.38	82	703.363
116657	47468	1414	59.04	41192	18658	1946	-32.44	52	703.628
2425765	909647	5354	185.44	1590723	486101	16194	451.84	84	703.849
2276608	924220	3141	398.26	1216796	442123	5454	624.44	73	704.182
2118728	750355	1350	241	1155604	313982	1973	339.78	72	705.838
118750	18249	545	-24.3	31606	5008	620	-35.8	34	706.458
514151	84395	11264	151.04	187281	25423	16372	243.92	55	706.674
2428744	943277	3353	275.58	1537124	448120	9245	290.7	83	706.869
2586910	1204269	2902	446.72	2520993	908994	9717	1093.62	144	708.191
2834139	979653	4497	296.42	1851772	509105	9122	790.92	85	709.041
2518526	1065536	2609	384.74	1458029	498415	5479	639.94	68	709.093
2581260	846589	2707	357.02	1363134	403004	5374	681.64	75	710.089
1757572	908769	8449	328.14	1180377	483621	16251	849.86	76	710.158
2811472	952468	2211	357.46	1613859	474407	4022	605.92	70	710.244
2220331	755012	2275	415.5	1366281	379272	5104	973.44	70	710.357
2221755	711689	1042	49.12	1270224	302565	1301	-20.14	73	710.959
2385647	970181	2778	301.08	1553709	529513	4566	556.76	83	711.415
2310482	774072	5537	53.82	1397551	363894	9059	-201.26	82	712.469
2772934	961717	3048	548.28	1766460	521004	8710	875.6	83	713.152
1595024	734805	1550	247	946304	322886	2345	683.7	75	714.793
2230988	716914	2731	499.66	1264441	334696	6021	223.06	77	715.106
2712566	1129083	3023	451.78	1708005	543045	4207	951.02	81	716.363
225263	48273	1162	-86.68	64683	13384	1414	-234.96	44	717.797
2228361	877052	4455	535.3	1353467	418894	10340	969.4	79	718.170
2235937	841083	6682	275.52	1341524	381030	12498	356.28	74	718.428
109465	52864	198	95.28	35467	15933	263	226.18	37	718.928
2926512	1691019	5917	235.62	1683670	783202	10708	551.88	76	719.262
188868	207853	404	184.44	94534	119234	432	517.52	56	719.565
183613	60435	263	64.18	67250	18668	452	-84.28	43	719.770
2133204	658689	1772	490.92	1188360	289491	3310	795.6	74	720.586
2253793	862810	2057	322.02	1385563	431984	5084	572.24	84	724.051
1967676	803163	1721	63.06	1141896	381484	5322	62.92	79	724.625
2474608	1168346	2920	185.2	1430846	560112	6993	90.98	80	729.664
2393148	927144	1912	453.32	1501717	467642	3709	1011.74	79	729.756
1944430	682724	3095	554.7	1082067	298011	6378	725.08	77	731.409
1911850	657311	2809	98.74	1106278	291269	5265	144.9	74	732.442
2808415	1622136	3482	321.52	1784987	826058	7305	812.3	76	732.619
2081793	883698	2624	390.64	1253781	426205	6321	816.06	79	733.280
1897943	626408	1141	76.26	1106799	281447	1429	97.94	74	733.601
4252849	2208585	6503	1210.58	2733211	1384172	17000	2846	95	734.626
326679	45577	1184	127.24	91020	12789	1379	-5.06	45	746.691
170409	47820	5	10.3	46650	13279	176	-71.64	40	749.964
1844092	899074	5081	437.66	1131745	445388	9871	772.06	87	752.718
2358027	891882	2710	241.6	1581766	451070	6570	297.2	86	756.888
2096697	846961	2732	118.52	1279123	381044	7027	50.22	82	760.004
2696181	1048873	2558	554.88	1524179	485543	4929	840.94	72	760.175
2466183	1212220	7757	717.02	1555727	558360	19306	1546.16	85	763.043
103559	22884	27	75.22	27875	6065	40	57.4	35	764.982
1503550	611204	5175	153.5	728346	225145	9759	328.74	70	769.632
724722	555630	20696	1753.56	505494	459006	50377	4383.22	94	771.756
2919420	1267464	26216	861.76	1662358	616777	48905	1334.3	81	775.373
1946090	701881	2033	147.38	1176738	315544	4536	-82.04	80	782.360
2504285	904389	3691	571.26	1569488	444373	8437	933.82	83	787.608
1019756	1560374	193708	4414.88	536007	763611	479464	9616.04	85	793.832
3102534	1157847	4945	707.7	2219630	733118	13268	1415.48	98	795.394
2723254	1033945	1743	274.98	1600733	512443	2975	456.5	75	795.606
1790897	1042845	2541	-82.74	1012970	447584	5476	-286.64	69	796.094
2340219	795329	3572	209.92	1434185	358519	8268	488.48	80	797.559
2484565	1665956	2250	441	1382784	809726	4788	823.68	78	798.840
2194799	908835	6455	264.3	1468528	462694	14692	406.12	83	799.295
144905	4104	1823	41.78	31463	-1054	1436	46.96	24	799.392
159804	155874	330	-141.2	35604	38611	421	-209.94	25	799.418
2026188	786693	3349	261.14	1167159	373561	6955	601.3	78	801.427
132833	166426	255	121.3	38002	48247	466	123.76	35	801.657
2167182	635599	1957	486.02	1248506	278902	4734	1043.24	75	802.006
3206164	1177888	2589	575.54	1815455	526123	4630	503.8	72	802.093
3589421	1486086	3446	378.56	2115989	768989	7175	464.5	76	802.311
2508471	1086482	1400	235	1606957	535591	2423	919.78	83	804.237
181919	11498	147	93.42	47707	1515	128	49.08	32	804.506
513633	148245	46569	1061.34	153427	43894	66473	1563.78	46	804.652
128578	53093	524	-71.36	41288	16372	490	-60.6	37	804.838
2616089	1025132	3019	305.34	1641647	498604	5550	-112	85	806.043
138571	110213	392	26.12	36063	29156	607	14.02	34	806.635
2400915	1021485	1749	411.14	1460103	458381	4318	722.48	80	807.354
1551168	638200	1385	303.1	904310	273027	4504	691.44	72	807.608
1822723	694855	927	328.22	981377	286986	1188	636.68	74	808.309
2412814	878232	3453	400.58	1489608	422413	10591	969.26	78	808.587
2439797	867289	3005	303.3	1471849	439049	5295	743.7	70	808.618
2331367	748104	2873	336.78	1423467	383343	7387	653.82	71	808.689
491017	590942	178205	1812.3	243774	597463	427070	5950.2	111	809.337
470091	649350	65645	3630.7	273019	305968	185018	9903.48	70	809.403
2619953	1241839	2092	395.12	1580733	501782	5621	606.06	75	809.572
2610106	900077	2719	294.34	1474473	404186	4732	544.52	69	809.604
157579	0	277	56.22	30317	-8549	322	-125.08	20	809.635
2142335	1279076	3909	302.74	1411671	605803	8288	126.68	81	810.008
2314322	822041	5680	99.8	1381551	417273	6038	652.68	80	810.909
3076056	1306992	3314	458.04	1997516	820437	6567	637.62	84	811.071
2189702	1065135	3908	256.88	1687537	671974	11812	70.32	94	811.654
448143	284785	633	392.38	128647	83422	1236	681.96	49	812.983
2691677	1023339	2048	460.28	1583903	582516	3487	955.82	81	813.012
108691	293701	1420	186.2	29781	91035	2144	127.84	31	813.306
2639114	1014196	3749	288.14	1306317	386150	5148	388.28	72	814.170
2115452	821565	2312	293.32	1447625	434337	6702	-24.28	87	815.106
104909	135270	18406	248.16	33754	43097	24223	496.78	41	816.332
5126312	2008697	9839	867.54	3601254	1101507	22643	1441.98	91	816.589
1926683	648730	2414	195.04	1102442	295106	5550	364	74	817.278
2035738	685796	2792	226.12	1145778	298997	6205	271.3	75	818.976
2053274	755796	1977	199.22	1200600	367580	5493	64.98	75	819.144
2820481	1345393	2442	468.12	1588670	639099	4035	702.1	71	819.313
3189032	1259210	4817	430.62	2065704	712968	11208	786.88	87	820.989
773493	1023822	102630	5417.8	555297	558894	270588	12130.68	83	821.648
2513733	1048617	3760	612.6	1471598	430548	5689	1490.54	76	822.799
106866	44523	408	93.88	31317	14837	390	146.4	40	825.045
111958	54757	85	119.1	35171	20097	-53	188.42	41	826.621
2672965	1049609	11193	746.98	1682741	521509	21278	1026.08	82	829.566
2621646	840166	3264	341.04	1511215	394560	4623	815.78	78	830.779
216025	192877	107	-71.98	69138	68096	353	-245.42	46	832.247
2827287	943528	2098	248.28	1791677	456135	3577	549.22	82	834.024
2721420	698130	3840	207.4	1463639	325594	6134	-204.76	70	834.245
2442206	987863	7524	224.64	1506531	471090	14930	433.8	77	834.856
2474725	837293	2029	405.94	1480403	364736	3134	134.24	75	835.290
484377	169330	-202	37.28	147035	51253	-1058	225.12	49	836.103
2152796	762554	1930	229.8	1182568	364483	3412	345.32	75	837.068
2899250	1299459	2271	331.06	1811460	634120	4523	582.78	78	837.330
2828194	1125596	4323	493.78	1712892	575492	10259	532.74	85	840.426
2013264	910764	2296	513.56	1237259	383594	5582	1265.52	76	840.804
2493160	1396463	3726	427.36	1647225	698139	8724	680.64	84	843.767
2011812	825394	2649	267.14	1178538	415251	6410	90.6	75	843.867
3124077	1414096	5471	1215.06	2017523	682214	10903	2002.58	81	844.217
167005	114548	650	-107	72419	55494	1480	-357.2	55	848.529
2444153	1548774	2694	162.84	1370199	818168	7040	-440.6	79	848.754
206950	99515	8388	158.68	61435	28321	10605	97.3	44	850.130
396816	491670	122020	3041.2	301540	373315	284089	7672.54	96	851.235
1834435	579176	2232	260.52	1068922	278880	3847	545.42	77	852.393
1101784	891921	3607	341.02	560823	355448	7642	677.12	69	854.404
2447614	726825	1567	96.62	1446319	333563	4073	-201.22	79	858.990
2350704	777527	3977	372.22	1236705	331662	8766	791.76	72	859.325
128535	89356	37	-21.18	55031	55185	-89	-726.54	65	861.342
136279	28986	398	14.28	37705	7692	753	-104.42	38	867.787
2686765	1018270	3375	267.5	1535266	480516	7871	657.06	79	871.976
152184	174734	271	-27.94	44136	58748	433	-365.62	41	875.335
2498804	1107754	5097	548.42	1532857	497161	13391	943.26	79	888.650
2435743	990515	3039	218.54	1499512	474588	6218	350.48	82	890.271
2232481	785580	2449	233.14	1377498	357240	5793	104.98	82	892.826
143095	8386	-32	85.48	38494	2237	-89	134.46	38	893.964
2736935	1076259	2493	274.98	1613510	512106	6231	376.66	80	906.389
166166	242847	111320	1716.2	78811	115918	208955	3551.3	58	908.977
2273435	901153	3105	408.3	1336108	391863	7479	602.94	79	909.053
2534107	977269	2262	396.32	1619931	481074	4111	818.46	84	909.576
616272	1423142	322940	2409.4	669684	1793517	1965452	22128.72	204	911.269
2285405	1124094	2698	166.28	1276337	491508	6214	-35.96	76	912.698
2273629	778644	2618	125.48	1331819	344865	6350	-196	72	912.788
2243593	917918	2776	563.36	1498243	464858	6476	1126.36	82	913.539
3061128	1650721	4824	687.64	1890092	1003549	13728	1591.08	89	914.231
128349	62792	-67	-11.62	35616	18524	-341	-43.26	36	914.945
2292707	1246936	2923	577.78	1512995	667717	5448	1048.28	85	916.568
2496797	681496	1927	299.22	1217393	272920	3685	776.1	66	916.691
2110149	859125	2112	215.32	1133549	367116	4811	158.46	65	916.818
1848092	772807	1605	289.3	1058205	312374	2615	248.9	67	917.053
3213609	1038518	2230	271.8	2025473	545267	3389	616.54	78	917.092
2242090	783897	2142	711.12	1247522	334526	3823	1065.78	71	917.805
3129938	1340458	4851	665.86	1722478	611215	11661	1048.46	79	919.269
2631957	1541765	3757	650.02	1790673	716322	6563	1237.18	77	919.429
2307665	742721	2816	12.76	1262012	325185	5806	-299.84	72	919.891
110845	18125	241	-33.74	40892	5330	358	-62.12	45	921.032
108551	34932	264	-149.96	32198	9701	-342	-472.12	39	921.602
2484714	920912	2868	387.48	1499004	422742	5772	732.92	78	921.778
518522	340267	10071	142.06	175411	105572	14804	274.44	55	922.948
138896	141176	536	-36.04	41962	45431	1098	-128.72	43	923.739
2145846	907649	2806	583.16	1298799	442117	6115	839.9	82	923.779
2857789	1163221	3664	428.04	1714484	572362	9274	800.64	80	924.199
2128851	762830	2024	-11.36	1267198	359563	4101	-47.14	77	925.143
2382871	1025607	2789	266.54	1499946	481006	4603	325.58	81	925.557
104294	32903	-165	193.1	29859	9618	-699	180.86	37	929.192
1841388	876429	2389	183.54	1142865	397924	7343	250.98	82	929.482
176660	225291	356	-100.84	65028	85795	561	-257.54	50	934.036
2678878	918157	3208	629.88	1648139	428056	8586	1408.96	83	935.082
2531243	887336	2940	525.4	1674983	468219	8546	814.56	85	936.650
2234315	751902	3554	268.44	1242001	343027	7897	143.42	68	936.775
2524680	797058	2754	309.44	1534453	375500	7146	821.56	80	937.760
123825	77878	-36	221.04	35918	21178	-255	341.7	39	940.814
779848	993464	303619	3096.34	647536	845266	902327	14544.22	116	942.144
2185538	837861	2036	220.96	1282018	415535	5044	387.84	85	943.881
2264607	862338	4902	224.72	1341089	420060	10554	692.44	82	944.088
2303267	1015606	2735	182.1	1208967	449621	7169	650.34	76	947.378
116540	13395	-41	25.74	31761	3607	-36	2.04	35	948.277
2447524	813336	2155	237.3	1396400	359628	4362	313.32	77	953.420
2624192	845895	2041	271.26	1582898	403330	4132	517.52	79	953.951
128788	44195	118	62.48	35487	12502	-46	58.44	39	955.947
2913582	1266600	3293	540.98	1984106	707726	7932	908.52	86	957.963
2727116	734555	2334	163.24	1583754	336471	5458	116.88	79	960.227
2488690	798249	1745	524.7	1470112	393582	3335	1062.1	78	960.446
2414474	916800	3236	111.96	1239851	386000	7213	-105.82	68	960.778
2307565	830148	2196	227.56	1323789	366576	3163	286.18	74	961.414
2139147	663437	1114	310.04	1134394	285122	1578	484.08	72	962.898
1781673	754965	2801	291.86	1001607	306923	5857	826.02	73	963.881
150688	188513	97734	1475.24	54190	80602	164760	2387.6	52	966.763
127594	109329	710	5.6	51652	50192	856	-184.84	50	973.592
1679672	635015	1956	456.16	917318	249937	3810	661.6	71	977.832
2313795	1236760	2262	340.32	1479578	612143	5914	253.04	81	979.101
2689607	1199043	4502	374.72	1648889	583859	11060	441.6	84	983.007
3442471	1395478	3295	627.7	2089048	731745	7499	1237.14	84	1001.324
2649180	1624023	2674	482.64	1577555	774633	5318	891.48	75	1001.514
2194630	929822	3363	360.18	1725276	565289	8358	1258.88	94	1002.658
2733941	816078	2578	240.08	1626052	389379	5660	64.6	77	1003.029
2559908	1034417	2563	664.18	1456172	490317	5064	1512.04	67	1003.044
2374575	724914	2589	276.54	1323692	329649	5669	282.34	77	1007.922
2951862	1009605	4142	472.12	1674214	470199	6815	810.9	78	1011.180
1730579	1082818	2023	272.78	1198420	648379	7237	407.82	91	1011.417
1628224	839940	3075	351.5	1032458	522502	8183	611.38	98	1013.966
109618	52546	124	-58.36	32919	15885	-196	-148.56	38	1014.903
2471310	4519528	63309	1763.74	1660577	2490770	144266	3255.76	84	1015.097
121076	78970	24	42.64	37578	28757	137	-144.18	43	1019.375
1704547	602264	1405	408.3	911484	249686	2479	341.94	72	1020.896
2777709	1224174	2733	440.38	1758408	598526	5719	732.34	82	1021.516
3469825	2054077	5661	791.46	2658209	1236064	11286	1500.96	91	1023.381
102475	21090	1224	-44.36	27463	5556	1196	-241.44	35	1024.844
2648988	1462225	3620	938.2	1588310	690785	6440	2271.4	80	1025.313
1775925	1204972	3447	446.42	1486780	777503	9112	589.32	90	1025.677
2011230	1185018	4980	262.8	1289676	570522	10216	250.76	81	1028.370
1808456	576281	3008	208.88	1030187	249351	7348	168.28	75	1029.319
104991	146743	167	15.62	31528	50501	-36	-295.96	37	1029.775
2241248	884350	2291	260.26	1238446	398391	5587	991.82	77	1030.550
2259307	957980	3511	385.46	1356582	465856	5603	729.58	79	1031.597
2684897	2249734	7128	1279.08	2172644	1660912	19655	2901.3	101	1032.670
2333753	1868204	3472	214.92	1605235	869872	8600	629	84	1033.267
2872149	1088149	3131	418.66	1803988	566570	8025	888.5	83	1034.144
2798702	1274951	4236	615.96	1894462	643305	7276	1257.36	82	1034.409
1861898	673208	1695	299.7	1122564	336236	3124	692.64	76	1034.880
161924	159350	987	-170.18	79025	87115	1618	-289.52	66	1035.828
500247	1177951	20188	311.68	232401	459230	39411	503.46	66	1037.806
3110110	1281893	4385	561.1	2029257	651337	11928	1234.08	89	1038.490
104282	25281	1971	14.06	28235	6742	2547	-197.58	35	1039.851
1231313	360910	1547	89.42	584681	136647	2590	-185.6	67	1041.280
3234701	1243289	4073	550.78	1942029	633851	9230	1018.8	82	1041.924
2458063	1021868	5644	282.84	1492837	490686	11388	452.68	75	1042.001
2640082	847385	2371	384.06	1623655	446912	3669	513.34	78	1042.765
552777	57586	237	69.82	180361	18026	244	-45.16	54	1043.945
2372314	931402	2513	192.18	1365163	400030	5865	178.9	76	1044.899
1731592	662922	2038	148.68	1036121	290169	4037	159.82	70	1045.036
290011	44917	3754	64.44	81424	11636	5065	180.9	41	1045.561
2221586	1193778	3225	441.5	1631303	634350	9919	364.34	88	1045.799
115384	273504	493	-16.02	23319	68438	400	-60	21	1045.845
255860	21978	157	67.02	73365	7368	-4	119.56	45	1047.785
3047198	2297090	6481	864.66	1943489	1357112	15869	1415.34	89	1047.999
2705706	1000810	3064	340.04	1738526	500265	8485	593.1	79	1048.231
2881796	1171168	3799	589.14	1765143	580022	9332	943.52	83	1058.698
3401460	1073847	3617	498.62	1991295	543711	9848	1266.28	86	1062.087
2012939	882360	2333	478.38	1299090	430267	6929	880.94	80	1062.442
416186	548248	129578	3923.08	196336	255988	249287	7081.82	74	1064.134
2631653	1121861	2803	395.58	1563745	509026	4444	123.84	77	1064.362
2254634	822630	2081	106.66	1260080	378933	3546	460.56	76	1065.280
3268993	1186788	3915	401.9	1860494	614634	9599	404.14	79	1065.632
2004535	614475	1677	223.22	1163486	276506	3745	425.7	75	1066.923
3093495	1204116	7534	366.24	1843052	677544	20730	731.8	83	1069.578
1871027	824821	2656	615.16	1721672	614844	9479	1659.94	102	1071.098
2690458	1294821	3341	701.26	1463236	581520	6446	1466.56	76	1074.648
2103996	711565	3086	123.96	1280948	343326	6526	-197.64	79	1076.630
1387197	1175798	2063	265.18	919622	514067	4803	376.58	81	1077.073
2711655	1283255	3546	409.56	1833291	673031	8890	877.4	88	1079.501
2426799	1271839	2383	208.38	1247104	526864	4683	522.38	72	1086.865
3105393	2002229	4695	457.7	1946602	958923	9328	644.08	87	1088.355
2058472	729445	1904	335.44	1069077	313895	3595	468.7	71	1089.264
680713	1715576	83159	2650.74	351744	834638	211401	7034.86	77	1094.155
2265369	1127975	2935	535.1	1489951	524192	6288	1066.68	82	1100.730
4687168	4255417	11987	1444.82	4041957	4514192	45121	4027.06	124	1104.032
1338961	1119116	4911	428.46	787154	492234	11558	1502.88	81	1110.152
1801848	876346	3369	461.34	1016888	346272	4737	768.82	71	1110.290
205436	290120	148258	1595.88	66075	96950	208657	2565.02	47	1114.148
2879576	1028096	3622	416.92	1649190	504800	8422	339.92	83	1114.360
2519783	1307144	3357	681.02	1511841	619208	8260	1466.6	79	1115.164
2936808	1171850	3297	621.42	1752017	566599	8537	1377.82	76	1115.371
2303740	1126916	7837	960.82	1329936	492866	12653	1641.58	76	1118.605
834044	1641400	134142	2702.12	391399	671676	241404	4543.44	69	1119.217
3055644	1443760	6640	463.4	2181004	808475	18642	1558.12	89	1119.264
2017488	887180	1778	252.08	1190064	369283	3037	684.82	68	1119.449
2950279	1297882	4379	695.94	1667619	593052	8446	648.56	78	1120.811
147401	153393	451	-18.14	55975	53769	523	-219.22	50	1123.435
3030038	1865299	24338	994.68	1601176	817351	57930	1594.8	89	1123.537
1571001	552101	1866	171.76	897671	276053	4478	-262.92	71	1123.673
3068314	1081794	3037	231.82	1794235	489271	6153	353.58	77	1124.274
2300516	693987	2393	235.98	1407712	321352	4681	-24.34	71	1124.389
3092098	877270	1346	280.56	1723471	422535	2566	315.76	78	1125.577
2080997	804311	1640	229.4	1111234	369022	3349	129.14	76	1126.986
2371754	838508	13920	286.2	1339807	406726	22861	633.46	80	1127.920
2563704	910726	6146	264.56	1662011	431241	12338	655.68	80	1128.397
2479530	1035465	2736	159.96	2306563	851702	6406	749.16	108	1128.933
2477613	1452241	2804	433.44	1404934	565339	6665	840.9	78	1131.425
2588396	1254726	4734	633.24	1731487	645985	11851	1128.86	88	1131.923
2945679	1130027	4731	622.66	1925239	636797	13525	1328.5	88	1132.544
102585	73664	415	-69.1	30189	22354	935	-156.9	38	1133.607
139231	414798	52484	767.24	56334	150887	90893	1258.98	50	1133.821
112850	30970	6372	49.92	32826	14749	7996	-32.44	47	1136.385
3268912	2652928	6235	1154.1	2412929	1602641	18331	2827.66	96	1137.989
1837521	513596	1155	125.3	966892	207899	2761	323.46	66	1138.142
893366	2049155	8437	2111.82	548719	1018055	29060	4094.6	93	1138.887
2090647	856462	2599	166.14	1285736	397879	6059	228.74	80	1142.272
192958	28666	153	16.58	64080	11225	-273	106.22	51	1142.698
105236	20254	-1	248.14	27936	5682	-72	608.08	34	1143.238
2329941	900043	3003	277.58	1315428	399982	5128	440.08	75	1143.267
1813073	625049	1709	259.74	1004864	360223	3035	640.1	90	1144.745
2786241	1200613	6290	554.4	1711403	585072	14476	1065.36	88	1147.131
251501	262080	368	106.48	77009	82938	401	89.86	45	1147.964
119372	65064	94	49.84	35189	20038	-161	-122.46	38	1148.632
2454151	854824	2681	400.66	1370242	408011	6777	211.22	82	1148.982
2830464	1136505	2922	232.92	1719589	564213	6721	91.06	81	1149.602
2092627	842943	4024	454.64	1366980	413628	10080	718.8	82	1150.310
1732778	716254	1437	665.82	1069140	377606	781	1221.66	83	1151.733
1447425	4554055	111740	4889.4	1217893	3237893	398217	17870.62	102	1151.904
1810717	485314	1766	179.76	902968	188138	2719	210.34	68	1153.132
2400698	994459	2872	492.92	1559564	510749	7835	1033.1	82	1153.719
2397101	921960	4185	341.1	1573349	474521	9712	582.32	84	1154.494
177352	250912	51693	858.98	61462	85145	77459	1275.74	45	1155.238
2357469	956770	3049	338.14	1504540	490430	6052	618.72	81	1155.529
2732746	1012147	2497	440.42	1683477	548434	5547	1229.42	80	1157.651
1967366	853326	1932	225.52	1196126	411454	5311	382.46	81	1158.497
2256947	714651	2330	242.8	1422124	332157	5053	603.58	80	1158.591
2590864	777914	4579	153.94	1465440	323754	7908	246.88	77	1160.235
2035132	696454	2568	163.48	1308792	343629	6263	40.18	81	1160.886
2936490	1256356	3348	255.28	1928477	676985	9469	46.34	92	1161.534
2587942	874625	2886	165.96	1557227	417815	4337	-12.18	73	1161.546
2483749	959897	2396	381.56	1432480	432561	5375	152.5	78	1164.024
2609639	961041	3098	315.28	1608548	471576	8304	442.44	82	1167.914
1514485	778710	2227	164.22	1097480	453760	4617	409.62	91	1168.213
118544	33749	90	-68.6	28961	8333	143	-233.02	28	1168.450
2364506	734730	2053	158.58	1330684	331917	5028	372.08	78	1169.445
2494096	1358299	3559	884.74	1409472	637147	5167	1883.62	71	1169.645
2040631	775984	4231	101.66	1108622	343797	6178	338.08	74	1172.400
205097	255809	108741	1836.26	89088	95654	165816	2503.76	54	1173.734
147310	158855	659	-59.26	51651	57816	803	-134.42	49	1174.870
813775	1711802	48499	535.14	559679	855342	137172	425.92	104	1176.593
2598967	1074431	2567	303.62	1370714	473006	6001	275.86	77	1180.987
2758855	1020790	3057	183.02	1904404	525011	8259	563.74	82	1181.296
2811633	1124545	5196	466.56	1647874	535064	10255	518.3	81	1183.176
2686682	967676	2922	410.92	1576036	466469	6993	564.98	79	1188.006
2734665	1084290	4626	529.36	1552983	472316	9200	679	79	1191.885
2936452	1487565	4802	669.72	1932630	764109	11050	1241	86	1208.436
2652527	928636	2524	208.64	1609701	474187	5666	249.76	79	1209.064
140269	165179	155	54.3	38986	47226	249	108.14	39	1212.979
3190904	996560	3158	666.88	1960607	529478	7710	1344.6	85	1215.171
1923110	695712	2728	388.08	1121425	314414	5529	567.94	76	1219.888
1932346	793424	3026	1.36	1043809	314592	4921	-265.94	74	1224.939
2852849	1142377	2646	519.56	1600617	519869	5949	946.14	80	1225.472
734620	93480	3147	184.42	222105	25886	4014	422.04	53	1232.166
3103235	1310509	2959	452.74	2207971	797514	7812	1510.32	100	1233.491
2126506	817078	2896	405.56	1338298	412063	7858	397.88	82	1236.487
2396564	1031201	3973	397.78	1335277	468748	7470	-86.8	74	1236.615
2436067	847322	4180	212.8	1424859	408865	8817	144.62	72	1236.727
2157166	835279	1662	325.32	1280004	380495	1826	509.36	72	1237.030
2487297	804337	5712	299.32	1362095	377119	10715	912.9	71	1237.215
283628	542491	118665	2412.9	297391	646223	487778	9913.08	134	1238.505
2767014	1227814	2591	227.26	1686504	619783	6500	-113	81	1239.163
895198	138088	2379	191.94	313366	40762	3471	653.06	57	1240.423
2148057	939064	1774	407.64	1312921	426279	3473	568.78	76	1240.489
3230927	1255398	3320	805.2	1855099	616635	4397	1797.42	76	1240.826
1585932	488731	4627	204.22	734039	179393	8133	219.38	62	1241.311
2392134	818531	1571	169.06	1416554	378446	2446	205.56	76	1241.988
460629	1313488	8519	640.34	249622	624795	18518	926.48	65	1242.217
2683436	1242054	2820	489.2	1747394	678220	5405	901.3	84	1243.573
2084863	868660	1959	299.74	1275300	393087	5447	619.42	76	1243.914
2667699	864634	2556	454.16	1546326	406601	4907	715.02	76	1244.632
416294	1061137	4744	393.84	204670	439637	9701	756.86	74	1245.529
187011	422235	209142	2676.12	90924	230935	445032	5146.52	67	1246.482
2074749	743606	3807	172.02	1153553	323384	7051	-229.14	76	1246.684
3659773	1761596	6044	846.84	2322244	914560	9946	1322.56	82	1246.965
2876529	1129671	3108	452.88	1625222	527202	8245	813.7	72	1247.143
147408	82801	224	29.64	47307	27114	267	28.62	41	1247.886
427819	295235	49478	837.08	168621	91787	69676	1248.36	57	1248.914
139022	11124	-166	-60.76	37700	2208	-630	-236.8	37	1249.000
237459	173962	504	75.44	75739	65850	908	130.88	49	1249.442
2427304	784298	2950	451	1569257	359610	8357	777.02	82	1251.163
2166460	1033736	3698	558.28	1328782	526442	7983	1145.38	79	1251.740
2177180	587442	1946	147.56	1284067	272353	4312	120.32	71	1251.944
2743183	1049675	4857	309.02	1793815	538730	9660	322.6	84	1252.952
2345825	782805	2238	529.68	1226613	331895	5061	935.46	66	1253.038
1995674	771384	5808	358.88	1110246	316674	10742	344.12	63	1253.125
975530	1236858	22880	915.8	391624	479185	40166	1949.76	52	1253.184
154391	146500	29230	302.8	42786	40855	37363	336.18	34	1253.684
2593373	1315369	2978	417.08	1474047	679708	6235	779.1	79	1253.783
2289831	1010878	2412	461.32	1295400	453822	5766	1099.76	78	1255.262
2699047	1828529	3338	744.68	1427590	883673	7929	1306.94	77	1256.300
2285882	826331	3992	474.12	1420289	370777	10527	789.22	77	1256.648
2615585	1762054	2917	472.62	1596705	860485	7708	1611.88	80	1257.285
2079071	1102455	3998	455.28	1151844	494010	7987	843.82	68	1257.417
171277	84864	223	-50.22	45833	23023	21	-157.94	36	1258.038
1734043	811787	5903	76.58	1104042	351738	14710	286.6	82	1259.952
2466239	872738	1868	301.48	1515580	417885	2914	599.04	87	1261.720
2449016	975094	2467	460.62	1440054	458240	4096	756.56	79	1262.404
527456	991298	275369	4202.34	425000	1144754	1128003	19636.58	149	1263.227
102867	84859	472	137.92	40564	27232	1073	-58.22	45	1263.882
2752030	938988	3567	206.62	1764466	532085	11671	70.06	88	1264.896
1737200	762291	2329	334.94	1190278	402963	6491	506.26	84	1266.721
3134483	1080778	4398	563.28	1922164	577705	11978	1346.08	85	1268.452
2672506	930363	2636	383.96	1495292	430886	5963	900.18	75	1268.857
2269532	988890	3477	-55.78	1337920	473652	8979	-393.06	80	1269.308
2006518	738695	6144	239.84	1205025	342939	11805	333.3	80	1271.883
2479283	1781103	3140	207.4	1674376	852774	5641	645.26	83	1272.342
923438	294837	1163	6.18	408635	104132	1998	-31.72	63	1273.190
1682854	602438	561	189.46	942526	268285	335	485.1	93	1278.153
114003	39988	170	290.2	27500	10532	26	568.36	27	1278.170
2201417	946847	2705	417.3	1269295	434034	5076	467.36	75	1278.804
3156801	1123796	4218	118.48	1757461	563268	10267	-18.38	82	1283.005
2081606	840959	2705	148.3	1355003	415371	6988	31.68	84	1288.220
2143425	810297	2512	38.32	1299099	371133	5826	-140.64	78	1288.939
2383119	1159622	3007	641.02	1411988	540373	7497	1290.42	77	1289.780
1948761	711666	1784	361.24	1340516	421364	5903	1264.58	92	1291.947
1807168	914470	3059	478.74	1216674	463245	5894	685.84	81	1292.142
2383342	678267	2715	438.9	1480811	356926	7348	871.28	80	1292.683
2029621	761192	1529	86.94	1188701	332335	3593	385.98	74	1293.340
2870923	1403193	3102	288.72	1869238	741385	7841	799.26	85	1294.030
2056471	740401	1697	275.42	1219848	306387	3285	556.1	76	1308.496
230387	245937	844	55.84	101074	103985	1397	452.42	60	1313.377
3360322	1295630	4167	603.62	2070267	668032	9142	1727.12	85	1315.417
2176604	966595	3097	363.42	1162569	444683	5637	464.82	73	1316.867
2754014	1241053	4660	1038.6	2531107	980071	16992	3287.12	111	1322.059
2274830	783393	2649	323.14	1352225	367433	5220	577.2	77	1329.605
2701948	1653133	6186	963.96	1728405	771614	11728	1584.08	83	1331.517
136410	77087	628	-2.92	46129	30348	444	-28.16	47	1334.325
126633	102292	118	42.48	36169	29941	5	160.3	39	1336.061
111051	102436	-162	63.68	31409	30849	-803	110.42	37	1341.818
154540	21629	112	46.32	42059	6021	-62	-108.32	39	1342.506
493475	573409	-221	9.94	188353	235799	-1360	-101.6	61	1344.063
1756945	2019081	3178	366.08	976338	874119	4900	492	74	1344.457
549990	250407	1121	107.06	302563	90515	2152	23.72	65	1344.698
103615	61931	117	38.62	47681	21733	82	159.52	51	1345.396
2175028	819907	1566	229.76	1271443	368854	2069	84.34	76	1346.247
382066	167885	799	164.14	108526	48242	266	434.76	46	1347.021
1368229	765324	2226	246.36	883372	342442	3271	415.06	81	1347.379
2119145	700748	4001	224.86	1213774	337375	8242	389.12	79	1349.382
2715890	1182263	2957	630.02	1825341	642985	3840	1259.4	84	1349.999
2450933	969668	2731	483.66	1561444	513140	5489	815.54	74	1350.035
113200	161446	301	-30.14	37330	52209	286	-129.04	41	1351.742
579762	762917	272735	3835.1	391357	523701	613323	11387.78	90	1352.401
1972296	781551	2749	466.14	1201233	380338	6645	468.7	80	1354.902
2763237	934789	2753	412.58	1656977	440233	7216	650.76	83	1356.483
1152001	1024577	9813	420.18	899237	718420	34070	731.2	100	1356.805
2072393	910131	3756	491.16	1183393	409613	6337	780.82	75	1358.772
672809	137673	1371	102.06	215035	41047	1618	447.48	53	1362.526
2253915	766024	3069	472.34	1332544	376918	6782	611.52	80	1363.606
1290701	820533	2214	326.04	970431	473186	5087	347.82	87	1363.981
2348428	867422	2028	371.08	1380153	407903	3974	168.64	75	1364.899
2048960	1002188	2830	402.8	1396780	537130	7800	730	83	1365.514
589506	751922	24626	549.36	232264	283310	42181	571.66	63	1366.557
2633831	1145308	5872	310.92	1686818	575230	13359	481.74	85	1367.575
1732654	781270	1384	119.24	993944	319784	2594	-183.16	74	1369.032
2757948	910623	4356	381.16	3155640	962309	16717	1092.62	144	1370.317
2420484	856061	2488	194.68	1400608	384711	4257	13.02	84	1372.267
2330980	998324	3434	469.24	1685386	592232	10394	953.84	94	1373.918
3033504	1128000	4049	408.14	1837156	596126	9625	476.5	84	1375.473
109043	57847	1000	-189	54809	32957	2468	-503.52	61	1380.444
2376162	838895	2698	160.28	1400403	369970	4783	-323.62	78	1382.530
2120812	1056212	2183	545.38	1282093	497110	3457	826.02	77	1385.317
2088618	920047	3559	582.74	1269669	416197	6317	1031.62	73	1385.518
3063965	1356615	5115	716.9	2074592	777019	13192	709.12	89	1387.818
1880102	827052	5521	139.06	1128182	404619	12043	417.98	76	1388.388
937771	261899	3971	26.06	286142	81997	5336	-190.04	55	1389.992
237762	21760	2223	46.78	63511	5305	2497	164.42	38	1390.110
2218131	968119	1836	216.96	1270441	378395	2269	449.34	75	1392.468
2667328	1313278	5546	920.56	1691821	674561	13081	2310.66	79	1392.761
256422	38503	-76	112.64	74699	11163	-179	306.06	45	1395.691
2243970	952842	3886	324.96	1385068	427680	9231	700.66	83	1396.783
2912215	1210593	6738	354.68	1895843	654034	17991	1169.26	82	1397.186
1752477	745328	817	-129.38	978026	305529	-3100	-413	69	1397.530
2689237	1468623	3588	593.68	1863318	779745	9292	1548.12	90	1402.212
1959323	657678	1767	-14.38	1059331	293968	3274	-235.36	75	1408.979
2648678	1043701	3518	617.48	1671507	517012	7331	1272.66	81	1409.600
2834062	2303054	4220	743.2	1892818	1277294	10843	1453.98	87	1417.974
2196114	1300517	4551	355.86	1459067	756224	11987	772.82	87	1427.984
3194451	1229716	3297	619.42	1951638	640954	6473	924.78	85	1437.063
2151881	1027279	3282	472.52	1677258	725735	11378	1524.08	103	1440.038
235360	103767	1922	356.92	60471	26698	2386	394.96	35	1440.419
2878309	1096806	2815	310.9	1714566	512163	6406	350.16	78	1440.714
2593570	1030609	4556	687.16	1527510	441720	7845	961.7	78	1450.575
2721691	1052982	3281	471.66	1770206	539802	8708	838.88	84	1452.269
2114658	690648	2311	93.46	1142252	290507	5243	308.98	70	1452.347
2231104	733811	3232	391.52	1380335	346937	10655	464.3	73	1452.452
1472362	701433	2348	308.28	918981	314970	5384	655.24	80	1455.667
1618945	790155	1365	56.9	935170	373372	2291	-15.74	80	1456.811
2872383	1214133	1952	115.72	1661801	600499	3716	104.76	80	1458.670
2744663	999015	2750	605	1628471	458900	5323	1170.78	80	1459.695
2482264	1011172	2542	461.12	1592364	476380	3398	565.28	73	1459.741
261305	124762	6956	156.16	73757	35328	8747	231.42	44	1462.893
137141	131591	207	70.02	56678	58918	-229	200.06	56	1463.523
2836748	1226911	2998	401.28	1633872	603508	6201	-55.14	82	1463.963
2377317	874090	1554	242.44	1415806	428135	2449	276.14	78	1465.034
169268	20802	-7	171.98	39744	3436	-219	57.66	27	1465.073
123306	142407	550	-13	55662	52089	1380	147.8	57	1465.385
359033	255857	5698	193.28	103212	79136	7093	438.98	46	1466.172
2179904	813691	2458	124.88	1281708	365705	6562	224.32	78	1466.987
2131260	851033	2060	503.6	1107188	334173	3687	1271.82	76	1468.785
2610117	1667778	2973	477.78	1661357	856327	5778	276.08	84	1471.127
2290009	1407267	3722	563.92	1533712	723421	9383	924.38	79	1471.253
2527692	892711	2509	462.74	1610506	458589	6135	1194.1	82	1471.898
2506407	817877	4780	259.8	1259663	327256	7631	427.66	65	1471.996
134950	196151	440	255.4	47074	78417	859	463.74	47	1472.679
3113427	1248643	6617	655.62	1715814	555205	13833	935.38	76	1472.795
331560	932447	102786	2475.96	122289	312231	164013	3441.18	53	1473.760
2928375	874225	2055	296.3	1763460	436697	4721	88.06	80	1474.668
2132529	786061	2888	176.68	1109572	334459	6794	385.84	75	1476.524
2730119	1096246	3363	487.18	1792085	645722	10190	900.4	83	1476.696
2840845	1034875	4160	425.6	1900284	545437	10909	638.74	82	1477.110
1816436	782108	5037	467.82	1109293	340673	9638	844.68	77	1478.211
2264333	1325955	2161	440.46	1349695	653671	2841	997.26	78	1478.993
1860113	810672	2102	497.72	1199268	405322	5692	1194.12	81	1479.423
2210781	1142557	3975	632.5	1436126	498898	7880	1153.8	79	1479.816
2604141	848770	2482	547.52	1437462	369440	4256	1000.16	70	1479.991
2439417	1021920	2196	511.56	1150731	482091	3904	1199.44	72	1480.636
2655589	1624473	6508	552.88	1513363	684988	9932	946.52	70	1480.676
1507040	2572491	57459	2027.74	851332	1258982	143732	4285.52	84	1482.263
2115171	1161279	3800	472	1215025	481603	8920	560.2	74	1482.392
151321	157246	78512	582.32	49951	55553	115547	504.42	46	1483.672
2480177	955037	2368	295.48	1485971	509557	6351	559.86	83	1484.472
3126330	1267830	5463	476.18	2109280	674766	11255	195.3	86	1485.085
1918762	1701731	2843	546.98	1371398	945822	7612	1068.32	83	1485.323
196367	551111	145443	2548.98	77094	206912	219805	4203.3	49	1485.982
3024453	945730	2897	378.42	1907675	490300	7654	637.44	87	1486.743
2478049	1665799	7646	674.56	1430816	806193	15030	1577.8	80	1487.860
2217603	1175849	2239	248.54	1291601	587676	4071	229.06	79	1491.574
2222292	1042865	2545	158.7	1216384	461221	6541	466.26	77	1497.287
3191256	1217652	2453	511.58	2017012	632643	4393	962.98	83	1499.908
2072517	794870	2353	437.58	1270070	340233	5609	9.74	79	1504.635
2113808	605536	2647	110.42	1131973	274318	5906	185.16	75	1505.851
1962841	778242	8101	181.86	1110990	353245	12920	384.2	74	1506.838
2226211	885029	3582	373.52	1314417	421194	7684	789.24	77	1511.730
220233	331377	175618	3164.48	107364	148750	316471	4786.06	65	1514.079
2564177	1045548	3168	494.48	1697834	523571	6676	1310.36	86	1514.258
151174	108934	185	107.1	44185	31016	378	93.08	40	1515.606
1990751	1086156	4761	715.46	1244890	488141	9850	888	80	1527.508
2562779	1067305	3558	600.88	1152678	439342	5800	1153	72	1532.387
3551335	1579770	5417	876.62	2267546	970327	12894	2130.84	91	1536.606
341476	252285	-457	-105.02	213215	134731	-2579	-477.94	72	1545.921
2248310	797052	1590	255.4	1159945	342198	2812	419.32	71	1549.402
146699	63737	1087	100.82	41489	17880	1165	257.9	38	1550.174
2512878	842727	2437	267.82	1469906	413655	6874	471.64	81	1554.664
2191492	1218678	2294	329.84	1426271	573959	4436	644.96	76	1554.790
100188	46009	311	115.46	33927	15513	235	130.1	40	1555.819
165927	91517	319	67.34	57595	36938	567	-99.38	49	1556.083
2355199	787358	2575	158.5	1517262	390607	7079	504.94	92	1557.611
2561397	1249696	3560	486.6	1500579	590083	8518	833.48	80	1558.740
126003	56927	78	123.08	33927	15654	-134	219.76	36	1559.599
2580996	846349	2400	338	1518464	396039	4937	479.82	77	1560.005
2312285	1270777	3289	248.54	1464988	664222	8748	555.28	86	1560.775
2276553	1333180	3948	394.28	1681616	767007	13745	1102.7	89	1561.436
2702343	925948	3035	608.1	1507203	398539	6323	798.78	78	1563.963
2425022	950133	3800	269	1557942	489470	11989	304.54	82	1564.562
1230150	2438211	40804	899.44	721872	1225220	112118	2298.48	87	1565.792
126809	110098	57305	527.3	34815	30015	72596	794.56	35	1566.277
111490	61980	11419	102.34	32481	17054	14681	274.66	37	1566.539
2203240	885064	3557	486.02	1208629	398224	7742	991.12	74	1568.695
2424998	903292	1733	322.38	1424248	408209	3499	480.14	74	1568.984
261634	366193	5146	236.56	80923	104901	6421	645.06	47	1571.902
127026	154202	63750	769	39397	46210	84292	1050.12	41	1573.758
276357	621703	122	89.92	81506	187501	436	-20.04	45	1574.846
2373335	910599	2586	322.96	1376384	412037	6105	163.3	101	1576.839
2525264	1240950	2781	271.66	1541987	675297	7251	612.86	82	1577.512
3565951	2526190	5223	583.78	2472773	1531368	15305	2129.3	85	1577.664
2660409	818438	3605	158.3	1694210	409460	7004	107.44	80	1578.469
2477991	992362	3208	519.88	1405788	494874	7418	737.48	80	1581.094
1933739	806588	2392	204.12	1123139	375400	4576	484.36	75	1582.333
2472181	1023480	2406	328.16	1991969	828897	9780	418.8	108	1582.490
2443406	804917	2903	348.58	1350553	336796	5730	394.8	72	1582.910
1977970	680576	1274	307.64	1133842	300805	2200	574	73	1583.653
229911	50676	347	107.42	63182	13275	504	325.44	38	1584.007
124567	82242	140	-39.6	37010	23483	70	-237.8	40	1585.021
2304975	1770923	2204	67.44	1352440	867538	3947	118.42	81	1585.923
532766	1266134	114689	3197.54	477039	994717	372112	13995.32	104	1586.095
2781691	985742	2350	674	1642099	488933	5065	1489.9	81	1587.194
2620490	855574	2244	233.84	1660910	436458	4619	260.34	81	1588.760
2064335	1055172	7177	315.22	1495573	529431	16775	988.5	82	1589.085
1954008	673913	2985	173.1	1076086	299025	6129	267.94	71	1589.268
2900382	1258531	4571	384.06	2926216	1121287	15395	974.7	113	1589.737
2509174	1297841	3159	591.74	1498551	572308	7599	1173.14	82	1591.085
111816	12596	-56	-22.16	23851	924	-218	-38.48	23	1591.120
2447849	1167040	3922	162.92	1315766	545276	8241	336.26	69	1591.170
2908464	1326319	5128	335.08	1934748	712404	10403	380.58	82	1594.489
1908031	826929	4385	325.1	1259688	477559	9466	439.76	88	1595.955
2490763	1278786	2128	489.08	1554213	568894	3122	700.92	77	1596.324
113610	58215	510	93.6	26062	14997	570	192.2	26	1596.567
1955457	831186	2681	231.66	1163059	376830	6684	623.24	77	1597.185
2416140	831928	3068	81.48	1338988	396070	7454	-181.56	81	1598.916
1645990	775210	3358	231.88	1110277	394777	9292	755.12	82	1599.546
2494032	816130	2344	70.84	1435693	385868	5884	-132.76	78	1600.238
2923052	998756	2708	313.88	1618600	466089	3679	243.94	74	1600.463
113966	14621	177	68.22	36091	4489	87	241.82	41	1604.123
3347720	1363533	5117	504.62	2237861	817093	13687	1161.82	90	1604.863
2313817	981411	3178	91.08	1313146	484409	7585	-582.9	82	1606.696
2596240	1187678	4180	778.8	1472828	547742	8177	1933.22	76	1608.960
235283	124685	4424	405.64	62758	32892	5663	528.18	34	1609.171
3057553	1255328	4724	462.64	1923842	728992	12141	1366.26	85	1609.560
2724197	1226176	3557	517.02	1843242	621988	9497	1036.42	84	1610.022
2957475	1009048	4078	1008.08	1825755	525575	9801	1723.86	85	1612.568
2560741	1049332	1552	288.72	1241174	400275	2452	328.72	69	1620.270
2458584	941834	3045	515.7	1560009	450230	8194	743.84	83	1624.104
118386	67106	143	-31.02	34236	19793	8	-112.12	39	1627.808
154286	84459	1241	345.26	72072	39438	2211	610.46	70	1628.378
2589262	953784	1565	509.9	1544848	465417	1556	877.16	79	1633.128
3238183	1392986	4945	1004.7	1963334	739619	12228	1634.08	84	1634.918
137674	115826	178	63.08	40563	33944	445	189.7	41	1640.338
2058994	984233	2825	143.5	1122065	406107	4613	96.18	72	1645.876
2879009	958607	2285	180.1	1572022	415171	4613	336.18	75	1648.315
764464	1577011	61451	1350.86	371071	624130	118047	1882.42	71	1652.578
3036573	1284557	3648	440.28	1878955	741703	9529	344.94	85	1653.661
762266	1269895	71976	1954.36	368015	457408	125287	2813.82	68	1658.342
194714	92027	3772	678.92	58953	26537	4956	614.16	43	1659.345
1407659	593660	2141	145.26	930249	299738	6185	-175.9	83	1659.618
345716	390401	114366	2352.76	145188	199896	267055	4599.3	67	1660.584
2642411	1141876	2690	423.4	1490504	542482	6847	1083.42	79	1660.880
3410219	1507758	9360	780.6	1869014	745650	20944	1806.84	84	1661.682
2734941	1487478	3859	584.74	1675961	767282	9747	1062.42	82	1662.319
1939218	1440430	2312	720.32	1037795	697006	6741	1669.26	79	1662.782
2196616	905878	3789	532.54	1647830	543081	10164	798.04	90	1663.506
2517194	1658088	4790	661.4	1527487	876467	10553	1352.58	78	1663.819
2671675	1109851	2588	358.68	1472586	495434	5253	692.58	77	1665.176
2016178	1076208	3727	661.22	1391806	622194	11019	1017.34	92	1667.594
3766711	1399691	6335	772.1	2544051	783376	17162	1870.32	92	1668.845
1911320	624896	2113	272.18	986539	274782	5048	399.28	63	1668.947
2212598	1056846	2059	152.74	1172749	469318	4123	-55.22	61	1669.015
2843866	1467892	3365	430.9	1651091	750489	6978	538.08	80	1670.879
149278	34554	233	-24.62	33945	7717	238	-165.32	26	1670.993
2966728	1268236	3370	690.2	1728904	604872	5663	1018.18	78	1671.235
2137824	953408	6537	374.82	1432913	531507	14099	1010.14	85	1671.874
2147165	778888	2214	214.04	1294217	355347	6020	-25.8	78	1672.700
2169682	931281	2936	335.96	1213064	427544	8175	418.5	79	1673.806
2685479	1714555	3267	321.62	1597783	863990	8707	1.02	77	1674.262
120838	113679	450	94	28515	35385	691	20.26	27	1674.480
2408468	956774	3058	194.88	1562115	434254	6510	117.6	81	1675.215
2430686	891352	2839	334.54	1410894	425457	6042	902.12	72	1675.277
1874542	817781	3068	304.48	1122627	440077	3575	659.5	71	1675.334
102114	154290	667	131.62	33046	54287	831	45.66	36	1675.793
2574880	928517	2236	316.96	1575701	479885	4619	-11.66	80	1676.536
2267562	798030	4270	314.2	1258290	343738	8420	825.2	76	1678.932
2915506	1442234	2759	350.74	1954459	750502	4592	-74.88	80	1679.106
2517894	1215892	5485	692.1	1692285	642115	11696	1562.56	89	1681.129
2759353	1246568	4222	580.92	1718600	643870	8678	801.08	83	1681.472
1800176	1610045	3059	431.74	1254636	795865	5849	1100.14	80	1681.770
2621363	1023680	4013	613.18	1574778	457748	9107	899.02	74	1681.845
163903	169144	167	56.62	45009	46307	-4	-72.44	36	1682.508
2906284	1555845	5513	666.18	2041641	817934	13476	896.36	91	1684.442
2291241	830252	1997	346.42	1383915	396913	5941	175.26	78	1685.235
2354183	794634	2642	312.12	1350859	349532	4133	531.38	75	1685.718
2479759	1106194	2732	215.52	1746828	569511	5055	355.3	89	1686.561
183295	56882	118	25.48	49704	15199	49	-7.86	34	1686.871
1301497	375288	1538	-84.32	720885	174350	1863	-450.82	76	1687.682
1986342	672083	1189	211.54	1091376	263350	2032	637.52	74	1689.024
266030	267964	48750	736	131420	136097	118593	1836.98	65	1689.679
962117	1371657	2415	309.9	644171	584169	3584	96.24	79	1689.819
3186526	1437242	5999	502.14	1989274	722604	15533	1004.38	86	1690.613
2809747	1066409	3109	325.74	1725852	526090	5264	320.04	75	1690.722
2218961	884082	2133	211.38	1206072	387720	4231	281.66	75	1692.418
2731619	929722	2832	470.52	1644457	477914	6194	777.84	83	1693.613
2046125	881184	2172	288.92	1235093	410583	4012	1413.32	77	1695.542
3271188	1053943	2207	561.02	1909817	528194	2856	895.16	79	1696.016
2762506	1108870	3708	514.88	1744869	516525	9329	708.94	82	1698.788
2624091	1051586	3322	263.92	2413845	874411	13626	989.36	110	1699.736
147994	18631	47	40.42	37236	3298	-194	110.16	30	1700.084
1920828	1099508	1568	495.48	991447	408668	1232	691.52	73	1701.276
2470931	1144166	2017	436.62	1393440	538774	3111	813.46	78	1702.226
2619175	1357210	3877	418.22	1653012	760484	9376	717.36	85	1705.186
1068976	1674741	149222	2463.92	1236003	1638485	950374	24213.64	177	1705.861
160556	311488	160072	2110.92	56657	99461	218926	2966.36	42	1706.305
2423502	951343	3673	518.78	1509142	432181	5870	928.2	79	1709.354
2318212	897969	1928	260.08	1293984	413971	2933	668.38	76	1710.854
2621068	784190	1637	398.82	1593487	376317	2381	347.66	81	1713.104
2312899	833095	3402	196.72	1373865	348374	6856	265.16	79	1719.620
2941239	1249665	4751	667.86	1973096	687436	12042	1637.12	88	1721.466
2037829	749530	2258	404.88	1145878	333577	4917	847.62	77	1725.706
124884	145613	112	-7.68	41698	56405	70	-485.8	75	1731.309
2683233	1081339	3408	511.88	1688262	574651	9031	1012.66	85	1738.935
3583669	2428051	4028	704.08	2517397	1559723	12418	1496.48	94	1739.779
2261495	718849	2974	252.64	1305648	316760	6649	372.14	78	1741.292
3124477	1530639	7198	422.28	1982327	784951	16697	1000.42	85	1744.866
826952	1250294	27908	6797.88	337327	496750	44728	10901.08	63	1748.418
127619	76502	66	34.76	38555	23690	83	-31.62	40	1748.840
2725550	1302312	3416	464.76	1643916	558780	7018	1068.48	79	1750.931
190379	299423	315	78.9	57398	87363	-25	209.5	43	1754.050
2806105	1188059	3415	295.9	1516691	485614	5296	558.56	76	1767.594
140809	304506	15619	310.34	61679	116084	25310	676.6	53	1772.057
2691012	1011584	8256	521.16	1742405	578343	22936	1053.96	90	1772.927
2532873	980486	2068	194.48	1354318	433614	3958	-27.12	74	1775.904
3012505	1908753	4255	646.3	1729843	888445	9237	1487.82	80	1778.163
1844082	1740986	3090	397.4	1064491	772652	6464	851.04	74	1778.940
2930991	1081562	3535	738.1	1777287	519055	6791	1061.26	73	1779.049
2499290	918303	3795	209.7	1617241	462272	10567	461.62	77	1779.171
2073056	686911	2710	116.6	1090051	284115	4142	-35.88	67	1779.634
240237	420454	181544	2190.84	101541	183274	333672	3559.92	49	1779.733
2199324	971423	6684	494.24	1320927	457667	12682	741.52	73	1779.745
257101	236070	2305	22.3	81826	87310	3820	85.2	49	1780.526
2805537	1034086	5389	319.54	1942640	561595	13691	749.26	89	1781.307
2773111	1061342	1847	272.42	1660383	540235	4373	-3.22	79	1781.573
2781568	1355169	2562	370.32	1810224	672297	5288	352.68	80	1781.883
1783568	662357	2329	232.94	974341	273396	3514	315.04	65	1781.966
1797488	898235	3134	95.24	949476	376740	8444	-157.16	64	1782.019
1541603	752765	2668	370.48	831928	284155	3556	652.16	57	1782.052
786089	1233327	24871	651.06	406176	572073	59395	1277.7	67	1782.554
375192	200951	674	-40.36	114042	65938	1017	-87.38	71	1783.529
2554773	1725338	2725	408.5	1496675	868599	6066	503.76	80	1784.205
2663502	1191860	3439	432.54	1757997	520987	6758	969.88	82	1784.828
350757	336403	2322	80.92	97573	94372	1400	-28	33	1784.843
3514810	1299657	3639	633.54	2248519	824006	8997	1406.42	89	1787.040
2652891	1086505	2236	272.96	1581089	538291	5692	-3.88	78	1787.496
2536756	899113	1961	381.46	1546076	405915	4542	307.12	80	1788.934
1905735	876875	4705	53.3	1299570	423236	11790	-278.6	78	1788.946
3413452	1331179	2283	320.38	2113481	661976	4070	711.2	81	1789.510
2074541	720892	1608	433.88	1182660	284918	3869	501.34	64	1789.524
2110542	736034	1291	178.26	1297700	351180	1756	296.16	70	1789.719
2931712	992368	1528	369.08	1772763	540606	1808	1185.88	85	1790.874
1871489	749052	2162	362.32	1123729	344098	6742	183.12	74	1791.024
1810805	599759	2866	91.76	1088996	309220	4691	181.26	78	1792.405
235868	237658	263	48.18	183435	197629	-29	6.06	94	1792.913
2839014	1319482	3923	248.78	1663500	572130	7549	138.14	75	1792.971
2969059	1116780	1884	357.24	1741871	503515	2330	684.8	71	1793.067
909682	956834	11286	1119.96	464188	487140	30528	2584.08	76	1794.184
105542	53784	388	-47.32	28550	14474	550	-184	33	1794.449
1294281	1531759	239208	3195.88	764256	1332531	1152838	17102.68	145	1794.499
2293429	652150	1525	306.5	1358355	277993	2385	622.1	74	1794.733
1787698	552450	1368	125.48	1031367	232539	3813	273.18	76	1797.340
108330	61730	194	45.84	36276	19823	361	-104.54	40	1798.146
2951268	1420862	5153	145.58	2021298	706972	10102	548.72	84	1798.586
2211418	828138	2078	413.08	1217629	348169	3230	761.8	68	1798.802
1929742	679069	2207	246.02	1213022	319142	5841	433.26	79	1799.822
3630912	1427697	5265	948.9	2231965	797899	13360	2186.6	87	1800.890
2129614	931046	2625	305.5	1394820	546756	7127	880.22	87	1801.425
4782102	2163695	9690	1114.4	3584699	1557806	37649	3266.14	103	1805.073
3166300	923241	3409	273.74	1967214	448660	5776	518.36	81	1808.264
4051229	1262639	3238	351.68	3105778	1029828	13747	1045.42	107	1809.014
3042214	1799033	3619	979.34	1775394	818764	6227	2051.22	77	1809.775
135756	56412	59	94.74	34921	15639	-160	135.4	31	1810.140
2468033	871749	3511	242.46	1606781	517797	9942	366.12	92	1810.617
2831641	1457283	7439	814.54	1582577	619054	13976	1510.36	73	1810.966
2269614	1096972	1981	318.66	1486515	505076	3529	446.94	82	1814.321
2167793	917251	4006	698.16	1466220	505767	11915	1434.9	88	1814.960
2188114	888572	2247	407.42	1142714	368543	4237	548.82	71	1817.277
1469303	835516	3015	826.9	959256	405751	6803	1441.58	83	1824.827
2415042	1155785	2419	249.34	1522234	558522	5501	883.86	80	1825.153
1664407	516431	1970	244.2	862007	199499	3540	437.4	71	1827.246
1928448	750727	2870	293.2	1275191	370651	6244	1062.84	86	1836.928
202961	125611	280	31.8	62032	40449	397	76.42	39	1837.268
2913073	1116404	2728	602.08	1782536	547395	6629	1132.94	83	1838.648
1960236	836891	2628	469.08	1135512	378522	5317	630.62	78	1839.757
276242	349149	713	116.18	78785	100230	855	59.3	44	1844.406
2417029	1156585	1808	347.88	1278926	499162	3336	456.96	73	1846.802
1151931	1635839	4680	287.8	791075	800548	10681	1315.66	86	1859.536
1575061	643036	1327	186.22	898797	276119	2841	231.26	74	1865.663
2656362	926045	2066	425.76	1525290	467603	4392	1153.12	80	1874.176
2334534	1213617	4476	215.36	1310756	612161	11313	323.18	85	1875.295
722480	713680	58274	2365.64	321282	275525	135620	4038.2	67	1882.240
2065282	707254	3012	141.32	1245189	333543	7705	89.3	78	1886.893
1626914	946743	6416	276.76	1065142	510100	12611	470.46	86	1887.763
114193	161899	991	38.26	29484	42576	1430	-41.2	32	1888.265
2712768	960876	2756	573.16	1777766	483811	7296	1190.56	84	1889.088
1887777	674077	2207	150.02	1179686	345796	6484	-67.76	84	1890.174
2510252	864060	3349	320.14	1517795	417462	7279	193.94	77	1890.508
3639217	1696634	5051	726.86	2355112	879468	12979	1438.94	84	1891.821
2619703	1519791	2612	464.32	1548586	708802	5938	1036.68	79	1892.833
1897589	702079	3025	170.5	1016502	302147	7095	45.7	77	1893.475
2748862	853573	4860	364.6	1800280	426073	8382	568.52	89	1894.215
3018444	1047595	4177	439.22	2078018	619718	9881	591.66	90	1897.568
2527776	817316	1862	392.32	1573189	361920	3891	489.26	79	1898.532
2788148	1766294	6944	977.84	1966654	894251	16891	1911.26	84	1898.624
2178531	786033	3654	423.44	1345018	391657	9669	1055.34	79	1899.289
122014	16663	102	228.72	38394	4529	26	376.36	38	1899.844
2389939	899722	1896	306.56	1347805	394071	3920	365.2	76	1900.504
3093612	2229137	5747	1006.42	2127132	1260002	14586	1996.96	87	1901.076
116629	67545	1771	-56.94	30361	17906	2353	-212.42	28	1901.178
2771953	1265404	3158	708.88	1633790	583962	6573	1215.78	77	1901.840
2735696	1229374	11442	42.12	1475965	556318	20434	-295.76	75	1902.522
2037488	846785	2195	303.7	1440857	493011	5717	48.62	88	1902.862
1313447	406050	1953	38.58	779404	179339	4544	-276.16	77	1904.569
2125493	815428	1882	357.52	1367218	396564	3347	687.42	79	1904.764
2779533	976061	8881	319.66	1681215	461220	13716	1238.76	80	1905.819
136484	60805	-1	-48.86	31807	16426	-42	-27.12	26	1905.991
106350	45213	122	92.92	28907	12288	281	-7.34	35	1907.015
1818138	731596	1864	128.04	1095391	300104	2967	87.62	76	1907.076
2068949	651420	2224	258.64	1246229	290762	6062	409.32	77	1907.604
598782	1243947	74083	1163.38	336907	583574	146755	2215.3	86	1909.831
2429674	868274	2034	252.24	1358189	417758	5266	393.76	79	1910.294
128686	76205	-151	-44.86	41296	23426	-939	-13.54	43	1911.959
410444	375977	458	-95.12	125891	136724	1166	-320.24	53	1912.028
1804672	971311	1557	39.02	1042396	441103	3399	13.14	75	1912.070
2468740	1193906	2439	160.54	1369977	523134	5443	-7.02	75	1912.779
100216	44266	-22	74.08	27820	12219	-292	138.88	36	1914.139
2033943	738868	2547	286.42	1254514	325538	6717	404.62	77	1914.552
2188585	1706890	3023	493.78	1251813	812712	4430	1203.8	79	1916.383
2301728	908444	3236	546.96	1310247	401482	6354	1195.44	73	1917.046
2183428	793700	2078	324.08	1408814	382544	3793	702.98	79	1917.479
2788355	1109122	5075	473.5	1712494	532321	10168	995.48	86	1918.780
2472418	975262	5373	460.78	1610580	505930	10456	633.16	83	1919.577
2528413	870840	3746	177.56	1525266	434401	9464	787.04	84	1920.404
1896617	858367	2355	569.3	1162828	419894	5675	1128.5	73	1920.448
2813980	1347644	3661	423.46	1993535	705051	9252	357.72	87	1921.182
2113393	759593	3254	297.44	1190173	322436	5796	567.56	77	1922.900
2204838	985727	2229	431.94	1383351	482780	6149	973.14	82	1924.420
2485544	1024385	2828	330.08	1435505	437136	6691	706.26	80	1926.538
151963	137930	292	96.12	48439	40884	499	196.14	44	1929.641
2360212	1078820	3009	613.74	1689801	637004	6409	1328.74	87	1930.168
3043498	1155730	2705	529.3	1742152	597722	6629	997.94	83	1930.990
3056048	1238933	4822	608.92	1883109	616712	9090	1497.4	85	1934.148
2363137	4513239	837887	9468.82	2879288	4865963	3251851	46414.86	129	1944.120
2528540	825278	2822	288.92	1527122	364865	5980	401.8	75	1944.592
2522671	1033717	3641	590.26	1453638	495326	7301	1278.86	80	1946.065
118264	292898	95978	1538.08	37145	123072	178871	2181.06	40	1946.256
2654222	1552415	5181	886.66	1576443	715600	10623	1163.78	79	1953.775
3463095	1188911	4724	495.64	2021927	555593	11830	710.8	80	1954.586
2505548	1073951	4951	255.86	1434504	493943	8863	878.18	79	1962.965
3464403	1315030	4068	480.48	2489701	772252	11786	1116.96	92	1968.378
2495377	2005205	2557	433.02	1300370	1139103	5281	791.66	84	1969.492
3242461	1781886	4187	623.82	1806063	800473	8212	973.32	78	1970.051
4547357	3190981	11950	2550	3747149	2224139	30939	5853.54	106	1974.113
589807	1459574	33418	1347.48	303121	722066	56083	2500.38	74	1978.553
100032	46712	31	129.66	27342	11410	-93	74.02	33	1978.787
214814	86615	3585	182.1	61505	23964	4492	207.12	43	1980.548
114539	16878	40	68.4	31452	4450	-68	-42.48	37	1983.448
1966050	879703	1461	39.46	1118552	368032	3422	-173.08	74	1990.428
114311	170240	194	65.84	51577	67448	519	71.34	52	1992.751
2623113	1189836	2906	352.16	1577454	620291	7544	519.84	83	1995.480
2558881	1172925	3524	374.64	1580775	609598	9165	409.9	77	1995.588
3166750	983535	4199	89.14	2086128	526720	10906	70.16	79	1995.702
2124780	921125	2942	481.12	1234872	407783	7071	913.06	68	1995.927
2300916	902105	1784	152.24	1217835	387560	3227	149.22	69	1996.181
2314648	860282	3412	265.32	1305883	387215	7316	439.76	72	1996.594
114632	50440	398	21.28	27276	12683	19	-45.66	27	1996.868
2513316	1879810	3575	470.5	1378929	824156	6115	840.9	76	1997.719
2111337	1176197	2736	460.96	1184069	478856	5109	791.74	73	1998.750
222536	18330	-18	-49.48	63584	5029	48	-266.72	43	2000.080
2228548	757690	3662	199.32	1373486	383191	9095	364.7	84	2000.621
3494970	1322327	3008	642.88	2033342	648833	5682	1004.52	80	2000.976
2228974	899117	2546	329.56	1370181	462525	5868	301.48	80	2002.839
169789	69251	-93	-38.98	47066	19677	-338	-18.68	40	2003.888
2726540	830222	3417	471.62	1692592	393783	8110	871.6	82	2004.081
1701452	525798	3741	248.26	1145043	267750	7540	391.4	75	2004.298
163446	13816	77	10.22	43671	3414	-403	15.42	35	2004.848
126466	179935	96913	1069.18	59470	131973	252460	2587.6	73	2004.867
2565045	1359832	3608	546.88	1696073	806371	9243	530.98	87	2005.886
2344867	1873400	5568	874.48	1519813	914925	12500	1315	78	2005.930
2297293	742517	2598	324.28	1403509	353275	4804	608.44	76	2006.388
2471945	822097	2545	498.7	1511117	427259	7122	1105.92	97	2006.751
1711875	586809	4087	222.82	1027606	272031	9650	403	74	2007.057
2910578	1125263	4527	382.22	1930933	605298	10130	882.8	87	2007.638
197627	49756	83	-16.62	66130	14353	111	-106.54	47	2008.977
3184918	1013423	5022	341.92	1702777	534497	9493	549.98	79	2009.125
105551	67322	-14	9.96	29051	18182	-59	-32.74	36	2013.122
2300542	943423	2509	305.74	1269641	417078	6584	369.24	76	2013.739
746579	719875	15936	978.96	331328	245938	23656	1489.16	61	2014.516
2272976	843937	2901	278.86	1358450	378911	4472	212.92	79	2016.818
2733666	1968346	4886	600.96	1585607	1024739	12243	428.98	79	2018.269
2602558	1165411	3407	464.02	1620061	544558	7006	942.16	80	2019.969
158184	33292	573	-15.22	40362	8044	403	-70.42	32	2020.354
1487946	627608	1785	235.1	912614	313938	5140	38.4	78	2020.549
3590731	1503126	5800	600	2384981	897109	18115	1644.9	92	2021.192
102206	53585	-33	26.62	30031	17626	-143	-44.98	38	2022.168
2373740	769273	2703	220.58	1267942	332759	6318	706.48	75	2024.836
1655465	1281504	4151	464.86	1044972	508111	6455	1108.3	71	2024.902
2846034	1227952	2915	346.9	2015830	653385	5066	173.76	87	2036.501
460186	307847	24170	2803.2	179446	127159	40148	5102.28	61	2037.610
2562279	932928	2203	475.58	1515095	414397	4103	1254.58	78	2041.745
2772459	1057171	2633	291.38	1678139	491136	6250	537	82	2044.944
2563111	840763	2977	280.22	1434209	374225	5249	723.14	77	2048.670
2160256	763198	4163	214.18	1187534	316847	8327	220.22	75	2063.159
3048007	1708641	5262	358.32	1929353	946049	11759	405.74	85	2064.526
1967709	787528	2662	489.32	1106556	309050	4938	1235.68	74	2068.141
2088583	1380889	3912	454.32	1350420	654165	7839	774.54	82	2091.669
2172381	1103305	3043	502.98	1272051	467917	6473	854.78	73	2091.897
2933024	1348187	4337	603.82	1942312	724318	7712	1127.32	84	2096.440
2324104	929155	2391	475.26	1384177	429717	5928	1130.08	81	2097.669
150330	86598	31	23.66	38483	24542	-12	-14.32	33	2098.015
2596489	948532	2652	397.72	1436179	422092	7432	1056.52	76	2099.693
2381198	1190537	3187	427.82	1462287	652486	8890	1488.4	77	2099.715
2564653	937340	2509	438.74	2345385	811553	8438	534.68	111	2100.565
1741602	617164	1071	239.06	1022863	256858	1815	452.9	67	2100.738
2485078	1279184	3039	478.54	1652696	626304	8636	642.96	85	2101.601
2261342	863418	3131	302.66	1281144	388849	7031	-174.34	75	2101.939
1484405	1711577	10151	305.86	996943	1057291	27151	1812.86	88	2103.036
603331	850627	751	53.86	297662	505775	1408	425.88	91	2103.247
1813755	671063	2229	331.94	1024702	286806	4996	376.56	73	2103.290
2075337	1067856	2547	311.42	1204403	465730	6035	980.1	70	2103.446
3557645	1524486	7660	358.6	1970029	693224	15557	348.02	81	2105.257
2257898	773687	4977	245.22	1300779	361848	8402	766.72	77	2106.017
121896	21335	30	26.8	26449	4063	-310	3.4	24	2106.095
181276	231956	139	262.54	63091	114552	89	570.54	55	2107.027
3300850	2854087	3076	476.36	1549741	1179280	5923	526.78	74	2108.086
2108966	851228	2661	349.46	1165284	373991	6335	506.1	70	2108.231
111082	56445	245	15.7	31475	16096	310	-57.4	37	2110.584
2741426	1146218	4486	153.96	1617613	525371	7793	143.98	78	2111.257
3723235	1276119	7678	511.08	2489196	710383	19854	1075.44	91	2112.333
1980017	1310685	1586	66.96	1004392	508545	2327	88.22	69	2113.261
1715618	853608	2846	356.56	1229251	469111	9484	500.24	89	2113.389
153435	88071	669	6.34	38979	32942	1099	-87.86	32	2113.669
620843	1634003	10467	1099.62	399619	818884	28246	1220.56	85	2114.534
3098749	1533352	3285	304.1	2044733	744331	5699	430.14	83	2115.499
2790788	1146440	2719	546.34	1723824	601945	4511	1323.46	77	2115.689
1608614	730296	2842	498.12	1029457	402548	6844	1023.84	83	2116.361
3574743	1634003	8019	1011.34	2193292	873478	17489	2533.54	88	2116.801
116510	60992	726	-33.64	35131	22808	836	-44.04	43	2117.922
2765199	1364805	4527	746.22	1670773	633354	8733	1429.38	83	2118.218
2790646	1349788	4820	658.2	1719505	730659	11941	1079.26	83	2118.614
1666086	584049	1674	207.64	984486	315887	2991	130.26	84	2120.177
2007128	1092846	3127	285.22	1214760	441475	5878	647.08	117	2121.496
3158028	1449822	2213	310.18	1872088	736179	4627	636.22	74	2121.714
3210695	1785957	5228	481.08	1968666	951434	9712	866.32	75	2122.072
2639660	1526573	3661	142.46	1458841	751927	8779	85.94	71	2122.258
1450399	2513865	38851	1048.86	894338	1173812	87602	2170.72	75	2122.960
2669707	777022	3307	384.02	1430808	336927	6094	429.84	74	2123.703
2261608	831809	2637	428.82	1397948	412694	7417	738.62	75	2123.836
156882	112054	317	-11.38	48936	39142	-133	46.62	45	2125.119
2299354	1044319	1992	404.12	1265877	450945	4450	326	77	2126.222
2841035	1046166	2679	643.94	1722606	491565	5000	958	77	2126.399
2224440	922845	1871	207.06	1421637	454676	4752	128.72	82	2127.464
2427667	973988	2924	269.64	1319804	408905	5929	500.94	67	2127.505
2173466	815802	4818	194.48	1445075	394895	11642	221.12	80	2130.337
1913902	1058257	2729	279.94	1283956	517774	6250	500	88	2131.998
191600	136755	401	129.86	109776	71793	428	206.08	61	2132.736
125436	68785	135	90.1	35796	20239	299	-31.86	37	2132.955
2621813	1541749	2792	449.12	1586864	762373	5320	696.2	80	2134.749
2381536	1839036	6195	512.7	1445154	941529	12166	1412.76	83	2136.683
2252938	811556	1961	101.46	1224596	373073	2876	33.36	75	2138.087
2294701	863569	2457	350.02	1367134	409624	4397	276.42	75	2138.627
2099589	889150	3576	395.36	1251979	418520	9385	305.1	81	2140.052
2553799	1139647	2706	480.16	1419586	503420	5330	933.8	75	2141.491
672966	1361499	13887	465.82	356707	596566	36125	895.5	68	2141.852
360502	1379468	83174	2103.64	232862	657107	207168	4456.48	82	2145.539
2143949	1032849	2926	510.36	1367756	471070	6280	1011.8	81	2145.848
3031998	939284	2488	266.68	1865021	462876	5917	337.62	84	2147.411
2297385	1018325	3273	535.78	1409874	484304	5529	735.94	81	2163.035
2391659	881444	2722	285.92	1401156	419925	6093	343.98	80	2166.007
3246331	1259954	4342	370.12	2219394	729871	11681	569.66	84	2166.609
2271909	980086	3413	288.18	1267117	418088	6497	444.42	74	2168.589
139866	13445	2710	32.6	38397	3729	3214	-48.96	38	2172.388
436124	557943	1553	48.58	362973	377849	5004	526.44	105	2173.559
2502926	955343	2550	276	1482314	474010	6097	673.42	81	2173.636
2981797	1831940	6220	582.2	1803925	913436	14577	906.22	83	2174.939
272452	440255	2265	582.9	80659	123066	2969	821.34	44	2175.701
2296486	908105	2717	581.62	1350380	432554	5506	1175.16	81	2178.261
1658356	827434	3259	265.74	1257588	639770	13039	593.54	115	2183.036
4828912	0	41894	1304.84	1449310	-2514771	63381	1489.66	35	2185.111
2238787	0	3127	280.22	1290366	-850347	2049	229.14	59	2185.389
758660	697320	176853	3555.58	428084	594124	713000	13648	138	2186.388
167460	116151	-101	21.14	43359	28420	-624	-50.64	34	2186.685
1763299	805152	3558	546.88	1250693	431785	9284	867.24	86	2186.706
105971	733527	21258	528.88	111147	639162	71764	1521.04	101	2187.573
2609413	1025990	4452	395.72	1575852	526679	10611	644.46	80	2190.348
123528	57801	32	3.52	34228	16039	-19	-75.34	38	2205.704
2321822	839736	2360	357.6	1360470	417619	4663	788.18	82	2206.204
2225672	659916	1815	402.9	1556686	399599	5687	854.82	94	2211.520
677839	1099607	39320	902.2	290677	522865	93332	1824.52	62	2211.661
2340246	693492	2024	302.64	1246789	313170	5737	427.82	76	2212.663
2713933	982867	92168	1617.48	1679488	592680	155004	3223.44	118	2214.017
2458250	1069188	1955	374.3	1483965	479806	2565	538.9	74	2214.315
2765226	1359175	5385	679.1	1739163	698147	11911	1254.46	77	2214.626
1681749	1451375	3810	376.6	961030	627373	6721	692.06	72	2215.310
2411976	1234361	3133	260.38	1407235	610571	7933	453.38	76	2216.339
314346	256477	1133	-40.62	194421	157311	4927	-552.78	100	2217.628
2233903	948495	2811	489.46	1350938	445658	6952	767.72	82	2218.634
331996	35895	193	30.98	98046	10172	26	147.36	45	2219.297
2064466	797791	1439	424.54	1270872	400470	3318	1046.48	81	2220.398
756787	1714238	881596	5417.56	1172000	2987307	4161079	42318.94	217	2221.187
2684954	1617144	4671	709.06	1714940	795049	11398	1618.28	81	2221.254
115999	10140	15	116.9	31671	2868	-342	52.88	37	2223.114
110348	83343	85	102.1	40406	30769	110	182.6	43	2223.521
266720	28142	-105	65.7	76191	7534	-292	199.88	44	2224.152
3148995	1136048	3595	401.7	1796942	532524	8471	619.06	83	2225.431
1994446	1018065	4410	932.6	1157090	419477	7017	1408.62	67	2225.472
2515597	880368	2613	187.18	1523453	394427	5653	24.58	79	2228.813
2621840	1060470	2065	349.9	1696546	485005	5038	481.68	82	2230.162
3061420	1147500	1821	260.06	1805570	549059	3063	419.18	76	2230.470
2712829	1372924	2474	328.64	1881961	676280	6572	704.92	92	2232.441
130016	20403	-143	-131.98	37466	5297	-560	-332.6	40	2235.261
2550203	844244	2718	258.48	1359254	381521	4362	589.32	75	2235.901
2902613	1297668	2437	643.82	1762931	595249	2947	1381.42	81	2236.746
2328253	817552	2332	423.52	1399287	377002	3496	877.56	78	2237.772
2140001	851526	3263	321.18	1266772	380900	7605	1114.3	78	2239.738
2669563	1120841	2921	572.06	1519022	506934	4195	856.7	77	2241.813
2669332	1054387	3363	675.18	1605476	515573	7069	1305.34	84	2248.655
3277749	1514299	5307	485.02	1715552	662191	11786	842.96	80	2250.361
2488330	1911991	3666	152.76	1497785	954550	8579	521.94	83	2251.572
2395977	1181618	2742	443.12	1405351	498032	4402	673.72	81	2255.513
259753	159951	364	65.04	77520	52448	440	38.4	45	2258.115
122381	33564	1184	-19.76	41920	9977	1516	27.76	43	2258.140
1737528	950446	3707	512.02	1073890	467982	8634	1088.24	83	2260.910
3281857	1177523	2785	521.1	1950952	622045	6969	1066.34	81	2261.050
3000883	1252870	4639	1026.54	1926346	631611	10459	1269.74	84	2261.594
2122868	944749	1997	374.42	1240475	440285	4072	247.92	74	2262.168
2928506	1839080	4153	463.58	1895916	950097	10795	1034.7	86	2264.820
2681382	882968	2044	231.84	1604224	400443	6125	406.5	82	2267.376
1733663	606112	3606	246.16	950311	248294	6819	546.34	73	2278.915
3344900	2073627	5134	705.24	2355801	1108516	13414	1256.04	94	2284.962
1695350	662070	3240	231.4	971782	291939	6927	517.22	76	2288.241
2345220	827474	2779	231.94	1352229	393392	5614	602.04	81	2289.734
2422881	939844	2705	365.3	1445354	452412	5862	747.32	76	2290.019
2782214	1424601	3912	666.32	1711274	705547	8313	1090.18	83	2294.568
2503589	962155	3496	396.56	1351587	413641	6633	464.38	75	2297.797
2575887	1119115	2700	340	1396739	494001	5673	629.78	77	2305.148
2448736	1117533	2246	346.56	1514398	508514	4227	717.22	82	2306.616
648640	1392011	67680	1994.8	328497	609990	153908	3756.88	71	2314.136
108826	101119	34415	229.9	33046	28116	46013	304.18	37	2314.335
1875384	723409	3116	252.76	1114654	329759	6255	471.3	77	2317.936
2362380	1124775	2374	279.64	1444980	551586	6537	502.82	82	2320.289
2636896	997798	3887	436.82	1710965	464010	8898	309.28	82	2320.674
2145645	1065425	6158	164.88	1551520	705467	12773	523.78	91	2321.307
1956574	835436	2496	293.56	1223448	384857	6278	155.08	71	2321.344
2994054	1484058	1702	183.72	1673630	676239	2474	542.64	76	2323.207
154401	83522	130	-69.2	40658	24106	-69	-21.34	31	2323.460
2692129	1219303	2994	658.84	1559534	526231	5002	1223.72	73	2323.504
3266838	855167	2803	95.58	1835352	431586	5684	245.24	78	2324.553
1429024	2060692	10283	332.38	653696	976248	21526	526.36	60	2324.580
947632	1192560	265080	5181.8	641279	691682	799435	16222.1	85	2325.702
1700171	831080	4150	739	1025459	392519	8916	1658.76	76	2325.909
1956814	661207	1832	491.52	1106161	296068	5428	496.08	75	2328.033
126667	130459	7121	-57.94	37087	36698	8747	-38.58	40	2329.296
2217825	871448	3973	222.78	1303776	413129	7243	530.98	80	2329.403
106850	54493	163	85.18	30128	15328	218	181.48	35	2330.121
2870510	1137114	3619	899.34	1640229	549751	8236	1791.96	83	2330.820
1916431	696919	1998	373.28	1132239	303047	5568	660.48	68	2330.843
1961043	909227	1482	390.52	1078479	428995	2428	602.08	76	2332.398
3037491	1323009	4277	603.22	1742930	635777	7805	1505.3	79	2332.698
2717619	1045554	1351	277.86	1541523	499833	-72	650.08	78	2333.479
3188680	956293	2996	308.56	1874127	490096	8710	824.6	85	2334.461
1664358	650232	1242	-119.88	955612	330246	2280	-281.2	77	2334.769
110752	35139	131	6.66	30509	9485	-16	-222.76	36	2336.974
176806	53113	2416	1039.76	75406	22170	3012	1817.32	53	2340.948
305823	250118	567	189.62	113205	130347	228	898.08	64	2341.343
2278691	1034937	4256	145.16	1435179	445324	9788	256.68	79	2342.234
2113498	838147	1751	180.86	1224951	354974	3602	447.72	71	2342.383
204137	24104	113	-3.82	56998	5261	279	-43.06	33	2342.618
2299710	897788	2162	477.32	1481555	452247	3576	1039.36	80	2343.642
2317017	1357450	3549	133.14	1560894	651666	8537	445.82	83	2343.798
2435989	996758	6860	638.6	1468907	448149	11609	1029.74	75	2344.491
1992199	887413	2901	240.86	1270674	439264	7022	520.92	82	2345.196
237884	129774	7130	112.8	136333	47212	14270	-175.8	64	2345.869
1756978	572392	1329	247.94	1005419	255704	3158	292.88	75	2347.555
714733	1156778	41968	937.48	382209	471389	90385	1251.1	70	2349.317
2834247	767253	3500	411	1596649	386674	8552	861.72	78	2349.449
1874776	676411	2126	226.36	977720	261435	3834	521.24	74	2350.378
2965539	1161351	3344	435.84	1895186	661256	8527	726.22	83	2350.918
2093584	503668	2313	265.18	1158010	215025	4567	223.62	74	2354.995
2017500	981943	2424	160.64	1288275	513260	5670	481.2	83	2361.421
2295635	1675797	4544	744.84	1855651	1089806	15539	1714.54	109	2362.851
3289404	1353300	3295	515.7	1755154	722312	7654	712.44	88	2366.148
2234113	750009	2685	180.1	1276146	360830	4964	27.04	77	2369.299
1002855	1617657	122881	5643.66	567338	778622	313923	11747.78	108	2370.933
137058	58226	182	23.52	41772	20543	352	-37.28	42	2371.864
2906974	1114571	3182	712.52	1840562	531381	6926	1219.36	84	2377.627
2062298	1304182	2275	406.5	1077991	494726	3465	935.9	72	2379.170
2489846	1045942	2937	290.82	1423998	466384	5529	293.94	77	2383.720
1897993	808075	2933	277.38	1235431	444937	6713	604.18	86	2389.890
3134841	1823919	4091	669.26	2157163	1002210	10309	1050.74	94	2390.963
2733244	765977	2487	194.82	1450932	372054	5448	356.28	80	2399.544
3448813	1445202	3666	648.76	1941522	743359	7307	975.02	83	2406.265
2684712	1726451	3462	677.32	1701166	757506	7592	1376.12	82	2412.653
3025360	973133	2267	188.62	1746905	468852	4116	323.76	81	2419.221
2893780	979358	6478	318.08	1673589	466852	13808	488.88	73	2419.290
2895068	1307643	2567	217.62	1848467	644992	5641	206.26	74	2419.371
2671634	1356509	3344	387.84	1490874	600258	5035	705.1	75	2420.150
1887679	762813	3585	41.1	998345	323952	7642	-502.88	74	2424.832
103270	19652	1237	-167.18	27883	5150	1483	-263.62	35	2426.145
2554136	807371	1916	129.76	1485797	365040	3782	-185.48	77	2427.047
2288001	874855	2394	505.84	1400940	413836	5648	997.28	81	2428.288
2838580	1021082	9763	475.18	1717389	501188	24016	1159.76	81	2430.370
108937	88379	2480	-99.2	40015	33428	2585	-70.9	44	2431.372
1930559	740444	1995	226.7	1196219	344680	6428	581.08	81	2431.617
2975174	1488490	3864	578.04	1911486	850393	9625	583.5	87	2431.841
2310700	1122580	2314	464.04	1413974	531904	4597	929.42	79	2433.508
2511555	1025207	2757	341.02	1466677	489007	7686	506.96	81	2435.796
1937118	816168	3601	334.86	1196972	374368	8191	828.26	74	2435.936
121532	134846	455	63.3	33343	39197	893	-28.02	34	2436.437
2010020	1482728	1660	363.6	1092723	642138	2594	716.84	75	2436.472
2104144	759144	3601	351.86	1191496	334733	7379	561.94	71	2436.621
1381591	822860	72679	4624.94	530545	289583	106403	7446.58	63	2437.760
3256709	1152835	4834	532.24	2015453	589079	9921	1119.06	85	2438.564
2940183	1243509	5364	195.04	1842897	610694	16853	156.58	82	2439.204
1947294	808407	2907	346.02	1076786	375244	6766	629.76	74	2439.530
673629	239036	513	-18.82	233153	73227	1151	-21.14	50	2439.885
195244	34082	1128	-11.92	48207	7916	1395	35.7	31	2439.970
154221	32178	1108	285.88	69867	11258	1840	434.4	52	2440.603
2053493	760830	3073	116.78	1206120	379996	4946	-334.44	77	2440.845
113264	99894	20071	167.06	31222	27710	25229	121.94	35	2441.517
164463	56884	46	119.56	48229	17073	-176	349.64	41	2441.935
2978428	1234107	2284	511.24	1728963	600380	4315	703.9	81	2443.077
2553872	1063624	3562	397.32	1626571	505361	9005	572.3	75	2443.161
354046	119590	2869	-51.66	107403	37040	3939	-399.46	44	2443.701
2569165	942748	2083	104.38	1362162	397421	3502	-159.28	75	2446.381
2766419	969990	3698	453.28	1660372	481369	8732	787.52	76	2446.528
2395107	931439	1854	306.44	1275426	380177	3656	634.16	73	2447.846
2528412	1030414	3215	389.9	1578807	474464	7188	322.68	73	2447.896
3632014	1879231	230173	4349.78	2991444	2063129	770923	13524.78	133	2449.286
139195	94270	374	-46.36	36938	28662	315	88.9	36	2450.194
111165	3902	220	74.2	29139	671	221	-28.94	34	2452.317
111490	91918	356	-19.84	33921	37898	336	211.96	50	2452.776
2067076	916942	1890	387.4	1240335	386978	4520	1007.2	79	2453.038
1610715	463709	2963	137.18	902831	198509	5617	364.62	75	2453.882
2918297	1121166	3020	286.2	1600345	475611	5198	685.28	70	2453.973
2051754	845548	1859	185.74	1158640	366916	4246	492.56	68	2454.236
2680429	1179056	51106	688.16	1409905	505460	81702	1517.72	76	2456.109
114890	112784	612	53.32	31074	30956	792	-79.88	32	2456.505
2181142	657324	1622	346.92	1322291	331773	3680	235.8	93	2459.868
2369557	1572004	6385	226.1	1486810	769158	12694	302.84	81	2461.565
152459	41327	47	-107.58	41441	11181	66	-436.24	39	2463.071
1846079	1580102	3334	412.24	1072633	703107	5841	752.26	77	2463.434
100453	50798	191	-97.74	29218	14922	204	-274.56	37	2466.934
100956	57935	23	58.78	30226	17851	46	188.56	38	2467.008
1579725	1860314	68158	1500.88	750431	892149	148904	1999.44	80	2467.082
3125325	1321480	7204	344.44	2060652	763181	17887	804.82	89	2467.592
2596349	1107845	4371	274.06	1735687	578015	12932	259.52	103	2468.378
1739325	692840	1969	538.34	1012304	304248	3061	883.46	76	2469.818
2419948	774434	1455	308.3	1308362	360540	2345	502.7	78	2472.307
2450186	1043991	5041	378.26	1670786	637014	13196	1211.56	90	2474.270
3023629	1071983	2043	123.98	1958033	571430	5520	-31.8	87	2480.563
1707949	1003310	4515	255.9	1044537	452146	9011	523.46	80	2481.581
2462659	925178	2396	79.56	1342015	412799	3748	60.28	75	2489.503
2558418	1007846	2163	307.18	1646140	495754	4102	411.72	83	2494.778
2166697	1065440	6435	303.1	1403216	495662	13727	422.22	83	2502.446
2579292	1057510	2723	239.78	1696386	582393	6959	316.74	84	2510.545
2773000	1425446	3417	380.62	1769485	686655	8773	705.78	82	2515.713
187573	92218	114	31.04	50962	24925	97	77.42	40	2521.995
124366	97444	140	-6.6	58466	37513	-6	-84.16	51	2522.403
2049992	952353	8971	304.06	1268037	442640	18252	123.72	81	2526.825
338819	44053	1363	-19.82	96700	12386	1673	100.78	44	2527.421
2198016	729112	2645	218.7	1221385	311021	3827	200.22	77	2527.751
2506791	882330	3175	244.5	1525154	429554	6700	484	82	2529.202
5428710	3608243	12519	2328.34	4401892	2050767	31631	4168.66	105	2530.272
2937222	782154	4925	77.5	2163814	666393	15684	441.24	93	2530.534
2068120	727681	2376	340.36	1252027	346598	6661	922.46	75	2531.092
2149632	660363	2122	434.92	1216194	324682	4327	-139.78	74	2531.685
2350789	1205348	8468	646.48	1352518	526585	14213	1287.18	67	2531.715
129532	113854	193	-14.02	45489	36886	90	49.4	47	2533.717
2080707	927706	2301	384.86	1377648	480986	5892	636.12	83	2535.690
2211265	790012	2211	358.46	1451600	408464	6705	384.3	84	2536.176
251797	338359	222	139.92	134182	187481	87	753.82	74	2537.383
216775	181820	398	112.28	66568	57315	241	217.26	45	2537.842
2227508	930277	2388	400.68	1364006	449662	5489	1136.54	84	2538.605
2253606	877559	3696	116.56	1397349	406042	8050	-115	82	2539.978
449760	807457	302899	3108.14	753334	1557298	2589108	33354.88	195	2540.347
1730539	687602	3229	107.94	1031077	316207	4943	-124.02	78	2540.914
2033015	834203	2838	623.68	1098733	388693	5076	836.36	67	2541.001
2770672	1183639	3054	565.44	1558606	590327	8499	792.14	82	2542.832
3968540	2949032	5079	581.94	3714384	2072985	23417	2455.62	131	2542.932
302088	30201	3615	-108.1	79132	4724	4358	-231.12	34	2543.407
1047230	1307896	103208	3295.88	482580	555338	243186	6971.96	87	2544.119
150065	222802	107277	1566.22	94749	157577	296876	4177.36	77	2546.824
2325839	1137654	2869	349.34	1313259	520584	6728	236.08	80	2547.138
2394805	879120	1122	377.92	1384801	387148	2951	249.86	76	2548.164
2819720	1095251	3270	429.2	1856516	587389	6906	173.16	84	2549.968
2536185	1789882	4557	361.02	1634614	960112	12086	510.96	85	2551.926
3797378	1787578	5449	732.14	2672835	1139192	15965	650.9	92	2552.375
2975036	2113268	3982	376.52	1889612	1031884	9690	1110.4	78	2552.602
3180435	1151294	3466	424.76	1869819	584601	6934	1005.24	84	2554.105
244584	190865	1991	0.26	66575	53187	2140	42.4	39	2554.727
2242955	1023424	3588	571.68	1343003	506127	8984	981.24	79	2555.186
372034	270308	927	-3.78	283586	225692	2679	-255.06	108	2556.135
218044	14071	231	-47.34	62650	2291	468	-76.52	39	2556.227
3093479	1244669	3035	307.1	1739990	598029	4472	344.92	77	2556.605
2032512	938685	3314	152.04	1293128	450979	8333	194.38	85	2559.257
1892212	3218264	5310	1191.6	1523561	1656260	13000	1886	95	2560.190
2546802	9634353	86665	19361.9	1437799	5588555	186009	39728.74	83	2561.609
2260529	855872	7521	395.06	1423245	400188	14185	477.1	80	2561.963
2339452	1089652	2347	532.42	1254229	520485	4182	930.52	71	2562.064
2789481	984325	2877	249.22	1814702	490749	8407	807.02	85	2562.991
2425369	1448478	3063	623.18	1659379	735353	6398	1422.28	88	2563.879
3803176	2047960	5574	1009.64	2457981	1396581	13757	2222.02	93	2564.652
214924	464813	201090	3042.4	192731	555936	1004216	12842.76	152	2565.590
2037120	798594	2613	200.18	1021064	330635	4470	752.2	70	2566.050
229618	120310	8387	1553.82	94101	36712	11853	2616.58	44	2566.159
111044	33396	-80	-16.8	30513	9463	-153	-176.58	36	2567.115
584374	1369262	94580	1879.8	462786	923474	236797	4910.42	110	2570.073
2096743	865690	2441	165.26	1163023	376713	4614	505.04	72	2570.331
2456678	891213	2102	415.72	1468717	438778	3991	576.26	82	2572.786
1697673	570464	2980	184.8	1039552	258843	6031	415.66	76	2573.407
1904931	737727	2615	275.9	1098304	334371	4281	91.66	74	2575.076
3032486	1153378	7288	730.68	1862533	612073	14890	1399.4	83	2575.768
236654	178148	711	29.46	130459	84787	828	196.08	63	2579.036
543030	680175	17752	3092.72	261025	303181	39733	5306.38	71	2579.626
2808556	1083038	2737	399.82	1695616	532074	7144	982.84	84	2580.569
2449265	784305	2915	218.9	1422172	402651	6229	457.94	73	2580.722
105377	92949	263	-149.82	30860	28943	377	-394.78	36	2581.532
2616759	1753204	3921	428.06	1241774	849372	8497	271.42	78	2582.228
2025081	591766	1703	456.58	1174488	256931	3786	1056.96	75	2583.783
107666	45259	34	38.24	27394	12829	66	86.76	29	2584.028
131728	22079	453	-29.42	33584	5505	469	-138.66	32	2584.216
126543	126789	9516	-75.24	44801	43688	13415	-19.1	45	2585.225
2095351	440653	1843	152.98	1082129	189580	3854	-228.56	74	2586.643
2017893	1549864	2660	702.6	1440640	874936	6713	1341.18	89	2587.015
3344443	1319264	3753	437.58	2284869	667910	7419	761.34	86	2588.622
2441614	1042162	2384	217.24	1390832	502306	4616	142.76	69	2588.814
2850293	1476957	4981	664.66	2014413	803821	13676	1379.36	89	2589.931
106161	45571	891	51.26	48966	26617	2264	-247.96	54	2591.556
3689374	1627351	3591	475.26	2578633	1036706	10820	1130.2	94	2594.744
2488244	1619503	9830	454.8	1580849	725822	20589	1102.54	80	2595.386
382390	362615	239	170.54	145866	163557	816	16.76	73	2598.081
2757034	1304653	3852	604.72	2780356	1183232	14697	1512.42	122	2601.998
2495569	1025322	3692	657.12	1472842	494470	7582	699.52	81	2610.465
2267074	1006302	4735	316.1	1400256	459856	12071	1110.06	82	2619.142
133737	74974	326	109.36	34774	19749	432	237.52	34	2619.844
2888427	1239389	3113	600.18	1773499	645381	7786	1183.96	84	2623.284
2575142	905018	2610	472.6	1557128	447330	6738	621.68	83	2625.572
1499409	524695	4779	172.94	864103	245484	10215	140.9	82	2626.720
2919491	860972	3014	365.04	1556428	412433	7207	526.02	79	2630.620
2115188	869461	2372	144.92	1250833	386677	3865	684.9	77	2630.888
2194374	637776	1901	271.86	1292186	274418	3203	481.58	76	2639.700
3126754	1468892	5651	511.86	1736312	660744	10240	681.4	79	2643.580
1726231	836307	2707	314.02	1106963	413095	6023	-17.22	83	2644.079
2886786	1168687	2746	615.56	1802739	545497	7222	1099.92	79	2644.555
2401541	753857	3176	236.36	1328318	325219	6217	468.62	67	2644.689
2552060	815337	2055	148.3	1252832	348976	3225	423.5	71	2646.345
2741114	985332	2514	380.04	2390091	848354	7000	596	107	2646.708
2872363	1044006	3587	206.82	1697482	508966	7033	367.38	72	2646.767
3711139	1754153	4680	555.8	2418997	1053684	15546	1272.56	96	2647.797
2788657	1162550	2844	277.84	1648124	556486	6387	434.82	71	2647.961
1469539	1615816	8498	843.28	961648	826239	26170	1776.2	89	2649.134
1009657	1190363	303898	6625.28	817710	783037	762601	21262.86	104	2650.176
2014568	846672	1936	379.96	1146153	374141	3190	817.4	75	2651.072
1767705	690282	2042	556.12	1126148	373919	5682	1201.52	80	2651.461
2572327	1576274	3146	173.56	1484828	703989	6789	82.54	78	2653.380
804377	1331176	94603	3354.58	400288	542814	188423	5492.78	68	2653.914
3302444	1542771	4946	616.56	2054048	716360	11704	901.44	80	2653.953
3429138	2280858	6656	1049.16	1920169	1222134	16149	1892.14	91	2655.828
1987409	846805	2146	456.56	1148569	419663	5236	890.96	79	2656.414
1516912	546797	2769	43.34	798193	243960	7477	70.22	77	2659.500
2250708	926822	3761	313.46	1444605	458128	6210	1249.6	83	2660.095
2995728	1910763	3058	391.88	1850432	977980	5302	674.72	84	2661.027
2476740	1098802	3536	327.96	1742182	630990	10340	959.4	84	2661.385
2345906	769204	1883	437.38	1378430	390841	3224	1058.64	79	2662.569
2392608	893026	4893	163.98	1284189	399651	9000	317	75	2663.422
151814	334239	12224	434.64	85419	155237	27592	1036.12	63	2664.958
125445	60376	285	-24.9	37350	17272	427	-161.78	39	2665.144
2265614	869854	1201	192.86	1205134	407979	1425	217.5	77	2665.345
2238271	825427	1449	314.14	1344425	373412	3214	453.04	79	2665.822
2573026	1083522	3090	423.4	1495881	489198	7682	567.52	78	2666.055
1917686	802727	1783	365.38	1050129	332196	2523	652.78	65	2666.235
365907	631121	166438	2662.68	247470	450809	349093	6893.98	82	2666.774
1947155	965066	1674	262.64	1007507	405212	2021	793.06	71	2668.293
2094793	620851	2368	242.48	1197334	278501	5795	599.7	74	2668.437
902194	1769540	30329	967.94	490974	889900	79029	1883.94	72	2668.668
120941	58465	277	21.22	38397	16837	116	-10.24	35	2668.976
256782	408269	569	141.34	126498	210329	1708	374.88	87	2669.684
2349193	1127581	2831	228.66	1546867	541209	5380	348.8	85	2670.864
2690112	1217498	2399	320.14	1427176	535627	4722	260.92	76	2676.504
3076295	1373279	2916	377.76	2137836	726111	5450	843	86	2678.217
2994314	1061183	3301	196.86	1521362	429113	5221	340.06	73	2679.559
102805	36486	148	183.28	29064	10443	-42	456.88	36	2680.622
1866533	569424	2599	228.14	1114318	292628	6890	436.4	82	2681.417
569520	1490921	26562	1328.32	335334	731798	60406	2156.16	80	2682.194
2337307	865923	2852	477.72	1370542	432749	6822	890.92	80	2684.143
426462	507448	317935	2888.1	297390	413528	829101	11335.86	95	2684.511
109623	38919	-29	173.06	31329	12652	-198	297.72	39	2685.825
2261438	1415324	7245	626.7	1425054	676055	17233	1745.38	83	2685.893
2429563	1230063	2585	305.1	1385503	588722	5723	384.78	75	2686.493
685479	2012960	53743	1160.98	372736	1004628	145592	2561.12	76	2687.099
2486323	948537	5714	284.04	1556591	446566	15065	626.9	81	2689.971
2649882	849774	2689	316.54	1612116	434897	7803	304.58	83	2692.358
2589234	865767	4529	429.94	1523709	428693	11408	528.88	83	2693.217
161362	85513	3699	28.14	45409	24288	4702	104.72	40	2697.180
1982805	790284	1611	74.46	1023701	314479	2554	398.44	72	2699.149
2553556	897034	2800	192	1489090	424438	4933	160.38	79	2700.786
2541605	996285	4432	219.52	1497822	474095	10309	447.74	79	2704.277
2410610	719577	6094	171.84	1288349	330376	11096	216.56	76	2706.277
553387	211087	21855	1965.3	180813	59863	30177	2543.22	43	2706.334
142391	44010	127	-131.78	38578	11944	220	-413.8	38	2708.555
2537974	1248424	3474	257.64	1458786	548145	6761	179.46	76	2715.817
2506232	1009665	6396	295.56	1412235	479463	11770	389.2	79	2716.815
2715651	1690774	11224	295.64	1661745	838953	22609	643.74	82	2720.758
124068	123997	-77	108.78	35109	34959	-325	149.5	39	2728.054
2867844	1397871	3610	470.6	1901114	680772	8507	1280.02	84	2736.394
2542443	939474	3087	152.82	1275512	377996	5744	15.84	72	2738.097
3504858	1209189	2821	352.06	1838301	584956	5400	510	80	2742.246
2756656	1115737	3341	356.26	1743199	581882	8160	624.6	82	2744.739
1719560	728967	3534	412.24	1018949	378106	6945	1033.7	67	2744.795
261696	162681	144	74.84	75691	48107	-39	102.46	44	2751.294
3370930	1639881	5707	761.02	2797336	1103864	17704	1491.44	103	2751.723
1813611	751241	1776	181.36	1051438	338366	2813	12.18	75	2753.656
266192	65189	278	94.08	79640	18225	262	190.32	45	2754.528
3014599	1199295	3005	547.3	1767716	547941	5287	790.82	94	2754.571
2700310	1216540	24165	379.9	1670916	657921	54105	995.3	80	2755.036
127458	11435	-48	-107.28	38191	3181	-48	-323.28	40	2756.980
110853	59493	-30	-25.8	33082	17562	-59	-21.74	39	2757.302
2351432	1002005	1754	524.44	1269261	432185	2969	535.34	74	2757.584
2274680	833377	3413	449.18	1224078	389427	8259	648.74	72	2757.968
3000612	860849	3145	235.7	1686987	413867	5477	123.22	73	2758.085
3463797	1205794	3588	726.68	2156329	672307	6823	1258.78	77	2758.308
2743307	1049730	7534	297.24	1658072	572009	19132	688.52	72	2758.400
2062150	845291	2452	230.72	1337660	403258	3532	228.52	71	2758.534
1749338	967136	2631	467.66	1034985	412778	6326	638.36	62	2758.549
2467182	916506	1721	242.06	1463160	469284	2668	609.48	72	2758.868
2256818	863635	2098	788.28	1437880	448384	3312	1982.32	83	2760.418
2731812	1196306	4852	301.72	1698485	567808	10180	252.8	83	2761.874
2367536	904871	6060	196.6	1530234	464442	13184	509.24	78	2762.083
2780421	1075913	2949	523.14	1450971	462767	4927	888.22	67	2762.198
2625128	981023	2468	636.48	1524024	449282	3774	1391.64	69	2762.333
2645850	952547	2111	183.46	1601190	470870	5223	366.78	81	2763.132
2084518	922607	2755	271.3	1378943	458121	7258	219.88	77	2763.292
2249655	955166	2768	541.48	1550149	470684	6151	894.86	83	2763.503
2685334	792147	1817	351.62	1515905	367653	3408	1161.88	79	2764.680
1728096	890856	3892	203.12	1045387	427611	6282	857.52	73	2764.752
2261417	642200	4786	210.96	1241044	272460	8582	272.52	69	2764.980
3139957	1905088	6730	443.8	2180432	1242187	22756	326.16	99	2766.379
2360456	849910	5106	417.16	1215655	386924	9590	778.4	68	2766.708
2004599	967922	1847	415.42	1181967	422940	3411	663.46	73	2767.075
1513854	848303	2163	347.18	955600	432917	4261	969.46	83	2767.165
2265085	899945	3077	470.22	1363852	449216	6455	1016.3	77	2767.656
1255746	2253476	8190	1406.4	623772	894097	14375	2862.5	65	2767.971
2403759	839200	2938	280.68	1409883	419744	7301	470.86	77	2768.086
2801145	1172949	6624	442.64	1731000	526214	12921	662.06	78	2769.053
4426381	2819379	6246	986.56	6260767	3157980	38758	5451.88	180	2769.974
1476603	1097875	6774	352.64	990833	550722	16561	1197.46	81	2770.394
2891290	1697149	4882	503.52	1810000	891924	11469	1001.34	86	2771.644
1287172	1598766	481457	7150.02	1068302	1276208	1092191	19289.26	120	2773.404
1399218	633629	2640	72.4	621121	229346	3476	113.36	67	2774.829
2144512	1085374	4206	353.16	1250816	509854	9213	573.18	78	2775.517
128244	34306	158	-96.12	34896	9792	179	-175.06	37	2776.669
1076314	2030600	972328	9941.08	1697896	3030293	5191410	57289.6	231	2780.507
125537	126633	504	34.44	56907	74929	983	-101.62	58	2782.063
2048933	902483	1264	241.04	1201544	401198	2077	188.22	75	2782.386
1884520	1401985	3562	956.32	1143935	589875	6249	1211.14	83	2783.079
2244424	752263	1643	247.98	1149789	313515	2754	131.44	71	2783.494
317097	1070303	44877	1106.22	138984	424221	75910	1729.6	63	2785.991
2128664	907452	2691	495.26	1302355	397361	4151	738.86	77	2786.262
2407256	920953	2828	312.08	1307746	414741	8095	591.7	74	2786.654
135514	55048	212	140.32	36221	14559	53	72.58	34	2787.231
2218091	929553	8741	228.26	1551690	547640	24589	577.54	92	2788.715
2074551	658726	2454	113.44	1213674	297025	4980	-88.2	77	2790.114
2416968	1117775	6022	461.92	1507487	557739	11859	969.74	83	2791.370
2274154	944777	3055	319.3	1444050	443038	6960	324.6	81	2792.341
165413	33991	214	7.04	45250	9570	255	-50.7	38	2793.010
108638	131653	72112	546.32	45176	58507	116996	585.56	51	2794.452
2523496	828777	2299	279.14	1279952	356192	3612	692.32	73	2794.501
163503	75041	136	23.96	46642	23180	73	60.78	42	2797.144
114938	84441	313	40.18	46463	62826	1214	26.04	74	2797.289
140011	218456	4292	361.12	68784	93496	6983	806.38	55	2805.228
3013338	1466965	8989	725.54	1937535	792522	21032	1420.52	88	2805.765
2234614	962327	3086	234.96	1460015	476260	5520	648.2	82	2807.803
1761024	962257	3010	228.6	1130080	463837	5900	149	79	2808.446
2391010	857545	2412	273.32	1379841	382923	4744	505.84	79	2812.642
2882564	1370473	3623	331.78	1924155	711490	9233	514.38	82	2813.039
177504	28063	149	51.14	48672	7592	316	-16.24	39	2813.897
2187090	2615315	5693	373.98	1399962	1481068	12446	196.56	90	2819.005
110237	247304	84	62.24	29647	67216	26	24.36	36	2821.130
2940135	1012912	4002	514.72	1671200	448663	8454	896.44	79	2821.544
2453278	1049010	3073	193.78	1526545	501487	7229	538.94	81	2822.338
3173507	1388855	3951	378.86	2123165	786508	10125	869.5	89	2823.698
2833987	1099055	3413	568.18	1511445	489827	7600	1108	77	2828.443
2445173	976352	2856	234.16	1422645	425641	6284	905.24	76	2829.039
2804527	1549779	3884	570.24	1533126	801614	9758	1019.88	83	2832.654
1525556	692741	3668	91.48	875455	296647	8991	-128.74	76	2834.738
2777177	1100638	2780	509.8	1902348	612962	6136	509.96	87	2843.070
2638003	1206923	3159	679.74	1824229	638452	6947	1502.42	84	2843.317
845642	160842	2905	-176.7	288105	46225	4427	-369.78	57	2853.236
2592186	1227750	2148	444.28	1538087	573828	4638	1174.68	78	2854.343
1746606	466288	2198	192.28	862025	185836	5015	155.9	73	2855.176
112179	207394	656	81.16	33611	72162	696	208.56	38	2855.464
2099469	756885	2823	253.78	1827052	618544	10077	1077.22	104	2859.016
2697194	871594	1743	426.98	1641123	410688	820	1018.2	79	2859.496
1135434	1924434	22702	1297.72	501757	887378	46914	2317.04	61	2859.531
2916222	1256086	2656	470.16	2099375	688896	5100	295	88	2860.113
1643064	865971	2808	389.88	1027659	446212	5703	560.58	83	2860.374
1979005	591662	1560	187.6	1147031	275541	3171	809.06	76	2861.665
2951594	1283847	6185	716.1	1695077	627462	14299	1343.14	82	2863.484
1965768	703228	1597	249.42	1141794	335529	2440	671.4	77	2863.940
2040436	750714	2701	512.86	1214951	346493	4603	931.58	72	2864.113
798595	1696471	93443	2704.98	391788	808172	163603	4521.58	70	2864.607
2842764	911320	3305	384.3	1718542	445201	7654	498.44	80	2865.328
1932978	820474	2206	287.16	1209261	523892	6684	1011.24	78	2865.372
2619724	1163918	3618	416.48	1539136	601446	7864	553.04	77	2865.794
3172454	1209260	5510	746.6	1891878	571392	12155	1430.3	82	2866.874
1702182	617084	3184	396.24	967432	265317	6830	503.8	71	2867.085
2733050	989891	3830	590.8	1776508	495154	7986	812.96	81	2867.409
2890077	1052255	3058	471.88	1753161	532071	7783	492.38	73	2867.457
188009	55309	-15	49.1	51084	16373	-143	131.02	39	2868.316
211260	413127	176567	2511.62	157032	322247	541523	6313.78	97	2869.328
149842	436884	27970	541.2	66534	162709	46941	695.26	55	2869.538
2248195	1037865	3456	387.16	1370290	471727	9394	602.84	78	2869.703
110099	167716	159	55.74	37139	60045	311	-45.54	47	2871.507
2467257	776551	1630	327.8	1483005	353930	3333	355.38	78	2871.967
2965502	1652868	4764	414.04	1806100	768663	11490	404.4	76	2872.151
2355127	937992	1974	384.64	1071337	388966	2345	848.7	72	2873.313
3059326	1309268	4682	799.52	2127662	701141	7650	1638	91	2874.121
2541701	845354	10169	284.34	1550024	370709	14920	1146.2	74	2874.380
2569007	1032999	2386	418.96	1417548	493031	4723	944.78	77	2875.099
2451457	969794	3902	303.72	1608113	487867	9892	762.12	85	2876.256
130544	101313	-37	-89.82	39459	39527	-177	-288.22	41	2877.661
1648099	716678	2167	171.62	972817	341032	6019	338.34	83	2878.578
460417	623598	74023	1703.78	219128	229493	120847	2727.42	61	2878.827
1901733	774326	3011	110.46	1113495	351022	6200	-40	74	2879.127
4730312	2507968	6654	977.44	3408151	1626290	20283	2103.38	106	2879.954
1696201	842008	4752	123.72	1020708	334775	8987	282.82	65	2880.050
111669	0	124	16.64	20860	-7451	61	-108.54	20	2880.136
2451068	855140	4297	393.42	1525200	445181	11852	133.72	85	2882.146
3229078	1369846	4316	759.76	2113710	717923	6934	1946.24	87	2884.233
2479275	2039977	3592	190.12	1496358	1029812	8622	-149.08	82	2887.348
176428	80894	124	45.64	49691	24576	-15	183.1	41	2888.544
202685	221499	2187	179.82	63052	93376	3668	251.48	53	2891.557
3757015	1784714	8711	954.46	2814018	1091126	22659	1922.74	101	2893.219
2175428	1099223	3027	293.22	1441701	597013	6059	497.74	71	2893.242
3227477	1678708	4594	562.84	1960377	829124	11069	1323.34	83	2894.193
1958847	959189	2232	186.52	1195157	422561	5753	311.58	69	2894.216
1562351	769326	2462	95.32	918139	369561	6229	233.94	79	2895.185
1340026	1636496	3328	407.08	846855	750051	9374	875.64	86	2896.444
2086064	889473	3380	471.8	1226127	385793	8048	731.28	78	2896.677
2050037	845538	2311	439.46	1266236	387319	5078	987.08	80	2900.159
2947729	1150029	4399	401.14	1819356	583097	11015	700.9	79	2900.292
2233575	709656	7782	210.52	1163200	304109	11576	180.36	63	2900.405
2060444	792941	2353	-59.42	1153541	345130	5859	-287.26	75	2901.524
146348	109912	155	77.3	42945	34445	7	86.02	41	2902.786
704843	922598	6888	175.68	201728	255023	8940	330.4	51	2905.059
216563	158472	145	79.7	71224	52727	227	-122.78	49	2905.707
2621963	1081653	2457	409.02	1514746	473802	4700	1012	77	2906.374
2328495	848672	2218	288.48	1471677	409704	4849	329.14	75	2906.558
125736	141799	380	5.8	32722	37987	532	-36.48	34	2907.309
2927292	1088777	4329	805.94	1712166	513240	7249	1684.14	81	2907.746
116761	72134	92	-0.88	32228	20387	73	-254.22	36	2908.761
252347	14402	139	126.54	68782	3797	263	258.18	43	2912.636
2654122	1193608	4606	278.16	1660195	630339	10711	342.46	86	2913.366
2943668	1479541	3474	559.64	1984295	821604	11893	811.98	93	2917.812
3022057	1087280	3533	482.38	2048184	604867	8630	1089.8	86	2918.436
3183703	1912769	5887	907.82	2493084	1193022	16981	2200.66	95	2919.638
1461505	2364411	149066	2833.76	981043	1399367	429046	13446.56	101	2920.591
484695	1085633	5992	463.12	234530	476692	14027	1011.22	59	2920.670
3121469	1443329	7519	631.34	2215812	900311	17486	1274.96	91	2921.911
2153868	717206	1914	170.04	1123449	299896	3141	106.26	71	2923.311
2408011	869212	2218	150.48	1411008	406915	5142	21.12	78	2927.245
189396	161770	765	30.9	64589	59822	1079	126.94	49	2935.974
100617	64693	2	-11.28	28978	20287	-236	-46.96	37	2941.150
2053989	1070940	3348	249.28	1444649	535686	6532	68.52	88	2944.516
219573	19547	85	24.1	63168	5279	26	-76.64	43	2957.915
2579688	1123941	3938	657.68	1761392	570801	7696	1216.56	85	2960.042
2508012	1016050	2680	502.8	1622077	542046	6916	1453.76	86	2962.444
101047	182595	-94	67.16	37992	88357	-769	186.66	62	2964.452
2677257	1020345	2123	595.78	1493343	513956	4108	1106.88	80	2966.325
2418859	804792	2157	397.02	1394785	405462	4077	1004.22	72	2966.579
2336648	966575	2828	361.08	1437561	468679	6489	463.54	80	2969.378
137606	47355	80	211.8	37050	12870	114	155.04	37	2973.134
2337399	1102858	2687	259.82	1496963	527212	5413	-94.82	81	2973.187
3468834	1466390	4025	650.5	2400691	949515	9141	1251.26	88	2973.267
2337200	899889	3882	411.52	1398077	453668	5763	1032.18	78	2973.854
2831250	1252829	3612	338.32	1649069	688324	7271	720.06	80	2975.193
2678418	1027537	8410	262.6	1663505	516891	16433	891.38	84	2975.773
2693834	916197	3608	375.88	1501789	442534	9615	632.9	76	2976.172
2292528	970316	5508	663.88	1472131	473024	14671	978.06	76	2976.297
2800652	1039831	3203	410.58	1859426	617438	8212	1237.32	87	2977.033
2560236	1214449	3592	826.12	1593756	516051	7990	1049.4	77	2977.535
2465121	1174749	5378	446.08	1579201	578487	12323	1341.78	75	2977.604
2450892	1794719	2891	534.26	1421777	864331	4644	1047.84	78	2979.840
2708801	977991	2941	355.26	1534123	520420	7006	916.16	74	2979.889
2260826	932443	3485	248.1	1344148	446929	9199	69.14	68	2979.922
2045000	824388	4264	314.04	998267	365809	9412	639.32	72	2981.440
2345036	754648	2043	296.98	1315548	322495	4310	664.6	74	2982.013
1618982	533111	1824	297.64	967316	236255	4803	196.58	78	2982.835
460343	1081175	49303	1333.58	232838	468361	105339	2711.54	61	2983.024
2708778	778637	1891	59.26	1410531	330740	2228	378.08	71	2983.242
2441499	974412	2594	294.84	1459684	461800	5147	618.42	72	2983.288
3060155	1062678	2583	654.38	1722091	523884	5849	1327.14	77	2984.081
2031921	982630	3690	227.4	1524958	713832	12942	777.12	103	2984.472
175193	83237	279	85.94	49978	32951	330	204.8	42	2986.199
2907430	1171253	3243	473.98	1696831	552481	5355	849.3	83	2992.834
2777194	1281475	4516	499.76	1709585	617425	11463	916.18	83	2994.150
2603718	887111	2482	253.52	1551753	436035	5654	261.44	82	2995.566
204966	42597	316	69.76	56989	11421	355	48.3	41	2996.345
2721189	1414481	4809	1098.74	2023290	924306	13969	1960.34	101	2996.782
2199988	1800530	3474	408.64	1260578	832247	7720	767.2	78	3000.735
2205869	764510	2328	380.08	1339731	344986	5579	751.94	79	3005.015
123630	23134	263	-116.82	30609	5622	271	-174.94	30	3005.391
2104420	754159	2120	337.2	1144229	318848	3734	30.24	71	3005.901
3025914	1265175	2915	149.9	1644233	541332	6525	144.5	80	3007.335
3196642	1787928	3218	541.48	1786732	866679	7727	874.22	82	3016.029
2246128	650511	1915	320.9	1227508	283281	3495	507.7	76	3018.295
130572	316638	128197	2075.42	66892	187513	317447	4952.42	71	3020.069
2943030	1239586	3689	592.54	1854698	641687	9155	1161.3	87	3022.490
2231831	794951	2501	224.86	1389111	380038	6861	-38.54	75	3022.744
213849	77703	1754	247.44	60200	21920	2421	445.06	42	3025.532
2300036	1267926	9344	422.84	1659008	736298	20765	807.9	93	3026.071
2715522	1466452	3098	634.28	1520537	715949	6861	879.46	81	3028.478
289948	39616	29	-18.06	91882	11795	-307	-196.02	48	3031.287
2406530	977659	2415	295.9	1596926	477249	5525	1076.5	84	3037.528
3126112	1693218	3881	344.66	1648238	823626	9517	549.62	79	3039.540
2917805	1526670	4628	846.08	1867411	824463	9853	1416.58	87	3045.771
115142	211839	67346	1455.56	50380	98875	140825	2940.5	58	3048.973
1207174	1289383	16428	192.08	627989	601260	30624	408.64	80	3051.837
2816397	1342521	4053	401.58	1851820	761419	7890	468.4	88	3052.961
2361693	850699	4448	408.28	1393733	405474	9544	1158.84	75	3053.335
2304024	910680	2508	201.88	1381521	455451	5645	350.7	73	3053.463
116973	66899	194	-19.16	34602	22518	277	-49.78	39	3057.727
2594728	1114482	5044	408.84	1558470	542812	11487	1281.82	81	3060.727
337880	28947	-68	27.52	98519	9031	-253	174.42	46	3067.897
300292	38403	1	7.86	85671	10775	185	-129.9	45	3068.421
1725463	821103	3719	491.34	1009261	336156	9127	868.22	76	3068.873
1981824	660443	1649	232.14	1147338	306531	2532	301.52	75	3070.079
2505376	960384	1875	481.5	1516261	435487	4172	1159.92	77	3073.493
681751	1794416	54582	2012.52	415727	836080	121811	4162.46	70	3073.926
2403170	1272363	2366	174.76	1242253	542848	5173	483.78	72	3074.256
3157727	1118033	6269	558.34	1942621	587331	14409	475.74	76	3074.322
2219981	1427978	3721	828.06	1497946	724794	7168	1780.48	80	3074.723
2934742	1284180	3893	872.98	1893083	625428	7931	1027.66	84	3075.410
2099299	601330	3102	183.72	1199202	271502	7647	131.42	77	3076.415
268910	239239	104150	2185	98555	135707	224256	3888.16	49	3076.476
2770015	1057928	2529	331.94	1573392	558113	6090	1118.4	79	3076.948
2228643	1118340	1704	471.44	1469603	584352	3998	804.28	82	3077.397
102278	48054	-212	104.68	20127	10500	-502	123.28	21	3077.428
1875276	841544	1651	252.86	1112596	363010	2172	711.92	71	3077.722
2718916	2357660	2430	673.8	1926209	1496246	5250	1665	92	3077.975
2081753	725724	2311	278.46	1228547	304450	4588	-86.32	71	3078.404
2393335	876767	2830	103.8	1355624	373402	5224	-84.36	74	3079.055
232154	408870	199195	2453.7	116976	361712	551342	7948.12	82	3079.265
2768593	868576	2665	112.9	1776529	407450	5154	-307.56	77	3079.307
2214586	927430	3318	444.48	1391857	438676	8410	754.6	82	3079.927
1788553	846622	2158	175.88	1097436	411507	6622	304.92	75	3079.982
435727	643110	2740	436.4	155788	226134	6720	618.2	41	3080.072
287156	32497	263	-40.82	88140	8972	566	-79.24	45	3080.846
1735199	614910	4608	232.88	920593	270834	6975	321.5	73	3081.190
2334408	954355	2609	271.74	1477767	462364	6472	-162.08	82	3082.189
2304136	1216451	3249	375.14	1229178	507216	6686	579.96	72	3083.134
3375501	1328043	9758	579.88	2363976	818408	26744	888.84	95	3085.270
3930724	2656674	6650	1738	2749712	1599158	12289	3603.54	94	3087.717
1994511	785097	2637	357.82	1593037	589190	6430	639.8	96	3089.115
2762762	1010682	3874	446.64	1786936	474085	7313	812.18	77	3089.402
454120	48418	661	79.46	140269	13187	553	366.58	49	3090.233
2488195	1043240	4017	131.62	1611835	507548	11111	20.46	83	3092.277
2134964	714858	2591	368.26	1309454	337314	5786	633.96	75	3092.447
2494297	1597671	3206	596.16	1486925	692256	5881	1004.66	78	3093.467
423218	955062	34587	1182.82	253482	468754	69612	1907.32	75	3095.209
1793713	539197	1837	230.82	1032772	251860	5258	201.88	78	3097.372
1883216	712712	3663	-108.82	1130805	328965	6964	29.04	77	3098.258
2693243	1203753	5116	218.76	1675386	551236	9908	-279.12	73	3098.271
109669	32427	391	-38.74	29657	8475	631	-214.34	36	3101.134
452501	175752	397	11.42	170857	70389	827	14.22	75	3101.908
2763103	1273252	4077	340.22	1828024	661071	10453	597.58	85	3103.195
414422	1033461	10112	1059.32	229545	425511	17582	1778.52	70	3104.647
1643684	647431	2492	403.12	989324	309607	6174	773.64	78	3105.203
221007	227433	35610	699.6	92492	82578	54305	1221.3	55	3107.763
1842998	581093	2158	253.88	1092914	268322	3957	-17.98	76	3107.924
2444604	743573	1830	128.8	1393097	348451	3979	73.94	78	3108.694
2601735	1107501	3450	270	1546660	565833	8145	656.7	82	3110.402
3469851	1379010	6380	616.8	2085292	684627	14740	1699.4	85	3111.712
103685	27269	180	58.8	27323	7199	-168	191.52	34	3112.746
2791096	835458	2092	400.12	1665109	400997	5469	1075.34	82	3113.141
1392779	491199	973	164.78	775272	195504	2564	7.04	72	3115.611
2973353	1237180	4107	876.02	1650812	588268	6908	1377.88	77	3116.243
2631102	907299	3115	440.9	1603437	433702	7472	507.92	81	3117.469
2321309	823573	2493	324.98	1443799	365334	6237	595.82	82	3119.183
2796236	2145388	4062	472.32	1875686	1263798	12130	306.8	94	3124.720
2432397	914118	2474	430.64	1449386	388254	5648	956.28	72	3124.863
2137913	734476	5053	301.58	1136852	298709	8873	370.78	73	3139.624
374919	514062	8751	896.86	121862	154552	11232	1172.52	50	3144.175
2882878	1569584	6306	566.16	1708421	814460	13900	1168	83	3145.345
2718699	1425190	2786	607.96	1805763	750888	6430	1020.8	85	3146.727
2338752	1137019	2152	436.72	1525650	507141	4338	937.68	82	3147.326
2773704	1056381	2888	422.68	1834261	544202	5047	529.42	87	3149.133
2740431	932233	5019	405.34	1525182	462895	9171	674.06	81	3154.016
148030	15458	141	140.26	40429	4120	228	115.08	38	3166.469
2353909	907815	3595	456.7	1283800	435299	9084	559.24	79	3168.301
144849	95191	-15	44.1	42209	30957	42	178.12	42	3170.525
2282162	850167	2816	323.76	1270418	387683	6058	342.88	78	3172.486
2482428	783112	2629	268.94	1403812	368346	6157	99.02	77	3178.720
3180062	1018151	4876	527.36	2010969	587140	13701	781.86	83	3179.129
2535740	671333	1977	346.22	1531787	332945	4461	151.46	81	3186.707
2923941	920987	3158	341.88	1677004	486792	6249	532.14	82	3187.839
1761623	676192	2120	333.2	1053846	303730	4241	997.26	78	3189.886
3142239	1130528	3556	542.16	1983798	644333	7531	1283.66	84	3190.992
2084619	916993	3962	116.32	1296463	448598	9614	-185.96	80	3192.243
1676581	940679	3516	142.76	977919	418556	6530	65.8	71	3192.347
2239406	1367238	4239	373.54	1411045	671922	10172	211.92	78	3192.601
1671915	789632	1723	-35.22	960092	347138	3345	-231.3	74	3193.188
3065236	1274193	4442	464.12	2071667	681372	11651	1042.86	85	3193.665
1701403	707317	2444	317.84	991995	327372	4980	671.8	75	3194.829
2594290	803181	1706	283.16	1479146	370912	3156	290.16	80	3197.655
354843	834435	277667	2329.62	230624	393309	507824	5082.64	76	3200.451
2181671	1688091	2853	757.58	1338532	770807	6125	1292.5	79	3200.768
2078711	857215	3247	210.42	1281324	421408	6060	273.6	81	3203.610
325000	269722	1597	-32.58	134646	85866	2144	-55.16	47	3203.680
153858	112947	838	139.68	41842	30538	404	2.44	39	3205.798
123508	70454	420	22.2	66643	65856	1280	-8.2	81	3206.922
106450	74041	11900	-173	35677	36717	15325	-486.5	59	3208.011
[truncated: 8,001 more rows]
