# Supplementary material for: Mitochondrial calcium uniporter-mediated mitochondrial dynamics imbalance contributes to contrast medium-induced renal tubular cell injury
Source: Front Mol Biosci. 2026 Jun 29;13:1848361. doi: 10.3389/fmolb.2026.1848361 (PMC13357276; doi:10.3389/fmolb.2026.1848361)
Supplement: Supplementary file 1 [file DataSheet3.zip › Flow Cytometry Assay(1,2)/Flow Cytometry Assay-2/╧╕░√╡≥═÷-2/HK-2 ╡≥═÷ 2/CSV/Iohexol 1.csv]

FSC-H	SSC-H	FITC-H	PE-H	FSC-A	SSC-A	FITC-A	PE-A	Width	Time
2898357	1196181	11172	307.92	1753594	593672	27875	1144.5	81	4.952
265254	32278	360	-5.4	84510	7616	317	-149.38	41	5.312
2333745	1565964	31908	2119.88	1409278	826378	79942	4944.12	88	9.938
161441	21382	357	22.02	50052	6003	342	210.12	43	16.384
1681019	818393	5054	480.44	1086514	358717	14829	1128.94	81	43.708
2068672	1030986	14999	551.14	1358572	564188	50124	1461.64	87	46.713
3163596	2297234	9126	498.36	2382557	1372043	26504	686.44	95	48.412
2444760	1259224	8924	415.64	1558167	696519	30893	796.98	90	49.380
2236532	1137129	12890	621.4	1587673	651325	35155	1690.3	84	49.433
1925260	868480	12678	644.08	1199421	417915	34690	398.4	87	50.831
3073902	1906859	12380	524.8	2125401	1070903	25394	1026.84	88	52.657
4301950	2021857	10279	1068.94	2780455	1020270	29974	1720.64	85	53.504
2140278	1041736	7565	385.9	1247827	515011	22647	1306.42	83	58.085
277750	24181	8498	284.28	77704	4613	10454	397.44	37	58.311
2566154	1260211	8420	608.2	1670888	632618	26032	1466.52	90	59.038
2077666	1145159	9806	2067.16	1492180	540970	27717	4885.62	88	59.628
145930	68555	590	-79.6	41278	21529	672	-226.08	40	60.869
1764819	862639	3954	509.44	1090767	396234	7050	734	81	61.090
1365391	738786	6906	206.16	831021	329977	9597	219.42	80	62.999
198324	93293	590	-79.6	57674	26141	-29333	-482.38	42	63.803
2355145	1423945	4821	440.06	1568556	722097	17092	842.12	87	66.476
2301115	1447243	20336	492.96	1445563	759293	58442	1568.12	86	68.429
2455544	1085451	8475	351.5	1506216	533959	22541	697.26	81	69.378
668534	1101083	25282	52707.52	584824	814842	101862	119143.3	94	69.497
2242467	1244811	11062	415.32	1456908	594248	16226	555.36	84	73.589
258120	198869	1324	257.64	96166	75381	2010	786.6	54	75.361
3210432	1511974	13526	548.36	2137687	849071	38200	1559	92	76.514
2384786	1606858	36421	1550.06	1236634	727589	59077	2649.22	75	78.137
2322184	911934	22444	519.84	1348292	419289	51406	1228.16	79	87.250
1959543	719406	15824	764.64	1177224	311907	27692	1240.12	76	91.345
3450405	2678905	20707	1143.02	2609653	1423262	42661	3725.46	97	94.672
2387344	1136262	7231	338.66	1550631	554477	15900	957	83	99.380
3436071	2314212	9666	2654.76	2095494	1141663	27200	5429	85	103.342
2154271	1486663	12342	432.12	1417991	727851	34129	753.94	85	117.780
2395808	1661702	8929	445.94	1749203	1092059	29174	1545.64	98	130.039
1162564	902761	6675	365.5	655289	344811	14985	543.1	74	133.268
2886660	2025752	14434	828.24	2292448	1187655	40661	1488.46	100	135.031
2302174	1076742	17791	699.26	1426820	503234	37832	879.52	81	137.047
2357173	1104914	10019	263.34	1547284	573422	32342	1041.12	87	139.196
2467112	1087228	8608	392.88	1566975	553977	25043	970.98	84	141.153
3044364	3058620	49123	1902.78	1942901	1739784	121711	3349.46	92	148.009
2983863	1737812	18743	406.98	2071804	965220	32674	1211.64	87	149.025
2981149	1552527	11648	507.28	1938465	794343	26790	1167.4	83	149.504
137277	160634	165652	2576.72	43709	49410	223449	3391.14	42	151.475
2580913	1307582	18815	441.9	1520771	623130	42031	639.66	81	152.077
2385684	947454	8537	371.82	1472988	472932	25405	1226.3	82	152.754
646991	1432435	22475	32132.5	403811	811531	62952	63476.72	85	154.191
2836937	2218426	14072	718.92	1882494	1264811	40291	2065.26	91	156.081
121176	136468	373	65.78	32486	36877	505	195.3	35	156.941
3091590	1688695	9043	646.98	2120821	927356	29047	1434.42	87	157.251
2531492	1060072	21324	1059.64	1590201	536899	59024	2485.64	80	157.658
2051102	1069677	7560	525.6	1251592	498412	21555	1318.3	79	158.435
1914109	978170	7014	166.04	1312838	510986	22140	7.4	87	161.808
611573	464752	262043	8281.98	203328	150854	359588	11453.68	55	162.860
571062	388581	26742	2621.12	202706	135688	48808	4235.88	60	163.908
2478650	1388309	11261	591.46	1560072	770183	26776	1008.36	87	164.719
253819	804857	492947	81770.42	156385	430917	1258355	191896.3	80	165.069
2689268	1194052	6287	462.82	1710075	610470	11324	1144.64	79	165.206
1370893	856921	7715	462.9	895228	439651	23555	810.3	79	165.481
172393	134000	882	-23.48	90152	85929	2611	-92.54	69	167.399
2329154	1142823	9780	1334.8	1379525	533092	29225	2293.5	82	168.085
2621850	1484338	9185	780.1	1791808	837733	33127	2169.22	86	168.225
1404638	1198447	12998	299.28	916068	541747	27342	525.12	75	168.517
1883020	782278	7983	35.38	1086570	365766	23842	73.12	76	168.870
2663249	2412197	16802	617.72	1613641	1225857	32685	740.1	81	174.826
2638460	1156482	7705	772.3	1775009	688698	29918	1544.48	84	175.137
134220	10415	1516	-2.24	34686	3163	3087	-205.18	34	176.855
2574725	1128073	18365	449.9	1533298	586802	42024	976.64	80	176.976
2294885	731081	7333	327.38	1284081	332633	15715	1058.9	78	179.140
2304788	1539056	56347	1760.42	1417485	760065	162117	4051.62	87	180.245
2433698	1073852	24126	793.36	1621892	576301	50279	2251.94	82	180.736
471634	311014	5789	460.54	146647	92156	7157	643.02	51	183.107
122134	101839	37583	666.38	35490	28904	47291	930.26	38	184.667
1358414	1705182	16698	4029.28	809877	865156	43921	9058.06	88	184.814
384400	388253	5837	431.82	107211	115038	8069	573.34	45	185.714
106888	89994	1244	-61.16	35166	30165	1636	-82.04	41	187.081
1169061	558245	6915	540.9	710765	260979	18222	949.92	82	187.423
179119	13960	1815	113.9	48953	3824	2391	121.26	40	191.280
369186	251272	396303	6516.58	205540	140677	881440	13366.4	71	191.543
137973	70359	137992	3329.12	42996	24487	197242	4378.12	44	193.162
1502370	937539	11441	1105.26	951073	440054	29216	2519.76	85	197.642
2650046	1054363	14184	306.24	1596290	558492	37365	1319.9	85	201.429
1648806	717260	4259	1537.74	928639	330478	12035	2261.1	73	201.825
2184052	946849	7727	338.22	1261578	448174	21210	-84.4	83	203.610
2142206	1137519	9018	379.48	1428729	546409	22369	550.34	83	209.228
2306423	1542543	16796	656.56	1600006	788822	44262	1451.32	92	216.556
148182	115214	-42	-24.12	44076	36057	-129	-125.94	41	224.620
2492694	1286659	6716	526.76	1599077	669997	22360	667.6	87	225.084
1549390	939525	7057	323.02	963810	435578	19113	586.18	81	225.778
2677798	1909252	12493	1389.98	1997849	1048748	39035	2906.1	93	226.389
2329210	1265746	25739	1447.54	1148745	462213	42364	2114.04	73	232.774
2140816	1234970	14488	554.68	1499759	623694	42377	1021.22	89	244.502
1549065	1563895	16495	199.7	1171599	1029718	58669	1023.34	94	244.906
161119	81469	68109	1859.74	47639	24633	88402	2172.72	42	247.632
223787	240533	332168	108587.5	99615	98214	566254	175802.4	58	248.299
624512	188812	17669	266.34	209384	54947	24428	311.08	55	250.908
2403281	1063066	13865	368.9	1486894	609700	33441	1286.26	83	252.888
1764784	910553	5889	365.54	1068971	450140	19104	785.44	79	253.523
3194375	2127918	23747	1220.42	2213839	1181942	69568	2407.48	95	255.229
221024	510987	5462	363.32	51724	133747	6761	317.46	27	255.289
2465343	1163082	9076	394.36	1704193	611332	30656	805.16	90	257.802
3571704	1845787	21130	873.8	2195887	1028673	52835	897.1	86	259.594
2348515	1426001	10484	502.24	1556499	714576	26411	1616.46	86	260.033
2505240	1234564	8342	556.12	1428414	623354	18575	1175.5	78	260.469
2909323	2099216	48347	848.42	2054324	1201826	94199	1431.14	88	260.890
1995464	1006836	30358	922.88	1948036	851551	77592	1821.12	110	260.994
1777059	892620	8416	795.76	1086593	391378	22148	1739.28	67	261.044
2959828	1316425	11290	543.4	1860786	604100	21523	1157.78	74	261.250
1623192	2033610	163944	16675.84	1227807	1277270	655340	42718.4	98	261.520
129326	525994	693	128.98	36313	147004	865	37.9	39	263.402
2787991	1266916	13947	1012.42	1989933	804959	42106	2504.16	98	265.047
1953858	895698	11394	674.84	1161066	404364	28867	758.62	77	265.557
3031566	1694995	17859	4199.74	1947747	1013000	34996	11144.56	88	266.356
2050222	1295965	10246	541.56	1440311	694894	36687	698.82	94	267.610
118436	46680	599	-13.86	30522	14042	692	4.12	30	267.877
1990408	1103778	44823	1354.78	1250770	456495	102458	1476.88	77	268.110
1836215	973669	10974	626.64	1127532	460132	32955	1160.3	77	268.534
2330430	1583445	10970	785.2	1522866	785950	24122	1527.92	79	268.945
1885355	1463210	25176	711.36	1262096	954336	75957	2491.02	98	271.185
2852487	1957700	10221	623.06	1810475	932790	28100	1057	82	271.719
1681465	884552	22558	1114.88	1051449	407074	64268	2091.48	80	272.648
1903366	790077	8704	231.44	1233609	391495	24953	315.58	77	272.670
2504455	1865909	5245	617.7	1651243	1019144	13318	1787.48	92	275.034
1729861	817475	13528	178.08	1067025	370842	35531	836.66	75	275.068
1941002	787450	9791	268.26	1298863	401160	31085	54.1	82	275.480
2732018	1137353	10605	475.3	1700895	595280	28178	763.08	77	275.648
141547	122520	266	-40.24	52459	45743	126	23.36	52	278.557
2369824	1530874	9283	569.38	1519899	715111	25254	1369.44	88	280.146
2316088	1593638	14548	490.28	1569891	857383	37800	1067	80	280.205
2440130	1021790	20121	567.06	1690411	576739	52844	1796.84	94	282.082
2249594	1369422	46973	1154.78	1412527	648708	77152	1516.72	86	284.493
1529936	978133	6998	301.28	905408	411771	18417	1157.62	81	285.692
1532915	1040192	11949	355.14	954812	493501	25358	698.88	80	287.638
2115241	972778	16372	827.92	1495884	537490	37750	1536	88	289.720
2468639	1190128	5587	175.82	1674212	587600	9278	362.08	89	292.513
115231	24403	13856	275.16	30710	4963	17534	218.24	30	292.717
238340	588447	4563	2054.18	416692	1260718	61323	41259.78	573	293.852
740305	1647674	163552	163225.7	458833	859619	438057	290890	83	294.540
2616470	1292335	15299	1183.14	1619996	626498	40654	2435.44	83	296.407
1579704	874629	11951	389.86	970932	379460	26229	561.94	80	299.046
1812583	826970	12353	451.58	1134306	369380	30216	1099.76	80	299.773
815647	1788349	395613	113738.2	517309	953627	1005989	203548.5	86	301.266
2694829	1748900	13238	632.68	1902193	900907	37520	1253.2	92	305.815
155074	87595	113606	2716.16	44211	27843	156335	3694.1	41	309.569
652923	511962	5398	955.28	385661	301889	14313	1693.18	84	310.077
1305184	1010624	8677	210.22	1024286	655262	30251	767.86	101	313.077
222873	226176	401	-38.14	72778	77188	478	-150.92	48	316.359
3143611	2050530	11369	1048.34	2241161	1168352	35661	2857.46	98	316.912
3554071	2191384	25984	2289.24	2547230	1233907	80095	5761.7	94	326.727
2705557	1388088	10865	759.9	1772236	728727	25781	1136.66	87	331.830
3310932	1549191	15216	605.76	2187525	847614	45956	1347.16	90	338.424
2111438	1281156	4958	218.88	1288760	575774	14578	543.08	82	345.548
3539065	2314122	17514	646.04	2205904	1287178	42867	1532.62	88	346.195
2746916	1316252	13961	459.46	1931924	867500	40643	1699.98	96	358.579
103957	68540	819	216.34	30633	22277	1282	348.52	36	359.209
2055508	823960	7409	537.74	1233161	410568	16548	1284.28	82	360.921
2211300	1309739	9542	642.12	1407998	667214	25208	1853.88	83	361.744
106739	52849	412	-65.68	31287	16752	754	-195.56	38	365.695
2473430	1332669	10221	487.06	1517774	612962	25424	500.64	83	367.025
1975055	1411428	25494	1103.84	1324748	738418	58066	2080.76	84	367.442
744475	145947	1496	252.56	277814	44368	2341	184.26	59	370.220
3176098	1794743	9027	718.22	2038467	945223	16192	1292.12	87	373.739
2538218	1185145	26819	788.34	1468450	515181	41226	1557.36	77	375.187
1527632	520350	5181	255.66	939828	235512	11104	784.44	78	377.202
2566450	1487501	18078	992.08	1806795	819224	45788	2162.68	88	377.305
3084065	1427315	9594	1781.84	1898135	778690	20342	4207.12	84	377.584
497555	1476097	195345	163650.7	309841	759934	528496	271598.6	69	377.910
2744352	1434947	6840	693.4	1802387	716832	18611	1297.46	87	378.123
2925484	1775431	34751	744.86	1963359	920717	74897	2744.42	88	379.121
1735918	1023206	8123	309.78	1145934	498123	24678	160.08	82	379.725
539241	65906	7128	-152.92	159773	18702	9803	-817.42	50	383.789
2098363	1294927	10229	387.94	1248309	549355	22174	846.64	77	385.958
2204390	1319695	13880	434.8	1524127	615996	38928	830.08	86	388.358
2229705	991717	14273	508.78	1477530	515717	41365	312.9	88	389.156
300571	230351	2003	112.58	151654	100068	5395	-209.3	59	389.757
1888555	1039267	14128	510.08	1163084	494250	37438	880.68	79	389.936
1623685	1130887	6582	300.52	1069057	535052	20910	785.6	84	393.458
1953839	1050529	11001	317.86	1312228	483961	22431	810.66	88	394.616
1513704	677936	12208	130.88	1001833	330649	22313	697.18	79	394.645
2383176	821616	10598	799.28	1460527	385665	30887	2552.82	81	397.070
2196709	1126386	10458	486.88	1397153	526512	25199	633.14	79	397.756
2050883	1347023	16273	745.78	1217461	593892	36903	1187.58	77	399.621
2994546	2226118	12430	986.8	2212429	1349468	34380	2920.8	99	400.220
2397528	1064856	15956	809.16	1448313	465847	34008	1732.88	70	400.298
365108	339707	20724	107864.6	176123	165586	42385	179783.1	55	400.521
1615587	983835	8866	437.76	1027880	465865	27401	685.86	83	401.096
2184042	1029169	11333	628.38	1371867	487414	26673	1511.78	77	401.147
399284	467650	81612	38156.32	148488	192085	142460	62868.6	60	402.074
2634232	1195495	7767	382.62	1640125	574972	17960	1165.6	84	405.121
1710644	650771	7679	365.94	948993	287329	20747	682.42	71	405.212
389283	326506	3464	329.04	213342	202351	10991	594.26	64	405.406
467610	55460	6109	48.74	143651	15881	7806	-65.84	50	408.995
2524949	1388354	13039	673.54	1497579	612213	28829	1466.94	81	410.137
754361	1555323	177453	259438.6	516051	1033986	516466	424555.8	94	412.954
844581	1934762	836007	102376	655038	1052265	2448456	182149.2	89	426.699
665853	1727748	270704	289683.4	379684	946031	831223	511619.8	78	426.900
2219856	1178875	8827	543.22	1404993	560567	22591	1783.26	84	428.115
2825310	1292929	8089	545.54	1844675	734863	26988	1601.68	84	428.421
3378815	1582642	18786	1372.96	2033619	872713	50353	2986.58	84	434.780
124165	109925	56960	487.6	36812	31190	70947	572.42	40	436.775
1632026	754487	7618	410.48	1029751	365078	19321	389.06	84	438.282
1875123	1266761	6341	373.26	1175699	610908	16390	1135.4	85	455.356
2315300	660362	6549	236.14	1928051	515489	25126	-103.64	126	458.071
2759906	1364855	25011	1193.46	1947470	807354	48152	2724.72	91	462.856
2779945	1558976	11802	544.72	1917144	792503	31178	1381.08	88	467.867
2361345	1763483	11521	1431.06	1580155	911177	29133	2845.38	83	468.231
2416175	1292159	20645	1588.7	1522895	644791	42437	3796.82	85	469.626
1945771	1421645	19328	1347.08	1254866	689242	40315	1977.9	87	476.946
3385827	2620375	39720	19425.2	2681362	1807376	137484	59745.24	102	479.568
2141881	889061	10833	446.38	1329541	433341	21733	299.38	80	483.008
2986739	1490710	11627	570.22	2102961	858868	29277	1143.22	92	484.300
157350	63363	3392	163.12	37633	18250	4531	170.66	27	484.440
2197781	1152679	8826	445.36	1348016	542814	24329	335.94	79	484.617
381865	685826	168692	119363.1	191122	321007	383352	172350.7	64	485.102
1939295	1097194	10713	302.18	1203009	498350	21118	131.48	80	486.825
2668694	1221116	5583	206.38	1594387	616001	12129	199.94	80	487.387
1903807	1302157	7309	384.74	1697844	1114674	31326	910.36	111	488.835
321485	185886	279937	105947.8	125192	55149	419198	147746.3	42	488.881
1278256	924522	16645	704.7	804754	402512	43968	1637.48	73	489.287
133748	46252	358	-88.12	39965	14682	-105	-174.3	38	489.591
3204183	878540	33168	1062.48	1824121	399050	67159	1874.74	80	489.754
497460	1352778	13173	5958.78	288842	661427	31505	12529.3	78	491.248
433341	95258	90792	16243.12	125266	21901	111827	20587.22	45	491.369
1844684	882858	2970	326.2	1105112	412737	7336	614.96	78	492.396
1178136	1807801	49027	66230.22	529756	669227	83889	98874.54	69	493.723
1522870	1096275	18341	1002.26	931069	499943	53128	2596.08	85	494.748
254492	25526	-40	30.6	75388	7201	-519	-263.34	45	496.133
381178	687921	965972	21139.92	278504	509321	2983434	59961.24	99	496.785
488063	107667	32457	259.02	166361	31060	43253	138.58	54	497.865
1645193	934081	124229	2241.94	1473136	849089	398950	9650	115	499.848
237101	627345	15642	26622.12	152510	321417	35892	59203.12	74	502.109
2267543	2068624	19989	4137.54	1696757	1130852	58900	9863	96	503.436
966614	568273	9579	240.94	637417	333185	20380	-258.2	80	506.464
2145984	1170826	27655	671.3	1371357	526286	59538	1234.68	82	507.152
2844724	1461990	123431	4007.66	1748466	843705	329712	9017.32	87	510.568
1761507	1074626	7100	225	1151800	480197	20891	-20.74	83	512.011
267893	152097	178774	3833.64	83381	45378	236579	5103.94	48	513.853
2459356	1154488	9862	1198.32	1540736	587371	29635	2538.1	85	514.538
2782279	1382305	9934	452.24	1839919	713351	30992	877.12	88	519.001
2421631	1645834	28941	1150.26	1695473	1092103	89465	3185.9	88	519.044
2694267	840961	9294	303.84	1713204	417562	23755	906.3	85	520.835
2073069	1273850	20498	937.28	1374889	601594	41138	2020.68	82	522.608
1654419	804407	11951	246.86	1018952	351415	21662	235.32	80	526.876
1915465	924755	10616	302.76	1163983	426353	25292	319.12	81	531.341
2750470	1101742	9153	422.58	1690509	579955	29603	955.58	84	531.931
1680884	1225518	10812	499.32	1047900	516251	29527	1031.22	84	542.428
2330359	1167801	8265	508.9	1589766	587059	24851	667.86	88	555.769
2247108	914958	12370	510.2	1244109	419824	25966	718.76	82	558.541
1329388	1151638	9924	483.64	939134	550117	21596	1178.56	86	563.123
144018	133343	215	90.9	40891	39429	-1	116.14	40	566.456
493436	1788034	16166	20973.76	343399	1064426	50805	46848.3	91	567.580
1977159	908113	13637	327.82	1070938	370215	25028	-411.92	75	577.081
252084	133023	13182	731.52	86802	40227	17915	1081.9	50	581.798
1465369	804875	3603	111.58	827572	380299	6830	-19.2	79	583.299
2036190	1007554	21139	629.54	1193253	449828	51371	645.06	73	583.338
1874794	1177131	11387	614.82	1119616	538749	28684	1189.24	83	584.878
3338804	1513877	10202	923.72	1807845	783132	22595	2108.7	83	592.141
1804673	992947	52150	470	1195051	436682	94325	741.5	83	593.638
1262314	2455840	299381	175497.7	718019	1134423	664873	318325.8	78	595.581
213452	495357	78196	10192.56	121111	228550	187599	19761.14	68	596.632
2223242	1105616	9939	493.54	1374368	494181	23251	690.86	81	596.822
2706449	1053295	11737	445.82	1778795	556073	35876	1537.36	91	598.873
2207734	872270	9039	81.54	1261549	424639	32818	150.48	84	600.359
2475711	1397035	14754	773.44	1582049	676178	27381	1982.66	83	602.073
2768402	1060407	16260	615.6	1749265	550169	43901	1088.86	86	602.626
1892741	961201	8673	386.78	1224340	490860	25763	731.18	86	604.970
2821730	1032628	17553	517.58	1798987	554279	44571	1167.06	81	605.257
1776488	722567	9275	11.5	1187509	349264	28671	159.06	86	606.578
2244716	1339978	10403	932.58	1628088	724930	29142	1954.12	93	606.870
208077	33627	3586	144.96	55959	5706	4353	185.58	31	607.020
136109	80939	119124	3353.64	38744	23484	152281	3798.66	39	610.086
1540972	913251	4391	439.26	942634	389926	8836	917.96	77	610.334
180362	140617	9563	1777.18	68401	45411	12783	2587.38	49	612.373
2378358	1132291	14401	482.86	1604865	588037	42490	818.4	88	613.373
2205591	879148	18576	397.36	1293944	406156	32589	456.54	81	615.544
1132594	2522836	99515	62243.9	794477	1383894	301338	129352.7	112	616.488
2509893	1276462	19378	959.08	1629072	626389	45161	1514.46	84	617.289
567733	1266507	128321	5486.06	282392	632210	193437	19870.82	78	618.414
1648376	1503007	13003	1673.58	1145040	681340	35109	3271.74	85	619.185
2268298	1067519	15579	364.94	1186552	538244	27785	407.1	77	620.308
103950	86971	2549	196.14	48142	40049	3374	504.64	52	628.323
1868523	1006113	9270	656.2	1103672	455326	23274	1466.64	80	633.763
1930952	1054221	10772	597.92	1222316	490833	23168	985.48	80	634.485
137096	15474	3625	52.5	37390	4051	4285	99.1	38	635.751
2108363	1180304	12518	674.48	1447336	656044	42457	764.02	89	639.299
234607	586526	19979	51916.94	135275	255020	37842	86353.12	65	642.271
281873	1068018	1969	441.34	93056	359393	3245	758.7	49	644.999
106417	103566	134931	3267.66	30622	29516	170414	4191.04	38	649.264
2438549	1467128	7464	678.04	2716865	1426483	35820	4214.2	154	652.594
2418902	1489784	5368	677.48	1450263	694581	17013	1671.18	84	660.133
2039591	1630464	8002	546.72	1416078	734818	21893	869.98	88	661.918
2141131	1750540	20264	652.04	1436705	1087464	58195	2339.7	92	669.473
2432536	1305593	9269	534.34	1329852	568049	21876	1229.36	79	685.290
2291122	2039102	7542	551.12	1605575	1238935	25527	1409.22	95	687.388
270884	36847	1757	134.02	80549	9212	2096	126.56	41	687.811
2412683	1116481	6589	305.54	1512723	550010	19225	334.5	84	689.861
1828995	1572163	22332	676.52	1144531	879841	72499	2137.14	80	689.915
2445313	1126230	3848	416.28	1496278	530015	5649	850.14	83	692.274
1908830	1059039	8450	364	1076156	491229	24631	687.66	74	692.346
2957264	1936106	14113	865.18	2160617	1209023	49563	2151.18	99	695.285
2496227	1708935	12199	960.14	1645351	785817	35956	1669.16	86	696.498
1722196	962006	8893	515.98	1119539	478280	16537	1228.82	83	697.103
842381	1533298	19931	15348.66	451156	981269	51270	33809.2	79	697.360
1694332	960046	17048	356.28	957912	448394	42859	780.74	74	697.449
108903	154075	771	72.06	26667	41641	847	26.42	27	697.572
3487428	1695958	15592	1099.12	2199889	910403	35693	2382.98	87	698.127
164123	27969	5183	174.38	55529	8053	6594	374.84	47	699.884
2169344	2109146	17140	1096.4	2152699	1421420	58266	3393.76	120	700.433
1431772	718363	23135	643.1	854223	317910	37588	834.68	78	701.672
1713572	966425	7077	384.22	1049642	439568	21241	234.26	81	702.173
2639857	1634008	22617	1228.62	1835342	888091	61649	3161.14	87	703.985
269864	89231	10450	126	76077	23756	12820	256.2	41	704.547
373452	87285	2144	17.84	118083	26147	2021	62.06	50	707.263
1920143	685578	44078	1279.08	962134	255870	87286	1836.96	72	707.429
2194263	1147300	9214	283.04	1350425	561270	25111	1172.46	77	707.456
112290	25680	1691	-188.74	30522	7019	2551	-381.14	35	708.405
1709861	1181065	15776	797.36	1217924	549644	46202	1570.72	89	708.510
2134159	1298339	8952	299.72	1469375	768672	30974	502.64	92	709.004
111809	46566	985	571.1	51024	14253	1565	576.9	51	711.382
2392972	724331	9703	538.58	1499748	350210	24862	1051.32	81	714.782
678691	1477579	631037	240692.8	442418	786392	1539906	412844.2	84	716.455
2594335	2108333	12992	651.12	1566663	1033417	26365	1214.9	78	719.523
1807491	813132	12195	182.7	1152139	394356	31372	258.92	83	722.633
2527041	1244242	18965	349.9	1515041	588659	33131	391.66	77	723.215
1308250	1047420	11121	228.06	839319	466520	28172	430.92	81	724.730
2609041	1626727	360267	6008.62	1716877	927674	617018	12063.48	93	728.512
2800808	1934181	18540	600.4	1940382	1008688	44817	1553.62	88	729.946
2528389	947942	14440	382.4	1648397	491177	40012	1707.32	86	730.777
2300784	1028465	17110	914.6	1337944	457903	35495	1979.7	75	733.305
2313206	1044522	6594	385.84	1479261	527297	14618	920.48	86	738.571
2238533	1173322	14856	319.16	1463748	640709	42923	714.78	88	742.564
2361469	1043325	8637	320.82	1462212	505589	18067	785.62	82	743.665
107926	36961	32	74.52	38693	16672	-239	188.46	44	754.192
2260502	1209258	7798	491.28	1333523	569946	19129	1201.94	82	764.738
1844906	1252884	10150	446	1218928	612172	24791	724.26	83	767.896
794513	1240305	113150	77216	427944	650427	247615	139145.9	80	772.195
2484752	1292084	11732	213.52	1430888	628895	27216	468.76	78	773.868
593280	97046	276	53.36	261856	26342	771	46.06	54	774.103
2202591	1383631	5308	561.88	1324664	739608	17253	1485.58	87	783.205
1964498	1212466	13811	563.46	1193554	607609	24177	1768.22	80	786.478
1672552	1272512	9309	1151.74	1077364	588019	25977	2585.22	84	792.621
2681559	1458058	15919	780.34	1851092	812395	45455	1707.3	85	792.969
2112452	1058002	12694	1363.84	1311410	497787	31213	2369.18	78	795.005
2155571	1248706	39025	1409.5	1361854	586771	66324	2417.64	80	795.448
2145922	1263932	8471	549.06	1437541	661623	26067	1584.62	79	795.459
2660674	1235028	36155	911.3	1835219	657215	73667	2469.62	85	795.839
2902246	1492954	15049	2082.14	1749181	887850	33922	4278.92	72	795.870
2013646	1153236	15732	650.52	1349668	593230	43803	1349.58	83	796.643
2175050	832667	21313	1339.18	1348628	433199	57484	2748.24	85	798.230
2522619	1092958	9752	459.72	1452696	485832	18361	736.46	71	798.323
1978837	1419317	11244	878.84	1376457	737830	34791	1584.26	88	799.050
475356	485338	582327	11847.22	172864	197803	922869	20120.34	69	800.704
490085	954589	358571	150185.1	244737	461654	633105	259134.3	74	803.541
2181218	743604	8891	362.26	1293289	336373	22727	782.22	78	803.593
2800923	1101003	7858	609.88	1780457	541386	22370	1511.2	85	804.205
2439240	1254282	7560	493.6	1547438	621811	15719	736.34	84	805.599
2070710	952989	15015	599.9	1276346	474727	38847	516.42	82	806.769
585379	1601526	292441	164306.3	314364	780516	766768	268566.5	80	808.160
2600128	1338007	15692	764.12	1620885	655100	35222	985.92	86	808.830
2722698	1210668	18459	915.74	1859813	660594	52390	1018.4	88	810.836
408778	291521	14000	43909	196607	119019	26086	72028.96	64	811.422
1759513	794772	3982	140.52	1035335	324957	7308	45.88	76	812.028
2272174	1458999	6161	579.46	1694538	814594	25510	1293.6	99	813.101
636738	1527521	402229	155111.9	382686	777847	1040055	265657.3	78	814.549
101262	139556	140546	3278.56	45906	53306	222400	4751	49	815.070
2614035	1322710	16119	2506.34	1614592	644471	33038	4170.68	82	815.528
1197986	871828	5028	411.08	828150	410253	13682	873.52	77	815.614
1873535	987545	12331	392.66	1173751	441235	32481	749.66	72	815.766
1400824	172417	33910	165.6	576588	54723	54161	603.46	63	817.065
1530779	862650	4055	287.3	1034189	415293	16606	1151.16	85	819.635
924199	1010538	6491	242.26	678956	492469	21949	539.14	85	821.339
1759913	1334497	14919	474.34	1112145	556740	32352	331.72	78	821.559
1830233	796934	8315	316.9	1108356	387812	24604	727.44	80	822.871
165787	133845	382091	6109.26	52533	46471	548146	9152.56	45	829.187
213591	381530	6986	3183.96	147222	248110	18870	7769.2	81	831.107
2014523	1263705	14797	643.42	1432801	645739	45909	2012.74	91	834.561
2288567	1109430	9955	333.3	1250230	426352	15871	355.06	72	835.085
941037	1319668	26886	38944.96	486889	671505	76101	95722.86	81	840.806
210071	320181	363459	8838.74	74339	107230	534894	13343.84	50	845.863
3015704	2200674	19417	967.62	2246785	1244134	59166	2513.76	94	845.878
263264	47319	-64	68.96	88045	13018	-631	-38.66	48	846.804
2454305	1070109	23308	552.88	1400528	519299	49902	917.72	83	850.096
1879120	1847912	10950	394	1558857	1047734	39957	1104.02	103	854.771
595350	1579801	692905	183570.3	316172	720388	1446576	291779.4	73	866.479
3014329	2147508	10385	899.1	2059883	1247088	30014	2329.04	91	890.336
2562424	1307817	7862	514.32	1734119	651191	20832	445.52	86	898.624
890354	2149790	1158806	238048.2	632345	1321465	3381292	564458.1	95	901.364
2309061	1275459	17701	587.86	1316294	608898	43138	1003.68	80	908.900
2573520	963646	13315	-104.1	1554278	514987	32421	-1436.94	79	909.235
1902175	1013664	7381	497.66	1196394	487185	18068	875.48	74	909.488
2215910	1134112	11314	541.04	1370597	536215	28135	577.1	81	911.917
688752	556958	522816	98354.76	216925	167960	706871	128148.1	46	912.052
127717	14349	126	42.36	32191	3063	-66	117.24	31	912.473
2163494	1193265	10109	444.74	1453626	662314	27434	1011.24	91	913.685
1521843	767286	9713	286.18	962524	360928	27074	549.64	81	914.570
4633176	6256778	273086	5054.96	4789285	6553037	507731	38116.66	128	915.160
2476164	1616861	14507	466.02	1567105	781180	40691	330.26	80	915.571
2296844	1428607	9175	383.5	1539075	769691	23931	6.66	80	916.018
2055820	1209308	13831	492.66	1454820	621945	26313	1449.18	87	918.448
1997267	858528	16020	730.2	1191053	363052	31487	979.82	78	920.363
138008	79256	12731	-156.34	47346	27051	9405	198.3	45	920.933
2160424	788353	10700	401	1270178	363957	26863	1226.18	80	922.545
2621076	989421	9072	348.92	1548873	454601	19174	280.64	78	924.030
2662882	1648264	30006	1001.16	1964669	1065504	91656	3008.16	96	924.485
1956008	1218994	15088	678.68	1260499	555617	38984	1077.24	82	925.036
2378451	1153004	7426	874.36	1486683	546300	19673	1399.78	83	925.450
2506223	1033427	6897	532.42	1575347	493503	15306	1098.16	82	926.440
1697540	898753	6992	272.12	1035417	443535	23309	267.74	85	927.684
2810704	1172416	11660	768.6	1877568	617033	40121	2041.06	91	929.655
2031591	871541	8071	626.06	1275558	434730	21665	1547.9	78	929.889
1716602	1001945	4971	366.06	1137389	470458	13227	1047.22	81	930.493
2179930	1194285	9865	398.9	1349219	605930	31898	652.28	84	930.890
2713987	1475865	22024	464.64	1677381	674540	36184	1306.24	79	931.566
551777	1041640	453602	148539.7	277831	472795	931909	227989.7	61	931.775
3438548	1920848	60057	31621.02	2392493	1183399	116770	45002.2	87	932.081
1720176	999200	6435	540.1	1106753	437052	11542	739.12	75	932.499
3056271	1078273	17859	240.74	1860443	536064	37919	502.34	82	933.750
2436461	1119004	8826	434.36	1483362	528774	15496	589.56	82	935.265
2349804	1488997	15158	1270.88	1520215	667313	37983	1892.38	96	937.787
1976341	929150	11532	455.52	1240282	476307	31874	1344.64	84	940.081
1368846	1208319	16263	249.18	920756	556929	44547	948.42	85	942.707
2821199	1440637	6674	426.64	1845637	701645	12146	398.56	83	942.968
1465319	437114	35663	557.18	753843	156109	61884	788.24	67	943.535
806104	2166450	828307	203640	555508	1223217	2116767	485180.6	81	943.738
1593235	1365829	20344	286.84	1224122	906774	66027	-339.78	128	946.569
1729936	698255	8299	229.14	986346	317669	20676	605.36	79	947.781
2595444	1722234	10217	690.62	1857888	901474	33628	2075.08	96	950.383
2622425	1434999	15136	563.96	1718473	758081	44213	1233.18	89	951.456
2589367	1178786	18221	659.06	1482561	585564	34315	1474.9	78	953.871
904981	1779401	246353	239136.6	561833	1038916	672340	453825.4	88	956.119
218913	35401	254	45.44	64197	10294	549	-30.86	44	957.540
2754379	1381710	10071	1101.06	1714775	707831	21719	2266.34	83	961.025
886077	470680	52605	658.3	376699	157385	78202	711.72	62	963.423
333690	739246	63033	11059.38	180112	338754	133934	22484.24	70	967.639
954902	1800392	13978	1190.08	767625	1144158	45790	2851.4	98	970.704
2132125	1139399	11419	245.34	1349527	550613	26540	343.4	88	971.970
2109360	1189281	6573	290.78	1348908	580299	16444	569.84	82	972.550
2360235	1484321	6160	654.6	1535157	735659	18380	1433.8	87	977.130
673963	96270	16389	135.54	246813	27539	23204	296.44	56	977.954
2321495	1341714	17113	479.18	1707453	882753	52358	1893.88	100	978.406
2268675	1370204	14312	546.32	1542775	698813	39622	1504.92	88	983.454
2143964	1131245	7980	484.8	1316090	508127	19497	572.42	79	986.579
2556729	1465406	11963	733.18	1690574	772239	31512	1827.32	89	987.454
2219725	1236255	14900	470	1468238	617786	33190	774.4	85	996.786
1713487	719013	4072	232.92	975057	303105	7395	468.7	77	1006.059
2695428	1130891	8102	289.72	1588883	497554	16772	965.92	80	1014.815
2295572	1652291	7969	561.34	1691104	843396	28431	1401.66	92	1017.443
2462407	1019518	10384	700.24	1564424	498494	25090	2213.4	84	1020.098
2101317	1281963	4207	613.02	1205775	540332	9460	1271.6	72	1020.433
1074911	336179	49277	746.22	472107	107449	78733	904.38	64	1022.299
1715173	932732	15570	672.2	1099951	438861	34305	1314.3	79	1022.362
1243864	961348	21362	572.32	787766	396169	41727	750.22	81	1026.508
3062596	1763460	10046	1049.56	1943218	916308	24223	1842.78	91	1029.535
275067	329481	165623	63353.78	199351	198999	471081	177127.7	80	1030.756
2428025	931003	6457	11.02	1473253	435848	14643	10.98	84	1032.518
2077039	1058872	9323	835.78	1207595	468900	24794	1272.84	76	1032.870
2050203	1136210	14811	970.46	1249983	516235	39888	2047.68	80	1034.118
1856482	932625	10955	486.3	1271626	468112	29376	901.36	86	1036.010
2081325	1279116	98711	3055.46	1348441	591951	233745	6579.7	80	1036.609
2550184	1347729	13997	635.42	1580108	614156	30025	954.5	80	1039.739
3006958	1651142	11166	794.76	2042203	926508	35997	1417.42	88	1040.222
159410	138966	113	57.18	43925	49751	204	73.44	32	1040.312
2904488	2180899	14453	1525.58	1910171	1118662	24550	3746	89	1041.845
1922371	959449	21923	155.78	1247487	467209	49473	1061.78	79	1042.251
1268878	1191899	35905	8630.3	671565	535335	85466	18503.76	84	1042.380
2579666	1695243	11927	562.22	1924621	963487	37324	1783.64	95	1044.290
2279634	1007367	22900	473	1377728	526485	48201	361.86	78	1044.923
1752721	902069	6799	478.14	1115056	420807	22647	1006.42	86	1046.825
2401322	915885	9066	433.76	1445383	420040	21869	260.34	75	1046.986
2404633	1227958	9191	287.26	1671637	698834	32923	547.78	89	1047.425
2244306	1724565	11395	2975.7	1564552	876147	37553	6719.58	89	1049.304
2466489	1150432	9114	460.04	1533351	596644	27958	687.88	85	1050.634
2110258	1382352	17574	1180.64	1477053	661763	42574	2341.64	83	1051.040
2505231	1273584	13071	682.06	1643378	631443	35513	1435.18	81	1051.167
137935	10495	151	43.86	38105	2768	242	-10.88	38	1052.287
2186689	1246179	13852	549.72	1309188	607053	37190	1353.4	80	1052.894
2691234	1594570	10161	630.46	1884966	772360	21771	1222.06	88	1053.941
182555	66947	121829	3525.94	50104	18605	151742	4507.12	39	1054.817
100705	225750	516	-218.24	39020	79767	619	-586.66	45	1055.552
536536	173285	23341	675.26	178223	50217	29516	682.76	53	1056.042
2174212	1084557	6226	552.36	1360339	514380	11628	1824.08	82	1057.042
2294486	1277244	15672	683.92	1430335	588262	30004	1572.44	81	1058.601
1812407	1013522	15359	365.74	1167586	472261	38321	856.06	84	1060.143
2369590	1208027	11872	815.92	1222943	530274	23869	1152.34	75	1062.653
1589967	613903	4897	368.42	931062	263282	10926	996.36	76	1063.133
2454088	888857	8416	297.76	1419566	441941	23182	854.52	79	1066.930
2459987	1507991	9097	537.42	1759185	839215	30387	1499.82	96	1069.508
143272	86427	397	360.42	39088	23978	488	456.68	38	1071.190
2961091	1738872	13045	926.7	1737848	963678	25556	1788.16	84	1077.492
1589085	927591	6958	677.88	1045887	452091	18340	1121.4	84	1080.394
2105939	1090484	10082	262.52	1342967	516569	26832	950.52	83	1087.729
106667	82241	463	-30.82	28579	22241	611	-72.54	34	1088.577
475205	100086	17638	610.68	153584	28471	23588	638.68	51	1099.091
462689	1138808	386469	143972.3	255691	505054	790307	229913	74	1101.792
2369146	1423022	13493	420.98	1651601	784581	34301	621.86	95	1103.257
144963	34863	167	-35.38	42524	10157	67	-166.38	40	1105.771
2062666	1273465	9152	549.72	1350632	587604	24097	1336.42	83	1111.735
1753411	1110129	12118	1233.48	1059814	484415	32282	2457.52	81	1113.046
124769	124028	1235	132.1	36037	34945	1512	46.32	38	1117.923
2852451	1273861	9814	567.04	1722113	615732	23608	1214.88	81	1123.164
2311895	2082207	23299	900.14	1650306	963402	52220	2032.2	89	1125.242
2306998	1201460	26738	4301.68	1380493	628490	59095	7227.7	80	1128.203
2167183	797215	5984	355.24	1251262	337653	13655	347.3	75	1128.863
932691	1496322	164663	3468.18	749800	819572	433234	11899.24	107	1133.167
3355358	2899622	9481	1040.66	2145077	1540876	23104	2347.44	85	1133.256
2698895	1223443	10005	1132.3	1557029	565048	22687	2131.82	78	1133.810
2184235	1318458	36012	1533.32	1988571	947113	72581	2769.66	104	1134.343
2823033	1427102	11607	1190.02	1872660	839056	44049	2508.14	93	1135.296
1963228	1533994	10047	369.42	1445684	758367	29429	1021.94	81	1135.427
589211	1119061	213427	129673.2	421490	665067	561538	229560.7	87	1137.464
2404887	1348375	10581	52.66	1549124	636075	30787	148.82	84	1139.638
2731774	1035269	24137	650.82	1696833	529577	47786	1769.96	83	1139.961
3194310	1637504	6919	639.34	1964011	914591	16094	1739.84	77	1140.056
244058	348548	32108	2840.88	85451	113584	46361	3681.46	48	1140.942
2161811	955812	11010	574.6	1351538	469059	27010	259.6	84	1143.971
2957061	1936701	17917	669.62	2046025	1155736	47706	1109.16	89	1144.256
1591904	766229	14284	453.24	948174	320007	28149	717.14	66	1144.345
1853268	1074088	9752	309.72	1221162	544268	30735	358.1	86	1144.773
2440183	1322761	18091	571.26	1509560	614187	43516	1168.76	80	1145.227
1252913	1202631	21139	943.54	892444	546198	61247	2278.42	80	1145.515
927256	1144867	10783	676.38	601280	472744	22399	1476.14	79	1145.985
2330738	1484879	11858	564.88	1450003	664920	22246	895.56	81	1146.700
1894751	1042482	15136	495.96	1216330	558425	48091	276.26	87	1148.012
242943	196450	7604	1378.44	80978	63236	11005	1905.3	49	1149.332
3290146	1855974	12782	914.52	2247405	1034164	43241	2213.26	91	1150.244
1939097	1538120	13530	2125.8	1282201	695225	26267	3017.62	76	1150.334
761920	1663159	91657	208450	444180	828388	244328	349975.1	80	1151.468
2119332	1326115	10183	519.38	1419627	679663	33268	1489.48	89	1151.805
260366	54999	8174	-195.36	69691	13307	10578	-442.92	37	1152.212
2199046	1026473	12862	567.32	1292229	537888	36624	1644.64	81	1152.327
2750349	2126118	15200	744	1960467	1125576	46447	1323.42	91	1153.320
2432598	1007548	11401	342.86	1564803	539051	39297	827.42	86	1156.097
130288	426157	275409	9077.74	75217	190598	540652	18809.72	65	1163.841
1519226	1086601	13978	107.08	907740	433903	24401	100.86	75	1165.406
174926	321324	26369	62703.34	94998	141380	52081	104898.7	64	1170.178
2724588	1363292	8522	426.92	1774420	688851	22364	1380.04	86	1175.389
2020134	1041680	7995	299.7	1252737	494340	15675	821.5	81	1178.497
2608500	2945189	40963	150796.2	1778920	1433179	81073	228795.8	94	1179.715
2679381	1380997	5272	500.92	1717678	764849	15587	521.82	88	1181.008
2324438	1114850	11065	551.9	1467490	604700	26266	907.76	82	1182.365
2192829	1343692	7304	560.44	1466054	643212	19230	1196.8	86	1186.265
2679390	1915614	10015	576.9	1871009	899443	27344	1025.84	90	1197.600
2001368	962216	14349	693.14	1220648	474480	33307	928.02	81	1201.240
2332966	1073093	22680	862.8	2246906	980467	79186	2319.96	113	1214.839
300270	132848	93212	155132.3	124055	46862	142839	215093.5	56	1224.162
1464078	881934	572964	68354.04	689157	352985	1004650	104728	70	1225.714
2779258	1840470	15097	2184.42	1958261	1023373	44597	5788.42	93	1229.196
3201941	1411311	33585	1164.1	2115703	850639	70552	2035.72	87	1230.514
2591005	1418771	17349	868.14	1684628	736826	41659	2083.74	86	1231.759
992276	1349980	81232	131132.5	486024	634445	179350	228820	72	1232.516
2471215	1206086	8307	762.02	1665468	616770	18652	972.72	86	1233.707
176854	345108	33962	55467.32	95880	167473	76367	93444.62	63	1234.622
112141	75680	9859	63.74	29512	20112	12236	78.96	35	1234.984
244163	45552	109726	1406.36	67868	12916	133636	1496.96	43	1237.431
2782643	1531696	13561	521.46	1887520	878691	46809	1116.74	93	1239.000
112984	9983	533	-169.62	30766	2357	218	-289.52	37	1240.445
2318815	1265279	14105	277.3	1420727	549795	33805	517.3	83	1241.001
2696087	1567601	9388	528.68	1625325	743575	25802	1695.72	77	1241.035
2564270	1133102	28258	915.88	1664983	599430	61594	2263.84	77	1241.168
3095882	1866267	14451	1095.86	2116264	960030	46400	2049	81	1241.515
1321276	1749439	46296	1328.56	1014018	850844	132371	3649.06	93	1243.421
266911	110390	121384	3948.24	83266	30587	156459	5241.74	46	1244.211
1919679	1041885	15629	574.94	1269597	507795	40084	1972.24	83	1246.607
1618883	456390	3581	473.66	840234	183127	5315	865.9	67	1246.841
2498122	1311831	13134	483.24	1544242	599999	35042	514.12	82	1247.852
1904071	703059	17268	476.48	1150497	312148	31310	553.6	78	1250.133
367893	1365453	27233	52211.38	284937	1132027	96274	118518.6	86	1250.180
617432	338859	414886	7622.96	221607	125538	636486	12371.96	58	1251.780
1693289	518852	5350	113	1246283	328358	20328	445.08	104	1252.123
2023429	1192663	9214	349.04	1289565	528979	26346	495.56	75	1252.312
1692482	1104974	7974	290.64	1196809	595742	23415	-41.1	91	1253.901
1773209	857540	13507	433.02	1633189	671372	55981	1550.66	108	1254.012
2865652	1119538	7241	727.26	1922765	646336	23867	1454.62	88	1260.116
2794008	1755651	8917	673.62	1926381	908174	29393	1457.98	89	1262.197
2434787	1111323	19528	849.08	1558807	614895	50455	1794.3	92	1263.913
2132891	1013307	8236	404.96	1302946	430665	21866	628.76	74	1263.985
2991528	1448029	16836	633.96	1918532	832132	58774	1095.64	85	1264.307
2028546	926785	6107	274.02	1257056	453324	20041	95.26	81	1265.951
2324693	902496	12032	459.52	1424205	474330	33166	944.76	85	1266.768
2190267	1367070	12489	376.54	1457154	716549	30937	926.82	85	1266.852
3095059	1527059	11562	606.32	2053022	933670	30543	984.98	91	1268.834
2541641	1418253	11453	619.58	1861240	888302	40914	2218.04	97	1271.607
786739	1402565	149609	15732.74	707807	1018015	605391	41078.26	108	1272.570
2478175	1287731	18288	544.68	1692358	682440	53643	1504.98	87	1272.854
205790	135354	106	87.16	63372	43444	-112	13.68	46	1276.389
2237358	1227208	7552	479.72	1509351	591939	15017	613.62	84	1277.071
2017422	1019474	8022	328.92	1101675	444847	22253	442.58	76	1278.240
169357	342564	1076	113.36	85716	201938	2661	410.46	69	1279.369
167985	17500	220	83.2	46331	4738	5	123.3	40	1282.404
124292	69108	755	296.3	36692	21324	1179	304.94	39	1283.390
2213229	1179507	20420	355.2	1400343	562922	40417	703.62	83	1283.867
1799630	1088797	8529	338.94	1193934	545849	25266	1237.76	86	1287.221
2823767	1203738	11356	333.16	1567480	563314	24394	314.84	74	1287.497
3135664	1515345	12613	733.18	1990568	714871	24803	1031.58	84	1288.771
447255	870054	13691	13355.26	286506	422066	35515	23688.9	79	1296.913
1228633	3044584	417524	428869.6	963603	2259139	1488334	934042.3	107	1302.798
1935042	898380	5637	462.82	1180202	428310	12977	930.22	78	1303.301
313960	38236	10296	3.56	89949	10300	12900	-196	45	1304.435
1498573	855629	8262	748.32	858186	364685	17662	1073.32	75	1311.229
1767537	697365	10830	166.8	980621	273419	20702	210.72	72	1325.385
1699853	1200044	8766	1702.76	1041221	525396	19784	2941.24	81	1334.048
2803463	1460800	23819	928.34	2045980	790966	73278	1689.08	91	1335.335
2017620	1255619	10634	154.24	1361855	612825	32967	358.62	85	1335.978
1800421	1880287	13745	1224.7	1572606	1192628	47597	2674.42	95	1336.149
199211	38679	7763	319.18	73775	11730	10213	43.18	50	1339.156
1552157	875425	8425	189.5	872569	398460	23998	470.28	83	1339.718
2673737	1428252	10223	377.78	1825820	731509	27326	1170.36	85	1339.838
1562274	734919	22104	489.44	865146	295979	43400	709	69	1340.253
2305927	1184155	16044	959.84	1425921	537460	36227	1663.22	74	1340.386
1981690	954782	7411	574.46	1290198	493747	24451	1050.86	86	1341.887
2383579	1206217	11810	373.6	1489000	619991	37185	952.1	90	1342.807
2542610	1267036	11245	683.7	1658612	679998	26910	991.6	85	1344.423
2666130	1310396	7631	762.66	1747599	663539	18768	1885.48	83	1349.019
860804	404736	2178	84.08	289584	121209	3306	-73.84	53	1349.503
2982776	1292406	8970	448.2	1935845	685585	22354	1155.44	86	1351.877
1814773	1053686	16561	1004.46	1139497	470171	37841	2065.26	75	1352.356
2346621	1277785	7417	476.62	1450238	608796	13683	1488.38	82	1353.896
2047210	1102441	10131	781.66	1355311	558872	23467	1762.62	88	1355.044
2271649	909879	10898	372.28	1371661	402556	20617	416.62	74	1355.289
1973569	978100	6165	402.9	1140191	425176	13010	988.6	76	1355.854
1234399	342805	9634	494.24	561365	125003	14611	304.46	64	1356.987
1858177	1205748	6818	393.48	1078998	609357	22297	663.42	87	1357.296
1574012	1411473	15902	531.72	1157330	753901	50321	1381.06	94	1358.181
2270805	1087374	7831	490.66	1337039	554815	15853	838.58	80	1359.344
610688	747104	971448	34971.28	337579	370033	2042160	65620.6	67	1359.695
2298906	1014049	9939	417.54	1435986	498217	26546	1197.56	80	1360.246
2108800	1089661	6451	459.86	1358599	624321	22290	875.4	85	1360.503
2013887	860851	3985	370.1	1160628	397927	7362	387.32	74	1360.959
3010691	1321914	22116	641.76	1957605	701434	53603	2443.58	89	1362.696
2299599	1696578	86181	2358.66	1610420	1113031	194861	5047.46	89	1362.941
3480015	2207970	19345	675.7	2269744	1383984	38898	2282.28	87	1363.688
2034769	1677470	10989	1193.54	1474806	800533	30719	1618.34	88	1364.759
186599	183436	2204	158.44	71573	80432	4823	297.78	64	1365.584
2129247	1870826	32085	1081.1	1714841	1376903	94685	2505.1	103	1368.098
2766959	1760502	20220	772.2	1970973	979976	59720	1706.2	90	1368.687
103152	56750	-250	124	28712	16304	-691	346.74	36	1369.828
1889690	1341658	12070	663.2	1178227	569095	22814	1380.04	80	1371.091
3259411	1271254	6756	968.16	2084232	657645	21790	1928.4	85	1371.997
3066746	1717595	12389	600.54	1883191	787211	31490	971.4	79	1372.177
3208186	1374940	10184	588.24	1903106	722579	32584	1106.24	88	1373.738
114021	4811	2607	118.02	25250	-471	1959	57.74	24	1373.946
2746796	1217062	12953	1144.58	1674666	733646	40526	2067.36	89	1376.474
2271196	854370	5381	610.66	1374305	392278	14630	1453.8	77	1376.847
2652630	1546795	10742	1652.12	1625667	735185	29469	3325.34	79	1377.172
3159612	2124416	9073	968.78	2076959	1150089	20171	1656.06	85	1377.429
806922	519908	95936	2267.96	478429	194531	189581	4418.66	58	1377.458
2574852	1741666	8854	609.44	1811650	975710	27921	1236.06	89	1378.192
2460605	954452	9116	319.76	1389751	445420	26614	338.04	85	1379.667
3188161	1753986	8924	639.64	1990429	965611	20564	1931.04	88	1380.558
2318071	1345750	9796	585.56	1565392	686262	19002	1471.72	86	1385.842
2706781	1298156	18980	481.8	1724474	704065	57290	1306.4	90	1386.697
2168333	1079945	13084	743.24	1344393	473130	27022	1054.92	79	1388.850
2337657	1450796	10147	538.42	1565760	811646	32823	1502.78	94	1390.580
498077	179372	143094	1953.84	152861	51922	184238	2112.68	51	1396.483
3126019	1862564	13453	813.58	2195341	1001411	33376	2617.36	92	1407.384
2986630	1406313	10365	741.9	1874096	766962	30012	1459.32	89	1411.333
2266936	1041275	8631	344.66	1412680	488443	20718	975.48	85	1413.521
2515878	1762958	16887	1799.82	1508983	766427	39693	3960.98	80	1414.324
1936412	1986512	19505	778.3	1553236	1371384	60898	2403.28	103	1430.619
2051530	1338741	8247	183.42	1441788	706216	21354	581.44	87	1431.775
365697	464192	579968	23106.48	162912	156387	855351	34998.86	59	1434.957
1888278	1067722	8778	303.08	1168422	475618	21409	637.74	79	1437.365
1940701	1169568	9388	694.68	1243761	554676	23150	914	82	1442.449
3257549	2051743	12446	1011.56	2411800	1198180	44651	2849.86	94	1443.381
1572573	1276527	12548	608.28	1050526	588743	30204	1526.44	83	1444.132
2341245	977649	11863	358.18	1462176	480466	29484	1116.24	83	1447.289
181437	97887	8247	-1022.58	64854	35106	-803	81.42	48	1452.290
432680	1016242	14781	55073.66	259356	522018	36335	94646.1	79	1454.023
2017823	1017839	43920	1133.2	1228128	472924	78219	2269.34	81	1455.200
393160	367566	33590	147225.4	206782	173410	67579	242062.9	70	1457.878
479237	762881	1040966	21936.76	251604	332098	1765294	35931.84	68	1458.876
118730	133597	53358	3131.88	47625	51538	89996	5432.56	52	1459.455
2712120	1305311	12824	675.64	1683999	640083	27447	1541.42	84	1461.554
3133317	1656897	8151	1067.86	1963967	772687	14395	2344.7	77	1461.805
969500	1112702	70424	20958.64	485920	498832	153777	38610.22	76	1462.638
2207821	930822	6423	409.78	1434440	485633	16840	940.4	81	1462.958
2991022	1323426	10388	984.68	1963751	847698	30736	2261.96	93	1463.400
2333498	969725	10578	644.08	1395651	462137	27738	1408.68	79	1464.198
1818634	847418	27653	1073.58	1062734	396260	63833	1753.38	82	1465.741
1650837	865549	7727	0.22	979154	384639	17754	53.44	76	1466.613
1936475	860249	11298	344.28	1279508	430143	31267	360.62	84	1467.480
991711	595462	5794	107.84	494243	293798	13907	-94.98	70	1467.707
2857181	1863275	11833	1241.38	1862891	978568	35493	2440.98	91	1469.232
2597930	1039341	110566	2689.76	1547879	563778	326724	7789.64	81	1469.558
305904	56666	601	-10.14	89189	16267	644	52.84	45	1470.462
421260	556436	17306	8953.16	212016	266321	42649	16276.14	80	1470.510
2760743	1354007	14856	541.16	1927439	692069	42423	1088.78	90	1471.619
167603	54780	4470	-157.8	47484	15642	5955	36.3	41	1473.816
2256968	1369965	14095	428.7	1479225	718631	41702	736.72	83	1474.191
2509142	991115	9069	288.34	1657457	597068	29663	971.18	90	1474.950
217097	30452	1326	-128.64	100816	14752	3589	-400.46	60	1475.879
2155137	1446028	17104	1256.44	1306420	677146	42191	3492.26	83	1475.923
116263	160948	380751	7964.86	45868	55278	564610	12328.6	47	1477.170
2664556	1045730	11254	311.44	1760269	596666	35211	829.46	87	1478.102
2059717	1339864	7035	1100.1	1370824	656240	12919	1981.34	82	1478.511
142163	125496	1563	146.18	37156	33244	2061	232.46	34	1479.206
2180451	1163548	12648	317.28	1470621	583722	36479	661.94	87	1479.479
1671828	980449	7089	292.54	963964	428509	17962	832.32	78	1482.180
464034	52705	27498	631.28	152456	15270	37367	746.62	52	1483.495
2435749	1639654	17858	1132.88	1565153	807571	43015	2595.9	82	1487.456
2111002	960565	30338	889.68	1242703	434493	62060	1587.6	77	1487.946
2118582	1805595	15007	914.02	1400779	861467	44173	1488.78	87	1492.644
3215257	1509698	21762	814.32	2072486	913178	54751	1231.86	88	1496.494
1888745	1234672	12825	424.5	1196487	523755	32183	1139.38	83	1497.663
1884815	996547	3465	464.9	1028946	375805	5644	684.84	72	1509.799
2990440	2103197	19815	990.9	2370576	1348656	68500	3296	102	1512.465
103606	12809	13877	293.22	28168	3569	16627	393.22	36	1515.830
2173462	1894447	7671	632.06	1358500	820510	14785	1304.1	81	1517.452
2547204	1312821	39440	1179.4	1774160	798355	97925	2645.5	90	1518.261
2558181	1398226	17614	419.04	1685044	686769	38452	1124.72	83	1524.074
139421	113234	13768	209.48	74857	40660	24086	552.96	55	1524.741
1253143	1987534	152372	43522.92	767874	1046038	487414	94309.04	91	1529.716
2540822	1504044	5445	279.7	1700145	760739	14470	618.2	82	1530.070
1813579	924091	12867	310.62	1125959	444616	28252	622.72	82	1531.634
134957	118968	110296	2588.56	40838	35420	145679	3180.94	33	1531.796
3732612	1794083	10702	506.72	2572732	1008776	34405	977.3	89	1534.779
2164052	954737	14541	960.26	1251634	424583	33337	1676.82	79	1541.774
820513	2087969	310999	259262.1	501663	1254619	880904	482236.4	87	1546.566
387130	339318	35575	13591.5	151303	122516	64410	18290.6	60	1547.174
2128499	971482	8877	475.22	1238192	467919	26597	1075.42	86	1553.321
3012289	1742111	8253	385.58	1863284	861128	19633	1421.38	83	1554.755
2197868	1215783	9367	399.62	1490330	571990	30221	654.06	86	1556.196
104919	80857	10867	1697.62	31929	23636	13783	2249.38	39	1557.447
1976184	1052116	14169	289.34	1374137	591277	41095	673.7	87	1557.742
1787851	969935	6851	568.86	1120264	437396	15122	1149.92	79	1559.298
1650596	806923	10225	387.5	1022634	398595	29063	1118.18	82	1560.367
1734495	1228138	13980	439.8	1169215	585313	37843	594.98	85	1563.060
242035	142527	16621	8074.06	77893	42811	22460	11010.6	47	1564.246
2196375	1281846	13293	463.98	1600185	783152	47901	906.86	97	1564.390
2421975	1069307	9708	725.88	1396505	488541	26748	1517.28	82	1567.997
193167	163217	2285	-256.9	66867	58935	4971	-583.94	48	1569.140
2145759	1508675	5984	400.24	1356531	762091	20332	1024.52	85	1569.716
2370609	877415	11394	1577.84	1433029	403023	28232	2583.52	76	1570.067
3421582	1662474	11404	588.44	2015311	863429	26033	1294.38	86	1571.335
2085069	1104507	12515	200.9	1386035	538403	38513	48.18	88	1572.036
263975	408967	607012	13852.32	126462	172574	1061866	24708.76	58	1572.610
2200576	1176342	37053	1682.58	1424195	619889	89595	3862.7	89	1573.180
3339495	1894272	11335	547.1	1951038	958228	24178	1106.08	81	1574.369
1694827	692599	11759	568.74	940551	318604	28250	1418	79	1576.560
2244808	909265	5194	287.84	1346048	413859	11857	526.02	84	1578.073
3035241	2181724	33097	27602.42	2155141	1346907	92743	59003.98	87	1578.255
2073487	901091	12907	598.02	1375910	487372	34403	1148.58	84	1579.130
115325	88177	1268	60.48	42449	30052	1933	216.38	47	1582.020
2158106	1026591	18123	688.78	1269050	466031	31779	1881.94	78	1582.918
1007746	1838310	319163	307882.2	498823	943310	933263	474920.2	77	1583.407
1428493	1024459	5131	343.66	918680	448568	10471	557.06	80	1585.301
1556977	3141655	25987	2210.82	1409295	2554810	85814	9594.04	112	1587.939
502274	327024	320012	118816.3	183381	101652	454173	162220.8	55	1588.993
3545915	2048491	29856	1235.16	2479085	1224453	80230	2746.8	97	1589.306
2277098	1310405	12497	784.42	1489990	699054	36797	1482.42	92	1592.089
2525260	1286130	15619	1418.34	1494158	682903	31453	3012.58	75	1592.341
1468442	997036	7671	347.06	963469	492568	22400	1045	88	1594.627
1553311	1074652	7313	306.18	992354	493253	21752	1191.72	86	1597.008
1785473	627262	9667	326.62	987558	285257	20893	222.98	74	1597.334
3148813	1650254	18366	1409.76	2082804	972392	49482	3593.52	85	1597.604
2307720	1303882	12853	359.58	1640147	657897	36868	669.48	91	1600.278
2538549	1470166	5819	356.34	1589634	720323	13061	722.46	87	1603.914
2677507	1400403	13430	684.8	1668627	695218	33780	816.8	79	1604.116
149490	63107	5819	-676.66	39193	16813	-1216	247.24	34	1604.757
2994270	1435645	27037	689.82	1943610	728014	60945	1064.7	86	1605.080
1723141	836338	10566	365.76	1026731	369729	24965	993.9	80	1606.890
2439098	1506024	12290	696.4	1704080	805359	37203	1436.58	94	1615.066
2609348	1303442	10809	440.74	1673376	748864	23257	1011.02	89	1618.898
224088	40426	9429	-16.06	92299	11981	13345	-324.3	53	1625.950
1470271	877367	5237	154.82	886440	365786	10738	187.68	75	1628.560
2230619	1062378	12793	526.98	1368440	555309	30734	576.24	80	1630.853
2531938	1422910	8065	455.9	1420010	676364	17379	666.94	74	1631.127
3275555	2090991	17261	952.46	2325989	1160561	44807	1906.02	83	1631.143
114244	73200	50927	1085.22	32362	21222	66614	1191.04	38	1644.692
2218058	1365612	5108	602.88	1313793	611199	14452	1642.72	82	1645.617
2446317	1184182	7078	1450.08	1391287	565103	17466	2480.76	81	1648.183
2030481	1144834	11266	377.76	1220904	509976	28437	728.82	79	1657.001
2800894	4208731	1469665	245673.9	1502104	1811417	2800151	393242.9	79	1661.738
271932	66960	3010	116.6	89301	20441	3796	123.56	46	1662.395
2540507	1283751	13250	509	1852123	765912	40995	1316.7	94	1662.567
2588607	1479259	6369	582.34	1681072	740655	16751	863.86	86	1664.388
297837	603918	399248	8851.28	131561	209105	580393	12916.98	58	1665.656
144931	189368	362	30.32	42541	54393	259	133.74	41	1666.758
2394576	1017285	3617	397.62	1372197	462061	6512	879.32	79	1666.916
771743	1790847	314938	263391.7	470987	1024818	974717	472593.6	83	1668.276
2353728	1216542	10422	690.92	1614174	659749	26474	966.64	81	1668.329
2020983	1256841	20099	352.14	1253752	556423	41121	251.06	84	1669.624
1876720	709337	10447	404.42	1191503	342452	28659	704.74	80	1670.359
2049882	981574	5072	205.92	1297134	422994	14068	9.48	75	1670.402
2349372	1622115	7093	1974.98	1369308	781037	20105	2917.3	80	1671.750
257730	34701	363	9.18	72661	9780	217	-108.38	44	1673.716
2542490	1381876	10626	462.36	1608519	735656	28238	1188.68	87	1673.891
2875250	1639213	11222	544.92	1976492	915380	31678	610.08	83	1674.091
1992896	1047956	4346	293.56	1153799	441337	8841	351.26	76	1675.732
1853547	895487	11593	1056.98	1111437	406520	21587	1833.82	71	1675.895
2926145	1258709	9513	759.18	1825180	633239	26662	1535.32	75	1675.908
1643906	919387	13169	1824.34	1040204	424745	27042	3715.12	82	1677.134
885974	1008090	230541	126072.3	444578	413796	447718	198934.5	67	1677.615
2460775	1342138	7984	234.24	1478065	617651	21417	608.62	78	1677.757
2341222	1347248	18252	957.72	1542516	704777	37225	2218.5	77	1677.839
1831500	880924	8538	403.68	1259571	484682	31505	100.3	88	1678.595
2355414	1135473	8192	225.12	1446895	509168	17652	-453.28	74	1678.721
140626	19998	674	-16.36	40021	4993	623	51.78	37	1679.453
2008424	1261890	10581	759.66	1326232	663427	32802	1952.72	85	1681.417
112210	12978	1742	105.12	30962	3733	1969	168.34	36	1682.722
2044586	968804	16456	120.16	1234100	457510	32100	200	81	1683.219
2276690	2699286	27518	915.48	2010609	2217522	126594	4569.84	114	1683.395
2008597	1126862	5296	1007.56	1326965	507655	9879	1960.94	77	1683.724
267519	266213	451	90.86	172145	134815	300	545	76	1685.060
2184855	1062367	7021	379.06	1476507	538980	20008	656.88	85	1688.047
2394017	1339468	7119	380.34	1615625	740058	25972	661.92	85	1688.069
1526257	1091623	9419	2403.34	930355	477316	22513	4496.18	70	1688.188
153064	62665	-235	59.9	43745	17782	-527	-139.22	35	1688.817
1763217	1030002	6443	361.98	1104552	476675	15469	1449.34	82	1692.018
1914201	1286807	10773	434.78	1329921	683942	39298	828.28	88	1692.606
2057592	1197657	25879	1206.94	1268873	516316	45751	2599.86	72	1692.624
1473685	2075897	122223	9832.78	810724	999193	302396	19418.56	85	1693.188
2063278	1000113	10372	458.92	1314394	483349	31759	590.74	81	1693.477
2208158	1046597	14866	704.76	1443751	611158	44359	783.74	84	1694.527
1905383	920289	16502	1310.72	1208137	406033	36481	2102.66	79	1695.003
1480284	839267	6698	261.28	953397	372675	19652	333.72	83	1696.060
1516830	1426534	8805	627.3	1134762	1031943	30219	1866.34	103	1697.294
3088958	1749568	11617	1319.62	2128800	1052609	29695	2582.7	93	1698.280
1926692	826265	15431	449.66	1186669	384337	34576	400.36	82	1699.454
1990082	1224327	5653	464.58	1326042	642333	13556	1141.16	87	1704.420
1309816	1708001	142793	24026.98	671723	817271	323040	48108.4	96	1714.174
388107	501866	169458	174529.9	203454	192711	307072	280116.9	65	1716.277
420605	678913	607384	9262.24	192258	286434	1209770	19117.2	67	1717.071
106485	135860	610	-31.4	38918	48674	1166	-89.24	49	1719.154
1734402	2125858	22415	3592.9	1272096	1171574	67588	6858.68	94	1719.491
2416664	1659939	54451	27015.86	1507628	809595	154987	48544.82	82	1726.047
107786	34650	176	245.36	29714	9930	318	365.48	36	1727.952
1924430	1871437	54144	1751.84	1303712	955220	124642	3014.12	91	1745.847
252677	141239	1416	209.76	90679	54646	2308	529.88	52	1755.562
212337	89727	33431	732.66	74115	26377	45412	945.32	49	1769.451
2012442	1175374	10522	516.92	1339700	613516	26909	940.74	86	1773.271
2502508	1106947	16005	1052.3	1482160	470926	39123	1948.78	82	1773.910
274268	155962	2141	-18.74	117137	57074	3350	3	51	1774.448
3074007	1272725	14600	790	2103687	764679	45950	1887	92	1779.153
241403	130854	1831	137.66	83225	49448	2536	236.96	47	1780.074
2244383	1507724	10826	851.36	1479996	801547	27449	2090.14	87	1781.135
2251503	1220675	15482	655.52	1433165	608232	37436	1573.96	81	1781.894
1764377	1000443	11752	390.72	1028335	419675	28998	719.28	78	1784.899
1882143	1099179	10076	328.36	1168021	479549	22567	1043.62	75	1785.106
2398024	1166138	9314	1090.04	1512288	653757	20547	2314.42	85	1786.222
188339	133893	-56	-45.16	53488	38632	-481	-296.66	39	1786.949
586805	1232117	12573	41334.78	342536	788980	33527	75461.22	84	1787.169
1985125	882047	42151	956.86	1189757	443726	76769	2400.34	80	1788.140
1663917	1047505	14210	478.6	1113012	488277	37518	751.48	84	1789.076
2157083	1485619	9707	547.02	1301910	718398	25103	1129.58	80	1789.644
110900	214975	258613	7913.18	37211	69746	371736	11499.96	46	1792.089
2816489	1263004	12605	452.3	1765661	650143	26964	395.04	88	1793.798
1611702	1575807	17613	560.18	1211755	1012784	70788	1384.68	99	1794.367
1128776	1043437	10740	533.4	802983	498740	28349	966.14	87	1796.921
2979822	1760264	19071	747.06	1882053	846163	35113	1295.18	85	1803.959
113398	100656	150	65	35175	32024	272	90.92	41	1805.557
482104	99307	7642	70.12	140461	27368	9099	-41.86	48	1805.835
654601	496176	13587	702.82	312780	186917	21414	1051.04	65	1806.156
384034	575219	833965	20984.9	193705	265504	1621554	40117.44	65	1806.345
2888423	1240095	17570	570.2	1811060	631259	43882	1071.52	85	1809.623
473645	1125151	49073	85050.78	274347	568281	114973	132143.8	63	1809.858
1937531	1103700	12558	652.88	1188677	502834	33425	944.5	85	1812.389
488251	244595	328834	5222.24	147695	75024	433443	7490.98	50	1814.035
2453105	1068584	6192	622.12	1519714	514062	11645	1339.7	80	1817.554
1236977	610932	8959	283.74	959140	382126	26506	712.16	83	1817.683
3732443	1706016	14548	445.28	2520225	1034613	47667	1502.62	97	1823.265
2067668	1278414	13063	467.18	1363980	575654	29827	1276.22	84	1827.429
2043742	1233199	11094	482.84	1501432	744383	32967	1255.62	100	1828.381
2628375	1676330	17773	940.78	1816248	890228	45303	2633.58	91	1830.778
2564101	868408	6965	463.9	1589829	400167	11210	634.6	79	1831.335
2429477	966475	7940	274.4	1456473	455829	21420	453.2	83	1834.007
2077814	865295	9447	272.42	1219663	388352	27985	198.1	81	1872.589
2862732	1605607	13651	766.86	1805073	795185	38878	1861.08	84	1877.270
2450947	1310281	23309	851.74	1639790	819572	68740	1780.4	90	1882.039
2760155	1191481	14001	511.86	1762808	613903	39913	862.18	84	1884.561
108702	144803	180030	3289.8	34474	41244	228299	4056.14	38	1885.308
3031261	1743667	9758	780.88	1853587	958182	24408	1464.88	86	1885.744
1797700	730204	8820	64.2	1133736	309467	18802	345.72	79	1886.658
108333	50081	906	-17.84	35121	15153	1356	33.16	41	1890.692
2043777	1118795	7062	637.32	1361149	514924	13412	1345.32	85	1891.217
2275378	1399632	25851	731.86	1371402	689822	50448	1827.28	85	1892.105
771011	1020199	87796	133710.6	374373	484815	214812	210611.3	76	1893.243
2613140	1361124	6950	783	1802405	764086	19672	1810.92	88	1893.290
2734158	1258091	8269	308.34	1724852	684560	24270	704.2	79	1893.478
622088	991137	370476	107261.4	328321	451790	804717	204711.6	73	1894.243
1919395	971327	13842	676.12	1210167	468858	31548	1159.28	77	1894.454
2992332	1617805	16357	1139.02	2124910	984074	56568	2973.48	93	1895.010
2450180	1087626	12499	453.14	1559411	517880	28779	768.94	80	1896.015
3352659	1499236	14474	663.64	2350844	902630	45519	1819.34	91	1897.647
2819754	1571039	13785	1132.1	2203197	914270	43615	3421.9	97	1898.469
1732262	1119766	8449	713.14	1078022	526852	18833	1446.38	74	1898.558
3252064	2193381	19438	1473.68	2141403	1297938	50729	2199.94	89	1900.580
282503	217615	341932	6725.52	104409	72689	484892	10022.12	52	1903.076
615121	1010333	795807	73252.02	422537	579634	2029894	164902.8	87	1903.279
3154082	1344710	8540	526.4	3164113	1310871	32959	2583.74	122	1904.080
2280650	1061091	9361	523.46	1362253	559783	30761	851.46	80	1904.455
2131770	1448798	10708	409.88	1663619	741401	36745	1215.7	92	1905.075
2177801	1324894	5617	641.62	1492221	625955	16845	991.7	79	1905.189
1874314	792304	9764	314.04	1094607	352054	19313	783.18	68	1905.360
108202	113607	322	123.92	35349	45762	71	226.06	42	1905.789
2085701	1005460	9817	569.62	1366435	481908	20598	1214.28	84	1907.082
1870476	1648465	8758	393.88	1400856	838004	28686	1208.96	92	1911.422
2307483	1418131	11268	907.48	1606389	802781	31370	2065.2	93	1911.883
2338367	886173	9925	469.5	1232786	357003	18010	824.6	68	1912.055
3169595	1724344	21548	1115.28	1875904	910055	48386	1738.96	82	1912.548
2784871	1221704	11247	537.42	1744830	632695	29893	1568.98	80	1913.404
1861017	1233745	10055	634.3	1143456	565035	30827	1566.22	82	1914.430
101430	82107	2690	1101.4	29239	23843	4423	1294.78	37	1916.379
2713401	1629844	14404	589.44	1840830	852969	31497	1430.42	90	1916.995
2016594	1029978	9761	404.46	1287154	468573	21446	391.56	80	1917.481
2660158	1253333	51949	1439.14	1791449	675046	109067	2147.62	85	1917.898
158665	91012	2471	36.06	52686	43565	3680	-333.2	49	1919.901
1764590	1113454	5618	675.48	1186038	541403	9849	1182.14	83	1920.826
2286417	1013318	9316	467.76	1448369	518555	30359	794.74	82	1920.924
1267274	483708	5482	302.52	596136	176751	9479	412.94	67	1922.435
158498	134714	1362	111.32	44896	38553	30	109.8	39	1923.341
2818761	1193177	8617	435.62	1957356	693338	25817	1030.62	91	1923.368
1983963	763359	4938	217.68	1203365	337244	16806	494.16	80	1924.846
769785	481681	308802	4538.72	260664	160159	446997	7334.42	58	1927.606
2433992	889344	15800	272	1320965	432883	33034	373.24	78	1932.448
1895834	897907	5080	317.8	1133968	406294	14387	447.82	78	1932.902
2967414	2202917	17170	834.2	2000719	1244009	44838	1878.68	87	1936.041
2180464	984760	7728	428.08	1297187	465692	21191	895.26	81	1936.644
2666513	1476490	23113	586.18	1797807	863498	56015	1833.9	91	1944.674
1155789	1068219	9516	657.76	781318	488853	22922	1820.92	84	1947.366
2964633	2167057	17306	703.16	1869444	1044626	54457	1479.02	92	1950.334
2603623	1216114	10497	745.42	1861618	678856	29737	1950.82	91	1953.820
1927766	1313636	9146	690.56	1271054	588447	19572	1038.92	84	1962.670
2087809	1331664	10022	566.92	1385604	586774	24565	886.9	82	1963.492
2643943	1430842	12420	175.2	1724458	759602	32575	378.5	87	1972.982
532400	1428263	462436	157067	325717	660396	1035879	249717.9	78	1973.640
516219	1136579	1168161	117856.5	258321	451295	2083982	188223.5	68	1982.855
1674747	759959	36827	755.22	926749	302095	69215	1907.9	74	1986.371
1501000	740308	4964	179.04	879627	280710	10667	-136.38	70	1986.539
142545	216682	4534	70.24	45576	110403	6256	41.16	45	1987.086
101381	16703	3700	12	27620	4412	4710	90.6	35	1987.698
107074	126340	146	-27.44	32579	46351	-87	-34.82	40	1988.189
1260735	874563	19268	927.48	946526	645274	51940	2029.4	105	1989.635
213970	97058	142	243.12	72803	35458	-530	595.2	49	1990.474
120108	123419	44474	1772.64	36048	41677	66792	2707.12	39	1990.619
561247	993343	71642	3103.12	480654	680616	274883	9466.38	130	1992.353
2113182	965608	8204	283.44	1215885	450035	21546	818.56	79	1993.146
141927	109765	647	48.42	56121	40635	1016	247.76	49	1995.622
2336342	1270318	15280	342.8	1561606	611440	39988	406.68	86	1995.859
1765044	2962994	1204573	373006.8	2171567	2785974	5410197	1001577	128	1997.081
2241646	1044914	6929	323.94	1406812	469261	19172	526.92	80	1998.798
2007479	1377988	9992	368.12	2048187	1206254	52218	608.48	124	2000.196
1456536	972845	4925	477.5	914264	437354	9602	482.72	75	2000.483
2301791	1331186	13854	730.44	1608143	712323	39814	2355.04	90	2002.191
238007	464462	373281	8778.66	107005	177223	596855	15055.3	58	2003.307
2108956	1202636	8442	557.12	1489718	601318	28530	1194.8	86	2003.326
2018112	1086414	5364	231.04	1203497	534328	12457	293.02	77	2003.823
2672936	1734566	7230	831.8	1396251	788514	12875	1644.5	75	2004.611
2394718	1511179	17403	872.58	1577331	809489	34979	879.94	86	2006.392
2150266	8363852	54798	12784.28	992010	3292144	93806	20995.16	64	2006.584
129946	58278	472	915.92	36015	16166	-44	-1193.84	38	2007.911
1525662	998542	31340	1474.4	977077	458314	80385	2727.1	82	2010.333
3163826	3644171	38555	4552.3	2613791	2279809	126267	11194.62	92	2010.567
2018275	994608	7784	232.24	1239456	446102	20600	586	81	2012.686
2901477	1694905	15371	536.06	1894785	846991	47682	493.52	90	2013.841
2347607	1025928	20457	707.02	1515151	511876	43000	1498	80	2014.510
2434686	943808	11880	763.8	1551929	476555	32344	1309.84	88	2016.736
2351519	1522979	12787	349.82	1600126	804652	35865	702.9	84	2016.972
1702888	715317	5785	316.1	989600	306383	9257	717.02	67	2017.006
3359682	1278119	16906	828.16	1735946	686438	46027	2217.22	72	2017.142
2270428	1582036	24495	652.7	1559141	802518	60715	1714.9	84	2018.078
2343877	1814835	17183	5947.38	1547754	867474	44113	12603.18	83	2018.557
2234049	1179321	14345	469.7	1523519	560220	37674	1284.64	84	2020.086
1782166	860334	11486	403.96	1116547	402737	29641	553.26	74	2020.177
150823	77411	398	165.28	43722	22745	454	222.44	42	2022.912
3808931	1920006	17774	1314.64	2752541	1341514	59020	3073.2	101	2024.850
691579	2143357	537193	236650	535557	1252009	1504305	469865.3	96	2030.622
2801700	1329576	12726	671.36	1864356	690332	24015	1573.9	89	2032.930
928526	2068432	132651	158620.9	603084	1069655	384701	273079.9	81	2033.153
2726854	1449256	11409	974.74	1881871	810552	36142	2610.12	96	2034.265
326350	45434	1988	49.68	95526	13625	2197	-12.58	46	2036.291
2340413	1557199	51633	1523.38	1707411	800046	123408	4153.88	90	2037.410
520781	1086976	102463	140929.2	317367	519289	212173	234065.8	69	2037.765
668378	1488886	25712	4436.32	514897	834471	64711	14641.46	88	2038.088
2724394	1442098	7458	1803.88	1821561	816494	24107	4552.02	89	2039.680
1789715	1008196	27949	1057.14	1043289	425373	55656	1374.16	78	2045.472
3093707	1683910	13061	767.46	2043592	870084	32241	2555.26	90	2046.606
2217429	1292748	13682	453.52	1495722	636134	41834	793.24	85	2047.061
2865618	1429793	11087	1607.82	1981489	973892	28331	3165.66	96	2052.385
303324	332555	136032	6514.52	112486	119563	213832	9827.52	53	2060.662
1653754	789691	9462	166.32	885049	320669	19073	223.78	76	2067.161
1847096	872267	5041	447.26	1177884	420056	14203	1153.58	82	2071.674
1217504	659701	10021	403.06	972055	455034	32152	1353.72	93	2076.733
2273852	1262309	28524	487.64	1601682	622948	57914	1360.04	89	2087.567
2489917	1475523	11260	709.6	1606935	786004	34578	1942.08	90	2098.671
1850706	890627	14975	447.5	1107880	403086	31713	1315.18	75	2098.868
1525166	1005174	8441	563.26	1594229	854323	29899	2217.14	109	2100.122
2792114	1668878	9006	473.16	1796457	858758	24425	1060.5	89	2101.487
2093625	1096752	11134	531.24	1430348	554403	34996	1383.56	87	2103.224
2189580	850317	11193	640.98	1314878	461421	34556	1702.16	82	2104.110
2459446	1101211	8196	213.56	1285521	569066	21775	377.5	78	2105.560
2549626	1194094	11415	437.9	1757558	601512	38373	1502.78	90	2107.286
2246221	1115663	7879	694.94	1356752	511178	22451	1072.86	82	2108.224
2327924	1003186	8588	866.68	1497272	483511	18049	2189.14	80	2108.424
2062499	1076825	7784	317.24	1311202	536942	20085	511.1	83	2110.811
1755847	983720	6639	215.54	1102022	461965	21337	214.82	82	2113.175
412933	854153	173712	183099.3	266165	442855	365820	346437.2	75	2115.741
2250323	1372999	20201	1084.86	2237617	1261208	80682	3841.52	127	2116.104
1693847	758626	5971	265.06	942781	343596	14254	1021.44	79	2117.844
2470255	1428952	22754	1347.44	1629454	773872	62548	3329.28	82	2117.861
2372578	1505355	23640	1138.4	1660735	715513	48647	2095.42	79	2117.992
2655747	1191591	14821	5402.06	1626318	583859	31201	10434.86	80	2119.019
159086	43441	828	-3.92	43248	12416	599	-18.86	39	2120.155
2312620	1210586	10229	728.94	1442389	591491	32087	1494.82	82	2120.318
235228	107651	263	-122.82	71795	32551	-1	-255.86	45	2121.908
129071	136718	203	56.58	35745	53022	247	-25.58	37	2122.255
131971	37262	4198	33.28	36465	10520	5074	-36.36	38	2123.430
2541765	1226122	24318	652.48	1526845	608501	58467	1269.62	87	2124.367
2956751	2474421	14585	1808.1	2282948	1464593	40995	2996.7	96	2125.428
1690174	904466	7780	636.8	1192632	499278	26635	1884.1	93	2129.248
1943776	1010848	4659	221.74	1152145	440519	5772	479.92	77	2135.139
1531270	866587	10164	967.04	815851	369158	27989	1953.54	80	2136.079
119299	236998	178871	4171.06	42590	83242	271861	6493.46	46	2137.131
1851829	1134585	12915	802.9	1233350	570031	35285	1964.1	88	2137.159
2535697	1390410	5691	419.26	1690253	648417	14468	650.48	85	2138.657
1126931	2349574	790971	264359.1	882260	1509741	2447280	505041.8	96	2142.041
189630	27563	540	159.4	53114	6879	1094	290.84	41	2142.846
1389849	1680864	25287	1000.82	1082390	1151903	90474	2941.64	103	2144.675
1481593	1085786	17424	612.64	940042	490951	47136	1668.96	78	2144.941
2765656	1374410	14871	405.06	1863835	664639	38420	1013.2	85	2145.308
1967015	3676143	638945	427171.7	1907027	3536080	2870987	896031.8	119	2149.062
297163	458142	14249	1681.14	139323	170750	23096	2444.56	60	2152.133
829073	693759	6627	394.22	715660	480131	25717	1287.62	103	2155.790
1836450	832586	7370	410.2	1022267	357640	19267	493.62	76	2156.198
2430031	968021	10135	202.1	1559566	541390	29305	504.3	87	2157.540
2209332	1028509	9507	321.02	1375579	511995	19745	278.7	85	2160.743
2252815	1319530	6586	680.96	1510633	699134	22109	1286.74	90	2162.255
2003768	1658007	12861	835.46	1283251	720305	25335	1726.1	81	2177.371
2601739	1292798	45034	1287.24	1633748	698664	70399	2349.14	89	2183.315
628661	1456900	251260	137337.6	362315	754483	691059	220864.7	80	2195.831
780826	117422	30047	521.42	257450	33394	39619	790.34	55	2201.366
2129676	1150879	14683	213.38	1341133	607047	38664	227.04	84	2201.688
2294228	1186494	10506	448.16	1574848	614143	24442	563.12	87	2205.774
158357	90812	591	-189.74	52378	34898	127	-450.78	50	2206.771
2783694	1864076	9602	5927.72	1771324	921220	27825	11481.5	82	2206.984
1401774	675052	5788	255.68	886474	299815	13200	460	81	2209.332
166055	143698	1595	489.7	57900	55375	2802	655.72	49	2210.383
2270365	1381710	13172	702.92	1591056	749286	45683	1158.38	93	2212.256
144960	168737	187918	5073.48	33235	43877	229882	6343.52	26	2212.292
2285284	963111	12453	434.58	1512693	523638	33021	1318.06	79	2212.354
1540130	1145526	7653	600.58	978733	475584	17793	1314.98	72	2212.691
150291	127867	16857	1087.02	56229	42319	25524	1616.64	43	2213.072
1892390	665264	9762	216.32	1132140	310593	25686	-355.04	75	2213.166
2241667	1217526	11767	481.62	1376022	626741	35791	1646.26	78	2213.488
3389963	2125820	16523	773.78	2287157	1280357	54333	2384.38	98	2215.448
2554692	1130793	17610	811.6	1693900	622932	47139	1378.54	87	2216.466
674229	1120784	273969	156203.3	344416	552083	556239	262238.5	76	2217.424
1946417	1469533	25965	2782.9	1304688	715289	65086	6578.96	85	2217.493
2615880	1170359	12787	744.82	1551557	582274	30843	1703.98	80	2218.079
3528516	1527499	23966	1086.76	2445833	921524	54183	2594.38	84	2218.279
488117	663798	24096	52355.56	218654	244111	43770	85652.2	61	2218.799
2579452	1337370	22631	40733.66	1559972	714680	64738	77156.68	93	2220.338
1902875	1084362	13797	996.42	1207202	512792	32848	2429.28	93	2223.055
2029734	987301	11365	230.9	1285540	478017	28599	166.14	84	2224.121
1432118	875948	22018	424.48	843990	370901	39171	738.06	76	2224.974
2082911	1170501	11638	722.68	1284746	540736	22127	1235.22	79	2225.136
1992105	1140873	13319	466.34	1286903	581710	41055	271.3	82	2225.372
2863522	1567693	16665	1073.9	1896516	887064	49925	2516.5	90	2226.978
380139	328915	19181	453.66	172275	108012	29314	427.04	55	2227.434
1501771	940677	10738	422.68	963474	468955	26910	848.6	82	2227.837
1517765	1271340	31712	1233.32	1087732	692838	49075	2083.5	85	2228.220
2111067	918935	9221	320.06	1256800	414402	17511	698.46	70	2228.263
2200701	1736121	13009	745.74	1566947	859586	39005	945.3	88	2229.250
423657	580988	585100	26225	146599	188418	847711	38548.46	41	2229.302
2482725	1394679	16339	792.54	1481764	661839	35894	1633.84	80	2229.867
2115143	1539168	20956	756.16	1288076	673367	40688	1777.68	79	2230.740
2557922	1102442	12605	456.3	1771932	707215	40574	771.64	90	2231.280
1743471	1395364	14993	1272.98	1964222	1149214	69525	3560.5	113	2231.500
2184877	1031873	11914	778.04	1443099	577869	40741	2224.26	88	2232.295
132696	148558	1227	37.22	46925	50063	2291	-37.74	40	2232.748
2599688	2136803	35507	50878.02	1453897	1052247	99486	97000.96	86	2233.983
1461739	1023731	8153	248.58	872104	436729	21149	480.14	81	2236.421
558294	971003	403953	134505.6	274444	418450	806419	208807.3	70	2238.422
2483366	1661648	9744	545.84	1677193	749614	30664	145.04	86	2239.816
2433793	881940	23606	601.16	1372651	391185	45968	494.48	69	2239.838
2254009	1238377	10613	472.18	1429709	617405	30501	863.86	84	2241.787
116218	24800	15297	222.42	36509	6640	19904	152.44	41	2243.942
125085	209881	208006	4046.16	46117	68418	286999	5876.14	47	2245.112
2689215	1579421	9830	427.8	1522370	691204	20712	962.32	77	2247.729
173031	6741	458	14.88	47436	146	359	1.74	34	2248.046
1005574	746604	866923	133361.8	795471	795705	3502938	422334.7	129	2250.850
2067574	1278685	11073	395.78	1363324	644718	29208	954.88	85	2252.609
2482975	1220340	10264	484.04	1703479	676611	34173	2050.78	93	2253.761
311823	371520	24758	9367.88	109435	123145	40192	13238.12	45	2254.004
716291	1823714	19345	20422.7	408310	863247	47820	35003.2	81	2254.758
248242	156820	156511	4170.46	75350	44850	199615	5437.9	45	2259.822
547177	371235	16303	115287.6	234752	126739	24627	171601.2	62	2260.866
2086974	1118696	18423	620.78	1322692	536740	38876	870.36	82	2261.450
825646	1253786	258802	190543.7	421876	509113	472376	288478.4	70	2262.193
2866011	1835907	11507	607.02	2048994	1159162	38176	2419.36	93	2264.372
248998	198142	55165	14280.9	75983	61098	78791	19605.26	47	2266.735
815334	1825232	696935	246212.1	620559	1187785	2006376	446964.4	88	2269.817
1851719	1560494	25181	650.66	1235019	721371	54721	1139.06	86	2274.146
125022	91259	207	53.02	57188	36095	99	-94.86	51	2274.585
2319410	971529	11524	309.64	1402816	454398	27467	211.62	82	2280.753
2468731	1388857	6959	506.74	1635472	708619	17907	990.02	87	2283.446
697562	1848263	267558	134097.9	395080	982295	745278	243251.1	84	2297.104
3959048	2345944	21391	1211.26	2996694	1480477	66866	3763.76	104	2304.166
1743622	990791	8142	350.12	1171840	461357	19451	913.86	83	2305.961
162453	194436	73	85.78	66563	111211	-374	139.36	62	2306.772
150720	235439	641	76.26	46324	78514	814	95.04	44	2310.963
2978695	1822201	9830	760.8	2033899	917796	21054	2045.44	89	2313.026
2817464	1582582	8760	1362.6	1960386	859553	21670	3099.2	89	2313.564
2112433	1003059	20134	427.24	1259702	436140	44003	1240.58	73	2313.754
2096289	1346291	23505	1796.3	1392700	720877	56416	4059.76	93	2316.622
1100396	1824242	25271	28458.06	594289	810938	56438	51026.68	78	2318.431
375448	438941	10397	7684.42	184781	194958	26476	14201.36	68	2319.600
2054683	967385	108854	2518.44	1210084	427430	155869	3937.34	77	2320.295
2644543	1226049	9252	253.72	1715806	664620	30623	924.78	81	2320.489
2807653	1915983	9950	807	1993168	997624	26775	1786.5	91	2322.178
2488272	1273555	14526	633.36	1548648	586334	38280	1379.8	82	2322.526
1952212	1062253	6858	493.88	1189719	501250	18966	762.76	76	2322.876
1876444	1144460	13832	957.52	1193660	572674	36695	3643.7	82	2323.343
2017489	788220	5110	91.6	1188702	372071	15486	-138.04	80	2324.546
102189	52377	255	79.3	29140	14882	-110	-42.6	37	2325.928
2024431	1373659	15367	446.62	1516112	752942	40106	899.16	90	2328.983
2259018	1163077	11258	443.88	1352245	551275	20523	1379.78	73	2329.083
2330563	1227669	9501	475.86	1650181	683907	34309	1649.74	92	2329.716
2250403	963833	8347	538.42	1424418	490095	22100	1319	82	2330.137
2329281	1101504	14961	204.46	1487734	586964	42301	196.86	77	2330.201
2087003	1319876	10994	2790.84	1279112	638395	18277	5173.22	81	2331.203
768094	1869745	245943	282244	452540	919740	594641	486472.3	71	2331.353
3384433	1264022	42163	656.18	2219536	992159	123920	2509.2	94	2331.388
2550987	799107	8741	772.26	1543355	569991	32897	1128.42	88	2331.567
1737524	607139	6150	469	1065384	296368	17850	530	81	2333.801
1803316	869358	5231	376.66	1109000	402002	10945	814.7	78	2334.646
109388	48871	5109	-12.26	37448	16247	5902	21.72	42	2337.458
156635	58876	8260	5923.6	42560	16242	10569	6835.34	38	2338.431
2979603	1243846	23270	772.2	2013290	693558	57163	2134.18	90	2339.324
2541171	1377633	12744	418.84	1580585	701996	40977	921.22	84	2339.717
2438988	1007532	12015	334.9	1688010	571898	33819	735.34	90	2342.767
2324627	1288815	16229	985.94	1564381	826443	51144	2478.84	87	2343.113
1915658	960862	7155	213.3	1286242	534619	23245	517.7	81	2343.424
1611944	810856	9829	402.94	994590	360579	17426	921.36	78	2345.384
159797	429565	42780	5470.8	75724	191998	102084	10343.24	60	2345.938
2762054	1419251	11623	350.78	2027281	832353	41781	913.66	95	2347.367
1952572	1321300	55155	1447.3	1423670	733337	109686	2959.96	94	2352.008
2246973	1173294	130017	3188.62	1715044	600374	353226	9508.36	91	2354.596
2319388	936810	10759	402.74	1341742	434694	26503	19.58	81	2356.442
1789067	955185	6854	330.44	1093863	407725	14596	897.56	79	2357.366
3228746	1762035	10521	852.06	2149883	1037956	36379	2217.94	97	2359.655
559962	480928	35464	841.04	303175	162804	55202	1295.72	65	2360.254
1506399	1096180	9595	371.7	1165017	650840	30435	767.1	102	2362.419
2020284	1679273	21948	1272.28	1367477	826245	56781	2556.66	92	2364.844
2880855	1904369	17798	530.28	1782934	1100437	38549	1863.14	83	2383.408
2513318	1536871	24066	1382.76	1643326	778456	65826	4028.36	89	2387.467
1109363	1925953	142986	36852.96	755251	1241397	297463	91237.18	87	2404.718
1882883	964174	10793	452.98	1121119	417144	22055	983.3	77	2405.135
1824980	1044627	7285	341.1	1229784	479910	21591	119.26	85	2409.349
2047078	990831	6389	421.54	1156052	455090	14878	1151.08	72	2409.572
1200193	394209	56300	1258	582698	146965	97823	1701.78	68	2415.239
1844287	740566	6331	691.66	1013321	308870	9808	1111.88	73	2417.666
128173	189403	1340	293.4	52384	72812	2532	359.52	56	2420.332
2955674	1321676	10778	498.08	1805995	669732	22599	1089.14	84	2423.464
1933690	1538068	18709	496.74	1604793	1123803	67320	1488.2	111	2424.103
2281459	1509928	16506	600.16	1629259	746883	46692	1197.12	92	2425.067
254387	54463	842	86.12	74127	14165	895	99.7	39	2425.317
133450	127044	620	26.2	34990	35004	735	31.1	31	2425.413
2980476	1543645	19249	880.14	1919206	834564	46737	2032.82	85	2425.800
1746261	1335282	78326	2636.36	1154605	593965	188604	5237.44	80	2428.469
2126285	1510884	11934	2279.24	1394643	732174	25646	3839.56	77	2428.724
1766692	1001617	7525	462.5	1224467	560251	26580	378.8	86	2429.507
1655515	879424	9043	273.98	1106844	425319	28608	618.88	88	2430.601
2858684	1906537	9031	802.66	1975354	1028662	29274	1144.64	90	2431.778
2233215	1069225	19068	608.48	1319503	486573	33629	1668.94	78	2432.933
146762	102453	481	79.66	45046	31766	691	213.26	36	2433.298
1939279	735698	14746	507.56	1106622	359275	23513	1086.18	76	2433.331
165448	85350	2365	88.9	44749	23294	4015	359.9	38	2434.734
133747	137161	111771	16397.06	41505	53746	184544	47588.84	45	2434.754
3026797	1605124	9974	478.64	2005860	829186	34606	1411.16	87	2435.688
1746807	1095035	14695	403.7	1680674	905955	62170	2258.2	109	2435.832
1879697	1056023	13832	884.52	1272844	537116	31603	1607.58	87	2437.652
2087665	1118354	14730	554.8	1493462	625508	36713	1241.18	88	2438.249
1883164	1239639	5288	374.68	1235926	564558	15595	899.7	76	2438.337
399632	38105	12842	-26.88	118069	10485	15740	175.4	49	2441.708
132914	37315	598	-13.72	38368	10895	-892	147.88	39	2442.305
198979	33796	1552	-145.28	56426	9652	1315	-347.1	42	2445.541
2112233	1379435	8306	695.16	1374982	658449	15960	1085.6	84	2446.714
197044	237918	702	-90.28	58558	80406	647	-170.58	37	2446.800
2129399	1194470	8087	665.82	1288377	584034	23405	1105.3	81	2447.235
1404653	802796	17568	376.48	885341	398138	45193	681.98	83	2448.385
108071	122157	73342	3796.12	31238	38105	100958	4899.88	35	2448.578
2085910	997727	8030	205.8	1315958	513090	27289	-56.46	87	2449.262
2838733	1329329	16398	429.28	1913171	774159	36693	1271.98	88	2450.309
120696	27828	2083	-123.62	35755	11263	3705	-297.7	40	2451.832
1959777	1154523	22019	1396.34	1149012	508272	40357	2975.02	76	2454.037
2097958	1123388	15381	680.66	1172122	483783	36966	813.76	77	2454.784
1070052	1031093	28879	701.94	635475	445078	66994	1041.84	76	2456.810
2561367	1297720	46997	1640.42	1842788	925693	114569	2757.34	97	2458.199
3314141	1853889	15326	614.36	2157492	947419	32866	1783.76	85	2460.838
122940	105560	275	-82.5	39887	31730	232	-208.48	41	2462.641
2294058	1308721	20372	1015.92	1547227	602855	49801	1629.86	85	2462.864
1636592	786029	19833	350.38	974646	342474	40496	681.56	77	2465.832
2679543	1166665	11742	488.12	1681793	644570	33456	1582.16	89	2467.019
2624340	1576852	12668	457.48	1703253	823845	34694	801.84	87	2467.996
2438741	1230132	5308	304.88	1569701	649653	15833	612.38	87	2472.081
1820038	1175972	11514	707.04	1228204	577250	35174	1388.64	90	2474.942
2681018	1329514	6310	363.6	1692420	643354	11642	520.12	82	2475.889
3235977	1545043	58587	1322.82	2272472	930771	121915	3846.9	91	2477.448
454090	478644	98138	2448.68	200141	180521	159840	3450.4	63	2479.878
1870618	899188	7442	481.12	1252512	461681	20397	632.42	88	2485.311
1333069	1275403	12474	459.64	953463	644151	32144	1032.84	87	2488.964
2824386	2162376	93203	2803.58	1970993	1189362	209051	5610.86	96	2497.038
2881670	1619521	17978	1115.08	1930391	919867	51037	2333.82	92	2500.179
365297	836991	10146	5349.56	163363	310492	17858	8326.88	62	2505.172
2481388	1640413	8864	651.04	1730949	833106	25011	1812.46	92	2506.073
2344984	1299625	7927	313.22	1404851	664690	25320	969.2	87	2509.215
2052986	1093481	9474	275.64	1217240	502524	22901	476.86	80	2516.022
2627030	1266518	13291	174.26	1427358	581606	28502	283.72	79	2521.389
1552584	1336144	15911	364.46	1256257	677657	44767	1948.62	97	2522.848
633271	1749154	270470	209416.2	420460	954327	771781	391138.7	89	2524.354
114990	0	8888	-84.32	32616	-6162	5410	88.6	34	2524.436
2820453	2166677	18298	1013.28	2030326	1163635	61404	3002.44	93	2527.793
3062534	2297003	7919	989.34	1894097	1016980	22424	1541.64	83	2529.393
2390411	1152976	11199	514.14	1490875	569908	32877	1249.22	81	2529.950
217797	424556	706116	15986.76	116714	307078	2217801	47866.86	100	2530.549
2637857	1285042	17031	596.66	1607802	701030	48578	1728.08	85	2530.642
2938832	1732568	11631	498.66	1993782	1053552	41787	1510.82	97	2535.576
2348630	944991	20162	459.32	1969083	688039	43678	1012.08	93	2535.766
1802341	1087926	21143	1092.98	1068173	466567	48750	1648	72	2536.211
1828145	829963	7121	187.06	1104643	342523	12390	540.4	76	2536.773
1703473	994422	13841	456.26	1125272	508453	39024	404.64	80	2536.859
2117486	954328	7798	342.28	1278476	440354	23035	848.1	76	2537.082
135243	120764	301	225.86	47149	56700	244	459.84	48	2537.642
2044829	964641	9412	466.32	1300451	530071	31433	1176.38	84	2538.042
2798658	1418614	27435	1019.1	1839487	741382	69207	1230.02	85	2538.489
2861973	1688901	16776	579.36	1862224	836674	38242	874.12	83	2539.193
1936168	715223	7436	305.96	1237768	382323	22275	771.5	81	2539.616
2348254	1139206	10680	470.8	1592430	566239	28902	1076.72	82	2539.849
2217616	1948057	22580	1140.8	1684791	1168390	78995	3156.7	101	2540.859
1767599	934915	8068	363.48	1067636	450414	20613	269.18	78	2541.413
165675	102378	1645	89.7	55306	36445	3044	138.84	48	2543.073
126403	74567	631	-124.34	36863	21960	696	-329.44	40	2543.887
3124512	1616426	8312	541.32	1795936	739622	21161	714.46	80	2544.092
2222222	1032746	18491	629.26	1449043	540320	47033	1544.38	88	2545.695
2757776	1327568	9935	275.1	1840826	765051	31433	731.38	90	2547.800
2351882	991207	11073	557.78	1481979	470375	31629	979.94	74	2547.874
2184500	990382	5634	633.24	1455422	460366	18266	861.76	81	2548.282
1896469	963640	15163	434.18	1137792	472165	40303	1002.58	72	2548.330
2947900	1405848	11010	559.6	1970571	765805	31222	976.92	80	2548.646
1917583	1296311	12205	668.3	1274849	604510	35125	1178.5	83	2549.634
3009590	1413125	14429	894.94	1929222	793672	25939	1447.54	90	2550.529
1486586	970121	9562	507.32	951864	437553	27165	1107.9	79	2551.147
3168527	1757723	60867	1934.62	2205975	1160803	173104	5063.44	98	2551.591
2820167	1599187	15701	537.86	1681537	969819	42297	1188.42	89	2553.498
2064444	1015029	10110	564.6	1168132	441739	22261	1103.46	77	2554.375
3116124	1605542	15498	629.28	1907982	825204	31205	906.3	81	2555.705
2915155	1129583	16569	160.34	1781109	553554	35581	817.66	78	2555.872
1430962	573688	6339	424.54	832702	228235	17103	812.58	73	2556.966
612316	390087	6556	151.16	321208	141336	10567	678.62	67	2558.644
2530584	1400052	12627	583.22	1753753	728950	37901	844.86	87	2559.233
1270397	919662	13195	1135.7	781410	401026	31882	2819.52	73	2559.377
3656425	1979894	11373	853.78	2418082	1037160	28805	1486.3	78	2559.480
2176443	1689804	12159	505.74	1438967	845394	32659	1256.74	84	2560.206
131751	58513	715	-48.1	35244	15327	896	-151.44	34	2560.841
1802705	860074	11345	206.7	1134025	420402	26724	179.64	82	2562.150
2214110	1138554	14753	608.58	1413621	603005	42845	1407.7	86	2562.347
3271791	1427263	6185	521.1	2064082	756721	12891	1443.26	91	2566.283
2295662	1760846	7879	440.94	1764237	966057	27731	571.66	95	2577.720
2319192	1259600	6731	465.66	1455820	627965	19772	763.92	83	2579.364
2162809	1434724	9898	762.28	1539795	782134	30825	2193.5	92	2581.062
2525397	1429073	19244	693.84	1847945	876835	67826	1229.36	96	2581.803
129435	58491	55	84.3	37573	18568	178	-89.92	39	2587.920
2828454	1484202	16611	504.46	1684466	809907	36745	1177.7	83	2589.364
1798481	1321989	16957	1058.02	1166081	561887	36171	1492.06	83	2590.476
106449	9034	543	249.98	33347	2952	762	409.32	39	2601.255
108178	113323	114	5.04	29383	31015	154	-165.56	35	2603.991
1799806	1002827	16484	748.24	1099460	441072	34741	1388.26	79	2610.647
117959	99097	209	88.74	34369	32626	424	148.64	42	2615.712
2813673	1474960	18192	746.12	1796914	807389	54295	1639.7	90	2617.402
173245	189143	466257	8734.02	58767	65500	699156	12980.16	37	2617.557
3246256	2131256	11674	1056.64	2414290	1281161	33398	2143.28	94	2625.636
834240	1788580	16425	13627.5	394561	765825	39947	23938.42	70	2626.507
2612019	1713807	14649	524.14	1712997	926782	46078	1191.08	90	2633.060
2697054	2374689	12280	707.8	2079533	1485130	43004	1065.44	98	2635.312
2995936	1730033	15010	1092.6	2171521	1140303	49547	2680.42	95	2636.294
2583799	1342408	11242	838.12	1753368	707389	33327	1682.22	87	2638.877
148097	56009	629	17.94	40297	15466	954	17.44	38	2639.985
1647642	1280420	11233	291.38	1207921	682758	34757	786.02	92	2642.817
1851812	987184	10847	369.42	1235914	533897	33124	1038.64	85	2644.539
786890	1660002	532819	243839.3	522543	1162598	1560179	446407.9	94	2645.395
2015335	763339	8809	182.74	1111078	330540	19981	565.66	76	2645.610
2659729	1266706	17932	524.52	1592867	604910	37308	1409.88	81	2647.166
2424769	1161022	24651	1070.86	1606770	574918	55288	1647.68	80	2647.287
111412	71564	564	-52.96	32843	22020	323	-56.22	39	2649.562
2500522	1357598	9877	800.22	1767152	771160	27965	1763.9	94	2650.513
3695452	1750211	13982	1350.52	2447990	1132094	37815	4174.9	93	2651.867
1092239	623787	11310	628.6	528735	223125	16458	1096.88	56	2652.030
3231786	2160756	22270	13389.2	2103386	1313492	63517	33789.62	86	2652.475
158049	164248	-242	-8.12	46530	49716	-1284	59.76	42	2655.491
726326	1138337	85940	141445.4	368258	518279	186967	226150.6	80	2655.704
109413	33508	1265	257.9	31701	7460	1369	275.34	35	2655.954
1738881	1045137	15096	182.56	1123690	511877	33734	465.24	89	2657.299
2307170	1105835	13704	838.44	1349793	536245	24724	1067.64	79	2657.941
1381767	759833	6990	330.4	931298	386495	25607	245.02	80	2658.043
2227430	969402	11046	527.56	1247209	381643	22303	788.58	67	2658.061
2092969	1100877	13230	627.8	1281439	512488	29836	1218.96	75	2658.453
108625	146536	213674	6300.64	29452	44693	295675	9120.5	29	2658.517
1752250	892298	2787	594.82	1100106	386411	3156	1737.16	79	2659.032
2644910	1915267	8460	608.6	1540076	999056	18744	564.84	79	2659.347
1660442	627024	14039	525.54	979895	264717	31684	833.24	79	2661.365
168803	104374	106	223.16	52827	35458	-755	308.7	41	2661.799
282317	36217	339	98.54	86175	10125	334	-134.76	47	2662.475
2196192	1135525	8884	511.24	1223979	519152	25518	825.48	77	2662.626
2281232	997829	5316	317.76	1329414	441546	11910	66.6	79	2663.584
1771837	1149694	38528	1185.08	1318256	587449	93406	3105.16	90	2664.327
1073974	1437072	18065	692.9	847589	862578	58828	1710.08	97	2670.378
2504795	1211558	14356	520.16	1459340	591337	35457	1170.02	84	2672.688
2715241	1784040	9132	722.52	1879188	1152730	28377	1790.22	100	2676.625
789083	788234	3658	1173.88	351650	295972	4130	2009.8	54	2676.652
2307881	1594439	13991	1018.26	1625607	792435	38269	1571.34	89	2679.480
1625979	790709	6869	269.34	1085377	396132	20048	846.28	85	2687.240
2824192	1279746	26150	764	1879887	741249	73483	1859.38	88	2688.832
1942955	1073018	9898	308.28	1348074	546260	30626	765.36	89	2690.732
113926	81531	502	138.72	54030	46117	736	303.96	60	2693.974
2520891	1528874	8916	447.76	1609411	707376	17491	1007.26	83	2705.156
2942039	1465031	17780	716.8	2020724	898358	48559	1812.74	93	2711.863
1875495	1439502	30622	2649.92	1195904	637622	56620	3188.2	85	2721.526
3165965	1547351	17717	442.62	1869421	811702	41581	1226.66	81	2722.026
2509047	873569	6926	466.36	1543734	456746	17796	463.56	81	2724.902
1963524	1299288	59597	1069.42	1336849	698683	92161	2164.46	89	2740.627
2208064	1317918	16101	964.86	1366054	550364	35988	2486.68	75	2740.684
2534266	1223360	11708	693.88	1684974	629556	32558	1336.88	88	2750.245
1795491	695151	7237	282.82	919239	254282	14656	378.16	70	2752.274
2310720	1168928	11278	375.08	1456973	595720	32168	88.48	84	2753.086
1885459	1001564	17340	422.4	1226711	492484	44677	1341.22	77	2753.222
2251907	1067646	8800	615	1499444	515404	25755	1304.3	75	2753.300
1882371	937870	12893	660.98	1100472	392030	32081	965.66	74	2753.620
1531251	866508	4650	493	983579	410620	11862	645.32	78	2754.343
2089921	1170246	9081	581.66	1338086	572063	19156	1530.16	75	2754.409
1959352	1151234	8791	768.26	1172355	554784	25308	1967.88	77	2754.507
1992216	840542	4671	228.06	1164881	395289	10137	62.82	77	2755.275
1097344	1212328	4883	361.38	679581	497424	9770	1097.2	75	2755.940
613142	350037	137941	125614.3	229715	135664	218203	170663.6	56	2756.253
638309	1395059	170514	226090	317604	780036	481122	431068.9	83	2756.893
2318264	1404124	10436	142.96	1474493	729542	33795	198.7	88	2757.984
120992	85582	799	-85.86	42366	33282	302	181.72	54	2759.150
2614524	913478	6648	427.28	1575669	479709	14310	365.6	83	2760.602
2646552	1765203	21417	1206.62	1830316	1022127	52054	4145.44	93	2762.772
2245451	1451351	11310	571.6	1573818	749349	29632	891.52	85	2763.734
171629	36234	75	135.5	47077	9618	-116	226.24	40	2764.963
2629340	1187373	6968	624.48	1663308	539339	11376	1154.36	82	2765.491
1864042	869718	8063	556.18	1040118	403765	20732	1059.52	75	2766.110
1821845	1186671	11365	537.9	1241625	594002	23979	1236.94	81	2766.347
123932	162296	260	-78.4	33789	49484	312	-84.68	30	2766.486
170161	52182	533	16.38	48043	14901	146	0.56	39	2767.279
124173	163699	518	-134.52	35068	48850	968	-487.52	38	2767.596
109974	30287	240	-15.6	31439	8533	-28	-165.08	38	2769.063
2113737	923468	8259	333.74	1328403	422591	21471	43.06	82	2769.194
2144986	951249	10250	344	1279452	447364	29115	1029.9	84	2769.871
2444433	1489512	29674	357.64	2529038	1259920	86157	1872.02	133	2771.042
2739942	2563796	14192	751.12	1632957	1254026	30977	2180.22	84	2772.526
2196686	1040265	9612	289.32	1434005	514974	26603	689.58	78	2772.683
2729025	1265804	24177	412.22	1902282	806043	70277	1522.22	90	2773.487
2845575	1757418	16728	614.08	1890804	899141	38010	1222.6	87	2779.060
148225	35458	13456	193.16	41255	10079	17754	88.44	40	2782.696
2020746	1042482	9070	617.2	1327367	535069	24301	835.86	85	2782.731
613439	1101168	906338	76003.68	311886	539328	1883960	160583.6	75	2787.544
156834	167377	755	29.3	50382	52709	1867	-292.38	46	2792.320
4425184	2331094	20343	1179.98	2972620	1438670	58512	2655.32	99	2792.879
119996	135932	1268	-37.52	39498	63345	2455	-248.7	34	2792.941
224425	85839	471	5.06	51296	19730	618	-63.52	27	2793.045
331603	855811	333284	132583.2	224640	449359	788633	221543.4	79	2795.064
2084471	1232457	8093	601.98	1395659	621671	21712	1129.32	89	2800.660
572365	891889	665660	124167.6	299013	382181	1366224	206295.6	74	2805.544
2091628	1191688	8357	384.02	1291544	573280	20456	890.16	83	2821.143
1559956	1064195	6585	402.1	1028631	443223	23325	276.5	84	2825.115
1905753	976378	5514	369.04	1126439	416932	8900	777	79	2828.133
116167	18962	3003	107.58	32335	5286	3663	186.18	37	2830.474
1757058	762590	12234	400.24	1114011	412311	27058	770.88	82	2833.147
2192698	1174642	12659	515.74	1299065	554104	24032	1166.52	82	2834.232
1904172	1004609	12670	606.2	1128310	421575	26850	1371	75	2837.975
2622069	2112150	16089	923.54	1613300	1021621	40001	1845.86	81	2838.519
2197257	1419655	14864	608.04	1346644	656833	36215	1151.9	84	2842.475
249528	125861	167249	3197.14	71724	37655	225083	4116.38	44	2843.817
370841	209286	7964	583.04	130928	63599	11119	692.34	53	2845.225
1085740	1448024	54442	9552.12	763728	737235	129792	19541.12	87	2850.380
754937	2084121	200376	240695.4	631534	1283666	640939	435085.5	94	2852.643
1713744	896337	4134	368.24	985528	343189	6817	667.62	70	2852.675
229587	200767	868	78.48	62798	73908	1867	150.62	41	2854.876
3165073	1997963	16286	742.96	1947182	1113121	36202	1485.72	88	2855.354
167007	98467	735	42.1	45773	28601	822	23.92	40	2857.515
186798	116523	-112	67.68	53922	36004	-752	221.28	42	2857.752
2775932	1235679	9711	534.46	1919756	689681	25782	1145.52	88	2858.527
1654348	840442	13368	263.48	956743	341893	24538	648.68	72	2859.268
2838836	1349788	28540	1018.4	1725428	802889	69350	3042	85	2859.984
1767209	1056305	12947	536.42	1044163	480132	31150	1199	77	2860.580
1782547	1290552	11415	609.9	1259182	677252	34567	1533.62	89	2864.287
2164210	1041970	17816	701.76	1466377	632540	45427	1655.22	87	2865.941
2451258	1326860	5629	433.94	1308869	578495	9758	931.88	76	2869.512
450186	930013	52631	27160.66	340874	625502	95002	52425.72	90	2871.687
1627882	876641	10007	432.02	964447	400775	22910	803.6	79	2873.376
131892	94572	495	-212.3	54924	34616	811	-536.54	50	2873.757
195769	228047	219835	5471.1	79531	86502	335675	8779.5	52	2874.324
1605009	891568	6558	597.88	969560	391164	16852	1239.72	80	2876.120
2595711	843636	8932	568.52	1597825	416736	26317	1602.62	78	2876.295
1609009	659697	890	92.4	932381	305612	-8771	428.94	71	2876.566
871696	2538123	860933	227008.4	561266	1406259	2010063	488221.2	83	2877.286
2367756	1181355	11877	340.22	1567479	561210	22867	832.62	83	2877.619
2751545	1511252	9270	536.2	1873649	831591	35739	1514.54	94	2878.701
1919990	1388401	9639	499.54	1201953	661004	28390	1122.4	91	2882.969
1600084	1033079	13413	371.18	1110497	473305	40911	826.46	86	2885.587
2569238	1355866	10185	435.1	1780781	665972	35198	1281.28	90	2886.453
2024577	1152429	17213	442.18	1254115	511760	36102	285.72	81	2887.905
2210787	1749756	12163	537.18	1526794	961008	34163	1422.18	87	2888.602
102155	39453	689	85.54	29911	11387	974	-64.36	36	2890.221
2331957	1179651	36963	1410.18	1449324	556990	85798	2706.28	81	2891.997
2519358	1812082	7454	4259.44	1874745	1022541	26529	10286.94	95	2894.741
2550784	1571558	166627	3304.22	1861992	892333	261362	5444.32	85	2894.936
1642835	963562	14002	235.72	1065529	490002	38904	781.44	85	2896.175
2034883	1219925	18461	677.46	1303403	693928	56645	1103.7	93	2898.716
2163921	1149547	16072	1541.92	1435271	575917	37166	2591.76	84	2902.146
2540745	905108	10786	410.96	1504871	482203	27849	606.14	75	2902.195
3096439	1639577	12057	636.02	2036362	832913	25168	1633.48	83	2904.315
772172	145620	18168	434.48	285666	42709	25812	806.32	58	2916.332
3291753	1255491	7445	534.7	1995723	682808	14141	975.26	84	2916.628
2527567	1776673	11301	409.86	1587414	937355	28261	307.46	84	2918.061
2579275	1346247	9682	267.52	1802368	808994	27102	891.72	88	2922.147
100068	27081	606	22.16	27405	7510	537	-29.18	36	2930.028
104230	47658	310	-149.4	41710	24385	802	-444.28	55	2933.223
119509	107415	201	128.86	34400	30702	234	404.24	38	2936.398
101633	47862	239	36.54	29744	13712	206	-129.84	38	2937.213
2668437	1183077	15049	396.14	1636311	678685	44346	1318.56	86	2938.574
119128	104395	615	-59.1	52594	44927	706	27.16	53	2942.348
212573	53877	20066	117.76	88248	15550	26999	603.14	53	2943.092
1750010	798716	10628	222.08	993527	346284	20575	189.5	75	2950.582
782110	1780319	901482	208949.5	490751	943448	2559426	371787.4	74	2950.602
2919928	3094003	95858	3030.88	3297306	2959868	428614	14340.04	131	2958.279
1334242	896069	8094	685.84	795492	452027	21922	1038.92	84	2959.557
2080777	851720	11787	287.82	1336828	431094	30572	742.92	83	2960.195
1828625	1085893	6652	422.72	1170933	524664	18153	1054.58	81	2961.067
390460	592082	365649	115055.1	192329	303072	814863	171858.2	74	2961.815
2095840	1402244	13198	567.28	1292721	681147	37204	1088.44	85	2962.725
1986336	981824	10700	740	1268913	435557	27136	1709.96	83	2967.832
2032021	1050403	9056	569.16	1266227	497091	19181	1406.66	80	2971.156
672579	928207	126565	121207.9	302765	442983	289954	196298.4	72	2971.972
199713	197298	1398	52.28	68816	63400	3642	71.12	52	2973.216
615664	938421	553092	131054.1	358462	460365	1333381	212980.7	76	2975.002
2602315	1186049	56745	1211.7	1553603	589224	95815	1557.9	81	2975.460
2261337	1072239	5803	264.58	1288354	458518	13271	538.06	73	2975.715
3080776	1521588	14562	721.32	2012019	885463	49489	1837.54	88	2975.972
1370673	866279	17500	1328	865655	386946	45484	1788.24	81	2978.119
2144519	1666707	12955	704.3	1530621	880625	36090	1296.4	91	2979.259
1947343	732734	3216	170.76	1177289	384031	7839	441.54	85	2980.771
179088	22749	5570	8544.2	48077	5037	6699	10116.14	35	2984.456
100681	56118	1459	57.74	32161	17290	2559	251.74	41	2986.792
2367425	1348533	15327	406.22	1460557	669006	52443	956.98	91	2986.825
1806111	864200	3903	409.58	1190885	454729	11623	1055.78	82	2987.222
3002422	1539960	10099	157.14	1939813	904652	35190	208.4	89	2987.664
1923356	793328	7614	547.04	1112039	390608	21384	944.24	80	2988.210
2557337	1098043	13684	531.24	1653236	597329	36435	1009.1	78	2988.337
2365171	1347888	9298	542.28	1637783	627541	31934	1393.24	84	2988.975
1734678	954570	8405	206.3	1028886	451045	23623	182.78	77	2989.540
294957	349358	288225	8168.5	119568	118785	418203	12178.58	49	2989.915
105899	218432	101019	17812.34	50813	92111	171842	29324.12	49	2990.187
146084	164476	1014	-186.96	48104	66132	2417	-512.38	50	2990.413
2520466	1161945	5717	243.62	1497671	560105	12887	264.82	81	2991.024
2245734	1230114	6090	499.4	1482201	623201	16595	1531.7	85	2992.109
165948	1127543	3682	92.52	56733	344622	5307	-5.98	44	2992.852
1619471	716120	4036	144.96	923832	332828	11333	-68.62	76	2993.501
2424602	1143897	12004	816.44	1508646	570481	21575	1535.5	81	2994.483
2298402	1217654	12138	571.68	1603227	726574	40487	1569.82	96	2996.498
2619439	973977	21909	782.74	1739529	552589	63034	1965.24	84	2996.693
2297481	902183	10731	579.66	1395893	425544	30204	1282.44	82	3000.800
2386203	1745585	23857	1541.02	1629389	888894	56430	3768.8	88	3001.196
2947640	1052810	10721	489.06	1831203	551289	30654	1371.44	81	3001.818
145704	75089	457	-77.98	36762	21321	105	-177.7	30	3002.140
235213	160584	2249	265.14	75340	47512	2921	527.06	41	3002.186
1494961	1126439	13475	474.5	1133091	557828	37650	1012	93	3006.092
801970	1902546	425154	183965.4	562851	1115787	1107611	320592.5	87	3007.573
2205216	1216090	17902	703.72	2412116	1194831	77294	2924.84	129	3011.363
3728664	2092771	14259	821.74	2333842	1148253	44178	1354.08	88	3020.493
2123135	1825040	10544	682.84	1306098	839884	23082	1029.52	85	3022.502
160023	268063	1269	-173.66	74193	122241	2598	-500.72	56	3023.327
1149525	382324	8413	318.18	634036	164990	14346	597.56	72	3038.799
3054171	2671306	62237	3127.82	2587320	1750361	197740	9592.4	107	3045.160
1698182	930153	5532	378.52	1037620	410880	10713	713.18	79	3054.852
2331702	1580288	10993	607.98	1563576	762960	35081	1243.66	88	3055.325
111487	68633	5689	629.54	34308	21216	8253	665.58	40	3062.752
1917408	1120593	9106	222.16	1080143	478670	16227	23.22	75	3063.729
2862427	1408403	12073	475.78	1708213	732722	33308	443.88	79	3063.742
2788259	1152545	14606	559.16	1637029	561310	35108	910.88	70	3063.832
2228378	1403578	11796	462.56	1510231	668452	35909	1073.74	77	3063.997
1991059	1247049	9085	491.1	1252428	528061	25571	823.06	81	3065.382
876322	1917510	19181	26398.66	467461	912227	40700	46475	72	3065.913
2434039	1542346	18704	1794.44	1521478	734038	48509	2828.74	86	3067.871
1521048	976516	13384	646.24	1814173	887353	53477	2098.22	125	3068.821
133612	83867	1174	-120.36	36855	23939	2140	-321.6	38	3071.502
2136641	1217749	12540	542.4	1408525	622028	34776	982.36	85	3073.074
1791931	952369	8810	286.6	1140597	454014	23785	454.1	80	3073.901
2431539	1369333	8397	1224.42	1684844	641434	23641	1729.26	83	3074.074
437258	671719	617488	81013.68	216090	288956	1151886	147388	57	3074.278
118739	53606	370	124.2	32837	15111	237	324.82	37	3078.021
3282892	2109146	20428	907.08	2131377	1151151	37271	1906.06	89	3079.234
2528857	1370101	19869	610.34	1692962	777641	57789	1735.54	95	3080.402
162551	84185	1759	244.74	45480	31200	3394	614.84	38	3080.854
1986414	978700	8562	733.32	1261322	468656	17344	1492.84	80	3081.447
1995836	995174	9195	534.7	1993770	985680	53230	2804.8	116	3081.603
2332500	1459444	10369	805.34	1622270	791995	29903	1617.58	89	3082.269
905788	1771907	33453	19863.58	600624	930148	79247	36723.42	84	3086.455
294568	255835	939	165.54	82289	77636	1204	315.44	39	3086.513
632060	1875496	272914	239142	462517	1051385	779769	427866.3	90	3087.462
2928282	1307240	7971	244.06	2023571	706623	23205	255.3	90	3089.216
2762948	1493392	15659	1005.74	1952385	868434	51179	2939.94	85	3089.446
2372013	1717345	14512	673.32	1407369	835112	32650	1596	81	3091.406
581505	1093853	1062388	230996.7	271633	443170	1935247	361669.4	61	3091.770
1859946	1261950	13794	1547.84	1163816	600396	32331	3523.66	84	3092.471
1380819	1750741	59911	2824.46	845326	842243	129312	4670.32	79	3093.361
2981471	2087101	21419	27493.34	2308889	1283508	66764	62528.04	103	3093.988
2538583	1131911	11722	619.92	1654391	585906	33395	737.7	78	3094.034
1759019	931592	7934	603.24	1128352	445717	20969	1412.34	81	3095.219
1566443	880072	8727	442.22	966833	376224	25195	1006.7	72	3095.365
2667142	1552959	6421	711.06	2025462	957434	15241	1459.26	91	3098.001
1168413	541216	6298	437.28	669260	237532	13641	540.26	75	3099.732
410353	626969	451155	140175.3	262919	313390	891393	282024	79	3100.512
2088995	992849	8743	124.98	1232804	485312	24309	404.74	78	3100.623
1529220	1086164	7422	355.92	963038	471642	11950	660	77	3102.008
2751495	962582	8130	720.8	1591833	506204	24939	1476.54	78	3102.148
1901140	1045127	11766	713.76	1906021	952454	54918	2416.48	118	3103.185
2047318	1637904	18241	4551.26	1399325	926218	48770	10311.2	87	3105.498
3188223	1730037	12624	1810.64	2210736	885285	37912	3818.32	85	3106.024
627359	1.671617E+07	9686	468.96	427320	1.349376E+07	71658	2688.88	148	3107.267
1.129227E+07	1.518512E+07	26712	311.32	3.334342E+07	6.819504E+07	235021	-1514.94	362	3107.319
5656031	0	59603	1085.58	2040621	-2277540	184420	2522.2	46	3107.336
2203206	1050770	10231	805.66	1315601	359004	20908	1437.88	70	3108.106
148469	152501	460	58.6	37532	32630	784	109.24	27	3108.212
1677194	1045270	62258	1580.88	1244146	677110	138697	2683.42	91	3108.652
2110170	977699	6292	178.12	1370238	418982	15447	267.42	75	3108.677
152199	124533	1240	56.4	37182	37195	1559	85.74	30	3108.866
2856951	1715925	38379	55230.94	1693827	840166	61374	75433.64	85	3109.472
2933638	1456209	15766	738.76	1622887	680096	31859	1000.74	79	3110.295
1754729	862140	7425	332.5	1100848	427318	13355	891.3	82	3113.858
226838	80882	889	-4.46	73059	27561	1511	-120.54	47	3118.946
1841672	754219	7768	453.48	1131696	326230	17712	960.32	81	3120.637
2328886	1040461	41878	1272.08	1335876	507029	95999	3090.14	81	3136.352
749355	1952442	9362	5260.32	400602	894982	26784	11145.24	81	3161.282
2982124	1554117	12740	894.4	2006204	830336	35444	2092.84	87	3166.762
2947719	1800976	12997	447.42	2033402	955705	37188	1355.68	95	3169.198
1782390	1037141	10482	391.52	1161240	509446	29643	813.98	85	3179.043
118043	178750	581	-133.34	39491	64766	1014	-373.96	47	3181.185
1862421	827110	12177	742.22	1168920	384478	28157	1599.02	81	3181.448
1850300	1379575	13117	478.62	1219957	695986	42117	1531.62	92	3183.409
2678427	922259	5927	332.22	1648332	502434	14775	623.5	80	3183.861
2510386	1407751	9908	557.88	1781231	823244	33286	1741.96	90	3186.857
2390642	896325	6079	251.94	1501757	444994	19198	260.28	85	3187.445
2698692	1251428	6777	608.22	1600061	610154	20291	1368.26	76	3187.520
2166420	1401993	24336	3938.96	1368253	642820	53124	8024.64	79	3188.090
137776	108043	513	-7.82	48399	42722	1049	-440.86	56	3188.562
1662082	1224609	23932	719.52	1118731	769809	66598	1744.28	89	3188.617
212835	332984	12892	37236.12	120153	139535	25678	63481.08	65	3190.776
2224418	1178316	14316	715.76	1444190	600398	32577	1720.22	85	3191.795
1829526	809497	9993	28.98	1082127	379373	24802	-102.28	75	3191.927
2374658	981854	8847	287.42	1358985	507064	27971	533.06	77	3192.048
2937532	1507610	12207	648.02	1785524	752399	41245	1133.7	87	3195.074
1892827	1123580	34106	1320.16	1313452	662921	61060	2197.6	88	3196.271
284129	38235	144	-31.16	99941	12566	-316	-93.76	51	3198.300
2484215	1007302	19805	461.3	1605404	511942	48039	361.54	83	3199.918
2985531	1435585	7380	585.8	2054710	806186	16332	1043.52	87	3200.692
342220	42317	8007	110.02	94600	8246	10344	163.84	35	3200.852
2080500	1118564	9757	491.02	1292768	527314	25730	1969.8	82	3201.731
1802359	1353141	27918	2008.48	1099217	576705	40454	4471.44	82	3204.292
2758676	2106960	603234	73753.24	1787448	1107304	1344713	136877.2	89	3205.671
123611	62746	684	-77.76	32028	17014	734	-161.76	31	3206.147
2463919	799625	9929	314.94	1538480	394308	20156	1239.16	83	3209.909
2477177	1204883	14718	654.48	1467724	611075	29420	2031.2	75	3210.079
3195795	1843088	12609	800.74	1785342	844815	31321	1627.06	73	3210.318
2084941	1442978	31869	1089.34	1306468	647052	65513	1389.18	81	3211.423
1768433	1163722	31477	1336.22	845685	421051	48794	1634.84	68	3212.218
1999077	946157	13818	405.48	1176706	433822	33039	993.54	78	3213.425
111327	64835	3290	132.4	35287	19987	4421	45.06	39	3214.002
2702252	1668849	21663	1030.18	1906598	871610	48782	2652.52	88	3216.021
1764263	1109624	10029	883.94	1226298	582007	32015	2150.9	91	3218.118
246504	231691	336	75.96	94484	83821	364	-177.96	52	3220.943
2172452	1041118	6219	436.34	1256524	493847	15500	1389	81	3221.200
2544900	1365088	11256	284.16	1698217	699550	32229	340.94	87	3221.975
2107854	874095	7200	202	1240438	418008	21165	355.9	83	3223.033
2967428	1269611	10863	216.18	1971970	670382	31721	712.06	88	3226.021
3040360	1365029	20196	1769.56	2029939	877080	69364	3895.04	88	3226.476
1700953	1193338	4270	748.2	1111157	584109	9900	1522	83	3232.293
1825142	1043282	6872	449.92	1154264	550834	22516	992.76	82	3232.839
101974	24635	70	54.2	32346	7616	216	10.76	40	3234.279
227864	117946	274	21.64	64632	35656	588	25.68	43	3237.362
181797	29546	-58	74.12	50068	8028	-328	136.92	40	3244.992
171160	371134	649571	12205.06	78897	162510	1196000	24432	58	3245.393
2087158	1055433	9826	1172.36	1262052	470391	18239	2421.54	78	3248.187
2018130	1488019	374132	8534.52	1432333	1009502	593743	15793.98	100	3251.911
1944036	1077847	7294	357.84	1278511	506968	14832	952.52	83	3253.294
2512228	1399907	8013	474.18	1681788	768243	26469	1179.34	94	3254.119
1171757	2987436	1279555	428158.3	1085068	2300774	3640829	963814.9	108	3257.334
329580	424438	458129	11122.94	140513	157960	743763	18393.18	60	3258.635
2900691	1492840	10929	449.94	1963352	875055	29599	1341.14	90	3259.961
215205	66717	23742	231.12	73027	19225	32852	88.72	49	3274.175
3008739	1494609	15528	371.08	1911458	797345	34780	483.8	85	3281.511
2154554	1232435	7667	401.62	1269045	571662	17061	648.46	79	3289.819
1518079	961781	15766	807.76	896063	425904	29590	1546.4	76	3292.859
2855562	1875124	14034	1148.24	2190994	1064590	47924	3003.64	95	3293.448
2414737	1411205	21686	788.96	1496177	651067	52216	1754.76	81	3293.981
2020835	904267	4846	387.56	1179169	398541	8995	1183.7	72	3294.158
1676907	970740	10420	803.2	959970	390753	14635	939.1	74	3296.591
2495079	1304636	12693	850.98	1782496	725615	28553	2148.58	91	3297.480
937085	1934177	421032	252600.5	618832	1116288	1265752	469941.7	99	3299.715
2219583	879383	8420	524.2	1331595	426670	25566	115.76	83	3300.016
1622561	1462356	17868	747.48	1147507	863738	50039	2370.54	91	3300.606
991255	1688678	161942	80118.12	575614	1065759	458255	168669.3	103	3303.407
147707	96719	584	431.24	39514	32614	1155	438.3	37	3304.209
2577205	1236068	16658	713.88	1773185	649691	32357	1555.02	87	3304.376
2424562	1678173	36967	2382.62	1636212	846040	95688	5086.68	82	3304.612
315737	101499	3475	1806.5	83616	25883	4642	2014.12	37	3305.010
2002287	1309705	9804	677.44	1366999	616492	30735	1402.1	88	3305.873
2410762	1055731	18310	184.6	1405080	474758	39477	246.22	76	3306.491
1919142	1097386	6288	225.68	1347404	534446	19350	194	84	3306.701
2783216	1652697	12759	764.74	1773873	853378	38655	1272.3	74	3306.779
197086	253576	587111	11521.46	78845	108329	995467	21528.62	47	3307.157
1920032	1209890	63876	1605.36	1452452	731265	107228	2611.08	86	3307.242
1836095	729369	7103	491.58	1030904	313753	19592	1466.12	78	3307.780
2171620	847045	10935	912.1	1403550	438011	30247	1406.42	85	3310.008
844809	1643811	343550	238715	522337	906004	889357	417906	84	3310.606
2208147	1002313	4875	473.5	1182104	454852	10938	649.68	74	3310.794
2528460	1959634	307467	14963.62	1690236	1194776	516353	33571.58	90	3314.275
2291199	1287955	23237	785.82	1507119	669063	69467	1928.62	83	3314.563
2538526	868415	5751	168.86	1382425	391120	9787	-162.18	69	3314.736
1625792	1132341	9064	444.04	1001076	484371	24865	461.9	77	3314.968
2638419	1558480	6835	401.1	1698407	731096	13643	585.98	83	3317.597
2410559	1231119	12076	678.36	1296638	614231	32388	1503.68	78	3319.491
2218837	1058242	12019	578.34	1321510	461724	27576	388.36	75	3320.022
1697891	799275	13770	530.2	988209	388151	31799	772.14	80	3320.702
2467573	946316	8386	514.96	1333886	462335	18570	1493.2	76	3322.179
2575577	1174166	11127	723.22	1759085	687856	36947	1091.42	94	3326.070
175579	269393	396083	10319.38	63032	90339	575677	14554.22	46	3326.675
2246536	916243	10525	422.5	1406868	417403	25557	1590.02	83	3328.512
193905	67523	522	-11.08	54085	18586	574	-194.36	41	3332.484
1798574	896317	13875	702.5	1068773	415336	35201	1434.86	82	3332.905
1967006	878792	6082	470.52	1272393	428813	15618	1028.48	84	3333.512
2403426	1083235	7641	428.26	1555406	555769	25478	866.08	87	3335.439
942404	909446	7361	845.46	667536	533837	25824	1646.64	87	3337.949
1760447	1030682	5454	251.44	1074009	442162	10518	141.48	77	3349.863
1706367	846510	12714	394.04	1037801	426489	24771	744.06	81	3351.247
2879093	1589910	12149	690.14	1856341	846484	32069	1160.34	84	3351.428
2384704	1486830	12474	6057.64	1555854	883766	28740	13602.4	86	3351.621
2768610	1885176	149514	11388.04	1950815	983515	251571	16487.06	92	3353.870
2258297	1053346	5738	541.68	1399885	467579	11546	1099.56	80	3364.398
1229502	989997	5662	408.32	791369	495237	16632	1165.52	83	3368.455
128616	94086	87	-33.18	38467	30825	-23	-260.78	41	3373.772
2693462	1049578	21348	541.28	1653346	520710	43892	1434.12	83	3378.743
1780461	1316437	12295	779.7	1240111	700297	37480	2380.8	89	3384.302
2403399	1524209	13712	473.32	1354420	681508	25038	543.68	78	3386.260
186639	186358	6957	1237.02	82005	81711	15965	1883.9	61	3388.501
718231	1622290	405541	181794.3	461462	957120	935156	321009.2	85	3389.026
2130304	2120295	11248	2385.28	1241654	986823	27980	3757.8	78	3389.378
2169880	1225379	38789	2387.54	1417861	598812	80194	3928.84	85	3390.469
2554309	1354148	13438	576.68	1484900	689705	32513	1690.18	84	3391.290
113894	212707	11058	1771.88	44059	72246	17048	2118.28	46	3392.118
3226132	2001788	15335	673.1	2238492	1060809	41616	1767.76	91	3393.900
2474306	1640036	15945	1776.7	1718125	898997	47006	4548.16	96	3398.271
105510	24536	3149	16.14	28394	6451	3778	156.08	36	3399.820
2640723	1568306	11554	628.44	1945861	868507	39071	1937.06	90	3400.168
1738871	780013	109122	3171.92	1020657	323295	236421	5817.06	69	3400.279
1862592	856035	6429	234.94	1040699	351379	15946	206.56	73	3400.684
105355	43869	-31	-174.66	28743	11889	-306	-352.16	36	3404.844
2297469	1312966	11678	841.08	1556950	632455	33269	2269.34	89	3405.181
819482	910950	453745	6187.7	323728	329592	699345	10320.7	61	3406.000
2365342	1144654	53788	747.68	1551705	630081	95318	1335.48	84	3408.548
2442429	1215812	12895	729.7	1640531	695775	43053	264.58	88	3409.712
2433889	1418532	18947	1119.42	1796030	855998	45218	2059.48	91	3409.755
1975605	1043896	9722	308.92	1282456	548543	30824	675.64	85	3410.385
2026131	1266322	8453	2473.58	1334587	616733	24948	5081.28	84	3412.271
1732213	907423	13153	466.58	1085179	438218	27898	678.28	80	3413.268
2544467	1602377	10883	956.38	1620869	720595	29113	1294.18	81	3413.771
3022089	1361190	11839	742.54	1910920	777247	36008	1701.88	93	3414.945
139110	105926	385	28.1	39380	29731	258	-217.12	39	3418.849
2179835	1094791	5775	408.5	1379240	505965	16899	870.14	86	3419.291
121176	118405	358	80.88	46649	42381	710	-36.4	44	3419.993
214565	158333	124995	2046.7	67661	46924	162013	2553.18	44	3420.106
2389158	1138304	7912	565.32	1525318	573472	26649	1232.14	87	3425.098
153761	30284	659	-8.26	43767	7275	723	-71.22	33	3425.406
2736327	1235964	12613	555.18	1796700	651700	44425	812.5	91	3426.645
2346538	1285590	24160	512.6	1565546	637071	52598	1602.28	86	3428.836
1884955	896050	6329	304.94	1141623	409299	19234	386.24	82	3431.618
560988	805694	502856	165344.2	326137	392072	1251288	251885.7	74	3432.122
131288	163745	562	-78.68	42743	67847	822	-452.08	54	3433.200
2476588	1116217	18556	2008.16	1476775	483720	43656	3684.16	78	3435.109
2346869	994377	18269	1174.34	1397228	428981	38099	1948.14	75	3435.560
2231982	1044216	10531	362.66	1319817	530822	28605	811.3	86	3439.593
2603164	1497349	17767	567.62	1674551	713172	33486	772.96	81	3441.011
2001551	882497	7046	293.56	1168665	418331	14787	711.82	80	3442.618
2848086	1402749	8593	497.98	1757924	642425	15758	825.88	88	3445.947
3097622	1571227	11368	990.48	2351173	1033288	35475	2017.5	90	3446.110
913858	1820268	1082732	96924.52	521540	773121	2140286	173606	76	3448.641
2189305	1297101	12036	550.96	1371554	708868	28844	1030.84	83	3449.057
248968	72016	501	152.86	68521	20001	367	152.62	41	3449.785
2252704	1134335	14454	629.44	1369311	501607	23830	1412.8	79	3451.797
617516	8716856	42016	10817.76	737084	8372721	172581	37993.66	148	3456.941
1539014	779800	18829	348.94	969591	379977	37906	225.16	81	3461.274
555962	1092478	435971	107261.1	279300	487346	839570	158740.2	75	3468.663
2343410	1471621	23619	498.34	1350237	643154	46458	830.88	80	3469.558
1051944	1553660	23711	668.46	1175436	1305937	105611	2676.46	128	3469.857
2112013	881048	44338	1262.68	1192015	361475	99241	1887.26	76	3470.568
1594365	558919	38607	813.02	810058	201013	59069	1177.34	69	3471.650
2215396	1262739	6303	376.58	1352730	582610	16213	1004.18	81	3472.645
2170698	1452016	15215	658.9	1336883	703942	28572	1371.92	84	3473.934
1467812	1034623	12437	697.82	898040	483586	28195	1891.7	80	3485.076
2328524	1182976	13563	553.18	1467758	564796	33462	605.32	85	3488.419
3342848	1591778	18958	1181.88	1977120	941609	56499	2609.14	89	3489.856
2008038	1146587	11058	410.88	1333569	631877	34714	460.04	90	3496.955
1544518	1508232	19654	682.44	1211463	814462	45887	1775.82	95	3500.846
1439399	740046	9766	371.76	812925	293434	20065	306.9	74	3502.823
168697	1044952	1663	174.18	63853	427234	2911	165.46	48	3503.419
112300	43131	58137	918.82	33907	16861	72312	1056.32	42	3506.189
131687	105911	725	-131.5	46158	34368	797	-372.58	43	3509.021
1684230	986270	16604	418.44	1044423	430809	42371	449.06	82	3509.433
1815334	942421	4474	359.64	1044910	438288	7891	1310.26	78	3510.037
1798622	900530	8401	136.86	1223261	484450	30256	376.16	89	3511.116
1989099	842829	8492	452.12	1266557	397782	25743	1975.98	86	3513.693
295841	173456	149135	3597.1	80253	49049	191356	4612.16	35	3513.862
2434631	1010038	33649	875.14	1276360	479035	56565	1948.9	75	3515.015
2585898	1804441	34927	1591.22	1770105	950531	98336	3741.96	83	3515.101
2061206	1099705	9268	1144.48	1240594	530030	23700	2320	85	3516.771
2715691	1098154	9407	514.02	1649751	527717	18359	645.74	78	3517.002
2202360	1361953	12962	539.32	1300978	646019	33422	843.92	76	3517.194
2284718	1104759	10961	542.46	1470113	641153	38458	1605.88	92	3518.810
2453771	1454273	16055	444.3	1749487	874298	47938	876.68	91	3519.557
209054	147020	422	50.92	59413	40742	-422	160.08	42	3521.463
1754409	781955	15236	1601.96	1104977	347817	38083	4460.38	82	3521.924
2001138	839455	8578	286.08	1101029	417983	27339	330.54	78	3522.202
369499	142644	179	191.94	109824	35941	268	531.48	38	3522.295
2095439	929804	8364	702.04	1081680	405981	19253	1690.58	74	3523.186
903660	804601	92525	2821.5	584359	329915	177270	4867.2	79	3524.012
2562346	1243968	12625	569.5	1531289	644136	32927	1499.22	81	3524.521
1974785	1114930	4658	161.88	1262434	551209	10535	819.1	78	3524.859
3180936	1800232	12124	1233.64	1907828	981486	36057	2581.02	80	3525.086
381198	608631	339407	9831.02	191530	296714	695158	23004.88	74	3526.408
2900194	1284152	12073	406.78	1734364	672749	30736	928.96	85	3527.440
1682165	1292498	11446	402.56	1102897	519033	28979	663.94	79	3528.107
1734329	1285238	14812	821.32	1186415	620285	40933	1341.38	87	3529.377
468484	1079138	513942	127841.1	266938	533969	1131445	227329.7	70	3530.049
4378430	2719881	17824	1602.64	2931046	1914618	72356	3966.16	104	3530.221
2078561	916768	20930	715.8	1271780	437414	45699	1864.14	80	3534.655
111120	35486	1446	135.56	34713	17927	2768	314.48	43	3535.581
555425	209094	2528	111.08	353068	110380	5334	578.24	74	3536.800
2156220	899301	8049	445.14	1365976	420597	18809	632.74	79	3536.839
1798932	610545	7645	226.7	1070183	269726	19391	634.26	76	3537.664
2612028	1586533	19669	489.34	1580986	752642	38887	498.82	77	3538.314
2070988	886218	6461	375.46	1276259	393202	13320	622.2	75	3538.683
2940968	1625316	24292	1340.12	1895719	880621	59570	2505.2	84	3539.098
1522539	766401	14657	242.02	911042	347976	32866	714.76	81	3542.416
2203205	930196	9447	268.42	1462750	468934	31684	651.24	86	3543.030
2837891	1098015	5105	346.3	1824105	597071	9379	499.94	87	3544.249
128475	65420	410	29.6	36965	19848	638	102.68	39	3547.463
605930	1536560	589869	131478.3	374225	788300	1273099	240836.1	80	3547.524
2183714	1312608	8686	598.96	1537732	642454	27757	777.02	88	3548.583
2425776	1413465	8534	396.24	1617604	857819	27828	1021.08	95	3550.852
1810925	1305398	13587	787.82	1147092	561163	39520	1517.2	83	3556.008
2413687	1139672	12082	529.52	1576000	577887	34019	1537.34	85	3558.526
2423960	1661796	9303	513.58	1756063	872023	28762	1087.32	90	3561.917
3002612	1579550	7180	371.8	1987077	802088	19313	292.18	84	3566.490
142673	33418	164	151.04	39798	9245	96	279.56	37	3567.331
2686802	1411675	13829	458.94	1720359	775099	34433	398.38	86	3572.117
115399	10530	4615	-99.1	31453	2780	5029	141.94	36	3580.283
2634453	1411032	23409	299.74	1727431	658480	49562	976.32	88	3583.304
2878685	1937320	71990	2363.4	1892045	940666	122131	3603.66	86	3592.922
388545	142660	641	22.26	112867	43369	823	-62.22	47	3598.047
2746665	2580767	169691	157077.3	1782916	1296546	379539	255643.5	86	3609.869
1264408	602022	28960	1213.6	603802	209773	49265	1507.9	61	3610.010
131856	43802	8	108.88	36311	11632	-171	225.94	36	3610.805
2639754	1021026	11773	508.78	1686032	549237	22590	733.4	82	3612.333
1694121	1069578	5765	482.9	1064429	496419	16077	770.22	77	3612.394
1684927	1409312	17138	529.68	1101098	638995	48595	1673.7	80	3612.863
1795691	1075572	10368	513.48	1132352	504453	29169	262.34	82	3614.929
2084113	903998	18665	411.9	1293220	453545	47087	1210.82	100	3617.997
2766812	2270846	14869	2034.34	1858122	1284033	55743	4445.98	95	3618.751
2282820	1213183	8801	562.86	1384732	584559	20111	1398.46	80	3620.190
2008603	908772	7689	410.54	1214002	419241	19699	1277.14	83	3621.320
1584893	937830	11218	714.48	1061508	482351	28882	1137.52	76	3621.399
2176657	902394	7084	10.24	1238380	392599	17216	-135.24	72	3621.798
674032	316828	14698	188.28	242127	94843	19804	404.44	50	3622.036
104320	36259	5765	-800.1	29284	9694	-1896	175.44	36	3624.210
1606459	1015190	19966	320.76	961597	443875	44576	896.36	78	3625.099
2751710	1386918	14282	302.52	1928032	780382	47337	1005.82	90	3625.961
2473743	1212607	7505	618.3	1573270	586955	17633	1217.38	84	3627.777
2696097	1174479	14769	289.34	1574425	515214	34041	970.26	75	3628.047
323618	85537	43211	687.46	158853	27253	72233	1156.38	59	3628.716
2371714	1086402	10174	492.64	1648386	559417	29126	981.36	87	3629.091
126685	99316	215659	4739.74	35206	28545	278632	5972.52	31	3629.326
2251315	988699	11000	409	1356746	497143	35637	1304.82	87	3630.072
477306	1155273	17616	5331.76	280538	594074	54641	16882.26	104	3631.420
724804	1143818	580245	136264.7	434105	517860	1214814	228357	79	3633.100
1923649	921429	6372	-20.08	1335289	498275	19457	76.02	91	3633.576
1921311	1433545	9736	514.96	1296582	649215	16832	1553.52	82	3633.978
1712544	952817	4769	473.34	1071404	401997	7964	1091.04	75	3634.227
122778	645255	-159	155.26	32948	175504	-689	198.46	36	3635.148
1921274	1046387	14204	530.44	1145714	465887	31675	1541.5	80	3636.099
2350133	1326376	24424	622.64	1481430	598195	41582	585.52	80	3636.874
1907260	926811	24733	737.38	1206204	422748	47995	1804.7	75	3636.915
2472105	1509701	13379	441.94	1718169	843814	38809	1281.74	88	3637.634
1625147	771628	9070	431.2	972902	323282	22664	841.04	77	3638.277
612836	1135608	105192	167358.1	340533	593469	304582	270610.5	80	3639.040
1968457	760760	7743	318.98	1002628	303920	13063	615.18	72	3641.320
2609417	1439065	20215	774.9	1642082	677754	55860	1737.6	85	3642.616
1840049	807223	3269	606.34	1052938	377099	7261	836.46	72	3642.894
2037203	664657	7200	355	1233860	315608	19938	1040.68	73	3643.063
1785919	1039416	6079	496.94	1079579	452835	10931	1459.66	74	3643.540
335121	267877	8062	44515.32	239674	193741	23984	121519.2	89	3645.109
2598514	1322260	7583	746.38	1714231	651458	16988	1827.68	89	3646.227
118002	66328	101234	2088.24	32205	18300	126793	2381.98	34	3646.801
2056484	1069219	51245	1301.7	1304861	508205	83855	1951.3	82	3648.517
3257132	1236215	12666	321.76	1928413	619460	23784	941.24	82	3649.358
2300059	1042629	9829	440.94	1397697	532896	28642	842.12	83	3650.043
1319067	1872259	61424	173203.6	692045	792702	147778	294893.1	81	3652.605
1265653	1146129	7742	398.12	819347	526772	15021	430.06	80	3654.038
1849719	758564	5253	487.58	1018045	371756	12560	871.6	70	3654.093
2068697	1281147	18075	18725.5	1279571	586248	38323	36330.78	81	3654.939
2010825	1138565	8764	613.04	1279690	556665	27101	985.86	88	3669.059
1641784	744875	6002	273.72	1006492	337514	10645	383.7	80	3681.848
3184124	1548267	9361	616.46	2021561	848578	25996	951.56	89	3690.300
820222	1565842	174675	54401.5	453054	711735	379068	113456.5	95	3697.395
2079361	1042946	8624	413.64	1328506	478530	20611	867.46	81	3698.264
2495316	1734387	11982	454.52	1645560	953665	30487	953.82	84	3707.000
2368092	1222164	18152	295.72	1421232	600630	46086	1290.96	80	3713.466
775642	624722	42591	1179.26	422033	233170	82625	1560.5	66	3713.831
673578	805115	16064	62435.04	327746	300150	31564	96356.04	66	3718.879
3110212	2241074	14108	2180.88	2192002	1353739	42962	4810.32	94	3723.842
2048753	1028507	15057	735.02	1349133	522106	35642	1765.12	82	3724.269
1934090	1296371	5914	244.04	1348213	710783	21349	-231.86	89	3725.536
1782803	953216	19740	381.4	1112598	444213	39841	357.26	82	3727.844
2582674	1387625	7023	346.78	1600280	680751	16599	1354.14	83	3728.686
1362683	661030	5419	381.34	767932	273330	12090	866.4	74	3731.539
954618	1000730	715823	227392.8	475853	406804	1369954	355156.4	72	3732.741
1318088	871625	16757	576.02	882085	415363	40435	970.1	83	3733.650
3103144	1.272442E+07	731614	74332.04	8481528	2.680694E+07	4317189	811073.6	403	3733.778
1845905	1351676	13923	228.78	1418737	743241	45648	918.28	91	3734.479
2748490	1467181	14410	608.6	1676586	820917	45699	1351.14	94	3735.229
2495724	1657033	9544	165.84	1518658	812887	29913	-339.82	72	3735.273
1799331	973521	10241	656.26	1150124	464714	25289	889.54	85	3738.460
2467681	1182554	9637	390.82	1471514	550011	17640	848.4	78	3738.764
2055652	1840856	14009	828.74	1560480	959133	42635	2682.1	89	3739.685
2774918	1209066	10964	427.04	1863952	672378	35156	1531.16	89	3740.648
545439	159207	2673	92.78	279363	54160	3534	324.24	64	3742.249
116886	47291	129	56.94	31749	13129	239	-60.46	34	3742.356
987840	1252179	18235	23812.1	490479	590448	48656	51660.16	90	3744.901
2651548	1071085	10662	109.32	1473630	550232	30187	67.82	79	3746.484
1994809	1003030	11417	515.62	1180330	465899	25447	570.42	69	3746.501
2113183	1402576	11762	834.32	1566411	763417	39082	1198.52	93	3748.568
3361347	1358089	13988	642.68	1934341	737906	43825	1188.5	85	3750.075
1347179	792719	8758	344.88	837744	368519	20128	690.08	79	3750.736
2729963	1214217	25722	225.92	1910895	658343	52310	512.6	88	3752.965
128753	54098	51260	1459.6	29868	12689	61642	1733.12	26	3753.149
2273062	1676103	13413	1093.18	1602094	938742	41942	2861.12	97	3755.331
2183557	772700	10464	341.04	1169030	338038	28341	379.26	71	3755.419
1192537	1201777	45656	1336.16	863347	546181	87366	1976.76	87	3757.114
2583799	1222222	7922	496.92	1706473	589343	21084	1052.24	86	3759.913
2987075	1844500	14713	541.18	2047352	945956	44423	904.78	82	3760.029
109345	99382	5853	937.58	34202	31412	8512	1181.32	38	3760.790
2901434	1780784	11839	1113.54	2025925	880326	31321	2976.06	93	3761.912
2549049	1709700	13845	791.7	1853361	974423	39957	2067.02	95	3762.515
123997	77942	4742	713.12	38680	24282	6056	750.16	41	3765.682
127217	64382	216	4.76	37104	19297	-18	-42.48	39	3765.957
3136066	1325724	18559	577.74	2702348	1207747	59118	978.48	127	3768.249
3436694	2495305	16799	1539.14	2362399	1321035	36804	3420.44	91	3773.310
2140477	1824701	6202	416.72	1327240	825262	9391	312.26	78	3773.966
2805507	1707850	6962	653.32	1951833	884133	17717	1368.62	87	3774.729
2137156	1532555	24717	935.62	1607616	893046	58339	1734.54	89	3774.869
506476	980757	46569	36460.34	338171	508880	104175	60974.5	66	3775.029
2322759	1192431	5814	372.04	1551167	610352	15628	296.08	86	3778.437
1667286	1214260	15554	538.44	1104968	560852	35787	1679.82	83	3779.516
2384060	1128512	8480	965.8	1328534	521887	21657	2371.02	84	3782.053
466419	54897	14682	260.52	149173	15812	19175	396.5	52	3797.263
3031376	1307970	10226	623.36	2048132	712364	30633	1618.38	91	3806.759
101772	99374	34	179.24	28126	27250	-163	315.82	36	3808.356
2013576	1115524	10012	402.32	1269449	537646	28884	749.24	83	3810.184
2687454	1207180	13473	664.78	1786124	623664	35923	1786.78	87	3813.242
2888041	1381133	9125	796.5	1766297	664867	28717	1340.62	85	3825.525
156569	236333	259675	6321.5	52678	74869	352077	8827.22	43	3826.238
1554121	620734	11362	399.32	875091	322898	20584	1354.24	83	3827.647
1876468	1005727	9493	109.98	1204901	491535	20768	-361.52	84	3831.731
2467734	1202071	13693	299.98	1690741	601471	38424	1037.64	89	3832.708
1549018	761057	8193	256.98	1000779	341948	16021	656.06	82	3833.448
549000	1079549	161022	111128.9	342759	627400	434959	198091.7	69	3833.498
2453181	1101630	6939	347.54	1546370	526573	17610	421.6	81	3835.160
2540515	1196043	10863	425.18	1627699	600619	25189	496.54	80	3835.868
1887494	896286	7513	155.18	1233878	450214	20288	505.68	82	3838.752
2521957	1237605	19499	595.14	1891938	908789	68763	1610.18	106	3839.450
2427937	1371752	13014	889.04	1598935	718543	36648	1797.28	85	3841.764
1824917	809598	7897	478.42	1057505	384460	22203	1582.58	76	3842.161
2002551	1239160	3731	572.66	1329522	662370	10086	1058.96	87	3843.305
1124962	1914582	1055693	26012.98	923153	1520990	2605806	350981.2	112	3843.484
2195176	1061486	584	-226.76	1324879	496849	-18883	440.62	78	3843.502
282007	461692	399845	13456.7	96811	148537	585233	20118.38	47	3844.163
2611133	1479833	20093	451.98	1728460	912989	52669	1625.34	91	3844.464
1678605	1257279	8926	662.36	1096685	622106	16592	1332.12	83	3845.139
2111921	929134	1027	264.22	1242966	421759	-9954	92.56	77	3845.611
2185766	1288176	10432	-75.48	1392622	616717	20253	357.58	75	3845.626
2052638	962304	13347	272.42	1383882	496012	37490	600.4	85	3846.384
962226	2153640	471843	324141	602068	1220287	1162097	564791.4	82	3846.755
2341602	1601787	11723	425.78	1829032	901583	38298	1732.28	99	3849.035
1376130	1775666	25829	806.94	1030919	1155169	82301	2349.86	89	3849.088
2700704	1412390	18135	524.1	1810906	748167	40141	2001.26	83	3849.329
2004468	992867	11976	483.36	1245628	432720	25003	622.58	78	3850.394
157872	138488	-14	124.96	43045	40317	-560	-155.6	35	3850.713
2216682	893507	14919	627.34	1309272	388353	30800	680	77	3851.549
840620	1510256	335294	181261.8	494338	852845	1112025	415882.5	115	3853.109
418579	72172	378	137.08	203022	27445	2	526.72	63	3854.556
2801694	1538717	19935	1158.1	1853561	782305	48502	2576.72	88	3856.482
152603	101222	537	97.82	68094	60051	1283	111.38	64	3858.338
2063171	1061962	7923	325.78	1754275	769130	32283	923.38	109	3862.092
1829077	821142	14467	752.62	1053462	407476	21889	1685.54	74	3862.314
1784386	909987	5445	102.7	1042244	408830	12092	-399.88	77	3864.207
2443816	1816502	18966	273.76	1648721	904252	38797	9.42	83	3866.314
229967	582985	686711	16574.46	168720	374353	2076245	52701.7	85	3868.358
112849	58855	7839	593.54	34391	18347	10272	1003.92	39	3870.188
1755310	957949	15342	597.12	1148134	467791	41561	1388.46	85	3872.260
1840119	1125378	8600	493	1041993	448655	16199	573.14	73	3873.461
2828355	2030485	13274	594.64	2225004	1248990	36236	1613.96	103	3874.487
2423505	2011754	32123	2473.78	1511540	952747	66443	5984.98	80	3874.856
2199422	958884	9337	418.82	1331320	413642	19814	1201.04	80	3876.530
3265086	2699916	10382	592.52	1952553	1427664	20336	1351.96	83	3879.816
2754027	1647079	13203	508.58	1606759	780890	31220	1290.2	81	3883.198
186873	190337	13576	654.36	63597	99367	19270	1257.2	51	3887.175
221098	111842	139605	3683.3	66707	33320	182213	4500.18	44	3887.445
2847262	1353323	10195	316.7	2874489	1340862	48939	1383.54	132	3888.047
860590	295702	53303	175189.6	414114	145288	115032	293302.5	71	3888.697
1663741	876737	6386	343.96	963843	353383	16611	833.46	77	3892.090
1739103	745407	13500	376	1067370	344866	27399	1131.14	83	3895.935
1889392	1451033	9299	302.14	1288383	773260	22265	1025.9	86	3896.933
159455	22454	-65	109.1	43486	6088	-268	-2.48	39	3910.687
2756258	1468222	14134	595.24	1760051	784919	41673	2217.78	92	3911.788
2957944	1900962	17385	1029.1	2240140	1217627	47599	2849.14	101	3915.447
1626256	614509	3680	337.8	851297	244263	7390	516.4	73	3920.557
3208770	2810186	33061	1312.46	1921380	1265682	60388	2590.68	83	3924.754
1727691	901728	10260	504.6	1094206	423623	21838	911.68	80	3927.491
2286398	1463192	13579	816.94	1548825	774480	35546	1910.56	85	3927.896
2188873	902149	7879	289.94	1282245	444952	21617	379.62	76	3928.133
2122278	1154008	7669	3508.34	1460054	572807	25565	6074.9	86	3932.509
2117492	921722	8686	622.96	1281419	417313	19654	1256.44	79	3933.708
2117735	1051965	8898	218.28	1394658	508187	27565	373.9	90	3934.894
145240	158165	657	22.02	42240	46267	1493	141.98	41	3936.523
106321	76927	1190	-83.6	29699	22060	1871	-218.94	36	3936.670
152755	39880	218	60.48	41801	11198	325	186.5	39	3938.466
1863194	1113425	10564	496.04	1387602	614514	29992	1155.12	93	3939.344
103026	165978	478	230.08	26256	46328	360	408.6	27	3939.453
2695127	1689683	36997	116900.4	1624994	897495	72315	165347.9	83	3939.630
123932	48155	413	102.18	38627	15676	472	366.92	40	3942.994
1039020	1128766	11758	3895.88	691398	526986	24980	7772.8	82	3943.144
1871401	823497	7090	450.4	1229759	420709	14876	1146.36	83	3944.747
2955371	2172247	24325	827.5	2068650	1077214	72599	2094.14	87	3945.118
1671195	1088882	24034	868.24	1028714	493802	55203	1653.58	77	3945.505
2878290	1489911	9490	796.4	1781647	741177	20594	1373.84	80	3946.087
1892252	899884	4169	285.34	1214354	408942	9029	855.94	77	3946.433
2837271	1294672	9519	410.34	1979209	688511	28761	570.46	84	3946.724
1863978	1142151	15573	1157.78	1329391	569334	44369	2859.34	89	3947.497
2787491	1410957	8206	535.16	1754820	777453	26055	1389.3	86	3948.050
2339306	1038736	9427	279.22	1616316	646289	31281	688.66	87	3948.436
227104	45456	2568	63.48	77234	14913	3942	-37.88	42	3948.862
1127623	841494	4120	568.2	713486	361932	10222	1017.92	80	3951.510
3073682	1654723	22499	1344.14	2737721	1428403	71300	3661	113	3954.193
160105	192711	1361	28.46	68857	92502	2977	-493.78	50	3955.203
2591777	936879	9715	73.9	1713934	506529	27305	-19.7	87	3955.499
1009460	1170083	13418	1081.48	696938	533921	37388	1869.68	81	3956.474
2515621	1199146	16726	913.36	1479962	567267	37843	917.98	78	3958.101
2711809	1127264	13896	744.56	1863208	617818	38843	1777.98	84	3958.309
2969787	1764830	20798	764.28	1967353	1006474	57047	1825.42	87	3964.275
1626295	986446	6500	356	1145529	509798	22390	1054.4	84	3964.871
2068144	843266	10253	537.58	1461297	461181	30959	699.74	89	3965.846
2807865	1143294	5114	537.04	1750240	583521	7741	1150.26	84	3972.314
134724	93562	33254	265.44	34496	24930	39936	266.96	32	3972.907
135990	80034	518	38.48	38373	23733	907	-100.98	39	3974.082
2579510	1423800	8103	664.58	1630922	788496	28351	1454.86	89	3974.246
1593948	824915	7813	445.18	945257	379723	15397	989.42	79	3975.691
1749651	738417	6115	85.9	1016078	324088	9696	478.56	74	3976.608
1994705	1087897	9690	157.4	1259167	509733	20505	303.3	82	3978.780
2270232	1211220	12331	691.66	1468359	663460	37300	1429	91	3981.242
341863	442422	741259	72970.74	196962	217285	1340965	172046.9	71	3982.488
2344852	1013314	10852	455.72	1449549	487525	30750	1094	87	3984.987
2177820	1069651	6624	632.64	1304452	490628	19751	795.86	82	3987.399
2530504	1477264	10117	610.62	1848603	777187	29371	1405.06	93	3988.361
3327962	2227346	16521	1037.06	2604661	1378341	54714	2267.04	107	3989.654
3043078	1935462	17476	833.36	1995507	1075129	44103	1626.58	88	3993.091
2684910	1280253	10268	397.48	1759736	639404	27386	906.96	85	3993.667
2345717	1418029	11938	335.68	1500948	737669	34565	662.9	79	3994.047
914753	1516423	11194	5635.84	488278	633966	22802	9716.72	96	3997.161
1947734	1271179	11040	564.4	1231083	542422	25410	1282.6	80	3997.595
182840	23620	5748	121.28	54530	6565	7453	346.58	42	4001.725
2737288	1880843	12308	797.88	1938430	1104910	37605	1663.3	92	4004.532
1033192	993653	719879	91430.94	429429	380877	1229790	135094.4	66	4008.996
2489636	1050757	10660	476.6	1539358	489434	21359	670.74	82	4011.847
2798974	1414796	21178	736.08	2761468	1273546	92139	3931.54	124	4014.875
1775621	596223	7484	305.24	852477	236745	14062	422.32	68	4017.284
1991687	1268431	25672	658.92	1239128	584894	50336	1420.96	80	4020.093
2879798	1596256	11597	513.42	1933413	886403	30042	1036.12	90	4020.794
259402	226886	1822	247.92	123104	126384	4130	562.8	71	4023.031
139498	39701	30416	651.76	44388	11280	39302	595.72	43	4028.173
232212	145070	10654	-86.56	78705	42752	13997	-223.58	49	4039.792
1775489	957280	16805	662.3	1067322	430324	33755	1435.3	79	4042.513
603624	402525	81328	131151.1	364330	220282	157556	288284.2	80	4044.678
1593526	940176	7929	567.94	994298	420790	18592	988.12	78	4045.144
2885153	1273366	12759	493.74	1684335	610086	34884	229.24	82	4051.191
2397209	1371649	15397	793.42	1374456	676312	34421	1390.06	72	4051.314
2029667	980271	9736	679.96	1226509	421432	24960	1101.6	76	4051.840
2635721	1590225	14220	617.2	1947877	847445	41724	1461.64	92	4053.338
1755513	1358826	43030	5939.8	1144140	653644	103583	14294.38	82	4054.170
[truncated: 8,001 more rows]
