# Supplementary material for: Mitochondrial calcium uniporter-mediated mitochondrial dynamics imbalance contributes to contrast medium-induced renal tubular cell injury
Source: Front Mol Biosci. 2026 Jun 29;13:1848361. doi: 10.3389/fmolb.2026.1848361 (PMC13357276; doi:10.3389/fmolb.2026.1848361)
Supplement: Supplementary file 1 [file DataSheet3.zip › Flow Cytometry Assay(1,2)/Flow Cytometry Assay-2/╧╕░√╡≥═÷-2/HK-2 ╡≥═÷ 2/CSV/Iohexol 2.csv]

FSC-H	SSC-H	FITC-H	PE-H	FSC-A	SSC-A	FITC-A	PE-A	Width	Time
100594	68978	38522	1566.92	29580	19609	49671	2239.06	37	7.274
303376	55629	6379	6.94	93324	15930	8261	43.46	47	18.329
209479	144907	177208	5055.88	64208	46440	253631	6878.66	46	21.294
236601	884072	464614	21018.04	148028	445727	1008097	45530.42	72	36.514
2034234	1156431	10195	310.7	1204302	482602	25158	658.88	77	41.014
2111976	1706454	14539	1026.54	1524681	939894	47020	2516.2	88	41.876
2717821	1477435	12226	728.36	1891511	823885	29494	1521.84	87	45.518
182521	183563	5317	2180.62	62307	63533	7828	3070.08	48	48.230
3002930	1657445	8904	834.44	1989883	885310	24473	1823.78	93	48.775
148825	56361	661	12.46	47356	20701	1165	-134.1	42	49.779
2336763	821757	7736	373.96	1466523	376726	18327	800.22	82	51.546
4319387	2686183	56233	1855.38	3440172	1679963	121152	4212.72	97	52.303
401039	228411	78104	48268.44	215200	98623	142799	79864.14	61	52.962
2599261	1591660	13447	729.42	1701712	888412	33444	1537.84	85	54.404
474261	309394	9492	42932.12	246782	158213	20593	84514.98	63	54.860
2369038	1080880	9733	840.38	1498938	543567	21834	1789.24	82	55.939
2999897	1483243	8851	813.86	1829831	771333	16941	1928.26	84	59.128
304330	398326	582552	12916.72	120618	142203	851765	20516.9	55	61.653
216930	908607	971	127.06	110058	358472	2722	201.92	87	63.920
122996	36041	409	5.74	34001	9809	457	83.02	37	66.680
2777151	2040600	10460	800.6	1999288	1061743	29837	2073.82	89	68.744
2328980	1187961	4849	339.14	1540293	621752	19036	549.96	88	69.697
1651374	846453	6260	172.6	1039355	401398	19922	42.92	80	73.218
2783546	1348769	10418	463.48	1843692	784381	32783	1454.38	85	73.307
1884589	939924	17821	691.06	1072243	449345	35901	990.86	71	73.396
2362823	965150	7598	728.28	1456293	484142	25227	1463.22	85	74.504
2213580	905972	8065	372.9	1427987	457126	24903	950.58	78	74.568
3167217	1808102	13243	528.98	2087146	956528	35360	1250.6	89	79.493
2587531	1585557	8177	1114.22	1661096	742140	20906	2628.16	73	79.506
3657775	1603938	9112	639.32	2056033	778692	24328	743.08	80	80.277
2199660	1046650	20221	1037.06	1397985	495025	42380	1518.8	84	86.314
2738465	1717973	17423	677.78	1893326	953044	50416	1717.76	84	86.582
2755093	992546	7815	502.9	1681635	433443	13553	965.58	81	91.583
2275956	1450988	8951	970.86	1507480	694726	24929	1842.94	86	97.829
294988	56323	233	28.38	137265	24068	-199	106.86	60	102.887
2743676	1689285	16044	1019.84	1938490	871050	44060	2124.6	89	113.888
2431036	1109290	8786	372.96	1623333	589472	23886	1221.96	87	119.105
3135750	2238543	10194	818.84	2112616	1091819	26013	1854.18	88	120.824
223545	617514	490466	11898.76	116935	270530	1040370	22865.2	67	122.942
1836285	1012810	6791	476.26	1127785	462984	13240	1086.4	82	130.769
3172971	2565728	29213	56093.18	2439013	1411251	71106	116351.2	93	138.747
114315	16320	373	-181.22	45013	6285	605	-228.7	50	143.757
221119	217520	-3	-89.58	62559	60970	-221	-137.06	43	144.280
2036568	1254651	14558	916.88	1408580	853775	46050	2237	110	145.337
744245	1145883	593621	49815.06	357589	471278	1120577	79832.22	71	148.742
2428912	1080390	9676	479.36	1460458	543564	24588	1185.68	85	151.097
824905	2386630	276197	100083.4	584949	1339325	700805	252034.3	96	152.621
1926405	1008136	10701	375.86	1114211	448124	17790	683.4	76	153.195
847955	1233549	890628	47821.08	446455	554319	1674660	95664.6	76	154.498
2909223	1784392	20072	1540.92	1714488	841381	48354	2443.44	81	154.947
1795423	1155935	15082	641.52	1125882	573508	34862	1761.32	82	155.825
2016392	843859	13934	345.24	1131115	377781	26020	590.2	71	156.008
2571578	1734615	12473	694.78	1757212	1042610	40055	2394.3	95	156.535
1548273	1521677	22171	2450.06	916715	832346	60383	5945.38	91	158.543
2148615	1114564	16615	467.9	1292314	485490	31732	589.52	74	158.718
3009562	1720971	21625	1256.5	1786362	891060	50900	3600	76	158.736
368205	314129	455221	9549.06	115853	94112	590823	12765.78	50	160.351
102170	174768	143636	3587.96	37503	55543	205613	4519.18	48	163.835
2423324	1362177	11474	569.64	1616696	780281	33892	1160.12	96	164.496
181747	238453	55253	1317.58	81701	84686	84439	2328.54	59	165.745
2332330	885380	9534	604.24	1575570	460794	26044	1556.84	88	168.150
1689169	1065775	15239	1063.54	1122390	480796	21236	1981.96	79	168.664
1637743	2109851	66438	12089.68	792294	997785	150209	22933.74	81	168.897
2511421	1176027	10271	450.06	1678570	599556	32014	1139.04	86	169.721
2079781	1195042	8034	23.24	1335631	615328	22873	-257.22	86	171.361
655656	1100803	433899	72571.14	369197	654919	1207495	141442.7	85	172.165
795356	401753	70458	77142.88	427325	207574	167113	159042.2	76	172.445
2571403	1570159	11351	940.86	1585321	705151	20430	2148.8	80	174.040
1628318	795356	13007	512.02	948739	329996	21567	1219.62	74	174.824
154014	228580	231567	4236.62	77518	133762	556459	12726.74	69	176.822
2134250	786364	13259	222.74	1151507	318401	22292	102.12	73	178.410
2587122	1027797	6670	549.2	1575281	529857	23334	1107.24	82	179.006
227725	199992	2901	338.86	123118	131729	9620	864.2	75	180.061
185167	572824	6205	-36.7	54615	170121	8061	-20.54	43	186.643
3043475	1457473	99108	3374.88	2007836	840165	198635	6730.1	87	187.558
2343833	1222249	12043	723.98	1433687	645249	39919	968.34	89	188.588
150561	106195	552	197.72	52059	35852	1243	452.98	47	190.533
2169424	1959590	26048	938.28	1530986	1265945	71998	2717.28	97	191.723
2081809	1346875	9851	465.86	1282021	583816	22105	941.3	74	191.847
127713	24450	519	-5.66	34612	6690	617	-159.38	38	198.192
136316	286840	434090	8489.4	56636	113208	712261	14468.46	51	199.547
640847	1195997	233047	12670.42	342617	543125	530550	29564	76	199.997
2944622	1412380	8738	551.68	1824733	673265	26187	447.82	88	200.555
2388616	1373751	8844	1369.84	1512926	629874	23491	2802.26	79	200.865
113589	11604	1355	21.3	31377	3258	1391	-50.74	38	205.653
1281071	251149	22292	393.12	465170	75899	32563	217.18	60	206.471
168674	117463	136	70.96	49047	36289	146	-9.44	42	213.558
2077742	1257870	7185	415.1	1270998	551474	19037	729.82	80	214.048
2769058	1220406	14889	820.54	1607006	548091	34199	1617.14	80	218.705
149699	62587	488	-35.32	36341	15869	647	-31.58	28	218.963
2828303	1611154	7291	572.26	1764395	893905	21339	1518.54	83	219.053
2132208	1199262	9819	605.34	1396536	651130	28570	1131.2	93	221.879
115834	73354	1836	170.96	26782	17928	2293	114.98	26	221.921
2053089	1111720	12678	366.08	1279179	490795	25286	884.96	75	222.107
856807	540692	5381	122.66	488851	247133	10903	515.58	72	222.447
3479767	1923628	23713	813.18	2246426	1061810	56986	2412.96	86	230.602
2432220	1254432	13365	496.9	1567160	565043	30476	613.36	84	244.029
2551766	1341057	11673	543.78	1682938	690741	25146	1024.56	82	248.045
115424	8213	248	-19.72	30815	2387	74	-39.36	36	249.262
2597383	1365314	17507	864.02	1407242	657252	33724	2090.64	78	251.880
2636676	1325592	13991	496.26	1815727	652242	32753	1252.58	81	251.924
2059551	1086279	6096	282.56	1267526	506187	17289	811.54	82	253.285
317511	160510	814	-25.96	96100	53510	655	-85.7	47	257.081
2374157	1218599	5729	451.94	1504925	655233	19069	788.34	85	257.189
3191089	1650563	5792	496.12	2234585	869950	14635	904.1	84	257.220
3179416	2260747	9286	1106.96	2201745	1321440	27195	2832.7	84	257.265
3004574	1200191	11003	765.58	1803393	620053	26824	1347.64	83	259.591
1610629	1713545	15998	2408.28	1192755	1090261	48498	5988.28	92	261.024
2207704	1123716	16995	918.7	1378790	572294	35812	1969.32	80	261.699
275587	85698	75181	2358.66	77200	24376	94907	2616.02	44	263.037
1848706	1620375	70630	10960.8	1408057	934150	216263	22496.18	94	263.521
2651452	1480296	22053	1400.58	1562528	732195	50709	2713.74	86	264.980
2154049	1511668	40816	1779.76	1681183	1075575	93084	4261.24	96	267.761
2388150	1292801	10898	594.28	1447486	582034	29371	1095.06	76	268.031
2521048	1052223	22765	838.9	1525505	534291	46935	2054.1	84	268.935
1904445	993350	6337	579.82	1170130	466632	13419	248.34	82	273.669
2066398	872849	12709	949.74	1253600	429942	33989	2115.54	85	274.646
1284578	2280662	125175	39723.5	680952	1196597	308285	93980.1	86	276.568
1843706	778766	8213	197.18	1110183	316841	13691	188.26	74	276.758
2362159	927233	7220	284.2	1481512	461322	12813	900.18	75	276.949
2614471	1268610	15831	544.66	1532453	628816	30231	1002.66	76	277.981
500350	1097433	149460	56962.6	352735	701712	411938	111667.7	87	280.095
2324128	1817871	7586	907.96	1507570	852351	19904	1900.44	82	280.524
1799075	786647	4529	274.94	1123032	388896	12549	1071.14	76	280.547
1741763	1059024	9186	544.96	1101214	454957	17967	1700.62	79	281.132
2480140	1738593	10713	558.18	1699450	999580	34234	1924.24	83	281.159
1706803	2624176	1182126	72748.36	886777	1146274	2356076	128543.4	63	281.295
2631510	1744349	12425	925.5	1777979	972770	41741	1766.26	90	282.502
2221716	1360835	11730	989.8	1466766	735045	32372	1939.92	78	282.775
2671146	1295554	9212	546.32	1788792	736853	27398	1527.28	93	284.219
2138908	1289689	8695	457.7	1468549	682055	26605	1460.3	88	285.225
1700478	965397	15397	377.42	1060407	401089	32631	51.66	79	286.106
143680	80754	874	216.64	47088	28013	682	394.52	44	286.970
2213884	1507695	10801	770.86	1905302	849154	34259	2847.74	99	287.221
2698438	1503246	23753	489.58	1901390	820683	58020	965.2	89	287.868
2729794	1592082	13001	908.86	1722624	801659	34031	2256.66	86	289.695
691461	1111899	701153	62546.58	322577	481220	1321755	99505.3	64	290.180
2919323	1262160	9145	531.7	1778253	645284	21959	896.74	85	291.590
2890592	1790299	11599	653.14	2017185	876246	27830	1525.8	87	292.093
2120263	1024158	20407	566.02	1234835	450553	40895	638.7	77	292.736
586435	571638	121109	92547.74	277197	248706	234021	160956.1	70	298.005
3153055	1530940	9869	786.34	2118299	824327	29348	1644.28	88	298.544
2044017	1128893	11987	683.82	1270712	514695	28517	1325.62	82	300.231
2580847	1652709	7818	435.48	1659166	850725	21579	1551.94	83	300.386
101821	110221	121966	3153.76	30171	32451	155974	4028.64	39	306.501
315663	248182	212958	62213.88	124790	96957	354069	96840.34	58	308.609
2646519	1729184	21851	1584.86	1754232	940183	46292	2441.12	83	313.898
248496	255347	1172	624.92	179205	161879	3235	1809.1	96	322.934
1847118	967618	13007	176.02	965147	390309	27153	920.58	75	323.232
3049868	1851202	10280	1127.8	1985768	958326	30077	2686.22	91	331.258
2346057	1116023	8437	337.82	1419156	478281	15268	827.48	70	331.354
2656954	2003111	11033	670.38	1867682	1022740	28663	1299.18	95	335.852
123085	44581	238	144.68	33406	12153	442	164.12	37	348.245
2235515	1035369	7245	404.7	1306297	477829	15856	885.16	80	353.323
549660	731357	575659	50333.74	342337	418140	1323222	98810.92	76	354.258
2432016	1491167	13331	558.66	1700594	735609	29642	1407.12	89	357.627
2135624	872327	7564	331.04	1346421	401053	21479	733.94	82	364.604
1278421	950963	5816	92.76	926476	433879	15418	103.48	84	368.961
1994636	1031040	8774	451.64	1327192	531992	25095	989.7	86	370.017
134691	104586	292	-0.88	45614	39376	-198	-12.28	42	370.878
124177	85078	63282	1364.52	36765	24268	79726	1540.36	39	374.737
2394830	1004050	20168	802.48	1446761	508217	49208	1523.88	96	374.771
1097171	319495	3173	32.78	389711	103675	3762	125.32	53	375.029
2552237	1362046	71399	2224.14	2500199	1134428	138041	3871.26	148	376.464
2560129	1141227	6111	366.46	1590219	575674	13993	188.98	83	377.124
203188	267315	293715	4549.9	63503	87401	420510	7790.6	37	377.337
111964	88661	34089	321.54	30392	24315	41793	157.98	36	378.557
1969002	1252676	10519	488.34	1303913	600803	26306	1421.16	84	380.315
2251606	1200875	15812	360.32	1370033	556336	29639	491.54	78	380.522
2492924	1134080	13376	274.36	1567037	612042	35337	244.82	83	381.792
2736971	1610803	12029	1381.94	1574564	736019	32788	2596.68	77	382.147
425912	693006	569535	51855.1	239226	339313	1283604	89904.44	59	382.164
1881765	1435182	16758	889.88	1210947	647828	38490	2202.4	83	383.386
2526465	1585100	21679	644.94	1572547	748159	46304	666.44	80	383.883
611502	1655813	185618	77369.48	436127	1013860	534333	147979.4	87	384.614
251140	30498	28841	475.26	105364	3412	41911	501.46	51	384.870
2345259	847354	19796	838.56	1344915	401249	39086	1757.96	77	386.240
2303917	748218	7659	384.74	1388047	345138	22580	893.8	82	387.982
124505	36280	707	-164.98	35209	10719	119	-222.66	39	390.239
2310639	1091411	7520	886.2	1424135	569670	22528	1755.08	87	395.360
753329	1239969	426153	74919.58	349232	529313	871737	110992.8	73	396.937
115070	53003	707	-249.98	34514	16776	-4287	-179.82	40	398.414
2540275	1646749	7663	550.18	1755127	863873	21420	1358.2	89	399.121
287908	360415	502655	54372.3	118780	139582	818489	85232.54	60	400.380
2007206	966319	8932	274.52	1254254	444955	23506	737.16	80	400.937
2378725	1343197	6509	372.74	1567360	671881	18132	1588.52	88	402.914
2618092	932644	10325	557.5	1588529	577553	31529	479.94	87	404.282
2512731	1228426	11801	562.86	1449726	572462	26914	1314.04	79	405.656
1642582	886538	17689	395.54	1087398	437339	44127	780.22	85	406.714
1857158	1087032	11202	529.72	1077324	457934	22536	687.96	78	408.459
652001	1739602	69449	57224.14	404462	837801	162767	104717.6	80	409.828
388794	59598	556	73.16	132398	17008	526	272.36	52	410.736
2556362	1308392	9090	343.4	1602279	619418	19157	868.02	85	415.030
1177404	1984500	117234	74179.24	655525	1080760	299177	147748.2	89	427.887
2038200	1185446	9040	450.4	1267581	576688	23235	870.1	84	435.464
632792	1425974	578452	76764.72	383611	709473	1248383	139696.4	70	435.638
242644	108273	3324	155.64	130999	59999	9127	939.22	75	442.684
2501485	1368050	16220	728.2	1544340	665234	32962	1698.32	83	451.215
3288207	2188652	9686	562.96	2299657	1143890	30973	1062.78	92	456.660
2731157	2262545	31648	13438.28	1679248	1164442	77780	27345.8	84	463.263
2726337	2262849	28435	1361.1	1951798	1274247	75658	2573.88	89	466.770
2181434	2032236	51689	3310.54	1666948	1078086	147639	7252.54	93	470.705
2070784	1647461	11596	625.56	1199439	786177	24748	1373.28	78	473.434
3316796	1803647	15867	867.62	2274015	1005496	53714	1966.04	88	474.051
2046360	1162129	8522	592.92	1263271	541926	22415	1121.9	82	476.177
1270066	1474276	18233	84217.38	541020	599604	40015	153891.9	62	476.405
2422460	1824358	11170	434.2	1626222	962857	30798	376.28	88	482.149
1769234	1433416	12861	615.46	1172819	634842	32944	727.84	82	483.528
2763621	1286000	11264	487.04	1799423	650188	22337	341.82	85	486.193
2446092	2057483	5187	658.82	1591351	1053972	10329	1716.94	80	486.347
2750958	1369786	10879	542.94	1877699	711885	21395	667.7	84	488.112
2558651	1207246	8794	579.84	1510947	612879	23668	921.48	78	488.510
171389	328558	378502	7619.72	60757	105837	528470	11214.2	44	489.098
375032	516214	629049	44174.14	203986	225134	1159410	85906.6	68	489.398
173048	111794	260	283.6	53626	36990	185	441.1	43	489.442
2466550	992909	8716	1493.76	1545292	484034	22803	3236.58	81	490.382
2168041	1244904	11657	894.02	1741422	669729	38952	2442.72	97	492.209
2245273	2153963	15110	620.6	1583201	1169182	46138	583.68	86	493.576
2131080	1246302	13436	885.96	1333171	639009	39340	1289.4	82	493.807
2636276	1079608	18542	958.12	1619283	496818	36899	1566.14	80	495.017
2836666	1495986	44069	1122.34	1856588	809028	131377	4288.22	81	495.083
2216887	1232144	11439	448.54	1474043	618540	33844	1280.84	87	496.492
197303	82585	833	143.38	66997	24781	2087	-241.18	47	497.523
2647489	1364863	12743	575.98	1698414	735016	40575	1375.5	88	498.225
2560218	1059259	7829	313.94	1587208	544770	19083	716.38	76	498.429
2501553	899633	5244	603.84	1518255	393109	10176	674.36	70	498.536
355196	47991	-104	132.56	112894	13921	-293	336.02	50	503.275
2813230	1437628	9649	502.14	1937676	773998	32021	909.06	89	507.235
2477541	1092851	14184	394.24	2532522	945748	53800	1280	118	508.917
2879237	1930417	16911	715.46	1818482	1123819	51813	1373.18	86	512.504
2749637	1607066	11911	437.46	1924832	852283	25640	314.4	92	515.810
2196931	872221	6335	512.1	1205617	376220	9921	972.06	77	516.759
111203	22914	-74	-57.64	31350	6470	-324	-216.64	37	518.707
2297045	1014410	7904	590.44	1353068	443938	11452	951.72	78	521.154
3487632	1825821	10595	564.7	2182379	1015434	30342	1069.12	88	521.709
252788	389555	129496	6451.56	130068	173310	259579	12033.94	62	522.621
2198349	1008156	12288	508.68	1311177	464320	25227	1103.22	80	525.145
2376414	1351707	10710	809.6	1310946	652103	32151	1821.86	79	528.159
2458851	1399602	9524	775.64	1418112	652829	21999	1182.14	79	535.859
384585	524760	184577	27350.22	146497	188522	289342	45720.12	47	535.936
2095355	1179028	8188	600.68	1299728	550948	22612	1034.32	84	540.434
160633	13537	5697	222.42	44543	3564	7629	554.94	38	541.131
2860921	1440653	13302	560.72	1927615	801046	34169	1782.34	95	549.299
219101	161081	94085	22494.1	67490	49261	130672	29278.92	46	550.265
823004	1066578	519755	100529.3	492823	481693	1115956	169268.2	81	551.954
137588	68769	107	169.02	43390	23362	7	463.02	43	557.135
2372308	1453655	7829	630.94	1566857	684619	21487	879.82	82	557.741
2515932	1100536	6522	137.92	1557762	530799	16900	349	81	567.609
3923038	3062570	15875	2051.5	2922109	2281536	61703	5745.58	107	571.157
2157532	958252	10577	507.22	1357815	439894	22391	992.26	72	571.245
2885976	2006943	17586	751.96	1855149	1087638	49239	1626.54	80	571.534
497442	1180192	931850	21032	229146	488577	1683803	37341.58	63	572.337
2117193	1447937	10717	260.62	1431363	740183	28323	540.78	84	577.603
2235757	1249802	12921	540.06	1559196	604755	33637	1131.82	84	578.410
2897723	1588685	17936	812.96	1779071	864025	45032	1132.52	91	579.604
2026710	992271	12494	381.84	1288117	479718	29772	1025.92	83	580.557
322588	842078	20682	998.52	139652	271291	32260	1795.6	54	581.085
2908259	1735242	24253	789.58	1755036	904611	50462	1643.32	82	581.701
1774292	525351	5117	73.62	914539	203546	9366	-315.24	70	582.862
187228	88127	139899	3446.14	52260	25396	176950	4140	41	585.344
3093649	1786294	14974	756.64	1836818	878910	28657	1627.02	82	585.405
2443184	1266949	7964	448.04	1468466	592906	22034	954.24	81	585.990
2588608	1174795	9640	462.4	1514788	534669	18583	1435.38	78	586.883
1829236	870817	9008	155.88	1132296	417824	25822	-197.08	78	587.404
2443402	1010173	5462	203.32	1483010	483476	12452	597.72	79	587.916
2063498	1094268	13978	1202.08	1222459	478588	24723	2046.78	78	589.169
2187732	1124770	14839	606.54	1249118	579594	38468	873.48	107	589.816
105049	47847	81	49.66	27717	12509	-108	-114.88	31	590.305
2736128	1217893	12658	459.88	1654188	605714	36034	1086.24	82	590.593
274059	44811	961	140.46	89494	13791	1176	150.36	48	591.512
2302953	1401869	11634	648.24	1494952	697776	37378	2836.08	86	592.096
2735447	1365646	8550	755	1952358	807321	29505	1522.3	97	595.160
2051853	977414	18138	386.68	1295159	485352	45305	839.3	88	596.680
2464509	1274029	15405	767.3	1350345	618119	39580	1420.8	78	597.079
2256433	1385197	4232	447.52	1386956	623169	8000	840	78	597.791
2749945	1703294	12253	848.58	1766884	788022	25617	1962.62	79	598.094
2069647	1130945	28624	1136.64	2045501	900137	111164	4822.04	110	598.881
2148138	878357	18684	744.24	1249265	398385	33574	1512.64	77	600.001
2456689	945301	14310	600.6	1427194	448377	29231	1686.66	82	600.842
2150833	1737661	12754	533.44	1292890	779059	25426	591.36	74	600.981
2492918	1039770	18246	905.56	1521185	584576	45254	1334.44	82	601.367
2436101	1032218	10159	238.74	1497684	478223	17686	828.96	83	602.708
2481530	1044695	11330	462.8	1419571	497031	25960	716.6	75	602.940
2249994	1254673	16333	802.38	1390021	621953	31411	1494.46	80	603.768
1771760	977754	6108	270.88	1087635	490946	14143	557.98	73	603.861
2604717	1472554	6152	378.72	1526538	652264	12208	583.88	71	604.122
3051831	1325998	18728	1381.08	1986357	782378	48227	3481.22	83	604.337
305932	538505	9653	478.58	117923	181743	15322	785.92	50	604.640
2030634	847033	9873	303.78	1155095	363028	21489	884.54	79	606.247
1978147	991338	13352	656.72	1250015	464961	35649	1477.14	77	606.383
2813159	2303350	10547	668.42	1856305	1278793	18828	1336.08	85	607.153
1974505	988750	11118	704.48	1191626	466083	29668	1442.48	75	607.318
2685575	1185235	4961	122.46	1480842	536459	8254	283.44	74	607.333
2392180	836642	10051	683.86	1386111	424143	26641	1612.26	76	607.889
2016108	1099792	7772	167.92	1216540	500715	18056	169.16	71	607.906
2085871	1034348	8372	410.92	1228919	443489	18626	661.36	65	607.918
2977729	1432850	8242	589.12	1839368	752164	23559	1081.74	86	608.899
2959506	1810318	17369	2124.34	1536022	866641	38930	3055.8	79	610.442
2193291	1057644	9987	427.82	1384551	478324	22576	328.36	80	611.350
2383441	1056458	12305	715.3	1487951	518327	30135	2165.1	85	612.426
2110562	811214	3646	347.56	1162551	345386	7622	1276.92	76	616.053
3001463	1781886	30795	1165.7	2010575	1114319	90286	2640.96	91	616.526
2709635	2731020	22435	780.1	1747585	1510774	55820	1528.2	89	618.164
1770480	1578954	30564	861.04	1263200	876745	93480	3097.8	94	622.601
2391110	1023183	11962	162.32	1542817	568252	31322	248.92	85	624.273
114229	12768	125	13.5	30730	3450	35	-74.9	36	626.060
106300	58896	40	-31.6	30156	18077	-396	-36.56	38	629.617
1771980	1018416	20952	562.72	1073377	445471	38169	890.34	81	631.016
470959	985018	680316	48633.76	243768	483017	1448668	117107.5	76	635.587
2491558	1350646	5494	280.84	1441396	667843	11448	190.28	94	637.563
2630588	1349599	8310	618.6	1745215	652767	22822	1580.92	84	638.800
2667609	1193389	16189	544.54	1783250	662533	40405	1706.3	85	639.279
2592005	1623192	18677	939.22	1657994	737125	42418	2028.48	80	639.908
3291955	2374260	19715	4281.9	2231321	1288151	52444	9035.84	82	640.214
202949	134913	28640	495.4	58093	37876	35793	715.98	40	641.072
833168	2459546	146733	82096.38	502052	1493209	387056	190989.2	86	642.870
1749642	2805178	695014	61865.04	1383340	2101453	2514180	203976.8	102	645.644
2425640	1689040	17744	2299.84	1545670	820785	39526	4680.36	85	646.059
1886161	1064849	6267	647.62	1154501	468309	11917	1230.62	81	653.899
2140276	1196703	8935	490.1	1244887	603058	19078	1099.08	82	665.036
2255394	1787682	13113	630.18	1614708	1339249	38796	895.56	95	666.369
148162	46296	65	29.9	41660	13018	-140	-12.4	39	667.211
2321789	1119065	6778	573.08	1369905	565284	19186	965.96	83	667.729
1295674	1501262	42860	24138.6	546198	574971	78767	34926.62	66	670.456
2350645	947913	5916	397.76	1344028	452436	12537	875.82	77	670.855
2356590	1715496	10890	713.4	1709683	1085533	34246	2121.56	94	671.562
2775820	1510308	19635	540.1	1545344	738209	45921	894.06	80	675.939
2168230	1019673	10029	519.94	1292243	482506	21824	609.64	78	678.524
2217477	944085	6121	557.06	1288971	467255	13978	1566.08	82	685.204
2645157	1643612	9020	887.2	1973319	840981	26702	1301.72	90	688.692
161764	16857	15843	-35.02	53732	4762	20176	95.36	45	692.252
3100659	1800099	12942	2535.12	2116100	918968	37757	5809.02	87	693.340
1647049	1698360	16939	1041.54	1229663	942066	43818	2206.48	85	693.723
2235907	1135214	20090	833.4	1460200	599311	51167	2249.62	78	693.864
2268207	1569058	10387	1053.82	1424037	787950	25114	2118.04	82	696.213
2424708	1747680	10084	645.24	1267753	672852	16039	811.54	70	696.452
2173232	1099183	8795	290.7	1318603	516319	21921	492.06	76	697.049
1757227	1089161	9793	502.98	1094607	475230	20197	1105.42	80	697.995
129620	151166	6121	-445.94	37689	48143	-1288	406.32	38	698.569
2242718	1111320	9323	1215.78	1352889	472667	20109	2064.74	77	698.821
2069816	1021303	19239	552.54	1192983	437153	38204	630.44	73	698.920
2213185	964762	26638	759.68	1322178	446277	51139	1053.54	78	700.011
2485026	1085645	9562	531.32	1417533	469001	21594	1677.84	71	700.221
2367800	1331210	10150	385	1485641	682665	25835	1457.1	78	700.329
2928989	1679833	11068	602.48	1777559	805481	29954	1064.44	80	701.118
2786673	1340075	26365	640.9	1641087	615803	53297	1168.42	79	703.127
1338675	829982	3100	410	800496	322820	4670	651.2	68	703.298
1746009	985853	12076	439.36	1083245	490442	29248	523.28	84	704.124
2056041	1678346	14923	1042.78	2514111	1128497	59281	2436.66	127	705.731
2714930	1328716	9353	527.58	1738920	654402	23639	550.54	86	707.546
125952	47404	473	19.78	33501	16019	444	195.84	33	707.858
685704	1793245	48335	57806.1	499583	1191498	162095	125123.7	90	708.213
170524	49766	13	-36.82	53775	16175	-1184	-18.24	44	709.319
2428616	1169101	6938	936.68	1487855	582586	16283	1699.38	84	709.841
2213305	1208272	9532	521.52	1376843	518024	16841	639.26	76	710.239
239609	40748	1041	291.26	67784	10985	1269	311.34	43	712.677
1054743	1337339	201365	68130.9	494485	646119	447372	134737.9	81	714.100
3056865	990554	12129	237.94	2543977	816519	34344	-2321.16	102	714.117
113608	10865	5851	137.86	31475	2814	6808	-95.12	37	716.760
231686	120515	131036	3895.96	67355	35026	168392	5260.12	44	718.100
3916123	1688332	12110	1531.6	2517974	1013134	47375	3775.5	101	718.552
984622	1345804	102246	8427.56	526118	634100	242035	16632.1	92	719.795
154354	182243	3543	387.98	53950	59002	1282	800.52	46	723.240
2562280	1517666	15350	1079	1727533	797562	43859	2453.74	88	731.617
2900135	1668037	16292	1422.12	1950315	899447	37313	3090.18	84	732.197
2936227	1218226	7444	862.84	1737074	616005	16142	2007.12	80	733.768
1244082	1026280	17903	4174.58	537859	456671	39641	9722.26	89	735.597
119807	123341	559	26.74	38827	43818	982	229.52	45	736.243
125712	128654	191	226.26	41977	42206	134	301.24	43	739.196
2032078	949443	9386	280.96	1160543	434352	21239	342.54	78	739.386
2298356	1059888	14276	309.36	1420958	499733	33158	566.88	85	745.303
3175280	2473927	14914	1114.04	2427002	1497459	45301	2079.86	100	747.146
2454717	1126282	9088	511.68	1684967	697471	31197	1426.42	98	754.774
2909152	1785323	16665	839.9	2006279	992268	46125	2296.5	90	758.612
2443800	1638516	9410	703.6	1353828	814895	16640	1513.4	81	760.122
2863851	1399817	7126	547.36	1844843	718814	21622	1607.92	89	766.580
100836	46253	-125	9.5	28218	13244	-507	6.98	36	768.557
178287	539536	508330	11495.8	121857	281932	1217163	26172.18	73	772.256
3011225	1453352	21006	728.16	1656816	651897	38032	1383.52	78	779.845
2929784	1516509	11763	878.18	1906827	799380	31280	1522.8	87	787.251
112611	11390	3823	91.78	31223	3100	4314	116.04	37	789.434
126503	92687	1573	48.78	51531	46383	2306	424.16	59	791.245
2556694	1162311	12076	595.36	1560125	543302	26469	1534.34	79	792.323
2638790	1406168	8724	563.64	1777066	756176	25074	592.64	87	793.822
2326966	1091801	13182	583.52	1316944	478867	28742	956.12	79	794.806
107314	55257	183	11.38	34398	31951	-338	385.32	73	796.376
2402690	1154889	10808	4941.88	1336809	556310	28978	8344.08	77	798.034
163786	135248	27	73.22	46539	38446	-1246	205.44	36	798.468
2971696	1543565	20895	1092.7	1900630	784437	36287	2126.82	86	798.769
241538	258130	2077	5831.22	72387	76111	1564	8004.04	46	800.863
827276	1401654	908599	64519.14	497905	748953	2305562	126617.3	83	802.298
2340833	1309831	9854	753.44	1597488	765363	28053	1383.58	94	804.894
117155	15664	393	-94.02	32012	4367	456	-135.84	37	807.103
2165404	917202	9004	555.44	1296138	375806	16980	997.8	77	808.174
2793418	1255703	14265	756.9	1794166	643302	29376	1027.36	85	809.012
1329386	703702	6974	807.64	862839	336798	18890	1423.4	82	809.650
1762941	943747	8463	1293.18	1119575	443749	21318	2711.48	80	812.460
1816297	876985	9985	247.1	1187872	431279	27482	424.52	84	815.052
1425439	1532182	181197	92182.42	1117132	904785	506020	201199.2	83	815.105
114505	72759	107945	1826.7	31926	20153	136067	2439.62	35	815.856
1784784	862783	12124	730.64	1113721	370849	21593	1045.98	79	817.610
2622092	1636155	6939	371.54	1818679	892324	15327	1192.22	84	818.020
1984999	1165725	22789	582.54	1293415	601194	52509	1435.74	85	818.717
2410792	1573756	10208	1000.88	1522186	767549	23425	2191.5	79	818.939
937021	1545262	379007	89185.02	509806	682099	891279	151707.9	75	823.001
2933775	1769221	22510	966.6	1787107	869668	56014	2105.04	84	825.274
3310242	2107037	15574	806.64	1785458	1073991	32142	1744.12	79	825.844
2061245	1048263	6216	442.76	1263190	479803	15962	996.32	81	826.437
1153511	573903	4684	-5.76	503451	206477	7543	-20.02	65	828.572
157043	125874	6234	1590.24	67521	47089	10275	2684.5	51	829.426
2176618	1052322	9061	2183.46	1423615	544932	29044	4758.84	88	832.175
2773171	1650662	19903	874.58	1875692	1021179	48338	2351.68	92	834.083
2402095	769394	12930	294.8	1412410	341501	24727	655.22	76	835.318
168388	178625	630	339.8	62861	85954	854	593.44	53	839.239
2430369	1017702	10686	698.96	1267985	407798	25206	1428.16	74	841.604
126877	171460	164056	8140.16	48943	58358	234185	11423.1	47	844.263
2353543	1022289	16969	287.34	1432944	467083	28383	439.38	81	844.306
3760369	1956606	20750	1050	2502101	1067395	54721	2382.06	89	844.802
772581	1898515	242290	128181.4	457485	1064702	674196	227984.6	71	844.951
186182	84914	24447	2051.42	42274	17724	29584	2433.24	26	845.105
129997	49949	363	148.18	38870	14668	357	295.02	41	849.005
2993626	1282498	19527	790.22	1714675	602728	42389	1714.54	82	850.849
1996484	989622	23087	644.82	1294359	466965	46427	1167.22	84	853.861
2478077	1684981	15982	697.52	1753084	967211	46008	1588.88	93	857.354
185560	228285	1532	59.52	58770	72780	1843	89.98	45	859.243
1998842	862639	6550	272	1158464	409653	16216	331.76	80	862.349
2486706	1679116	23470	1040.2	1666735	833239	51213	1789.18	88	865.162
2220448	1100045	11481	486.66	1308819	533808	22685	750.1	80	876.581
2616209	1586285	8237	654.82	1709671	839211	19361	1922.46	85	881.451
2337966	897823	5265	456.9	1317284	417000	11001	714.86	77	891.345
2933247	1177985	20181	719.66	1773603	579426	42431	1612.66	82	904.742
2058916	1367362	12174	427.64	1289444	630172	29933	1052.38	81	909.100
3076251	1703029	24127	1266.22	2042373	860323	58057	2214.02	85	912.200
3034207	2422413	19836	1065.96	2162406	1288877	57381	2549.66	89	912.943
2233959	1223734	12080	306.8	1489903	599801	29122	954.92	85	914.628
2540513	1526928	23693	1094.98	1603287	849664	63298	1749.28	88	916.097
2385872	1374333	12320	671.2	1594309	618671	24745	1098.7	87	917.798
3834984	4026912	28588	1338.68	3307713	2779611	101844	4072.84	110	919.566
1783695	1666176	22155	1102.3	1676190	1163420	79343	3335.98	114	920.153
2408258	947947	7746	253.56	1354073	506306	24186	536.96	87	923.629
2005845	970151	8516	542.76	1138888	394390	18278	1540.08	76	925.671
102762	188779	376044	8130.84	31910	56671	497473	10847.78	34	925.956
1773261	1471725	16414	1117.04	1278134	837238	54793	2681.98	90	926.101
3100470	1516562	8640	543.4	2181986	841318	23123	1628.78	90	927.655
2071632	1429986	7212	458.32	1278174	695009	22788	467.68	81	928.648
1727548	821050	6278	812.08	1086307	374206	18283	2186.38	82	931.060
2824970	1399151	22191	763.26	1824669	696577	51098	2488.28	85	933.930
2476120	1600664	9569	605.34	1515565	875103	21763	810.18	80	934.543
3441052	1957644	13600	1171	2526680	1103953	34367	3522.62	94	936.550
2252514	1080023	8627	324.22	1304154	477455	19995	518.7	82	938.402
2747792	1536595	8205	591.3	1797450	754460	21940	1989.4	84	938.852
3445722	2191607	13788	982.68	2220585	1188607	25915	2000.9	82	943.260
150214	51551	5651	-51.14	39570	13176	6830	-277.2	36	944.089
1959316	1156218	5529	420.94	1253647	551300	18086	778.96	81	944.413
2112784	963066	8166	475.76	1256527	468807	22712	846.32	81	944.994
2047598	1171338	28397	787.42	1216026	503263	55588	1038.68	82	948.496
2951568	1467234	8215	604.9	1705277	694554	22265	1395.9	83	953.859
158728	1995860	2902	195.72	55764	653971	4539	323.54	48	957.044
488323	710213	62675	6957.5	190421	236790	93481	9430.66	59	964.290
2424854	1140975	11515	201.9	1622461	655984	35167	81.62	88	966.341
3325861	1886979	11405	667.3	1951488	1032003	33639	1278.54	90	967.247
3164619	1332699	12780	663.8	1914046	695209	35821	1544.06	89	968.181
1339361	2125732	58825	120262.5	687837	1137076	139289	203716.5	87	971.200
133845	74434	244	121.84	40590	24888	246	249.56	41	975.032
163258	161064	87290	3738.4	64597	60720	134123	5718.78	51	986.236
2566439	1720963	10721	1061.06	1689456	876264	22521	2121.06	86	987.287
212053	228976	804	83.44	188126	285312	1979	89.94	112	991.888
707515	1272679	397787	66597.82	348659	542904	811179	101341.9	72	995.009
295258	616841	2415	103.9	93360	198604	3840	389.4	49	995.886
2425992	1554945	7743	617.98	1432858	740484	16881	1158.66	78	998.416
2430256	1186494	6653	547.58	1374527	578468	15564	561.04	79	1004.433
3040026	1273169	37251	54870.86	1987464	1017260	104363	86075.18	103	1005.575
2822766	1631624	8345	389.7	1644719	776853	21435	645.1	81	1012.693
2651635	3785264	17648	1382.28	2311936	2258876	61087	3067.82	101	1015.541
1450028	549145	13214	365.04	656149	173161	20493	524.98	57	1015.753
2886482	3452568	29637	75184.82	2748801	2751194	81870	131003.2	119	1021.234
1003116	2150159	10551	611.86	782526	1062476	34082	1575.52	94	1023.166
1981425	1229393	11423	438.78	1174122	527572	29541	358.26	80	1023.821
2492151	1658342	16530	953.8	1550314	782950	38057	2188.02	77	1024.133
1676453	846381	15575	558.5	991718	399560	29983	445.38	76	1024.426
2776771	1698391	20032	693.52	1727344	826380	49288	1424.68	83	1025.747
2254642	1232339	9227	506.22	1337870	550218	18862	444.32	76	1027.186
2214374	1126981	11091	533.26	1502977	595636	33819	1403.34	89	1028.874
2629374	1172217	8046	313.56	1655530	629689	19598	557.28	86	1029.503
1642557	800131	9095	207.7	1039151	362020	17915	959.9	78	1030.253
2342049	955272	16747	1571.42	1408451	463059	34498	2467.28	81	1031.044
575543	1194270	433957	79250.02	307500	535874	864877	119974.2	74	1033.984
226635	79326	43842	2326.12	66810	21195	55630	2381.8	43	1034.370
2721902	1083616	8282	671.52	1589246	575675	30056	1713.16	85	1036.710
2526563	1159808	14344	1146.84	1431165	534275	31797	2339.42	76	1038.075
2421628	1286949	13989	557.54	1623073	760222	35668	551.48	89	1038.476
2414352	1245316	16717	463.62	1468634	543855	36568	820.48	79	1040.908
1706769	1515476	13785	726.1	1160148	733191	38013	1207.18	77	1041.144
2329902	1404714	12661	951.46	1426593	628382	28808	1753.88	73	1041.320
1844591	888899	7236	2043.96	1135633	428304	21346	4939.56	82	1043.671
2148805	1161889	8634	646.24	1229652	494730	17807	1730.02	78	1044.605
2220776	886218	8948	826.28	1211475	394688	17615	1522.9	74	1048.332
140870	93773	108	41.88	48054	38571	292	102.12	47	1049.854
2136183	1717108	8426	822.36	1327205	732522	15773	1530.78	78	1051.461
2945345	1126042	16099	491.14	1774516	582987	27787	1024.82	83	1052.464
2116706	1049458	5515	379.9	1238870	483452	9624	1029.64	77	1053.751
2377103	1615982	5304	224.44	1662875	848207	18472	177.92	82	1053.961
2326374	1493173	15900	914	1437301	717349	42910	2576.6	87	1056.127
136761	60265	1689	231.54	40684	18089	2234	501.24	41	1058.120
235152	157349	692	15.12	80387	55326	1401	67.86	51	1070.181
194658	179505	3731	-62.34	97970	98287	12593	-349.02	70	1074.927
1932995	846675	6123	571.78	1237582	420173	18280	1042.8	85	1077.195
106303	41450	6295	454.7	39599	12721	8790	413.4	45	1080.438
2248252	1369399	20229	1220.94	1370317	634013	38709	2541.74	80	1081.337
204277	197038	536	84.96	64081	67069	947	38.42	38	1081.507
1644178	843318	4724	484.64	1040784	389616	12243	892.98	82	1089.655
2740943	2050767	11450	1042	1774363	955773	28028	1946.08	82	1100.441
244426	238190	67587	2337.82	77898	74332	95669	3312.34	44	1101.072
2457243	1265616	9867	402.62	1566366	643543	23367	872.62	80	1101.087
2429268	1399639	8604	405.44	1572759	665139	19898	1156.28	83	1102.774
2253208	1032251	11211	962.46	1485139	535286	27641	1845.26	86	1106.189
1758799	837733	14635	420.1	1122132	433362	33011	1392.46	84	1106.983
2673612	1401079	11479	559.94	1581389	665051	28511	1443.46	80	1107.288
2146665	2075102	16011	433.46	1602920	1228545	59457	2269.02	119	1108.596
2130316	1315653	17406	1784.16	1336665	602393	34035	4407.1	83	1109.338
2210422	1579318	21519	1131.34	1341296	706792	42565	1984.9	79	1111.558
777480	905661	35873	11343.78	383347	439046	74747	22660.42	66	1111.804
2719965	1347785	11483	594.38	1654757	683620	28310	960.6	82	1115.410
3400716	2842628	17298	728.28	2012582	1373102	51298	1189.28	85	1123.631
2970098	1646306	12106	846.16	1806623	864581	29943	1911.98	85	1124.297
886567	1823334	403366	98353.76	588331	1037335	831062	213551.3	83	1124.898
3542117	1482837	7987	820.82	2215925	840053	17462	1836.32	89	1126.135
1920333	1135365	10032	372.52	1246508	566275	31723	953.78	79	1126.216
2558203	1360666	8655	616.3	1717949	706796	28635	1562.1	83	1126.680
2114653	986162	31489	500.54	1386071	509730	65756	793.16	84	1127.472
173714	23222	997	47.42	46650	6098	862	221.32	38	1128.093
2314983	1280770	4439	356.54	1463282	661522	11007	808.02	85	1131.424
700395	1174172	221059	50619.74	541786	868254	598525	127167.5	94	1131.537
2447446	1155004	16311	712.46	1486388	539665	38846	1487.56	80	1132.520
3021020	1275017	12823	719.78	1848515	661825	24884	666.24	82	1133.150
2113698	1175676	6417	301.62	1420094	615023	21032	576.52	85	1136.477
2435561	1325940	4950	526	1626288	603789	11515	982.9	77	1136.613
2181238	1113836	8133	429.38	1328367	511526	21128	848.08	76	1137.130
225870	1507518	767	48.62	65232	449022	515	164.9	38	1137.519
2283557	1037320	6739	374.54	1502021	511380	19939	919.54	82	1138.786
2555563	2385420	29778	1466.08	1706016	1377890	91367	4117.62	79	1138.807
2045512	1207818	7547	440.42	1401489	631788	22847	849.42	84	1139.807
341718	339953	169937	94957.82	120153	124020	270803	152875.6	57	1140.841
156160	71969	138533	3853.38	44343	20817	177663	4618.18	41	1141.432
3182550	1739752	24631	3832.66	2061937	871561	54553	8232.58	83	1141.454
730093	722929	41359	2083.74	403454	389911	106763	5241.18	77	1141.818
142781	24311	1536	-16.04	42223	6857	2642	-504.88	41	1142.968
1324218	569223	14219	762.34	724764	225220	26130	1607.8	71	1143.318
1894216	782169	16927	574.22	890415	258065	30432	752.52	68	1144.999
2224381	1038486	9827	773.22	1267061	482643	25583	2247.38	80	1146.168
3538536	2839832	15977	941.22	2368736	1665132	39547	2410.42	87	1146.216
2078458	2029210	13626	397.36	1542111	1196647	49878	1035.08	89	1146.669
2175366	1178158	12437	535.82	1456028	583160	32125	1273.5	86	1148.127
3172415	1585905	18440	1113.4	1974520	869374	46036	2132.96	94	1151.927
2359313	923449	8932	364.52	1469013	423155	24552	388.72	79	1152.510
2286708	1089363	4765	365.9	1374363	515009	10150	466	77	1152.709
1940846	927334	22681	734.66	1146320	394891	40160	1066.6	70	1152.789
3026370	2462584	12218	1490.48	1999482	1241654	32609	3285.74	86	1155.934
2713092	1199766	9736	478.96	1755393	619609	19363	-18.82	86	1156.673
161253	51286	67725	1323.5	43867	14197	86069	1513.34	36	1157.253
2125346	1120693	11664	381.04	1298968	561126	32215	1095.9	84	1160.072
1653052	989130	12036	471.96	1160150	509106	35306	1451.16	89	1161.106
2485679	1575882	10974	407.64	1759798	832595	35307	1568.02	84	1161.348
2487605	1927303	19810	993.6	1567111	819443	42970	1312.2	82	1163.303
2511188	1256157	23778	494.08	2335163	1011792	63915	2178.9	111	1170.575
2836376	2239086	16818	701.48	1752193	1169430	41287	1492.82	82	1170.999
1831742	1137966	5597	381.42	1144488	535152	12820	699.2	76	1171.490
2403760	1229428	4385	1073.1	1227218	518281	7096	1815.56	69	1171.745
2605632	1303762	12646	693.56	1600923	623819	26035	1556.1	82	1173.277
1988347	1110605	8691	350.26	1364641	577338	26503	663.58	87	1175.175
2213476	1348751	18106	873.16	1243394	609014	40225	1077.5	79	1179.042
1934928	1069861	5526	490.36	1129790	512359	12801	687.86	81	1180.348
2839278	2097757	9362	539.32	1747667	1141269	20416	1272.76	84	1186.806
1175028	443017	3020	151.2	615791	172196	6424	250.64	69	1190.053
2377537	1565374	14812	1019.32	1581382	743538	35233	1750.38	84	1191.492
2949117	1416271	8878	478.08	2017708	749940	26767	893.62	93	1211.847
2622044	1527929	22779	848.94	1579838	724694	48196	1407.56	80	1221.053
701085	683683	911400	20452	567825	787274	4210403	101779.6	120	1223.760
151962	103508	41076	1302.36	43676	30458	52856	1524.16	41	1225.191
615241	1254602	638727	53310.22	385445	611657	1432738	120579.7	80	1228.037
134635	76708	271	69.06	38783	23448	468	-24.52	40	1231.678
1812067	1071522	8781	594.66	1062192	434882	17427	1548.22	78	1231.801
2504284	1126148	12301	518.86	1337976	527192	25088	1563.68	78	1232.303
152669	214512	178673	4143.78	49140	69345	249645	5687.7	43	1237.941
2015945	1026779	12172	311.92	1306091	489089	32495	433.7	83	1237.976
2572048	960830	16640	887.4	1585170	464193	35520	1044.2	78	1238.756
132798	110496	50053	1374.58	38623	32346	66435	1823.1	40	1240.155
2732037	1722743	9588	917.68	1558379	756877	19223	1567.78	79	1242.507
1602589	1059420	14969	513.34	997639	460425	29269	1091.34	72	1242.548
2114022	1022639	23323	1215.78	1308569	481119	47186	2577.96	79	1243.804
2088221	1495785	14772	657.92	1684110	932156	36919	1920.34	91	1244.233
2485715	1468665	12119	503.34	1550941	710688	34427	690.22	87	1244.936
2204671	964995	11595	441.7	1301460	397688	22536	648.96	76	1247.400
272492	251758	1483	138.38	156044	153494	3815	538.9	72	1248.423
2340245	1185631	6103	179.58	1458311	603528	16737	-61.18	85	1249.188
2227532	1186553	8259	587.74	1519514	636086	31501	1639.86	80	1249.229
2347128	1392273	11156	650.16	1589570	704027	34849	1423.14	88	1252.052
2615695	1578770	12287	376.82	1975910	972311	44294	1429.84	100	1253.851
2797746	1421201	9020	626.2	1712300	658934	19187	943.82	82	1255.749
2554196	1319565	9165	263.9	1698676	721545	14977	419.22	92	1261.419
2345361	1182704	8151	493.86	1630872	642851	20734	559.24	91	1265.360
1910312	847162	14352	719.72	1057966	351831	30145	619.7	77	1266.535
2288345	1146382	15684	614.24	1415303	559685	40685	1387.1	84	1267.523
2361707	1406503	11476	511.36	1692040	813581	41178	1525.08	90	1267.802
1946778	972279	17004	307.44	1158819	412074	39523	375.78	76	1268.564
2398933	1180859	25447	1088.42	1379827	569982	55426	2934.36	79	1269.667
2122107	1531054	14386	863.96	1495670	721861	37721	1934.06	89	1271.051
1040163	407556	3154	359.44	490735	146568	4221	675.06	59	1271.280
136241	54134	172	-50.08	40319	17521	200	-74	40	1273.351
148105	179757	410	117.6	43662	52462	485	205.1	41	1280.735
2380532	1100595	5058	475.88	1425797	528446	8804	992.44	82	1282.775
2215717	1237046	10188	758.68	1616737	774256	35593	2197.98	96	1285.296
4015671	4215175	13757	1683.02	3684707	3815384	55820	6211.2	108	1285.384
282803	183693	4278	394.08	95673	80024	6893	806.98	55	1289.349
2285936	1317553	8873	666.78	1326073	657698	20831	1897.66	78	1291.205
219142	63592	6116	502.76	61824	18976	7599	636.14	43	1295.567
112466	45936	9871	125.06	30734	12425	11991	-31.74	37	1297.450
1951396	1180356	5088	689.68	1172530	526120	13315	1515.9	80	1299.898
2338949	1131612	26024	893.64	1451266	560292	49917	1320.62	83	1315.860
2124075	1054908	30894	863.84	1287006	491902	66898	1961.28	81	1320.092
118125	125940	319	-44.66	28130	32260	497	-63.58	27	1320.295
2344950	1125805	6938	511.68	1355879	519076	14350	791	78	1321.387
124682	64027	-343	207.02	35478	18161	-790	461.6	38	1332.980
2730606	1823722	7864	618.04	1914560	983162	17722	1129.92	89	1335.923
385498	81035	30	77.8	133247	22972	-143	122.02	52	1337.858
2146094	1196013	7148	614.28	1471565	611705	22816	1199.76	87	1338.944
1586242	654534	7101	494.86	986777	343720	18874	1424.64	85	1340.948
2235442	1155655	8891	500.26	1419448	575733	29585	1116.1	84	1342.263
3557946	1673522	8986	908.96	2255222	911634	26680	2372.8	93	1344.341
1999541	1199009	15851	634.86	1350517	584684	44401	1254.86	87	1345.531
2197414	937650	6219	372.34	1284228	445687	17633	846.38	77	1345.772
2250874	1089761	10385	599.1	1381287	555820	29807	1367.02	83	1347.108
1700015	1077413	12801	771.86	1056578	466433	29350	1941	81	1348.282
2300608	1188900	13298	583.28	1511196	586127	32908	720.88	79	1348.407
2646623	1644623	10665	2893.9	1605372	873064	17904	5396.44	84	1350.004
792163	188889	38845	831.7	299601	55948	58744	1688.84	53	1350.255
1100687	274727	481	341.66	535016	95782	540	765.4	68	1351.881
6225458	6445303	24596	2624.56	6275692	5019888	96112	8020.32	125	1352.079
137270	111327	62	106.32	47176	40996	-1	174.14	45	1353.048
3111875	1912534	11106	2614.16	2038545	940759	29422	5952.92	84	1353.899
2015666	1161589	7268	678.48	1380391	579337	23228	1736.08	83	1354.330
581395	755302	606311	55922.46	294319	359287	1299600	95186	80	1355.675
2035377	1287471	14383	1827.38	1405172	644638	35087	3680.82	84	1355.898
1597555	793000	8672	731.92	1026993	382900	29190	1594.4	80	1356.390
2640874	1608616	44232	1045.52	1649256	846746	104223	2343.78	78	1356.564
2346684	1228830	10462	186.32	1502263	626084	31467	551.62	89	1357.201
1581384	799181	20960	3071.6	958253	351210	44179	5696.94	71	1357.229
2008086	1003744	6640	310.4	1287162	479257	17919	867.34	74	1357.454
433495	377115	318988	8243.68	127509	113772	435459	11154.74	38	1357.617
2744817	1304253	14483	845.38	1834643	692822	39138	2228.68	86	1358.576
1447454	657628	5096	251.56	905716	314174	9080	511.8	73	1358.950
2039371	1032764	5400	456	1169190	430626	13606	538.16	69	1359.002
150522	134220	75850	3106	40348	36189	94335	3972.1	32	1359.445
2002008	838330	7715	593.9	1200907	376402	20493	1415.98	79	1360.207
339251	1025853	698353	61553.58	204995	516634	1529803	126817.6	67	1360.526
1894329	905883	7404	163.44	1129632	413021	9895	370.7	79	1361.867
107465	114970	1347	511.42	40747	48434	2795	1081.7	49	1365.492
298838	300512	128255	7344.3	114323	102577	190847	10058.42	55	1367.087
2569789	1489677	9239	304.54	1624294	773551	25462	915.32	86	1374.600
1497899	790866	6777	431.22	969362	348843	16715	1096.9	81	1375.857
2749079	1233799	75102	1272.72	1702767	623790	121013	2095.18	84	1378.140
462061	347489	196310	55634.6	186215	165948	409910	94570.6	62	1378.317
310851	148517	97526	3062.36	99900	43377	124916	3919.76	49	1382.855
428525	1010335	123378	56960.08	247012	479219	317666	95238.76	74	1383.990
2402709	1093580	7436	364.96	1479303	575745	19794	1010.84	84	1385.738
1507100	807210	7703	992.58	804859	295355	12474	1410.64	72	1392.338
2246631	993078	8536	358.96	1417663	501637	22888	398.68	86	1397.599
531581	1168182	263421	80807.06	280010	576978	658240	135757.4	75	1398.435
2092839	878646	8821	436.06	1299334	410872	19210	439.6	82	1401.709
2952712	3102707	927272	116205.9	3358668	2683639	3115353	331589.6	178	1403.657
1252535	1554636	101486	15573.96	706279	661794	199660	26073.6	75	1429.891
185283	134582	1739	150.54	83744	71682	3652	477.72	57	1431.624
2533717	1235428	24986	9756.96	1677023	734093	71215	21843.9	88	1447.938
2621034	1338667	7772	735.92	1630687	674652	15602	1783.72	79	1448.517
2015897	1092971	9196	110.56	1166420	519430	19599	307.14	79	1449.352
1991702	1774495	17336	892.96	1470389	916517	47385	2362.1	86	1449.622
3219885	2295369	11291	962.26	2100354	1283274	27512	1223.32	80	1449.636
101252	244673	208267	21770.62	53569	141864	505013	67003.18	46	1449.728
298430	250699	162874	25105.64	73940	74624	221162	45659.32	30	1449.749
124431	190784	253386	54012.96	44452	59977	408997	83606.42	34	1449.757
3137814	1202424	15581	607.66	1859394	604385	38966	886.76	79	1450.306
2744640	1784051	12029	657.94	2224708	1125242	46485	2530.1	108	1456.318
1943500	874373	6926	700.36	1214500	380750	15961	1627.46	79	1457.729
1952597	1023175	7158	831.88	1132941	500454	17018	1434.48	83	1458.774
2482341	2051792	13378	587.08	1694988	993713	33913	1221.18	82	1458.899
927262	963734	99549	65265.14	474604	429557	215245	117842.7	71	1459.354
264832	34149	-70	82.8	81470	9345	-623	-72.78	47	1460.312
2383571	1693598	11271	752.06	1729577	863954	36245	2161.7	92	1460.577
1893277	1431756	8089	740.54	1377939	798248	22474	1328.64	92	1461.268
2778722	1303583	17730	1978.8	1891325	645006	48172	5032.92	84	1462.067
2516229	2229451	13963	2258.18	1896756	1412193	44745	5399.7	86	1462.116
2314539	942631	13602	638.72	1357408	399810	24996	1593.56	75	1463.370
2974838	1465181	7455	615.3	2072413	765473	20332	1990.52	88	1464.322
2513624	1542259	14686	1130.96	1676226	793983	39718	2699.48	87	1466.040
2666818	1744604	12535	3363.1	1702790	876720	31810	6594.6	86	1466.887
1948535	1058861	13424	730.64	1245557	488143	30739	1685.54	81	1469.868
2581180	1013194	16004	441.44	1538526	504607	26217	465.62	81	1471.480
271029	255527	360677	9930.22	91700	86196	501031	14294.66	44	1471.924
525683	1457838	19388	18527.68	321877	689693	72779	36485.94	116	1473.621
2654661	1969186	23103	1506.58	2080220	1237338	79957	4772.02	98	1474.776
2781589	1465827	37890	971.4	1884696	784192	84365	2164.9	89	1476.858
2085290	1331450	11569	966.34	1321634	602451	32439	2598.54	74	1476.897
2498423	1259846	13079	325.94	1659979	654791	32604	875.44	86	1477.585
1656921	1110346	12474	1041.64	1057462	506404	35898	2456.28	83	1478.455
2591491	1237966	16160	495.6	1157198	543707	34182	547.52	72	1481.712
2305709	1070729	11737	478.82	1307457	509938	30147	873.42	78	1481.871
1723211	1064598	7051	1326.86	1085938	450714	16879	2619.94	73	1482.143
1027723	1175869	15968	1557.48	630828	678660	32481	2743.66	78	1483.844
766862	1181902	963768	88711.48	432531	586623	2128661	158099.5	75	1484.138
1162687	2467263	22750	17828	684791	1306341	60904	43301.44	93	1484.692
2855734	1016146	8298	539.28	1825128	520838	25277	962.22	83	1485.007
824900	2173779	19169	50967.34	609936	1267497	59382	107257.5	90	1486.228
2658790	988991	13178	442.08	1491113	434784	26159	794.74	77	1490.791
149019	38865	1053	94.58	55056	14011	1559	56.74	48	1492.719
2605524	1437425	8309	694.74	1599640	659445	26273	1102.78	83	1495.964
2337613	1536752	8556	550.16	1384043	688110	18697	1341.42	79	1496.312
1973129	1176205	11897	592.42	1132296	491901	23535	905.1	78	1497.756
2435101	1226856	18309	642.74	1549059	588810	39615	1501.9	85	1510.466
2577314	1252056	19800	865	2157196	830169	53523	2448.78	104	1511.518
2899202	1430590	20257	961.02	1668269	693111	51064	1988.04	83	1514.921
3209833	2053798	6978	669.08	2245398	1175004	21804	1522.44	89	1528.219
2008029	1123268	18968	746.48	1306075	521420	36273	1362.78	83	1529.180
2526020	1409293	22626	693.36	1602293	668326	45880	1575.8	87	1531.416
2674778	1230227	7421	717.06	1450714	555363	14896	1674.56	76	1532.286
170020	44133	26949	670.14	58398	14384	44827	1016.22	49	1538.966
108152	160021	791	-62.74	36098	49678	1468	-252.52	42	1540.643
1312225	2507172	12913	2356.18	428961	761878	17358	2635.88	59	1543.703
2792608	1735732	11103	431.58	1724164	865192	26361	565.46	84	1549.384
220104	175069	1328	78.08	63314	50469	2176	301.36	43	1557.477
2682944	1125392	22204	662.44	1598875	545931	38328	1000.08	80	1560.529
130532	24132	1302	78.72	41966	7739	2368	-36.52	43	1561.999
134936	86138	1605	208.3	91135	54053	3387	103.82	68	1563.210
2427712	1839097	7677	726.22	1522504	884672	23760	1488.6	84	1563.278
257008	277440	1695	220.7	114816	128675	3881	566.66	53	1563.405
2008095	621865	81880	2346.8	1172700	277073	175972	4088.92	74	1563.780
111590	60286	828	-69.92	31813	17221	779	-155.06	35	1564.440
620231	1886307	571632	98788.52	378144	920189	1304816	172884.8	80	1564.764
1581744	770602	5668	509.48	953230	328041	16326	531.36	76	1571.945
2139069	873069	8929	292.94	1391262	450580	27653	319.58	81	1572.029
2136193	881999	6729	224.94	1287938	417760	20361	900.46	81	1572.920
2263388	1223188	11179	161.94	1470087	562379	23863	-70.82	83	1575.227
1904381	1332667	13763	2625.18	1136282	604848	31155	3704.3	69	1575.251
284583	364900	1476	100.36	80561	103090	2950	-519	44	1576.533
2413058	1002790	10945	249.7	2537627	813605	24629	372.94	117	1576.670
2431547	1014122	12394	379.84	1390845	453448	27709	795.74	70	1576.909
408762	233795	3108	95.88	167978	74944	4231	39.66	57	1578.808
1862968	1055713	8425	357.5	1199341	483512	15638	84.68	81	1578.848
336332	38911	1502	-82.28	98723	11121	1810	21.6	46	1583.536
2587006	1184518	7325	864.5	1728346	613189	25098	1729.28	90	1583.699
2820028	1423924	18428	1040.08	2045269	791882	45644	1955.84	92	1585.970
2045787	999655	8268	599.48	1194135	453839	24927	790.22	73	1586.062
134515	165976	257757	4244.02	44647	56922	373665	6507.9	45	1589.884
2472351	1219917	21548	1161.28	1413321	518163	45194	1987.84	79	1590.202
2683997	1556755	13946	567.56	1730479	833065	41758	992.88	86	1590.507
2414307	1187131	3151	293.86	1555618	554359	5147	486.42	80	1591.150
2714636	1630124	5712	542.32	1748146	943275	20333	584.38	82	1591.382
4271081	1819943	43827	1848.22	2450450	938263	103630	3889.8	77	1591.418
2937569	2014756	14937	864.82	1679372	1028094	33242	1947.12	80	1592.697
3284014	2648512	14114	1774.04	3041005	2253754	60039	5646.54	120	1593.954
570412	98381	21302	402.72	192287	28543	27706	786.16	54	1598.541
2498446	1507798	8227	490.22	1584783	737898	15561	1452.46	83	1599.962
702206	1717334	259649	79852.14	511395	991212	676448	139371.3	85	1602.989
2341506	1722526	18257	1603.02	1541855	914844	45828	3140.08	88	1605.386
1148832	1111884	19736	458.96	763043	498532	53341	920.26	84	1606.731
2818857	1926515	10176	543.36	2063007	1091278	32366	1732.76	93	1607.249
2494092	1109133	13000	505	1654238	684865	37727	1229.22	87	1608.039
161565	240674	1293	20.98	78847	126706	2644	-206.16	73	1609.367
377530	237928	200210	48391.6	146489	75836	283210	66234.6	55	1610.052
2096179	887774	6808	319.88	1182615	389539	14485	902.1	76	1613.662
2292308	848749	11289	320.54	1289842	421804	28974	613.64	81	1614.126
798543	1397289	104931	73891.66	431411	591570	204497	112563.4	65	1614.311
470590	134754	10541	378.26	156817	41493	14210	663.6	53	1615.798
2288162	1037751	11500	350	1407544	495654	28815	1077.9	84	1622.523
884642	2321234	318716	128206.8	521807	1263639	808116	244023.8	85	1625.879
2092718	1162697	11630	464.8	1305482	542762	29179	1442.94	79	1625.917
2309513	1280726	6377	555.22	1595828	663219	16234	1037.24	87	1629.794
2493817	1049654	148459	3861.74	1497000	491461	227203	5267.58	82	1650.759
3687330	1362839	22416	1610.76	2195103	637022	50044	2780.84	83	1656.158
2777970	1911063	12045	736.7	1723208	1042559	26143	2519.98	81	1658.696
2540298	1143363	20433	899.38	1635495	576656	44947	1647.42	88	1660.799
2007232	1073569	4442	711.12	1109164	474730	8021	1446.06	77	1663.208
2403490	1125593	7480	675.8	1428139	529859	22166	1073.76	83	1665.994
2190813	1183014	6697	36.42	1518878	595393	23605	476.3	90	1667.095
1869934	1045743	15043	471.98	1265461	525404	37361	-167.54	85	1667.792
1486596	1407313	12424	783.64	915936	614563	31985	1110.1	83	1668.893
2314979	1083312	15757	839.02	1348582	477831	29011	1223.46	73	1668.920
119944	169490	303685	55765.1	66963	106145	714132	131401.5	65	1670.648
2644935	1415106	17339	1021.54	1768466	805595	43191	1646.26	88	1671.183
1629715	1006626	11904	368.44	934269	454745	38013	869.18	80	1672.349
2409043	1411477	8566	926.76	1490709	652523	20827	2274.22	79	1672.470
311467	344466	96979	8944.94	134189	116650	149687	13113.82	56	1673.404
932324	1423450	48512	22668.32	413569	641963	101679	40145.94	69	1673.567
2938527	1504729	12892	403.12	1969286	766147	40782	1668.52	85	1673.994
2480790	1144507	7996	603.56	1477339	491203	17612	-341.68	79	1675.018
2190150	1505036	12504	833.44	1522995	881926	45592	2401.12	90	1675.261
1917304	1226938	11209	687.74	1255187	584448	32369	1343.34	84	1676.067
2292151	1318888	10024	295.64	1530248	720075	33101	56.86	87	1676.823
1790499	607654	12534	671.24	1042481	266245	23428	1193.08	76	1677.991
2481810	1212675	7586	587.96	1451796	629577	25962	1590.32	81	1678.214
2552460	1379231	13011	468.46	1749285	727922	35988	1109.68	83	1678.426
170116	137203	28850	34542	57151	43262	47784	45865.24	44	1679.133
2241658	1226306	11435	738.1	1261601	593522	34101	1350.86	81	1682.461
2766810	1248952	12904	549.44	1837411	625463	31429	1772.94	85	1683.059
3701354	2202074	34987	1317.82	2449510	1202627	82696	2726.56	79	1683.318
1768134	721398	9384	454.24	1028432	328950	23153	1194.58	68	1683.430
2094136	826144	16367	414.62	1270120	373304	30416	681.76	75	1684.104
2397192	1282144	4790	562.4	1374667	597533	9988	1016.68	78	1685.765
2135784	1047191	6053	296.58	1311785	507619	17393	571.98	77	1686.179
3089772	1878043	7680	613.8	2153999	1055585	16352	1376.72	91	1688.467
2321294	1600494	14773	1046.78	1594373	809948	45004	2145.44	79	1688.655
2650405	1184436	23415	8162.9	1497029	561098	40196	14073.56	76	1689.877
113292	193215	58421	3978.06	33901	64597	97844	5786.84	33	1689.983
2506150	1248820	12626	492.36	1770187	696080	38522	1847.92	87	1690.090
2619192	1585119	20659	1298.74	1535812	760441	43113	1900.18	78	1690.396
1596002	811779	4928	321.08	930143	355090	10511	717.46	76	1693.908
116045	70559	4790	-557.6	33310	22323	-953	308.42	39	1696.805
1490368	1085570	9361	432.46	1049903	556926	34500	584	89	1698.091
2736776	1666813	15515	595.9	1837801	826955	37966	1603.76	91	1701.060
134642	64016	993	-43.02	41600	26765	1487	203.82	47	1702.073
1028876	1705524	775835	115784.1	565359	766195	1702585	186730.1	77	1712.318
2429136	1345735	20556	330.16	1762917	810452	65642	1671.12	96	1713.167
2691606	1184737	7434	370.24	1663348	600863	15039	873.54	85	1717.337
2235774	1100299	8138	494.68	1459907	556821	23910	1009.6	87	1725.587
2072287	1107229	6364	305.04	1291917	526642	18033	1024.38	82	1726.193
173361	173820	10923	2218.78	77741	74224	20331	3695.66	58	1738.502
3184895	1857479	9579	625.94	2092855	1040317	26412	1774.32	88	1741.733
2494366	1694742	15860	931.6	1750161	874437	45466	2213.76	93	1745.177
2955317	1830683	16623	935.78	1931891	882279	36336	2240.96	84	1762.580
2078460	1083288	16519	680.34	1177081	452405	34488	988.68	75	1763.989
1898926	985435	11049	431.14	1051652	441117	23744	1060.84	75	1765.455
111771	25530	193	53.98	30570	7355	195	30.7	36	1767.315
2032612	1571263	11471	1061.06	1482433	857379	40602	3074.72	96	1775.193
2646177	1436651	9330	681.8	1653316	837829	28334	1722.24	89	1777.039
2041604	993388	9869	392.34	1185176	429828	19974	1219.64	76	1781.001
2489288	1012533	8615	911.9	1688861	506533	18834	1759.24	81	1781.240
755559	1297112	18284	30756.24	478466	696728	37961	52776.46	82	1781.986
2052000	794910	9562	323.32	1254818	375716	18254	317.44	78	1783.049
2501379	1117599	5806	667.16	1375879	485635	17604	1356.44	78	1783.277
1778277	1113463	13969	514.34	1111029	491976	32387	1292.82	77	1783.583
2739810	1100188	13579	451.94	1781019	572965	24471	908.06	85	1785.035
2662690	1906548	11405	410.3	2012432	1167154	39663	752.18	99	1786.072
2152265	1260067	10445	303.7	1305248	614485	25440	399.4	71	1786.275
2275487	1659862	8835	733.1	1577162	842360	28712	1420.32	82	1786.527
2305421	1803697	46360	1342.6	2928228	1545373	112041	3941.26	156	1786.623
2438802	1279315	8827	887.22	1761398	783036	32761	1603.46	95	1787.992
2044750	981195	11295	491.7	1322245	447559	27797	1264.42	80	1788.535
2176746	1396933	14309	1325.74	1388367	639689	35489	4335.54	83	1790.162
186393	278171	235583	5948.38	60059	87014	326505	8753.3	43	1790.655
2540530	1561342	16729	2267.94	1731794	733885	46151	4989.86	83	1790.706
1625003	1297943	22056	1749.16	1014216	670043	56298	4087.28	85	1792.184
2515700	1079451	11150	501	1616805	558473	28128	1184.08	83	1792.677
2992119	1831340	12629	1251.94	1682247	948043	28830	2211.8	82	1793.847
470637	367692	13735	58479.1	166860	118810	20519	80122.34	53	1794.517
1768157	1043591	9692	325.12	1720387	732218	31100	1025	109	1794.747
2206390	1229925	17120	3658.2	1225604	519680	31742	6328.12	74	1795.411
228835	91643	1700	327	57971	23087	2495	398.7	33	1795.715
2400708	957037	5722	747.92	1443182	462613	10201	1537.86	75	1795.731
2140633	933991	15138	909.68	1309843	414091	31757	1938.02	78	1796.605
2467875	1633516	16733	936.38	1689425	865472	47099	1410.14	90	1796.981
1903225	1780815	13448	575.28	1245097	1138988	37675	1577.5	92	1798.231
2701513	1360066	8515	1060.9	1579900	628192	20082	2472.52	80	1799.060
2755556	1056868	11960	830.6	1747326	527967	31700	1778	83	1800.634
2384595	1033965	11376	572.36	1430193	465321	25815	898.9	75	1801.021
2200303	1362161	18718	684.48	1389029	670169	43562	913.32	81	1804.050
2111612	1253922	7974	352.64	1328340	582598	20815	1084.9	82	1804.689
2323375	1221671	16113	356.18	1457728	574881	35401	1296.86	84	1810.079
2212208	1007330	14433	453.38	1380818	461433	23944	508.84	81	1812.829
154583	92572	381	153.66	45343	27674	605	158.3	41	1817.431
1942105	1860737	25457	1015.02	1374380	1130654	80068	2085.48	94	1818.376
2393190	1632347	6749	724.14	1655183	850786	23077	1424.22	89	1820.264
494229	238933	25442	61430.12	213418	83051	57821	85019.06	65	1822.458
1951737	1129921	9772	273.92	1194336	497563	18475	428.5	77	1822.902
2747650	915764	14816	384.76	1616075	455168	34926	1250.36	79	1826.315
170318	217396	103087	6840.82	74666	112054	224611	14944.46	50	1826.428
218414	74219	6236	161.96	59854	20581	7802	237.72	42	1833.085
1861453	926951	28242	754.12	1047022	406847	54626	1572.36	76	1834.165
558943	756524	121471	52500.06	269752	392270	307819	82154.34	74	1836.399
2349551	1172600	8737	571.82	1408682	576557	21969	975.34	86	1840.639
2070484	1182034	9260	528.6	1232331	521587	18221	1256.06	80	1842.382
2004651	960412	9443	450.98	1292347	447483	23967	657.62	82	1843.142
809588	1520869	31177	90611.22	446552	642093	60978	143091.1	70	1843.728
2703900	1427927	16878	906.08	1637145	706007	35052	1996.72	81	1854.816
537430	70445	425	-22.5	190804	21377	771	-431.94	55	1866.058
1514821	870874	10885	573.1	893686	377434	20222	1268.92	77	1872.200
2744187	1172391	5961	455.46	1595890	540065	12990	646.4	79	1876.092
2502286	1329852	10873	654.78	1711445	739725	30870	1392.2	90	1880.379
2802439	1558931	149646	106864.6	1647769	772259	307279	183882.9	79	1880.574
134524	66307	212	148.32	38097	18805	-162	324.68	38	1881.646
655302	107216	18664	135.04	290170	33980	27328	244.08	62	1882.288
461012	1125749	1027111	59876.46	344531	635881	2499108	115233.9	82	1883.239
2067554	976796	13946	469.56	1241000	448516	24441	881.26	79	1884.959
543043	1336244	69018	57415.48	314888	695914	156640	100718.4	76	1885.742
2458859	984765	17987	450.82	1581117	586457	48730	1117.8	87	1888.409
2132376	1113493	13020	202.2	1274603	516228	26888	-125.32	81	1889.821
2341197	1301689	13176	2021.36	1353415	564124	22675	4089.5	77	1890.344
361331	770886	105281	13261.66	136924	310409	185999	22587.14	49	1890.402
1931037	869228	10523	126.78	1150119	376929	24646	-19.44	77	1891.660
1492425	1381727	17746	978.56	1011571	625570	42453	2470.58	82	1892.024
2024452	1009954	8167	382.62	1245511	511376	22995	374.7	84	1895.280
234886	102294	16706	510.16	69574	28682	21473	916.78	44	1896.209
2071356	991561	7947	652.42	1246082	458393	13274	1047.64	79	1897.003
1848281	1033140	18775	1026.5	1074977	419169	40722	2298.92	77	1899.457
186248	105823	3128	340.08	61721	41483	6409	553.74	48	1899.545
389006	511283	53874	2571.64	149817	180056	78703	4031.58	57	1900.428
2637471	1473890	14868	923.48	1721733	799965	37862	1895.32	86	1900.597
219707	274391	1642	691.12	64825	78324	1369	1126.34	44	1902.022
2838733	949832	8623	445.78	1652452	469543	16384	1438.24	82	1902.034
2163662	1018594	5831	563.66	1361718	518475	12516	589.76	79	1902.381
2408569	1265232	10759	-211.26	1375117	659680	27541	-3319.74	81	1903.990
2035254	1196236	7046	-227.44	1277034	560896	16366	-2789.24	72	1904.013
3287575	1870646	12275	1001.5	2085432	978460	34338	2452.68	83	1904.850
2011974	984101	7724	177.64	1322497	494758	20096	497.56	88	1906.747
2295540	911957	15632	373.52	1414195	436334	37414	650.04	85	1907.253
850647	662459	476660	74069.6	441958	315818	925271	128630.1	71	1908.442
1692213	858769	8814	453.04	1060702	418919	15962	998.32	80	1911.652
2302091	1328881	7279	501.94	1377577	593537	8686	-9.04	77	1912.777
2571294	1342605	11825	660.5	1624526	658866	32201	210.86	86	1913.692
3473827	1891714	8995	890.7	2408253	1171272	38192	2116.12	102	1916.636
1132841	1851665	900066	78930.76	617455	855833	2090505	133906.3	67	1916.846
169193	96982	559	-123.26	49208	29812	989	-46.46	41	1918.271
194154	37965	5673	-2.22	55902	10327	7008	-346.12	42	1919.696
1905642	1097794	6019	-24.66	1246142	532095	20709	-657.26	84	1920.000
2879358	1237425	11576	757.36	1779979	631401	41613	1716.18	89	1923.280
2150724	1149733	11667	698.62	1357591	521295	30495	1430.7	85	1924.514
2868562	1449957	14703	927.58	1800410	749534	34630	2052.8	85	1928.396
2584976	1543743	13037	345.82	1725256	872211	35860	840.6	89	1929.907
2280023	1402047	10834	564.24	1632365	804193	31735	1899.1	90	1930.623
2985890	2073811	17066	737.76	1805771	1155004	49321	1255.06	83	1931.111
2803590	1639702	15393	697.98	1882701	859012	39791	1681.26	88	1941.156
2548446	1541443	8299	763.14	2220209	1028775	30984	2012.24	107	1950.546
2558880	1247203	10807	1677.02	1382743	610477	22829	3392.94	76	1952.841
772800	1921618	51110	62823.6	402014	972681	125483	102422.4	80	1955.165
429398	1045414	111543	57333.98	272638	620934	297152	106074.7	82	1955.838
1965981	1168530	18919	2011.34	1122182	486727	37811	3271.46	81	1973.036
2507449	1358090	10175	604.5	1682551	750236	32456	1159.16	90	1974.449
840810	1141466	25334	66869.24	466863	570382	61432	109473.5	75	1974.919
2346385	1217583	8381	579.66	1573655	608096	21900	1156	86	1975.850
2191752	2070565	8669	661.34	1291248	937828	16756	1182.16	78	1985.654
903267	1822768	48009	72750.74	466924	845755	115689	137436.5	76	1986.391
156762	58217	203	-5.42	44087	17106	351	44.86	40	1987.593
394371	564033	165916	66396.76	173449	204436	271833	97596.38	61	1988.211
2059707	1098822	26480	647.8	1292471	504840	54871	1758.06	80	1992.192
2252417	1559711	13560	804.6	1518228	835402	32192	2067.12	99	1992.733
2896214	1372713	8687	862.82	1806319	667348	19074	1839.64	81	1993.239
101125	43656	49579	1026.94	25925	11378	60062	1134.32	31	1993.947
2938893	1015514	13079	530.94	1872381	508030	36241	1240.26	82	1994.888
1894741	931392	7064	506.04	1167675	429762	25209	1805.74	97	1997.048
1705627	905076	8316	224.76	1158856	448547	24389	124.54	86	1997.555
2488472	1018606	16994	473.84	1508853	508107	36627	776.22	80	1998.788
2339423	1294087	12400	680	1406986	608972	18310	844.6	79	1999.489
1790257	776245	14766	629.76	952395	320439	29071	1211.06	73	2000.017
2022956	982493	9248	343.28	1316677	499472	25103	704.58	82	2000.446
2731257	1655638	6584	361.24	1859250	789185	18476	683.36	86	2000.842
109653	72541	-12	291.68	44217	34068	49	702.14	50	2001.854
2590438	1479328	10563	434.18	1660319	817329	32772	1069.92	86	2005.140
173966	222641	292739	6490.54	61468	79105	447318	10724.48	46	2005.609
710095	1369329	135369	86916.34	589010	980720	490401	173457.9	99	2006.826
1665903	950592	10530	718.8	1075311	461302	27625	851.5	82	2007.068
243285	266597	87085	3701.1	84857	86561	124940	4940.4	48	2007.611
2789351	1483352	11684	702.24	1751409	771486	23671	1229.06	84	2009.599
2571668	1222468	11866	663.76	1201669	541276	27202	1509.72	71	2010.087
3326009	2043232	15923	999.78	1827362	1040496	31983	2430.38	83	2010.775
221329	76015	47	-78.58	60155	21167	-835	-234.1	40	2011.572
1071738	1050924	5471	294.06	749014	482957	16116	386.76	88	2013.787
2640127	1300797	10694	429.84	1555253	614997	23953	675.58	77	2014.139
1484572	1803015	22717	1631.62	928736	878855	54664	3794.04	72	2014.183
2211471	976200	6104	167.44	1380802	514819	13832	401.52	82	2014.657
1567310	1246411	13948	2474.28	1124981	672264	41637	5867.82	82	2014.909
1967512	1052674	9251	-47.14	1199333	437002	21886	-109.04	72	2015.017
3133644	1452812	6555	723.3	2074593	858568	17224	1482.64	85	2016.165
2252475	919961	7314	432.04	1425681	438293	20856	826.16	81	2016.794
2884044	972188	8947	440.42	1707409	444701	18871	1261.06	83	2019.580
106970	49226	42802	920.72	28576	13194	51715	944.9	34	2020.709
2309943	1166683	6018	475.48	1490222	610951	18603	1253.58	87	2020.890
109875	78245	2280	173.8	31410	23488	2637	297.82	37	2021.695
1808712	879559	6676	370.36	1223160	473029	20002	646.72	85	2023.366
2490770	1443619	8710	350.6	1687759	753095	25124	1334.64	84	2023.691
2750193	1264428	7968	441.48	1850889	720336	27546	916.56	88	2027.428
550580	1297825	126306	53728.16	314978	786245	352951	99694.86	84	2029.281
2786172	1446111	9797	620.42	1748505	699600	27271	1374.06	85	2029.568
2505693	1888661	23055	2184.3	1593675	1005407	60643	3615.98	87	2030.480
1597357	917061	9717	1216.62	852367	353219	15297	2179.42	68	2030.926
2155625	1101309	8287	432.82	1271493	461908	11489	807.54	77	2034.239
2293262	1349958	15295	464.7	1350632	592122	33092	1129.12	82	2036.341
2807210	1666968	19005	1021.3	2019732	1028210	50452	3388.72	94	2038.904
2269758	1212178	12884	753.24	1499155	641461	32383	1181.38	85	2040.044
3020568	1438538	28261	620.46	1487566	634655	49961	588.46	77	2040.950
2278920	1811107	22829	904.94	1608130	1015689	67020	1606.2	91	2044.638
107991	222876	250149	4772.14	47831	85776	403925	8364.5	49	2053.539
406737	119629	123	-75.22	121038	36056	42	-223.88	48	2053.845
186262	124794	2241	286.26	68835	55868	7278	499.08	59	2056.212
2604408	1354750	5781	752.66	1627667	674088	16626	1484.36	82	2059.607
1905496	1009488	8085	437.1	1183279	496007	17412	953.32	80	2074.471
2567041	1610356	6891	765.26	1686324	788652	22296	1787.56	90	2089.790
2291879	1096308	16730	532.8	1430925	529187	40021	1111.06	80	2093.020
2647416	1309534	12023	1096.78	1612313	703385	33394	2147.84	84	2096.864
757638	1524927	28859	70571.74	372468	713316	58152	105456.7	72	2098.521
1764883	714782	6331	377.66	1602945	595958	28477	1657.22	115	2103.812
525576	533743	306935	3957.1	211275	171209	441256	6198.16	55	2104.342
110994	94765	1295	18.7	30120	26622	1683	162.38	37	2106.327
1848350	937221	3984	562.24	982539	346637	8254	465.44	72	2107.271
1940154	978782	12679	697.94	1328476	498712	30821	1585.06	82	2107.399
2496496	1511471	23350	982	1375952	810432	63866	1762.76	90	2108.079
1508411	1209338	4377	646.22	938795	505301	9000	483	71	2108.122
2425441	1528493	8410	542.6	1645232	742796	30768	1637.48	92	2111.404
2465645	1237746	20248	539.28	1406805	592176	49602	650.72	77	2111.850
849898	1375524	120547	112348.4	496036	711514	331287	228172.8	87	2112.566
2334192	1292832	24952	817.72	1523943	863692	70207	1912.02	148	2113.230
2662026	1533471	12992	621.12	1791373	773393	29882	625.52	82	2113.599
2717063	1474798	10831	717.66	2058467	900354	37703	2836.58	96	2114.880
2569608	1076835	14455	485.3	1709565	569586	40388	1270.68	79	2115.102
1344167	919303	5318	315.48	759850	401853	8429	517.94	65	2115.168
2982193	1855494	34214	1155.04	1975037	897919	62625	2046.5	83	2116.288
2229096	1038087	13988	86.68	1388026	503942	38509	682.74	75	2116.425
1791584	719338	8816	551.76	1038259	310099	14272	1714.92	74	2117.785
1254182	2159712	154811	76092.46	1250473	1748966	486861	244788.5	112	2117.905
916441	2079762	13763	7794.18	569418	1096950	38309	18427.74	75	2117.923
837708	2128152	16961	50734.46	604407	1378394	60525	99444.5	83	2117.949
2422929	1399318	8227	643.22	1412365	674295	22583	1015.38	83	2119.846
2231040	1129990	27418	1104.48	1443286	543569	54071	2093.06	81	2120.821
2591714	1312883	10135	714.1	1754034	728235	29561	1998.46	83	2120.947
2376265	1265016	77971	3637.06	1397273	565219	152492	7505.12	76	2121.725
2094110	1046295	24402	1004.72	1371327	594948	55713	2431.18	85	2122.213
2039070	869781	6438	381.68	1229727	390658	16268	731.48	81	2124.662
1310275	1108437	8576	356.36	1138465	838512	37935	953.1	111	2130.158
2224355	1151710	9557	797.02	1564292	587272	32807	1722.02	93	2130.737
1565181	775239	8832	489.52	903096	367946	26608	164.88	72	2130.755
603447	1614884	324027	37670.22	407581	820663	574017	103006.6	79	2132.192
126159	90613	2358	10.88	52821	49965	5460	214.6	58	2132.919
2771561	2195993	15673	878.78	2049460	1161297	54760	2071.6	91	2133.452
101187	157630	227510	6208.6	32605	53218	336660	9787.6	38	2134.197
111991	58454	36276	1159.36	31253	15988	45614	1495.04	36	2134.346
204135	125350	55456	1559.16	57683	34925	69309	1522.74	42	2137.596
1801688	781924	17651	515.86	994543	328270	33230	65.8	74	2142.931
2876079	1151115	114360	3314.6	1626283	549889	294938	7799.68	86	2146.816
1104052	1189133	15564	1086.04	861127	732717	33323	2944.78	100	2150.660
2140852	1078991	9761	2079.46	1276498	458613	21556	3684.16	76	2150.874
2864023	1475540	9438	554.68	1663376	692530	21839	930.54	81	2169.030
2313628	1301067	12137	504.82	1407908	607933	24919	1037.34	81	2190.244
128027	100702	2368	1499.48	52377	30549	3948	2079.28	43	2190.612
135943	68906	767	41.62	46764	21754	1175	65.5	45	2200.035
2110654	778587	7239	440.54	1237261	372823	18142	1194.12	80	2201.590
2369784	1167039	13880	631.8	1387605	510787	29828	954.08	79	2203.250
1591345	826716	7230	509.8	957891	358669	15449	1299.14	77	2204.494
149878	24839	10928	174.08	45084	6567	13002	394.72	41	2205.361
3007521	1662669	12922	827.92	1782782	811076	38144	1771.84	87	2205.760
121391	200691	835	-31.9	37107	62607	759	47.74	40	2206.949
2039043	1052695	4704	273.44	1223274	518053	13809	-83.26	84	2208.218
2219203	1639722	14571	1651.06	1553465	812948	39241	3415.26	87	2209.089
127158	293459	111174	3960.64	57463	108615	167414	5768.04	52	2210.812
411728	1095909	129042	94299.12	294680	690100	362296	168771.6	87	2212.645
2859339	1104635	4301	503.86	1838259	544557	9196	1413.56	82	2212.936
2568871	1615617	23019	966.34	1688137	798879	42264	2192.04	77	2213.046
2500571	1079188	14433	531.38	1523470	520212	36219	881.34	80	2213.787
117051	42338	201	436.86	24260	9013	-643	470.02	22	2213.811
2614630	2469720	27385	1391.1	1755565	1301651	60134	3090.24	83	2214.311
1734625	1196466	10522	57.92	958393	484628	18342	-227.88	69	2214.807
2546623	1227474	17922	519.92	1532154	574556	42366	865.76	74	2214.924
2291052	1772335	25512	917.32	1505010	853344	44529	1301.94	87	2216.144
3145564	1478989	15856	769.16	1838210	733486	35869	1770.34	80	2217.059
3231150	1416752	7963	600.18	1908580	704044	16349	1280.14	85	2217.840
2168698	1218997	17060	763.6	2083973	1035172	56899	2554.14	119	2217.950
2275134	1065899	15946	770.56	1439082	501469	40656	1501.16	80	2218.399
154933	146423	2002	97.72	62974	67249	3600	644	50	2218.420
2255338	960248	10077	349.22	1407817	477034	24856	210.16	85	2220.585
1459087	1131209	9298	460.28	811024	450374	15311	42.46	66	2220.603
2674691	1305726	13453	814.58	1736782	656605	31334	1283.24	84	2222.101
1813842	1.240913E+07	294800	37226	1546479	7009504	850210	104768.6	100	2222.598
3680327	1920600	15116	1220.76	2527337	1074744	37416	2575.76	91	2222.887
2768454	1866245	15915	1233.9	1975151	989786	46768	2760.48	83	2223.149
1992973	879801	14319	520.34	1282032	409708	28845	786.7	78	2223.689
838038	914452	33228	26183.08	379836	363813	67721	39782.06	71	2224.109
2693174	1163305	27396	1061.56	1636339	568618	58562	1851.32	80	2228.019
2722425	1151899	7352	308.72	1255588	496178	18969	243.34	69	2228.123
2297303	1197216	8835	765.1	1383536	545195	24314	1409.04	77	2228.447
2890749	1657216	9560	899.6	1738792	810453	19889	1298.54	83	2231.193
111737	22416	14626	-18.64	32020	5656	17534	-3.76	36	2231.853
2630916	1217446	7048	747.28	1766663	627228	18141	1527.26	90	2232.697
2181450	1112379	4472	206.92	1221148	478141	6981	398.66	75	2234.236
2098961	914978	9243	527.98	1300816	398440	12912	1561.32	79	2235.118
3039702	1268103	9814	1187.04	1701969	590602	20791	1684.26	78	2237.337
2336044	1017910	12224	575.64	1478914	502976	30529	1201.94	84	2240.916
2740095	1425861	8803	742.58	1804063	727757	18776	1716.36	88	2241.996
2237423	1235357	12172	589.92	1388687	546979	31280	1116.8	84	2242.919
999405	1462862	21553	52100.58	536212	659175	51509	86694.74	78	2244.149
3286251	1532403	15876	1011.36	2072920	794778	34125	1990.5	83	2246.425
1386930	662983	18776	365.36	824723	314008	38323	1578.78	77	2248.264
2392196	1221977	8566	417.76	1595650	641336	27519	744.34	88	2251.179
3066115	1867982	21247	1514.42	1900183	935451	51488	3514.68	84	2251.713
1975636	769262	7748	709.28	1162851	352065	13552	1240.72	72	2251.888
2349185	1270703	11355	277.3	1396922	585776	23762	832.32	74	2252.253
1607217	915200	13212	664.32	1053593	394869	29450	1055	82	2254.281
2754565	1154075	10820	367.2	1759860	595904	32434	467.24	86	2257.370
2770664	1464983	9838	430.68	1941115	871428	26599	983.14	93	2259.304
297116	283604	1245	69.7	95850	91220	2199	48.14	51	2263.064
3096176	1633572	13480	581.8	1829584	814362	35676	1630.36	84	2265.123
1969036	958906	10630	271.8	1090552	381738	19222	730.92	73	2267.835
274827	218843	1712	169.32	84521	69063	2467	383.62	46	2283.284
249951	172091	56704	1970.44	78901	51491	75084	2709.24	47	2284.664
2786470	1751988	15209	1130.74	1896850	1008875	48000	2564	90	2289.605
589014	1339179	619240	59492.4	332434	566427	1177881	102367.7	72	2299.444
145238	35337	-452	114.28	39867	10158	-1515	326.1	39	2316.859
280377	179052	37	115.82	92076	57582	-511	60.54	48	2317.042
655000	108190	570	149.2	206777	31172	106	84.16	53	2319.041
192249	265812	936	81.96	69526	90319	669	226.34	48	2320.592
468570	55721	17745	397.7	150508	16313	24364	370.04	52	2321.718
2444514	1961301	14256	827.16	1577522	1052133	36643	1866.98	84	2322.844
1442687	800231	6025	180.5	845455	328731	10956	245.16	74	2324.595
2604263	1491414	13904	356.44	1837911	937249	35534	1195.24	92	2325.378
2405908	1666943	7553	501.58	1620721	842174	24857	1073.02	86	2325.867
117355	65859	1067	225.62	33268	19270	379	319.94	37	2327.041
2446322	1183773	7425	559.5	1543088	627809	25535	1203.1	84	2328.188
758253	1005968	110926	10899.36	356050	471681	207258	23626.88	85	2328.566
3353002	2115835	12782	2564.52	2366757	1194383	34870	6242.2	93	2329.420
2482343	1242932	8121	2140.06	1522855	591489	23734	4519.24	83	2330.376
3091379	1569012	10412	672.32	1921136	837522	24769	1272.34	79	2330.427
2037314	1253883	8900	753	1324189	603953	21336	1626.96	75	2330.721
2145891	1200599	12165	306.9	1277756	528688	22854	714.44	70	2330.849
2158407	880082	8280	144.8	1399628	433449	29084	33.24	85	2331.939
2080069	1584889	11395	735.7	1388095	755553	24073	1291.78	78	2332.086
1878291	1013069	23128	1032.08	1172188	475947	61132	2370.52	80	2332.903
859351	1602399	67541	99635.26	485371	956581	200646	172345.6	89	2334.584
2135098	804300	9525	385.5	1265798	355498	20834	665.24	77	2335.283
2131145	1017448	10619	438.34	1222767	474029	24418	1034.48	78	2336.756
1141375	1301021	174442	108437.1	818243	965479	620902	260000.7	98	2337.130
2445640	1189763	7798	-65.72	1549796	630246	22538	-1468.32	84	2337.268
2505470	1112113	12112	523.32	1654345	565683	30745	1163.7	84	2338.289
2735767	1479616	14296	878.56	1707617	790048	37244	2020.84	89	2339.626
2408316	992602	19311	544.46	1541647	453195	49805	1413.3	77	2339.750
106240	16888	-59	-64.74	28212	4512	-274	18.36	34	2340.922
2383564	1227517	18648	631.28	1368852	550691	44695	1124.7	85	2341.153
238247	728729	562617	13015.62	163520	413795	1251426	28932.36	72	2341.683
149960	62029	5453	-114.42	43181	19684	-1168	197.52	45	2342.792
2626038	1252784	16603	824.58	1862852	710234	48859	1928.74	91	2345.458
1703261	364993	61344	1023.84	716562	124151	98223	1583.78	65	2347.256
2590822	1785771	12359	678.74	1762478	886591	33724	1849.64	88	2348.974
541745	188502	76722	51243.92	228362	78038	137055	82455.3	64	2352.980
1500305	1022744	9034	378.24	970641	464108	23869	550.34	80	2354.647
299795	756496	211257	9515.02	192513	409816	492110	21570.6	77	2359.309
2679856	1354217	9522	1009.92	1645029	706280	28529	2368.94	87	2367.291
2646137	1223589	8530	778.8	1524240	569982	15491	975.26	77	2367.811
1962979	954489	11359	341.74	1242463	450175	28694	723.84	80	2369.387
1133652	970651	9583	1033.38	782575	466021	24055	2057.3	78	2369.615
2734700	1445018	10216	648.76	1718745	747429	28050	2156	84	2370.333
394491	883995	53315	52997.9	240815	504787	135153	95761.58	80	2378.624
3192364	1679320	16560	971.6	2177920	914654	41539	1911.54	89	2382.693
2871896	1448750	8587	434.82	1776099	705888	25418	983.48	85	2389.078
1916333	1159647	9267	527.62	1224015	568801	21144	1345.84	85	2391.555
2243675	1066531	6360	399.6	1266466	477220	13418	824.48	78	2400.317
161419	345544	1291	15.26	85973	129804	3082	-223.48	53	2400.332
2519740	1441366	21406	832.16	1469347	689445	47919	1760.34	85	2409.560
810726	1128374	101274	71567.64	512398	619267	238431	130238.7	84	2411.235
2388479	1049422	3891	478.26	1514493	510755	7896	872.56	82	2423.179
1950173	1638599	12765	680.9	1483856	994502	45236	1373.96	95	2424.096
683505	1764525	280502	72025.72	477675	1102473	728009	201621.7	111	2425.223
2280931	1374593	11336	501.96	1476360	734512	36310	1585.6	90	2426.577
1953823	1043632	9240	186.4	1206376	531119	22995	424.7	80	2427.112
2872854	1722794	16071	894.06	1749969	851253	33856	1737.16	79	2427.454
1639747	1231344	9581	472.66	1152112	604177	26909	1092.74	89	2428.621
1744857	795377	7665	369.9	1081638	381699	22663	472.18	82	2429.707
1988575	1082156	16279	647.94	1212411	510825	37808	989.88	99	2431.039
2814437	1319256	15243	575.98	1729139	643842	42614	441.04	85	2431.941
2736420	1455541	14463	751.18	1657695	721744	29932	1448.52	78	2432.261
2477453	1319653	24738	759.68	1756995	689905	62445	1043.7	83	2432.407
2133194	1349676	14547	1146.42	1494332	715512	36605	1773.3	91	2434.047
2528113	1300019	11790	874.4	1573977	695588	34941	2128.26	82	2434.240
154583	293574	371637	8667.82	84041	160038	775081	17969.66	65	2435.047
3069812	1659545	10665	698.9	2068984	859269	29629	1839.94	89	2435.309
2185283	1201560	24176	1018.36	1066310	491958	49909	2099.74	71	2435.865
2883734	1355736	10636	669.96	1994301	715922	29579	741.94	86	2436.141
2781092	1605018	21743	1367.98	1517672	801130	45210	2563.6	70	2436.318
2300738	1463971	11578	1871.08	1583818	863498	39363	5069.18	100	2438.281
317451	782804	446197	6162.42	155119	313760	777215	11314.9	64	2440.106
2117913	915163	8512	476.32	1252966	441157	22842	959.12	83	2440.999
2633101	1318918	12494	630.84	1616219	597835	25097	1030.42	84	2442.691
2254016	1246767	7350	448	1473653	642839	24574	1598.64	87	2443.421
2795293	1366501	6890	699.4	1751281	667915	12254	2002.44	82	2444.848
2655905	1047882	18817	694.62	1613906	519744	44242	1558.12	81	2445.230
2456368	1705497	12941	532.26	1587843	867947	28572	590.92	88	2446.697
2514439	1262866	11206	718.16	1540739	583010	27841	1873.26	79	2446.960
2229879	1332849	7936	638.96	1488705	636068	23549	908.14	85	2447.620
2860718	1649141	12535	816.1	2127310	974522	35030	2336.8	95	2448.308
2529715	1366811	13073	500.78	1702042	702232	34520	1548.2	79	2448.619
1309721	1416010	12492	547.12	841638	727899	41058	1410.88	82	2448.939
145766	61449	6890	-942.6	41801	18548	-1421	361.94	40	2451.505
2497538	1248352	9752	294.72	1679966	616857	32115	974.9	88	2451.667
1674389	925864	9797	523.42	970336	401118	21538	567.68	70	2451.750
3095681	1186828	13847	661.42	1863379	639218	40704	1746.44	90	2453.304
1415511	1763812	26705	4870.3	984768	815377	53926	10184.36	89	2456.418
2466163	1202146	11909	420.74	1367275	494386	20112	486.32	74	2456.905
2292566	1569050	10971	684.06	1574013	886625	37194	1877.84	90	2457.707
247491	147924	1744	80.84	89531	57593	2615	-7.1	50	2457.976
2509457	1185616	9727	634.22	1700767	578020	26177	1655.22	83	2458.007
1676779	676654	11821	469.06	991841	282667	25131	463.66	77	2461.567
679022	1250418	72825	53020.5	355552	662149	188810	93001.6	77	2464.018
2270745	1179500	14841	517.26	1289441	555394	28835	1200.1	78	2464.873
2664342	1647130	24172	657.92	1695374	780338	49559	1180.74	81	2466.471
2734460	1559942	6936	447.96	1830617	937767	21711	897.46	86	2466.728
1565072	979613	6530	378.8	1029640	468089	20116	77.76	83	2470.025
1231246	1823991	16830	2047.8	773113	871298	45812	4679.32	88	2471.698
1858308	988933	7764	279.04	1015990	420703	13137	587.82	72	2477.587
2424536	1420552	6556	384.16	1504596	668052	13040	244.4	82	2478.217
3060949	2177698	24101	1546.86	2215913	1178975	71664	3124.04	96	2478.884
2366499	1318726	17416	503.76	1405002	575125	37975	1387.5	79	2480.278
1843194	934833	8554	266.44	1142870	447919	18494	604.84	81	2494.710
155744	45941	16927	362.22	46221	13575	22758	440.88	41	2507.194
1653729	952537	7881	398.66	1116599	482588	24060	1040.6	83	2507.462
1614567	468546	28817	1022.62	676361	167068	46185	1765.1	65	2512.059
209140	364225	419702	40319.72	116813	152465	729185	73130.1	64	2514.626
2577178	1268594	11840	136.4	1677507	675461	31693	821.98	88	2515.265
2434155	1559870	7156	680.16	1297005	651991	12458	1160.88	77	2517.416
2578151	1685773	10522	551.92	1645244	842030	22887	1497.82	81	2522.424
916355	1090464	22806	36476.16	492080	540413	50071	63022.06	80	2526.473
2404760	1707920	13258	537.88	1450512	803488	31181	1123.66	79	2529.047
118670	45458	373	13.78	36193	22135	640	-57.6	48	2530.117
589157	89517	6021	219.06	203149	25913	8316	435.76	55	2531.263
2516765	1289868	15441	654.26	1317528	562020	31120	843.2	76	2532.034
2214571	1160810	10013	597.18	1361578	529726	22167	1133.62	80	2536.520
142379	79412	642	-128.88	40644	23346	937	-207.18	40	2538.306
3462205	1632212	7599	977.14	2259029	869518	21925	1786.5	89	2543.902
2442857	2213534	16791	665.26	1795709	1189564	50976	2563.36	95	2544.873
350679	141117	2839	-30.46	125630	44737	4485	-264.9	47	2545.154
1749137	1137155	11850	1671	1067396	569161	23124	2102.64	76	2545.632
2395644	1509397	11407	679.02	1865871	900948	37890	1051.4	100	2546.303
2722863	1814817	11282	802.52	1830896	982175	41041	1650.26	91	2547.654
2871247	1191770	58172	1415.92	1691626	606210	108758	2111.88	83	2548.522
201730	299889	209970	4256.2	106582	162435	487612	9391.32	69	2550.916
2593959	1747092	16507	1241.02	1498547	825081	36172	2320.92	79	2552.115
3192938	1549655	17305	1367.3	1999392	866646	54521	2955.06	92	2553.727
1766939	732802	7491	362.26	1080083	344332	21450	609	76	2554.022
1275928	1767746	446540	48774.4	636691	741648	833897	79094.42	69	2554.581
2854617	1277917	11504	816.44	1755900	644908	25938	1515.68	84	2555.363
2117220	1661721	15370	429.2	1492000	874954	32001	1155.86	84	2558.005
1906603	1193824	12750	728	1342353	609132	32738	1209.68	86	2570.717
1120171	677800	198159	67872.74	453251	276745	344091	104278.3	63	2571.339
171081	69137	7491	-921.74	47823	20584	-175	289.5	41	2573.250
2479619	1029036	11597	699.42	1417829	520277	26103	1552.58	78	2575.612
398633	1307205	15989	3340.54	194283	699772	37663	6756.18	62	2575.983
1595730	860214	11857	490.02	852426	433680	29246	765.56	83	2577.839
138064	44858	1543	56.98	40959	13799	1570	-31.8	39	2578.507
817129	1340650	87239	62943.54	427956	535029	163954	94099.44	70	2579.956
686898	532644	65620	2792.2	345894	212653	123917	4302.62	72	2580.556
2118512	1785449	11884	1778.24	1559565	990869	41669	4860.34	94	2582.422
2253721	1176567	9366	531.76	1491551	615351	26224	1128.64	86	2583.023
2378652	1217774	11697	1118.42	1429911	563749	25482	2292.52	80	2586.094
1867206	808666	4826	400.36	1044381	338501	8195	1020.7	74	2587.894
2363203	982732	12704	567.44	1441806	501036	35593	1191.98	87	2600.721
2762586	1201873	20062	448.32	1593590	595913	42581	489.66	83	2604.370
2637910	1397849	18305	702.3	1785382	727190	44452	1593.72	90	2622.945
2516805	2174034	16534	565.24	1952692	1408885	47467	1568.62	104	2629.445
3369852	1247671	14122	859.92	2368546	755230	35717	1996.62	95	2630.842
2522673	1751780	11832	785.52	1718637	929387	27801	1369.86	86	2634.378
111938	124862	-37	96.18	34670	38080	-474	326.36	40	2642.027
316457	376550	432718	9299.48	110406	127790	635041	14176.26	53	2642.376
120429	177484	62252	17518.72	54065	66078	121263	28835.18	54	2642.795
227511	1103714	1327	303.22	64981	305185	1585	345.1	43	2643.920
2217216	1163261	13720	362.2	2255922	986744	51405	2307.3	122	2644.247
2442654	1715673	12110	1335.6	1483755	866461	30078	2371.08	74	2644.449
2991370	1343238	27676	793.36	2217175	854518	80690	2058.4	102	2645.641
299251	38620	12470	-35.8	87445	10792	16483	-297.62	45	2646.985
2308922	1133686	7758	543.88	1482463	551465	21371	755.06	84	2647.016
1888867	953279	12284	557.24	1125871	453000	27638	681.68	69	2647.068
930870	2333816	123316	135028.8	608250	1442671	392728	278527.1	98	2648.147
2059508	312977	50129	1364.94	892917	90786	85564	2491.04	62	2648.204
3117465	1285210	9513	714.18	1926632	664958	25978	1383.08	86	2649.307
2796725	1107435	7236	612.96	1802997	640231	18347	1576.42	86	2650.683
290465	1299716	2453	333.58	86887	365541	2688	638.68	41	2651.121
2137964	1145656	4829	466.94	1332668	538537	13836	1300.96	82	2653.430
2229668	1165988	17632	890.52	1363769	567568	37179	1473.94	82	2655.385
2137690	1112599	10262	170.32	1356370	592095	30647	692.42	79	2655.594
567999	1227428	311951	86904.86	302510	619549	677167	139928.6	69	2656.005
2066571	1055768	12889	1335.54	1210745	488425	33357	3438.02	82	2658.777
2521915	1312398	13278	487.08	1609025	687275	43081	1550.66	83	2659.202
2693148	2010515	35308	1822.88	1820903	965581	78542	3115.12	85	2660.415
762467	1015620	143299	56084.14	454462	433494	299788	93732.68	75	2661.190
124656	27792	11747	158.42	37849	7683	15547	239.42	40	2664.463
151403	118882	91208	2060.88	46196	40454	118617	2485.62	43	2666.160
2429429	1831650	27781	2650.66	1708006	1144398	72925	6305.5	93	2669.266
2528411	968519	6721	585.06	1523729	472084	7683	549.38	80	2669.957
165943	60485	713	108.18	41614	15499	440	173.4	30	2670.100
139344	84714	3016	765.76	39903	24391	3690	963.4	39	2671.167
105767	98283	144542	3934.12	30116	28211	183669	4959.34	37	2671.478
2425488	980564	8977	472.22	1475715	434816	17402	948.72	81	2673.471
1577530	895315	7105	714.3	958508	386786	17540	1220.4	80	2675.319
2871914	1305048	21144	560.84	1685027	705589	51650	1299	85	2679.831
2442694	1156472	22770	1045.2	1501205	540225	44866	2050.76	79	2683.096
840336	372974	3731	484.66	354686	127602	5177	657.22	78	2683.948
2461486	1158271	9557	596.02	1534893	574312	18231	1606.66	84	2685.271
643771	82851	12072	66.92	202340	23422	12413	-137.82	54	2687.614
2139842	1096193	4758	633.88	1304229	497076	8807	2128.02	81	2688.401
2112901	876273	23151	368.86	1302188	418222	41631	699.66	80	2696.396
2556518	2096582	15082	582.52	1687567	1141740	38580	917.8	83	2699.613
266301	56962	1869	119.34	100375	16492	2506	221.16	52	2702.786
2668597	1114548	11874	956.64	1464359	542544	25121	1980.06	80	2704.798
2601176	1470240	9300	401	1787136	750678	24721	944.06	88	2727.444
1867486	720727	11158	612.88	1062794	312473	23598	1163.28	75	2740.422
3858888	1503270	16097	471.42	3576646	1359180	67196	1462.56	110	2740.488
2754933	1486756	16587	513.82	1666548	696083	31249	-155.86	79	2741.366
438569	100767	4876	287.36	143232	29933	6440	386.4	52	2742.497
3000557	1916821	10823	718.78	1947575	944933	25511	1566.46	86	2745.837
393616	385785	474512	8687.32	174381	277835	1241195	23032.7	88	2748.907
977721	2146928	77129	81919.94	519507	1083981	190893	136973	77	2749.895
2013194	1045635	7812	295.32	1312455	526281	23899	403.14	83	2750.686
157922	15554	4876	-738.64	42511	3943	-2218	57.52	39	2754.078
2093545	1216877	16062	904.32	1380164	591770	42341	1861.26	86	2754.853
2130039	1481503	37767	992.62	1356581	653401	89232	1894.52	74	2754.880
1539824	927286	51225	1861.5	960122	433546	80445	3340.7	75	2755.666
1684111	2124051	31313	11965.18	1090926	1249761	99915	25718.9	111	2756.663
2175660	1171697	10674	781.64	1330628	494798	20287	1550.82	75	2756.971
2396479	1007722	15118	754.48	1504269	495887	38822	1463.92	85	2758.471
896775	1104093	56157	70164.02	395203	474817	109051	107019.9	62	2758.750
2203693	1067549	14344	522.84	1387501	496765	28028	283.08	79	2760.361
2318344	1059571	8020	619.2	1477357	470613	19664	1734.04	84	2762.730
2167509	1015468	11455	781.3	1279577	459202	24512	1538.32	68	2762.758
2026128	1199635	7939	419.54	1311447	590959	24975	521.5	84	2764.532
151312	65910	58960	1098.6	41167	18113	72987	1115.82	38	2765.475
193121	12399	3788	51.68	54090	3449	4875	206.5	41	2766.764
139308	51122	889	51.54	41588	18327	901	-3.14	41	2769.299
2676013	1262373	7161	566.46	1561083	625554	23007	1160.02	84	2769.763
240923	28720	767	130.62	57802	4874	1266	188.76	29	2769.852
2275536	1108781	10484	818.24	1418215	517722	24375	1935.5	79	2770.620
834814	1389374	278220	107464.2	440937	704825	675971	182491.1	69	2770.796
2835086	2081511	21398	870.28	1812521	1174827	57027	1423.22	86	2772.183
1935915	732116	8164	366.04	1127943	308794	18536	171.96	70	2772.393
1803819	1052837	12381	856.66	1239039	597000	30337	1928.82	83	2772.618
2563036	1132747	9085	466.1	1486876	487802	16196	693.56	76	2775.302
1683770	643724	24707	703.02	948928	279062	62683	1553.38	76	2775.835
2544983	1176867	10308	662.88	1626687	629156	33234	1222.24	88	2778.028
2492104	1042077	7076	435.36	1521276	490194	10981	1319.66	78	2778.767
1986279	1262589	11979	600.94	1133613	537003	27787	545.82	81	2784.460
2695639	1406263	13387	622.82	1702060	738676	38428	1813.08	89	2792.288
112036	47711	55052	1362.72	30748	13224	68041	1447.26	35	2793.161
2611912	1120609	12044	608.84	1684294	552070	32206	697.16	83	2795.525
2563454	944476	7119	378.34	1530248	470693	18631	174.66	76	2795.590
2031181	1547162	14175	524.5	1397563	966116	35774	1263.64	94	2797.373
868661	1588939	12584	377.24	722857	892178	41960	1598.6	92	2797.622
273276	89009	13777	392.22	80910	25274	17988	469.68	45	2809.474
2588120	1747396	20059	984.74	1772388	875202	52521	1940.06	87	2813.305
337957	52406	2887	172.82	103041	18495	3770	335.2	47	2818.307
3239040	1448306	10630	725.8	2078790	730330	28407	1625.02	87	2824.926
2047183	994827	11420	454.2	1199005	465673	24169	822.34	79	2826.455
2177321	1060057	10176	418.36	1378668	496839	21253	460.58	80	2833.359
121418	45454	24323	315.78	56227	14285	36207	326.02	52	2841.063
1794596	1021994	7512	649.32	1158559	538391	24123	1746.78	88	2852.123
2601455	1255633	43396	1722.56	1594785	604574	92440	2437.4	80	2852.604
3222183	1674305	10088	798.68	2124164	905809	26874	1435.64	87	2856.918
2442219	1592398	13380	384.8	1676729	842584	43031	18.66	81	2857.032
1012557	1054552	170440	101460.4	666925	622744	450301	173165.9	80	2857.748
2203959	1125662	8302	320.72	1346267	546514	26130	1225.8	85	2859.000
1802309	997170	7362	509.32	1197069	502333	23616	815.76	91	2862.233
3322636	1437094	14838	607.68	2046850	755339	51887	1669.82	87	2862.671
2452878	1396480	7838	1208.68	1506898	665167	19680	1593.8	78	2863.353
2637278	1239345	7642	747.12	1654430	645830	20180	2437.8	85	2864.655
2233204	1022856	9100	435	1335963	434669	16604	1002.44	77	2865.314
2392504	1204028	11629	587.94	1432123	582758	34196	1031.56	79	2865.899
2690888	2305240	20197	853.42	1505235	1276424	51373	2009.78	78	2866.164
2843575	1448405	11381	688.66	1728648	752085	31215	1840.9	82	2866.873
1463308	2906835	777355	108639.3	989185	1477911	1925007	211191	83	2868.261
2305225	920807	7323	330.78	1537949	461587	21617	423.62	84	2868.989
3135381	2777415	15639	3111.54	1780361	1501520	44898	6960.28	87	2870.006
2190842	1201578	20262	788.32	1395039	569667	45131	995.66	82	2871.636
1806811	1462457	23050	1668	1103058	626391	50070	3616.2	76	2872.035
2354167	1065386	15010	256.6	1647609	541895	38420	541.2	89	2873.090
2851405	1570262	11268	531.48	1995361	911673	32650	1268	82	2873.149
413497	292512	246933	48773.38	144809	98231	373684	67561.24	55	2874.674
108117	30307	1221	318.06	29286	7439	1276	385.36	34	2874.702
2430088	1486263	10245	1239.7	1594267	798448	24673	2507.78	87	2877.030
2122888	1108640	10180	247.8	1488548	578310	25021	454.06	87	2877.833
3377290	1855759	20802	936.72	2119037	921329	59364	1769.04	81	2878.199
1415940	2041357	232699	111010.1	738643	896102	455223	185232.8	77	2879.403
2562065	1420756	8015	475.9	1700646	757770	26283	1410.38	90	2879.945
2201989	1062824	12478	470.08	1418135	543146	32401	1169.86	78	2880.021
698839	464754	105524	100061.6	451478	316717	296531	245078.7	80	2880.582
1688028	975217	9788	224.68	1141946	520494	18687	470.82	85	2882.484
102583	32090	14047	-270.58	32611	8851	18070	-682.8	41	2883.868
2141439	820942	28144	820.84	1396444	430091	45973	1329.78	84	2885.118
2444836	1191889	12476	568.36	1508858	524307	26646	189.56	72	2885.193
136289	117613	30153	416.58	33276	31442	38198	552.28	27	2885.392
1149222	1941549	814828	82652.08	642489	883108	1760031	151408.7	75	2886.300
2252366	1133107	7989	745.54	1314547	531179	22265	1621.9	76	2886.347
1874514	802598	10164	315.04	1132953	423417	32039	544.54	79	2886.457
161177	108488	3589	1007.54	57292	35211	5357	1396.02	41	2886.876
2789091	1738713	11409	544.74	1859646	899734	32842	450.12	94	2888.125
2612773	1153853	47057	71704.02	2136891	994448	130458	114991.9	151	2889.364
1942854	1151687	4964	1060.04	1212233	545057	16081	2321.66	80	2889.739
123238	106729	1119	204.34	34231	41020	1201	240.86	33	2890.109
115748	57329	83	-99.62	31925	16380	-165	-275.9	38	2891.359
1946353	735070	9408	409.88	1226330	370536	24108	623.88	82	2897.422
539326	1588728	904276	19504.36	359980	760062	1999938	41548.68	81	2899.136
2657947	1260718	15434	590.24	1649381	628578	36892	1341.12	84	2899.454
2393747	1275824	10641	699.26	1649936	668540	32135	1317.1	89	2907.152
131681	100229	193	60.98	38181	29167	58	-17.12	40	2909.560
596224	1510657	66514	62988.04	359905	801481	154296	106562.6	82	2914.033
2192739	1229420	11830	474.8	1395506	559413	28570	578.2	82	2914.620
1868831	940655	8182	467.52	1178639	463813	22991	467.26	82	2922.930
167635	57458	118	83.48	45738	16306	83	94.38	39	2926.223
2754142	2057378	15547	691.42	1887800	1050274	40838	1512.68	87	2926.892
2097651	1348129	7649	649.14	1441748	722320	18143	1610.98	88	2934.764
2032566	1089611	48875	40558.5	1197690	548433	98892	70104.12	90	2939.619
2143651	798447	63294	2467.84	1416930	414583	161114	5201.04	86	2941.414
2327198	1155624	7454	606.44	1526384	604831	21489	1338.54	87	2951.171
103780	60832	188	88.68	30924	18516	-138	77.32	38	2952.411
2359233	1221914	11399	638.14	1365468	597673	23507	1583.02	83	2955.216
107865	82665	284	-44.76	30884	24425	-137	-82.82	38	2958.773
2605910	1519909	8773	427.78	1852620	874300	30318	1535.48	95	2961.530
2606260	1488380	9659	834.74	1697993	756202	27735	1465.1	87	2963.130
2421005	1228145	19658	694.88	1667480	682485	55010	1498.6	89	2964.511
2717678	1303747	9548	597.28	1706739	657242	29300	1505	87	2966.779
2051669	1342513	4327	393.22	1283727	582769	5254	603.44	76	2967.142
2317559	1466010	22392	1031.12	1287320	612047	54529	2005.94	80	2968.533
140721	223784	867	-60.38	46732	65710	963	-306.82	43	2969.929
433979	432275	110784	104391.2	215195	174026	206746	162315.6	66	2971.337
1867719	780344	6358	276.88	1022268	339116	12124	377.64	73	2972.364
2396272	1202300	10651	572.86	1625977	609228	40943	1039.98	91	2974.425
1342385	1469843	22754	894.44	1133759	979120	81910	1960.6	103	2975.171
2148399	1148742	7486	498.96	1403274	569108	23512	856.32	83	2976.344
169974	151606	104	79.44	47685	42693	-63	189.82	35	2976.611
2722618	1274448	6001	413.86	1832375	687478	17062	1168.32	84	2977.443
221942	34857	266	21.76	75403	10834	-104	248.56	48	2981.193
3105923	1833032	11074	246.64	1985427	909335	30626	1578.36	90	2981.421
131527	119435	342	128.12	39278	38360	212	160.32	41	2982.691
1262805	2160891	184717	83235.62	704028	1130535	403468	176495.5	82	2983.179
2392278	1123236	24837	1040.82	1410468	508790	64204	2430.44	80	2984.338
2529816	1012353	13754	444.44	1504882	480776	28895	1343.7	79	2986.263
306953	388775	38750	101707	182304	172189	71336	189601	62	2986.465
109148	56542	240	32.4	34852	18531	-204	-61.44	35	2986.497
2205381	1118251	16449	562.14	1348779	525776	35570	1068.2	81	2987.155
1615074	916695	11268	393.48	1035030	500210	24791	976.26	86	2988.469
3064121	927770	10294	128.84	1847763	458581	26082	-66.48	84	2989.697
233152	370479	340244	50933.84	110355	145605	601191	79613.26	61	2994.196
2294290	1170514	14268	656.48	1549703	634554	34738	1168.68	86	2994.717
515797	416352	452838	6756.68	175405	134472	660208	9803.88	55	2995.956
2070771	1096739	9395	397.7	1369619	554098	25202	938.72	88	2999.138
2094052	1481096	178681	18488.66	1223210	674696	419505	74758.3	74	2999.175
2221627	1471598	8569	476.34	1200862	703387	9179	1072.94	67	2999.201
2479788	1431925	7576	446.36	1712283	707567	16460	807.6	85	3000.310
2529485	2743220	643381	96147.66	1466440	1180515	1273878	148567.1	82	3001.332
2565042	1049958	16826	719.36	1442258	473222	34399	1216.14	75	3001.858
120472	71326	280	-120.2	31779	19689	393	-525.02	34	3002.540
422515	349720	52725	63906.5	185397	126272	85802	93848.72	60	3003.509
246213	357531	542660	11816.6	103152	124739	817602	19026.72	56	3003.980
1989937	864911	8523	545.78	1242315	402327	15955	861.3	79	3004.024
2653109	1147117	11935	554.1	1625138	557633	31567	1136.62	82	3008.282
1678011	807268	6795	629.7	951906	333121	14996	1593.56	75	3014.001
164509	35199	358	76.88	43500	9863	662	169.32	36	3014.501
2992975	1825344	11918	1430.48	1851311	987067	29521	3148.06	88	3015.803
2327054	978745	9103	357.58	1543997	511103	29656	1221.16	85	3017.024
2489432	1474535	12031	710.66	1706002	700951	32583	1634.38	90	3022.767
1958761	849378	11108	161.88	1175071	369385	27037	583.82	78	3023.245
1395083	880676	13458	218.88	884938	383979	28355	488.3	75	3023.449
780834	1063413	8292	851.12	259055	360228	11487	1380.82	55	3025.015
2325325	1163002	21940	611.4	1615382	611448	48571	996.06	90	3027.954
2499369	1411156	11892	693.12	1659127	722764	30068	1866.48	79	3028.029
3218515	1449853	13420	633.2	1994240	840565	35648	1173.28	86	3028.669
2149391	970193	30048	857.28	1304763	430811	42833	889.38	79	3031.239
156533	198416	1952	153.72	62395	92570	3758	309.88	57	3036.594
2413655	1208141	8342	734.12	1574439	612590	19095	1133.7	86	3037.361
2615828	1587145	11492	512.12	1706829	765669	23803	1126.58	86	3044.517
108376	174025	122238	4413.68	48644	69439	215863	7072.18	53	3050.060
3012638	1897366	43136	2159.96	1993858	1009427	79027	4882.22	87	3056.439
3003748	1580355	17460	1039.6	1957453	829642	44219	1968.34	89	3058.621
2632513	1309254	7182	670.52	1511250	628846	18898	831.28	74	3058.947
3281102	1752483	16858	809.88	2066899	979419	48139	2703.54	86	3059.979
528238	382727	5121	-29.94	250345	169260	7974	101.64	66	3062.860
2913049	1380514	16046	650.56	1802757	692610	38998	1924.28	85	3065.293
4080688	2727384	22910	1198.6	4337842	2597580	73930	4880.8	132	3070.596
1890326	884301	4081	499.66	1162949	421938	10815	1451.9	78	3071.108
2127750	1442894	8323	1456.78	2161385	1248372	34276	6806.36	124	3072.156
1987238	1166767	10894	363.84	1181901	497731	24941	506.26	75	3072.788
2608005	1101867	6775	564.5	1678231	577937	15599	831.14	86	3074.307
2211163	1254543	23106	13077.16	1211552	512833	49371	30012.06	75	3076.367
2994611	1702998	8963	623.18	2128716	998713	28577	1376.22	102	3077.013
2027789	1272404	8599	461.14	1341415	587477	16277	773.22	79	3077.289
139614	112620	1376	-47.64	77042	64248	3148	-191.72	60	3077.576
104441	50487	623	-105.22	28098	13695	1011	-247.54	33	3078.072
2700104	1529079	15622	806.92	1763218	802954	47768	2961.48	90	3079.593
2811636	1774749	18311	1317.46	2173859	1095249	53880	2887.8	100	3083.931
1857293	872309	14216	560.76	1089120	380821	21240	938.4	73	3084.369
2371936	1044950	15796	577.56	1346369	469570	35406	1606.16	73	3084.705
2304371	1422019	10178	560.08	1566299	716585	31168	969.48	80	3084.785
2472541	1162742	8487	430.82	2298193	823946	38579	1221.94	109	3085.033
2344697	1236068	17784	1028.24	1358035	542290	35687	1286.82	67	3085.077
2037177	536684	37054	1033.44	1021061	217959	65339	1761.54	75	3086.704
2097860	1501970	13805	613.3	1252917	737888	29613	890.18	79	3086.820
2459390	939236	7698	662.28	1477166	453115	23633	848.38	78	3087.211
2716858	1386669	9637	405.82	1815444	809209	29393	1565.98	83	3087.450
112833	23814	12224	472.64	30896	6640	13363	291.18	37	3091.466
2211893	1542461	16925	1048.5	1357679	668893	40188	2436.68	83	3093.614
2069820	916960	6585	483.1	1152047	449055	19704	1053.44	82	3096.584
188208	88335	1772	4.92	56019	31609	2985	88.1	37	3096.611
218750	119567	959	396.74	71137	89095	2282	1113.52	51	3097.018
2670559	1437807	16151	979.86	1682420	747534	39057	1987.02	89	3100.496
100763	93967	12983	2433.38	51239	32752	19216	3620.76	56	3103.414
750300	1252853	54519	56655.34	347921	598605	150528	87971.08	79	3104.483
133533	61213	-77	-5.22	37563	18473	-543	-122.98	39	3105.252
2728171	1471962	8115	1232.9	1689401	699273	15323	2454.78	81	3105.586
2482532	1423142	11240	516.4	1672487	734987	31719	1741.34	88	3107.535
2503088	1631304	11513	538.18	1807756	902737	32280	1163.8	84	3107.669
2314620	1155221	7666	377.76	1238138	458851	16497	494.42	73	3108.171
2626991	1414632	25911	825.46	1591376	701889	54216	1674.76	83	3110.208
2791161	1150582	10356	673.16	1845284	577057	32501	1260.86	90	3112.546
1049229	977450	34884	63166.24	425107	393420	60856	92754.16	66	3114.581
2611495	1252916	17701	349.86	1595905	628041	31937	1125.82	79	3115.447
366432	228857	33779	777.94	117038	66875	45582	1321.52	47	3116.054
266245	613821	344670	11562.2	112102	225092	548873	18690.78	57	3117.983
1856247	722399	5644	422.84	1094318	310221	11255	962.3	75	3119.233
2268339	945431	10846	476.56	1552946	466426	26432	916.52	83	3119.663
101394	26468	1646	-98.44	26554	6972	2991	-263.74	32	3120.222
305735	237333	94616	6434.76	107175	76834	128619	8651.34	51	3123.907
104588	15532	14848	72.28	30153	4366	18187	-148.18	37	3125.877
2638754	1383978	10950	766	1793327	713929	25545	1143.7	87	3133.299
3079918	1490877	107977	2268.22	2115861	788984	167877	3557.22	97	3137.573
805307	884147	218951	109924.9	374123	318483	373236	166378	66	3139.741
2141670	1257008	12477	490.22	1364000	610295	23381	703.66	85	3142.383
2301159	1444947	7436	853.96	1585630	805885	21347	2143.42	88	3142.713
2616717	1928980	20642	1488.12	1823867	998934	49422	4186.92	93	3154.201
228946	88274	12816	263.76	65891	24363	16814	402.04	43	3157.746
1383688	878325	16149	443.14	822090	395874	31681	805.66	80	3178.008
2910520	2038104	35512	1193.32	1917516	1025780	86294	2011.84	86	3187.217
2088962	1256941	10891	429.26	1421171	622694	29956	1573.16	89	3188.562
2241005	1696165	15355	763.3	1442977	886093	33623	1582.78	80	3190.069
2509503	2176928	16048	758.28	2041245	1386611	56061	1708.46	100	3190.682
120078	60756	518	-31.52	33682	17409	978	-140.92	37	3191.867
2324905	1260752	24991	747.26	1456318	669241	51133	1895.38	83	3193.463
1841758	1041620	12955	874.3	1298315	568841	38543	1921.98	83	3193.536
1581923	403060	41655	1262.3	616550	127255	57241	1865.26	56	3193.872
2107150	951184	11557	184.02	1311704	417201	22959	-412.26	76	3194.184
2192154	839179	14161	3142.46	1314276	411242	27231	6022.66	76	3194.467
3079590	1852938	10891	1001.26	2198921	999260	34604	2285.44	85	3194.682
1752102	1168677	16635	1286.1	1114639	507244	33612	3086.32	80	3196.775
1574563	1152084	8784	2628.24	1861463	1263919	44768	9704.48	136	3197.937
2488673	1220404	33634	572.24	1625310	663985	66339	1532.54	80	3198.286
1596975	1548443	121378	16271.08	832305	798465	280909	47006.74	81	3198.627
139903	242162	8136	1642.96	56216	93545	13002	2690.72	50	3202.396
2303074	1216068	10652	756.72	1683072	710044	37494	1728.84	96	3202.583
2321565	994291	10282	421.52	1538152	463166	29968	1574.48	79	3202.629
2297054	1113500	4558	876.88	1364284	471165	-13522	1153.08	74	3203.111
2127067	993704	18256	905.16	1187608	404840	38345	1256.7	71	3203.304
112189	32719	27462	6735.32	30832	8598	34037	8104.82	36	3204.246
1863350	843133	14573	284.78	1092327	365564	30886	660.96	79	3205.690
2368701	2264780	24418	24178.48	1562805	1128878	52252	38623.72	85	3206.630
2305280	1364047	28905	468.3	1529331	711556	62971	1172.06	82	3206.928
2834657	1324094	9153	313.58	1732515	690221	28726	548.36	82	3207.370
2529372	1145718	9257	552.02	1521363	575550	23363	883.18	81	3208.473
1961992	763164	8581	246.66	1150643	336689	19335	561.1	76	3208.985
2427458	1115061	18713	672.18	1471897	567021	43414	1270.04	84	3211.516
2376988	871952	11337	508.82	1356475	431300	27232	733.52	80	3212.518
2555600	1278240	16764	342.04	1503047	608510	37343	764.98	80	3213.208
800705	1535579	210025	131118.5	435463	770784	526239	223648.5	88	3214.883
3293417	1455701	12831	467.66	2203658	880180	46075	730.5	95	3215.423
1757889	785909	14977	542.22	1047292	351810	32029	566.94	69	3215.459
2553741	1766444	10597	1221.42	1667354	807651	29036	2399.96	81	3216.588
2991201	1596274	20050	1212	1959320	930629	48066	2200.76	89	3216.989
148413	30835	18775	137.5	43574	8738	23657	348.02	41	3220.051
1366026	2405343	40337	86969.82	812383	1247745	108091	163950.3	96	3221.934
1874112	869544	5436	247.96	1136148	389950	9489	-246.46	77	3225.282
124842	63434	285	63.1	39929	19985	496	34.56	41	3227.569
2065431	1534952	17058	429.88	1305338	655840	33426	708.36	79	3228.301
111727	126121	1867	-123.38	39074	58603	5297	-386.58	51	3229.469
794135	545633	3888	765.68	346622	177588	5565	1202.9	64	3233.813
240575	164542	4830	311.8	129549	111040	13662	733.32	74	3234.041
2804746	1782450	159510	56977.6	2187979	1228908	442450	112102	107	3237.276
1686038	781955	11243	318.98	978526	312521	19736	245.96	75	3247.517
2987172	1772186	17241	813.26	1977529	995920	48120	2339.2	90	3261.623
564838	140857	112669	41901.34	291438	62565	220660	81230.6	68	3264.500
2546248	1567920	9258	674.88	1776719	883771	22847	1902.42	89	3267.258
2711889	1515437	10128	876.08	1643566	763695	26573	1798.78	82	3269.625
238907	84586	16606	537.16	72462	27914	22947	814.42	45	3270.736
162702	84914	2273	175.78	45444	23468	5030	168.8	41	3284.036
1928143	1236944	7268	517.48	1231134	601727	17524	1201.64	85	3288.287
2554463	1386471	10224	288.64	1440805	630748	20568	332.48	78	3289.701
4298761	3407048	99733	98241.38	2588281	1552303	183764	147222	89	3290.885
2015509	1612461	16361	988.46	1255757	707610	29184	1410.24	81	3291.852
2076575	983824	21135	792.1	1281496	411919	42251	1464.86	79	3294.696
1171941	622438	5836	233.96	589144	240822	12278	786.08	71	3295.232
2150725	1344196	6777	467.22	1270283	602033	14734	603.24	76	3295.858
2642447	1878721	27883	1375.38	1606976	904842	65170	2706.2	81	3296.925
177534	211206	260321	4212.06	78191	79022	412665	6655.9	43	3297.019
2650209	1369217	13211	525.46	1633480	655824	33872	1155.92	79	3297.090
2037962	872125	8000	234	1187431	374788	20747	1047.42	73	3297.521
2678179	1549862	12009	446.74	1648678	773436	32237	672.82	80	3298.799
2244536	869207	9160	439.6	1280902	421692	29022	754.92	81	3299.393
2237962	1323205	23094	710.84	1423181	637475	50163	954.18	78	3299.636
2523298	1331656	9990	570.4	1619610	685420	31025	1619.5	84	3300.165
147690	43317	1133	28.38	34724	9705	-51	248.14	28	3300.421
231921	101249	2727	325.22	80976	38811	4096	233.56	49	3301.812
2326857	1611967	8574	642.64	1503462	795301	17926	529.36	83	3302.777
1705128	972717	8484	582.24	1010583	423300	18227	1086.22	71	3302.885
144328	306765	1133	-251.62	58154	118542	-4004	180.56	48	3304.007
191954	259358	42384	11224.24	88892	152696	117187	26676.82	68	3304.164
2430487	1209905	13600	654	1505373	600597	27389	1263.54	79	3304.601
1950884	1010194	318767	52501.62	1644286	712046	542939	87101.54	96	3304.750
2322188	1289366	16277	557.22	1346074	620333	35674	740.64	84	3306.673
2651010	1396055	14370	874.2	1607614	748082	39510	1876.6	83	3307.005
302796	1749489	1437	171.82	95180	534545	1289	390.54	44	3307.500
1837638	1476020	9381	964.66	1250512	704538	22122	2194.92	84	3307.761
2935745	1228176	29683	1399.38	1894624	650832	54385	2436.1	78	3307.957
2989737	1155777	10999	307.14	1737234	591515	24677	373.22	78	3308.362
256666	34890	12256	-39.84	76848	9091	15347	-119.58	45	3309.307
123194	76025	50400	1178	38444	22157	64355	1270.3	40	3310.038
2554774	1446819	14552	622.72	1717497	820349	47546	1597.56	86	3310.315
2027767	1140063	10187	650.82	1387697	591862	29052	832.72	90	3312.828
1578666	816633	2388	441.68	880894	329413	5165	440.9	71	3313.292
2026719	1579678	10254	515.44	1235864	724342	26831	1106.66	76	3313.403
115209	107404	902	78.72	36197	34915	1321	210.06	38	3313.982
831027	1818279	148084	53165.24	457546	922472	293952	118440.7	75	3314.259
147365	107142	15	-28.1	46051	35045	152	-217.28	42	3314.945
2220404	1284140	8847	267.42	1329946	566224	24147	583.42	81	3314.978
2909344	1818266	14292	1242.12	1792971	881893	35573	2428.78	80	3315.372
2365636	1853571	7293	388.98	1634786	968630	22778	677.08	87	3318.085
229466	195759	4428	703.08	103361	87665	8177	1416.22	57	3319.132
2029660	1099500	2262	174.32	1194526	463373	1922	78.92	78	3322.155
2272978	891397	6646	756.56	1405893	399901	16466	1626.76	81	3323.127
110851	23970	484	-55.76	31850	6965	759	-192.26	37	3324.597
1668461	728380	4358	366.88	979584	306097	11871	422.06	77	3325.087
103135	119975	1157	107.02	31905	39518	1712	371.32	40	3326.116
2609320	1432590	8909	583.74	1467087	621080	23143	897.98	78	3327.794
152882	138654	86921	2204.06	37151	36769	107098	2570.28	28	3327.939
199975	110257	-56	25.84	62455	40963	-1449	341.86	43	3328.133
2377382	1027500	5451	543.86	1558061	570661	15123	1115.78	88	3330.241
2907159	1791401	45768	898.48	2074288	972819	103412	2254.32	92	3331.293
133036	147384	18164	964.04	36338	40851	23188	1065.68	35	3332.017
2147074	1255624	15745	594.7	1930927	801200	56898	931.28	110	3332.744
2404426	1723358	58966	81850.76	1587260	847426	116952	143760.7	78	3332.961
1900571	1035471	7733	360.38	1197981	467219	16649	853.14	82	3335.398
1167308	343836	3143	289.98	668405	124319	6330	687.8	73	3337.984
128463	140643	1053	158.58	43101	53493	1915	453.9	42	3338.203
2486818	1574929	11356	412.16	1594200	824647	30819	670.34	83	3339.548
139964	20625	374	-201.36	32175	2373	32	-403.48	26	3339.602
2879533	1508664	15116	482.76	1945832	862175	45259	1286.74	96	3346.680
1293630	910090	10092	412.12	891565	500825	29615	1141.9	92	3347.537
873929	1404525	907660	80019.6	568275	661201	2028207	138435	80	3348.554
712233	1515036	82008	54452.88	429918	733612	214521	103728.1	92	3358.796
2395906	979558	23399	310.14	1264972	443092	36042	814.12	76	3361.659
2275563	1030598	12509	512.74	1462727	477811	29941	2169.26	82	3365.700
1564417	1629359	23879	963.94	1190483	1093143	75144	3042.84	99	3366.575
854834	2121610	397166	70638.76	555121	1003704	942055	130195.3	78	3369.670
2040695	1035389	7908	502.88	1259653	428275	19887	777.82	80	3376.145
2422564	1024290	10413	552.18	1542216	516868	27301	1427.86	81	3377.156
2828565	1490090	11607	317.02	1868736	820676	36405	877.3	90	3378.127
2328145	1354292	10694	473.84	1310942	623576	24327	393.22	82	3381.866
211081	189575	1457	-98.98	88424	64148	2880	-377.2	43	3382.020
2919789	1909003	12036	958.96	1860399	935649	36438	2312.68	87	3384.499
2316165	955364	5735	392.1	1457648	456614	12109	-27.26	81	3386.064
2902805	1312383	13838	441.68	1829154	706625	35356	939.16	84	3391.475
458312	906981	72031	52742.66	244438	435447	133120	93459.2	71	3396.782
2404450	1118213	6880	177.8	1469854	533371	19492	462.12	83	3397.583
107292	92099	47750	1965	29816	25209	66960	2496.6	31	3397.772
107026	47759	332	72.52	32271	14493	296	196.56	39	3398.851
2023147	1471181	12570	453.2	1299560	711110	28275	1648.5	84	3403.224
2768101	1199838	29887	1018.82	1738422	620355	68807	2642.02	85	3404.066
1356485	846588	5859	491.74	819816	361426	12783	1004.38	72	3404.393
2464134	1058239	8627	701.22	1558526	553805	26991	1836.26	81	3404.725
2925314	1670753	10658	522.88	1827629	859456	32817	1314.62	83	3405.492
2722592	1437873	9860	770.6	1784096	732321	30632	2338.52	83	3405.898
3155826	1739542	9547	639.42	2352599	942949	30995	1527.7	93	3406.920
2579292	2073198	15956	911.16	1648721	1070507	39461	1704.46	82	3407.795
1912957	1163330	9325	807.5	1108361	483467	22674	1700.64	72	3407.924
3081109	1555717	7263	526.18	1570628	784023	20543	803.98	78	3408.310
2619846	1505367	13812	3958.32	1764481	716915	40671	9246.06	79	3408.540
1823927	575446	6907	498.02	960113	238612	15158	324.88	73	3411.505
917560	1213121	111643	68646.98	449510	562317	250737	120961.8	70	3411.686
2364416	1438106	10783	600.38	1681871	738692	36859	1801.74	93	3412.364
2607602	1648838	11262	954.32	1698938	964517	36575	2997.5	95	3413.080
220680	118334	3067	263.62	86378	51655	6163	526.18	62	3414.037
2089055	1497900	17269	1297.34	1340589	718681	42918	2755.48	82	3414.461
3188530	1696493	11707	1077.02	1894067	919966	33272	2519.92	89	3414.912
1642042	737730	11478	385.08	1043988	359789	24126	979.36	80	3416.721
2504457	1691088	14803	1028.58	1739033	858216	49742	2327.12	92	3417.691
2856874	1168583	8032	226.52	1704702	589320	23723	182.78	86	3419.990
1893010	1297487	6982	410.52	1168261	534187	18765	948.9	77	3420.399
2505680	1160001	8117	535.62	1531730	573201	17171	770.06	83	3424.231
2206941	1391718	12443	659.98	1412730	691668	29176	1356.36	86	3425.521
2916676	1765281	15956	1007.16	1963338	1011894	40738	1989.68	85	3426.738
150455	64983	1056	-41.84	44421	19687	1468	-151.52	41	3427.877
880041	854599	9736	511.96	593607	396891	25189	934.54	85	3429.085
2408845	1105753	12029	283.94	1632328	558263	33975	475.5	84	3429.537
2719065	1609673	12492	657.12	1810697	903166	40001	560.86	91	3433.546
112533	143816	551	294.86	34096	45946	529	289.94	40	3434.932
1386892	1363650	10692	429.12	824400	650486	31101	732.86	87	3436.994
2059748	912086	12263	271.18	1274780	455708	21350	699	78	3437.363
2516047	1078104	56259	1870.74	1441462	506118	78286	2505.96	76	3438.780
2362444	1567946	22950	1489	1546262	800247	57867	2472.62	84	3439.994
2377222	1318416	11668	498.48	1527875	687076	30687	1280.82	87	3441.367
143306	32898	2671	-3.94	38077	8776	3347	-11.58	34	3442.012
2459212	1467384	14002	1102.72	1616556	706583	39327	2590.22	88	3442.317
283662	25237	3750	91	73389	3831	4281	97.66	33	3442.495
2313865	956845	12880	566.8	1566887	488077	37264	1713.04	88	3448.050
121083	164174	-68	-34.48	36704	48412	-725	-188.5	41	3450.269
2771991	1163163	8033	495.38	1735134	625792	24504	1476.44	89	3455.517
1792817	865067	4051	156.86	1027670	358870	9415	-24.1	75	3479.719
2659320	1851870	21167	2223.62	1710930	899850	47533	4450.38	88	3484.724
171294	64647	270	-35.8	63452	26982	-102	-202.72	49	3499.385
2675513	2050727	9445	1034.7	2031264	1132692	29041	2169.26	95	3500.277
1768635	994696	15217	496.62	1033663	450793	36673	1212.78	80	3501.902
1589654	574596	3642	215.12	863814	229323	5700	-60	77	3503.151
2046242	1588860	10610	600.6	1409073	834349	25293	1616.98	87	3506.504
2133254	873461	6210	324.6	1223072	419064	17504	736.44	80	3508.329
2111675	1364102	17579	867.94	1322051	623101	36333	1743.38	79	3509.198
2966108	1245023	9930	444.8	1660410	586556	29741	967.26	80	3509.663
683150	58228	766	-154.24	211293	17191	567	-381.38	53	3511.177
1684432	764400	7045	-16.3	929467	347942	16289	43.54	78	3514.921
829125	1177431	4263	9055.18	394087	481724	8840	14203.4	63	3515.100
1694594	2174454	15938	817.68	1211070	1146337	53344	2420.84	125	3516.596
2518778	2686307	25448	1232.28	1800047	1350078	55136	2469.96	84	3516.710
2274136	932885	7407	542.02	1351498	425523	17852	816.72	72	3516.860
2644979	1555634	14072	1057.92	1874125	1018654	37024	3227.64	83	3516.990
1798464	809561	5867	121.62	1037622	334106	10498	463.28	73	3518.374
2068231	1086343	5607	592.02	1253331	546967	14087	1083.82	77	3518.463
263057	35650	244	278.84	72879	9636	-444	406.16	43	3519.523
967588	825487	820605	59267.3	721741	670406	3067521	285323.1	119	3519.768
1396144	751212	12265	272.9	847608	307348	23257	464.02	77	3520.620
929973	1984777	231727	121671.2	512868	1094534	568565	214141.9	81	3521.225
2444551	1900704	16547	8861.42	1705514	1039971	53109	18943.74	92	3521.686
1621158	657968	6253	309.58	956282	298359	12158	719.88	71	3521.831
3802387	1408200	14369	769.34	2943073	1393110	55496	3207.56	111	3522.181
2003484	953508	11711	334.46	1214111	508816	38531	1259.66	75	3522.315
119769	134993	1040	915.4	37918	41049	905	1262.3	42	3523.906
2790064	1327039	18657	1079.02	1882785	633378	35450	2342	88	3524.453
339396	257614	95891	3811.26	114932	83818	138563	5486.18	46	3524.843
3233555	1844183	18462	544.32	2111360	1078809	49060	1924.6	88	3525.768
108085	113340	253	-8.42	29387	31703	329	-312.06	35	3526.791
1561838	942422	19511	656.46	985197	449046	38419	953.34	78	3527.471
1854056	1205130	15823	1291.78	1123186	544844	38885	2213.1	81	3527.780
2042889	919410	12636	361.96	1352579	505758	31021	811.06	85	3528.948
2582754	1506288	17252	730.72	1567726	814208	45856	1833.16	84	3529.705
2202070	1364051	11215	550.9	1562828	721734	35693	1097.98	83	3529.797
717369	259281	2118	-125.52	282504	86988	2812	51.32	60	3531.944
1938685	1131055	9468	45.48	1314711	587897	30640	303.4	89	3534.598
592575	1053843	87679	59818.94	286451	557581	211242	97753.12	72	3535.050
2706545	2221238	13489	855.54	1928047	1196891	39427	1867.22	94	3535.404
2679380	2136378	9100	1486	1606959	1020729	21407	2634.02	80	3535.786
250965	26205	211	46.46	66155	4649	-425	145.5	36	3536.232
2567525	1789022	18743	1538.98	2061960	1086550	58348	3204.28	93	3536.388
1908361	928124	8471	349.06	1099221	438397	19088	166.68	77	3537.471
1954413	1079382	12592	702.12	1140757	464560	26094	493.84	75	3544.599
3304157	1656394	23122	902.92	2118098	791445	58603	2156.58	88	3547.251
2011321	930805	7987	505.82	1199171	406758	15911	965.46	76	3548.801
218173	391110	470565	12653.9	92338	141032	722684	19781.24	56	3549.835
2456767	1690178	10279	861.94	1750278	909349	34206	1064.16	94	3552.679
2289439	979976	6508	771.88	1354196	428938	16772	1129.92	78	3555.513
152070	85338	1844	233.84	47319	27627	2735	438.1	42	3562.199
1714154	1025250	5709	353.74	1078768	477489	15266	242.76	80	3564.456
2709374	1390115	40649	986.14	1743878	748144	84109	1441.74	87	3569.090
2507011	1580499	17734	688.24	1749390	852053	41931	1394.66	79	3569.271
1900776	1163491	9391	527.26	1134388	525973	20562	990.32	80	3576.002
2115435	1036720	8169	444.34	1351861	501643	21060	732.6	85	3590.684
1557870	1735225	1061226	59348.36	841157	705760	1932028	124797.1	75	3594.812
2747706	1615517	13477	838.22	1826699	819359	31025	1892.5	89	3595.619
2356550	1165115	9828	681.08	1256623	510152	23505	1343.3	77	3600.877
603325	1113546	148787	69682.82	297657	481764	285001	123721.9	76	3605.910
2180773	1271798	7300	311	1312353	587059	20006	925.16	80	3606.391
2300936	971271	12287	428.82	1333455	429151	26153	438.58	78	3608.016
1613987	717850	4209	252.74	917701	313767	8828	896.08	75	3609.240
2399278	1116089	13683	780.38	1385124	492294	26406	1444.16	77	3610.579
2874163	1131005	11421	547.06	1795056	575376	37184	941.24	88	3612.000
2512944	1445560	10671	192.06	1739205	749463	39104	477.44	91	3614.701
779032	1090870	479348	133010.3	665150	768746	1699476	421631.4	97	3615.595
3881809	3977046	27697	1388.42	3203282	3143291	104887	5265.82	118	3617.795
1479910	1196452	526802	54061.72	638852	527392	985293	86912.98	66	3618.138
2423510	1196409	15109	729.74	1826972	741020	32111	1668.46	89	3619.057
2455636	1231204	20173	990.78	1645806	607419	44177	2318.22	83	3619.398
3218302	1549444	30085	1084.1	1890518	816972	67165	1886.9	85	3621.039
1708372	1789678	19902	533.72	1337666	1448974	78226	2935.36	106	3622.646
2627360	1576648	13524	698.64	1763573	859459	33162	2339.32	83	3622.778
500212	1525183	414208	81966.88	317750	894276	1091166	156527.8	69	3622.957
2730103	1475918	17976	801.36	1860824	784586	47876	1574.36	86	3623.804
2437771	930619	6581	496.66	1359861	417524	14199	1198.14	76	3624.227
108612	15940	2921	-67.94	24947	3128	3704	-165.56	25	3624.409
2609467	1279154	26981	1602.66	1769883	675720	65151	3216.86	86	3624.760
2203549	1015757	8723	313.78	1401714	477770	20902	1478.72	81	3628.085
130797	221863	496106	8320.16	53333	95150	928565	17522.9	45	3628.239
1051542	225764	1545	113.7	412047	74347	1996	249.56	56	3628.361
2329662	1310822	14224	622.64	1453066	548133	30807	828.02	80	3629.093
2322499	3121645	9845	1055.7	1591037	1645248	23053	1422.58	78	3629.326
1797695	691437	11556	319.16	1033763	283943	26986	720.96	68	3629.373
1496454	1253939	10792	492.12	981610	544793	30757	1212.02	75	3629.577
136155	172445	1139	-56.46	38340	49272	1800	-25	39	3631.838
2346885	1038672	6389	403.54	1390812	453602	16196	865.56	78	3631.912
2530492	1272038	21617	548.62	1722635	798076	64534	1739.24	93	3633.213
1832091	998277	7371	221.06	1154755	444750	21892	284.12	76	3633.413
2243030	924804	9327	249.22	1385287	441213	15074	246.64	80	3636.771
2516216	1137456	15695	566.7	1501285	529344	30256	1213.16	76	3636.859
1601561	1087933	12532	692.52	1454836	694802	50470	2007.2	106	3637.307
2960321	1958112	12819	1035.34	1950484	1021451	42781	3095.66	90	3637.815
2497461	1251037	18639	849.54	1607894	598949	44504	1200.44	85	3641.421
148235	71446	611	218.46	42064	21465	757	401.02	36	3641.919
161881	287861	177	130.22	42219	79023	-192	201.88	35	3642.006
1656891	790453	15029	500.94	1013869	350120	30042	683.12	76	3642.044
1863112	1036564	28105	853.3	1137233	501496	57880	503.8	78	3642.617
2231461	1158024	4591	468.26	1296642	556933	9567	881.62	76	3643.017
2459738	1174465	11752	232.72	1522760	571033	18835	113.1	82	3644.365
354581	289155	7299	98.14	100199	82791	8818	224.48	44	3644.995
2434145	1913916	8360	593.6	1669961	867963	14090	1739.4	86	3646.356
2264219	1097717	11793	568.98	1308614	492743	18103	1004.58	76	3647.569
2430485	1256131	13135	776.1	1672600	672986	36995	1450.7	87	3648.080
2351291	1675351	10569	636.34	1623475	804531	34445	913.7	90	3649.867
1605994	1099653	8937	474.82	1066932	472914	26448	1148.28	83	3651.782
1981754	1078774	12740	332.4	1266039	480609	31968	901.48	82	3652.594
2716743	1585598	14627	1117.22	1615248	759449	37175	2676.5	78	3652.732
2184508	1235725	13573	411.78	1417712	654765	37589	928.54	89	3654.348
1909740	948017	12931	771.66	1169761	446481	32309	1427.74	83	3655.277
3028616	1917849	17403	833.58	2083654	1066689	45711	2154.46	89	3656.456
2076374	928759	6376	258.36	1198188	390781	14845	421.7	74	3656.754
662313	897845	153563	67492.18	397168	415137	347767	116067.6	75	3659.405
1986968	1085298	15522	413.92	1403481	646879	52188	1129.68	101	3660.950
117852	101758	5031	2534.66	33535	29730	6506	3475.16	40	3666.349
2280662	1979530	25613	3014.18	1609793	1092416	76434	6661.24	97	3668.011
171091	57637	10554	93.44	66893	17366	15420	130.2	48	3668.686
2946025	1465351	15846	768.56	1995874	752967	41146	1563.56	88	3669.776
2174741	995709	17408	754.88	1226313	414077	38292	1116.12	76	3670.963
2034013	868777	10281	343.66	1118801	388732	22792	219.12	75	3672.165
2109401	3227808	116903	50176.58	1140956	1622396	295712	92237.32	82	3673.680
152025	64027	98	90.28	36945	12044	-45	133.3	30	3673.887
969705	1058612	740632	121267.5	431715	412248	1348910	194594.6	68	3674.347
2077304	975412	14941	903.26	1162832	421496	31677	1654.22	77	3675.483
2652900	1191073	8802	1395.72	1658610	615389	24530	3564.8	80	3675.692
151737	53954	-196	115.44	40786	14881	-727	228.78	33	3676.151
134490	132126	160449	5054.14	43212	39569	209971	6451.06	42	3681.183
117584	37163	303	-119.42	42823	13068	565	-331.1	44	3687.645
1561933	994550	5817	397.62	988589	450214	17196	674.56	81	3688.312
2351236	979478	14527	942.22	1517270	514531	32469	1679.34	83	3688.923
929120	1922120	152393	88079.98	577618	1225908	436942	173353.1	77	3689.047
442447	376293	25795	635.7	193483	132063	41625	1593.5	62	3692.330
2503846	1113659	14957	750.02	1542006	539737	33874	1514.64	82	3695.818
396240	266752	195873	3875.78	127873	84236	268824	4783.64	51	3703.034
2599334	1345093	9514	469.04	1623077	654848	26475	1182.5	83	3716.103
2828870	1722212	12298	510.28	1715394	915526	31040	1123.4	86	3724.673
2743214	1424757	14647	722.42	1841547	702274	41018	1089.48	81	3724.762
486715	1455495	12221	4479.06	344503	761220	36663	10929.18	94	3727.513
1313893	1222378	178899	72690.14	1136104	1035044	735902	172974.7	105	3728.449
2874308	2548935	17185	1105.1	2018801	1325687	45475	2117.5	92	3731.957
974714	1401341	14812	1354.32	681519	739841	51252	2424.72	96	3738.253
812043	867335	78235	73680.1	386612	430104	198133	136131.4	69	3738.286
3125536	2710415	25432	1490.52	2300730	1518993	70096	3936.56	90	3738.554
2472870	1081646	9400	621	1663441	575483	22227	1969.22	81	3738.934
2054723	905201	7096	391.56	1321260	433908	21036	407.96	82	3739.727
2818297	2443799	20978	1659.08	1822272	1216870	43824	3805.64	83	3740.870
2223281	1172996	11742	424.12	1373164	512403	27844	674.84	77	3741.327
2100068	1191805	8498	555.28	1278201	588446	24446	1332.56	77	3741.527
2358197	1321674	7919	724.34	1439337	584156	17963	991.18	76	3742.260
2673812	1952582	16008	1668.88	2017223	1252610	42191	4979.26	95	3744.878
308446	290671	252370	5418.2	112517	94223	346606	7836.16	51	3745.627
103910	72672	1509	31.74	28987	20539	1579	-127.06	36	3746.077
1482785	773388	5471	414.06	984234	414738	12727	1099.22	84	3747.315
2563025	1265696	14164	1517.04	1692315	596682	30154	4269.44	82	3748.849
1591117	987331	7593	546.98	982808	444694	16376	1184.36	74	3749.193
2918726	2237377	15395	860.7	3562409	2155640	72923	3341.78	151	3749.546
2599496	1484918	8099	513.14	1785943	837949	28655	1775.3	93	3751.107
1568761	844118	5951	425.86	932846	364706	14051	891.86	75	3751.724
2883694	1262888	12898	512.28	1778731	597789	28710	905.6	83	3753.038
2594783	1376049	25586	850.96	1698383	731904	64668	1402.48	94	3754.470
1864306	1.328162E+07	165567	31881.62	1755018	8990049	502070	95237.2	105	3755.190
2376046	912623	16239	484.54	1508922	493909	45166	712.76	88	3758.738
2835349	1892677	11006	794.16	2260876	1512003	40887	2349.82	107	3761.347
2980646	2036180	10880	873.8	2025112	1018084	31283	2071.38	88	3767.585
2043414	996884	15328	467.08	1321776	466174	35755	1196.3	80	3768.251
1723956	1491235	11927	550.22	1356677	702261	30222	727.92	90	3769.720
2043551	1185867	9301	461.86	1285021	581282	25096	351.56	82	3770.700
2220067	1144139	4767	309.62	1375061	508419	13905	217.3	82	3772.697
111216	175984	198693	3815.98	35224	57936	276483	4454.38	42	3775.417
2452350	1303764	7161	578.46	1601910	727597	23392	1391.12	94	3779.279
221517	100645	191	81.26	56638	26522	42	178.12	33	3779.606
179884	120129	1109	121.74	52715	48460	2943	-158.02	53	3790.020
2471728	1615324	6568	534.48	1544435	736012	13134	1229.24	82	3795.049
2076450	864379	12210	363.6	1210804	397943	24357	786.02	80	3797.128
1959940	1153261	17735	402.1	1218002	518043	32676	655.36	75	3797.300
1180430	1807730	58130	87274.8	645378	1116092	189563	157481.2	94	3801.442
460889	588727	26038	7164.68	265240	281676	58988	11764.68	73	3818.942
1424926	2144233	216035	21333.1	865890	1083474	445367	64434.62	87	3825.134
2613047	1410861	11877	838.22	1599535	685531	27155	1942.3	85	3829.726
2205502	1159461	10152	274.72	1422539	552431	25733	538.38	76	3829.822
110189	41838	1518	133.48	38269	19949	2863	132.18	47	3831.188
299843	566232	118100	8784	152438	245488	231979	15731.94	68	3833.089
2461429	1116010	10845	393.7	1366704	516074	22468	576.48	74	3833.872
2226261	1136361	7439	362.54	1259442	518783	21586	679.96	81	3834.600
2751418	1522661	6797	870.42	1650709	793978	20395	1646.7	83	3838.120
2313691	864730	9349	446.14	1399803	422051	24513	1330.18	82	3838.614
365014	512391	230498	60566.28	157483	199851	397206	88521.16	53	3838.815
2282659	1199567	8924	541.64	1414137	542761	23053	976.58	75	3838.837
2830374	1514791	12235	297.1	1765012	823089	37890	751.4	86	3840.042
1622846	1546613	14335	717.1	1203971	737250	47884	2524.24	90	3840.970
2643336	1368504	27407	1019.02	1419272	685108	44758	1524.88	78	3842.018
1702510	888639	18557	716.02	1013129	433838	34601	749.86	79	3842.565
1681922	862210	4849	502.14	1039729	408637	11725	879.5	73	3842.666
117760	98060	534	90.24	31082	26363	727	234.22	34	3843.532
1849517	979396	13521	902.06	1195071	468817	32522	1432.92	83	3843.624
2254427	1460662	11447	637.42	1671810	780670	37897	998.42	94	3845.909
1872166	820353	10650	397	1043822	360254	19348	1292.28	70	3846.207
2186414	967785	30604	980.44	1752983	646347	70776	1133.36	103	3846.676
2596656	1241169	8093	539.98	1556149	605862	23252	1339.72	82	3848.153
114480	53943	2983	201.38	40847	24829	4508	234.88	47	3848.401
243383	374239	486945	9889.7	89668	126116	701360	14180.6	47	3848.560
2244474	885331	6283	387.38	1350104	392131	15067	1101.62	82	3849.684
2540274	1592810	17117	666.62	1782357	819261	36037	1349.82	87	3850.934
2798985	1534433	105722	2269.92	1922749	839466	155082	3097.52	86	3851.640
2081236	1138425	7352	2.72	1347575	573673	23955	-755.7	85	3854.380
2610504	1142499	20853	545.58	1662860	585970	39917	1881.62	76	3854.443
696570	1922936	191836	113782	543819	1083098	671364	239887	95	3856.041
153198	90578	253	175.58	54887	36142	-155	250.7	48	3856.811
1767956	801988	5422	167.92	1110976	334719	14032	250.52	80	3857.714
1836271	1075165	18620	646.2	1075705	477765	35068	1625.48	72	3857.794
358629	633804	2632	181.52	184480	283543	6428	512.08	57	3857.979
296389	220923	37233	3176.38	84349	63656	50713	4083.18	38	3858.139
2344365	1502848	8258	616.88	1631839	778827	25502	810.72	87	3859.261
1913078	831626	9982	164.52	1209038	402100	19209	1001.74	80	3860.414
2485847	996312	10383	565.38	1566701	499659	30514	1557.04	77	3860.504
2445051	1493627	7588	686.68	1690931	778009	27395	1879.7	93	3863.269
2503175	1200909	4341	222.26	1519196	544510	8946	42.56	82	3865.313
2283940	1029065	9863	283.18	1322319	458187	20296	296.56	75	3866.573
301662	254172	463163	65076.18	167290	239834	1766282	124253.5	97	3867.658
1506667	717913	3326	69.36	815357	269027	-310	-150.6	74	3868.120
2120554	766550	5754	467.44	1178746	307208	11152	900.72	70	3868.364
2525376	1737336	10975	659.5	1719966	901811	36252	1417.72	88	3868.666
2151460	1249637	8997	602.42	1343514	630808	22504	890.44	85	3873.808
179537	18010	424	96.64	50823	4891	250	171	41	3876.282
2995326	1445187	12463	775.18	1832401	712529	38482	1195.52	87	3876.546
2347661	1247873	10857	316.02	1491962	661363	34430	1428.8	79	3876.795
223344	251094	281633	5544.38	90343	129285	615085	12144.1	68	3879.664
2348314	1436424	11519	724.34	1453007	717255	35790	1500.4	86	3879.854
2701912	1961167	13979	1289.94	1956302	1026496	46345	3371.7	90	3880.254
2788243	1639574	10956	451.16	1963782	823533	30302	1069.72	90	3881.770
2100719	1043997	9323	404.78	1319627	535633	31254	1371.44	87	3883.521
1973859	1768871	19787	654.82	1228738	791355	49159	1582.74	81	3883.877
122808	73951	155	-135.7	35500	25072	151	-344.14	39	3884.890
144540	213235	218	91.48	41783	61285	-53	313.42	41	3885.868
1743763	938233	14102	272.72	1113539	479225	34780	398.8	86	3889.878
3046227	1530913	11745	640.7	2687308	1220032	48982	2142.52	110	3891.487
2295488	1252123	8274	363.64	1534198	611334	19586	692.96	84	3892.221
164194	99735	536	158.96	58510	37989	897	256.42	37	3892.414
3200911	1460670	30397	807.42	2034941	696985	67049	1566.14	87	3895.229
801392	1559239	112131	46145.66	476196	682862	237863	79370.18	79	3900.084
2367219	1286279	8223	1469.78	1448355	665887	19182	2836.52	85	3909.964
2415468	1091814	10132	231.52	1485916	522742	27557	776.02	81	3926.017
262641	468094	33187	5928.82	132898	192696	60700	9790	66	3929.830
2524131	1261095	7911	677.46	1697820	648065	25409	1787.74	89	3930.087
1806886	944913	9024	314.64	1108034	428664	21247	294.42	80	3930.887
1826866	1051164	11880	695.8	1143543	496718	32947	1077.42	81	3932.551
2399557	1403596	6644	352.84	1681082	715885	16299	468.14	88	3935.240
2360960	964785	9632	400.52	1402750	450217	25955	1281.3	79	3935.557
1860172	680697	5863	379.18	1119656	300651	13497	586.42	77	3936.489
3156783	3246882	20574	60686.64	3373422	2212432	75071	104755.1	130	3939.270
1813292	1138982	11456	371.16	1075672	532643	27211	597.46	68	3939.312
2314023	905690	11293	371.98	1833836	614126	36924	1162.64	100	3939.735
962615	1229247	104126	5368.36	676352	759728	332711	12607.46	86	3940.272
3128329	1395225	14599	1175.14	1914446	835430	41340	2111.4	90	3941.523
2396021	1150380	25937	953.82	1474342	554221	40975	1477.5	77	3942.046
803346	1398575	25497	108217.4	472608	702611	76070	195218.2	92	3943.354
1802825	1004225	10913	527.18	1127324	449099	25428	695.08	80	3944.681
611133	110742	506	-119.84	243096	33890	520	-505.8	57	3945.187
2818260	1814675	7520	730.2	1845885	1031491	17983	1260.38	92	3946.780
2340436	1260546	16359	638.74	1516402	575034	36678	899.08	77	3946.906
152958	201988	512295	10176.7	54728	66095	722799	14460.14	47	3948.153
581315	1203137	89909	24427.74	408919	711935	254719	66351.34	99	3949.017
1670783	730124	10303	294.58	1037396	313034	25043	679.98	80	3949.704
160084	146845	66346	3979.56	51350	47245	95623	5391.78	45	3951.096
2629053	1390217	12514	604.04	1755990	749325	42565	1462.9	90	3952.012
2318482	962184	11700	596	1424476	441077	23106	1247.16	78	3953.062
1546608	2654475	88368	107462.5	947022	1397490	227894	203786.8	89	3954.083
2059876	1099648	8923	578.78	1365508	522639	25314	1473.04	84	3954.437
142018	85318	12344	216.84	35412	21458	15218	307.48	28	3954.570
561017	1043744	708864	60855.04	330229	524052	1485725	102728.5	76	3955.848
100145	92258	112342	3895.12	29446	26171	140776	5172.36	37	3957.812
2241440	1155655	11125	480.5	1422705	510603	19365	1278.9	79	3958.231
2336837	1128398	16346	771.56	1432030	534117	39375	2059.5	83	3959.622
1703518	1026710	7726	317.36	906525	426524	15527	354.22	73	3959.831
1808973	700134	9945	475.7	1079897	293277	19256	573.16	72	3960.117
2698581	1554542	17787	846.82	1626557	741843	38416	2018.76	84	3961.388
2078406	1696447	16162	37855.32	1307389	755913	35583	59066.38	80	3961.834
2002273	1040022	7577	489.22	2169454	829499	30901	1367.86	114	3962.947
2421490	1295819	11844	1224.84	1650458	656222	37426	2692.36	86	3964.540
2210547	1247480	11033	2407.38	1271324	537168	25288	4431.68	74	3964.987
104745	113605	3251	1149.86	49152	39292	5507	2148.02	47	3965.384
2343958	995554	7914	743.04	1434401	509357	25213	1503.18	86	3965.670
2791053	1213723	9556	579.16	1696707	606232	20037	1108.82	86	3968.586
147519	46047	450	315	40685	13354	350	367	39	3971.397
2063138	1025078	13280	515.8	1093214	439317	19987	937.82	76	3976.119
3251498	1603027	15167	524.62	2156903	902495	41677	1121.22	88	3976.988
1458672	812487	13545	520.7	855127	346025	30508	1095.88	77	3979.837
2924359	1801332	14284	806.24	2057994	954771	39308	1093.88	92	3985.364
2894183	2127638	15155	4076.3	1940329	1405314	45119	8232.34	98	3988.497
2363098	1021869	8372	412.92	1403847	455091	21484	593.24	74	3988.572
1665071	1123454	15265	493.9	1088669	495028	39180	953.8	82	3989.752
1179241	536870	8318	282.48	533793	186391	11688	621.68	62	3990.179
2734209	1500275	18633	742.38	1848284	796242	45150	1681	86	3992.276
2131688	1449928	6658	585.88	1415907	729119	17509	979.74	89	3994.175
2039737	1240819	13772	439.92	1348825	616634	33326	1068.36	85	3995.243
2332557	1242192	12040	760.4	1521403	607586	27916	1697.76	83	3995.750
3348793	1406841	10561	913.46	2240656	732801	27646	1281.56	86	3997.704
2936966	1576144	10790	440.4	1864773	843631	33062	1327.32	87	3998.465
3522606	1790995	7837	584.82	2019917	886051	23810	1195.6	82	3999.000
105988	91452	3865	163.9	30148	27862	3521	114.06	38	4012.640
2976188	1183767	70577	2219.22	1905455	619190	107470	3922.2	86	4020.082
1922002	1141671	7596	391.56	1312534	595833	25076	879.36	92	4022.785
107156	15313	710	119.6	29331	4083	1244	50.84	36	4039.392
1615209	813190	5596	272.56	960199	352823	8634	186.24	78	4040.245
362867	70698	64	93.04	108464	22062	-64	193.96	47	4044.131
108263	82532	3776	35.36	42305	27924	5427	138.22	45	4046.528
3168957	1569031	14874	678.64	2140557	919181	40858	1266.88	90	4051.234
[truncated: 8,001 more rows]
