# Supplementary material for: Mitochondrial calcium uniporter-mediated mitochondrial dynamics imbalance contributes to contrast medium-induced renal tubular cell injury
Source: Front Mol Biosci. 2026 Jun 29;13:1848361. doi: 10.3389/fmolb.2026.1848361 (PMC13357276; doi:10.3389/fmolb.2026.1848361)
Supplement: Supplementary file 1 [file DataSheet3.zip › Flow Cytometry Assay(1,2)/Flow Cytometry Assay-2/╧╕░√╡≥═÷-2/HK-2 ╡≥═÷ 2/CSV/Iohexol 3.csv]

FSC-H	SSC-H	FITC-H	PE-H	FSC-A	SSC-A	FITC-A	PE-A	Width	Time
2303064	1005467	11869	547.34	1538495	542607	28553	1433.58	87	0.714
2808434	1383289	11724	613.64	1847484	727965	27472	1182.92	83	4.820
2505277	1434859	13326	1062.36	1443003	698841	27121	2492.06	79	5.639
247661	402185	69320	75897.2	135570	190350	140301	145402.9	71	24.709
144503	29864	-221	-98.06	50309	20710	-1077	-151.22	61	33.977
2024729	836905	12169	318.34	1175655	378300	26826	718.36	81	36.025
885694	2072611	372490	99162.4	522728	1265089	1072836	200840	88	38.342
2386429	1372790	19913	786.18	1405507	628224	43083	1365.38	76	46.078
2189943	1061579	12893	389.98	1326999	496149	22354	961.44	76	46.476
218341	141621	554	29.44	66179	41492	129	-49.06	45	48.381
100546	16672	284	-36.76	32752	4158	-470	72.8	38	48.412
2871792	1769919	11352	1228.72	2178449	1054106	28339	2537.54	112	50.317
2101824	990820	7958	611.88	1271715	461151	21227	1508.22	73	50.602
2097384	1394425	7480	437.8	1437702	683389	13163	553.18	86	51.726
2647256	1424197	18025	592.5	1856547	771377	47817	1116.62	90	52.292
1873806	712875	9817	534.62	1135408	310205	24390	1038.4	78	54.778
2794804	1302956	5827	344.22	1746100	583825	10706	288.16	78	55.183
271751	119992	1662	150.32	74110	33572	1631	298.66	41	56.159
2751551	1350215	4069	773.34	1717665	729928	7510	1738.6	86	56.466
2627632	1262776	10426	630.36	1591675	665987	29529	1452.94	90	57.841
2351065	1164694	12779	751.94	1466530	553066	26437	1387.82	84	59.540
132467	397557	766	108.76	87804	293984	499	155.14	73	62.270
2275524	1596563	20176	5920.36	1410352	807714	45313	13295.18	84	64.211
1986342	813487	11170	614.2	1083631	355060	24886	1028.96	73	64.476
2929033	2048336	6672	745.92	1967722	1099402	16061	1309.46	86	66.830
2481410	1098069	9895	927.7	1351744	457504	20112	1591.32	71	67.229
2410289	1743525	8640	692.4	1772412	862872	27843	1414.98	91	68.155
2953156	1367765	14341	934.26	1933806	744379	41510	1972.6	89	71.265
1725037	717230	5062	467.32	1070886	303717	11126	1177.36	72	71.461
2657883	1244486	7741	597.26	1652775	605305	24416	839.76	81	71.806
2097045	999050	6600	458	1395508	481548	17479	745.94	84	72.525
2852399	1362847	26965	646.9	1704489	661393	55591	1310.26	78	72.910
759177	1664609	20212	31525.32	384263	888149	42597	50893.42	67	73.049
925872	1764270	395868	108665.5	523300	1038588	1026514	192418	87	77.096
604881	1514137	324955	83625.3	417395	740420	735494	141124.8	79	77.957
2179486	1167269	5534	409.24	1432908	585187	14534	616.24	82	77.988
2544153	1480624	15858	878.88	1720218	834786	48840	2025.4	87	79.823
3050828	1982872	30808	1245.88	1978385	1064618	67706	2677.16	80	80.124
2693915	1473392	8427	311.22	1560716	718708	19653	404.58	79	81.232
1982946	700864	14236	455.96	1046688	290100	27454	1305.44	71	81.578
2173566	1291834	12591	625.26	1484840	701913	40339	1475.54	84	81.724
2690980	1352586	15856	524.16	1621184	694746	30274	1271.64	78	82.304
2549161	1792672	20794	684.84	1801936	980429	58053	2215.58	94	85.359
2386171	1336582	10044	472.84	1358458	580944	20637	783.82	77	94.382
402689	178342	595	-8.3	170910	54928	639	9.54	58	96.235
2743296	1860032	20299	630.14	1674367	847172	45262	841.32	82	96.834
2098707	1143151	8318	428.48	1303950	494273	18181	1056.66	79	97.581
3208500	2800875	46739	1610.54	1979706	1454356	105194	3239.84	85	99.543
2057644	897999	10437	693.82	1101628	356347	23290	616.4	72	100.258
2968985	1194963	17255	610.3	1890443	600809	35383	838.38	82	104.270
2337327	2085694	12030	677.8	1694367	993738	37275	1043.5	93	113.353
1980816	887103	13774	502.64	1181700	377819	31515	1006.9	78	118.265
2458746	1598761	18182	567.52	1396689	800296	35248	996.28	78	126.032
2768422	1285132	13194	677.84	1647832	605844	32650	1208	79	129.842
2628503	1385596	5470	529.2	1770948	725855	12902	1300.72	85	133.676
2917040	1609304	8223	731.78	1880746	814445	20914	1463.04	79	133.792
1847179	1163096	9951	539.86	1280084	576049	30152	925.72	88	144.370
2618648	1208844	14739	979.54	1769325	620828	41677	1752.22	86	145.102
179821	32444	6912	-18.68	45202	7176	8688	39.68	31	145.395
616534	1.671151E+07	5773	278.78	415239	1.133851E+07	45036	2092.96	144	146.830
8558895	1.578042E+07	24706	79.16	9.404531E+07	2.403745E+08	601365	-3807.1	1675	147.004
103248	24290	5470	-849.8	27035	-1444	-4549	446.86	29	148.331
2156586	1253361	10785	784.1	1353760	543669	22938	1532.68	83	149.126
1892472	1126091	15252	675.72	1234784	594569	42420	1633.2	84	149.796
130191	39879	2721	89.06	45774	16133	4648	-285.72	48	153.866
3392246	2492460	18931	1607.66	2841336	1718007	76823	3065.78	113	154.053
668290	1036574	448551	73011.86	297413	478228	994985	118978.1	68	154.681
2563946	1547022	6736	600.96	1890723	855554	17070	90.2	97	155.641
2480123	1303849	6431	820.66	1644680	716053	13196	1499.56	80	155.735
2369143	1762340	6925	1147.5	1489740	740928	10723	2405.78	81	159.078
3213128	1499753	8819	835.34	2109213	764450	20750	2012	86	160.615
1691236	1058600	6632	543.52	1028177	450490	15492	1332.12	79	164.562
148390	21573	5630	-18.2	42135	6340	6866	-12.24	40	166.300
2157856	930648	9923	1029.78	1234232	436773	26545	1540.7	84	169.711
2287807	1197562	8196	701.56	1549004	587740	27807	1955.02	90	172.073
2786278	1624353	42025	1403.5	1656657	732848	77989	2903.54	79	174.314
1642557	802908	10746	175.56	978431	368895	22267	130.62	79	176.761
2517865	1435162	11314	882.04	1787560	725235	29158	1975.88	82	176.876
853201	521411	310408	49650.88	308996	180608	470116	73092.76	56	177.299
3014889	1431595	12603	975.58	1961659	757420	40139	3228.54	85	177.912
156362	61593	293	-39.02	44015	16938	260	-156.4	40	179.139
104839	80314	793	71.98	31394	34596	578	26.08	40	183.066
2428944	1457607	96839	4531.54	1543277	724463	211676	8984.36	83	183.109
172513	1107361	16053	465.58	50796	321308	20768	640.48	40	183.868
636516	307682	209800	91987	254752	107354	326667	132969.6	61	186.401
371651	1150589	162489	58003.54	237086	548165	340595	96453.7	72	186.449
2570075	1365546	7775	818.5	1513212	633222	21561	1786.46	79	186.637
2760447	1823601	475350	33022	2074576	1149329	735661	50386.46	109	187.601
2495296	1736101	10762	354.32	1667469	853658	31580	872.8	83	188.082
133813	57278	11879	377.94	36284	15590	14559	678.74	38	193.721
2789318	1253803	11581	388.66	1724585	598966	30630	531.8	83	200.356
123812	103407	1357	303.02	69396	64206	2778	425.08	65	201.526
2814683	1722868	20164	690.04	1859523	948600	57688	1203.68	92	202.116
2492613	1586224	6531	440.66	1562809	812868	20969	606.34	88	203.790
104870	134489	130487	3869.82	35257	49823	203728	5345.08	47	206.316
2743335	1384414	9534	996.24	1788338	797077	31131	2863.66	93	207.062
1230345	209748	36691	765.26	564452	68683	55471	778.06	65	211.168
2682084	1074703	7661	556.46	1558265	499476	15523	1179.78	80	211.626
2736244	1564992	11978	832.08	1950275	915139	36107	2186.02	90	213.834
2532393	1259063	15048	646.28	1514956	580446	31765	1401.9	78	228.395
106489	85812	44318	1437.48	29507	23721	55177	1608.22	36	232.380
1878706	1088381	12582	385.52	1200596	534167	24517	1005.62	84	236.727
2213303	1053095	9361	275.46	1390599	537093	19949	517.14	79	236.904
2719978	1611351	13802	845.72	1782023	823714	33024	1484.64	86	239.126
2927462	1314074	9444	740.84	2010211	724478	26229	2216.94	86	239.739
2321988	1908178	93306	3030.16	1434517	953398	144409	5142.74	83	244.685
1896865	1387134	15126	428.36	1128443	592172	26611	1601.46	78	245.134
2572225	1375637	8695	882.7	1602892	635314	19260	1826.6	80	245.610
2909928	1865228	6862	735.32	1670800	847809	15557	1514.02	78	245.839
1564460	905059	58977	1518.22	943861	365043	85037	1555.82	77	249.756
132101	597755	497	31.42	50711	205264	701	128.86	48	250.505
2802242	1499555	19448	440.28	1931653	833987	47934	1264.24	91	250.882
2704195	1906617	19285	926.1	1998849	1168852	54713	2091.18	89	251.472
373957	1071980	199080	47986.8	197417	475250	389900	84634	71	253.399
1961597	953568	11617	135.62	1344571	481816	38518	462.48	87	255.387
1981607	858100	3231	413.66	1202082	357276	6031	717.66	77	257.334
2558655	1242890	14996	516.56	1594920	608306	30068	583.48	83	258.223
2263095	953690	6521	203.06	1344865	436992	14072	989.92	72	258.409
1921163	1027455	6297	385.42	1176726	513944	17235	1018.1	82	261.074
2558496	1254708	12313	556.18	1396723	563222	21525	841.5	73	261.626
2573219	1242031	11842	837.12	1503465	555224	22948	1596.28	76	262.632
2415722	1190655	9020	531.2	1553646	678696	29162	82.32	87	266.036
2121733	1162804	6898	592.28	1290668	533512	15764	1166.04	74	266.264
2060313	832512	8255	517.3	1316841	391061	24646	1281.56	82	269.391
160847	304989	155273	2800.78	54757	98753	217588	3520.68	37	269.497
2059630	895688	6346	681.56	1235428	413140	19966	1436.76	77	269.585
2523149	1540273	13490	829.4	1762595	851093	40198	1606.28	94	270.386
2160931	930456	4044	466.84	1322981	456689	9392	1426.12	79	271.109
2972625	1291290	5729	530.94	2065304	691753	17053	1946.58	87	271.735
2101681	1545559	105662	1968.32	1754058	1083779	304907	8068.02	109	272.640
1964755	882379	9798	441.28	1197007	394018	16780	695.8	76	273.115
2624528	1865410	6983	744.38	1629279	909880	14244	1664.84	80	273.791
112011	4608	500	-89	29344	531	1	-46.14	32	274.421
2263875	1066867	12359	531.74	1495572	566260	32869	1420.34	88	275.538
129245	106497	9617	1495.62	42293	34274	12256	2237.16	44	277.152
2169518	971755	10968	276.48	1342500	492727	43603	1273.58	92	277.923
2580139	896349	4904	487.44	1587898	441994	12464	1475.04	77	278.123
2395278	1229432	7903	868.58	1424937	529732	13697	1764.42	79	279.985
781385	546958	32222	858.92	434162	208763	55431	1847.66	71	281.121
976624	1657104	132584	117193.2	500834	805617	337845	217667.7	77	281.706
726672	723164	5473	515.78	549630	397800	21668	1846.48	97	282.988
249758	163215	4139	184.54	92032	72086	6882	210.52	54	283.192
2672900	1421349	33195	1490.7	1745953	1007600	66899	2433.14	87	283.800
2404410	1250525	32832	593.52	1427643	574848	63113	1502.18	81	287.755
250637	295662	204060	3465.6	82681	93270	283333	4566.38	46	288.524
3374289	1504061	6310	576.6	2085632	717355	18137	1026.82	82	289.139
2866906	1397415	13389	650.54	1885396	688269	31475	1524.5	83	289.939
2445939	1793806	14701	158.86	1494490	755712	41176	1546.36	81	290.843
2323791	1646462	24294	852.84	1556386	1028709	74422	3076.92	94	291.709
1499744	904585	6642	429.12	1037872	526870	19128	745.08	90	293.224
107421	57168	1221	-37.94	35416	31011	2517	-16.38	54	295.619
2778673	1372989	9391	748.26	1913522	789857	27902	1895.72	91	298.026
1568584	790585	7681	484.66	858317	298986	12612	798.32	71	298.742
144945	24497	-106	17.84	39780	8484	-596	154.44	35	298.908
3167058	2166100	24872	979.92	2441034	1209936	42722	1398.92	92	299.089
2510693	1437561	13978	840.08	1708241	734769	40426	1308.36	91	300.411
2348330	1245773	6351	734.86	1609315	621347	11970	1122.2	85	302.252
436179	378063	25629	6677.94	192436	197236	55990	13315.4	70	311.973
2421296	1405334	12007	707.02	1728472	726595	23025	1576.5	92	313.289
3093293	2133981	20644	565.84	1880755	1139615	45761	1415.46	81	315.489
2955924	1708746	17442	544.12	1974135	896138	42352	1107.72	88	319.851
1910700	1047750	14175	668.5	1201999	450686	29249	1636.14	78	321.635
2653155	1131416	6076	363.36	1659175	582688	12712	653.32	83	330.703
165549	70085	199	53.14	53632	24214	250	65	45	334.932
2328396	1303377	84006	2603.16	1341470	533317	180642	4929.12	79	367.666
105093	135738	74027	2359.22	32155	42177	105193	3055.98	40	368.925
1046708	1046551	668008	46841.88	440934	385386	1059994	69831.84	64	373.191
2141156	993138	13375	608.5	1297736	436050	23039	1438.54	76	373.423
183331	108425	328	-19.92	56978	32860	410	-176.4	43	375.018
2029922	905835	9278	478.08	1337652	468148	27102	1688.72	85	376.982
1699369	827968	8843	510.98	1040510	371763	23108	1637.88	78	377.333
2386975	902012	10894	848.84	1428764	445541	38381	1037.66	78	377.428
2468437	1284415	14893	821.98	1509802	689894	29588	2037.68	80	378.764
2749624	1232286	9092	553.12	1709133	631084	26255	1221.3	83	378.864
205249	22082	1317	172.62	52278	1262	1634	269.24	28	378.926
3168802	1981364	13363	1067.18	2085177	1002625	27420	2664.2	88	381.364
284065	439283	91441	19995.26	158874	237624	216214	48060.04	77	383.514
2408351	922510	6269	738.34	1391426	442812	17554	1841.44	79	383.693
2267880	1203504	8168	602.48	1416539	673054	25293	1683.98	89	385.779
2367453	1234051	21275	746.5	1461461	611061	54242	1395.12	82	385.980
1459278	493414	9191	881.26	860343	226347	13722	2008.92	80	386.984
2878253	1992025	12377	791.22	1761366	938928	28478	1951.08	84	388.326
1894506	884368	13461	660.46	1147976	420795	33396	1078.56	83	390.971
2519758	1235697	12423	558.78	1916947	848501	41306	2332.16	94	391.016
1891952	1451467	7956	477.16	1305661	715347	25095	1256.7	79	391.116
2231517	1129787	7190	333.4	1400527	540046	15009	1086.74	75	391.426
1755372	1255720	18177	843.22	1174971	570285	49070	2367.2	87	392.989
2379737	1303133	10536	440.96	1559070	669488	32621	649.06	83	393.868
2437037	1200132	34910	797.6	1489414	572592	69363	1705.18	81	395.830
1748020	741961	10646	443.56	1021687	318925	23510	910.6	76	396.942
107955	38807	63	53.18	34605	15863	-485	55.9	45	397.722
2210952	2017210	24025	1475.5	1600310	1052750	59182	3499.52	90	397.751
146294	144178	241508	4279.88	47443	44692	322181	5975.66	43	399.053
2333712	1161350	9713	491.18	1415855	558715	28298	1120.28	83	400.074
1923964	908773	12022	317.92	1147484	396597	31120	580.2	75	400.440
1089468	1792105	71661	6399.46	680371	929922	190418	15737.48	99	401.108
2569534	1810571	21128	1191.08	1733317	893780	52112	2832.32	83	401.673
440433	768845	363056	5501.16	181017	261954	523730	8454.8	58	402.510
140913	70976	773	-59.22	42227	21969	1184	-192.76	41	407.835
2627846	1091001	7759	448.74	1747561	536617	17018	844.48	85	408.448
2045585	997391	9843	202.98	1312389	512042	19090	547.4	85	410.021
2342635	1104187	6338	269.68	1349296	513266	6628	712.08	78	410.623
132444	93053	28463	583.18	36570	25690	36016	659.76	37	412.780
2336188	1753755	14047	642.42	1512562	950233	29788	1170.68	85	425.003
108931	79486	365	-158.1	38887	25845	419	-501.66	44	427.423
2012494	1080337	6774	299.64	1290004	566063	15817	1022.62	85	430.361
2287640	1239453	13297	443.42	1380521	596825	29410	925.6	85	431.437
625535	1733793	133078	179185.1	353393	977583	347928	312294.1	81	437.643
1785510	951491	10182	308.52	1087772	415475	17626	337.36	78	439.049
404748	252390	176081	50643.66	153283	81708	251080	68302.8	56	442.695
2490656	1209375	10348	235.28	1320206	562416	21433	454.38	83	467.156
1114986	993514	12582	11909.52	863164	614927	34456	18715.16	92	467.619
2528892	1573722	5860	440.6	1541733	661160	11308	421.88	81	474.088
249405	423230	780614	17589.04	77409	141625	1101719	27056.34	41	474.383
470816	413712	80539	69531.54	228897	173232	135662	111685.3	67	477.356
2949594	1457667	7734	405.24	1966604	814942	25511	1163.46	91	478.264
2966914	1318047	22168	1006.48	1566632	582648	36956	1533.16	78	480.659
146099	124014	152425	3757.5	44291	35963	196664	4780.04	41	482.320
1874315	1033401	15762	745.32	1129385	475042	38532	1788.52	80	483.967
196148	30353	14484	289.24	55358	8925	18801	423.86	42	484.949
3093156	2064757	20746	1665.56	2183905	1081691	65424	3609.64	90	485.268
2484542	1507954	20735	3990.1	1629051	777148	58190	8631.4	87	487.571
2063333	968081	6832	258.52	1221853	437072	17332	222.52	74	487.931
2617515	1214436	6166	162.76	1594433	589608	5919	228.34	81	488.555
1851951	873940	6689	719.54	1000440	337541	13116	1264.76	72	492.397
2217236	1048658	9382	306.52	1407099	569530	26347	890.42	84	492.594
2791742	1218866	11754	811.44	1651849	687217	37320	1805.2	82	492.832
132299	81408	6166	-909.24	36873	23556	-1251	-144.86	37	493.837
2880064	1194444	6884	812.24	1797383	573394	21455	2265.3	82	494.642
570083	1011780	16899	71275.14	360291	562230	48212	126700.3	89	495.015
1902626	1045134	15787	791.82	1307770	514779	42281	1931.66	87	495.884
2596473	1948239	18588	875.68	1967317	1172665	53582	2323.52	96	497.584
1719569	955375	11263	298.18	1020600	380328	28081	563.66	70	497.763
2543138	1166709	5589	604.54	1627561	556057	15429	1772.94	87	500.920
1936967	1300031	14133	687.38	1210229	688366	36876	2087.36	77	500.997
2402986	994314	14166	803.76	1555824	526500	36215	1397.9	85	502.274
2109241	1090857	8574	1165.64	1315950	463484	187	1394.82	76	502.640
678498	1570649	228906	119426.2	615196	1431235	897276	324988.4	119	506.749
2775975	1531898	12592	2222.12	1820169	855657	41290	5373.4	91	509.577
141115	30164	186	133.96	36137	7274	42	249.12	31	510.032
2575371	976646	81722	2932.92	1527701	477324	207675	5670.5	79	510.822
2302826	1202583	13060	493.6	1462727	587668	39057	902.02	84	512.408
119944	66258	688	208.68	66024	37292	-101	678.14	55	512.946
1942002	618052	11800	219	1582176	562979	46912	919.32	109	514.675
3143613	1469852	12683	897.38	2777785	1377149	56524	2313.64	115	515.174
2306689	1116446	12128	595.08	1495637	579800	31415	1749.9	82	515.662
2454553	1093189	11210	860.6	1479397	516801	28375	1504.5	80	516.584
2274945	1193333	13566	934.76	1307460	562672	31678	2027.08	79	517.886
3024674	1213718	23309	662.74	1850685	664697	54018	1021.48	84	519.000
2191727	1116320	12919	285.34	1349704	509453	27448	155.28	80	522.114
597949	632291	622756	15309.16	217841	241067	1121303	28869.58	51	522.236
2753080	1350073	11534	410.24	1781905	708513	32125	1185.5	87	523.544
3035774	1630559	10470	701.2	2070930	881449	27826	1896.36	82	523.749
1679391	1282366	7036	552.96	1213067	661777	23693	996.98	90	525.321
176156	110520	107381	4500.66	56475	33664	141006	5894.16	45	528.417
2321542	1679125	13816	636.76	1561189	843662	33329	1204.94	85	528.731
1822979	682484	10623	518.78	1032332	300757	17773	1093.78	68	528.805
2075508	1273690	21878	1717.08	1387420	606795	45596	4140.56	80	529.207
102666	39668	55581	775.66	31564	11571	74127	785.22	37	529.860
1599971	1653572	36068	953.48	1299609	1039427	86185	1941.1	98	531.290
3656972	2440756	36891	1601.26	2904243	1658524	105384	3161.24	104	535.886
3039995	1954163	11316	1336.76	2033240	1010337	33749	2920.14	84	536.335
214430	123694	485	-32.9	61101	36929	727	-177.78	43	538.435
2207127	1004431	7654	569.44	1463037	488789	16459	1196.74	84	542.838
103952	38456	67602	1706.72	31371	11384	86617	1843.62	39	561.621
3028666	2129336	11933	475.38	1770955	1046293	29666	1004.76	84	562.490
499023	1253550	53615	58836.9	270904	636290	137352	105886.7	78	567.721
2876045	1523391	13366	912.76	1843946	763328	39131	2483.66	85	571.642
2899986	2000323	21309	924.74	1640891	988475	51469	1676.34	80	575.889
393834	247421	73495	1509.7	162641	86934	116262	2884.32	58	581.826
587038	1387150	608616	69064.76	433296	765390	1557556	143949.2	84	581.976
2916453	1448304	11601	660.86	1741967	718439	23780	1239.8	80	582.078
739931	1463628	429491	17086.26	321642	539119	852248	30239.28	68	586.929
2286708	1721526	19537	1121.82	1531446	758382	48940	2178.4	83	586.981
2783366	1258219	11904	413.44	1870071	704128	32568	281.48	86	587.588
2774191	1574873	12410	864.6	1796597	887303	41722	1908.92	89	588.136
2329287	1393370	16307	765.02	1578386	766059	42933	1894.38	83	588.692
2703214	1364306	21331	1177.66	1676735	656324	43127	2976.22	74	588.948
2630846	1263743	9997	555.42	1680495	629442	27084	1556.24	81	589.495
2040139	1078091	9867	841.62	1486892	570312	27640	1882.4	92	590.616
2893923	1790839	8354	685.44	2071473	1052713	23788	1734.68	91	591.402
2363689	1208423	12420	632.2	1443729	649215	29854	2041.44	82	592.373
201386	285051	179993	48377.98	82866	120802	281061	87589.46	62	593.805
551661	1583162	262667	87590.62	350957	968382	890971	162160.1	90	595.082
2771622	1875282	13885	3226.1	1962109	1148843	47834	7237.24	93	595.696
2057923	1667616	510367	51251.62	1638675	1319189	1357066	113522.8	130	595.761
2768232	1442221	14656	953.16	1952903	697955	41907	2787.02	85	596.191
2281423	883233	8161	236.46	1444791	462879	24891	621.26	83	596.913
2105139	1385801	10184	889.24	1347000	669762	27566	1496.76	83	598.125
665663	907258	96590	16774.4	377542	435551	206179	33507.94	80	598.419
120427	62743	942	-37.88	38299	21734	1089	134.54	42	605.214
666314	1846604	480480	63173.8	421844	1041158	1220437	143259.8	87	612.258
1810073	1112397	12015	450.9	1155691	513563	29540	640.4	82	612.628
2741675	1233408	9413	384.18	1936567	675672	34521	1000.06	94	613.675
344642	67784	1910	-172.4	100128	17763	2841	-230.74	42	614.136
169490	41494	4100	-81	50127	11435	5881	-124.34	40	614.462
2441250	1678723	21017	1128.62	1559316	906906	48120	1744.2	88	616.628
2544392	1120180	14533	590.38	1602743	550604	26779	1345.94	78	617.275
2748984	1898285	15251	961.86	1711627	982249	40415	2446.9	77	617.330
2107476	1091704	84541	2039.26	1194520	430401	126885	2394.1	71	617.900
132063	2373750	6191	101.26	57163	936518	15627	401.22	62	621.046
1924655	1121794	7613	421.18	1214427	589589	23277	732.22	87	621.451
446563	859301	574533	72607.38	255111	453499	1401003	117782.6	78	622.781
2433622	1151020	13862	1076.32	1468918	548709	32959	1824.74	85	623.032
2088470	1565557	10644	336.84	1426898	717581	21224	507.64	83	623.838
1781065	1207690	9252	566.72	1066480	500866	23224	552.64	78	625.722
3342732	1740317	39983	2121.38	2283388	1039455	119603	5352.58	95	626.465
171894	441475	713630	17326.8	92027	221802	1518474	34134.64	59	626.999
2497198	1291866	14165	733.9	1619875	658968	30517	1582.62	83	639.356
2108654	1490506	12781	513.66	1354169	692449	25943	1213.98	79	639.721
189168	275989	390920	7205.2	60364	88739	539337	10571.82	41	640.248
2468512	1168997	9792	442.12	1631478	624030	24525	1720.5	90	652.368
2735468	1905211	11851	6518.86	1709338	1009497	34575	14132.5	89	654.331
107675	97965	191	-4.74	33183	29752	115	-86.1	39	664.306
168881	48172	1411	-141.54	68395	18168	2076	-594.64	51	676.776
152190	70481	270	50.2	42761	19520	336	-17.04	40	679.236
2896080	1409303	18241	683.26	1690560	701752	37752	1061.72	79	682.072
1892885	890030	8543	324.98	1111982	420697	19367	517.62	79	685.302
1448819	1989022	103707	14831.02	993927	1332429	345463	45802.18	107	688.276
2660272	1385012	11545	718.7	1707680	715519	35351	1703.86	84	690.300
2347263	1009837	5919	518.34	1518911	508637	19455	1161.3	84	692.272
2627700	2052742	16264	401.04	1682276	1130324	38536	1472.96	85	693.247
1830173	683019	8908	174.88	1027764	281944	19826	217.36	72	693.764
2377747	1117867	16029	791.94	1462015	578316	40923	1972.78	82	695.722
1657597	666063	14231	738.66	889927	270159	28114	1316.04	73	698.485
370984	444000	349252	11685.72	167689	176504	574219	19398.34	62	699.708
136322	132967	1486	43.96	41155	41719	1842	-23.88	41	703.128
1421345	830658	12011	414.46	1784243	974433	54008	2114.88	137	704.005
2103886	1073335	17732	905.52	1236827	464185	35582	1603.52	68	704.033
192756	43066	3834	955.24	76575	10138	7272	1432.92	42	704.356
2761995	1370235	7320	484.2	1937668	705221	25911	1278.46	85	704.525
251264	37327	15568	813.48	72802	11335	20504	882.44	41	705.182
2350742	1118155	12127	255.22	1533107	594549	33373	768.78	88	705.717
2544278	1556998	3419	553.34	1419687	758438	5687	1374.82	84	706.905
1940760	771789	5999	464.14	1211208	345021	18350	684	82	707.966
126169	85326	743	-92.02	37659	25413	186	-14.04	39	708.980
508584	552002	12499	576.14	674566	798142	47925	2807.5	172	709.994
1517088	854437	10211	627.46	841982	349198	18512	289.32	73	710.462
2439985	1031477	18018	610.48	1378115	491694	41929	1699.94	80	711.468
2451693	1250867	8481	492.66	1733148	651289	25537	549.82	82	711.560
227809	59632	261	113.46	70990	18670	-21	-71.06	47	713.091
2273688	976255	19445	565.7	1423908	469141	45781	802.66	82	714.090
1596924	791822	10435	378.1	996464	377361	31548	1024.28	77	714.507
2088017	1075421	10826	560.36	1270545	480230	24124	619.64	81	715.903
150407	97464	-169	102.66	44669	32002	-866	1.24	41	717.387
2683004	1325751	10121	721.06	1580772	626129	21995	1198.7	80	719.294
1705108	827095	59830	1445.8	959360	322050	117689	2069.54	71	719.808
107461	36726	261	-158.54	29118	10097	-2400	-98	35	720.662
2380788	1036127	7324	799.64	1564143	531274	21157	1435.02	88	720.675
126031	122214	182729	5270.94	42307	39736	258112	7482.32	45	722.078
2523619	1144540	9068	728.48	1492469	545431	26524	1029.64	84	722.359
3077654	1784597	10399	1793.14	2010996	948387	24538	3886.68	91	730.025
2897961	1402971	17290	826.4	1734735	692913	36415	1545.9	80	731.500
2279952	1125313	11926	404.36	1327895	505551	24727	550.22	76	732.732
2589851	1322648	11469	528.34	1721314	687577	31209	1047.74	84	733.159
132861	120799	3297	333.42	107026	133048	12010	1257.6	104	733.740
1996595	1184360	22875	733.5	1272603	521171	49606	1635.16	82	734.720
167604	108255	108813	1933.18	46259	30292	136897	2308.42	38	735.450
1894684	811375	9232	263.52	1145237	367063	21615	476.9	79	754.365
142760	105383	125333	3311.38	40358	30519	160758	4209.88	38	755.205
2581548	1220833	12087	498.82	1554565	627385	32991	1647.26	83	762.708
2122167	1712249	13690	844.4	1343213	877797	32617	1975.62	86	764.755
2404508	2374847	17227	1157.22	1603520	1176015	49903	3558.58	88	783.166
2348455	1178856	14515	921.9	1481356	527245	26721	2099.06	80	786.893
2163763	1043990	10620	645.2	1187742	476665	21851	1424.86	77	789.974
2129882	1230800	13822	399.92	1402798	581988	34646	270.56	83	800.461
2588041	1448202	18306	289.16	1690234	780788	36736	576.96	85	801.755
742939	1628790	1098681	81122.66	412043	781618	2253759	147558.7	66	801.864
2535963	1324252	3983	329.38	1601746	608920	6014	31.04	84	803.875
2975184	1336732	11422	700.92	1908393	645540	27278	826.08	85	805.015
120134	126243	31	139.66	30741	33833	-63	116.82	30	805.420
2889702	1293762	13556	566.16	1916055	665339	35189	857.54	86	807.540
2052774	1366438	12586	1121.96	1381545	637644	32484	2811.24	85	809.251
2314041	1109298	5427	511.22	1465783	520160	8094	1105.84	80	809.945
2153913	1484742	19646	1632.56	1429812	776787	50170	3911.2	82	810.491
231152	532253	51726	18862.36	198988	526354	226023	70504.78	98	811.174
108635	115753	99321	3078.06	31000	32304	124936	3919.96	37	812.072
2812280	877704	17829	647.94	1579761	389522	33281	1347.66	79	813.361
2175254	999454	5138	336.68	1188303	436100	12973	663.78	76	814.089
674132	1039128	19025	32682.5	296126	475513	35296	51694.56	68	814.545
303298	1001376	3085	73.1	100593	290636	3854	365.44	42	814.566
562990	831290	51812	79579.32	276776	391624	120646	120203.6	69	816.828
1737704	905873	7603	276.58	1096879	380516	18325	-13.5	80	817.825
2916939	1823574	13598	804.28	2044790	1004210	34328	2753.08	91	819.620
2960172	1120473	8655	491.3	1870265	574950	19773	103.78	88	820.709
655728	199921	2241	255.26	255473	70465	2916	610.76	58	821.244
112216	100665	507	-65.98	32186	27576	557	-280.98	37	822.048
100668	40821	87	-40.18	30661	12248	-185	6.9	38	826.893
2690297	1636798	25972	807.92	1718441	767679	54520	989.2	81	827.399
2068896	725672	18447	660.42	1144654	321996	39100	749	76	828.350
2088667	1093698	18565	815.9	1283100	483956	35931	1413.66	78	831.180
1779733	1016975	8405	286.3	1023693	446622	21316	733.76	76	832.005
886033	2145793	283338	66136.68	484345	1207800	750058	130519.9	87	833.120
185583	18916	147	108.42	58024	4382	4	63.44	44	833.906
2831442	1610605	9741	335.26	1744675	812026	28889	923.54	83	839.198
2497523	1430398	18479	1723.94	1618214	729599	41356	3707.16	85	844.818
1829135	927806	4565	116.9	1023429	390859	10642	-358.88	75	848.145
2285997	959316	13714	550.04	1355698	428384	32417	739.62	79	848.819
2520882	1438925	7504	803.44	1658309	719597	20410	2461.6	85	854.518
2077271	1169667	14874	772.64	1364387	607613	30528	2476.08	79	854.735
2331938	1216816	14163	803.18	1464523	583652	35867	1467.62	84	856.592
2199789	1261917	7781	703.66	1666761	770468	29463	1305.18	93	874.035
2484643	1607458	18646	1091.56	1532010	911913	47580	2080.8	83	897.896
2313004	1365478	14053	1317.58	1479767	650409	30195	2552.7	83	909.624
1978812	906802	7997	229.42	1113535	394031	17574	102.64	74	910.419
2579867	1107634	19048	693.28	1540509	573698	39514	1261.04	81	911.793
1996891	1246006	11953	725.58	1436840	746396	37073	1827.78	91	912.299
108845	82115	171874	3335.64	31969	23181	218707	4639.02	36	912.954
758124	1227379	93296	70594.56	459961	726452	199643	164224	90	914.602
2307388	1089279	8282	560.52	1329104	528426	24296	768.56	83	918.363
2223607	1216416	12103	447.58	1461761	578911	37577	762.22	85	920.553
2907104	1555026	10482	575.52	1769604	719522	20625	1377.5	81	922.562
1592827	823220	7219	557.34	1093496	419724	19695	1383.7	77	922.641
1852643	918437	12449	648.14	1041927	402235	21596	1022.56	69	922.798
2213422	1175908	11182	487.52	1333117	571506	24488	1311.68	78	926.331
2813636	1314041	24779	1779.94	1759281	645372	60914	3147.04	82	926.618
3348264	1265649	10201	313.86	2209808	668611	25979	974.94	84	927.577
1081992	1499904	224301	100066.9	529968	705808	504341	200001.3	73	928.024
1795908	754994	10990	495.4	1068302	323698	28166	1117.76	71	928.178
205676	299397	288184	4820.24	69332	98571	415033	6951.38	41	928.494
2107290	1010353	13069	699.34	1220534	445718	29509	1458.74	89	929.036
1493684	2000261	15339	866.54	1272539	1266914	56859	2754.74	103	931.373
2767390	1448574	11711	868.46	1888043	728514	19040	1598.4	84	932.231
106958	31193	23079	830.94	28198	7644	28140	929.4	33	932.865
2631530	1455031	7783	529.38	1748676	731575	15437	1557.82	88	934.436
1802352	1152686	6847	350.42	1048132	506000	14282	544.52	78	937.442
128725	75555	364	-70.96	46112	38431	-177	-135.22	52	939.480
1911871	932189	12737	400.82	1152681	417457	22792	734.12	78	940.309
3884747	1837254	11506	1175.16	2319762	931796	29717	1866.62	85	944.218
202321	81785	171	48.06	59621	37624	366	-100.24	45	947.445
495971	1055917	90989	79869.54	295215	698560	249878	137399.1	86	949.122
2723269	1125000	7433	333.38	1587959	481715	18226	407.36	78	949.870
651434	1588385	144250	55262	363139	860136	360307	102701	68	949.945
2119857	1430724	63982	2390.52	1935576	1035582	188731	6756.66	106	957.388
2931255	1748197	15762	7240.32	1903757	809245	36078	13524.08	84	962.587
1748390	815470	3812	469.32	1163963	413966	9112	1368.32	80	963.373
2546511	2154601	19688	1073.68	1745417	1096110	46272	1841.92	88	964.778
2542284	1308918	5827	325.22	1607312	661021	14966	355.76	86	978.778
2105052	1057891	9630	491.8	1308564	493585	23052	501.72	80	979.865
1346664	1230313	133645	3470.7	694373	537665	259346	6509.56	83	986.151
2200743	935270	15373	380.78	1231216	398705	27802	380.72	77	995.295
979406	2487307	51037	108174.8	701459	1504553	151883	221544.4	97	1004.627
222308	20586	8803	172.58	63495	676	10134	149.24	40	1004.940
1521841	586894	7931	509.66	866577	237893	12307	316.02	73	1005.210
1038107	1457366	144239	73528.54	499509	628181	299814	123607	73	1010.546
2703715	1259480	11420	537.2	1493688	508474	22251	1225.86	76	1011.647
116136	108765	250	-52	36808	36184	-192	-64.12	42	1016.024
197385	126453	140422	3529.92	62655	37987	186024	4686.64	47	1020.050
2905797	2190930	11440	773.4	1961318	1184560	33861	1043.46	90	1020.287
2605202	1311391	21377	1091.22	1468611	650506	38578	1864.08	79	1021.300
2760143	1665010	12049	552.14	1743078	830900	26936	1314.96	81	1021.905
1528341	681422	6685	281.1	1000896	347835	21891	649.26	80	1022.429
266850	103984	955	9.3	71325	27561	1189	-36.46	39	1022.895
107145	103134	4436	1215.96	54874	41695	9601	1986.86	62	1029.108
1858590	778931	8349	55.14	1162120	340149	23000	-442	80	1031.386
1343454	1657673	117178	43636.08	693571	753465	343889	91492.54	80	1032.637
2656387	1272048	11630	598.8	1734246	655097	30185	1550.1	84	1033.017
905858	2142622	16016	16983.76	574366	1132345	38263	31853.18	78	1033.913
118786	67087	-158	18.12	33154	18790	-912	30.68	36	1034.698
2871944	1536382	8421	494.06	1886998	790595	16126	788.36	86	1035.344
1928441	1451626	7147	486.42	1144487	672334	17686	882.96	73	1035.415
234732	1184794	6165	651.9	86785	382012	8346	1033.56	51	1036.823
2625379	1156698	11373	283.78	1725778	591997	27321	728.06	84	1036.853
1153581	632218	17287	583.82	683884	266610	32443	1080.98	74	1042.159
3242144	1161469	5692	662.12	2262004	629008	18165	1896.9	85	1042.324
2134553	924064	12045	510.7	1296112	405529	27303	1054.58	79	1043.549
1798049	799564	12869	555.34	1114550	337748	18797	1069.42	70	1043.614
2728078	1878828	13437	881.82	1850303	1029103	44424	1650.64	83	1043.652
1081818	425734	50441	1207.26	397688	137820	77635	1124.1	55	1044.223
150601	684497	4813	916.18	75958	245630	7345	1433.7	52	1044.574
3236155	1970985	14741	768.26	2171497	1034662	33198	1117.28	87	1045.834
2550436	1268005	8572	831.92	1599546	601287	16299	1502.14	83	1047.818
140249	125625	-174	87.36	39447	37052	-861	94.54	38	1048.439
2656993	1394001	6839	1049.54	1589491	686958	14939	2256.54	81	1049.500
790861	260463	55479	43501.94	251956	86180	89178	58801.08	56	1050.887
2923859	1630485	10450	1086	1612203	743814	22284	1529.24	77	1057.585
2392621	1780803	12651	587.86	1485099	879118	32844	959.84	84	1064.020
2761559	1990706	13597	460.42	1696452	1026929	26088	972.68	79	1064.580
2175660	1013956	7661	710.46	1340633	489740	22208	1671.88	84	1065.624
117186	85352	39	223.54	34428	26429	-361	367.54	39	1066.868
881525	1111175	827942	28591.12	422464	521958	1639226	54973.36	72	1069.482
2997505	1372964	12988	627.68	1559787	643511	27352	917.72	77	1070.448
2803800	1691303	15064	738.04	1930328	926821	40734	775.24	90	1078.081
1613378	1087734	7546	595.56	1021201	548808	21884	1451.24	86	1079.312
454934	403075	2998	148.28	194481	201320	8668	342.48	109	1089.689
194455	306963	1879	88.94	75749	105009	4664	273.04	57	1091.545
2976524	1645724	14882	664.52	1783608	832669	42169	1895.34	87	1093.379
2702890	1910986	9415	16618.9	1714195	915503	18204	34306.44	85	1094.318
2227793	1696806	19214	662.04	2798165	1558800	66731	4519.66	143	1101.565
2447215	1422547	15635	2612.1	1582118	679014	36686	5607.96	84	1106.893
205089	482607	244849	9894.14	79412	153549	353096	14227.56	52	1111.960
2341686	1403934	12034	1057.24	1588245	742142	35028	2664.08	86	1118.836
2298156	991223	4298	469.28	1456679	479352	8693	1534.98	81	1119.933
2659884	1744377	29846	1261.56	1449014	804513	53527	2399.22	76	1124.042
2567112	1786001	11307	911.02	1851940	970504	29881	2270.66	87	1126.534
166163	104168	6420	1274.2	54186	33248	9814	1385.04	45	1127.937
396127	548838	1014876	25463.36	168736	224083	1695518	43168.48	61	1128.742
2037544	836282	7108	497.88	1249054	397347	20798	583.28	82	1129.820
717760	1421408	16623	42740.78	366933	658216	38017	76191.62	68	1130.076
1884234	1104164	8266	672.76	1311827	574568	26233	1412.38	87	1132.028
2231135	1382694	10088	744.68	1552311	764033	37189	1789.54	96	1133.249
125260	42028	107	-68.98	39205	12956	168	-352.52	37	1133.779
2301292	930230	17028	462.08	1478768	485454	40778	2898.08	91	1135.288
1970608	1221457	6355	608.3	1369091	712191	21318	1820.48	91	1138.160
129234	71946	-91	-8.26	32521	18352	-129	-238.94	31	1138.637
762708	594203	5017	175.62	552384	507632	14451	760.86	115	1139.497
2114671	1260256	10949	681.14	1392292	573013	34207	1228.02	85	1140.286
2510052	1478169	75981	2860.66	1782874	887141	224135	7033.1	87	1140.541
503244	1031957	557117	59903.62	254230	429121	1154326	96490.36	64	1141.076
182555	26044	1029	-8.06	53497	5343	1352	-70.28	40	1141.392
1395979	743293	15150	369	1413038	617951	56085	1384.1	111	1142.769
2407559	1317561	10685	1055.1	1499517	606857	26924	2309.64	80	1143.664
178027	132753	-167	70.38	58205	41090	-940	-230.4	45	1145.371
2699623	1491385	9928	807.08	1924773	846146	28661	1507.46	93	1148.619
2309355	998205	11179	596.94	1226123	427843	21808	1416.88	74	1149.122
197791	102280	41007	658.02	53799	28018	50664	817.04	41	1152.979
3050480	2076976	16218	709.48	1692053	961492	33304	901.44	77	1156.159
2379672	1232780	13203	289.58	1463795	623933	29139	990.54	82	1157.640
2337564	1299658	5962	522.32	1467159	586291	11540	627.4	79	1162.456
2042926	1180153	7818	694.48	1357802	616884	22173	1076.78	84	1164.283
1797637	1250595	15947	802.42	1189449	580640	39296	1231.56	87	1165.781
100183	84457	1819	66.34	40774	38550	4144	-345.16	47	1166.330
3178146	1482892	22718	1612.48	2107683	989053	59908	3690.88	93	1166.695
2402925	1261704	12057	898.02	1448397	579466	23289	2051.54	81	1169.120
1985592	986062	7808	447.88	1004524	407033	15712	670.32	74	1176.776
2594668	1575212	10085	621.1	1512881	676999	25209	806.74	78	1178.492
2939933	1645741	14400	592	1943682	895256	40689	1258.54	86	1183.845
3177622	1537753	10808	1023.88	1972272	794140	34617	2364.62	86	1186.148
2445630	1277611	11550	316	1593864	673096	27230	991.8	83	1190.399
3024537	1739278	20348	1004.28	2099535	1099086	59314	2300.04	88	1191.007
1195988	1273839	167221	24505.06	587080	660939	366002	74048.72	89	1192.010
1695449	883393	10384	404.24	1064438	395182	22783	17.38	81	1205.565
3529857	1802232	15214	1551.04	2143939	988895	42035	3915.1	86	1206.664
2692794	1876814	14310	712.6	1575601	869449	27825	1331.5	80	1213.615
2231735	870292	9782	338.52	1317281	405043	16004	983.44	78	1214.536
133567	122243	153167	3482.62	39909	36098	198500	4482	41	1225.169
2392092	1349965	12666	508.76	1531398	603899	31552	1105.72	83	1229.293
263614	240679	233687	4239.82	77661	71627	311277	5844.22	43	1230.009
2602572	1442409	22739	464.54	1610009	733879	57030	760.8	80	1230.178
840826	1410817	273668	31671.48	458441	703876	653964	69797.04	79	1230.851
2261738	1031937	7476	649.36	1536964	517495	21115	727.9	86	1233.327
2321381	1183972	6562	659.32	1332840	562011	13285	1144.1	77	1235.514
131734	71958	70502	1210.72	33516	19341	88935	1410.1	29	1235.671
2506811	1263990	28977	710.22	1467275	622409	46353	1180.58	78	1238.487
131620	305241	5253	493.58	37076	87481	6555	807.3	37	1239.307
2877871	1283968	12614	432.04	1880426	673835	35394	837.84	85	1240.319
2817889	1524194	32953	893.58	1841534	638498	75039	2223.54	76	1240.593
408825	339046	208215	58037.9	138287	117174	326352	80852.72	51	1241.268
1817760	890518	8288	467.68	1214109	476967	23931	1163.66	87	1241.463
1799747	1206390	11419	622.34	1360104	709612	43115	1179.9	89	1241.719
952053	2280597	77246	53202.56	557842	1113950	184486	97556.96	70	1241.939
116090	99232	829	178.94	31030	34279	1340	278.4	33	1242.335
1670415	1205000	10507	1548.02	1566163	874481	36630	3931.8	98	1242.430
733155	1254405	443954	52969.44	431769	590629	1047457	117919	77	1243.376
2251128	1794201	5632	484.52	1668388	919261	17259	540.74	91	1243.782
102539	95651	96725	2349.5	27174	25822	122754	2873.44	30	1244.143
2697361	1054751	449359	46827.74	1738521	802741	953649	82709.14	126	1245.041
1827636	610360	5123	332.78	1013915	334271	16604	444.44	85	1250.471
115565	204503	69053	6959.58	42330	74410	106994	9641.84	42	1250.846
102188	85624	868	32.48	29819	24383	1838	-113.32	37	1252.031
641453	1414335	335603	36241.58	370185	650794	744275	67914.5	77	1252.538
2168336	784847	79021	1953.06	1279477	392417	137679	3078.94	82	1252.660
2781558	1166448	6323	452.78	1672070	555870	14926	737.36	79	1252.956
105826	91607	51872	1587.92	31312	26495	67733	2093.38	38	1254.424
1825020	650257	4426	157.36	1032379	298020	8190	157.4	78	1255.963
189512	400277	183	-46.62	54115	114037	-129	-264.94	42	1259.091
576896	1113255	896979	59057.94	314738	448379	1529694	102599.8	71	1262.500
1861395	916832	16761	314.46	1063993	423165	43446	485.56	78	1265.400
127279	119078	1971	-44.94	36459	33334	2391	-130.74	38	1266.683
829194	1404938	123030	72711.8	418165	662533	273602	135352.7	76	1268.496
2003112	1261572	13576	612.36	1403151	706349	46817	1764.62	100	1269.373
2819069	1689809	10185	601.1	1837710	905037	36118	1004.48	91	1273.816
1878527	1020006	7177	194.22	1026896	426247	11720	213.2	75	1275.319
2204463	822318	4163	556.18	1222466	405888	6854	1060.44	79	1276.866
2348618	1154098	9556	785.16	1402135	501216	25410	1668.6	78	1278.836
2326387	1413109	10227	1508.22	1557713	721090	31818	3185.48	89	1281.313
1208639	2337052	710665	126044.9	737680	1520073	1778005	241712.3	92	1286.988
1918783	1001361	4265	381.9	1115733	364661	8591	900.26	72	1287.082
778447	1532813	28263	20399.18	415406	660348	69885	40862.1	80	1301.840
2748812	1772451	12280	628.8	1714725	923173	25989	1847.54	85	1311.139
197354	54568	494	1.84	55741	15504	448	123.28	41	1335.866
2792503	1937524	9663	1585.18	1868140	955402	29913	3524.18	89	1341.194
2253348	1797722	14733	801.38	1298311	871243	31580	1674.8	75	1341.700
2613085	1159317	12504	257.44	1630098	563439	30145	101.7	85	1342.550
189716	47973	-103	93.42	52160	14353	-537	71.18	41	1345.021
2158988	1046343	14913	438.18	1297249	497930	35752	994.72	80	1346.287
2653230	1761221	17359	1027.74	1568520	887877	32457	1406.02	79	1349.599
2402454	993669	6978	533.08	1426700	442198	14914	949.04	76	1350.970
2101620	1018103	9561	550.46	1263880	487514	19613	750.18	79	1351.755
394114	379438	74017	86669.62	215821	178177	167868	160583.5	63	1352.104
2850812	1919157	16827	882.22	1814850	965772	41225	1920.5	82	1352.364
3087031	1576757	16410	1123.6	2063217	797482	37523	2813.78	84	1353.118
2212373	1445759	35390	916.4	1211903	616203	67687	2085.82	74	1353.964
107683	45505	1245	-149.3	34011	15289	-96	-130.56	36	1354.380
2431652	1143881	12000	691	1506631	593453	16962	894.32	82	1354.427
143626	91349	49995	2193.7	44524	28087	67958	2808.88	39	1355.013
2490831	1678192	10683	654.38	1689980	780746	29506	1283.16	82	1355.130
1517901	559832	6321	322.06	841040	239578	11586	589.96	66	1355.182
3326662	1891583	18245	970.7	2602660	1083827	59498	1665.28	94	1357.193
111635	107826	128881	4321.66	24988	29408	167091	5751.26	24	1357.316
2735274	1121399	10722	786.92	1584298	513908	23947	2167.42	76	1358.610
2296771	1102982	13049	603.14	1508064	615965	39936	966.96	83	1358.902
418016	363211	48403	73577.58	200632	195480	127492	165784.1	65	1359.020
2380712	1201207	10604	404.44	1588543	603080	35276	955.36	84	1359.191
2218876	953205	16318	523.48	1383059	465532	42626	1218.36	74	1359.451
2815993	1273566	22135	793.1	1882869	719062	68006	1400.16	88	1362.935
166093	124655	182	97.52	54683	43058	-213	254.82	45	1363.806
2235060	990980	5204	423.44	1441036	478841	15127	904.22	81	1364.819
186047	128025	244	311.84	54048	37390	296	423.56	42	1366.153
2057988	842163	8667	932.62	1214277	357208	11535	1689.1	78	1366.370
2743311	1516339	10401	1112.86	1870835	787285	34036	2733.96	86	1366.450
2336598	1275181	11450	726	1593503	737893	33421	1521.06	84	1366.818
2215945	1165165	13951	363.86	1517786	603066	35836	1426.96	88	1369.119
3137404	1653387	11478	1058.08	2090964	876137	23380	1854.8	87	1370.825
2405345	2157019	20782	1048.52	1724620	1420651	76532	3023.52	102	1372.205
3221478	1518218	19533	893.38	1966875	773623	49661	1696.46	83	1372.530
170042	57174	135	93.1	50569	19109	-225	300.5	42	1374.395
1106701	1348088	192008	74372.88	872899	957504	546435	191799.1	94	1374.747
1121698	3372023	327369	112206.3	836702	2111103	951729	256853.9	94	1376.276
578060	1381073	160710	88198.6	378790	740761	478145	156078.7	86	1380.094
1549033	680563	9096	173.56	950702	365910	25628	410.08	81	1380.540
515149	570854	486611	10333.46	177910	194919	730868	16214.48	56	1385.790
2523265	1380034	8813	582.18	1661183	740710	19089	1335.54	86	1392.867
2427290	1385112	10722	663.92	1624073	738298	23405	1064.3	85	1393.535
179946	61057	-81	31.34	49793	17268	-662	168.68	39	1394.457
158622	282477	74197	4530.42	107216	169180	194833	9910.38	71	1400.597
2687933	1361467	14035	556.1	1505668	640530	26438	1252.68	78	1402.715
1896583	754579	10308	369.88	1134425	380071	25428	895.08	83	1410.273
1064232	1899657	92114	13512.04	544049	904180	203300	26855	81	1410.914
2158394	953330	16407	417.02	1127066	429556	34261	1037.46	73	1424.371
625890	978955	77773	49609.78	328729	379182	140273	73391.78	65	1424.915
2125694	1135869	8674	383.64	1249288	487254	20297	568.42	75	1425.463
2539632	1454570	11018	637.48	1715177	736148	27916	1132.76	88	1426.496
2277067	979295	4477	530.22	1342916	473707	9806	713.16	78	1428.777
2014206	910120	9652	851.72	1207935	423051	22520	1192.2	74	1429.024
2606323	1388221	9866	330.76	1575800	636243	22622	880.92	83	1430.852
2430543	1156680	15741	536.26	1488503	588373	41021	965.06	85	1435.446
1876584	1263515	12193	1251.98	1233880	564099	28704	2038.44	81	1439.394
2566617	1323044	6149	430.14	1677714	695319	15425	1163.5	86	1444.105
2895028	1721869	23548	777.28	1978058	952403	69771	1477.06	92	1452.231
148549	225983	1216	732.76	41908	62699	1979	940.94	39	1454.654
2424479	1488416	6590	513.4	1723416	766730	20708	1242.88	87	1455.725
4735455	3751725	20750	2168	3433607	2764769	67602	4226.72	108	1458.299
2382165	1484537	31266	5053.76	1325375	650811	69074	8916.64	77	1458.894
1579343	769006	9948	299.28	985912	364190	26058	-107.12	82	1460.381
1543054	885611	8718	462.48	943872	363147	20312	1248.32	78	1461.121
2739832	2126465	39522	879.92	1814563	1078009	83235	2264.1	86	1462.715
1860687	1284713	9501	417.86	1186031	679174	20595	1432.7	86	1463.305
1763587	776787	11395	226.7	1060018	367633	28677	368.22	73	1463.317
2858117	1439143	10567	742.62	1734409	700226	25383	1471.38	80	1463.854
370521	57844	5717	432.62	125205	16660	7480	985.8	52	1466.740
105159	66973	50007	9773.02	27249	21331	72892	21236.12	31	1467.039
223665	306456	300321	102405.1	276445	568482	2407437	919689.8	263	1467.072
2130645	996341	6308	396.88	1216925	442364	11776	456.36	78	1468.071
816475	2817702	30805	3861.3	329780	1014003	47614	5579.04	62	1470.630
2937111	2078941	9425	877.5	2069440	1098232	25309	1763.74	91	1471.441
713178	1965632	271676	131675.4	492348	1174222	796731	241630.7	94	1472.469
2052799	769032	18139	330.54	1835395	608123	72057	1320.02	108	1472.757
3225161	1815850	12435	485.1	2026209	948992	38369	169.34	81	1472.961
108541	54088	-48	17.72	29657	14606	-473	-115.78	35	1474.102
2016268	1480826	11558	491.88	1230914	741371	24425	491.5	78	1476.711
297416	553168	13218	41262.48	170119	290745	36329	68252.94	79	1477.574
2226206	1739549	17653	735.58	1444672	858752	33732	1174.52	81	1478.388
3025677	1164869	12723	655.78	1664399	544674	26545	1393.7	73	1478.461
3091524	1391607	18191	714.26	1814087	682991	33990	1407.4	83	1479.706
402605	387232	114040	6260.4	183425	161539	227582	11421.52	58	1479.942
2164602	1137590	23093	582.98	1527327	572588	68434	1458.24	90	1481.263
2399441	1622771	10816	1037.76	1438037	840168	28390	2268.4	82	1481.584
3025381	1844046	12717	830.62	1935835	989873	34390	2150.4	83	1481.763
1605296	801992	25982	806.52	959707	376582	53175	1570.5	78	1482.793
2183969	1889688	44921	5801.06	1452661	1225474	128055	12099.3	92	1483.086
509350	247178	924	93.64	370126	176568	2771	-724.94	144	1486.774
120838	3681	13437	129.82	89704	-7772	103553	210.58	168	1486.795
198610	40820	14658	361.88	63408	11856	18385	476.1	45	1487.927
2164619	1744000	18753	2306.58	1475248	824332	53867	5148.62	90	1489.147
2217605	1112950	14026	636.36	1490621	579902	34933	1210.38	89	1490.697
290660	582663	239867	65098.62	145099	214438	442845	102834.7	51	1490.848
177541	130995	5274	255.64	57716	39859	6464	259.04	45	1492.584
2591826	1740837	8570	606.2	1723774	898106	26522	1335.92	87	1492.652
2366877	971487	7960	223.6	1470705	452685	15248	300.28	81	1493.317
2528595	1627851	14610	593.6	2436198	1585577	47194	3245.84	114	1500.446
3691484	1647396	28813	597.18	2244148	1001299	73009	1918.74	93	1504.720
2318553	1120586	9174	616.64	1494057	535495	24661	771.46	77	1504.896
2285351	940617	12662	637.32	1476023	474127	31474	1720.64	86	1507.196
3050091	1968735	18718	1016.48	2002969	978810	43695	1929.7	86	1511.416
871119	1422645	142438	60379.68	461926	612348	316207	104630	74	1519.231
2788683	1440249	33833	1069.38	1737813	774284	60306	1784.16	82	1537.625
2881024	1374710	33352	481.72	1750212	685135	63702	1410.72	83	1542.347
2194609	1179382	13623	607.78	1278945	513404	25738	1198.68	78	1543.854
2984401	1490630	16929	859.94	1878295	771050	38360	1669.6	84	1548.016
2947849	1587116	10229	381.94	1353681	689521	17539	922.54	73	1554.398
2389904	1492015	8258	892.88	1400648	713298	16073	1738.78	79	1556.010
2370419	1428074	11100	1124	1505121	618940	24077	2013.22	75	1556.170
466027	1223480	15419	44933.34	274323	667893	46551	74779.86	87	1561.990
1657794	811958	8052	411.72	961308	370336	21400	1616	77	1563.292
1502733	1145867	7252	769.72	1025162	523592	17496	1966.56	83	1563.652
1819891	955753	10156	519.16	1130695	437530	18176	812.36	74	1563.967
2805178	1324285	12896	541.56	1827609	651547	28081	1296.66	84	1566.581
969209	2286133	76013	31175.18	586813	1127604	163715	76730.9	82	1567.239
2630229	1552511	11422	699.92	1750416	838500	32930	1496.8	88	1570.312
739537	1498166	95122	52109.92	440379	742449	247510	104456.6	83	1572.266
779979	1523880	529052	108723.7	429031	730110	1350995	182985.7	76	1572.947
1794561	841247	7727	381.22	1115815	412323	23099	1165.14	79	1573.405
2489910	1287673	12823	321.78	1368124	555861	22831	807.66	71	1573.550
1080389	635911	10114	725.04	611226	245538	23641	1777.26	67	1573.867
2063594	1002880	10253	348.58	1322522	473093	29160	1241.6	86	1575.823
1213636	239506	3309	-62.26	494052	77541	4177	28.22	61	1576.515
115861	86530	716	282.76	54058	50491	1124	843.64	59	1577.957
268929	93589	3336	269.96	90497	32105	4762	257.32	49	1579.539
3140578	1855538	36952	1495.72	2373860	1100629	95678	3400.08	100	1580.015
1830350	1048623	15091	441.26	1142453	501177	41330	1436.8	80	1580.961
2104951	1205898	11556	475.16	1371623	613164	32690	810.4	83	1581.297
160815	113900	2378	38.08	48212	36160	3075	-145.5	43	1583.855
2413290	947086	12803	716.58	1349333	460001	31085	1740.1	82	1584.807
495751	320084	7516	833.76	186147	106930	8073	1109.78	55	1585.792
2640056	1094182	8277	347.22	1787416	551886	24541	756.26	85	1585.956
152621	159179	51085	1990.1	52179	56016	72159	2712.74	46	1587.558
104649	77162	1202	29.72	29783	21845	1410	-73.4	37	1587.796
2345010	1025506	9091	659.26	1415482	449321	19366	1091.76	77	1588.426
2705953	1387783	6860	371.6	1529107	625562	21317	220.62	77	1589.723
2548447	1421611	11883	839.38	1643202	709204	33447	1427.42	85	1590.506
1897860	955449	16456	644.16	1300113	541978	30213	983.18	90	1594.118
123295	262183	379811	7058.46	66822	128909	832741	15821.26	64	1597.279
1612252	823877	2963	174.18	900520	336953	6670	673.2	74	1599.783
1655316	842806	22420	1092.2	925295	329344	40163	1532.18	72	1600.817
2115348	1158899	6401	791.86	1307399	580990	21421	1612.06	87	1604.111
124154	115606	12119	1553.34	35847	33570	15902	2055.72	39	1609.140
2747724	1211592	11217	331.62	2053313	688504	42192	1366.12	98	1611.911
2255600	977477	12700	793	1489918	568304	38141	1940.26	88	1618.249
1452464	862609	8271	480.06	909495	387752	18658	607.88	80	1623.075
129527	69507	59	-12.26	36411	19907	-71	85.94	38	1625.086
2681745	1855602	20960	7600.6	1626913	878180	53018	12059.48	83	1646.824
2368393	980474	7106	495.16	1396568	497814	19600	583	75	1646.931
669854	1770722	29210	16020.6	493370	1116843	75446	38603.56	97	1655.406
2540423	1294146	9575	646.5	1492788	597100	21153	1966.58	80	1657.670
2808991	1660927	10963	550.18	1793904	792584	29722	1201.92	85	1661.649
2313203	1136385	11238	566.68	1438869	549673	31916	1072.76	81	1662.773
195102	306413	1402	-148.28	81680	133414	2521	-345.94	60	1663.402
2894062	1444957	7570	548.2	1789601	804807	17475	813.5	87	1666.056
2584167	1837723	17559	644.74	1488064	967407	42852	1166.72	86	1668.321
1684045	969383	34729	1007.94	1007662	428127	60192	1429.12	77	1669.045
1487085	1542681	815687	66728.82	636137	584060	1363803	105519.6	59	1669.212
191094	230268	10027	5958.22	109819	133076	20817	12342.62	69	1670.010
144284	75881	1402	-148.28	39142	20660	-14069	-266.34	37	1670.314
1726873	613575	20012	550.32	1024982	270981	36209	982.74	77	1670.424
265263	41086	838	116.68	76259	11104	590	-171.6	43	1671.066
1106772	888291	4863	463.18	777953	408652	16546	707.56	90	1673.568
1662397	849732	37166	1264.76	1183147	465469	103421	3118.06	90	1675.247
1396201	932789	18073	1130.78	1243641	728522	53103	1726.58	104	1675.811
3001929	1699533	22353	1200.58	2207909	851471	44565	2885.9	87	1676.421
1889963	807977	11441	308.26	1061753	370948	28969	192.34	77	1676.928
161686	241784	356393	6276.98	63533	89644	537677	10683.22	40	1677.042
2834750	996403	17984	74.24	1716739	492624	34349	-177.86	85	1678.038
2338015	961894	7320	213.2	1381967	469364	17524	60.64	72	1678.183
2619458	1355979	25607	652.02	1814298	752265	67800	2316	82	1678.373
1816640	1180074	9219	468.34	1114497	560182	25780	982.8	79	1678.840
3781415	2216781	46525	1207.5	2336754	1200362	110573	3661.78	87	1679.627
3176587	1951315	10054	869.44	1921999	974385	23176	1788.36	82	1680.241
2310143	1085102	14031	745.66	1840003	628756	41442	1778.12	104	1680.802
2568833	1570860	24848	862.28	1471974	671660	42737	1626.82	79	1682.053
141598	132574	116006	1897.16	36282	34646	145977	2468.22	28	1682.062
2603137	1155407	14815	417.9	1443841	552212	37629	1178.94	81	1683.466
110308	85666	5476	749.36	33279	25699	7329	1001.94	35	1683.835
452747	457863	226745	6573.7	140136	136099	317205	9317.3	46	1683.916
2346839	1095525	7767	792.62	1343465	513441	14078	1191.08	75	1684.357
2022668	1871215	18789	435.54	1495375	1121623	50376	124.36	91	1685.702
3112737	3078144	22823	761.78	2045106	1603228	59407	1510.02	85	1685.980
3714039	1647278	29675	1008.5	2268915	856813	55505	2525.3	84	1686.769
2047266	914769	9590	208.4	1249581	469263	19956	259.16	84	1688.630
2220605	947923	11727	746.22	2003757	837047	38850	2392	110	1689.641
3435365	1697459	34762	1557.32	3255548	1540158	108272	4955.92	125	1693.476
1837294	1384253	11279	2034.94	1245178	654373	27405	3337.3	87	1696.330
387414	284581	45427	2392.22	113152	83382	59041	2837.26	47	1697.578
1725391	1102731	7263	467.18	1138232	502428	20330	575.8	82	1699.839
2564637	1127392	12698	689.28	1298327	458785	22002	1515.72	71	1700.990
2224610	1761238	120763	21118.18	1143753	996946	286289	58597.54	89	1701.887
1945567	1158949	7208	570.88	1122587	570038	21956	1395.16	86	1705.702
207235	380716	134261	6633.46	80346	149766	271041	11905.26	57	1707.552
3451178	1900711	27511	630.46	1981549	1005609	74139	1749.54	87	1717.832
3005144	1264666	7009	426.74	1748029	657804	22736	874.96	87	1719.992
3216547	1583336	13473	1031.78	2233822	957228	38277	2386.22	84	1720.176
562832	1514272	17846	8126.56	309509	776540	38968	16307.48	79	1721.071
2283916	905863	8243	502.98	1361734	442612	21276	1601.36	83	1749.027
2542999	965757	21061	609.46	1534382	493552	42058	1475.88	82	1756.617
2416313	1292109	7023	685.78	1389063	572543	17654	1649.44	80	1759.641
2230844	1961365	11228	403.08	1564093	939597	29428	829.08	86	1762.919
2928637	1496524	11769	371.34	1839274	743312	31848	975.28	87	1767.840
2320892	1312085	11140	1029.4	1293643	557169	25281	2060.66	75	1769.327
1970939	1167543	7024	548.64	1406188	603628	24026	1565.36	90	1770.053
154054	53944	-14	118.96	43793	15936	29	70.94	40	1772.042
209326	284801	323602	6320.72	87807	129619	536646	11539.56	60	1775.503
1834496	1649566	19877	823.22	1194602	797784	46932	1133.52	87	1777.227
696502	1683196	537739	113289.5	427650	840718	1298381	195056.7	80	1777.993
2756327	1304543	12369	637.34	1774450	649122	33813	1453.18	85	1778.512
118445	98968	1992	-42.88	42028	35132	3478	-189.92	42	1779.169
2492232	1290601	14289	540.54	1496267	595715	36028	713.08	89	1782.325
301383	16903	649	-194.86	87383	4605	795	-522.3	45	1784.082
1785434	1339038	10178	892.08	1265573	649764	24318	2940.48	87	1785.580
2199919	1057621	7039	378.54	1399158	525308	21875	922.5	81	1785.925
1722232	1351982	10108	478.88	1154236	628787	30088	1064.68	74	1785.948
127887	19575	13779	179.94	37673	4734	16896	413.56	37	1786.805
2670654	934311	11067	696.62	1491549	425098	17787	1079.82	78	1788.671
2538955	1196797	8853	407.58	1664390	617699	27372	326.92	88	1790.339
2261323	1092174	7075	460.5	1419428	542212	23569	993.34	86	1791.776
666760	1092783	891419	76285.34	288430	410818	1579617	120036.6	57	1792.010
1767090	1005905	4092	333.12	1025334	405288	-1022	85.08	70	1792.023
1904417	872143	17796	522.56	1145041	401175	34415	609.9	77	1792.645
2003868	906846	17103	418.58	1332796	488841	45958	926.88	85	1793.145
2788554	1985159	10646	1152.56	1942322	1082357	35099	2459.14	90	1793.364
3031188	2081518	24573	743.78	1725067	1047451	63477	1687.22	77	1793.895
2130441	1046474	21734	295.24	1298498	484428	44698	13.28	77	1794.479
771001	1347104	20238	646.68	504075	709464	47402	2324.72	79	1794.817
2210996	1030735	5901	724.86	1411209	483242	13142	1830.12	81	1795.798
2066231	1266158	8798	483.28	1383881	657959	27289	1155.54	84	1796.236
1273133	1852082	31078	1145.08	1089799	1300926	102608	3021.88	105	1796.939
2623827	882440	18485	826.1	1337446	377105	36841	1139.26	75	1799.561
3287197	1555315	11806	821.16	1935370	811520	31611	1480.46	78	1799.601
2408706	1569445	41313	4416.18	1471991	760890	98709	7524.74	84	1801.524
1747986	788656	13377	311.22	1066155	352647	29776	420.36	77	1801.944
2800942	1430790	8542	698.12	1586688	685169	15389	1644.54	80	1802.923
2215588	906095	6384	528.24	1288812	381540	10896	417.56	73	1803.400
2293058	1643023	6268	427.48	1489499	797514	14277	851.22	81	1804.886
2955351	1899786	17914	1436.04	2024106	1086383	39515	3567.9	92	1807.029
1839055	839244	10563	446.18	1038624	353311	28537	1181.82	69	1807.267
3060308	1326166	7758	660.88	1796133	631561	18160	1088.6	78	1807.927
3714257	2069074	20782	1161.52	2817790	1280813	64925	1965.5	98	1820.140
1750768	1399807	20475	1435.5	1254103	764598	50945	2703.7	87	1821.218
2027707	1077847	8209	705.74	1434468	688405	22833	1348.38	91	1822.068
276549	35481	-241	91.74	83347	9260	-695	77.3	43	1822.717
2855990	1285814	7689	473.54	1732791	656649	23078	876.08	85	1834.183
2012333	1083865	6488	419.68	1313449	542982	17420	1140.2	85	1837.547
2502617	1107167	9502	422.72	1571274	571218	23651	1130.86	88	1840.353
2688229	1415446	16389	787.54	1806504	836016	40372	1847.92	91	1849.070
2513376	1793103	6789	675.54	1753872	927837	21375	1954.5	87	1865.022
2544383	1443339	13743	331.98	1663991	793077	33425	1233.5	84	1873.480
2166626	1249822	28812	850.32	1306671	566643	62235	1585.1	81	1874.626
560882	1299739	145298	88236.28	328188	742325	356041	156982.3	86	1879.268
3136773	2512706	21327	990.22	2104391	1192995	56547	1923.42	88	1883.836
2115098	895423	6313	445.18	1253345	456315	18346	1229.56	76	1883.985
2502897	1261284	16291	519.26	1571494	660785	40503	1626.58	88	1885.197
715052	2023421	14883	11760.38	481670	1153316	51143	26138.98	99	1886.583
2572226	1118952	18476	585.36	1727270	587507	46480	1521.8	87	1887.442
191125	168852	1055	23.3	66488	69137	924	-56.36	50	1888.220
106304	91714	38177	1971.22	33624	28956	53048	2629.28	40	1888.985
3192394	1946159	21632	402.52	2008918	975233	43425	856.5	85	1889.317
502898	666884	515654	8551.44	225291	250835	886106	15029.16	63	1890.098
1805695	813073	7883	354.38	1051688	365205	17250	860	77	1890.691
2293790	1074718	10987	323.82	1425049	500673	30489	485.54	81	1891.392
648557	1150374	460330	73284.8	321065	561936	1043335	115531.1	71	1891.914
2145832	946859	8991	405.26	1311703	445037	25484	910.24	81	1892.553
1968941	1072388	16108	37233.88	1439607	1252523	59615	78093.9	126	1894.431
1633009	926766	13399	1007.14	888199	357816	24196	1824.56	64	1894.444
115298	47826	1055	23.3	31595	13189	-7782	-158.52	34	1895.145
2355514	1204766	10145	785.7	1594562	595024	33541	1366.26	86	1895.226
144378	18716	1208	95.88	31490	2104	1476	79.36	24	1895.281
206127	252559	263703	7142.58	75107	91788	396029	10483.94	47	1895.806
2040418	995624	12779	339.94	1307225	515264	23623	673.78	82	1897.166
181228	385872	320672	8771.92	100183	177181	666391	18287.26	59	1897.680
2553906	1270986	8043	674.98	1624926	580782	19889	2233.54	80	1897.994
2638617	1620838	29384	2489.24	2938245	1275874	85957	6209.02	127	1898.089
3192053	1499908	17415	1195.9	2047666	752824	41266	2672.76	73	1898.163
2095159	1056823	7800	575	1245897	510884	15076	1311.36	77	1899.061
942657	1519448	203159	98482.74	504859	758386	510834	161677.2	74	1899.539
2788113	1416756	16882	365.52	1787664	728303	46793	1449.98	88	1901.972
2860869	1208611	15024	922.64	1816707	632669	43012	2109.32	80	1902.469
2542738	1181569	11695	370.7	1641622	602675	26501	604.86	84	1903.006
2167244	2220144	22004	1153.44	1967656	1926935	99295	4439.7	108	1903.069
2543926	1690033	11879	452.94	1806181	867448	36377	1004.22	90	1904.007
2025086	1267272	18643	1155.98	1416977	633543	49869	1924.34	88	1905.204
2134792	1072577	7673	459.78	1412622	541505	23518	1490.48	88	1906.687
113651	8976	2477	60.22	27489	898	2886	-108.04	27	1906.919
2137237	961778	7193	395.98	1337675	465842	16547	678.42	79	1907.242
2293940	1143932	8165	845.9	1439233	580264	26298	2052.28	83	1907.905
1868029	1180750	6282	457.52	1270238	572291	19706	1350.16	84	1908.928
2300150	1185957	8261	497.46	1473552	533788	16414	811.04	80	1909.307
2583611	1277102	5232	427.52	1450380	555512	9769	576.34	78	1910.121
2710466	1289024	12198	714.28	1712894	694170	23106	1212.16	75	1910.167
2182628	768759	7382	216.52	1303089	374383	19107	-336.98	79	1910.793
2207963	1050357	4901	350.86	1331514	473893	9223	572.78	78	1914.703
450569	1118790	212035	58451.1	240459	525372	392128	119373.1	65	1914.929
2922022	1764714	11787	789.82	1993100	933605	32022	782.92	94	1923.553
3381553	1312856	14898	1243.28	2343480	710757	39278	2783.08	91	1925.881
1882115	1485465	13107	588.02	1155745	582260	26856	1259.16	81	1927.128
2241526	1737302	13469	912.34	1518093	887455	38043	2537.98	88	1929.581
119656	21421	22504	557.44	33659	5873	27410	711.6	38	1937.775
100382	74680	28536	1248.96	30555	21791	37034	1427.24	38	1937.963
138379	13876	301	45.86	39153	3686	412	61.32	39	1939.257
107747	80382	76578	2192.08	31259	22786	96487	2653.82	38	1947.182
2516784	1138581	8848	361.28	1635928	577256	24499	717.14	86	1948.507
1211067	927799	3702	202.72	697775	379054	8976	254.36	74	1960.350
1655297	839979	8908	709.88	995174	371351	19041	1232.26	79	1963.543
103974	109900	1703	-100.42	34412	43146	4659	-450.26	54	1967.175
123162	100280	7	332.02	66116	44033	-358	569.12	57	1982.425
2251239	1594545	10269	484.34	1537290	866945	25759	1287.74	89	1983.945
134149	577028	348	193.28	35940	157099	5	364.3	37	1986.618
2275661	1248546	70685	1598.1	1333111	579837	115828	2853.08	82	1987.406
974940	1140808	14182	893.52	696561	511130	31933	1792.38	85	1990.995
1535920	960607	29628	2653.08	949216	427002	58037	3417.82	79	1993.658
1968521	1886529	9332	932.52	1637990	1151661	33935	2409.1	91	1994.016
165894	246688	315	204.9	53378	79281	119	369.34	45	1995.786
3087467	1626852	14274	809.64	2060077	854418	35857	1524.02	89	1998.072
1565342	793394	10929	218.94	910827	338650	21073	245.78	74	1999.164
1538380	935585	8484	471.24	841685	382264	18318	934.48	68	1999.178
1821938	838365	9189	248.54	1164086	413692	25288	199.68	78	1999.492
2736188	1260430	9798	573.28	1860968	695329	29428	1594.08	90	2000.274
273370	311470	13297	2726.42	81215	94875	19750	3782	35	2000.339
146919	61925	315	4.9	33755	19132	-891	101.74	27	2000.478
228141	28418	14320	25.2	70171	8535	18845	180.7	45	2005.121
1916000	913842	8901	158.86	1140300	388562	23314	-98.96	77	2005.449
415482	2059352	1858	1043.88	129282	618746	2640	1367.4	46	2005.821
227656	141685	1100	6	77959	55737	1836	-342.04	54	2006.618
2438512	1215219	6128	169.08	1549637	544291	10058	667.88	82	2007.791
2586344	1682873	24013	912.18	1772630	929122	57762	1610.32	81	2007.847
3048607	1717802	11703	1235.58	1929759	895884	30045	2776.7	78	2007.893
2451425	1514731	7883	1216.38	1686496	836064	26490	3082.4	88	2009.333
231947	164917	10271	1651.06	68778	49768	12862	2595.32	44	2010.894
134661	59012	71849	1992.14	36730	16061	88482	2165.52	37	2011.405
703772	1549581	393410	96153.6	461256	984464	1067410	197662.6	90	2011.507
112027	63038	354	-127.56	32130	18180	33	-230.62	38	2012.705
3302561	1121929	73665	58398.9	1846988	563329	133829	81224.94	91	2015.551
2208070	980171	9320	688.2	1284204	459452	18428	1088.08	75	2016.043
2384508	1010406	8155	777.3	1473111	457896	19127	1630.22	81	2018.113
124423	69634	98	-62.72	41067	20971	276	-320.64	41	2021.103
2131140	908533	10559	396.74	1267891	390972	26438	683.68	78	2021.517
2562369	1380542	24183	1222.38	1536046	654832	54191	2021.26	76	2021.920
1187019	1362189	516924	99481.64	624655	768665	1622804	173701.4	83	2023.230
1142774	609210	7260	367.6	617228	217815	10601	943.86	68	2023.565
144104	75336	1905	155.3	43174	26282	2729	317.94	39	2023.957
373113	169137	1670	-130.8	151620	54593	3122	-336.08	57	2033.338
2985585	1645300	15367	876.62	1871655	816907	31492	1704.12	86	2033.463
2205941	1200242	12489	335.54	1466044	565711	28867	473.62	81	2033.873
1851584	927367	11589	370.54	1226727	432142	32664	682.04	84	2037.776
2244990	1243127	6333	349.38	2320134	1095253	27251	2056.86	137	2040.326
2365971	1334836	11838	1508.68	1390312	581172	23190	2645.4	78	2042.339
2124252	978184	18606	407.16	1212208	437500	47208	1081.88	79	2043.994
153153	194710	1017	29.62	63771	91911	2413	260.18	70	2047.098
147178	150154	316	-64.24	40824	41031	721	-188.94	39	2059.247
2588605	896354	12757	844.02	1549853	429591	25736	1633.96	79	2063.167
2610875	1313345	7453	364.58	1684648	752003	19347	969.42	89	2072.248
1323405	1057955	5646	227.56	776431	429439	12535	718.1	77	2075.292
2569708	1444994	12435	873.1	1662575	704300	27046	1822.56	88	2083.887
2718783	1358119	9889	598.54	1735482	712489	25074	1259.64	81	2084.396
2932674	1154388	13314	630.04	1748761	614757	34635	863.1	86	2086.853
1342228	1433873	126736	86046.96	929102	906977	434724	176792.6	90	2091.299
2184653	1167165	9017	811.62	1250764	501001	15756	1491.16	75	2098.514
445402	74558	2502	164.72	153705	23590	4025	145.5	53	2105.959
2955139	1761467	24103	1392.58	1919927	1021056	58919	1989.34	85	2106.076
2170053	1115876	8155	182.3	1360070	554340	16288	38.68	82	2106.954
156614	79197	1188	-82.32	43927	26860	1932	-199.48	40	2108.573
3065217	1810289	20647	1957.42	1664439	827764	46858	3414.88	79	2109.559
568169	488248	382936	49250.96	236877	202194	691223	83721.78	51	2109.579
2884747	2802699	15819	752.34	2153672	1480076	44610	1940.6	90	2109.962
181674	250733	1311	489.46	89159	164573	2856	1215.16	62	2110.556
2130213	810124	5461	654.46	1172883	372573	13236	1207.96	75	2110.807
2663323	1582292	17803	1434.58	1993184	1034523	60030	3390.8	101	2111.840
2716546	2095690	13976	659.36	1826223	1065314	44468	1534.48	78	2111.955
2342977	1042959	9510	521.6	2543441	904661	28683	1426.38	141	2112.818
147251	29967	12803	545.58	47300	8637	17354	543.44	44	2114.999
2347852	1491006	16928	697.08	1459305	681018	29665	2084.9	79	2119.255
1298921	1020302	10027	586.22	897955	481362	31478	998.08	87	2120.126
2647790	1263215	91682	3184.52	1651845	594119	122331	4306.66	81	2121.270
3163787	1333769	14412	612.32	1934727	720417	33227	1438.22	84	2122.427
2644939	2079401	12431	772.66	1856731	1044349	27669	1983.34	89	2123.604
2273879	1286411	6319	553.34	1421899	634307	1309	489.74	72	2123.691
194703	16045	69	112.34	53201	4354	-354	107.56	41	2126.224
1802529	823676	16252	650.72	1166787	387152	35062	2042.32	80	2126.300
107148	102988	843	133.98	29668	36192	1188	242.68	37	2130.023
114859	61081	-13	-96.18	33965	18520	-261	-173.46	39	2133.218
2290543	1160898	10629	773.94	1500622	589553	26915	1991.9	85	2133.278
158909	8935	148	-115.72	43763	2574	-60	-146.6	40	2137.065
3037064	2062260	19211	1566.46	2067546	1104265	43003	3374.58	93	2138.062
1460863	797069	6978	145.08	897190	344040	17654	352.44	79	2138.938
1976642	1261579	9583	667.38	1280267	599331	28456	1170.16	83	2147.642
528138	473660	66075	82894.5	268785	179410	111659	129670.7	65	2150.533
2191479	1016309	11564	676.04	1295245	466003	22444	1371.84	79	2152.546
2414716	1225367	6978	577.08	1554971	630205	19449	1223.14	84	2154.620
102100	43180	392	20.12	28719	12451	259	-93.26	36	2160.363
2850348	1274876	12361	541.46	1739449	688448	32212	1058.32	80	2160.487
106017	602632	2090	37.4	43068	211476	2607	303.02	46	2163.460
2259363	1280554	8978	673.08	1361597	554633	18029	1517.94	78	2166.661
1846952	1574805	11848	985.28	1105831	825093	27569	1851.34	81	2171.469
3047996	2779356	130897	153095.4	1046694	895270	197585	205340.1	66	2181.103
2945663	1538078	14489	393.54	1770790	693582	42966	921.76	86	2185.462
2771279	1682795	11058	613.88	2046233	972858	26954	1686.44	95	2189.703
237727	26363	6314	71.04	65149	6901	7298	260.28	41	2190.891
1307834	1651519	539908	38378.88	765689	875100	1265761	105727.5	84	2196.336
2375511	1377024	10965	546.9	1523306	671850	26096	1329.56	83	2200.848
2581438	1575643	16841	1101.26	1711274	981977	52469	2434.34	92	2206.671
2813498	1424397	10993	722.98	1946613	770528	37554	1280.44	90	2207.758
2274544	1194869	9568	482.48	1395686	599123	28265	1032.9	85	2209.098
121938	66207	374	174.64	37986	22888	266	234.76	42	2211.068
2453389	1281189	12272	427.92	1610381	643441	38031	-20.34	84	2211.570
525924	389244	161178	57178.08	224421	149734	281507	84008.02	61	2212.233
2689116	2002211	11379	1006.94	1825324	999487	27098	1278.28	84	2213.978
2970231	1737529	18250	794	1872722	991238	44452	2192.72	85	2214.082
278963	163527	457373	9006.78	137173	87799	1016471	21294.06	67	2218.132
2528972	1159823	94315	2984.9	1509191	583034	131214	4472.04	79	2218.533
2310915	1037497	6931	449.66	1322564	510752	19149	875.14	81	2219.031
1515684	759222	4264	344.04	854546	296030	7113	1150.18	66	2219.167
102506	65415	508	-112.12	29723	18250	826	-348.64	36	2220.877
2055325	1225239	7714	384.04	1399807	609122	24901	808.86	86	2221.054
2717917	1221955	14239	528.54	1498226	593303	27390	728.4	80	2221.730
2225582	1753633	13798	1128.28	1491550	813838	28554	2195.44	86	2222.461
2251758	916841	10428	580.08	1469114	449618	27669	1247.34	81	2222.762
2536587	1015498	10043	643.98	1703501	559179	21520	1581.2	87	2223.831
3896974	1846340	13802	727.72	2285024	927380	32524	2013.64	82	2225.195
331840	575674	25913	10667.18	169670	300138	66355	21881.3	60	2225.303
3048838	2062931	23352	986.72	2033140	1216222	63861	2679.46	93	2227.693
1870795	790231	17583	543.38	1140370	373600	43295	1097.7	75	2227.937
2114608	1332970	11109	594.74	1264002	581827	24047	1054.42	73	2228.362
1184508	730898	15094	69.84	1132560	549848	42551	622.86	101	2229.634
945263	570012	8013	367.18	589576	277655	22794	1249.84	86	2230.030
174490	292054	952	246.72	46010	80990	1288	495.68	34	2230.330
1956683	967990	10402	537.72	1104055	436979	17728	1080.08	76	2230.695
2785637	967880	8474	430.64	1604851	530535	9454	421.44	77	2230.895
147057	122370	75409	2386.74	51428	51853	100737	3037.82	68	2232.755
756908	851352	4496	521.56	467863	448903	11015	1683.9	86	2235.445
2600617	1363963	12578	305.08	1673561	743295	34146	1315.56	85	2236.122
945099	903899	523921	62374.06	421799	401942	1069626	108810.4	70	2238.359
2253686	1280548	6778	470.08	1445458	637780	12931	160.66	81	2241.421
111538	31119	96	-93.44	29458	8323	-112	-245.32	33	2242.213
2016512	971994	13069	682.34	1251282	451004	34071	2047.06	82	2244.225
2019359	1084547	14416	465.76	1359878	535507	35385	1271.1	86	2245.342
2285649	1461546	18247	576.42	1319113	619854	39469	1183.34	78	2247.110
2882215	1212247	9028	606.08	1912684	662748	29164	1855.04	88	2248.184
897914	1490019	29385	66494.1	473482	830903	79919	118330.3	82	2248.963
2536317	1473705	3034	373.24	1642893	828224	6489	876.54	86	2249.912
2312841	1545952	14465	865.9	1441257	722009	34948	2103.28	80	2256.830
2373814	939116	7065	475.9	1389321	417864	18090	1322.4	78	2259.607
145152	60640	132	356.52	41372	19426	-220	433.8	40	2261.237
129018	76563	290	120.4	37676	21959	459	68.74	39	2262.884
2342289	1391658	6267	645.62	1472472	703026	19391	1297.26	84	2264.196
1910539	1203528	9235	669.1	1254226	565080	23499	1249.14	78	2264.362
2366487	1154578	7180	481.8	1421788	555174	18735	1210.1	78	2264.818
2414554	1088674	14946	870.56	1264726	457328	27582	1379.52	75	2268.963
976663	1316293	34480	63077.8	696287	833295	111057	114400	94	2270.208
2577188	1228153	5775	568.5	1557292	580430	11093	833.98	82	2275.874
101801	9664	66	-66.24	27964	2806	78	-304.92	36	2278.467
275278	384489	24105	648.3	88132	142411	36539	1088.54	48	2281.486
2067482	1323357	26901	1400.86	1263883	572374	54141	3283.26	81	2297.991
1999587	1256522	1223040	209003.4	1973835	1301812	2993411	554246.4	150	2299.824
208409	135290	1171	124.06	80142	62121	2047	527.42	57	2304.063
176074	31726	18927	616.22	54055	8815	24434	725.24	43	2304.495
708076	648358	366425	50960.5	289885	248553	639462	74887.32	63	2310.909
2396483	1042317	7046	525.56	1365061	471923	11738	1246.68	77	2313.007
2653062	1229499	11267	580.62	1765556	597615	30178	1133.08	84	2313.702
3420992	1397852	8465	319.9	2175196	749526	24827	1021.22	86	2317.600
138562	118765	11808	847.88	42989	34611	15379	1114.94	42	2320.625
2347494	1099063	8765	506.9	1527814	560674	29050	1412	89	2322.413
2031517	901040	9258	306.88	1200402	412550	23703	-61.42	78	2322.847
347179	457236	91097	90297.42	191733	214794	193507	162434	66	2323.239
2018015	1131567	8870	677.2	1119888	480211	12532	1290.52	77	2324.157
2051134	1032235	8438	937.68	1257865	456612	20379	1877.94	79	2326.499
1730178	954163	15120	338.2	941065	418225	44402	1218.72	80	2330.036
2325270	1901733	14582	1044.52	1630079	928653	42377	2089.22	92	2330.768
2461639	1548157	6207	590.02	1637653	798860	24183	1108.38	89	2331.190
1794890	1536090	21949	1242.14	1215165	881146	65580	2704.8	94	2336.439
128401	79947	39	140.54	28365	17456	-17	229.38	25	2336.519
2852723	1956205	20330	899.8	1742018	1017693	50484	1880.24	83	2337.989
2165189	1327001	10963	1350.18	1432785	622857	25434	2563.24	80	2338.198
2170417	1065636	8370	622.2	1347130	550668	25888	1370.68	85	2340.163
2115130	1294475	11207	760.02	1302466	749472	19318	2261.48	75	2340.249
211654	59091	96	68.56	65539	18208	-297	14.58	44	2343.309
2136328	1256392	8320	484.2	1497509	675809	26914	1304.04	90	2344.441
649377	249848	129638	2817.68	198385	75747	174052	3622.72	52	2348.138
581822	168730	14530	449.8	192772	49823	19733	649.38	54	2351.200
511514	217990	3746	165.56	206418	70040	5891	-164.74	58	2351.996
160442	91782	121	41.06	45886	27360	151	-38.14	40	2352.605
1830923	854552	6026	462.36	1131928	392804	16350	1588	79	2352.794
2723360	1354301	16784	883.24	1734233	760181	42693	2027.98	85	2356.010
2419888	1572389	15913	1050.18	1716698	757639	38224	2293.64	86	2356.901
2707114	1174776	6796	683.56	1569919	601377	12605	985.3	81	2358.080
1936160	844714	21001	767.86	1197917	377579	38162	1491.32	78	2358.958
1548050	732696	11963	649.18	903292	309243	26424	1172.64	78	2360.512
1100442	2046457	279860	131777.6	612959	1184717	729104	235378.4	86	2374.121
3303867	1606762	10864	668.04	2158278	884352	30051	1365.86	87	2377.082
2067888	1286989	9820	432.2	1293694	570314	18649	869.14	81	2384.948
165967	32675	1605	14.3	47688	9011	2211	-63.54	41	2386.212
1893756	1407868	10875	976.5	1327023	694206	26591	2088.26	84	2387.479
2764394	1099050	10570	568.2	1652191	558696	25373	714.78	81	2395.318
1917765	729945	45887	1121.82	889039	289593	82075	1633.5	68	2400.699
3148919	2058234	14912	880.32	2171466	1140120	48517	2094.62	93	2403.186
2076901	1267977	7632	452.52	1392267	584513	17605	1230.3	84	2406.515
3215473	2641023	29939	978.54	1971078	1190775	64440	2799.4	79	2407.235
3201105	2186645	18694	965.84	2169712	1205485	46016	1651.76	81	2407.385
2843154	1397166	14256	699.16	1762176	669378	33580	888.8	84	2410.238
2077510	1165736	11417	484.62	1335413	525312	28000	966	81	2413.912
2874773	1270471	9132	596.52	1764288	607086	21195	1066.7	82	2421.631
2520011	1631136	19935	1114.1	1676428	777514	45454	1803.44	86	2423.642
2859850	1698787	11275	398.5	1888749	897940	29550	843	89	2424.988
2342339	1160572	4058	676.88	1420312	609719	8712	1094.32	81	2426.231
1635733	953103	7428	91.08	1024567	467120	21319	-250.66	78	2426.641
257953	586166	14673	44698.78	154464	269477	36564	77961.04	68	2427.192
633344	1846611	17673	12434.78	354163	991589	45555	28317.3	84	2428.183
2369044	1074832	13773	619.78	1272278	471383	25043	949.98	74	2428.514
2583802	1568687	35274	1563.64	1930781	887055	74683	2378.38	97	2429.810
112425	114594	280585	5383.1	41507	40922	413423	8456.78	45	2431.184
1020973	514431	3712	372.32	463729	180134	3127	730.22	64	2431.211
1918902	1953081	28819	1404.34	1250312	774781	49989	3032.54	78	2431.494
2475138	1202621	12778	749.08	1543561	594105	31607	1924.02	84	2437.633
2605250	1242147	13291	645.26	1561033	643860	35235	936.1	83	2439.414
3105574	2363068	5540	771.4	1987841	1276514	12793	1442.98	85	2440.243
1962465	905422	5790	378.4	1160354	404186	15516	489.76	77	2441.601
2007806	852017	15839	555.54	1718247	593093	56455	2507.3	103	2443.375
2571669	1328366	10656	465.16	1688598	683440	24775	963.5	82	2443.470
2792218	1659553	18879	1211.94	2135445	989736	61855	3018.3	100	2445.114
2920714	1531127	4334	331.24	1809231	792560	7379	1156.94	86	2446.647
2062915	896749	5976	164.36	1251224	371690	6576	578.36	71	2446.752
2635248	1222370	15088	818.68	1741266	642619	44959	981.74	85	2446.977
110100	13801	418	-12.52	22220	1456	113	3.18	22	2447.170
2660368	884878	6909	329.74	1590752	406949	16550	706	73	2447.243
125442	278646	1017	23.62	47301	93712	1889	149.54	48	2454.715
512025	837049	253390	44778.4	268514	434663	598649	77381.14	78	2458.853
127803	132853	247	-62.58	39242	44745	79	-380.06	43	2459.649
1884728	1228357	42556	884.16	1069793	555746	76635	2746.1	92	2462.005
2251451	1235763	7272	455.92	1435236	621765	21269	480.34	85	2464.117
2320948	1437676	16396	1071.56	1430780	636657	40003	1989.58	79	2466.375
291476	202656	147594	3010.84	87677	59782	188849	3675.14	46	2468.469
2249542	1012143	7940	527.4	1457943	474799	19201	1188.86	85	2472.521
1935428	948333	12634	538.24	1221935	417429	27026	1185.36	78	2473.822
111763	91269	58841	2184.26	44882	36756	100169	3712.34	50	2474.900
3035794	1517415	10223	759.78	2320586	897067	31326	1170.36	104	2478.636
563436	1066702	268402	98117.72	298765	532563	520298	178402.3	69	2479.107
118327	33181	345	10.7	34131	10694	524	-80.36	39	2482.178
193994	200781	312279	8157.94	67116	63961	424722	11948.92	48	2487.709
104878	46742	50019	1149.34	29657	13181	62762	1222.32	37	2496.677
2826416	1730884	11261	746.46	1979412	997578	35673	1327.78	97	2500.076
101465	79552	276	-42.64	33613	30477	555	-107.7	44	2505.246
2146773	1579525	14490	474.4	1333578	718127	33753	920.58	81	2506.979
4230791	2379740	23608	1328.88	3108448	1593529	72203	3551.58	100	2512.194
1064067	1554977	153314	104406	614436	1023925	453476	215699.4	95	2519.849
3305100	1853765	21501	1119.86	2189915	1010241	53861	1741.46	87	2525.675
1959774	814931	6961	63.46	1152392	399410	15879	4.94	79	2527.636
2749749	1580631	8249	302.14	1770639	745468	25304	210.44	83	2528.066
2533193	1353356	14851	359.86	1654253	670596	40326	1039.36	84	2529.522
3056544	1934016	18228	1807.08	1968925	981759	49072	4189.92	87	2533.229
1923793	1393335	13283	360.38	1378420	948280	52436	1350.96	105	2533.843
2367529	1108868	13950	951	1373058	504805	35467	1563.62	76	2534.005
2795746	1256755	9098	330.28	1907232	679770	24506	1284.16	88	2534.971
3118921	1894176	22779	1425.94	2095335	986479	52955	3340.3	85	2535.583
2213733	1348604	19458	331.88	1501446	670220	53690	958.4	88	2537.959
537298	775252	188151	82238.86	366709	465562	568561	144531.5	83	2539.335
1960697	895669	6279	1216.94	1153223	382750	9476	2240.36	74	2539.532
138223	82105	658	-89.12	36782	23073	555	-289.7	32	2539.796
101006	48681	45	-10.3	34523	17738	-124	6.36	42	2541.605
2127607	1412187	20722	1052.92	1390594	801839	53997	3102.42	87	2542.258
2096779	944365	18191	1039.26	1297361	478065	41760	1776.6	80	2543.654
2643179	1360522	11023	758.78	1641249	715738	19897	841.42	82	2544.156
1737222	782414	5760	239.6	1114065	359648	21039	424.54	80	2545.100
1811109	1066831	7912	527.32	1027918	415206	16004	931.44	72	2545.363
1196016	1159138	84970	72322.2	629684	792892	250599	147670.1	86	2545.724
457742	527017	401111	52031.46	232097	256104	890084	83998.24	73	2549.022
2251484	1135469	33726	1348.36	1353635	559836	69756	2402.16	80	2549.300
2887531	1310250	11051	474.86	1863748	700376	22407	1193.02	89	2551.361
1340511	1160179	15065	2375.9	904491	508423	33273	4460.78	81	2552.002
100170	87108	50225	2459.5	30113	26576	68049	3069.14	38	2552.845
2064070	1185448	9707	1389.02	1292758	587887	19116	2461.76	78	2555.629
2535783	1226901	8846	446.56	1683004	723671	30173	790.78	93	2556.560
786134	641008	372298	78500.28	387487	271891	683571	122554.1	69	2557.787
2522238	954643	12909	572.74	1524044	440907	28703	1379.58	77	2558.090
1874211	1124932	14938	639.68	1240905	567405	42522	1593.92	82	2558.424
2535320	1572296	6771	391.06	1562224	789776	24041	179.26	87	2562.198
1877930	997362	6753	252.58	1168071	464433	11852	945.72	73	2562.278
2017386	1005136	9364	68.04	1341057	499079	22412	-140.68	84	2563.466
2333245	922124	11741	376.26	1356983	409126	19448	1044.28	78	2577.656
2130401	959555	12468	487.48	1331573	434866	20313	648.18	79	2578.602
1731012	1300045	10017	316.62	1028336	549782	31436	567.96	82	2581.795
2384700	1609111	25433	3373.38	1477560	747244	53316	7049.76	81	2583.785
2300134	1107705	15699	496.14	1272605	504621	26596	916.56	75	2584.528
2571656	1159177	5111	301.46	1518976	563825	9091	525.26	78	2593.061
2652752	1185817	17397	546.42	1521381	540643	36333	1201.38	78	2602.636
2712201	1178455	19450	1032	1582157	556994	38562	1589.32	78	2611.331
104578	70869	357	32.02	67720	41193	934	-334.76	76	2618.996
1968161	1159960	15257	470.02	1293031	574449	30639	1077.54	83	2619.586
2279890	1372009	11437	577.82	1417919	626074	28111	753.46	85	2641.987
1917749	939879	17347	607.42	1128200	467162	47087	903.82	80	2643.106
2913764	1451874	8233	337.38	1875031	788553	20011	738.46	89	2644.552
579170	447499	100073	2779.78	235702	168876	175127	4941.22	62	2645.904
2098720	1303390	10870	674.2	1514554	721708	37186	1433.96	90	2646.117
1416668	1990735	207921	102002.1	760685	899002	438396	156127.6	72	2646.607
832440	548692	133406	57337.16	314517	234535	323612	89196.32	63	2646.941
740460	1495433	610092	90198.12	459362	985274	1674491	196073.3	86	2649.008
103890	17149	221	63.06	29015	4729	155	137.3	37	2652.676
2529358	1223570	7032	480.52	1562318	619202	22003	954.58	88	2652.814
2102834	1007647	8350	296	1441876	507232	31098	123.28	89	2653.842
2176277	1163526	13563	474.18	1338651	567199	33581	432.66	81	2654.680
2107660	1034603	10137	377.82	1276320	513397	28849	530.14	72	2654.769
103632	72557	46357	1092.02	30110	20706	60959	1309.74	34	2655.408
2610798	1101590	9142	708.12	1633830	567823	27722	1676.92	85	2656.167
177863	174487	411	360.46	53925	68111	242	404.12	39	2656.350
674939	253868	9388	378.68	342763	110913	22570	860.2	61	2656.394
2613439	1136153	12033	489.38	1601439	602549	35722	914.92	87	2657.632
485293	986483	249318	49176.48	258814	383446	439134	76736.24	69	2660.150
2433737	1319373	8185	530.1	1680537	711772	20301	488.86	87	2664.012
112448	14198	9	-10.26	29466	3036	-451	-75.86	32	2664.599
930943	1843079	539522	58523.92	418335	702876	1016326	95754.36	68	2665.031
2291297	995858	12485	595.1	1291997	459331	26188	1120.68	78	2665.750
2373502	1124831	13016	801.76	1329378	515438	26978	1130.08	71	2665.772
2454743	1432374	61735	2031.1	1621102	805703	165917	5013.62	87	2667.482
2763162	1020301	16259	491.74	1666580	508519	28449	769.14	81	2669.149
1420901	932410	8680	146.8	841736	403215	17355	61.3	80	2671.678
2528821	1246030	9258	811.88	1596706	637653	27662	1699.32	85	2672.068
2236444	1382121	9895	724.7	1401406	610628	20235	1384.1	79	2673.216
3608573	3006075	27059	1666.74	2838204	2010968	80464	3600.04	103	2674.084
4163346	4062300	31054	30588.44	3056678	2804615	101049	72502.14	99	2675.188
2879537	1504601	8925	660.5	1905405	844386	28742	1822.12	86	2676.166
3458931	2760480	19639	1138.54	2448802	1457926	53377	3201.22	92	2677.019
1912062	930170	10599	348.14	1145097	461505	27450	620	83	2681.958
1080175	808618	219786	87208.96	610497	446781	576154	178002.4	85	2685.732
2385512	1909115	15131	1433.66	1369105	803684	34640	2467.4	76	2686.182
2816424	1330151	10140	1248.4	1838894	735237	26407	2584.02	85	2686.634
2759556	1475841	9979	458.94	1717983	688344	26627	992.22	83	2693.634
3220876	1713513	11366	612.76	2213264	905151	32468	928.48	89	2694.427
336686	46425	11461	70.46	99617	14233	14685	-167.9	47	2695.857
820178	198818	17083	85.38	304651	60814	24828	-370.92	59	2697.843
2798954	1330701	12751	418.86	1854867	678794	25917	846.62	86	2705.299
122045	37806	102	13.72	33340	10868	-50	-18	37	2707.195
2813058	1879638	18395	1087.7	1671061	976382	44833	2544.38	85	2711.161
3410970	2568902	15875	854.5	2264304	1504638	41625	1934.5	81	2711.234
2564060	1715336	17173	1063.78	1440657	779764	40192	2229.12	80	2713.709
3191407	1679341	18336	723.96	2119221	1047579	56121	2631.06	95	2718.824
267538	265123	128	22.08	85118	81207	58	12.88	48	2724.670
2470736	1017742	16193	537.98	1542878	520547	41342	1086.12	81	2728.559
2211182	1163801	7530	299.8	1311261	519526	14632	377.52	80	2747.576
2132563	1274757	31903	904.58	1344258	531843	60604	2016.44	80	2751.006
1966580	1011083	8509	423.74	1197978	461398	21691	278.26	78	2751.347
2211893	1075530	8841	246.26	1334541	557550	22722	378.92	78	2751.662
477312	244984	15976	247.36	245309	87300	30579	92.94	53	2751.727
1791088	1275946	11960	488.6	1230583	733384	34927	1305.22	89	2751.752
2098402	992081	18405	412.3	1288287	488124	28023	727.78	81	2753.285
1744586	752872	11121	449.06	956536	298254	17949	464.14	69	2753.606
1666384	657469	5133	701.38	887063	251684	10867	1199.62	71	2754.870
2761225	1086886	8690	614.4	1778100	551979	18344	1803.84	84	2756.022
2424571	1350895	8750	463	1471401	665083	25741	1277.26	77	2756.321
1763344	620040	49616	1506.76	859097	219455	83154	2445.44	69	2757.656
2267943	1642563	19912	1392.32	1634634	944096	63871	3222.06	86	2757.884
1565933	725249	6462	322.32	922907	307157	15612	294.32	76	2759.241
2280079	1355930	12640	928.4	1551765	666256	38351	1944.86	84	2759.614
2615894	1330074	14659	972.74	1659995	692424	44388	1219.68	89	2760.617
1962927	1089279	16713	838.18	2195096	817463	69846	2208.56	118	2761.261
2262152	1162883	10765	614.9	1491011	635387	32513	1174.18	86	2763.473
2772737	1578941	7286	815.96	1695617	812436	20128	1326.08	80	2763.586
695236	2263394	301678	119523.1	455657	1451059	906340	232181.4	74	2763.611
192127	175509	23549	1576.14	39950	37164	27559	1781.74	24	2763.710
115188	105081	346	201.56	34537	31587	-99	461.86	38	2764.881
227236	169160	1793	463.98	94507	80079	1641	805.26	56	2766.115
110672	85875	105120	2507.2	30607	23374	129648	3247.28	35	2766.167
103175	87566	27448	956.28	29733	24601	34964	1141.04	37	2768.353
200629	179112	270	356.2	64734	91869	120	824.2	52	2768.395
198198	168913	66115	2169.9	62166	53716	90491	2613.26	45	2768.846
2003397	1167872	11383	566.38	1237160	569212	28946	720.56	80	2770.026
3094792	1887790	8967	717.62	2289855	1019750	23655	748.3	92	2770.460
196697	221154	65368	3204.48	62998	75564	96841	4827.26	50	2771.850
1936372	1124320	13586	300.96	1322090	563251	37112	102.32	85	2773.570
1055803	348469	1911	66.46	481882	112018	3828	-484.92	58	2773.668
2622476	1422129	19577	678.22	1697449	712486	52015	1797.9	91	2775.414
1895612	846735	17165	823.9	1187729	369592	45561	2431.46	78	2775.690
2518370	2484792	10681	1250.66	1650565	1259700	19234	2916.24	81	2776.738
1921129	1103783	270	541.2	1201198	515628	-21775	1416.5	77	2776.949
2317672	1482381	11940	657.4	1392730	760605	32889	1050.54	76	2777.237
366959	40099	13635	15.1	107905	11170	17678	-107.92	47	2779.759
2286045	1083725	13091	601.26	1434573	503485	29030	1576.8	81	2781.265
2389435	1181763	10761	434.46	1514235	567026	23957	1279.02	82	2781.979
1655813	1703915	43105	9938.3	1331298	1040538	132788	23154.68	95	2782.162
2857765	1600304	20522	948.92	1861504	895551	44573	1803.78	83	2782.353
2932042	1477177	16124	678.64	1845708	777839	41664	1633.04	87	2784.076
2142643	1919666	16099	2186.14	1590775	928400	43279	4502.94	84	2784.345
2187001	1240266	17668	915.48	1538418	630922	37815	1951.9	92	2786.049
1634082	1533466	12587	279.82	1161949	850371	42912	183.32	91	2788.614
1774236	919187	13503	1185.58	1056990	409136	24969	1930.34	76	2790.165
2414970	1345488	9969	609.34	1524675	648059	27032	1753.52	83	2793.868
2372677	1241833	7601	454.86	1512123	594761	20679	981.94	78	2794.068
2493522	1367838	8007	795.02	1491486	665102	19511	1268.46	81	2796.334
2082357	1086198	4410	537.6	1184668	489222	8783	1029.38	76	2798.313
2494697	1357161	11647	701.42	1554827	699146	28378	1859.08	82	2798.889
456078	1131965	612094	64134.84	249726	574884	1491284	119899.2	70	2799.284
265553	77860	1136	8.96	95662	29337	3036	-428.04	52	2800.325
1408384	758262	3941	465.26	1280741	483964	9056	636.16	100	2800.347
2485125	1863476	11195	1083.7	1698509	997277	35808	2108.88	93	2801.762
2722467	1461932	10945	550.7	1804599	795844	27566	1736.76	88	2806.156
1306650	1371714	29664	856.04	820291	604755	63598	1726.28	84	2809.068
198227	12102	7175	-56.5	54963	2249	8277	-51.78	39	2809.520
109970	12647	2039	114.54	31291	3548	2822	262.92	38	2810.871
2915837	1390301	4036	481.96	1851136	702918	7507	1004.02	83	2811.212
120725	141542	51	110.86	37219	45234	-256	198.84	42	2814.136
2876624	2423396	13706	709.16	2073355	1278649	45624	1260.64	101	2817.772
103746	61100	427	-52.78	30742	17792	421	-114.94	38	2821.989
3102863	2410280	12773	1305.78	2077859	1286863	36189	2680.54	91	2826.960
2322002	1203910	10092	469.12	1459837	556848	24707	1293.02	83	2841.519
3158566	1865423	14407	649.02	2201319	1217105	42207	1682.02	94	2843.725
2125544	954142	8044	413.84	1258884	440055	13723	459.78	80	2848.677
1116690	1936422	1502764	109643	657110	976194	3514964	200205	82	2849.625
2948648	1468317	10951	703.86	1858322	760975	27776	1697.36	84	2858.218
691533	1432321	119091	60706.26	440510	734332	272915	117900.9	83	2859.632
105460	84280	1008	64.88	37984	24713	1851	268.86	41	2860.142
2194381	1169502	6043	381.98	1328067	589908	16478	1016.08	83	2860.809
2255478	1131199	16375	16242.5	1225185	460491	30393	21585.98	73	2861.372
3377474	1562020	76879	1301.94	2266717	903761	131943	3421.98	98	2862.832
3901184	2589085	18776	1121.36	3389371	1834244	68402	3101.72	105	2863.835
3152517	1842965	11445	691.7	2305711	1110054	40806	2172.16	97	2865.501
1784472	779496	7285	293.1	1076923	339517	18282	616.52	81	2867.021
1795374	714966	5363	87.18	1063290	304398	15595	-169.3	75	2867.192
2939735	1345605	6583	518.38	1910292	662477	15030	877.8	85	2867.883
122537	76598	-7	-37.02	34438	23233	-398	-136.28	38	2869.771
832069	114490	15497	310.42	370473	38586	22639	237.54	63	2870.635
195111	24097	4601	-30.14	57893	6750	3713	219.18	41	2870.865
219330	228507	74838	52186.68	138030	120420	183884	118445.2	74	2872.162
2418049	1164313	10064	648.04	1622347	640283	35730	1652.8	90	2873.483
531505	189721	46668	738.48	236173	63322	73030	1074.8	61	2874.191
2014412	1209010	7779	420.94	1157569	488855	14801	1109.86	72	2874.229
2561535	963387	6631	461.66	1414873	434223	14797	872.42	73	2874.618
2809150	1493106	12036	495.96	1747751	768777	39413	578.18	87	2877.653
3112514	1796069	25473	1693.78	1935623	916978	68134	4336.24	89	2880.842
1952548	1961254	9031	573.66	1683911	1108591	34274	1580.64	86	2880.869
1511300	632210	11204	1082.44	820755	247458	24631	1351.66	74	2882.575
1818268	828023	4588	565.68	1034068	348903	7581	1160.66	71	2882.781
2361582	850193	22578	725.08	1340229	375641	53990	1522.4	72	2882.899
2815581	1248445	10349	505.14	1692265	627401	24158	1358.88	80	2883.459
1955763	1105335	6416	431.76	1248067	469285	11068	911.48	78	2885.440
317552	183801	178662	2777.32	98585	56707	241230	3947.8	49	2888.736
2869986	1958858	16757	1045.02	1789403	970060	46926	2276.36	87	2891.831
3258417	1587642	9922	567.92	2005179	846733	23237	1077.82	86	2893.090
364721	698240	1049942	53558.12	225949	362685	2196976	135503.4	69	2893.443
2680723	1420460	19539	883.54	1874157	903731	52622	843.92	96	2896.906
212590	47116	509	26.74	56573	15570	786	74.96	37	2897.482
105320	78982	-44	136.16	34830	24759	-689	272.46	41	2899.262
2530512	1034715	26785	516.1	1590135	499355	50017	1725.62	81	2908.242
2733241	1851642	23864	1657.04	1710463	914044	53449	3724.14	100	2915.030
1434972	963899	23623	642.78	996828	487517	46763	1149.18	80	2915.315
2274987	1258753	15136	550.96	1315846	571864	34318	843.48	75	2915.864
159815	92115	141009	3576.74	46706	27310	182575	4011.5	41	2917.047
1597656	988701	15107	535.02	941113	398581	30039	1653.54	77	2917.200
113150	78040	289	-25.46	32590	26479	313	-13.82	39	2919.455
2653422	1762147	11727	983.22	1838050	934487	29606	2061.16	89	2921.033
2240791	1142300	10492	825.12	1550255	611974	29543	1740.98	86	2921.541
2126018	936214	18257	489.02	1254730	392817	39181	1894.66	76	2927.545
3099133	1474042	10767	1183.62	2060536	788880	27421	2868.06	88	2930.378
2535473	1459359	8356	579.16	1652472	706548	21225	1151.5	86	2939.678
110303	49598	659	241.74	30862	13803	1005	176.3	37	2952.754
2927456	1791883	13105	452.3	2294398	1436882	42469	1297.34	100	2961.489
3187019	1353913	5882	481.52	2021796	704681	12970	1160.2	85	2963.838
1643438	974894	5714	182.04	1384003	620380	24873	33.78	120	2964.835
146320	236925	1129	308.94	68061	123852	3920	437.2	67	2967.115
1933975	945002	14321	618.06	1249523	509575	34114	1064.04	85	2967.370
106123	182143	143323	6719.78	93347	98069	322339	49585.54	87	2967.977
124018	154254	110732	2450.52	34385	43656	142542	3098.12	35	2968.031
2598147	1010787	19599	538.14	1644952	526498	41868	1115.48	84	2968.576
212017	156808	819	194.34	81342	67516	1264	279.04	53	2970.258
226291	202773	217556	5866.16	93762	73955	307875	8409.5	52	2970.267
174283	49654	33943	459.98	68906	14333	46103	855.58	50	2971.243
2030722	1205251	11768	976.48	1985969	1014710	42616	3586.76	113	2972.380
691045	1331003	15302	4935.72	370498	637752	39601	9566.86	77	2973.265
154352	181287	813	65.18	44467	53365	844	-41.16	36	2973.424
2745698	1166148	18537	434.82	2146968	891653	68651	1997.86	107	2973.551
1579951	951649	9713	1911.18	871930	399700	17881	3450.66	71	2973.817
2188383	1295248	8668	357.48	1426320	663364	29359	360.74	89	2975.348
2594812	1500643	14127	1107.22	1800732	813717	43190	1634.4	92	2975.850
2148501	954879	7366	313.76	1265893	417785	12228	883.08	76	2978.325
1526467	702067	6687	143.82	931588	339498	17272	157.92	79	2978.869
262162	667793	26247	2571.42	84516	241297	38082	3442.52	38	2978.879
1172989	1479733	30757	1789.02	770355	695925	60508	3174.88	80	2980.662
1001673	1230045	108767	66361.62	660871	697983	342042	162855.1	88	2981.210
243133	351937	75576	77270.36	127919	153070	139848	134251.3	58	2981.313
128534	123556	2948	651.28	36619	35053	4973	604.78	38	2982.296
160083	21557	2536	129.96	55164	6479	3699	48.14	47	2983.823
2194186	1177190	14930	833.8	1528584	675148	45455	1805.3	93	2985.661
1866604	1304205	10675	559.5	1297048	646164	28731	1485.66	85	2986.441
119787	95438	105445	6065.7	34855	27232	134642	7741.12	37	2987.178
2150837	1650190	12934	668.24	1427167	773135	24569	731.34	83	2989.523
2864532	1391563	6640	171.4	1883562	692734	18020	79.2	88	2991.904
135863	126144	24	219.64	44884	43116	-299	682.86	45	2993.190
2666438	1348165	8761	308.46	1704670	662324	22889	1348.54	85	2993.229
3177860	1564209	9002	820.72	2146497	863222	30527	2139.22	84	2993.579
2369324	956840	8842	635.12	1450161	471036	22079	1081.94	73	2993.741
2462672	926771	12567	677.62	1436808	409328	28782	1313.52	77	2996.153
2212751	1223550	8042	577.12	1510021	651681	21605	1465.3	86	2997.033
2454498	1162760	10822	247.92	1520135	515683	29419	162.34	82	3000.500
103072	56455	43166	964.76	30724	16412	54310	1553.6	38	3001.752
129295	62868	14784	47.24	37502	18803	18273	226.78	40	3004.494
2403196	1137588	11772	875.92	1445920	507427	28517	1463.62	82	3005.451
759247	708341	27038	24222.68	308194	270436	43936	34980.96	64	3008.315
2725717	1448718	12503	624.58	1749886	807468	36814	1427.04	89	3009.512
3093142	2014784	20870	1426.2	2162227	1160934	62970	3228.2	93	3011.735
2167103	1207338	7710	424.6	1246454	526866	14046	940.56	77	3015.392
2666297	1918312	13921	985.06	1731627	1022860	38869	2941.34	91	3015.900
579615	892545	366050	69191	287563	467857	844404	111961.4	77	3023.827
2578153	1292572	12555	671.3	1527404	659295	33105	1623.3	85	3025.384
170978	122027	2414	30.04	71229	48496	5554	-168.56	63	3026.057
3117379	1421690	16172	566.92	2926667	1164335	80388	2836.68	168	3031.392
2060024	1866517	14934	615.24	1597755	1029640	35514	1432.04	93	3035.291
2846109	1792900	29380	1631.8	1748045	909685	82797	3749.42	88	3040.131
2429063	1094374	10276	655.36	1573683	547230	32928	898.08	84	3041.212
1826434	1029924	5880	525.8	1216452	534867	15236	648.96	84	3041.931
197648	162513	18433	2169.38	71625	53748	26741	3203.26	51	3045.706
112416	143730	1314	71.04	44520	55550	2617	-22.38	48	3052.493
1499239	1342327	42003	1020.58	967113	551208	83353	1479.58	83	3055.801
2534920	1404240	13111	637.46	1599440	655017	26467	1437.62	81	3058.985
129471	126365	503	53.58	64815	61645	842	-30.88	59	3064.224
2959937	2231376	21272	2069.92	1834397	1245015	65342	4726.12	87	3064.510
256523	519066	76302	42715.72	185899	350591	234340	88943.4	86	3067.691
2459223	1326097	18474	912.64	1469554	648891	40988	1925.68	86	3069.474
263914	134704	742	892.12	88535	49611	830	1209.8	39	3069.596
3264619	2540435	12365	1086.9	1807978	1372596	34449	2141.14	79	3069.752
2757376	1254915	12687	417.82	1505796	630285	28864	631.04	80	3071.321
2049881	1223620	171368	14382.48	1407115	697955	247623	19158.78	84	3071.692
1849674	718711	4769	334.34	1124991	310810	14418	370.48	79	3073.857
163730	119336	167	131.62	50829	35349	-202	291.28	40	3074.326
2386395	1729828	9701	807.86	1470359	814619	15517	1370.62	80	3074.377
1777729	1435303	9160	521.6	1381710	849820	34809	1217.74	97	3075.239
3875393	1931622	28589	1082.54	2405525	892496	64209	1625.74	77	3075.316
518696	966488	112947	2983.42	212287	321478	166756	4559.16	57	3076.101
1977926	1043296	5631	375.66	1250082	490039	18805	967.3	81	3077.803
2492451	1502440	11499	459.14	1490730	678450	26409	1290.74	74	3077.919
2001715	989117	6667	446.62	1306773	529854	25929	830.94	88	3080.158
2829460	1170047	130299	3423.14	1869029	806765	209566	6519.76	92	3080.664
1772732	1117182	111123	2635.78	1165071	568225	171218	4083.48	84	3080.856
2816135	1334824	19793	1032.98	1984114	851457	52867	2481.62	85	3081.008
2808858	1003240	18430	1118.8	1673310	500262	42263	2155.18	75	3081.185
480997	758818	8890	9693.4	213800	330538	16741	14422.26	71	3082.271
601189	520401	22983	38540.38	278684	333455	64744	88314.84	94	3083.799
2363214	1119268	13620	542.2	1546907	650615	26966	1164.76	84	3084.591
107304	56308	837	-33.18	29626	15327	948	26.28	35	3085.426
2395622	1337214	5530	609.8	1666090	686483	10334	1200.24	89	3086.691
3144650	2133366	44519	1353.34	1942081	1207729	75164	2111.04	79	3086.867
2089966	1381710	10072	892.92	1282966	638183	25470	1409.2	81	3089.032
2701225	1508413	15149	1010.14	1761624	762515	40703	2883.58	86	3089.830
2782250	1255531	8152	500.72	1997486	659226	23305	787.3	87	3090.002
2529550	1410516	11207	443.02	1492662	774472	30622	1190.92	79	3090.467
1634449	1111477	17347	770.42	1110717	473585	38122	1223.92	83	3091.457
1679028	1126675	11452	449.72	1109122	515942	30673	643.78	77	3091.476
113083	40433	759	92.74	31373	11145	662	274.32	37	3093.500
2776774	1639428	12858	771.88	2482811	973622	45027	1354.22	105	3096.556
2726498	1246915	7287	124.82	1779580	634867	22719	-145.66	75	3096.616
2349715	1044630	8543	578.98	1575555	556912	28345	1532.7	90	3097.659
3145733	1548153	11966	982.76	2223580	880287	40862	2255.32	91	3099.027
3350558	2060464	13208	940.88	2283115	1370901	44733	2339.38	89	3099.106
1653071	1361232	132889	51215.54	883169	774516	425388	132087.7	92	3103.358
150526	20581	2178	612.08	40254	5152	2993	624.98	38	3106.785
2978333	1419007	166828	4093.08	1894778	869763	257701	6494.86	93	3107.667
2346266	1276200	6771	584.06	1532064	640558	20374	1222.64	78	3107.821
204828	20108	-113	99.82	56392	5359	-198	55.72	41	3108.908
2532444	1171607	4863	357.18	1604056	555232	13048	750.28	79	3109.169
130229	79540	56281	1001.66	36657	22434	69791	1361.26	39	3110.365
112594	150699	256441	6441.26	33531	44068	329040	8519.4	38	3114.168
1051898	230740	35452	911.72	476943	75181	56667	1880.62	65	3114.987
2095519	1132890	26619	1054.34	1281732	560431	60128	1871.08	83	3123.467
1850693	1097375	19524	1323.64	1091860	450913	33260	1794.6	79	3133.610
732239	832600	662916	11408.76	277622	297198	1018632	18370.52	60	3139.070
2398688	1256343	16137	679.82	1323973	574413	38208	1389.88	76	3142.219
808279	1602351	44004	76523.44	493499	772333	109289	152353.5	87	3154.199
176455	61277	40008	411.88	50617	17543	50147	537.42	42	3156.969
152708	66921	160	35.6	43290	20232	413	73.18	40	3158.764
2802181	2047894	12065	621.9	1922757	1195429	29756	1908.16	92	3172.762
1495718	817469	14811	625.46	934598	338389	29620	1183.2	78	3176.193
2613244	1667432	14341	737.26	1674515	824830	31599	1839.14	80	3185.648
169839	195043	101466	3982.76	64919	79306	181704	7623.44	54	3186.786
3685410	3540653	9211	2409.46	2453815	2027075	26884	7138.24	99	3187.029
659062	1490790	348143	97602.98	393080	736933	840266	176669.8	76	3187.776
2541615	1058168	10172	146.92	1615377	556798	25752	494.72	81	3188.073
921197	1662077	236959	118038.7	627678	1196243	769581	230311.7	83	3188.115
1911589	1668362	28000	1375	1322425	1054873	89132	4383.52	84	3188.224
2094791	1155534	12205	613.3	1230366	494895	24061	857.46	78	3190.366
2505416	1251539	13665	1523.9	1410179	541389	27030	2446.8	79	3194.616
1821593	1222453	17307	729.02	1089311	507750	32789	880.54	76	3194.837
3017576	2144060	21522	5070.92	2171850	1171836	48440	10887.4	92	3195.850
2288828	1045427	10004	304.44	1387774	519314	24136	1013.96	74	3196.088
2969946	1753297	26366	1373.76	1753350	914962	62099	3204.14	81	3197.338
2211113	1531968	9703	915.58	1465473	763468	19892	1851.12	83	3198.459
1947375	794286	9348	420.28	1141844	343099	23672	242.92	70	3198.603
2959734	1614203	8799	548.14	1977083	803180	19297	1300.42	82	3199.057
101743	89852	183	4.38	30229	26444	408	-23.12	39	3201.412
2070427	1039994	8515	486.9	1365549	480473	15980	356.8	83	3201.858
2008812	1027163	5554	492.44	1121800	443557	15828	876.08	79	3204.401
331907	328969	1798	24.28	160661	166414	3027	-168.78	65	3205.536
2246413	1078938	9517	332.62	1346353	517700	28845	343.7	82	3206.575
3344747	1911219	13270	732.2	2154257	953664	35864	2206.04	85	3207.001
2171031	1461304	13428	807.08	1512466	880132	46380	2353.8	102	3208.016
3184941	1648335	10631	617.66	2034020	877894	36835	2030.1	92	3209.928
2531476	1925437	8458	690.88	1516344	936856	14686	1561.96	80	3210.761
2308295	880955	9324	650.64	1510516	485089	29851	1611.86	87	3211.933
2553462	898439	13442	539.12	1502605	419767	32012	750.32	79	3215.532
225924	295680	363578	69495.08	96078	104355	554336	102976	54	3216.517
154651	79020	1957	173.02	43955	22536	2876	241.36	40	3218.634
2177833	997450	8012	278.32	1295696	424134	13796	143.56	77	3221.706
1882738	1129472	16632	774.52	1179968	578921	39495	1166.7	81	3224.981
2351763	1274082	8036	492.96	1360870	542069	14444	173.84	76	3231.813
3145571	1541370	11538	645.68	2023811	840753	26178	675.08	87	3234.625
249955	35728	27219	767.34	67867	9594	32149	1077.14	41	3235.549
2081129	1357436	11773	1708.78	1409900	625096	30450	3833	84	3238.328
1989552	871654	10971	343.06	1135908	383904	25183	660.38	81	3240.394
108639	70415	42	69.12	29508	21418	-30	-116.8	33	3240.762
2618999	1215699	8475	560.5	1515014	557218	16185	1133.1	80	3241.717
1993202	1101582	6964	501.04	1312851	533402	13742	1227.12	82	3242.524
2313869	1247439	14088	626.68	1605658	603531	34835	1013.1	87	3247.643
2351304	1346248	24022	530.92	1792756	794846	64124	1708.64	91	3261.280
2701580	2150330	14958	7450.88	1841423	1083561	37370	17810.2	88	3281.335
2060317	1304191	13470	484.2	1310716	596829	28644	1252.84	81	3290.519
618073	1977026	49546	79181.56	364552	970944	125745	133843.7	74	3291.234
2040408	900035	16749	692.14	1223898	405042	36478	900.08	80	3295.231
2050147	1406057	7944	419.84	1289729	607055	21487	577.82	76	3295.670
868695	257851	35773	1082.78	350459	81182	52276	1329.36	61	3297.317
3030146	1928057	10861	1079.46	2075578	1027181	37182	2160.52	94	3299.436
405753	362537	8362	338.32	199238	146736	15997	571.42	68	3302.393
2141470	1081029	5140	321.4	1375111	513307	9497	1055.42	81	3302.409
1664272	1059814	7650	854	930033	453845	13579	1730.94	68	3302.565
121623	47876	1238	57.68	36510	14727	1891	188.26	39	3304.480
252918	295126	2795	617.7	98739	132546	5872	1350.92	64	3305.862
2402515	1173443	4848	931.28	1462198	541356	11194	1442.84	79	3307.386
2554880	1745187	13255	660.3	1634478	885955	40737	1273.82	83	3307.493
125201	47347	37847	1227.42	35459	13793	47186	1709.96	38	3308.484
2574513	1103179	16426	520.36	1917849	849601	49791	1931.26	104	3309.170
2615267	966259	13706	593.16	1667849	510985	31544	1059.84	83	3310.890
2258581	938790	9389	581.54	1305285	410647	15720	1075.2	77	3312.350
1937847	887940	11829	927.94	1191015	413900	27676	1624.36	82	3313.578
162628	24646	-210	136.4	43011	6446	-714	-101.04	37	3314.220
2784313	1254518	8030	561.8	1746891	611424	14248	1183.28	81	3314.819
2635579	1816869	12097	1483.42	1731106	976068	25758	3079.88	87	3315.874
3015041	1397835	4459	758.74	1785237	705246	8274	1442.64	80	3316.817
218421	417696	207849	11414.14	82869	156627	376615	17833.9	45	3317.113
2369058	1854048	23443	1865.98	1487023	912896	49474	3802.64	79	3318.191
2222971	995500	6843	780.98	1272979	439740	14544	1101.84	78	3325.133
2428363	1604189	11688	541.68	1509635	739803	29922	714.92	80	3325.609
2251345	1400312	14653	514.58	1511885	730791	40006	1131.16	87	3327.453
1858981	937439	20058	1380.88	1015661	383228	42162	2109.32	67	3327.479
303869	411603	256040	12127.4	118187	137600	379184	17511.24	55	3330.116
490152	1195618	548349	56405.14	301435	544777	1009471	105491.1	75	3331.076
175425	26149	470	-100.8	52356	7439	588	-284.32	42	3332.421
2382541	1014218	8015	560.9	1559041	539702	25955	1325.3	86	3332.501
1051512	985471	74656	2284.16	758112	545542	217367	6447.62	93	3334.075
1859828	1141522	24004	264.44	1149034	540782	48424	1091.64	79	3335.968
575752	918269	1276931	44090.66	456530	558306	3058256	162479.2	95	3339.396
1148819	2133142	1265960	110536.6	808173	1213731	3198183	215311.4	90	3345.068
2421011	1057238	10052	395.72	1345671	457904	20750	523	73	3345.660
2385870	1429840	14804	391.44	1558603	728976	40910	703.6	77	3345.675
205241	17113	147	87.42	57816	5342	-162	198.68	42	3349.320
1647462	857516	8709	498.74	1004826	366817	21127	1070.22	78	3349.689
1684575	796958	9398	855.28	1033838	350164	18609	1134.74	77	3351.559
2686284	1524172	7834	274.24	1678101	664960	14778	811.08	80	3355.868
247230	250959	125732	3402.52	108785	95697	201600	5218	57	3368.488
2442474	1350600	11575	333.5	1587079	674236	29416	963.76	82	3368.984
2395995	1293003	17792	669.12	1503164	596038	38291	852.26	82	3374.959
2596752	1380016	90685	2689.1	1684602	785475	135107	3631.02	85	3378.986
753438	1401696	424403	106434.6	426796	687872	961000	206571	82	3383.512
2526765	1230214	13177	519.22	1666513	596401	33488	1199.68	86	3385.508
3026637	1669925	11490	543.4	1817157	843325	32343	1469.98	83	3386.344
116291	48025	500	116	32748	14517	287	306.82	37	3389.800
2533202	1840163	16113	935.18	1480657	870421	40378	2129.08	81	3393.432
2435437	1634614	11355	586.3	1556348	798162	27317	1506.62	87	3394.988
2171094	1523391	10528	290.08	1580032	1027892	28692	1591.12	94	3397.082
558319	527584	352639	30702.54	189242	152167	475521	41579.06	45	3397.226
2143483	861711	18859	624.74	1232535	374688	34727	1931.22	76	3399.976
2451644	1301019	16421	767.06	1672871	685803	42932	2445.52	83	3400.074
105615	71114	62136	3256.96	28930	19137	75576	3935.36	35	3401.334
1111689	1788397	210853	89933.58	597179	926147	544075	201887.5	100	3401.515
1913790	1124766	39513	1202.18	1145193	549403	82252	2473.72	81	3404.387
1901713	1281834	10626	1357.36	1271684	604143	23964	2616.04	83	3405.344
2409223	1170039	7042	934.12	1210101	534488	13029	1289.94	76	3406.491
2165453	965422	26380	714.8	1189250	434215	44982	1323.52	70	3406.634
257913	423450	43804	3338.44	164610	226821	96170	8320.2	75	3407.174
1379532	1039709	27423	691.78	950983	624463	65055	2313.3	92	3407.247
2698877	1561633	21155	1035.3	1723444	782922	51559	1606.74	77	3407.325
412815	213913	62085	45369.1	122703	82765	92423	67707.78	37	3407.340
2102283	1085727	10277	457.22	1346457	529512	27727	619.22	82	3409.657
1559569	886731	9775	271.5	936697	482529	32075	606.5	84	3410.002
2083230	808584	13224	761.64	1259705	383533	31214	1410.04	78	3410.316
2783919	1321424	15316	936.76	1652863	560407	30926	1284.36	78	3415.077
576354	1136966	21080	53612.8	276627	659625	60433	90259.38	78	3420.054
2327984	1214893	6710	432.6	1542147	675838	21982	989.52	91	3420.368
1985774	884896	7937	301.82	1140822	387110	18945	319.7	69	3420.454
972068	1513686	187470	56126.2	472233	587650	337575	83605.5	55	3420.490
2296869	1519599	25246	589.56	1481488	659140	53268	1473.48	80	3421.553
2424554	1081156	18627	646.22	1534852	532606	45890	1621.4	84	3422.861
2397929	1673009	186367	4008.62	1448855	868360	365653	8726.58	81	3423.676
458623	60786	588	145.68	181191	20806	875	260.5	58	3428.028
2776550	1443142	16850	722	1702597	661435	32011	1307.46	82	3430.453
1362518	1048762	12136	586.96	706968	407518	23207	1254.02	70	3435.363
546454	1460662	170233	98436.38	428924	970690	520926	198474.4	82	3435.454
2339111	793392	8326	424.36	1298584	387910	21708	486.88	78	3439.479
206201	197336	50803	3243.58	82275	73590	86389	4218.54	56	3446.610
1887177	1478005	6660	589.6	1198106	654688	18590	1210.4	84	3447.783
2287089	1035384	13782	559.52	1409266	519841	39273	890.78	83	3449.873
2144306	945073	12485	1739.1	1296674	457112	27071	3336.06	81	3450.776
766808	1558755	37809	61538.74	414294	724329	87179	105987.9	80	3455.104
2069432	949593	8418	492.48	1428987	527265	21241	1443.26	88	3460.975
703812	945771	107183	58189.38	295011	486676	273562	92890.32	73	3463.706
2063984	1106854	5875	452.5	1398451	564307	16099	1028.14	90	3470.189
1972037	1051217	9093	721.98	1205759	446367	17999	1342.14	79	3477.209
1486125	2271725	105982	4489.52	1038259	1119774	305506	10014.16	93	3486.294
2083363	912054	9589	257.54	1216161	427866	18933	132.38	74	3486.404
3099787	1426682	21218	725.48	2100297	947326	62728	2163.08	94	3489.311
173401	202225	5257	889.02	53340	63011	7342	1052.12	43	3494.488
2922677	2263695	8435	536.1	2478207	1438172	33290	549.4	109	3501.676
2698960	2186929	11016	834.76	1721160	1142396	23247	2106.42	83	3502.400
1849242	1057144	8641	428.26	1174534	481564	21676	1413.36	81	3504.890
2130169	991033	7465	1090.9	1217090	420278	14829	1424.94	78	3509.627
193554	280166	1344	554.84	48716	75574	1504	663.44	31	3509.819
874081	1492249	130103	47663.58	507980	664737	293599	74669.14	75	3512.685
517936	457565	337111	7257.46	170873	137532	467549	11015.14	52	3513.082
2828914	1706579	10187	620.82	1820775	919312	40210	308.6	94	3514.777
2401858	1692033	7993	2608.98	1729609	951592	21236	6253.96	92	3516.941
2223385	1169117	16778	1097.08	1279898	488134	32460	1657.6	70	3517.104
2656809	945129	6945	818.7	1589747	449953	15008	1682.88	81	3517.990
1863717	2100378	11300	41	1237344	1021050	26115	459.9	75	3518.145
2030037	993074	9891	479.26	1150257	440921	25197	1361.42	73	3518.605
2071040	1662832	46310	1090.6	1523252	1092835	117490	4757.4	100	3519.766
507283	390294	693637	64425.82	286304	248967	1881465	171694.9	73	3520.214
963438	1618084	107213	61333.18	624841	899757	262428	117909.1	100	3520.849
1141139	1821207	162127	50075.22	635788	1074490	414043	122174	89	3521.043
2269175	1364846	17909	692.74	1547701	667071	46034	1934.24	87	3521.419
2047229	819946	7871	614.06	1418878	421780	15048	1189.28	88	3523.022
2271460	1531653	506003	146451.6	2234182	1549204	1261120	236872.2	131	3524.056
2152461	1249441	5985	656.1	1390393	584536	11264	1514.04	79	3524.551
1715324	1072837	4828	466.08	1077696	477548	8505	1397.3	71	3524.644
143281	385733	397192	8094.12	63124	201910	852161	18140.46	52	3524.697
2073240	983045	8083	742.38	1296173	428364	12967	1250.62	78	3525.671
1982350	1029113	9170	549.2	1251555	530060	29311	934.46	86	3526.684
2824249	1509492	15851	422.86	2003082	871476	50715	1093.9	86	3526.792
2593355	1645975	6282	920.52	1730173	891368	21688	2300.68	85	3527.172
2426316	1394115	9676	250.36	1587639	675664	30102	961.72	84	3528.373
1910134	1012802	16491	672.26	1072693	421930	36319	1552.34	77	3530.542
2266430	976966	47770	1414.2	1716171	715044	94156	3303.16	101	3530.792
3006485	1767384	12115	593.9	2061057	1103828	40080	1606.8	88	3530.940
101050	40313	64356	1595.16	28235	11308	79324	1625.64	37	3533.535
3054330	1568469	22454	1038.44	2088958	961417	70380	2338.8	94	3536.094
2468707	1242055	25869	1380.34	1586511	579327	45068	2175.48	79	3536.597
1555275	794522	16849	527.14	919163	361939	34309	1122.74	77	3538.318
139958	54467	964	-44.96	38785	15578	1703	-48.42	39	3539.258
3558592	1918853	31944	1093.84	1799864	862444	61556	2325.16	75	3539.333
2429966	1262547	19079	849.94	1519735	630529	43131	1964.66	84	3540.492
130108	174443	1010	56.6	52758	69073	974	142.64	49	3541.620
427144	1836809	6832	498.52	141295	561189	9608	710.88	52	3542.535
2945705	1523512	9420	943.2	2079696	766920	34561	1920.46	94	3543.583
875528	1819534	96124	69825.64	420535	896677	246518	122026.5	76	3544.582
2820104	1759754	12880	760.8	2003426	991174	39728	1391.08	89	3545.328
2710220	1495773	19566	786.76	1438030	690754	41269	1059.34	78	3549.187
2417201	967764	6673	253.78	1444864	445481	10022	330.92	73	3549.425
1991437	978802	8972	454.92	1258436	434933	23164	989.04	76	3549.743
2975723	1469998	10856	521.16	2037611	838477	36139	1572.54	89	3551.289
2896480	2387944	15103	1152.58	1944764	1325983	36893	2017.98	88	3552.813
2706522	1183390	7286	505.96	1685081	580363	17470	929.2	77	3553.034
2439780	1077110	11678	915.08	1445361	495484	29257	1726.02	80	3553.653
2926172	1282154	5160	1400.6	1872645	655424	9105	2746.3	83	3555.174
2490997	1150429	8533	550.38	2133535	1034129	21722	2359.92	111	3555.805
3259222	1529287	13839	584.54	2209746	915279	42718	1498.48	84	3555.923
2193645	1048440	13715	414.9	1306955	500104	30526	355.36	79	3557.199
2909009	1520358	13772	549.92	1835923	789825	33257	1251.02	88	3561.426
2637098	1782342	44894	1686.84	1709736	823903	79246	2772.56	84	3564.510
1703544	1235811	10664	304.04	1065239	524922	19617	638.62	80	3572.801
110685	115012	325	-88.5	32966	33337	526	-221.64	38	3573.975
2522332	1400701	11199	511.14	1621504	719057	27355	798.3	88	3575.098
2278931	1270946	16024	757.64	1528585	619867	30786	1260.96	87	3578.673
245509	25090	14137	243.82	77778	4022	18335	317.1	38	3578.831
2590465	2731620	15033	682.38	1708602	1291143	31800	1022	85	3600.841
2622969	1445713	9167	393.62	1847884	787466	26665	1280.9	92	3602.947
106739	80419	424	-99.36	29377	22896	438	-227.32	36	3608.770
2579429	1145798	11399	417.14	1478039	513837	20471	762.06	75	3610.934
901899	2606222	163580	95228.8	653484	1469380	392550	191035	93	3612.973
177900	50855	325	-42.5	61976	15013	-515	25.1	45	3613.678
2476425	1335182	11383	625.38	1658069	707690	36068	1308.48	90	3617.030
2143130	1338954	18465	1220.9	1183762	601355	39660	2227.6	80	3617.757
2450682	1240069	7986	452.96	1486033	616289	16727	929.22	77	3618.156
2569102	1734387	11520	847.2	1869615	1051248	37563	1572.18	89	3618.197
1260834	915543	10109	660.74	940144	574248	38197	1677.42	88	3618.516
2806939	1374119	14059	414.74	1900283	796589	43189	1543.54	85	3618.850
2219406	1440749	8275	853.5	1541165	776666	29431	1498.66	90	3619.727
2489684	1703938	9399	1469.14	1518257	804262	28564	3026.04	76	3619.871
2066630	948111	27934	860.24	1303196	469876	55827	1307.22	77	3620.453
2101681	1033198	11287	578.82	1340863	522112	28458	817.88	81	3620.948
2615539	939591	19867	542.62	1614919	430054	40286	2523.96	75	3621.124
2006669	1090902	11921	923.06	1389206	608607	34563	1875.18	87	3621.637
1812489	1018282	14896	633.56	1198856	479202	38780	977.8	81	3622.091
1968235	1530793	11290	756.4	1379825	824711	25851	1716.86	81	3622.177
155927	75611	101368	3263.48	40458	19502	126070	4378.2	32	3622.588
2513278	1272782	10605	473.3	1555918	669826	34457	1073.02	87	3623.211
2255699	1277170	13315	701.9	1375578	642323	36215	1094.9	83	3623.927
2096974	940242	14107	791.02	1206914	414513	26527	1930.22	76	3625.182
1937671	960874	11895	625.7	1247909	482999	33513	1174.18	82	3625.401
3019825	1633785	11133	871.38	1989612	817922	22890	2145.4	85	3625.553
2649222	2054627	19371	697.06	2047329	1214927	62505	1989.3	90	3629.126
2581312	2026456	23481	1014.66	1835869	1021244	56043	2013.98	89	3630.879
2220517	917693	14006	573.16	1380613	464255	32960	744.6	79	3631.384
1726699	763269	15829	378.94	1092966	359233	33528	732.08	81	3632.274
2742922	2030698	20133	3282.38	1681585	940014	43925	6418.5	79	3633.212
1195771	1853995	130158	99293.88	733892	1018515	496191	234152.3	79	3633.259
109202	50151	887	-97.18	29519	17592	590	-183.6	36	3635.713
2697801	1364366	15943	1139.98	1723244	722534	32128	2303.08	83	3635.733
1825467	1107843	16210	369.6	1097202	516894	38550	463	84	3637.302
398973	756195	672721	15711.06	156889	287794	1197240	27227.4	52	3637.394
864737	1312855	480174	44247.64	755686	1064261	1331984	129834.2	96	3637.989
2217100	1210601	113024	67169.64	1744523	733514	254244	114396.8	118	3639.526
1758926	993194	13091	520.26	1039917	425241	28751	1109.86	78	3641.528
2212503	1370514	13283	694.38	1438959	705518	22944	1328.84	82	3642.748
1537004	1564441	18133	323.38	1131505	964084	56154	1485.44	97	3644.217
614505	195788	5555	276.3	247433	64523	7270	576.2	59	3645.406
2110631	1090486	10163	476.18	1467836	592276	30625	1098.5	86	3646.139
125008	93139	691	-3.74	35980	29890	484	-16.76	36	3646.650
108511	145054	6422	1632.92	38539	56735	9238	2891.68	45	3647.094
1374538	1192186	10564	5383.04	884578	539723	22178	8772.08	80	3650.503
2705454	1435986	9972	675.92	1706511	683780	19261	1918.46	80	3653.779
469626	1342531	82912	66262.32	262360	720207	219980	107856.8	71	3654.007
2141827	1478336	7649	518.14	1411140	752197	27618	319.48	87	3654.941
1970733	1136169	11779	647.94	1300905	604119	32864	1489.04	82	3655.006
154471	181285	-147	55.58	45445	54206	-860	76.4	42	3661.596
2494449	1140034	15344	532.84	1504770	520925	39118	1482.48	84	3663.711
2607067	1208085	18440	476.4	1574311	683699	47256	787.16	84	3664.073
1889866	1012632	10143	3740.98	1143419	461447	24274	4980.64	81	3665.651
1858828	754188	12679	636.94	1033263	316120	23447	727.42	69	3665.668
157155	162536	423	-2.22	48303	50269	545	-236.3	42	3667.440
1984178	915578	12381	522.66	1113335	398566	26537	747.82	80	3673.675
2362408	1154326	7206	72.16	1514336	548539	13365	-229.1	84	3678.302
1889374	1256218	10113	391.18	1255976	600547	28706	713.16	86	3684.707
2057116	1107704	10120	512.2	1258498	508292	25062	1089.32	79	3690.358
100572	98834	1305	378.3	28964	43060	1830	642.8	38	3692.838
1591023	833393	6997	512.42	1030334	409281	14074	1419.64	84	3703.116
778207	728690	19189	6629.54	228555	214488	24469	8603.34	52	3719.158
1942738	1486176	18025	1217.5	1281180	655670	38691	2000.26	81	3719.338
2132393	1292965	9467	1829.62	1320365	589180	25432	3535.52	84	3724.385
1306711	1345776	15159	719.74	930486	638162	40902	1986.72	88	3727.035
1744265	1616061	57030	52356.8	977232	1024342	206838	138886.7	89	3727.139
2069201	1019422	16407	908.02	1287407	456103	36304	1763.44	79	3729.868
460841	931364	55072	1992.92	284873	400791	126804	3877.44	75	3732.534
2703486	1779084	14794	649.84	1758993	1186430	48276	955.36	93	3733.111
2711731	1203533	8834	533.24	1703393	578424	16479	675.94	78	3733.544
196214	60380	31095	479.7	53190	17058	39554	595.44	39	3734.401
1954003	955692	5055	354.3	1103793	414311	9557	372.02	75	3734.906
2536448	1352278	15768	833.48	1754167	722120	43227	2462.22	88	3735.866
1821911	1559985	9679	401.94	1227188	744002	31073	740.78	84	3736.601
705451	1926968	55809	95801.74	441101	1187567	160753	178550.6	95	3737.721
2087211	1168530	19398	481.28	1307137	556801	42931	711.66	82	3738.741
2189164	1155713	9610	779.6	1365767	558166	22335	1650.1	75	3738.876
1914135	2788670	822573	112714.8	1154992	1413341	2039206	200200.2	73	3739.060
2224869	913806	18104	889.44	1318846	383285	44251	1412.86	70	3739.208
1693403	1235660	22961	1127.46	1042016	521043	36177	1847.22	76	3739.737
1818804	1076084	8606	1069.16	1099844	467429	20984	1678.24	79	3743.384
2773434	1832327	18131	1017.66	1767635	958606	47666	2036.76	86	3744.571
2280541	1203104	9766	525.76	1418987	596636	26713	862.18	75	3744.684
2819732	1263685	13297	550.42	1765640	622451	32625	1270.5	80	3748.529
254221	130549	1748	284.28	100587	54645	3064	877.04	62	3749.483
1031399	1503532	125564	60090.04	480273	601416	232483	94722.38	72	3750.682
1284946	1115627	6163	1380.18	762276	431095	9779	1560.94	71	3750.710
2230720	920125	17105	617.3	1301266	403482	35389	438.54	80	3753.818
2183231	1230900	9795	918.7	1244494	555808	23842	2316.12	78	3754.492
137744	108397	1265	-196.1	51276	41928	2128	-391.92	50	3755.009
2341966	1296504	15430	582.8	1627576	730324	44248	1019.28	93	3757.752
1736091	862871	8331	366.66	1107786	398549	22551	1184.86	81	3758.519
252119	146969	94773	33635.78	99693	58500	180853	46992.58	54	3759.113
285275	717993	132008	15642.88	165067	318636	289037	29989.82	70	3760.584
339654	172388	1270	198.2	116020	48198	1657	187.02	50	3760.607
1515711	795429	8483	695.38	1011296	439931	23955	1010.3	84	3761.073
161758	48704	7247	93.42	52759	15026	9605	346.3	45	3763.227
1705247	835750	6786	167.96	1041227	385351	18834	451.24	78	3763.703
3029238	1561154	20726	1771.36	2038475	859265	44744	3402.84	88	3772.556
2532829	1924009	8485	549.1	1467017	955487	23793	411.98	84	3779.051
2405381	2142827	14368	1759.48	1528416	982119	32708	3338.88	85	3782.351
2898780	2371526	19016	1340.76	1627581	1091373	40849	2700.14	83	3785.865
1797489	1246596	9394	568.84	960310	589597	20631	1251.66	78	3786.652
2443749	980329	12431	902.66	1507539	469559	34832	1375.52	86	3788.282
114756	51568	3432	200.52	47699	16439	4252	411.72	49	3789.766
2715686	1440174	10577	685.22	1710578	737215	25407	1609.02	84	3792.274
611962	1723609	79507	62934.02	355316	850250	185415	105829.9	76	3793.070
893300	1074982	300032	63160.52	436221	413317	533910	96066.6	67	3793.846
2757834	2236613	12087	1081.82	1949424	1319890	34197	1740.42	98	3795.715
2437126	1227383	7937	955.82	1476530	579154	21757	1969.02	82	3798.285
2493172	1590661	14691	4524.26	1502338	717212	31542	9241.12	77	3799.397
3417114	1949086	11212	597.32	2138631	906655	28852	859.72	84	3801.905
746327	798868	1249	680.14	306046	435977	3334	2013.24	93	3818.489
3078265	3385829	21597	1556.42	2334363	2212345	58464	3600.04	99	3821.270
154263	67805	448	240.28	46463	23333	538	442.68	39	3821.895
2693478	1620143	5230	857.8	1896388	805135	18693	1947.98	91	3824.407
1191481	1963577	461131	84808.66	649311	1035326	1140772	152498.9	71	3824.631
2624312	1659080	10156	439.16	1632841	814813	19696	740.56	82	3831.131
1960915	1330469	13835	446.1	1289977	610696	38964	546.04	83	3833.476
2353093	1081318	17206	1442.16	2115344	970203	55628	3823.08	110	3833.978
1520112	1055402	17047	475.42	993665	495669	47867	445.62	84	3834.698
1913724	742389	7190	418.4	1130404	311379	8597	940.42	77	3836.357
1955290	704280	9763	332.18	1119957	290358	18756	400.16	76	3837.311
3261459	2706814	121582	83464.52	2075694	1437101	262801	126893.9	85	3838.106
576134	542002	313875	4488.5	221125	191954	483328	7399.08	60	3840.352
2298805	1088639	15205	746.3	1459005	585798	36596	1135.56	87	3844.421
1767284	752453	35471	1328.06	1075236	331841	64389	2138.54	78	3845.209
2474540	1527133	9931	796.66	1582736	731832	27886	1442.96	86	3847.033
2642509	1139380	8865	431.9	1611120	566435	26071	475.06	82	3847.694
2034856	871517	11378	758.08	1163209	412391	24853	1043.58	71	3847.820
1392791	1723151	98348	10897.28	672415	756711	204203	25847.58	88	3848.056
2166311	640139	5914	379.04	1218986	267201	18044	577.84	72	3848.476
824974	507239	495085	49255.1	340829	209258	827639	91258.54	55	3848.498
616831	367806	94012	104256.3	392439	186803	227943	201357	73	3849.079
2576469	1102471	8249	503.14	1722407	593702	25750	778	86	3850.912
218664	86910	7903	236.58	64370	25957	6927	421.22	48	3852.352
1896171	4570190	20158	4819.88	961586	2135690	41998	8663.28	76	3852.963
1414933	1305112	37139	981.54	1049970	655093	56820	2013.2	89	3853.477
2293324	1018506	16353	707.58	1383501	473374	35499	1229.14	81	3855.091
105826	37468	526	-37.64	28624	10319	-31	79.34	36	3856.968
2413461	1305084	13061	905.46	1639838	652574	28651	1760.86	87	3857.319
1877684	1313303	8577	492.22	1040916	521802	15247	626.42	71	3859.254
2869304	1154840	8932	537.52	1852619	620578	27559	1011.74	86	3860.193
1963717	1138041	10549	375.14	1202362	557137	19626	683.36	82	3863.700
651858	5435593	40947	1312.42	284212	1845130	61649	1827.14	62	3865.173
2492735	1192052	8352	558.72	1524831	575474	23609	1830.74	82	3865.192
2048900	647340	9448	444.28	1151187	285580	22845	1181.7	77	3869.760
2929260	2325054	13336	1412.96	2108668	1233437	46229	3283.94	96	3871.021
245567	92007	6994	2856.84	131659	26326	11441	4767.26	53	3871.204
1087413	1868316	260111	83771.46	592278	960383	643676	137324.4	88	3872.038
3266096	1647163	15146	741.56	2143259	882549	39723	1437.78	88	3872.424
2846410	1756394	22443	826.98	1525973	850834	50305	1916.3	75	3873.068
2028612	756563	3814	388.04	1163350	331499	4692	928.12	74	3873.683
545685	928346	176843	92356.98	299663	420408	395395	154556.7	76	3874.945
256074	255513	28070	3316.2	101959	94249	47366	5001.76	55	3877.156
2876875	1384203	13017	641.62	1807307	721930	34564	1211.04	86	3885.172
2221266	1137143	8653	482.58	1388499	529434	24629	595.94	79	3885.260
462482	1469112	150019	63311.34	300792	815199	398073	109545.8	65	3885.428
147461	144988	63512	2702.32	41021	40501	79227	2954.22	39	3887.440
2598654	1218150	8323	616.78	1509597	586723	14630	1807.8	81	3890.099
2822203	1279707	9173	625.78	1679937	635736	25427	1973.22	82	3895.295
163108	45167	484	153.24	43574	11853	692	-40.88	36	3896.021
2506435	1608244	17727	603.22	1486556	801096	43412	1405.32	84	3898.033
3028167	1439190	8755	801.3	1836379	743421	26063	1206.18	89	3918.523
1147125	580996	6379	309.94	1073128	562379	24498	435.28	126	3923.517
2419915	1561102	12842	458.12	1522543	700363	31061	821.46	84	3924.792
3411322	2460282	16911	177.46	2550999	1497004	48445	1259.7	102	3926.715
1549494	739116	4818	497.48	928431	314839	12177	988.22	77	3929.905
1835496	1311776	10277	619.22	1205457	609533	25668	1695.48	83	3935.995
1167122	4277358	62902	4552.72	1107176	3544881	212599	14463.14	100	3939.987
2348316	1778593	14523	762.78	1586593	767443	38099	1109.14	86	3940.880
343859	804575	343521	16825.06	196110	444538	984815	47178.9	78	3943.084
169805	42904	72535	1517.1	52846	17451	94961	3949.46	53	3944.058
105619	236616	4160	49.6	57979	134944	8038	274.68	58	3944.347
2381614	1248006	5232	472.52	1455567	665508	11838	1026.68	82	3944.742
230931	2532210	383	-69.62	105903	1034631	-449	-83.14	53	3945.266
176800	130387	1718	155.48	65216	54273	2803	442.58	56	3947.327
2135737	1346879	7617	848.62	1263280	620088	19418	1926.48	80	3948.066
1866288	1253434	7506	376.16	1334710	654206	26597	147.42	87	3949.354
1782012	868649	4948	590.28	1001594	342644	10002	1439.72	75	3950.317
732762	555828	323491	102149.3	297960	196936	535180	154506.8	63	3953.163
447103	946560	190709	125933.7	272298	439030	449429	210646.9	76	3955.058
2866279	1167262	9519	460.34	1809173	699035	29124	565.64	88	3955.275
2560835	2121366	17536	468.96	1650769	1212646	43191	865.26	78	3955.370
2192708	1829261	22261	946.46	1724802	1167662	75658	1776.88	141	3957.983
2246606	1232614	9132	638.52	1397977	546554	26869	903.34	75	3958.166
139989	212496	152521	3848.06	37495	58027	191487	4538.82	29	3958.402
1550838	1069776	5053	488.58	986981	469575	11222	1132.92	79	3959.281
2010354	909586	7128	286.08	1174011	439613	16953	541.58	83	3961.929
2495775	1654028	18720	999.2	1768707	866347	44976	1719.36	88	3966.997
154505	141390	347	-16.58	43048	39290	49	-320.86	39	3969.237
2705416	1708020	168435	7612.1	1706505	1032410	276225	14856.5	92	3971.567
2800157	2003094	13916	931.76	1756274	967647	33979	973.94	81	3976.344
1906427	1123691	6540	314.4	1230671	575200	23198	724.28	92	3977.857
2440260	1150791	10088	433.68	1564214	567774	13492	520.12	84	3980.905
168895	93757	401	-13.14	48905	29328	634	-282.76	42	3982.016
3144589	2099523	13931	778.66	1901726	1128525	32820	1842.2	88	3985.351
2701518	1109353	10551	601.86	1728770	579299	29525	1179.5	79	3985.607
2517990	1058932	10884	464.24	1610821	516031	26906	302.16	83	3989.745
203415	125580	10251	77.86	71528	38400	12895	108.7	52	3993.822
180278	39709	2056	199.16	51891	11148	2790	299.4	41	3994.018
120328	158084	1219	118.34	32708	42486	1465	76.9	37	3998.695
256245	214367	37843	2989.98	108394	108009	86528	6177.08	71	4000.642
2419593	1431498	14918	573.48	1639039	813811	35670	1569.2	89	4004.938
2965852	1568375	5995	715.7	1865112	802902	17433	1186.38	84	4006.315
720559	1760017	246379	80951.94	372951	908400	652536	139443	81	4008.265
2561950	1243947	15678	654.08	1554741	588467	32715	1082.9	80	4009.840
2041220	937965	7989	442.54	1220534	457462	16835	547.1	79	4013.627
2734356	1269631	14423	590.78	2519670	945541	45005	1858.3	112	4016.605
2589062	1215881	17116	1138.76	1340100	562531	32730	1940.8	71	4017.134
572302	1164585	168479	56387.94	320374	705651	443959	96561.74	66	4017.216
2165671	1568923	12331	1099.66	1390130	702497	28718	2055.48	80	4017.521
2686763	1772446	20719	485.34	1841061	994368	58346	1758.56	93	4022.674
3368193	1682560	16414	749.04	2386116	1048553	45310	1889.6	95	4023.947
2712295	1444942	14086	395.96	1546250	738762	34851	970.86	79	4029.088
2263615	974790	9563	323.18	1434251	476245	20440	334.4	82	4030.460
3146322	3199759	39196	1617.56	2264068	1658227	103221	3509.06	92	4039.863
2270974	1094238	15603	706.58	2227065	1033784	65853	2637.58	124	4041.886
2212469	1733262	17283	917.38	1496417	923224	41006	1151.16	84	4043.452
1731802	891507	12191	477.26	1059692	390592	25183	1076.38	77	4046.085
1064318	1511739	69779	55803.94	679214	1017344	222107	132184	86	4046.556
2695328	1423277	15491	1234.26	2210377	1040054	40730	2771.8	105	4046.961
2856143	1828229	13494	478.84	1827450	985582	39553	1222.58	79	4047.114
547528	160592	5869	470.34	247206	72736	10752	758.72	68	4049.116
301918	105766	1436	-6.04	101137	31710	2129	-206.06	48	4049.358
684384	128846	3463	-22.82	266035	38703	4548	-324.72	58	4049.802
787585	2085740	357070	118011.2	543847	1386227	1010547	247837.4	97	4051.653
1850861	963095	10486	336.96	1263827	514862	28701	631.86	86	4053.986
125839	61950	1994	153.84	44414	20500	1831	432.66	42	4054.701
2969864	1700866	13815	666.9	1762689	778281	32482	1572.52	82	4055.761
320193	410169	2051	72.86	160980	175159	6314	363.04	74	4057.254
161213	118741	331	23.66	45743	34346	191	-19.74	39	4057.424
253063	81648	58555	1156.3	72169	22367	73692	1213.12	44	4060.577
2639292	1184972	14372	725.92	1506768	602358	27765	2120.9	78	4060.807
1750707	678287	8891	377.26	1005333	284583	20711	884.46	69	4061.018
2407688	1214095	17332	670.52	1597404	567665	35079	1336.94	81	4061.146
2201260	722884	8578	-0.92	1282546	333822	24282	81.52	78	4061.652
107659	54660	50525	14387.5	36952	29458	109016	31742.76	57	4062.839
1753861	867521	7353	73.58	1100372	407784	14809	241.74	81	4063.077
751165	1246677	90598	58642.28	397144	598652	198946	110104.6	81	4064.363
2213736	1169014	14533	710.38	1460227	606464	42594	1661.84	83	4064.817
2403290	895400	6725	711.5	1350863	409126	13503	1117.58	74	4065.176
157441	181035	186421	43142.06	58834	55099	271306	60765.16	37	4065.212
2432269	1046632	8669	434.34	1553389	506009	17878	944.08	79	4065.478
2327185	985692	13450	679	1334740	470362	23711	1244.46	75	4066.907
373929	545713	449501	11361.86	136645	190359	671459	17269.74	51	4067.451
2152740	1042523	11666	657.76	1227686	441018	23557	991.02	74	4067.739
2416642	1200962	8518	722.48	1632965	599162	10694	931.84	82	4068.008
172318	32677	35512	504.32	63729	6912	46889	806.54	41	4068.372
153970	82369	984	163.24	45323	24651	653	188.58	40	4068.987
2995242	2162468	18866	324.76	2203217	1229144	51375	1341.5	89	4071.018
1781317	980015	9615	1824.9	1129136	486641	30311	2911.46	79	4071.600
192810	269675	133618	4036.48	52462	79070	171022	5186.92	31	4071.634
789727	1569070	224984	61950.24	490408	783395	566131	119449.7	76	4072.296
550585	1380397	422503	106603.6	371091	900836	1436967	213894.6	86	4072.571
1994762	1325271	5901	644.86	1338263	650241	19817	1873.62	85	4073.686
1715838	1958454	47790	128302.4	1056973	855469	100377	210113.2	77	4074.346
2687191	1634634	9712	1231.32	1679635	803181	21246	3176.56	80	4074.519
108888	43474	5061	243.46	34150	12653	6458	363.88	40	4077.573
2737487	1519247	9967	988.62	1550426	754249	24102	2269.72	78	4080.175
2379853	1026159	31313	1864.18	1511415	546472	66097	3103.42	90	4082.771
2335099	938526	12018	395.48	1411858	452360	24976	750.36	78	4083.192
2132152	1262676	23081	1170.66	1298111	572906	53174	2592.64	81	4087.533
1009844	1673967	106328	11898.08	576084	793376	221667	22843.62	87	4092.722
2324968	1041540	7311	470.46	1372736	474662	17407	1506.02	79	4093.616
898497	1709916	22449	46803.14	487896	977223	63282	79119.52	85	4094.228
228054	4012689	8829	1182.94	103717	1726119	15345	1851.7	55	4094.581
2751545	1265873	21640	786.4	1736329	703952	59543	1529.98	85	4100.163
1692291	1220485	57586	3440.96	940860	576352	128375	6729.5	77	4100.183
2079771	901410	12714	419.04	1226416	430382	27676	830.36	76	4101.275
175361	227722	410	148.6	51522	91946	-130	432.2	44	4106.462
1929226	1352994	5955	321.3	1295183	603362	10070	725.2	83	4115.882
2164473	5154940	1102847	156428.4	1799775	3337418	3246534	380005.3	94	4126.089
1383146	635167	7256	450.16	917482	378835	22683	430.38	84	4144.282
2772930	1269177	11925	696.5	1660061	615713	29790	709.4	80	4156.210
783057	360848	60516	5471.76	269295	121069	92999	7112.14	56	4156.924
2280075	1396133	11294	789.84	1404242	695787	33555	1557.3	83	4157.187
2372451	1021669	7474	608.64	1424382	500040	15092	1329.12	83	4158.995
3277785	1718215	19737	556.82	1961449	792940	45701	1355.86	82	4159.934
687986	1129646	40142	9821.12	374508	538764	75719	21300.34	79	4162.406
1969582	1182628	17876	2838.36	1217060	503222	38417	5688.62	77	4162.510
2063811	1380508	10480	566.8	1350748	623063	30164	583.04	84	4165.563
2757488	1717380	12352	899.72	1773115	918939	32107	2316.02	90	4166.702
2275443	1063046	15281	448.66	1464907	527547	30297	1100.42	79	4167.247
2101499	1052118	12970	459.2	1423410	522231	35164	965.04	78	4167.332
2096091	1068042	9735	473.1	1373622	503991	31695	679.7	88	4169.035
422321	400945	397304	53659.44	228522	192065	905554	102316.4	63	4169.374
106246	163342	210198	4434.28	36828	50657	289142	6609.12	40	4169.853
2320796	1167055	12363	638.18	1415889	540563	25182	1330.52	79	4170.048
907655	1793775	15927	18300.22	381042	805851	41564	30180.04	63	4170.111
2125421	1164668	5593	513.98	1137638	519053	10267	1180.62	76	4173.636
2033934	812957	7107	71.02	1188763	344747	14142	-270.88	76	4174.202
2207538	927272	11173	673.78	1244257	436697	23495	1303.7	75	4174.691
2666712	1255214	6740	574.4	1742701	634863	18832	823.52	83	4175.512
3007767	1659872	13937	473.82	1635451	908298	37437	555.82	86	4176.512
278529	114080	969	-25.66	125308	72825	1932	-251.48	60	4176.783
1314744	1295576	10696	368.56	918114	616606	35309	1233.74	82	4176.846
1533095	1364800	7874	640.64	1031412	606775	23192	611.12	74	4176.874
1934993	902999	26802	1030.72	1040944	370214	49603	1109.58	70	4177.281
1843435	897811	14873	952.78	1072933	375652	24309	1830.74	78	4179.543
117506	229592	245295	7852.7	51454	77886	367075	11647.5	50	4180.426
2250015	1190179	8472	623.92	1476463	564123	26049	1379.14	84	4181.940
2204867	1246603	21672	693.92	1396714	574443	50732	1858.52	81	4182.865
3847800	1674011	93470	3989.2	2832184	989709	156185	16224.1	91	4183.046
1522679	1743915	88023	3711.78	970066	853391	221938	10741.68	86	4183.919
2436479	944808	12189	475.54	1521397	477643	28396	617.56	81	4185.056
2042421	1098675	12581	652.66	1266392	518712	29883	722.38	82	4188.269
2916587	1258538	8606	627.16	1675362	601536	22444	1215.84	82	4193.098
1799165	748073	14274	514.64	1146524	335632	25475	816.5	73	4193.213
3334049	1779282	15152	735.72	2023729	875245	42564	1547.04	85	4194.257
147524	108050	547	115.42	41989	32313	1176	18.36	40	4195.689
2209120	1057276	15509	664.74	1373238	488529	29075	1112.5	82	4195.969
497853	585824	75144	97886.84	217047	208780	119714	145361	62	4196.984
847758	1708881	39669	10475.34	535712	1020035	110409	21666.74	88	4199.902
459884	168512	141549	2583.14	152338	50281	187899	2968.14	53	4204.008
1748480	814768	23476	372.36	1006760	354205	45414	587.04	77	4205.067
2712920	2032988	28863	1838.18	1595481	989249	55021	3548.06	83	4207.672
1920103	1111155	8256	355.16	1343929	584562	24434	462.24	84	4207.777
1991761	1331756	6807	696.02	1172329	568314	12867	1467.62	76	4211.519
2909234	1657226	14810	561.6	2031186	890687	45371	1309.06	86	4211.572
2687926	1326812	14635	586.1	1772952	712200	42003	1115.58	95	4215.232
1914464	1196067	26002	481.72	1160853	540622	54406	751.16	76	4219.429
2795830	1728028	18914	720.04	1801776	1038018	43495	1642.7	91	4220.749
2249249	1052175	13238	297.68	1365837	509684	28604	1096.44	81	4222.494
2686254	1308914	10750	374	1638966	644461	25442	1028.12	78	4222.896
3649622	2596162	18049	564.14	2375970	1429312	51419	1783.34	90	4224.503
1949088	922151	9466	596.76	1135015	434661	23637	1704.82	80	4225.652
1767275	730732	8919	233.34	974773	323116	16071	453.06	73	4226.141
2749961	1413670	11644	811.84	1581468	654802	28272	1707.92	80	4232.007
147102	177148	312	111.32	43910	53834	211	45.46	42	4242.559
2527804	1164854	20390	1021.4	2280200	925306	67385	3622.1	114	4243.091
2573671	1283387	9078	655.08	1651235	616795	22758	1684.88	82	4243.709
1864224	998152	8251	430.86	1166418	475500	22193	1065.98	85	4244.777
2494646	1330144	11351	311.86	1567562	655984	27630	798.8	84	4248.722
2097563	1090369	23434	889.24	1172551	460805	41978	1656.08	75	4253.973
2737243	2648009	9440	949.4	1929315	1482546	22364	2367.04	92	4264.893
1940196	730561	14906	420.16	1150396	333169	25352	1105.72	76	4267.990
1982591	1032720	5677	70.22	1203786	453891	11048	-137.72	77	4268.565
698742	177249	19132	468.52	254899	54764	27227	998.22	57	4270.404
240258	126573	61175	2374.5	74388	40608	89764	3437.04	46	4271.851
3258804	1367598	17018	1075.48	2114779	675326	35929	2235.94	85	4272.419
3007389	1438532	14676	778.36	2065468	843880	52769	2122.34	90	4277.205
3054778	1419176	12354	648.44	1748637	710705	36857	1398.02	87	4282.189
2823013	1847203	16580	917.8	1801783	948398	42132	2067.52	82	4282.485
2213211	989544	25278	794.08	1258909	431365	48431	913.66	75	4283.242
1468927	732123	10727	376.22	883460	301465	22523	1103.78	76	4284.615
[truncated: 8,001 more rows]
