# Supplementary material for: Mitochondrial calcium uniporter-mediated mitochondrial dynamics imbalance contributes to contrast medium-induced renal tubular cell injury
Source: Front Mol Biosci. 2026 Jun 29;13:1848361. doi: 10.3389/fmolb.2026.1848361 (PMC13357276; doi:10.3389/fmolb.2026.1848361)
Supplement: Supplementary file 1 [file DataSheet3.zip › Flow Cytometry Assay(1,2)/Flow Cytometry Assay-2/╧╕░√╡≥═÷-2/HK-2 ╡≥═÷ 2/CSV/PI.csv]

FSC-H	SSC-H	FITC-H	PE-H	FSC-A	SSC-A	FITC-A	PE-A	Width	Time
3715274	1299935	2161	589.46	2511413	781872	4589	1630.54	96	3.693
2172398	1425899	1752	399.72	1510818	752096	2575	1311.5	84	4.498
2050856	722316	1276	358.36	1131272	293859	2149	1065.14	76	8.799
3296759	1186568	2095	341.7	2070100	678965	3689	812.54	90	10.295
2418201	842042	1270	286.2	1392212	398761	2515	535.9	76	10.716
3118609	1352056	1871	608.06	1847088	646637	3470	1362.2	83	20.995
2083877	818522	1582	236.52	1303699	400991	2599	84.14	80	41.379
138855	47644	225	49.5	38867	14835	257	30.02	40	46.120
118457	68630	167	-20.38	40120	28480	-45	-300.7	48	47.531
1763569	681999	1322	238.92	1088288	382835	2857	343.02	86	48.721
2787759	1243666	5157	1347.02	1748570	655813	8400	2420	82	49.327
186388	30735	238	-68.32	42739	6498	176	-127.64	27	49.411
469639	957268	112	656.32	438333	834670	-139	1864.46	101	50.738
2987781	1176434	2389	645.54	1778356	619052	4575	1320.5	83	51.379
306303	138745	702	323.72	104744	41736	946	369.56	45	51.833
2289975	917832	1633	148.38	1335083	409377	2890	-5.6	76	54.911
234013	196099	10	151.6	59020	55066	108	235.88	31	55.032
3027513	956516	2611	820.46	1622082	493944	4907	1642.02	82	57.324
1530038	1002131	1050	285	908585	458813	1474	658.64	78	58.747
124520	168951	-22	121.08	31204	55032	-196	282.44	30	58.837
3212929	957505	1771	439.06	1927344	483604	3700	633	84	61.852
152916	214878	35	48.1	51021	90834	71	224.06	39	61.905
2425768	2379607	2042	663.12	1424687	1207683	3509	1367.74	79	63.350
2109333	892773	1976	782.36	1427491	428743	4522	1850.92	84	64.051
3067508	1658435	3675	946.5	2005232	830380	6078	1458.08	81	64.434
104035	51625	127	171.22	30496	15445	33	160.38	36	65.673
2332784	871199	2250	650	1477757	465634	3981	1254.66	85	66.627
2633331	902073	1530	257.8	1445357	390304	2331	526.66	75	67.702
108744	55868	180	125.8	35876	17531	390	186.4	40	68.834
145412	52595	64	37.04	40035	14302	-3	229.42	38	69.513
2874261	1370013	1839	299.54	1591019	683603	3521	410.06	81	69.728
3233835	1117651	1922	470.92	1849930	539265	3092	655.12	78	70.623
114316	50856	202	97.72	35927	17254	286	297.96	41	75.213
2316355	725735	1301	457.86	1341814	334954	2375	787.5	76	84.752
2342771	774602	1592	259.12	1334474	347671	2698	355.28	71	84.925
100931	51587	114	189.04	30299	18157	26	316.36	39	95.683
2406976	1115526	1294	269.84	1540297	569979	2526	634.36	87	98.223
182469	93246	97	21.42	55463	28131	129	2.94	43	100.634
100209	64109	113	136.18	27985	17688	178	192.08	36	104.084
3183469	1247000	1925	600.5	2044282	686426	4026	1680.36	86	110.174
2922613	1272287	2021	447.06	1782600	644629	3215	701.9	85	120.496
146120	108649	97	201.42	41343	32191	-481	472.34	40	142.306
3131574	2528820	3739	755.54	2286947	1408287	6957	1774.02	98	151.804
2812030	1196560	2350	508	1899440	640213	4417	811.62	86	156.473
196762	141119	686	3007.96	55135	39114	848	3769.28	42	159.281
538983	58495	-47	61.58	195401	18071	-128	23.92	57	161.208
176627	33432	44	-76.16	47651	9065	104	-148.56	37	161.369
3145739	1422826	2892	723.12	2270228	802777	6141	1181.26	95	161.633
506090	728128	2184	35888.24	215508	274991	3181	54516.66	63	163.435
1631098	813245	1312	268.32	821116	328847	2016	627.76	73	164.238
176153	23190	45	139.7	48155	6218	168	280.48	40	165.515
2849591	1246061	3299	778.14	2360428	1012060	7465	2276.9	110	165.551
3135798	1286848	1945	392.7	1786677	659871	3177	509.22	80	167.093
2140051	794814	1374	228.64	1192016	373876	2688	326.68	88	167.330
1979430	672916	1641	212.26	1258057	322771	2472	316.92	79	168.166
2191503	783362	1739	468.54	1348120	369460	2827	1696.22	77	168.539
1657887	852130	1409	259.74	1020136	387426	2554	389.44	81	169.768
148150	18140	45	186.7	41697	5336	-6	539.84	40	171.284
2452113	674715	1215	248.9	1425400	322151	2189	550.54	79	171.407
2584287	1056321	2112	828.32	1456511	498841	3445	1190.7	82	173.948
3523413	2584106	5878	681.08	2448421	1362566	11404	1262.44	90	174.889
3392049	1730058	3763	858.18	2384086	943612	6886	1749.96	89	175.486
2264106	1104204	1932	439.52	1362556	586890	3260	875.6	83	176.137
170368	92653	157	1065.02	48396	27378	138	1580.68	40	177.825
325637	150276	-38	83.32	94314	41782	-83	10.62	46	178.689
103677	74884	76	-25.64	30696	22728	-185	-34.1	38	179.187
104498	103390	80	-127.2	30963	40360	53	-464.42	40	179.441
2827359	1151119	2381	578.66	1953779	632713	4515	1813.9	89	180.054
1982332	659017	1362	247.32	1179520	289861	1950	600	73	180.618
1932445	856821	1192	365.12	1163516	356419	2101	923.86	77	182.992
111519	42757	80	-79.2	30303	11367	147	-204.58	36	184.740
125083	110208	128	-37.92	41354	38556	124	-113.36	45	185.468
2861916	1237382	1804	155.44	1761210	648956	3941	-80.74	83	185.674
227550	178758	287	-61.18	70590	65514	472	-184.08	50	188.183
3289477	1255190	3007	544.02	2323590	702674	5590	953.4	91	188.851
111614	53253	50	65	31484	15792	81	99.66	33	189.392
109331	98062	97	125.42	32077	29269	63	155.18	39	191.323
1578170	755738	670	156.2	847714	311059	1258	211.88	73	191.801
2629667	1432631	3500	1081	1916715	741264	6112	2740.32	90	193.462
2680050	1294880	2368	252.48	1522456	621098	4094	370.84	77	202.080
2852245	1110980	2672	489.92	1852793	582472	4726	894.36	84	206.601
2649596	1498590	2967	1011.62	1821606	749933	5856	1531.16	86	210.730
2050981	774279	1065	287.9	1193567	343118	1823	550.78	78	211.484
736716	255970	276	106.36	287122	85734	185	236.1	60	215.008
490264	1288993	2441	31741.26	317840	1020594	7563	84657.18	111	218.904
203520	147373	58	33.88	67831	44504	105	40.3	47	226.034
3083297	1631610	2744	444.84	2007394	860035	5929	640.94	90	226.664
426347	339331	1430	2471.8	194068	121258	1965	3375.9	61	233.811
3267537	1189253	3274	735.64	1748932	604619	6661	1764.46	82	241.423
2837631	783366	1325	207.5	1583622	347342	2227	417.22	75	242.034
182345	138131	127	-81.78	55608	39610	207	-244.98	43	247.530
105099	62783	25	19.5	28341	17118	-48	80.72	35	252.592
2305725	900811	1677	290.22	1429029	395847	2980	221.8	79	253.957
2514524	1092912	1858	317.88	1491389	507650	3470	538.2	80	257.516
2184155	978188	1281	138.66	1344764	460143	2480	-200.2	76	257.690
171072	75047	294	-79.16	52881	23059	575	-176.5	41	258.485
100436	29942	71	2.06	28776	8582	108	-74.12	37	260.798
2198279	840328	1625	303.5	1286490	405011	2693	764.98	84	261.407
3133608	2224305	3545	1068.7	2246472	1176625	7133	2122.38	89	263.178
1839471	869613	1302	312.72	1029728	397242	1921	362.06	73	265.314
2056416	700676	1605	422.3	1238067	320054	2970	796.2	77	265.469
1567980	601834	1012	354.32	953928	283615	1587	803.82	80	269.770
2449053	864476	1578	339.08	1475999	455659	2805	420.3	84	270.163
1693217	595817	667	80.62	966350	241669	777	-33.78	73	271.160
2611282	2042268	3010	665.6	1454265	950682	4473	989.78	76	271.643
2803897	1004819	1627	264.22	1712552	492692	3104	1023.44	100	272.698
2747807	1291208	2012	466.32	1668907	585973	3220	342.2	73	272.850
113836	67621	212	-129.68	33325	20149	361	-355.54	39	275.075
1944762	940005	1934	481.24	1202873	403160	3715	866.9	84	275.286
111550	203812	182	-92.48	36024	82200	348	-328.72	41	277.851
120070	81014	25	157.5	51609	41131	0	163	47	281.252
330699	109824	44	174.84	103370	35610	-127	345.78	47	281.330
2494587	979295	1540	306.4	1567111	518864	3173	260.78	86	284.150
2694913	1234927	3011	521.46	1802414	633841	5185	676.1	88	286.857
2348719	1153242	1512	523.32	1361264	490324	2557	1034.02	79	288.186
2025030	840364	1139	114.54	1216871	387054	2114	415.04	78	290.133
486962	525588	629	133.94	294733	323228	1604	455.44	79	290.972
2272020	1074658	1757	399.02	2402228	776835	4340	1071.4	117	292.726
2488013	1048820	1543	272.98	1505372	472384	2545	681.7	73	292.832
118853	53562	78	10.08	36489	17120	39	-92.46	40	294.178
2496992	1407473	1544	454.84	1516761	711866	2755	476.3	81	297.428
2593498	860525	2086	354.96	1529821	409853	3771	385.06	71	297.501
1819225	1017818	2611	577.46	1028784	409740	4021	927.06	67	297.515
3074512	1851963	2247	440.42	1610776	832400	4128	972.08	76	300.116
2501471	1494605	1806	369.16	1428746	779059	3443	324.98	84	302.131
3343956	1229587	3290	993.4	2130853	691819	5700	1586	82	302.547
2113801	897522	1177	249.22	1292982	427287	2168	391.48	82	305.268
2228203	1012917	1573	488.78	1526392	498436	2730	1495.8	86	309.537
107194	107016	-45	60.3	30407	30682	-170	211.8	36	310.297
111346	14349	59	30.74	29812	3880	149	112.14	36	322.812
2655821	1048181	1448	369.28	1557179	514913	2526	863.36	77	323.461
2594441	1713091	2135	616.1	1541492	774665	3121	1473.06	79	331.140
1705559	592323	766	201.76	904075	257251	335	827.1	74	337.399
422688	459007	1515	33820.9	182522	170446	2227	51360.22	59	337.881
1648666	545025	819	231.34	929082	248558	1376	888.36	74	340.573
2254638	710476	1564	221.04	1289582	286138	2611	149.46	74	351.262
111661	8469	40	17.4	30183	2295	-22	-15.92	36	356.049
158033	10753	118	120.48	43257	2795	230	149.8	39	360.994
119010	190648	1817	497.62	68212	246732	10223	2614.78	108	361.125
631691	1081430	2360	30805.6	329214	485763	3563	48671.18	72	366.607
2728802	1784136	3062	398.32	1608404	818356	5434	516.24	76	367.185
137592	129271	15	87.9	44539	45537	-140	34.6	44	368.811
121621	82952	-43	175.02	39172	28194	-198	97.72	42	370.503
2144381	750126	1332	419.52	1242088	374355	1828	1144.08	77	371.145
2469442	1080924	2326	470.36	1602830	573211	4082	500.52	79	371.345
3530740	1604080	2743	893.98	1994002	823423	4931	2093.66	80	371.689
681123	1342431	2077	13223.22	501092	712340	4032	27489.52	86	375.401
2297793	1095264	2294	388.84	1569097	558419	4144	567.84	83	375.518
2136779	701228	1525	394.5	1256043	372657	2709	1021.74	81	377.109
3436388	1353761	2656	448.16	2185160	752816	5053	868.58	85	378.209
2155459	1445871	2205	373.3	1338444	660900	3589	200.54	76	381.359
2103818	859932	909	73.74	1092570	352726	1595	-113.3	69	381.703
1917348	1122239	2474	688.64	1108936	449991	3721	1049.06	77	383.933
108439	74493	98	127.28	30367	22446	180	98.8	37	385.258
109694	205964	119	124.34	33520	61232	149	-350.86	39	386.418
152333	55006	92	-180.88	44201	15477	-10	-675.6	40	387.440
1823721	917649	1244	260.84	1170479	412643	2473	626.78	84	389.037
117798	20281	-90	55.6	31357	5504	-201	-18.86	34	389.871
2146831	845620	1529	211.94	1264105	430000	3385	246.1	83	391.502
627566	1140643	2371	31393.06	311418	554086	4317	49179.62	62	391.532
2410308	1264082	1928	524.08	1528402	608779	3722	1022.92	73	391.608
2086622	728670	1039	441.54	1231444	348100	1592	1059.12	80	397.331
378392	631543	83	104.38	238491	381366	66	135.76	74	398.475
1985818	1240977	1105	98.3	1173259	547004	1577	274.22	75	398.766
120855	28039	-74	30.36	32426	7277	-224	129.36	36	400.273
1859160	586864	1134	358.24	1011343	241088	1953	621.58	71	400.739
303542	246415	91	131.26	100984	76110	-11	389.54	50	403.132
2371810	960009	1840	363.4	1453816	421696	3567	543.62	81	403.717
2836889	852078	1350	398	1574897	419800	2556	673.16	78	404.834
110630	39311	201	847.86	30843	11030	275	1005.5	36	413.632
174915	61039	241	758.26	48000	17090	558	975.88	40	415.491
183496	159662	110	-22.4	51606	54971	170	4.2	41	418.796
2934341	1127119	1825	384.5	1813673	594117	3037	712.82	84	430.938
2118865	1216500	1886	510.96	1216081	515695	2825	852.5	76	433.235
109877	71901	43	115.98	30539	20433	43	185.98	36	435.458
100979	29167	97	-96.58	27862	8199	43	-288.02	35	436.498
2234611	1569259	1932	241.52	1343869	737950	3309	621.74	78	437.581
2730972	1192793	2099	657.14	1766933	572053	3377	1674.22	86	443.089
2810268	1145109	1740	430.4	1674915	584661	3167	738.62	81	443.919
2684318	969058	1811	496.46	1670748	483950	3634	791.24	81	454.337
116347	69867	143	-10.02	33770	20374	214	-26.96	34	454.752
136586	53890	88	116.68	37511	15365	78	147.08	38	455.745
2346363	981344	1619	296.34	1304628	455890	2723	592.78	78	462.187
2416979	1013269	1837	387.82	1349569	464649	2876	773.36	77	466.142
1104479	2260172	3000	5196	739537	1197398	5379	12276.94	77	466.167
131571	58374	170	-59.8	39233	18757	415	-235.1	40	468.806
2178905	1045967	1921	470.06	1174589	470603	3674	910.64	76	472.705
2723515	1617478	1960	372.6	1746069	861063	3845	1188.7	88	474.114
2185748	1004741	1516	458.76	1318813	429448	2241	549.26	78	475.183
564132	227080	375	187.5	203092	68547	451	589.86	55	476.119
2142703	739727	1306	352.16	1155191	310623	1791	417.26	74	479.059
119044	38608	166	-109.24	31714	10562	277	-264.78	34	479.686
133906	85572	136	205.96	39895	27610	191	400.26	40	481.977
2470777	828365	1654	396.44	1413961	379968	2654	223.44	78	482.045
1445961	2589262	4241	55359.26	1030871	2270701	11470	157158.2	150	482.993
2129725	816777	828	255.08	1007338	320359	848	420.28	64	483.242
1184548	491852	584	97.24	674014	217579	397	314.42	73	484.399
2347723	713135	1578	416.08	1452128	374046	3297	683.42	83	486.163
3010563	1320194	2091	512.26	1917995	724046	4293	1112.98	77	486.224
2456469	1327425	2106	474.16	1386569	674122	3475	900.5	79	487.113
327852	820122	1749	5771.14	195727	367019	3380	11212.8	66	487.384
1824339	648500	1250	127	1032266	281014	2048	428.28	72	487.602
2888225	988786	1607	59.02	1635106	487522	3002	43.72	77	487.933
135225	74020	240	35.4	39064	22192	283	-1.62	37	488.630
2046665	766820	1270	280.2	1135147	348237	1531	312.66	77	489.235
215982	49172	83	-82.62	61894	13784	49	-248.86	43	490.823
114251	54364	-4	145.56	32183	16538	-23	101.22	38	491.507
191215	38436	250	166	52737	10421	356	301.16	40	491.713
1956140	700597	1812	416.32	1242897	361121	3213	575.18	82	492.457
2878986	1318018	3332	783.52	1655910	744630	5534	903.24	80	492.674
2713382	1240352	1875	376.5	1657531	604422	3095	731.7	81	494.145
122302	77401	152	186.72	40294	24408	296	266.56	47	495.349
3519630	1356995	2425	455.5	2375232	739642	4987	611.82	92	495.990
2921907	1221338	1672	341.92	1653847	555307	2934	649.24	80	497.274
2814207	1105256	1832	386.52	1722471	580544	3536	643.96	84	497.794
1738152	808264	1483	443.38	966411	354677	2370	532.2	77	502.285
2440182	909688	2244	316.84	1450135	428342	4149	281.14	79	504.954
2538207	903948	2084	449.24	1658513	450035	3235	519.1	84	505.885
2527506	1193718	2703	685.58	1545073	620067	4454	1575.44	77	506.117
2602250	705707	1576	421.36	1730163	332413	2852	655.72	84	512.535
2694371	845954	2030	438.8	1598425	413715	3289	762.54	78	512.914
106794	135314	182	-127.48	45467	53056	465	-574.1	58	514.263
409987	425223	1230	26524.8	172898	153796	1351	38896.86	60	520.880
2094686	839956	1624	393.64	1327442	390651	3239	404.54	85	521.696
2387821	1213773	2389	670.54	1731726	664997	3795	1696.7	87	522.825
2374148	1202974	3769	903.34	1466998	497067	6436	933.96	87	523.555
2228932	942284	2074	449.64	1566059	498576	4249	803.14	83	523.828
1997995	740806	1921	532.06	1066095	354399	2992	959.12	67	523.940
225507	144362	123	70.78	72345	46717	186	-11.04	47	528.178
103052	39626	114	-50.96	28098	10850	-4	-182.44	35	536.331
179159	98481	20	96.2	58141	32363	49	160.14	52	539.932
1919658	693059	1040	215.4	1089480	325194	2085	593.1	76	542.572
2401790	1270097	1657	366.02	1529514	630421	2831	517.66	80	543.917
1989040	1041871	1986	315.96	1069875	414016	2998	371.28	72	547.759
134431	194202	213	179.18	56416	102983	550	334	53	550.811
138127	156170	133	95.38	43719	53369	270	-22.8	47	554.475
2916673	1168835	1600	540	1525916	642686	3280	1151.8	84	555.125
2927624	1452620	2318	615.48	1756619	703109	3451	1577.86	81	559.794
2416541	1360474	1490	333.4	1189945	583884	2335	551.1	74	564.630
204800	386451	460	641.6	73054	130284	598	973.28	49	570.663
153491	176751	297	134.42	75692	75516	577	57.22	57	573.446
105465	35330	44	27.84	30359	10753	4	33.44	37	576.582
1945263	831788	942	382.12	1041397	356645	1363	1009.18	74	577.058
2502547	1056092	1923	293.78	1486513	505589	2754	618.44	84	578.065
371572	275196	-77	194.78	118755	85920	-254	48.56	49	579.964
157741	233597	124	102.64	44727	66506	220	97.2	41	582.907
2572645	903725	2388	725.68	1592177	496001	4703	1467.58	86	586.849
2999674	1230775	1587	119.82	1948632	713939	2880	70.8	88	589.105
2537995	958133	1430	232.8	1427937	418398	2188	471.68	75	590.243
2192633	865772	1466	324.76	1271348	396586	2016	594.76	72	590.358
2122919	731307	1491	373.26	1295004	340978	2081	535.66	74	590.718
1857679	7739058	17989	6042.54	1585382	5768602	55715	18742.9	101	591.949
2543634	894776	1587	401.82	1557651	404119	3258	688.88	80	592.391
2891658	1030135	2236	392.96	1863183	549872	4200	843	86	596.720
147503	84933	145	-0.3	47604	25743	185	-8.9	43	600.542
542776	670899	121	176.06	322371	503657	40	378.4	89	606.099
127137	68676	32	140.52	35691	20300	-59	212.26	38	609.083
2889093	1181710	1859	430.74	1711846	594681	3503	637.58	80	610.242
119551	44873	139	184.54	30198	11289	184	347.24	31	610.746
102749	90577	221	-94.94	27092	25583	263	-278.82	31	610.797
105340	59994	79	177.94	30322	21084	88	248.68	36	610.910
110611	69752	271	99.06	62780	49065	1133	609.38	81	610.984
2525146	1483954	2471	1590.06	1538496	652027	4034	2366.24	80	612.585
2540411	962150	1408	565.88	1519104	460375	2849	932.14	80	613.915
112916	158748	-69	-57.34	36517	74548	-336	-57.96	43	616.244
237552	55927	72	-22.08	66899	15549	80	-55.2	43	628.869
2655467	869473	1323	212.78	1425903	408842	2357	553.02	76	629.905
122497	193604	536	282.96	43362	71099	892	352.12	44	630.588
121908	84998	72	47.92	38507	24927	-55	115.7	39	630.693
2521738	1242883	1988	414.68	1690859	627447	3807	1188.02	91	631.376
2957780	1538315	2398	899.28	1977475	841954	4200	1966	86	632.573
2575910	1020857	2127	464.22	1560133	539553	3789	1226.54	81	642.570
148579	158516	437	544.82	50949	53470	785	542.1	47	650.290
144813	40315	-12	12.68	41860	12142	-37	20.18	40	651.720
155874	52810	85	-8.9	42759	15073	47	-16.58	39	655.943
2284214	1104161	1548	521.28	1269366	486113	2590	1092.4	78	659.282
2471942	984314	1321	265.06	1421093	459172	1878	380.08	79	672.827
271309	92893	9	37.74	84412	29445	6	57.16	47	674.479
102324	77740	74	97.64	28173	22546	-58	92.12	35	674.676
2566978	836428	1738	342.68	1555581	394011	2891	860.26	80	676.504
476950	249912	822	1267.92	141145	76225	1180	1808.8	49	683.301
112747	52033	64	-15.96	32629	14997	92	-36.88	38	685.616
123908	31015	178	-70.92	33435	8297	299	-109.86	37	687.002
107650	55765	98	125.28	30602	16426	110	97.6	37	690.998
2556982	1114738	1784	237.24	1617991	505328	2938	172.68	80	692.400
1917298	1888065	2745	525.7	1528113	975880	5185	997.1	92	695.442
2387755	891071	1482	421.52	1400255	426231	3162	558.32	77	696.029
2390212	1203024	1753	458.58	1338519	592698	3010	417.6	71	696.172
308379	233056	196	249.56	135186	143329	237	844.82	64	697.172
2514450	1295653	2684	612.24	1718881	803351	5127	1495.22	90	701.088
3107871	995031	1597	315.42	1778359	535764	2833	532.38	83	701.525
321012	305404	250	131	189801	202972	384	480.24	69	703.557
143872	44198	86	-27.04	41306	12775	311	-81.54	40	705.486
169787	64965	-58	155.12	50255	19380	-286	220.04	42	706.479
105721	92847	81	86.66	33849	33410	-117	249.38	42	706.593
2444528	2469427	3258	744.88	1581529	1033363	5892	1571.12	87	707.987
213727	84526	152	-54.28	61404	23787	178	-228.92	43	710.806
2188924	920590	1256	192.16	1365525	408509	2290	1064.4	79	712.116
2225773	668304	667	192.62	1217338	286593	735	612.1	71	712.268
109657	40023	121	-44.94	29872	11254	-2	-295.72	36	714.092
556588	1596239	2368	21196.48	335573	866369	4561	40578.46	81	714.445
135822	12850	22	58.92	35086	280	11	158.46	33	714.664
137726	60509	8	9.88	37692	17018	-135	-261.1	37	714.878
157420	230691	251	-120.14	98217	184692	257	-364.98	81	715.646
1848406	771405	1720	357.2	1106474	396439	2902	683.72	79	717.062
2360845	855137	1551	423.86	1493175	420828	2491	1049.26	82	719.300
2246930	923645	1759	450.74	1225016	406193	2946	292.56	77	719.814
2413092	971186	1780	364.8	1494911	475474	2671	429.06	74	720.011
111717	48841	202	28.72	30223	13378	320	-14.8	35	721.186
2216455	1161678	1286	255.96	1284713	496363	2464	601.04	76	722.505
138085	40420	137	164.82	35585	10608	277	86.22	31	722.891
2473570	1854540	2391	475.26	1600965	879599	4138	1023.68	84	725.791
955209	1.639499E+07	46282	20194.52	928045	1.277579E+07	132356	54647.16	103	730.342
120244	17834	1	304.86	31980	4611	-61	361.54	35	734.602
2663512	980304	2300	369	1701567	480740	4062	677.32	83	737.654
2919418	1729519	2586	252.96	1871479	923356	4607	-446.98	85	739.572
1800528	898483	2126	811.36	1228261	466803	3996	1563.56	89	740.571
2834997	2495267	2524	708.64	1840605	1267181	4936	1498.96	86	744.569
3469404	1463201	2452	338.72	2155102	760631	3564	465.04	81	745.637
2180500	665939	1090	123.4	1168784	296580	1813	252.18	70	745.946
136938	178777	27	-33.78	37078	48307	-128	-135.08	37	750.437
2168755	1969528	2034	474.24	1604138	1236161	3678	357.08	91	752.299
2688537	1265663	1960	317.6	1617439	616447	3089	611.54	82	754.074
463376	1063581	1272	4494.92	319693	500071	2150	8860	80	766.564
296623	336206	40	120.4	122838	130533	-46	334.44	60	770.473
170346	119518	85	23.1	56275	40012	215	69.9	47	771.719
2517469	937878	1659	158.74	1455334	452221	3339	331.54	82	775.266
2411390	1275699	2110	548.6	1482099	557719	3527	1301.22	79	791.016
2102806	909551	1052	285.72	1271963	453999	1580	521.8	77	792.696
296490	26791	230	992.8	81743	7787	314	1011.04	44	796.421
2862080	1141317	1828	320.08	1834128	621533	2988	583.68	80	799.871
2207683	1010297	1321	-192.94	1376998	485036	2379	-365.06	81	800.539
2689887	1085656	2224	450.64	1595783	577478	4143	96.98	85	802.629
123473	113254	-47	145.58	36485	33031	-266	97.24	39	806.756
101799	99581	58	154.88	29063	31714	88	253.68	37	806.778
1585537	1550651	1538	313.68	1051769	792267	3023	417.78	86	807.052
2680621	1203630	1293	125.98	1425079	547993	2403	-282.42	74	808.508
1503887	674562	1401	254.86	1156245	462780	2923	628.78	92	809.734
2178900	907193	1631	338.66	1358564	476050	3417	134.62	104	810.987
2172476	800136	961	118.46	1205745	363952	1567	-129.38	74	811.320
105967	76161	195	-47.3	25752	24118	300	-176	28	811.579
2507176	867893	1597	410.42	1698151	462442	3839	949.54	84	812.285
136170	37799	68	103.48	39649	10596	68	49.48	34	812.580
109938	73306	40	85.4	34144	25674	5	41.3	42	816.120
2457659	1033900	1815	216.9	1506484	481771	3187	723.82	81	817.140
1445464	487069	646	155.56	827195	217761	770	65.2	74	817.663
1900015	1604163	1940	512.4	1155644	754211	3667	734.62	84	820.956
2770289	1280368	1834	370.24	1931584	812282	4844	1104.84	96	822.060
1605461	839895	1774	367.64	981138	408945	3190	881.4	83	823.030
127796	61377	322	219.92	37987	17257	514	443.04	39	826.678
153903	74384	195	56.7	47341	21992	194	94.84	42	836.038
2086540	1102330	1479	332.94	1213855	502207	2339	306.54	75	836.534
2481835	1234930	2006	541.16	1655603	593292	3975	952.5	85	838.985
157837	232199	134	56.24	56104	93386	437	-208.18	60	840.695
150479	71184	120	-144.8	46148	22266	129	-309.06	40	841.122
2670293	1455261	1821	296.06	1558787	642234	2557	455.02	76	843.595
100204	22548	15	-31.1	27125	6574	-123	-38.78	34	848.014
2075842	721054	1375	72.5	1231347	337047	2438	77.68	81	850.205
2745587	1164424	1998	403.28	1582441	581719	3140	779.4	81	851.359
2353168	1072849	1696	221.56	1427610	550294	2794	-93.16	81	863.045
2276891	921661	1879	474.94	1414670	432858	2870	897.2	79	876.753
208519	218441	93	139.98	61696	66951	-62	434.68	44	887.692
2291907	912937	1275	423.5	1286823	382451	1890	713.4	75	900.323
2605514	1180426	3281	929.66	1553717	577034	5555	1646.3	79	902.673
2051164	879139	883	168.38	1065974	353427	818	442.48	71	905.273
115018	17399	201	-11.14	31526	4661	451	-17.14	37	908.109
174383	92562	163	57.18	48363	26170	81	8.66	40	909.185
2016670	603650	1093	125.98	1224785	295428	2458	136.88	84	909.841
103356	95817	-30	80.2	30753	30374	-80	290.2	35	910.353
144033	79691	32	232.52	47311	34492	-111	784.54	58	913.370
1354500	776397	1612	325.32	574633	259768	2619	568.34	63	913.835
130863	86758	45	193.7	42682	32752	56	326.16	46	917.667
2108942	787876	1754	510.44	1248877	367190	3692	915.12	81	919.698
1861182	778840	1120	95.2	1055036	325004	1766	279.76	72	920.372
2185685	800549	1356	571.16	1327945	372362	2274	1131.64	80	923.081
2260703	744333	1424	237.64	1417469	360703	2441	882.26	78	923.171
1806818	722927	871	353.06	958029	322121	981	834.66	73	925.061
2299377	1051554	2118	480.48	1484010	528156	3775	939.5	83	926.421
1564442	566692	1083	70.38	905666	245434	1768	-127.52	75	928.208
110222	55073	121	143.06	30074	16544	54	178.44	35	928.754
106041	63473	41	55.26	31631	20376	-128	23.92	40	929.558
214372	217921	-52	173.28	58332	62209	-116	361.24	41	929.600
366434	44303	124	160.64	102004	11962	36	304.96	46	930.952
508760	842973	1008	4523.88	211350	304877	1692	7116.12	62	931.141
1658962	871087	1446	345.56	1596379	759754	4239	1371.54	109	932.101
738919	1157296	3305	38800.3	344818	451443	5725	58536.5	68	935.381
2991327	1425422	2645	469.7	1893060	761061	4785	851.1	88	936.714
2783195	1215392	1396	453.56	1696093	591820	1747	964.42	78	943.151
2373857	1905657	2353	276.58	1239278	766413	3488	672.68	75	945.854
2509133	1062395	2383	601.38	1694173	569641	4409	1067.74	87	951.303
2050134	888731	1213	280.18	1311928	408906	2598	601.28	80	951.769
2263634	888557	1310	113.6	1244889	363812	1333	-70.62	74	957.055
2330674	742436	1692	415.12	1522747	428435	2664	1497.04	89	961.501
116799	23594	136	38.96	31201	6202	277	-72.78	35	962.572
2621702	1867613	5469	1326.34	1719608	867926	9071	2505.06	87	968.254
1826220	858840	1235	359.1	1109871	388640	1978	877.08	77	969.233
321780	100225	164	149.04	91877	27535	301	244.86	45	970.354
2042870	1231232	1189	262.54	1106115	482816	1964	112.04	73	971.616
2239096	996007	1647	344.42	1353208	451861	2889	908.54	79	984.116
1971124	957613	1489	18.54	1248951	459084	2341	381.26	83	986.613
2210245	1056204	999	257.14	1164139	466405	1652	120.72	73	988.445
2778086	1335770	1893	543.98	1690163	643309	3037	1507.82	80	996.283
201597	178216	360	538.6	68808	62929	615	610.9	48	997.084
1521339	656817	1347	259.42	917700	307767	2370	397.2	80	1015.241
106385	18992	22	120.92	28504	5215	-130	210.2	35	1016.948
3068288	1157076	2540	559.4	1997638	649414	4288	1176.68	86	1021.138
340569	244554	339	237.54	154131	120403	532	645.52	78	1022.940
130653	29398	4	-77.56	35511	8340	-145	-331.7	37	1024.703
2359489	894342	1753	230.58	1400126	388787	2872	-48.08	77	1025.253
2014451	764656	1127	339.22	1131021	334164	1751	953.86	70	1025.600
1676051	737441	1436	291.96	1196220	395013	2972	973.92	91	1027.333
1945058	776775	2500	446	1149107	364930	4730	350.8	76	1027.589
130990	41767	76	-45.64	35729	11251	69	-322.66	38	1029.724
105595	25284	93	0.98	28612	6515	188	-91.32	35	1030.816
2680697	893549	1935	336.1	1719557	476771	3784	427.24	86	1031.339
205777	81791	181	211.66	58047	22891	-1	324.14	42	1034.126
3214220	2032649	2902	797.72	2139442	1175001	5417	553.62	86	1035.833
2661295	1024266	1467	394.62	1597538	459603	3161	195.46	75	1036.165
127138	12640	168	-108.52	36239	2999	312	-321.68	38	1037.173
1051919	314277	430	25.8	576418	112066	757	240.02	71	1038.505
2006594	981428	1432	226.52	1254399	461602	2086	417.96	79	1039.427
2097081	663514	1525	490.5	1221488	313572	2896	844.56	78	1039.764
1926405	1149952	2494	558.84	1352547	601981	4371	1045.06	79	1039.843
154378	111185	210	80.6	47131	34501	165	51.9	42	1041.831
2785933	1312791	2273	382.78	2846556	991809	5831	1224.66	121	1042.053
463127	1105444	1404	20231.44	195811	431796	2401	29958.86	48	1042.154
2349003	666134	1276	240.36	1268723	269757	2036	340.96	64	1042.229
124538	175955	38	107.68	30911	45688	19	161.34	29	1042.647
143306	106609	-44	200.16	40009	44373	-363	453.82	39	1043.925
2097767	821963	1798	296.28	1406887	425013	3757	414.02	84	1046.834
2623664	1345982	2651	613.86	1541290	645150	5133	1105.38	81	1047.307
248392	592999	140	19.4	253482	451236	406	-230.84	93	1048.452
1954856	621977	833	105.38	1147019	270394	1602	-423.28	76	1048.646
1465687	694578	1144	82.84	815973	265009	1663	354.18	69	1048.990
2754001	835912	1378	88.08	1627743	441264	2259	284.74	85	1050.840
166148	59462	166	150.76	42951	17412	211	279.46	33	1051.165
2493809	928130	1416	282.76	1459491	452196	2722	194.92	78	1051.947
2746682	971680	2709	381.74	1808550	447167	4655	896.3	78	1052.073
127703	38497	95	924.7	34937	10443	190	1126.4	37	1061.209
1921144	465110	1063	292.18	1057593	207342	2013	509.18	76	1063.525
111253	121456	69	135.34	33241	35553	145	165.7	39	1064.802
2329895	1082063	2090	517.4	1569699	562729	4280	607.8	85	1066.974
2943668	1146120	2789	677.54	1807894	584068	4826	1539.36	87	1069.625
647185	616014	-32	-47.52	198213	173833	-155	-158.3	53	1071.772
161952	67420	142	-107.88	47083	32825	248	-373.72	42	1075.674
121723	10777	19	-16.66	33011	2484	-194	41.16	36	1075.926
109848	48801	117	-33.38	30872	13900	145	-128.3	37	1084.602
2716070	1382236	2296	398.56	1736451	674904	3947	537.42	88	1090.835
2924337	972371	1616	523.76	1678108	456875	2801	1320.86	84	1095.670
2126169	822644	1297	197.42	1163245	324293	2701	308.86	73	1111.882
102293	17715	635	46.1	27544	4622	795	-60.3	35	1114.280
484382	263690	59	251.74	151186	82528	-13	434.82	51	1119.952
147121	73290	161	23.46	41275	21477	405	63.3	39	1124.342
151367	70571	-4	134.56	41197	19785	7	204.02	38	1127.051
153741	26767	-115	41.1	45119	7798	-235	206.9	41	1128.058
118219	44435	75	-58.5	32572	12581	122	-197.08	37	1129.243
206031	82855	490	274.4	58164	22860	731	219.66	42	1130.232
3575725	1368887	3534	853.24	2631094	979248	8795	1855.7	99	1130.547
126755	30501	121	63.06	36974	9554	161	129.46	37	1131.244
104385	108171	150	116	60683	61374	617	45.62	72	1131.495
1468667	596321	1778	45673.08	580663	209439	2504	68041.44	63	1132.108
1791001	698254	1072	-61.08	1110559	327036	2379	-319.06	80	1133.220
2472292	908993	2038	214.68	2641170	804741	5145	772.7	131	1136.407
3052596	1037788	3050	581	1913656	583318	5877	1176.22	84	1137.039
2528675	1386114	2216	716.76	1449120	716797	3965	1431.9	83	1140.634
2068808	863552	1611	80.46	1259468	453168	3024	304.64	81	1140.922
1836432	661266	1420	421.2	1067769	338278	2400	1001	80	1144.057
187272	66922	39	174.54	51753	18339	-20	382.8	40	1145.220
122149	81123	58	196.88	33402	22599	144	464.84	37	1146.054
119465	126878	-67	-76.62	35574	36597	-325	-145.5	39	1149.855
3150426	1769901	2243	542.98	1995016	912292	3430	612.8	83	1150.610
194220	87014	232	102.52	60577	27815	523	154.78	44	1154.541
2416360	1015227	2311	489.46	1555241	552220	4881	991.66	84	1154.808
2525273	970995	1656	370.16	1599543	494296	2999	740.14	84	1155.835
2353153	767216	1089	101.54	1186011	303424	1401	179.86	72	1157.851
1789207	567105	721	56.06	985926	262041	1403	106.58	76	1160.698
103448	70830	120	45.2	29272	25469	223	-22.22	34	1161.187
100700	75007	187	22.82	28772	22300	324	-50.36	36	1161.452
2083393	723217	1163	341.18	1123335	314731	1572	488.92	74	1168.418
100422	106815	191	-27.74	44777	47823	433	-43.62	54	1172.457
2663148	1094944	2757	424.02	1552320	536868	5356	305.16	82	1174.002
135258	45097	120	-35.8	38265	13839	218	-241.52	39	1176.382
2475670	851014	1302	323.72	1424771	410517	2084	293.24	80	1180.258
2197280	1050052	1345	494.7	1203561	455352	2351	845.86	76	1180.979
2437435	794193	1674	572.64	1464522	400804	3015	1331.9	77	1181.113
773275	1170522	2641	20770.26	352977	569467	4378	33155.08	73	1181.872
134293	73241	146	67.56	43422	24014	99	186.14	44	1184.957
128478	63421	66	26.76	38711	20103	41	-71.74	40	1188.176
234961	142056	223	-56.22	81310	49237	307	-72.98	49	1194.976
1720090	658153	957	298.02	974558	289071	1255	283.3	74	1195.497
2546971	1004276	1771	190.06	1402188	437719	3274	686.64	76	1228.582
2552137	1556502	2296	693.56	1616679	840271	3366	1114.76	81	1229.169
685228	1546032	2894	30136.84	372548	688180	5686	49116.96	97	1231.411
196565	80140	61	-138.54	92754	37449	260	-693.4	70	1232.060
1893117	1123897	1210	250.6	1009596	475897	1987	292.82	76	1234.497
180975	72339	159	-105.26	56779	25156	289	-332.46	44	1237.703
2111412	817780	1461	417.46	1315796	401344	2349	701.14	81	1237.996
130560	33286	11	-53.54	35404	8584	-60	-186.6	34	1238.686
3182109	1973529	2725	525.5	1860168	978653	4276	587.36	80	1239.980
1894366	566813	1634	330.24	1035162	233059	3333	622.38	72	1240.677
154068	54160	119	49.34	47670	20113	-14	-106.04	44	1241.798
2381784	1353569	2608	748.88	1593409	798746	5642	1850.12	87	1242.663
2867104	1264577	1867	335.62	1602253	622774	3091	652.26	79	1248.313
2904537	841969	1978	607.08	1809549	483400	4157	869.02	86	1248.986
148747	56811	112	106.32	47547	17680	229	56.94	42	1250.133
304068	79107	158	211.88	86509	21576	105	300.3	44	1250.209
2560039	1194245	2296	701.56	1644015	647475	3495	1245.7	82	1250.274
2723376	903533	2016	450.76	1661197	471656	3739	1022.54	90	1251.014
104480	6086	15	50.9	28324	1428	10	-30.4	34	1252.014
191714	66536	195	1.7	64832	23644	376	-115.64	48	1254.691
921081	2097085	2672	4754.92	718348	1361420	6283	13679.38	107	1254.936
149595	123147	223	80.78	46444	48146	345	-50.3	44	1257.350
139138	41955	185	51.1	37796	11454	305	142.3	37	1263.315
1259763	611409	1138	187.68	924242	374200	2395	177.7	89	1264.721
268587	176911	118	90.48	111717	103001	151	264.86	65	1267.138
2442604	915425	1009	301.74	1502993	464982	1596	675.56	84	1267.576
2599991	1423650	1748	482.28	1397074	688936	2733	823.38	76	1269.686
2298603	709358	769	338.34	1333697	321825	1543	653.98	77	1281.191
106724	52952	103	134.58	31258	15022	201	356.86	37	1282.275
1934847	793465	1061	63.46	1184709	371233	1679	44.94	80	1282.943
1751936	683909	1145	252.7	993324	294772	2096	250.56	76	1287.211
151260	36495	-64	-11.04	43579	10965	-98	-128.28	40	1301.728
775967	823332	613	36.18	399768	363466	1092	-98.88	74	1310.975
116445	40988	102	-28.28	34344	12923	81	-71.34	39	1317.804
125503	26601	50	78	34550	7314	-161	166.54	37	1329.755
2414339	1012833	1992	329.12	1488583	528483	3650	333	83	1331.363
463943	2308630	202	142.72	289616	1277972	449	443.14	74	1332.886
2621557	1105301	1961	441.46	1578448	624072	3494	925.84	88	1334.636
175441	54427	102	-54.28	48216	15197	158	-192.12	40	1336.612
2108972	766793	1392	199.12	1263380	373038	2194	408.84	80	1336.626
1463189	695967	863	244.18	925592	337186	1367	621.62	79	1343.001
2427424	926228	2355	567.3	1568497	458118	3938	1308.68	79	1343.111
1821913	816682	1103	247.58	1048175	367560	2124	652.64	73	1343.870
2377795	898702	1600	391	1371945	392836	3209	707.74	76	1344.179
2739008	1327910	2607	661.02	1855993	712923	5402	1606.72	89	1345.768
2765248	1008386	1796	535.56	1671860	503356	2575	645.5	81	1346.982
2025595	915391	1667	457.62	1478728	457257	2762	774.32	85	1348.452
103384	35929	80	71.8	28106	9725	-58	48.12	35	1350.319
2236911	995177	1878	417.08	1349437	423619	2813	519.18	78	1350.717
2128690	788384	1258	290.88	1140471	335535	2238	842.68	69	1350.936
988156	1.167997E+07	16133	8330.38	487441	4926233	27645	14936.7	64	1351.250
2115788	1428207	1581	193.66	1463531	758611	3099	114.14	86	1351.848
1993891	589563	1100	-1	1268918	277469	1686	-13.04	77	1351.952
2494755	1004785	1998	329.28	1582325	523823	2950	728	78	1352.504
2364056	1065711	1092	297.12	1335661	493830	1242	986.12	76	1354.581
101310	59238	208	118.88	35653	26221	359	137.74	47	1355.549
122728	81232	133	174.38	33195	21813	178	363.08	36	1356.349
882901	1791676	2777	15303.22	467015	872988	4945	27792.7	82	1357.642
430812	776530	770	146.2	211888	315895	1381	-132.34	66	1358.437
2097307	552039	1314	284.04	1193266	263254	3082	378.52	77	1359.420
1756409	692327	1607	273.02	1195593	347026	3319	858.34	81	1359.648
2656693	1081015	2017	529.62	1570660	493395	3466	655.76	74	1359.741
2138624	1389257	2679	808.94	1375081	679142	4419	1363.34	81	1364.297
1650650	604426	1020	247.2	977865	285454	1817	828.62	82	1366.088
2820560	1011574	2212	664.32	1967165	550835	4147	1607.42	90	1366.408
2438606	824329	1832	576.52	1432037	421736	3437	838.82	78	1366.685
120743	60368	91	-4.74	35703	19381	102	32.72	39	1368.269
114964	12221	-38	81.32	31133	3345	-248	-32.28	35	1370.691
110885	52666	108	34.88	30657	14568	169	-41.66	36	1371.406
2591471	2409711	1807	466.02	1607950	1264383	3476	989.36	86	1371.753
112774	89972	-5	146.7	29572	24453	14	237.04	30	1372.083
2321465	1030657	2080	412.8	1383925	515930	3762	481.32	84	1372.815
138917	151751	-17	30.38	38550	48456	-255	44.7	35	1373.169
2157906	894979	1680	429.8	1335530	449744	3198	1126.28	82	1374.505
2691508	1245758	1945	432.7	1658199	593218	3365	339.9	79	1386.794
2550246	1726525	1775	472.5	1538104	774636	2874	831.64	76	1387.254
2428274	941383	1204	373.44	1347711	418335	2293	773.98	77	1388.040
2010369	804648	1533	292.38	1328555	445739	2738	543.68	86	1390.821
133039	90356	125	-137.5	37305	25187	153	-320.42	38	1391.896
2433479	949659	1294	440.84	1504617	444636	2216	1061.76	80	1393.621
545370	1435839	3080	33449.8	280725	654583	5409	52200.74	74	1397.152
161480	248283	9	25.74	63275	85228	-28	-29.08	49	1399.828
2300120	854485	1277	403.22	1329449	373476	1898	1320.28	78	1400.989
2097032	903474	1868	589.48	1288045	551135	3460	1010.6	89	1421.411
2000097	792862	1363	419.18	1185800	360513	2137	650.82	71	1421.438
2544691	1056548	1734	277.24	1562803	479559	2741	563.26	79	1422.059
2820490	1254562	2083	458.38	1407007	548947	3063	540.18	74	1424.860
121722	37891	134	-5.76	38001	13317	289	-147.46	42	1428.627
121095	116348	138	91.68	38503	39157	218	119.48	41	1434.605
166308	58108	74	-38.36	48667	23592	136	-153.04	46	1446.094
2309665	988689	1424	157.64	1194607	378036	2606	-25.84	72	1446.946
108555	59186	42	134.12	32504	19648	-94	202.16	39	1447.757
164970	149377	56	9.16	55202	49667	-124	-16.64	46	1453.732
155996	14956	-63	-104.18	48916	4711	-171	-302.06	44	1454.760
1159558	725977	800	48	702939	344207	1235	-68.9	77	1454.772
111694	46857	189	-9.46	34948	14780	340	15.4	39	1457.551
3633280	1122444	3228	807.08	2141591	588599	5412	1617.32	87	1458.304
2557174	721604	926	126.36	1488757	324474	1383	356.38	78	1459.172
315659	160617	451	779.86	93140	48180	594	912.84	42	1459.609
1959696	763239	1924	284.64	1589095	692717	4621	773.06	107	1461.050
1843074	1295394	1605	450.3	1088472	614389	2520	1180.2	75	1462.604
1873437	953909	1308	138.88	1277120	485937	1774	560.64	85	1463.447
2220718	1041437	1498	530.28	1362238	468368	2896	769.56	78	1464.136
2281949	896398	1519	417.34	1400591	437096	2492	831.12	82	1464.883
1639980	831778	1041	224.26	913732	350729	1512	493.32	70	1465.291
115025	50035	-43	29.02	32347	14540	-226	130.64	33	1465.513
666162	701826	1044	2726.84	362333	346593	2421	5744.06	84	1466.377
116065	47964	-66	-38.76	33262	13792	-203	-187.58	38	1467.297
2661359	853789	1655	714.3	1678852	411892	3003	1466.58	80	1468.073
1885910	740466	1000	321	1190941	331792	2103	837.58	79	1468.997
1694878	678878	1533	182.38	1088973	333931	2697	111.42	80	1469.561
104172	56638	-46	109.44	25485	15013	-157	132.98	28	1469.824
2805096	1250098	1956	460.16	1729319	661831	3324	666.64	87	1474.047
2809876	979770	1464	332.04	1635779	477944	2443	536.98	78	1474.529
128359	139931	209	20.74	43780	54980	357	-38.98	48	1475.490
1670742	871499	868	38.48	973010	383384	1734	222.24	73	1481.196
140498	144510	-46	155.44	40505	42790	-270	306.8	41	1482.402
115767	81005	253	84.58	51260	60147	498	-224.72	75	1482.594
3244967	1428792	2657	499.02	1916686	684367	4583	528.38	80	1483.500
2869763	1187809	2657	661.02	1814772	562048	4612	771.32	81	1484.271
3093771	1620061	3204	629.44	2076130	902579	6924	859.64	97	1484.925
1690703	1020574	2048	572.28	1150302	506266	3584	1505.24	85	1487.972
198489	282672	166	13.76	53340	76932	161	-207.54	39	1488.747
2305763	781663	1234	338.24	1343152	381412	2160	875.6	79	1491.839
117657	77232	89	-33.46	42170	28728	151	-133.14	45	1496.254
2135892	864433	1923	525.78	1335102	424095	3488	1265.68	83	1496.432
130841	82041	52	-25.28	36900	31385	20	-185.8	38	1497.332
207389	494586	784	2375.24	85803	180454	1122	4101.92	55	1506.650
2019874	727483	848	189.28	1091185	305261	1204	292.44	73	1506.976
112844	27108	29	-26.06	33322	8034	-153	-209.58	38	1512.551
114949	60757	154	93.44	33259	18473	121	182.06	37	1515.236
110287	46286	115	112.9	32545	14388	310	258.6	47	1515.546
2654431	1047157	2176	488.36	1520243	452985	3807	968.02	79	1522.400
2767500	1066562	1881	363.66	1815842	533519	3250	369	84	1523.896
188253	57944	272	83.92	52707	19017	359	225.74	41	1525.029
2562171	1189594	2685	405.1	1518080	540735	4178	938.08	77	1525.081
2143559	752991	1517	323.62	1302451	345831	2392	567.12	77	1534.118
445410	318319	223	241.78	138593	94699	154	196.44	48	1534.720
2455400	726974	1354	242.44	1438947	339093	2357	102.02	79	1552.637
278780	1341107	2687	9450.82	209152	764998	5905	19844.3	83	1558.110
1786474	776261	1190	225.4	1094815	381408	2408	384.88	79	1558.941
703510	2305542	5014	56252.04	738337	1782414	15278	164114.1	110	1559.948
1905250	1128604	1930	1418.8	978626	465598	3334	2202.24	75	1560.506
2381231	1541471	1554	229.44	1302075	683747	2600	-169	73	1562.922
123788	69629	12	196.32	35912	21467	-150	213	38	1566.306
176465	169840	89	114.54	62806	53770	69	227.34	48	1571.117
232989	29368	-9	98.26	82990	8586	-76	266.64	49	1574.740
1900433	691448	1346	216.56	1155801	331906	3130	-47.2	80	1575.259
2496780	809740	1161	364.46	1528139	376365	1411	1098.46	78	1576.040
1661467	625186	1183	393.38	1004546	304728	2455	1136.3	78	1577.130
2357713	931195	1805	328.3	1414385	422544	3260	840.6	77	1578.155
2363855	697512	1410	322.6	1306830	311080	2245	-52.3	77	1578.741
2048648	880307	1312	283.32	1196423	369620	2367	472.62	73	1579.238
2549513	1001523	2204	378.44	1612834	486366	4482	1188.52	81	1580.701
2209885	846433	1977	365.22	1558657	463908	4006	791.16	84	1581.052
114905	28418	3	-34.42	30183	7955	-36	-103.96	33	1586.324
107233	64482	66	109.76	30720	18303	20	56.2	37	1590.993
109651	73168	85	109.1	39468	28378	231	218.66	49	1593.594
2543966	1068471	1993	315.98	1593687	619841	3953	449.58	84	1596.242
2579384	1170602	2071	437.06	1809118	635427	4141	759.26	93	1600.245
3146366	1567791	4736	1760.96	1878468	789661	8112	3195.32	82	1605.294
106288	28436	30	94.8	27234	7199	-77	51.78	31	1605.948
2738277	884794	1528	256.08	1592094	378425	2918	384.48	78	1614.918
2798723	1030879	2364	531.04	1760190	538025	4216	907.76	86	1617.142
842138	99243	1358	31379.88	318914	35551	1952	47499.72	62	1619.706
2333152	909778	1804	398.44	1490887	446549	2850	706	81	1622.695
253448	17585	39	-5.46	70347	4954	48	97.28	43	1628.457
2970880	1378934	3191	579.26	1832276	683040	5884	814.24	83	1634.886
2866705	1546367	2015	474.9	1636246	755164	2850	1055	76	1635.511
155041	90325	222	-20.08	44977	26591	378	-179.92	40	1637.284
193997	156631	216	-21.24	53371	43117	416	-323.24	41	1638.032
1643592	675138	597	323.42	902638	291910	1049	724.14	73	1646.375
1791469	724767	1000	207	1068505	329780	1904	42.44	75	1656.456
2563223	876906	1736	286.96	1592290	434356	2999	69.14	82	1656.993
2000592	732602	1302	332.72	1241767	365373	2263	635.18	79	1661.560
100031	108200	62	144.32	27196	31409	-30	210.2	33	1662.094
2462997	756794	1875	494.5	1468903	357761	2984	1351.24	78	1664.932
118948	52081	137	181.82	32970	14229	116	415.76	37	1667.164
2178896	851955	1457	451.02	1297207	393588	2333	798.38	77	1670.270
2714965	1139007	1738	428.68	2919950	841849	4587	1516.82	149	1672.069
133118	218189	99	100.14	48275	71571	151	-119.14	46	1672.976
108696	90759	86	46.96	29429	26232	62	48.32	37	1677.297
120872	57080	132	-43.48	34732	16500	139	-188.46	37	1679.271
2009681	831079	1415	460.9	1321798	512598	3538	1054.68	90	1681.185
2267257	1003464	1694	256.84	1412313	510781	3177	339.22	76	1681.423
365278	243914	159	47.74	106900	74102	196	6.56	46	1682.712
1712417	865318	1676	343.36	1160317	445355	2421	1084.06	87	1682.960
2129665	772214	1417	423.62	1468816	399917	3114	535.04	86	1683.955
2430470	1218293	2618	535.48	1940616	723464	4037	2271.82	92	1684.235
2954525	1398957	3014	40009.04	2186925	1483308	10683	73989.38	150	1686.214
156279	61998	70	40.2	46794	18531	107	7.02	41	1687.269
105319	37206	101	380.86	29192	10558	152	566.72	35	1687.679
2370901	1148758	1972	456.92	1434975	502635	2875	775.5	77	1690.327
3045987	971814	2014	401.04	1877647	503458	3682	163.52	88	1697.613
1864767	897412	1371	216.06	1076333	352151	2125	714.5	75	1699.417
150206	119704	173	7.78	42445	35716	301	-151.14	40	1701.352
1349291	900571	1049	316.14	1013314	587107	2208	195.88	95	1703.755
146047	45239	139	-77.46	40219	12771	180	-222.2	39	1707.348
118024	33599	104	42.44	35281	9747	275	14.5	39	1707.819
2180501	1805062	3688	528.68	1518065	825146	6201	1011.86	92	1710.415
3213122	1069794	2607	562.02	2071818	591712	5373	1002.78	87	1711.112
2749416	1251634	2093	352.98	1577675	591537	3439	334.54	71	1711.193
122378	69335	107	182.02	21219	14250	101	238.86	20	1711.262
835591	1738698	2067	15708.62	457514	815478	3798	26592.28	79	1713.587
1763235	655003	986	272.96	1012238	278743	1749	231.14	74	1717.112
2543517	948447	1731	268.66	1459035	453619	3050	140	77	1719.540
107535	12947	34	118.24	23893	2042	45	35.7	25	1719.716
2004993	916911	990	152.4	1154198	407006	1306	151.16	77	1721.347
141505	77364	91	97.26	40534	22307	251	132.86	39	1723.284
2288672	786755	1176	153.36	1326523	329074	1565	222.9	76	1725.133
2226529	715304	1165	277.9	1267292	307911	2164	216.04	76	1728.836
361935	1223941	2469	5910.34	209640	527286	4128	10428.08	69	1735.336
249827	120479	182	34.52	68619	45983	181	70.66	43	1736.842
2279165	910124	1764	444.04	1271977	401205	2126	791.36	75	1743.688
2306283	894129	1757	392.02	1404081	420967	2732	748.52	79	1746.653
2590133	1169042	2814	758.04	1950867	713200	5640	919.4	88	1752.360
108785	74837	89	-75.46	31302	22654	114	-283.96	38	1758.682
2524120	1240754	1858	662.88	1477820	529397	2971	1326.06	81	1764.441
118363	269934	-55	314.7	35099	99397	-228	563.92	39	1773.416
122529	56699	93	73.98	33682	16478	-23	89.22	37	1774.063
1033541	1547161	4368	49951.48	428976	582483	5701	68061.86	64	1774.384
2405879	1340329	2358	623.88	1649808	698679	4752	1020.72	84	1775.342
104723	80852	72	2.92	37147	31800	37	-80.18	46	1776.641
110714	16624	20	31.2	29856	4455	-8	-20.88	36	1778.486
1760640	1168998	2362	672.32	1166157	603522	4894	1721.84	90	1778.766
2732299	1191282	2372	386.92	1765569	698323	4637	1048.82	87	1779.867
2533791	712027	1447	378.42	1414385	340572	2060	784.6	80	1780.867
2367654	1038335	2261	481.46	1314482	435571	4028	812.08	77	1781.751
2673998	1035301	2163	505.18	1830029	606010	3869	1502.34	90	1782.874
2666853	1110673	2835	666.1	1932736	567170	4880	980.8	85	1783.222
2093577	1074526	1457	593.02	1310808	531465	2827	1082.22	95	1783.961
2411814	898581	1867	399.62	1363682	412851	2507	644.02	75	1784.118
135187	43310	71	-7.94	36280	11368	217	-162.38	37	1785.372
2417009	848732	1024	318.64	1275255	360196	1481	712.66	73	1786.021
2326439	1124324	1922	425.92	1638815	584426	3466	758.76	87	1786.286
117886	32946	21	-4.94	33156	10168	-21	-46.06	38	1788.249
2388309	1094098	1429	380.94	1497463	542118	2635	564.1	82	1788.723
1972727	772492	1956	342.16	1229815	412272	3599	631.14	100	1788.849
2105083	737260	1241	390.26	1355806	349409	2749	611.14	75	1788.984
1827334	729004	1837	488.82	1153593	347318	2669	900.34	74	1789.232
2613717	1205269	1630	428.8	1573216	582387	2658	890.88	83	1790.355
1787037	591798	1487	369.82	1042593	260630	2522	321.92	79	1791.268
127528	109455	8	48.88	35164	31067	-56	22.84	34	1791.760
2342074	1428179	4187	1271.82	1542049	790044	8010	1992.6	86	1792.332
2436222	1058941	2352	636.72	1464124	502657	3624	1205.64	75	1792.617
2885981	976872	1906	276.16	1778552	494790	3128	328.08	83	1794.666
2150616	1035638	1511	517.46	1174106	480280	2911	998.46	76	1798.322
271236	171708	177	68.22	85856	54847	146	126.56	48	1799.768
1672968	1585123	2270	478.2	1302622	1032107	5594	1036.84	100	1809.544
689327	630418	1649	28885.14	291345	277136	2544	46306.84	70	1810.491
178435	59320	51	133.86	51264	19835	-74	279.36	41	1815.286
3276623	1809082	2177	730.22	2146051	1041343	4159	1586.74	90	1820.313
2268443	735404	1143	195.98	1260352	318188	1635	438.1	75	1821.992
2043690	628818	776	33.36	1192602	295449	1291	-10.74	77	1823.014
124365	62790	51	103.86	64197	37231	179	187.94	78	1825.343
1888212	629794	1197	303.42	1050760	282282	1937	715.82	74	1828.757
3277207	1370806	2737	493.82	2024050	817374	5964	810.04	88	1835.551
148528	67710	88	-14.32	43218	19556	133	-117.62	40	1838.689
148092	51957	38	117.68	41251	14094	55	110.3	39	1846.793
102677	47643	88	66.68	28981	13931	171	221.06	37	1855.253
120544	46674	130	102.8	34100	13108	99	188.14	38	1860.735
624382	1715875	2787	5135.82	347262	882818	5230	11900.8	85	1863.231
2077840	1013019	1579	157.94	1232621	454894	2606	389.16	80	1878.158
1823965	834058	1173	346.78	943210	322149	1641	644.26	69	1881.984
2958982	1290961	2302	447.72	2034115	662184	4852	965.72	90	1882.611
2432633	1186317	2685	964.1	1526835	606269	5202	2105.72	81	1884.584
2156159	1303789	2125	520.5	1372356	667195	4108	928.88	85	1885.902
1676442	676552	1402	77.72	1001911	294654	2050	97	73	1886.371
2800384	928532	2117	565.62	1603467	405009	3267	1300.62	78	1890.705
2158024	838379	1502	422.72	1201938	351397	2244	609.84	77	1891.231
2761650	1036920	1677	267.22	1603724	437776	2457	390.02	73	1891.565
2900013	1522286	1645	228.7	1678471	684641	2680	319.8	72	1891.814
2552695	1196663	1618	123.48	1586553	597671	2735	34.1	76	1892.023
3788074	1230148	2133	273.38	2545463	698962	4784	377.24	94	1894.026
2074302	676098	801	304.86	1197249	279542	1129	1140.94	77	1897.154
1785277	691340	1516	542.76	1150453	333900	2918	876.48	81	1898.115
2481803	1270522	2189	431.54	1635274	657220	4035	997.1	87	1899.449
2138408	828969	1896	580.56	1284895	368586	3149	642.14	77	1901.876
419587	76486	-24	29.36	151538	23275	-150	-63	56	1903.705
135813	105941	253	58.58	37296	31356	396	103.56	35	1903.760
116752	51584	39	-120.46	34483	14839	-86	-277.96	38	1904.560
1747535	741557	989	224.54	921025	292359	1620	302.2	73	1904.783
148804	28618	191	-8.74	40458	7644	189	-52.46	37	1905.616
268865	190915	704	343.44	86221	56491	899	266.14	47	1905.846
148125	78814	114	-54.96	49505	31664	330	-126.2	47	1905.972
3969720	1902498	3713	715.18	2895106	1381070	8379	1612.94	101	1907.138
3178343	1411871	2795	725.7	2198107	821863	5783	2114.38	89	1908.549
107614	47760	183	2.38	29512	13420	325	-62.5	35	1909.744
1995495	818211	1234	299.24	1143826	356673	1981	773.66	77	1913.081
2029585	950724	2040	441.4	1321639	515497	3612	850.32	82	1913.808
2522379	992399	1463	344.18	1523896	455580	2857	764.02	78	1914.761
1959811	585848	934	51.24	1077876	264549	1350	133	78	1918.936
1941841	645566	533	230.38	1060120	241608	824	124.64	77	1922.652
2570658	1023215	1603	299.58	1616204	696185	2841	423.26	97	1925.458
2837352	1068375	1840	561.4	1683242	552567	3374	1452.64	77	1926.062
103023	78699	-123	124.22	29339	22682	-296	71.44	37	1928.935
487909	293097	101	20.86	146568	83964	57	-58.98	49	1932.067
2211446	1357679	1500	346	1375522	658978	2689	820.54	78	1932.140
1932493	678027	1094	288.84	1097970	312459	1772	746.92	75	1937.988
3118704	1711829	2509	520.74	1877206	842083	4488	1350.68	85	1942.748
162588	59471	262	69.32	44854	16984	438	90.68	39	1966.445
2246600	835609	878	233.08	1407502	400885	1514	443.04	80	1973.750
967228	1741482	3333	36750.38	432024	786697	5283	59712.38	79	1975.525
1800132	810763	1461	348.46	1074104	385511	2571	613.06	82	1987.146
584866	1179182	3126	35140.36	325019	610586	5955	64421.3	80	1988.397
256045	66265	-22	137.08	73275	17285	-220	125.8	41	1988.481
2624177	705026	1419	364.34	1546474	321259	2216	568.76	78	1991.139
1182544	529881	669	33.34	671545	229085	1317	22.62	72	1996.563
398994	1.67505E+07	145303	75174.58	307412	1.074E+07	314527	170766.2	83	1997.589
204202	53282	122	109.92	58019	578	241	172.26	41	1998.145
2336077	3732338	3980	41154.8	2308565	4583427	18056	191378.2	166	1999.955
2549270	1290596	2692	672.12	1808504	813795	6005	1219.3	89	2001.077
2280616	946656	1792	397.12	1338005	390808	2660	771.6	76	2003.305
2081685	839231	1452	420.72	1326472	415025	2450	922	82	2004.436
1470864	669941	1330	317.8	852358	294112	2047	628.42	77	2006.478
128413	63750	178	134.08	38783	18631	56	135.16	39	2008.254
207467	120719	302	106.72	64191	37321	687	94.82	56	2008.386
2322976	1000877	2348	496.28	1408502	492200	4137	821.82	79	2010.718
2275875	948932	1356	259.16	1361994	427876	2037	575.82	71	2010.801
2979910	1114998	2001	375.86	1886952	642541	4138	794.68	77	2010.853
137866	61273	86	132.96	38322	18532	144	253.84	38	2014.531
1886828	717333	1039	231.54	1188732	338414	1794	537.84	80	2017.152
1386707	759460	872	372.92	747000	400629	1623	1072.78	77	2017.823
103203	113347	220	-0.8	31218	38926	351	-29.14	36	2018.106
117296	30613	39	71.54	32945	9291	-21	208.94	35	2018.320
622185	422789	-14	-1.04	211763	146567	-200	-280	55	2018.894
2508854	873923	1433	5904.38	1569309	455838	2769	16354.34	85	2021.211
100436	92510	100	97	33209	28316	-26	242.64	40	2023.343
134874	71603	59	188.74	41752	28069	-22	360.08	45	2027.851
104743	82775	126	-48.64	28757	22989	229	-154.06	36	2028.378
121350	31909	192	-97.88	32494	8481	284	-303.76	36	2032.349
2697620	1123955	1982	535.52	1557792	502544	3367	812.62	81	2034.008
2951812	1582139	3177	713.22	1937268	847222	6387	1423.82	89	2036.355
2231730	730848	2107	351.02	1332184	318621	3875	443.5	76	2037.009
2707535	1441466	2206	264.16	1474787	682094	3625	331.5	79	2040.867
2293287	1048878	1094	2.84	1270681	477125	2115	-427.1	76	2042.179
1969333	707714	1363	187.18	1094703	336934	2502	611.72	78	2043.711
2678706	1436530	1911	584.46	1596269	667901	3543	1291.98	79	2046.958
108674	195320	230	212.8	29788	54755	244	294.84	36	2051.980
2527892	1279782	1842	294.12	1563146	629986	3821	139.06	83	2052.152
101433	78872	36	89.96	28971	22518	-230	213.2	36	2065.711
114566	78920	7	-22.98	37969	29908	-69	-48.34	43	2077.711
2699268	1414363	2259	527.74	1813051	741663	4146	1423.56	84	2078.167
2126298	1493481	1219	340.34	1180611	710003	1832	794.52	77	2082.535
2333603	1143937	2133	558.38	1329401	492438	3491	611.26	78	2092.567
100333	43113	58	37.88	28397	12140	158	-76.12	37	2094.180
108174	50838	5	99.3	28834	13214	-40	273.6	34	2101.136
111370	22738	175	-53.5	32028	6206	212	-246.68	36	2102.153
2488273	1350807	2256	447.16	1555108	674608	3716	203.76	84	2103.043
183536	22242	-72	-21.92	51098	5949	-326	-88.36	41	2104.690
2911420	1095399	2837	371.82	1894187	628069	6117	758.62	88	2107.688
2232887	726596	1430	163.8	1303417	328171	3076	219.36	80	2109.183
2900216	961469	2930	752.8	1730206	482040	5007	1027.02	82	2112.393
746513	1191768	2262	38902.32	498743	798292	6017	69632.62	100	2113.398
143324	25335	87	13.82	43996	7378	228	-82.92	41	2114.561
115479	145706	-31	106.34	33410	42072	-65	242.1	37	2114.580
1788268	563778	1428	252.08	979678	244192	2310	83.6	75	2115.240
1767233	669742	849	392.14	1001231	287663	1017	863.62	72	2115.474
2603757	924755	1393	267.98	1611420	463808	2718	137.48	81	2117.090
2119353	618215	1097	285.42	1176754	252630	1790	535.4	73	2117.473
2012594	953465	1924	301.64	1331734	467999	3606	406.16	80	2118.124
2146586	1112192	2165	667.9	1422042	530391	4254	1170.44	75	2118.157
140696	70380	155	37.3	41766	20593	215	108.9	40	2120.334
2172213	683986	1334	423.24	1399320	382498	3208	862.88	87	2120.827
2256598	767241	1198	280.28	1363817	370797	1731	580.66	77	2121.093
2274990	838286	1477	406.22	1394391	459083	2761	664.46	78	2121.217
2263170	897349	1205	416.3	1320291	412779	1479	572.94	76	2121.945
850432	3239366	668	893.48	775952	2024576	2331	2739.66	113	2123.497
2294574	1077206	1393	217.98	1206774	500181	2511	16.46	79	2124.441
2391849	874931	2051	323.86	1492717	407667	3623	370.78	80	2125.162
2002460	831914	1571	447.06	1136654	372862	3112	552.32	75	2132.217
2911701	1176858	1909	410.74	1700045	613645	3576	886.36	82	2133.788
114206	81980	-31	-83.66	33005	25171	-162	-304.32	38	2135.314
290452	275858	1087	323.82	105292	90758	1562	225.32	52	2139.777
2083415	707156	1737	219.82	1208582	313471	2826	77.36	75	2141.081
107032	36764	89	15.54	28562	9974	38	30.68	34	2141.990
158299	43342	289	292.54	45681	12148	342	409.12	40	2145.611
117405	56307	117	113.62	34191	18767	174	127.64	40	2147.540
107547	38018	207	71.02	30470	11284	348	117.28	37	2147.790
2321519	1185182	1539	440.54	1334082	532684	2390	507.4	79	2148.569
2286982	817229	1287	141.82	1295037	380780	1809	153.74	78	2150.784
113194	28344	172	194.92	33495	8636	275	489.5	40	2152.929
2125182	835197	1558	427.88	1163332	388047	2614	740.04	77	2175.437
110177	74462	-15	13.1	33798	22467	-71	-52.06	39	2185.530
1840810	1022309	1878	356.08	1183557	467855	3593	517.98	81	2198.936
338935	311550	743	19061.98	161486	137779	1520	37218.2	65	2200.761
2733547	889453	1815	437.9	1522611	425536	2745	736.7	79	2205.659
122419	70325	-2	94.28	35524	20828	-81	10.34	38	2208.252
2435507	713816	1308	116.88	1386254	358098	2658	-53.12	83	2209.259
116891	122801	172	-5.08	33233	36418	351	20.86	33	2209.621
2437646	1048180	1931	501.66	1552785	516123	3449	661.14	83	2211.151
2052874	658008	1157	161.02	1254848	305809	2382	236.52	78	2212.295
3380554	1305063	4412	1428.32	2167389	693380	8115	2892.9	82	2212.513
1957268	831643	1170	464.2	1149652	348931	1642	623.12	76	2213.801
2558370	1043564	1998	465.28	1548718	518091	3373	953.78	79	2214.313
442582	3198709	249	208.14	636470	4599416	953	1126.58	152	2215.403
153233	72878	186	48.96	40915	15185	263	-35.82	37	2215.998
2203156	1288553	1826	448.36	1271978	609367	2372	897.92	82	2216.209
213036	244144	168	196.48	168996	192458	566	819.76	82	2221.104
109158	63007	20	70.2	30801	18004	11	-111.54	37	2222.917
166778	57978	6	145.16	47314	16310	-62	319.68	40	2223.397
3031839	1625036	2376	411.36	3155278	1247396	6921	1036.06	120	2223.514
1994515	710527	912	341.32	1212531	339715	1456	788.16	78	2229.478
104746	16575	30	76.8	29604	4700	-62	-56.32	37	2231.227
2860273	1859129	2419	561.34	1727949	1109116	5344	761.84	91	2232.466
113876	64555	-65	116.1	29370	16729	-242	253.88	31	2232.901
2251749	838585	1579	319.94	1370383	398085	2963	833.18	79	2234.824
1928083	863948	1464	88.04	1162135	407393	2480	-275.2	77	2235.829
2221393	934525	1453	451.58	1340774	435253	2459	1073.74	78	2236.647
2210330	892233	1315	253.9	1367703	404491	2438	6.68	73	2236.851
2130350	1013099	1552	673.72	1428982	506843	2273	1331.78	87	2239.354
112991	44940	72	45.92	34342	12761	51	153.86	37	2240.131
178050	76457	35	103.1	52696	23239	-38	176.32	42	2242.863
2610459	841664	1673	354.78	1560330	469856	3070	1126.2	85	2243.798
383675	8296998	1653	2860.58	144514	2674990	2062	3966.32	54	2250.187
2470901	886398	1387	517.82	1286704	368429	2468	1056.48	75	2256.720
212522	83354	104	-19.56	59275	24187	9	-275.26	42	2259.481
3085915	1673404	3025	806.5	1724880	798086	5271	1171.06	79	2265.421
2275009	804791	1533	124.38	1411588	374913	3308	-126.12	80	2274.103
2270607	1809406	2173	485.78	1358303	889787	3818	787.48	80	2280.019
156509	122755	44	231.84	48378	42205	68	251.48	44	2288.664
2246249	807522	1477	196.22	1315995	334980	2819	545.34	77	2298.364
147631	40448	260	7.6	40088	11063	387	-139.18	38	2307.765
2393090	889022	1593	468.98	1465845	480749	2866	823.76	82	2309.472
2863482	1382946	2733	649.38	1837090	662364	4783	1072.38	83	2313.659
162140	85871	102	-80.28	46028	26430	32	-350.48	41	2318.657
121475	183318	133	69.38	38878	73314	323	17.78	51	2319.298
119345	103982	361	-26.54	38608	35578	675	-212.5	43	2320.507
3032808	1075850	1991	610.26	1910683	583824	3593	1001.98	85	2321.386
2147989	812141	1204	234.44	1114761	348089	2077	238.22	65	2321.516
124169	469598	228	1201.08	90652	335976	510	3816.6	84	2322.999
2812491	1556138	1977	356.22	1853603	726492	3329	193.94	82	2324.052
2868326	1101113	2560	393.6	1785117	575267	4215	668.9	75	2324.163
167785	46016	112	-95.68	40207	11106	24	-268.36	28	2324.534
562756	2392779	120	79.2	370484	1384657	-161	-32.46	85	2325.113
2130806	756136	1616	389.76	1275730	344975	2331	658.66	75	2325.213
2728282	1353897	2296	377.56	2149828	910999	5894	765.84	104	2326.859
1973506	654697	948	224.28	1166800	290536	1848	753.28	80	2327.038
127488	40043	183	30.38	36737	11365	291	-51.74	37	2327.997
472781	1246318	2653	27756.58	251519	605314	5209	51144.74	72	2328.140
123831	52411	103	82.58	35931	16382	24	192.64	40	2329.323
1829065	681384	1001	345.86	1110878	299912	1700	710	77	2332.934
2995568	1288049	2319	484.34	1721948	597291	3794	836.84	81	2338.926
286725	893708	2687	889.82	83615	254655	3326	1210.36	43	2339.546
564378	46738	197	-15.58	163419	13069	215	-15.1	49	2341.634
2616562	1058815	2763	586.18	1552964	551076	4957	612.02	94	2342.468
2277706	778225	1579	92.94	1388721	366307	3075	-357.5	77	2343.840
1829119	617650	1149	199.14	1102937	282658	1467	232.62	76	2346.557
208044	52891	128	-6.92	59811	15380	245	-1.3	42	2350.774
1860998	698263	1375	243.5	1108809	362277	2024	477.64	81	2351.983
207290	91839	369	-9.66	65389	29938	598	45.28	45	2354.423
210617	76803	107	-13.98	63130	22316	205	-203.7	44	2355.535
3272333	1395088	3019	770.34	2170859	693896	4848	1785.28	86	2364.109
1084588	2010641	3451	44477.86	600185	1041552	7512	83945.32	81	2372.266
2239775	905436	1696	469.56	1360258	454955	3032	1216.52	81	2373.756
1839441	983112	1386	104.96	1023420	411579	2466	-185.24	71	2374.081
108400	123986	203	-98.42	32155	35536	302	-290.28	38	2375.904
622765	678518	1645	26225.7	254092	232402	2715	36576.9	61	2377.470
2700696	1155017	1612	567.32	1691637	605127	2682	1226.52	84	2386.770
2508991	909385	1353	312.58	1388059	446847	2575	802.5	79	2388.323
117273	67884	131	-33.34	34165	22849	-29	-21.94	40	2400.250
100871	47781	3	93.58	28168	13143	6	86.16	36	2401.822
3765250	2687041	3803	676.58	2249189	1475268	7039	1406.54	87	2408.460
2348435	808876	1514	399.04	1338620	361071	2185	757.1	74	2414.799
132464	70429	229	-111.06	33338	18708	361	-215.54	30	2415.073
2062903	747962	923	197.78	1194480	339887	1437	300.82	76	2416.588
113849	84677	-6	98.84	36549	28262	-266	138.24	41	2421.523
145774	194314	388	97.68	74803	87606	880	-170.2	62	2425.961
2232795	804625	1564	284.04	1416524	387985	2737	811.82	82	2430.271
2209329	860061	1553	131.58	1339802	439956	2623	482.78	109	2430.674
2183196	929957	1190	259.4	1538648	527380	1749	882.14	88	2431.224
2740297	1107635	2119	141.34	1814331	545724	4459	-136.26	83	2432.571
2196177	973999	1713	293.18	1146169	404607	2700	518	74	2435.431
2073209	821950	2227	382.22	1388630	418455	4044	133.84	84	2438.075
1704269	500126	758	-128.12	981125	211186	1374	-465.36	66	2438.103
369682	81897	276	94.36	112413	23727	473	66.78	48	2440.357
2543052	1199480	2182	609.52	1679403	587588	4275	787.5	84	2441.126
134721	71865	76	-45.64	35146	19373	-17	-92.62	32	2441.518
105093	85626	204	129.44	36282	31804	315	157.9	44	2443.588
3052626	1737704	3684	1160.24	2182686	929585	6605	2915.3	89	2443.613
2692282	1120988	2368	474.48	1621560	511658	4304	935.44	73	2443.810
1787186	575700	1297	149.42	1047313	269642	2041	438.26	79	2445.194
1921668	864779	1345	84.7	1165800	383013	1843	442.98	70	2445.218
3531346	1297133	2701	796.86	2052199	689316	5302	1725.72	78	2445.252
472887	352270	318	349.48	146139	124728	524	101.64	65	2446.986
238746	129680	190	135.4	71034	36192	207	410.02	44	2447.289
1924689	1121726	2349	512.14	1318101	557386	4485	628.1	86	2448.132
2089419	665779	978	331.08	1152372	294452	1578	465.08	72	2448.309
1255842	631972	974	348.64	936163	377922	1568	945.48	95	2450.556
757793	212969	1499	791.14	246002	62213	2021	735.06	54	2451.355
1593009	906733	1187	290.82	970305	392974	2111	196.46	77	2451.462
636538	1501055	1658	6824.88	313768	722438	3094	11228.84	73	2452.551
136299	107206	127	-32.78	51011	37345	160	-129.4	50	2454.103
1529749	499132	807	200.02	828552	218772	1185	219.1	73	2456.977
158751	59925	254	70.44	43981	16969	198	38.28	38	2457.671
109665	54342	136	63.96	50120	29926	385	-3.9	54	2457.958
170021	147885	286	24.96	58402	50578	394	-148.16	50	2458.022
2295226	936257	1494	167.84	1342611	438350	2066	596.76	82	2461.489
2686093	1181796	1941	311.26	1582824	524988	2883	388.38	75	2461.816
1428102	769962	1178	308.08	701530	279641	1840	643.4	69	2467.708
2429199	964000	1833	329.38	1370297	514900	3307	654.02	83	2470.525
1676646	778144	1042	263.12	962759	366715	1955	677.3	76	2473.641
484216	1207224	1295	408.7	252110	491207	2140	452.4	64	2474.070
1571442	758182	773	150.78	915044	318365	1177	48.22	74	2474.583
169266	87711	137	188.82	47853	24951	319	118.34	41	2479.711
319251	188214	776	210.36	110287	58060	990	213.4	51	2481.046
2331813	1019945	1915	370.9	1456746	469069	3607	361.02	79	2486.049
137591	55307	62	-39.68	38095	15439	47	-204.58	37	2486.889
2433420	1105619	2190	781.4	1490870	501480	3018	1040.48	78	2492.250
2659735	1339828	2704	354.44	1625304	605117	4849	667.14	81	2504.518
108532	73893	74	108.64	31634	24363	-96	136.44	37	2517.586
3293963	1929451	2319	418.34	2398750	1176325	3933	644.38	88	2517.978
2429218	630079	1016	127.76	1397608	276053	1765	47.9	78	2520.926
105789	236714	289	57.54	21753	59101	433	99.38	23	2520.996
2363454	1169812	1351	430.86	1351363	547430	2456	652.16	79	2522.097
1832813	861186	1147	236.42	1091312	393834	1957	501.02	78	2525.856
2399245	902904	1907	341.02	1447392	445328	3392	421.12	80	2529.124
108668	88803	139	91.54	35500	29959	272	32.92	41	2532.619
2582046	1093570	1581	500.66	1445891	534570	2887	762.82	77	2532.890
2997452	887162	1416	308.76	1617439	392920	2781	894.66	75	2535.095
108217	55675	276	-26.64	37236	31753	1031	-326.34	72	2536.590
226857	279474	112	102.32	68214	92766	31	247.66	44	2537.694
104969	68474	200	43	28485	18576	330	123.8	35	2537.917
2251228	1030475	1690	286.4	1602969	563076	2980	807.8	88	2542.235
2213251	901209	1403	286.58	1290286	393932	2069	637.34	80	2543.871
2270538	899145	1631	305.66	1357954	431326	3093	167.98	76	2544.202
100171	69816	81	121.66	31245	22183	149	147.14	40	2545.026
1909577	730831	1274	19.64	1152790	342534	2162	388.32	88	2546.569
2042069	848108	1020	325.2	1283245	395111	1384	265.24	76	2546.770
146483	48316	6	38.16	39851	13130	-63	145.82	38	2548.084
1717923	817246	1422	181.92	932667	333643	1841	-58.74	74	2550.700
156130	82787	76	63.36	44005	24699	53	150.58	39	2551.607
1816984	632436	929	358.94	1135816	290253	1152	876.72	79	2551.729
116261	127274	25	37.5	50089	42023	-157	218.98	64	2554.041
2070028	707342	1245	473.7	1074555	324975	1791	1311.26	72	2554.476
1582567	738328	1119	390.34	937739	314793	1617	1078.62	75	2558.882
3131918	1197278	2002	485.72	2096614	672846	3300	1598	85	2559.478
3086300	1810916	2067	559.62	1859784	834430	3587	594.82	81	2561.032
110748	80034	272	-16.08	39763	32698	295	-15.3	49	2563.962
133717	48964	38	52.68	37937	14058	-78	18.92	39	2567.199
2487509	1213025	3717	783.62	1586024	599226	6549	1468.14	82	2569.901
580760	267723	543	4490.98	170752	73923	685	5381.1	43	2570.173
2301853	669414	1426	110.36	1361949	312336	2183	157.38	78	2575.705
165576	135474	53	122.58	61702	55213	-21	357.94	55	2580.617
174253	425038	869	1979.34	97358	184691	1479	3522.94	65	2581.597
179058	1175026	341	131.26	50031	330199	611	199.46	40	2586.603
1341579	559704	731	381.66	807179	268542	1287	292.82	76	2588.123
2688814	1210187	2340	706.4	1688424	587686	4303	1240.58	85	2588.847
104393	68579	124	50.64	28460	18632	44	62.84	34	2589.652
301228	166013	98	1420.28	89434	47484	-35	1568.9	46	2600.490
2381350	942951	1773	391.78	1396413	416234	2694	257.84	77	2600.902
150764	126625	2	25.72	42841	37168	31	-152.34	39	2611.146
2740787	1192639	2323	675.78	1605905	562100	4502	1245.72	81	2620.578
2415948	762522	1444	355.84	1317155	354468	2641	192.26	73	2623.645
3182498	1549837	2602	737.72	2042767	894879	4655	1643.3	88	2632.244
2095894	1662219	1644	270.84	1275974	754529	3199	721.14	81	2637.172
2359072	1030053	2060	358.6	1494391	448472	3705	326.3	75	2637.237
109891	45520	127	-75.78	29256	12686	85	-247.9	33	2638.152
138375	52502	-79	177.06	38408	14799	-280	246.2	38	2639.556
2632654	930287	1659	554.74	1533009	455343	3067	1218.62	79	2647.214
2814950	1145628	1691	306.26	1624108	563411	3337	528.82	81	2648.251
2685333	1121368	2401	397.86	1725863	551161	4075	1100.5	84	2649.555
2208694	967444	2316	736.76	1453609	521119	3283	1235.38	86	2652.937
2554537	953507	1164	140.04	1538632	449423	1638	86.68	79	2655.176
674034	1596021	3518	49454.48	389688	896049	6629	83098.94	83	2658.315
107521	63020	106	81.16	38648	20241	77	178.22	42	2658.819
100474	70822	21	-145.94	29182	20198	-56	-325.16	37	2663.743
2296979	1049133	1492	388.12	1423946	517037	2746	696.56	82	2665.277
131474	51284	-5	6.7	32110	12711	-199	25.86	28	2665.493
156387	84163	-72	32.08	43851	23501	-273	13.22	39	2666.523
2589726	867110	1551	421.86	1537454	415799	2131	898.66	78	2666.974
117122	34243	50	-47	32847	9588	60	-114.4	37	2668.480
2154814	852657	1258	354.88	1216422	358054	1922	696.92	75	2669.228
106958	31372	86	-38.04	30455	8828	88	-198.32	37	2671.232
182921	274320	150	38	86117	138266	566	-166.24	63	2672.685
2127283	763334	1372	276.92	1189275	336873	2338	424.68	78	2672.972
101036	43921	145	47.7	29055	12959	323	-62.22	36	2673.813
149586	223781	372	100.92	53347	86763	409	194.74	51	2678.473
2160203	890414	1213	332.18	1240418	359746	2492	266.12	78	2681.181
2398950	879075	2022	443.92	1466817	433059	2845	1088.7	80	2683.852
101932	77379	177	82.22	32716	26764	305	164.3	41	2687.733
1974468	811382	843	104.98	1098993	339977	1456	507.16	76	2696.145
2701131	1172235	1713	186.18	1394610	535585	2505	330.3	77	2699.749
116926	137650	115	74.9	33485	39374	38	-35.32	38	2701.729
2935289	1248183	1491	363.26	1740948	624800	2548	527.28	79	2704.427
2684794	1294584	2339	701.54	1700876	649118	4206	1098.16	84	2713.072
484204	206693	-91	10.74	149257	63373	-146	6.44	51	2718.349
144793	105189	-15	-49.9	45093	30458	-331	-1.66	41	2732.821
166728	122025	101	178.86	48073	35561	143	221.98	42	2735.231
2272765	760622	1448	134.28	1227584	321802	1868	255.48	76	2737.135
369824	3465503	401	1031.86	177752	1221255	554	1518.44	61	2753.142
149604	178866	-23	-4.78	44492	51794	-225	-31.5	42	2759.238
270470	56679	147	-16.58	75310	15054	302	-76.28	43	2759.971
2506410	829241	2209	399.74	1499618	396747	3645	776.7	81	2760.231
227377	272165	274	-53.36	86183	115016	585	-80.9	54	2761.365
2633660	899782	2744	664.84	1586723	448717	5507	938.02	82	2762.725
1861349	1228811	1780	427.8	1289457	680743	3440	940.4	88	2763.957
192974	147217	120	101.2	62293	46099	227	121.22	45	2769.557
301525	130650	133	1683.38	92220	37500	-46	2082.44	47	2770.395
2978901	914376	2210	393.6	1845653	452361	4277	344.22	85	2770.815
105975	64230	121	183.06	36175	42502	96	435.56	53	2772.018
2405975	950816	1556	322.16	1602793	479149	2379	802.94	85	2772.884
748929	1308213	3797	44924.42	406948	597633	6722	71914.92	75	2774.384
252655	107779	242	123.12	82028	38613	338	287.68	48	2775.909
159677	194840	172	34.92	56364	85884	314	26.04	50	2776.357
149464	22577	83	-5.62	41578	6148	8	-55.12	38	2776.934
191381	101181	150	-45	55824	28504	57	-196.98	42	2777.388
420334	485893	9	489.74	153042	160827	-40	704.6	55	2780.564
162580	63889	-50	95	42798	16107	-295	176.3	36	2780.695
2453822	1026402	1813	371.18	1486230	472859	2859	463.74	78	2781.049
2574451	1346713	2645	590.7	1666739	633895	4931	1004.66	81	2782.813
2086663	884621	1355	328.3	1278530	423218	2326	585.36	81	2784.625
127571	138540	187	43.82	41885	49113	219	-100.66	43	2791.225
119278	374362	856	929.16	51496	134877	1110	1372.6	51	2795.139
1884163	774942	2120	520.2	1142161	359271	3912	1284.32	77	2796.333
2745104	1397651	1865	502.9	1615743	741363	3753	639.58	84	2797.742
2820734	1211831	1657	455.02	1657115	544130	2985	843.1	75	2797.900
176508	73846	195	202.7	56918	23614	393	429.98	45	2804.285
2392271	1298051	1041	362.26	1422935	572537	1739	836.54	77	2810.623
2319832	1196944	2083	429.38	1406193	555843	3619	805.34	80	2812.422
130516	72712	247	20.42	41829	21780	424	-43.36	42	2815.399
127594	95963	-80	642.2	41012	29087	-268	828.52	43	2818.550
1910808	552190	827	205.22	1014634	231247	1218	316.48	73	2826.306
2473985	1080674	2488	416.68	1599200	556754	4352	1158.72	83	2843.885
1585799	1244444	921	246.06	897338	560032	1878	490.08	80	2852.246
2418762	950963	1215	129.9	1418251	456858	2104	466.44	79	2859.351
1689106	738187	879	203.94	1024136	313124	1445	600.7	77	2862.539
3132484	1035851	1787	529.82	1984056	549314	3799	779.14	81	2862.735
3709920	1235141	2444	802.84	2232521	602921	4319	1899.34	80	2863.179
209221	339023	800	129	94945	174310	1673	542.78	81	2864.034
105789	68088	-107	-27.02	29323	19809	-474	-49.64	37	2865.027
132666	141724	23	24.78	38432	41150	-46	-59.56	39	2865.080
1990750	781377	1159	-3.26	1141784	359804	2447	-126.58	77	2865.157
2675467	853907	1926	290.36	1697879	450401	3557	248.02	83	2866.899
2722313	1082333	1499	205.14	1645524	543422	2807	395.02	81	2868.630
2789368	1517832	2083	260.38	1596814	717420	3341	-25.74	79	2871.091
1758282	598420	1109	132.74	1051844	267215	1948	9.28	78	2873.772
712550	512363	2150	39742	399411	246322	3967	76265.62	75	2875.536
1846296	735392	1015	325.9	989494	313130	1332	801.52	74	2876.585
1879673	863307	1051	301.86	1043351	339791	1567	574.62	73	2881.050
559245	921727	2303	27142.58	333651	456242	4981	42009.66	76	2882.193
2589461	1170586	2257	445.02	2832335	1133648	5471	1648.06	118	2887.965
1587904	475836	891	91.26	876214	203559	1766	235.76	69	2888.346
2893030	1115960	1676	242.36	1732913	518606	3186	501.96	80	2888.989
2459503	1205680	1484	474.24	1508240	551040	2901	915.86	80	2889.692
1866892	863343	1828	397.08	1153858	401182	3166	702.76	78	2890.282
145016	125671	-14	59.96	43773	40425	-62	-42.32	39	2890.800
193391	163055	143	37.98	61870	50718	-30	-716.8	44	2896.441
2150826	764206	1304	209.44	1228536	372921	2386	175.96	78	2902.712
143601	145507	245	169.7	42776	45973	457	199.02	41	2903.615
1973649	898675	739	160.54	1112425	393856	1154	36.44	75	2909.668
154045	97314	92	146.12	45516	29365	109	7.74	41	2916.441
190507	41729	-85	-25.1	53342	11870	-545	-148.7	41	2917.026
113479	43530	103	-38.42	34134	15600	243	-300.02	44	2922.797
2849716	1473434	2450	375	1668288	719994	3539	733.54	83	2945.574
104543	54394	2	231.72	31483	22195	-293	511.02	41	2947.307
143133	32099	177	-67.78	49467	10466	375	-400.5	46	2955.211
248419	118566	369	322.34	77404	36660	548	485.28	47	2964.455
1600532	629462	619	75.34	929262	268389	838	-83.32	73	2964.483
170985	94814	5	133.3	50576	28356	70	423.2	42	2967.339
230748	86035	154	115.44	65362	25171	172	219.92	42	2968.666
2812038	904266	1470	197.2	1662279	453700	2899	259.14	84	2973.067
138581	84325	-82	-29.52	39953	26186	-339	-3.54	40	2976.622
2831150	1273263	1761	427.46	1620601	597058	2956	849.16	86	2977.257
108250	146616	297	582.42	29666	49091	461	785.46	32	2977.632
2139923	753872	973	304.78	1217222	317629	1804	745.44	75	2978.396
139062	17343	83	45.38	37593	5025	227	41.22	38	2979.569
2865628	1171941	1893	535.98	1781163	606882	3422	867.92	80	2980.555
159483	179263	171	-113.94	49170	56030	265	-457.1	36	2980.746
216344	64091	128	88.08	58312	17712	318	208.48	37	2981.141
1809238	956754	1236	325.96	1135347	418206	2176	580.36	78	2984.662
105373	40540	226	-175.64	27097	10620	383	-352.62	30	2984.882
2519824	834314	1612	398.32	1608674	408652	2340	871.4	81	2986.032
2678048	1498838	2651	467.86	1775919	840416	5549	928.14	86	2987.106
221520	332046	640	1535.4	84459	125849	1045	2273.7	53	2988.553
109026	28751	-59	-23.74	29662	6878	-129	-207.94	37	2988.979
2581102	815391	1610	422.6	1453828	354148	2349	614.14	77	2990.747
115760	99965	258	24.88	51112	38354	721	-227.94	51	2994.317
2223356	1373365	1699	386.14	1462787	712760	2850	858	84	2998.555
1885915	709955	1230	259.8	1059154	297034	2107	497.02	74	3002.558
101879	49694	114	36.04	28601	17189	90	-6.6	36	3003.286
2149640	971791	1479	216.94	1362215	515583	3275	517.5	85	3003.616
113775	132911	298	97.28	36237	41830	402	197.72	40	3004.345
138446	41126	242	2.12	37747	11553	418	-68.52	38	3010.179
214361	780620	1512	3655.32	108655	297038	2408	5647.88	61	3013.057
723583	1736367	3180	7449.8	427960	1056344	7343	15515.98	93	3016.075
2677243	1041223	3063	995.18	1651094	537381	5087	2299.82	83	3017.251
2239371	806998	1192	221.12	1218598	365706	2288	589.68	74	3022.462
2440747	1032213	1462	488.32	1473178	482992	2396	492.56	79	3025.232
102823	82292	93	19.98	30375	25241	11	-20.54	37	3029.349
129742	121132	84	61.24	35749	33386	53	-4.42	38	3033.182
133206	62423	-9	118.26	37974	18332	-235	369.9	38	3036.510
223518	174776	170	32.2	67086	58748	-11	-132.46	45	3039.233
2689637	1346564	2581	644.66	1773228	681155	5135	1286.1	88	3041.046
113871	218925	236	71.96	25993	55872	35	146.1	25	3041.278
2079150	985219	1312	276.32	1171324	435456	1779	404.94	72	3041.748
224157	809649	2716	31032.76	153221	478813	5567	53745.62	77	3059.260
3019179	2049009	4010	967.6	2003517	1050733	6753	1679.58	86	3063.646
2648502	1285229	1631	492.66	1628708	558800	2845	930.7	78	3064.513
2417370	1745895	1555	400.3	1512943	782168	2424	464.64	81	3068.684
116809	41623	968	566.48	30887	10803	1076	709.36	34	3069.761
190873	105185	-11	-42.46	77036	52579	-298	-215.28	72	3072.652
118164	120380	16	-50.24	32495	33510	-49	-233.14	37	3074.637
2446960	1145308	1699	357.14	1304256	509575	2820	335.2	76	3075.043
2824258	1235282	2492	523.12	1873073	608368	4483	163.38	86	3077.202
1830424	823277	1039	353.54	1110229	414278	2281	324.66	76	3077.464
2401877	916293	1874	558.64	1453782	439420	4052	1039.72	81	3080.427
2719584	927628	2102	403.72	1459834	410782	3020	55.2	70	3080.471
158900	134817	51	-37.14	56554	56192	-63	-1.18	50	3081.581
116126	52781	15	98.9	34211	15343	49	164.14	38	3082.997
232355	171750	195	30.7	79900	66805	330	-63.2	49	3083.626
216908	394895	321	1821.06	85065	141713	457	2571.02	53	3084.050
208942	29726	88	-4.32	74765	8617	102	-38.28	50	3084.517
1925735	827775	1608	521.88	1225295	418543	3599	980.14	81	3084.584
2987472	1160779	2044	591.84	1580848	513495	3657	849.02	76	3085.400
2022400	593119	1025	148.5	1203435	255169	1893	283.98	77	3088.434
111888	109898	44	-41.16	30319	33741	-57	-198.02	32	3088.805
2254215	765159	1462	195.32	1482204	392672	2761	33.46	100	3092.169
1678623	1209960	1367	227.62	913586	488153	2584	12.24	74	3092.792
2022056	623365	1105	147.3	1098397	252932	1863	261.18	73	3093.931
1462433	420978	815	64.9	899748	206954	1575	444.5	82	3095.776
1902471	1182943	1238	142.68	1162112	516938	2116	545.76	75	3095.916
122392	98578	73	17.78	40841	32557	80	102.8	41	3096.843
736148	1567198	2220	3713.2	543437	803046	4659	8517.74	96	3098.056
1676649	565878	782	-174.48	983903	252989	1357	-530.98	77	3098.845
2694784	1470201	3538	646.68	1774514	689088	6551	897.86	84	3101.020
2063410	960394	2257	689.02	1408746	512013	4586	1736.96	89	3103.581
105422	56307	-7	-214.02	31742	18851	-19	-551.34	40	3108.489
2060472	775132	1630	450.8	1253171	356561	2929	876.94	79	3112.504
117815	95395	-49	120.86	33464	28889	-147	216.58	38	3118.208
2968875	1578600	3139	694.54	3117900	1342023	10894	2507.84	123	3126.861
113075	46855	14	97.04	34306	16950	-58	409.12	42	3131.032
140510	129899	135	131.1	40182	38965	161	259.46	39	3133.654
138896	17459	100	-22	37125	4407	151	-116.14	37	3135.645
2602273	1234772	1955	383.3	1444207	512908	2875	554.5	77	3137.703
112283	28153	130	57.8	30033	7388	55	71.3	35	3146.685
2300310	684978	1042	163.12	1273409	285302	1437	142.82	74	3147.665
2608338	1039612	2135	673.1	1600137	535258	3933	1392.38	83	3158.007
110751	40959	27	77.22	31516	12624	-124	64.36	37	3172.186
2602281	1056541	1967	680.62	1544652	522733	3451	1098.86	80	3178.519
2656609	1207032	1887	393.82	1485439	577214	3026	893.36	76	3180.546
139116	91053	17	148.62	56191	42892	-128	192.92	53	3181.398
2391569	1228326	1695	597.7	1640901	809248	3119	1131.34	97	3182.173
2338769	872091	1638	526.68	1223711	423653	2799	1198.14	77	3182.777
142801	282810	48	-18.72	67459	170130	36	-327.04	60	3183.687
2792752	883878	1720	291.2	1750908	440352	3147	698.42	82	3186.269
287241	1234890	2423	27468.78	199400	769386	5726	59697.36	75	3186.676
1972671	977102	2076	664.36	1937656	810870	5620	1678.2	107	3187.417
102650	123017	28	20.08	28798	38737	-25	-30.5	33	3187.901
145748	10968	96	-186.44	39840	2696	-112	-439.32	38	3188.955
2618208	1123693	2177	564.22	1677069	603251	4192	554.12	87	3189.967
2399313	736333	1844	444.84	1437580	351509	3066	734.76	80	3191.609
281674	63072	-110	48.4	87589	18651	-259	-22.74	47	3201.107
2595522	912642	1998	310.28	1551404	473533	3500	475	82	3202.894
149204	85370	126	73.36	40347	23807	-51	153.14	38	3203.933
1197607	1198512	2634	47590.24	964145	1080505	8250	127242	111	3204.860
1434918	1372399	2688	684.68	1414809	1098014	6270	1583.2	127	3206.170
164204	34940	55	39.3	46359	11608	17	-49.38	40	3207.617
114545	47241	106	144.16	32097	14110	158	119.88	37	3207.921
3009838	1123179	2571	649.06	1951041	649408	5338	1394.68	88	3213.261
2693682	1012996	2352	568.72	1493777	493841	4250	1428	77	3213.883
2299335	756287	1628	308.08	1429681	397501	3092	360.12	85	3216.514
2295635	643573	631	350.66	1238812	291047	538	797.68	76	3217.462
102292	78756	151	39.86	29072	26474	218	101.48	32	3217.798
469206	230820	1348	492.28	142560	66740	1955	524.3	48	3218.167
158523	114290	95	78.7	49022	38807	-92	0.88	41	3218.304
1682016	886226	1736	389.96	988755	408711	2695	630.7	74	3218.564
1642544	656262	1589	235.54	1040772	339393	3134	247.24	85	3219.910
2000070	617321	1235	309.1	1223465	317516	2318	439.48	82	3221.079
3339132	1317566	2227	700.22	1931382	672583	4961	1129.46	83	3223.210
2726708	1173893	2525	607.5	1579152	527480	4299	797.14	77	3224.575
165918	44355	23	94.78	45642	12290	29	165.94	39	3226.058
191094	171435	281	603.66	61845	59212	329	727.94	47	3230.631
2314915	1048152	1524	377.64	1359346	456389	2989	692.54	79	3231.280
2483902	1121793	1701	520.86	1497414	512077	3002	800.72	81	3236.217
259357	108150	69	16.34	76212	31387	42	69.12	45	3239.079
519082	1148613	2421	792.06	155053	325897	3196	774.56	50	3241.149
675553	1598364	3103	35249.58	379183	755139	5685	62113.1	77	3243.353
104340	93235	180	55.8	53671	57167	542	11.12	63	3246.488
204043	96518	151	-95.14	58225	29105	360	-325.4	42	3252.539
3019156	1299522	1763	285.18	1447821	541622	2967	706.62	73	3254.712
2566568	981334	1352	196.72	1544864	476447	2037	718.82	80	3255.897
3071775	1420897	2162	356.32	1961726	799814	4079	325.94	86	3258.550
2226423	1089498	2125	556.5	1462524	705983	4582	1490.52	94	3265.616
148735	75278	232	1.52	40137	23180	399	-64.86	38	3270.524
2163526	790293	1251	102.86	1229253	358226	1473	61.78	75	3277.548
2826656	2194449	2680	488.8	1783947	1042867	4699	496.14	83	3278.681
129995	40158	313	-28.82	47649	15078	275	-147.5	48	3290.176
139019	96469	140	53.4	43080	31470	308	134.88	43	3294.325
2824730	1415604	3196	473.56	1732457	707663	6057	966.02	84	3296.746
3099177	1263019	2146	498.56	1895195	591730	3418	990.48	82	3298.851
2074437	664922	1280	488.8	1255891	326968	2451	1153.86	78	3299.134
121667	45422	43	155.98	32454	12545	91	359.26	35	3300.037
2502349	756424	2188	428.68	1520814	370543	3429	1185.94	83	3300.747
112905	281001	402	914.72	37992	95831	169	1217.34	43	3301.454
3064942	1291643	2096	267.56	1643042	565386	3711	-60.54	77	3307.007
351101	374198	281	-53.34	122238	159775	714	-401.96	48	3307.032
2414970	788117	1318	501.48	1405017	356525	1894	1041.84	71	3307.160
1973061	678783	1427	342.22	1300573	321030	2797	691.42	77	3307.534
3206218	3823190	7069	94017.34	2262290	3333726	23164	227614	147	3308.471
1903151	802970	1437	258.82	1096982	418410	2291	549.26	83	3310.189
1725555	880021	1573	471.78	1079563	404629	2651	716.86	76	3310.460
176411	51961	8	12.88	67558	15241	-149	-48.14	46	3310.867
2292423	818761	1422	273.92	1267083	450645	2818	588.48	85	3311.621
2309422	1219033	1562	420.32	1289883	601455	2675	1031.5	77	3313.964
175078	54400	49	-42.86	48597	15384	-168	-283.48	40	3315.492
2223072	799292	1237	260.82	1330070	381510	2208	546.88	81	3316.296
2172120	879277	1527	463.22	1329520	433180	2464	961.04	78	3317.102
117481	38800	146	54.56	31047	10400	88	-47.32	33	3317.759
1822298	749180	1630	395.8	1114655	380908	3185	891.1	80	3321.372
134675	51031	200	-14	38370	15205	320	50.2	39	3324.857
2476085	1041207	2171	358.06	1388708	503420	3772	675.92	79	3324.893
2439578	1093755	2734	602.24	1687886	551666	5149	778.14	84	3326.017
188033	143016	305	955.3	56090	41513	283	1494.38	42	3329.654
2856858	1276119	2408	564.88	1805648	659977	3757	952.02	85	3332.486
128405	80952	199	-45.86	39916	28924	490	-261.6	42	3338.983
2471362	1515901	1096	182.56	1440258	716233	1887	775.82	79	3344.346
1586464	1185561	2261	530.46	1442062	844429	5471	475.06	99	3344.950
2424715	958965	2262	508.32	1499551	468424	4057	788.02	82	3354.676
768591	966365	1261	737.46	377698	463096	3095	1045.7	90	3361.880
130446	51361	61	1.46	36759	15599	3	-159.42	39	3372.512
1449951	548734	819	204.34	809203	243405	1039	513.54	73	3374.053
109652	78309	62	22.32	30205	21959	-14	-170.04	36	3385.975
665424	2119865	2634	27507.24	382463	941404	5043	48066.98	75	3390.361
2321025	834092	1175	163.5	1301414	352042	1919	139.34	74	3391.234
1225170	1239311	2505	29905.3	579685	492713	4124	42657.64	71	3393.428
2357924	927927	1393	205.98	1514041	502314	2868	654.48	86	3396.096
124432	33440	46	144.56	38811	12659	-40	450.6	44	3396.674
2786835	1130368	2425	412.5	1552700	544901	3675	627.5	79	3398.910
2320152	778470	1329	346.94	1141481	349178	2318	469.48	78	3401.606
3288939	1284784	2990	428.4	2013891	634476	5155	564.3	79	3403.619
102593	48062	123	42.78	28335	12727	128	-49.92	34	3404.527
104724	57998	63	54.18	30634	20283	95	71.7	38	3404.662
2349722	1470264	10275	3879.5	1948066	1223737	25530	3932.8	488	3405.515
2004158	904011	1616	542.76	1250120	463407	3019	1090.34	77	3405.774
2281404	814444	1320	364.2	1376779	345817	2205	651.3	76	3406.327
121184	75979	251	-11.14	26729	20078	310	-151.4	24	3406.398
121232	72528	1308	263.88	30715	19007	1605	364.3	31	3406.829
2380273	1141771	1994	316.84	1465947	595614	3520	581.2	83	3409.218
143149	0	40	51.4	50856	-2620	-62	-24.32	42	3409.408
129201	57105	193	192.98	46906	31399	395	310.7	65	3411.662
2493948	1544439	2058	344.88	1304212	724994	3859	339.74	76	3412.030
2641646	1229009	2448	680.28	1439168	571233	4503	1175.58	78	3413.597
2756634	1089290	2907	580.02	1851766	606619	5142	910.12	87	3415.007
2824005	1045105	1791	537.26	1576582	482895	2581	880.66	88	3415.830
2397496	812805	1916	533.76	1409331	400353	3256	850.16	79	3416.208
2433581	931490	1862	467.32	1768380	566702	4081	1150.66	90	3417.235
2503771	703705	1353	198.58	1534744	324109	2139	30.54	82	3418.687
205892	101665	49	-51.86	56091	29198	32	-50.48	38	3419.291
2401397	1446922	2110	394.6	1419933	703267	3514	567.04	81	3420.116
1902833	892323	1626	458.36	1256172	418249	3104	880.44	78	3420.245
2112753	832954	1307	88.02	1309582	399989	2186	174.96	75	3420.552
1266267	2053320	3374	8897.64	889098	1176308	5978	20388.08	99	3421.827
1913680	681720	1275	139.5	1139240	325177	1918	65.48	79	3423.146
2187930	748171	1730	224.8	1419615	363368	2766	137.76	82	3427.303
2514252	977238	1897	322.42	1543063	475910	3449	230.14	84	3429.002
163917	40135	63	-63.82	51288	18826	245	-370.3	51	3430.690
2565975	800119	1039	111.54	1635178	403688	2036	359.96	85	3433.571
2980049	1312258	2755	804.3	1852803	688298	4834	1861.24	82	3434.005
2676448	1083784	2024	452.64	1736670	588554	3549	712.14	79	3434.303
345426	400954	116	89.76	112660	163243	-121	-20.06	57	3435.034
123076	29502	-48	52.72	33325	8185	-152	-4.72	36	3435.869
2272820	678739	1072	355.92	1319027	295623	1531	1193.66	78	3437.086
2597311	1186678	2936	759.96	1633998	650345	5588	1596.68	93	3440.060
2071770	1173057	3170	846.2	1310933	559570	5565	2046.9	80	3440.815
3275842	1728075	2235	306.1	1813885	834620	4081	276.66	84	3444.760
1784260	697080	1559	335.74	1089887	341180	3064	528.04	73	3444.886
2608925	858148	1546	427.56	1499504	439305	2966	1173.76	81	3446.074
431961	184957	181	-33.34	174401	62727	341	-338.74	58	3449.435
2410717	1865131	2614	331.04	1580955	958988	5231	283.66	85	3456.809
2464912	818863	1830	603.8	1446358	418339	3678	1973.08	81	3457.762
149041	226524	84	133.24	48551	100440	128	90.08	48	3459.388
752444	949614	1591	5530.26	359469	431323	2821	9678.06	71	3459.964
150087	117503	38	19.68	43745	34042	-27	205.78	41	3468.004
1417462	908173	956	310.16	1013686	422353	1808	1055.88	85	3471.276
2775240	1089882	2260	397.6	1615464	550357	3986	374.96	79	3472.982
3087228	1437099	3086	857.96	2030690	728426	5363	1551.18	85	3478.174
2204233	853837	1381	617.66	1392225	404721	2334	1063.24	81	3482.472
2304049	1433540	2038	338.68	1281454	576295	3286	808.96	75	3492.737
116679	57738	188	73.68	31738	16842	249	79.14	33	3493.289
2576947	976199	1500	285	1483714	474004	2364	553.04	82	3494.735
2742317	1503618	2073	418.78	1847495	741228	4179	200.94	87	3498.227
213151	150255	102	-36.28	58937	42752	-47	-129.42	41	3504.798
202690	32493	113	884.18	55733	9055	325	950.5	42	3505.344
104030	125116	185	98.1	30671	36227	260	179.6	38	3506.294
1780544	1071234	2197	490.42	1340923	671442	4478	1198.08	100	3508.638
2155662	851421	1306	215.16	1267533	386173	2482	212.52	79	3510.201
1682247	808241	1387	364.82	1038050	358299	2386	567.96	79	3511.783
2428660	759350	1475	275.5	1560637	383352	2849	370.14	83	3513.216
2415804	1035274	1820	335.2	1369775	441583	2719	332.34	74	3513.629
2176670	854235	1334	264.24	1251432	405587	2428	786.08	76	3516.015
2602664	1069687	2345	568.7	1621965	456969	4579	351.94	79	3517.359
2271938	1284540	2005	630.3	1463846	636320	4052	885.72	83	3518.266
2636828	1184399	1554	300.44	1733778	578103	3005	624.3	81	3518.949
3073374	911206	3041	698.26	1930456	507429	5378	1517.08	84	3520.370
155240	76115	289	30.54	44485	23134	549	72.14	40	3521.333
314678	105851	346	361.56	96709	38810	491	699.26	57	3525.853
2454206	876484	1538	293.68	1593290	430294	3501	528.86	84	3526.581
1970412	707898	1571	224.06	1289587	377845	2952	242.72	89	3528.858
2907324	1001098	1359	527.74	1768379	469661	2226	833.36	74	3528.960
144866	65334	-3	76.42	42303	21343	-214	-93.04	37	3529.617
3585380	1330166	2269	522.34	2154250	740978	4988	632.68	86	3530.308
134804	31340	90	188.4	40694	9170	170	244.2	40	3532.174
2391698	858996	1040	159.4	1265968	378877	1382	393.52	73	3534.599
2103864	659042	785	193.1	1244704	292253	1224	287.64	75	3535.830
2776026	1056167	1654	315.44	1666837	502410	2782	919.52	80	3536.470
3049049	1581674	2312	434.32	1966043	725251	4249	529.14	82	3539.430
3076216	1310641	7110	2173.6	1826964	598655	10952	3207.72	81	3543.885
2907196	1083947	1748	422.28	2399143	783505	5285	1169.1	104	3545.898
142868	76934	172	-1.08	39368	22014	232	-82.48	38	3552.417
2301733	925915	1145	57.7	1448999	460961	1928	-27.92	82	3555.037
3296786	1712380	4088	1037.68	1998742	987090	8459	2257.74	87	3556.714
2110865	734643	1477	165.22	1288832	350724	2885	22.1	80	3559.771
1949053	803604	1158	203.88	1252630	400149	2081	177.66	83	3567.004
129614	62357	215	64.9	38599	18396	345	-17.3	39	3571.458
1528245	682929	706	228.16	873767	285073	1116	643.76	74	3578.150
2779053	1628177	2400	344	1762448	783992	4540	132.4	83	3580.278
1286744	1796840	5106	56368.16	663781	728625	8672	89997.92	72	3582.922
196137	200091	304	-41.56	70783	68513	433	-138.62	48	3595.310
2537747	1589777	2385	660.1	1543166	764401	4495	730.7	79	3601.332
2237811	646539	1261	300.46	1298907	287300	2065	545.9	72	3601.657
2721504	1622941	1581	447.66	1683976	1090948	3496	739.56	89	3607.708
2196854	1063296	1806	462.16	1249445	457776	2837	380.82	78	3609.484
121665	62687	95	64.7	37198	18484	200	-44	40	3614.424
2682740	1634321	1442	404.12	1522502	784467	3183	751.38	78	3615.770
676541	1087171	2373	41956.78	408196	822815	6495	78807.7	94	3616.124
1974029	633179	1186	256.96	1118429	268385	1996	172.56	74	3616.687
2607851	1196700	2143	403.98	1617764	623044	3970	1165.2	82	3617.339
1969175	637180	1049	430.14	1049649	274300	2189	580.54	68	3617.429
159698	53335	25	170.5	44709	21904	24	453.64	41	3617.786
2177244	762099	1418	338.48	1300755	370022	2813	560.18	79	3618.129
123318	151968	77	150.22	29173	42076	33	224.38	27	3618.239
2373037	1608281	1322	105.92	1473914	783014	1778	164.08	78	3619.016
2352923	984490	2300	498	1521723	485742	4035	1320.1	77	3619.352
2492600	867928	1651	453.86	1746326	471383	3337	881.82	88	3620.852
2102906	864632	1193	233.98	1210947	366623	2023	365.78	67	3620.973
1576640	672018	894	-43.16	875997	298637	1564	-134.96	65	3621.266
335849	57081	130	392.8	102065	16896	-1	549.14	48	3625.107
164435	54499	172	-81.08	57176	26788	257	-550.98	53	3625.464
792480	819732	1538	256.68	386769	333859	2534	425.24	74	3628.862
127859	140189	211	-65.54	57534	58388	429	-98.06	52	3630.665
2022418	890705	1188	365.68	1301431	416504	2671	971.06	79	3631.611
2064440	492527	1473	300.78	1173135	226561	2308	554.88	75	3632.016
2682531	1193541	2523	1010.78	1750728	606578	4164	2290.04	84	3632.437
150157	112617	148	-147.72	43085	33203	216	-243.24	40	3633.803
106960	189432	66	44.76	35559	66211	-42	-158.12	42	3633.873
236300	119902	61	178.46	77404	35106	39	250.54	47	3634.487
2317887	910332	1728	322.08	1257348	383948	2107	699.02	72	3634.710
579944	1297478	2673	21112.78	317866	615366	4665	36087.9	79	3637.728
186236	71811	229	-13.06	85464	33859	738	-350.32	57	3638.580
145332	105735	-37	107.18	41727	33271	-166	281.24	39	3638.927
180279	93760	41	29.26	52659	26210	-40	66.6	41	3640.215
144658	189153	113	97.18	55015	58946	-77	64.78	46	3641.100
331269	483029	105	95.3	145970	175303	39	-120.46	58	3641.819
135409	68001	140	74.4	64524	25720	286	18.96	55	3642.022
616064	1193214	253	119.58	255082	406279	603	35.58	60	3642.633
1293818	869654	1179	272.94	751920	360859	1770	450.2	78	3644.647
113568	89886	66	-94.24	37272	30486	37	-283.18	42	3649.725
2637228	1233327	1484	196.24	1613124	599926	2249	383.14	81	3650.139
2288616	788386	1901	554.86	1352554	367927	2943	1271.98	78	3651.319
109411	105458	101	36.86	41135	43443	174	-9.36	55	3652.592
122975	89880	16	64.76	34292	24671	134	-54.76	38	3656.426
2089800	565513	1183	98.38	1120524	227954	2113	-107.82	74	3661.027
2650169	1236190	1737	244.82	1606081	579207	3099	538.14	78	3661.308
2537160	914702	1554	224.44	1571199	447409	2662	23.32	82	3664.854
2539831	1859730	1148	169.28	1340398	843492	1429	396.94	75	3665.546
109206	76583	-7	37.98	32075	21960	-83	-11.38	38	3668.941
147009	47939	80	49.8	40551	13921	-48	66.72	39	3672.288
199358	170426	190	32.4	112745	89325	242	2.12	72	3675.352
2110144	987456	1689	546.54	1382528	466963	2677	1383.22	82	3676.722
121511	116242	201	98.86	37664	36088	103	38.58	40	3678.714
2400916	962082	1702	506.72	1423605	455006	2679	815.94	78	3687.242
1969002	731785	1131	187.66	1098977	315454	1943	401.98	78	3688.387
2303815	916747	1897	649.42	1419356	438327	3376	1416.36	82	3698.504
1172361	1008351	1386	286.96	621633	475418	2840	582.4	86	3724.078
3359821	1701302	3481	1131.66	2050976	905058	5995	2143.7	83	3728.074
838662	1021321	1678	26066.08	590820	555343	4969	56019.34	87	3733.895
908398	1207356	3181	51829.66	470396	680006	6493	87417.98	76	3734.307
2194056	1121513	2429	517.94	1440956	564152	4081	1114.66	84	3734.930
2420595	1285958	1759	264.74	1381288	531856	3069	208.34	74	3735.906
3078302	899088	1804	362.44	1904390	469039	4059	905.74	87	3736.772
102976	62643	24	-53.36	29934	22630	-61	-207.46	41	3738.631
596943	464070	1311	25504.46	309995	201108	2392	37347.12	69	3739.025
2707779	1410794	1999	495.14	1714973	803074	4142	699.12	87	3739.324
2065093	837700	1579	338.94	1203682	382570	2515	681.9	74	3740.016
2270474	1261430	1959	333.74	1493856	644370	3662	480.32	78	3740.195
3177236	1174616	1952	405.72	1865567	573154	3248	733.28	82	3741.001
2735536	1484303	1631	376.66	1447717	693014	2376	475.36	77	3742.446
2482114	961811	1124	105.64	1458934	469494	2115	13.9	80	3750.249
1717390	1062392	2183	441.38	1045423	483563	3707	1141.02	71	3750.328
907977	2836579	4696	35513.56	551475	1397597	8563	61170.18	79	3750.938
102286	94980	138	-30.32	29342	27256	184	-90.76	36	3751.883
2492052	773464	1529	313.94	1352714	364992	2451	350.86	75	3752.065
120065	47889	176	16.36	33656	14456	69	-104.66	35	3752.577
133668	106427	122	37.92	42724	35562	210	-39.4	41	3752.859
2339340	899966	1824	632.64	1591382	523109	3380	1585.8	89	3753.239
2440416	1750487	3117	570.62	1545227	1006048	6348	1203.28	93	3755.102
129499	71494	157	35.02	50654	28722	227	-88.78	47	3757.520
133128	43342	92	10.12	35936	11859	98	-85.72	36	3757.735
353933	306469	404	25.44	229276	220452	1141	-43.74	94	3758.821
105672	38583	-45	27.3	29187	10056	-123	-149.78	35	3759.311
2701262	1476470	3624	1013.64	1739710	785375	5883	2397.38	85	3760.093
2200777	636726	1403	366.58	1263291	320801	2712	441.32	82	3763.086
2378689	960767	1507	478.02	1390569	445349	2597	741.42	80	3764.552
2217716	831705	1331	280.66	1400897	477867	3058	1099.88	89	3771.851
143481	202141	201	-122.14	41965	65868	45	-368.3	36	3772.276
2768480	1244005	2495	510.7	1723992	610774	4421	593.06	84	3777.075
2520783	1009279	2197	630.42	1435318	495710	4267	1338.62	78	3779.184
131121	55035	-57	-90.02	35324	15218	-246	-159.56	37	3780.577
125067	117492	41	441.26	42610	37197	-160	555.4	44	3781.350
1175171	1496622	2876	3171.36	700732	746618	5401	7044.86	91	3787.679
1110199	1824104	4274	47487.64	591585	753386	7136	78762.96	75	3793.495
3112239	1302282	1514	424.04	1678648	660592	2595	753.7	80	3795.754
2574353	928247	1871	334.06	1499832	420701	3138	433.68	73	3796.177
102224	35329	-57	-26.02	28578	10004	-714	196.96	37	3799.480
1373400	608670	892	29.12	818470	272035	1273	115.78	75	3805.563
355742	123810	101	103.86	100117	34160	78	56.08	46	3807.389
1804454	731064	599	380.14	1013101	319985	1048	679.28	73	3812.359
2601010	942695	2196	439.56	1586421	451986	3652	577.72	78	3813.475
2538876	1246927	2493	528.98	1541002	582328	3975	413.5	78	3817.344
2568601	754830	1349	276.14	1497127	378257	2102	617.72	81	3819.415
2513959	945193	1898	420.28	1593947	467382	3340	782.4	76	3819.554
1695799	902688	1121	463.06	914180	375245	1748	960.28	75	3821.141
1870202	734697	1005	235.3	1208659	362607	1921	267.06	82	3828.071
2121253	966262	1913	418.18	1382536	436683	3293	423.98	82	3834.050
154678	219803	130	112.8	80422	144544	234	183.24	67	3835.553
2526629	1112591	2369	373.34	1544084	543539	4203	537.58	82	3837.781
2026489	1162021	1633	491.38	1223714	502347	2892	1017.12	79	3838.934
190906	48149	-31	29.34	52360	12291	-46	-25.56	40	3839.821
138229	94692	123	114.78	39382	27287	269	254.34	39	3841.889
183499	102114	100	-10	51561	28450	165	24.9	42	3844.907
2765253	975891	1414	443.04	1411870	436774	2284	1138.24	76	3845.282
2979278	959788	2033	388.38	1890724	516901	4118	1024.48	85	3847.519
3246933	1529566	2850	438	1962452	715065	5318	686.48	79	3848.360
547394	67636	165	111.9	163654	18519	150	140	51	3855.914
2055844	764718	1579	516.94	1312330	409102	3695	1222.7	86	3856.051
2527156	998926	1850	431	1495993	516678	2921	902.06	74	3856.113
1940081	869102	1370	221.2	1107974	369323	2262	640.32	80	3857.073
2112322	794405	1359	438.74	1327555	367483	2770	1180.2	83	3862.544
1990822	930207	1482	294.52	1222640	482684	2567	652.62	86	3863.652
1895093	1135695	944	213.84	1128852	518651	1084	327.24	76	3865.376
1932562	715122	1626	371.36	1145370	376572	2978	632.08	96	3865.787
1510960	1063889	729	188.94	873456	469246	1102	456.72	77	3867.583
2152994	790177	1312	86.32	1168509	347061	2131	140.66	75	3874.754
104273	82851	80	117.8	36875	29352	-32	249.48	45	3878.040
3228485	1308983	2042	280.12	2183734	785956	3826	604.36	89	3880.402
248200	178655	248	160.28	75826	59749	611	419.46	49	3894.413
121604	62787	219	-110.66	46431	21003	477	-434.78	47	3901.151
2853495	1298680	2535	528.1	1913771	724770	5455	1417.3	91	3904.305
2908480	1360410	2286	533.96	1573712	619731	4059	1013.74	75	3904.551
2125131	826883	923	99.78	1290419	384799	1449	-253.86	77	3905.315
3593199	1426006	2330	939.8	2196102	817452	5018	2335.48	89	3922.262
2703002	982499	1481	471.66	1634281	453664	2455	1390.3	79	3928.162
203414	43418	130	-209.2	58822	12317	186	-579.04	43	3929.879
2027556	948582	1748	181.28	1244392	425241	2533	-400.62	82	3933.252
2236797	1181842	2171	648.06	1441671	523850	3243	1143.98	84	3934.607
2335886	916111	1117	419.62	1471620	428564	2114	561.04	74	3934.687
2342919	790429	1366	221.76	1471258	425316	2606	234.16	75	3934.761
2320837	708293	1398	436.28	1351778	309835	2333	988.38	69	3934.856
2857539	1185756	1706	509.16	1718678	604403	2697	1192.42	85	3936.957
2437279	995199	2928	797.08	1585280	489726	5678	2148.08	77	3937.044
1136440	715012	1067	369.62	511461	302249	1967	631.62	76	3939.845
2293555	744465	1322	183.92	1419927	344837	2464	459.04	79	3940.457
104204	81036	138	441.68	31602	29537	49	547.14	41	3941.882
393449	149901	136	66.96	121366	44322	43	128.98	49	3947.021
3487061	2619666	7016	1493.76	3330159	2051324	17088	3599.68	115	3948.536
2416932	1135128	1886	243.96	1686646	597592	3991	428.26	90	3949.610
223261	42643	98	9.28	72327	12578	296	-85.44	47	3951.879
2583992	967509	1351	425.86	1502021	408850	2229	736.94	75	3952.921
140150	79013	50	-11	38442	21323	-82	-37.52	33	3953.341
100171	72319	53	65.58	36377	23243	187	-123.18	40	3953.639
2098866	1099255	2204	1019.44	1299623	471086	3371	2033.06	79	3954.811
2491315	1157850	1598	515.28	1464964	534588	2507	1377.02	76	3955.112
2869739	1303929	1917	510.62	1965577	682288	3731	702.66	90	3956.334
2781797	2012230	2733	1174.38	1576753	972123	5067	2252.62	76	3956.561
2110098	990763	1844	523.84	1491753	592349	3658	1833.88	93	3956.905
2958031	1495443	1773	293.78	1756323	709653	2994	576.84	80	3958.427
1997766	621740	861	145.46	1152436	259258	1156	38.16	72	3958.683
3021665	1004638	1777	307.22	1947564	540417	3258	796.88	89	3961.078
609713	1323807	2543	23402.98	302346	594582	4412	38773.32	63	3961.330
2440993	1025183	1829	502.94	1559505	734768	4275	830.5	91	3962.157
2148713	738688	1120	146.2	1138733	314166	2051	190.86	76	3963.917
1265804	366604	442	276.12	558889	118544	583	562.38	58	3964.015
306321	92271	145	146.7	106154	28797	289	438.54	52	3967.440
148382	358050	763	1902.18	67645	131330	1281	2861.66	53	3968.272
2172008	906928	1054	225.44	1459861	465650	1918	606.48	89	3973.848
2947443	1530196	4639	1225.54	2283662	919210	9184	2920.24	99	3974.780
109335	73560	44	96.84	37954	28680	79	198.94	45	3978.306
2654371	973854	1295	215.7	1410285	450240	1836	400.96	74	3979.117
3009112	1399972	2433	436.38	1899067	708814	4251	543.86	80	3979.428
108997	236825	452	969.72	67660	123679	1023	1511.78	70	3980.492
1949623	987248	1742	465.12	1262024	445801	3248	880.28	84	3981.410
3323169	2101272	2466	660.76	1940071	1083592	3977	1381.22	80	3983.641
3003116	1428596	1914	266.04	1903143	681687	3135	633.1	75	3983.675
100622	46877	-73	153.22	30541	17093	-338	307.32	41	3985.857
1962714	720162	747	127.42	1121387	279773	1013	465.18	73	3988.416
2782321	920001	1656	273.16	1696295	447390	3285	440.1	81	3991.021
2548173	1088225	1586	133.96	1615522	517902	2100	287	82	3994.506
110225	56155	-81	134.34	25747	14137	-186	106.04	26	3994.797
145036	44680	56	-33.84	40185	13107	142	-300.88	39	4009.252
2469585	1017307	1736	420.96	1388432	458433	3042	523.12	79	4018.700
100210	36730	312	205.32	28366	10069	484	411.24	36	4030.078
104913	39245	27	-46.78	30286	11074	-12	-62.32	37	4030.681
143578	41707	173	-44.22	41237	12238	282	-226.48	40	4045.938
3255551	1538695	4299	1105.14	2110909	749057	7292	1988.12	84	4046.101
2818300	950420	1847	454.42	1543947	450362	2544	915.84	76	4054.644
225727	334198	4678	1190.08	63769	100986	6230	1492.8	37	4054.760
1690193	834938	1510	285.6	1035520	398942	2530	521.8	80	4055.791
557810	584395	1191	24766.26	256366	221076	1363	39838.18	60	4056.069
191185	68536	160	-59.4	52759	19331	311	-310.54	39	4056.519
2745641	1042287	1853	600.58	1678418	546077	3481	960.66	83	4057.425
119142	82018	244	-4.16	35927	29421	232	-128.48	43	4059.385
2353342	856770	1886	490.96	1625495	455047	3608	995.88	90	4060.315
2240639	749616	1744	179.84	1364403	381200	2877	425.22	77	4061.283
134534	16129	-142	135.88	35984	4107	-304	194.56	33	4061.767
2689136	944947	1194	225.84	1359627	448998	1819	176.34	75	4063.468
2801322	1081163	2378	492.08	1755510	565537	4767	544.62	84	4065.663
2258491	742049	1346	360.56	1360460	361275	2417	870.62	75	4066.206
127192	53710	20	-99.8	36611	17070	16	-226.24	39	4067.934
172475	132732	290	-152.6	66069	51458	440	-725.6	51	4068.181
161632	150967	108	104.88	56524	54863	76	102.36	48	4068.690
111235	62119	31	-22.34	31404	19279	-93	-144.98	37	4069.174
2035040	718749	1331	251.66	1264832	332119	2140	469.4	80	4070.031
279641	234399	106	34.16	82045	65777	197	63.42	46	4071.862
1861645	789547	1389	582.54	1141772	379172	2584	988.24	79	4072.308
105099	209181	219	43.34	39983	72846	549	203.14	46	4076.526
2144254	1011665	2819	417.34	1511158	522203	5402	1159.72	92	4077.094
1836078	782997	1533	265.38	1158297	375276	2529	515.94	79	4079.885
176336	8656	81	-94.34	47570	2272	-77	-196.22	39	4081.979
2110173	756345	1698	665.28	1229398	345581	2718	1400.48	83	4083.713
125378	52979	72	94.92	34152	14395	20	327.2	37	4086.845
2697529	1110245	2649	624.14	1903007	672851	6687	1576.82	90	4091.780
2316431	712918	1092	389.12	1328559	332080	2056	693.16	68	4091.828
116911	62556	116	1.76	37688	23778	183	-185.62	44	4094.070
3087314	1477740	2921	426.06	1912516	673731	5380	476.8	86	4097.205
126908	114547	26	61.36	37437	35804	152	-71.28	40	4103.780
3678933	1643649	3476	681.36	2627811	1066824	7485	1751.1	100	4105.768
364246	314684	1293	21356.98	140692	116170	2212	31434.32	57	4107.998
2429755	1845574	2466	400.76	1765100	1013554	3523	1073.78	86	4109.726
3091960	1037166	2106	562.16	1786069	517394	3316	577.76	81	4113.282
2307239	1211327	1799	891.14	1337658	529528	2958	1260.88	79	4125.274
103516	66759	97	231.42	44310	30310	38	546.68	63	4129.884
2283158	937018	2337	580.82	1230299	404256	3598	874.28	75	4130.446
107165	28811	148	-49.72	29458	8123	201	-150.14	36	4149.028
2738765	1083032	2540	571.4	1638120	523157	4199	897.14	79	4152.012
2904077	1379523	2403	402.58	1633498	757106	4014	613.04	84	4154.386
133549	40051	54	190.44	36898	11116	-168	385.52	38	4157.296
2401890	1615874	2042	536.12	1547155	729582	3218	1142.48	81	4158.026
278011	311679	729	1770.94	96927	101515	908	2520.88	51	4159.681
2130299	749963	1526	319.36	1283714	368168	2684	625.24	81	4161.775
206526	106056	25	135.5	68215	44142	-184	293.76	50	4164.446
213189	170524	249	1347.14	80582	72055	344	2693.84	56	4166.473
1895609	564319	1251	264.86	1141106	277697	2339	726.54	81	4172.671
293884	131004	154	164.44	79555	35789	338	275.68	42	4173.605
103470	32595	136	10.96	28021	9080	259	41.74	34	4174.262
2300493	1040660	2109	336.74	1462576	509977	3749	522.14	83	4175.753
177413	122748	71	246.06	57651	44009	-26	403.64	48	4176.259
2524409	897033	2471	693.06	1430842	417454	4553	1234.58	77	4176.790
1826969	1526921	2482	393.52	1150494	705354	4310	476.6	78	4176.966
2950780	1116647	2157	545.02	1843537	544928	4031	1025.66	82	4178.582
105566	72620	-68	64.52	39248	34219	-499	96.86	44	4178.921
2429986	1244951	1879	467.94	1566191	686541	3815	1200.9	85	4180.615
824758	759260	1343	690.98	463510	371334	2374	1498.64	78	4183.035
1978686	960151	1861	338.46	1309951	578753	3891	63.26	92	4183.828
131089	49155	214	90.04	35012	13243	454	5.44	33	4184.370
123164	61116	121	123.06	35105	17962	263	179.18	37	4184.731
100721	69974	89	-6.46	30928	20757	217	-105.38	38	4186.460
3011244	1013748	2524	285.64	2065655	532772	4763	38.18	89	4187.720
144214	125079	221	141.06	39331	40429	94	200.84	32	4188.069
1899992	595169	1253	383.58	1124452	293681	2152	778.72	82	4190.417
128889	162076	227	22.22	35036	48738	337	33.82	35	4190.790
2444818	692036	1641	277.26	1337682	301381	3099	323.14	75	4195.302
2206398	779957	1266	320.76	1295629	358464	2315	97.9	74	4195.494
2531971	780331	2136	612.96	1445945	391981	3426	879.36	78	4197.686
1920520	788819	1558	533.88	1118841	411162	2388	1487.68	75	4198.001
1908342	1991553	3346	17086.56	895888	711667	4964	26044.04	65	4198.533
125034	51040	58	-25.12	35321	14527	56	3.16	37	4199.738
1353915	676084	1042	324.12	879955	343688	2125	447.5	85	4200.474
2267774	1363759	1963	494.18	1327556	594771	3360	1169.6	77	4207.438
159508	85562	211	-32.54	53251	36295	566	-99.24	53	4215.407
109305	15239	14	-1.96	30506	4028	-24	-47.64	36	4216.125
1140770	536462	1285	363.1	706641	288692	1827	419.22	85	4218.686
2738583	814605	2406	651.16	1556802	404395	3828	908.08	79	4219.113
2236883	1523111	1329	645.94	1493884	758390	2603	1214.58	87	4224.092
2347408	1025138	1571	171.06	1277568	441386	2942	9.12	75	4224.932
2187873	813906	1432	316.52	1274564	391079	2403	454.58	77	4226.948
1656192	733938	1327	532.22	995910	341646	2111	1198.46	77	4244.949
1706624	697799	1200	234	928249	307494	2225	236.5	74	4251.200
2166589	1018193	1403	443.58	1400267	517882	3254	690.44	84	4261.358
2300115	763508	1397	235.42	1397489	361548	2262	372.32	82	4262.427
2186409	876772	1246	470.56	1240298	398239	2130	865.8	77	4264.017
221158	280189	184	-9.76	62424	77814	194	-191.16	43	4267.181
101256	82012	128	45.08	29164	24974	159	-43.26	37	4268.058
1917661	790114	2349	766.14	1119972	337808	4134	1697.24	77	4270.864
2081808	793163	1744	336.84	1216196	370129	3128	566.08	73	4270.896
1511665	897224	1455	676.3	1008691	504460	3106	964.16	80	4271.035
2568040	970881	1827	142.22	1607542	487014	3094	328.84	81	4272.516
2453136	1393600	2603	598.58	1491822	729248	4356	1287.16	82	4273.384
2446175	825702	1502	322.72	1496340	371117	2627	489.22	76	4273.689
1527699	924240	1152	267.72	1056261	461059	2002	916.72	83	4274.657
2318208	882594	1237	415.82	1427748	456972	2127	764.22	85	4275.928
104324	214063	0	49	50930	102512	37	25.82	59	4276.435
1371210	702727	879	143.94	732533	286435	1241	-90.74	73	4276.798
2635014	1350596	2199	383.14	1597639	707830	4131	532.66	79	4277.039
111922	125267	123	139.78	29396	36316	303	162.58	28	4277.216
2458272	1105335	2589	767.54	1567585	648486	5306	1108.16	86	4280.135
3042715	1025980	1700	376	1887796	540651	3478	636.08	84	4281.452
173709	220852	29	11.94	62585	75357	82	-232.48	50	4283.526
2489689	1140546	1356	125.16	1517868	553907	2538	-303.32	79	4283.687
2038597	974429	2127	763.22	1341889	458039	3328	1409.08	82	4283.878
1266543	1069043	1462	496.32	741552	427669	2613	701.18	66	4284.007
211633	91416	142	228.12	82570	52827	722	185.92	67	4284.625
261893	319622	644	124.84	114031	132815	1162	432.32	69	4287.103
133236	51093	152	-19.28	37460	13822	293	83.98	38	4288.705
2637047	1167253	1433	359.38	1580806	549657	2090	721.4	81	4289.186
2625743	1037841	1725	458.5	1645081	565013	3785	1293.1	82	4289.772
2164860	875037	2053	739.58	1293777	492849	3841	1740.26	76	4289.794
117324	56358	-43	22.02	32355	15566	-220	-65.2	36	4293.336
2494839	764271	1265	252.9	1301531	346034	1818	108.48	75	4294.723
2247919	771526	1318	332.48	1248989	372573	1452	682.72	76	4295.291
261329	292987	597	886.42	76484	94413	1094	995.84	61	4300.503
490339	1225615	2096	24284.56	287244	712222	5511	45407.46	86	4301.700
195351	8761	43	116.98	53334	2353	-30	33.2	41	4302.937
185794	75141	1	136.86	63353	38243	36	138.96	48	4305.099
219529	300629	1411	1408.46	107492	112394	2471	1968.06	59	4307.178
107531	82356	116	7.76	32301	24260	140	-101.6	38	4310.460
160246	69525	236	153.96	44554	19388	231	365.66	40	4311.707
1899392	892875	1404	366.44	1123267	375166	2038	493.68	75	4313.353
120304	37404	131	28.66	34808	11096	212	-28.68	38	4315.298
2417328	918772	1683	470.38	1591169	459904	3238	461.68	84	4316.039
2351758	626862	1393	306.98	1236170	308290	2795	353.7	76	4319.336
144255	57985	123	112.78	40178	16323	71	247.06	39	4321.387
161940	33321	83	99.38	43873	8865	71	268.06	39	4347.139
1430648	699900	992	268.12	826417	277751	1256	540.16	73	4347.443
1575560	637579	1275	365.5	955757	284027	1844	736.84	77	4348.282
111293	71451	-19	-19.34	36437	29097	-78	-51.08	49	4356.516
2113553	689122	1199	120.14	1209482	308485	1727	527.22	76	4359.994
114902	63724	-1	79.14	31412	17726	-22	147.08	36	4362.953
111526	16383	-51	-6.86	35425	4289	-205	0.7	40	4364.355
2779032	1060215	2201	291.86	1710652	460522	4259	444.74	79	4371.914
2471441	867439	1621	261.06	1482799	417671	2833	342.38	80	4372.758
1907821	1240738	4839	1323.54	1442695	633431	7940	2355.4	82	4372.770
3160577	1037278	1626	354.36	1655064	461396	2498	621.28	75	4377.674
248132	82589	44	167.84	66745	21962	114	259.04	41	4379.514
2618840	1324052	2325	485.5	1850641	717469	4859	1124.74	88	4379.540
1777239	856111	1108	149.88	1024084	408015	2165	400.9	76	4379.883
124419	107446	130	19.8	36371	31698	68	-136.52	39	4382.975
2242553	790964	1475	322.5	1416163	407028	3065	211.9	91	4384.543
3082467	1039371	1732	243.52	1864179	543925	3764	-18.96	84	4386.030
785224	1150901	2819	36233.34	420753	560193	4962	58636.32	76	4387.391
2608823	1170703	2095	192.7	1701968	635332	4107	221.02	83	4387.779
690323	1641161	3070	49253.2	381961	748690	5540	81597.4	72	4388.284
916304	1938579	3663	6737.18	650103	1480685	7722	20155.92	113	4389.022
141160	47480	42	128.12	38248	9585	81	183.66	35	4389.178
133621	46921	188	119.68	37561	14776	307	131.02	39	4393.504
2776823	1015639	1747	423.42	1811223	600545	3395	1245.7	96	4393.678
133349	116145	123	101.78	40677	38019	82	430.52	41	4394.882
2583078	2011409	1256	607.16	1575968	986026	2693	1358.98	102	4395.303
107905	46857	219	-12.66	34219	14104	385	-16.9	40	4396.313
2336401	817983	1168	282.48	1299793	347823	1759	227.74	77	4399.932
1193231	893660	2121	28403.06	474809	377609	3444	41954.84	64	4400.397
2836590	1192588	2338	591.68	1681914	588862	4536	1621.96	80	4401.102
2931726	1051279	2141	443.26	1667198	511352	3441	594.26	80	4403.113
2395512	684567	952	365.72	1346456	308538	1744	548.84	77	4404.943
111288	26095	80	-75.2	30727	7000	141	-193.74	33	4405.378
1402568	483224	955	35.3	886982	251077	1340	255.4	80	4406.154
2202767	1018672	1818	495.48	1273918	419799	3088	982.68	77	4408.103
108388	24442	-14	-22.04	28695	6130	-116	-236.76	34	4411.341
148968	26918	-53	40.42	43893	12874	-114	73.96	46	4411.943
294197	924989	2025	4800.5	152902	389200	3269	8447.34	65	4414.522
702725	1725721	3684	44870.24	392747	909431	7044	83926.84	80	4432.416
2324490	904933	1874	422.64	1264366	401277	2923	868.78	77	4439.340
110518	59146	73	154.78	30144	15908	169	259.34	36	4442.026
2644300	2443792	1817	326.62	1731648	1223553	3005	549.3	84	4458.593
141777	190452	258	-147.12	46600	77062	490	-324.6	43	4458.744
2282732	1029360	2009	248.74	1348349	509863	3110	301.6	83	4466.679
1935306	752833	1339	307.54	1144529	317938	1845	665.7	75	4468.646
3192070	1523836	2394	345.84	1926036	722305	3666	441.76	82	4476.219
599890	1384234	2263	9823.18	323454	657846	3811	19907.46	85	4480.852
968178	834362	1184	89.24	610243	340529	2361	-100.54	78	4481.421
123659	99878	111	-22.54	32027	26025	-39	-84.54	32	4481.720
2970004	1120642	2079	388.94	1897336	619805	4636	197.96	86	4482.198
1574890	1107937	1286	241.96	878433	432274	1615	667.9	73	4483.120
168611	76712	116	-14.24	54594	42492	207	-109.98	61	4486.475
2399504	1298720	1409	490.74	1314114	615427	2229	990.94	75	4487.408
109068	32040	87	118.82	25665	6967	37	190.82	27	4487.535
177406	119502	193	3.98	65320	51750	387	-71.18	54	4488.841
190117	101045	89	-162.46	65250	35497	122	-484.08	52	4493.578
1817454	629186	1001	136.86	959863	277174	1860	373.6	72	4493.784
168119	104107	134	-5.76	66286	40983	330	-224.2	50	4496.164
107465	35201	-7	16.98	28650	8895	-73	-23.78	35	4496.551
145367	447520	1049	2648.14	75184	189099	1673	5038.78	61	4497.618
174159	77846	22	-33.08	49576	24652	-141	23.74	40	4500.199
994093	5593021	698	964.28	2145545	1.30795E+07	8576	11206.36	326	4500.552
1819184	918407	1099	894.14	876843	354323	1799	1203.14	70	4501.529
2363097	743575	1429	185.94	1569542	405213	3623	322.78	88	4502.687
138582	119836	190	-81.6	70375	68615	413	-497.82	69	4506.695
2086772	830112	1001	275.86	1176144	386326	1966	318.76	77	4508.539
2436827	1016549	2129	356.94	1619154	520063	3729	320.94	85	4510.102
1802361	563038	1056	286.16	993226	282536	1776	176.36	82	4512.000
515096	871257	718	1525.48	214450	327612	1133	2456.38	59	4512.857
2763967	997979	2188	244.68	1765973	496471	4018	519.48	85	4512.975
143560	133125	145	68.7	39063	41775	251	80.86	37	4513.790
176948	112125	273	-23.22	60710	41397	293	-290.02	45	4513.857
2048346	657621	1046	213.56	1363838	382695	1931	637.66	95	4514.634
2546696	655337	1405	136.3	1393416	315064	2560	-150.4	75	4519.205
173053	184448	408	97.88	51210	55180	722	-98.08	42	4523.268
2390507	753107	1648	336.28	1475881	341697	2681	115.66	80	4523.852
111678	23203	139	108.54	30171	6062	256	-17.84	35	4526.166
118408	51045	238	-13.32	35483	15882	358	70.88	40	4527.321
1774794	846935	952	427.72	1040575	390388	1637	1087.82	80	4528.439
3301936	1090061	1855	429.3	1871747	574694	3916	976.76	82	4530.597
139129	44261	149	4.14	37289	11842	186	-47.04	37	4531.793
171841	243008	479	281.94	54187	76720	611	339.46	46	4533.979
478192	475800	1586	21727.96	303978	294042	3578	38355.08	80	4535.128
2442970	1086072	2087	556.82	1565542	558114	3814	1342.04	84	4542.042
2433277	880272	1546	482.56	1381011	377255	2018	918.48	75	4544.786
1997680	495871	934	142.24	1120141	216586	1295	297.7	73	4545.996
160904	81816	98	63.28	48767	26299	260	128.6	41	4569.321
131202	80439	177	-28.78	37089	23797	385	-206.9	38	4578.044
141205	26757	103	-77.42	37815	7187	203	-158.42	37	4579.263
2356810	1066699	1768	420.48	1364879	459246	3128	695.08	78	4581.391
1780664	647764	473	35.78	919216	271883	347	-104.58	77	4587.285
1914516	728198	1368	-31.52	1034415	318192	2428	-442.92	75	4589.430
129028	26356	150	75	35370	7201	61	41.46	35	4590.066
101006	76789	90	218.4	26491	20359	-19	357.66	33	4590.120
123420	22208	93	172.98	33354	6007	-33	274.62	36	4592.303
2326255	942436	2565	655.9	1458119	473120	4472	850.92	83	4597.569
2871279	920143	1432	71.52	1864248	518167	3120	295.2	85	4597.913
109265	78991	182	130.52	31532	32406	186	247.96	37	4598.111
420332	332921	96	45.56	118715	92339	306	75.16	47	4599.714
122752	99230	223	60.78	39587	43809	475	106.5	47	4603.223
1342845	524944	803	312.58	874234	246468	948	941.28	81	4605.511
128131	91903	86	82.96	53612	38584	42	220.12	54	4606.664
3165311	1669255	4905	1125.3	2157859	947471	8306	1844.16	84	4607.231
146157	29551	184	2469.24	33618	5489	210	2826.6	26	4607.439
108121	57296	107	233.02	30340	16574	53	448.58	37	4612.722
2411051	796852	1599	535.14	1461100	381138	2373	1043.78	82	4612.881
127192	79514	206	78.16	35857	22031	265	94.9	35	4613.562
2531237	1233522	2328	683.08	1555596	624938	3728	1463.08	84	4615.061
209554	154483	453	298.58	67919	45977	439	346.54	47	4616.684
103732	128584	200	261	31494	38289	278	448.08	38	4618.616
2705546	1545325	1417	511.62	1819860	766765	2692	908.12	92	4620.081
2146783	1416134	3177	960.22	1416125	645534	5085	1852.1	81	4620.648
1895976	536492	1009	289.74	1024396	243390	1518	517.48	75	4622.260
2881591	1113450	3166	617.76	2035666	682267	6183	1157.38	94	4625.693
2415494	1104465	1939	303.54	1445963	493657	3403	285.58	78	4630.810
124639	200582	-93	107.02	56769	115972	-318	208.52	59	4631.901
2225792	943745	1890	346.4	1385569	425384	3233	745.38	80	4633.850
442128	1527793	2801	24868.86	368641	911793	5607	54080.02	90	4637.174
2342245	1091804	2332	541.52	1357733	522934	3682	864.52	78	4639.365
2192962	1945425	1702	470.72	1247314	853321	2638	1199.68	77	4640.380
2123733	885805	1532	349.52	1277358	379394	2086	1104.96	71	4640.399
186928	73806	142	0.12	50809	19998	194	-35.16	41	4642.996
547863	428573	1590	26734.4	265958	194388	3155	44524.3	68	4643.116
2264961	842291	1199	399.14	1422897	415770	2708	934.88	84	4646.340
2524129	1130428	813	255.18	1406831	510313	989	824.54	76	4648.529
123251	60580	25	-12.5	35192	18037	44	-49.16	38	4655.004
2695929	1052923	2063	559.18	1453323	500351	3848	1042.28	78	4667.563
251015	149150	263	6.18	80046	48633	598	-112.72	47	4691.952
116951	43196	219	-33.66	32721	14687	306	-74.84	38	4694.058
3055775	1733880	2698	515.28	2148294	831005	4889	1288.54	87	4696.523
867543	1465794	3794	51453.84	512245	675902	7522	87882.92	80	4697.723
2348550	1289323	2414	396.04	1694711	659856	4936	32.96	93	4698.491
3226350	1549009	2269	399.34	1575284	670440	3345	506.7	74	4700.226
2573972	870131	1259	249.74	1439491	365187	2319	365.34	74	4700.571
663218	1691945	3095	14315.7	341876	889806	5805	25384.3	72	4700.797
2921950	1212912	3576	822.36	1662038	586738	5826	1265.36	78	4701.661
2394825	1203295	2248	533.28	1533377	564864	3648	1167.28	81	4704.638
234131	184912	83	182.38	67231	72199	32	199.52	44	4712.049
2664293	4714982	11450	93818	3652385	5273629	43543	373297	231	4713.336
2662559	838797	2067	366.62	1626826	450092	4004	320.44	87	4715.612
2989274	1094683	1678	370.08	1772020	463796	2552	1152.72	78	4716.119
2360847	888284	1455	512.3	1401099	458439	2686	861.96	76	4716.355
162661	97431	76	-7.64	38548	24278	104	-86.56	28	4716.698
2422716	893502	1397	257.42	1612489	468366	2617	98.62	84	4718.479
1763413	968544	1801	497.86	1208674	515789	3677	697.22	88	4721.365
438731	318695	66	316.76	136868	102196	39	160.54	50	4727.687
181489	73127	4	229.44	56372	30809	-208	532.12	59	4730.615
145101	192312	86	-67.04	45566	58979	57	-125.98	43	4735.838
2193456	968645	1197	92.42	1283215	475574	2453	-105.42	80	4737.010
2104818	790518	992	360.12	1228434	358829	1474	871.64	76	4738.396
2396585	1343356	4443	1684.98	1382520	590639	8066	3081.76	83	4740.436
126564	48667	58	-45.12	34612	13187	-11	-137.46	37	4741.777
2080339	846968	1580	154.8	1268842	386247	2547	145.42	78	4751.140
2563244	1378013	2001	381.86	1598245	682440	3415	897.9	82	4755.778
138937	102483	138	102.68	38173	27786	162	255.32	37	4758.330
2114478	815594	1865	353.9	1201238	392095	2993	615.98	78	4758.423
123292	73379	-117	39.38	35040	21181	-361	21.54	37	4759.343
2207440	851981	1499	474.14	1345250	414340	2559	813.74	79	4760.820
2011152	1010942	1820	580.2	1407805	492514	3830	532.8	85	4762.054
113011	39320	149	-20.86	35560	12739	252	-119.28	40	4763.390
111000	52398	156	15.16	38446	25869	329	-90.06	45	4773.905
2608435	1009352	1840	549.4	1578612	480631	3125	1432.5	81	4776.603
100611	98514	55	48.3	29295	32336	114	106.04	39	4777.259
3212330	920420	1955	640.3	1974556	451812	4303	1227.58	83	4785.222
1955802	785670	1713	442.18	1149207	377628	3349	714.14	79	4786.449
106198	67405	135	-55.9	34336	25133	236	-395.04	44	4793.793
3533086	1254760	3133	564.38	2352214	652429	5854	837.44	87	4795.991
1623749	2076552	2002	13664.72	969623	1130959	5429	26267.94	82	4796.564
3087937	1502930	2559	399.74	1898230	760788	5056	819.16	87	4797.046
2250747	1565481	2215	404.9	1331183	721065	3625	1040.5	82	4799.682
1661233	578484	933	210.38	974042	249148	1239	387.54	74	4802.331
145482	154718	12	21.32	48154	48314	-247	111.58	44	4804.549
644673	995315	1713	1264.18	418529	515195	3023	2594.78	114	4806.121
132335	62356	-38	-12.68	37832	16001	-300	-12	36	4806.307
205911	34838	52	193.72	55975	8370	92	364.12	39	4806.583
2454463	934119	2246	432.56	1616258	453523	3706	864.16	84	4809.383
2011187	1081586	1847	471.42	1277702	553645	3573	974.78	79	4809.861
115973	53289	165	124.9	30670	15533	159	221.74	30	4810.113
189187	132510	149	81.14	54959	40037	277	146.22	42	4814.048
104173	29422	-11	53.54	38004	9167	-91	145.74	43	4814.670
122771	56583	61	82.46	35408	18016	118	251.48	39	4815.703
2611047	1448745	3051	842.86	1845769	904340	5086	1577.96	94	4815.942
2156122	832896	1734	375.24	1236210	364822	3243	267.98	73	4816.247
885697	1805831	3406	27093.16	610452	1000197	8117	57477.62	90	4818.136
147780	44017	211	263.46	41014	11957	363	480.18	39	4820.916
1910842	720655	1426	338.36	1184560	362580	2410	797.6	83	4821.209
192692	179054	915	662.9	68370	55846	1279	732.94	48	4822.768
2122644	668956	1427	280.22	1287889	302808	2222	-29.08	81	4823.194
1963303	841326	1442	223.12	1267178	531637	3348	433.28	88	4823.449
2637901	1124125	1232	300.52	1573530	537847	2375	828.5	73	4823.513
2364779	810096	1378	408.08	1398391	374033	2110	711.6	77	4825.243
106006	82045	191	-108.74	27509	23742	262	-240.68	29	4825.521
2849973	772644	1827	396.22	1765287	385912	3203	762.58	83	4825.919
245878	1017333	362	325.32	127212	392734	564	441.04	56	4826.383
3301329	2224438	2514	779.04	2730454	1383058	6459	1495.74	105	4829.674
2827281	1340118	2291	729.26	1428517	571617	3339	1124.54	72	4830.282
2051492	1081584	1985	424.1	1238944	512333	3416	995.76	79	4834.535
208053	683010	456	1812.16	116787	361670	1212	4723.32	67	4835.238
114923	100129	30	210.8	42388	35520	-153	338.42	45	4836.443
135766	73560	98	47.28	68653	33136	269	26.34	55	4836.719
984073	1363367	3844	54921.84	525822	653136	6287	86829.82	77	4836.806
137493	36810	77	-10.78	36450	9194	133	-172.62	36	4837.385
2157971	908777	1354	377.44	1104456	368485	1778	682.08	72	4837.675
103249	14869	0	-36	28719	3971	-178	-169.08	36	4843.828
1959980	714809	1436	356.96	1093516	321831	2643	861.98	74	4846.477
409989	59915	80	181.8	136647	18977	219	597.34	55	4847.620
100111	49756	68	-81.52	30125	14059	171	-383.94	38	4849.520
147878	122687	97	31.42	47563	39958	351	-36.14	45	4857.533
101317	37404	105	11.3	29607	11440	132	-54.48	36	4857.649
2373719	1130426	1647	988.42	1438354	488193	2509	1544.74	78	4864.367
1892647	796697	1064	395.04	1040013	347737	1634	1000.24	72	4870.746
2742323	980465	1526	300.36	1786857	528151	2724	867.64	81	4871.008
2253720	959102	1949	433.14	1353781	450187	3606	700.16	78	4881.187
2380167	895855	1413	163.18	1334519	444613	2165	-135.1	81	4893.407
2688836	936761	2347	497.42	1622063	463872	4088	1620.68	81	4898.785
2701788	2654089	8314	1642.04	1829996	1496140	17808	3717.88	88	4902.273
2284859	784026	1420	218.2	1356815	355320	2891	251.26	78	4909.658
126566	126709	46	85.56	40683	44953	-20	55.8	44	4910.341
3011340	1548579	2947	665.42	1978343	790621	5761	754.46	87	4910.526
2531645	1161684	1558	358.88	1435409	544718	2878	514.08	75	4911.224
117548	100381	295	188.7	33498	29631	566	337.76	36	4911.852
149260	76721	-7	-44.02	45176	25443	-262	-222.32	42	4913.181
103616	95853	195	49.7	46137	42751	101	-1.14	53	4917.029
2062547	923016	1541	119.26	1269965	426518	1880	189.8	79	4919.789
2700123	1156463	2132	713.52	1726805	567735	4372	1231.92	85	4922.629
2109214	794423	1939	649.54	1441487	424877	3230	1387.8	86	4922.748
126311	57058	249	-28.86	39934	17188	379	-145.06	41	4924.319
2547352	726228	1294	363.84	1492065	327600	1824	699.64	80	4924.836
1485514	730904	838	144.68	824121	294651	1236	75.96	70	4926.801
3762986	1384364	2218	502.48	2547171	798317	5491	697.26	92	4927.402
107914	72363	118	145.48	23617	17682	113	181.18	24	4927.714
2360420	765980	1978	503.08	1422095	362338	3884	1060.24	75	4927.748
2706210	1009772	2703	665.58	1628845	474070	4860	817.6	82	4928.644
2556249	991266	1914	498.04	1749188	550242	3717	935.62	89	4929.225
274324	291805	537	63.82	135562	154291	1208	-62.12	73	4930.756
3080280	1465495	2402	540.72	2053482	877563	4257	423.02	88	4935.430
1272625	667249	1439	452.54	1112216	376415	3000	796	96	4936.589
2579204	1021520	1378	342.08	1647789	499113	2441	257.26	84	4939.587
3058433	1026150	2165	569.9	1914893	533534	4396	1025.56	88	4943.509
1866811	952487	948	346.28	1091568	427905	1773	490.78	78	4945.542
1727271	1560807	1375	240.5	1123781	714317	2846	498.56	80	4948.995
165341	231887	270	55.2	53839	75230	456	138.16	47	4950.095
1864877	1183072	5664	1781.04	1245588	576961	9100	3546	91	4950.883
2382126	1032412	1844	643.84	1496770	562677	3566	886.76	85	4951.349
1731005	964823	1395	432.7	1126352	409776	2216	1047.76	83	4952.865
166313	88977	-18	231.52	51414	27274	-171	295.94	44	4956.289
488518	1557705	1833	5858.38	297729	720352	3500	11111	80	4958.254
2717569	737685	1238	362.68	1720938	373654	2468	955.48	83	4961.613
199768	69263	152	-80.28	51405	18341	144	-117.16	35	4962.060
2029141	1362328	2220	628.2	1314108	603737	4096	1124.56	80	4962.849
148419	26295	21	48.06	42480	7392	82	-37.48	40	4965.634
2541366	945694	1995	415.7	1430990	420335	3157	537.02	77	4969.688
711556	2391970	3386	23100.96	474804	1408913	7518	47003.48	93	4978.008
866240	1124943	2657	30329.02	529358	547235	4613	52798.18	74	5008.833
1131153	1756623	5263	48436.18	577403	921879	9613	92801.18	80	5015.296
125011	142835	162	182.32	38137	44684	285	262.1	40	5018.368
2448262	1222317	1235	330.1	1721208	709400	2437	839.82	97	5019.543
2387439	912203	1869	404.34	1524865	431793	3271	809.06	82	5020.597
2598603	1208139	2313	633.18	1624268	550899	3191	949.26	80	5023.092
2625076	806804	1201	114.86	1504550	409681	2583	131.38	85	5028.874
161142	212674	116	64.76	55530	84422	158	-32.12	51	5030.261
2393529	1456416	1395	143.7	1377357	665703	2034	-210.76	77	5030.772
156524	178771	285	239.1	47438	66673	570	138.2	40	5031.401
3451721	1560612	3219	717.34	2711777	897579	7374	1279.64	96	5031.507
2847458	1081131	2211	461.46	1869182	661791	4429	1286.94	87	5032.294
2409227	641285	667	-60.38	1208473	257914	1123	-499.22	67	5032.595
2244796	795326	1870	370.2	1253573	348388	2834	327.24	74	5033.145
2311167	890619	1933	226.38	1485270	442265	3207	389.02	82	5034.165
2275898	1341850	1241	124.26	1387120	662077	2181	-35.34	79	5036.352
3441315	2166055	2645	355.7	2319217	1281444	5859	167.74	83	5036.690
2770258	1143889	3002	678.72	1772126	579020	5489	1152.54	82	5037.016
254099	114115	58	-44.12	76699	33807	-203	-12.58	45	5038.789
127881	20036	-4	57.56	47216	10717	-186	334.04	59	5039.652
2467327	1071337	1925	435.5	1599814	558706	4131	964.66	88	5042.569
109813	78509	109	201.74	34375	26465	-60	326.4	41	5048.737
2188607	845860	1498	346.28	1544227	439608	3112	569.32	89	5049.985
1981355	1019342	1269	-15.66	1147752	480323	2473	-492.22	77	5051.111
[truncated: 8,001 more rows]
