# Supplementary material for: Mitochondrial calcium uniporter-mediated mitochondrial dynamics imbalance contributes to contrast medium-induced renal tubular cell injury
Source: Front Mol Biosci. 2026 Jun 29;13:1848361. doi: 10.3389/fmolb.2026.1848361 (PMC13357276; doi:10.3389/fmolb.2026.1848361)
Supplement: Supplementary file 1 [file DataSheet3.zip › Flow Cytometry Assay(1,2)/Flow Cytometry Assay-2/╧╕░√╡≥═÷-2/HK-2 ╡≥═÷ 2/CSV/RU360 1.csv]

FSC-H	SSC-H	FITC-H	PE-H	FSC-A	SSC-A	FITC-A	PE-A	Width	Time
3191064	1451805	20269	562.34	1820051	721925	47318	1421.48	83	6.815
3182922	1532286	20167	965.62	1938390	761243	40017	2557.62	84	31.541
1418626	795825	6916	407.76	1057271	508275	21717	567.62	95	33.908
738280	1033909	89937	66953.82	431882	607063	214235	132084.1	86	37.007
142199	65285	1689	400.54	39307	17768	1927	839.22	38	37.886
328040	1066696	225878	13296.08	172093	471112	452854	24253.44	70	38.906
830055	1528242	68313	80634.18	478883	846996	163443	141995	81	40.941
2508376	1429460	13874	597.64	1568190	679125	40538	691.68	86	42.997
2938031	1971481	43353	1572.58	2189330	1178285	112119	3886.34	94	47.028
1952068	1066357	19408	943.88	1222627	495945	40181	1371.66	81	55.095
1615614	2679909	567955	70863.3	1035563	1361859	1281673	124938.8	81	57.764
2222977	892602	8721	391.06	1226658	420494	21956	1560.16	79	59.708
2609871	1053485	9002	682.72	1534610	505467	17866	1154.76	80	61.064
3234203	1851568	22478	1684.08	2062707	968033	65266	3559.76	86	61.717
2606808	1347498	12221	281.06	1635856	700729	26970	741.2	77	62.018
2515846	1181896	12105	731.3	1511531	604705	34646	1267.56	76	62.260
2651351	1374908	5710	216.6	1687923	708018	20711	615.46	83	62.650
2738376	1475469	9086	950.96	1601891	628101	16799	1447.14	75	63.971
2914614	1410522	7037	665.82	1820384	682845	22089	1040.54	78	64.241
1922470	822755	7600	545	1092376	380544	20635	1478.1	79	67.277
2086151	859642	6250	423	1221754	377352	11810	1350.6	77	71.545
2023939	1113577	12299	656.14	1180568	481379	29815	968.9	78	73.662
2337753	1227585	14732	770.52	1450637	513919	25681	1193.66	79	76.265
164984	90133	800	-73	46158	25344	1221	-160.94	40	77.733
404811	102243	156	11.16	183572	38271	292	123.12	64	81.632
2283451	1133564	8614	59.04	1374991	533357	13806	152.16	77	83.402
874008	391998	149648	157325.3	413798	179379	278070	266754.2	70	85.384
2423607	996919	6617	459.62	1409286	437878	12996	718.56	81	86.006
2280441	1279663	9150	272	1507532	675780	16986	429.96	84	89.192
2384598	991499	7618	1962.48	1293466	444427	11829	3267.94	74	112.082
3104383	1642449	18205	621.3	1965266	937370	43167	1238.62	89	115.596
240282	130594	270	104.2	73296	39144	491	207.26	45	119.292
581330	1303003	20147	48173.42	282402	649123	48271	79562.06	75	127.604
368548	555260	1737	334.82	332912	484037	6297	1782.42	131	133.405
2241545	1152747	6281	461.66	1294360	507761	16375	656.5	77	137.020
2857718	1755421	16129	17508.94	1500532	849364	35607	31385.02	76	147.700
1903114	1144123	9473	862.78	1321029	547609	23737	1660.82	83	148.619
991416	851264	99820	96963.2	452230	322677	183142	150736.1	68	150.435
2094498	893883	14389	550.54	1153887	367215	31757	1263.02	73	151.867
158128	176015	151063	2923.18	67378	64207	239029	5032.94	53	156.898
176267	23347	1599	76.14	48832	6481	1934	57.24	41	158.814
1749830	683740	8840	411.4	1633502	547898	37412	788.32	111	159.346
2843259	1886161	36154	1551.44	1765584	992729	78173	2824.78	82	161.058
1569664	710609	11484	254.24	930136	298815	27699	194.14	78	163.548
2079741	1081432	11604	610.44	1356728	494896	25593	1320.98	78	163.707
114516	111225	65834	2040.24	39829	35117	93146	2582.56	43	164.614
679647	1018308	73922	61622.92	316933	432414	148796	96131.56	70	166.722
781047	288733	3686	243.96	332564	90799	5722	233.92	59	166.850
162691	140723	136255	2961.3	46887	40265	176485	3586.1	38	167.203
1784747	1017285	238058	4369.88	1028754	493577	339033	6203.38	80	167.642
1949831	797996	14148	443.28	1234622	377073	27831	713.66	80	170.738
2302845	883885	29560	923.6	1287056	388655	55642	1450.12	77	171.855
1661691	664064	5946	492.56	1017075	313497	17392	968.12	76	172.062
147362	57909	38536	896.96	47159	18251	50411	809.46	46	173.007
184842	161653	33324	2156.64	54655	46700	41084	2830.24	43	178.188
110238	30676	224	88.64	35921	11143	-415	-48.9	42	178.755
1848369	1050591	6052	186.72	1236261	527829	12658	144.88	84	181.357
2203928	1168413	7710	245.6	1242381	507724	23621	373.06	77	182.970
146084	230604	1805	152.3	62242	87740	2812	179.32	50	186.356
190781	187501	29478	10890.08	74630	59466	43163	14677.18	50	189.607
1625866	905856	10610	470.6	1017483	407462	22938	1085.68	79	190.059
2652245	1765183	25537	999.82	1618267	854768	40824	2098.64	79	190.347
2843637	1654256	17850	582	2041788	1029669	41481	775.66	95	194.615
1904522	1333848	15113	819.18	1251667	596614	36125	639.5	84	200.253
2255230	1617987	8733	683.38	1496117	776265	19942	1024.12	86	203.007
2133652	1194339	6241	690.26	1381393	544298	14476	1628.36	85	208.822
2247726	1143413	8978	554.08	1379769	523513	24395	1092.7	81	219.134
2816905	1661487	7257	780.02	1823199	780992	18570	1451.2	86	220.087
2239950	1008881	17932	1112.52	1345916	523630	33619	2370.34	85	234.216
1498474	760873	4359	538.74	710856	294012	10861	1021.46	72	245.217
2759151	1132906	11205	703.3	1517890	516658	26507	1833.02	81	246.958
635231	1440475	30190	14091.4	389169	793100	73568	29428.48	84	247.285
358712	123658	2202	159.72	128529	38209	2386	666.96	53	248.748
2608629	1175609	4265	656.9	1647147	563174	7159	1802.74	84	256.073
1834408	892698	9135	1147.1	1203278	469679	27029	2223.94	85	260.565
104153	35066	7979	217.94	29394	9400	9996	309.56	36	264.428
2180056	1354630	10579	817.94	1421974	692277	24314	1667.04	84	264.898
1613021	816674	13960	580.6	995525	386903	35759	999.74	79	266.052
1954639	998920	8543	264.98	1248234	451185	26346	390.56	83	272.014
2383085	1137145	11494	625.84	1591289	590241	30093	1803.98	89	272.841
1502312	724885	17952	312.72	921806	296443	32184	498.24	74	273.283
3385369	1318426	17336	1035.96	2230428	789337	48671	1969.06	89	275.587
2004509	1433156	18900	684	1344577	794923	49972	1198.92	84	276.415
133716	36145	695	-126.3	43078	11681	261	-18.54	42	282.295
106833	116251	3435	967.1	32108	33096	4798	1112.28	39	283.554
227498	42912	1012	99.32	63141	11720	1643	189.98	42	288.049
1847629	955584	13598	714.28	1237222	471064	29415	2253.9	83	293.254
2509630	1190559	5565	288.9	1454882	584914	15260	770.6	84	299.712
131399	124330	301	71.86	39718	41698	121	195.06	42	304.930
216436	91028	103451	2351.86	59459	25083	128871	2851.06	41	305.618
324366	161872	167433	4366.38	94581	46718	214017	5523.62	46	306.958
141915	228564	231699	5390.14	47961	70242	308748	7590.28	45	309.035
1677112	968084	6654	585.44	1100179	439259	13451	714.86	82	339.411
2991961	1435278	9003	516.58	1920649	743328	23105	1781.3	85	351.106
1452748	754958	8551	228.86	742551	312273	16161	397.46	75	356.836
1910857	1034941	6100	498	948977	391565	8715	548.9	71	362.575
521828	451862	7571	8808.06	220372	149235	12080	12246.8	59	374.255
2250434	1247232	8699	482.14	1371791	632577	23220	740.2	81	374.954
2203221	791111	8859	277.74	1258774	332834	14615	256.9	76	376.394
1984420	884103	5168	62.48	1221848	389629	15549	-503.86	78	377.376
2267778	1140541	30155	1103.3	1337275	523283	57977	2119.22	81	381.067
2025914	1747783	4163	753.18	1342933	813759	10683	1603.38	82	384.385
2822638	1992179	22553	46386.58	3215036	1551949	70853	96682.58	131	384.714
259467	109266	948	58.28	96847	46970	773	498.78	59	387.890
296810	83193	592	-27.88	128876	30787	575	-181.5	55	387.952
385327	112260	478	30.08	132106	40139	600	-130	54	390.122
2910865	1964213	10598	603.28	1982681	1255498	43171	2084.06	100	391.359
120340	40128	21611	282.46	33919	10744	26098	187.28	38	398.708
381808	334262	17459	45973.74	164927	137025	31024	77613.64	63	398.846
1562606	1013162	6410	660.6	884382	436806	10426	1223.36	78	411.140
2557097	1667856	57411	1422.46	1555312	878676	131653	4376.58	85	418.175
2365644	1673384	9478	685.08	1717213	880745	24769	628.34	90	418.593
773803	888880	509037	52853.82	387771	440944	1200363	90453.18	79	421.872
113306	21133	10050	-161	34445	5792	12029	-34.06	39	426.385
3275182	1873124	15206	610.16	2102836	1107587	44436	1155.96	90	427.349
194007	78292	28668	593.48	47542	19364	35150	657	29	427.551
113586	45805	341	97.26	32964	14938	351	294.86	40	429.757
2333403	1323698	18956	1053.16	1531640	682849	36240	2195.4	84	437.805
134682	126547	505	-44.7	37962	36714	807	-84.98	38	448.536
607275	1.670802E+07	6701	679.86	400241	1.222143E+07	50651	3714.86	145	469.007
8023734	1.562873E+07	3785	121.1	9.628837E+07	2.850872E+08	44157	-12473.98	1704	469.187
108385	31055	163897	2771.42	40894	3478	197260	3668.6	58	471.952
107451	0	246	96.56	50616	-80	-277	187.78	75	472.837
630726	3033825	201910	11055.6	282300	1917341	308479	23739.94	92	474.067
601651	1.701456E+07	6447	503.42	414269	1.327567E+07	49729	2922.94	149	474.646
1.312111E+07	1.618256E+07	33934	10618.24	1.069387E+08	2.282863E+08	474331	25216.66	1302	474.780
1657844	0	35948	393.28	359142	-2549317	27232	302.52	23	474.796
2142987	877440	16530	2670.8	1456673	437820	38460	4742.6	87	476.198
2747929	1105749	6377	504.22	1725823	577132	12493	563.98	92	476.818
146272	974884	3846	560.56	53745	295139	5084	314.24	54	479.190
424660	675608	106240	18086.4	347019	532980	319871	79826.06	114	487.107
2433013	1020380	6691	590.26	1493366	485161	15631	1630.66	82	498.111
1901651	809072	6206	441.16	1165905	356912	12047	349.42	79	505.167
2662047	1345687	7948	474.28	1793763	720438	17821	423.06	89	511.627
1920969	1066397	9519	347.34	1205565	519693	26308	383.88	86	514.819
2166813	1355971	7270	354.2	1334406	720421	20981	761.66	85	515.558
2644485	1149696	25350	878	1743927	617592	45829	1988.94	86	516.945
1434166	727812	4573	138.78	843712	337484	9522	189.92	77	519.103
1962094	985683	13008	731.88	1091352	436148	25538	1187.68	76	521.701
146005	73069	4540	1219.4	40502	20488	5889	1515.54	39	524.426
2787052	1181397	8673	737.78	1849146	769025	29588	1872.68	97	527.824
181474	340825	413856	10101.16	156256	266967	1283518	32703.48	91	529.047
2013479	1331975	11095	553.7	1260830	615008	22214	1183.04	84	533.188
2644966	1356094	8230	600.8	1668712	715258	21199	620.14	86	535.326
1578889	999622	8695	551.7	906177	437513	18981	1227.66	78	538.921
338802	623554	189440	8723.4	217816	345683	414683	19802.38	80	545.211
2847295	1566515	17725	1052.5	1636144	759211	35581	2261.66	80	550.656
112572	65862	120	55.2	36361	21146	15	184.9	41	554.598
109850	122800	64115	1802.9	32471	35441	81706	2081.16	38	556.462
2445282	1423228	17716	779.76	1573619	659408	40260	1079.6	81	559.735
1754498	935333	6189	282.54	1110487	444054	16603	370.58	82	560.758
3391991	2374333	12790	796.4	2548721	1241617	33841	1981.26	93	564.909
2578372	1207200	11816	350.76	1433744	514990	25675	401.5	78	574.478
2335611	1102894	5729	315.94	1395133	501949	14118	180.48	82	580.495
2062768	985310	14343	366.98	1262915	452204	37936	384.96	72	580.588
799196	1792347	38954	33446.44	478601	1111471	97943	62346.98	90	582.451
2364008	1158059	13912	420.32	1489901	593941	33514	845.04	85	584.182
2566494	1449067	6979	318.94	1643184	712881	17367	710.62	84	585.530
2448905	1580825	8499	578.14	1557496	786977	18424	584.64	80	585.938
155576	85080	12	118.32	46380	25868	-251	273.14	38	586.610
2416664	1106729	11514	1734.04	1527935	485806	24971	2863.06	86	590.905
1796665	1359541	12039	788.54	1095467	642865	26169	2079.34	78	593.732
2647027	1133741	10543	666.98	1661957	560076	25147	1662.42	79	594.244
2880014	1542243	11737	568.82	1737009	683310	25828	1267.08	81	595.056
1805337	877856	6664	483.04	1020284	358274	14536	967.96	72	595.810
2455569	1408975	13172	462.92	1724379	761096	32687	866.82	89	597.802
2011990	821763	5015	121.9	1125046	361999	12715	122.9	77	599.232
1056049	1414936	10392	2995.12	1465781	1371707	51892	5584.12	233	600.102
116933	176438	174406	4192.16	40651	61606	273253	6120.58	43	600.875
2242134	1392707	11964	380.04	1520365	684840	30928	890.08	85	601.219
164075	434699	206462	7390.32	102181	285602	517854	20850.44	66	601.571
1775783	914812	9411	417.46	1181351	463944	27977	1042.22	82	601.958
126923	303150	442589	12511.54	42469	112084	694566	25032.76	44	602.274
2394676	1309282	5627	435.22	1433591	638971	18787	394.82	83	603.910
2543283	1144741	3756	417.16	1596336	566858	5923	999.78	83	605.705
2246338	951537	6519	364.34	1393840	500234	15394	944.84	82	606.581
2783927	1996812	9679	955.94	1916873	1053132	25174	2201.64	83	606.710
2684597	1164132	14382	567.52	1767741	637868	42726	1210.36	88	607.649
1893324	806709	7998	567.28	1176342	378464	21136	1375.96	80	608.104
2227190	961989	7625	349.5	1363330	455711	19942	225.12	81	608.970
2151488	1214773	10148	807.28	1414222	560191	23468	1370.48	83	611.008
2511954	1109536	8618	383.48	1507710	570489	21843	1263.98	81	611.813
2751458	1694330	11497	1145.42	1912006	973203	37758	2545.88	88	612.126
2365817	1293725	12316	644.76	1405743	635307	27638	1705.68	74	612.342
1117887	2025453	182684	51958.24	1112209	1798098	443315	203351.9	107	614.526
720858	990327	32624	35390.64	279888	437741	61122	53392.92	58	614.545
2183214	1188771	11126	258.36	1428665	550165	28198	701.28	83	615.595
2836318	1759082	11073	727.78	1863031	1024764	34243	2232.98	94	616.408
144731	390872	59902	5166.72	79067	196670	139935	10094.1	59	616.841
2740880	1171174	18148	485.28	1764550	613209	46665	1045.9	81	617.043
1840076	1085790	8162	389.32	1109679	483831	18733	1292.38	81	618.499
2708014	1990126	8384	3671.24	1869849	1065915	19514	7612.04	92	624.421
2460168	1063124	7874	538.64	1499107	507693	17331	831.66	80	625.606
2168191	1005823	13207	607.02	1354045	484851	27930	1340.8	86	627.714
2191348	976413	5927	402.22	1331453	469079	11521	630.06	80	628.626
228612	326766	684818	11216.48	168724	220510	2107778	32463.08	77	629.071
532512	273176	3168	33.48	154223	79310	4681	-14.34	50	633.472
2624242	1749232	14488	1584.68	1574987	891616	37485	3123.1	81	639.841
2895483	1839796	16210	913.6	1755185	895153	36379	1690.94	83	641.695
285472	384858	247349	4335.14	92630	116608	326354	5941.44	50	647.452
2132783	1224180	8666	945.76	1350023	520215	14141	1754.26	81	649.153
126210	104272	132592	3619.12	38296	31087	172492	4327.12	40	654.234
437110	338378	154493	47595.98	200521	212097	399738	91297.68	85	661.313
2506656	1244662	7788	685.68	1513603	578721	19743	1377.98	79	662.121
2544046	1358050	7557	540.02	1577941	661055	17763	1499.18	85	681.624
3142570	1482472	7582	402.52	1936209	763720	20407	1165.02	78	681.783
318357	498894	14604	2123.44	151231	211350	25929	3977.94	64	690.859
362371	263619	22110	37936.6	139070	89535	33771	49032.06	55	693.365
2529573	1208058	7504	441.44	1662307	638407	24536	875.96	88	694.124
394935	558215	747599	6883.14	186202	358101	1891071	19884.06	81	694.488
102145	135157	603	235.58	30413	58009	792	388.12	35	694.562
4705007	2606441	20343	1288.98	3386664	2069186	69370	4179.2	102	696.965
2413630	1198547	11162	702.32	1625442	728953	37727	1721.22	92	697.730
2841608	1479472	10332	625.52	1857779	801782	24645	1428.7	76	697.789
1916834	858467	10202	587.72	1226623	402897	27218	649.48	77	698.309
2727667	1266777	8624	417.64	2769594	1196510	30709	2337.74	118	701.443
2560789	2010698	9077	1646.22	1778770	1196990	25350	3858	90	701.812
1123558	1016514	63856	87615.16	558610	660265	183549	145820.1	81	702.472
2946955	1547040	10676	581.36	1993523	822452	32054	1025.44	88	702.941
2648457	1468453	11342	693.12	1625226	793733	34347	1525.42	84	703.168
3393893	2237151	11092	571.12	2307951	1222626	36477	1180.22	81	703.228
2309541	897158	6338	421.68	1475995	457854	22118	722.48	76	703.488
3161388	2195825	9988	1081.68	2267715	1226986	24724	2482.64	88	704.599
3281894	1393632	13018	382.48	2106134	846477	33219	1001.34	85	704.976
2814271	1494133	9281	583.66	1911027	792571	29962	1659.32	87	706.319
2395133	2583179	15690	679.4	1663207	1452046	40937	1369.82	88	707.638
2357311	1439183	17161	683.46	1515434	659850	42002	1299.72	80	709.343
2849487	1425316	22114	563.04	1801337	723588	47360	1607.6	81	709.649
2889797	1184050	5095	410.7	1632418	557897	9965	1133.9	75	709.780
2655748	2087311	17857	701.02	1823610	1057836	48093	1439.98	81	710.120
276868	340364	17463	3862.18	196904	275121	59187	13744.82	92	710.900
1396836	1005476	2190	350.4	874961	458605	2954	832.44	77	711.151
371760	748335	200665	49957.9	180617	321155	419349	80408.14	71	712.366
1886459	859780	7167	218.62	1045536	394466	13113	-95.82	77	712.390
2041697	1568121	6400	561	1402037	872679	19218	1651.48	87	712.956
2931767	1563904	12561	714.46	2105048	977238	35913	2078.18	93	713.324
1982326	945436	7406	577.16	1307296	554941	24867	1192.62	87	714.491
2052241	852698	10408	456.88	1230150	401209	24535	580.1	77	715.009
2343502	1000732	7426	602.36	1373977	453867	14559	866.74	72	715.365
840062	1442435	20840	43256.4	524422	871230	67158	82540.88	95	716.737
2383747	867466	3868	344.48	1298522	381640	8564	-26.96	74	716.841
2211589	1123391	11138	558.68	1331140	535027	25566	1483.76	82	718.995
963399	734131	487439	7157.54	325540	234250	673293	9419.98	57	719.885
2430183	975311	8070	765.2	1519651	500434	24015	1984.9	85	720.492
3102033	1349953	52640	1431.4	2308851	757807	105566	3970.76	110	721.715
4180960	2701755	26273	1170.78	2586897	1393705	73688	2693.68	85	722.314
107576	72839	232	-73.48	31858	28636	540	-107.6	45	727.884
909208	933225	338335	87716.1	524033	568340	772042	168791.1	85	727.955
1028595	1732172	103406	101566.2	574213	904265	280141	173131.3	80	728.464
134649	110011	50382	1588.52	40419	32146	68729	2085.94	39	728.958
110572	146420	199043	3355.98	44327	71807	400831	7325.66	66	729.908
2726336	1038210	4073	501.78	1614566	490744	6694	884.84	83	730.321
836276	1831086	133613	37741.18	506580	1206291	480406	98074.16	160	731.548
254492	50185	873	23449.78	77606	13659	968	29098.48	46	733.523
210349	208194	200532	4062.52	71683	62515	263097	5551.42	48	734.427
586107	1583271	249395	75514.7	390340	928051	1031707	169952	100	737.084
129188	52104	222	157.92	35998	15689	252	254.72	38	738.200
2231421	2165417	12850	479	1376416	984574	21025	1393.5	78	739.468
1164585	724086	73705	5850.3	601843	493128	195925	12108.5	83	740.406
120516	95256	247	-35.58	44881	39329	477	12.22	47	743.858
1922820	792474	5167	388.62	1113034	359988	9743	459.98	77	745.071
2666462	1364828	10750	662	1702122	700960	27426	1179.36	89	765.798
2045513	961850	9354	410.44	1610345	667240	25404	1441.44	105	767.587
3126604	1409979	16200	649	1844720	701607	34928	997.08	80	786.573
2634345	1328710	10268	572.48	1504630	675321	23903	1588.58	79	787.438
3139646	1966139	11941	716.26	2251922	1088606	34343	1401.98	93	790.622
3269686	2015584	12722	784.92	2330555	1136630	30896	1380.56	92	793.714
2338373	1368250	10789	164.54	1360127	618193	28293	563.98	78	794.628
1816262	1027577	9687	495.82	1194362	532584	22128	1165.08	78	794.727
2512513	1283396	9780	409.8	1374952	614796	20139	1337.54	79	796.093
2041656	1596585	24890	3914.4	1479474	971446	76567	8997.62	91	796.754
2554507	1510491	11030	644.8	1634155	715782	34634	600.24	78	796.915
106894	16864	535	-50.9	30255	4590	805	-91.7	36	797.857
2279901	934048	6851	398.86	1274046	392161	12189	750.54	73	798.478
2392258	1326054	12976	267.36	1505126	659522	34631	896.66	78	798.619
1935856	960417	11266	852.76	1232661	422312	23132	2118.52	80	799.399
2541890	1159154	13303	658.58	1635713	578765	33897	1238.42	85	800.565
3268854	1553150	18438	1892.68	2006344	829833	43025	4066.5	84	801.739
1681578	1212875	8847	719.42	1083385	551235	24523	1622.78	72	801.763
1832644	987925	6375	560.5	1093863	436961	16788	1169.68	77	802.502
1317996	1690641	1017192	40293.12	731496	777073	2069848	76287.28	66	802.565
2090293	1140221	8752	908.72	2185304	1056029	38198	2141.28	109	802.695
2162250	1124887	13092	285.12	2149388	949878	56233	1466.38	107	802.845
1965956	960543	8817	362.62	1248796	492054	18607	650.02	82	803.893
627526	1204843	15748	13833.28	312276	643470	38877	27860.22	96	805.213
2203980	1261284	6304	538.44	1291443	586813	14006	920.16	77	805.771
2856977	1186759	5941	749.26	1784717	583290	14655	954.3	86	806.361
2468519	1109704	9362	315.32	1512423	622923	29820	252.2	86	808.543
2552595	1414984	9423	337.78	1637251	781070	29385	-77.9	85	809.007
2000714	1010173	7765	498.9	1122663	420767	11953	1281.58	68	809.235
2405655	1414773	5601	586.86	1730381	818011	14195	1491.7	89	810.554
2163644	1225986	13977	713.22	1354825	628964	25525	2407.5	83	811.605
236415	166319	2180	39.8	85612	55992	4206	202.16	54	811.731
1613570	2132515	283228	110514.1	1884388	1888319	937733	309722.4	147	813.186
868246	467940	157161	109043.5	349659	178527	284356	173816.2	59	813.585
2327281	2143005	14620	918.2	1686027	1102407	37100	2081	85	813.727
1471366	864117	5052	294.72	963097	453933	16557	841.02	84	814.301
2241298	1078023	5438	198.68	1418985	528429	10806	585.16	81	816.009
2777535	1606492	15420	881.2	1896426	881824	33592	1869.12	93	819.395
1848096	958809	22618	639.48	1224339	485854	44331	749.66	85	820.257
3525388	1443640	17847	766.42	2228581	783524	40423	2532.78	84	820.624
1709662	705671	10319	429.34	1009962	357373	25723	1772.78	82	822.257
126769	52992	-405	21.7	41513	18431	-1160	-77.6	43	824.381
2065712	880790	9630	572.8	1322698	440377	26853	1014.58	82	826.235
761625	1838298	233712	107647.3	489412	1037273	665803	185811.6	89	827.642
2247165	1591510	16480	668.8	1426103	764003	35210	1519.6	82	828.617
2159434	745550	6040	650.4	1267924	358266	15613	1749.18	75	828.827
2081989	1154009	6328	415.08	1389422	555386	12376	540.36	79	829.227
959978	1912169	39675	68314.5	573941	1124091	101523	130404.8	83	832.758
103195	62519	6040	-1100.6	29708	14641	-2898	-348.28	33	832.924
2001627	1114339	8509	553.74	1204776	483410	20143	508.98	80	834.671
140647	64380	323	137.78	42256	22823	424	186.64	39	835.311
2395517	1321239	9994	829.84	1368273	594319	24926	1643.36	81	835.886
2264526	1368394	17539	524.54	1316824	604597	28923	1491.78	75	838.551
434779	509906	528873	9130.78	238640	343809	1514705	27030.3	94	839.619
320893	423395	979871	22890.06	180392	252342	2273243	51357.98	80	840.111
3344419	2119184	10269	579.34	2269380	1125007	20815	514.9	85	841.430
3607560	2429153	10732	1294.52	2795875	1452748	39563	3055.18	106	843.833
3240355	2482417	10035	1027.1	1913927	1272026	19995	2032.7	85	845.977
1936116	947730	5180	606.8	1216083	480166	13533	1735.38	97	848.600
2879461	2245543	17144	449.84	2437676	1501111	53526	1943.36	107	850.548
2464592	1236414	11722	640.92	1461986	549697	27238	996.68	76	851.287
1851531	871546	6723	302.78	1150514	409155	22043	594.98	82	856.611
2156376	1671872	12466	480.76	1504067	852103	32550	1260	88	857.747
3032808	1692525	13105	539.3	2068608	923394	36169	1182.34	84	858.064
168155	86243	879	107.94	46695	26651	1826	111.36	41	865.335
2156795	969285	11093	821.98	1338114	538921	27850	1535	88	871.258
2515286	1300385	32164	1624.04	1347439	575128	51352	2861.72	75	873.141
2871188	1860977	13259	709.74	1841920	886462	26651	1102.86	81	888.234
1892947	862109	5212	197.32	1075339	363284	11150	198	77	891.471
1708731	2113878	18259	1434.74	1219943	1068334	50587	3602.82	90	894.828
3117080	1402530	12555	837.3	1970925	732479	26389	1672.54	82	911.316
2176880	1352423	8239	332.54	1473129	642749	22126	165.36	86	912.305
2236517	1673945	16965	667.9	1235851	749265	32278	1376.08	68	912.506
1969557	869122	8621	723.06	1146071	372652	19065	1440.9	71	912.579
3446845	1593514	17710	1154.6	2336810	921553	51019	2407.34	90	913.435
2008821	785811	10545	507.7	1259131	380165	25439	1166.54	85	915.234
1611408	2855861	576619	138904.3	1767976	2527719	2446709	326037.8	110	915.294
2738219	1579895	13842	922.12	1776887	801453	33710	1965.6	79	915.533
2626931	1133099	10658	500.88	1559652	546548	22885	1315.1	75	915.724
2675705	1633108	21595	883.7	1736329	766094	62520	2546.2	73	915.735
2990826	1318949	7489	404.54	1895744	689913	20919	612.34	77	916.006
2193567	1417050	10542	552.12	1505275	699730	26311	1494.46	77	916.189
3461288	1376074	13826	732.36	1910074	626477	28910	1079.6	79	917.843
1711737	871100	5754	361.44	1107349	434620	15175	970.5	82	918.706
974539	997672	85892	19132.12	495360	544365	258147	38057.42	80	918.733
2004557	1329614	7684	366.24	1295991	604890	15575	747.5	79	919.251
2364917	1404171	21961	1112.46	1366093	606623	42396	2199.56	75	920.415
2300569	1059509	10272	812.92	1326716	523169	27446	1194.56	94	921.276
3745416	4051454	27944	1391.84	2992406	2330714	66465	2870.9	89	921.464
2359722	1522887	6492	326.12	1603836	748714	15339	120.54	84	922.447
1928548	991024	9732	475.52	1103088	426240	18768	1078.48	69	922.601
1871760	1107569	19169	1355.34	1119289	616606	45123	1688.78	91	923.871
1991767	1064655	8950	500	1210284	529786	26062	1039.32	81	923.947
2274105	1411144	12614	2627.04	1431574	694799	31119	5290.34	84	925.994
2312809	1563138	3646	375.56	1511184	773515	5026	1147.36	83	929.672
2340166	1056517	13038	728.68	1471891	536558	36580	1657.8	84	931.075
128069	165638	18824	1831.64	59312	64411	28763	3281.18	53	932.716
3942519	2167713	13345	771.7	2668357	1363758	45454	2063.44	95	933.313
2230759	1364938	8205	420.3	1533733	710883	18646	1054.56	76	933.438
491048	1065567	98700	57247	253814	528469	263818	106330.5	61	933.580
2121323	1785913	14706	791.16	1542179	1040272	44180	1521.8	86	933.757
1986277	978295	7187	464.82	1157886	457030	18840	345.4	78	934.926
2838903	1356725	11057	390.02	1824086	678534	32761	582.46	86	938.826
3077126	1633157	11985	703.1	2051226	923819	28370	766.2	89	939.860
1845414	910398	12238	589.68	1164949	434285	20860	699.6	80	941.003
2760861	3358322	24435	11840.1	2020839	1866798	67004	26410.44	90	941.483
168766	0	83	-27.62	49670	-10060	-309	-36.74	32	941.573
501017	1225088	122129	52659.94	257322	538690	260751	89816.86	69	943.015
1595869	693393	9761	518.46	905935	304040	17730	1125.8	76	943.607
956161	1149639	196766	103250.8	465444	628192	485070	179473.2	82	944.607
2656409	980093	12326	606.36	1565722	495312	22653	827.58	82	946.152
2142863	1124170	7606	569.16	1382805	542128	24831	1266.66	80	946.372
1740348	907652	8959	475.74	1072644	402302	18925	849.5	78	947.195
2010584	1084635	10090	755.4	1294955	528925	28148	2231.28	85	951.778
2101349	898608	5185	490.1	1301622	453993	14451	1699.86	81	953.146
559766	1215579	94070	49597.2	302112	637865	217968	90861.48	78	954.046
2338073	1148600	7983	664.38	1393729	551826	18489	909.54	77	954.199
2109348	1196384	8548	464.28	1267652	574684	24976	552.36	82	957.518
1672606	716687	4677	213.22	990174	299924	8332	844.52	73	957.973
2937193	1565815	10876	545.36	1771861	771105	22877	1280.22	84	958.587
2171660	1092587	10747	309.42	1432356	528262	31262	725.32	77	958.738
2658994	1391499	9782	604.52	1710971	708460	19415	1714.9	87	962.416
212071	47244	452	90.72	85963	19155	876	-24.64	58	964.538
3712578	2149735	12398	832.28	2778521	1297730	41521	3005.06	99	965.080
1810471	1318954	5289	361.54	1213371	652937	13297	162.42	83	966.211
466118	788506	43494	61977.84	265531	524552	114124	102661.6	82	968.260
1022366	1667385	260918	98969.48	552390	794097	571274	168947.6	90	968.515
1760750	1038566	6033	473.38	1329567	587781	21129	1177.94	89	972.184
144428	109577	307	237.02	59439	46926	774	484.64	55	976.317
148885	52371	300	67	42412	16245	575	139.5	39	976.645
2313424	2240680	13474	1064.64	1548016	1145285	34870	1974.2	89	987.419
108565	33507	24231	503.66	32262	9385	30326	457.36	38	1001.365
174067	144004	1162	105.32	53122	49695	1820	45.2	47	1002.428
2551139	1422493	8829	549.94	1674569	706302	23724	895.64	87	1003.650
796673	1440880	267171	64271.06	498255	807933	686889	153256.5	85	1013.386
2319805	1188703	12477	577.22	1471416	595122	26647	1098.42	81	1014.945
2514396	1386386	17464	967.04	1650179	811449	41237	1869.82	89	1016.390
2722980	1907673	11334	1008.24	1850546	955775	35006	1884.16	88	1019.606
2255549	1157742	7228	393.08	1331745	602004	20608	738.88	81	1021.297
2186786	983677	17408	499.88	1344798	440778	42076	1208.36	81	1022.029
2123584	1149045	10333	520.38	1407919	593437	31828	871.08	89	1022.530
3267649	1843744	10296	546.56	2109871	1066738	24877	1360.22	88	1024.173
2637480	1140190	7865	763.9	1596997	580301	20056	1839.16	82	1025.076
3133542	1478456	10051	732.86	1894419	821398	27872	1077.92	86	1027.005
2691591	1298299	8223	350.78	1613290	584475	18283	21.38	82	1028.276
2943721	1598503	11581	628.66	1796949	741061	24362	1387.32	82	1029.220
2566745	928555	5097	249.42	1540492	511450	10039	1200.54	82	1029.934
2464829	1052001	16179	772.94	1525724	495689	32197	1284.42	73	1030.124
1847766	970720	7527	657.22	1185349	449688	21923	944.78	76	1030.513
1802178	682334	3092	92.12	834228	250063	4847	-258.58	65	1030.965
2931836	1461680	11939	610.54	2892102	1177170	51693	1373.98	113	1031.174
126405	7013	808	-120.12	32348	836	-577	-73.22	31	1031.741
2132619	1298668	6650	548	1336270	555315	13433	684.38	77	1031.980
1008284	1454438	802498	70789.28	559124	755033	1869962	189775.3	79	1033.243
2012124	1416679	8574	436.64	1263321	782797	29240	1247.4	83	1035.176
231641	107096	-7	26.98	66542	31332	-470	169.8	39	1035.512
120934	50551	645	145.7	42689	21987	893	276.98	51	1036.143
2383819	987459	9907	278.02	1469218	462695	13306	646.16	79	1037.997
993426	2144698	190014	118709	662864	1194601	423451	207746.9	85	1039.508
3298835	2343792	9617	1052.62	2678723	1365663	27767	3156.62	100	1041.071
2341474	1080524	10565	253.9	1403365	477455	13081	536.66	79	1046.231
2389707	954800	10286	494.96	1462953	463919	23424	315.64	85	1049.183
1675445	903656	7207	556.02	1220394	491773	20446	1548.56	113	1049.493
471806	1128834	534025	47394.5	276568	480256	1047840	82510.4	70	1050.503
2104668	879204	-7	26.98	1395888	483300	-31858	458.12	84	1051.521
1405132	891408	16340	378.4	844117	438617	47496	674.56	81	1053.458
119555	278968	290225	6159.5	37036	87847	402005	8936.3	36	1053.555
2311007	1104755	12271	635.06	1488341	548559	26694	1037.84	86	1054.761
2178332	861742	52967	1313.62	1245124	367820	81535	2557.1	75	1057.347
2272495	685831	15909	672.74	1225937	301581	30659	1167.74	73	1057.979
2568507	1541880	14882	689.52	1679219	860918	29765	1601.9	81	1058.594
2253113	1044761	11957	597.02	1394771	530589	25222	932.92	77	1058.879
321088	1011763	24386	48178.96	242599	555555	59440	78253.4	69	1059.056
1887436	983598	13213	288.18	1123035	469550	22043	503.98	80	1060.204
1867989	1066057	14397	601.42	1158258	492234	27354	988.44	72	1060.215
2347818	1018005	7527	468.22	1456676	476054	13048	1300.28	82	1061.962
2671455	1711252	65577	2069.22	1714633	1127899	113113	3740.18	96	1071.518
2516610	1232291	6077	341.22	1612254	636158	16654	587.44	87	1072.107
2913961	1521338	15521	609.06	1983922	792158	27633	1299.38	87	1078.211
2068548	1039499	40350	983	1221078	469926	71806	1900.16	76	1079.762
754282	1193569	1161269	32130.34	328966	482770	2223642	59916.12	66	1080.093
1988739	729993	14632	405.52	1011193	304494	28157	605.02	74	1085.532
2301905	1208217	15547	592.42	1445609	604425	29705	1239.3	80	1090.203
154411	74977	95041	2344.26	43268	21629	120883	3157.38	37	1090.822
3198586	1932398	22225	850.5	2148576	1020789	50889	1924.54	90	1093.116
1353555	1.36677E+07	161131	30858.66	1257421	8836306	493495	89361.7	110	1101.544
464527	60345	926	35.36	150849	-14368	1374	52.64	47	1101.876
1882240	921126	7722	573.92	1162277	419969	17959	1398.74	79	1103.392
2019162	1024439	10433	534.38	1272248	481656	23084	1295.24	82	1105.224
219509	381266	21843	4233.98	85863	129005	33881	6166.66	53	1109.899
119389	230480	124745	2617.7	39146	70324	172233	3253.38	42	1115.884
2221076	1972289	15860	519.6	1316489	807390	34602	1233.72	77	1116.711
2112648	1000098	6869	824.34	1336703	513074	21708	1913.88	85	1117.392
126416	20197	-56	-61.16	35767	5692	-508	-63.88	37	1121.579
1787615	782613	5280	337.8	1069391	355254	17366	1428.76	78	1121.649
2266283	1215730	8746	404.56	1555967	643196	32007	866.02	88	1126.255
164447	229357	1006	79.16	68569	96023	2009	-198.26	56	1129.780
2250814	1137595	13509	514.74	1442040	612026	36045	1394.7	86	1131.108
162072	132914	706	-28.84	48637	40294	1143	-128.02	39	1131.662
385588	88390	12239	323.54	125606	24461	16009	414.74	49	1131.850
687863	1068826	507477	57919.22	351913	531730	925629	105812.9	80	1132.138
2445010	1000426	11354	679.44	1552585	533246	36318	1400.48	89	1132.544
2687331	1221438	29093	1034.98	1778622	655659	53412	2050.32	83	1133.561
130773	199304	-56	-61.16	38300	69987	-4301	-63.86	34	1133.779
2100728	860435	10044	417.84	1251605	424813	20232	1031.52	76	1134.100
1766176	1654351	21556	2441.16	1326919	1027178	56430	5700.8	89	1134.274
111416	65920	496	-19.44	32505	18593	974	-186.36	38	1135.380
2564453	1248145	9834	502.24	1523116	591570	18591	1191.26	77	1136.699
2669538	1409615	7854	470.44	1839297	775874	23486	1201.96	85	1137.006
1738285	644705	4995	301.7	987382	301178	13936	655.96	78	1138.511
440752	761901	289117	40026.62	257488	385984	644488	102037.7	72	1138.670
2349145	1153868	17898	613.28	1407279	617933	38842	1006.12	79	1138.933
2115028	923646	4809	295.74	1132192	411995	9577	610.22	74	1139.709
3181646	2759376	15251	1145.86	1963760	1394289	31570	2081.2	82	1140.808
1589150	926268	6024	249.64	1058587	444443	16426	86.36	82	1141.348
1036229	429005	33862	737.32	572784	184626	79407	1309.02	78	1142.422
2353210	1097642	13570	398.2	1572926	579058	26173	1008.78	87	1143.607
2052032	873811	17801	770.86	1319278	408180	43499	1354.14	78	1143.959
3086892	1570972	9267	899.62	2127380	841969	33428	1065.08	89	1144.339
2166067	913250	5181	429.66	1275139	427361	11077	472.22	81	1145.709
167481	112280	47484	1056.24	43742	30847	59476	1495.36	32	1145.931
2017783	1229342	20346	1035.56	1220732	533454	42376	2458.36	76	1145.964
2480805	1093203	13521	713.06	1603939	562794	38507	1216.02	89	1146.921
2939597	1983754	9489	649.54	2120145	1168184	36061	1463.46	94	1147.545
120132	136470	5181	-509.34	47800	48270	-1363	447.82	47	1149.707
2003269	1077514	9378	492.08	1256091	578545	25741	1539.26	81	1149.722
2516449	1337225	13442	1446.12	1619901	637940	37927	2714.22	86	1151.299
2101403	1129475	7093	795.98	1177189	504128	12403	1564.58	73	1151.662
412566	536647	170428	66768.08	192898	187390	271162	99505.32	62	1153.550
2871818	1601055	3956	889.16	1588444	752693	5455	1700.3	77	1153.632
336974	87475	1085	-22.9	115890	26820	1582	-29.48	48	1154.158
696515	1455035	763083	55584.38	398657	655204	1440114	92085.04	74	1154.970
2300407	948167	4806	276.16	1360175	421856	10076	507.36	75	1155.215
128663	215436	281987	4315.82	59464	116867	626137	9356.82	51	1155.534
230068	59797	1355	-50.7	76242	15870	1949	-35.86	42	1155.553
455644	618571	499670	13043.2	190039	217713	798148	20261.28	60	1158.558
1867793	1060106	6715	370.9	1160575	508377	15314	433.04	81	1159.122
2491277	1266920	16674	624.64	1837891	816985	43457	518.02	96	1165.425
2625071	1188847	6990	485.4	1559437	591154	17336	1238.96	83	1168.875
1683077	9591990	38076	4750.36	1134586	5697456	103542	11127.12	91	1171.312
2453689	1302309	48971	1324.06	1513285	658062	81837	2624.82	79	1173.789
1780703	941211	5979	289.94	1043664	430779	14387	856.82	79	1180.031
147544	32571	19478	395.08	44841	9050	24189	705.54	42	1182.160
129021	53187	136	55.96	38313	15141	106	161.16	39	1203.609
842754	1951638	77974	90627.64	474455	1113245	239062	170251.3	89	1208.290
113990	267019	252647	7136.42	54036	93767	364290	10655.4	52	1216.976
1925014	1366919	17257	700.02	1516919	919503	54315	2584.9	96	1217.449
1940608	971451	9960	520.6	1125921	425623	17416	1045.76	78	1218.800
1858549	791379	12530	321.8	1029289	333886	23488	316.68	74	1219.271
2406143	1294809	5196	566.56	1641369	750963	19238	1506.68	93	1230.087
947458	906055	53940	56884.4	474369	433438	98904	87633.44	83	1235.643
136672	183187	308033	4579.38	52889	64787	479767	6626.62	46	1236.012
1775939	859384	6472	384.92	1023284	389093	11347	955.42	77	1236.146
1141376	518933	66356	35953.16	456317	166832	100684	49653.24	60	1236.700
2206957	1139573	18340	631.4	1408133	589731	48696	1352.56	87	1238.683
123822	75806	84604	3554.44	34674	21269	103841	4269.26	38	1240.841
1655576	826081	8643	329.98	1090828	412577	27059	883.74	86	1242.135
856061	1553332	481380	14743.8	942690	1777963	1533225	171888.5	152	1242.899
2047230	1082351	3542	368.12	1225883	492076	8698	868.28	79	1243.416
1989092	915456	10364	462.04	1254524	424354	24726	692.36	75	1243.479
2309662	1333408	13163	705.18	1574722	801576	37601	1034.86	87	1244.795
1908006	820628	8150	408	1174458	389863	22656	1031.16	80	1245.689
909608	945176	460554	48466.44	477689	504020	1057226	84777.36	79	1248.440
2540726	1621777	16807	1244.02	1723234	790525	49690	2869.4	88	1249.806
159682	155874	176870	43088.2	62588	93334	466871	104686.1	47	1249.847
2037381	928283	5283	428.38	1174338	403294	9616	776.76	70	1250.036
2148749	1138145	9267	602.62	1431346	569318	26130	1032.8	84	1251.979
2354983	1346842	12725	428.5	1758517	935718	37778	466.08	95	1253.030
2310559	849690	8992	613.12	1432141	389977	21103	1033.58	73	1253.137
2621563	1679010	13048	769.28	1765773	999359	45608	2045.88	94	1254.204
2810973	1267784	5676	464.36	1770029	662488	12764	1373.04	82	1254.717
2488098	1116651	10568	797.48	1402975	505516	25756	1311.16	72	1254.807
2423927	1302806	9350	479	1635858	636208	26018	1260.48	84	1257.037
2012330	1715645	8906	568.16	1360151	790658	26611	957.46	84	1260.786
2276694	1208276	11902	761.72	1301138	549607	26650	1176	79	1263.239
2432679	1566521	6009	644.74	1470772	701456	10909	1181.74	73	1263.349
2263333	1254302	21277	752.22	1411449	628000	47138	1164.68	85	1264.993
2557600	1091149	5723	438.78	1504089	557327	17769	953.34	85	1266.488
2151526	1187297	11300	502	1226803	604300	23595	1832.7	84	1269.054
2059034	1218357	9337	328.82	1281554	627594	31852	376.72	88	1278.076
2056889	1028903	4957	623.02	1258364	489845	10303	1535.58	80	1281.124
1961019	1174070	9265	563.9	1234931	567056	28007	998.02	79	1281.177
2297664	986095	4820	466.2	1296653	454249	8320	581.2	79	1285.934
2729838	1689072	9641	1083.26	1461542	771005	23620	1879.2	76	1288.494
102026	102958	-8	94.12	30916	30559	-603	178.42	38	1289.680
469628	669554	587262	10894.32	170909	236276	910043	17395.98	57	1294.887
1971660	1336140	12274	577.64	1150756	637636	33989	976.54	98	1297.583
596391	1392663	324297	73737.42	384372	838881	552238	128063.7	84	1306.373
3505818	1898231	7828	781.08	2490657	1019930	24290	1837.4	92	1309.958
114601	143700	158581	4688.66	49517	58721	317427	8360.22	54	1318.141
2542655	1687653	9946	504.56	1679239	897402	25485	1512.1	86	1328.896
3148108	1646458	7761	502.46	1993660	873439	19028	1196.08	85	1330.789
1813229	1575620	15578	1063.08	1191351	702508	32159	2474.74	82	1341.442
1768865	1065858	12143	525.98	1194418	500015	26270	1111.2	79	1341.803
165087	21731	51231	899.66	47335	6469	68747	1071.42	42	1343.589
479696	44103	592	-100.88	144313	12277	452	-191.28	50	1345.605
164761	56035	1339	263.54	58252	29271	3869	688.34	62	1345.728
102706	71238	148	187.28	29003	20300	-674	399.36	35	1345.952
3360143	1855867	19527	702.22	2195511	985460	37298	3219.28	88	1348.561
432643	1121143	164545	3795.7	159430	360351	359612	8748.32	71	1348.977
2691688	1155394	19390	818.4	1900605	866943	56135	2631.1	107	1349.299
2094219	1026013	6119	326.34	1086069	423907	17762	88.32	73	1351.283
2609237	1250385	14204	930.44	1484566	660011	41696	2302.56	83	1351.535
517900	836221	278565	54908.9	258478	400282	632864	95772.04	78	1352.538
2768916	1455149	10206	623.16	1876818	749377	28272	1800.92	86	1352.702
2311117	1221229	34394	1092.84	1457428	574430	58681	1585.66	74	1352.804
2683486	1202636	15479	558.94	1456077	549546	34429	1269.94	73	1353.269
2101105	1434783	7598	483.28	1288004	682198	18443	1307.98	78	1353.638
891295	1114155	648751	74912.86	389068	478215	1278902	119373.7	72	1356.028
1821048	650241	6417	36.62	1058987	281184	18627	-473.78	76	1356.503
2827191	1328613	4980	397.8	1839885	685223	18560	1463.6	82	1356.788
404133	1433698	52046	62006.56	224525	806888	128315	116378.9	77	1357.320
2509605	1356497	13568	965.48	1608100	652877	34341	1334.26	81	1358.001
2452892	1124078	7431	601.66	1538977	611950	18583	1287.38	82	1358.046
1973269	840218	10834	534.24	1099117	393054	23592	1042.12	71	1358.068
2371372	1306643	9523	583.78	1580786	624294	20599	951.14	84	1359.047
2648909	1036638	14047	457.42	1742639	539245	37619	1846.34	91	1360.539
2904622	1463768	13973	976.78	1918021	840924	40865	2439.9	91	1361.868
1715750	1023800	53899	1386.14	1078865	442287	94490	2480.4	70	1361.932
112945	112278	931	-82.34	44394	48774	14	-107.96	52	1363.132
288268	242636	257580	4289.8	90769	75849	347957	6129.02	49	1364.154
2308651	2073207	22241	710.26	1423501	1209408	46953	802.58	85	1365.960
1967121	925077	4919	271.34	1067673	389439	9973	492.78	74	1368.394
811343	655125	588495	69334.7	285850	263698	951115	106853.9	71	1368.906
1921750	1166329	6869	181.34	1227805	519618	12088	1228.68	80	1371.529
2650833	2026701	22028	599.08	1672596	1229230	55869	1786.34	90	1372.355
2168096	1880324	8927	612.22	1625400	1169048	23903	1484.58	96	1373.982
253480	49555	602	-2.28	78093	11149	509	143.74	39	1374.266
3098471	1543320	9542	757.12	1839088	765940	27215	1350.9	82	1376.044
128784	50264	36923	737.78	33166	13195	43628	1032.08	32	1376.699
173406	28683	843	85.98	50269	8285	872	266.92	41	1379.440
1967131	1022232	4519	484.34	1195183	463927	8447	304.42	78	1380.509
1761246	924642	16208	498.88	1141023	520792	50201	1729.86	90	1386.118
2254809	1128944	11109	651.74	1374102	506185	21372	851.92	78	1386.576
2535753	1036680	30676	956.36	1398286	446273	57619	1665.34	69	1386.810
148091	119400	268590	4902.4	42266	33565	345323	6597.78	34	1387.189
2662621	1338640	11954	465.44	1631863	667651	28172	1364.92	83	1396.818
2046458	1834624	19883	2753.38	1485216	867814	50848	6030.28	90	1403.496
2070115	1102704	7133	328.38	1299571	515215	18307	400.02	80	1412.692
122896	81731	350	-29	41562	29495	4	-88.56	44	1422.152
3640769	2044974	34524	2033.64	2376255	1452826	84104	5169.44	96	1428.313
2747165	1177156	12701	337.86	1581066	538623	26549	448.14	77	1442.082
2178635	883763	8664	617.04	1252973	370297	11924	885.64	76	1450.747
971429	1275390	72203	5972.58	568764	602135	152637	9278.82	76	1453.689
1098236	1559145	163662	85526.32	579095	774473	343124	151810.6	79	1455.624
2747152	1086588	7207	543.02	1577989	516141	18244	959.84	78	1460.169
2396143	850342	13451	490.86	1420518	430855	28024	1134.64	80	1460.806
1940957	1054273	19462	563.32	1145046	485015	40198	1275.28	78	1461.674
1894140	943860	10233	709.38	1150072	450966	25275	806.5	79	1462.949
136290	43906	1181	317.66	37069	11682	1941	534.26	37	1463.847
2604925	1578633	17487	713.82	1664237	817624	42430	1866.8	92	1466.498
3613494	1767545	11304	1292.44	2559776	1050083	34895	2934.7	93	1468.417
2570019	1588659	20063	800.18	1743692	775632	44495	2163.7	87	1471.550
103137	13244	380	-10.2	28249	3931	236	85.96	36	1474.946
2741413	1507263	14621	630.06	1819588	702328	38992	1647.12	85	1475.368
2849619	1079613	10575	703.5	1780915	556667	18345	1621.7	82	1477.190
2333992	1087509	12510	763.6	1520360	569564	32861	1383.46	83	1477.610
3099896	1837494	13799	721.14	1940055	997422	30500	1626	82	1478.719
648720	1074867	60421	67057.06	345684	566179	179428	132212.1	67	1478.828
1754284	816101	8119	734.34	1057579	383172	17671	1335.06	80	1479.556
1903786	992878	6427	503.22	1146199	494854	17650	1058	84	1479.977
2555426	1799031	18287	7521.82	1602924	867161	44947	13894.42	80	1481.276
2153138	1856714	8367	6257.62	1490701	932580	19886	10242.96	87	1482.483
2490349	1174656	9028	598.08	1624130	630047	29728	839.08	89	1483.309
2595578	1615702	25911	1460.46	2038085	959888	107961	3966.46	99	1485.447
2058157	1235085	17096	721.56	1440993	666521	42279	2072.94	90	1485.880
2904489	2206612	23551	1018.86	1728119	1268687	73035	3081.1	88	1486.976
2660112	1506311	6740	387.4	1852350	840753	23709	863.74	96	1489.717
3059025	1308125	11136	483.96	1912205	724648	33781	531.66	85	1490.411
1999363	846413	4266	232.76	1174330	334055	7615	-3.1	76	1496.926
985931	2005495	1134483	109922.4	717555	1194490	3082103	234718.6	93	1498.275
139356	65914	375	102.5	37771	18355	362	110.32	38	1500.210
1843310	992139	13127	294.22	1266879	506543	29713	-27.82	86	1502.437
2185187	1445145	8154	308.44	1386352	671538	15784	509.24	83	1503.061
2554616	1420259	59505	2445.3	1448243	695659	100189	3990.54	79	1505.801
2986125	2150188	11433	1105.38	1716081	979472	21866	2349.76	78	1506.469
2301619	1483924	9116	997.76	1570860	835324	27544	2152.84	91	1509.297
1649255	1280743	22448	75798.28	889642	663191	53424	129809.6	78	1509.910
361278	330109	388854	9995.44	119421	102720	517514	15898.04	51	1516.972
1894132	1017871	23735	779.1	1092013	432041	41747	1931.42	77	1517.660
2344467	1270122	8498	548.28	1468325	629998	22879	958.94	84	1519.861
1644651	840066	7004	358.44	1235316	451097	22851	1011.86	91	1524.346
2784322	1578683	19955	736.3	1618113	767177	43287	1328.82	80	1526.415
733899	1116378	65711	69923.46	416375	462013	128759	109275.7	70	1530.006
2654510	1426803	10551	474.86	1721040	762591	29719	1278.34	85	1531.088
1778850	821012	8924	198.64	1079151	358455	18404	-44.56	77	1536.242
2357313	1235273	4967	416.62	1432330	546976	12893	832.98	78	1549.513
2052967	1289466	8329	575.94	1244734	561062	14832	1030.52	77	1551.885
2079606	1169010	3990	327.4	1295494	576435	7480	419.8	78	1552.082
115876	31874	654	51.44	33648	10116	1189	-34.46	39	1556.444
1626264	844949	4939	411.54	972370	360211	9317	595.62	76	1557.119
1960630	1159550	13002	-16.28	1277918	541765	27960	1220.6	77	1557.228
2376299	1261447	12948	388.28	1537560	674096	35602	865.72	87	1560.804
2615127	1190203	8924	442.64	1470009	556103	22422	1673.92	75	1561.070
2460706	1396600	14935	690.1	1539062	609877	39249	585.14	82	1562.433
1014460	2162743	594459	125381.7	586216	1140547	1420549	222948.1	84	1565.129
268605	577732	864007	26351.02	172762	340109	2106654	68265.44	91	1566.756
2289720	999704	17369	399.34	1403377	451456	32193	1362.98	80	1567.240
2445954	1063761	16841	934.26	1504079	561904	49706	2115.16	78	1567.287
123757	53221	140	130.4	34589	13840	-23	177.22	30	1567.370
2152553	1178870	5469	259.34	1323433	524048	10132	412.52	79	1571.368
3460079	1979068	8652	454.72	2473018	1118012	21671	1339.06	92	1572.470
2014202	1080053	7363	266.18	1274396	490990	17680	23.8	77	1572.835
934265	1145735	483607	99059.02	434839	456832	859859	164797.7	70	1575.223
195385	228745	159258	4277.88	65819	75497	222908	6032.88	48	1577.381
2500760	995846	7987	46.82	1537271	453897	24435	-608.9	80	1579.183
246131	231657	168761	3748.46	76104	68855	225496	4569.56	46	1580.589
1838126	900315	10052	366.72	1120688	397458	23405	901.3	81	1581.204
3213417	1887097	18183	943.38	1978934	889681	39124	2315.64	83	1582.506
1916680	783797	6358	431.88	1142513	356760	17696	772.56	76	1583.151
1513846	820455	1417	162.62	924399	367405	3338	260.68	78	1584.891
2436735	1602462	9992	746.12	1504070	776403	25950	1877	78	1585.741
1918950	807888	6437	344.82	1126437	362546	15820	590.2	73	1585.857
1832025	1036972	9289	799.54	1059188	444993	19158	1456.88	78	1591.897
2425490	1055075	8835	597.1	1373439	483113	16342	951.12	77	1594.832
2138490	934889	16621	698.06	1129364	404661	32930	776.8	74	1596.630
370807	99502	4701	669.86	104237	28014	5570	862.2	46	1598.133
2099994	912802	9543	91.98	1230106	425499	15309	663.74	78	1600.697
1586050	779822	4574	564.64	927607	340011	8876	1253.36	76	1603.177
3200351	1594186	14842	980.12	2260095	892712	47381	2557.66	92	1603.409
2406527	2363190	20729	1138.94	2083044	1684978	79874	3299.64	109	1605.970
1950071	796520	9662	421.32	1167918	347336	24170	907.2	77	1608.217
103607	182041	102564	3091.04	44579	70917	166244	4397.84	51	1609.975
2206272	1107619	4511	247.46	1362484	496377	9926	492.36	79	1612.202
2450390	1197103	7113	235.18	1461121	542091	20299	574.14	83	1614.372
3191435	1587041	11465	562.9	1974676	846672	26749	1101.14	79	1614.577
2155729	1223392	13226	695.36	1364280	553889	32593	1762.98	70	1614.602
2063690	1196554	7198	848.28	1133759	560771	12930	1343.8	69	1615.085
2018729	1145720	13999	540.14	1215657	552250	33430	1527.8	79	1621.788
1473501	563786	3983	270.38	788825	221451	4125	233.5	63	1621.853
3088595	1368617	10576	511.36	1992036	723419	30035	721.1	84	1623.237
2687696	1427538	12263	531.18	1542813	669822	28970	1388.2	80	1625.300
1729154	1026791	15524	234.64	2011489	974684	47058	1203.88	119	1628.664
857376	2151255	97071	89655.06	552446	1120697	266306	176105.2	79	1629.138
1784436	928728	29076	1124.36	1065942	399319	49917	2013.62	78	1637.547
440242	198520	15355	51212.3	179261	66788	22315	72637.9	58	1643.106
109660	158266	81370	3471.2	38067	51731	115979	4653.94	43	1646.922
2702587	1367987	10067	481.62	1817567	733094	33285	1028.1	88	1649.311
189938	95771	110815	2919.9	58098	28108	144792	3600.12	44	1659.172
455748	470071	68328	54058.08	186607	181985	124479	81481.94	71	1660.267
2866454	1978717	27229	6049.94	1684037	979429	60607	11085.02	82	1661.335
3221128	1598493	9717	661.62	2101500	848166	26265	1819.9	88	1663.427
2182377	1238433	14081	398.66	1475607	749079	41177	1905.22	97	1665.714
473073	54680	-201	186.14	133250	9246	-780	506.2	37	1665.764
111920	36434	397	-40.58	31405	10548	-76	-103.36	37	1667.220
1935768	831920	13074	395.64	1231542	413906	33921	476.06	85	1667.837
2199897	1385128	9312	826.32	1574399	757783	27422	2123.92	90	1669.291
2668289	1005807	11995	712.7	1542599	509754	30590	1778.4	83	1670.533
1896606	1499142	20736	1013.96	1319751	771833	56180	1985.8	82	1670.691
2120819	843848	11260	535.6	1173829	354069	21930	1027.8	73	1671.115
2073332	811517	5699	614.14	1257732	402552	13119	1449.34	71	1671.185
1903091	1137017	6802	375.72	1381787	592311	22648	889.28	87	1672.091
1803972	995936	6536	266.96	1031310	454753	11084	15.24	78	1674.101
3007632	1312995	6528	527.08	1931150	697041	20736	686.96	89	1676.487
2277181	987298	9824	354.64	1301711	468227	28834	960.24	75	1676.557
656698	1628326	179701	10920.86	424462	929677	516175	51052.5	106	1677.819
2602349	1403992	4843	359.98	1665925	788778	15406	617.16	83	1677.874
143964	60021	142	79.12	42181	17598	-184	267.76	39	1678.860
127321	95984	626	128.36	44454	37877	170	53.2	53	1678.888
1585207	905786	13504	582.44	898153	370993	20936	1110.96	75	1680.492
2188904	1323770	17787	828.82	1431025	608819	42773	1933.78	79	1680.514
157626	125802	123	11.78	56527	45738	-321	-215.06	44	1681.107
981307	2447162	56241	8187.26	824448	1514900	142467	33043.62	99	1681.404
2770466	1312167	8213	654.18	1684075	623773	23695	1282.7	80	1681.582
2260480	1095459	7527	415.22	1474771	525729	25347	839.42	83	1682.183
2461055	1538299	12702	637.72	1510169	743156	23635	998.1	79	1683.499
2670559	1334950	6790	414.4	1851460	709442	18080	1337.8	88	1684.134
1073487	1103902	10849	316.14	673126	468322	26787	603.82	68	1684.144
2048469	1119088	9483	365.38	1283528	615973	27431	910.66	85	1684.376
2723396	1231188	13005	568.3	1749434	597997	32254	1079.44	82	1684.933
321098	368353	396051	5135.86	123509	124485	570917	7651.62	54	1686.109
1810900	1119137	5824	451.64	1093034	489346	12033	792.38	77	1686.813
100453	55916	-92	98.88	27375	15554	-421	71.94	35	1689.974
2016413	1609935	14047	3193.42	1260308	726907	30167	5779.62	81	1690.932
2942709	1919156	9025	2042.5	1781274	958364	20935	3795.1	77	1691.258
2103425	1140593	11311	120.46	1386356	629938	34660	752.6	90	1693.189
2388506	1622689	30115	1026.9	1478120	759715	59174	1999.64	81	1694.342
1859017	807784	8114	472.04	1217460	404558	19757	1018.02	85	1696.690
2182758	1518459	6985	575.1	1400171	681387	14568	1051.48	85	1697.876
2102636	896091	13086	523.96	1408766	435691	34533	1802.38	86	1701.504
128905	122478	318	138.48	39836	50412	470	108.2	42	1702.170
536026	249486	77171	56911.06	284615	106181	139350	96916	68	1707.064
106413	109160	64427	1667.22	31278	30839	83466	1832.76	35	1707.189
2459218	1075968	10373	694.78	1712011	646365	27247	2087.42	91	1707.919
2438674	1531148	10292	389.12	1595424	838647	25882	525.52	87	1710.875
1917454	981391	27650	674	1189201	431843	44795	1643.7	78	1711.896
2484100	1467831	5837	505.82	1582232	677332	15859	626.74	82	1716.556
1906746	1185419	9454	253.44	1241982	567741	21660	1167.6	76	1716.623
1973018	1454356	13348	390.28	1368292	785195	40019	652.34	90	1719.108
2557926	1065007	7451	441.86	1639948	539881	22743	1231.98	87	1722.751
2992460	1552762	10952	623.72	1925422	789625	28928	1324.08	84	1728.146
2631745	1064941	9081	451.66	1601293	577095	17505	1063.3	83	1729.270
1877933	965050	6467	536.62	1211441	464808	17750	1057	83	1734.240
807239	1490356	100919	81485.34	442581	716567	250313	170312.2	90	1737.014
118447	188229	44219	1981.34	36036	56443	57509	2554.74	40	1740.683
2382078	1068098	9509	523.74	1436257	496130	20717	1170.62	82	1742.552
2436292	1094843	5113	400.18	1404173	463568	12109	642.74	79	1760.982
2045083	1032680	7210	512.6	1239382	452460	14381	1030.66	75	1761.090
2772434	1161745	9832	628.52	1689615	564766	24496	1479.56	82	1773.743
2934045	1692548	12137	1118.82	2045827	946170	34404	1822.44	88	1774.076
759619	1153085	10949	556.14	544522	749626	38089	1752.54	93	1774.926
1742719	1090364	5935	535.1	1260497	541706	8226	605.36	86	1776.917
3639651	2139705	16550	867	2611943	1275534	49355	2157.3	90	1777.291
2593686	1032495	7233	473.38	1339095	413505	11501	849.86	62	1777.355
3054054	1811994	15702	361.72	2074465	974549	50129	324.94	81	1777.555
210117	220803	234662	10949.32	86049	77343	346729	19144.94	52	1778.441
2662592	1298340	9109	656.74	1770451	648838	26988	1606.68	88	1779.236
2229164	1603768	11332	556.52	1414698	912833	30805	1160.3	89	1779.851
2739674	1369571	13343	380.98	1576663	682219	24867	1518.62	75	1780.155
2063061	1425634	13143	714.98	1426207	744084	41142	1140.12	86	1781.772
3009972	1164307	6696	407.56	1661175	570294	15168	967.48	81	1784.423
144479	42964	4225	573.5	47263	12107	5883	622.38	42	1785.183
2878514	1193318	13476	473.36	1895912	652352	45513	1271.18	87	1785.450
530786	1172388	313739	79826.54	316423	646384	871700	136683	79	1787.245
1801224	799229	5819	385.34	957321	355607	12355	649.3	71	1787.371
2293146	1463335	27405	1509.3	1488456	796043	69288	2376.68	84	1787.882
1829249	816184	5881	394.66	1128296	366159	18645	1170.7	74	1788.016
3376744	1471984	56420	1661.2	2073090	781174	93730	2353.8	83	1788.399
1316144	649258	6799	327.14	787109	290271	15677	563.22	78	1791.470
142474	258466	275033	4644.38	65335	123799	538250	10171	63	1794.424
396295	392132	125640	3988.4	133759	146653	206171	7174.06	54	1795.189
2607570	1008346	11628	3363.08	1446596	440041	22718	6365.48	77	1795.499
2050838	1342986	11255	512.3	1368598	653767	30110	1155.6	79	1795.659
1814181	1043042	10813	847.18	993289	428583	20186	1428.96	73	1799.868
112970	31494	-143	215.02	31562	9246	-349	442.86	37	1804.162
1377552	714749	2135	140.1	800259	319207	4750	-205	75	1804.532
2150304	911436	35999	813.14	1355725	427557	65600	2835	82	1807.125
109168	87664	10197	384.42	46994	48653	16916	923.76	54	1807.150
2260285	905643	7766	374.76	1313853	408059	14342	1092.12	76	1807.659
2716257	1063650	5437	403.82	1591168	493987	9123	983.78	80	1810.296
3647176	4395867	13694	5527.84	5017914	3904740	68232	19452.52	159	1810.549
1504136	1055338	14967	575.62	868380	499890	30953	1063.58	76	1811.702
3214937	1957538	15654	466.44	1832380	1084165	32934	1003.24	82	1815.708
1947206	3498760	122093	7228.98	1510326	2090058	447426	25854.36	118	1818.037
2003514	1091751	10878	739.08	1262033	505566	28242	1043.12	93	1819.713
2617170	1160787	6860	420.6	1574704	559126	16408	93.88	81	1821.129
1540046	706495	3864	369.04	970633	326201	11308	803.88	81	1832.153
2396871	1165015	12957	955.02	1662983	535916	28672	1420.92	83	1834.970
2992218	1385817	8899	553.14	1942582	704061	24020	1512.2	86	1838.946
1599153	696684	7584	194.24	927068	292251	13650	-196	74	1840.074
2801084	1369748	9171	424.06	1755879	757073	25943	981.98	88	1844.167
2552475	1154227	9496	704.56	1535232	528351	19066	1790.76	78	1844.450
1679813	884929	11931	661.66	1071168	408808	27123	1154.78	79	1845.235
1048112	982440	43969	39455.34	602300	629245	134596	79427.56	84	1847.404
2413933	1235052	8843	220.98	1381018	569379	19977	335.22	79	1853.628
1363906	1181100	9108	674.88	1247622	899482	34906	2050.16	113	1857.489
2431772	978472	12230	447.8	1394569	403015	26384	764.24	70	1857.526
134378	115619	48750	1775	40419	33449	63025	2120.5	41	1860.324
2568811	1493823	11530	1232.8	1520644	762314	22011	1893.46	82	1863.890
2786537	1652115	34322	966.92	2048905	1025492	82382	1761.52	88	1869.514
177529	133464	22	-101.08	52669	39761	45	-244.3	37	1870.002
2363903	1116233	15127	135.22	1401863	535592	38021	83.06	83	1872.255
203259	291779	82240	2928.4	65782	90206	113396	4072.56	47	1874.216
2513363	1179624	9172	367.92	1550182	577510	22239	134.54	86	1880.257
2111516	1007197	17152	553.72	1254740	431846	36707	635.02	82	1885.070
824625	1529283	160818	94602.48	378181	738109	447167	164023.6	70	1885.485
3593240	1947809	14271	617.06	2333811	978405	33484	1684.24	86	1887.817
2291167	938533	7341	285.26	1289616	456475	20656	369.16	79	1888.898
2174979	1198783	36081	1018.66	1338253	572837	58626	1614.36	77	1888.962
734411	444573	24172	106607.9	332932	158309	37969	153778.3	63	1890.969
1729717	807228	13433	750.38	1000415	340631	28425	899.5	77	1893.078
1933385	1237902	16974	1006.64	1178587	534393	33527	1694.22	79	1894.388
1691358	903714	5943	291.98	1046419	407285	13562	1036.32	78	1896.524
579274	1337818	708758	73277.88	347778	679553	1682549	125484.1	81	1898.314
3164240	1976818	7190	505.4	2457148	1395468	19989	2160.54	99	1899.096
2203056	1258465	23432	2252.52	1353968	554573	56365	5194.9	83	1900.558
2399046	1130872	17612	886.32	1536098	575148	46314	1365.04	86	1903.061
2058075	1062948	11582	623.52	1326910	515302	35504	1534.44	84	1904.567
1834989	846387	7555	669.3	1122260	426194	19435	1526.1	77	1904.734
698280	1186681	256874	94305.64	333127	475655	500000	150182	66	1905.404
652090	516232	387558	63236.88	260945	163363	539978	117778.1	59	1905.503
2206295	1091388	4568	335.48	1224152	551765	11372	79.92	83	1906.817
483101	282213	68701	57859.86	180524	133676	124397	78541.42	64	1907.416
549792	579744	196381	67152.66	239606	271799	389512	98565.32	66	1907.515
248456	79807	918	89.48	111305	24733	1029	489.94	52	1907.720
741339	2291271	60819	109994.3	552343	1451162	187485	208551.1	92	1907.922
1577479	686709	6476	33.36	996508	315622	17284	-25.76	80	1909.109
2762503	1635010	8547	625.42	1940539	861518	27347	1464.42	85	1909.301
299420	577395	198391	8347.26	142795	287635	449430	20771.8	72	1912.754
460054	619173	107415	4221.9	284072	258872	213992	7921.12	71	1913.213
2141109	1045061	4448	246.28	1188479	428761	8390	175.4	74	1919.420
2718991	935691	4473	311.78	1567389	456623	8079	958.94	78	1920.382
1932343	1177808	7882	643.52	1456531	681822	28774	1634.64	94	1923.063
605482	1216087	17155	15242.3	306483	567245	40626	26995.36	72	1923.774
286960	247209	258287	7297.82	84937	73401	336016	9307.76	46	1925.191
2202854	1565746	7831	271.66	1369700	724938	19863	-160.82	79	1926.602
241530	388863	8415	4967.9	92614	143179	14971	7055.06	56	1927.590
1694665	1280119	12611	1774.46	1072029	627117	35517	3896.62	88	1930.100
2847477	1590923	11301	861.86	1756222	769246	30809	1632.74	84	1932.232
2883205	1189083	15115	499.9	1731157	717484	35410	828.6	85	1934.886
2323431	1155162	6526	455.36	1475901	615615	18227	1206.22	77	1934.952
2807090	912320	12037	601.82	1665431	422479	27389	820.54	79	1936.223
198876	8786	530	-41.2	51536	1651	445	-24.3	35	1936.721
361088	159912	1358	80.88	142230	46883	1920	110.2	56	1939.919
1428848	1103557	5449	232.14	943529	587359	17326	-65.64	82	1939.947
2385907	1037316	11084	642.24	1384055	462666	22733	1234.38	78	1942.013
3254101	2437958	31825	637.5	2101778	1262185	69402	1341.72	85	1959.046
2629331	1739881	9378	612.08	1492474	775350	15493	1358.98	68	1959.113
2129840	884179	7776	303.36	1297869	416919	19804	549.44	79	1960.150
1845071	1056257	12288	746.68	1100106	459683	24464	958.04	78	1967.452
2755132	2324245	10808	988.88	1969269	1148326	27750	2074	92	1969.362
2295643	1419179	14229	3128.94	1521798	762956	33167	6343.62	74	1969.438
3206598	1939614	11694	749.84	2116838	1005564	24936	1595.96	87	1980.291
2087885	1081082	5722	446.92	1206512	486210	10307	1255.02	71	1980.444
2283147	1119837	15299	507.14	1380632	504651	29726	770.36	77	1981.029
2919207	2194730	20629	1481.94	2278915	1295648	62501	3221.86	97	1985.313
2667522	1548492	7244	376.84	1630115	801777	17803	635.58	80	1985.601
1534019	865159	79918	3343.48	922672	439642	145681	4972.66	129	1989.072
109238	45623	22812	1906.32	30753	12545	27900	2196	38	1991.775
121635	56034	584	201.24	37349	18229	389	133.54	40	1992.109
1643456	981633	13474	370.64	972176	417555	28252	1188.72	77	1993.352
2897844	1656957	6944	556.84	1888633	927490	26522	763.92	91	1993.862
2416580	1182785	11309	530.74	1431387	545908	33031	559.66	81	1995.661
525658	1002726	17627	9422.22	250582	469850	42571	16613.06	73	1996.946
2078919	1464075	20413	1473.18	1360574	705327	46678	4026.08	86	1997.250
2125740	992180	9194	453.84	1417448	547331	28940	1652.4	88	1997.911
2130254	860989	13812	408.32	1249947	407706	30555	1589.3	78	1999.096
2425211	1472651	6615	2462.9	1400114	665404	12355	3954.3	75	1999.289
2931215	1941820	22912	1119.32	1861484	1082427	56792	2367.12	77	1999.389
2277879	1585600	8440	443.4	1442099	779600	25836	752.96	72	1999.403
1878642	1457015	17012	809.32	1102480	706843	37835	1291.1	76	2000.072
2506557	1216631	7167	659.62	1664116	629252	26104	872.44	88	2000.948
1976687	938077	9318	321.48	1245800	431531	30684	755.24	82	2001.642
1971718	1029674	17543	668.98	1245014	522224	41543	759.98	84	2002.290
4206899	2202319	18075	1090.5	2866001	1433091	44549	2409.14	97	2002.769
1253535	2709001	849730	87404.8	902775	1517692	2075720	193532.2	87	2004.705
100240	66955	1484	249.24	47287	37263	3245	753.7	53	2006.240
2411173	1114954	7273	354.78	1408735	535902	12318	1323.48	88	2007.072
1810661	1038744	14511	1008.46	1700490	744755	54685	3075.1	101	2007.159
2082080	1261034	6158	357.88	1326240	597242	18259	650.74	82	2009.128
2142313	1211331	10195	1263.7	1400376	570629	28231	2214.66	83	2011.604
2646265	1253991	7392	727.12	1624448	595595	16911	1164.46	83	2011.912
2432571	1457963	9243	1241.98	1820946	816291	25854	3302.44	96	2012.900
2437421	1300726	9898	756.28	1544016	610750	24357	1602.02	82	2015.062
278833	107114	25429	53440.94	119498	46220	46093	94262.98	60	2016.418
2964611	1829464	22432	1303.52	2008124	1008949	61960	3277.6	89	2016.984
2360243	1518273	16352	565.72	1593412	725349	35214	1259.04	82	2018.370
2430165	1936676	12032	1964.52	1522903	961291	29764	4023.04	76	2018.426
2007165	1057968	6911	269.46	1111956	427029	11781	442.66	74	2020.153
203873	58786	573	55.78	52635	14940	787	67.82	32	2020.332
2239388	758921	6315	278.9	1302454	345057	18463	606.18	73	2020.438
2162243	793658	6206	286.16	1220655	379779	18322	37.92	80	2026.544
2679480	1692557	17257	640.02	1774874	976409	43478	1643.08	88	2029.448
2781920	2308269	13575	745.5	1857344	1156359	33803	1367.58	84	2029.751
2457153	1453315	8719	569.34	1710017	817581	23516	1049.76	95	2042.585
2245010	1408524	14671	359.06	1360158	638955	28039	814.54	75	2043.090
2813045	1782793	8959	647.74	1830428	917075	25562	847.32	84	2043.982
2922748	1410497	6793	862.98	1872776	697683	11967	1944.62	81	2045.361
2526265	1237600	12425	615.5	1478846	668006	32098	1929.28	76	2045.398
1719668	1067240	11032	422.52	1111155	492612	31947	1211.42	77	2046.055
121083	73258	219	-12.66	34993	23019	268	-179.52	38	2048.263
1754556	1324351	25539	499.54	1124380	636582	44368	1214.48	84	2049.257
2436818	1095403	10397	544.42	1566796	567471	28777	1237.22	81	2049.590
1468396	2604590	119335	62052.1	952616	1336301	321765	129174.9	87	2051.152
2062409	817265	7886	334.96	1193845	353993	14524	1175.64	74	2051.309
1762550	1063010	6486	424.96	1084965	449420	12626	523.36	77	2052.223
599698	1494858	685209	45400.74	376155	722677	1547995	125332.7	77	2052.742
2371012	1461439	19439	647.54	1484988	663582	37464	1560.04	79	2055.390
691898	1480241	217677	68415.22	363783	703540	500211	106468.5	82	2067.718
2754247	1797921	9992	572.12	1858988	977288	25168	1311.48	84	2067.771
2472432	1085043	6327	311.22	1489867	571666	14596	648.56	82	2079.921
2089651	1090972	21159	2044.74	1146698	473933	38268	3704.48	74	2087.857
688014	525289	176330	57885.8	268771	216349	539375	85616.5	93	2088.638
2049659	1211689	5970	510.2	1318942	571910	16938	894.68	83	2089.603
240057	72138	193209	3270.74	73199	21286	247741	4281.26	46	2091.817
3072342	1362283	13234	720.24	1893135	660707	25970	1174.2	81	2097.582
424471	504045	118489	61283.54	250284	254417	297727	102977.2	74	2101.958
2409343	1499159	53145	1186.7	1786985	916158	112973	2502.78	98	2106.141
2234452	1286286	4567	107.62	1358023	633513	12391	-605.74	81	2109.622
402277	788353	189382	43414.52	168409	280949	365101	65664.86	60	2110.605
1866336	669132	12859	456.74	1188680	335503	30543	1183.98	87	2111.905
2744758	1358775	10544	710.84	1855993	736724	29625	1384.5	84	2112.137
102135	51789	234	65.24	30683	17617	-2	68.28	38	2114.127
2617774	2337460	16300	1074	1721259	1474517	52427	2191.22	94	2115.011
507532	1073691	25038	83936.68	320682	598426	77698	161339.3	86	2116.311
2157123	1143726	11857	471.02	1178102	497374	29430	1362.8	75	2116.668
2809390	1197590	6099	533.14	1670293	575744	20214	1054.04	82	2117.791
103456	65402	240	4.4	36343	33072	502	-12.28	49	2118.149
105715	50513	234	-196.76	33842	15722	-3627	13.78	38	2118.644
1539736	838383	13831	356.66	990032	404024	31527	451.22	84	2119.779
329243	693857	1184	293.24	92706	191673	1387	408.82	45	2121.727
1987246	920473	10531	432.66	1130411	408107	17894	986.84	77	2122.726
2248509	1166554	8019	768.34	1504546	574371	24059	1110.74	84	2124.572
2817765	2848023	10491	1041.26	1876543	1334067	20438	1603.68	83	2126.395
2372386	1216298	17187	2046.82	1367753	585461	38410	4030.6	81	2128.956
2384014	1076839	4438	382.68	1390631	487990	8291	768.26	76	2129.454
2461731	1262355	13895	641.7	1517864	640781	34429	1161.94	88	2130.402
2689683	1513612	10455	785.3	1850186	817720	36001	1244.86	94	2132.161
1972611	937151	11668	456.48	1198199	417613	22472	892.92	78	2133.595
274666	37364	476	176.36	84602	11228	599	237.14	46	2136.829
693450	1699640	26230	44889.8	351917	817716	59220	76025.2	75	2138.759
133012	70366	20847	551.42	49988	30818	38285	471.1	54	2140.220
1821682	750518	6670	65.2	1090919	321593	10845	41.7	77	2141.773
2432318	1056591	6966	238.76	1478607	503070	19725	605.5	76	2142.156
2316443	1295149	11408	812.88	1455887	617956	25485	1737.1	84	2144.971
2441286	1901022	15159	629.74	1584773	948765	36607	1982.02	85	2146.040
407254	1215935	202419	42254.34	289956	672071	594899	109774.1	80	2146.220
120570	127401	440	253.4	35250	35882	253	470.58	36	2146.746
2436217	901631	7948	482.28	1542384	470114	20961	1300.46	81	2150.126
609682	1872604	17201	20630.86	459131	1149278	57320	52841.2	93	2151.737
2734355	1272393	9357	497.02	1617043	593577	16330	562.8	81	2153.824
2453528	1317835	9249	472.14	1507776	595979	21581	713.66	80	2161.004
270834	557469	1433	774.38	76958	156658	2110	742.6	44	2167.132
1341838	2469993	212757	72809.02	768935	1379357	487342	130647.1	97	2173.363
187256	36339	7211	130.46	60105	10607	9612	-6.68	45	2199.143
2406396	1085196	9258	144.88	1446670	543489	21608	-7.12	81	2200.069
760152	1909542	26412	23271.32	451041	1074687	70679	46944.94	87	2204.357
1650689	1247862	14799	720.14	1460747	847951	55206	2271.16	102	2204.996
1584469	935621	7048	288.28	944222	403350	17974	624.64	78	2208.096
134667	111090	754	-70.56	55003	52855	1014	-236.96	53	2208.606
1750391	1098909	28563	1235.18	974822	493719	57974	2307.64	77	2211.707
1910872	1821855	16992	853.12	1184968	905416	37662	1952.32	82	2212.710
2670143	1245187	8164	1232.04	1732733	726174	26919	2816.34	88	2213.159
2723859	1236708	13137	256.82	1544449	587726	28801	258.86	77	2213.569
2684004	1697599	17929	694.94	1497633	803199	36457	1096.02	73	2213.906
805873	683440	341960	69394.6	294329	290986	639974	100781.6	67	2215.523
2019428	761121	9397	312.42	1248161	333992	23183	-254.62	81	2215.584
2689271	1150198	7521	237.06	1764990	580557	23365	114.9	85	2217.383
2427598	1096794	9109	596.74	1567273	530728	27513	1072.18	77	2217.540
2562983	1584924	8845	902.7	1776015	779955	29501	2219.86	79	2217.615
1998596	914194	5947	440.42	1286547	447730	13196	1362.56	83	2219.224
100775	62066	637	207.82	29821	22153	1009	348.74	40	2222.292
3174388	2353421	13928	1378.08	2248007	1341989	43533	2884.38	94	2223.391
118772	82104	947	265.42	43176	31289	1515	589.9	53	2226.276
2495102	1167821	7585	407.1	1603549	582496	16081	789.66	82	2230.664
2759721	1647001	9052	672.72	1825607	958103	36448	954.28	93	2231.374
1911808	783115	9834	455.24	1157380	374748	24846	172.56	82	2232.604
822287	1646108	77966	100476.8	454058	1049456	242659	178389.7	80	2232.702
221552	544656	55851	4854.86	141687	281470	183524	10149.64	81	2232.949
2062412	1303967	172855	80585.3	881338	747513	454524	148766.6	86	2232.973
2690099	1288877	5226	506.36	1747312	678134	11430	811.8	86	2234.847
2126819	1445042	9533	335.38	1382355	635898	20182	453.52	84	2237.524
131175	59428	159	96.74	37827	18184	-291	-3.26	38	2238.923
1632038	1107058	6945	342.7	1631308	691736	27353	179.58	103	2239.289
3339895	1524267	12594	797.84	1977540	760485	22983	843.38	82	2241.352
1855299	1038794	6470	413.2	1072418	420302	14707	197.02	76	2244.790
2518044	1495355	12264	523.04	1672755	828977	43699	1413.14	92	2246.212
2265862	2073470	87394	7974.84	1364843	1100584	203025	16541.5	82	2248.706
1389956	1401022	38212	10729.32	739600	718461	76343	18757.98	78	2249.713
1968558	1357648	7600	365	1193177	543856	11840	626.4	73	2249.885
715543	1352951	603386	75796.96	357325	652471	1282640	128581.4	74	2250.410
2326469	1092596	7016	1825.76	1373892	507681	19015	3455.9	79	2250.969
3613508	2573155	53919	1182.34	2260003	1318499	131762	2610.32	87	2251.407
1758384	1659172	21967	974.62	1357589	922971	64715	2542.9	95	2254.229
2005647	985839	18533	1228.38	1256845	477778	37126	2457.36	84	2257.097
2578973	1269455	12596	869.56	1723578	660116	37632	1123.52	87	2258.011
137542	68518	1209	262.74	47674	27649	2114	557.04	38	2258.223
1733987	881395	18394	539.84	948731	336617	33770	398.2	71	2261.124
213735	376219	123338	6875.68	109334	169730	252835	12883.1	65	2265.149
2327986	1023216	24885	531.1	1317130	456035	52998	919.28	77	2266.834
2721625	1214173	13456	742.16	1590578	563637	31842	1322.12	82	2268.183
2413934	1578999	9022	668.92	1773592	870360	28740	1066.4	94	2272.019
2978465	1419896	15633	1944.38	1932923	822255	47249	3489.14	81	2272.129
3154097	1981813	16832	982.52	1982169	1010660	42006	1712.16	83	2275.649
2986536	1785756	46747	1893.42	1900099	967897	98053	3962.58	83	2276.258
1084619	1562449	588356	95486.16	664960	820204	1176146	212122.6	90	2276.840
2590135	1273236	5938	409.68	1652730	623435	16710	835.6	87	2280.186
1283097	3016689	61231	33625.66	858599	1550936	124626	65908.36	83	2283.133
2539721	1402680	6854	387.44	1602905	689790	21345	634.7	86	2284.773
2088324	984690	7154	364.44	1323160	467705	18474	861.64	75	2284.839
144672	275812	31065	7896.9	65623	97011	50088	11028.68	54	2286.335
2248428	2083070	11030	4106.8	1797307	1174883	32502	7171.72	94	2290.134
2079441	1204454	8883	566.38	1478543	641636	20819	1406.34	89	2291.294
140680	110863	4206	9946.16	45998	42182	6183	15255.38	49	2300.792
2900462	1917302	23306	1173.16	1843977	1038516	56275	2239.5	92	2302.868
2565386	1553781	17725	1288.5	1777987	857141	43810	2346.6	89	2311.092
1940041	1097155	9413	905.18	1064125	496964	22405	1278.3	79	2315.346
2547968	950700	6954	424.44	1470832	444592	19814	730.04	82	2321.988
2324630	1193284	5763	278.18	1267614	500740	13762	-641.68	76	2326.680
2704739	1749503	10894	506.84	1742165	904255	37378	1507.08	90	2327.725
2384197	1972755	13906	1693.16	1591647	875560	28611	2708.46	87	2329.633
2519538	997455	7826	264.36	1436865	457309	16611	83.46	76	2330.200
2739699	1181266	5539	1106.54	1762564	654155	13982	2746.52	83	2331.038
1843672	962367	9255	181.3	1191310	449958	21477	13.22	82	2331.739
119243	92363	-2	160.28	32151	33331	-947	262.58	34	2332.338
2519803	1144326	11764	289.04	1698505	619884	35196	1057.56	91	2333.008
1335594	2896269	463478	116588.1	770764	1918432	1554807	260717	99	2333.901
2422274	1196318	12011	418.46	1628969	587601	33667	949.62	86	2336.233
758638	1589385	97150	54415	344871	858353	252154	99893.44	84	2339.098
2762357	1553825	9643	908.98	1716628	783771	30317	2274.62	91	2340.903
2711063	2176733	17980	1094.8	1864270	1283710	36072	2718.92	81	2341.286
2616198	1500280	24590	607.4	1756240	899868	67304	1428.44	91	2342.832
2219442	1199668	19246	431.56	1430597	606024	27645	759.7	83	2343.961
1657269	754889	7506	667.16	1031460	325211	18642	567.12	77	2344.611
2589517	1011316	9773	563.78	1602906	465784	25001	1207.86	84	2345.282
500995	1054685	564596	81604.56	241676	459749	1106623	123246.8	71	2346.453
180213	373391	145680	5192.8	104066	235472	354705	12051.3	82	2347.682
226616	329728	18856	38389.16	107352	136465	34565	62747.9	60	2347.922
2387043	991587	13535	475.1	1415809	469180	24268	809.48	78	2348.320
137470	37576	8	72.88	30046	8223	-249	80.86	24	2348.398
3052407	1286667	15639	769.54	2028342	656277	43495	1505.7	87	2349.296
309070	64560	85914	2086.04	80839	16067	104530	2493.8	35	2349.606
1282810	2031989	227805	88004.3	705757	916921	514939	147198.5	76	2351.776
2003134	848770	13320	421.2	1199593	393439	30193	1004.98	80	2357.796
2140274	902519	10665	342.9	1376337	448680	25257	848.02	84	2360.617
615023	1425836	60584	82798.24	336641	626456	125288	124917.7	73	2365.154
2645319	1574778	18783	676.38	2927067	1544354	58920	3807.2	127	2368.125
2010772	1081240	8984	496.24	1274451	503337	21946	621.56	81	2370.128
3116023	3308218	761306	93571.16	1909372	1696689	1586626	192127.4	87	2372.536
2580370	2321083	14083	626.38	1962401	1209088	44530	2253.8	99	2377.295
215876	238417	12339	69999.54	81198	77271	19321	97624.06	45	2377.693
126272	127304	171	228.06	42080	61575	-33	278.62	46	2385.540
3087330	2142707	24681	1311.66	2016097	1124117	66478	2502.08	88	2388.496
149496	245708	226250	4785	139925	228858	873794	18945.84	114	2393.401
287034	254629	2291	86.26	182389	159471	6043	269.98	81	2394.619
685863	534475	147317	3587.62	275584	171377	210384	4869.24	60	2404.498
537775	442789	25637	6404.82	215011	169515	42841	10225.26	63	2405.468
2586848	1339966	12055	519.3	1481489	646219	24231	1422.66	79	2406.036
2983393	1553515	18221	797.06	2100090	956346	49537	2283.82	90	2407.269
2601459	1041473	10804	365.44	1654850	518785	24314	332.04	76	2407.442
2799746	1732217	7313	692.18	1748329	854053	21336	1668.96	79	2407.686
2861270	1497938	19977	124.22	1897007	774610	48977	1393.22	76	2407.882
749861	653859	88932	63644.52	281256	245249	151638	90198.68	64	2420.864
2177074	982196	9058	544.88	1331553	433085	20595	777.7	81	2423.176
2786439	2072873	10532	685.52	2129255	1196693	38694	1449.84	98	2424.518
2471517	1397394	8972	741.92	1446269	626920	16920	1219.2	72	2424.818
104731	215466	98832	2737.52	42073	83371	176313	4217.18	51	2426.414
1749437	968194	7416	426.76	1066933	424765	15995	972.7	79	2427.858
2352731	1040552	7210	383.6	1278066	447723	12348	649.28	75	2430.725
2877889	1072296	23947	882.42	1679887	578545	51536	1391.96	76	2431.014
2564564	1488778	16209	457.74	1528576	654535	26956	532.16	73	2431.283
4672838	2435442	42499	1659.14	4236384	1888866	125871	4896.06	124	2431.947
3473952	1774215	13963	912.18	2301698	1005856	45513	1153.18	88	2433.415
898507	475479	19799	348.14	776745	513116	56465	2400.9	138	2435.470
1930858	906361	4477	992.22	1134640	400224	8775	1691.5	75	2435.685
3093577	1514360	22761	905.46	1837684	823035	48762	2460.32	76	2435.838
3261124	1543167	10748	887.28	2003982	784867	24539	2151.54	81	2436.296
2421523	1064372	11746	386.56	1446540	489971	32438	582.68	80	2437.476
2636485	1188177	9428	442.08	1672605	577982	26953	1074.58	83	2438.298
1824824	696796	4544	298.84	1095649	321348	11561	957.46	80	2440.891
1470221	1097078	38155	74107.3	873931	595128	102110	136651.6	88	2442.043
2212490	1003500	9608	425.88	1441945	493469	28075	1120.5	80	2442.076
3098335	1706660	10866	809.76	1979545	930671	33987	2157.82	82	2442.220
2633677	1606663	9203	574.58	1704758	804164	22010	736.6	86	2442.965
1149269	1706800	13616	1841.76	801442	760313	40375	3988.5	90	2443.849
628075	667422	105683	60771.38	313518	347871	310786	95398.96	83	2444.157
2263443	1084264	5824	647.64	1468000	558699	11051	1172.86	84	2445.638
2507964	1851002	20905	1318.3	1688509	928826	56812	2466.32	88	2446.491
710424	1464818	87765	84013.9	525608	904112	272965	150260.9	89	2447.292
2279461	1389064	7427	558.22	1659323	757813	22162	1442.32	96	2448.248
2591356	980981	6936	470.96	1428725	430428	16236	1083.96	69	2448.384
2503361	1524376	8651	641.86	1760741	845825	31852	1292.72	91	2449.276
2189358	1470635	10424	408.64	1565035	811471	36828	731.08	96	2454.736
2103337	972212	11714	406.04	1352764	492395	35083	854.38	79	2454.759
922406	538155	2159	338.74	371305	190500	2514	412.04	62	2455.905
118704	161988	129717	3230.62	49227	64111	209048	4533.28	48	2456.887
1027786	2671437	163576	35405.36	737041	1652157	363360	108800.6	127	2458.789
1852489	1101528	282216	90308.76	1122247	558033	433469	155919.3	79	2459.683
230922	137237	168431	4474.66	68000	43018	240545	7312.7	38	2459.768
583502	848129	177420	56183.2	247191	308960	307180	81084.8	65	2460.365
2558459	1417037	9159	799.74	1786561	751917	28686	1520.96	89	2460.507
2607241	1013891	15900	618	1673299	526094	35075	1778.5	88	2462.821
1826852	1424019	8680	573.8	1159203	627822	19087	990.82	80	2465.995
2800580	2090632	25799	2060.14	1737623	1006440	58906	3719.16	85	2467.186
2589429	1548961	8498	882.28	1840251	866534	26466	1857.76	95	2468.368
2286281	1719097	11139	965.54	1458108	823506	20621	1878.06	79	2471.543
2464478	912993	7011	402.46	1510177	432253	12312	956.32	77	2471.993
280728	343469	198881	3479.66	114415	119639	304861	5953.46	56	2474.376
1979313	861972	11632	535.52	1173292	396621	29216	696.76	82	2474.662
1719908	1074435	5622	215.92	914091	427357	10726	372.36	72	2486.159
231332	23604	380	41.8	67478	6960	718	76.48	44	2494.769
2481608	1777928	20009	848.74	1431833	853255	37195	1974.7	79	2496.050
129594	46660	227	-61.78	38374	15057	342	-235.88	39	2496.962
608311	1264148	492474	29579.64	381934	716985	866544	99293.84	82	2498.365
147376	97687	197	-71.58	41702	26519	148	-286.72	38	2498.838
2817130	1860612	10569	757.34	1885280	920603	27527	1779.22	86	2501.054
2127186	1297255	11714	475.04	1670163	791747	41176	1142.36	98	2505.167
155219	72267	385	63.1	53637	34051	399	256.14	57	2506.693
1531882	1073563	11423	324.78	864515	438591	23451	426.86	75	2508.032
2854816	1933337	16256	17367.16	1798009	989512	41713	33713.18	85	2512.550
2123888	1025997	6546	553.56	1250076	454236	12945	1140.7	77	2515.980
1855167	1012830	7994	570.84	1192256	447770	22850	1661	81	2526.232
2235296	1201054	14751	314.86	1464359	664726	39689	279.54	89	2528.555
381268	523266	433531	7351.66	141248	170271	634055	11427.3	55	2533.857
1375764	648291	6627	283.22	739744	259139	15428	82.08	73	2535.711
2542635	1017748	135562	3772.32	1867366	793512	208241	5918.26	101	2537.512
2839075	1275477	11014	444.04	1883920	666646	25294	1016.84	80	2537.622
103474	12518	262	102.32	28345	3210	166	269.76	36	2539.625
1646742	885785	17902	559.72	849928	359005	31616	847.76	72	2539.676
233242	152052	3715	233.9	147296	106913	10289	292.54	77	2540.095
2196782	1462274	5828	481.08	1619280	754674	18580	1002.8	92	2540.355
107490	85319	24468	1285.48	31876	25029	31543	1391.98	38	2541.781
1971817	889023	25195	450.7	1174398	417778	47164	503.04	81	2544.634
1746445	828295	6291	150.26	1128832	397967	20356	536.16	79	2544.852
2669477	1396129	10272	331.92	1943162	816055	37802	1014.72	93	2546.309
173026	223723	-59	7.26	73579	89872	-475	159.5	60	2547.175
2343016	1178492	13688	391.68	1245500	551736	28692	779.12	78	2547.767
2719084	1786853	11196	1069.56	1807848	882359	25671	2605.06	81	2547.984
948706	2017974	121157	93420.02	530312	1080202	320114	177379	85	2549.081
1807861	827033	6388	319.68	1112077	339555	15151	163.86	79	2550.281
2035681	841198	5498	388.28	1232423	433436	9566	970.76	82	2552.182
2260927	1108916	8735	438.1	1344390	493333	26961	873.46	78	2552.520
1850260	991531	9592	365.12	1127343	470398	29201	1402.86	80	2553.288
1321605	623229	11298	331.28	812868	299346	24900	204	78	2554.317
2498379	1311436	10203	522.58	1693733	670916	21640	461.4	88	2555.910
2058851	1004155	10828	746.08	1252049	458816	28679	1698.94	81	2558.875
136539	18539	1799	-46.86	38023	3596	1861	-73.54	32	2559.100
1310368	844120	3236	514.96	748758	343571	4044	858.84	75	2561.120
1592307	775134	9134	377.24	995524	341984	17455	518.3	79	2562.231
1818698	901961	10745	145.7	1070115	466754	28726	83.36	82	2563.802
471943	1320228	28868	14053.48	290222	665069	63934	24494.24	81	2569.628
2726826	1595087	9903	801.58	1798835	839963	25884	2099.24	86	2578.047
2758467	1060463	9397	379.42	1626552	545431	19050	528	83	2582.748
1940043	901342	16337	456.82	1159302	425333	34817	802.62	82	2591.959
2433493	1419124	10023	712.78	1545553	642201	21822	1486.92	81	2604.916
172002	223374	4163	840.18	51881	64298	5236	1480.96	43	2606.611
500487	61308	17086	391.96	158396	17450	22290	423.4	52	2613.301
3457941	4132461	33690	5126.4	2576342	2442361	90258	10253.88	97	2635.602
2083283	1334374	5749	708.14	1251029	604949	15856	1473.16	81	2644.373
182996	21777	10729	-67.06	50607	5215	13057	-141.98	38	2644.959
1893954	1116961	8773	775.78	1152063	520689	28067	1616.62	81	2645.210
2382863	1420121	11929	699.94	1549023	701611	30783	1747.38	83	2645.671
117771	97118	534	154.24	32288	46621	711	244.46	37	2647.806
2446655	1387664	8757	559.02	1622774	776091	22217	1047.62	84	2652.107
2512770	1336127	4543	508.98	1599861	706093	11117	1088.62	86	2653.356
413221	64510	17026	442.36	122446	18232	21271	598.06	47	2654.111
3189946	1518120	16284	777.24	2194660	836353	44236	1171.96	103	2654.774
118200	102607	479	61.94	35056	33164	995	63.7	40	2655.896
2432752	1189074	9813	511.18	1673564	742618	34714	1011.04	96	2660.793
3350138	1873313	8141	798.26	2046147	976718	20903	1715.58	74	2660.866
1483628	3034764	391156	187668.2	1261694	2899794	1358941	528304.3	129	2662.097
1394336	1088004	9688	388.68	838438	461990	26094	403.84	81	2662.896
2098215	854506	8619	316.34	1270271	404703	25063	638.18	78	2663.019
1464938	761350	9516	535.76	962224	362358	22574	1543.64	74	2663.187
108113	32522	339	10.54	26798	6441	149	11.14	27	2663.286
2967593	1797517	14713	1002.18	1770636	1008090	28622	1215.92	75	2663.330
1434652	815512	5024	580.64	932474	397552	16232	1336.52	84	2664.669
2160395	904689	11601	694.86	1315582	450491	23511	1456.46	80	2667.771
2344609	1348290	12043	665.98	1468037	620829	30069	1063.34	81	2669.018
2370942	1328213	11833	515.38	1594278	750472	38132	1285.52	90	2674.345
1877983	1040451	14648	525.28	1031377	485247	30720	1226.2	73	2675.058
2567951	1417791	6495	599.7	1624112	645858	8609	1016.74	83	2677.585
3093663	1603014	8765	1090.9	2087231	958870	32559	3087.74	88	2677.609
2162031	1160229	10862	731.32	1441314	625492	32055	1866.3	83	2678.295
2773714	1454046	19312	1197.32	1908598	743248	42151	2491.86	88	2679.290
1473940	1270981	8584	578.24	1000776	645672	28827	1870.22	92	2681.754
2343876	1562719	10170	484.2	1341309	667103	20798	609.28	71	2681.973
2083716	1093228	12399	671.14	1279584	508614	34743	1701.98	93	2684.395
2455433	1068704	7290	376.4	1535086	527411	15114	901.04	80	2685.215
2589234	1325915	22056	1187.16	1571364	632636	43154	2386.44	75	2685.248
314211	461018	88429	7119.94	166164	198751	167033	12062.38	67	2693.909
1392947	1696521	38698	27057.28	775914	936501	110848	60209.28	95	2694.888
1351472	1193410	32924	782.64	1607748	1130718	75441	2640.26	132	2699.110
2464970	1178334	9870	539.2	1496553	574395	24902	676.72	78	2699.569
1955165	826212	6625	2753.5	1206776	379640	13643	4274.98	82	2700.846
2410861	1450955	18527	1060.22	1575524	695677	43068	2221.48	84	2703.214
2120444	1128745	31129	1029.94	1383331	545774	54294	1323.84	86	2707.631
2367318	947621	13858	484.88	1326441	437776	28204	1576.44	79	2708.027
2232587	1702989	10802	542.72	1505382	810751	28495	1458.7	86	2709.885
2575816	1455175	17660	238.6	1768184	805523	49899	801.14	92	2726.714
1989246	1100286	12807	384.02	1225771	494222	32040	1287.4	81	2735.681
1867343	9005205	86762	6336.32	1296576	5449856	256768	16837.48	95	2741.742
3102181	2556691	17158	1550.88	1769481	1278699	44600	2900	80	2744.115
2556183	1687651	10255	574.3	1720157	827001	24226	1793.36	85	2748.896
1741241	790156	12317	777.62	1063266	345278	32296	1354.56	78	2756.554
2849612	1637037	7604	569.44	1802464	856039	25297	1411.42	86	2757.872
2448644	1137800	27879	1320.94	1591452	538182	60353	2221.58	82	2759.234
3417449	2553583	114292	82746.12	2256087	1307996	228690	149809.4	86	2760.363
2195713	1330338	6694	673.84	1471801	648487	15723	1336.78	77	2760.393
250217	1434	2598	108.28	57502	-6473	2111	38.46	26	2760.504
1972063	1080717	18403	409.58	1181519	503903	47656	340.16	84	2761.693
2129987	949633	13052	351.72	1316748	449906	33494	659.84	78	2761.986
871148	1210339	317924	40205.64	406840	440025	515353	63538.58	67	2763.108
2298977	1189594	9329	656.94	1494473	613118	28257	1446.02	86	2763.395
1994386	1312939	19997	2454.42	1269391	688645	47227	6122.22	88	2764.516
2292898	1314016	6997	652.42	1456368	683291	22235	1325.1	85	2765.882
737143	350475	5202	258.72	396901	143200	10820	844.2	73	2767.026
2811792	904063	6934	390.24	1681373	491224	16816	606.76	78	2767.080
2067348	865058	7287	501.82	1220534	379010	17722	1125.92	70	2767.331
2215690	1230378	55276	1048.36	1170005	568809	84595	2626.7	72	2767.494
133713	191610	4174	-6.36	43135	83800	2533	71.38	42	2769.194
1829685	866610	12970	348.2	992228	364595	28029	833.94	77	2775.853
238842	142984	143	102.98	68606	50928	-373	-16.78	43	2775.911
170913	332689	150058	4309.88	83233	137215	242524	7381.64	57	2778.331
2683163	1097119	25707	1065.02	1616185	604720	59025	2507.5	84	2780.354
1834523	869521	8487	410.82	1159487	410510	13561	542.46	81	2782.889
3042912	1635789	8266	696.76	1872226	912850	23424	1777.64	79	2783.014
2736632	1344557	15109	665.74	1711329	629963	34381	1372.66	77	2783.493
1919031	812247	9534	545.24	1001156	343385	21946	1170.56	65	2783.613
2113200	1085870	9217	246.62	1241955	509585	23380	577.8	83	2785.438
2937606	2213845	12291	692.26	1930501	1116965	28156	2004.16	77	2785.550
1283291	557251	53916	74513.76	489180	214743	92213	108061.2	61	2786.314
761325	1689064	19209	27890.74	374532	795444	48467	47289.62	78	2786.729
320088	392166	39005	39906.3	156586	188530	80848	75697.28	66	2794.476
2393794	1563582	6092	803.12	1457062	690659	9707	1486.02	79	2795.226
1490373	766243	19255	740.3	822211	380507	41651	1825.86	77	2796.257
2551085	1469675	9556	402.16	1749015	807480	27477	348.22	92	2797.053
2049737	965908	10210	586.6	1239355	453491	24995	1326.7	80	2798.310
2407453	1290708	9777	543.22	1605106	639782	23829	1249.94	86	2799.951
2085611	1038276	10028	303.08	1217564	495903	25372	855.92	81	2806.138
2866676	1208649	7036	396.96	1851454	629134	16512	1151.32	84	2808.218
3011371	1462795	13027	885.22	2092251	756344	37156	1906.16	91	2810.893
2769831	1238099	9517	443.62	1823946	615648	22430	1113.8	77	2811.103
2464782	1252798	14500	504	1488861	633585	35499	1745.14	82	2812.917
859990	367740	268392	63180.12	307095	133836	402237	97687.82	62	2813.971
2810633	1629604	9790	545.4	1664934	714956	20009	960.74	81	2815.212
2385784	1482068	8478	453.08	1483262	664508	15993	980.98	81	2816.337
136788	10903	4154	58.44	38392	3036	4921	180.06	39	2819.306
265517	140172	25575	2245.5	83123	41039	33206	2842.16	47	2822.746
3085850	1474545	13236	1028.96	1872840	754516	34457	2109.02	84	2823.417
117352	49100	208	49.88	34489	14251	267	75.62	38	2832.324
229953	65840	1211	136.46	64454	18445	1363	107.18	43	2835.745
2335811	1108594	25747	1250.42	1416750	502875	50395	2485.7	79	2836.456
109479	131652	3303	89.58	51578	81722	10209	74.74	61	2842.525
171759	148284	887	148.82	58575	57764	1567	45.62	45	2843.280
754477	1496420	246490	83282.4	497549	995054	659808	167745.9	88	2843.627
2759524	1749493	7233	602.38	1888087	959041	25347	1256.42	95	2846.699
2217009	927335	8099	397.14	1329013	420545	18805	665.3	80	2847.761
2393314	1043952	10506	632.16	1545062	525829	28861	2217.46	84	2851.988
112896	118196	816	-36.24	41701	63111	1201	-215.14	46	2853.138
1935584	734926	6895	595.7	1068626	318232	12106	1327.16	75	2854.658
2469511	1872252	9246	587.56	1655591	1049853	25489	1269.54	87	2856.596
578113	1022179	653734	28991.24	391822	794114	1879301	121011.9	104	2859.278
2083661	1397692	17998	766.28	1260195	600459	42635	1672.1	77	2860.939
2233362	1780423	8889	3498.54	1848042	1058676	26143	8443.98	93	2863.306
1966413	1055520	7506	469.16	1132450	474584	13035	1240.1	71	2863.388
2543730	1042727	14767	561.62	1546973	523593	27839	1182.54	80	2866.071
1468634	776682	3581	550.66	893927	345466	9592	1138.12	74	2866.545
2691025	1244465	9849	825.14	1699811	667908	30939	1489.54	86	2867.719
2169567	1117127	11085	617.1	1492220	576337	33002	1389.72	85	2868.039
474125	1340324	845148	28847.28	285190	634659	1935095	58156.7	68	2868.423
2258739	942287	6920	659.2	1410458	459145	17218	1326.48	82	2869.399
2434896	1116402	6053	449.58	1603781	528392	18520	539.2	84	2871.991
2105839	1136251	8151	575.86	1188769	509896	23813	1316.18	76	2872.358
844814	1820716	174276	73097.36	448263	1000620	375131	147581.7	76	2872.610
1579861	908689	11929	1558.94	830099	362703	20609	3348.74	72	2872.630
2272505	1570980	17454	489.44	1660325	865624	49352	892.72	94	2873.440
2015778	851789	8239	192.54	1264659	416499	25200	510	79	2874.138
2802562	1767867	23775	3264.5	1796117	876513	51123	8467.78	86	2875.364
2251116	740702	8359	142.74	1277328	323803	23727	220.22	80	2876.758
2280714	1121603	7012	968.32	1389792	534048	12744	1492.84	81	2881.093
1736033	1033987	6045	174.7	1088281	462725	16920	623.2	80	2884.393
2151651	1250836	9051	1248.86	1305377	591250	17544	2091.84	79	2885.049
1966429	773262	6383	139.38	1123242	347563	13381	532.66	72	2885.211
2014003	846171	6094	193.84	1116289	352984	13551	702.86	76	2886.687
2814832	1240049	12801	762.86	1800827	675736	35945	1651.7	92	2889.259
2387935	1274030	37004	4172.44	1415022	588802	69917	8962.62	82	2889.815
2622245	1395916	12641	400.26	1495754	644847	23862	637.32	75	2890.233
415228	212247	36937	592.82	176647	69338	55698	925.28	58	2891.180
186123	151414	208913	4161.18	56949	45075	270681	5671.66	44	2894.892
869885	1012427	665246	53132.56	399029	380906	1154673	83591.78	65	2895.096
2272122	1092822	9143	310.98	1478859	548345	25072	876.92	83	2899.873
136160	17804	4430	245.8	34785	4145	5359	247.74	32	2900.325
2339759	970721	9869	480.34	1398074	471831	27283	1401.38	81	2902.685
2287533	1595568	10144	666.84	1371469	752645	19528	1423.08	78	2904.140
1708512	707651	11842	495.12	976199	306262	26775	1193.5	80	2908.589
2196717	1160910	4655	318.3	1385066	550846	13669	1010.34	81	2919.130
496496	252368	28605	596.3	171547	78241	39212	1329.32	54	2922.154
129958	210980	287898	4107.28	46484	74252	422333	6856.38	45	2923.751
1927074	889774	6240	500.4	1022788	402210	13149	1324.14	77	2933.475
304594	1161404	706	502.16	87836	328312	1287	893.82	45	2935.225
689995	110537	1221	170.06	322639	42751	2574	-65.36	67	2942.272
137660	122818	612	-204.68	48071	37991	829	-485.06	43	2943.443
2836629	1996752	25216	526.76	1963506	1040123	55177	1166.22	86	2944.924
579865	510399	253273	101437.8	325159	260512	663443	176524	74	2947.055
3165704	1413581	12904	589.44	1978734	802734	29267	1163.62	87	2950.187
2863451	1325559	18370	645.2	2321752	1018295	59717	2414.62	104	2952.334
697486	770942	601816	57447.76	343548	296679	918549	99579.14	67	2956.027
3239466	1501784	23896	800.56	2089886	843132	66256	1363.16	88	2967.820
117963	56452	191	178.26	33734	16497	-167	318.38	38	2970.333
532825	4855438	20676	3723.36	304460	1859033	36159	5567.74	69	2971.997
2336294	1602512	11065	300.9	1831883	929086	31640	238.4	100	2973.374
2339927	901865	8357	243.02	1438738	407100	20537	155.82	78	2974.198
1893349	798552	10803	560.58	1119987	344788	22839	778.54	75	2974.417
485492	1398877	15611	22628.46	247535	684881	44973	39802.78	59	2974.452
300031	633085	243375	5102.5	86962	187575	343377	7450.22	44	2975.013
2169412	1238030	9700	410	1438676	678721	33321	201.06	83	2975.052
2093102	1669486	12684	512.24	1278340	825554	26421	393.06	79	2976.460
2283983	982969	8218	640.48	1473289	476868	25988	1432.68	83	2977.502
2657396	1925104	6301	476.86	1686839	917103	11845	915.7	83	2982.239
1695004	687578	12060	530.6	945930	288528	22571	1195.06	75	2984.154
201924	203347	296	251.56	78384	88479	-432	1008.48	57	2985.643
2547507	1258556	14471	662.06	1707900	724188	51281	1827.66	92	2989.001
2159012	1056849	11044	486.84	1420042	496601	25113	483.18	83	2991.295
2472094	1637501	14100	2117	1748419	869366	39275	4674.5	85	2991.480
2878675	1386429	27231	779.66	1942248	761340	73271	2694.06	80	2991.520
562517	1048409	115464	53270.04	291556	525367	236365	91090.9	75	2993.544
2823711	1303370	22202	717.72	1745397	719484	51572	1929.92	86	2994.784
2086670	1120116	12419	200.34	1290149	504794	24800	436	71	2994.872
147180	85506	51080	517.8	44298	25386	67064	579.04	39	2995.615
145088	78115	346	5.56	41871	24094	190	-91.6	40	2996.420
3737642	2442756	38549	1450.14	2862853	1610869	109091	4135.26	97	2997.951
398563	522014	242907	48362.02	206591	221124	450289	88217.54	67	3000.238
2660905	1298783	12315	480.9	1761131	682576	33189	569.54	87	3000.856
183620	162976	84283	3316.38	70301	57092	130453	4610.58	52	3005.655
1912985	1197704	9143	621.98	1169532	613973	20979	1003.94	81	3010.026
199939	184022	183927	3610.22	66301	56981	249732	4957.52	46	3010.958
2514547	1232749	8272	749.92	2048339	998775	36906	2907.16	106	3012.117
327563	659336	178617	29988.62	226130	397958	408097	77718.42	81	3019.892
2347007	1628774	21532	774.52	1599789	1150637	68379	1844.94	99	3020.007
2179398	953389	9762	460.32	1315779	440539	23733	875.38	79	3032.884
576660	884507	457498	63391.28	290423	415022	983500	108840	72	3034.606
2853694	1806623	16526	909.36	1898072	979766	43789	1772.54	86	3034.863
2459415	1213351	7276	704.36	1558817	646675	19818	1281.48	84	3047.922
2430845	1064260	6797	594.42	1483318	491972	17064	1339.04	79	3053.633
3131813	1591867	22051	972.86	2102779	923869	59728	2090.08	91	3061.803
1715795	1051428	7339	360.54	1078569	520431	14248	595.28	86	3063.936
123202	197743	169086	4314.96	44967	77693	264059	7206.74	49	3066.508
604611	1423019	363189	84799.54	347093	707230	1031803	175289.6	89	3068.241
2287599	995511	10491	526.26	1360489	459569	23974	1201.64	81	3071.867
257473	284791	1140	207.4	124440	124680	2390	474.4	68	3073.689
2419806	1069840	10497	268.42	1418935	464858	23892	581.12	77	3073.968
591912	1427655	23517	56661.62	366203	692407	57923	94004.78	75	3074.522
546178	1480536	44460	43588.6	316928	780796	133714	78140.04	82	3075.419
109243	67421	50599	875.14	34226	18400	68365	334.9	37	3075.586
1520883	657935	8766	485.76	954125	301039	22863	1486.18	82	3077.024
1748625	1311261	70524	1493.64	1247380	670396	109226	2765.36	88	3078.440
2013550	978523	19704	388.44	1648742	691447	61395	1428.7	103	3078.637
2758837	1572654	12370	503.2	1720217	958689	42677	1401.22	86	3079.582
1644942	902745	13028	753.08	972137	372319	30067	909.62	76	3080.016
2877690	2210065	8430	688.8	1910111	1189404	20246	2015.56	84	3081.361
2576902	1085391	12392	696.12	1687835	530297	31679	1453.94	83	3081.932
504581	481154	5712	402.32	240376	245557	10134	813.24	90	3082.214
369069	62287	25640	211.4	108515	11470	32522	115.92	43	3082.885
1795712	1201557	10162	342.32	1196462	683560	21899	1057.14	87	3083.090
2917391	1034997	7516	507.76	1618712	520034	14618	1106.48	77	3083.470
2430751	1996899	17666	890.76	1614335	1238662	45431	3050.66	87	3084.138
3265167	1469070	14238	870.68	1990408	823110	38762	2169.32	82	3084.297
2559994	1704516	12888	802.68	1874647	938521	38124	2431.64	92	3085.042
1160458	683030	5185	321.1	708996	337724	15711	310.46	73	3085.170
311054	900948	15261	6322.46	134219	389305	30773	11964.78	61	3085.548
2517459	1152031	5725	114.5	1388774	536452	11920	206.2	77	3085.998
1830977	757449	6623	236.78	1091859	367784	17761	277.46	84	3087.816
1906651	1197873	11374	855.64	1106810	556775	28429	2151.94	85	3091.409
122888	182824	253692	3944.12	53688	88818	482143	7623.98	54	3092.393
2243787	1029652	16519	927.34	1278124	454419	38519	1523.34	78	3094.558
3847328	2868885	10634	1080.24	3345687	1988767	44240	2660.4	109	3094.914
2756903	1520494	22832	583.52	1667486	792527	52941	984.26	84	3096.109
3688709	2700501	22786	1707.96	2623785	1626715	61632	4205.52	93	3096.128
3195291	1843625	40051	1239.86	2029165	1007359	98614	4014.04	83	3096.346
1643279	577405	8494	290.84	1025370	298646	25354	-136.56	71	3096.604
2294364	975515	8091	500.26	1381119	429618	15229	861.94	80	3099.315
2356890	1163889	4830	391.8	1388982	573491	10116	573.76	82	3100.570
2871914	2253959	8703	1222.58	2073414	1325392	35049	2371.14	89	3100.794
2293038	983027	7606	428.16	1539174	519228	19443	1337.98	88	3102.232
2389298	1203844	9110	395.6	1428662	595417	29984	251.24	84	3103.449
146012	104744	26455	684.3	39789	28168	33468	498.48	38	3104.733
2766405	1999456	18009	675.74	1912579	1268198	58028	2383.08	98	3105.481
2638604	1772888	9826	814.36	1592614	811091	21128	1532.08	82	3107.015
2950779	1766589	12764	1662.04	1866696	907312	23883	3149.38	85	3107.920
1816607	1499766	13460	667.6	1186345	700494	26642	938.12	79	3108.316
2371481	1087643	9765	684.9	1578442	566052	28813	2106.18	88	3111.115
140345	23722	13741	23.26	42786	6514	16842	161.12	42	3114.822
2498079	1114227	9386	292.96	1505861	509721	27696	379.56	79	3115.611
2626065	1035722	16487	275.82	1536428	494206	35211	692.46	82	3128.275
1986472	860889	8094	669.84	1125437	366419	12584	1319.24	78	3131.702
1687139	982891	14124	554.64	1021630	438954	26213	610.18	74	3132.071
3670163	2647321	33630	951.8	2662289	1462649	86588	2742.68	101	3137.859
269116	39940	65	-50.1	82162	11645	47	-102.58	46	3141.934
2553721	1403760	8339	439.54	1592977	686114	24829	863.94	88	3142.625
2947774	1380811	9723	322.78	2617092	1173416	35588	1571.68	113	3150.099
1548733	589930	4953	420.58	907152	253223	12096	822.56	76	3166.817
2682140	1367290	9462	492.32	1683935	683081	24749	1346.14	83	3173.068
1493644	727836	9483	416.38	891778	400668	23184	1308.24	76	3173.185
2584630	1271940	6403	582.58	1641423	606367	15503	1454.58	85	3176.689
3294587	3324343	12435	896.1	2666470	2203785	35240	2020.4	100	3180.343
161180	134053	4040	873.4	47701	40217	5842	978.12	42	3181.374
2497032	1317951	12680	419.8	1635977	689721	34884	808.24	86	3181.981
2549691	1270941	13297	620.42	2781891	1231001	33391	1601.26	122	3183.325
351427	56521	19	169.34	103197	16062	-298	-42.28	47	3184.629
1384601	1122206	18818	586.48	833760	475186	44568	852.48	77	3185.266
2027307	1282245	12536	819.96	1417709	690450	42974	1716.64	95	3185.859
3115150	1534647	12826	405.36	2033058	859993	35815	783.9	89	3187.449
2118789	1090870	10993	394.98	1463705	730018	34450	784	98	3188.974
3587023	1792735	16522	1424.92	2411605	1012491	42098	2785.28	85	3189.715
1613509	841032	8083	408.38	981576	349068	22798	630.28	79	3192.260
621323	685668	341016	49006.76	249930	270405	585291	74844.26	63	3193.244
2539880	2237892	14624	910.64	1678073	1195634	39761	2020.46	86	3193.405
1938198	1327259	9826	398.36	1394268	653459	23582	951.52	90	3194.383
2574609	2025255	21616	1724.76	1646429	1017907	61366	3331.76	82	3194.927
2010611	1131683	12785	451.1	1110752	474228	26387	1070.82	66	3195.030
190206	385823	409970	14743.2	80052	137184	640820	25137.2	53	3196.194
465723	983189	282465	45532.9	231709	447280	619976	88761.36	71	3197.689
1395453	1284742	290217	85296.62	644801	716130	755644	141013.8	91	3198.568
2208860	1119006	17239	-89.46	1521094	586641	47255	1043.3	89	3198.941
2521176	1160110	36654	1325.44	1483368	539652	66069	2469.34	75	3199.301
3004976	1707820	14010	1011.6	2022372	945670	44110	2284.6	94	3200.522
307467	270034	9263	49171.18	168457	119231	17577	85903.22	65	3201.176
212314	21873	6934	100.24	58090	5483	8141	42.26	41	3203.385
2543616	1191082	14494	898.84	1763143	683603	36421	2244.06	90	3203.802
1809442	2874186	9858	1182.88	1738853	2078153	42786	3725.96	112	3204.155
188514	141183	520	-126.8	59230	42650	721	-160.94	43	3204.906
2729144	1192997	24362	886.32	1680198	620439	52305	1029.3	84	3205.379
756094	404956	60817	117137.6	289151	127883	88692	161986.1	57	3205.926
798551	2125351	27327	28817.22	499003	1202040	90006	59993.16	86	3208.521
2780000	1394092	8209	667.74	1670692	726691	13860	1004.6	83	3212.237
3397603	2250511	13443	1707.98	2433383	1256747	37948	3730.28	93	3213.034
2226942	887629	20378	1069.08	1378531	398316	43797	1493.42	72	3213.255
2598863	1031322	28645	1042.7	1624777	495601	48963	1891.18	72	3213.297
2610416	1515244	14152	1074.72	1476354	626739	28126	2149.36	74	3213.994
1988178	1010773	9575	530.5	1285642	514975	24456	1021.16	84	3216.050
123892	226076	29	54.94	44943	69381	-675	80.5	38	3216.219
3145080	1807030	14006	1213.16	2368628	1067743	43154	2688.44	94	3216.316
363549	368704	623	225.78	174537	159372	915	473.9	63	3226.937
3209059	1725030	12808	725.88	2138184	1040849	32999	1713.14	88	3226.961
2479259	1875854	14601	896.86	1539790	870212	36746	1762.56	78	3227.418
2487628	1151277	18247	794.42	1520865	589998	40085	1439.1	77	3227.820
2312471	1334936	11532	552.52	1482165	651567	30605	887.3	75	3227.859
2967975	1651535	12034	580.24	2066905	949511	41713	1416.18	90	3239.606
2004212	1440414	34106	921.16	1387948	959244	67786	1972.96	87	3239.797
2135333	1118636	11231	756.66	1320827	493817	26352	883.72	79	3241.130
701597	1429790	85672	12437.92	296812	597350	168979	21468.94	63	3241.436
2313480	784167	8548	501.28	1378561	380328	18918	987.48	76	3242.181
2904848	1305346	7999	486.14	1585005	612464	13716	952.76	72	3242.311
2525819	1252060	7304	544.44	1720692	708005	20609	1637.74	88	3245.884
122691	43884	74	128.64	37186	15225	-215	125.1	41	3249.880
2547048	1363031	8104	348.44	1720018	738019	25277	1326.22	93	3253.496
3059184	2050410	20908	3480.88	1899632	1045622	33849	5557.14	80	3253.685
2411034	1554492	8942	611.12	1690503	839072	26755	1536.3	93	3257.131
1568469	993945	7352	489.72	926878	394608	16924	707.64	76	3260.096
2658135	2127982	9614	562.04	1823104	1095713	24946	1073.56	86	3262.881
378114	941534	13011	1622.46	188577	366722	23863	3310.18	63	3268.465
3030277	1906442	16040	767.4	1835851	889500	34866	1018.76	82	3274.770
191053	245624	1475	470.5	76596	96622	3143	1046.98	56	3277.945
342513	397937	68580	5676.8	123478	177189	136770	9610.2	65	3286.822
1596038	821105	17143	447.98	976379	368030	30302	504.72	78	3294.844
2322224	1463854	6522	577.92	1373521	658179	15066	778.76	78	3295.273
2195953	1117534	10975	336.5	1423443	567878	29023	1152.78	86	3295.748
2954570	1417222	10346	506.56	1919646	797881	36681	1467.66	88	3296.734
2466927	1441039	10298	494.28	1722524	660430	27525	1385.5	84	3297.999
135033	50403	2663	132.18	36237	13741	603	369.58	36	3298.878
1762566	847302	6721	273.06	1054400	398824	17264	691.04	79	3300.323
188316	230029	1266	4.76	69132	92723	1853	-98.42	49	3301.952
2586629	1203189	12915	481.9	1635585	585430	36465	941.9	83	3302.029
294228	222420	82953	3194.58	153201	163843	245163	9870.18	71	3302.572
2068440	1005826	7898	552.28	1313798	474705	15491	1129.26	80	3302.836
2593155	1033469	9993	355.98	1686597	575488	24708	913.88	89	3303.683
4019795	2160944	8407	865.02	2528441	1239937	24543	1835.98	79	3303.719
1938537	968422	7262	412.32	1146413	449030	19371	1047.06	72	3304.003
2122774	1189823	24706	1018.16	1220859	519586	46642	1682.12	79	3305.662
1794312	1022699	7374	458.64	1122454	490612	23429	785.94	84	3306.296
1945731	1776742	15023	1189.78	1314135	860541	45989	1848.54	91	3308.177
446711	887005	41261	29657.46	264867	574773	105292	59599.12	84	3309.148
2803518	1458301	5213	1172.18	1870698	728562	10078	2435.08	87	3314.127
2184489	1091326	50963	1738.18	1438118	551996	93162	2815.32	85	3315.202
2483213	1002009	18181	389.66	1407667	482774	41992	587.12	84	3319.380
291771	222931	1133	103.38	84802	63434	2163	-98.82	44	3320.184
1787281	895793	13023	599.78	1044018	405620	30166	1117.76	77	3320.244
3799515	2440952	13856	1053.16	2331650	1413630	33543	2674.98	94	3321.994
2059457	1136529	9013	413.18	1254331	504224	16620	720.2	79	3324.140
2752175	1742713	23864	1132.04	1670411	928401	48735	2088.1	79	3324.881
2499172	1734804	9787	773.82	3103631	1600735	36299	1930.14	154	3329.993
2448552	1299034	7930	482.8	1605707	611909	22712	1503.32	83	3330.547
2208807	848456	10128	791.08	1408864	423665	30319	1737.34	85	3336.880
2240886	906645	3232	958.52	1267481	382056	8760	1973.6	76	3338.162
2103934	980241	14946	765.56	1304591	461875	33165	2276.9	81	3347.964
2771711	1023778	10285	525.1	1740307	525015	26509	855.74	84	3354.846
3384024	1683841	19010	4074.6	2257300	988781	51483	8888.38	93	3357.937
462348	1343959	131528	94168.08	294872	818680	356182	183229.5	73	3358.102
2586837	1858215	7307	504.02	1811609	923312	23992	1065.12	87	3361.472
2786193	1335026	11018	555.48	1795855	717228	25323	731.78	87	3365.267
618372	1258014	140505	51317.3	335518	760607	383710	120144.6	89	3370.651
2052283	1056120	16062	664.32	1199530	468000	26287	1150.82	77	3382.177
2849023	1276684	11657	625.02	1759519	660989	31313	1371.18	88	3385.272
2458743	1583380	7677	618.22	1742590	855745	19848	1544.28	90	3391.911
1001176	855846	525930	63062.8	647463	842123	2058000	193834	108	3391.991
1709559	1425582	6298	737.28	1097411	723938	20506	2472.16	86	3396.235
2991763	1347383	10437	365.82	1875645	735023	29492	1172.12	85	3396.718
172974	149173	56617	2591.62	68200	75836	106725	4604.5	55	3397.508
129304	42491	1451	220.86	36886	12580	2246	451.56	39	3400.087
1606971	1011347	11547	524.42	1053650	479811	29045	1187.7	82	3401.345
2765563	1773386	12491	2292.26	1711087	942109	26623	4647.78	81	3402.835
2786112	1377101	9765	242.9	1842618	710959	28204	533.44	82	3402.872
1840096	928629	13688	646.68	1047093	374935	24558	640.88	65	3403.065
1545906	1207706	40842	1757.12	880675	663764	89170	3605.2	74	3403.105
2392690	2768945	28232	1405.52	1559115	1353697	57254	2111.44	80	3404.021
145332	99340	314	-98.96	37300	26246	517	-229.38	31	3404.366
2572827	1141613	10108	468.88	1665121	629616	24285	1449.1	86	3404.991
1008099	1453111	310323	75128.78	472022	568073	563755	110736.3	59	3405.121
2196617	958423	17211	615.46	1451976	480630	39840	1153.4	79	3405.409
2001112	883295	11913	618.18	1157480	399390	21695	349.7	74	3405.825
121613	114651	5831	516.66	38063	34082	7870	508.2	41	3406.988
1525496	1220369	6024	621.64	1432344	719831	22094	1343.84	120	3407.047
2760586	2252320	79261	4830.46	2218306	1458024	170031	20273.66	140	3410.353
2228568	1166330	13997	592.42	1344349	583782	36934	905.24	74	3410.577
2779523	1439343	9652	277.72	1505334	601481	20432	-31.48	71	3411.003
1976113	1003755	7644	546.84	1218621	467892	22172	1102.92	79	3412.126
319555	829046	131769	38703.34	233583	493419	352681	84632.66	72	3412.140
2053019	1106389	10758	672.88	1324706	574188	33105	421.3	86	3416.167
2584609	920041	16005	616.3	1513042	447964	27966	713.76	78	3418.209
107862	136646	799	33.14	28323	37618	1229	-20.06	32	3418.785
110024	52917	230	94.8	31419	16091	87	396.82	38	3420.647
106062	95903	495	133.7	42324	42275	1037	366.82	57	3420.837
2892290	1798115	13932	1115.52	1979134	1024803	43208	1743.88	92	3420.988
2729171	1090826	9942	371.12	1625204	469125	21139	766.54	78	3422.000
2350689	1013314	10727	427.22	1256020	454707	19323	816.78	73	3422.829
1981403	1030553	13903	615.58	1094937	431938	31029	889.94	78	3427.326
1989953	1220531	12394	687.84	1229879	619826	41153	2505.58	86	3430.750
2361215	1545092	22312	859.32	1286494	802044	42918	1654.48	81	3432.573
2591542	1687848	8030	625.8	1641382	820412	24736	951.96	83	3440.645
2784973	1487823	15106	575.16	1796834	766132	40640	-84.6	88	3443.087
2146774	982199	5719	427.34	1236252	461356	14720	609.2	80	3445.922
2641290	1742388	9791	599.26	1659850	829220	28417	1483.62	86	3450.083
2311044	1621251	7934	601.24	1571921	809706	24017	746.62	90	3454.730
2851084	1214396	17868	450.48	1624107	562218	39405	1300.3	81	3457.941
1471533	1837142	822540	81469.4	648876	696836	1408373	129320.8	68	3459.114
1560091	1868782	45579	1325.94	1177528	1230869	107672	3629.92	102	3464.673
172620	24602	566	-126.24	48617	7039	1227	-424.78	41	3467.406
1047265	200709	2900	250	398151	60151	4162	323.32	61	3470.809
1860432	930987	9605	345.3	1122856	400711	23438	815.68	78	3472.814
2266661	1329231	15620	481.2	1321763	613839	33718	1138.48	82	3476.328
2689396	1801903	9671	907.06	1800898	941032	26801	2208.86	87	3485.396
2687856	1184934	8193	378.98	1721080	605140	19417	1034.62	82	3487.989
257974	161059	140550	3241	73875	47360	188747	4101.42	44	3493.949
1911578	1405113	9028	1227.08	1219595	669606	24616	2639.76	88	3500.262
2192518	1033037	6603	249.58	1398314	510575	21800	724	84	3502.792
1761816	927997	5773	520.78	1084848	411433	12245	1246.7	75	3503.264
1701633	666287	5000	300	968723	296882	9291	1226.26	76	3505.186
2588630	1426090	10878	840.08	1680627	664406	25020	1580.2	78	3505.218
2215864	957405	20059	257.74	1217278	445595	30006	219.16	77	3506.128
368086	338308	247079	51314.94	207392	185274	590647	110948.4	65	3506.295
935911	870412	190723	68521.78	414982	343595	342933	98470.38	68	3509.906
121956	63890	114	-44.96	36419	18284	-391	-210.26	37	3510.344
2311608	1057250	7681	335.66	1473366	542171	21975	531.5	87	3510.581
2023849	909203	9925	245.5	1298381	429932	20347	1080.42	80	3511.374
693908	1701534	476987	102896.8	410508	1017601	1103506	194291.2	83	3512.832
160348	220817	2843	103.98	43517	60230	3150	85	39	3513.862
1841203	1015148	21617	755.62	1197388	523010	55049	1617.14	92	3515.623
2758012	1015623	11632	555.52	1804406	570464	34250	942	81	3515.838
325741	105385	136261	46010.46	107188	44360	196540	63737.4	47	3516.191
2345083	1541131	22718	771.48	1645871	792149	56505	2268.3	86	3520.951
2183357	1281573	9023	318.78	1534182	769919	29755	940.3	90	3521.645
102572	47711	819	41.34	29879	13756	1052	224.72	37	3523.229
574876	1485214	451169	8135.34	458495	986362	1136666	83983.76	105	3524.005
2583887	948419	12055	568.3	1646952	476339	30303	1095.58	83	3524.963
1813516	1337452	12584	475.24	1148508	620601	31550	842	78	3525.415
2572618	1531320	8347	689.42	1769666	749306	27326	1341.36	81	3525.523
191232	214172	2033	198.38	89988	94795	2512	507.32	58	3526.262
1228739	525433	8093	198.98	687595	211708	15871	-83.94	72	3526.666
1985664	1108091	6100	628	1173964	516481	15205	1747.3	80	3527.861
2718166	1411200	8124	634.64	1647972	706809	22773	1571.78	86	3529.024
2506219	1977808	10557	558.02	1552560	887229	28753	1144.58	82	3530.086
2294048	1051048	10685	908.1	1321711	460175	25850	2017	81	3531.101
2080048	1326542	6212	453.32	1326815	637983	13671	1696.06	83	3532.616
2097945	1146733	6717	682.62	1463870	582473	16512	1319.32	87	3534.755
2492400	1455877	11973	720.78	1683400	798826	30326	964.36	85	3535.027
2108876	907008	17594	683.84	1172005	364598	31266	1635.76	68	3535.331
2412705	1470376	8068	447.48	1533506	986805	27480	1528.8	93	3535.697
3173229	1462079	10478	698.08	1934928	777068	27996	1524.56	78	3535.914
2750327	1072008	11402	501.72	1609964	532733	24097	522.42	80	3539.816
107841	56995	-29	-38.94	26448	15332	-97	-32.42	29	3540.150
1857508	2378975	221869	167657.3	1416847	2184820	915858	532690.9	109	3540.969
2168910	950388	10405	214.3	1324050	460553	29677	439.22	79	3541.255
125650	90104	31523	8396.78	38769	31777	49130	12165.8	44	3543.338
2117696	986636	3685	448.1	1351067	504297	12412	861.32	84	3544.472
449102	548455	114886	85454.96	309391	288176	284518	188609.5	79	3546.139
2190792	1193340	7909	229.74	1510979	595201	23037	972.82	88	3546.976
540565	1859088	18232	1837.52	188885	573967	25004	2340.44	52	3547.561
522500	1383112	13219	24047.34	311314	680570	35708	40372.88	79	3550.430
112649	34768	7601	68.86	31297	9559	9271	-93.94	36	3554.741
233563	182314	327	19.22	89204	71085	519	-183.66	53	3566.108
2079585	1034594	11807	651.02	1325513	481272	23279	1196.94	83	3568.155
2769914	1328354	14949	620.14	1644843	651850	32589	1158.54	84	3573.537
962276	456689	1963	1581.18	311519	140145	3155	1941.3	52	3574.003
114440	226189	606	59.16	113554	139757	1627	13.22	95	3574.578
2735300	1346435	7776	82.36	1622270	750772	24113	-421.82	88	3594.996
3170277	1658281	19207	558.02	2029296	798653	35455	1464.3	82	3598.342
410818	657107	657557	15156.02	190127	247879	1060799	24517.14	63	3601.897
2646758	1260848	17425	1019.5	1666148	761009	47924	2265.64	87	3609.826
181017	109266	2025	2.5	108897	68105	4856	293.16	76	3612.439
257996	44544	2246	-10.44	74234	12037	3095	-73.3	43	3616.929
2699068	1458064	7971	1330.06	1894365	767682	27607	2420.02	90	3618.488
2439711	1045488	5350	145	1586020	511689	13427	-40.78	83	3619.523
2816560	1078035	16880	564.8	1439006	529436	24740	862.4	78	3620.778
780099	1277847	152532	83121.52	663453	1066541	652397	189650.4	105	3621.283
2936973	2153508	36364	1203.04	2220673	1551245	125517	2860.62	104	3622.347
2630894	1119149	10025	297.5	1694042	533218	19317	120.62	85	3626.655
1508304	725199	8141	400.26	836001	291963	23691	333.26	73	3627.670
534467	1212519	59976	44544.36	366538	780702	189465	86570.9	99	3628.961
1878905	1050229	11250	865	1206407	460813	21683	1247.38	78	3629.117
186229	349404	98785	6703.1	74449	127666	166828	10546.08	47	3629.405
2455061	1390578	8433	568.38	1712627	793296	32252	959.72	95	3630.504
2167611	928479	4664	1204.04	1298944	396852	13134	1669.24	73	3630.543
134998	312276	200283	6416.38	36324	91401	277209	9144.74	27	3630.585
2370221	1291301	13387	643.82	1438944	606251	39341	1054.26	75	3630.732
183884	215405	334267	6347.62	57466	70028	467331	8877.66	43	3631.763
685637	358931	3456	32715.16	264078	128142	1549	49000.14	61	3633.043
2457318	1296521	6701	521.86	1627336	691713	24041	1157.26	85	3633.221
672445	826583	167429	56121.94	313555	492707	429662	89876.32	78	3633.865
2799808	1241894	15836	602.96	1799470	584231	41247	1072.42	81	3634.543
1690396	1502787	12266	2509.76	1147624	904246	38394	6342.84	87	3634.675
2562881	1316524	6172	545.92	1721147	636558	24302	1240.72	89	3636.877
181667	246076	17850	52510	77219	93183	28698	82016.28	46	3637.045
1790178	835907	7558	582.88	1187952	387765	21996	1892.56	80	3637.438
1842273	1368656	11593	690.98	1315084	1065632	39453	1557.58	100	3638.285
2989269	1370761	18684	887.24	2001994	743603	46321	2126.06	90	3638.899
1817763	883810	6981	344.66	1111516	405758	20248	584.28	73	3639.054
1813084	882713	8077	466.22	1126012	447872	20975	1200.5	74	3639.275
637105	1285608	40557	58614.02	303032	632154	110037	95223.82	76	3639.853
2268431	1109547	12010	570.6	1339398	483301	24871	1186.06	76	3640.161
260137	92445	95339	1553.54	73129	25081	118965	1928.9	40	3640.650
2593913	1099401	7224	257.64	1513117	515455	15818	233.48	80	3641.371
1912276	865943	6989	583.54	1191987	394449	13062	964.32	78	3641.923
2573422	1179458	9393	578.98	1590573	549124	17718	1327.48	78	3642.773
2156604	1303796	12026	711.36	1427105	589751	32385	789.1	84	3646.883
2690708	1366358	6802	574.72	1770260	622756	13225	1436.5	80	3647.112
2019396	567955	47953	1094.58	924877	199998	85994	1734.84	68	3648.663
2315463	796864	6202	244.72	1446354	388801	17218	579.48	80	3650.113
2025555	1069109	4490	550.4	1169229	442577	8462	1256.32	76	3653.165
116982	67912	54715	1824.9	32948	19402	68064	2357.04	37	3660.367
2110759	963627	13187	496.82	1300700	425012	29369	1020.34	80	3662.695
197824	71971	511	102.46	55494	20658	718	322.48	41	3665.746
2065375	1012471	10644	489.84	1224286	516729	26337	858.82	83	3685.891
2478737	1186004	14082	1714.52	1400912	556774	24446	3053.56	76	3687.087
144538	155461	154485	3570.1	47256	49253	214722	4838.92	44	3692.790
2430233	1398716	10388	629.68	1494861	643583	20837	1198.82	80	3693.759
1849730	1194398	80344	2468.84	1154688	526196	140302	4004.72	79	3695.232
2172563	1173167	20036	527.96	1400430	559477	43250	399	82	3698.721
2568318	929972	12978	484.08	1550277	441430	19517	828.62	78	3723.338
2259215	1466082	15338	811.68	1484400	753526	37211	1803.46	83	3723.872
2265767	1415955	9572	791.92	1305186	655055	27512	1269.32	82	3726.702
2691841	1359337	9276	461.36	1750943	648054	21062	742.32	84	3727.808
2457090	1338323	12469	454.34	1667226	692392	39013	649.18	90	3730.389
1330122	1372077	10007	752.02	839872	638740	27130	1469.8	80	3731.030
1947589	1224306	8293	589.98	1239952	607155	18383	1125.38	83	3731.662
2496543	1261862	8903	535.58	1524294	591848	17347	600.42	78	3733.082
2093564	830199	11997	190.42	2067970	772958	57730	890.8	117	3735.601
2211117	967609	4996	532.56	1155963	424210	9313	1297.18	74	3736.150
2338567	1117542	8638	172.68	1476835	510673	22398	-57.72	82	3737.924
2916656	1517218	11311	837.46	2027522	810974	40059	1771.74	92	3739.792
2637872	1323912	10112	891.32	1740135	781802	27701	1917.86	83	3739.808
1927732	1284289	16775	521.5	1352955	640169	44444	974.84	88	3740.605
2851745	1343058	90842	2767.12	1912289	642446	239568	6932.48	86	3741.337
3362891	2733485	22236	1347.96	2517781	1532518	70563	4322.18	100	3743.656
2301300	2040776	20917	1546.62	1255364	884408	46222	3119.92	78	3744.915
2681974	1315224	7128	1487.08	1586262	680034	17179	3711.94	82	3745.546
2415850	1242055	9479	715.94	1497358	645871	25726	1769.36	84	3748.587
139550	105608	1207	-12.98	39178	30498	538	72.68	39	3749.544
2254504	1460105	15975	858.5	1523737	704588	38850	1694	86	3751.236
2777507	1740458	13320	1010.2	1786467	832383	39496	2400.56	84	3751.597
529058	5354558	23392	6082.12	217036	1800027	34156	8449.16	59	3752.911
2559540	1242701	4813	381.18	1530350	615173	9950	618	81	3754.014
2367066	1120435	8012	434.32	2391029	913173	36515	1622.9	112	3759.930
1191987	2030944	117995	112947.7	749728	1166549	321997	198982.4	89	3764.663
2866523	2059834	8917	954.62	1803884	1058581	14787	2450.82	86	3771.114
141658	52135	365	49.9	38268	14315	355	32.3	38	3777.327
1886077	1087308	13837	192.82	1212557	538063	30572	290.92	85	3778.775
201603	68462	547	48.42	56821	20965	1025	120.5	42	3780.530
3164623	3395803	17638	6690.68	2300582	2078378	59254	14155.44	100	3781.715
2607789	2193741	12341	862.26	1538006	1157409	26414	1663.04	84	3784.337
343530	630799	1005403	19787.58	173160	342669	1989903	42121.58	106	3787.779
112189	78778	187	23.82	33839	23682	319	39.34	39	3791.977
2312704	1399191	9781	534.66	1533009	710977	25805	363.3	88	3793.116
3014961	1340085	9028	471.08	2004047	719860	21402	1089.72	86	3793.871
2412463	1149946	25224	825.64	1427036	554008	48144	1758.84	81	3795.637
2295801	887401	26876	1610.36	1294003	410891	43621	2450.06	78	3798.199
104411	82041	97719	2599.34	31667	24909	124990	3674.4	39	3800.267
2148157	1473209	9848	726.28	1371225	735777	20394	1473.84	79	3815.181
2915062	1848331	14064	914.04	2018993	1017571	35966	2215.76	93	3823.120
203197	428382	246952	10102.72	112277	225493	570081	23605.66	63	3823.603
2476724	2117791	21020	1003.2	1694356	1286240	60186	2100.96	90	3823.913
1848408	856679	14306	400.16	1084947	362587	21754	381.44	77	3826.568
2240258	1665626	37588	2119.68	1348955	802669	76222	4632.92	85	3829.421
2166399	1097763	27688	1022.68	1391471	533113	56619	1903.34	81	3829.951
2562232	1596762	10400	1019	1965822	967195	31762	2676.32	88	3830.063
2965811	2844900	9832	902.52	2017201	1753540	24425	1840.5	90	3830.384
1457511	1091122	11430	-1.2	846676	464071	23054	-166.56	77	3834.575
1690394	792186	22314	543.04	875528	320562	38527	1048.22	71	3836.277
120612	20509	321	54.06	32926	5714	329	74.94	35	3836.867
2708365	2062240	63155	2199.3	2114632	1116767	115285	3554.1	94	3837.563
1809298	541894	38020	1060.2	857470	193323	70035	1894.1	64	3837.959
2430263	1420223	8372	608.92	1478613	719990	19029	1902.94	82	3839.434
528465	1467389	13052	18753.72	298229	785594	37409	33660.74	70	3839.530
2958187	1425268	16566	889.76	1972193	765590	40064	1497.04	85	3840.813
2276224	2824795	15387	875.82	1541813	1362128	48369	2368.34	85	3842.238
2081793	1788585	8122	597.92	1476969	934970	20951	1696.86	87	3843.845
2404915	1029002	9709	485.74	1485514	501016	18769	722.34	82	3845.988
1353118	1256847	46183	818.38	819653	562545	84522	1449.92	77	3846.251
2409013	1112289	12746	640.56	1563009	535064	34671	1222.06	82	3846.763
2644411	1537647	9061	1296.46	1674825	717065	16893	2235.98	82	3847.753
212660	28391	11836	373.96	57345	7161	14240	375.4	39	3848.459
2383701	3012391	20821	1923.06	1588764	2014382	44393	4009.98	90	3848.527
3073704	2694843	17287	569.82	2005618	1492910	46350	2344	90	3853.477
2109063	1513388	5826	455.36	1345257	746954	15751	756.86	71	3853.547
3295844	1462667	13509	706.74	2028573	752177	36487	1470.82	85	3854.217
3611566	2947977	20398	2296.28	2577033	1554679	59602	5715.72	90	3854.591
2575562	1058891	12232	1095.52	1627978	501684	29776	1406.36	75	3854.745
162887	103388	38199	517.14	46693	29372	48454	420.44	40	3864.568
1889555	815250	6435	596.1	1134979	373263	17390	1215.4	80	3865.161
1894355	942856	9205	113.3	1225777	486023	23839	840.54	79	3865.268
2981102	2513282	11054	317.44	1511485	1161046	21483	280.38	76	3869.657
101307	79694	616	218.76	29259	26580	804	92.44	37	3871.110
2435506	1684814	16425	583.5	1763535	849563	45774	1724.64	90	3871.161
1925717	984819	9045	458.7	1247920	468192	24997	1275.42	83	3878.112
2443410	1385530	16824	1113.64	1517202	634791	34879	2364.94	83	3881.991
2299463	1127295	13463	654.18	1323895	479420	23816	1010.76	76	3882.528
2590439	1675545	14358	701.88	1781318	882301	40942	968.12	92	3888.330
2953604	1751040	12917	579.62	1952008	936591	45993	1797.98	93	3894.928
242012	824508	437073	6676.78	108945	329178	819651	13712.86	61	3898.122
2558481	1112843	15536	663.96	1368329	546317	29390	1305.4	78	3902.370
2070814	867634	9223	528.78	1267775	396372	18541	968.26	79	3904.977
198043	62649	40	155.4	55965	18070	-158	242.12	41	3913.961
416245	538126	391427	9180.22	143902	165809	540684	12545.24	53	3917.889
1802963	904440	6616	594.76	1105880	409560	14897	1031.42	81	3918.365
1718285	1059485	7314	488.04	1081740	509980	13337	1141.82	78	3927.010
2814039	1427055	5924	244.64	1592049	640546	17130	160.8	78	3929.421
1829072	902249	9361	144.46	1130886	394462	21631	343.66	72	3929.446
124433	221501	41302	2848.72	36741	76625	62119	4491.34	34	3929.623
3009950	1487780	15929	775.94	2047369	933611	45438	2437.68	92	3932.791
2684663	1918411	10197	671.42	1897795	963902	29088	1047.68	84	3933.158
1599915	946620	3279	186.94	939926	430462	6584	101.24	79	3938.064
2251887	1381791	41055	1026.3	1732155	781421	109410	2243.6	89	3940.890
116928	55359	10553	236.58	52998	18150	16212	177.32	51	3942.161
3009933	1678307	9601	383.86	1958681	829661	29402	1234.72	85	3942.317
194018	128382	115536	3435.96	55895	38159	150498	4174.28	42	3945.391
2207871	1215773	8737	487.82	1384625	572105	27623	409.78	84	3945.956
1745902	424995	6878	360.08	873992	201024	15080	980.8	80	3946.562
1602550	843729	4968	384.48	918761	331823	13867	604.62	71	3946.736
2719193	1841534	20386	17433.96	1555067	1060056	60591	31467.26	78	3946.960
1936852	893922	6255	383.3	1168956	404573	10809	1219.74	68	3946.994
125707	100981	524	-30.36	37150	28737	20	-61.8	37	3947.657
588296	1221222	179575	59609.5	352559	644801	393799	101439.1	80	3948.273
2533569	1403185	17485	4249.1	1875021	826710	54353	10788.58	91	3948.603
2101765	964181	20255	739.3	1155751	403302	38072	1471.92	74	3952.450
2303730	912703	2542	317.12	1300393	404292	3947	412.42	76	3953.261
559343	1461913	139911	51640.46	309876	714058	295062	95091.32	77	3954.779
2225796	1639793	18578	1170.08	1402909	795017	36479	2502.94	80	3954.893
3348000	1590205	12781	883.66	1856250	758965	21745	2278.7	77	3955.435
2020762	973286	11743	769.98	1123760	411792	24045	1318.7	74	3958.464
3103072	1359092	7932	416.52	1898231	698048	15306	661.16	85	3959.911
754692	1566329	101321	67536.06	370915	949580	259633	128140.4	75	3960.058
2820536	1286917	5741	468.26	1749112	668443	12793	816.98	86	3961.349
103782	91022	1147	92.42	53785	57454	3194	279.84	60	3961.495
228708	266143	271104	5677.44	110500	118759	494344	10661.84	56	3961.961
2649115	1659228	9910	1853.6	1700633	808074	26274	4448.64	86	3962.558
2709533	1126357	7831	504.66	1759492	550066	17953	1107.58	80	3962.872
1524205	745947	3207	438.02	925955	331770	5228	871.08	78	3964.479
111349	158615	114199	2177.14	39382	47683	150785	2951.1	44	3965.609
2448215	1334438	9263	555.18	1523914	625674	25043	1541.98	83	3965.890
2564545	1912940	18295	551.7	1473582	950657	49068	1009.48	75	3965.953
583020	1130620	68632	74517.52	310856	634765	196202	120008.7	83	3967.491
2601119	1122503	11483	834.38	1710864	538410	30464	1812.04	84	3967.968
2279983	1012116	5703	453.58	1332690	442044	9707	1087.02	77	3973.928
409042	244937	203487	60078.82	172459	79042	296354	84404.44	58	3975.246
2939805	1482688	7115	265.9	1899184	719832	12389	650.54	83	3975.356
2990380	1492731	11198	633.28	1845238	744513	24186	1521.96	80	3975.376
166467	119872	75087	981.82	49231	33995	96178	1214.08	39	3976.240
251573	199533	61890	1168.4	84720	60934	81368	1367.48	49	3976.918
1940819	1134916	12092	408.12	1362153	598779	32785	134.1	90	3977.780
2967495	1684493	20584	888.24	2024654	904017	57862	1643.32	89	3978.103
1835901	932039	6626	433.36	1063201	416082	11760	379.6	76	3979.417
2566606	1207254	15458	499.88	1627540	624603	35310	181.6	89	3980.990
207112	238065	133430	5071.8	90979	99304	238983	9144.38	55	3981.739
3104899	1531797	11736	409.96	1914171	808914	33651	1014.86	84	3982.253
2349981	1132278	9655	444.3	1384075	574102	22214	729.04	82	3984.100
2651130	1613917	10528	704.08	1710623	840342	32906	1427.16	90	3986.994
532027	875822	459004	50965.44	313212	582002	1000277	104539.2	72	3987.034
193069	227399	838	281.68	124382	165298	2893	519.98	66	3987.461
1883760	1731365	19115	828.9	1443575	972555	47665	1294.9	96	3988.732
146010	67895	17726	316.36	39432	18621	21476	295.36	38	3995.907
163562	76852	-63	30.82	46653	21701	-300	109	40	3997.400
2353051	1000385	17016	498.76	1355808	475654	37036	1571.96	79	3998.341
2709701	1444161	4913	716.18	1631147	752251	10375	1744.5	78	3998.470
2507086	1119657	8333	774.38	1521125	536747	18359	1242.74	82	3999.880
2683105	1567131	10863	677.18	1790190	724651	30445	1691.7	86	4000.902
2838808	1216071	12153	723.58	2262818	1003990	49605	2654.3	106	4004.059
105446	138157	168733	4680.38	33702	42566	221387	6230.82	41	4009.053
1923160	879088	10808	651.88	1143010	399270	22993	1216.98	78	4041.728
2148422	1055666	7367	1279.62	1326345	484647	19921	2472.06	82	4043.253
2503118	1279783	10582	749.52	1559160	627512	24376	1266.36	82	4047.215
100444	99241	204	-86.56	27730	27430	165	-259.1	35	4049.318
2721748	1494697	10726	699.36	1908698	763170	24363	1798.18	88	4052.389
465903	387957	157884	51127.24	174680	138128	249960	77080.6	55	4052.995
263866	219836	10381	2102.66	71619	60975	12788	2411.68	38	4053.019
2517062	1064196	5726	527.36	1453586	594208	14145	869.7	82	4053.274
1727473	897795	6262	207.32	1109311	490893	19468	155.48	78	4053.475
212607	50800	11499	179.14	59838	13870	14338	134.68	41	4054.305
329534	346968	203110	5074.6	99405	106817	275289	7134.54	49	4055.421
2483229	1670564	11552	844.72	1795304	933211	34442	1510.12	93	4059.173
188246	210734	-293	123.02	52415	61320	-1144	79.16	38	4059.760
185399	198087	135529	4407.94	59387	62297	183045	5980.7	45	4060.632
3206258	1783401	10180	881.8	2125858	1114379	38140	2459.4	97	4060.902
2546846	1418066	17508	1162.88	1663673	704398	37341	1401.26	85	4062.297
215845	445276	1242	149.12	78155	149934	2305	202.3	49	4063.379
1905130	981311	3651	293.86	1193342	424947	9349	506.14	79	4063.768
2008174	732137	5557	411.02	1374501	374472	17407	308.02	79	4063.982
113556	44626	370	-53.8	32501	11963	-197	-82.42	34	4064.497
2547916	1253023	9934	412.24	1543329	581845	23042	396.12	82	4066.269
3928645	3906131	25251	1555.86	3539080	3855115	112065	4969.9	138	4071.518
1218871	1540495	84938	98414.68	786394	1112054	192261	241904.5	99	4072.373
582980	295893	150884	47888.24	205487	92761	220227	66343.22	52	4072.658
2976032	2304557	10349	1186.14	2031793	1150240	34666	2488.76	88	4074.933
393372	350714	370098	4388.28	148405	124753	556580	7551.8	55	4075.821
2839712	1266159	10157	1355.02	1660676	627213	29050	2989	83	4080.870
1987405	887540	5699	128.14	1198775	396254	8695	98.7	76	4084.222
2656932	2001835	21388	4003.68	1877618	1081798	40539	6000.54	91	4085.163
1846483	934355	12058	589.88	1119902	454973	24284	1638.24	76	4085.393
1573239	594567	6185	296.1	918146	260675	15479	177.94	69	4085.490
1006742	2299964	11853	10999.58	611799	1294225	37125	24478.5	87	4086.520
174572	188356	241164	4712.04	64970	72695	387873	6882.78	51	4087.780
2651075	1410814	9724	599.64	1694067	669381	28427	924.22	82	4092.164
271098	131028	93822	2034.92	76438	36662	117009	2210.74	44	4094.300
2067212	1038140	11677	525.22	1306551	503111	28913	1494.18	81	4094.921
3302500	2481758	15983	1064.38	2420392	1403192	46559	2562.74	94	4098.396
432951	585075	49089	1070.54	194541	214015	106800	2059	72	4099.997
133460	103165	229	35.94	42055	36977	303	-13.42	43	4102.868
347567	451855	22864	3957.04	201034	247307	54008	8846.88	72	4103.103
1733983	651724	8471	210.06	998478	280844	15591	229.26	75	4105.974
3388186	1728112	16883	1056.38	2011059	803972	48218	2243.48	86	4108.210
2204162	1120039	17377	979.22	1410383	720077	43040	2197.4	86	4113.068
2353230	1308992	11551	208.86	1380245	630210	29171	1172.06	79	4113.723
1097288	1936036	22190	61455.4	545626	1012248	59764	97230.04	84	4116.098
3036909	2145802	18779	1023.94	2041278	1143102	39446	2344.56	84	4117.197
2684161	1351173	26211	35243.46	1802914	677177	60442	56033.12	90	4125.815
2414983	1220056	11047	489.42	1617682	666920	25946	1000.56	88	4136.841
278616	52939	479	-26.06	81554	14931	928	-113.92	45	4143.549
2797165	1097640	6885	320.1	1844336	546086	19211	990.46	84	4145.811
2691754	1422189	15777	986.22	1730300	802100	43563	2418.18	89	4156.981
2360738	1090223	9995	337.7	1556831	547813	23919	378.34	85	4158.205
2323884	1052365	11346	646.56	1425057	468578	29466	1048.76	80	4161.458
2260467	1177607	7634	449.24	1424545	561253	16286	808.96	80	4163.095
2680928	1534302	7015	492.9	1549358	699949	13561	1246.46	79	4167.856
2387779	1280489	7005	436.3	1548801	664127	27109	465.74	88	4169.105
542281	570830	3642	160.12	557324	647298	21406	126.16	165	4171.087
3026678	1973530	29087	1029.82	1966673	1152170	70298	2258.28	83	4171.130
728342	2135491	27330	27243.8	494947	1314842	72708	57171.88	96	4172.758
2823562	1258177	13321	269.06	1894353	653953	38084	299.24	89	4174.178
1054402	859346	36688	1361.68	558087	334882	62888	2429.68	64	4174.664
2093954	1050281	8279	657.94	1357306	509285	19223	1253.78	78	4174.682
107484	2169	1567	-85.38	22270	-2788	1655	-143.7	22	4174.720
916078	2126181	75724	95331.64	510577	1094083	212099	173819.1	83	4177.983
2065115	1152065	4607	389.02	1336843	505907	15853	700.58	79	4178.123
2444025	1151282	13355	1368.3	1211808	485432	20991	2542.26	72	4178.683
1425325	1396499	11755	790.3	881780	679609	37446	1084.56	93	4180.171
573465	1392209	85239	58753.54	303685	628353	186213	92330.18	72	4180.855
3019664	1328046	13872	1729.92	1930611	715306	44540	3321.4	89	4182.425
1701122	834518	3149	363.14	1011594	368002	4104	469.44	72	4182.831
1684594	1130827	4885	418.1	1013886	490997	14482	865.52	79	4184.970
2179354	1372340	10530	406.8	1449160	645600	27027	796.22	83	4185.332
1938844	795906	16855	613.3	1154837	363613	30042	1494.12	74	4185.988
741347	2081517	122589	70468.54	476984	1144425	316168	124777.5	87	4186.806
2402925	1179843	10235	319.1	1476908	580391	23998	660.28	82	4191.677
108823	147631	677	-14.78	31994	43090	1242	-126.88	37	4192.680
2750052	1338195	5537	533.82	1760754	804100	18908	1678.88	86	4197.490
2096033	1152040	7807	534.02	1420255	582991	24677	1259.22	80	4197.552
2255814	865477	8192	235.12	1290064	402272	17364	44.04	78	4199.324
2438806	1032210	10003	70.58	1440821	508201	20788	477.68	74	4199.402
2626409	2179110	10959	440.74	1966990	1121181	30682	1140.52	88	4199.959
2715736	1229717	11330	1086.8	1731425	655580	33392	1990.12	109	4200.978
2670924	1046224	11348	420.28	1552310	512261	31596	520.56	82	4202.284
3075946	1968151	10562	565.32	1587848	954827	22272	1242.92	80	4203.472
2800366	2864642	8665	1097.9	1798633	1348495	18777	2200.22	85	4204.861
2062489	2009007	667539	90042.54	934755	820099	1164001	143722.9	71	4210.769
2240580	1047640	136081	2218.66	1359736	556547	197422	3009.92	86	4214.390
106713	69182	3042	991.12	32086	21168	4807	1503.02	40	4216.343
2870970	1731135	20984	777.24	1612616	846717	47927	1219.22	81	4221.222
195118	123910	6036	1307.96	59499	37521	7928	1681.08	44	4227.801
3042482	1650363	14299	881.14	1896153	939093	42233	2393.38	91	4231.227
2941383	1458189	9395	771.7	1988002	815187	25276	1641.36	89	4232.817
2473513	1323609	9538	668.68	1418258	567106	17705	1188.3	77	4236.716
1801753	918203	12632	471.52	1074179	401846	26952	474.72	77	4252.202
2482382	1681914	33212	2322.32	1825916	1106395	90327	5003.22	93	4254.590
2487310	1140465	5527	422.22	1567377	529209	10735	798.1	80	4255.451
113019	24828	28175	579.5	36526	7173	35467	571.62	42	4258.642
355344	63173	41991	321.26	104245	19002	53792	685.12	46	4260.161
2341298	1027328	12941	850.26	1429231	472659	22527	1488.22	78	4260.758
671293	1709633	176477	114668.2	478765	899547	438233	198858.4	86	4264.830
2776948	1554955	9359	489.74	1664146	723432	22570	460.2	79	4265.000
2057636	999500	14911	211.46	1126594	432508	33434	573.24	76	4267.379
742304	1685614	49037	2241.82	982029	1691065	186231	8415.66	153	4267.972
2210444	1036788	8976	726.36	1382574	518192	23961	1313.46	84	4269.718
207852	56985	-114	224.96	53148	14472	-661	306.54	32	4269.934
2986187	1951109	14088	782.68	2305968	1156469	47119	1733.34	91	4270.002
863301	996270	576850	44178	437510	406883	1082264	77926.04	69	4270.890
306222	102569	22193	502.98	96240	29107	29464	343.04	47	4271.463
2067316	1126303	10867	418.62	1367446	575587	35687	940.82	99	4271.860
846210	1660547	214152	68587.72	453844	837886	410239	114468.5	87	4272.756
2583996	1427638	13502	722.72	1493291	566913	22909	1700.74	77	4274.525
2250529	1050343	6937	414.82	1307759	448646	13790	753.4	74	4274.936
257338	302459	164028	45017.08	159690	188802	333911	89631.46	62	4275.142
2270205	848625	13971	878.06	1423534	387604	27374	1492.64	80	4276.519
2559084	1538241	10283	1146.38	1578383	722826	27737	2820.82	79	4276.732
171080	86414	-10	-34.6	49733	27887	-673	-75.78	42	4279.441
1043052	2417588	48570	58133.2	560451	1123224	98890	127214.4	81	4279.701
1942957	747928	12665	59.9	1083320	331946	21771	-295.94	77	4281.671
127742	56025	91	150.26	38513	17030	-377	379.78	39	4282.573
1041761	2244661	591267	81614.62	798034	1455303	1729436	231228	99	4282.738
2751690	1120669	16232	516.52	1656159	498543	36676	1385.36	77	4282.808
485829	90784	5588	112.68	251943	23196	9759	-153.26	57	4283.099
1837048	979654	2861	325.46	1139714	444569	4285	578.1	80	4286.324
2422145	1183071	7947	337.42	1487052	593285	26122	814.92	84	4287.562
2313640	2053399	15362	469.32	1307690	912243	29168	530.48	75	4288.169
2041793	1439950	11249	1254.14	1291922	673805	33024	2629.64	83	4289.679
1255410	2321541	768062	72970.32	799360	1209236	1794019	169868.3	83	4292.948
2682830	1219666	10763	768.18	1778420	728444	38401	1911.86	92	4293.930
2636380	1391670	10635	568.1	1786149	734935	28823	1963.78	88	4296.521
1876095	886019	6817	740.62	1103768	391627	16817	1121.62	77	4298.519
162987	57335	1588	-59.32	64028	25638	3775	-452.5	50	4298.938
3489760	1673529	26249	2886.14	2671215	1054487	76772	7559.92	97	4300.366
2771230	1853528	12938	18434.68	1928787	1018571	42544	40130.84	93	4302.874
2725663	1386293	6734	601.24	1601165	670482	21431	1395.66	85	4306.003
149463	136845	80413	2886.18	43395	39749	103637	3662.82	41	4308.539
235796	233883	1077	58.22	107797	130244	1758	220.88	64	4308.930
1576246	1070392	10280	3028.8	978677	480204	27303	5614.58	80	4309.335
2798111	1355994	8702	1153.72	1669188	694271	26710	1948.6	85	4313.346
2665103	1516448	6937	438.82	1618483	767187	21721	839.06	78	4313.731
2527609	1171414	11738	1101.68	1524749	547024	31439	2137.54	82	4317.407
2905149	1571161	15923	935.78	2035519	848396	34779	2550.94	91	4323.910
2177794	1011677	6559	473.74	1286209	467073	16489	714.54	78	4325.903
2913321	1520342	7185	696.1	1804748	727874	16356	1514.16	86	4329.856
2655785	1072575	12485	743.1	1594042	535515	32166	1071.76	84	4336.981
2893188	1866044	16966	1032.76	1810302	912450	40528	1488.08	83	4348.060
2387115	1231559	12298	1119.28	1586122	626431	34761	2380.46	81	4348.623
2689110	2060078	8124	511.64	1779993	1058205	19267	1427.62	87	4350.156
2506156	1509538	18179	1382.94	1648364	770748	42854	3003.44	84	4352.831
2506153	1064870	43767	1260.62	1679369	599163	108533	2977.38	88	4368.821
2257256	1119062	8565	229.9	1403266	531362	14510	397.6	81	4372.338
1981296	1198029	8662	439.32	1269853	565195	17791	772.26	76	4372.621
2923030	1525586	25401	885.86	1982754	931808	58749	2141.14	96	4374.394
2420640	1680256	13098	4549.28	1711536	973638	35350	6421	88	4375.724
2430286	1003119	31677	1094.22	1381590	449255	61524	2337.64	77	4376.602
2496152	1186260	11156	528.16	1501364	568931	26273	597.78	79	4377.251
123487	170329	96785	4436.1	52512	66022	157417	6973.62	54	4379.085
2268650	965511	9587	274.82	1415504	509278	24746	1082.56	85	4381.361
3138781	1470530	16544	564.84	2148809	800889	41272	2226.92	86	4381.882
2714301	1773817	15110	1547.6	1735077	907103	42890	2131.4	82	4382.536
1970417	1098977	7661	1018.46	1249106	531839	19686	1549.96	78	4383.001
2489430	2593764	20263	1509.18	1896366	1474749	59751	2454.86	85	4383.024
2267364	1326228	6928	867.08	1440881	630058	17834	1949.24	82	4384.862
922902	2282983	115843	102575	538283	1291982	316756	189143.2	86	4385.490
146880	24303	680	-51.2	39360	5360	828	-199.92	36	4386.072
1827324	834559	16875	523.5	916135	350918	33892	1168.12	73	4387.601
2368873	1170857	19876	629.36	1592314	596365	47203	966.58	90	4390.214
908487	1832817	36309	67385.74	624205	1246089	87446	116691.6	84	4390.725
2369358	1075858	6863	392.18	1501340	519302	17338	662.68	81	4391.958
2696908	2214116	8094	878.84	1889446	1111863	20236	1408.96	86	4393.758
155312	57441	789	158.54	59905	21487	-340	690.6	48	4396.843
1976060	1055751	7997	430.42	1299918	530607	28163	939.18	87	4398.276
2379262	1191559	7665	449.9	1513198	563738	15427	440.22	74	4398.373
2382775	1130096	10281	819.66	1461606	484789	21235	1146.1	74	4398.694
2451057	1428208	8395	794.7	1530273	684861	22514	1642.04	79	4399.250
2454124	1172965	9924	684.64	1760693	604619	33097	1503.42	84	4399.499
2024336	1054231	13054	261.44	1405587	546317	39092	315.12	87	4401.511
2200031	1617409	39712	1545.32	1350514	934528	96077	4424.22	83	4404.445
110040	8235	916	-66.24	27031	-769	1323	-180.22	27	4404.593
2992837	1624006	8382	550.52	2103160	842568	26633	881.38	90	4405.620
104832	28708	789	160.54	29039	8036	-758	509.12	36	4411.287
2533001	948601	6955	527.3	1628956	498941	21225	1209.5	85	4411.707
[truncated: 8,001 more rows]
