# Supplementary material for: Mitochondrial calcium uniporter-mediated mitochondrial dynamics imbalance contributes to contrast medium-induced renal tubular cell injury
Source: Front Mol Biosci. 2026 Jun 29;13:1848361. doi: 10.3389/fmolb.2026.1848361 (PMC13357276; doi:10.3389/fmolb.2026.1848361)
Supplement: Supplementary file 2 [file DataSheet8.zip]

Archive with 40 entries (39 files):
- JC-1╢¿┴┐2/JC-1-2═╝╞1⁄4/
- JC-1╢¿┴┐2/JC-1-2═╝╞1⁄4/Control 1.tif
- JC-1╢¿┴┐2/JC-1-2═╝╞1⁄4/Control 1-1.tif
- JC-1╢¿┴┐2/JC-1-2═╝╞1⁄4/Control 1║╧.tif
- JC-1╢¿┴┐2/JC-1-2═╝╞1⁄4/Control 2.tif
- JC-1╢¿┴┐2/JC-1-2═╝╞1⁄4/Control 2-1.tif
- JC-1╢¿┴┐2/JC-1-2═╝╞1⁄4/Control 2║╧.tif
- JC-1╢¿┴┐2/JC-1-2═╝╞1⁄4/Control 3.tif
- JC-1╢¿┴┐2/JC-1-2═╝╞1⁄4/Control 3-1.tif
- JC-1╢¿┴┐2/JC-1-2═╝╞1⁄4/Control 3║╧.tif
- JC-1╢¿┴┐2/JC-1-2═╝╞1⁄4/Iohexol 1.tif
- JC-1╢¿┴┐2/JC-1-2═╝╞1⁄4/Iohexol 1-1.tif
- JC-1╢¿┴┐2/JC-1-2═╝╞1⁄4/Iohexol 1║╧.tif
- JC-1╢¿┴┐2/JC-1-2═╝╞1⁄4/Iohexol 2.tif
- JC-1╢¿┴┐2/JC-1-2═╝╞1⁄4/Iohexol 2-1.tif
- JC-1╢¿┴┐2/JC-1-2═╝╞1⁄4/Iohexol 2║╧.tif
- JC-1╢¿┴┐2/JC-1-2═╝╞1⁄4/Iohexol 3.tif
- JC-1╢¿┴┐2/JC-1-2═╝╞1⁄4/Iohexol 3-1.tif
- JC-1╢¿┴┐2/JC-1-2═╝╞1⁄4/Iohexol 3║╧.tif
- JC-1╢¿┴┐2/JC-1-2═╝╞1⁄4/JC-1-2║╧.tif
- JC-1╢¿┴┐2/JC-1-2═╝╞1⁄4/RU360+Iohexol 1.tif
- JC-1╢¿┴┐2/JC-1-2═╝╞1⁄4/RU360+Iohexol 1-1.tif
- JC-1╢¿┴┐2/JC-1-2═╝╞1⁄4/RU360+Iohexol 1║╧.tif
- JC-1╢¿┴┐2/JC-1-2═╝╞1⁄4/RU360+Iohexol 2.tif
- JC-1╢¿┴┐2/JC-1-2═╝╞1⁄4/RU360+Iohexol 2-1.tif
- JC-1╢¿┴┐2/JC-1-2═╝╞1⁄4/RU360+Iohexol 2║╧.tif
- JC-1╢¿┴┐2/JC-1-2═╝╞1⁄4/RU360+Iohexol 3.tif
- JC-1╢¿┴┐2/JC-1-2═╝╞1⁄4/RU360+Iohexol 3-1.tif
- JC-1╢¿┴┐2/JC-1-2═╝╞1⁄4/RU360+Iohexol 3║╧.tif
- JC-1╢¿┴┐2/JC-1-2═╝╞1⁄4/Spermine+Iohexol 1.tif
- JC-1╢¿┴┐2/JC-1-2═╝╞1⁄4/Spermine+Iohexol 1-1.tif
- JC-1╢¿┴┐2/JC-1-2═╝╞1⁄4/Spermine+Iohexol 1║╧.tif
- JC-1╢¿┴┐2/JC-1-2═╝╞1⁄4/Spermine+Iohexol 2.tif
- JC-1╢¿┴┐2/JC-1-2═╝╞1⁄4/Spermine+Iohexol 2-1.tif
- JC-1╢¿┴┐2/JC-1-2═╝╞1⁄4/Spermine+Iohexol 2║╧.tif
- JC-1╢¿┴┐2/JC-1-2═╝╞1⁄4/Spermine+Iohexol 3.tif
- JC-1╢¿┴┐2/JC-1-2═╝╞1⁄4/Spermine+Iohexol 3-1.tif
- JC-1╢¿┴┐2/JC-1-2═╝╞1⁄4/Spermine+Iohexol 3║╧.tif
- JC-1╢¿┴┐2/JC-1-2╙1⁄2╣Γ╩2╛▌.xlsx
- JC-1╢¿┴┐2/JC-I -2.prism
