# Supplementary material for: Mitochondrial calcium uniporter-mediated mitochondrial dynamics imbalance contributes to contrast medium-induced renal tubular cell injury
Source: Front Mol Biosci. 2026 Jun 29;13:1848361. doi: 10.3389/fmolb.2026.1848361 (PMC13357276; doi:10.3389/fmolb.2026.1848361)
Supplement: Supplementary file 2 [file DataSheet8.zip › JC-1╢¿┴┐2/JC-1-2╙1⁄2╣Γ╩2╛▌.xlsx]

## Sheet: Control 1-Results
								1	Control 1.tif	3.571	57.391	32	97		3.95228
									Control 1-1.tif	1.666	14.521	9	87
									Iohexol 1.tif	3.964	27.711	15	94		1.12523
									Iohexol 1-1.tif	0.596	24.627	17	87
									Spermine+Iohexol 1.tif	3.281	45.38	32	94		0.871787
									Sermine+Iohexol 1-2.tif	0.505	52.054	35	87
									RU360e+Iohexol 1.tif	0.872	44.32	26	94		2.76223
									RU360+Iohexol 1-2.tif	1.266	16.045	13	79
								2	Control 2.tif	3.378	56.406	29	112		4.79724
									Control 2-1.tif	0.238	11.758	10	53
									Iohexol 2.tif	2.093	28.506	16	96		1.03433
									Iohexol 2-1.tif	1.058	27.56	17	87
									Spermine+Iohexol 2.tif	0.546	43.547	31	91		0.876374
									Spermine+Iohexol 2-1.tif	0.777	49.69	37	87
									RU360e+Iohexol 2.tif	1.343	47.391	25	97		3.32638
									RU360e+Iohexol 2-1.tif	1.156	14.247	12	74
								3	Control 3.tif	2.806	54.75	32	106		4.51956
									Control 3-1.tif	2.284	12.114	7	87
									Iohexol 3.tif	2.358	26.417	17	93		1.31317
									Iohexol 3-1.tif	1.587	20.117	15	87
									Spermine+Iohexol 3.tif	0.696	43.702	28	95		0.839052
									Spermine+Iohexol 3-1.tif	0.395	52.085	37	87
									RU360e+Iohexol 3.tif	0.591	39.577	26	89		3.29314
									RU360e+Iohexoll 3-1.tif	2.679	12.018	10	56
