# Supplementary material for: Mitochondrial calcium uniporter-mediated mitochondrial dynamics imbalance contributes to contrast medium-induced renal tubular cell injury
Source: Front Mol Biosci. 2026 Jun 29;13:1848361. doi: 10.3389/fmolb.2026.1848361 (PMC13357276; doi:10.3389/fmolb.2026.1848361)
Supplement: Supplementary file 3 [file DataSheet4.zip]

Archive with 138 entries (102 files):
- Mitotracker(1,2)/Mitotracker-1/
- Mitotracker(1,2)/Mitotracker-1/Mitotracker-1╖╓╬÷.pzfx
- Mitotracker(1,2)/Mitotracker-1/Mitotracker-1╩2╛▌.xlsx
- Mitotracker(1,2)/Mitotracker-1/Mitotracker-1═╝╞1⁄4/
- Mitotracker(1,2)/Mitotracker-1/Mitotracker-1═╝╞1⁄4/Control╫Θ/
- Mitotracker(1,2)/Mitotracker-1/Mitotracker-1═╝╞1⁄4/Control╫Θ/Con-1.nd2
- Mitotracker(1,2)/Mitotracker-1/Mitotracker-1═╝╞1⁄4/Control╫Θ/Con-1/
- Mitotracker(1,2)/Mitotracker-1/Mitotracker-1═╝╞1⁄4/Control╫Θ/Con-1/1 RGB.tif
- Mitotracker(1,2)/Mitotracker-1/Mitotracker-1═╝╞1⁄4/Control╫Θ/Con-1/1 RGB_SR405.tif
- Mitotracker(1,2)/Mitotracker-1/Mitotracker-1═╝╞1⁄4/Control╫Θ/Con-1/1 RGB_SR561.tif
- Mitotracker(1,2)/Mitotracker-1/Mitotracker-1═╝╞1⁄4/Control╫Θ/Con-2.nd2
- Mitotracker(1,2)/Mitotracker-1/Mitotracker-1═╝╞1⁄4/Control╫Θ/Con-2/
- Mitotracker(1,2)/Mitotracker-1/Mitotracker-1═╝╞1⁄4/Control╫Θ/Con-2/2_RGB.tif
- Mitotracker(1,2)/Mitotracker-1/Mitotracker-1═╝╞1⁄4/Control╫Θ/Con-2/2_RGB_SR405.tif
- Mitotracker(1,2)/Mitotracker-1/Mitotracker-1═╝╞1⁄4/Control╫Θ/Con-2/2_RGB_SR561.tif
- Mitotracker(1,2)/Mitotracker-1/Mitotracker-1═╝╞1⁄4/Control╫Θ/Con-3.nd2
- Mitotracker(1,2)/Mitotracker-1/Mitotracker-1═╝╞1⁄4/Control╫Θ/Con-3/
- Mitotracker(1,2)/Mitotracker-1/Mitotracker-1═╝╞1⁄4/Control╫Θ/Con-3/3_RGB.tif
- Mitotracker(1,2)/Mitotracker-1/Mitotracker-1═╝╞1⁄4/Control╫Θ/Con-3/3_RGB_SR405.tif
- Mitotracker(1,2)/Mitotracker-1/Mitotracker-1═╝╞1⁄4/Control╫Θ/Con-3/3_RGB_SR561.tif
- Mitotracker(1,2)/Mitotracker-1/Mitotracker-1═╝╞1⁄4/Iohexol 12h/
- Mitotracker(1,2)/Mitotracker-1/Mitotracker-1═╝╞1⁄4/Iohexol 12h/Ioh 12h-1.nd2
- Mitotracker(1,2)/Mitotracker-1/Mitotracker-1═╝╞1⁄4/Iohexol 12h/Ioh 12h-1/
- Mitotracker(1,2)/Mitotracker-1/Mitotracker-1═╝╞1⁄4/Iohexol 12h/Ioh 12h-1/1_RGB.tif
- Mitotracker(1,2)/Mitotracker-1/Mitotracker-1═╝╞1⁄4/Iohexol 12h/Ioh 12h-1/1_RGB_SR405.tif
- Mitotracker(1,2)/Mitotracker-1/Mitotracker-1═╝╞1⁄4/Iohexol 12h/Ioh 12h-1/1_RGB_SR561.tif
- Mitotracker(1,2)/Mitotracker-1/Mitotracker-1═╝╞1⁄4/Iohexol 12h/Ioh 12h-2.nd2
- Mitotracker(1,2)/Mitotracker-1/Mitotracker-1═╝╞1⁄4/Iohexol 12h/Ioh 12h-2/
- Mitotracker(1,2)/Mitotracker-1/Mitotracker-1═╝╞1⁄4/Iohexol 12h/Ioh 12h-2/2_RGB.tif
- Mitotracker(1,2)/Mitotracker-1/Mitotracker-1═╝╞1⁄4/Iohexol 12h/Ioh 12h-2/2_RGB_SR405.tif
- Mitotracker(1,2)/Mitotracker-1/Mitotracker-1═╝╞1⁄4/Iohexol 12h/Ioh 12h-2/2_RGB_SR561.tif
- Mitotracker(1,2)/Mitotracker-1/Mitotracker-1═╝╞1⁄4/Iohexol 12h/Ioh 12h-3.nd2
- Mitotracker(1,2)/Mitotracker-1/Mitotracker-1═╝╞1⁄4/Iohexol 12h/Ioh 12h-3/
- Mitotracker(1,2)/Mitotracker-1/Mitotracker-1═╝╞1⁄4/Iohexol 12h/Ioh 12h-3/3_RGB.tif
- Mitotracker(1,2)/Mitotracker-1/Mitotracker-1═╝╞1⁄4/Iohexol 12h/Ioh 12h-3/3_RGB_SR405.tif
- Mitotracker(1,2)/Mitotracker-1/Mitotracker-1═╝╞1⁄4/Iohexol 12h/Ioh 12h-3/3_RGB_SR561.tif
- Mitotracker(1,2)/Mitotracker-1/Mitotracker-1═╝╞1⁄4/Iohexol 4h/
- Mitotracker(1,2)/Mitotracker-1/Mitotracker-1═╝╞1⁄4/Iohexol 4h/Ioh 4h-1.nd2
- Mitotracker(1,2)/Mitotracker-1/Mitotracker-1═╝╞1⁄4/Iohexol 4h/Ioh 4h-1/
- Mitotracker(1,2)/Mitotracker-1/Mitotracker-1═╝╞1⁄4/Iohexol 4h/Ioh 4h-1/1 RGB.tif
- Mitotracker(1,2)/Mitotracker-1/Mitotracker-1═╝╞1⁄4/Iohexol 4h/Ioh 4h-1/1 RGB_SR405.tif
- Mitotracker(1,2)/Mitotracker-1/Mitotracker-1═╝╞1⁄4/Iohexol 4h/Ioh 4h-1/1 RGB_SR561.tif
- Mitotracker(1,2)/Mitotracker-1/Mitotracker-1═╝╞1⁄4/Iohexol 4h/Ioh 4h-2.nd2
- Mitotracker(1,2)/Mitotracker-1/Mitotracker-1═╝╞1⁄4/Iohexol 4h/Ioh 4h-2/
- Mitotracker(1,2)/Mitotracker-1/Mitotracker-1═╝╞1⁄4/Iohexol 4h/Ioh 4h-2/2_RGB.tif
- Mitotracker(1,2)/Mitotracker-1/Mitotracker-1═╝╞1⁄4/Iohexol 4h/Ioh 4h-2/2_RGB_SR405.tif
- Mitotracker(1,2)/Mitotracker-1/Mitotracker-1═╝╞1⁄4/Iohexol 4h/Ioh 4h-2/2_RGB_SR561.tif
- Mitotracker(1,2)/Mitotracker-1/Mitotracker-1═╝╞1⁄4/Iohexol 4h/Ioh 4h-3.nd2
- Mitotracker(1,2)/Mitotracker-1/Mitotracker-1═╝╞1⁄4/Iohexol 4h/Ioh 4h-3/
- Mitotracker(1,2)/Mitotracker-1/Mitotracker-1═╝╞1⁄4/Iohexol 4h/Ioh 4h-3/3_RGB.tif
- Mitotracker(1,2)/Mitotracker-1/Mitotracker-1═╝╞1⁄4/Iohexol 4h/Ioh 4h-3/3_RGB_SR405.tif
- Mitotracker(1,2)/Mitotracker-1/Mitotracker-1═╝╞1⁄4/Iohexol 4h/Ioh 4h-3/3_RGB_SR561.tif
- Mitotracker(1,2)/Mitotracker-1/Mitotracker-1═╝╞1⁄4/Iohexol 8h/
- Mitotracker(1,2)/Mitotracker-1/Mitotracker-1═╝╞1⁄4/Iohexol 8h/Ioh 8h-1.nd2
- Mitotracker(1,2)/Mitotracker-1/Mitotracker-1═╝╞1⁄4/Iohexol 8h/Ioh 8h-1/
- Mitotracker(1,2)/Mitotracker-1/Mitotracker-1═╝╞1⁄4/Iohexol 8h/Ioh 8h-1/1_RGB.tif
- Mitotracker(1,2)/Mitotracker-1/Mitotracker-1═╝╞1⁄4/Iohexol 8h/Ioh 8h-1/1_RGB_SR405.tif
- Mitotracker(1,2)/Mitotracker-1/Mitotracker-1═╝╞1⁄4/Iohexol 8h/Ioh 8h-1/1_RGB_SR561.tif
- Mitotracker(1,2)/Mitotracker-1/Mitotracker-1═╝╞1⁄4/Iohexol 8h/Ioh 8h-2.nd2
- Mitotracker(1,2)/Mitotracker-1/Mitotracker-1═╝╞1⁄4/Iohexol 8h/Ioh 8h-2/
- Mitotracker(1,2)/Mitotracker-1/Mitotracker-1═╝╞1⁄4/Iohexol 8h/Ioh 8h-2/2_RGB.tif
- Mitotracker(1,2)/Mitotracker-1/Mitotracker-1═╝╞1⁄4/Iohexol 8h/Ioh 8h-2/2_RGB_SR405.tif
- Mitotracker(1,2)/Mitotracker-1/Mitotracker-1═╝╞1⁄4/Iohexol 8h/Ioh 8h-2/2_RGB_SR561.tif
- Mitotracker(1,2)/Mitotracker-1/Mitotracker-1═╝╞1⁄4/Iohexol 8h/Ioh 8h-3.nd2
- Mitotracker(1,2)/Mitotracker-1/Mitotracker-1═╝╞1⁄4/Iohexol 8h/Ioh 8h-3/
- Mitotracker(1,2)/Mitotracker-1/Mitotracker-1═╝╞1⁄4/Iohexol 8h/Ioh 8h-3/3_RGB.tif
- Mitotracker(1,2)/Mitotracker-1/Mitotracker-1═╝╞1⁄4/Iohexol 8h/Ioh 8h-3/3_RGB_SR405.tif
- Mitotracker(1,2)/Mitotracker-1/Mitotracker-1═╝╞1⁄4/Iohexol 8h/Ioh 8h-3/3_RGB_SR561.tif
- Mitotracker(1,2)/Mitotracker-1/Mitotracker-1═╝╞1⁄4/mitotracker-1║╧═╝.tif
- Mitotracker(1,2)/Mitotracker-2/
- Mitotracker(1,2)/Mitotracker-2/Mitotracker-2╖╓╬÷.pzfx
- Mitotracker(1,2)/Mitotracker-2/Mitotracker-2╩2╛▌.xlsx
- Mitotracker(1,2)/Mitotracker-2/Mitotracker-2═╝╞1⁄4/
- Mitotracker(1,2)/Mitotracker-2/Mitotracker-2═╝╞1⁄4/Control/
- Mitotracker(1,2)/Mitotracker-2/Mitotracker-2═╝╞1⁄4/Control/Con-1.nd2
- Mitotracker(1,2)/Mitotracker-2/Mitotracker-2═╝╞1⁄4/Control/Con-1/
- Mitotracker(1,2)/Mitotracker-2/Mitotracker-2═╝╞1⁄4/Control/Con-1/1_RGB.tif
- Mitotracker(1,2)/Mitotracker-2/Mitotracker-2═╝╞1⁄4/Control/Con-1/1_RGB_SR405.tif
- Mitotracker(1,2)/Mitotracker-2/Mitotracker-2═╝╞1⁄4/Control/Con-1/1_RGB_SR561.tif
- Mitotracker(1,2)/Mitotracker-2/Mitotracker-2═╝╞1⁄4/Control/Con-2.nd2
- Mitotracker(1,2)/Mitotracker-2/Mitotracker-2═╝╞1⁄4/Control/Con-2/
- Mitotracker(1,2)/Mitotracker-2/Mitotracker-2═╝╞1⁄4/Control/Con-2/2_RGB.tif
- Mitotracker(1,2)/Mitotracker-2/Mitotracker-2═╝╞1⁄4/Control/Con-2/2_RGB_SR405.tif
- Mitotracker(1,2)/Mitotracker-2/Mitotracker-2═╝╞1⁄4/Control/Con-2/2_RGB_SR561.tif
- Mitotracker(1,2)/Mitotracker-2/Mitotracker-2═╝╞1⁄4/Control/Con-3.nd2
- Mitotracker(1,2)/Mitotracker-2/Mitotracker-2═╝╞1⁄4/Control/Con-3/
- Mitotracker(1,2)/Mitotracker-2/Mitotracker-2═╝╞1⁄4/Control/Con-3/3_RGB.tif
- Mitotracker(1,2)/Mitotracker-2/Mitotracker-2═╝╞1⁄4/Control/Con-3/3_RGB_SR405.tif
- Mitotracker(1,2)/Mitotracker-2/Mitotracker-2═╝╞1⁄4/Control/Con-3/3_RGB_SR561.tif
- Mitotracker(1,2)/Mitotracker-2/Mitotracker-2═╝╞1⁄4/Iohexol/
- Mitotracker(1,2)/Mitotracker-2/Mitotracker-2═╝╞1⁄4/Iohexol/Ioh-1.nd2
- Mitotracker(1,2)/Mitotracker-2/Mitotracker-2═╝╞1⁄4/Iohexol/Ioh-1/
- Mitotracker(1,2)/Mitotracker-2/Mitotracker-2═╝╞1⁄4/Iohexol/Ioh-1/1_RGB.tif
- Mitotracker(1,2)/Mitotracker-2/Mitotracker-2═╝╞1⁄4/Iohexol/Ioh-1/1_RGB_SR405.tif
- Mitotracker(1,2)/Mitotracker-2/Mitotracker-2═╝╞1⁄4/Iohexol/Ioh-1/1_RGB_SR561.tif
- Mitotracker(1,2)/Mitotracker-2/Mitotracker-2═╝╞1⁄4/Iohexol/Ioh-2.nd2
- Mitotracker(1,2)/Mitotracker-2/Mitotracker-2═╝╞1⁄4/Iohexol/Ioh-2/
- Mitotracker(1,2)/Mitotracker-2/Mitotracker-2═╝╞1⁄4/Iohexol/Ioh-2/2_RGB.tif
- Mitotracker(1,2)/Mitotracker-2/Mitotracker-2═╝╞1⁄4/Iohexol/Ioh-2/2_RGB_SR405.tif
- Mitotracker(1,2)/Mitotracker-2/Mitotracker-2═╝╞1⁄4/Iohexol/Ioh-2/2_RGB_SR561.tif
- Mitotracker(1,2)/Mitotracker-2/Mitotracker-2═╝╞1⁄4/Iohexol/Ioh-3.nd2
- Mitotracker(1,2)/Mitotracker-2/Mitotracker-2═╝╞1⁄4/Iohexol/Ioh-3/
- Mitotracker(1,2)/Mitotracker-2/Mitotracker-2═╝╞1⁄4/Iohexol/Ioh-3/3_RGB.tif
- Mitotracker(1,2)/Mitotracker-2/Mitotracker-2═╝╞1⁄4/Iohexol/Ioh-3/3_RGB_SR405.tif
- Mitotracker(1,2)/Mitotracker-2/Mitotracker-2═╝╞1⁄4/Iohexol/Ioh-3/3_RGB_SR561.tif
- Mitotracker(1,2)/Mitotracker-2/Mitotracker-2═╝╞1⁄4/Iohexol+RU360/
- Mitotracker(1,2)/Mitotracker-2/Mitotracker-2═╝╞1⁄4/Iohexol+RU360/Ioh+RU360-1.nd2
- Mitotracker(1,2)/Mitotracker-2/Mitotracker-2═╝╞1⁄4/Iohexol+RU360/Ioh+RU360-1/
- Mitotracker(1,2)/Mitotracker-2/Mitotracker-2═╝╞1⁄4/Iohexol+RU360/Ioh+RU360-1/1_RGB.tif
- Mitotracker(1,2)/Mitotracker-2/Mitotracker-2═╝╞1⁄4/Iohexol+RU360/Ioh+RU360-1/1_RGB_SR405.tif
- Mitotracker(1,2)/Mitotracker-2/Mitotracker-2═╝╞1⁄4/Iohexol+RU360/Ioh+RU360-1/1_RGB_SR561.tif
- Mitotracker(1,2)/Mitotracker-2/Mitotracker-2═╝╞1⁄4/Iohexol+RU360/Ioh+RU360-2.nd2
- Mitotracker(1,2)/Mitotracker-2/Mitotracker-2═╝╞1⁄4/Iohexol+RU360/Ioh+RU360-2/
- Mitotracker(1,2)/Mitotracker-2/Mitotracker-2═╝╞1⁄4/Iohexol+RU360/Ioh+RU360-2/2_RGB.tif
- Mitotracker(1,2)/Mitotracker-2/Mitotracker-2═╝╞1⁄4/Iohexol+RU360/Ioh+RU360-2/2_RGB_SR405.tif
- Mitotracker(1,2)/Mitotracker-2/Mitotracker-2═╝╞1⁄4/Iohexol+RU360/Ioh+RU360-2/2_RGB_SR561.tif
- Mitotracker(1,2)/Mitotracker-2/Mitotracker-2═╝╞1⁄4/Iohexol+RU360/Ioh+RU360-3.nd2
- Mitotracker(1,2)/Mitotracker-2/Mitotracker-2═╝╞1⁄4/Iohexol+RU360/Ioh+RU360-3/
- Mitotracker(1,2)/Mitotracker-2/Mitotracker-2═╝╞1⁄4/Iohexol+RU360/Ioh+RU360-3/3_RGB.tif
- Mitotracker(1,2)/Mitotracker-2/Mitotracker-2═╝╞1⁄4/Iohexol+RU360/Ioh+RU360-3/3_RGB_SR405.tif
- Mitotracker(1,2)/Mitotracker-2/Mitotracker-2═╝╞1⁄4/Iohexol+RU360/Ioh+RU360-3/3_RGB_SR561.tif
- Mitotracker(1,2)/Mitotracker-2/Mitotracker-2═╝╞1⁄4/Iohexol+Spermine/
- Mitotracker(1,2)/Mitotracker-2/Mitotracker-2═╝╞1⁄4/Iohexol+Spermine/Ioh+Spermine-1.nd2
- Mitotracker(1,2)/Mitotracker-2/Mitotracker-2═╝╞1⁄4/Iohexol+Spermine/Ioh+Spermine-1/
- Mitotracker(1,2)/Mitotracker-2/Mitotracker-2═╝╞1⁄4/Iohexol+Spermine/Ioh+Spermine-1/1_RGB.tif
- Mitotracker(1,2)/Mitotracker-2/Mitotracker-2═╝╞1⁄4/Iohexol+Spermine/Ioh+Spermine-1/1_RGB_SR405.tif
- Mitotracker(1,2)/Mitotracker-2/Mitotracker-2═╝╞1⁄4/Iohexol+Spermine/Ioh+Spermine-1/1_RGB_SR561.tif
- Mitotracker(1,2)/Mitotracker-2/Mitotracker-2═╝╞1⁄4/Iohexol+Spermine/Ioh+Spermine-2.nd2
- Mitotracker(1,2)/Mitotracker-2/Mitotracker-2═╝╞1⁄4/Iohexol+Spermine/Ioh+Spermine-2/
- Mitotracker(1,2)/Mitotracker-2/Mitotracker-2═╝╞1⁄4/Iohexol+Spermine/Ioh+Spermine-2/2_RGB.tif
- Mitotracker(1,2)/Mitotracker-2/Mitotracker-2═╝╞1⁄4/Iohexol+Spermine/Ioh+Spermine-2/2_RGB_SR405.tif
- Mitotracker(1,2)/Mitotracker-2/Mitotracker-2═╝╞1⁄4/Iohexol+Spermine/Ioh+Spermine-2/2_RGB_SR561.tif
- Mitotracker(1,2)/Mitotracker-2/Mitotracker-2═╝╞1⁄4/Iohexol+Spermine/Ioh+Spermine-3.nd2
- Mitotracker(1,2)/Mitotracker-2/Mitotracker-2═╝╞1⁄4/Iohexol+Spermine/Ioh+Spermine-3/
- Mitotracker(1,2)/Mitotracker-2/Mitotracker-2═╝╞1⁄4/Iohexol+Spermine/Ioh+Spermine-3/3_RGB.tif
- Mitotracker(1,2)/Mitotracker-2/Mitotracker-2═╝╞1⁄4/Iohexol+Spermine/Ioh+Spermine-3/3_RGB_SR405.tif
- Mitotracker(1,2)/Mitotracker-2/Mitotracker-2═╝╞1⁄4/Iohexol+Spermine/Ioh+Spermine-3/3_RGB_SR561.tif
- Mitotracker(1,2)/Mitotracker-2/Mitotracker-2═╝╞1⁄4/mitotracker-2║╧═╝.tif
