# Supplementary material for: Mitochondrial calcium uniporter-mediated mitochondrial dynamics imbalance contributes to contrast medium-induced renal tubular cell injury
Source: Front Mol Biosci. 2026 Jun 29;13:1848361. doi: 10.3389/fmolb.2026.1848361 (PMC13357276; doi:10.3389/fmolb.2026.1848361)
Supplement: Supplementary file 3 [file DataSheet4.zip › Mitotracker(1,2)/Mitotracker-1/Mitotracker-1╩2╛▌.xlsx]

## Sheet: Sheet1
	Mean Perimeter							Mean Aspect Ratio						Mean Form Factor
	con	4h	8h	12h				con	4h	8h	12h			con	4h	8h	12h
	4.159	3.48	2.852	2.405				2.388	2.237	1.965	1.889			2.59	1.906	1.634	1.443
	3.696	3.831	2.291	2.61				2.45	2.226	1.726	1.995			2.374	1.938	1.379	1.586
	3.992	4.173	2.975	2.852				2.764	2.473	1.925	1.92			2.617	2.199	1.649	1.64
	3.251		3.115	2.994				2.516		1.843	2.051			2.244		1.571	1.703
				2.51							1.855						1.466
