# Supplementary material for: Mitochondrial calcium uniporter-mediated mitochondrial dynamics imbalance contributes to contrast medium-induced renal tubular cell injury
Source: Front Mol Biosci. 2026 Jun 29;13:1848361. doi: 10.3389/fmolb.2026.1848361 (PMC13357276; doi:10.3389/fmolb.2026.1848361)
Supplement: Supplementary file 3 [file DataSheet4.zip › Mitotracker(1,2)/Mitotracker-2/Mitotracker-2╩2╛▌.xlsx]

## Sheet: Sheet1
		Mean Perimeter							Mean Aspect Ratio						Mean Form Factor
		con	ioh	ioh+RU360	ioh+spermine				con	ioh	ioh+RU360	ioh+spermine			con	ioh	ioh+RU360	ioh+spermine
		3.654	3.148	4.253	2.809				2.445	1.968	2.314	1.834			2.066	1.694	2.1	1.572
		3.754	2.795	3.749	2.477				2.695	1.864	2.091	1.856			2.496	1.587	2.143	1.466
		4.547	3.289	4.127	2.799				2.66	1.808	2.274	1.891			2.863	1.65	2.262	1.632
		4.573	3.063	3.526	2.849				2.671	2.053	2.161	1.96			2.964	1.699	2.013	1.607
