# Supplementary material for: Mitochondrial calcium uniporter-mediated mitochondrial dynamics imbalance contributes to contrast medium-induced renal tubular cell injury
Source: Front Mol Biosci. 2026 Jun 29;13:1848361. doi: 10.3389/fmolb.2026.1848361 (PMC13357276; doi:10.3389/fmolb.2026.1848361)
Supplement: Supplementary file 4 [file DataSheet1.zip]

Archive with 6 entries (4 files):
- CCK8(1,2)/CCK8-1/
- CCK8(1,2)/CCK8-1/CCK8-1 ╜ß╣√═╝.pzfx
- CCK8(1,2)/CCK8-1/CCK8-1 ╘¡╩╝╩2╛▌.xlsx
- CCK8(1,2)/CCK8-2/
- CCK8(1,2)/CCK8-2/CCK8-2.pzfx
- CCK8(1,2)/CCK8-2/CCK8-2.xlsx
