# Supplementary material for: Mitochondrial calcium uniporter-mediated mitochondrial dynamics imbalance contributes to contrast medium-induced renal tubular cell injury
Source: Front Mol Biosci. 2026 Jun 29;13:1848361. doi: 10.3389/fmolb.2026.1848361 (PMC13357276; doi:10.3389/fmolb.2026.1848361)
Supplement: Supplementary file 4 [file DataSheet1.zip › CCK8(1,2)/CCK8-1/CCK8-1 ╘¡╩╝╩2╛▌.xlsx]

## Sheet: 210126_450_001
	1	2	3	4	5	6	7	8	9	10	11	12
A
B		0.157	0.168	0.165	0.165	0.161	0.164	0.168	0.164	0.168
C		0.564	0.555	0.553	0.669	0.676	0.674	1.019	1.027	1.17
D		0.454	0.452	0.446	0.472	0.466	0.463	0.538	0.531	0.523
E
F
G
H
	1	2	3	4	5	6	7	8	9	10	11	12
A
B		Ab	Ab	Ab	Ab	Ab	Ab	Ab	Ab	Ab
C		Ac-4h	Ac-4h	Ac-4h	Ac-8h	Ac-8h	Ac-8h	Ac-12h	Ac-12h	Ac-12h
D		AS-碘海醇4h	AS-碘海醇4h	AS-碘海醇4h	AS-碘海醇8h	AS-碘海醇8h	AS-碘海醇8h	AS-碘海醇12h	AS-碘海醇12h	AS-碘海醇12h
E
F
G
H
	注：As：实验孔(含有细胞的培养基、CCK-8、待测物质)；Ac：对照孔(含有细胞的培养基、CCK-8、没有待测物质)；Ab：空白孔(不含细胞和待测物质的培养基、CCK-8)
	细胞存活率 = [(As-Ab) / (Ac-Ab)]×100%
	抑制率 = [(Ac-As) / (Ac-Ab)]×100%
	编号	OD值	OD值	OD值	OD均值	AS-Ab///Ac-Ab	细胞存活率%	抑制率%
	Ab	0.157	0.168	0.165	0.163333
	Ac-4h	0.564	0.555	0.553	0.557333	0.394	1	0
	AS-碘海醇4h	0.454	0.452	0.446	0.450667	0.287333	72.9272	27.0728
	Ab	0.165	0.161	0.164	0.163333
	Ac-8h	0.669	0.676	0.674	0.673	0.509667	1	0
	AS-碘海醇8h	0.472	0.466	0.463	0.467	0.303667	59.5814	40.4186
	Ab	0.168	0.164	0.168	0.166667
	Ac-12h	1.019	1.027	1.17	1.072	0.905333	1	0
	AS-碘海醇12h	0.538	0.531	0.523	0.530667	0.364	40.2062	59.7938
				编号	细胞存活率%
				NC	100
				碘海醇4h	72.9272
				碘海醇8h	59.5814
				碘海醇12h	40.2062
