# Supplementary material for: Mitochondrial calcium uniporter-mediated mitochondrial dynamics imbalance contributes to contrast medium-induced renal tubular cell injury
Source: Front Mol Biosci. 2026 Jun 29;13:1848361. doi: 10.3389/fmolb.2026.1848361 (PMC13357276; doi:10.3389/fmolb.2026.1848361)
Supplement: Supplementary file 4 [file DataSheet1.zip › CCK8(1,2)/CCK8-2/CCK8-2.xlsx]

## Sheet: 210422_450_CCK8
	1	2	3	4	5	6	7	8	9	10	11	12
A
B		0.122	0.13	0.127
C		0.37	0.387	0.371
D		0.348	0.34	0.379
E		0.478	0.473	0.472
F		0.597	0.623	0.611
G
H
		分组	OD值	OD值	OD值	OD值 均值	扣除零孔OD值	细胞活率%
		Iohexol	0.37	0.387	0.371	0.376	0.249667	51.584
		Spermine+Iohexol	0.348	0.34	0.379	0.355667	0.229333	47.3829
		Ru360+Iohexol	0.478	0.473	0.472	0.474333	0.348	71.9008
		control	0.597	0.623	0.611	0.610333	0.484	100
		零孔	0.122	0.13	0.127	0.126333
