# Supplementary material for: Mitochondrial calcium uniporter-mediated mitochondrial dynamics imbalance contributes to contrast medium-induced renal tubular cell injury
Source: Front Mol Biosci. 2026 Jun 29;13:1848361. doi: 10.3389/fmolb.2026.1848361 (PMC13357276; doi:10.3389/fmolb.2026.1848361)
Supplement: Supplementary file 5 [file DataSheet6.zip]

Archive with 40 entries (39 files):
- MitoSOX-2/MitoSOX-2.prism
- MitoSOX-2/Mitosox-2╙1⁄2╣Γ╟┐╢╚═│╝╞.xlsx
- MitoSOX-2/MitoSOX═╝╞1⁄4/
- MitoSOX-2/MitoSOX═╝╞1⁄4/2 MitoSOX.tif
- MitoSOX-2/MitoSOX═╝╞1⁄4/Control 1 DAPI.tif
- MitoSOX-2/MitoSOX═╝╞1⁄4/Control 1 merge.tif
- MitoSOX-2/MitoSOX═╝╞1⁄4/Control 1 MitoSOX.tif
- MitoSOX-2/MitoSOX═╝╞1⁄4/Control 2 DAPI.tif
- MitoSOX-2/MitoSOX═╝╞1⁄4/Control 2 merge.tif
- MitoSOX-2/MitoSOX═╝╞1⁄4/Control 2 MitoSOX.tif
- MitoSOX-2/MitoSOX═╝╞1⁄4/Control 3 DAPI.tif
- MitoSOX-2/MitoSOX═╝╞1⁄4/Control 3 merge.tif
- MitoSOX-2/MitoSOX═╝╞1⁄4/Control 3 MitoSOX.tif
- MitoSOX-2/MitoSOX═╝╞1⁄4/Iohexol 1 DAPI.tif
- MitoSOX-2/MitoSOX═╝╞1⁄4/Iohexol 1 merge.tif
- MitoSOX-2/MitoSOX═╝╞1⁄4/Iohexol 1 MitoSOX.tif
- MitoSOX-2/MitoSOX═╝╞1⁄4/Iohexol 2 DAPI.tif
- MitoSOX-2/MitoSOX═╝╞1⁄4/Iohexol 2 merge.tif
- MitoSOX-2/MitoSOX═╝╞1⁄4/Iohexol 2 MitoSOX.tif
- MitoSOX-2/MitoSOX═╝╞1⁄4/Iohexol 3 DAPI.tif
- MitoSOX-2/MitoSOX═╝╞1⁄4/Iohexol 3 merge.tif
- MitoSOX-2/MitoSOX═╝╞1⁄4/Iohexol 3 MitoSOX.tif
- MitoSOX-2/MitoSOX═╝╞1⁄4/RU360_Iohexol 1 DAPI.tif
- MitoSOX-2/MitoSOX═╝╞1⁄4/RU360_Iohexol 1 merge.tif
- MitoSOX-2/MitoSOX═╝╞1⁄4/RU360_Iohexol 1 MitoSOX.tif
- MitoSOX-2/MitoSOX═╝╞1⁄4/RU360_Iohexol 2 DAPI.tif
- MitoSOX-2/MitoSOX═╝╞1⁄4/RU360_Iohexol 2 merge.tif
- MitoSOX-2/MitoSOX═╝╞1⁄4/RU360_Iohexol 2 MitoSOX.tif
- MitoSOX-2/MitoSOX═╝╞1⁄4/RU360_Iohexol 3 DAPI.tif
- MitoSOX-2/MitoSOX═╝╞1⁄4/RU360_Iohexol 3 merge.tif
- MitoSOX-2/MitoSOX═╝╞1⁄4/RU360_Iohexol 3 MitoSOX.tif
- MitoSOX-2/MitoSOX═╝╞1⁄4/Spermine_Iohexol 1 DAPI.tif
- MitoSOX-2/MitoSOX═╝╞1⁄4/Spermine_Iohexol 1 merge.tif
- MitoSOX-2/MitoSOX═╝╞1⁄4/Spermine_Iohexol 1 MitoSOX.tif
- MitoSOX-2/MitoSOX═╝╞1⁄4/Spermine_Iohexol 2 DAPI.tif
- MitoSOX-2/MitoSOX═╝╞1⁄4/Spermine_Iohexol 2 merge.tif
- MitoSOX-2/MitoSOX═╝╞1⁄4/Spermine_Iohexol 2 MitoSOX.tif
- MitoSOX-2/MitoSOX═╝╞1⁄4/Spermine_Iohexol 3 DAPI.tif
- MitoSOX-2/MitoSOX═╝╞1⁄4/Spermine_Iohexol 3 merge.tif
- MitoSOX-2/MitoSOX═╝╞1⁄4/Spermine_Iohexol 3 MitoSOX.tif
