# Supplementary material for: Mitochondrial calcium uniporter-mediated mitochondrial dynamics imbalance contributes to contrast medium-induced renal tubular cell injury
Source: Front Mol Biosci. 2026 Jun 29;13:1848361. doi: 10.3389/fmolb.2026.1848361 (PMC13357276; doi:10.3389/fmolb.2026.1848361)
Supplement: Supplementary file 5 [file DataSheet6.zip › MitoSOX-2/Mitosox-2╙1⁄2╣Γ╟┐╢╚═│╝╞.xlsx]

## Sheet: Sheet1
		荧光强度			荧光强度			荧光强度			荧光强度
	Control 1	1562.75		Iohexol 1	2980.56		RU360+Iohexol 1	1927.95		Spermine+Iohexol 1	3769.77
	Control 2	1962.79		Iohexol 2	2866.2		RU360+Iohexol 2	2141.98		Spermine+Iohexol 2	3248.6
	Control 3	1630.53		Iohexol 3	2896.07		RU360+Iohexol 3	2010.63		Spermine+Iohexol 3	3366.95
				Control	Iohexol	RU360+Iohexol	Spermine+Iohexol
				1562.75	2980.56	1927.95	3769.77
				1962.79	2866.2	2141.98	3248.6
				1630.53	2896.07	2010.63	3366.95
