# Supplementary material for: Mitochondrial calcium uniporter-mediated mitochondrial dynamics imbalance contributes to contrast medium-induced renal tubular cell injury
Source: Front Mol Biosci. 2026 Jun 29;13:1848361. doi: 10.3389/fmolb.2026.1848361 (PMC13357276; doi:10.3389/fmolb.2026.1848361)
Supplement: Supplementary file 6 [file DataSheet2.zip]

Archive with 70 entries (62 files):
- WB(1,2)/WB-1/
- WB(1,2)/WB-1/DRP1+MCU+Tubulin/
- WB(1,2)/WB-1/DRP1+MCU+Tubulin/DRP1 1.jpg
- WB(1,2)/WB-1/DRP1+MCU+Tubulin/DRP1 2.jpg
- WB(1,2)/WB-1/DRP1+MCU+Tubulin/DRP1 3.jpg
- WB(1,2)/WB-1/DRP1+MCU+Tubulin/DRP1_MCU_Tubulin 1.jpg
- WB(1,2)/WB-1/DRP1+MCU+Tubulin/DRP1_MCU_Tubulin 2.jpg
- WB(1,2)/WB-1/DRP1+MCU+Tubulin/DRP1_MCU_Tubulin 3.jpg
- WB(1,2)/WB-1/DRP1+MCU+Tubulin/MCU 1.jpg
- WB(1,2)/WB-1/DRP1+MCU+Tubulin/MCU 2.jpg
- WB(1,2)/WB-1/DRP1+MCU+Tubulin/MCU 3.jpg
- WB(1,2)/WB-1/DRP1+MCU+Tubulin/Tubulin 1.jpg
- WB(1,2)/WB-1/DRP1+MCU+Tubulin/Tubulin 2.jpg
- WB(1,2)/WB-1/DRP1+MCU+Tubulin/Tubulin 3.jpg
- WB(1,2)/WB-1/Drp1Tubulin   1.prism
- WB(1,2)/WB-1/MCUTubulin    1.prism
- WB(1,2)/WB-1/OPA1+Tubulin/
- WB(1,2)/WB-1/OPA1+Tubulin/OPA1 1.jpg
- WB(1,2)/WB-1/OPA1+Tubulin/OPA1 2.jpg
- WB(1,2)/WB-1/OPA1+Tubulin/OPA1 3.jpg
- WB(1,2)/WB-1/OPA1+Tubulin/OPA1_Tubulin 1.jpg
- WB(1,2)/WB-1/OPA1+Tubulin/OPA1_Tubulin 2.jpg
- WB(1,2)/WB-1/OPA1+Tubulin/OPA1_Tubulin 3.jpg
- WB(1,2)/WB-1/OPA1+Tubulin/Tubulin 1.jpg
- WB(1,2)/WB-1/OPA1+Tubulin/Tubulin 2.jpg
- WB(1,2)/WB-1/OPA1+Tubulin/Tubulin 3.jpg
- WB(1,2)/WB-1/OPA1Tubulin    1.prism
- WB(1,2)/WB-1/WB-1╗╥╢╚╓╡.xlsx
- WB(1,2)/WB-1/╜║╞1⁄4/
- WB(1,2)/WB-1/╜║╞1⁄4/1.jpg
- WB(1,2)/WB-1/╜║╞1⁄4/2.jpg
- WB(1,2)/WB-1/╜║╞1⁄4/3.jpg
- WB(1,2)/WB-1/╜║╞1⁄4/4.jpg
- WB(1,2)/WB-1/╜║╞1⁄4/5.jpg
- WB(1,2)/WB-1/╜║╞1⁄4/6.jpg
- WB(1,2)/WB-2/
- WB(1,2)/WB-2/DRP1+MCU+Tubulin/
- WB(1,2)/WB-2/DRP1+MCU+Tubulin/DRP1 1.jpg
- WB(1,2)/WB-2/DRP1+MCU+Tubulin/DRP1 2.jpg
- WB(1,2)/WB-2/DRP1+MCU+Tubulin/DRP1 3.jpg
- WB(1,2)/WB-2/DRP1+MCU+Tubulin/DRP1_MCU_Tubulin 1.jpg
- WB(1,2)/WB-2/DRP1+MCU+Tubulin/DRP1_MCU_Tubulin 2.jpg
- WB(1,2)/WB-2/DRP1+MCU+Tubulin/DRP1_MCU_Tubulin 3.jpg
- WB(1,2)/WB-2/DRP1+MCU+Tubulin/MCU 1.jpg
- WB(1,2)/WB-2/DRP1+MCU+Tubulin/MCU 2.jpg
- WB(1,2)/WB-2/DRP1+MCU+Tubulin/MCU 3.jpg
- WB(1,2)/WB-2/DRP1+MCU+Tubulin/Tubulin 1.jpg
- WB(1,2)/WB-2/DRP1+MCU+Tubulin/Tubulin 2.jpg
- WB(1,2)/WB-2/DRP1+MCU+Tubulin/Tubulin 3.jpg
- WB(1,2)/WB-2/Drp1-2.prism
- WB(1,2)/WB-2/MCU-2.prism
- WB(1,2)/WB-2/OPA1+Tubulin/
- WB(1,2)/WB-2/OPA1+Tubulin/OPA1 1.jpg
- WB(1,2)/WB-2/OPA1+Tubulin/OPA1 2.jpg
- WB(1,2)/WB-2/OPA1+Tubulin/OPA1 3.jpg
- WB(1,2)/WB-2/OPA1+Tubulin/OPA1_Tubulin 1.jpg
- WB(1,2)/WB-2/OPA1+Tubulin/OPA1_Tubulin 2.jpg
- WB(1,2)/WB-2/OPA1+Tubulin/OPA1_Tubulin 3.jpg
- WB(1,2)/WB-2/OPA1+Tubulin/Tubulin 1.jpg
- WB(1,2)/WB-2/OPA1+Tubulin/Tubulin 2.jpg
- WB(1,2)/WB-2/OPA1+Tubulin/Tubulin 3.jpg
- WB(1,2)/WB-2/OPA1-2.prism
- WB(1,2)/WB-2/WB-2╗╥╢╚╓╡.xlsx
- WB(1,2)/WB-2/╜║╞1⁄42/
- WB(1,2)/WB-2/╜║╞1⁄42/1.jpg
- WB(1,2)/WB-2/╜║╞1⁄42/2.jpg
- WB(1,2)/WB-2/╜║╞1⁄42/3.jpg
- WB(1,2)/WB-2/╜║╞1⁄42/4.jpg
- WB(1,2)/WB-2/╜║╞1⁄42/5.jpg
- WB(1,2)/WB-2/╜║╞1⁄42/6.jpg
