# Supplementary material for: Mitochondrial calcium uniporter-mediated mitochondrial dynamics imbalance contributes to contrast medium-induced renal tubular cell injury
Source: Front Mol Biosci. 2026 Jun 29;13:1848361. doi: 10.3389/fmolb.2026.1848361 (PMC13357276; doi:10.3389/fmolb.2026.1848361)
Supplement: Supplementary file 6 [file DataSheet2.zip › WB(1,2)/WB-1/WB-1╗╥╢╚╓╡.xlsx]

## Sheet: Sheet1
	Tubulin	Drp1	MCU			Tubulin	Drp1	MCU			Tubulin	Drp1	MCU
Control	12310.7	3038.03	5129.05		Control	11753.8	1433.13	4920.76		Control	12165.5	2153.03	4822.49
Iohexol 4h	13021.4	4349.69	9898.15		Iohexol 4h	10958.2	4614.93	8504.37		Iohexol 4h	14381.1	5476.2	10783.5
Iohexol 8h	13549.8	7591.12	12418.7		Iohexol 8h	13604.9	11605.7	14140.2		Iohexol 8h	15987.9	9954.27	15015
Iohexol 12h	12695.5	4823.76	10100.5		Iohexol 12h	11454.5	8077.37	9820.56		Iohexol 12h	16179.8	8218.8	9127.05
		Drp1/Tubulin	MCU/Tubulin				Drp1/Tubulin	MCU/Tubulin				Drp1/Tubulin	MCU/Tubulin
		0.246781	0.416635				0.121929	0.418653				0.176979	0.396407
		0.334043	0.760147				0.421139	0.776072				0.380791	0.749837
		0.56024	0.916523				0.853053	1.03935				0.622613	0.939151
		0.379957	0.795594				0.705169	0.857353				0.507968	0.564102
归一化处理	Control	1	1			Control	1	1			Control	1	1
	Iohexol 4h	1.3536	1.82449			Iohexol 4h	3.45396	1.85374			Iohexol 4h	2.15162	1.89158
	Iohexol 8h	2.27019	2.19982			Iohexol 8h	6.99629	2.48261			Iohexol 8h	3.51801	2.36916
	Iohexol 12h	1.53966	1.90957			Iohexol 12h	5.78342	2.04789			Iohexol 12h	2.87022	1.42304
													Tubulin	L-OPA1	S-OPA1	OPA1
	Tubulin	L-OPA1	S-OPA1	OPA1			Tubulin	L-OPA1	S-OPA1	OPA1			11317.2	6330.88	8714.32	15045.2
Control	14319.5	3417.3	8516.83	11934.1		Control	11354	934.113	9800.85	10735			13964.8	4182.98	8667.56	12850.5
Iohexol 4h	15535.4	3148.43	7248	10396.4		Iohexol 4h	12150.2	374.435	5303.05	5677.49			12477.8	1405.6	4366.93	5772.53
Iohexol 8h	16338.2	2325.89	5317.35	7643.24		Iohexol 8h	12149.2	184.778	3524.1	3708.88			11521.9	987.648	4123.05	5110.7
Iohexol 12h	13451.3	1040.58	3927.64	4968.22		Iohexol 12h	11670.9	196.364	1697.96	1894.33
														L-OPA1/Tubulin	S-OPA1/Tubulin	OPA1/Tubulin
		L-OPA1/Tubulin	S-OPA1/Tubulin	OPA1/Tubulin				L-OPA1/Tubulin	S-OPA1/Tubulin	OPA1/Tubulin				0.559405	0.770009	1.32941
		0.238647	0.594772	0.83342				0.0822717	0.863207	0.945479				0.299538	0.620673	0.920211
		0.202662	0.466548	0.66921				0.0308171	0.436457	0.467274				0.112648	0.349977	0.462625
		0.142359	0.325455	0.467814				0.015209	0.290068	0.305277				0.0857189	0.357844	0.443562
		0.0773587	0.291989	0.369348				0.0168251	0.145487	0.162312
													Control	1	1	1
归一化处理	Control	1	1	1			Control	1	1	1			Iohexol 4h	0.535458	0.80606	0.692193
	Iohexol 4h	0.84921	0.784415	0.802969			Iohexol 4h	0.374577	0.505622	0.494219			Iohexol 8h	0.201371	0.45451	0.347992
	Iohexol 8h	0.596525	0.547192	0.561318			Iohexol 8h	0.184863	0.336035	0.322881			Iohexol 12h	0.153232	0.464727	0.333653
	Iohexol 12h	0.324155	0.490926	0.443171			Iohexol 12h	0.204507	0.168542	0.171672
							MCU/Tubulin
		Drp1/Tubulin											OPA1/Tubulin
		Control	Iohexol 4h	Iohexol 8h	Iohexol 12h		Control	Iohexol 4h	Iohexol 8h	Iohexol 12h			Control	Iohexol 4h	Iohexol 8h	Iohexol 12h
		0.246781	0.334043	0.56024	0.379957		0.416635	0.760147	0.916523	0.795594			0.83342	0.66921	0.467814	0.369348
		0.121929	0.421139	0.853053	0.705169		0.418653	0.776072	1.03935	0.857353			0.945479	0.467274	0.305277	0.162312
		0.176979	0.380791	0.622613	0.507968		0.396407	0.749837	0.939151	0.564102			1.32941	0.920211	0.462625	0.443562
		归一化											Control	Iohexol 4h	Iohexol 8h	Iohexol 12h
		Control	Iohexol 4h	Iohexol 8h	Iohexol 12h		Control	Iohexol 4h	Iohexol 8h	Iohexol 12h			1	0.802969	0.561318	0.443171
		1	1.3536	2.27019	1.53966		1	1.82449	2.19982	1.90957			1	0.494219	0.322881	0.171672
		1	3.45396	6.99629	5.78342		1	1.85374	2.48261	2.04789			1	0.692193	0.347992	0.333653
		1	2.15162	3.51801	2.87022		1	1.89158	2.36916	1.42304
