# Supplementary material for: Mitochondrial calcium uniporter-mediated mitochondrial dynamics imbalance contributes to contrast medium-induced renal tubular cell injury
Source: Front Mol Biosci. 2026 Jun 29;13:1848361. doi: 10.3389/fmolb.2026.1848361 (PMC13357276; doi:10.3389/fmolb.2026.1848361)
Supplement: Supplementary file 6 [file DataSheet2.zip › WB(1,2)/WB-2/WB-2╗╥╢╚╓╡.xlsx]

## Sheet: Sheet1
	Tubulin	Drp1	MCU			Tubulin	Drp1	MCU			Tubulin	Drp1	MCU
Control	13379.4	4239.35	1554.26		Control	17249.8	6631.02	3183.15		Control	15056.9	3984.18	4223.59
Iohexol	14133.2	8471.61	8725.32		Iohexol	16417.3	10955.5	7122.54		Iohexol	15433.3	8712.39	9070.17
RU360+Iohexol	13060.6	5786.3	4144.05		RU360+Iohexol	15372.7	6666.27	4258.1		RU360+Iohexol	16019.6	4820.25	4844.6
spermine+Iohexol	14095.4	11979.8	11809.5		spermine+Iohexol	16040.4	11562.6	10554		spermine+Iohexol	14040.8	10688.5	11901.7
		Drp1/Tubulin	MCU/Tubulin				Drp1/Tubulin	MCU/Tubulin				Drp1/Tubulin	MCU/Tubulin
		0.316856	0.116168				0.384411	0.184532				0.264607	0.280508
		0.599413	0.617364				0.667316	0.433843				0.56452	0.587703
		0.443035	0.317295				0.433643	0.276991				0.300898	0.302418
		0.849905	0.837827				0.72084	0.657964				0.761244	0.847653
归一化
	Control	1	1			Control	1	1			Control	1	1
	Iohexol	1.89175	5.31442			Iohexol	1.73595	2.35104			Iohexol	2.13343	2.09514
	RU360+Iohexol	1.39822	2.73135			RU360+Iohexol	1.12807	1.50104			RU360+Iohexol	1.13715	1.07811
	spermine+Iohexol	2.6823	7.21222			spermine+Iohexol	1.87518	3.56558			spermine+Iohexol	2.87689	3.02185
	Tubulin	L-OPA1	S-OPA1	OPA1			Tubulin	L-OPA1	S-OPA1	OPA1			Tubulin	L-OPA1	S-OPA1	OPA1
Control	12489.2	3393.08	6794.05	10187.1		Control	10801.5	5331.05	7496.54	12827.6		Control	11762.4	4734.33	5429.57	10163.9
Iohexol	11124.9	2168.84	5210.64	7379.48		Iohexol	10643.1	2276.86	4077.18	6354.04		Iohexol	11756.2	2579.38	3477.03	6056.41
RU360+Iohexol	11796.3	2832.08	6538.88	9370.97		RU360+Iohexol	11717.4	4252.64	6333	10585.6		RU360+Iohexol	11859.8	2658.55	3981.74	6640.29
spermine+Iohexol	12263	1992.72	4896.76	6889.48		spermine+Iohexol	11386.2	1708.91	3986.12	5695.04		spermine+Iohexol	12235.2	1190.94	2662.03	3852.97
		L-OPA1/Tubulin	S-OPA1/Tubulin	OPA1/Tubulin				L-OPA1/Tubulin	S-OPA1/Tubulin	OPA1/Tubulin				L-OPA1/Tubulin	S-OPA1/Tubulin	OPA1/Tubulin
		0.271682	0.543996	0.815678				0.493549	0.69403	1.18758				0.402496	0.461603	0.864098
		0.194954	0.468377	0.663332				0.213929	0.383083	0.597012				0.219405	0.295761	0.515166
		0.240083	0.554317	0.794399				0.362933	0.540478	0.903412				0.224165	0.335735	0.5599
		0.162499	0.399312	0.561811				0.150086	0.350083	0.500168				0.0973374	0.217572	0.314909
		1	1	1				1	1	1				1	1	1
		0.717582	0.860995	0.813227				0.43345	0.551968	0.502713				0.545111	0.640726	0.596189
		0.883689	1.01897	0.973913				0.735354	0.778753	0.760717				0.556938	0.727324	0.647959
		0.59812	0.734035	0.688765				0.304095	0.50442	0.421166				0.241835	0.47134	0.364437
	Drp1/Tubulin						MCU/Tubulin						OPA1/Tubulin
	Control	Iohexol	RU360+Iohexol	spermine+Iohexol			Control	Iohexol	RU360+Iohexol	spermine+Iohexol			Control	Iohexol	RU360+Iohexol	spermine+Iohexol
	0.316856	0.599413	0.443035	0.849905			0.116168	0.617364	0.317295	0.837827			0.815678	0.663332	0.794399	0.561811
	0.384411	0.667316	0.433643	0.72084			0.184532	0.433843	0.276991	0.657964			1.18758	0.597012	0.903412	0.500168
	0.264607	0.56452	0.300898	0.761244			0.280508	0.587703	0.302418	0.847653			0.864098	0.515166	0.5599	0.314909
	1	1.89175	1.39822	2.6823		1	5.31442	2.73135	7.21222			1	0.813227	0.973913	0.688765
	1	1.73595	1.12807	1.87518		1	2.35104	1.50104	3.56558			1	0.502713	0.760717	0.421166
	1	2.13343	1.13715	2.87689		1	2.09514	1.43461	3.02185			1	0.596189	0.647959	0.364437
