# Supplementary material for: Mitochondrial calcium uniporter-mediated mitochondrial dynamics imbalance contributes to contrast medium-induced renal tubular cell injury
Source: Front Mol Biosci. 2026 Jun 29;13:1848361. doi: 10.3389/fmolb.2026.1848361 (PMC13357276; doi:10.3389/fmolb.2026.1848361)
Supplement: Supplementary file 7 [file DataSheet5.zip]

Archive with 55 entries (51 files):
- Rhod 2AM(1,2)/Rhod 2AM-1/
- Rhod 2AM(1,2)/Rhod 2AM-1/Rhod-1╙1⁄2╣Γ╟┐╢╚═│╝╞.xlsx
- Rhod 2AM(1,2)/Rhod 2AM-1/Rhod-2AM-1.prism
- Rhod 2AM(1,2)/Rhod 2AM-1/Rhod═╝╞1⁄4/
- Rhod 2AM(1,2)/Rhod 2AM-1/Rhod═╝╞1⁄4/Control Rhod 1.tif
- Rhod 2AM(1,2)/Rhod 2AM-1/Rhod═╝╞1⁄4/Control Rhod 2.tif
- Rhod 2AM(1,2)/Rhod 2AM-1/Rhod═╝╞1⁄4/Control Rhod 3.tif
- Rhod 2AM(1,2)/Rhod 2AM-1/Rhod═╝╞1⁄4/Control Rhod 4.tif
- Rhod 2AM(1,2)/Rhod 2AM-1/Rhod═╝╞1⁄4/Control Rhod 5.tif
- Rhod 2AM(1,2)/Rhod 2AM-1/Rhod═╝╞1⁄4/Control Rhod 6.tif
- Rhod 2AM(1,2)/Rhod 2AM-1/Rhod═╝╞1⁄4/Iohexol 12h Rhod 1.tif
- Rhod 2AM(1,2)/Rhod 2AM-1/Rhod═╝╞1⁄4/Iohexol 12h Rhod 2.tif
- Rhod 2AM(1,2)/Rhod 2AM-1/Rhod═╝╞1⁄4/Iohexol 12h Rhod 3.tif
- Rhod 2AM(1,2)/Rhod 2AM-1/Rhod═╝╞1⁄4/Iohexol 12h Rhod 4.tif
- Rhod 2AM(1,2)/Rhod 2AM-1/Rhod═╝╞1⁄4/Iohexol 12h Rhod 5.tif
- Rhod 2AM(1,2)/Rhod 2AM-1/Rhod═╝╞1⁄4/Iohexol 12h Rhod 6.tif
- Rhod 2AM(1,2)/Rhod 2AM-1/Rhod═╝╞1⁄4/Iohexol 4h Rhod 1.tif
- Rhod 2AM(1,2)/Rhod 2AM-1/Rhod═╝╞1⁄4/Iohexol 4h Rhod 2.tif
- Rhod 2AM(1,2)/Rhod 2AM-1/Rhod═╝╞1⁄4/Iohexol 4h Rhod 3.tif
- Rhod 2AM(1,2)/Rhod 2AM-1/Rhod═╝╞1⁄4/Iohexol 4h Rhod 4.tif
- Rhod 2AM(1,2)/Rhod 2AM-1/Rhod═╝╞1⁄4/Iohexol 4h Rhod 5.tif
- Rhod 2AM(1,2)/Rhod 2AM-1/Rhod═╝╞1⁄4/Iohexol 4h Rhod 6.tif
- Rhod 2AM(1,2)/Rhod 2AM-1/Rhod═╝╞1⁄4/Iohexol 8h Rhod 1.tif
- Rhod 2AM(1,2)/Rhod 2AM-1/Rhod═╝╞1⁄4/Iohexol 8h Rhod 2.tif
- Rhod 2AM(1,2)/Rhod 2AM-1/Rhod═╝╞1⁄4/Iohexol 8h Rhod 3.tif
- Rhod 2AM(1,2)/Rhod 2AM-1/Rhod═╝╞1⁄4/Iohexol 8h Rhod 4.tif
- Rhod 2AM(1,2)/Rhod 2AM-1/Rhod═╝╞1⁄4/Iohexol 8h Rhod 5.tif
- Rhod 2AM(1,2)/Rhod 2AM-1/Rhod═╝╞1⁄4/Iohexol 8h Rhod 6.tif
- Rhod 2AM(1,2)/Rhod 2AM-1/Rhod═╝╞1⁄4/Rhod AM.tif
- Rhod 2AM(1,2)/Rhod-2AM-2/
- Rhod 2AM(1,2)/Rhod-2AM-2/Rhod-2-2.pzfx
- Rhod 2AM(1,2)/Rhod-2AM-2/Rhod-2-2═╝╞1⁄4/
- Rhod 2AM(1,2)/Rhod-2AM-2/Rhod-2-2═╝╞1⁄4/1.tif
- Rhod 2AM(1,2)/Rhod-2AM-2/Rhod-2-2═╝╞1⁄4/Control 1.tif
- Rhod 2AM(1,2)/Rhod-2AM-2/Rhod-2-2═╝╞1⁄4/Control 2.tif
- Rhod 2AM(1,2)/Rhod-2AM-2/Rhod-2-2═╝╞1⁄4/Control 3.tif
- Rhod 2AM(1,2)/Rhod-2AM-2/Rhod-2-2═╝╞1⁄4/Control 4.tif
- Rhod 2AM(1,2)/Rhod-2AM-2/Rhod-2-2═╝╞1⁄4/Control 5.tif
- Rhod 2AM(1,2)/Rhod-2AM-2/Rhod-2-2═╝╞1⁄4/Iohexol 1.tif
- Rhod 2AM(1,2)/Rhod-2AM-2/Rhod-2-2═╝╞1⁄4/Iohexol 2.tif
- Rhod 2AM(1,2)/Rhod-2AM-2/Rhod-2-2═╝╞1⁄4/Iohexol 3.tif
- Rhod 2AM(1,2)/Rhod-2AM-2/Rhod-2-2═╝╞1⁄4/Iohexol 4.tif
- Rhod 2AM(1,2)/Rhod-2AM-2/Rhod-2-2═╝╞1⁄4/Iohexol 5.tif
- Rhod 2AM(1,2)/Rhod-2AM-2/Rhod-2-2═╝╞1⁄4/Rhod-2AM-2║╧═╝.tif
- Rhod 2AM(1,2)/Rhod-2AM-2/Rhod-2-2═╝╞1⁄4/RU360+Iohexol 1.tif
- Rhod 2AM(1,2)/Rhod-2AM-2/Rhod-2-2═╝╞1⁄4/RU360+Iohexol 2.tif
- Rhod 2AM(1,2)/Rhod-2AM-2/Rhod-2-2═╝╞1⁄4/RU360+Iohexol 3.tif
- Rhod 2AM(1,2)/Rhod-2AM-2/Rhod-2-2═╝╞1⁄4/RU360+Iohexol 4.tif
- Rhod 2AM(1,2)/Rhod-2AM-2/Rhod-2-2═╝╞1⁄4/RU360+Iohexol 5.tif
- Rhod 2AM(1,2)/Rhod-2AM-2/Rhod-2-2═╝╞1⁄4/Spermine+Iohexol 1.tif
- Rhod 2AM(1,2)/Rhod-2AM-2/Rhod-2-2═╝╞1⁄4/Spermine+Iohexol 2.tif
- Rhod 2AM(1,2)/Rhod-2AM-2/Rhod-2-2═╝╞1⁄4/Spermine+Iohexol 3.tif
- Rhod 2AM(1,2)/Rhod-2AM-2/Rhod-2-2═╝╞1⁄4/Spermine+Iohexol 4.tif
- Rhod 2AM(1,2)/Rhod-2AM-2/Rhod-2-2═╝╞1⁄4/Spermine+Iohexol 5.tif
- Rhod 2AM(1,2)/Rhod-2AM-2/Rhod-2AM-2.xlsx
