# Supplementary material for: Mitochondrial calcium uniporter-mediated mitochondrial dynamics imbalance contributes to contrast medium-induced renal tubular cell injury
Source: Front Mol Biosci. 2026 Jun 29;13:1848361. doi: 10.3389/fmolb.2026.1848361 (PMC13357276; doi:10.3389/fmolb.2026.1848361)
Supplement: Supplementary file 7 [file DataSheet5.zip › Rhod 2AM(1,2)/Rhod 2AM-1/Rhod-1╙1⁄2╣Γ╟┐╢╚═│╝╞.xlsx]

## Sheet: Sheet1
		荧光强度			荧光强度			荧光强度			荧光强度
	Control 1	2243.31		Iohexol 4h 1	4232.01		Iohexol 8h 1	6895.54		Iohexol 12h 1	5001.57
	Control 2	1830.59		Iohexol 4h 2	5907.12		Iohexol 8h 2	5993.62		Iohexol 12h 2	4294.17
	Control 3	2114.54		Iohexol 4h 3	4156.34		Iohexol 8h 3	6624.85		Iohexol 12h 3	2327.28
	Control 4	2527.32		Iohexol 4h 4	6558.26		Iohexol 8h 4	5190.01		Iohexol 12h 4	3298.27
	Control 5	3245.08		Iohexol 4h 5	3584.26		Iohexol 8h 5	6660.13		Iohexol 12h 5	4113.31
	Control 6	2623.11		Iohexol 4h 6	8504.79		Iohexol 8h 6	9095.2		Iohexol 12h 6	5412.69
									归一化
				Control	Iohexol 4h	Iohexol 8h	Iohexol 12h		Control	Iohexol 4h	Iohexol 8h	Iohexol 12h
				2243.31	4232.01	6895.54	5001.57		1	1.88651	3.07383	2.22955
				1830.59	5907.12	5993.62	4294.17		1	2.79357	2.83448	2.03078
				2114.54	4156.34	6624.85	2327.28		1	1.64456	2.62129	1.30504
				2527.32	6558.26	5190.01	3298.27		1	2.50018	2.53901	1.5681
				3245.08	3584.26	6660.13	4113.31
				2623.11	8504.79	9095.2	5412.69
