# Supplementary material for: Mitochondrial calcium uniporter-mediated mitochondrial dynamics imbalance contributes to contrast medium-induced renal tubular cell injury
Source: Front Mol Biosci. 2026 Jun 29;13:1848361. doi: 10.3389/fmolb.2026.1848361 (PMC13357276; doi:10.3389/fmolb.2026.1848361)
Supplement: Supplementary file 7 [file DataSheet5.zip › Rhod 2AM(1,2)/Rhod-2AM-2/Rhod-2AM-2.xlsx]

## Sheet: Sheet1
				Control	Iohexol	Iohexol+RU360	Iohexol+Spermine
				1	1.53	1.15	1.87
				1	1.6756	1.32	1.74
				1	1.745	1.253	1.8
