# Supplementary material for: Mitochondrial calcium uniporter-mediated mitochondrial dynamics imbalance contributes to contrast medium-induced renal tubular cell injury
Source: Front Mol Biosci. 2026 Jun 29;13:1848361. doi: 10.3389/fmolb.2026.1848361 (PMC13357276; doi:10.3389/fmolb.2026.1848361)
Supplement: Supplementary file 8 [file DataSheet7.zip]

Archive with 21 entries (17 files):
- ╧▀┴ú╠σ ╡τ╛╡╜ß╣√/ctrl/
- ╧▀┴ú╠σ ╡τ╛╡╜ß╣√/ctrl/Control 1ul 1 .tif
- ╧▀┴ú╠σ ╡τ╛╡╜ß╣√/ctrl/Control 1ul 2.tif
- ╧▀┴ú╠σ ╡τ╛╡╜ß╣√/ctrl/Control 1ul 3.tif
- ╧▀┴ú╠σ ╡τ╛╡╜ß╣√/ctrl/Control 1ul 4.tif
- ╧▀┴ú╠σ ╡τ╛╡╜ß╣√/Iohexol/
- ╧▀┴ú╠σ ╡τ╛╡╜ß╣√/Iohexol/Iohexol 1ul 1.tif
- ╧▀┴ú╠σ ╡τ╛╡╜ß╣√/Iohexol/Iohexol 1ul 2.tif
- ╧▀┴ú╠σ ╡τ╛╡╜ß╣√/Iohexol/Iohexol 1ul 3.tif
- ╧▀┴ú╠σ ╡τ╛╡╜ß╣√/Iohexol/Iohexol 1ul 4.tif
- ╧▀┴ú╠σ ╡τ╛╡╜ß╣√/RU360+IOHEXOL/
- ╧▀┴ú╠σ ╡τ╛╡╜ß╣√/RU360+IOHEXOL/RU360+Iohexol 1ul 1.tif
- ╧▀┴ú╠σ ╡τ╛╡╜ß╣√/RU360+IOHEXOL/RU360+Iohexol 1ul 2.tif
- ╧▀┴ú╠σ ╡τ╛╡╜ß╣√/RU360+IOHEXOL/RU360+Iohexol 1ul 3.tif
- ╧▀┴ú╠σ ╡τ╛╡╜ß╣√/RU360+IOHEXOL/RU360+Iohexol 1ul 4.tif
- ╧▀┴ú╠σ ╡τ╛╡╜ß╣√/supermine iohexol/
- ╧▀┴ú╠σ ╡τ╛╡╜ß╣√/supermine iohexol/spermine+Iohexol 1ul 1.tif
- ╧▀┴ú╠σ ╡τ╛╡╜ß╣√/supermine iohexol/spermine+Iohexol 1ul 2.tif
- ╧▀┴ú╠σ ╡τ╛╡╜ß╣√/supermine iohexol/spermine+Iohexol 1ul 3.tif
- ╧▀┴ú╠σ ╡τ╛╡╜ß╣√/supermine iohexol/spermine+Iohexol 1ul 4.tif
- ╧▀┴ú╠σ ╡τ╛╡╜ß╣√/╡τ╛╡║╧▓ó.tif
